# Supplementary material for: Computational Modeling of complete HOXB13 protein for predicting the functional effect of SNPs and the associated role in hereditary prostate cancer
Source: Sci Rep. 2017 Mar 8;7:43830. doi: 10.1038/srep43830 (PMC5363706; doi:10.1038/srep43830)
Supplement: Supplementary Dataset [file srep43830-s1.zip]

Archive with 353 entries (342 files):
- SR Supplementary Data Files Complete/
- SR Supplementary Data Files Complete/Energy minimised protein/
- SR Supplementary Data Files Complete/Energy minimised protein/A128V.log.txt
- SR Supplementary Data Files Complete/Energy minimised protein/C63Q.log.txt
- SR Supplementary Data Files Complete/Energy minimised protein/C63Y.log.txt
- SR Supplementary Data Files Complete/Energy minimised protein/C66R.log.txt
- SR Supplementary Data Files Complete/Energy minimised protein/D167N.log.txt
- SR Supplementary Data Files Complete/Energy minimised protein/Energy Minimised A128V.pdb
- SR Supplementary Data Files Complete/Energy minimised protein/Energy Minimised C63Q.pdb
- SR Supplementary Data Files Complete/Energy minimised protein/Energy Minimised C63Y.pdb
- SR Supplementary Data Files Complete/Energy minimised protein/Energy Minimised C66R.pdb
- SR Supplementary Data Files Complete/Energy minimised protein/Energy Minimised D167N.pdb
- SR Supplementary Data Files Complete/Energy minimised protein/Energy Minimised G135E.pdb
- SR Supplementary Data Files Complete/Energy minimised protein/Energy Minimised G153V.pdb
- SR Supplementary Data Files Complete/Energy minimised protein/Energy Minimised G177V.pdb
- SR Supplementary Data Files Complete/Energy minimised protein/Energy Minimised g216c2.pdb
- SR Supplementary Data Files Complete/Energy minimised protein/Energy Minimised G84E.pdb
- SR Supplementary Data Files Complete/Energy minimised protein/Energy Minimised H30Q.pdb
- SR Supplementary Data Files Complete/Energy minimised protein/Energy Minimised HOXB13_M26.pdb
- SR Supplementary Data Files Complete/Energy minimised protein/Energy Minimised K61M.pdb
- SR Supplementary Data Files Complete/Energy minimised protein/Energy Minimised Modelled Protein.pdb
- SR Supplementary Data Files Complete/Energy minimised protein/Energy Minimised P59L.pdb
- SR Supplementary Data Files Complete/Energy minimised protein/Energy Minimised Q138H.pdb
- SR Supplementary Data Files Complete/Energy minimised protein/Energy Minimised Q181R.pdb
- SR Supplementary Data Files Complete/Energy minimised protein/Energy Minimised Q188R.pdb
- SR Supplementary Data Files Complete/Energy minimised protein/Energy Minimised R123H.pdb
- SR Supplementary Data Files Complete/Energy minimised protein/Energy Minimised R215C.pdb
- SR Supplementary Data Files Complete/Energy minimised protein/Energy Minimised R25Q.pdb
- SR Supplementary Data Files Complete/Energy minimised protein/Energy Minimised S122R.pdb
- SR Supplementary Data Files Complete/Energy minimised protein/Energy Minimised Y137S.pdb
- SR Supplementary Data Files Complete/Energy minimised protein/Energy Minimised Y80C.pdb
- SR Supplementary Data Files Complete/Energy minimised protein/G135E.log.txt
- SR Supplementary Data Files Complete/Energy minimised protein/G153V.log.txt
- SR Supplementary Data Files Complete/Energy minimised protein/G177V.log.txt
- SR Supplementary Data Files Complete/Energy minimised protein/g216c.pdb
- SR Supplementary Data Files Complete/Energy minimised protein/g216c1.pdb
- SR Supplementary Data Files Complete/Energy minimised protein/G84E.log.txt
- SR Supplementary Data Files Complete/Energy minimised protein/H30Q.log.txt
- SR Supplementary Data Files Complete/Energy minimised protein/HOXB13_M26.log.txt
- SR Supplementary Data Files Complete/Energy minimised protein/K61M.log.txt
- SR Supplementary Data Files Complete/Energy minimised protein/Modelled Protein.log.txt
- SR Supplementary Data Files Complete/Energy minimised protein/P59L.log.txt
- SR Supplementary Data Files Complete/Energy minimised protein/Q138H.log.txt
- SR Supplementary Data Files Complete/Energy minimised protein/Q181R.log.txt
- SR Supplementary Data Files Complete/Energy minimised protein/Q188R.log.txt
- SR Supplementary Data Files Complete/Energy minimised protein/R123H.log.txt
- SR Supplementary Data Files Complete/Energy minimised protein/R215C.log.txt
- SR Supplementary Data Files Complete/Energy minimised protein/R25Q.log.txt
- SR Supplementary Data Files Complete/Energy minimised protein/S122R.log.txt
- SR Supplementary Data Files Complete/Energy minimised protein/Y137S.log.txt
- SR Supplementary Data Files Complete/Energy minimised protein/Y80C.log.txt
- SR Supplementary Data Files Complete/HOXB13 Homology Modelling _ SNP.xlsx
- SR Supplementary Data Files Complete/HOXB13 Modeller/
- SR Supplementary Data Files Complete/HOXB13 Modeller/HOXB13 Modeller/
- SR Supplementary Data Files Complete/HOXB13 Modeller/HOXB13 Modeller/20160624_pdb95.pir.gz
- SR Supplementary Data Files Complete/HOXB13 Modeller/HOXB13 Modeller/2cra.pdb
- SR Supplementary Data Files Complete/HOXB13 Modeller/HOXB13 Modeller/2l7z.pdb
- SR Supplementary Data Files Complete/HOXB13 Modeller/HOXB13 Modeller/2ld5.pdb
- SR Supplementary Data Files Complete/HOXB13 Modeller/HOXB13 Modeller/basic-example.zip
- SR Supplementary Data Files Complete/HOXB13 Modeller/HOXB13 Modeller/build_profile.ali
- SR Supplementary Data Files Complete/HOXB13 Modeller/HOXB13 Modeller/build_profile.prf
- SR Supplementary Data Files Complete/HOXB13 Modeller/HOXB13 Modeller/family.mat
- SR Supplementary Data Files Complete/HOXB13 Modeller/HOXB13 Modeller/hoxb13-2l7z.ali
- SR Supplementary Data Files Complete/HOXB13 Modeller/HOXB13 Modeller/hoxb13-2l7z.pap
- SR Supplementary Data Files Complete/HOXB13 Modeller/HOXB13 Modeller/hoxb13.ali
- SR Supplementary Data Files Complete/HOXB13 Modeller/HOXB13 Modeller/hoxb13.B99990001.pdb
- SR Supplementary Data Files Complete/HOXB13 Modeller/HOXB13 Modeller/hoxb13.B99990002.pdb
- SR Supplementary Data Files Complete/HOXB13 Modeller/HOXB13 Modeller/hoxb13.B99990003.pdb
- SR Supplementary Data Files Complete/HOXB13 Modeller/HOXB13 Modeller/hoxb13.B99990004.pdb
- SR Supplementary Data Files Complete/HOXB13 Modeller/HOXB13 Modeller/hoxb13.B99990005.pdb
- SR Supplementary Data Files Complete/HOXB13 Modeller/HOXB13 Modeller/hoxb13.B99990006.pdb
- SR Supplementary Data Files Complete/HOXB13 Modeller/HOXB13 Modeller/hoxb13.B99990007.pdb
- SR Supplementary Data Files Complete/HOXB13 Modeller/HOXB13 Modeller/hoxb13.B99990008.pdb
- SR Supplementary Data Files Complete/HOXB13 Modeller/HOXB13 Modeller/hoxb13.B99990009.pdb
- SR Supplementary Data Files Complete/HOXB13 Modeller/HOXB13 Modeller/hoxb13.B99990010.pdb
- SR Supplementary Data Files Complete/HOXB13 Modeller/HOXB13 Modeller/hoxb13.B99990011.pdb
- SR Supplementary Data Files Complete/HOXB13 Modeller/HOXB13 Modeller/hoxb13.B99990012.pdb
- SR Supplementary Data Files Complete/HOXB13 Modeller/HOXB13 Modeller/hoxb13.B99990013.pdb
- SR Supplementary Data Files Complete/HOXB13 Modeller/HOXB13 Modeller/hoxb13.B99990014.pdb
- SR Supplementary Data Files Complete/HOXB13 Modeller/HOXB13 Modeller/hoxb13.B99990015.pdb
- SR Supplementary Data Files Complete/HOXB13 Modeller/HOXB13 Modeller/hoxb13.B99990016.pdb
- SR Supplementary Data Files Complete/HOXB13 Modeller/HOXB13 Modeller/hoxb13.B99990017.pdb
- SR Supplementary Data Files Complete/HOXB13 Modeller/HOXB13 Modeller/hoxb13.B99990018.pdb
- SR Supplementary Data Files Complete/HOXB13 Modeller/HOXB13 Modeller/hoxb13.B99990019.pdb
- SR Supplementary Data Files Complete/HOXB13 Modeller/HOXB13 Modeller/hoxb13.B99990020.pdb
- SR Supplementary Data Files Complete/HOXB13 Modeller/HOXB13 Modeller/hoxb13.B99990021.pdb
- SR Supplementary Data Files Complete/HOXB13 Modeller/HOXB13 Modeller/hoxb13.B99990022.pdb
- SR Supplementary Data Files Complete/HOXB13 Modeller/HOXB13 Modeller/hoxb13.B99990023.pdb
- SR Supplementary Data Files Complete/HOXB13 Modeller/HOXB13 Modeller/hoxb13.B99990024.pdb
- SR Supplementary Data Files Complete/HOXB13 Modeller/HOXB13 Modeller/hoxb13.B99990025.pdb
- SR Supplementary Data Files Complete/HOXB13 Modeller/HOXB13 Modeller/hoxb13.B99990026.pdb
- SR Supplementary Data Files Complete/HOXB13 Modeller/HOXB13 Modeller/hoxb13.B99990027.pdb
- SR Supplementary Data Files Complete/HOXB13 Modeller/HOXB13 Modeller/hoxb13.B99990028.pdb
- SR Supplementary Data Files Complete/HOXB13 Modeller/HOXB13 Modeller/hoxb13.B99990029.pdb
- SR Supplementary Data Files Complete/HOXB13 Modeller/HOXB13 Modeller/hoxb13.B99990030.pdb
- SR Supplementary Data Files Complete/HOXB13 Modeller/HOXB13 Modeller/hoxb13.D00000001.d
- SR Supplementary Data Files Complete/HOXB13 Modeller/HOXB13 Modeller/hoxb13.D00000002.d
- SR Supplementary Data Files Complete/HOXB13 Modeller/HOXB13 Modeller/hoxb13.D00000003.d
- SR Supplementary Data Files Complete/HOXB13 Modeller/HOXB13 Modeller/hoxb13.D00000004.d
- SR Supplementary Data Files Complete/HOXB13 Modeller/HOXB13 Modeller/hoxb13.D00000005.d
- SR Supplementary Data Files Complete/HOXB13 Modeller/HOXB13 Modeller/hoxb13.D00000006.d
- SR Supplementary Data Files Complete/HOXB13 Modeller/HOXB13 Modeller/hoxb13.D00000007.d
- SR Supplementary Data Files Complete/HOXB13 Modeller/HOXB13 Modeller/hoxb13.D00000008.d
- SR Supplementary Data Files Complete/HOXB13 Modeller/HOXB13 Modeller/hoxb13.D00000009.d
- SR Supplementary Data Files Complete/HOXB13 Modeller/HOXB13 Modeller/hoxb13.D00000010.d
- SR Supplementary Data Files Complete/HOXB13 Modeller/HOXB13 Modeller/hoxb13.D00000011.d
- SR Supplementary Data Files Complete/HOXB13 Modeller/HOXB13 Modeller/hoxb13.D00000012.d
- SR Supplementary Data Files Complete/HOXB13 Modeller/HOXB13 Modeller/hoxb13.D00000013.d
- SR Supplementary Data Files Complete/HOXB13 Modeller/HOXB13 Modeller/hoxb13.D00000014.d
- SR Supplementary Data Files Complete/HOXB13 Modeller/HOXB13 Modeller/hoxb13.D00000015.d
- SR Supplementary Data Files Complete/HOXB13 Modeller/HOXB13 Modeller/hoxb13.D00000016.d
- SR Supplementary Data Files Complete/HOXB13 Modeller/HOXB13 Modeller/hoxb13.D00000017.d
- SR Supplementary Data Files Complete/HOXB13 Modeller/HOXB13 Modeller/hoxb13.D00000018.d
- SR Supplementary Data Files Complete/HOXB13 Modeller/HOXB13 Modeller/hoxb13.D00000019.d
- SR Supplementary Data Files Complete/HOXB13 Modeller/HOXB13 Modeller/hoxb13.D00000020.d
- SR Supplementary Data Files Complete/HOXB13 Modeller/HOXB13 Modeller/hoxb13.D00000021.d
- SR Supplementary Data Files Complete/HOXB13 Modeller/HOXB13 Modeller/hoxb13.D00000022.d
- SR Supplementary Data Files Complete/HOXB13 Modeller/HOXB13 Modeller/hoxb13.D00000023.d
- SR Supplementary Data Files Complete/HOXB13 Modeller/HOXB13 Modeller/hoxb13.D00000024.d
- SR Supplementary Data Files Complete/HOXB13 Modeller/HOXB13 Modeller/hoxb13.D00000025.d
- SR Supplementary Data Files Complete/HOXB13 Modeller/HOXB13 Modeller/hoxb13.D00000026.d
- SR Supplementary Data Files Complete/HOXB13 Modeller/HOXB13 Modeller/hoxb13.D00000027.d
- SR Supplementary Data Files Complete/HOXB13 Modeller/HOXB13 Modeller/hoxb13.D00000028.d
- SR Supplementary Data Files Complete/HOXB13 Modeller/HOXB13 Modeller/hoxb13.D00000029.d
- SR Supplementary Data Files Complete/HOXB13 Modeller/HOXB13 Modeller/hoxb13.D00000030.d
- SR Supplementary Data Files Complete/HOXB13 Modeller/HOXB13 Modeller/hoxb13.ini
- SR Supplementary Data Files Complete/HOXB13 Modeller/HOXB13 Modeller/hoxb13.profile
- SR Supplementary Data Files Complete/HOXB13 Modeller/HOXB13 Modeller/hoxb13.rsr
- SR Supplementary Data Files Complete/HOXB13 Modeller/HOXB13 Modeller/hoxb13.sch
- SR Supplementary Data Files Complete/HOXB13 Modeller/HOXB13 Modeller/hoxb13.V99990001
- SR Supplementary Data Files Complete/HOXB13 Modeller/HOXB13 Modeller/hoxb13.V99990002
- SR Supplementary Data Files Complete/HOXB13 Modeller/HOXB13 Modeller/hoxb13.V99990003
- SR Supplementary Data Files Complete/HOXB13 Modeller/HOXB13 Modeller/hoxb13.V99990004
- SR Supplementary Data Files Complete/HOXB13 Modeller/HOXB13 Modeller/hoxb13.V99990005
- SR Supplementary Data Files Complete/HOXB13 Modeller/HOXB13 Modeller/hoxb13.V99990006
- SR Supplementary Data Files Complete/HOXB13 Modeller/HOXB13 Modeller/hoxb13.V99990007
- SR Supplementary Data Files Complete/HOXB13 Modeller/HOXB13 Modeller/hoxb13.V99990008
- SR Supplementary Data Files Complete/HOXB13 Modeller/HOXB13 Modeller/hoxb13.V99990009
- SR Supplementary Data Files Complete/HOXB13 Modeller/HOXB13 Modeller/hoxb13.V99990010
- SR Supplementary Data Files Complete/HOXB13 Modeller/HOXB13 Modeller/hoxb13.V99990011
- SR Supplementary Data Files Complete/HOXB13 Modeller/HOXB13 Modeller/hoxb13.V99990012
- SR Supplementary Data Files Complete/HOXB13 Modeller/HOXB13 Modeller/hoxb13.V99990013
- SR Supplementary Data Files Complete/HOXB13 Modeller/HOXB13 Modeller/hoxb13.V99990014
- SR Supplementary Data Files Complete/HOXB13 Modeller/HOXB13 Modeller/hoxb13.V99990015
- SR Supplementary Data Files Complete/HOXB13 Modeller/HOXB13 Modeller/hoxb13.V99990016
- SR Supplementary Data Files Complete/HOXB13 Modeller/HOXB13 Modeller/hoxb13.V99990017
- SR Supplementary Data Files Complete/HOXB13 Modeller/HOXB13 Modeller/hoxb13.V99990018
- SR Supplementary Data Files Complete/HOXB13 Modeller/HOXB13 Modeller/hoxb13.V99990019
- SR Supplementary Data Files Complete/HOXB13 Modeller/HOXB13 Modeller/hoxb13.V99990020
- SR Supplementary Data Files Complete/HOXB13 Modeller/HOXB13 Modeller/hoxb13.V99990021
- SR Supplementary Data Files Complete/HOXB13 Modeller/HOXB13 Modeller/hoxb13.V99990022
- SR Supplementary Data Files Complete/HOXB13 Modeller/HOXB13 Modeller/hoxb13.V99990023
- SR Supplementary Data Files Complete/HOXB13 Modeller/HOXB13 Modeller/hoxb13.V99990024
- SR Supplementary Data Files Complete/HOXB13 Modeller/HOXB13 Modeller/hoxb13.V99990025
- SR Supplementary Data Files Complete/HOXB13 Modeller/HOXB13 Modeller/hoxb13.V99990026
- SR Supplementary Data Files Complete/HOXB13 Modeller/HOXB13 Modeller/hoxb13.V99990027
- SR Supplementary Data Files Complete/HOXB13 Modeller/HOXB13 Modeller/hoxb13.V99990028
- SR Supplementary Data Files Complete/HOXB13 Modeller/HOXB13 Modeller/hoxb13.V99990029
- SR Supplementary Data Files Complete/HOXB13 Modeller/HOXB13 Modeller/hoxb13.V99990030
- SR Supplementary Data Files Complete/HOXB13 Modeller/HOXB13 Modeller/pdb_95.bin
- SR Supplementary Data Files Complete/HOXB13 Modeller/HOXB13 Modeller/pdb_95.cod.gz
- SR Supplementary Data Files Complete/HOXB13 Modeller/HOXB13 Modeller/pdb_95.grp.gz
- SR Supplementary Data Files Complete/HOXB13 Modeller/HOXB13 Modeller/pdb_95.pir.gz
- SR Supplementary Data Files Complete/HOXB13 Modeller/HOXB13 Modeller/pdball.pir.gz
- SR Supplementary Data Files Complete/HOXB13 Modeller/HOXB13 Modeller/pre-remediated-chains.tar.gz
- SR Supplementary Data Files Complete/HOXB13 Modeller/HOXB13 Modeller/script1.log.txt
- SR Supplementary Data Files Complete/HOXB13 Modeller/HOXB13 Modeller/script1.py
- SR Supplementary Data Files Complete/HOXB13 Modeller/HOXB13 Modeller/script2.log.txt
- SR Supplementary Data Files Complete/HOXB13 Modeller/HOXB13 Modeller/script2.py
- SR Supplementary Data Files Complete/HOXB13 Modeller/HOXB13 Modeller/script3.log.txt
- SR Supplementary Data Files Complete/HOXB13 Modeller/HOXB13 Modeller/script3.py
- SR Supplementary Data Files Complete/HOXB13 Modeller/HOXB13 Modeller/script4.log.txt
- SR Supplementary Data Files Complete/HOXB13 Modeller/HOXB13 Modeller/script4.py
- SR Supplementary Data Files Complete/HOXB13 Modeller/HOXB13 Modeller/script5.log.txt
- SR Supplementary Data Files Complete/HOXB13 Modeller/HOXB13 Modeller/script5.py
- SR Supplementary Data Files Complete/IMutant/
- SR Supplementary Data Files Complete/IMutant/A128V.pdf
- SR Supplementary Data Files Complete/IMutant/A128Va.pdf
- SR Supplementary Data Files Complete/IMutant/C63Q.pdf
- SR Supplementary Data Files Complete/IMutant/C63QA.pdf
- SR Supplementary Data Files Complete/IMutant/C63Y.pdf
- SR Supplementary Data Files Complete/IMutant/C63Ya.pdf
- SR Supplementary Data Files Complete/IMutant/C66R.pdf
- SR Supplementary Data Files Complete/IMutant/C66Ra.pdf
- SR Supplementary Data Files Complete/IMutant/D167N.pdf
- SR Supplementary Data Files Complete/IMutant/D167Na.pdf
- SR Supplementary Data Files Complete/IMutant/G135E.pdf
- SR Supplementary Data Files Complete/IMutant/G135Ea.pdf
- SR Supplementary Data Files Complete/IMutant/G153V.pdf
- SR Supplementary Data Files Complete/IMutant/G153Va.pdf
- SR Supplementary Data Files Complete/IMutant/G177V.pdf
- SR Supplementary Data Files Complete/IMutant/G177Va.pdf
- SR Supplementary Data Files Complete/IMutant/G84E.pdf
- SR Supplementary Data Files Complete/IMutant/G84Ea.pdf
- SR Supplementary Data Files Complete/IMutant/H30Q.pdf
- SR Supplementary Data Files Complete/IMutant/H30Qa.pdf
- SR Supplementary Data Files Complete/IMutant/K61M.pdf
- SR Supplementary Data Files Complete/IMutant/K61Ma.pdf
- SR Supplementary Data Files Complete/IMutant/P59L.pdf
- SR Supplementary Data Files Complete/IMutant/P59La.pdf
- SR Supplementary Data Files Complete/IMutant/Q138H.pdf
- SR Supplementary Data Files Complete/IMutant/Q138Ha.pdf
- SR Supplementary Data Files Complete/IMutant/Q181R.pdf
- SR Supplementary Data Files Complete/IMutant/Q181Ra.pdf
- SR Supplementary Data Files Complete/IMutant/Q188R.pdf
- SR Supplementary Data Files Complete/IMutant/Q188Ra.pdf
- SR Supplementary Data Files Complete/IMutant/R123H.pdf
- SR Supplementary Data Files Complete/IMutant/R123Ha.pdf
- SR Supplementary Data Files Complete/IMutant/R215C.pdf
- SR Supplementary Data Files Complete/IMutant/R215Ca.pdf
- SR Supplementary Data Files Complete/IMutant/R25Q.pdf
- SR Supplementary Data Files Complete/IMutant/R25Qa.pdf
- SR Supplementary Data Files Complete/IMutant/S122R.pdf
- SR Supplementary Data Files Complete/IMutant/S122Ra.pdf
- SR Supplementary Data Files Complete/IMutant/Y137S.pdf
- SR Supplementary Data Files Complete/IMutant/Y137Sa.pdf
- SR Supplementary Data Files Complete/IMutant/Y80C.pdf
- SR Supplementary Data Files Complete/IMutant/Y80Ca.pdf
- SR Supplementary Data Files Complete/MUTATED AA/
- SR Supplementary Data Files Complete/MUTATED AA/hoxb13.B99990026.pdb
- SR Supplementary Data Files Complete/MUTATED AA/Mutated A128V.pdb
- SR Supplementary Data Files Complete/MUTATED AA/Mutated C63Q.pdb
- SR Supplementary Data Files Complete/MUTATED AA/Mutated C63Y.pdb
- SR Supplementary Data Files Complete/MUTATED AA/Mutated C66R.pdb
- SR Supplementary Data Files Complete/MUTATED AA/Mutated D167N.pdb
- SR Supplementary Data Files Complete/MUTATED AA/Mutated G135E.pdb
- SR Supplementary Data Files Complete/MUTATED AA/Mutated G153V.pdb
- SR Supplementary Data Files Complete/MUTATED AA/Mutated G177V.pdb
- SR Supplementary Data Files Complete/MUTATED AA/Mutated G84E.pdb
- SR Supplementary Data Files Complete/MUTATED AA/Mutated H30Q.pdb
- SR Supplementary Data Files Complete/MUTATED AA/Mutated K61M.pdb
- SR Supplementary Data Files Complete/MUTATED AA/Mutated P59L.pdb
- SR Supplementary Data Files Complete/MUTATED AA/Mutated Q138H.pdb
- SR Supplementary Data Files Complete/MUTATED AA/Mutated Q181R.pdb
- SR Supplementary Data Files Complete/MUTATED AA/Mutated Q188R.pdb
- SR Supplementary Data Files Complete/MUTATED AA/Mutated R123H.pdb
- SR Supplementary Data Files Complete/MUTATED AA/Mutated R215C.pdb
- SR Supplementary Data Files Complete/MUTATED AA/Mutated R25Q.pdb
- SR Supplementary Data Files Complete/MUTATED AA/Mutated S122R.pdb
- SR Supplementary Data Files Complete/MUTATED AA/Mutated Y137S.pdb
- SR Supplementary Data Files Complete/MUTATED AA/Mutated Y80C.pdb
- SR Supplementary Data Files Complete/PANTHER/
- SR Supplementary Data Files Complete/PANTHER/pantherCsnpAnalysis.txt
- SR Supplementary Data Files Complete/PROVEAN/
- SR Supplementary Data Files Complete/PROVEAN/007702513445765.results.tsv
- SR Supplementary Data Files Complete/PROVEAN/PROVEAN results.pdf
- SR Supplementary Data Files Complete/Ramachandran Plot/
- SR Supplementary Data Files Complete/Ramachandran Plot/1470396223 (1).ps
- SR Supplementary Data Files Complete/Ramachandran Plot/1470396223-0.jpg
- SR Supplementary Data Files Complete/Ramachandran Plot/1470396223-1 (1).jpg
- SR Supplementary Data Files Complete/Ramachandran Plot/2CRA-p1apfg812b12jf2b9k62grpfg-0.jpg
- SR Supplementary Data Files Complete/Ramachandran Plot/2CRA-p1apfg812b12jf2b9k62grpfg-1.jpg
- SR Supplementary Data Files Complete/Ramachandran Plot/2CRA.pdb
- SR Supplementary Data Files Complete/Ramachandran Plot/2CRA.ps
- SR Supplementary Data Files Complete/Ramachandran Plot/A128V-0.jpg
- SR Supplementary Data Files Complete/Ramachandran Plot/A128V-1.jpg
- SR Supplementary Data Files Complete/Ramachandran Plot/A128V.ps
- SR Supplementary Data Files Complete/Ramachandran Plot/C66R-0.jpg
- SR Supplementary Data Files Complete/Ramachandran Plot/C66R-1.jpg
- SR Supplementary Data Files Complete/Ramachandran Plot/C66R.ps
- SR Supplementary Data Files Complete/Ramachandran Plot/G135E-0.jpg
- SR Supplementary Data Files Complete/Ramachandran Plot/G135E-1.jpg
- SR Supplementary Data Files Complete/Ramachandran Plot/G135E.ps
- SR Supplementary Data Files Complete/Ramachandran Plot/G216C-0.jpg
- SR Supplementary Data Files Complete/Ramachandran Plot/G216C-1.jpg
- SR Supplementary Data Files Complete/Ramachandran Plot/G216C.pdb
- SR Supplementary Data Files Complete/Ramachandran Plot/G216C.ps
- SR Supplementary Data Files Complete/Ramachandran Plot/HOXB13_M26-0.jpg
- SR Supplementary Data Files Complete/Ramachandran Plot/HOXB13_M26-1.jpg
- SR Supplementary Data Files Complete/Ramachandran Plot/HOXB13_M26.jpg
- SR Supplementary Data Files Complete/Ramachandran Plot/HOXB13_M26.ps
- SR Supplementary Data Files Complete/Ramachandran Plot/K218R-0.jpg
- SR Supplementary Data Files Complete/Ramachandran Plot/K218R-1.jpg
- SR Supplementary Data Files Complete/Ramachandran Plot/K218R.pdb
- SR Supplementary Data Files Complete/Ramachandran Plot/K218R.ps
- SR Supplementary Data Files Complete/Ramachandran Plot/P222R-0.jpg
- SR Supplementary Data Files Complete/Ramachandran Plot/P222R-1.jpg
- SR Supplementary Data Files Complete/Ramachandran Plot/P222R.pdb
- SR Supplementary Data Files Complete/Ramachandran Plot/P222R.ps
- SR Supplementary Data Files Complete/Ramachandran Plot/P59L-0.jpg
- SR Supplementary Data Files Complete/Ramachandran Plot/P59L-1.jpg
- SR Supplementary Data Files Complete/Ramachandran Plot/P59L.ps
- SR Supplementary Data Files Complete/Ramachandran Plot/R215C-0.jpg
- SR Supplementary Data Files Complete/Ramachandran Plot/R215C-1.jpg
- SR Supplementary Data Files Complete/Ramachandran Plot/R215C.jpg
- SR Supplementary Data Files Complete/Ramachandran Plot/R215C.ps
- SR Supplementary Data Files Complete/Ramachandran Plot/S122R-0.jpg
- SR Supplementary Data Files Complete/Ramachandran Plot/S122R-1.jpg
- SR Supplementary Data Files Complete/Ramachandran Plot/S122R.ps
- SR Supplementary Data Files Complete/Ramachandran Plot/W263R-0.jpg
- SR Supplementary Data Files Complete/Ramachandran Plot/W263R-1.jpg
- SR Supplementary Data Files Complete/Ramachandran Plot/W263R.pdb
- SR Supplementary Data Files Complete/Ramachandran Plot/W263R.ps
- SR Supplementary Data Files Complete/Ramachandran Plot/Y80C-0.jpg
- SR Supplementary Data Files Complete/Ramachandran Plot/Y80C-1.jpg
- SR Supplementary Data Files Complete/Ramachandran Plot/Y80C.ps
- SR Supplementary Data Files Complete/SIFT/
- SR Supplementary Data Files Complete/SIFT/AA prediction 1-100.pdf
- SR Supplementary Data Files Complete/SIFT/AA prediction 101-200.pdf
- SR Supplementary Data Files Complete/SIFT/AA prediction 201-284.pdf
[truncated: 53 more entries]
