# Supplementary material for: Computational Modeling of complete HOXB13 protein for predicting the functional effect of SNPs and the associated role in hereditary prostate cancer
Source: Sci Rep. 2017 Mar 8;7:43830. doi: 10.1038/srep43830 (PMC5363706; doi:10.1038/srep43830)
Supplement: Supplementary Dataset [file srep43830-s1.zip › SR Supplementary Data Files Complete/Energy minimised protein/A128V.log.txt]

Log file opened on Mon Jul 18 06:27:02 2016
Host: lorentz.dynstr.pasteur.fr  pid: 25541  nodeid: 0  nnodes:  1
The Gromacs distribution was built Thu Jan 26 01:39:00 CET 2006 by
root@lorentz.immstr.pasteur.fr (Linux 2.6.9-5.0.3.ELsmp x86_64)


                         :-)  G  R  O  M  A  C  S  (-:

                          GROtesk MACabre and Sinister

                             :-)  VERSION 3.3  (-:


      Written by David van der Spoel, Erik Lindahl, Berk Hess, and others.
       Copyright (c) 1991-2000, University of Groningen, The Netherlands.
             Copyright (c) 2001-2004, The GROMACS development team,
            check out http://www.gromacs.org for more information.

         This program is free software; you can redistribute it and/or
          modify it under the terms of the GNU General Public License
         as published by the Free Software Foundation; either version 2
             of the License, or (at your option) any later version.

 :-)  /data/delarue_www/executables/gromacs/bin/mdrun_d (double precision)  (-:


++++ PLEASE READ AND CITE THE FOLLOWING REFERENCE ++++
E. Lindahl and B. Hess and D. van der Spoel
GROMACS 3.0: A package for molecular simulation and trajectory analysis
J. Mol. Mod. 7 (2001) pp. 306-317
-------- -------- --- Thank You --- -------- --------


++++ PLEASE READ AND CITE THE FOLLOWING REFERENCE ++++
H. J. C. Berendsen, D. van der Spoel and R. van Drunen
GROMACS: A message-passing parallel molecular dynamics implementation
Comp. Phys. Comm. 91 (1995) pp. 43-56
-------- -------- --- Thank You --- -------- --------

Input Parameters:
   integrator           = cg
   nsteps               = 25000
   init_step            = 0
   ns_type              = Simple
   nstlist              = 10
   ndelta               = 2
   bDomDecomp           = FALSE
   decomp_dir           = 0
   nstcomm              = 1
   comm_mode            = Linear
   nstcheckpoint        = 1000
   nstlog               = 100
   nstxout              = 0
   nstvout              = 0
   nstfout              = 0
   nstenergy            = 0
   nstxtcout            = 0
   init_t               = 0
   delta_t              = 0.001
   xtcprec              = 1000
   nkx                  = 0
   nky                  = 0
   nkz                  = 0
   pme_order            = 4
   ewald_rtol           = 1e-05
   ewald_geometry       = 0
   epsilon_surface      = 0
   optimize_fft         = FALSE
   ePBC                 = no
   bUncStart            = FALSE
   bShakeSOR            = FALSE
   etc                  = No
   epc                  = No
   epctype              = Isotropic
   tau_p                = 1
   ref_p (3x3):
      ref_p[    0]={ 0.00000e+00,  0.00000e+00,  0.00000e+00}
      ref_p[    1]={ 0.00000e+00,  0.00000e+00,  0.00000e+00}
      ref_p[    2]={ 0.00000e+00,  0.00000e+00,  0.00000e+00}
   compress (3x3):
      compress[    0]={ 0.00000e+00,  0.00000e+00,  0.00000e+00}
      compress[    1]={ 0.00000e+00,  0.00000e+00,  0.00000e+00}
      compress[    2]={ 0.00000e+00,  0.00000e+00,  0.00000e+00}
   andersen_seed        = 815131
   rlist                = 1.4
   coulombtype          = Shift
   rcoulomb_switch      = 0
   rcoulomb             = 1
   vdwtype              = Shift
   rvdw_switch          = 0
   rvdw                 = 1
   epsilon_r            = 1
   epsilon_rf           = 1
   tabext               = 1
   gb_algorithm         = Still
   nstgbradii           = 1
   rgbradii             = 2
   gb_saltconc          = 0
   implicit_solvent     = No
   DispCorr             = No
   fudgeQQ              = 1
   free_energy          = no
   init_lambda          = 0
   sc_alpha             = 0
   sc_power             = 1
   sc_sigma             = 0.3
   delta_lambda         = 0
   disre_weighting      = Conservative
   disre_mixed          = FALSE
   dr_fc                = 1000
   dr_tau               = 0
   nstdisreout          = 100
   orires_fc            = 0
   orires_tau           = 0
   nstorireout          = 100
   dihre-fc             = 1000
   dihre-tau            = 0
   nstdihreout          = 100
   em_stepsize          = 0.01
   em_tol               = 0
   niter                = 20
   fc_stepsize          = 0
   nstcgsteep           = 1000
   nbfgscorr            = 10
   ConstAlg             = Lincs
   shake_tol            = 0.0001
   lincs_order          = 4
   lincs_warnangle      = 30
   lincs_iter           = 1
   bd_fric              = 0
   ld_seed              = 1993
   cos_accel            = 0
   deform (3x3):
      deform[    0]={ 0.00000e+00,  0.00000e+00,  0.00000e+00}
      deform[    1]={ 0.00000e+00,  0.00000e+00,  0.00000e+00}
      deform[    2]={ 0.00000e+00,  0.00000e+00,  0.00000e+00}
   userint1             = 0
   userint2             = 0
   userint3             = 0
   userint4             = 0
   userreal1            = 0
   userreal2            = 0
   userreal3            = 0
   userreal4            = 0
grpopts:
   nrdf:	        8319
   ref_t:	           0
   tau_t:	           0
anneal:		          No
ann_npoints:	           0
   acc:	           0           0           0
   nfreeze:           N           N           N
   energygrp_flags[  0]: 0
   efield-x:
      n = 0
   efield-xt:
      n = 0
   efield-y:
      n = 0
   efield-yt:
      n = 0
   efield-z:
      n = 0
   efield-zt:
      n = 0
   bQMMM                = FALSE
   QMconstraints        = 0
   QMMMscheme           = 0
   scalefactor          = 1
qm_opts:
   ngQM                 = 0
CPU=  0, lastcg= 1223, targetcg=  612, myshift=    0
nsb->shift =   1, nsb->bshift=  0
Neighbor Search Blocks
nsb->nodeid:         0
nsb->nnodes:      1
nsb->cgtotal:  1224
nsb->natoms:   2774
nsb->shift:       1
nsb->bshift:      0
Nodeid   index  homenr  cgload  workload
     0       0    2774    1224      1224

Table routines are used for coulomb: TRUE
Table routines are used for vdw:     TRUE
Using shifted Lennard-Jones, switch between 0 and 1 nm
Cut-off's:   NS: 1.4   Coulomb: 1   LJ: 1
System total charge: 0.000
Generated table with 4800 data points for Shift.
Tabscale = 2000 points/nm
Generated table with 4800 data points for LJ6Shift.
Tabscale = 2000 points/nm
Generated table with 4800 data points for LJ12Shift.
Tabscale = 2000 points/nm
Generated table with 2000 data points for 1-4 COUL.
Tabscale = 2000 points/nm
Generated table with 2000 data points for 1-4 LJ6.
Tabscale = 2000 points/nm
Generated table with 2000 data points for 1-4 LJ12.
Tabscale = 2000 points/nm
Initiating Polak-Ribiere Conjugate Gradients
Center of mass motion removal mode is Linear
We have the following groups for center of mass motion removal:
  0:  rest, initial mass: 2774
Started Polak-Ribiere Conjugate Gradients on node 0 Mon Jul 18 06:27:02 2016
Polak-Ribiere Conjugate Gradients:
   Tolerance (Fmax)   =  0.00000e+00
   Number of steps    =        25000
Configuring nonbonded kernels...
Testing x86_64 SSE2 support... present.


           Step           Time         Lambda
              0        0.00000        0.00000

   Energies (kJ/mol)
        G96Bond       G96Angle    Proper Dih.  Improper Dih.          LJ-14
    4.49440e+03    2.22199e+03    1.64738e+03    4.05988e+02    5.01270e+03
     Coulomb-14        LJ (SR)   Coulomb (SR)      Potential    Kinetic En.
    2.77516e+04   -7.71229e+01   -1.82413e+04    2.32156e+04    0.00000e+00
   Total Energy    Temperature Pressure (bar)
    2.32156e+04    0.00000e+00    0.00000e+00

   F-max             =  7.79780e+03 on atom 2505
   F-Norm            =  8.61061e+04

           Step           Time         Lambda
              0        0.00000        0.00000

   Energies (kJ/mol)
        G96Bond       G96Angle    Proper Dih.  Improper Dih.          LJ-14
    3.92374e+03    2.11654e+03    1.64712e+03    4.02921e+02    4.96614e+03
     Coulomb-14        LJ (SR)   Coulomb (SR)      Potential    Kinetic En.
    2.77311e+04   -1.46217e+02   -1.82451e+04    2.23962e+04    0.00000e+00
   Total Energy    Temperature Pressure (bar)
    2.23962e+04    0.00000e+00    0.00000e+00

           Step           Time         Lambda
            100      100.00000        0.00000

   Energies (kJ/mol)
        G96Bond       G96Angle    Proper Dih.  Improper Dih.          LJ-14
    3.06411e+02    1.63879e+03    1.62048e+03    3.60925e+02    9.68791e+02
     Coulomb-14        LJ (SR)   Coulomb (SR)      Potential    Kinetic En.
    2.57466e+04   -4.32524e+03   -1.75665e+04    8.75029e+03    0.00000e+00
   Total Energy    Temperature Pressure (bar)
    8.75029e+03    0.00000e+00    0.00000e+00

           Step           Time         Lambda
            200      200.00000        0.00000

   Energies (kJ/mol)
        G96Bond       G96Angle    Proper Dih.  Improper Dih.          LJ-14
    3.12866e+02    1.61847e+03    1.57755e+03    3.44414e+02    9.03557e+02
     Coulomb-14        LJ (SR)   Coulomb (SR)      Potential    Kinetic En.
    2.56259e+04   -4.38670e+03   -1.76013e+04    8.39475e+03    0.00000e+00
   Total Energy    Temperature Pressure (bar)
    8.39475e+03    0.00000e+00    0.00000e+00

           Step           Time         Lambda
            300      300.00000        0.00000

   Energies (kJ/mol)
        G96Bond       G96Angle    Proper Dih.  Improper Dih.          LJ-14
    3.19939e+02    1.60897e+03    1.51612e+03    3.45679e+02    8.80044e+02
     Coulomb-14        LJ (SR)   Coulomb (SR)      Potential    Kinetic En.
    2.55552e+04   -4.41020e+03   -1.77365e+04    8.07922e+03    0.00000e+00
   Total Energy    Temperature Pressure (bar)
    8.07922e+03    0.00000e+00    0.00000e+00

           Step           Time         Lambda
            400      400.00000        0.00000

   Energies (kJ/mol)
        G96Bond       G96Angle    Proper Dih.  Improper Dih.          LJ-14
    3.21712e+02    1.61170e+03    1.48969e+03    3.47156e+02    8.73300e+02
     Coulomb-14        LJ (SR)   Coulomb (SR)      Potential    Kinetic En.
    2.55337e+04   -4.41424e+03   -1.78407e+04    7.92222e+03    0.00000e+00
   Total Energy    Temperature Pressure (bar)
    7.92222e+03    0.00000e+00    0.00000e+00

           Step           Time         Lambda
            500      500.00000        0.00000

   Energies (kJ/mol)
        G96Bond       G96Angle    Proper Dih.  Improper Dih.          LJ-14
    3.21767e+02    1.61382e+03    1.48115e+03    3.48085e+02    8.71084e+02
     Coulomb-14        LJ (SR)   Coulomb (SR)      Potential    Kinetic En.
    2.55250e+04   -4.41955e+03   -1.78828e+04    7.85849e+03    0.00000e+00
   Total Energy    Temperature Pressure (bar)
    7.85849e+03    0.00000e+00    0.00000e+00

           Step           Time         Lambda
            600      600.00000        0.00000

   Energies (kJ/mol)
        G96Bond       G96Angle    Proper Dih.  Improper Dih.          LJ-14
    3.23199e+02    1.61484e+03    1.47033e+03    3.48980e+02    8.70805e+02
     Coulomb-14        LJ (SR)   Coulomb (SR)      Potential    Kinetic En.
    2.55110e+04   -4.42279e+03   -1.79292e+04    7.78715e+03    0.00000e+00
   Total Energy    Temperature Pressure (bar)
    7.78715e+03    0.00000e+00    0.00000e+00

           Step           Time         Lambda
            700      700.00000        0.00000

   Energies (kJ/mol)
        G96Bond       G96Angle    Proper Dih.  Improper Dih.          LJ-14
    3.22812e+02    1.61666e+03    1.46339e+03    3.49180e+02    8.69184e+02
     Coulomb-14        LJ (SR)   Coulomb (SR)      Potential    Kinetic En.
    2.55002e+04   -4.42891e+03   -1.79691e+04    7.72338e+03    0.00000e+00
   Total Energy    Temperature Pressure (bar)
    7.72338e+03    0.00000e+00    0.00000e+00

           Step           Time         Lambda
            800      800.00000        0.00000

   Energies (kJ/mol)
        G96Bond       G96Angle    Proper Dih.  Improper Dih.          LJ-14
    3.24150e+02    1.61562e+03    1.45482e+03    3.48291e+02    8.67754e+02
     Coulomb-14        LJ (SR)   Coulomb (SR)      Potential    Kinetic En.
    2.54930e+04   -4.43597e+03   -1.79999e+04    7.66773e+03    0.00000e+00
   Total Energy    Temperature Pressure (bar)
    7.66773e+03    0.00000e+00    0.00000e+00

           Step           Time         Lambda
            900      900.00000        0.00000

   Energies (kJ/mol)
        G96Bond       G96Angle    Proper Dih.  Improper Dih.          LJ-14
    3.23891e+02    1.61557e+03    1.44955e+03    3.46760e+02    8.64910e+02
     Coulomb-14        LJ (SR)   Coulomb (SR)      Potential    Kinetic En.
    2.54881e+04   -4.44177e+03   -1.80204e+04    7.62657e+03    0.00000e+00
   Total Energy    Temperature Pressure (bar)
    7.62657e+03    0.00000e+00    0.00000e+00

           Step           Time         Lambda
           1000     1000.00000        0.00000

   Energies (kJ/mol)
        G96Bond       G96Angle    Proper Dih.  Improper Dih.          LJ-14
    3.24555e+02    1.61421e+03    1.44267e+03    3.45957e+02    8.63345e+02
     Coulomb-14        LJ (SR)   Coulomb (SR)      Potential    Kinetic En.
    2.54825e+04   -4.44729e+03   -1.80353e+04    7.59064e+03    0.00000e+00
   Total Energy    Temperature Pressure (bar)
    7.59064e+03    0.00000e+00    0.00000e+00

           Step           Time         Lambda
           1100     1100.00000        0.00000

   Energies (kJ/mol)
        G96Bond       G96Angle    Proper Dih.  Improper Dih.          LJ-14
    3.26588e+02    1.61170e+03    1.43875e+03    3.45595e+02    8.62473e+02
     Coulomb-14        LJ (SR)   Coulomb (SR)      Potential    Kinetic En.
    2.54783e+04   -4.45223e+03   -1.80473e+04    7.56389e+03    0.00000e+00
   Total Energy    Temperature Pressure (bar)
    7.56389e+03    0.00000e+00    0.00000e+00

           Step           Time         Lambda
           1200     1200.00000        0.00000

   Energies (kJ/mol)
        G96Bond       G96Angle    Proper Dih.  Improper Dih.          LJ-14
    3.24331e+02    1.61034e+03    1.43742e+03    3.45122e+02    8.62240e+02
     Coulomb-14        LJ (SR)   Coulomb (SR)      Potential    Kinetic En.
    2.54756e+04   -4.45745e+03   -1.80559e+04    7.54172e+03    0.00000e+00
   Total Energy    Temperature Pressure (bar)
    7.54172e+03    0.00000e+00    0.00000e+00

           Step           Time         Lambda
           1300     1300.00000        0.00000

   Energies (kJ/mol)
        G96Bond       G96Angle    Proper Dih.  Improper Dih.          LJ-14
    3.24243e+02    1.60683e+03    1.43515e+03    3.45057e+02    8.62294e+02
     Coulomb-14        LJ (SR)   Coulomb (SR)      Potential    Kinetic En.
    2.54718e+04   -4.46586e+03   -1.80720e+04    7.50745e+03    0.00000e+00
   Total Energy    Temperature Pressure (bar)
    7.50745e+03    0.00000e+00    0.00000e+00

           Step           Time         Lambda
           1400     1400.00000        0.00000

   Energies (kJ/mol)
        G96Bond       G96Angle    Proper Dih.  Improper Dih.          LJ-14
    3.24682e+02    1.60452e+03    1.43506e+03    3.44386e+02    8.66281e+02
     Coulomb-14        LJ (SR)   Coulomb (SR)      Potential    Kinetic En.
    2.54633e+04   -4.47816e+03   -1.81202e+04    7.43990e+03    0.00000e+00
   Total Energy    Temperature Pressure (bar)
    7.43990e+03    0.00000e+00    0.00000e+00

           Step           Time         Lambda
           1500     1500.00000        0.00000

   Energies (kJ/mol)
        G96Bond       G96Angle    Proper Dih.  Improper Dih.          LJ-14
    3.24899e+02    1.60300e+03    1.43287e+03    3.42983e+02    8.66757e+02
     Coulomb-14        LJ (SR)   Coulomb (SR)      Potential    Kinetic En.
    2.54672e+04   -4.47687e+03   -1.81577e+04    7.40310e+03    0.00000e+00
   Total Energy    Temperature Pressure (bar)
    7.40310e+03    0.00000e+00    0.00000e+00

           Step           Time         Lambda
           1600     1600.00000        0.00000

   Energies (kJ/mol)
        G96Bond       G96Angle    Proper Dih.  Improper Dih.          LJ-14
    3.24521e+02    1.60472e+03    1.43047e+03    3.43280e+02    8.71105e+02
     Coulomb-14        LJ (SR)   Coulomb (SR)      Potential    Kinetic En.
    2.54617e+04   -4.47871e+03   -1.81980e+04    7.35911e+03    0.00000e+00
   Total Energy    Temperature Pressure (bar)
    7.35911e+03    0.00000e+00    0.00000e+00

           Step           Time         Lambda
           1700     1700.00000        0.00000

   Energies (kJ/mol)
        G96Bond       G96Angle    Proper Dih.  Improper Dih.          LJ-14
    3.24544e+02    1.60582e+03    1.42840e+03    3.43108e+02    8.72548e+02
     Coulomb-14        LJ (SR)   Coulomb (SR)      Potential    Kinetic En.
    2.54589e+04   -4.48369e+03   -1.82144e+04    7.33522e+03    0.00000e+00
   Total Energy    Temperature Pressure (bar)
    7.33522e+03    0.00000e+00    0.00000e+00

           Step           Time         Lambda
           1800     1800.00000        0.00000

   Energies (kJ/mol)
        G96Bond       G96Angle    Proper Dih.  Improper Dih.          LJ-14
    3.24723e+02    1.60591e+03    1.42806e+03    3.43189e+02    8.72685e+02
     Coulomb-14        LJ (SR)   Coulomb (SR)      Potential    Kinetic En.
    2.54579e+04   -4.48460e+03   -1.82169e+04    7.33103e+03    0.00000e+00
   Total Energy    Temperature Pressure (bar)
    7.33103e+03    0.00000e+00    0.00000e+00

           Step           Time         Lambda
           1900     1900.00000        0.00000

   Energies (kJ/mol)
        G96Bond       G96Angle    Proper Dih.  Improper Dih.          LJ-14
    3.24821e+02    1.60608e+03    1.42777e+03    3.43303e+02    8.72809e+02
     Coulomb-14        LJ (SR)   Coulomb (SR)      Potential    Kinetic En.
    2.54570e+04   -4.48548e+03   -1.82192e+04    7.32710e+03    0.00000e+00
   Total Energy    Temperature Pressure (bar)
    7.32710e+03    0.00000e+00    0.00000e+00

           Step           Time         Lambda
           2000     2000.00000        0.00000

   Energies (kJ/mol)
        G96Bond       G96Angle    Proper Dih.  Improper Dih.          LJ-14
    3.24921e+02    1.60626e+03    1.42753e+03    3.43444e+02    8.72923e+02
     Coulomb-14        LJ (SR)   Coulomb (SR)      Potential    Kinetic En.
    2.54561e+04   -4.48633e+03   -1.82215e+04    7.32330e+03    0.00000e+00
   Total Energy    Temperature Pressure (bar)
    7.32330e+03    0.00000e+00    0.00000e+00

           Step           Time         Lambda
           2100     2100.00000        0.00000

   Energies (kJ/mol)
        G96Bond       G96Angle    Proper Dih.  Improper Dih.          LJ-14
    3.25226e+02    1.60682e+03    1.42702e+03    3.43896e+02    8.73185e+02
     Coulomb-14        LJ (SR)   Coulomb (SR)      Potential    Kinetic En.
    2.54534e+04   -4.48861e+03   -1.82275e+04    7.31341e+03    0.00000e+00
   Total Energy    Temperature Pressure (bar)
    7.31341e+03    0.00000e+00    0.00000e+00

           Step           Time         Lambda
           2200     2200.00000        0.00000

   Energies (kJ/mol)
        G96Bond       G96Angle    Proper Dih.  Improper Dih.          LJ-14
    3.26311e+02    1.60741e+03    1.42593e+03    3.44561e+02    8.73398e+02
     Coulomb-14        LJ (SR)   Coulomb (SR)      Potential    Kinetic En.
    2.54494e+04   -4.49164e+03   -1.82348e+04    7.30061e+03    0.00000e+00
   Total Energy    Temperature Pressure (bar)
    7.30061e+03    0.00000e+00    0.00000e+00

           Step           Time         Lambda
           2300     2300.00000        0.00000

   Energies (kJ/mol)
        G96Bond       G96Angle    Proper Dih.  Improper Dih.          LJ-14
    3.27053e+02    1.61092e+03    1.42122e+03    3.46220e+02    8.75568e+02
     Coulomb-14        LJ (SR)   Coulomb (SR)      Potential    Kinetic En.
    2.54416e+04   -4.49875e+03   -1.82559e+04    7.26791e+03    0.00000e+00
   Total Energy    Temperature Pressure (bar)
    7.26791e+03    0.00000e+00    0.00000e+00

           Step           Time         Lambda
           2400     2400.00000        0.00000

   Energies (kJ/mol)
        G96Bond       G96Angle    Proper Dih.  Improper Dih.          LJ-14
    3.26875e+02    1.60950e+03    1.41564e+03    3.47113e+02    8.77269e+02
     Coulomb-14        LJ (SR)   Coulomb (SR)      Potential    Kinetic En.
    2.54430e+04   -4.50964e+03   -1.82781e+04    7.23172e+03    0.00000e+00
   Total Energy    Temperature Pressure (bar)
    7.23172e+03    0.00000e+00    0.00000e+00

           Step           Time         Lambda
           2500     2500.00000        0.00000

   Energies (kJ/mol)
        G96Bond       G96Angle    Proper Dih.  Improper Dih.          LJ-14
    3.26767e+02    1.60912e+03    1.41270e+03    3.47266e+02    8.77746e+02
     Coulomb-14        LJ (SR)   Coulomb (SR)      Potential    Kinetic En.
    2.54430e+04   -4.51344e+03   -1.82862e+04    7.21693e+03    0.00000e+00
   Total Energy    Temperature Pressure (bar)
    7.21693e+03    0.00000e+00    0.00000e+00

           Step           Time         Lambda
           2600     2600.00000        0.00000

   Energies (kJ/mol)
        G96Bond       G96Angle    Proper Dih.  Improper Dih.          LJ-14
    3.26349e+02    1.61019e+03    1.40822e+03    3.49057e+02    8.82499e+02
     Coulomb-14        LJ (SR)   Coulomb (SR)      Potential    Kinetic En.
    2.54398e+04   -4.52768e+03   -1.83173e+04    7.17110e+03    0.00000e+00
   Total Energy    Temperature Pressure (bar)
    7.17110e+03    0.00000e+00    0.00000e+00

           Step           Time         Lambda
           2700     2700.00000        0.00000

   Energies (kJ/mol)
        G96Bond       G96Angle    Proper Dih.  Improper Dih.          LJ-14
    3.26794e+02    1.61067e+03    1.40619e+03    3.49791e+02    8.81871e+02
     Coulomb-14        LJ (SR)   Coulomb (SR)      Potential    Kinetic En.
    2.54397e+04   -4.53554e+03   -1.83351e+04    7.14443e+03    0.00000e+00
   Total Energy    Temperature Pressure (bar)
    7.14443e+03    0.00000e+00    0.00000e+00

           Step           Time         Lambda
           2800     2800.00000        0.00000

   Energies (kJ/mol)
        G96Bond       G96Angle    Proper Dih.  Improper Dih.          LJ-14
    3.26549e+02    1.61098e+03    1.40595e+03    3.49876e+02    8.82584e+02
     Coulomb-14        LJ (SR)   Coulomb (SR)      Potential    Kinetic En.
    2.54388e+04   -4.53730e+03   -1.83454e+04    7.13201e+03    0.00000e+00
   Total Energy    Temperature Pressure (bar)
    7.13201e+03    0.00000e+00    0.00000e+00

           Step           Time         Lambda
           2900     2900.00000        0.00000

   Energies (kJ/mol)
        G96Bond       G96Angle    Proper Dih.  Improper Dih.          LJ-14
    3.29098e+02    1.61077e+03    1.40802e+03    3.50380e+02    8.79290e+02
     Coulomb-14        LJ (SR)   Coulomb (SR)      Potential    Kinetic En.
    2.54399e+04   -4.54139e+03   -1.83706e+04    7.10549e+03    0.00000e+00
   Total Energy    Temperature Pressure (bar)
    7.10549e+03    0.00000e+00    0.00000e+00

           Step           Time         Lambda
           3000     3000.00000        0.00000

   Energies (kJ/mol)
        G96Bond       G96Angle    Proper Dih.  Improper Dih.          LJ-14
    3.27082e+02    1.61212e+03    1.40654e+03    3.50592e+02    8.79671e+02
     Coulomb-14        LJ (SR)   Coulomb (SR)      Potential    Kinetic En.
    2.54434e+04   -4.54439e+03   -1.83969e+04    7.07814e+03    0.00000e+00
   Total Energy    Temperature Pressure (bar)
    7.07814e+03    0.00000e+00    0.00000e+00

           Step           Time         Lambda
           3100     3100.00000        0.00000

   Energies (kJ/mol)
        G96Bond       G96Angle    Proper Dih.  Improper Dih.          LJ-14
    3.26532e+02    1.61313e+03    1.40791e+03    3.52292e+02    8.80076e+02
     Coulomb-14        LJ (SR)   Coulomb (SR)      Potential    Kinetic En.
    2.54434e+04   -4.54691e+03   -1.84080e+04    7.06845e+03    0.00000e+00
   Total Energy    Temperature Pressure (bar)
    7.06845e+03    0.00000e+00    0.00000e+00

           Step           Time         Lambda
           3200     3200.00000        0.00000

   Energies (kJ/mol)
        G96Bond       G96Angle    Proper Dih.  Improper Dih.          LJ-14
    3.26753e+02    1.61246e+03    1.40871e+03    3.52698e+02    8.80770e+02
     Coulomb-14        LJ (SR)   Coulomb (SR)      Potential    Kinetic En.
    2.54436e+04   -4.54894e+03   -1.84130e+04    7.06311e+03    0.00000e+00
   Total Energy    Temperature Pressure (bar)
    7.06311e+03    0.00000e+00    0.00000e+00

           Step           Time         Lambda
           3300     3300.00000        0.00000

   Energies (kJ/mol)
        G96Bond       G96Angle    Proper Dih.  Improper Dih.          LJ-14
    3.26778e+02    1.61175e+03    1.40960e+03    3.53091e+02    8.81851e+02
     Coulomb-14        LJ (SR)   Coulomb (SR)      Potential    Kinetic En.
    2.54439e+04   -4.55330e+03   -1.84201e+04    7.05354e+03    0.00000e+00
   Total Energy    Temperature Pressure (bar)
    7.05354e+03    0.00000e+00    0.00000e+00

           Step           Time         Lambda
           3400     3400.00000        0.00000

   Energies (kJ/mol)
        G96Bond       G96Angle    Proper Dih.  Improper Dih.          LJ-14
    3.27041e+02    1.61091e+03    1.40985e+03    3.53207e+02    8.82951e+02
     Coulomb-14        LJ (SR)   Coulomb (SR)      Potential    Kinetic En.
    2.54437e+04   -4.55925e+03   -1.84254e+04    7.04303e+03    0.00000e+00
   Total Energy    Temperature Pressure (bar)
    7.04303e+03    0.00000e+00    0.00000e+00

           Step           Time         Lambda
           3500     3500.00000        0.00000

   Energies (kJ/mol)
        G96Bond       G96Angle    Proper Dih.  Improper Dih.          LJ-14
    3.28348e+02    1.61004e+03    1.40917e+03    3.53752e+02    8.83363e+02
     Coulomb-14        LJ (SR)   Coulomb (SR)      Potential    Kinetic En.
    2.54416e+04   -4.57376e+03   -1.84319e+04    7.02057e+03    0.00000e+00
   Total Energy    Temperature Pressure (bar)
    7.02057e+03    0.00000e+00    0.00000e+00

           Step           Time         Lambda
           3600     3600.00000        0.00000

   Energies (kJ/mol)
        G96Bond       G96Angle    Proper Dih.  Improper Dih.          LJ-14
    3.27504e+02    1.60900e+03    1.40972e+03    3.53495e+02    8.84948e+02
     Coulomb-14        LJ (SR)   Coulomb (SR)      Potential    Kinetic En.
    2.54421e+04   -4.58222e+03   -1.84380e+04    7.00646e+03    0.00000e+00
   Total Energy    Temperature Pressure (bar)
    7.00646e+03    0.00000e+00    0.00000e+00

           Step           Time         Lambda
           3700     3700.00000        0.00000

   Energies (kJ/mol)
        G96Bond       G96Angle    Proper Dih.  Improper Dih.          LJ-14
    3.27012e+02    1.60935e+03    1.40989e+03    3.53463e+02    8.85862e+02
     Coulomb-14        LJ (SR)   Coulomb (SR)      Potential    Kinetic En.
    2.54417e+04   -4.58452e+03   -1.84401e+04    7.00263e+03    0.00000e+00
   Total Energy    Temperature Pressure (bar)
    7.00263e+03    0.00000e+00    0.00000e+00

           Step           Time         Lambda
           3800     3800.00000        0.00000

   Energies (kJ/mol)
        G96Bond       G96Angle    Proper Dih.  Improper Dih.          LJ-14
    3.27240e+02    1.60896e+03    1.41021e+03    3.53543e+02    8.85945e+02
     Coulomb-14        LJ (SR)   Coulomb (SR)      Potential    Kinetic En.
    2.54415e+04   -4.58721e+03   -1.84428e+04    6.99738e+03    0.00000e+00
   Total Energy    Temperature Pressure (bar)
    6.99738e+03    0.00000e+00    0.00000e+00

           Step           Time         Lambda
           3900     3900.00000        0.00000

   Energies (kJ/mol)
        G96Bond       G96Angle    Proper Dih.  Improper Dih.          LJ-14
    3.27499e+02    1.60951e+03    1.41089e+03    3.53681e+02    8.85198e+02
     Coulomb-14        LJ (SR)   Coulomb (SR)      Potential    Kinetic En.
    2.54417e+04   -4.59252e+03   -1.84485e+04    6.98747e+03    0.00000e+00
   Total Energy    Temperature Pressure (bar)
    6.98747e+03    0.00000e+00    0.00000e+00

           Step           Time         Lambda
           4000     4000.00000        0.00000

   Energies (kJ/mol)
        G96Bond       G96Angle    Proper Dih.  Improper Dih.          LJ-14
    3.27230e+02    1.60936e+03    1.41119e+03    3.53858e+02    8.86276e+02
     Coulomb-14        LJ (SR)   Coulomb (SR)      Potential    Kinetic En.
    2.54409e+04   -4.59549e+03   -1.84524e+04    6.98097e+03    0.00000e+00
   Total Energy    Temperature Pressure (bar)
    6.98097e+03    0.00000e+00    0.00000e+00

           Step           Time         Lambda
           4100     4100.00000        0.00000

   Energies (kJ/mol)
        G96Bond       G96Angle    Proper Dih.  Improper Dih.          LJ-14
    3.27415e+02    1.60957e+03    1.41157e+03    3.53984e+02    8.86200e+02
     Coulomb-14        LJ (SR)   Coulomb (SR)      Potential    Kinetic En.
    2.54405e+04   -4.59818e+03   -1.84568e+04    6.97425e+03    0.00000e+00
   Total Energy    Temperature Pressure (bar)
    6.97425e+03    0.00000e+00    0.00000e+00

           Step           Time         Lambda
           4200     4200.00000        0.00000

   Energies (kJ/mol)
        G96Bond       G96Angle    Proper Dih.  Improper Dih.          LJ-14
    3.27364e+02    1.60975e+03    1.41172e+03    3.53987e+02    8.86205e+02
     Coulomb-14        LJ (SR)   Coulomb (SR)      Potential    Kinetic En.
    2.54403e+04   -4.59929e+03   -1.84589e+04    6.97117e+03    0.00000e+00
   Total Energy    Temperature Pressure (bar)
    6.97117e+03    0.00000e+00    0.00000e+00

           Step           Time         Lambda
           4300     4300.00000        0.00000

   Energies (kJ/mol)
        G96Bond       G96Angle    Proper Dih.  Improper Dih.          LJ-14
    3.27318e+02    1.60996e+03    1.41193e+03    3.53997e+02    8.86143e+02
     Coulomb-14        LJ (SR)   Coulomb (SR)      Potential    Kinetic En.
    2.54401e+04   -4.60064e+03   -1.84619e+04    6.96686e+03    0.00000e+00
   Total Energy    Temperature Pressure (bar)
    6.96686e+03    0.00000e+00    0.00000e+00

           Step           Time         Lambda
           4400     4400.00000        0.00000

   Energies (kJ/mol)
        G96Bond       G96Angle    Proper Dih.  Improper Dih.          LJ-14
    3.27082e+02    1.61031e+03    1.41214e+03    3.54044e+02    8.86095e+02
     Coulomb-14        LJ (SR)   Coulomb (SR)      Potential    Kinetic En.
    2.54398e+04   -4.60195e+03   -1.84653e+04    6.96229e+03    0.00000e+00
   Total Energy    Temperature Pressure (bar)
    6.96229e+03    0.00000e+00    0.00000e+00

           Step           Time         Lambda
           4500     4500.00000        0.00000

   Energies (kJ/mol)
        G96Bond       G96Angle    Proper Dih.  Improper Dih.          LJ-14
    3.27511e+02    1.61006e+03    1.41228e+03    3.53979e+02    8.86035e+02
     Coulomb-14        LJ (SR)   Coulomb (SR)      Potential    Kinetic En.
    2.54396e+04   -4.60269e+03   -1.84673e+04    6.95948e+03    0.00000e+00
   Total Energy    Temperature Pressure (bar)
    6.95948e+03    0.00000e+00    0.00000e+00

           Step           Time         Lambda
           4600     4600.00000        0.00000

   Energies (kJ/mol)
        G96Bond       G96Angle    Proper Dih.  Improper Dih.          LJ-14
    3.26970e+02    1.61232e+03    1.41341e+03    3.53998e+02    8.85498e+02
     Coulomb-14        LJ (SR)   Coulomb (SR)      Potential    Kinetic En.
    2.54379e+04   -4.60785e+03   -1.84824e+04    6.93978e+03    0.00000e+00
   Total Energy    Temperature Pressure (bar)
    6.93978e+03    0.00000e+00    0.00000e+00

           Step           Time         Lambda
           4700     4700.00000        0.00000

   Energies (kJ/mol)
        G96Bond       G96Angle    Proper Dih.  Improper Dih.          LJ-14
    3.27226e+02    1.61348e+03    1.41437e+03    3.54370e+02    8.85634e+02
     Coulomb-14        LJ (SR)   Coulomb (SR)      Potential    Kinetic En.
    2.54364e+04   -4.61036e+03   -1.84904e+04    6.93070e+03    0.00000e+00
   Total Energy    Temperature Pressure (bar)
    6.93070e+03    0.00000e+00    0.00000e+00

           Step           Time         Lambda
           4800     4800.00000        0.00000

   Energies (kJ/mol)
        G96Bond       G96Angle    Proper Dih.  Improper Dih.          LJ-14
    3.27468e+02    1.61452e+03    1.41350e+03    3.54598e+02    8.84867e+02
     Coulomb-14        LJ (SR)   Coulomb (SR)      Potential    Kinetic En.
    2.54342e+04   -4.61129e+03   -1.84956e+04    6.92218e+03    0.00000e+00
   Total Energy    Temperature Pressure (bar)
    6.92218e+03    0.00000e+00    0.00000e+00

           Step           Time         Lambda
           4900     4900.00000        0.00000

   Energies (kJ/mol)
        G96Bond       G96Angle    Proper Dih.  Improper Dih.          LJ-14
    3.27543e+02    1.61508e+03    1.41058e+03    3.54719e+02    8.85594e+02
     Coulomb-14        LJ (SR)   Coulomb (SR)      Potential    Kinetic En.
    2.54301e+04   -4.61074e+03   -1.84985e+04    6.91430e+03    0.00000e+00
   Total Energy    Temperature Pressure (bar)
    6.91430e+03    0.00000e+00    0.00000e+00

           Step           Time         Lambda
           5000     5000.00000        0.00000

   Energies (kJ/mol)
        G96Bond       G96Angle    Proper Dih.  Improper Dih.          LJ-14
    3.27638e+02    1.61558e+03    1.40991e+03    3.55084e+02    8.85883e+02
     Coulomb-14        LJ (SR)   Coulomb (SR)      Potential    Kinetic En.
    2.54290e+04   -4.61157e+03   -1.85024e+04    6.90908e+03    0.00000e+00
   Total Energy    Temperature Pressure (bar)
    6.90908e+03    0.00000e+00    0.00000e+00

           Step           Time         Lambda
           5100     5100.00000        0.00000

   Energies (kJ/mol)
        G96Bond       G96Angle    Proper Dih.  Improper Dih.          LJ-14
    3.27517e+02    1.61643e+03    1.40880e+03    3.55633e+02    8.86021e+02
     Coulomb-14        LJ (SR)   Coulomb (SR)      Potential    Kinetic En.
    2.54301e+04   -4.61551e+03   -1.85110e+04    6.89795e+03    0.00000e+00
   Total Energy    Temperature Pressure (bar)
    6.89795e+03    0.00000e+00    0.00000e+00

           Step           Time         Lambda
           5200     5200.00000        0.00000

   Energies (kJ/mol)
        G96Bond       G96Angle    Proper Dih.  Improper Dih.          LJ-14
    3.27368e+02    1.61653e+03    1.40864e+03    3.55677e+02    8.86128e+02
     Coulomb-14        LJ (SR)   Coulomb (SR)      Potential    Kinetic En.
    2.54302e+04   -4.61616e+03   -1.85123e+04    6.89610e+03    0.00000e+00
   Total Energy    Temperature Pressure (bar)
    6.89610e+03    0.00000e+00    0.00000e+00

           Step           Time         Lambda
           5300     5300.00000        0.00000

   Energies (kJ/mol)
        G96Bond       G96Angle    Proper Dih.  Improper Dih.          LJ-14
    3.27342e+02    1.61659e+03    1.40855e+03    3.55719e+02    8.86131e+02
     Coulomb-14        LJ (SR)   Coulomb (SR)      Potential    Kinetic En.
    2.54304e+04   -4.61657e+03   -1.85131e+04    6.89502e+03    0.00000e+00
   Total Energy    Temperature Pressure (bar)
    6.89502e+03    0.00000e+00    0.00000e+00

           Step           Time         Lambda
           5400     5400.00000        0.00000

   Energies (kJ/mol)
        G96Bond       G96Angle    Proper Dih.  Improper Dih.          LJ-14
    3.27315e+02    1.61665e+03    1.40848e+03    3.55761e+02    8.86131e+02
     Coulomb-14        LJ (SR)   Coulomb (SR)      Potential    Kinetic En.
    2.54306e+04   -4.61699e+03   -1.85140e+04    6.89395e+03    0.00000e+00
   Total Energy    Temperature Pressure (bar)
    6.89395e+03    0.00000e+00    0.00000e+00

           Step           Time         Lambda
           5500     5500.00000        0.00000

   Energies (kJ/mol)
        G96Bond       G96Angle    Proper Dih.  Improper Dih.          LJ-14
    3.27288e+02    1.61671e+03    1.40841e+03    3.55803e+02    8.86129e+02
     Coulomb-14        LJ (SR)   Coulomb (SR)      Potential    Kinetic En.
    2.54307e+04   -4.61741e+03   -1.85148e+04    6.89288e+03    0.00000e+00
   Total Energy    Temperature Pressure (bar)
    6.89288e+03    0.00000e+00    0.00000e+00

           Step           Time         Lambda
           5600     5600.00000        0.00000

   Energies (kJ/mol)
        G96Bond       G96Angle    Proper Dih.  Improper Dih.          LJ-14
    3.27260e+02    1.61676e+03    1.40834e+03    3.55844e+02    8.86125e+02
     Coulomb-14        LJ (SR)   Coulomb (SR)      Potential    Kinetic En.
    2.54309e+04   -4.61784e+03   -1.85156e+04    6.89180e+03    0.00000e+00
   Total Energy    Temperature Pressure (bar)
    6.89180e+03    0.00000e+00    0.00000e+00

           Step           Time         Lambda
           5700     5700.00000        0.00000

   Energies (kJ/mol)
        G96Bond       G96Angle    Proper Dih.  Improper Dih.          LJ-14
    3.27231e+02    1.61682e+03    1.40829e+03    3.55886e+02    8.86118e+02
     Coulomb-14        LJ (SR)   Coulomb (SR)      Potential    Kinetic En.
    2.54311e+04   -4.61827e+03   -1.85165e+04    6.89073e+03    0.00000e+00
   Total Energy    Temperature Pressure (bar)
    6.89073e+03    0.00000e+00    0.00000e+00

           Step           Time         Lambda
           5800     5800.00000        0.00000

   Energies (kJ/mol)
        G96Bond       G96Angle    Proper Dih.  Improper Dih.          LJ-14
    3.27201e+02    1.61688e+03    1.40824e+03    3.55928e+02    8.86107e+02
     Coulomb-14        LJ (SR)   Coulomb (SR)      Potential    Kinetic En.
    2.54313e+04   -4.61870e+03   -1.85173e+04    6.88965e+03    0.00000e+00
   Total Energy    Temperature Pressure (bar)
    6.88965e+03    0.00000e+00    0.00000e+00

           Step           Time         Lambda
           5900     5900.00000        0.00000

   Energies (kJ/mol)
        G96Bond       G96Angle    Proper Dih.  Improper Dih.          LJ-14
    3.27171e+02    1.61694e+03    1.40820e+03    3.55969e+02    8.86094e+02
     Coulomb-14        LJ (SR)   Coulomb (SR)      Potential    Kinetic En.
    2.54315e+04   -4.61913e+03   -1.85182e+04    6.88857e+03    0.00000e+00
   Total Energy    Temperature Pressure (bar)
    6.88857e+03    0.00000e+00    0.00000e+00

           Step           Time         Lambda
           6000     6000.00000        0.00000

   Energies (kJ/mol)
        G96Bond       G96Angle    Proper Dih.  Improper Dih.          LJ-14
    3.27140e+02    1.61700e+03    1.40817e+03    3.56011e+02    8.86078e+02
     Coulomb-14        LJ (SR)   Coulomb (SR)      Potential    Kinetic En.
    2.54317e+04   -4.61956e+03   -1.85191e+04    6.88749e+03    0.00000e+00
   Total Energy    Temperature Pressure (bar)
    6.88749e+03    0.00000e+00    0.00000e+00

           Step           Time         Lambda
           6100     6100.00000        0.00000

   Energies (kJ/mol)
        G96Bond       G96Angle    Proper Dih.  Improper Dih.          LJ-14
    3.28287e+02    1.62303e+03    1.41040e+03    3.58189e+02    8.80404e+02
     Coulomb-14        LJ (SR)   Coulomb (SR)      Potential    Kinetic En.
    2.54350e+04   -4.63249e+03   -1.85471e+04    6.85578e+03    0.00000e+00
   Total Energy    Temperature Pressure (bar)
    6.85578e+03    0.00000e+00    0.00000e+00

           Step           Time         Lambda
           6200     6200.00000        0.00000

   Energies (kJ/mol)
        G96Bond       G96Angle    Proper Dih.  Improper Dih.          LJ-14
    3.25763e+02    1.61997e+03    1.41117e+03    3.57663e+02    8.84563e+02
     Coulomb-14        LJ (SR)   Coulomb (SR)      Potential    Kinetic En.
    2.54398e+04   -4.63162e+03   -1.85602e+04    6.84717e+03    0.00000e+00
   Total Energy    Temperature Pressure (bar)
    6.84717e+03    0.00000e+00    0.00000e+00

           Step           Time         Lambda
           6300     6300.00000        0.00000

   Energies (kJ/mol)
        G96Bond       G96Angle    Proper Dih.  Improper Dih.          LJ-14
    3.25933e+02    1.61984e+03    1.41398e+03    3.58753e+02    8.83513e+02
     Coulomb-14        LJ (SR)   Coulomb (SR)      Potential    Kinetic En.
    2.54399e+04   -4.63020e+03   -1.85763e+04    6.83541e+03    0.00000e+00
   Total Energy    Temperature Pressure (bar)
    6.83541e+03    0.00000e+00    0.00000e+00

           Step           Time         Lambda
           6400     6400.00000        0.00000

   Energies (kJ/mol)
        G96Bond       G96Angle    Proper Dih.  Improper Dih.          LJ-14
    3.26114e+02    1.61743e+03    1.41433e+03    3.58498e+02    8.84310e+02
     Coulomb-14        LJ (SR)   Coulomb (SR)      Potential    Kinetic En.
    2.54347e+04   -4.63094e+03   -1.85766e+04    6.82791e+03    0.00000e+00
   Total Energy    Temperature Pressure (bar)
    6.82791e+03    0.00000e+00    0.00000e+00

           Step           Time         Lambda
           6500     6500.00000        0.00000

   Energies (kJ/mol)
        G96Bond       G96Angle    Proper Dih.  Improper Dih.          LJ-14
    3.25840e+02    1.61737e+03    1.41470e+03    3.58680e+02    8.84045e+02
     Coulomb-14        LJ (SR)   Coulomb (SR)      Potential    Kinetic En.
    2.54354e+04   -4.63271e+03   -1.85798e+04    6.82351e+03    0.00000e+00
   Total Energy    Temperature Pressure (bar)
    6.82351e+03    0.00000e+00    0.00000e+00

           Step           Time         Lambda
           6600     6600.00000        0.00000

   Energies (kJ/mol)
        G96Bond       G96Angle    Proper Dih.  Improper Dih.          LJ-14
    3.25131e+02    1.61823e+03    1.41512e+03    3.59103e+02    8.83646e+02
     Coulomb-14        LJ (SR)   Coulomb (SR)      Potential    Kinetic En.
    2.54362e+04   -4.63498e+03   -1.85842e+04    6.81825e+03    0.00000e+00
   Total Energy    Temperature Pressure (bar)
    6.81825e+03    0.00000e+00    0.00000e+00

           Step           Time         Lambda
           6700     6700.00000        0.00000

   Energies (kJ/mol)
        G96Bond       G96Angle    Proper Dih.  Improper Dih.          LJ-14
    3.24724e+02    1.61902e+03    1.41858e+03    3.60863e+02    8.82187e+02
     Coulomb-14        LJ (SR)   Coulomb (SR)      Potential    Kinetic En.
    2.54378e+04   -4.64944e+03   -1.86088e+04    6.78497e+03    0.00000e+00
   Total Energy    Temperature Pressure (bar)
    6.78497e+03    0.00000e+00    0.00000e+00

           Step           Time         Lambda
           6800     6800.00000        0.00000

   Energies (kJ/mol)
        G96Bond       G96Angle    Proper Dih.  Improper Dih.          LJ-14
    3.24666e+02    1.61931e+03    1.41835e+03    3.60700e+02    8.82119e+02
     Coulomb-14        LJ (SR)   Coulomb (SR)      Potential    Kinetic En.
    2.54377e+04   -4.65022e+03   -1.86099e+04    6.78265e+03    0.00000e+00
   Total Energy    Temperature Pressure (bar)
    6.78265e+03    0.00000e+00    0.00000e+00

           Step           Time         Lambda
           6900     6900.00000        0.00000

   Energies (kJ/mol)
        G96Bond       G96Angle    Proper Dih.  Improper Dih.          LJ-14
    3.24552e+02    1.61982e+03    1.41769e+03    3.60693e+02    8.82354e+02
     Coulomb-14        LJ (SR)   Coulomb (SR)      Potential    Kinetic En.
    2.54369e+04   -4.65169e+03   -1.86141e+04    6.77623e+03    0.00000e+00
   Total Energy    Temperature Pressure (bar)
    6.77623e+03    0.00000e+00    0.00000e+00

           Step           Time         Lambda
           7000     7000.00000        0.00000

   Energies (kJ/mol)
        G96Bond       G96Angle    Proper Dih.  Improper Dih.          LJ-14
    3.24576e+02    1.62015e+03    1.41851e+03    3.61098e+02    8.82323e+02
     Coulomb-14        LJ (SR)   Coulomb (SR)      Potential    Kinetic En.
    2.54363e+04   -4.65297e+03   -1.86177e+04    6.77229e+03    0.00000e+00
   Total Energy    Temperature Pressure (bar)
    6.77229e+03    0.00000e+00    0.00000e+00

           Step           Time         Lambda
           7100     7100.00000        0.00000

   Energies (kJ/mol)
        G96Bond       G96Angle    Proper Dih.  Improper Dih.          LJ-14
    3.24377e+02    1.62164e+03    1.42099e+03    3.62146e+02    8.82321e+02
     Coulomb-14        LJ (SR)   Coulomb (SR)      Potential    Kinetic En.
    2.54352e+04   -4.65543e+03   -1.86294e+04    6.76188e+03    0.00000e+00
   Total Energy    Temperature Pressure (bar)
    6.76188e+03    0.00000e+00    0.00000e+00

           Step           Time         Lambda
           7200     7200.00000        0.00000

   Energies (kJ/mol)
        G96Bond       G96Angle    Proper Dih.  Improper Dih.          LJ-14
    3.24187e+02    1.62278e+03    1.42153e+03    3.62226e+02    8.82267e+02
     Coulomb-14        LJ (SR)   Coulomb (SR)      Potential    Kinetic En.
    2.54348e+04   -4.65566e+03   -1.86368e+04    6.75531e+03    0.00000e+00
   Total Energy    Temperature Pressure (bar)
    6.75531e+03    0.00000e+00    0.00000e+00

           Step           Time         Lambda
           7300     7300.00000        0.00000

   Energies (kJ/mol)
        G96Bond       G96Angle    Proper Dih.  Improper Dih.          LJ-14
    3.23912e+02    1.62168e+03    1.42594e+03    3.62734e+02    8.80439e+02
     Coulomb-14        LJ (SR)   Coulomb (SR)      Potential    Kinetic En.
    2.54339e+04   -4.65600e+03   -1.86525e+04    6.74006e+03    0.00000e+00
   Total Energy    Temperature Pressure (bar)
    6.74006e+03    0.00000e+00    0.00000e+00

           Step           Time         Lambda
           7400     7400.00000        0.00000

   Energies (kJ/mol)
        G96Bond       G96Angle    Proper Dih.  Improper Dih.          LJ-14
    3.23373e+02    1.62030e+03    1.42723e+03    3.62576e+02    8.79007e+02
     Coulomb-14        LJ (SR)   Coulomb (SR)      Potential    Kinetic En.
    2.54344e+04   -4.65869e+03   -1.86569e+04    6.73128e+03    0.00000e+00
   Total Energy    Temperature Pressure (bar)
    6.73128e+03    0.00000e+00    0.00000e+00

           Step           Time         Lambda
           7500     7500.00000        0.00000

   Energies (kJ/mol)
        G96Bond       G96Angle    Proper Dih.  Improper Dih.          LJ-14
    3.23022e+02    1.61832e+03    1.42752e+03    3.62002e+02    8.78369e+02
     Coulomb-14        LJ (SR)   Coulomb (SR)      Potential    Kinetic En.
    2.54365e+04   -4.66090e+03   -1.86617e+04    6.72312e+03    0.00000e+00
   Total Energy    Temperature Pressure (bar)
    6.72312e+03    0.00000e+00    0.00000e+00

           Step           Time         Lambda
           7600     7600.00000        0.00000

   Energies (kJ/mol)
        G96Bond       G96Angle    Proper Dih.  Improper Dih.          LJ-14
    3.22530e+02    1.61529e+03    1.42706e+03    3.61588e+02    8.77727e+02
     Coulomb-14        LJ (SR)   Coulomb (SR)      Potential    Kinetic En.
    2.54389e+04   -4.66257e+03   -1.86671e+04    6.71349e+03    0.00000e+00
   Total Energy    Temperature Pressure (bar)
    6.71349e+03    0.00000e+00    0.00000e+00

           Step           Time         Lambda
           7700     7700.00000        0.00000

   Energies (kJ/mol)
        G96Bond       G96Angle    Proper Dih.  Improper Dih.          LJ-14
    3.22194e+02    1.61410e+03    1.42681e+03    3.62106e+02    8.76379e+02
     Coulomb-14        LJ (SR)   Coulomb (SR)      Potential    Kinetic En.
    2.54395e+04   -4.66466e+03   -1.86729e+04    6.70352e+03    0.00000e+00
   Total Energy    Temperature Pressure (bar)
    6.70352e+03    0.00000e+00    0.00000e+00

           Step           Time         Lambda
           7800     7800.00000        0.00000

   Energies (kJ/mol)
        G96Bond       G96Angle    Proper Dih.  Improper Dih.          LJ-14
    3.21766e+02    1.61459e+03    1.42414e+03    3.63653e+02    8.75421e+02
     Coulomb-14        LJ (SR)   Coulomb (SR)      Potential    Kinetic En.
    2.54400e+04   -4.66785e+03   -1.86796e+04    6.69211e+03    0.00000e+00
   Total Energy    Temperature Pressure (bar)
    6.69211e+03    0.00000e+00    0.00000e+00

           Step           Time         Lambda
           7900     7900.00000        0.00000

   Energies (kJ/mol)
        G96Bond       G96Angle    Proper Dih.  Improper Dih.          LJ-14
    3.21742e+02    1.61468e+03    1.42331e+03    3.63804e+02    8.75453e+02
     Coulomb-14        LJ (SR)   Coulomb (SR)      Potential    Kinetic En.
    2.54402e+04   -4.66856e+03   -1.86806e+04    6.68996e+03    0.00000e+00
   Total Energy    Temperature Pressure (bar)
    6.68996e+03    0.00000e+00    0.00000e+00

           Step           Time         Lambda
           8000     8000.00000        0.00000

   Energies (kJ/mol)
        G96Bond       G96Angle    Proper Dih.  Improper Dih.          LJ-14
    3.21718e+02    1.61473e+03    1.42259e+03    3.63921e+02    8.75498e+02
     Coulomb-14        LJ (SR)   Coulomb (SR)      Potential    Kinetic En.
    2.54403e+04   -4.66924e+03   -1.86816e+04    6.68793e+03    0.00000e+00
   Total Energy    Temperature Pressure (bar)
    6.68793e+03    0.00000e+00    0.00000e+00

           Step           Time         Lambda
           8100     8100.00000        0.00000

   Energies (kJ/mol)
        G96Bond       G96Angle    Proper Dih.  Improper Dih.          LJ-14
    3.21096e+02    1.61559e+03    1.42145e+03    3.64240e+02    8.75699e+02
     Coulomb-14        LJ (SR)   Coulomb (SR)      Potential    Kinetic En.
    2.54405e+04   -4.67189e+03   -1.86852e+04    6.68152e+03    0.00000e+00
   Total Energy    Temperature Pressure (bar)
    6.68152e+03    0.00000e+00    0.00000e+00

           Step           Time         Lambda
           8200     8200.00000        0.00000

   Energies (kJ/mol)
        G96Bond       G96Angle    Proper Dih.  Improper Dih.          LJ-14
    3.21773e+02    1.61465e+03    1.42113e+03    3.64597e+02    8.76317e+02
     Coulomb-14        LJ (SR)   Coulomb (SR)      Potential    Kinetic En.
    2.54399e+04   -4.67466e+03   -1.86931e+04    6.67059e+03    0.00000e+00
   Total Energy    Temperature Pressure (bar)
    6.67059e+03    0.00000e+00    0.00000e+00

           Step           Time         Lambda
           8300     8300.00000        0.00000

   Energies (kJ/mol)
        G96Bond       G96Angle    Proper Dih.  Improper Dih.          LJ-14
    3.21651e+02    1.61434e+03    1.42134e+03    3.64834e+02    8.76528e+02
     Coulomb-14        LJ (SR)   Coulomb (SR)      Potential    Kinetic En.
    2.54405e+04   -4.67621e+03   -1.86964e+04    6.66654e+03    0.00000e+00
   Total Energy    Temperature Pressure (bar)
    6.66654e+03    0.00000e+00    0.00000e+00

           Step           Time         Lambda
           8400     8400.00000        0.00000

   Energies (kJ/mol)
        G96Bond       G96Angle    Proper Dih.  Improper Dih.          LJ-14
    3.21500e+02    1.61409e+03    1.42169e+03    3.64978e+02    8.76721e+02
     Coulomb-14        LJ (SR)   Coulomb (SR)      Potential    Kinetic En.
    2.54410e+04   -4.67785e+03   -1.86990e+04    6.66311e+03    0.00000e+00
   Total Energy    Temperature Pressure (bar)
    6.66311e+03    0.00000e+00    0.00000e+00

           Step           Time         Lambda
           8500     8500.00000        0.00000

   Energies (kJ/mol)
        G96Bond       G96Angle    Proper Dih.  Improper Dih.          LJ-14
    3.21086e+02    1.61253e+03    1.42740e+03    3.65785e+02    8.79333e+02
     Coulomb-14        LJ (SR)   Coulomb (SR)      Potential    Kinetic En.
    2.54436e+04   -4.69444e+03   -1.87201e+04    6.63524e+03    0.00000e+00
   Total Energy    Temperature Pressure (bar)
    6.63524e+03    0.00000e+00    0.00000e+00

           Step           Time         Lambda
           8600     8600.00000        0.00000

   Energies (kJ/mol)
        G96Bond       G96Angle    Proper Dih.  Improper Dih.          LJ-14
    3.20977e+02    1.61177e+03    1.42662e+03    3.65665e+02    8.80715e+02
     Coulomb-14        LJ (SR)   Coulomb (SR)      Potential    Kinetic En.
    2.54435e+04   -4.69870e+03   -1.87252e+04    6.62537e+03    0.00000e+00
   Total Energy    Temperature Pressure (bar)
    6.62537e+03    0.00000e+00    0.00000e+00

           Step           Time         Lambda
           8700     8700.00000        0.00000

   Energies (kJ/mol)
        G96Bond       G96Angle    Proper Dih.  Improper Dih.          LJ-14
    3.21002e+02    1.61235e+03    1.42545e+03    3.65804e+02    8.80438e+02
     Coulomb-14        LJ (SR)   Coulomb (SR)      Potential    Kinetic En.
    2.54440e+04   -4.70169e+03   -1.87290e+04    6.61831e+03    0.00000e+00
   Total Energy    Temperature Pressure (bar)
    6.61831e+03    0.00000e+00    0.00000e+00

           Step           Time         Lambda
           8800     8800.00000        0.00000

   Energies (kJ/mol)
        G96Bond       G96Angle    Proper Dih.  Improper Dih.          LJ-14
    3.20899e+02    1.61332e+03    1.42679e+03    3.65730e+02    8.80785e+02
     Coulomb-14        LJ (SR)   Coulomb (SR)      Potential    Kinetic En.
    2.54437e+04   -4.70743e+03   -1.87360e+04    6.60784e+03    0.00000e+00
   Total Energy    Temperature Pressure (bar)
    6.60784e+03    0.00000e+00    0.00000e+00

           Step           Time         Lambda
           8900     8900.00000        0.00000

   Energies (kJ/mol)
        G96Bond       G96Angle    Proper Dih.  Improper Dih.          LJ-14
    3.20903e+02    1.61388e+03    1.42830e+03    3.65627e+02    8.80741e+02
     Coulomb-14        LJ (SR)   Coulomb (SR)      Potential    Kinetic En.
    2.54432e+04   -4.71066e+03   -1.87393e+04    6.60273e+03    0.00000e+00
   Total Energy    Temperature Pressure (bar)
    6.60273e+03    0.00000e+00    0.00000e+00

           Step           Time         Lambda
           9000     9000.00000        0.00000

   Energies (kJ/mol)
        G96Bond       G96Angle    Proper Dih.  Improper Dih.          LJ-14
    3.25190e+02    1.62226e+03    1.44301e+03    3.67285e+02    8.76157e+02
     Coulomb-14        LJ (SR)   Coulomb (SR)      Potential    Kinetic En.
    2.54365e+04   -4.73460e+03   -1.87575e+04    6.57830e+03    0.00000e+00
   Total Energy    Temperature Pressure (bar)
    6.57830e+03    0.00000e+00    0.00000e+00

           Step           Time         Lambda
           9100     9100.00000        0.00000

   Energies (kJ/mol)
        G96Bond       G96Angle    Proper Dih.  Improper Dih.          LJ-14
    3.20882e+02    1.62105e+03    1.44092e+03    3.66771e+02    8.81540e+02
     Coulomb-14        LJ (SR)   Coulomb (SR)      Potential    Kinetic En.
    2.54391e+04   -4.73862e+03   -1.87637e+04    6.56797e+03    0.00000e+00
   Total Energy    Temperature Pressure (bar)
    6.56797e+03    0.00000e+00    0.00000e+00

           Step           Time         Lambda
           9200     9200.00000        0.00000

   Energies (kJ/mol)
        G96Bond       G96Angle    Proper Dih.  Improper Dih.          LJ-14
    3.21367e+02    1.62153e+03    1.44308e+03    3.67192e+02    8.81228e+02
     Coulomb-14        LJ (SR)   Coulomb (SR)      Potential    Kinetic En.
    2.54394e+04   -4.74288e+03   -1.87717e+04    6.55923e+03    0.00000e+00
   Total Energy    Temperature Pressure (bar)
    6.55923e+03    0.00000e+00    0.00000e+00

           Step           Time         Lambda
           9300     9300.00000        0.00000

   Energies (kJ/mol)
        G96Bond       G96Angle    Proper Dih.  Improper Dih.          LJ-14
    3.21141e+02    1.62138e+03    1.44424e+03    3.67204e+02    8.81908e+02
     Coulomb-14        LJ (SR)   Coulomb (SR)      Potential    Kinetic En.
    2.54388e+04   -4.74437e+03   -1.87741e+04    6.55622e+03    0.00000e+00
   Total Energy    Temperature Pressure (bar)
    6.55622e+03    0.00000e+00    0.00000e+00

           Step           Time         Lambda
           9400     9400.00000        0.00000

   Energies (kJ/mol)
        G96Bond       G96Angle    Proper Dih.  Improper Dih.          LJ-14
    3.21197e+02    1.62135e+03    1.44514e+03    3.67307e+02    8.81995e+02
     Coulomb-14        LJ (SR)   Coulomb (SR)      Potential    Kinetic En.
    2.54386e+04   -4.74596e+03   -1.87764e+04    6.55327e+03    0.00000e+00
   Total Energy    Temperature Pressure (bar)
    6.55327e+03    0.00000e+00    0.00000e+00

           Step           Time         Lambda
           9500     9500.00000        0.00000

   Energies (kJ/mol)
        G96Bond       G96Angle    Proper Dih.  Improper Dih.          LJ-14
    3.21231e+02    1.62126e+03    1.44580e+03    3.67458e+02    8.82121e+02
     Coulomb-14        LJ (SR)   Coulomb (SR)      Potential    Kinetic En.
    2.54385e+04   -4.74739e+03   -1.87782e+04    6.55078e+03    0.00000e+00
   Total Energy    Temperature Pressure (bar)
    6.55078e+03    0.00000e+00    0.00000e+00

           Step           Time         Lambda
           9600     9600.00000        0.00000

   Energies (kJ/mol)
        G96Bond       G96Angle    Proper Dih.  Improper Dih.          LJ-14
    3.21190e+02    1.62125e+03    1.44622e+03    3.67677e+02    8.82278e+02
     Coulomb-14        LJ (SR)   Coulomb (SR)      Potential    Kinetic En.
    2.54383e+04   -4.74863e+03   -1.87796e+04    6.54867e+03    0.00000e+00
   Total Energy    Temperature Pressure (bar)
    6.54867e+03    0.00000e+00    0.00000e+00

           Step           Time         Lambda
           9700     9700.00000        0.00000

   Energies (kJ/mol)
        G96Bond       G96Angle    Proper Dih.  Improper Dih.          LJ-14
    3.21202e+02    1.62130e+03    1.44644e+03    3.67859e+02    8.82451e+02
     Coulomb-14        LJ (SR)   Coulomb (SR)      Potential    Kinetic En.
    2.54381e+04   -4.74967e+03   -1.87808e+04    6.54685e+03    0.00000e+00
   Total Energy    Temperature Pressure (bar)
    6.54685e+03    0.00000e+00    0.00000e+00

           Step           Time         Lambda
           9800     9800.00000        0.00000

   Energies (kJ/mol)
        G96Bond       G96Angle    Proper Dih.  Improper Dih.          LJ-14
    3.21332e+02    1.62154e+03    1.44708e+03    3.68075e+02    8.82724e+02
     Coulomb-14        LJ (SR)   Coulomb (SR)      Potential    Kinetic En.
    2.54376e+04   -4.75200e+03   -1.87842e+04    6.54216e+03    0.00000e+00
   Total Energy    Temperature Pressure (bar)
    6.54216e+03    0.00000e+00    0.00000e+00

           Step           Time         Lambda
           9900     9900.00000        0.00000

   Energies (kJ/mol)
        G96Bond       G96Angle    Proper Dih.  Improper Dih.          LJ-14
    3.21485e+02    1.62185e+03    1.44832e+03    3.68024e+02    8.83746e+02
     Coulomb-14        LJ (SR)   Coulomb (SR)      Potential    Kinetic En.
    2.54361e+04   -4.75481e+03   -1.87903e+04    6.53447e+03    0.00000e+00
   Total Energy    Temperature Pressure (bar)
    6.53447e+03    0.00000e+00    0.00000e+00

           Step           Time         Lambda
          10000    10000.00000        0.00000

   Energies (kJ/mol)
        G96Bond       G96Angle    Proper Dih.  Improper Dih.          LJ-14
    3.21369e+02    1.62151e+03    1.44836e+03    3.67966e+02    8.83869e+02
     Coulomb-14        LJ (SR)   Coulomb (SR)      Potential    Kinetic En.
    2.54367e+04   -4.75532e+03   -1.87915e+04    6.53292e+03    0.00000e+00
   Total Energy    Temperature Pressure (bar)
    6.53292e+03    0.00000e+00    0.00000e+00

           Step           Time         Lambda
          10100    10100.00000        0.00000

   Energies (kJ/mol)
        G96Bond       G96Angle    Proper Dih.  Improper Dih.          LJ-14
    3.21286e+02    1.62113e+03    1.44928e+03    3.67923e+02    8.84247e+02
     Coulomb-14        LJ (SR)   Coulomb (SR)      Potential    Kinetic En.
    2.54367e+04   -4.75652e+03   -1.87958e+04    6.52829e+03    0.00000e+00
   Total Energy    Temperature Pressure (bar)
    6.52829e+03    0.00000e+00    0.00000e+00

           Step           Time         Lambda
          10200    10200.00000        0.00000

   Energies (kJ/mol)
        G96Bond       G96Angle    Proper Dih.  Improper Dih.          LJ-14
    3.21528e+02    1.62120e+03    1.45014e+03    3.68027e+02    8.84038e+02
     Coulomb-14        LJ (SR)   Coulomb (SR)      Potential    Kinetic En.
    2.54362e+04   -4.75669e+03   -1.87981e+04    6.52631e+03    0.00000e+00
   Total Energy    Temperature Pressure (bar)
    6.52631e+03    0.00000e+00    0.00000e+00

           Step           Time         Lambda
          10300    10300.00000        0.00000

   Energies (kJ/mol)
        G96Bond       G96Angle    Proper Dih.  Improper Dih.          LJ-14
    3.21677e+02    1.62196e+03    1.45328e+03    3.68027e+02    8.83941e+02
     Coulomb-14        LJ (SR)   Coulomb (SR)      Potential    Kinetic En.
    2.54349e+04   -4.75368e+03   -1.88109e+04    6.51926e+03    0.00000e+00
   Total Energy    Temperature Pressure (bar)
    6.51926e+03    0.00000e+00    0.00000e+00

           Step           Time         Lambda
          10400    10400.00000        0.00000

   Energies (kJ/mol)
        G96Bond       G96Angle    Proper Dih.  Improper Dih.          LJ-14
    3.21769e+02    1.62141e+03    1.45371e+03    3.67765e+02    8.84438e+02
     Coulomb-14        LJ (SR)   Coulomb (SR)      Potential    Kinetic En.
    2.54348e+04   -4.75385e+03   -1.88144e+04    6.51570e+03    0.00000e+00
   Total Energy    Temperature Pressure (bar)
    6.51570e+03    0.00000e+00    0.00000e+00

           Step           Time         Lambda
          10500    10500.00000        0.00000

   Energies (kJ/mol)
        G96Bond       G96Angle    Proper Dih.  Improper Dih.          LJ-14
    3.22660e+02    1.62070e+03    1.45446e+03    3.67855e+02    8.84641e+02
     Coulomb-14        LJ (SR)   Coulomb (SR)      Potential    Kinetic En.
    2.54350e+04   -4.75527e+03   -1.88260e+04    6.50410e+03    0.00000e+00
   Total Energy    Temperature Pressure (bar)
    6.50410e+03    0.00000e+00    0.00000e+00

           Step           Time         Lambda
          10600    10600.00000        0.00000

   Energies (kJ/mol)
        G96Bond       G96Angle    Proper Dih.  Improper Dih.          LJ-14
    3.22280e+02    1.61915e+03    1.45509e+03    3.67519e+02    8.84829e+02
     Coulomb-14        LJ (SR)   Coulomb (SR)      Potential    Kinetic En.
    2.54373e+04   -4.75615e+03   -1.88278e+04    6.50219e+03    0.00000e+00
   Total Energy    Temperature Pressure (bar)
    6.50219e+03    0.00000e+00    0.00000e+00

           Step           Time         Lambda
          10700    10700.00000        0.00000

   Energies (kJ/mol)
        G96Bond       G96Angle    Proper Dih.  Improper Dih.          LJ-14
    3.22382e+02    1.61767e+03    1.45577e+03    3.66832e+02    8.84217e+02
     Coulomb-14        LJ (SR)   Coulomb (SR)      Potential    Kinetic En.
    2.54392e+04   -4.75628e+03   -1.88323e+04    6.49753e+03    0.00000e+00
   Total Energy    Temperature Pressure (bar)
    6.49753e+03    0.00000e+00    0.00000e+00

           Step           Time         Lambda
          10800    10800.00000        0.00000

   Energies (kJ/mol)
        G96Bond       G96Angle    Proper Dih.  Improper Dih.          LJ-14
    3.22766e+02    1.61618e+03    1.45553e+03    3.66482e+02    8.84385e+02
     Coulomb-14        LJ (SR)   Coulomb (SR)      Potential    Kinetic En.
    2.54404e+04   -4.75591e+03   -1.88346e+04    6.49522e+03    0.00000e+00
   Total Energy    Temperature Pressure (bar)
    6.49522e+03    0.00000e+00    0.00000e+00

           Step           Time         Lambda
          10900    10900.00000        0.00000

   Energies (kJ/mol)
        G96Bond       G96Angle    Proper Dih.  Improper Dih.          LJ-14
    3.22632e+02    1.61528e+03    1.45563e+03    3.66421e+02    8.84608e+02
     Coulomb-14        LJ (SR)   Coulomb (SR)      Potential    Kinetic En.
    2.54410e+04   -4.75650e+03   -1.88355e+04    6.49349e+03    0.00000e+00
   Total Energy    Temperature Pressure (bar)
    6.49349e+03    0.00000e+00    0.00000e+00

           Step           Time         Lambda
          11000    11000.00000        0.00000

   Energies (kJ/mol)
        G96Bond       G96Angle    Proper Dih.  Improper Dih.          LJ-14
    3.22663e+02    1.61273e+03    1.45478e+03    3.66442e+02    8.85253e+02
     Coulomb-14        LJ (SR)   Coulomb (SR)      Potential    Kinetic En.
    2.54415e+04   -4.76164e+03   -1.88387e+04    6.48304e+03    0.00000e+00
   Total Energy    Temperature Pressure (bar)
    6.48304e+03    0.00000e+00    0.00000e+00

           Step           Time         Lambda
          11100    11100.00000        0.00000

   Energies (kJ/mol)
        G96Bond       G96Angle    Proper Dih.  Improper Dih.          LJ-14
    3.22627e+02    1.61235e+03    1.45469e+03    3.66608e+02    8.85080e+02
     Coulomb-14        LJ (SR)   Coulomb (SR)      Potential    Kinetic En.
    2.54416e+04   -4.76295e+03   -1.88409e+04    6.47912e+03    0.00000e+00
   Total Energy    Temperature Pressure (bar)
    6.47912e+03    0.00000e+00    0.00000e+00

           Step           Time         Lambda
          11200    11200.00000        0.00000

   Energies (kJ/mol)
        G96Bond       G96Angle    Proper Dih.  Improper Dih.          LJ-14
    3.22705e+02    1.61235e+03    1.45508e+03    3.66625e+02    8.85069e+02
     Coulomb-14        LJ (SR)   Coulomb (SR)      Potential    Kinetic En.
    2.54412e+04   -4.76366e+03   -1.88416e+04    6.47775e+03    0.00000e+00
   Total Energy    Temperature Pressure (bar)
    6.47775e+03    0.00000e+00    0.00000e+00

           Step           Time         Lambda
          11300    11300.00000        0.00000

   Energies (kJ/mol)
        G96Bond       G96Angle    Proper Dih.  Improper Dih.          LJ-14
    3.22928e+02    1.61245e+03    1.45551e+03    3.66689e+02    8.84950e+02
     Coulomb-14        LJ (SR)   Coulomb (SR)      Potential    Kinetic En.
    2.54403e+04   -4.76432e+03   -1.88422e+04    6.47629e+03    0.00000e+00
   Total Energy    Temperature Pressure (bar)
    6.47629e+03    0.00000e+00    0.00000e+00

           Step           Time         Lambda
          11400    11400.00000        0.00000

   Energies (kJ/mol)
        G96Bond       G96Angle    Proper Dih.  Improper Dih.          LJ-14
    3.23036e+02    1.61275e+03    1.45584e+03    3.66645e+02    8.85209e+02
     Coulomb-14        LJ (SR)   Coulomb (SR)      Potential    Kinetic En.
    2.54390e+04   -4.76493e+03   -1.88430e+04    6.47457e+03    0.00000e+00
   Total Energy    Temperature Pressure (bar)
    6.47457e+03    0.00000e+00    0.00000e+00

           Step           Time         Lambda
          11500    11500.00000        0.00000

   Energies (kJ/mol)
        G96Bond       G96Angle    Proper Dih.  Improper Dih.          LJ-14
    3.23657e+02    1.61390e+03    1.45543e+03    3.66853e+02    8.86020e+02
     Coulomb-14        LJ (SR)   Coulomb (SR)      Potential    Kinetic En.
    2.54354e+04   -4.76543e+03   -1.88463e+04    6.46958e+03    0.00000e+00
   Total Energy    Temperature Pressure (bar)
    6.46958e+03    0.00000e+00    0.00000e+00

           Step           Time         Lambda
          11600    11600.00000        0.00000

   Energies (kJ/mol)
        G96Bond       G96Angle    Proper Dih.  Improper Dih.          LJ-14
    3.23780e+02    1.61443e+03    1.45495e+03    3.66842e+02    8.86577e+02
     Coulomb-14        LJ (SR)   Coulomb (SR)      Potential    Kinetic En.
    2.54349e+04   -4.76560e+03   -1.88493e+04    6.46666e+03    0.00000e+00
   Total Energy    Temperature Pressure (bar)
    6.46666e+03    0.00000e+00    0.00000e+00

           Step           Time         Lambda
          11700    11700.00000        0.00000

   Energies (kJ/mol)
        G96Bond       G96Angle    Proper Dih.  Improper Dih.          LJ-14
    3.22973e+02    1.61186e+03    1.45574e+03    3.65895e+02    8.87170e+02
     Coulomb-14        LJ (SR)   Coulomb (SR)      Potential    Kinetic En.
    2.54400e+04   -4.76899e+03   -1.88543e+04    6.46034e+03    0.00000e+00
   Total Energy    Temperature Pressure (bar)
    6.46034e+03    0.00000e+00    0.00000e+00

           Step           Time         Lambda
          11800    11800.00000        0.00000

   Energies (kJ/mol)
        G96Bond       G96Angle    Proper Dih.  Improper Dih.          LJ-14
    3.23285e+02    1.61197e+03    1.45517e+03    3.65968e+02    8.86601e+02
     Coulomb-14        LJ (SR)   Coulomb (SR)      Potential    Kinetic En.
    2.54394e+04   -4.77127e+03   -1.88553e+04    6.45573e+03    0.00000e+00
   Total Energy    Temperature Pressure (bar)
    6.45573e+03    0.00000e+00    0.00000e+00

           Step           Time         Lambda
          11900    11900.00000        0.00000

   Energies (kJ/mol)
        G96Bond       G96Angle    Proper Dih.  Improper Dih.          LJ-14
    3.23499e+02    1.61229e+03    1.45481e+03    3.66132e+02    8.86082e+02
     Coulomb-14        LJ (SR)   Coulomb (SR)      Potential    Kinetic En.
    2.54392e+04   -4.77187e+03   -1.88561e+04    6.45397e+03    0.00000e+00
   Total Energy    Temperature Pressure (bar)
    6.45397e+03    0.00000e+00    0.00000e+00

           Step           Time         Lambda
          12000    12000.00000        0.00000

   Energies (kJ/mol)
        G96Bond       G96Angle    Proper Dih.  Improper Dih.          LJ-14
    3.23342e+02    1.61304e+03    1.45471e+03    3.66166e+02    8.86004e+02
     Coulomb-14        LJ (SR)   Coulomb (SR)      Potential    Kinetic En.
    2.54387e+04   -4.77341e+03   -1.88580e+04    6.45058e+03    0.00000e+00
   Total Energy    Temperature Pressure (bar)
    6.45058e+03    0.00000e+00    0.00000e+00

           Step           Time         Lambda
          12100    12100.00000        0.00000

   Energies (kJ/mol)
        G96Bond       G96Angle    Proper Dih.  Improper Dih.          LJ-14
    3.23326e+02    1.61331e+03    1.45477e+03    3.66176e+02    8.85892e+02
     Coulomb-14        LJ (SR)   Coulomb (SR)      Potential    Kinetic En.
    2.54388e+04   -4.77406e+03   -1.88594e+04    6.44888e+03    0.00000e+00
   Total Energy    Temperature Pressure (bar)
    6.44888e+03    0.00000e+00    0.00000e+00

           Step           Time         Lambda
          12200    12200.00000        0.00000

   Energies (kJ/mol)
        G96Bond       G96Angle    Proper Dih.  Improper Dih.          LJ-14
    3.23794e+02    1.61543e+03    1.45612e+03    3.66505e+02    8.86056e+02
     Coulomb-14        LJ (SR)   Coulomb (SR)      Potential    Kinetic En.
    2.54377e+04   -4.77683e+03   -1.88721e+04    6.43665e+03    0.00000e+00
   Total Energy    Temperature Pressure (bar)
    6.43665e+03    0.00000e+00    0.00000e+00

           Step           Time         Lambda
          12300    12300.00000        0.00000

   Energies (kJ/mol)
        G96Bond       G96Angle    Proper Dih.  Improper Dih.          LJ-14
    3.23676e+02    1.61511e+03    1.45623e+03    3.66450e+02    8.86118e+02
     Coulomb-14        LJ (SR)   Coulomb (SR)      Potential    Kinetic En.
    2.54375e+04   -4.77772e+03   -1.88722e+04    6.43511e+03    0.00000e+00
   Total Energy    Temperature Pressure (bar)
    6.43511e+03    0.00000e+00    0.00000e+00

           Step           Time         Lambda
          12400    12400.00000        0.00000

   Energies (kJ/mol)
        G96Bond       G96Angle    Proper Dih.  Improper Dih.          LJ-14
    3.23679e+02    1.61510e+03    1.45664e+03    3.66455e+02    8.86109e+02
     Coulomb-14        LJ (SR)   Coulomb (SR)      Potential    Kinetic En.
    2.54372e+04   -4.77805e+03   -1.88731e+04    6.43400e+03    0.00000e+00
   Total Energy    Temperature Pressure (bar)
    6.43400e+03    0.00000e+00    0.00000e+00

           Step           Time         Lambda
          12500    12500.00000        0.00000

   Energies (kJ/mol)
        G96Bond       G96Angle    Proper Dih.  Improper Dih.          LJ-14
    3.23859e+02    1.61556e+03    1.45651e+03    3.66624e+02    8.85456e+02
     Coulomb-14        LJ (SR)   Coulomb (SR)      Potential    Kinetic En.
    2.54360e+04   -4.77830e+03   -1.88757e+04    6.43002e+03    0.00000e+00
   Total Energy    Temperature Pressure (bar)
    6.43002e+03    0.00000e+00    0.00000e+00

           Step           Time         Lambda
          12600    12600.00000        0.00000

   Energies (kJ/mol)
        G96Bond       G96Angle    Proper Dih.  Improper Dih.          LJ-14
    3.24080e+02    1.61504e+03    1.45363e+03    3.66306e+02    8.86412e+02
     Coulomb-14        LJ (SR)   Coulomb (SR)      Potential    Kinetic En.
    2.54284e+04   -4.77620e+03   -1.88769e+04    6.42080e+03    0.00000e+00
   Total Energy    Temperature Pressure (bar)
    6.42080e+03    0.00000e+00    0.00000e+00

           Step           Time         Lambda
          12700    12700.00000        0.00000

   Energies (kJ/mol)
        G96Bond       G96Angle    Proper Dih.  Improper Dih.          LJ-14
    3.24141e+02    1.61436e+03    1.45419e+03    3.66367e+02    8.87361e+02
     Coulomb-14        LJ (SR)   Coulomb (SR)      Potential    Kinetic En.
    2.54263e+04   -4.77660e+03   -1.88786e+04    6.41751e+03    0.00000e+00
   Total Energy    Temperature Pressure (bar)
    6.41751e+03    0.00000e+00    0.00000e+00

           Step           Time         Lambda
          12800    12800.00000        0.00000

   Energies (kJ/mol)
        G96Bond       G96Angle    Proper Dih.  Improper Dih.          LJ-14
    3.24595e+02    1.61558e+03    1.45336e+03    3.66725e+02    8.86518e+02
     Coulomb-14        LJ (SR)   Coulomb (SR)      Potential    Kinetic En.
    2.54229e+04   -4.77967e+03   -1.88812e+04    6.40877e+03    0.00000e+00
   Total Energy    Temperature Pressure (bar)
    6.40877e+03    0.00000e+00    0.00000e+00

           Step           Time         Lambda
          12900    12900.00000        0.00000

   Energies (kJ/mol)
        G96Bond       G96Angle    Proper Dih.  Improper Dih.          LJ-14
    3.24434e+02    1.61569e+03    1.45278e+03    3.66949e+02    8.86898e+02
     Coulomb-14        LJ (SR)   Coulomb (SR)      Potential    Kinetic En.
    2.54222e+04   -4.78008e+03   -1.88821e+04    6.40679e+03    0.00000e+00
   Total Energy    Temperature Pressure (bar)
    6.40679e+03    0.00000e+00    0.00000e+00

           Step           Time         Lambda
          13000    13000.00000        0.00000

   Energies (kJ/mol)
        G96Bond       G96Angle    Proper Dih.  Improper Dih.          LJ-14
    3.24506e+02    1.61559e+03    1.45175e+03    3.67203e+02    8.87302e+02
     Coulomb-14        LJ (SR)   Coulomb (SR)      Potential    Kinetic En.
    2.54215e+04   -4.78111e+03   -1.88832e+04    6.40361e+03    0.00000e+00
   Total Energy    Temperature Pressure (bar)
    6.40361e+03    0.00000e+00    0.00000e+00

           Step           Time         Lambda
          13100    13100.00000        0.00000

   Energies (kJ/mol)
        G96Bond       G96Angle    Proper Dih.  Improper Dih.          LJ-14
    3.24413e+02    1.61495e+03    1.45137e+03    3.67998e+02    8.87922e+02
     Coulomb-14        LJ (SR)   Coulomb (SR)      Potential    Kinetic En.
    2.54216e+04   -4.78636e+03   -1.88879e+04    6.39403e+03    0.00000e+00
   Total Energy    Temperature Pressure (bar)
    6.39403e+03    0.00000e+00    0.00000e+00

           Step           Time         Lambda
          13200    13200.00000        0.00000

   Energies (kJ/mol)
        G96Bond       G96Angle    Proper Dih.  Improper Dih.          LJ-14
    3.24137e+02    1.61449e+03    1.45148e+03    3.67923e+02    8.88282e+02
     Coulomb-14        LJ (SR)   Coulomb (SR)      Potential    Kinetic En.
    2.54227e+04   -4.78745e+03   -1.88891e+04    6.39242e+03    0.00000e+00
   Total Energy    Temperature Pressure (bar)
    6.39242e+03    0.00000e+00    0.00000e+00

           Step           Time         Lambda
          13300    13300.00000        0.00000

   Energies (kJ/mol)
        G96Bond       G96Angle    Proper Dih.  Improper Dih.          LJ-14
    3.24104e+02    1.61427e+03    1.45151e+03    3.68085e+02    8.88533e+02
     Coulomb-14        LJ (SR)   Coulomb (SR)      Potential    Kinetic En.
    2.54230e+04   -4.78942e+03   -1.88904e+04    6.38966e+03    0.00000e+00
   Total Energy    Temperature Pressure (bar)
    6.38966e+03    0.00000e+00    0.00000e+00

           Step           Time         Lambda
          13400    13400.00000        0.00000

   Energies (kJ/mol)
        G96Bond       G96Angle    Proper Dih.  Improper Dih.          LJ-14
    3.24099e+02    1.61425e+03    1.45152e+03    3.68101e+02    8.88565e+02
     Coulomb-14        LJ (SR)   Coulomb (SR)      Potential    Kinetic En.
    2.54230e+04   -4.78966e+03   -1.88905e+04    6.38935e+03    0.00000e+00
   Total Energy    Temperature Pressure (bar)
    6.38935e+03    0.00000e+00    0.00000e+00

           Step           Time         Lambda
          13500    13500.00000        0.00000

   Energies (kJ/mol)
        G96Bond       G96Angle    Proper Dih.  Improper Dih.          LJ-14
    3.24096e+02    1.61423e+03    1.45153e+03    3.68118e+02    8.88596e+02
     Coulomb-14        LJ (SR)   Coulomb (SR)      Potential    Kinetic En.
    2.54230e+04   -4.78991e+03   -1.88906e+04    6.38904e+03    0.00000e+00
   Total Energy    Temperature Pressure (bar)
    6.38904e+03    0.00000e+00    0.00000e+00

           Step           Time         Lambda
          13600    13600.00000        0.00000

   Energies (kJ/mol)
        G96Bond       G96Angle    Proper Dih.  Improper Dih.          LJ-14
    3.24092e+02    1.61421e+03    1.45154e+03    3.68135e+02    8.88627e+02
     Coulomb-14        LJ (SR)   Coulomb (SR)      Potential    Kinetic En.
    2.54230e+04   -4.79015e+03   -1.88907e+04    6.38873e+03    0.00000e+00
   Total Energy    Temperature Pressure (bar)
    6.38873e+03    0.00000e+00    0.00000e+00

           Step           Time         Lambda
          13700    13700.00000        0.00000

   Energies (kJ/mol)
        G96Bond       G96Angle    Proper Dih.  Improper Dih.          LJ-14
    3.24089e+02    1.61419e+03    1.45155e+03    3.68151e+02    8.88658e+02
     Coulomb-14        LJ (SR)   Coulomb (SR)      Potential    Kinetic En.
    2.54230e+04   -4.79041e+03   -1.88908e+04    6.38842e+03    0.00000e+00
   Total Energy    Temperature Pressure (bar)
    6.38842e+03    0.00000e+00    0.00000e+00

           Step           Time         Lambda
          13800    13800.00000        0.00000

   Energies (kJ/mol)
        G96Bond       G96Angle    Proper Dih.  Improper Dih.          LJ-14
    3.24086e+02    1.61417e+03    1.45156e+03    3.68168e+02    8.88688e+02
     Coulomb-14        LJ (SR)   Coulomb (SR)      Potential    Kinetic En.
    2.54230e+04   -4.79066e+03   -1.88909e+04    6.38811e+03    0.00000e+00
   Total Energy    Temperature Pressure (bar)
    6.38811e+03    0.00000e+00    0.00000e+00

           Step           Time         Lambda
          13900    13900.00000        0.00000

   Energies (kJ/mol)
        G96Bond       G96Angle    Proper Dih.  Improper Dih.          LJ-14
    3.24084e+02    1.61415e+03    1.45157e+03    3.68185e+02    8.88719e+02
     Coulomb-14        LJ (SR)   Coulomb (SR)      Potential    Kinetic En.
    2.54231e+04   -4.79092e+03   -1.88911e+04    6.38779e+03    0.00000e+00
   Total Energy    Temperature Pressure (bar)
    6.38779e+03    0.00000e+00    0.00000e+00

           Step           Time         Lambda
          14000    14000.00000        0.00000

   Energies (kJ/mol)
        G96Bond       G96Angle    Proper Dih.  Improper Dih.          LJ-14
    3.24081e+02    1.61414e+03    1.45158e+03    3.68202e+02    8.88750e+02
     Coulomb-14        LJ (SR)   Coulomb (SR)      Potential    Kinetic En.
    2.54231e+04   -4.79119e+03   -1.88912e+04    6.38748e+03    0.00000e+00
   Total Energy    Temperature Pressure (bar)
    6.38748e+03    0.00000e+00    0.00000e+00

           Step           Time         Lambda
          14100    14100.00000        0.00000

   Energies (kJ/mol)
        G96Bond       G96Angle    Proper Dih.  Improper Dih.          LJ-14
    3.24067e+02    1.61407e+03    1.45165e+03    3.68306e+02    8.88932e+02
     Coulomb-14        LJ (SR)   Coulomb (SR)      Potential    Kinetic En.
    2.54231e+04   -4.79279e+03   -1.88917e+04    6.38560e+03    0.00000e+00
   Total Energy    Temperature Pressure (bar)
    6.38560e+03    0.00000e+00    0.00000e+00

           Step           Time         Lambda
          14200    14200.00000        0.00000

   Energies (kJ/mol)
        G96Bond       G96Angle    Proper Dih.  Improper Dih.          LJ-14
    3.24051e+02    1.61403e+03    1.45173e+03    3.68524e+02    8.89293e+02
     Coulomb-14        LJ (SR)   Coulomb (SR)      Potential    Kinetic En.
    2.54230e+04   -4.79594e+03   -1.88927e+04    6.38201e+03    0.00000e+00
   Total Energy    Temperature Pressure (bar)
    6.38201e+03    0.00000e+00    0.00000e+00

           Step           Time         Lambda
          14300    14300.00000        0.00000

   Energies (kJ/mol)
        G96Bond       G96Angle    Proper Dih.  Improper Dih.          LJ-14
    3.24053e+02    1.61408e+03    1.45170e+03    3.68685e+02    8.89527e+02
     Coulomb-14        LJ (SR)   Coulomb (SR)      Potential    Kinetic En.
    2.54229e+04   -4.79791e+03   -1.88932e+04    6.37980e+03    0.00000e+00
   Total Energy    Temperature Pressure (bar)
    6.37980e+03    0.00000e+00    0.00000e+00

           Step           Time         Lambda
          14400    14400.00000        0.00000

   Energies (kJ/mol)
        G96Bond       G96Angle    Proper Dih.  Improper Dih.          LJ-14
    3.24722e+02    1.61605e+03    1.45198e+03    3.70322e+02    8.89733e+02
     Coulomb-14        LJ (SR)   Coulomb (SR)      Potential    Kinetic En.
    2.54205e+04   -4.80954e+03   -1.88961e+04    6.36760e+03    0.00000e+00
   Total Energy    Temperature Pressure (bar)
    6.36760e+03    0.00000e+00    0.00000e+00

           Step           Time         Lambda
          14500    14500.00000        0.00000

   Energies (kJ/mol)
        G96Bond       G96Angle    Proper Dih.  Improper Dih.          LJ-14
    3.24074e+02    1.61599e+03    1.45189e+03    3.70448e+02    8.90882e+02
     Coulomb-14        LJ (SR)   Coulomb (SR)      Potential    Kinetic En.
    2.54203e+04   -4.81189e+03   -1.88979e+04    6.36384e+03    0.00000e+00
   Total Energy    Temperature Pressure (bar)
    6.36384e+03    0.00000e+00    0.00000e+00

           Step           Time         Lambda
          14600    14600.00000        0.00000

   Energies (kJ/mol)
        G96Bond       G96Angle    Proper Dih.  Improper Dih.          LJ-14
    3.24126e+02    1.61632e+03    1.45017e+03    3.70591e+02    8.90459e+02
     Coulomb-14        LJ (SR)   Coulomb (SR)      Potential    Kinetic En.
    2.54198e+04   -4.81300e+03   -1.88978e+04    6.36067e+03    0.00000e+00
   Total Energy    Temperature Pressure (bar)
    6.36067e+03    0.00000e+00    0.00000e+00

           Step           Time         Lambda
          14700    14700.00000        0.00000

   Energies (kJ/mol)
        G96Bond       G96Angle    Proper Dih.  Improper Dih.          LJ-14
    3.24101e+02    1.61655e+03    1.45035e+03    3.70702e+02    8.90312e+02
     Coulomb-14        LJ (SR)   Coulomb (SR)      Potential    Kinetic En.
    2.54193e+04   -4.81433e+03   -1.88980e+04    6.35894e+03    0.00000e+00
   Total Energy    Temperature Pressure (bar)
    6.35894e+03    0.00000e+00    0.00000e+00

           Step           Time         Lambda
          14800    14800.00000        0.00000

   Energies (kJ/mol)
        G96Bond       G96Angle    Proper Dih.  Improper Dih.          LJ-14
    3.24143e+02    1.61691e+03    1.45069e+03    3.70860e+02    8.90327e+02
     Coulomb-14        LJ (SR)   Coulomb (SR)      Potential    Kinetic En.
    2.54187e+04   -4.81590e+03   -1.88987e+04    6.35707e+03    0.00000e+00
   Total Energy    Temperature Pressure (bar)
    6.35707e+03    0.00000e+00    0.00000e+00

           Step           Time         Lambda
          14900    14900.00000        0.00000

   Energies (kJ/mol)
        G96Bond       G96Angle    Proper Dih.  Improper Dih.          LJ-14
    3.24290e+02    1.61907e+03    1.45318e+03    3.71610e+02    8.90370e+02
     Coulomb-14        LJ (SR)   Coulomb (SR)      Potential    Kinetic En.
    2.54158e+04   -4.82247e+03   -1.89028e+04    6.34909e+03    0.00000e+00
   Total Energy    Temperature Pressure (bar)
    6.34909e+03    0.00000e+00    0.00000e+00

           Step           Time         Lambda
          15000    15000.00000        0.00000

   Energies (kJ/mol)
        G96Bond       G96Angle    Proper Dih.  Improper Dih.          LJ-14
    3.24268e+02    1.61910e+03    1.45323e+03    3.71560e+02    8.90492e+02
     Coulomb-14        LJ (SR)   Coulomb (SR)      Potential    Kinetic En.
    2.54156e+04   -4.82281e+03   -1.89032e+04    6.34827e+03    0.00000e+00
   Total Energy    Temperature Pressure (bar)
    6.34827e+03    0.00000e+00    0.00000e+00

           Step           Time         Lambda
          15100    15100.00000        0.00000

   Energies (kJ/mol)
        G96Bond       G96Angle    Proper Dih.  Improper Dih.          LJ-14
    3.24839e+02    1.62210e+03    1.45544e+03    3.71999e+02    8.91440e+02
     Coulomb-14        LJ (SR)   Coulomb (SR)      Potential    Kinetic En.
    2.54109e+04   -4.82802e+03   -1.89112e+04    6.33741e+03    0.00000e+00
   Total Energy    Temperature Pressure (bar)
    6.33741e+03    0.00000e+00    0.00000e+00

           Step           Time         Lambda
          15200    15200.00000        0.00000

   Energies (kJ/mol)
        G96Bond       G96Angle    Proper Dih.  Improper Dih.          LJ-14
    3.24544e+02    1.62162e+03    1.45560e+03    3.72118e+02    8.91806e+02
     Coulomb-14        LJ (SR)   Coulomb (SR)      Potential    Kinetic En.
    2.54127e+04   -4.82793e+03   -1.89145e+04    6.33598e+03    0.00000e+00
   Total Energy    Temperature Pressure (bar)
    6.33598e+03    0.00000e+00    0.00000e+00

           Step           Time         Lambda
          15300    15300.00000        0.00000

   Energies (kJ/mol)
        G96Bond       G96Angle    Proper Dih.  Improper Dih.          LJ-14
    3.24552e+02    1.62160e+03    1.45577e+03    3.72163e+02    8.91892e+02
     Coulomb-14        LJ (SR)   Coulomb (SR)      Potential    Kinetic En.
    2.54127e+04   -4.82825e+03   -1.89152e+04    6.33525e+03    0.00000e+00
   Total Energy    Temperature Pressure (bar)
    6.33525e+03    0.00000e+00    0.00000e+00

           Step           Time         Lambda
          15400    15400.00000        0.00000

   Energies (kJ/mol)
        G96Bond       G96Angle    Proper Dih.  Improper Dih.          LJ-14
    3.24722e+02    1.62327e+03    1.45796e+03    3.72859e+02    8.92305e+02
     Coulomb-14        LJ (SR)   Coulomb (SR)      Potential    Kinetic En.
    2.54122e+04   -4.83218e+03   -1.89252e+04    6.32593e+03    0.00000e+00
   Total Energy    Temperature Pressure (bar)
    6.32593e+03    0.00000e+00    0.00000e+00

           Step           Time         Lambda
          15500    15500.00000        0.00000

   Energies (kJ/mol)
        G96Bond       G96Angle    Proper Dih.  Improper Dih.          LJ-14
    3.24365e+02    1.62289e+03    1.45802e+03    3.72685e+02    8.93059e+02
     Coulomb-14        LJ (SR)   Coulomb (SR)      Potential    Kinetic En.
    2.54128e+04   -4.83248e+03   -1.89265e+04    6.32485e+03    0.00000e+00
   Total Energy    Temperature Pressure (bar)
    6.32485e+03    0.00000e+00    0.00000e+00

           Step           Time         Lambda
          15600    15600.00000        0.00000

   Energies (kJ/mol)
        G96Bond       G96Angle    Proper Dih.  Improper Dih.          LJ-14
    3.24345e+02    1.62302e+03    1.45830e+03    3.72695e+02    8.93156e+02
     Coulomb-14        LJ (SR)   Coulomb (SR)      Potential    Kinetic En.
    2.54128e+04   -4.83311e+03   -1.89276e+04    6.32356e+03    0.00000e+00
   Total Energy    Temperature Pressure (bar)
    6.32356e+03    0.00000e+00    0.00000e+00

           Step           Time         Lambda
          15700    15700.00000        0.00000

   Energies (kJ/mol)
        G96Bond       G96Angle    Proper Dih.  Improper Dih.          LJ-14
    3.24721e+02    1.62355e+03    1.45854e+03    3.72856e+02    8.93382e+02
     Coulomb-14        LJ (SR)   Coulomb (SR)      Potential    Kinetic En.
    2.54128e+04   -4.83412e+03   -1.89293e+04    6.32242e+03    0.00000e+00
   Total Energy    Temperature Pressure (bar)
    6.32242e+03    0.00000e+00    0.00000e+00

           Step           Time         Lambda
          15800    15800.00000        0.00000

   Energies (kJ/mol)
        G96Bond       G96Angle    Proper Dih.  Improper Dih.          LJ-14
    3.24279e+02    1.62332e+03    1.45879e+03    3.72762e+02    8.93336e+02
     Coulomb-14        LJ (SR)   Coulomb (SR)      Potential    Kinetic En.
    2.54128e+04   -4.83438e+03   -1.89298e+04    6.32105e+03    0.00000e+00
   Total Energy    Temperature Pressure (bar)
    6.32105e+03    0.00000e+00    0.00000e+00

           Step           Time         Lambda
          15900    15900.00000        0.00000

   Energies (kJ/mol)
        G96Bond       G96Angle    Proper Dih.  Improper Dih.          LJ-14
    3.24269e+02    1.62341e+03    1.45893e+03    3.72797e+02    8.93375e+02
     Coulomb-14        LJ (SR)   Coulomb (SR)      Potential    Kinetic En.
    2.54127e+04   -4.83479e+03   -1.89304e+04    6.32030e+03    0.00000e+00
   Total Energy    Temperature Pressure (bar)
    6.32030e+03    0.00000e+00    0.00000e+00

           Step           Time         Lambda
          16000    16000.00000        0.00000

   Energies (kJ/mol)
        G96Bond       G96Angle    Proper Dih.  Improper Dih.          LJ-14
    3.24108e+02    1.62453e+03    1.46013e+03    3.73273e+02    8.93857e+02
     Coulomb-14        LJ (SR)   Coulomb (SR)      Potential    Kinetic En.
    2.54122e+04   -4.83970e+03   -1.89358e+04    6.31262e+03    0.00000e+00
   Total Energy    Temperature Pressure (bar)
    6.31262e+03    0.00000e+00    0.00000e+00

           Step           Time         Lambda
          16100    16100.00000        0.00000

   Energies (kJ/mol)
        G96Bond       G96Angle    Proper Dih.  Improper Dih.          LJ-14
    3.24079e+02    1.62489e+03    1.46178e+03    3.73435e+02    8.93837e+02
     Coulomb-14        LJ (SR)   Coulomb (SR)      Potential    Kinetic En.
    2.54125e+04   -4.84210e+03   -1.89392e+04    6.30922e+03    0.00000e+00
   Total Energy    Temperature Pressure (bar)
    6.30922e+03    0.00000e+00    0.00000e+00

           Step           Time         Lambda
          16200    16200.00000        0.00000

   Energies (kJ/mol)
        G96Bond       G96Angle    Proper Dih.  Improper Dih.          LJ-14
    3.24096e+02    1.62490e+03    1.46238e+03    3.73510e+02    8.93979e+02
     Coulomb-14        LJ (SR)   Coulomb (SR)      Potential    Kinetic En.
    2.54127e+04   -4.84299e+03   -1.89406e+04    6.30795e+03    0.00000e+00
   Total Energy    Temperature Pressure (bar)
    6.30795e+03    0.00000e+00    0.00000e+00

           Step           Time         Lambda
          16300    16300.00000        0.00000

   Energies (kJ/mol)
        G96Bond       G96Angle    Proper Dih.  Improper Dih.          LJ-14
    3.24020e+02    1.62503e+03    1.46291e+03    3.73575e+02    8.94007e+02
     Coulomb-14        LJ (SR)   Coulomb (SR)      Potential    Kinetic En.
    2.54127e+04   -4.84363e+03   -1.89416e+04    6.30696e+03    0.00000e+00
   Total Energy    Temperature Pressure (bar)
    6.30696e+03    0.00000e+00    0.00000e+00

           Step           Time         Lambda
          16400    16400.00000        0.00000

   Energies (kJ/mol)
        G96Bond       G96Angle    Proper Dih.  Improper Dih.          LJ-14
    3.23927e+02    1.62527e+03    1.46384e+03    3.73667e+02    8.94027e+02
     Coulomb-14        LJ (SR)   Coulomb (SR)      Potential    Kinetic En.
    2.54127e+04   -4.84465e+03   -1.89435e+04    6.30531e+03    0.00000e+00
   Total Energy    Temperature Pressure (bar)
    6.30531e+03    0.00000e+00    0.00000e+00

           Step           Time         Lambda
          16500    16500.00000        0.00000

   Energies (kJ/mol)
        G96Bond       G96Angle    Proper Dih.  Improper Dih.          LJ-14
    3.23965e+02    1.62688e+03    1.46725e+03    3.74137e+02    8.92489e+02
     Coulomb-14        LJ (SR)   Coulomb (SR)      Potential    Kinetic En.
    2.54121e+04   -4.84773e+03   -1.89487e+04    6.30040e+03    0.00000e+00
   Total Energy    Temperature Pressure (bar)
    6.30040e+03    0.00000e+00    0.00000e+00

           Step           Time         Lambda
          16600    16600.00000        0.00000

   Energies (kJ/mol)
        G96Bond       G96Angle    Proper Dih.  Improper Dih.          LJ-14
    3.23797e+02    1.62595e+03    1.46758e+03    3.74132e+02    8.93789e+02
     Coulomb-14        LJ (SR)   Coulomb (SR)      Potential    Kinetic En.
    2.54121e+04   -4.84809e+03   -1.89504e+04    6.29886e+03    0.00000e+00
   Total Energy    Temperature Pressure (bar)
    6.29886e+03    0.00000e+00    0.00000e+00

           Step           Time         Lambda
          16700    16700.00000        0.00000

   Energies (kJ/mol)
        G96Bond       G96Angle    Proper Dih.  Improper Dih.          LJ-14
    3.23754e+02    1.62598e+03    1.46822e+03    3.74191e+02    8.93780e+02
     Coulomb-14        LJ (SR)   Coulomb (SR)      Potential    Kinetic En.
    2.54119e+04   -4.84861e+03   -1.89514e+04    6.29778e+03    0.00000e+00
   Total Energy    Temperature Pressure (bar)
    6.29778e+03    0.00000e+00    0.00000e+00

           Step           Time         Lambda
          16800    16800.00000        0.00000

   Energies (kJ/mol)
        G96Bond       G96Angle    Proper Dih.  Improper Dih.          LJ-14
    3.23754e+02    1.62595e+03    1.46871e+03    3.74231e+02    8.93762e+02
     Coulomb-14        LJ (SR)   Coulomb (SR)      Potential    Kinetic En.
    2.54117e+04   -4.84900e+03   -1.89523e+04    6.29682e+03    0.00000e+00
   Total Energy    Temperature Pressure (bar)
    6.29682e+03    0.00000e+00    0.00000e+00

           Step           Time         Lambda
          16900    16900.00000        0.00000

   Energies (kJ/mol)
        G96Bond       G96Angle    Proper Dih.  Improper Dih.          LJ-14
    3.23743e+02    1.62595e+03    1.46879e+03    3.74236e+02    8.93768e+02
     Coulomb-14        LJ (SR)   Coulomb (SR)      Potential    Kinetic En.
    2.54117e+04   -4.84907e+03   -1.89525e+04    6.29664e+03    0.00000e+00
   Total Energy    Temperature Pressure (bar)
    6.29664e+03    0.00000e+00    0.00000e+00

           Step           Time         Lambda
          17000    17000.00000        0.00000

   Energies (kJ/mol)
        G96Bond       G96Angle    Proper Dih.  Improper Dih.          LJ-14
    3.23739e+02    1.62593e+03    1.46886e+03    3.74241e+02    8.93772e+02
     Coulomb-14        LJ (SR)   Coulomb (SR)      Potential    Kinetic En.
    2.54117e+04   -4.84914e+03   -1.89526e+04    6.29646e+03    0.00000e+00
   Total Energy    Temperature Pressure (bar)
    6.29646e+03    0.00000e+00    0.00000e+00

           Step           Time         Lambda
          17100    17100.00000        0.00000

   Energies (kJ/mol)
        G96Bond       G96Angle    Proper Dih.  Improper Dih.          LJ-14
    3.23763e+02    1.62585e+03    1.46912e+03    3.74264e+02    8.93774e+02
     Coulomb-14        LJ (SR)   Coulomb (SR)      Potential    Kinetic En.
    2.54115e+04   -4.84939e+03   -1.89533e+04    6.29562e+03    0.00000e+00
   Total Energy    Temperature Pressure (bar)
    6.29562e+03    0.00000e+00    0.00000e+00

           Step           Time         Lambda
          17200    17200.00000        0.00000

   Energies (kJ/mol)
        G96Bond       G96Angle    Proper Dih.  Improper Dih.          LJ-14
    3.23581e+02    1.62568e+03    1.46888e+03    3.74289e+02    8.93958e+02
     Coulomb-14        LJ (SR)   Coulomb (SR)      Potential    Kinetic En.
    2.54115e+04   -4.84975e+03   -1.89550e+04    6.29314e+03    0.00000e+00
   Total Energy    Temperature Pressure (bar)
    6.29314e+03    0.00000e+00    0.00000e+00

           Step           Time         Lambda
          17300    17300.00000        0.00000

   Energies (kJ/mol)
        G96Bond       G96Angle    Proper Dih.  Improper Dih.          LJ-14
    3.23587e+02    1.62666e+03    1.46644e+03    3.74444e+02    8.94046e+02
     Coulomb-14        LJ (SR)   Coulomb (SR)      Potential    Kinetic En.
    2.54096e+04   -4.85070e+03   -1.89567e+04    6.28738e+03    0.00000e+00
   Total Energy    Temperature Pressure (bar)
    6.28738e+03    0.00000e+00    0.00000e+00

           Step           Time         Lambda
          17400    17400.00000        0.00000

   Energies (kJ/mol)
        G96Bond       G96Angle    Proper Dih.  Improper Dih.          LJ-14
    3.23649e+02    1.62708e+03    1.46583e+03    3.74531e+02    8.93440e+02
     Coulomb-14        LJ (SR)   Coulomb (SR)      Potential    Kinetic En.
    2.54097e+04   -4.85120e+03   -1.89575e+04    6.28554e+03    0.00000e+00
   Total Energy    Temperature Pressure (bar)
    6.28554e+03    0.00000e+00    0.00000e+00

           Step           Time         Lambda
          17500    17500.00000        0.00000

   Energies (kJ/mol)
        G96Bond       G96Angle    Proper Dih.  Improper Dih.          LJ-14
    3.23807e+02    1.63225e+03    1.45793e+03    3.75044e+02    8.91111e+02
     Coulomb-14        LJ (SR)   Coulomb (SR)      Potential    Kinetic En.
    2.54060e+04   -4.85395e+03   -1.89619e+04    6.27024e+03    0.00000e+00
   Total Energy    Temperature Pressure (bar)
    6.27024e+03    0.00000e+00    0.00000e+00

           Step           Time         Lambda
          17600    17600.00000        0.00000

   Energies (kJ/mol)
        G96Bond       G96Angle    Proper Dih.  Improper Dih.          LJ-14
    3.23878e+02    1.63227e+03    1.45425e+03    3.74951e+02    8.91573e+02
     Coulomb-14        LJ (SR)   Coulomb (SR)      Potential    Kinetic En.
    2.54056e+04   -4.85280e+03   -1.89643e+04    6.26543e+03    0.00000e+00
   Total Energy    Temperature Pressure (bar)
    6.26543e+03    0.00000e+00    0.00000e+00

           Step           Time         Lambda
          17700    17700.00000        0.00000

   Energies (kJ/mol)
        G96Bond       G96Angle    Proper Dih.  Improper Dih.          LJ-14
    3.23830e+02    1.63277e+03    1.45329e+03    3.74886e+02    8.91587e+02
     Coulomb-14        LJ (SR)   Coulomb (SR)      Potential    Kinetic En.
    2.54054e+04   -4.85321e+03   -1.89675e+04    6.26106e+03    0.00000e+00
   Total Energy    Temperature Pressure (bar)
    6.26106e+03    0.00000e+00    0.00000e+00

           Step           Time         Lambda
          17800    17800.00000        0.00000

   Energies (kJ/mol)
        G96Bond       G96Angle    Proper Dih.  Improper Dih.          LJ-14
    3.24127e+02    1.63342e+03    1.45241e+03    3.74903e+02    8.91568e+02
     Coulomb-14        LJ (SR)   Coulomb (SR)      Potential    Kinetic En.
    2.54040e+04   -4.85328e+03   -1.89686e+04    6.25854e+03    0.00000e+00
   Total Energy    Temperature Pressure (bar)
    6.25854e+03    0.00000e+00    0.00000e+00

           Step           Time         Lambda
          17900    17900.00000        0.00000

   Energies (kJ/mol)
        G96Bond       G96Angle    Proper Dih.  Improper Dih.          LJ-14
    3.23784e+02    1.63362e+03    1.45196e+03    3.74893e+02    8.91433e+02
     Coulomb-14        LJ (SR)   Coulomb (SR)      Potential    Kinetic En.
    2.54045e+04   -4.85324e+03   -1.89702e+04    6.25672e+03    0.00000e+00
   Total Energy    Temperature Pressure (bar)
    6.25672e+03    0.00000e+00    0.00000e+00

           Step           Time         Lambda
          18000    18000.00000        0.00000

   Energies (kJ/mol)
        G96Bond       G96Angle    Proper Dih.  Improper Dih.          LJ-14
    3.23886e+02    1.63464e+03    1.45144e+03    3.74899e+02    8.91024e+02
     Coulomb-14        LJ (SR)   Coulomb (SR)      Potential    Kinetic En.
    2.54032e+04   -4.85278e+03   -1.89726e+04    6.25367e+03    0.00000e+00
   Total Energy    Temperature Pressure (bar)
    6.25367e+03    0.00000e+00    0.00000e+00

           Step           Time         Lambda
          18100    18100.00000        0.00000

   Energies (kJ/mol)
        G96Bond       G96Angle    Proper Dih.  Improper Dih.          LJ-14
    3.24105e+02    1.63691e+03    1.45069e+03    3.75028e+02    8.90644e+02
     Coulomb-14        LJ (SR)   Coulomb (SR)      Potential    Kinetic En.
    2.53990e+04   -4.85274e+03   -1.89754e+04    6.24819e+03    0.00000e+00
   Total Energy    Temperature Pressure (bar)
    6.24819e+03    0.00000e+00    0.00000e+00

           Step           Time         Lambda
          18200    18200.00000        0.00000

   Energies (kJ/mol)
        G96Bond       G96Angle    Proper Dih.  Improper Dih.          LJ-14
    3.24215e+02    1.63736e+03    1.44948e+03    3.75485e+02    8.91691e+02
     Coulomb-14        LJ (SR)   Coulomb (SR)      Potential    Kinetic En.
    2.53981e+04   -4.85364e+03   -1.89778e+04    6.24486e+03    0.00000e+00
   Total Energy    Temperature Pressure (bar)
    6.24486e+03    0.00000e+00    0.00000e+00

           Step           Time         Lambda
          18300    18300.00000        0.00000

   Energies (kJ/mol)
        G96Bond       G96Angle    Proper Dih.  Improper Dih.          LJ-14
    3.23982e+02    1.63846e+03    1.44930e+03    3.76327e+02    8.92145e+02
     Coulomb-14        LJ (SR)   Coulomb (SR)      Potential    Kinetic En.
    2.53988e+04   -4.85359e+03   -1.89849e+04    6.24057e+03    0.00000e+00
   Total Energy    Temperature Pressure (bar)
    6.24057e+03    0.00000e+00    0.00000e+00

           Step           Time         Lambda
          18400    18400.00000        0.00000

   Energies (kJ/mol)
        G96Bond       G96Angle    Proper Dih.  Improper Dih.          LJ-14
    3.23940e+02    1.63904e+03    1.44972e+03    3.76188e+02    8.91455e+02
     Coulomb-14        LJ (SR)   Coulomb (SR)      Potential    Kinetic En.
    2.53963e+04   -4.85400e+03   -1.89844e+04    6.23824e+03    0.00000e+00
   Total Energy    Temperature Pressure (bar)
    6.23824e+03    0.00000e+00    0.00000e+00

           Step           Time         Lambda
          18500    18500.00000        0.00000

   Energies (kJ/mol)
        G96Bond       G96Angle    Proper Dih.  Improper Dih.          LJ-14
    3.23955e+02    1.64001e+03    1.44980e+03    3.76781e+02    8.91585e+02
     Coulomb-14        LJ (SR)   Coulomb (SR)      Potential    Kinetic En.
    2.53963e+04   -4.85380e+03   -1.89883e+04    6.23627e+03    0.00000e+00
   Total Energy    Temperature Pressure (bar)
    6.23627e+03    0.00000e+00    0.00000e+00

           Step           Time         Lambda
          18600    18600.00000        0.00000

   Energies (kJ/mol)
        G96Bond       G96Angle    Proper Dih.  Improper Dih.          LJ-14
    3.23916e+02    1.64039e+03    1.45003e+03    3.76805e+02    8.91437e+02
     Coulomb-14        LJ (SR)   Coulomb (SR)      Potential    Kinetic En.
    2.53951e+04   -4.85398e+03   -1.89891e+04    6.23461e+03    0.00000e+00
   Total Energy    Temperature Pressure (bar)
    6.23461e+03    0.00000e+00    0.00000e+00

           Step           Time         Lambda
          18700    18700.00000        0.00000

   Energies (kJ/mol)
        G96Bond       G96Angle    Proper Dih.  Improper Dih.          LJ-14
    3.23929e+02    1.64086e+03    1.45020e+03    3.76951e+02    8.91425e+02
     Coulomb-14        LJ (SR)   Coulomb (SR)      Potential    Kinetic En.
    2.53944e+04   -4.85404e+03   -1.89902e+04    6.23355e+03    0.00000e+00
   Total Energy    Temperature Pressure (bar)
    6.23355e+03    0.00000e+00    0.00000e+00

           Step           Time         Lambda
          18800    18800.00000        0.00000

   Energies (kJ/mol)
        G96Bond       G96Angle    Proper Dih.  Improper Dih.          LJ-14
    3.23926e+02    1.64124e+03    1.45031e+03    3.77079e+02    8.91412e+02
     Coulomb-14        LJ (SR)   Coulomb (SR)      Potential    Kinetic En.
    2.53938e+04   -4.85406e+03   -1.89910e+04    6.23275e+03    0.00000e+00
   Total Energy    Temperature Pressure (bar)
    6.23275e+03    0.00000e+00    0.00000e+00

           Step           Time         Lambda
          18900    18900.00000        0.00000

   Energies (kJ/mol)
        G96Bond       G96Angle    Proper Dih.  Improper Dih.          LJ-14
    3.23943e+02    1.64153e+03    1.45042e+03    3.77178e+02    8.91388e+02
     Coulomb-14        LJ (SR)   Coulomb (SR)      Potential    Kinetic En.
    2.53935e+04   -4.85405e+03   -1.89918e+04    6.23202e+03    0.00000e+00
   Total Energy    Temperature Pressure (bar)
    6.23202e+03    0.00000e+00    0.00000e+00

           Step           Time         Lambda
          19000    19000.00000        0.00000

   Energies (kJ/mol)
        G96Bond       G96Angle    Proper Dih.  Improper Dih.          LJ-14
    3.23976e+02    1.64200e+03    1.45049e+03    3.77277e+02    8.91460e+02
     Coulomb-14        LJ (SR)   Coulomb (SR)      Potential    Kinetic En.
    2.53927e+04   -4.85400e+03   -1.89926e+04    6.23131e+03    0.00000e+00
   Total Energy    Temperature Pressure (bar)
    6.23131e+03    0.00000e+00    0.00000e+00

           Step           Time         Lambda
          19100    19100.00000        0.00000

   Energies (kJ/mol)
        G96Bond       G96Angle    Proper Dih.  Improper Dih.          LJ-14
    3.23969e+02    1.64280e+03    1.45059e+03    3.77424e+02    8.91597e+02
     Coulomb-14        LJ (SR)   Coulomb (SR)      Potential    Kinetic En.
    2.53920e+04   -4.85379e+03   -1.89948e+04    6.22976e+03    0.00000e+00
   Total Energy    Temperature Pressure (bar)
    6.22976e+03    0.00000e+00    0.00000e+00

           Step           Time         Lambda
          19200    19200.00000        0.00000

   Energies (kJ/mol)
        G96Bond       G96Angle    Proper Dih.  Improper Dih.          LJ-14
    3.23957e+02    1.64333e+03    1.45072e+03    3.77604e+02    8.91729e+02
     Coulomb-14        LJ (SR)   Coulomb (SR)      Potential    Kinetic En.
    2.53919e+04   -4.85374e+03   -1.89969e+04    6.22859e+03    0.00000e+00
   Total Energy    Temperature Pressure (bar)
    6.22859e+03    0.00000e+00    0.00000e+00

           Step           Time         Lambda
          19300    19300.00000        0.00000

   Energies (kJ/mol)
        G96Bond       G96Angle    Proper Dih.  Improper Dih.          LJ-14
    3.23883e+02    1.64344e+03    1.45088e+03    3.77699e+02    8.91863e+02
     Coulomb-14        LJ (SR)   Coulomb (SR)      Potential    Kinetic En.
    2.53924e+04   -4.85403e+03   -1.89984e+04    6.22774e+03    0.00000e+00
   Total Energy    Temperature Pressure (bar)
    6.22774e+03    0.00000e+00    0.00000e+00

           Step           Time         Lambda
          19400    19400.00000        0.00000

   Energies (kJ/mol)
        G96Bond       G96Angle    Proper Dih.  Improper Dih.          LJ-14
    3.23861e+02    1.64352e+03    1.45098e+03    3.77759e+02    8.91949e+02
     Coulomb-14        LJ (SR)   Coulomb (SR)      Potential    Kinetic En.
    2.53926e+04   -4.85429e+03   -1.89992e+04    6.22717e+03    0.00000e+00
   Total Energy    Temperature Pressure (bar)
    6.22717e+03    0.00000e+00    0.00000e+00

           Step           Time         Lambda
          19500    19500.00000        0.00000

   Energies (kJ/mol)
        G96Bond       G96Angle    Proper Dih.  Improper Dih.          LJ-14
    3.23808e+02    1.64360e+03    1.45108e+03    3.77808e+02    8.92061e+02
     Coulomb-14        LJ (SR)   Coulomb (SR)      Potential    Kinetic En.
    2.53928e+04   -4.85459e+03   -1.90000e+04    6.22661e+03    0.00000e+00
   Total Energy    Temperature Pressure (bar)
    6.22661e+03    0.00000e+00    0.00000e+00

           Step           Time         Lambda
          19600    19600.00000        0.00000

   Energies (kJ/mol)
        G96Bond       G96Angle    Proper Dih.  Improper Dih.          LJ-14
    3.23745e+02    1.64383e+03    1.45142e+03    3.77964e+02    8.92287e+02
     Coulomb-14        LJ (SR)   Coulomb (SR)      Potential    Kinetic En.
    2.53934e+04   -4.85561e+03   -1.90021e+04    6.22489e+03    0.00000e+00
   Total Energy    Temperature Pressure (bar)
    6.22489e+03    0.00000e+00    0.00000e+00

           Step           Time         Lambda
          19700    19700.00000        0.00000

   Energies (kJ/mol)
        G96Bond       G96Angle    Proper Dih.  Improper Dih.          LJ-14
    3.23604e+02    1.64427e+03    1.45224e+03    3.78175e+02    8.92719e+02
     Coulomb-14        LJ (SR)   Coulomb (SR)      Potential    Kinetic En.
    2.53940e+04   -4.85775e+03   -1.90056e+04    6.22168e+03    0.00000e+00
   Total Energy    Temperature Pressure (bar)
    6.22168e+03    0.00000e+00    0.00000e+00

           Step           Time         Lambda
          19800    19800.00000        0.00000

   Energies (kJ/mol)
        G96Bond       G96Angle    Proper Dih.  Improper Dih.          LJ-14
    3.23571e+02    1.64428e+03    1.45261e+03    3.78221e+02    8.92906e+02
     Coulomb-14        LJ (SR)   Coulomb (SR)      Potential    Kinetic En.
    2.53943e+04   -4.85847e+03   -1.90068e+04    6.22065e+03    0.00000e+00
   Total Energy    Temperature Pressure (bar)
    6.22065e+03    0.00000e+00    0.00000e+00

           Step           Time         Lambda
          19900    19900.00000        0.00000

   Energies (kJ/mol)
        G96Bond       G96Angle    Proper Dih.  Improper Dih.          LJ-14
    3.23481e+02    1.64458e+03    1.45317e+03    3.78351e+02    8.93052e+02
     Coulomb-14        LJ (SR)   Coulomb (SR)      Potential    Kinetic En.
    2.53944e+04   -4.85972e+03   -1.90083e+04    6.21896e+03    0.00000e+00
   Total Energy    Temperature Pressure (bar)
    6.21896e+03    0.00000e+00    0.00000e+00

           Step           Time         Lambda
          20000    20000.00000        0.00000

   Energies (kJ/mol)
        G96Bond       G96Angle    Proper Dih.  Improper Dih.          LJ-14
    3.23482e+02    1.64456e+03    1.45324e+03    3.78360e+02    8.93121e+02
     Coulomb-14        LJ (SR)   Coulomb (SR)      Potential    Kinetic En.
    2.53944e+04   -4.85987e+03   -1.90086e+04    6.21875e+03    0.00000e+00
   Total Energy    Temperature Pressure (bar)
    6.21875e+03    0.00000e+00    0.00000e+00

           Step           Time         Lambda
          20100    20100.00000        0.00000

   Energies (kJ/mol)
        G96Bond       G96Angle    Proper Dih.  Improper Dih.          LJ-14
    3.23458e+02    1.64460e+03    1.45337e+03    3.78384e+02    8.93161e+02
     Coulomb-14        LJ (SR)   Coulomb (SR)      Potential    Kinetic En.
    2.53944e+04   -4.86012e+03   -1.90088e+04    6.21842e+03    0.00000e+00
   Total Energy    Temperature Pressure (bar)
    6.21842e+03    0.00000e+00    0.00000e+00

           Step           Time         Lambda
          20200    20200.00000        0.00000

   Energies (kJ/mol)
        G96Bond       G96Angle    Proper Dih.  Improper Dih.          LJ-14
    3.23429e+02    1.64465e+03    1.45352e+03    3.78416e+02    8.93226e+02
     Coulomb-14        LJ (SR)   Coulomb (SR)      Potential    Kinetic En.
    2.53944e+04   -4.86043e+03   -1.90092e+04    6.21799e+03    0.00000e+00
   Total Energy    Temperature Pressure (bar)
    6.21799e+03    0.00000e+00    0.00000e+00

           Step           Time         Lambda
          20300    20300.00000        0.00000

   Energies (kJ/mol)
        G96Bond       G96Angle    Proper Dih.  Improper Dih.          LJ-14
    3.23436e+02    1.64471e+03    1.45365e+03    3.78450e+02    8.93245e+02
     Coulomb-14        LJ (SR)   Coulomb (SR)      Potential    Kinetic En.
    2.53943e+04   -4.86071e+03   -1.90095e+04    6.21763e+03    0.00000e+00
   Total Energy    Temperature Pressure (bar)
    6.21763e+03    0.00000e+00    0.00000e+00

           Step           Time         Lambda
          20400    20400.00000        0.00000

   Energies (kJ/mol)
        G96Bond       G96Angle    Proper Dih.  Improper Dih.          LJ-14
    3.23335e+02    1.64581e+03    1.45542e+03    3.79096e+02    8.93819e+02
     Coulomb-14        LJ (SR)   Coulomb (SR)      Potential    Kinetic En.
    2.53928e+04   -4.86484e+03   -1.90137e+04    6.21169e+03    0.00000e+00
   Total Energy    Temperature Pressure (bar)
    6.21169e+03    0.00000e+00    0.00000e+00

           Step           Time         Lambda
          20500    20500.00000        0.00000

   Energies (kJ/mol)
        G96Bond       G96Angle    Proper Dih.  Improper Dih.          LJ-14
    3.23525e+02    1.64613e+03    1.45558e+03    3.79291e+02    8.93828e+02
     Coulomb-14        LJ (SR)   Coulomb (SR)      Potential    Kinetic En.
    2.53919e+04   -4.86528e+03   -1.90145e+04    6.21051e+03    0.00000e+00
   Total Energy    Temperature Pressure (bar)
    6.21051e+03    0.00000e+00    0.00000e+00

           Step           Time         Lambda
          20600    20600.00000        0.00000

   Energies (kJ/mol)
        G96Bond       G96Angle    Proper Dih.  Improper Dih.          LJ-14
    3.23359e+02    1.64623e+03    1.45552e+03    3.79379e+02    8.94081e+02
     Coulomb-14        LJ (SR)   Coulomb (SR)      Potential    Kinetic En.
    2.53917e+04   -4.86545e+03   -1.90147e+04    6.21015e+03    0.00000e+00
   Total Energy    Temperature Pressure (bar)
    6.21015e+03    0.00000e+00    0.00000e+00

           Step           Time         Lambda
          20700    20700.00000        0.00000

   Energies (kJ/mol)
        G96Bond       G96Angle    Proper Dih.  Improper Dih.          LJ-14
    3.23374e+02    1.64639e+03    1.45553e+03    3.79446e+02    8.94136e+02
     Coulomb-14        LJ (SR)   Coulomb (SR)      Potential    Kinetic En.
    2.53914e+04   -4.86564e+03   -1.90149e+04    6.20967e+03    0.00000e+00
   Total Energy    Temperature Pressure (bar)
    6.20967e+03    0.00000e+00    0.00000e+00

           Step           Time         Lambda
          20800    20800.00000        0.00000

   Energies (kJ/mol)
        G96Bond       G96Angle    Proper Dih.  Improper Dih.          LJ-14
    3.23380e+02    1.64655e+03    1.45557e+03    3.79490e+02    8.94276e+02
     Coulomb-14        LJ (SR)   Coulomb (SR)      Potential    Kinetic En.
    2.53909e+04   -4.86584e+03   -1.90152e+04    6.20911e+03    0.00000e+00
   Total Energy    Temperature Pressure (bar)
    6.20911e+03    0.00000e+00    0.00000e+00

           Step           Time         Lambda
          20900    20900.00000        0.00000

   Energies (kJ/mol)
        G96Bond       G96Angle    Proper Dih.  Improper Dih.          LJ-14
    3.23415e+02    1.64690e+03    1.45582e+03    3.79567e+02    8.94307e+02
     Coulomb-14        LJ (SR)   Coulomb (SR)      Potential    Kinetic En.
    2.53901e+04   -4.86621e+03   -1.90161e+04    6.20780e+03    0.00000e+00
   Total Energy    Temperature Pressure (bar)
    6.20780e+03    0.00000e+00    0.00000e+00

           Step           Time         Lambda
          21000    21000.00000        0.00000

   Energies (kJ/mol)
        G96Bond       G96Angle    Proper Dih.  Improper Dih.          LJ-14
    3.23632e+02    1.64849e+03    1.45536e+03    3.79655e+02    8.94321e+02
     Coulomb-14        LJ (SR)   Coulomb (SR)      Potential    Kinetic En.
    2.53875e+04   -4.86641e+03   -1.90190e+04    6.20358e+03    0.00000e+00
   Total Energy    Temperature Pressure (bar)
    6.20358e+03    0.00000e+00    0.00000e+00

           Step           Time         Lambda
          21100    21100.00000        0.00000

   Energies (kJ/mol)
        G96Bond       G96Angle    Proper Dih.  Improper Dih.          LJ-14
    3.23614e+02    1.64872e+03    1.45453e+03    3.79560e+02    8.94065e+02
     Coulomb-14        LJ (SR)   Coulomb (SR)      Potential    Kinetic En.
    2.53877e+04   -4.86637e+03   -1.90199e+04    6.20195e+03    0.00000e+00
   Total Energy    Temperature Pressure (bar)
    6.20195e+03    0.00000e+00    0.00000e+00

           Step           Time         Lambda
          21200    21200.00000        0.00000

   Energies (kJ/mol)
        G96Bond       G96Angle    Proper Dih.  Improper Dih.          LJ-14
    3.23368e+02    1.64858e+03    1.45391e+03    3.79429e+02    8.94244e+02
     Coulomb-14        LJ (SR)   Coulomb (SR)      Potential    Kinetic En.
    2.53896e+04   -4.86715e+03   -1.90219e+04    6.20007e+03    0.00000e+00
   Total Energy    Temperature Pressure (bar)
    6.20007e+03    0.00000e+00    0.00000e+00

           Step           Time         Lambda
          21300    21300.00000        0.00000

   Energies (kJ/mol)
        G96Bond       G96Angle    Proper Dih.  Improper Dih.          LJ-14
    3.23130e+02    1.64845e+03    1.45389e+03    3.79337e+02    8.94980e+02
     Coulomb-14        LJ (SR)   Coulomb (SR)      Potential    Kinetic En.
    2.53903e+04   -4.86870e+03   -1.90234e+04    6.19793e+03    0.00000e+00
   Total Energy    Temperature Pressure (bar)
    6.19793e+03    0.00000e+00    0.00000e+00

           Step           Time         Lambda
          21400    21400.00000        0.00000

   Energies (kJ/mol)
        G96Bond       G96Angle    Proper Dih.  Improper Dih.          LJ-14
    3.23215e+02    1.64836e+03    1.45394e+03    3.79420e+02    8.94888e+02
     Coulomb-14        LJ (SR)   Coulomb (SR)      Potential    Kinetic En.
    2.53908e+04   -4.86902e+03   -1.90240e+04    6.19752e+03    0.00000e+00
   Total Energy    Temperature Pressure (bar)
    6.19752e+03    0.00000e+00    0.00000e+00

           Step           Time         Lambda
          21500    21500.00000        0.00000

   Energies (kJ/mol)
        G96Bond       G96Angle    Proper Dih.  Improper Dih.          LJ-14
    3.23206e+02    1.64835e+03    1.45401e+03    3.79437e+02    8.94947e+02
     Coulomb-14        LJ (SR)   Coulomb (SR)      Potential    Kinetic En.
    2.53909e+04   -4.86932e+03   -1.90243e+04    6.19719e+03    0.00000e+00
   Total Energy    Temperature Pressure (bar)
    6.19719e+03    0.00000e+00    0.00000e+00

           Step           Time         Lambda
          21600    21600.00000        0.00000

   Energies (kJ/mol)
        G96Bond       G96Angle    Proper Dih.  Improper Dih.          LJ-14
    3.23185e+02    1.64832e+03    1.45409e+03    3.79419e+02    8.95033e+02
     Coulomb-14        LJ (SR)   Coulomb (SR)      Potential    Kinetic En.
    2.53910e+04   -4.86963e+03   -1.90246e+04    6.19682e+03    0.00000e+00
   Total Energy    Temperature Pressure (bar)
    6.19682e+03    0.00000e+00    0.00000e+00

           Step           Time         Lambda
          21700    21700.00000        0.00000

   Energies (kJ/mol)
        G96Bond       G96Angle    Proper Dih.  Improper Dih.          LJ-14
    3.23159e+02    1.64828e+03    1.45427e+03    3.79410e+02    8.95164e+02
     Coulomb-14        LJ (SR)   Coulomb (SR)      Potential    Kinetic En.
    2.53913e+04   -4.87024e+03   -1.90252e+04    6.19613e+03    0.00000e+00
   Total Energy    Temperature Pressure (bar)
    6.19613e+03    0.00000e+00    0.00000e+00

           Step           Time         Lambda
          21800    21800.00000        0.00000

   Energies (kJ/mol)
        G96Bond       G96Angle    Proper Dih.  Improper Dih.          LJ-14
    3.23086e+02    1.64832e+03    1.45441e+03    3.79411e+02    8.95258e+02
     Coulomb-14        LJ (SR)   Coulomb (SR)      Potential    Kinetic En.
    2.53914e+04   -4.87064e+03   -1.90256e+04    6.19568e+03    0.00000e+00
   Total Energy    Temperature Pressure (bar)
    6.19568e+03    0.00000e+00    0.00000e+00

           Step           Time         Lambda
          21900    21900.00000        0.00000

   Energies (kJ/mol)
        G96Bond       G96Angle    Proper Dih.  Improper Dih.          LJ-14
    3.23130e+02    1.64821e+03    1.45458e+03    3.79415e+02    8.95348e+02
     Coulomb-14        LJ (SR)   Coulomb (SR)      Potential    Kinetic En.
    2.53916e+04   -4.87115e+03   -1.90261e+04    6.19512e+03    0.00000e+00
   Total Energy    Temperature Pressure (bar)
    6.19512e+03    0.00000e+00    0.00000e+00

           Step           Time         Lambda
          22000    22000.00000        0.00000

   Energies (kJ/mol)
        G96Bond       G96Angle    Proper Dih.  Improper Dih.          LJ-14
    3.23068e+02    1.64817e+03    1.45498e+03    3.79419e+02    8.95523e+02
     Coulomb-14        LJ (SR)   Coulomb (SR)      Potential    Kinetic En.
    2.53920e+04   -4.87222e+03   -1.90270e+04    6.19393e+03    0.00000e+00
   Total Energy    Temperature Pressure (bar)
    6.19393e+03    0.00000e+00    0.00000e+00

           Step           Time         Lambda
          22100    22100.00000        0.00000

   Energies (kJ/mol)
        G96Bond       G96Angle    Proper Dih.  Improper Dih.          LJ-14
    3.23032e+02    1.64812e+03    1.45522e+03    3.79423e+02    8.95626e+02
     Coulomb-14        LJ (SR)   Coulomb (SR)      Potential    Kinetic En.
    2.53923e+04   -4.87283e+03   -1.90276e+04    6.19323e+03    0.00000e+00
   Total Energy    Temperature Pressure (bar)
    6.19323e+03    0.00000e+00    0.00000e+00

           Step           Time         Lambda
          22200    22200.00000        0.00000

   Energies (kJ/mol)
        G96Bond       G96Angle    Proper Dih.  Improper Dih.          LJ-14
    3.23000e+02    1.64805e+03    1.45554e+03    3.79434e+02    8.95736e+02
     Coulomb-14        LJ (SR)   Coulomb (SR)      Potential    Kinetic En.
    2.53925e+04   -4.87367e+03   -1.90283e+04    6.19228e+03    0.00000e+00
   Total Energy    Temperature Pressure (bar)
    6.19228e+03    0.00000e+00    0.00000e+00

           Step           Time         Lambda
          22300    22300.00000        0.00000

   Energies (kJ/mol)
        G96Bond       G96Angle    Proper Dih.  Improper Dih.          LJ-14
    3.22899e+02    1.64789e+03    1.45618e+03    3.79480e+02    8.95957e+02
     Coulomb-14        LJ (SR)   Coulomb (SR)      Potential    Kinetic En.
    2.53931e+04   -4.87563e+03   -1.90298e+04    6.19007e+03    0.00000e+00
   Total Energy    Temperature Pressure (bar)
    6.19007e+03    0.00000e+00    0.00000e+00

           Step           Time         Lambda
          22400    22400.00000        0.00000

   Energies (kJ/mol)
        G96Bond       G96Angle    Proper Dih.  Improper Dih.          LJ-14
    3.23021e+02    1.64786e+03    1.45629e+03    3.79479e+02    8.95936e+02
     Coulomb-14        LJ (SR)   Coulomb (SR)      Potential    Kinetic En.
    2.53932e+04   -4.87618e+03   -1.90301e+04    6.18949e+03    0.00000e+00
   Total Energy    Temperature Pressure (bar)
    6.18949e+03    0.00000e+00    0.00000e+00

           Step           Time         Lambda
          22500    22500.00000        0.00000

   Energies (kJ/mol)
        G96Bond       G96Angle    Proper Dih.  Improper Dih.          LJ-14
    3.22819e+02    1.64763e+03    1.45692e+03    3.79594e+02    8.96226e+02
     Coulomb-14        LJ (SR)   Coulomb (SR)      Potential    Kinetic En.
    2.53936e+04   -4.87886e+03   -1.90315e+04    6.18649e+03    0.00000e+00
   Total Energy    Temperature Pressure (bar)
    6.18649e+03    0.00000e+00    0.00000e+00

           Step           Time         Lambda
          22600    22600.00000        0.00000

   Energies (kJ/mol)
        G96Bond       G96Angle    Proper Dih.  Improper Dih.          LJ-14
    3.22811e+02    1.64759e+03    1.45695e+03    3.79614e+02    8.96238e+02
     Coulomb-14        LJ (SR)   Coulomb (SR)      Potential    Kinetic En.
    2.53937e+04   -4.87910e+03   -1.90316e+04    6.18622e+03    0.00000e+00
   Total Energy    Temperature Pressure (bar)
    6.18622e+03    0.00000e+00    0.00000e+00

           Step           Time         Lambda
          22700    22700.00000        0.00000

   Energies (kJ/mol)
        G96Bond       G96Angle    Proper Dih.  Improper Dih.          LJ-14
    3.22850e+02    1.64752e+03    1.45697e+03    3.79618e+02    8.96262e+02
     Coulomb-14        LJ (SR)   Coulomb (SR)      Potential    Kinetic En.
    2.53937e+04   -4.87922e+03   -1.90316e+04    6.18607e+03    0.00000e+00
   Total Energy    Temperature Pressure (bar)
    6.18607e+03    0.00000e+00    0.00000e+00

           Step           Time         Lambda
          22800    22800.00000        0.00000

   Energies (kJ/mol)
        G96Bond       G96Angle    Proper Dih.  Improper Dih.          LJ-14
    3.22796e+02    1.64751e+03    1.45703e+03    3.79639e+02    8.96300e+02
     Coulomb-14        LJ (SR)   Coulomb (SR)      Potential    Kinetic En.
    2.53938e+04   -4.87959e+03   -1.90318e+04    6.18567e+03    0.00000e+00
   Total Energy    Temperature Pressure (bar)
    6.18567e+03    0.00000e+00    0.00000e+00

           Step           Time         Lambda
          22900    22900.00000        0.00000

   Energies (kJ/mol)
        G96Bond       G96Angle    Proper Dih.  Improper Dih.          LJ-14
    3.22642e+02    1.64680e+03    1.45960e+03    3.79993e+02    8.96952e+02
     Coulomb-14        LJ (SR)   Coulomb (SR)      Potential    Kinetic En.
    2.53932e+04   -4.89103e+03   -1.90348e+04    6.17336e+03    0.00000e+00
   Total Energy    Temperature Pressure (bar)
    6.17336e+03    0.00000e+00    0.00000e+00

           Step           Time         Lambda
          23000    23000.00000        0.00000

   Energies (kJ/mol)
        G96Bond       G96Angle    Proper Dih.  Improper Dih.          LJ-14
    3.22739e+02    1.64662e+03    1.45978e+03    3.80150e+02    8.96945e+02
     Coulomb-14        LJ (SR)   Coulomb (SR)      Potential    Kinetic En.
    2.53937e+04   -4.89101e+03   -1.90359e+04    6.17307e+03    0.00000e+00
   Total Energy    Temperature Pressure (bar)
    6.17307e+03    0.00000e+00    0.00000e+00

           Step           Time         Lambda
          23100    23100.00000        0.00000

   Energies (kJ/mol)
        G96Bond       G96Angle    Proper Dih.  Improper Dih.          LJ-14
    3.22743e+02    1.64639e+03    1.46013e+03    3.80216e+02    8.97025e+02
     Coulomb-14        LJ (SR)   Coulomb (SR)      Potential    Kinetic En.
    2.53938e+04   -4.89112e+03   -1.90365e+04    6.17266e+03    0.00000e+00
   Total Energy    Temperature Pressure (bar)
    6.17266e+03    0.00000e+00    0.00000e+00

           Step           Time         Lambda
          23200    23200.00000        0.00000

   Energies (kJ/mol)
        G96Bond       G96Angle    Proper Dih.  Improper Dih.          LJ-14
    3.22716e+02    1.64632e+03    1.46038e+03    3.80250e+02    8.97016e+02
     Coulomb-14        LJ (SR)   Coulomb (SR)      Potential    Kinetic En.
    2.53938e+04   -4.89124e+03   -1.90368e+04    6.17238e+03    0.00000e+00
   Total Energy    Temperature Pressure (bar)
    6.17238e+03    0.00000e+00    0.00000e+00

           Step           Time         Lambda
          23300    23300.00000        0.00000

   Energies (kJ/mol)
        G96Bond       G96Angle    Proper Dih.  Improper Dih.          LJ-14
    3.22741e+02    1.64609e+03    1.46126e+03    3.80368e+02    8.96900e+02
     Coulomb-14        LJ (SR)   Coulomb (SR)      Potential    Kinetic En.
    2.53934e+04   -4.89175e+03   -1.90377e+04    6.17135e+03    0.00000e+00
   Total Energy    Temperature Pressure (bar)
    6.17135e+03    0.00000e+00    0.00000e+00

           Step           Time         Lambda
          23400    23400.00000        0.00000

   Energies (kJ/mol)
        G96Bond       G96Angle    Proper Dih.  Improper Dih.          LJ-14
    3.22788e+02    1.64599e+03    1.46154e+03    3.80395e+02    8.96868e+02
     Coulomb-14        LJ (SR)   Coulomb (SR)      Potential    Kinetic En.
    2.53933e+04   -4.89193e+03   -1.90380e+04    6.17095e+03    0.00000e+00
   Total Energy    Temperature Pressure (bar)
    6.17095e+03    0.00000e+00    0.00000e+00

           Step           Time         Lambda
          23500    23500.00000        0.00000

   Energies (kJ/mol)
        G96Bond       G96Angle    Proper Dih.  Improper Dih.          LJ-14
    3.22856e+02    1.64591e+03    1.46180e+03    3.80421e+02    8.96852e+02
     Coulomb-14        LJ (SR)   Coulomb (SR)      Potential    Kinetic En.
    2.53931e+04   -4.89212e+03   -1.90382e+04    6.17060e+03    0.00000e+00
   Total Energy    Temperature Pressure (bar)
    6.17060e+03    0.00000e+00    0.00000e+00

           Step           Time         Lambda
          23600    23600.00000        0.00000

   Energies (kJ/mol)
        G96Bond       G96Angle    Proper Dih.  Improper Dih.          LJ-14
    3.22805e+02    1.64589e+03    1.46210e+03    3.80449e+02    8.96797e+02
     Coulomb-14        LJ (SR)   Coulomb (SR)      Potential    Kinetic En.
    2.53929e+04   -4.89231e+03   -1.90385e+04    6.17018e+03    0.00000e+00
   Total Energy    Temperature Pressure (bar)
    6.17018e+03    0.00000e+00    0.00000e+00

           Step           Time         Lambda
          23700    23700.00000        0.00000

   Energies (kJ/mol)
        G96Bond       G96Angle    Proper Dih.  Improper Dih.          LJ-14
    3.22853e+02    1.64578e+03    1.46250e+03    3.80493e+02    8.96749e+02
     Coulomb-14        LJ (SR)   Coulomb (SR)      Potential    Kinetic En.
    2.53927e+04   -4.89259e+03   -1.90389e+04    6.16958e+03    0.00000e+00
   Total Energy    Temperature Pressure (bar)
    6.16958e+03    0.00000e+00    0.00000e+00

           Step           Time         Lambda
          23800    23800.00000        0.00000

   Energies (kJ/mol)
        G96Bond       G96Angle    Proper Dih.  Improper Dih.          LJ-14
    3.22880e+02    1.64573e+03    1.46273e+03    3.80508e+02    8.96726e+02
     Coulomb-14        LJ (SR)   Coulomb (SR)      Potential    Kinetic En.
    2.53926e+04   -4.89277e+03   -1.90392e+04    6.16921e+03    0.00000e+00
   Total Energy    Temperature Pressure (bar)
    6.16921e+03    0.00000e+00    0.00000e+00

           Step           Time         Lambda
          23900    23900.00000        0.00000

   Energies (kJ/mol)
        G96Bond       G96Angle    Proper Dih.  Improper Dih.          LJ-14
    3.22881e+02    1.64569e+03    1.46294e+03    3.80518e+02    8.96711e+02
     Coulomb-14        LJ (SR)   Coulomb (SR)      Potential    Kinetic En.
    2.53925e+04   -4.89293e+03   -1.90394e+04    6.16888e+03    0.00000e+00
   Total Energy    Temperature Pressure (bar)
    6.16888e+03    0.00000e+00    0.00000e+00

           Step           Time         Lambda
          24000    24000.00000        0.00000

   Energies (kJ/mol)
        G96Bond       G96Angle    Proper Dih.  Improper Dih.          LJ-14
    3.23041e+02    1.64551e+03    1.46313e+03    3.80538e+02    8.96702e+02
     Coulomb-14        LJ (SR)   Coulomb (SR)      Potential    Kinetic En.
    2.53924e+04   -4.89311e+03   -1.90397e+04    6.16853e+03    0.00000e+00
   Total Energy    Temperature Pressure (bar)
    6.16853e+03    0.00000e+00    0.00000e+00

           Step           Time         Lambda
          24100    24100.00000        0.00000

   Energies (kJ/mol)
        G96Bond       G96Angle    Proper Dih.  Improper Dih.          LJ-14
    3.23060e+02    1.64535e+03    1.46404e+03    3.80574e+02    8.96607e+02
     Coulomb-14        LJ (SR)   Coulomb (SR)      Potential    Kinetic En.
    2.53919e+04   -4.89420e+03   -1.90409e+04    6.16645e+03    0.00000e+00
   Total Energy    Temperature Pressure (bar)
    6.16645e+03    0.00000e+00    0.00000e+00

           Step           Time         Lambda
          24200    24200.00000        0.00000

   Energies (kJ/mol)
        G96Bond       G96Angle    Proper Dih.  Improper Dih.          LJ-14
    3.23000e+02    1.64527e+03    1.46417e+03    3.80574e+02    8.96702e+02
     Coulomb-14        LJ (SR)   Coulomb (SR)      Potential    Kinetic En.
    2.53917e+04   -4.89482e+03   -1.90409e+04    6.16571e+03    0.00000e+00
   Total Energy    Temperature Pressure (bar)
    6.16571e+03    0.00000e+00    0.00000e+00

           Step           Time         Lambda
          24300    24300.00000        0.00000

   Energies (kJ/mol)
        G96Bond       G96Angle    Proper Dih.  Improper Dih.          LJ-14
    3.23061e+02    1.64519e+03    1.46419e+03    3.80601e+02    8.96723e+02
     Coulomb-14        LJ (SR)   Coulomb (SR)      Potential    Kinetic En.
    2.53916e+04   -4.89516e+03   -1.90409e+04    6.16534e+03    0.00000e+00
   Total Energy    Temperature Pressure (bar)
    6.16534e+03    0.00000e+00    0.00000e+00

           Step           Time         Lambda
          24400    24400.00000        0.00000

   Energies (kJ/mol)
        G96Bond       G96Angle    Proper Dih.  Improper Dih.          LJ-14
    3.22998e+02    1.64518e+03    1.46423e+03    3.80591e+02    8.96740e+02
     Coulomb-14        LJ (SR)   Coulomb (SR)      Potential    Kinetic En.
    2.53915e+04   -4.89558e+03   -1.90408e+04    6.16484e+03    0.00000e+00
   Total Energy    Temperature Pressure (bar)
    6.16484e+03    0.00000e+00    0.00000e+00

           Step           Time         Lambda
          24500    24500.00000        0.00000

   Energies (kJ/mol)
        G96Bond       G96Angle    Proper Dih.  Improper Dih.          LJ-14
    3.23159e+02    1.64510e+03    1.46414e+03    3.80618e+02    8.96750e+02
     Coulomb-14        LJ (SR)   Coulomb (SR)      Potential    Kinetic En.
    2.53913e+04   -4.89628e+03   -1.90407e+04    6.16416e+03    0.00000e+00
   Total Energy    Temperature Pressure (bar)
    6.16416e+03    0.00000e+00    0.00000e+00

           Step           Time         Lambda
          24600    24600.00000        0.00000

   Energies (kJ/mol)
        G96Bond       G96Angle    Proper Dih.  Improper Dih.          LJ-14
    3.22929e+02    1.64521e+03    1.46397e+03    3.80631e+02    8.96776e+02
     Coulomb-14        LJ (SR)   Coulomb (SR)      Potential    Kinetic En.
    2.53911e+04   -4.89695e+03   -1.90404e+04    6.16333e+03    0.00000e+00
   Total Energy    Temperature Pressure (bar)
    6.16333e+03    0.00000e+00    0.00000e+00

           Step           Time         Lambda
          24700    24700.00000        0.00000

   Energies (kJ/mol)
        G96Bond       G96Angle    Proper Dih.  Improper Dih.          LJ-14
    3.22930e+02    1.64521e+03    1.46394e+03    3.80632e+02    8.96779e+02
     Coulomb-14        LJ (SR)   Coulomb (SR)      Potential    Kinetic En.
    2.53911e+04   -4.89704e+03   -1.90403e+04    6.16323e+03    0.00000e+00
   Total Energy    Temperature Pressure (bar)
    6.16323e+03    0.00000e+00    0.00000e+00

           Step           Time         Lambda
          24800    24800.00000        0.00000

   Energies (kJ/mol)
        G96Bond       G96Angle    Proper Dih.  Improper Dih.          LJ-14
    3.22931e+02    1.64521e+03    1.46391e+03    3.80633e+02    8.96782e+02
     Coulomb-14        LJ (SR)   Coulomb (SR)      Potential    Kinetic En.
    2.53911e+04   -4.89713e+03   -1.90403e+04    6.16313e+03    0.00000e+00
   Total Energy    Temperature Pressure (bar)
    6.16313e+03    0.00000e+00    0.00000e+00

           Step           Time         Lambda
          24900    24900.00000        0.00000

   Energies (kJ/mol)
        G96Bond       G96Angle    Proper Dih.  Improper Dih.          LJ-14
    3.22933e+02    1.64522e+03    1.46388e+03    3.80634e+02    8.96785e+02
     Coulomb-14        LJ (SR)   Coulomb (SR)      Potential    Kinetic En.
    2.53911e+04   -4.89722e+03   -1.90403e+04    6.16303e+03    0.00000e+00
   Total Energy    Temperature Pressure (bar)
    6.16303e+03    0.00000e+00    0.00000e+00

           Step           Time         Lambda
          25000    25000.00000        0.00000

   Energies (kJ/mol)
        G96Bond       G96Angle    Proper Dih.  Improper Dih.          LJ-14
    3.22934e+02    1.64522e+03    1.46385e+03    3.80635e+02    8.96787e+02
     Coulomb-14        LJ (SR)   Coulomb (SR)      Potential    Kinetic En.
    2.53910e+04   -4.89731e+03   -1.90402e+04    6.16293e+03    0.00000e+00
   Total Energy    Temperature Pressure (bar)
    6.16293e+03    0.00000e+00    0.00000e+00


Stepsize too small, or no change in energy.
Converged to machine precision,
but not to the requested precision Fmax < 0

Polak-Ribiere Conjugate Gradients did not converge to Fmax < 0 in 25001 steps.
Potential Energy  =  6.16292799409909e+03
Maximum force     =  2.30390286969084e+01 on atom 387
Norm of force     =  3.93274570750894e-01

Performed 30991 energy evaluations in total.

	M E G A - F L O P S   A C C O U N T I N G

   RF=Reaction-Field  FE=Free Energy  SCFE=Soft-Core/Free Energy
   T=Tabulated        W3=SPC/TIP3p    W4=TIP4p (single or pairs)
   NF=No Forces

 Computing:                        M-Number         M-Flops  % of Flops
-----------------------------------------------------------------------
 VdW(T)                         2937.804997   158641.469838    18.0
 Coul(T)                        1467.154682    61620.496644     7.0
 Coul(T) + VdW(T)               1655.121459   112548.259212    12.8
 Outer nonbonded loop            171.973803     1719.738030     0.2
 1,4 nonbonded interactions      158.059200    14225.328000     1.6
 NS-Pairs                      23234.702400   487928.750400    55.3
 CG-CoM                           37.934208     1100.092032     0.1
 Bonds                            88.079264     3787.408352     0.4
 Angles                          128.647792    20969.590096     2.4
 Propers                          48.068592    11007.707568     1.2
 Impropers                        43.295824     9005.531392     1.0
-----------------------------------------------------------------------
 Total                                        882554.371564   100.0
-----------------------------------------------------------------------

               NODE (s)   Real (s)      (%)
       Time:    728.000    728.000    100.0
                       12:08
Finished mdrun on node 0 Mon Jul 18 06:39:10 2016
