# Supplementary material for: Computational Modeling of complete HOXB13 protein for predicting the functional effect of SNPs and the associated role in hereditary prostate cancer
Source: Sci Rep. 2017 Mar 8;7:43830. doi: 10.1038/srep43830 (PMC5363706; doi:10.1038/srep43830)
Supplement: Supplementary Dataset [file srep43830-s1.zip › SR Supplementary Data Files Complete/Energy minimised protein/C63Q.log.txt]

Log file opened on Mon Jul 18 06:27:17 2016
Host: lorentz.dynstr.pasteur.fr  pid: 25573  nodeid: 0  nnodes:  1
The Gromacs distribution was built Thu Jan 26 01:39:00 CET 2006 by
root@lorentz.immstr.pasteur.fr (Linux 2.6.9-5.0.3.ELsmp x86_64)


                         :-)  G  R  O  M  A  C  S  (-:

                   Good gRace! Old Maple Actually Chews Slate

                             :-)  VERSION 3.3  (-:


      Written by David van der Spoel, Erik Lindahl, Berk Hess, and others.
       Copyright (c) 1991-2000, University of Groningen, The Netherlands.
             Copyright (c) 2001-2004, The GROMACS development team,
            check out http://www.gromacs.org for more information.

         This program is free software; you can redistribute it and/or
          modify it under the terms of the GNU General Public License
         as published by the Free Software Foundation; either version 2
             of the License, or (at your option) any later version.

 :-)  /data/delarue_www/executables/gromacs/bin/mdrun_d (double precision)  (-:


++++ PLEASE READ AND CITE THE FOLLOWING REFERENCE ++++
E. Lindahl and B. Hess and D. van der Spoel
GROMACS 3.0: A package for molecular simulation and trajectory analysis
J. Mol. Mod. 7 (2001) pp. 306-317
-------- -------- --- Thank You --- -------- --------


++++ PLEASE READ AND CITE THE FOLLOWING REFERENCE ++++
H. J. C. Berendsen, D. van der Spoel and R. van Drunen
GROMACS: A message-passing parallel molecular dynamics implementation
Comp. Phys. Comm. 91 (1995) pp. 43-56
-------- -------- --- Thank You --- -------- --------

Input Parameters:
   integrator           = cg
   nsteps               = 25000
   init_step            = 0
   ns_type              = Simple
   nstlist              = 10
   ndelta               = 2
   bDomDecomp           = FALSE
   decomp_dir           = 0
   nstcomm              = 1
   comm_mode            = Linear
   nstcheckpoint        = 1000
   nstlog               = 100
   nstxout              = 0
   nstvout              = 0
   nstfout              = 0
   nstenergy            = 0
   nstxtcout            = 0
   init_t               = 0
   delta_t              = 0.001
   xtcprec              = 1000
   nkx                  = 0
   nky                  = 0
   nkz                  = 0
   pme_order            = 4
   ewald_rtol           = 1e-05
   ewald_geometry       = 0
   epsilon_surface      = 0
   optimize_fft         = FALSE
   ePBC                 = no
   bUncStart            = FALSE
   bShakeSOR            = FALSE
   etc                  = No
   epc                  = No
   epctype              = Isotropic
   tau_p                = 1
   ref_p (3x3):
      ref_p[    0]={ 0.00000e+00,  0.00000e+00,  0.00000e+00}
      ref_p[    1]={ 0.00000e+00,  0.00000e+00,  0.00000e+00}
      ref_p[    2]={ 0.00000e+00,  0.00000e+00,  0.00000e+00}
   compress (3x3):
      compress[    0]={ 0.00000e+00,  0.00000e+00,  0.00000e+00}
      compress[    1]={ 0.00000e+00,  0.00000e+00,  0.00000e+00}
      compress[    2]={ 0.00000e+00,  0.00000e+00,  0.00000e+00}
   andersen_seed        = 815131
   rlist                = 1.4
   coulombtype          = Shift
   rcoulomb_switch      = 0
   rcoulomb             = 1
   vdwtype              = Shift
   rvdw_switch          = 0
   rvdw                 = 1
   epsilon_r            = 1
   epsilon_rf           = 1
   tabext               = 1
   gb_algorithm         = Still
   nstgbradii           = 1
   rgbradii             = 2
   gb_saltconc          = 0
   implicit_solvent     = No
   DispCorr             = No
   fudgeQQ              = 1
   free_energy          = no
   init_lambda          = 0
   sc_alpha             = 0
   sc_power             = 1
   sc_sigma             = 0.3
   delta_lambda         = 0
   disre_weighting      = Conservative
   disre_mixed          = FALSE
   dr_fc                = 1000
   dr_tau               = 0
   nstdisreout          = 100
   orires_fc            = 0
   orires_tau           = 0
   nstorireout          = 100
   dihre-fc             = 1000
   dihre-tau            = 0
   nstdihreout          = 100
   em_stepsize          = 0.01
   em_tol               = 0
   niter                = 20
   fc_stepsize          = 0
   nstcgsteep           = 1000
   nbfgscorr            = 10
   ConstAlg             = Lincs
   shake_tol            = 0.0001
   lincs_order          = 4
   lincs_warnangle      = 30
   lincs_iter           = 1
   bd_fric              = 0
   ld_seed              = 1993
   cos_accel            = 0
   deform (3x3):
      deform[    0]={ 0.00000e+00,  0.00000e+00,  0.00000e+00}
      deform[    1]={ 0.00000e+00,  0.00000e+00,  0.00000e+00}
      deform[    2]={ 0.00000e+00,  0.00000e+00,  0.00000e+00}
   userint1             = 0
   userint2             = 0
   userint3             = 0
   userint4             = 0
   userreal1            = 0
   userreal2            = 0
   userreal3            = 0
   userreal4            = 0
grpopts:
   nrdf:	        8325
   ref_t:	           0
   tau_t:	           0
anneal:		          No
ann_npoints:	           0
   acc:	           0           0           0
   nfreeze:           N           N           N
   energygrp_flags[  0]: 0
   efield-x:
      n = 0
   efield-xt:
      n = 0
   efield-y:
      n = 0
   efield-yt:
      n = 0
   efield-z:
      n = 0
   efield-zt:
      n = 0
   bQMMM                = FALSE
   QMconstraints        = 0
   QMMMscheme           = 0
   scalefactor          = 1
qm_opts:
   ngQM                 = 0
CPU=  0, lastcg= 1224, targetcg=  612, myshift=    0
nsb->shift =   1, nsb->bshift=  0
Neighbor Search Blocks
nsb->nodeid:         0
nsb->nnodes:      1
nsb->cgtotal:  1225
nsb->natoms:   2776
nsb->shift:       1
nsb->bshift:      0
Nodeid   index  homenr  cgload  workload
     0       0    2776    1225      1225

Table routines are used for coulomb: TRUE
Table routines are used for vdw:     TRUE
Using shifted Lennard-Jones, switch between 0 and 1 nm
Cut-off's:   NS: 1.4   Coulomb: 1   LJ: 1
System total charge: 0.000
Generated table with 4800 data points for Shift.
Tabscale = 2000 points/nm
Generated table with 4800 data points for LJ6Shift.
Tabscale = 2000 points/nm
Generated table with 4800 data points for LJ12Shift.
Tabscale = 2000 points/nm
Generated table with 2000 data points for 1-4 COUL.
Tabscale = 2000 points/nm
Generated table with 2000 data points for 1-4 LJ6.
Tabscale = 2000 points/nm
Generated table with 2000 data points for 1-4 LJ12.
Tabscale = 2000 points/nm
Initiating Polak-Ribiere Conjugate Gradients
Center of mass motion removal mode is Linear
We have the following groups for center of mass motion removal:
  0:  rest, initial mass: 2776
Started Polak-Ribiere Conjugate Gradients on node 0 Mon Jul 18 06:27:17 2016
Polak-Ribiere Conjugate Gradients:
   Tolerance (Fmax)   =  0.00000e+00
   Number of steps    =        25000
Configuring nonbonded kernels...
Testing x86_64 SSE2 support... present.


           Step           Time         Lambda
              0        0.00000        0.00000

   Energies (kJ/mol)
        G96Bond       G96Angle    Proper Dih.  Improper Dih.          LJ-14
    4.35992e+03    2.20921e+03    1.64701e+03    4.05771e+02    5.01020e+03
     Coulomb-14        LJ (SR)   Coulomb (SR)      Potential    Kinetic En.
    2.75953e+04    5.76516e+01   -1.82686e+04    2.30165e+04    0.00000e+00
   Total Energy    Temperature Pressure (bar)
    2.30165e+04    0.00000e+00    0.00000e+00

   F-max             =  7.79780e+03 on atom 2507
   F-Norm            =  8.61392e+04

           Step           Time         Lambda
              0        0.00000        0.00000

   Energies (kJ/mol)
        G96Bond       G96Angle    Proper Dih.  Improper Dih.          LJ-14
    3.80037e+03    2.10470e+03    1.64677e+03    4.02760e+02    4.96371e+03
     Coulomb-14        LJ (SR)   Coulomb (SR)      Potential    Kinetic En.
    2.75747e+04   -2.33316e+01   -1.82724e+04    2.21973e+04    0.00000e+00
   Total Energy    Temperature Pressure (bar)
    2.21973e+04    0.00000e+00    0.00000e+00

           Step           Time         Lambda
            100      100.00000        0.00000

   Energies (kJ/mol)
        G96Bond       G96Angle    Proper Dih.  Improper Dih.          LJ-14
    3.06863e+02    1.64076e+03    1.62709e+03    3.65253e+02    9.80464e+02
     Coulomb-14        LJ (SR)   Coulomb (SR)      Potential    Kinetic En.
    2.56228e+04   -4.30989e+03   -1.75941e+04    8.63923e+03    0.00000e+00
   Total Energy    Temperature Pressure (bar)
    8.63923e+03    0.00000e+00    0.00000e+00

           Step           Time         Lambda
            200      200.00000        0.00000

   Energies (kJ/mol)
        G96Bond       G96Angle    Proper Dih.  Improper Dih.          LJ-14
    3.16732e+02    1.61683e+03    1.55209e+03    3.41627e+02    8.73988e+02
     Coulomb-14        LJ (SR)   Coulomb (SR)      Potential    Kinetic En.
    2.54220e+04   -4.41404e+03   -1.76539e+04    8.05532e+03    0.00000e+00
   Total Energy    Temperature Pressure (bar)
    8.05532e+03    0.00000e+00    0.00000e+00

           Step           Time         Lambda
            300      300.00000        0.00000

   Energies (kJ/mol)
        G96Bond       G96Angle    Proper Dih.  Improper Dih.          LJ-14
    3.21605e+02    1.61134e+03    1.51113e+03    3.44627e+02    8.71617e+02
     Coulomb-14        LJ (SR)   Coulomb (SR)      Potential    Kinetic En.
    2.53861e+04   -4.41603e+03   -1.77780e+04    7.85240e+03    0.00000e+00
   Total Energy    Temperature Pressure (bar)
    7.85240e+03    0.00000e+00    0.00000e+00

           Step           Time         Lambda
            400      400.00000        0.00000

   Energies (kJ/mol)
        G96Bond       G96Angle    Proper Dih.  Improper Dih.          LJ-14
    3.22044e+02    1.62151e+03    1.47710e+03    3.48092e+02    8.65987e+02
     Coulomb-14        LJ (SR)   Coulomb (SR)      Potential    Kinetic En.
    2.53561e+04   -4.42883e+03   -1.79329e+04    7.62918e+03    0.00000e+00
   Total Energy    Temperature Pressure (bar)
    7.62918e+03    0.00000e+00    0.00000e+00

           Step           Time         Lambda
            500      500.00000        0.00000

   Energies (kJ/mol)
        G96Bond       G96Angle    Proper Dih.  Improper Dih.          LJ-14
    3.23549e+02    1.62234e+03    1.46729e+03    3.49244e+02    8.65087e+02
     Coulomb-14        LJ (SR)   Coulomb (SR)      Potential    Kinetic En.
    2.53441e+04   -4.43083e+03   -1.79815e+04    7.55926e+03    0.00000e+00
   Total Energy    Temperature Pressure (bar)
    7.55926e+03    0.00000e+00    0.00000e+00

           Step           Time         Lambda
            600      600.00000        0.00000

   Energies (kJ/mol)
        G96Bond       G96Angle    Proper Dih.  Improper Dih.          LJ-14
    3.24035e+02    1.62146e+03    1.46182e+03    3.49347e+02    8.63841e+02
     Coulomb-14        LJ (SR)   Coulomb (SR)      Potential    Kinetic En.
    2.53372e+04   -4.43565e+03   -1.80065e+04    7.51565e+03    0.00000e+00
   Total Energy    Temperature Pressure (bar)
    7.51565e+03    0.00000e+00    0.00000e+00

           Step           Time         Lambda
            700      700.00000        0.00000

   Energies (kJ/mol)
        G96Bond       G96Angle    Proper Dih.  Improper Dih.          LJ-14
    3.23918e+02    1.62066e+03    1.44852e+03    3.48609e+02    8.60667e+02
     Coulomb-14        LJ (SR)   Coulomb (SR)      Potential    Kinetic En.
    2.53292e+04   -4.44625e+03   -1.80526e+04    7.43269e+03    0.00000e+00
   Total Energy    Temperature Pressure (bar)
    7.43269e+03    0.00000e+00    0.00000e+00

           Step           Time         Lambda
            800      800.00000        0.00000

   Energies (kJ/mol)
        G96Bond       G96Angle    Proper Dih.  Improper Dih.          LJ-14
    3.23853e+02    1.61940e+03    1.44363e+03    3.47515e+02    8.60247e+02
     Coulomb-14        LJ (SR)   Coulomb (SR)      Potential    Kinetic En.
    2.53246e+04   -4.45019e+03   -1.80654e+04    7.40366e+03    0.00000e+00
   Total Energy    Temperature Pressure (bar)
    7.40366e+03    0.00000e+00    0.00000e+00

           Step           Time         Lambda
            900      900.00000        0.00000

   Energies (kJ/mol)
        G96Bond       G96Angle    Proper Dih.  Improper Dih.          LJ-14
    3.25677e+02    1.61004e+03    1.43685e+03    3.42724e+02    8.61707e+02
     Coulomb-14        LJ (SR)   Coulomb (SR)      Potential    Kinetic En.
    2.53124e+04   -4.46821e+03   -1.81181e+04    7.30314e+03    0.00000e+00
   Total Energy    Temperature Pressure (bar)
    7.30314e+03    0.00000e+00    0.00000e+00

           Step           Time         Lambda
           1000     1000.00000        0.00000

   Energies (kJ/mol)
        G96Bond       G96Angle    Proper Dih.  Improper Dih.          LJ-14
    3.24096e+02    1.60861e+03    1.43675e+03    3.43575e+02    8.62923e+02
     Coulomb-14        LJ (SR)   Coulomb (SR)      Potential    Kinetic En.
    2.53083e+04   -4.47776e+03   -1.81496e+04    7.25685e+03    0.00000e+00
   Total Energy    Temperature Pressure (bar)
    7.25685e+03    0.00000e+00    0.00000e+00

           Step           Time         Lambda
           1100     1100.00000        0.00000

   Energies (kJ/mol)
        G96Bond       G96Angle    Proper Dih.  Improper Dih.          LJ-14
    3.24388e+02    1.60929e+03    1.43821e+03    3.44130e+02    8.63187e+02
     Coulomb-14        LJ (SR)   Coulomb (SR)      Potential    Kinetic En.
    2.53055e+04   -4.47756e+03   -1.81813e+04    7.22583e+03    0.00000e+00
   Total Energy    Temperature Pressure (bar)
    7.22583e+03    0.00000e+00    0.00000e+00

           Step           Time         Lambda
           1200     1200.00000        0.00000

   Energies (kJ/mol)
        G96Bond       G96Angle    Proper Dih.  Improper Dih.          LJ-14
    3.24814e+02    1.61174e+03    1.43312e+03    3.45374e+02    8.67896e+02
     Coulomb-14        LJ (SR)   Coulomb (SR)      Potential    Kinetic En.
    2.52997e+04   -4.48024e+03   -1.82434e+04    7.15899e+03    0.00000e+00
   Total Energy    Temperature Pressure (bar)
    7.15899e+03    0.00000e+00    0.00000e+00

           Step           Time         Lambda
           1300     1300.00000        0.00000

   Energies (kJ/mol)
        G96Bond       G96Angle    Proper Dih.  Improper Dih.          LJ-14
    3.29583e+02    1.61425e+03    1.42491e+03    3.47035e+02    8.71407e+02
     Coulomb-14        LJ (SR)   Coulomb (SR)      Potential    Kinetic En.
    2.52924e+04   -4.49190e+03   -1.82925e+04    7.09518e+03    0.00000e+00
   Total Energy    Temperature Pressure (bar)
    7.09518e+03    0.00000e+00    0.00000e+00

           Step           Time         Lambda
           1400     1400.00000        0.00000

   Energies (kJ/mol)
        G96Bond       G96Angle    Proper Dih.  Improper Dih.          LJ-14
    3.43163e+02    1.61371e+03    1.41932e+03    3.47701e+02    8.69847e+02
     Coulomb-14        LJ (SR)   Coulomb (SR)      Potential    Kinetic En.
    2.53010e+04   -4.50882e+03   -1.83351e+04    7.05088e+03    0.00000e+00
   Total Energy    Temperature Pressure (bar)
    7.05088e+03    0.00000e+00    0.00000e+00

           Step           Time         Lambda
           1500     1500.00000        0.00000

   Energies (kJ/mol)
        G96Bond       G96Angle    Proper Dih.  Improper Dih.          LJ-14
    3.26366e+02    1.61400e+03    1.41514e+03    3.47893e+02    8.75941e+02
     Coulomb-14        LJ (SR)   Coulomb (SR)      Potential    Kinetic En.
    2.52887e+04   -4.51315e+03   -1.83354e+04    7.01949e+03    0.00000e+00
   Total Energy    Temperature Pressure (bar)
    7.01949e+03    0.00000e+00    0.00000e+00

           Step           Time         Lambda
           1600     1600.00000        0.00000

   Energies (kJ/mol)
        G96Bond       G96Angle    Proper Dih.  Improper Dih.          LJ-14
    3.26821e+02    1.61502e+03    1.40879e+03    3.48832e+02    8.75151e+02
     Coulomb-14        LJ (SR)   Coulomb (SR)      Potential    Kinetic En.
    2.52832e+04   -4.51878e+03   -1.83413e+04    6.99766e+03    0.00000e+00
   Total Energy    Temperature Pressure (bar)
    6.99766e+03    0.00000e+00    0.00000e+00

           Step           Time         Lambda
           1700     1700.00000        0.00000

   Energies (kJ/mol)
        G96Bond       G96Angle    Proper Dih.  Improper Dih.          LJ-14
    3.26713e+02    1.61466e+03    1.40692e+03    3.48814e+02    8.76296e+02
     Coulomb-14        LJ (SR)   Coulomb (SR)      Potential    Kinetic En.
    2.52811e+04   -4.52332e+03   -1.83484e+04    6.98286e+03    0.00000e+00
   Total Energy    Temperature Pressure (bar)
    6.98286e+03    0.00000e+00    0.00000e+00

           Step           Time         Lambda
           1800     1800.00000        0.00000

   Energies (kJ/mol)
        G96Bond       G96Angle    Proper Dih.  Improper Dih.          LJ-14
    3.26279e+02    1.61614e+03    1.40547e+03    3.49962e+02    8.77075e+02
     Coulomb-14        LJ (SR)   Coulomb (SR)      Potential    Kinetic En.
    2.52784e+04   -4.53066e+03   -1.83637e+04    6.95899e+03    0.00000e+00
   Total Energy    Temperature Pressure (bar)
    6.95899e+03    0.00000e+00    0.00000e+00

           Step           Time         Lambda
           1900     1900.00000        0.00000

   Energies (kJ/mol)
        G96Bond       G96Angle    Proper Dih.  Improper Dih.          LJ-14
    3.26061e+02    1.61660e+03    1.40452e+03    3.50580e+02    8.78178e+02
     Coulomb-14        LJ (SR)   Coulomb (SR)      Potential    Kinetic En.
    2.52774e+04   -4.53462e+03   -1.83795e+04    6.93920e+03    0.00000e+00
   Total Energy    Temperature Pressure (bar)
    6.93920e+03    0.00000e+00    0.00000e+00

           Step           Time         Lambda
           2000     2000.00000        0.00000

   Energies (kJ/mol)
        G96Bond       G96Angle    Proper Dih.  Improper Dih.          LJ-14
    3.26101e+02    1.61711e+03    1.40507e+03    3.51402e+02    8.77629e+02
     Coulomb-14        LJ (SR)   Coulomb (SR)      Potential    Kinetic En.
    2.52771e+04   -4.53654e+03   -1.84004e+04    6.91745e+03    0.00000e+00
   Total Energy    Temperature Pressure (bar)
    6.91745e+03    0.00000e+00    0.00000e+00

           Step           Time         Lambda
           2100     2100.00000        0.00000

   Energies (kJ/mol)
        G96Bond       G96Angle    Proper Dih.  Improper Dih.          LJ-14
    3.25656e+02    1.61863e+03    1.40782e+03    3.51634e+02    8.74922e+02
     Coulomb-14        LJ (SR)   Coulomb (SR)      Potential    Kinetic En.
    2.52780e+04   -4.53962e+03   -1.84179e+04    6.89921e+03    0.00000e+00
   Total Energy    Temperature Pressure (bar)
    6.89921e+03    0.00000e+00    0.00000e+00

           Step           Time         Lambda
           2200     2200.00000        0.00000

   Energies (kJ/mol)
        G96Bond       G96Angle    Proper Dih.  Improper Dih.          LJ-14
    3.26277e+02    1.61976e+03    1.40498e+03    3.51885e+02    8.73006e+02
     Coulomb-14        LJ (SR)   Coulomb (SR)      Potential    Kinetic En.
    2.52789e+04   -4.54122e+03   -1.84316e+04    6.88197e+03    0.00000e+00
   Total Energy    Temperature Pressure (bar)
    6.88197e+03    0.00000e+00    0.00000e+00

           Step           Time         Lambda
           2300     2300.00000        0.00000

   Energies (kJ/mol)
        G96Bond       G96Angle    Proper Dih.  Improper Dih.          LJ-14
    3.26430e+02    1.61917e+03    1.40522e+03    3.52247e+02    8.73449e+02
     Coulomb-14        LJ (SR)   Coulomb (SR)      Potential    Kinetic En.
    2.52796e+04   -4.54164e+03   -1.84371e+04    6.87731e+03    0.00000e+00
   Total Energy    Temperature Pressure (bar)
    6.87731e+03    0.00000e+00    0.00000e+00

           Step           Time         Lambda
           2400     2400.00000        0.00000

   Energies (kJ/mol)
        G96Bond       G96Angle    Proper Dih.  Improper Dih.          LJ-14
    3.26376e+02    1.61876e+03    1.40783e+03    3.54021e+02    8.75049e+02
     Coulomb-14        LJ (SR)   Coulomb (SR)      Potential    Kinetic En.
    2.52814e+04   -4.54471e+03   -1.84556e+04    6.86316e+03    0.00000e+00
   Total Energy    Temperature Pressure (bar)
    6.86316e+03    0.00000e+00    0.00000e+00

           Step           Time         Lambda
           2500     2500.00000        0.00000

   Energies (kJ/mol)
        G96Bond       G96Angle    Proper Dih.  Improper Dih.          LJ-14
    3.26199e+02    1.61805e+03    1.40798e+03    3.53707e+02    8.75586e+02
     Coulomb-14        LJ (SR)   Coulomb (SR)      Potential    Kinetic En.
    2.52816e+04   -4.54748e+03   -1.84581e+04    6.85757e+03    0.00000e+00
   Total Energy    Temperature Pressure (bar)
    6.85757e+03    0.00000e+00    0.00000e+00

           Step           Time         Lambda
           2600     2600.00000        0.00000

   Energies (kJ/mol)
        G96Bond       G96Angle    Proper Dih.  Improper Dih.          LJ-14
    3.26955e+02    1.61693e+03    1.40835e+03    3.53743e+02    8.75422e+02
     Coulomb-14        LJ (SR)   Coulomb (SR)      Potential    Kinetic En.
    2.52824e+04   -4.55156e+03   -1.84627e+04    6.84947e+03    0.00000e+00
   Total Energy    Temperature Pressure (bar)
    6.84947e+03    0.00000e+00    0.00000e+00

           Step           Time         Lambda
           2700     2700.00000        0.00000

   Energies (kJ/mol)
        G96Bond       G96Angle    Proper Dih.  Improper Dih.          LJ-14
    3.25729e+02    1.61688e+03    1.40873e+03    3.53830e+02    8.77167e+02
     Coulomb-14        LJ (SR)   Coulomb (SR)      Potential    Kinetic En.
    2.52813e+04   -4.55572e+03   -1.84659e+04    6.84207e+03    0.00000e+00
   Total Energy    Temperature Pressure (bar)
    6.84207e+03    0.00000e+00    0.00000e+00

           Step           Time         Lambda
           2800     2800.00000        0.00000

   Energies (kJ/mol)
        G96Bond       G96Angle    Proper Dih.  Improper Dih.          LJ-14
    3.26429e+02    1.61581e+03    1.40872e+03    3.53882e+02    8.77681e+02
     Coulomb-14        LJ (SR)   Coulomb (SR)      Potential    Kinetic En.
    2.52810e+04   -4.55881e+03   -1.84680e+04    6.83676e+03    0.00000e+00
   Total Energy    Temperature Pressure (bar)
    6.83676e+03    0.00000e+00    0.00000e+00

           Step           Time         Lambda
           2900     2900.00000        0.00000

   Energies (kJ/mol)
        G96Bond       G96Angle    Proper Dih.  Improper Dih.          LJ-14
    3.26740e+02    1.61357e+03    1.40878e+03    3.53905e+02    8.79566e+02
     Coulomb-14        LJ (SR)   Coulomb (SR)      Potential    Kinetic En.
    2.52789e+04   -4.57374e+03   -1.84743e+04    6.81348e+03    0.00000e+00
   Total Energy    Temperature Pressure (bar)
    6.81348e+03    0.00000e+00    0.00000e+00

           Step           Time         Lambda
           3000     3000.00000        0.00000

   Energies (kJ/mol)
        G96Bond       G96Angle    Proper Dih.  Improper Dih.          LJ-14
    3.26789e+02    1.61334e+03    1.40891e+03    3.53867e+02    8.79666e+02
     Coulomb-14        LJ (SR)   Coulomb (SR)      Potential    Kinetic En.
    2.52793e+04   -4.57413e+03   -1.84753e+04    6.81243e+03    0.00000e+00
   Total Energy    Temperature Pressure (bar)
    6.81243e+03    0.00000e+00    0.00000e+00

           Step           Time         Lambda
           3100     3100.00000        0.00000

   Energies (kJ/mol)
        G96Bond       G96Angle    Proper Dih.  Improper Dih.          LJ-14
    3.26633e+02    1.61316e+03    1.40940e+03    3.53858e+02    8.79749e+02
     Coulomb-14        LJ (SR)   Coulomb (SR)      Potential    Kinetic En.
    2.52795e+04   -4.57645e+03   -1.84778e+04    6.80799e+03    0.00000e+00
   Total Energy    Temperature Pressure (bar)
    6.80799e+03    0.00000e+00    0.00000e+00

           Step           Time         Lambda
           3200     3200.00000        0.00000

   Energies (kJ/mol)
        G96Bond       G96Angle    Proper Dih.  Improper Dih.          LJ-14
    3.28695e+02    1.61118e+03    1.41054e+03    3.54023e+02    8.79531e+02
     Coulomb-14        LJ (SR)   Coulomb (SR)      Potential    Kinetic En.
    2.52797e+04   -4.58224e+03   -1.84826e+04    6.79881e+03    0.00000e+00
   Total Energy    Temperature Pressure (bar)
    6.79881e+03    0.00000e+00    0.00000e+00

           Step           Time         Lambda
           3300     3300.00000        0.00000

   Energies (kJ/mol)
        G96Bond       G96Angle    Proper Dih.  Improper Dih.          LJ-14
    3.26539e+02    1.61217e+03    1.41097e+03    3.54035e+02    8.80571e+02
     Coulomb-14        LJ (SR)   Coulomb (SR)      Potential    Kinetic En.
    2.52790e+04   -4.58540e+03   -1.84861e+04    6.79182e+03    0.00000e+00
   Total Energy    Temperature Pressure (bar)
    6.79182e+03    0.00000e+00    0.00000e+00

           Step           Time         Lambda
           3400     3400.00000        0.00000

   Energies (kJ/mol)
        G96Bond       G96Angle    Proper Dih.  Improper Dih.          LJ-14
    3.26744e+02    1.61249e+03    1.41342e+03    3.54835e+02    8.79868e+02
     Coulomb-14        LJ (SR)   Coulomb (SR)      Potential    Kinetic En.
    2.52778e+04   -4.59683e+03   -1.85049e+04    6.76345e+03    0.00000e+00
   Total Energy    Temperature Pressure (bar)
    6.76345e+03    0.00000e+00    0.00000e+00

           Step           Time         Lambda
           3500     3500.00000        0.00000

   Energies (kJ/mol)
        G96Bond       G96Angle    Proper Dih.  Improper Dih.          LJ-14
    3.26364e+02    1.61231e+03    1.41438e+03    3.54575e+02    8.79447e+02
     Coulomb-14        LJ (SR)   Coulomb (SR)      Potential    Kinetic En.
    2.52779e+04   -4.59869e+03   -1.85124e+04    6.75393e+03    0.00000e+00
   Total Energy    Temperature Pressure (bar)
    6.75393e+03    0.00000e+00    0.00000e+00

           Step           Time         Lambda
           3600     3600.00000        0.00000

   Energies (kJ/mol)
        G96Bond       G96Angle    Proper Dih.  Improper Dih.          LJ-14
    3.26300e+02    1.61237e+03    1.41474e+03    3.54648e+02    8.78976e+02
     Coulomb-14        LJ (SR)   Coulomb (SR)      Potential    Kinetic En.
    2.52778e+04   -4.59950e+03   -1.85158e+04    6.74954e+03    0.00000e+00
   Total Energy    Temperature Pressure (bar)
    6.74954e+03    0.00000e+00    0.00000e+00

           Step           Time         Lambda
           3700     3700.00000        0.00000

   Energies (kJ/mol)
        G96Bond       G96Angle    Proper Dih.  Improper Dih.          LJ-14
    3.26287e+02    1.61240e+03    1.41483e+03    3.54660e+02    8.78917e+02
     Coulomb-14        LJ (SR)   Coulomb (SR)      Potential    Kinetic En.
    2.52777e+04   -4.59966e+03   -1.85164e+04    6.74875e+03    0.00000e+00
   Total Energy    Temperature Pressure (bar)
    6.74875e+03    0.00000e+00    0.00000e+00

           Step           Time         Lambda
           3800     3800.00000        0.00000

   Energies (kJ/mol)
        G96Bond       G96Angle    Proper Dih.  Improper Dih.          LJ-14
    3.26274e+02    1.61244e+03    1.41492e+03    3.54674e+02    8.78858e+02
     Coulomb-14        LJ (SR)   Coulomb (SR)      Potential    Kinetic En.
    2.52777e+04   -4.59981e+03   -1.85171e+04    6.74794e+03    0.00000e+00
   Total Energy    Temperature Pressure (bar)
    6.74794e+03    0.00000e+00    0.00000e+00

           Step           Time         Lambda
           3900     3900.00000        0.00000

   Energies (kJ/mol)
        G96Bond       G96Angle    Proper Dih.  Improper Dih.          LJ-14
    3.26263e+02    1.61248e+03    1.41502e+03    3.54689e+02    8.78799e+02
     Coulomb-14        LJ (SR)   Coulomb (SR)      Potential    Kinetic En.
    2.52776e+04   -4.59998e+03   -1.85177e+04    6.74714e+03    0.00000e+00
   Total Energy    Temperature Pressure (bar)
    6.74714e+03    0.00000e+00    0.00000e+00

           Step           Time         Lambda
           4000     4000.00000        0.00000

   Energies (kJ/mol)
        G96Bond       G96Angle    Proper Dih.  Improper Dih.          LJ-14
    3.26252e+02    1.61252e+03    1.41512e+03    3.54705e+02    8.78738e+02
     Coulomb-14        LJ (SR)   Coulomb (SR)      Potential    Kinetic En.
    2.52775e+04   -4.60014e+03   -1.85184e+04    6.74632e+03    0.00000e+00
   Total Energy    Temperature Pressure (bar)
    6.74632e+03    0.00000e+00    0.00000e+00

           Step           Time         Lambda
           4100     4100.00000        0.00000

   Energies (kJ/mol)
        G96Bond       G96Angle    Proper Dih.  Improper Dih.          LJ-14
    3.26120e+02    1.61334e+03    1.41604e+03    3.54871e+02    8.78180e+02
     Coulomb-14        LJ (SR)   Coulomb (SR)      Potential    Kinetic En.
    2.52765e+04   -4.60142e+03   -1.85241e+04    6.73961e+03    0.00000e+00
   Total Energy    Temperature Pressure (bar)
    6.73961e+03    0.00000e+00    0.00000e+00

           Step           Time         Lambda
           4200     4200.00000        0.00000

   Energies (kJ/mol)
        G96Bond       G96Angle    Proper Dih.  Improper Dih.          LJ-14
    3.26279e+02    1.61360e+03    1.41670e+03    3.55082e+02    8.77941e+02
     Coulomb-14        LJ (SR)   Coulomb (SR)      Potential    Kinetic En.
    2.52757e+04   -4.60212e+03   -1.85280e+04    6.73523e+03    0.00000e+00
   Total Energy    Temperature Pressure (bar)
    6.73523e+03    0.00000e+00    0.00000e+00

           Step           Time         Lambda
           4300     4300.00000        0.00000

   Energies (kJ/mol)
        G96Bond       G96Angle    Proper Dih.  Improper Dih.          LJ-14
    3.28151e+02    1.61784e+03    1.41177e+03    3.58091e+02    8.79140e+02
     Coulomb-14        LJ (SR)   Coulomb (SR)      Potential    Kinetic En.
    2.52626e+04   -4.59970e+03   -1.85408e+04    6.71711e+03    0.00000e+00
   Total Energy    Temperature Pressure (bar)
    6.71711e+03    0.00000e+00    0.00000e+00

           Step           Time         Lambda
           4400     4400.00000        0.00000

   Energies (kJ/mol)
        G96Bond       G96Angle    Proper Dih.  Improper Dih.          LJ-14
    3.26849e+02    1.61769e+03    1.40935e+03    3.57374e+02    8.76687e+02
     Coulomb-14        LJ (SR)   Coulomb (SR)      Potential    Kinetic En.
    2.52708e+04   -4.60980e+03   -1.85567e+04    6.69218e+03    0.00000e+00
   Total Energy    Temperature Pressure (bar)
    6.69218e+03    0.00000e+00    0.00000e+00

           Step           Time         Lambda
           4500     4500.00000        0.00000

   Energies (kJ/mol)
        G96Bond       G96Angle    Proper Dih.  Improper Dih.          LJ-14
    3.25882e+02    1.61859e+03    1.40775e+03    3.58646e+02    8.76586e+02
     Coulomb-14        LJ (SR)   Coulomb (SR)      Potential    Kinetic En.
    2.52764e+04   -4.61788e+03   -1.85832e+04    6.66273e+03    0.00000e+00
   Total Energy    Temperature Pressure (bar)
    6.66273e+03    0.00000e+00    0.00000e+00

           Step           Time         Lambda
           4600     4600.00000        0.00000

   Energies (kJ/mol)
        G96Bond       G96Angle    Proper Dih.  Improper Dih.          LJ-14
    3.25649e+02    1.61861e+03    1.40612e+03    3.59130e+02    8.76188e+02
     Coulomb-14        LJ (SR)   Coulomb (SR)      Potential    Kinetic En.
    2.52762e+04   -4.61779e+03   -1.85959e+04    6.64823e+03    0.00000e+00
   Total Energy    Temperature Pressure (bar)
    6.64823e+03    0.00000e+00    0.00000e+00

           Step           Time         Lambda
           4700     4700.00000        0.00000

   Energies (kJ/mol)
        G96Bond       G96Angle    Proper Dih.  Improper Dih.          LJ-14
    3.25494e+02    1.61873e+03    1.40614e+03    3.59240e+02    8.76148e+02
     Coulomb-14        LJ (SR)   Coulomb (SR)      Potential    Kinetic En.
    2.52762e+04   -4.61836e+03   -1.85989e+04    6.64466e+03    0.00000e+00
   Total Energy    Temperature Pressure (bar)
    6.64466e+03    0.00000e+00    0.00000e+00

           Step           Time         Lambda
           4800     4800.00000        0.00000

   Energies (kJ/mol)
        G96Bond       G96Angle    Proper Dih.  Improper Dih.          LJ-14
    3.25271e+02    1.61934e+03    1.40711e+03    3.59666e+02    8.75548e+02
     Coulomb-14        LJ (SR)   Coulomb (SR)      Potential    Kinetic En.
    2.52778e+04   -4.61942e+03   -1.86063e+04    6.63908e+03    0.00000e+00
   Total Energy    Temperature Pressure (bar)
    6.63908e+03    0.00000e+00    0.00000e+00

           Step           Time         Lambda
           4900     4900.00000        0.00000

   Energies (kJ/mol)
        G96Bond       G96Angle    Proper Dih.  Improper Dih.          LJ-14
    3.25958e+02    1.61671e+03    1.40984e+03    3.60691e+02    8.75787e+02
     Coulomb-14        LJ (SR)   Coulomb (SR)      Potential    Kinetic En.
    2.52697e+04   -4.61958e+03   -1.86122e+04    6.62697e+03    0.00000e+00
   Total Energy    Temperature Pressure (bar)
    6.62697e+03    0.00000e+00    0.00000e+00

           Step           Time         Lambda
           5000     5000.00000        0.00000

   Energies (kJ/mol)
        G96Bond       G96Angle    Proper Dih.  Improper Dih.          LJ-14
    3.25393e+02    1.61679e+03    1.40993e+03    3.60637e+02    8.75858e+02
     Coulomb-14        LJ (SR)   Coulomb (SR)      Potential    Kinetic En.
    2.52706e+04   -4.62204e+03   -1.86158e+04    6.62130e+03    0.00000e+00
   Total Energy    Temperature Pressure (bar)
    6.62130e+03    0.00000e+00    0.00000e+00

           Step           Time         Lambda
           5100     5100.00000        0.00000

   Energies (kJ/mol)
        G96Bond       G96Angle    Proper Dih.  Improper Dih.          LJ-14
    3.24920e+02    1.61706e+03    1.41318e+03    3.62174e+02    8.74812e+02
     Coulomb-14        LJ (SR)   Coulomb (SR)      Potential    Kinetic En.
    2.52713e+04   -4.63311e+03   -1.86314e+04    6.59886e+03    0.00000e+00
   Total Energy    Temperature Pressure (bar)
    6.59886e+03    0.00000e+00    0.00000e+00

           Step           Time         Lambda
           5200     5200.00000        0.00000

   Energies (kJ/mol)
        G96Bond       G96Angle    Proper Dih.  Improper Dih.          LJ-14
    3.24850e+02    1.61709e+03    1.41338e+03    3.62194e+02    8.74772e+02
     Coulomb-14        LJ (SR)   Coulomb (SR)      Potential    Kinetic En.
    2.52712e+04   -4.63372e+03   -1.86327e+04    6.59705e+03    0.00000e+00
   Total Energy    Temperature Pressure (bar)
    6.59705e+03    0.00000e+00    0.00000e+00

           Step           Time         Lambda
           5300     5300.00000        0.00000

   Energies (kJ/mol)
        G96Bond       G96Angle    Proper Dih.  Improper Dih.          LJ-14
    3.24777e+02    1.61721e+03    1.41366e+03    3.62247e+02    8.74727e+02
     Coulomb-14        LJ (SR)   Coulomb (SR)      Potential    Kinetic En.
    2.52709e+04   -4.63448e+03   -1.86347e+04    6.59432e+03    0.00000e+00
   Total Energy    Temperature Pressure (bar)
    6.59432e+03    0.00000e+00    0.00000e+00

           Step           Time         Lambda
           5400     5400.00000        0.00000

   Energies (kJ/mol)
        G96Bond       G96Angle    Proper Dih.  Improper Dih.          LJ-14
    3.24740e+02    1.61737e+03    1.41387e+03    3.62345e+02    8.74706e+02
     Coulomb-14        LJ (SR)   Coulomb (SR)      Potential    Kinetic En.
    2.52707e+04   -4.63514e+03   -1.86364e+04    6.59219e+03    0.00000e+00
   Total Energy    Temperature Pressure (bar)
    6.59219e+03    0.00000e+00    0.00000e+00

           Step           Time         Lambda
           5500     5500.00000        0.00000

   Energies (kJ/mol)
        G96Bond       G96Angle    Proper Dih.  Improper Dih.          LJ-14
    3.24716e+02    1.61800e+03    1.41446e+03    3.62686e+02    8.74519e+02
     Coulomb-14        LJ (SR)   Coulomb (SR)      Potential    Kinetic En.
    2.52700e+04   -4.63688e+03   -1.86409e+04    6.58660e+03    0.00000e+00
   Total Energy    Temperature Pressure (bar)
    6.58660e+03    0.00000e+00    0.00000e+00

           Step           Time         Lambda
           5600     5600.00000        0.00000

   Energies (kJ/mol)
        G96Bond       G96Angle    Proper Dih.  Improper Dih.          LJ-14
    3.24419e+02    1.61999e+03    1.41528e+03    3.63459e+02    8.75019e+02
     Coulomb-14        LJ (SR)   Coulomb (SR)      Potential    Kinetic En.
    2.52681e+04   -4.63938e+03   -1.86521e+04    6.57487e+03    0.00000e+00
   Total Energy    Temperature Pressure (bar)
    6.57487e+03    0.00000e+00    0.00000e+00

           Step           Time         Lambda
           5700     5700.00000        0.00000

   Energies (kJ/mol)
        G96Bond       G96Angle    Proper Dih.  Improper Dih.          LJ-14
    3.24467e+02    1.62170e+03    1.41584e+03    3.63104e+02    8.73663e+02
     Coulomb-14        LJ (SR)   Coulomb (SR)      Potential    Kinetic En.
    2.52672e+04   -4.63809e+03   -1.86619e+04    6.56594e+03    0.00000e+00
   Total Energy    Temperature Pressure (bar)
    6.56594e+03    0.00000e+00    0.00000e+00

           Step           Time         Lambda
           5800     5800.00000        0.00000

   Energies (kJ/mol)
        G96Bond       G96Angle    Proper Dih.  Improper Dih.          LJ-14
    3.24338e+02    1.62210e+03    1.41490e+03    3.62724e+02    8.73264e+02
     Coulomb-14        LJ (SR)   Coulomb (SR)      Potential    Kinetic En.
    2.52671e+04   -4.63858e+03   -1.86661e+04    6.55969e+03    0.00000e+00
   Total Energy    Temperature Pressure (bar)
    6.55969e+03    0.00000e+00    0.00000e+00

           Step           Time         Lambda
           5900     5900.00000        0.00000

   Energies (kJ/mol)
        G96Bond       G96Angle    Proper Dih.  Improper Dih.          LJ-14
    3.24028e+02    1.62174e+03    1.41376e+03    3.62756e+02    8.72757e+02
     Coulomb-14        LJ (SR)   Coulomb (SR)      Potential    Kinetic En.
    2.52675e+04   -4.63997e+03   -1.86705e+04    6.55201e+03    0.00000e+00
   Total Energy    Temperature Pressure (bar)
    6.55201e+03    0.00000e+00    0.00000e+00

           Step           Time         Lambda
           6000     6000.00000        0.00000

   Energies (kJ/mol)
        G96Bond       G96Angle    Proper Dih.  Improper Dih.          LJ-14
    3.24033e+02    1.62090e+03    1.41349e+03    3.62809e+02    8.72604e+02
     Coulomb-14        LJ (SR)   Coulomb (SR)      Potential    Kinetic En.
    2.52682e+04   -4.64126e+03   -1.86731e+04    6.54767e+03    0.00000e+00
   Total Energy    Temperature Pressure (bar)
    6.54767e+03    0.00000e+00    0.00000e+00

           Step           Time         Lambda
           6100     6100.00000        0.00000

   Energies (kJ/mol)
        G96Bond       G96Angle    Proper Dih.  Improper Dih.          LJ-14
    3.23683e+02    1.62006e+03    1.41379e+03    3.62862e+02    8.72070e+02
     Coulomb-14        LJ (SR)   Coulomb (SR)      Potential    Kinetic En.
    2.52691e+04   -4.64321e+03   -1.86767e+04    6.54169e+03    0.00000e+00
   Total Energy    Temperature Pressure (bar)
    6.54169e+03    0.00000e+00    0.00000e+00

           Step           Time         Lambda
           6200     6200.00000        0.00000

   Energies (kJ/mol)
        G96Bond       G96Angle    Proper Dih.  Improper Dih.          LJ-14
    3.23177e+02    1.61546e+03    1.41379e+03    3.62451e+02    8.70664e+02
     Coulomb-14        LJ (SR)   Coulomb (SR)      Potential    Kinetic En.
    2.52706e+04   -4.64665e+03   -1.86840e+04    6.52558e+03    0.00000e+00
   Total Energy    Temperature Pressure (bar)
    6.52558e+03    0.00000e+00    0.00000e+00

           Step           Time         Lambda
           6300     6300.00000        0.00000

   Energies (kJ/mol)
        G96Bond       G96Angle    Proper Dih.  Improper Dih.          LJ-14
    3.23116e+02    1.61363e+03    1.41294e+03    3.62420e+02    8.69775e+02
     Coulomb-14        LJ (SR)   Coulomb (SR)      Potential    Kinetic En.
    2.52686e+04   -4.64865e+03   -1.86874e+04    6.51439e+03    0.00000e+00
   Total Energy    Temperature Pressure (bar)
    6.51439e+03    0.00000e+00    0.00000e+00

           Step           Time         Lambda
           6400     6400.00000        0.00000

   Energies (kJ/mol)
        G96Bond       G96Angle    Proper Dih.  Improper Dih.          LJ-14
    3.23358e+02    1.61339e+03    1.41292e+03    3.62410e+02    8.69644e+02
     Coulomb-14        LJ (SR)   Coulomb (SR)      Potential    Kinetic En.
    2.52674e+04   -4.64942e+03   -1.86888e+04    6.51092e+03    0.00000e+00
   Total Energy    Temperature Pressure (bar)
    6.51092e+03    0.00000e+00    0.00000e+00

           Step           Time         Lambda
           6500     6500.00000        0.00000

   Energies (kJ/mol)
        G96Bond       G96Angle    Proper Dih.  Improper Dih.          LJ-14
    3.23555e+02    1.61387e+03    1.41317e+03    3.62614e+02    8.69591e+02
     Coulomb-14        LJ (SR)   Coulomb (SR)      Potential    Kinetic En.
    2.52647e+04   -4.65102e+03   -1.86924e+04    6.50405e+03    0.00000e+00
   Total Energy    Temperature Pressure (bar)
    6.50405e+03    0.00000e+00    0.00000e+00

           Step           Time         Lambda
           6600     6600.00000        0.00000

   Energies (kJ/mol)
        G96Bond       G96Angle    Proper Dih.  Improper Dih.          LJ-14
    3.23555e+02    1.61400e+03    1.41327e+03    3.62659e+02    8.69655e+02
     Coulomb-14        LJ (SR)   Coulomb (SR)      Potential    Kinetic En.
    2.52643e+04   -4.65125e+03   -1.86931e+04    6.50301e+03    0.00000e+00
   Total Energy    Temperature Pressure (bar)
    6.50301e+03    0.00000e+00    0.00000e+00

           Step           Time         Lambda
           6700     6700.00000        0.00000

   Energies (kJ/mol)
        G96Bond       G96Angle    Proper Dih.  Improper Dih.          LJ-14
    3.23577e+02    1.61413e+03    1.41338e+03    3.62705e+02    8.69718e+02
     Coulomb-14        LJ (SR)   Coulomb (SR)      Potential    Kinetic En.
    2.52639e+04   -4.65147e+03   -1.86939e+04    6.50199e+03    0.00000e+00
   Total Energy    Temperature Pressure (bar)
    6.50199e+03    0.00000e+00    0.00000e+00

           Step           Time         Lambda
           6800     6800.00000        0.00000

   Energies (kJ/mol)
        G96Bond       G96Angle    Proper Dih.  Improper Dih.          LJ-14
    3.23604e+02    1.61425e+03    1.41350e+03    3.62753e+02    8.69783e+02
     Coulomb-14        LJ (SR)   Coulomb (SR)      Potential    Kinetic En.
    2.52635e+04   -4.65168e+03   -1.86947e+04    6.50099e+03    0.00000e+00
   Total Energy    Temperature Pressure (bar)
    6.50099e+03    0.00000e+00    0.00000e+00

           Step           Time         Lambda
           6900     6900.00000        0.00000

   Energies (kJ/mol)
        G96Bond       G96Angle    Proper Dih.  Improper Dih.          LJ-14
    3.23628e+02    1.61437e+03    1.41362e+03    3.62805e+02    8.69848e+02
     Coulomb-14        LJ (SR)   Coulomb (SR)      Potential    Kinetic En.
    2.52631e+04   -4.65188e+03   -1.86955e+04    6.50001e+03    0.00000e+00
   Total Energy    Temperature Pressure (bar)
    6.50001e+03    0.00000e+00    0.00000e+00

           Step           Time         Lambda
           7000     7000.00000        0.00000

   Energies (kJ/mol)
        G96Bond       G96Angle    Proper Dih.  Improper Dih.          LJ-14
    3.23646e+02    1.61446e+03    1.41376e+03    3.62859e+02    8.69913e+02
     Coulomb-14        LJ (SR)   Coulomb (SR)      Potential    Kinetic En.
    2.52628e+04   -4.65208e+03   -1.86963e+04    6.49906e+03    0.00000e+00
   Total Energy    Temperature Pressure (bar)
    6.49906e+03    0.00000e+00    0.00000e+00

           Step           Time         Lambda
           7100     7100.00000        0.00000

   Energies (kJ/mol)
        G96Bond       G96Angle    Proper Dih.  Improper Dih.          LJ-14
    3.23866e+02    1.61463e+03    1.41458e+03    3.63232e+02    8.69845e+02
     Coulomb-14        LJ (SR)   Coulomb (SR)      Potential    Kinetic En.
    2.52623e+04   -4.65314e+03   -1.87003e+04    6.49500e+03    0.00000e+00
   Total Energy    Temperature Pressure (bar)
    6.49500e+03    0.00000e+00    0.00000e+00

           Step           Time         Lambda
           7200     7200.00000        0.00000

   Energies (kJ/mol)
        G96Bond       G96Angle    Proper Dih.  Improper Dih.          LJ-14
    3.23593e+02    1.61450e+03    1.41519e+03    3.63204e+02    8.70310e+02
     Coulomb-14        LJ (SR)   Coulomb (SR)      Potential    Kinetic En.
    2.52622e+04   -4.65369e+03   -1.87022e+04    6.49312e+03    0.00000e+00
   Total Energy    Temperature Pressure (bar)
    6.49312e+03    0.00000e+00    0.00000e+00

           Step           Time         Lambda
           7300     7300.00000        0.00000

   Energies (kJ/mol)
        G96Bond       G96Angle    Proper Dih.  Improper Dih.          LJ-14
    3.23330e+02    1.61404e+03    1.41883e+03    3.63397e+02    8.71448e+02
     Coulomb-14        LJ (SR)   Coulomb (SR)      Potential    Kinetic En.
    2.52616e+04   -4.65768e+03   -1.87124e+04    6.48251e+03    0.00000e+00
   Total Energy    Temperature Pressure (bar)
    6.48251e+03    0.00000e+00    0.00000e+00

           Step           Time         Lambda
           7400     7400.00000        0.00000

   Energies (kJ/mol)
        G96Bond       G96Angle    Proper Dih.  Improper Dih.          LJ-14
    3.23293e+02    1.61430e+03    1.42051e+03    3.63360e+02    8.72183e+02
     Coulomb-14        LJ (SR)   Coulomb (SR)      Potential    Kinetic En.
    2.52607e+04   -4.66115e+03   -1.87171e+04    6.47610e+03    0.00000e+00
   Total Energy    Temperature Pressure (bar)
    6.47610e+03    0.00000e+00    0.00000e+00

           Step           Time         Lambda
           7500     7500.00000        0.00000

   Energies (kJ/mol)
        G96Bond       G96Angle    Proper Dih.  Improper Dih.          LJ-14
    3.23308e+02    1.61446e+03    1.42125e+03    3.63422e+02    8.72696e+02
     Coulomb-14        LJ (SR)   Coulomb (SR)      Potential    Kinetic En.
    2.52604e+04   -4.66342e+03   -1.87196e+04    6.47257e+03    0.00000e+00
   Total Energy    Temperature Pressure (bar)
    6.47257e+03    0.00000e+00    0.00000e+00

           Step           Time         Lambda
           7600     7600.00000        0.00000

   Energies (kJ/mol)
        G96Bond       G96Angle    Proper Dih.  Improper Dih.          LJ-14
    3.22836e+02    1.61582e+03    1.42883e+03    3.66566e+02    8.79662e+02
     Coulomb-14        LJ (SR)   Coulomb (SR)      Potential    Kinetic En.
    2.52599e+04   -4.69239e+03   -1.87437e+04    6.43751e+03    0.00000e+00
   Total Energy    Temperature Pressure (bar)
    6.43751e+03    0.00000e+00    0.00000e+00

           Step           Time         Lambda
           7700     7700.00000        0.00000

   Energies (kJ/mol)
        G96Bond       G96Angle    Proper Dih.  Improper Dih.          LJ-14
    3.22372e+02    1.61486e+03    1.43103e+03    3.67338e+02    8.77986e+02
     Coulomb-14        LJ (SR)   Coulomb (SR)      Potential    Kinetic En.
    2.52612e+04   -4.69668e+03   -1.87537e+04    6.42434e+03    0.00000e+00
   Total Energy    Temperature Pressure (bar)
    6.42434e+03    0.00000e+00    0.00000e+00

           Step           Time         Lambda
           7800     7800.00000        0.00000

   Energies (kJ/mol)
        G96Bond       G96Angle    Proper Dih.  Improper Dih.          LJ-14
    3.21946e+02    1.61448e+03    1.42818e+03    3.68741e+02    8.77861e+02
     Coulomb-14        LJ (SR)   Coulomb (SR)      Potential    Kinetic En.
    2.52633e+04   -4.70023e+03   -1.87600e+04    6.41426e+03    0.00000e+00
   Total Energy    Temperature Pressure (bar)
    6.41426e+03    0.00000e+00    0.00000e+00

           Step           Time         Lambda
           7900     7900.00000        0.00000

   Energies (kJ/mol)
        G96Bond       G96Angle    Proper Dih.  Improper Dih.          LJ-14
    3.21743e+02    1.61320e+03    1.42974e+03    3.69171e+02    8.78069e+02
     Coulomb-14        LJ (SR)   Coulomb (SR)      Potential    Kinetic En.
    2.52645e+04   -4.70266e+03   -1.87658e+04    6.40796e+03    0.00000e+00
   Total Energy    Temperature Pressure (bar)
    6.40796e+03    0.00000e+00    0.00000e+00

           Step           Time         Lambda
           8000     8000.00000        0.00000

   Energies (kJ/mol)
        G96Bond       G96Angle    Proper Dih.  Improper Dih.          LJ-14
    3.21733e+02    1.61293e+03    1.43114e+03    3.69492e+02    8.78011e+02
     Coulomb-14        LJ (SR)   Coulomb (SR)      Potential    Kinetic En.
    2.52638e+04   -4.70466e+03   -1.87693e+04    6.40318e+03    0.00000e+00
   Total Energy    Temperature Pressure (bar)
    6.40318e+03    0.00000e+00    0.00000e+00

           Step           Time         Lambda
           8100     8100.00000        0.00000

   Energies (kJ/mol)
        G96Bond       G96Angle    Proper Dih.  Improper Dih.          LJ-14
    3.21647e+02    1.61283e+03    1.43160e+03    3.69603e+02    8.78136e+02
     Coulomb-14        LJ (SR)   Coulomb (SR)      Potential    Kinetic En.
    2.52636e+04   -4.70557e+03   -1.87705e+04    6.40136e+03    0.00000e+00
   Total Energy    Temperature Pressure (bar)
    6.40136e+03    0.00000e+00    0.00000e+00

           Step           Time         Lambda
           8200     8200.00000        0.00000

   Energies (kJ/mol)
        G96Bond       G96Angle    Proper Dih.  Improper Dih.          LJ-14
    3.21914e+02    1.61268e+03    1.43393e+03    3.70075e+02    8.78389e+02
     Coulomb-14        LJ (SR)   Coulomb (SR)      Potential    Kinetic En.
    2.52624e+04   -4.71017e+03   -1.87765e+04    6.39267e+03    0.00000e+00
   Total Energy    Temperature Pressure (bar)
    6.39267e+03    0.00000e+00    0.00000e+00

           Step           Time         Lambda
           8300     8300.00000        0.00000

   Energies (kJ/mol)
        G96Bond       G96Angle    Proper Dih.  Improper Dih.          LJ-14
    3.21874e+02    1.61264e+03    1.43402e+03    3.70084e+02    8.78455e+02
     Coulomb-14        LJ (SR)   Coulomb (SR)      Potential    Kinetic En.
    2.52624e+04   -4.71037e+03   -1.87769e+04    6.39224e+03    0.00000e+00
   Total Energy    Temperature Pressure (bar)
    6.39224e+03    0.00000e+00    0.00000e+00

           Step           Time         Lambda
           8400     8400.00000        0.00000

   Energies (kJ/mol)
        G96Bond       G96Angle    Proper Dih.  Improper Dih.          LJ-14
    3.21860e+02    1.61261e+03    1.43412e+03    3.70110e+02    8.78494e+02
     Coulomb-14        LJ (SR)   Coulomb (SR)      Potential    Kinetic En.
    2.52624e+04   -4.71059e+03   -1.87772e+04    6.39183e+03    0.00000e+00
   Total Energy    Temperature Pressure (bar)
    6.39183e+03    0.00000e+00    0.00000e+00

           Step           Time         Lambda
           8500     8500.00000        0.00000

   Energies (kJ/mol)
        G96Bond       G96Angle    Proper Dih.  Improper Dih.          LJ-14
    3.21851e+02    1.61260e+03    1.43421e+03    3.70139e+02    8.78529e+02
     Coulomb-14        LJ (SR)   Coulomb (SR)      Potential    Kinetic En.
    2.52624e+04   -4.71082e+03   -1.87775e+04    6.39141e+03    0.00000e+00
   Total Energy    Temperature Pressure (bar)
    6.39141e+03    0.00000e+00    0.00000e+00

           Step           Time         Lambda
           8600     8600.00000        0.00000

   Energies (kJ/mol)
        G96Bond       G96Angle    Proper Dih.  Improper Dih.          LJ-14
    3.21845e+02    1.61259e+03    1.43432e+03    3.70171e+02    8.78561e+02
     Coulomb-14        LJ (SR)   Coulomb (SR)      Potential    Kinetic En.
    2.52624e+04   -4.71105e+03   -1.87778e+04    6.39100e+03    0.00000e+00
   Total Energy    Temperature Pressure (bar)
    6.39100e+03    0.00000e+00    0.00000e+00

           Step           Time         Lambda
           8700     8700.00000        0.00000

   Energies (kJ/mol)
        G96Bond       G96Angle    Proper Dih.  Improper Dih.          LJ-14
    3.21839e+02    1.61258e+03    1.43442e+03    3.70203e+02    8.78591e+02
     Coulomb-14        LJ (SR)   Coulomb (SR)      Potential    Kinetic En.
    2.52623e+04   -4.71127e+03   -1.87781e+04    6.39059e+03    0.00000e+00
   Total Energy    Temperature Pressure (bar)
    6.39059e+03    0.00000e+00    0.00000e+00

           Step           Time         Lambda
           8800     8800.00000        0.00000

   Energies (kJ/mol)
        G96Bond       G96Angle    Proper Dih.  Improper Dih.          LJ-14
    3.21833e+02    1.61257e+03    1.43453e+03    3.70236e+02    8.78620e+02
     Coulomb-14        LJ (SR)   Coulomb (SR)      Potential    Kinetic En.
    2.52623e+04   -4.71150e+03   -1.87784e+04    6.39018e+03    0.00000e+00
   Total Energy    Temperature Pressure (bar)
    6.39018e+03    0.00000e+00    0.00000e+00

           Step           Time         Lambda
           8900     8900.00000        0.00000

   Energies (kJ/mol)
        G96Bond       G96Angle    Proper Dih.  Improper Dih.          LJ-14
    3.21827e+02    1.61257e+03    1.43464e+03    3.70270e+02    8.78648e+02
     Coulomb-14        LJ (SR)   Coulomb (SR)      Potential    Kinetic En.
    2.52623e+04   -4.71173e+03   -1.87787e+04    6.38977e+03    0.00000e+00
   Total Energy    Temperature Pressure (bar)
    6.38977e+03    0.00000e+00    0.00000e+00

           Step           Time         Lambda
           9000     9000.00000        0.00000

   Energies (kJ/mol)
        G96Bond       G96Angle    Proper Dih.  Improper Dih.          LJ-14
    3.21821e+02    1.61256e+03    1.43476e+03    3.70305e+02    8.78674e+02
     Coulomb-14        LJ (SR)   Coulomb (SR)      Potential    Kinetic En.
    2.52622e+04   -4.71196e+03   -1.87790e+04    6.38936e+03    0.00000e+00
   Total Energy    Temperature Pressure (bar)
    6.38936e+03    0.00000e+00    0.00000e+00

           Step           Time         Lambda
           9100     9100.00000        0.00000

   Energies (kJ/mol)
        G96Bond       G96Angle    Proper Dih.  Improper Dih.          LJ-14
    3.21695e+02    1.61264e+03    1.43749e+03    3.71123e+02    8.79103e+02
     Coulomb-14        LJ (SR)   Coulomb (SR)      Potential    Kinetic En.
    2.52613e+04   -4.71587e+03   -1.87863e+04    6.38126e+03    0.00000e+00
   Total Energy    Temperature Pressure (bar)
    6.38126e+03    0.00000e+00    0.00000e+00

           Step           Time         Lambda
           9200     9200.00000        0.00000

   Energies (kJ/mol)
        G96Bond       G96Angle    Proper Dih.  Improper Dih.          LJ-14
    3.22078e+02    1.61252e+03    1.43936e+03    3.71636e+02    8.78462e+02
     Coulomb-14        LJ (SR)   Coulomb (SR)      Potential    Kinetic En.
    2.52614e+04   -4.71600e+03   -1.87922e+04    6.37732e+03    0.00000e+00
   Total Energy    Temperature Pressure (bar)
    6.37732e+03    0.00000e+00    0.00000e+00

           Step           Time         Lambda
           9300     9300.00000        0.00000

   Energies (kJ/mol)
        G96Bond       G96Angle    Proper Dih.  Improper Dih.          LJ-14
    3.21790e+02    1.61249e+03    1.44128e+03    3.71902e+02    8.79292e+02
     Coulomb-14        LJ (SR)   Coulomb (SR)      Potential    Kinetic En.
    2.52606e+04   -4.71515e+03   -1.88000e+04    6.37210e+03    0.00000e+00
   Total Energy    Temperature Pressure (bar)
    6.37210e+03    0.00000e+00    0.00000e+00

           Step           Time         Lambda
           9400     9400.00000        0.00000

   Energies (kJ/mol)
        G96Bond       G96Angle    Proper Dih.  Improper Dih.          LJ-14
    3.21857e+02    1.61214e+03    1.44147e+03    3.71970e+02    8.79441e+02
     Coulomb-14        LJ (SR)   Coulomb (SR)      Potential    Kinetic En.
    2.52607e+04   -4.71595e+03   -1.88011e+04    6.37058e+03    0.00000e+00
   Total Energy    Temperature Pressure (bar)
    6.37058e+03    0.00000e+00    0.00000e+00

           Step           Time         Lambda
           9500     9500.00000        0.00000

   Energies (kJ/mol)
        G96Bond       G96Angle    Proper Dih.  Improper Dih.          LJ-14
    3.22301e+02    1.61020e+03    1.44419e+03    3.73140e+02    8.81519e+02
     Coulomb-14        LJ (SR)   Coulomb (SR)      Potential    Kinetic En.
    2.52608e+04   -4.72607e+03   -1.88137e+04    6.35238e+03    0.00000e+00
   Total Energy    Temperature Pressure (bar)
    6.35238e+03    0.00000e+00    0.00000e+00

           Step           Time         Lambda
           9600     9600.00000        0.00000

   Energies (kJ/mol)
        G96Bond       G96Angle    Proper Dih.  Improper Dih.          LJ-14
    3.22157e+02    1.60956e+03    1.44458e+03    3.73287e+02    8.81662e+02
     Coulomb-14        LJ (SR)   Coulomb (SR)      Potential    Kinetic En.
    2.52614e+04   -4.72718e+03   -1.88149e+04    6.35053e+03    0.00000e+00
   Total Energy    Temperature Pressure (bar)
    6.35053e+03    0.00000e+00    0.00000e+00

           Step           Time         Lambda
           9700     9700.00000        0.00000

   Energies (kJ/mol)
        G96Bond       G96Angle    Proper Dih.  Improper Dih.          LJ-14
    3.22104e+02    1.60956e+03    1.44471e+03    3.73337e+02    8.81739e+02
     Coulomb-14        LJ (SR)   Coulomb (SR)      Potential    Kinetic En.
    2.52613e+04   -4.72780e+03   -1.88153e+04    6.34960e+03    0.00000e+00
   Total Energy    Temperature Pressure (bar)
    6.34960e+03    0.00000e+00    0.00000e+00

           Step           Time         Lambda
           9800     9800.00000        0.00000

   Energies (kJ/mol)
        G96Bond       G96Angle    Proper Dih.  Improper Dih.          LJ-14
    3.22123e+02    1.60945e+03    1.44494e+03    3.73417e+02    8.81761e+02
     Coulomb-14        LJ (SR)   Coulomb (SR)      Potential    Kinetic En.
    2.52611e+04   -4.72882e+03   -1.88160e+04    6.34797e+03    0.00000e+00
   Total Energy    Temperature Pressure (bar)
    6.34797e+03    0.00000e+00    0.00000e+00

           Step           Time         Lambda
           9900     9900.00000        0.00000

   Energies (kJ/mol)
        G96Bond       G96Angle    Proper Dih.  Improper Dih.          LJ-14
    3.22175e+02    1.60925e+03    1.44573e+03    3.73616e+02    8.81824e+02
     Coulomb-14        LJ (SR)   Coulomb (SR)      Potential    Kinetic En.
    2.52601e+04   -4.73217e+03   -1.88179e+04    6.34270e+03    0.00000e+00
   Total Energy    Temperature Pressure (bar)
    6.34270e+03    0.00000e+00    0.00000e+00

           Step           Time         Lambda
          10000    10000.00000        0.00000

   Energies (kJ/mol)
        G96Bond       G96Angle    Proper Dih.  Improper Dih.          LJ-14
    3.22300e+02    1.60930e+03    1.44711e+03    3.73570e+02    8.82033e+02
     Coulomb-14        LJ (SR)   Coulomb (SR)      Potential    Kinetic En.
    2.52580e+04   -4.73535e+03   -1.88193e+04    6.33769e+03    0.00000e+00
   Total Energy    Temperature Pressure (bar)
    6.33769e+03    0.00000e+00    0.00000e+00

           Step           Time         Lambda
          10100    10100.00000        0.00000

   Energies (kJ/mol)
        G96Bond       G96Angle    Proper Dih.  Improper Dih.          LJ-14
    3.23607e+02    1.61101e+03    1.44522e+03    3.73967e+02    8.84322e+02
     Coulomb-14        LJ (SR)   Coulomb (SR)      Potential    Kinetic En.
    2.52499e+04   -4.73867e+03   -1.88239e+04    6.32543e+03    0.00000e+00
   Total Energy    Temperature Pressure (bar)
    6.32543e+03    0.00000e+00    0.00000e+00

           Step           Time         Lambda
          10200    10200.00000        0.00000

   Energies (kJ/mol)
        G96Bond       G96Angle    Proper Dih.  Improper Dih.          LJ-14
    3.23297e+02    1.61072e+03    1.44473e+03    3.73991e+02    8.84255e+02
     Coulomb-14        LJ (SR)   Coulomb (SR)      Potential    Kinetic En.
    2.52510e+04   -4.73853e+03   -1.88266e+04    6.32284e+03    0.00000e+00
   Total Energy    Temperature Pressure (bar)
    6.32284e+03    0.00000e+00    0.00000e+00

           Step           Time         Lambda
          10300    10300.00000        0.00000

   Energies (kJ/mol)
        G96Bond       G96Angle    Proper Dih.  Improper Dih.          LJ-14
    3.23747e+02    1.61148e+03    1.44368e+03    3.74369e+02    8.84772e+02
     Coulomb-14        LJ (SR)   Coulomb (SR)      Potential    Kinetic En.
    2.52512e+04   -4.73904e+03   -1.88299e+04    6.32034e+03    0.00000e+00
   Total Energy    Temperature Pressure (bar)
    6.32034e+03    0.00000e+00    0.00000e+00

           Step           Time         Lambda
          10400    10400.00000        0.00000

   Energies (kJ/mol)
        G96Bond       G96Angle    Proper Dih.  Improper Dih.          LJ-14
    3.23138e+02    1.61125e+03    1.44277e+03    3.74743e+02    8.85467e+02
     Coulomb-14        LJ (SR)   Coulomb (SR)      Potential    Kinetic En.
    2.52520e+04   -4.74049e+03   -1.88332e+04    6.31571e+03    0.00000e+00
   Total Energy    Temperature Pressure (bar)
    6.31571e+03    0.00000e+00    0.00000e+00

           Step           Time         Lambda
          10500    10500.00000        0.00000

   Energies (kJ/mol)
        G96Bond       G96Angle    Proper Dih.  Improper Dih.          LJ-14
    3.23066e+02    1.61104e+03    1.44172e+03    3.74998e+02    8.85640e+02
     Coulomb-14        LJ (SR)   Coulomb (SR)      Potential    Kinetic En.
    2.52523e+04   -4.74162e+03   -1.88339e+04    6.31325e+03    0.00000e+00
   Total Energy    Temperature Pressure (bar)
    6.31325e+03    0.00000e+00    0.00000e+00

           Step           Time         Lambda
          10600    10600.00000        0.00000

   Energies (kJ/mol)
        G96Bond       G96Angle    Proper Dih.  Improper Dih.          LJ-14
    3.22977e+02    1.61078e+03    1.44119e+03    3.75099e+02    8.85798e+02
     Coulomb-14        LJ (SR)   Coulomb (SR)      Potential    Kinetic En.
    2.52524e+04   -4.74244e+03   -1.88342e+04    6.31166e+03    0.00000e+00
   Total Energy    Temperature Pressure (bar)
    6.31166e+03    0.00000e+00    0.00000e+00

           Step           Time         Lambda
          10700    10700.00000        0.00000

   Energies (kJ/mol)
        G96Bond       G96Angle    Proper Dih.  Improper Dih.          LJ-14
    3.22747e+02    1.60996e+03    1.44074e+03    3.75260e+02    8.86223e+02
     Coulomb-14        LJ (SR)   Coulomb (SR)      Potential    Kinetic En.
    2.52529e+04   -4.74581e+03   -1.88354e+04    6.30667e+03    0.00000e+00
   Total Energy    Temperature Pressure (bar)
    6.30667e+03    0.00000e+00    0.00000e+00

           Step           Time         Lambda
          10800    10800.00000        0.00000

   Energies (kJ/mol)
        G96Bond       G96Angle    Proper Dih.  Improper Dih.          LJ-14
    3.22556e+02    1.60950e+03    1.44119e+03    3.76055e+02    8.87166e+02
     Coulomb-14        LJ (SR)   Coulomb (SR)      Potential    Kinetic En.
    2.52531e+04   -4.75252e+03   -1.88419e+04    6.29523e+03    0.00000e+00
   Total Energy    Temperature Pressure (bar)
    6.29523e+03    0.00000e+00    0.00000e+00

           Step           Time         Lambda
          10900    10900.00000        0.00000

   Energies (kJ/mol)
        G96Bond       G96Angle    Proper Dih.  Improper Dih.          LJ-14
    3.22412e+02    1.60850e+03    1.44163e+03    3.76131e+02    8.87778e+02
     Coulomb-14        LJ (SR)   Coulomb (SR)      Potential    Kinetic En.
    2.52532e+04   -4.75492e+03   -1.88422e+04    6.29252e+03    0.00000e+00
   Total Energy    Temperature Pressure (bar)
    6.29252e+03    0.00000e+00    0.00000e+00

           Step           Time         Lambda
          11000    11000.00000        0.00000

   Energies (kJ/mol)
        G96Bond       G96Angle    Proper Dih.  Improper Dih.          LJ-14
    3.22347e+02    1.60833e+03    1.44180e+03    3.76060e+02    8.87796e+02
     Coulomb-14        LJ (SR)   Coulomb (SR)      Potential    Kinetic En.
    2.52535e+04   -4.75546e+03   -1.88427e+04    6.29171e+03    0.00000e+00
   Total Energy    Temperature Pressure (bar)
    6.29171e+03    0.00000e+00    0.00000e+00

           Step           Time         Lambda
          11100    11100.00000        0.00000

   Energies (kJ/mol)
        G96Bond       G96Angle    Proper Dih.  Improper Dih.          LJ-14
    3.22243e+02    1.60781e+03    1.44213e+03    3.75807e+02    8.87896e+02
     Coulomb-14        LJ (SR)   Coulomb (SR)      Potential    Kinetic En.
    2.52542e+04   -4.75638e+03   -1.88431e+04    6.29055e+03    0.00000e+00
   Total Energy    Temperature Pressure (bar)
    6.29055e+03    0.00000e+00    0.00000e+00

           Step           Time         Lambda
          11200    11200.00000        0.00000

   Energies (kJ/mol)
        G96Bond       G96Angle    Proper Dih.  Improper Dih.          LJ-14
    3.21782e+02    1.60576e+03    1.44267e+03    3.74730e+02    8.88045e+02
     Coulomb-14        LJ (SR)   Coulomb (SR)      Potential    Kinetic En.
    2.52571e+04   -4.75856e+03   -1.88443e+04    6.28723e+03    0.00000e+00
   Total Energy    Temperature Pressure (bar)
    6.28723e+03    0.00000e+00    0.00000e+00

           Step           Time         Lambda
          11300    11300.00000        0.00000

   Energies (kJ/mol)
        G96Bond       G96Angle    Proper Dih.  Improper Dih.          LJ-14
    3.21563e+02    1.60518e+03    1.44261e+03    3.74551e+02    8.87956e+02
     Coulomb-14        LJ (SR)   Coulomb (SR)      Potential    Kinetic En.
    2.52580e+04   -4.75942e+03   -1.88450e+04    6.28541e+03    0.00000e+00
   Total Energy    Temperature Pressure (bar)
    6.28541e+03    0.00000e+00    0.00000e+00

           Step           Time         Lambda
          11400    11400.00000        0.00000

   Energies (kJ/mol)
        G96Bond       G96Angle    Proper Dih.  Improper Dih.          LJ-14
    3.21546e+02    1.60505e+03    1.44245e+03    3.74488e+02    8.87997e+02
     Coulomb-14        LJ (SR)   Coulomb (SR)      Potential    Kinetic En.
    2.52581e+04   -4.75975e+03   -1.88453e+04    6.28462e+03    0.00000e+00
   Total Energy    Temperature Pressure (bar)
    6.28462e+03    0.00000e+00    0.00000e+00

           Step           Time         Lambda
          11500    11500.00000        0.00000

   Energies (kJ/mol)
        G96Bond       G96Angle    Proper Dih.  Improper Dih.          LJ-14
    3.21568e+02    1.60474e+03    1.44213e+03    3.74466e+02    8.87978e+02
     Coulomb-14        LJ (SR)   Coulomb (SR)      Potential    Kinetic En.
    2.52584e+04   -4.76030e+03   -1.88457e+04    6.28324e+03    0.00000e+00
   Total Energy    Temperature Pressure (bar)
    6.28324e+03    0.00000e+00    0.00000e+00

           Step           Time         Lambda
          11600    11600.00000        0.00000

   Energies (kJ/mol)
        G96Bond       G96Angle    Proper Dih.  Improper Dih.          LJ-14
    3.21405e+02    1.60468e+03    1.44189e+03    3.74483e+02    8.88039e+02
     Coulomb-14        LJ (SR)   Coulomb (SR)      Potential    Kinetic En.
    2.52585e+04   -4.76062e+03   -1.88460e+04    6.28241e+03    0.00000e+00
   Total Energy    Temperature Pressure (bar)
    6.28241e+03    0.00000e+00    0.00000e+00

           Step           Time         Lambda
          11700    11700.00000        0.00000

   Energies (kJ/mol)
        G96Bond       G96Angle    Proper Dih.  Improper Dih.          LJ-14
    3.21366e+02    1.60455e+03    1.44151e+03    3.74518e+02    8.88063e+02
     Coulomb-14        LJ (SR)   Coulomb (SR)      Potential    Kinetic En.
    2.52586e+04   -4.76103e+03   -1.88462e+04    6.28131e+03    0.00000e+00
   Total Energy    Temperature Pressure (bar)
    6.28131e+03    0.00000e+00    0.00000e+00

           Step           Time         Lambda
          11800    11800.00000        0.00000

   Energies (kJ/mol)
        G96Bond       G96Angle    Proper Dih.  Improper Dih.          LJ-14
    3.21338e+02    1.60438e+03    1.44061e+03    3.74690e+02    8.88127e+02
     Coulomb-14        LJ (SR)   Coulomb (SR)      Potential    Kinetic En.
    2.52583e+04   -4.76199e+03   -1.88466e+04    6.27887e+03    0.00000e+00
   Total Energy    Temperature Pressure (bar)
    6.27887e+03    0.00000e+00    0.00000e+00

           Step           Time         Lambda
          11900    11900.00000        0.00000

   Energies (kJ/mol)
        G96Bond       G96Angle    Proper Dih.  Improper Dih.          LJ-14
    3.21333e+02    1.60441e+03    1.44027e+03    3.74780e+02    8.88162e+02
     Coulomb-14        LJ (SR)   Coulomb (SR)      Potential    Kinetic En.
    2.52581e+04   -4.76242e+03   -1.88466e+04    6.27796e+03    0.00000e+00
   Total Energy    Temperature Pressure (bar)
    6.27796e+03    0.00000e+00    0.00000e+00

           Step           Time         Lambda
          12000    12000.00000        0.00000

   Energies (kJ/mol)
        G96Bond       G96Angle    Proper Dih.  Improper Dih.          LJ-14
    3.21332e+02    1.60440e+03    1.44004e+03    3.74878e+02    8.88193e+02
     Coulomb-14        LJ (SR)   Coulomb (SR)      Potential    Kinetic En.
    2.52579e+04   -4.76270e+03   -1.88467e+04    6.27733e+03    0.00000e+00
   Total Energy    Temperature Pressure (bar)
    6.27733e+03    0.00000e+00    0.00000e+00

           Step           Time         Lambda
          12100    12100.00000        0.00000

   Energies (kJ/mol)
        G96Bond       G96Angle    Proper Dih.  Improper Dih.          LJ-14
    3.21368e+02    1.60446e+03    1.43976e+03    3.74965e+02    8.88256e+02
     Coulomb-14        LJ (SR)   Coulomb (SR)      Potential    Kinetic En.
    2.52576e+04   -4.76315e+03   -1.88467e+04    6.27660e+03    0.00000e+00
   Total Energy    Temperature Pressure (bar)
    6.27660e+03    0.00000e+00    0.00000e+00

           Step           Time         Lambda
          12200    12200.00000        0.00000

   Energies (kJ/mol)
        G96Bond       G96Angle    Proper Dih.  Improper Dih.          LJ-14
    3.21408e+02    1.60446e+03    1.43956e+03    3.75002e+02    8.88296e+02
     Coulomb-14        LJ (SR)   Coulomb (SR)      Potential    Kinetic En.
    2.52574e+04   -4.76338e+03   -1.88467e+04    6.27605e+03    0.00000e+00
   Total Energy    Temperature Pressure (bar)
    6.27605e+03    0.00000e+00    0.00000e+00

           Step           Time         Lambda
          12300    12300.00000        0.00000

   Energies (kJ/mol)
        G96Bond       G96Angle    Proper Dih.  Improper Dih.          LJ-14
    3.21460e+02    1.60450e+03    1.43923e+03    3.75086e+02    8.88406e+02
     Coulomb-14        LJ (SR)   Coulomb (SR)      Potential    Kinetic En.
    2.52570e+04   -4.76383e+03   -1.88467e+04    6.27519e+03    0.00000e+00
   Total Energy    Temperature Pressure (bar)
    6.27519e+03    0.00000e+00    0.00000e+00

           Step           Time         Lambda
          12400    12400.00000        0.00000

   Energies (kJ/mol)
        G96Bond       G96Angle    Proper Dih.  Improper Dih.          LJ-14
    3.21519e+02    1.60454e+03    1.43880e+03    3.75264e+02    8.88559e+02
     Coulomb-14        LJ (SR)   Coulomb (SR)      Potential    Kinetic En.
    2.52567e+04   -4.76439e+03   -1.88468e+04    6.27417e+03    0.00000e+00
   Total Energy    Temperature Pressure (bar)
    6.27417e+03    0.00000e+00    0.00000e+00

           Step           Time         Lambda
          12500    12500.00000        0.00000

   Energies (kJ/mol)
        G96Bond       G96Angle    Proper Dih.  Improper Dih.          LJ-14
    3.22430e+02    1.60425e+03    1.43753e+03    3.75799e+02    8.89212e+02
     Coulomb-14        LJ (SR)   Coulomb (SR)      Potential    Kinetic En.
    2.52553e+04   -4.76622e+03   -1.88476e+04    6.27075e+03    0.00000e+00
   Total Energy    Temperature Pressure (bar)
    6.27075e+03    0.00000e+00    0.00000e+00

           Step           Time         Lambda
          12600    12600.00000        0.00000

   Energies (kJ/mol)
        G96Bond       G96Angle    Proper Dih.  Improper Dih.          LJ-14
    3.22000e+02    1.60472e+03    1.43749e+03    3.75771e+02    8.89603e+02
     Coulomb-14        LJ (SR)   Coulomb (SR)      Potential    Kinetic En.
    2.52552e+04   -4.76706e+03   -1.88483e+04    6.26946e+03    0.00000e+00
   Total Energy    Temperature Pressure (bar)
    6.26946e+03    0.00000e+00    0.00000e+00

           Step           Time         Lambda
          12700    12700.00000        0.00000

   Energies (kJ/mol)
        G96Bond       G96Angle    Proper Dih.  Improper Dih.          LJ-14
    3.21773e+02    1.60483e+03    1.43735e+03    3.75904e+02    8.89718e+02
     Coulomb-14        LJ (SR)   Coulomb (SR)      Potential    Kinetic En.
    2.52552e+04   -4.76713e+03   -1.88485e+04    6.26907e+03    0.00000e+00
   Total Energy    Temperature Pressure (bar)
    6.26907e+03    0.00000e+00    0.00000e+00

           Step           Time         Lambda
          12800    12800.00000        0.00000

   Energies (kJ/mol)
        G96Bond       G96Angle    Proper Dih.  Improper Dih.          LJ-14
    3.21784e+02    1.60485e+03    1.43734e+03    3.75930e+02    8.89778e+02
     Coulomb-14        LJ (SR)   Coulomb (SR)      Potential    Kinetic En.
    2.52551e+04   -4.76727e+03   -1.88487e+04    6.26885e+03    0.00000e+00
   Total Energy    Temperature Pressure (bar)
    6.26885e+03    0.00000e+00    0.00000e+00

           Step           Time         Lambda
          12900    12900.00000        0.00000

   Energies (kJ/mol)
        G96Bond       G96Angle    Proper Dih.  Improper Dih.          LJ-14
    3.21793e+02    1.60487e+03    1.43734e+03    3.75956e+02    8.89838e+02
     Coulomb-14        LJ (SR)   Coulomb (SR)      Potential    Kinetic En.
    2.52551e+04   -4.76741e+03   -1.88488e+04    6.26862e+03    0.00000e+00
   Total Energy    Temperature Pressure (bar)
    6.26862e+03    0.00000e+00    0.00000e+00

           Step           Time         Lambda
          13000    13000.00000        0.00000

   Energies (kJ/mol)
        G96Bond       G96Angle    Proper Dih.  Improper Dih.          LJ-14
    3.21802e+02    1.60489e+03    1.43735e+03    3.75982e+02    8.89897e+02
     Coulomb-14        LJ (SR)   Coulomb (SR)      Potential    Kinetic En.
    2.52550e+04   -4.76754e+03   -1.88490e+04    6.26840e+03    0.00000e+00
   Total Energy    Temperature Pressure (bar)
    6.26840e+03    0.00000e+00    0.00000e+00

           Step           Time         Lambda
          13100    13100.00000        0.00000

   Energies (kJ/mol)
        G96Bond       G96Angle    Proper Dih.  Improper Dih.          LJ-14
    3.21866e+02    1.60494e+03    1.43747e+03    3.76089e+02    8.90162e+02
     Coulomb-14        LJ (SR)   Coulomb (SR)      Potential    Kinetic En.
    2.52548e+04   -4.76817e+03   -1.88498e+04    6.26741e+03    0.00000e+00
   Total Energy    Temperature Pressure (bar)
    6.26741e+03    0.00000e+00    0.00000e+00

           Step           Time         Lambda
          13200    13200.00000        0.00000

   Energies (kJ/mol)
        G96Bond       G96Angle    Proper Dih.  Improper Dih.          LJ-14
    3.21878e+02    1.60524e+03    1.43828e+03    3.76365e+02    8.90705e+02
     Coulomb-14        LJ (SR)   Coulomb (SR)      Potential    Kinetic En.
    2.52544e+04   -4.76989e+03   -1.88521e+04    6.26484e+03    0.00000e+00
   Total Energy    Temperature Pressure (bar)
    6.26484e+03    0.00000e+00    0.00000e+00

           Step           Time         Lambda
          13300    13300.00000        0.00000

   Energies (kJ/mol)
        G96Bond       G96Angle    Proper Dih.  Improper Dih.          LJ-14
    3.21839e+02    1.60526e+03    1.43922e+03    3.76513e+02    8.91026e+02
     Coulomb-14        LJ (SR)   Coulomb (SR)      Potential    Kinetic En.
    2.52543e+04   -4.77102e+03   -1.88543e+04    6.26290e+03    0.00000e+00
   Total Energy    Temperature Pressure (bar)
    6.26290e+03    0.00000e+00    0.00000e+00

           Step           Time         Lambda
          13400    13400.00000        0.00000

   Energies (kJ/mol)
        G96Bond       G96Angle    Proper Dih.  Improper Dih.          LJ-14
    3.21894e+02    1.60524e+03    1.43961e+03    3.76603e+02    8.91091e+02
     Coulomb-14        LJ (SR)   Coulomb (SR)      Potential    Kinetic En.
    2.52545e+04   -4.77158e+03   -1.88555e+04    6.26189e+03    0.00000e+00
   Total Energy    Temperature Pressure (bar)
    6.26189e+03    0.00000e+00    0.00000e+00

           Step           Time         Lambda
          13500    13500.00000        0.00000

   Energies (kJ/mol)
        G96Bond       G96Angle    Proper Dih.  Improper Dih.          LJ-14
    3.21831e+02    1.60519e+03    1.43994e+03    3.76665e+02    8.91156e+02
     Coulomb-14        LJ (SR)   Coulomb (SR)      Potential    Kinetic En.
    2.52547e+04   -4.77203e+03   -1.88565e+04    6.26098e+03    0.00000e+00
   Total Energy    Temperature Pressure (bar)
    6.26098e+03    0.00000e+00    0.00000e+00

           Step           Time         Lambda
          13600    13600.00000        0.00000

   Energies (kJ/mol)
        G96Bond       G96Angle    Proper Dih.  Improper Dih.          LJ-14
    3.21514e+02    1.60465e+03    1.44194e+03    3.77554e+02    8.91373e+02
     Coulomb-14        LJ (SR)   Coulomb (SR)      Potential    Kinetic En.
    2.52572e+04   -4.77607e+03   -1.88641e+04    6.25405e+03    0.00000e+00
   Total Energy    Temperature Pressure (bar)
    6.25405e+03    0.00000e+00    0.00000e+00

           Step           Time         Lambda
          13700    13700.00000        0.00000

   Energies (kJ/mol)
        G96Bond       G96Angle    Proper Dih.  Improper Dih.          LJ-14
    3.21510e+02    1.60407e+03    1.44044e+03    3.77709e+02    8.91222e+02
     Coulomb-14        LJ (SR)   Coulomb (SR)      Potential    Kinetic En.
    2.52572e+04   -4.77781e+03   -1.88644e+04    6.24999e+03    0.00000e+00
   Total Energy    Temperature Pressure (bar)
    6.24999e+03    0.00000e+00    0.00000e+00

           Step           Time         Lambda
          13800    13800.00000        0.00000

   Energies (kJ/mol)
        G96Bond       G96Angle    Proper Dih.  Improper Dih.          LJ-14
    3.21380e+02    1.60416e+03    1.44047e+03    3.77835e+02    8.91117e+02
     Coulomb-14        LJ (SR)   Coulomb (SR)      Potential    Kinetic En.
    2.52570e+04   -4.77865e+03   -1.88646e+04    6.24872e+03    0.00000e+00
   Total Energy    Temperature Pressure (bar)
    6.24872e+03    0.00000e+00    0.00000e+00

           Step           Time         Lambda
          13900    13900.00000        0.00000

   Energies (kJ/mol)
        G96Bond       G96Angle    Proper Dih.  Improper Dih.          LJ-14
    3.21470e+02    1.60515e+03    1.44178e+03    3.79307e+02    8.91202e+02
     Coulomb-14        LJ (SR)   Coulomb (SR)      Potential    Kinetic En.
    2.52550e+04   -4.78503e+03   -1.88685e+04    6.24036e+03    0.00000e+00
   Total Energy    Temperature Pressure (bar)
    6.24036e+03    0.00000e+00    0.00000e+00

           Step           Time         Lambda
          14000    14000.00000        0.00000

   Energies (kJ/mol)
        G96Bond       G96Angle    Proper Dih.  Improper Dih.          LJ-14
    3.21640e+02    1.60571e+03    1.44243e+03    3.79688e+02    8.91140e+02
     Coulomb-14        LJ (SR)   Coulomb (SR)      Potential    Kinetic En.
    2.52531e+04   -4.78633e+03   -1.88708e+04    6.23648e+03    0.00000e+00
   Total Energy    Temperature Pressure (bar)
    6.23648e+03    0.00000e+00    0.00000e+00

           Step           Time         Lambda
          14100    14100.00000        0.00000

   Energies (kJ/mol)
        G96Bond       G96Angle    Proper Dih.  Improper Dih.          LJ-14
    3.21683e+02    1.60648e+03    1.44343e+03    3.79983e+02    8.90982e+02
     Coulomb-14        LJ (SR)   Coulomb (SR)      Potential    Kinetic En.
    2.52511e+04   -4.78731e+03   -1.88725e+04    6.23386e+03    0.00000e+00
   Total Energy    Temperature Pressure (bar)
    6.23386e+03    0.00000e+00    0.00000e+00

           Step           Time         Lambda
          14200    14200.00000        0.00000

   Energies (kJ/mol)
        G96Bond       G96Angle    Proper Dih.  Improper Dih.          LJ-14
    3.21878e+02    1.60714e+03    1.44421e+03    3.80157e+02    8.90949e+02
     Coulomb-14        LJ (SR)   Coulomb (SR)      Potential    Kinetic En.
    2.52494e+04   -4.78806e+03   -1.88740e+04    6.23167e+03    0.00000e+00
   Total Energy    Temperature Pressure (bar)
    6.23167e+03    0.00000e+00    0.00000e+00

           Step           Time         Lambda
          14300    14300.00000        0.00000

   Energies (kJ/mol)
        G96Bond       G96Angle    Proper Dih.  Improper Dih.          LJ-14
    3.22196e+02    1.60863e+03    1.44608e+03    3.80507e+02    8.91002e+02
     Coulomb-14        LJ (SR)   Coulomb (SR)      Potential    Kinetic En.
    2.52465e+04   -4.78988e+03   -1.88779e+04    6.22716e+03    0.00000e+00
   Total Energy    Temperature Pressure (bar)
    6.22716e+03    0.00000e+00    0.00000e+00

           Step           Time         Lambda
          14400    14400.00000        0.00000

   Energies (kJ/mol)
        G96Bond       G96Angle    Proper Dih.  Improper Dih.          LJ-14
    3.22249e+02    1.60929e+03    1.44793e+03    3.80852e+02    8.91237e+02
     Coulomb-14        LJ (SR)   Coulomb (SR)      Potential    Kinetic En.
    2.52454e+04   -4.79182e+03   -1.88815e+04    6.22358e+03    0.00000e+00
   Total Energy    Temperature Pressure (bar)
    6.22358e+03    0.00000e+00    0.00000e+00

           Step           Time         Lambda
          14500    14500.00000        0.00000

   Energies (kJ/mol)
        G96Bond       G96Angle    Proper Dih.  Improper Dih.          LJ-14
    3.22260e+02    1.60933e+03    1.44831e+03    3.80911e+02    8.91294e+02
     Coulomb-14        LJ (SR)   Coulomb (SR)      Potential    Kinetic En.
    2.52453e+04   -4.79222e+03   -1.88823e+04    6.22290e+03    0.00000e+00
   Total Energy    Temperature Pressure (bar)
    6.22290e+03    0.00000e+00    0.00000e+00

           Step           Time         Lambda
          14600    14600.00000        0.00000

   Energies (kJ/mol)
        G96Bond       G96Angle    Proper Dih.  Improper Dih.          LJ-14
    3.22269e+02    1.60938e+03    1.44879e+03    3.80991e+02    8.91364e+02
     Coulomb-14        LJ (SR)   Coulomb (SR)      Potential    Kinetic En.
    2.52451e+04   -4.79274e+03   -1.88831e+04    6.22207e+03    0.00000e+00
   Total Energy    Temperature Pressure (bar)
    6.22207e+03    0.00000e+00    0.00000e+00

           Step           Time         Lambda
          14700    14700.00000        0.00000

   Energies (kJ/mol)
        G96Bond       G96Angle    Proper Dih.  Improper Dih.          LJ-14
    3.22254e+02    1.60941e+03    1.44888e+03    3.81006e+02    8.91379e+02
     Coulomb-14        LJ (SR)   Coulomb (SR)      Potential    Kinetic En.
    2.52450e+04   -4.79284e+03   -1.88832e+04    6.22191e+03    0.00000e+00
   Total Energy    Temperature Pressure (bar)
    6.22191e+03    0.00000e+00    0.00000e+00

           Step           Time         Lambda
          14800    14800.00000        0.00000

   Energies (kJ/mol)
        G96Bond       G96Angle    Proper Dih.  Improper Dih.          LJ-14
    3.22254e+02    1.60942e+03    1.44897e+03    3.81021e+02    8.91393e+02
     Coulomb-14        LJ (SR)   Coulomb (SR)      Potential    Kinetic En.
    2.52450e+04   -4.79294e+03   -1.88834e+04    6.22175e+03    0.00000e+00
   Total Energy    Temperature Pressure (bar)
    6.22175e+03    0.00000e+00    0.00000e+00

           Step           Time         Lambda
          14900    14900.00000        0.00000

   Energies (kJ/mol)
        G96Bond       G96Angle    Proper Dih.  Improper Dih.          LJ-14
    3.22254e+02    1.60942e+03    1.44907e+03    3.81035e+02    8.91407e+02
     Coulomb-14        LJ (SR)   Coulomb (SR)      Potential    Kinetic En.
    2.52450e+04   -4.79304e+03   -1.88835e+04    6.22159e+03    0.00000e+00
   Total Energy    Temperature Pressure (bar)
    6.22159e+03    0.00000e+00    0.00000e+00

           Step           Time         Lambda
          15000    15000.00000        0.00000

   Energies (kJ/mol)
        G96Bond       G96Angle    Proper Dih.  Improper Dih.          LJ-14
    3.22255e+02    1.60943e+03    1.44916e+03    3.81049e+02    8.91421e+02
     Coulomb-14        LJ (SR)   Coulomb (SR)      Potential    Kinetic En.
    2.52449e+04   -4.79313e+03   -1.88837e+04    6.22144e+03    0.00000e+00
   Total Energy    Temperature Pressure (bar)
    6.22144e+03    0.00000e+00    0.00000e+00

           Step           Time         Lambda
          15100    15100.00000        0.00000

   Energies (kJ/mol)
        G96Bond       G96Angle    Proper Dih.  Improper Dih.          LJ-14
    3.22300e+02    1.60948e+03    1.44986e+03    3.81157e+02    8.91482e+02
     Coulomb-14        LJ (SR)   Coulomb (SR)      Potential    Kinetic En.
    2.52447e+04   -4.79390e+03   -1.88848e+04    6.22025e+03    0.00000e+00
   Total Energy    Temperature Pressure (bar)
    6.22025e+03    0.00000e+00    0.00000e+00

           Step           Time         Lambda
          15200    15200.00000        0.00000

   Energies (kJ/mol)
        G96Bond       G96Angle    Proper Dih.  Improper Dih.          LJ-14
    3.22259e+02    1.60977e+03    1.45266e+03    3.81527e+02    8.91982e+02
     Coulomb-14        LJ (SR)   Coulomb (SR)      Potential    Kinetic En.
    2.52438e+04   -4.79706e+03   -1.88896e+04    6.21541e+03    0.00000e+00
   Total Energy    Temperature Pressure (bar)
    6.21541e+03    0.00000e+00    0.00000e+00

           Step           Time         Lambda
          15300    15300.00000        0.00000

   Energies (kJ/mol)
        G96Bond       G96Angle    Proper Dih.  Improper Dih.          LJ-14
    3.22218e+02    1.60970e+03    1.45275e+03    3.81513e+02    8.92106e+02
     Coulomb-14        LJ (SR)   Coulomb (SR)      Potential    Kinetic En.
    2.52438e+04   -4.79714e+03   -1.88897e+04    6.21525e+03    0.00000e+00
   Total Energy    Temperature Pressure (bar)
    6.21525e+03    0.00000e+00    0.00000e+00

           Step           Time         Lambda
          15400    15400.00000        0.00000

   Energies (kJ/mol)
        G96Bond       G96Angle    Proper Dih.  Improper Dih.          LJ-14
    3.22216e+02    1.60971e+03    1.45284e+03    3.81518e+02    8.92136e+02
     Coulomb-14        LJ (SR)   Coulomb (SR)      Potential    Kinetic En.
    2.52438e+04   -4.79724e+03   -1.88899e+04    6.21509e+03    0.00000e+00
   Total Energy    Temperature Pressure (bar)
    6.21509e+03    0.00000e+00    0.00000e+00

           Step           Time         Lambda
          15500    15500.00000        0.00000

   Energies (kJ/mol)
        G96Bond       G96Angle    Proper Dih.  Improper Dih.          LJ-14
    3.22214e+02    1.60971e+03    1.45293e+03    3.81525e+02    8.92161e+02
     Coulomb-14        LJ (SR)   Coulomb (SR)      Potential    Kinetic En.
    2.52438e+04   -4.79734e+03   -1.88900e+04    6.21493e+03    0.00000e+00
   Total Energy    Temperature Pressure (bar)
    6.21493e+03    0.00000e+00    0.00000e+00

           Step           Time         Lambda
          15600    15600.00000        0.00000

   Energies (kJ/mol)
        G96Bond       G96Angle    Proper Dih.  Improper Dih.          LJ-14
    3.22213e+02    1.60972e+03    1.45302e+03    3.81533e+02    8.92187e+02
     Coulomb-14        LJ (SR)   Coulomb (SR)      Potential    Kinetic En.
    2.52438e+04   -4.79745e+03   -1.88902e+04    6.21477e+03    0.00000e+00
   Total Energy    Temperature Pressure (bar)
    6.21477e+03    0.00000e+00    0.00000e+00

           Step           Time         Lambda
          15700    15700.00000        0.00000

   Energies (kJ/mol)
        G96Bond       G96Angle    Proper Dih.  Improper Dih.          LJ-14
    3.22212e+02    1.60972e+03    1.45311e+03    3.81540e+02    8.92212e+02
     Coulomb-14        LJ (SR)   Coulomb (SR)      Potential    Kinetic En.
    2.52437e+04   -4.79755e+03   -1.88904e+04    6.21461e+03    0.00000e+00
   Total Energy    Temperature Pressure (bar)
    6.21461e+03    0.00000e+00    0.00000e+00

           Step           Time         Lambda
          15800    15800.00000        0.00000

   Energies (kJ/mol)
        G96Bond       G96Angle    Proper Dih.  Improper Dih.          LJ-14
    3.22211e+02    1.60973e+03    1.45320e+03    3.81547e+02    8.92238e+02
     Coulomb-14        LJ (SR)   Coulomb (SR)      Potential    Kinetic En.
    2.52437e+04   -4.79766e+03   -1.88905e+04    6.21445e+03    0.00000e+00
   Total Energy    Temperature Pressure (bar)
    6.21445e+03    0.00000e+00    0.00000e+00

           Step           Time         Lambda
          15900    15900.00000        0.00000

   Energies (kJ/mol)
        G96Bond       G96Angle    Proper Dih.  Improper Dih.          LJ-14
    3.22210e+02    1.60974e+03    1.45329e+03    3.81555e+02    8.92263e+02
     Coulomb-14        LJ (SR)   Coulomb (SR)      Potential    Kinetic En.
    2.52437e+04   -4.79776e+03   -1.88907e+04    6.21429e+03    0.00000e+00
   Total Energy    Temperature Pressure (bar)
    6.21429e+03    0.00000e+00    0.00000e+00

           Step           Time         Lambda
          16000    16000.00000        0.00000

   Energies (kJ/mol)
        G96Bond       G96Angle    Proper Dih.  Improper Dih.          LJ-14
    3.22208e+02    1.60974e+03    1.45338e+03    3.81562e+02    8.92289e+02
     Coulomb-14        LJ (SR)   Coulomb (SR)      Potential    Kinetic En.
    2.52437e+04   -4.79787e+03   -1.88909e+04    6.21413e+03    0.00000e+00
   Total Energy    Temperature Pressure (bar)
    6.21413e+03    0.00000e+00    0.00000e+00

           Step           Time         Lambda
          16100    16100.00000        0.00000

   Energies (kJ/mol)
        G96Bond       G96Angle    Proper Dih.  Improper Dih.          LJ-14
    3.22235e+02    1.60978e+03    1.45378e+03    3.81588e+02    8.92387e+02
     Coulomb-14        LJ (SR)   Coulomb (SR)      Potential    Kinetic En.
    2.52436e+04   -4.79835e+03   -1.88916e+04    6.21338e+03    0.00000e+00
   Total Energy    Temperature Pressure (bar)
    6.21338e+03    0.00000e+00    0.00000e+00

           Step           Time         Lambda
          16200    16200.00000        0.00000

   Energies (kJ/mol)
        G96Bond       G96Angle    Proper Dih.  Improper Dih.          LJ-14
    3.22133e+02    1.61013e+03    1.45584e+03    3.81761e+02    8.93168e+02
     Coulomb-14        LJ (SR)   Coulomb (SR)      Potential    Kinetic En.
    2.52429e+04   -4.80111e+03   -1.88962e+04    6.20861e+03    0.00000e+00
   Total Energy    Temperature Pressure (bar)
    6.20861e+03    0.00000e+00    0.00000e+00

           Step           Time         Lambda
          16300    16300.00000        0.00000

   Energies (kJ/mol)
        G96Bond       G96Angle    Proper Dih.  Improper Dih.          LJ-14
    3.22106e+02    1.61059e+03    1.45787e+03    3.82158e+02    8.93711e+02
     Coulomb-14        LJ (SR)   Coulomb (SR)      Potential    Kinetic En.
    2.52424e+04   -4.80462e+03   -1.89011e+04    6.20310e+03    0.00000e+00
   Total Energy    Temperature Pressure (bar)
    6.20310e+03    0.00000e+00    0.00000e+00

           Step           Time         Lambda
          16400    16400.00000        0.00000

   Energies (kJ/mol)
        G96Bond       G96Angle    Proper Dih.  Improper Dih.          LJ-14
    3.21953e+02    1.61124e+03    1.46076e+03    3.82878e+02    8.94473e+02
     Coulomb-14        LJ (SR)   Coulomb (SR)      Potential    Kinetic En.
    2.52422e+04   -4.81067e+03   -1.89076e+04    6.19526e+03    0.00000e+00
   Total Energy    Temperature Pressure (bar)
    6.19526e+03    0.00000e+00    0.00000e+00

           Step           Time         Lambda
          16500    16500.00000        0.00000

   Energies (kJ/mol)
        G96Bond       G96Angle    Proper Dih.  Improper Dih.          LJ-14
    3.21808e+02    1.61133e+03    1.46188e+03    3.82977e+02    8.94700e+02
     Coulomb-14        LJ (SR)   Coulomb (SR)      Potential    Kinetic En.
    2.52426e+04   -4.81194e+03   -1.89098e+04    6.19357e+03    0.00000e+00
   Total Energy    Temperature Pressure (bar)
    6.19357e+03    0.00000e+00    0.00000e+00

           Step           Time         Lambda
          16600    16600.00000        0.00000

   Energies (kJ/mol)
        G96Bond       G96Angle    Proper Dih.  Improper Dih.          LJ-14
    3.21916e+02    1.61128e+03    1.46240e+03    3.83066e+02    8.94678e+02
     Coulomb-14        LJ (SR)   Coulomb (SR)      Potential    Kinetic En.
    2.52427e+04   -4.81254e+03   -1.89108e+04    6.19274e+03    0.00000e+00
   Total Energy    Temperature Pressure (bar)
    6.19274e+03    0.00000e+00    0.00000e+00

           Step           Time         Lambda
          16700    16700.00000        0.00000

   Energies (kJ/mol)
        G96Bond       G96Angle    Proper Dih.  Improper Dih.          LJ-14
    3.22305e+02    1.61153e+03    1.46410e+03    3.83315e+02    8.94488e+02
     Coulomb-14        LJ (SR)   Coulomb (SR)      Potential    Kinetic En.
    2.52429e+04   -4.81428e+03   -1.89138e+04    6.19059e+03    0.00000e+00
   Total Energy    Temperature Pressure (bar)
    6.19059e+03    0.00000e+00    0.00000e+00

           Step           Time         Lambda
          16800    16800.00000        0.00000

   Energies (kJ/mol)
        G96Bond       G96Angle    Proper Dih.  Improper Dih.          LJ-14
    3.21429e+02    1.61193e+03    1.47179e+03    3.84458e+02    8.95037e+02
     Coulomb-14        LJ (SR)   Coulomb (SR)      Potential    Kinetic En.
    2.52426e+04   -4.82027e+03   -1.89256e+04    6.18140e+03    0.00000e+00
   Total Energy    Temperature Pressure (bar)
    6.18140e+03    0.00000e+00    0.00000e+00

           Step           Time         Lambda
          16900    16900.00000        0.00000

   Energies (kJ/mol)
        G96Bond       G96Angle    Proper Dih.  Improper Dih.          LJ-14
    3.21344e+02    1.61268e+03    1.47508e+03    3.85067e+02    8.94738e+02
     Coulomb-14        LJ (SR)   Coulomb (SR)      Potential    Kinetic En.
    2.52411e+04   -4.82272e+03   -1.89304e+04    6.17685e+03    0.00000e+00
   Total Energy    Temperature Pressure (bar)
    6.17685e+03    0.00000e+00    0.00000e+00

           Step           Time         Lambda
          17000    17000.00000        0.00000

   Energies (kJ/mol)
        G96Bond       G96Angle    Proper Dih.  Improper Dih.          LJ-14
    3.21523e+02    1.61437e+03    1.47363e+03    3.85227e+02    8.93617e+02
     Coulomb-14        LJ (SR)   Coulomb (SR)      Potential    Kinetic En.
    2.52399e+04   -4.82317e+03   -1.89309e+04    6.17417e+03    0.00000e+00
   Total Energy    Temperature Pressure (bar)
    6.17417e+03    0.00000e+00    0.00000e+00

           Step           Time         Lambda
          17100    17100.00000        0.00000

   Energies (kJ/mol)
        G96Bond       G96Angle    Proper Dih.  Improper Dih.          LJ-14
    3.21558e+02    1.61475e+03    1.46767e+03    3.85199e+02    8.94007e+02
     Coulomb-14        LJ (SR)   Coulomb (SR)      Potential    Kinetic En.
    2.52392e+04   -4.82051e+03   -1.89330e+04    6.16896e+03    0.00000e+00
   Total Energy    Temperature Pressure (bar)
    6.16896e+03    0.00000e+00    0.00000e+00

           Step           Time         Lambda
          17200    17200.00000        0.00000

   Energies (kJ/mol)
        G96Bond       G96Angle    Proper Dih.  Improper Dih.          LJ-14
    3.21607e+02    1.61515e+03    1.46805e+03    3.85194e+02    8.93629e+02
     Coulomb-14        LJ (SR)   Coulomb (SR)      Potential    Kinetic En.
    2.52391e+04   -4.82075e+03   -1.89344e+04    6.16751e+03    0.00000e+00
   Total Energy    Temperature Pressure (bar)
    6.16751e+03    0.00000e+00    0.00000e+00

           Step           Time         Lambda
          17300    17300.00000        0.00000

   Energies (kJ/mol)
        G96Bond       G96Angle    Proper Dih.  Improper Dih.          LJ-14
    3.21585e+02    1.61522e+03    1.46788e+03    3.85188e+02    8.93612e+02
     Coulomb-14        LJ (SR)   Coulomb (SR)      Potential    Kinetic En.
    2.52389e+04   -4.82056e+03   -1.89351e+04    6.16668e+03    0.00000e+00
   Total Energy    Temperature Pressure (bar)
    6.16668e+03    0.00000e+00    0.00000e+00

           Step           Time         Lambda
          17400    17400.00000        0.00000

   Energies (kJ/mol)
        G96Bond       G96Angle    Proper Dih.  Improper Dih.          LJ-14
    3.21569e+02    1.61552e+03    1.46771e+03    3.85218e+02    8.93382e+02
     Coulomb-14        LJ (SR)   Coulomb (SR)      Potential    Kinetic En.
    2.52384e+04   -4.82041e+03   -1.89362e+04    6.16515e+03    0.00000e+00
   Total Energy    Temperature Pressure (bar)
    6.16515e+03    0.00000e+00    0.00000e+00

           Step           Time         Lambda
          17500    17500.00000        0.00000

   Energies (kJ/mol)
        G96Bond       G96Angle    Proper Dih.  Improper Dih.          LJ-14
    3.21606e+02    1.61560e+03    1.46767e+03    3.85230e+02    8.93302e+02
     Coulomb-14        LJ (SR)   Coulomb (SR)      Potential    Kinetic En.
    2.52383e+04   -4.82038e+03   -1.89365e+04    6.16475e+03    0.00000e+00
   Total Energy    Temperature Pressure (bar)
    6.16475e+03    0.00000e+00    0.00000e+00

           Step           Time         Lambda
          17600    17600.00000        0.00000

   Energies (kJ/mol)
        G96Bond       G96Angle    Proper Dih.  Improper Dih.          LJ-14
    3.21519e+02    1.61628e+03    1.46750e+03    3.85295e+02    8.92885e+02
     Coulomb-14        LJ (SR)   Coulomb (SR)      Potential    Kinetic En.
    2.52372e+04   -4.82024e+03   -1.89387e+04    6.16182e+03    0.00000e+00
   Total Energy    Temperature Pressure (bar)
    6.16182e+03    0.00000e+00    0.00000e+00

           Step           Time         Lambda
          17700    17700.00000        0.00000

   Energies (kJ/mol)
        G96Bond       G96Angle    Proper Dih.  Improper Dih.          LJ-14
    3.21506e+02    1.61633e+03    1.46752e+03    3.85297e+02    8.92875e+02
     Coulomb-14        LJ (SR)   Coulomb (SR)      Potential    Kinetic En.
    2.52372e+04   -4.82024e+03   -1.89389e+04    6.16151e+03    0.00000e+00
   Total Energy    Temperature Pressure (bar)
    6.16151e+03    0.00000e+00    0.00000e+00

           Step           Time         Lambda
          17800    17800.00000        0.00000

   Energies (kJ/mol)
        G96Bond       G96Angle    Proper Dih.  Improper Dih.          LJ-14
    3.21503e+02    1.61653e+03    1.46763e+03    3.85308e+02    8.92825e+02
     Coulomb-14        LJ (SR)   Coulomb (SR)      Potential    Kinetic En.
    2.52368e+04   -4.82030e+03   -1.89397e+04    6.16053e+03    0.00000e+00
   Total Energy    Temperature Pressure (bar)
    6.16053e+03    0.00000e+00    0.00000e+00

           Step           Time         Lambda
          17900    17900.00000        0.00000

   Energies (kJ/mol)
        G96Bond       G96Angle    Proper Dih.  Improper Dih.          LJ-14
    3.21620e+02    1.61829e+03    1.46938e+03    3.85339e+02    8.92242e+02
     Coulomb-14        LJ (SR)   Coulomb (SR)      Potential    Kinetic En.
    2.52339e+04   -4.82040e+03   -1.89466e+04    6.15379e+03    0.00000e+00
   Total Energy    Temperature Pressure (bar)
    6.15379e+03    0.00000e+00    0.00000e+00

           Step           Time         Lambda
          18000    18000.00000        0.00000

   Energies (kJ/mol)
        G96Bond       G96Angle    Proper Dih.  Improper Dih.          LJ-14
    3.21474e+02    1.61827e+03    1.46972e+03    3.85206e+02    8.92397e+02
     Coulomb-14        LJ (SR)   Coulomb (SR)      Potential    Kinetic En.
    2.52338e+04   -4.82035e+03   -1.89473e+04    6.15326e+03    0.00000e+00
   Total Energy    Temperature Pressure (bar)
    6.15326e+03    0.00000e+00    0.00000e+00

           Step           Time         Lambda
          18100    18100.00000        0.00000

   Energies (kJ/mol)
        G96Bond       G96Angle    Proper Dih.  Improper Dih.          LJ-14
    3.21483e+02    1.61839e+03    1.46994e+03    3.85106e+02    8.92358e+02
     Coulomb-14        LJ (SR)   Coulomb (SR)      Potential    Kinetic En.
    2.52335e+04   -4.82031e+03   -1.89480e+04    6.15253e+03    0.00000e+00
   Total Energy    Temperature Pressure (bar)
    6.15253e+03    0.00000e+00    0.00000e+00

           Step           Time         Lambda
          18200    18200.00000        0.00000

   Energies (kJ/mol)
        G96Bond       G96Angle    Proper Dih.  Improper Dih.          LJ-14
    3.21510e+02    1.61849e+03    1.47006e+03    3.85032e+02    8.92323e+02
     Coulomb-14        LJ (SR)   Coulomb (SR)      Potential    Kinetic En.
    2.52333e+04   -4.82046e+03   -1.89483e+04    6.15191e+03    0.00000e+00
   Total Energy    Temperature Pressure (bar)
    6.15191e+03    0.00000e+00    0.00000e+00

           Step           Time         Lambda
          18300    18300.00000        0.00000

   Energies (kJ/mol)
        G96Bond       G96Angle    Proper Dih.  Improper Dih.          LJ-14
    3.21636e+02    1.61881e+03    1.46927e+03    3.84927e+02    8.92102e+02
     Coulomb-14        LJ (SR)   Coulomb (SR)      Potential    Kinetic En.
    2.52312e+04   -4.82222e+03   -1.89468e+04    6.14888e+03    0.00000e+00
   Total Energy    Temperature Pressure (bar)
    6.14888e+03    0.00000e+00    0.00000e+00

           Step           Time         Lambda
          18400    18400.00000        0.00000

   Energies (kJ/mol)
        G96Bond       G96Angle    Proper Dih.  Improper Dih.          LJ-14
    3.21706e+02    1.61901e+03    1.46872e+03    3.84959e+02    8.92154e+02
     Coulomb-14        LJ (SR)   Coulomb (SR)      Potential    Kinetic En.
    2.52298e+04   -4.82299e+03   -1.89461e+04    6.14727e+03    0.00000e+00
   Total Energy    Temperature Pressure (bar)
    6.14727e+03    0.00000e+00    0.00000e+00

           Step           Time         Lambda
          18500    18500.00000        0.00000

   Energies (kJ/mol)
        G96Bond       G96Angle    Proper Dih.  Improper Dih.          LJ-14
    3.21848e+02    1.61937e+03    1.46769e+03    3.85156e+02    8.92609e+02
     Coulomb-14        LJ (SR)   Coulomb (SR)      Potential    Kinetic En.
    2.52286e+04   -4.82366e+03   -1.89465e+04    6.14506e+03    0.00000e+00
   Total Energy    Temperature Pressure (bar)
    6.14506e+03    0.00000e+00    0.00000e+00

           Step           Time         Lambda
          18600    18600.00000        0.00000

   Energies (kJ/mol)
        G96Bond       G96Angle    Proper Dih.  Improper Dih.          LJ-14
    3.21883e+02    1.61967e+03    1.46663e+03    3.85703e+02    8.93313e+02
     Coulomb-14        LJ (SR)   Coulomb (SR)      Potential    Kinetic En.
    2.52286e+04   -4.82406e+03   -1.89496e+04    6.14210e+03    0.00000e+00
   Total Energy    Temperature Pressure (bar)
    6.14210e+03    0.00000e+00    0.00000e+00

           Step           Time         Lambda
          18700    18700.00000        0.00000

   Energies (kJ/mol)
        G96Bond       G96Angle    Proper Dih.  Improper Dih.          LJ-14
    3.21825e+02    1.61973e+03    1.46659e+03    3.85828e+02    8.93387e+02
     Coulomb-14        LJ (SR)   Coulomb (SR)      Potential    Kinetic En.
    2.52287e+04   -4.82416e+03   -1.89507e+04    6.14127e+03    0.00000e+00
   Total Energy    Temperature Pressure (bar)
    6.14127e+03    0.00000e+00    0.00000e+00

           Step           Time         Lambda
          18800    18800.00000        0.00000

   Energies (kJ/mol)
        G96Bond       G96Angle    Proper Dih.  Improper Dih.          LJ-14
    3.21767e+02    1.61977e+03    1.46679e+03    3.86002e+02    8.93383e+02
     Coulomb-14        LJ (SR)   Coulomb (SR)      Potential    Kinetic En.
    2.52289e+04   -4.82438e+03   -1.89525e+04    6.13981e+03    0.00000e+00
   Total Energy    Temperature Pressure (bar)
    6.13981e+03    0.00000e+00    0.00000e+00

           Step           Time         Lambda
          18900    18900.00000        0.00000

   Energies (kJ/mol)
        G96Bond       G96Angle    Proper Dih.  Improper Dih.          LJ-14
    3.21759e+02    1.62089e+03    1.46864e+03    3.86578e+02    8.92491e+02
     Coulomb-14        LJ (SR)   Coulomb (SR)      Potential    Kinetic En.
    2.52266e+04   -4.82568e+03   -1.89572e+04    6.13406e+03    0.00000e+00
   Total Energy    Temperature Pressure (bar)
    6.13406e+03    0.00000e+00    0.00000e+00

           Step           Time         Lambda
          19000    19000.00000        0.00000

   Energies (kJ/mol)
        G96Bond       G96Angle    Proper Dih.  Improper Dih.          LJ-14
    3.21655e+02    1.62087e+03    1.46901e+03    3.86577e+02    8.92577e+02
     Coulomb-14        LJ (SR)   Coulomb (SR)      Potential    Kinetic En.
    2.52260e+04   -4.82588e+03   -1.89575e+04    6.13332e+03    0.00000e+00
   Total Energy    Temperature Pressure (bar)
    6.13332e+03    0.00000e+00    0.00000e+00

           Step           Time         Lambda
          19100    19100.00000        0.00000

   Energies (kJ/mol)
        G96Bond       G96Angle    Proper Dih.  Improper Dih.          LJ-14
    3.21668e+02    1.62099e+03    1.46917e+03    3.86627e+02    8.92534e+02
     Coulomb-14        LJ (SR)   Coulomb (SR)      Potential    Kinetic En.
    2.52256e+04   -4.82600e+03   -1.89577e+04    6.13290e+03    0.00000e+00
   Total Energy    Temperature Pressure (bar)
    6.13290e+03    0.00000e+00    0.00000e+00

           Step           Time         Lambda
          19200    19200.00000        0.00000

   Energies (kJ/mol)
        G96Bond       G96Angle    Proper Dih.  Improper Dih.          LJ-14
    3.21664e+02    1.62117e+03    1.46937e+03    3.86695e+02    8.92477e+02
     Coulomb-14        LJ (SR)   Coulomb (SR)      Potential    Kinetic En.
    2.52252e+04   -4.82614e+03   -1.89580e+04    6.13238e+03    0.00000e+00
   Total Energy    Temperature Pressure (bar)
    6.13238e+03    0.00000e+00    0.00000e+00

           Step           Time         Lambda
          19300    19300.00000        0.00000

   Energies (kJ/mol)
        G96Bond       G96Angle    Proper Dih.  Improper Dih.          LJ-14
    3.21698e+02    1.62131e+03    1.46954e+03    3.86756e+02    8.92448e+02
     Coulomb-14        LJ (SR)   Coulomb (SR)      Potential    Kinetic En.
    2.52248e+04   -4.82626e+03   -1.89584e+04    6.13192e+03    0.00000e+00
   Total Energy    Temperature Pressure (bar)
    6.13192e+03    0.00000e+00    0.00000e+00

           Step           Time         Lambda
          19400    19400.00000        0.00000

   Energies (kJ/mol)
        G96Bond       G96Angle    Proper Dih.  Improper Dih.          LJ-14
    3.21842e+02    1.62296e+03    1.47084e+03    3.87190e+02    8.92352e+02
     Coulomb-14        LJ (SR)   Coulomb (SR)      Potential    Kinetic En.
    2.52217e+04   -4.82680e+03   -1.89619e+04    6.12817e+03    0.00000e+00
   Total Energy    Temperature Pressure (bar)
    6.12817e+03    0.00000e+00    0.00000e+00

           Step           Time         Lambda
          19500    19500.00000        0.00000

   Energies (kJ/mol)
        G96Bond       G96Angle    Proper Dih.  Improper Dih.          LJ-14
    3.21867e+02    1.62327e+03    1.47099e+03    3.87270e+02    8.92320e+02
     Coulomb-14        LJ (SR)   Coulomb (SR)      Potential    Kinetic En.
    2.52212e+04   -4.82679e+03   -1.89626e+04    6.12757e+03    0.00000e+00
   Total Energy    Temperature Pressure (bar)
    6.12757e+03    0.00000e+00    0.00000e+00

           Step           Time         Lambda
          19600    19600.00000        0.00000

   Energies (kJ/mol)
        G96Bond       G96Angle    Proper Dih.  Improper Dih.          LJ-14
    3.21908e+02    1.62452e+03    1.47178e+03    3.87599e+02    8.92321e+02
     Coulomb-14        LJ (SR)   Coulomb (SR)      Potential    Kinetic En.
    2.52204e+04   -4.82674e+03   -1.89667e+04    6.12500e+03    0.00000e+00
   Total Energy    Temperature Pressure (bar)
    6.12500e+03    0.00000e+00    0.00000e+00

           Step           Time         Lambda
          19700    19700.00000        0.00000

   Energies (kJ/mol)
        G96Bond       G96Angle    Proper Dih.  Improper Dih.          LJ-14
    3.21867e+02    1.62445e+03    1.47192e+03    3.87618e+02    8.92369e+02
     Coulomb-14        LJ (SR)   Coulomb (SR)      Potential    Kinetic En.
    2.52206e+04   -4.82712e+03   -1.89671e+04    6.12457e+03    0.00000e+00
   Total Energy    Temperature Pressure (bar)
    6.12457e+03    0.00000e+00    0.00000e+00

           Step           Time         Lambda
          19800    19800.00000        0.00000

   Energies (kJ/mol)
        G96Bond       G96Angle    Proper Dih.  Improper Dih.          LJ-14
    3.21984e+02    1.62567e+03    1.47250e+03    3.87988e+02    8.92622e+02
     Coulomb-14        LJ (SR)   Coulomb (SR)      Potential    Kinetic En.
    2.52195e+04   -4.82933e+03   -1.89707e+04    6.12025e+03    0.00000e+00
   Total Energy    Temperature Pressure (bar)
    6.12025e+03    0.00000e+00    0.00000e+00

           Step           Time         Lambda
          19900    19900.00000        0.00000

   Energies (kJ/mol)
        G96Bond       G96Angle    Proper Dih.  Improper Dih.          LJ-14
    3.21998e+02    1.62582e+03    1.47257e+03    3.88062e+02    8.92617e+02
     Coulomb-14        LJ (SR)   Coulomb (SR)      Potential    Kinetic En.
    2.52194e+04   -4.82967e+03   -1.89710e+04    6.11975e+03    0.00000e+00
   Total Energy    Temperature Pressure (bar)
    6.11975e+03    0.00000e+00    0.00000e+00

           Step           Time         Lambda
          20000    20000.00000        0.00000

   Energies (kJ/mol)
        G96Bond       G96Angle    Proper Dih.  Improper Dih.          LJ-14
    3.22036e+02    1.62600e+03    1.47259e+03    3.88139e+02    8.92681e+02
     Coulomb-14        LJ (SR)   Coulomb (SR)      Potential    Kinetic En.
    2.52191e+04   -4.83010e+03   -1.89714e+04    6.11905e+03    0.00000e+00
   Total Energy    Temperature Pressure (bar)
    6.11905e+03    0.00000e+00    0.00000e+00

           Step           Time         Lambda
          20100    20100.00000        0.00000

   Energies (kJ/mol)
        G96Bond       G96Angle    Proper Dih.  Improper Dih.          LJ-14
    3.22117e+02    1.62652e+03    1.47246e+03    3.88405e+02    8.92924e+02
     Coulomb-14        LJ (SR)   Coulomb (SR)      Potential    Kinetic En.
    2.52185e+04   -4.83135e+03   -1.89726e+04    6.11699e+03    0.00000e+00
   Total Energy    Temperature Pressure (bar)
    6.11699e+03    0.00000e+00    0.00000e+00

           Step           Time         Lambda
          20200    20200.00000        0.00000

   Energies (kJ/mol)
        G96Bond       G96Angle    Proper Dih.  Improper Dih.          LJ-14
    3.22140e+02    1.62661e+03    1.47240e+03    3.88466e+02    8.92980e+02
     Coulomb-14        LJ (SR)   Coulomb (SR)      Potential    Kinetic En.
    2.52184e+04   -4.83157e+03   -1.89728e+04    6.11660e+03    0.00000e+00
   Total Energy    Temperature Pressure (bar)
    6.11660e+03    0.00000e+00    0.00000e+00

           Step           Time         Lambda
          20300    20300.00000        0.00000

   Energies (kJ/mol)
        G96Bond       G96Angle    Proper Dih.  Improper Dih.          LJ-14
    3.22165e+02    1.62687e+03    1.47218e+03    3.88640e+02    8.93146e+02
     Coulomb-14        LJ (SR)   Coulomb (SR)      Potential    Kinetic En.
    2.52180e+04   -4.83215e+03   -1.89734e+04    6.11551e+03    0.00000e+00
   Total Energy    Temperature Pressure (bar)
    6.11551e+03    0.00000e+00    0.00000e+00

           Step           Time         Lambda
          20400    20400.00000        0.00000

   Energies (kJ/mol)
        G96Bond       G96Angle    Proper Dih.  Improper Dih.          LJ-14
    3.22165e+02    1.62701e+03    1.47199e+03    3.88739e+02    8.93269e+02
     Coulomb-14        LJ (SR)   Coulomb (SR)      Potential    Kinetic En.
    2.52179e+04   -4.83241e+03   -1.89737e+04    6.11497e+03    0.00000e+00
   Total Energy    Temperature Pressure (bar)
    6.11497e+03    0.00000e+00    0.00000e+00

           Step           Time         Lambda
          20500    20500.00000        0.00000

   Energies (kJ/mol)
        G96Bond       G96Angle    Proper Dih.  Improper Dih.          LJ-14
    3.22345e+02    1.62784e+03    1.47072e+03    3.89083e+02    8.93865e+02
     Coulomb-14        LJ (SR)   Coulomb (SR)      Potential    Kinetic En.
    2.52173e+04   -4.83366e+03   -1.89758e+04    6.11172e+03    0.00000e+00
   Total Energy    Temperature Pressure (bar)
    6.11172e+03    0.00000e+00    0.00000e+00

           Step           Time         Lambda
          20600    20600.00000        0.00000

   Energies (kJ/mol)
        G96Bond       G96Angle    Proper Dih.  Improper Dih.          LJ-14
    3.22367e+02    1.62813e+03    1.47013e+03    3.89168e+02    8.94210e+02
     Coulomb-14        LJ (SR)   Coulomb (SR)      Potential    Kinetic En.
    2.52171e+04   -4.83425e+03   -1.89771e+04    6.10978e+03    0.00000e+00
   Total Energy    Temperature Pressure (bar)
    6.10978e+03    0.00000e+00    0.00000e+00

           Step           Time         Lambda
          20700    20700.00000        0.00000

   Energies (kJ/mol)
        G96Bond       G96Angle    Proper Dih.  Improper Dih.          LJ-14
    3.22430e+02    1.62791e+03    1.47022e+03    3.89177e+02    8.94828e+02
     Coulomb-14        LJ (SR)   Coulomb (SR)      Potential    Kinetic En.
    2.52170e+04   -4.83578e+03   -1.89790e+04    6.10679e+03    0.00000e+00
   Total Energy    Temperature Pressure (bar)
    6.10679e+03    0.00000e+00    0.00000e+00

           Step           Time         Lambda
          20800    20800.00000        0.00000

   Energies (kJ/mol)
        G96Bond       G96Angle    Proper Dih.  Improper Dih.          LJ-14
    3.22426e+02    1.62746e+03    1.46995e+03    3.89112e+02    8.95153e+02
     Coulomb-14        LJ (SR)   Coulomb (SR)      Potential    Kinetic En.
    2.52169e+04   -4.83686e+03   -1.89787e+04    6.10551e+03    0.00000e+00
   Total Energy    Temperature Pressure (bar)
    6.10551e+03    0.00000e+00    0.00000e+00

           Step           Time         Lambda
          20900    20900.00000        0.00000

   Energies (kJ/mol)
        G96Bond       G96Angle    Proper Dih.  Improper Dih.          LJ-14
    3.22418e+02    1.62716e+03    1.46954e+03    3.89077e+02    8.95402e+02
     Coulomb-14        LJ (SR)   Coulomb (SR)      Potential    Kinetic En.
    2.52170e+04   -4.83787e+03   -1.89785e+04    6.10422e+03    0.00000e+00
   Total Energy    Temperature Pressure (bar)
    6.10422e+03    0.00000e+00    0.00000e+00

           Step           Time         Lambda
          21000    21000.00000        0.00000

   Energies (kJ/mol)
        G96Bond       G96Angle    Proper Dih.  Improper Dih.          LJ-14
    3.22399e+02    1.62710e+03    1.46942e+03    3.89075e+02    8.95467e+02
     Coulomb-14        LJ (SR)   Coulomb (SR)      Potential    Kinetic En.
    2.52170e+04   -4.83810e+03   -1.89785e+04    6.10391e+03    0.00000e+00
   Total Energy    Temperature Pressure (bar)
    6.10391e+03    0.00000e+00    0.00000e+00

           Step           Time         Lambda
          21100    21100.00000        0.00000

   Energies (kJ/mol)
        G96Bond       G96Angle    Proper Dih.  Improper Dih.          LJ-14
    3.22311e+02    1.62680e+03    1.46863e+03    3.89105e+02    8.95827e+02
     Coulomb-14        LJ (SR)   Coulomb (SR)      Potential    Kinetic En.
    2.52173e+04   -4.83930e+03   -1.89784e+04    6.10221e+03    0.00000e+00
   Total Energy    Temperature Pressure (bar)
    6.10221e+03    0.00000e+00    0.00000e+00

           Step           Time         Lambda
          21200    21200.00000        0.00000

   Energies (kJ/mol)
        G96Bond       G96Angle    Proper Dih.  Improper Dih.          LJ-14
    3.22024e+02    1.62555e+03    1.46590e+03    3.89227e+02    8.97317e+02
     Coulomb-14        LJ (SR)   Coulomb (SR)      Potential    Kinetic En.
    2.52196e+04   -4.84294e+03   -1.89796e+04    6.09705e+03    0.00000e+00
   Total Energy    Temperature Pressure (bar)
    6.09705e+03    0.00000e+00    0.00000e+00

           Step           Time         Lambda
          21300    21300.00000        0.00000

   Energies (kJ/mol)
        G96Bond       G96Angle    Proper Dih.  Improper Dih.          LJ-14
    3.21991e+02    1.62573e+03    1.46561e+03    3.89197e+02    8.97299e+02
     Coulomb-14        LJ (SR)   Coulomb (SR)      Potential    Kinetic En.
    2.52196e+04   -4.84320e+03   -1.89799e+04    6.09635e+03    0.00000e+00
   Total Energy    Temperature Pressure (bar)
    6.09635e+03    0.00000e+00    0.00000e+00

           Step           Time         Lambda
          21400    21400.00000        0.00000

   Energies (kJ/mol)
        G96Bond       G96Angle    Proper Dih.  Improper Dih.          LJ-14
    3.22039e+02    1.62583e+03    1.46535e+03    3.89203e+02    8.97448e+02
     Coulomb-14        LJ (SR)   Coulomb (SR)      Potential    Kinetic En.
    2.52197e+04   -4.84363e+03   -1.89804e+04    6.09552e+03    0.00000e+00
   Total Energy    Temperature Pressure (bar)
    6.09552e+03    0.00000e+00    0.00000e+00

           Step           Time         Lambda
          21500    21500.00000        0.00000

   Energies (kJ/mol)
        G96Bond       G96Angle    Proper Dih.  Improper Dih.          LJ-14
    3.21879e+02    1.62592e+03    1.46488e+03    3.89146e+02    8.98103e+02
     Coulomb-14        LJ (SR)   Coulomb (SR)      Potential    Kinetic En.
    2.52197e+04   -4.84428e+03   -1.89812e+04    6.09406e+03    0.00000e+00
   Total Energy    Temperature Pressure (bar)
    6.09406e+03    0.00000e+00    0.00000e+00

           Step           Time         Lambda
          21600    21600.00000        0.00000

   Energies (kJ/mol)
        G96Bond       G96Angle    Proper Dih.  Improper Dih.          LJ-14
    3.21975e+02    1.62715e+03    1.46451e+03    3.89238e+02    8.97910e+02
     Coulomb-14        LJ (SR)   Coulomb (SR)      Potential    Kinetic En.
    2.52202e+04   -4.84546e+03   -1.89830e+04    6.09259e+03    0.00000e+00
   Total Energy    Temperature Pressure (bar)
    6.09259e+03    0.00000e+00    0.00000e+00

           Step           Time         Lambda
          21700    21700.00000        0.00000

   Energies (kJ/mol)
        G96Bond       G96Angle    Proper Dih.  Improper Dih.          LJ-14
    3.22282e+02    1.62744e+03    1.46474e+03    3.89241e+02    8.99016e+02
     Coulomb-14        LJ (SR)   Coulomb (SR)      Potential    Kinetic En.
    2.52214e+04   -4.84920e+03   -1.89900e+04    6.08497e+03    0.00000e+00
   Total Energy    Temperature Pressure (bar)
    6.08497e+03    0.00000e+00    0.00000e+00

           Step           Time         Lambda
          21800    21800.00000        0.00000

   Energies (kJ/mol)
        G96Bond       G96Angle    Proper Dih.  Improper Dih.          LJ-14
    3.22278e+02    1.62826e+03    1.46479e+03    3.89262e+02    8.98763e+02
     Coulomb-14        LJ (SR)   Coulomb (SR)      Potential    Kinetic En.
    2.52199e+04   -4.84936e+03   -1.89900e+04    6.08388e+03    0.00000e+00
   Total Energy    Temperature Pressure (bar)
    6.08388e+03    0.00000e+00    0.00000e+00

           Step           Time         Lambda
          21900    21900.00000        0.00000

   Energies (kJ/mol)
        G96Bond       G96Angle    Proper Dih.  Improper Dih.          LJ-14
    3.22500e+02    1.62921e+03    1.46343e+03    3.89599e+02    8.98493e+02
     Coulomb-14        LJ (SR)   Coulomb (SR)      Potential    Kinetic En.
    2.52191e+04   -4.85013e+03   -1.89916e+04    6.08054e+03    0.00000e+00
   Total Energy    Temperature Pressure (bar)
    6.08054e+03    0.00000e+00    0.00000e+00

           Step           Time         Lambda
          22000    22000.00000        0.00000

   Energies (kJ/mol)
        G96Bond       G96Angle    Proper Dih.  Improper Dih.          LJ-14
    3.22378e+02    1.62909e+03    1.46363e+03    3.89465e+02    8.98569e+02
     Coulomb-14        LJ (SR)   Coulomb (SR)      Potential    Kinetic En.
    2.52199e+04   -4.85053e+03   -1.89925e+04    6.07994e+03    0.00000e+00
   Total Energy    Temperature Pressure (bar)
    6.07994e+03    0.00000e+00    0.00000e+00

           Step           Time         Lambda
          22100    22100.00000        0.00000

   Energies (kJ/mol)
        G96Bond       G96Angle    Proper Dih.  Improper Dih.          LJ-14
    3.22400e+02    1.62901e+03    1.46369e+03    3.89485e+02    8.98665e+02
     Coulomb-14        LJ (SR)   Coulomb (SR)      Potential    Kinetic En.
    2.52202e+04   -4.85089e+03   -1.89931e+04    6.07943e+03    0.00000e+00
   Total Energy    Temperature Pressure (bar)
    6.07943e+03    0.00000e+00    0.00000e+00

           Step           Time         Lambda
          22200    22200.00000        0.00000

   Energies (kJ/mol)
        G96Bond       G96Angle    Proper Dih.  Improper Dih.          LJ-14
    3.22425e+02    1.62895e+03    1.46382e+03    3.89529e+02    8.98785e+02
     Coulomb-14        LJ (SR)   Coulomb (SR)      Potential    Kinetic En.
    2.52206e+04   -4.85140e+03   -1.89940e+04    6.07876e+03    0.00000e+00
   Total Energy    Temperature Pressure (bar)
    6.07876e+03    0.00000e+00    0.00000e+00

           Step           Time         Lambda
          22300    22300.00000        0.00000

   Energies (kJ/mol)
        G96Bond       G96Angle    Proper Dih.  Improper Dih.          LJ-14
    3.22388e+02    1.62897e+03    1.46398e+03    3.89574e+02    8.98903e+02
     Coulomb-14        LJ (SR)   Coulomb (SR)      Potential    Kinetic En.
    2.52210e+04   -4.85193e+03   -1.89948e+04    6.07811e+03    0.00000e+00
   Total Energy    Temperature Pressure (bar)
    6.07811e+03    0.00000e+00    0.00000e+00

           Step           Time         Lambda
          22400    22400.00000        0.00000

   Energies (kJ/mol)
        G96Bond       G96Angle    Proper Dih.  Improper Dih.          LJ-14
    3.22387e+02    1.62897e+03    1.46418e+03    3.89634e+02    8.99045e+02
     Coulomb-14        LJ (SR)   Coulomb (SR)      Potential    Kinetic En.
    2.52214e+04   -4.85255e+03   -1.89957e+04    6.07737e+03    0.00000e+00
   Total Energy    Temperature Pressure (bar)
    6.07737e+03    0.00000e+00    0.00000e+00

           Step           Time         Lambda
          22500    22500.00000        0.00000

   Energies (kJ/mol)
        G96Bond       G96Angle    Proper Dih.  Improper Dih.          LJ-14
    3.22407e+02    1.62893e+03    1.46441e+03    3.89705e+02    8.99151e+02
     Coulomb-14        LJ (SR)   Coulomb (SR)      Potential    Kinetic En.
    2.52217e+04   -4.85317e+03   -1.89965e+04    6.07663e+03    0.00000e+00
   Total Energy    Temperature Pressure (bar)
    6.07663e+03    0.00000e+00    0.00000e+00

           Step           Time         Lambda
          22600    22600.00000        0.00000

   Energies (kJ/mol)
        G96Bond       G96Angle    Proper Dih.  Improper Dih.          LJ-14
    3.22430e+02    1.62894e+03    1.46460e+03    3.89750e+02    8.99253e+02
     Coulomb-14        LJ (SR)   Coulomb (SR)      Potential    Kinetic En.
    2.52219e+04   -4.85373e+03   -1.89972e+04    6.07599e+03    0.00000e+00
   Total Energy    Temperature Pressure (bar)
    6.07599e+03    0.00000e+00    0.00000e+00

           Step           Time         Lambda
          22700    22700.00000        0.00000

   Energies (kJ/mol)
        G96Bond       G96Angle    Proper Dih.  Improper Dih.          LJ-14
    3.22459e+02    1.62896e+03    1.46484e+03    3.89818e+02    8.99352e+02
     Coulomb-14        LJ (SR)   Coulomb (SR)      Potential    Kinetic En.
    2.52222e+04   -4.85439e+03   -1.89980e+04    6.07519e+03    0.00000e+00
   Total Energy    Temperature Pressure (bar)
    6.07519e+03    0.00000e+00    0.00000e+00

           Step           Time         Lambda
          22800    22800.00000        0.00000

   Energies (kJ/mol)
        G96Bond       G96Angle    Proper Dih.  Improper Dih.          LJ-14
    3.22559e+02    1.62907e+03    1.46525e+03    3.89930e+02    8.99456e+02
     Coulomb-14        LJ (SR)   Coulomb (SR)      Potential    Kinetic En.
    2.52224e+04   -4.85554e+03   -1.89994e+04    6.07378e+03    0.00000e+00
   Total Energy    Temperature Pressure (bar)
    6.07378e+03    0.00000e+00    0.00000e+00

           Step           Time         Lambda
          22900    22900.00000        0.00000

   Energies (kJ/mol)
        G96Bond       G96Angle    Proper Dih.  Improper Dih.          LJ-14
    3.22553e+02    1.62908e+03    1.46543e+03    3.89981e+02    8.99556e+02
     Coulomb-14        LJ (SR)   Coulomb (SR)      Potential    Kinetic En.
    2.52225e+04   -4.85602e+03   -1.90000e+04    6.07311e+03    0.00000e+00
   Total Energy    Temperature Pressure (bar)
    6.07311e+03    0.00000e+00    0.00000e+00

           Step           Time         Lambda
          23000    23000.00000        0.00000

   Energies (kJ/mol)
        G96Bond       G96Angle    Proper Dih.  Improper Dih.          LJ-14
    3.23210e+02    1.63039e+03    1.46745e+03    3.90538e+02    8.99553e+02
     Coulomb-14        LJ (SR)   Coulomb (SR)      Potential    Kinetic En.
    2.52224e+04   -4.86104e+03   -1.90071e+04    6.06542e+03    0.00000e+00
   Total Energy    Temperature Pressure (bar)
    6.06542e+03    0.00000e+00    0.00000e+00

           Step           Time         Lambda
          23100    23100.00000        0.00000

   Energies (kJ/mol)
        G96Bond       G96Angle    Proper Dih.  Improper Dih.          LJ-14
    3.23491e+02    1.63061e+03    1.46800e+03    3.90328e+02    8.99441e+02
     Coulomb-14        LJ (SR)   Coulomb (SR)      Potential    Kinetic En.
    2.52224e+04   -4.86189e+03   -1.90102e+04    6.06216e+03    0.00000e+00
   Total Energy    Temperature Pressure (bar)
    6.06216e+03    0.00000e+00    0.00000e+00

           Step           Time         Lambda
          23200    23200.00000        0.00000

   Energies (kJ/mol)
        G96Bond       G96Angle    Proper Dih.  Improper Dih.          LJ-14
    3.23272e+02    1.63044e+03    1.46873e+03    3.89919e+02    8.99823e+02
     Coulomb-14        LJ (SR)   Coulomb (SR)      Potential    Kinetic En.
    2.52225e+04   -4.86284e+03   -1.90129e+04    6.05889e+03    0.00000e+00
   Total Energy    Temperature Pressure (bar)
    6.05889e+03    0.00000e+00    0.00000e+00

           Step           Time         Lambda
          23300    23300.00000        0.00000

   Energies (kJ/mol)
        G96Bond       G96Angle    Proper Dih.  Improper Dih.          LJ-14
    3.23253e+02    1.63041e+03    1.46904e+03    3.89762e+02    8.99803e+02
     Coulomb-14        LJ (SR)   Coulomb (SR)      Potential    Kinetic En.
    2.52225e+04   -4.86311e+03   -1.90138e+04    6.05786e+03    0.00000e+00
   Total Energy    Temperature Pressure (bar)
    6.05786e+03    0.00000e+00    0.00000e+00

           Step           Time         Lambda
          23400    23400.00000        0.00000

   Energies (kJ/mol)
        G96Bond       G96Angle    Proper Dih.  Improper Dih.          LJ-14
    3.23312e+02    1.63033e+03    1.46928e+03    3.89653e+02    8.99792e+02
     Coulomb-14        LJ (SR)   Coulomb (SR)      Potential    Kinetic En.
    2.52225e+04   -4.86333e+03   -1.90144e+04    6.05707e+03    0.00000e+00
   Total Energy    Temperature Pressure (bar)
    6.05707e+03    0.00000e+00    0.00000e+00

           Step           Time         Lambda
          23500    23500.00000        0.00000

   Energies (kJ/mol)
        G96Bond       G96Angle    Proper Dih.  Improper Dih.          LJ-14
    3.23339e+02    1.63027e+03    1.46961e+03    3.89506e+02    8.99744e+02
     Coulomb-14        LJ (SR)   Coulomb (SR)      Potential    Kinetic En.
    2.52225e+04   -4.86359e+03   -1.90153e+04    6.05606e+03    0.00000e+00
   Total Energy    Temperature Pressure (bar)
    6.05606e+03    0.00000e+00    0.00000e+00

           Step           Time         Lambda
          23600    23600.00000        0.00000

   Energies (kJ/mol)
        G96Bond       G96Angle    Proper Dih.  Improper Dih.          LJ-14
    3.23352e+02    1.63022e+03    1.46992e+03    3.89373e+02    8.99717e+02
     Coulomb-14        LJ (SR)   Coulomb (SR)      Potential    Kinetic En.
    2.52225e+04   -4.86385e+03   -1.90160e+04    6.05518e+03    0.00000e+00
   Total Energy    Temperature Pressure (bar)
    6.05518e+03    0.00000e+00    0.00000e+00

           Step           Time         Lambda
          23700    23700.00000        0.00000

   Energies (kJ/mol)
        G96Bond       G96Angle    Proper Dih.  Improper Dih.          LJ-14
    3.23352e+02    1.63020e+03    1.47036e+03    3.89196e+02    8.99630e+02
     Coulomb-14        LJ (SR)   Coulomb (SR)      Potential    Kinetic En.
    2.52225e+04   -4.86420e+03   -1.90171e+04    6.05396e+03    0.00000e+00
   Total Energy    Temperature Pressure (bar)
    6.05396e+03    0.00000e+00    0.00000e+00

           Step           Time         Lambda
          23800    23800.00000        0.00000

   Energies (kJ/mol)
        G96Bond       G96Angle    Proper Dih.  Improper Dih.          LJ-14
    3.23513e+02    1.63014e+03    1.47097e+03    3.88909e+02    8.99430e+02
     Coulomb-14        LJ (SR)   Coulomb (SR)      Potential    Kinetic En.
    2.52224e+04   -4.86467e+03   -1.90184e+04    6.05235e+03    0.00000e+00
   Total Energy    Temperature Pressure (bar)
    6.05235e+03    0.00000e+00    0.00000e+00

           Step           Time         Lambda
          23900    23900.00000        0.00000

   Energies (kJ/mol)
        G96Bond       G96Angle    Proper Dih.  Improper Dih.          LJ-14
    3.23351e+02    1.63009e+03    1.47122e+03    3.88859e+02    8.99449e+02
     Coulomb-14        LJ (SR)   Coulomb (SR)      Potential    Kinetic En.
    2.52225e+04   -4.86490e+03   -1.90189e+04    6.05165e+03    0.00000e+00
   Total Energy    Temperature Pressure (bar)
    6.05165e+03    0.00000e+00    0.00000e+00

           Step           Time         Lambda
          24000    24000.00000        0.00000

   Energies (kJ/mol)
        G96Bond       G96Angle    Proper Dih.  Improper Dih.          LJ-14
    3.23318e+02    1.63004e+03    1.47153e+03    3.88731e+02    8.99350e+02
     Coulomb-14        LJ (SR)   Coulomb (SR)      Potential    Kinetic En.
    2.52225e+04   -4.86519e+03   -1.90196e+04    6.05070e+03    0.00000e+00
   Total Energy    Temperature Pressure (bar)
    6.05070e+03    0.00000e+00    0.00000e+00

           Step           Time         Lambda
          24100    24100.00000        0.00000

   Energies (kJ/mol)
        G96Bond       G96Angle    Proper Dih.  Improper Dih.          LJ-14
    3.23338e+02    1.63005e+03    1.47180e+03    3.88620e+02    8.99246e+02
     Coulomb-14        LJ (SR)   Coulomb (SR)      Potential    Kinetic En.
    2.52225e+04   -4.86551e+03   -1.90203e+04    6.04969e+03    0.00000e+00
   Total Energy    Temperature Pressure (bar)
    6.04969e+03    0.00000e+00    0.00000e+00

           Step           Time         Lambda
          24200    24200.00000        0.00000

   Energies (kJ/mol)
        G96Bond       G96Angle    Proper Dih.  Improper Dih.          LJ-14
    3.23346e+02    1.63000e+03    1.47192e+03    3.88502e+02    8.99210e+02
     Coulomb-14        LJ (SR)   Coulomb (SR)      Potential    Kinetic En.
    2.52224e+04   -4.86578e+03   -1.90209e+04    6.04873e+03    0.00000e+00
   Total Energy    Temperature Pressure (bar)
    6.04873e+03    0.00000e+00    0.00000e+00

           Step           Time         Lambda
          24300    24300.00000        0.00000

   Energies (kJ/mol)
        G96Bond       G96Angle    Proper Dih.  Improper Dih.          LJ-14
    3.23333e+02    1.63000e+03    1.47193e+03    3.88437e+02    8.99181e+02
     Coulomb-14        LJ (SR)   Coulomb (SR)      Potential    Kinetic En.
    2.52224e+04   -4.86593e+03   -1.90212e+04    6.04812e+03    0.00000e+00
   Total Energy    Temperature Pressure (bar)
    6.04812e+03    0.00000e+00    0.00000e+00

           Step           Time         Lambda
          24400    24400.00000        0.00000

   Energies (kJ/mol)
        G96Bond       G96Angle    Proper Dih.  Improper Dih.          LJ-14
    3.23320e+02    1.63001e+03    1.47187e+03    3.88374e+02    8.99151e+02
     Coulomb-14        LJ (SR)   Coulomb (SR)      Potential    Kinetic En.
    2.52224e+04   -4.86608e+03   -1.90216e+04    6.04746e+03    0.00000e+00
   Total Energy    Temperature Pressure (bar)
    6.04746e+03    0.00000e+00    0.00000e+00

           Step           Time         Lambda
          24500    24500.00000        0.00000

   Energies (kJ/mol)
        G96Bond       G96Angle    Proper Dih.  Improper Dih.          LJ-14
    3.23309e+02    1.63035e+03    1.47144e+03    3.88161e+02    8.98770e+02
     Coulomb-14        LJ (SR)   Coulomb (SR)      Potential    Kinetic En.
    2.52218e+04   -4.86687e+03   -1.90229e+04    6.04407e+03    0.00000e+00
   Total Energy    Temperature Pressure (bar)
    6.04407e+03    0.00000e+00    0.00000e+00

           Step           Time         Lambda
          24600    24600.00000        0.00000

   Energies (kJ/mol)
        G96Bond       G96Angle    Proper Dih.  Improper Dih.          LJ-14
    3.23288e+02    1.63068e+03    1.47132e+03    3.88035e+02    8.98452e+02
     Coulomb-14        LJ (SR)   Coulomb (SR)      Potential    Kinetic En.
    2.52215e+04   -4.86734e+03   -1.90237e+04    6.04220e+03    0.00000e+00
   Total Energy    Temperature Pressure (bar)
    6.04220e+03    0.00000e+00    0.00000e+00

           Step           Time         Lambda
          24700    24700.00000        0.00000

   Energies (kJ/mol)
        G96Bond       G96Angle    Proper Dih.  Improper Dih.          LJ-14
    3.23278e+02    1.63076e+03    1.47132e+03    3.88017e+02    8.98393e+02
     Coulomb-14        LJ (SR)   Coulomb (SR)      Potential    Kinetic En.
    2.52214e+04   -4.86749e+03   -1.90239e+04    6.04177e+03    0.00000e+00
   Total Energy    Temperature Pressure (bar)
    6.04177e+03    0.00000e+00    0.00000e+00

           Step           Time         Lambda
          24800    24800.00000        0.00000

   Energies (kJ/mol)
        G96Bond       G96Angle    Proper Dih.  Improper Dih.          LJ-14
    3.23250e+02    1.63093e+03    1.47133e+03    3.87983e+02    8.98291e+02
     Coulomb-14        LJ (SR)   Coulomb (SR)      Potential    Kinetic En.
    2.52213e+04   -4.86782e+03   -1.90244e+04    6.04087e+03    0.00000e+00
   Total Energy    Temperature Pressure (bar)
    6.04087e+03    0.00000e+00    0.00000e+00

           Step           Time         Lambda
          24900    24900.00000        0.00000

   Energies (kJ/mol)
        G96Bond       G96Angle    Proper Dih.  Improper Dih.          LJ-14
    3.23220e+02    1.63119e+03    1.47139e+03    3.87946e+02    8.98124e+02
     Coulomb-14        LJ (SR)   Coulomb (SR)      Potential    Kinetic En.
    2.52211e+04   -4.86843e+03   -1.90251e+04    6.03949e+03    0.00000e+00
   Total Energy    Temperature Pressure (bar)
    6.03949e+03    0.00000e+00    0.00000e+00

           Step           Time         Lambda
          25000    25000.00000        0.00000

   Energies (kJ/mol)
        G96Bond       G96Angle    Proper Dih.  Improper Dih.          LJ-14
    3.23184e+02    1.63150e+03    1.47142e+03    3.87935e+02    8.97982e+02
     Coulomb-14        LJ (SR)   Coulomb (SR)      Potential    Kinetic En.
    2.52210e+04   -4.86909e+03   -1.90257e+04    6.03822e+03    0.00000e+00
   Total Energy    Temperature Pressure (bar)
    6.03822e+03    0.00000e+00    0.00000e+00


Stepsize too small, or no change in energy.
Converged to machine precision,
but not to the requested precision Fmax < 0

Polak-Ribiere Conjugate Gradients did not converge to Fmax < 0 in 25001 steps.
Potential Energy  =  6.03821560996849e+03
Maximum force     =  3.48312957870562e+01 on atom 466
Norm of force     =  7.97584684994879e-01

Performed 30776 energy evaluations in total.

	M E G A - F L O P S   A C C O U N T I N G

   RF=Reaction-Field  FE=Free Energy  SCFE=Soft-Core/Free Energy
   T=Tabulated        W3=SPC/TIP3p    W4=TIP4p (single or pairs)
   NF=No Forces

 Computing:                        M-Number         M-Flops  % of Flops
-----------------------------------------------------------------------
 VdW(T)                         2918.103080   157577.566320    17.9
 Coul(T)                        1466.682377    61600.659834     7.0
 Coul(T) + VdW(T)               1651.365219   112292.834892    12.8
 Outer nonbonded loop            170.974691     1709.746910     0.2
 1,4 nonbonded interactions      157.024254    14132.182860     1.6
 NS-Pairs                      23111.218725   485335.593225    55.3
 CG-CoM                           37.701825     1093.352925     0.1
 Bonds                            87.529788     3763.780884     0.4
 Angles                          127.847658    20839.168254     2.4
 Propers                          47.765904    10938.392016     1.2
 Impropers                        43.026246     8949.459168     1.0
-----------------------------------------------------------------------
 Total                                        878232.737288   100.0
-----------------------------------------------------------------------

               NODE (s)   Real (s)      (%)
       Time:    723.000    723.000    100.0
                       12:03
Finished mdrun on node 0 Mon Jul 18 06:39:20 2016
