# Supplementary material for: Computational Modeling of complete HOXB13 protein for predicting the functional effect of SNPs and the associated role in hereditary prostate cancer
Source: Sci Rep. 2017 Mar 8;7:43830. doi: 10.1038/srep43830 (PMC5363706; doi:10.1038/srep43830)
Supplement: Supplementary Dataset [file srep43830-s1.zip › SR Supplementary Data Files Complete/Energy minimised protein/C63Y.log.txt]

Log file opened on Mon Jul 18 06:38:53 2016
Host: lorentz.dynstr.pasteur.fr  pid: 25780  nodeid: 0  nnodes:  1
The Gromacs distribution was built Thu Jan 26 01:39:00 CET 2006 by
root@lorentz.immstr.pasteur.fr (Linux 2.6.9-5.0.3.ELsmp x86_64)


                         :-)  G  R  O  M  A  C  S  (-:

              GROningen Mixture of Alchemy and Childrens' Stories

                             :-)  VERSION 3.3  (-:


      Written by David van der Spoel, Erik Lindahl, Berk Hess, and others.
       Copyright (c) 1991-2000, University of Groningen, The Netherlands.
             Copyright (c) 2001-2004, The GROMACS development team,
            check out http://www.gromacs.org for more information.

         This program is free software; you can redistribute it and/or
          modify it under the terms of the GNU General Public License
         as published by the Free Software Foundation; either version 2
             of the License, or (at your option) any later version.

 :-)  /data/delarue_www/executables/gromacs/bin/mdrun_d (double precision)  (-:


++++ PLEASE READ AND CITE THE FOLLOWING REFERENCE ++++
E. Lindahl and B. Hess and D. van der Spoel
GROMACS 3.0: A package for molecular simulation and trajectory analysis
J. Mol. Mod. 7 (2001) pp. 306-317
-------- -------- --- Thank You --- -------- --------


++++ PLEASE READ AND CITE THE FOLLOWING REFERENCE ++++
H. J. C. Berendsen, D. van der Spoel and R. van Drunen
GROMACS: A message-passing parallel molecular dynamics implementation
Comp. Phys. Comm. 91 (1995) pp. 43-56
-------- -------- --- Thank You --- -------- --------

Input Parameters:
   integrator           = cg
   nsteps               = 25000
   init_step            = 0
   ns_type              = Simple
   nstlist              = 10
   ndelta               = 2
   bDomDecomp           = FALSE
   decomp_dir           = 0
   nstcomm              = 1
   comm_mode            = Linear
   nstcheckpoint        = 1000
   nstlog               = 100
   nstxout              = 0
   nstvout              = 0
   nstfout              = 0
   nstenergy            = 0
   nstxtcout            = 0
   init_t               = 0
   delta_t              = 0.001
   xtcprec              = 1000
   nkx                  = 0
   nky                  = 0
   nkz                  = 0
   pme_order            = 4
   ewald_rtol           = 1e-05
   ewald_geometry       = 0
   epsilon_surface      = 0
   optimize_fft         = FALSE
   ePBC                 = no
   bUncStart            = FALSE
   bShakeSOR            = FALSE
   etc                  = No
   epc                  = No
   epctype              = Isotropic
   tau_p                = 1
   ref_p (3x3):
      ref_p[    0]={ 0.00000e+00,  0.00000e+00,  0.00000e+00}
      ref_p[    1]={ 0.00000e+00,  0.00000e+00,  0.00000e+00}
      ref_p[    2]={ 0.00000e+00,  0.00000e+00,  0.00000e+00}
   compress (3x3):
      compress[    0]={ 0.00000e+00,  0.00000e+00,  0.00000e+00}
      compress[    1]={ 0.00000e+00,  0.00000e+00,  0.00000e+00}
      compress[    2]={ 0.00000e+00,  0.00000e+00,  0.00000e+00}
   andersen_seed        = 815131
   rlist                = 1.4
   coulombtype          = Shift
   rcoulomb_switch      = 0
   rcoulomb             = 1
   vdwtype              = Shift
   rvdw_switch          = 0
   rvdw                 = 1
   epsilon_r            = 1
   epsilon_rf           = 1
   tabext               = 1
   gb_algorithm         = Still
   nstgbradii           = 1
   rgbradii             = 2
   gb_saltconc          = 0
   implicit_solvent     = No
   DispCorr             = No
   fudgeQQ              = 1
   free_energy          = no
   init_lambda          = 0
   sc_alpha             = 0
   sc_power             = 1
   sc_sigma             = 0.3
   delta_lambda         = 0
   disre_weighting      = Conservative
   disre_mixed          = FALSE
   dr_fc                = 1000
   dr_tau               = 0
   nstdisreout          = 100
   orires_fc            = 0
   orires_tau           = 0
   nstorireout          = 100
   dihre-fc             = 1000
   dihre-tau            = 0
   nstdihreout          = 100
   em_stepsize          = 0.01
   em_tol               = 0
   niter                = 20
   fc_stepsize          = 0
   nstcgsteep           = 1000
   nbfgscorr            = 10
   ConstAlg             = Lincs
   shake_tol            = 0.0001
   lincs_order          = 4
   lincs_warnangle      = 30
   lincs_iter           = 1
   bd_fric              = 0
   ld_seed              = 1993
   cos_accel            = 0
   deform (3x3):
      deform[    0]={ 0.00000e+00,  0.00000e+00,  0.00000e+00}
      deform[    1]={ 0.00000e+00,  0.00000e+00,  0.00000e+00}
      deform[    2]={ 0.00000e+00,  0.00000e+00,  0.00000e+00}
   userint1             = 0
   userint2             = 0
   userint3             = 0
   userint4             = 0
   userreal1            = 0
   userreal2            = 0
   userreal3            = 0
   userreal4            = 0
grpopts:
   nrdf:	        8343
   ref_t:	           0
   tau_t:	           0
anneal:		          No
ann_npoints:	           0
   acc:	           0           0           0
   nfreeze:           N           N           N
   energygrp_flags[  0]: 0
   efield-x:
      n = 0
   efield-xt:
      n = 0
   efield-y:
      n = 0
   efield-yt:
      n = 0
   efield-z:
      n = 0
   efield-zt:
      n = 0
   bQMMM                = FALSE
   QMconstraints        = 0
   QMMMscheme           = 0
   scalefactor          = 1
qm_opts:
   ngQM                 = 0
CPU=  0, lastcg= 1227, targetcg=  614, myshift=    0
nsb->shift =   1, nsb->bshift=  0
Neighbor Search Blocks
nsb->nodeid:         0
nsb->nnodes:      1
nsb->cgtotal:  1228
nsb->natoms:   2782
nsb->shift:       1
nsb->bshift:      0
Nodeid   index  homenr  cgload  workload
     0       0    2782    1228      1228

Table routines are used for coulomb: TRUE
Table routines are used for vdw:     TRUE
Using shifted Lennard-Jones, switch between 0 and 1 nm
Cut-off's:   NS: 1.4   Coulomb: 1   LJ: 1
System total charge: 0.000
Generated table with 4800 data points for Shift.
Tabscale = 2000 points/nm
Generated table with 4800 data points for LJ6Shift.
Tabscale = 2000 points/nm
Generated table with 4800 data points for LJ12Shift.
Tabscale = 2000 points/nm
Generated table with 2000 data points for 1-4 COUL.
Tabscale = 2000 points/nm
Generated table with 2000 data points for 1-4 LJ6.
Tabscale = 2000 points/nm
Generated table with 2000 data points for 1-4 LJ12.
Tabscale = 2000 points/nm
Initiating Polak-Ribiere Conjugate Gradients
Center of mass motion removal mode is Linear
We have the following groups for center of mass motion removal:
  0:  rest, initial mass: 2782
Started Polak-Ribiere Conjugate Gradients on node 0 Mon Jul 18 06:38:53 2016
Polak-Ribiere Conjugate Gradients:
   Tolerance (Fmax)   =  0.00000e+00
   Number of steps    =        25000
Configuring nonbonded kernels...
Testing x86_64 SSE2 support... present.


           Step           Time         Lambda
              0        0.00000        0.00000

   Energies (kJ/mol)
        G96Bond       G96Angle    Proper Dih.  Improper Dih.          LJ-14
    4.40671e+03    2.20896e+03    1.64709e+03    4.05804e+02    5.03573e+03
     Coulomb-14        LJ (SR)   Coulomb (SR)      Potential    Kinetic En.
    2.77012e+04    1.94642e+02   -1.82312e+04    2.33690e+04    0.00000e+00
   Total Energy    Temperature Pressure (bar)
    2.33690e+04    0.00000e+00    0.00000e+00

   F-max             =  1.87188e+04 on atom 453
   F-Norm            =  8.90666e+04

           Step           Time         Lambda
              0        0.00000        0.00000

   Energies (kJ/mol)
        G96Bond       G96Angle    Proper Dih.  Improper Dih.          LJ-14
    3.86394e+03    2.10735e+03    1.64681e+03    4.02778e+02    4.99133e+03
     Coulomb-14        LJ (SR)   Coulomb (SR)      Potential    Kinetic En.
    2.76814e+04    6.64255e+01   -1.82348e+04    2.25252e+04    0.00000e+00
   Total Energy    Temperature Pressure (bar)
    2.25252e+04    0.00000e+00    0.00000e+00

           Step           Time         Lambda
            100      100.00000        0.00000

   Energies (kJ/mol)
        G96Bond       G96Angle    Proper Dih.  Improper Dih.          LJ-14
    3.07743e+02    1.63234e+03    1.61122e+03    3.57269e+02    9.70130e+02
     Coulomb-14        LJ (SR)   Coulomb (SR)      Potential    Kinetic En.
    2.56542e+04   -4.36636e+03   -1.75510e+04    8.61555e+03    0.00000e+00
   Total Energy    Temperature Pressure (bar)
    8.61555e+03    0.00000e+00    0.00000e+00

           Step           Time         Lambda
            200      200.00000        0.00000

   Energies (kJ/mol)
        G96Bond       G96Angle    Proper Dih.  Improper Dih.          LJ-14
    3.12209e+02    1.61854e+03    1.57081e+03    3.45122e+02    9.20552e+02
     Coulomb-14        LJ (SR)   Coulomb (SR)      Potential    Kinetic En.
    2.55714e+04   -4.40864e+03   -1.75956e+04    8.33441e+03    0.00000e+00
   Total Energy    Temperature Pressure (bar)
    8.33441e+03    0.00000e+00    0.00000e+00

           Step           Time         Lambda
            300      300.00000        0.00000

   Energies (kJ/mol)
        G96Bond       G96Angle    Proper Dih.  Improper Dih.          LJ-14
    3.18965e+02    1.61305e+03    1.51564e+03    3.45748e+02    9.03570e+02
     Coulomb-14        LJ (SR)   Coulomb (SR)      Potential    Kinetic En.
    2.55081e+04   -4.42533e+03   -1.77210e+04    8.05873e+03    0.00000e+00
   Total Energy    Temperature Pressure (bar)
    8.05873e+03    0.00000e+00    0.00000e+00

           Step           Time         Lambda
            400      400.00000        0.00000

   Energies (kJ/mol)
        G96Bond       G96Angle    Proper Dih.  Improper Dih.          LJ-14
    3.22055e+02    1.61553e+03    1.48787e+03    3.48323e+02    8.93129e+02
     Coulomb-14        LJ (SR)   Coulomb (SR)      Potential    Kinetic En.
    2.54804e+04   -4.42895e+03   -1.78482e+04    7.87023e+03    0.00000e+00
   Total Energy    Temperature Pressure (bar)
    7.87023e+03    0.00000e+00    0.00000e+00

           Step           Time         Lambda
            500      500.00000        0.00000

   Energies (kJ/mol)
        G96Bond       G96Angle    Proper Dih.  Improper Dih.          LJ-14
    3.23813e+02    1.61724e+03    1.46715e+03    3.49861e+02    8.91856e+02
     Coulomb-14        LJ (SR)   Coulomb (SR)      Potential    Kinetic En.
    2.54580e+04   -4.43939e+03   -1.79345e+04    7.73399e+03    0.00000e+00
   Total Energy    Temperature Pressure (bar)
    7.73399e+03    0.00000e+00    0.00000e+00

           Step           Time         Lambda
            600      600.00000        0.00000

   Energies (kJ/mol)
        G96Bond       G96Angle    Proper Dih.  Improper Dih.          LJ-14
    3.23761e+02    1.61554e+03    1.45216e+03    3.49318e+02    8.90965e+02
     Coulomb-14        LJ (SR)   Coulomb (SR)      Potential    Kinetic En.
    2.54406e+04   -4.44858e+03   -1.79983e+04    7.62541e+03    0.00000e+00
   Total Energy    Temperature Pressure (bar)
    7.62541e+03    0.00000e+00    0.00000e+00

           Step           Time         Lambda
            700      700.00000        0.00000

   Energies (kJ/mol)
        G96Bond       G96Angle    Proper Dih.  Improper Dih.          LJ-14
    3.23588e+02    1.61484e+03    1.44613e+03    3.48136e+02    8.89007e+02
     Coulomb-14        LJ (SR)   Coulomb (SR)      Potential    Kinetic En.
    2.54371e+04   -4.45390e+03   -1.80174e+04    7.58755e+03    0.00000e+00
   Total Energy    Temperature Pressure (bar)
    7.58755e+03    0.00000e+00    0.00000e+00

           Step           Time         Lambda
            800      800.00000        0.00000

   Energies (kJ/mol)
        G96Bond       G96Angle    Proper Dih.  Improper Dih.          LJ-14
    3.23694e+02    1.61318e+03    1.43907e+03    3.47110e+02    8.87704e+02
     Coulomb-14        LJ (SR)   Coulomb (SR)      Potential    Kinetic En.
    2.54329e+04   -4.45990e+03   -1.80352e+04    7.54857e+03    0.00000e+00
   Total Energy    Temperature Pressure (bar)
    7.54857e+03    0.00000e+00    0.00000e+00

           Step           Time         Lambda
            900      900.00000        0.00000

   Energies (kJ/mol)
        G96Bond       G96Angle    Proper Dih.  Improper Dih.          LJ-14
    3.24327e+02    1.60517e+03    1.43333e+03    3.46034e+02    8.86064e+02
     Coulomb-14        LJ (SR)   Coulomb (SR)      Potential    Kinetic En.
    2.54272e+04   -4.47597e+03   -1.80722e+04    7.47396e+03    0.00000e+00
   Total Energy    Temperature Pressure (bar)
    7.47396e+03    0.00000e+00    0.00000e+00

           Step           Time         Lambda
           1000     1000.00000        0.00000

   Energies (kJ/mol)
        G96Bond       G96Angle    Proper Dih.  Improper Dih.          LJ-14
    3.23517e+02    1.60064e+03    1.43503e+03    3.44723e+02    8.90487e+02
     Coulomb-14        LJ (SR)   Coulomb (SR)      Potential    Kinetic En.
    2.54218e+04   -4.49057e+03   -1.81158e+04    7.40984e+03    0.00000e+00
   Total Energy    Temperature Pressure (bar)
    7.40984e+03    0.00000e+00    0.00000e+00

           Step           Time         Lambda
           1100     1100.00000        0.00000

   Energies (kJ/mol)
        G96Bond       G96Angle    Proper Dih.  Improper Dih.          LJ-14
    3.23732e+02    1.60102e+03    1.43151e+03    3.43849e+02    8.95703e+02
     Coulomb-14        LJ (SR)   Coulomb (SR)      Potential    Kinetic En.
    2.54201e+04   -4.48940e+03   -1.81906e+04    7.33588e+03    0.00000e+00
   Total Energy    Temperature Pressure (bar)
    7.33588e+03    0.00000e+00    0.00000e+00

           Step           Time         Lambda
           1200     1200.00000        0.00000

   Energies (kJ/mol)
        G96Bond       G96Angle    Proper Dih.  Improper Dih.          LJ-14
    3.24230e+02    1.60250e+03    1.43027e+03    3.43784e+02    8.97705e+02
     Coulomb-14        LJ (SR)   Coulomb (SR)      Potential    Kinetic En.
    2.54160e+04   -4.49329e+03   -1.82181e+04    7.30310e+03    0.00000e+00
   Total Energy    Temperature Pressure (bar)
    7.30310e+03    0.00000e+00    0.00000e+00

           Step           Time         Lambda
           1300     1300.00000        0.00000

   Energies (kJ/mol)
        G96Bond       G96Angle    Proper Dih.  Improper Dih.          LJ-14
    3.24694e+02    1.60403e+03    1.42941e+03    3.44160e+02    8.98269e+02
     Coulomb-14        LJ (SR)   Coulomb (SR)      Potential    Kinetic En.
    2.54104e+04   -4.49773e+03   -1.82333e+04    7.27990e+03    0.00000e+00
   Total Energy    Temperature Pressure (bar)
    7.27990e+03    0.00000e+00    0.00000e+00

           Step           Time         Lambda
           1400     1400.00000        0.00000

   Energies (kJ/mol)
        G96Bond       G96Angle    Proper Dih.  Improper Dih.          LJ-14
    3.27049e+02    1.60955e+03    1.42262e+03    3.47773e+02    9.01547e+02
     Coulomb-14        LJ (SR)   Coulomb (SR)      Potential    Kinetic En.
    2.53958e+04   -4.50961e+03   -1.82727e+04    7.22205e+03    0.00000e+00
   Total Energy    Temperature Pressure (bar)
    7.22205e+03    0.00000e+00    0.00000e+00

           Step           Time         Lambda
           1500     1500.00000        0.00000

   Energies (kJ/mol)
        G96Bond       G96Angle    Proper Dih.  Improper Dih.          LJ-14
    3.26421e+02    1.60766e+03    1.41977e+03    3.47074e+02    9.02166e+02
     Coulomb-14        LJ (SR)   Coulomb (SR)      Potential    Kinetic En.
    2.53985e+04   -4.51394e+03   -1.82808e+04    7.20694e+03    0.00000e+00
   Total Energy    Temperature Pressure (bar)
    7.20694e+03    0.00000e+00    0.00000e+00

           Step           Time         Lambda
           1600     1600.00000        0.00000

   Energies (kJ/mol)
        G96Bond       G96Angle    Proper Dih.  Improper Dih.          LJ-14
    3.26480e+02    1.60707e+03    1.41602e+03    3.47260e+02    9.01316e+02
     Coulomb-14        LJ (SR)   Coulomb (SR)      Potential    Kinetic En.
    2.53978e+04   -4.52122e+03   -1.82933e+04    7.18146e+03    0.00000e+00
   Total Energy    Temperature Pressure (bar)
    7.18146e+03    0.00000e+00    0.00000e+00

           Step           Time         Lambda
           1700     1700.00000        0.00000

   Energies (kJ/mol)
        G96Bond       G96Angle    Proper Dih.  Improper Dih.          LJ-14
    3.26218e+02    1.60657e+03    1.41321e+03    3.47475e+02    9.02352e+02
     Coulomb-14        LJ (SR)   Coulomb (SR)      Potential    Kinetic En.
    2.53972e+04   -4.52592e+03   -1.83029e+04    7.16415e+03    0.00000e+00
   Total Energy    Temperature Pressure (bar)
    7.16415e+03    0.00000e+00    0.00000e+00

           Step           Time         Lambda
           1800     1800.00000        0.00000

   Energies (kJ/mol)
        G96Bond       G96Angle    Proper Dih.  Improper Dih.          LJ-14
    3.28801e+02    1.60647e+03    1.41137e+03    3.47936e+02    9.03853e+02
     Coulomb-14        LJ (SR)   Coulomb (SR)      Potential    Kinetic En.
    2.53954e+04   -4.53331e+03   -1.83144e+04    7.14616e+03    0.00000e+00
   Total Energy    Temperature Pressure (bar)
    7.14616e+03    0.00000e+00    0.00000e+00

           Step           Time         Lambda
           1900     1900.00000        0.00000

   Energies (kJ/mol)
        G96Bond       G96Angle    Proper Dih.  Improper Dih.          LJ-14
    3.26177e+02    1.60887e+03    1.40849e+03    3.50259e+02    9.05312e+02
     Coulomb-14        LJ (SR)   Coulomb (SR)      Potential    Kinetic En.
    2.53910e+04   -4.54783e+03   -1.83586e+04    7.08368e+03    0.00000e+00
   Total Energy    Temperature Pressure (bar)
    7.08368e+03    0.00000e+00    0.00000e+00

           Step           Time         Lambda
           2000     2000.00000        0.00000

   Energies (kJ/mol)
        G96Bond       G96Angle    Proper Dih.  Improper Dih.          LJ-14
    3.26251e+02    1.60911e+03    1.40893e+03    3.50407e+02    9.05014e+02
     Coulomb-14        LJ (SR)   Coulomb (SR)      Potential    Kinetic En.
    2.53904e+04   -4.54885e+03   -1.83651e+04    7.07617e+03    0.00000e+00
   Total Energy    Temperature Pressure (bar)
    7.07617e+03    0.00000e+00    0.00000e+00

           Step           Time         Lambda
           2100     2100.00000        0.00000

   Energies (kJ/mol)
        G96Bond       G96Angle    Proper Dih.  Improper Dih.          LJ-14
    3.26252e+02    1.60941e+03    1.41040e+03    3.50608e+02    9.04164e+02
     Coulomb-14        LJ (SR)   Coulomb (SR)      Potential    Kinetic En.
    2.53904e+04   -4.54975e+03   -1.83750e+04    7.06655e+03    0.00000e+00
   Total Energy    Temperature Pressure (bar)
    7.06655e+03    0.00000e+00    0.00000e+00

           Step           Time         Lambda
           2200     2200.00000        0.00000

   Energies (kJ/mol)
        G96Bond       G96Angle    Proper Dih.  Improper Dih.          LJ-14
    3.26500e+02    1.61129e+03    1.40903e+03    3.50476e+02    9.00332e+02
     Coulomb-14        LJ (SR)   Coulomb (SR)      Potential    Kinetic En.
    2.53911e+04   -4.55244e+03   -1.83896e+04    7.04666e+03    0.00000e+00
   Total Energy    Temperature Pressure (bar)
    7.04666e+03    0.00000e+00    0.00000e+00

           Step           Time         Lambda
           2300     2300.00000        0.00000

   Energies (kJ/mol)
        G96Bond       G96Angle    Proper Dih.  Improper Dih.          LJ-14
    3.26491e+02    1.61162e+03    1.40852e+03    3.50975e+02    9.00720e+02
     Coulomb-14        LJ (SR)   Coulomb (SR)      Potential    Kinetic En.
    2.53923e+04   -4.55305e+03   -1.84000e+04    7.03761e+03    0.00000e+00
   Total Energy    Temperature Pressure (bar)
    7.03761e+03    0.00000e+00    0.00000e+00

           Step           Time         Lambda
           2400     2400.00000        0.00000

   Energies (kJ/mol)
        G96Bond       G96Angle    Proper Dih.  Improper Dih.          LJ-14
    3.26561e+02    1.61121e+03    1.41071e+03    3.52632e+02    9.02108e+02
     Coulomb-14        LJ (SR)   Coulomb (SR)      Potential    Kinetic En.
    2.53943e+04   -4.55575e+03   -1.84174e+04    7.02435e+03    0.00000e+00
   Total Energy    Temperature Pressure (bar)
    7.02435e+03    0.00000e+00    0.00000e+00

           Step           Time         Lambda
           2500     2500.00000        0.00000

   Energies (kJ/mol)
        G96Bond       G96Angle    Proper Dih.  Improper Dih.          LJ-14
    3.26499e+02    1.61062e+03    1.41114e+03    3.52662e+02    9.02703e+02
     Coulomb-14        LJ (SR)   Coulomb (SR)      Potential    Kinetic En.
    2.53946e+04   -4.55732e+03   -1.84205e+04    7.02034e+03    0.00000e+00
   Total Energy    Temperature Pressure (bar)
    7.02034e+03    0.00000e+00    0.00000e+00

           Step           Time         Lambda
           2600     2600.00000        0.00000

   Energies (kJ/mol)
        G96Bond       G96Angle    Proper Dih.  Improper Dih.          LJ-14
    3.26411e+02    1.60806e+03    1.41352e+03    3.53033e+02    9.05937e+02
     Coulomb-14        LJ (SR)   Coulomb (SR)      Potential    Kinetic En.
    2.53951e+04   -4.57144e+03   -1.84393e+04    6.99131e+03    0.00000e+00
   Total Energy    Temperature Pressure (bar)
    6.99131e+03    0.00000e+00    0.00000e+00

           Step           Time         Lambda
           2700     2700.00000        0.00000

   Energies (kJ/mol)
        G96Bond       G96Angle    Proper Dih.  Improper Dih.          LJ-14
    3.26760e+02    1.60754e+03    1.41321e+03    3.52933e+02    9.06181e+02
     Coulomb-14        LJ (SR)   Coulomb (SR)      Potential    Kinetic En.
    2.53948e+04   -4.57436e+03   -1.84399e+04    6.98719e+03    0.00000e+00
   Total Energy    Temperature Pressure (bar)
    6.98719e+03    0.00000e+00    0.00000e+00

           Step           Time         Lambda
           2800     2800.00000        0.00000

   Energies (kJ/mol)
        G96Bond       G96Angle    Proper Dih.  Improper Dih.          LJ-14
    3.26427e+02    1.60487e+03    1.41303e+03    3.52663e+02    9.08049e+02
     Coulomb-14        LJ (SR)   Coulomb (SR)      Potential    Kinetic En.
    2.53938e+04   -4.58863e+03   -1.84455e+04    6.96468e+03    0.00000e+00
   Total Energy    Temperature Pressure (bar)
    6.96468e+03    0.00000e+00    0.00000e+00

           Step           Time         Lambda
           2900     2900.00000        0.00000

   Energies (kJ/mol)
        G96Bond       G96Angle    Proper Dih.  Improper Dih.          LJ-14
    3.27530e+02    1.60974e+03    1.41827e+03    3.55356e+02    9.04981e+02
     Coulomb-14        LJ (SR)   Coulomb (SR)      Potential    Kinetic En.
    2.53887e+04   -4.60669e+03   -1.84725e+04    6.92538e+03    0.00000e+00
   Total Energy    Temperature Pressure (bar)
    6.92538e+03    0.00000e+00    0.00000e+00

           Step           Time         Lambda
           3000     3000.00000        0.00000

   Energies (kJ/mol)
        G96Bond       G96Angle    Proper Dih.  Improper Dih.          LJ-14
    3.25818e+02    1.60381e+03    1.41829e+03    3.53594e+02    9.08224e+02
     Coulomb-14        LJ (SR)   Coulomb (SR)      Potential    Kinetic En.
    2.53936e+04   -4.60863e+03   -1.84813e+04    6.91344e+03    0.00000e+00
   Total Energy    Temperature Pressure (bar)
    6.91344e+03    0.00000e+00    0.00000e+00

           Step           Time         Lambda
           3100     3100.00000        0.00000

   Energies (kJ/mol)
        G96Bond       G96Angle    Proper Dih.  Improper Dih.          LJ-14
    3.25793e+02    1.60427e+03    1.41852e+03    3.53801e+02    9.07467e+02
     Coulomb-14        LJ (SR)   Coulomb (SR)      Potential    Kinetic En.
    2.53931e+04   -4.60928e+03   -1.84837e+04    6.91003e+03    0.00000e+00
   Total Energy    Temperature Pressure (bar)
    6.91003e+03    0.00000e+00    0.00000e+00

           Step           Time         Lambda
           3200     3200.00000        0.00000

   Energies (kJ/mol)
        G96Bond       G96Angle    Proper Dih.  Improper Dih.          LJ-14
    3.25637e+02    1.60444e+03    1.41901e+03    3.53904e+02    9.06864e+02
     Coulomb-14        LJ (SR)   Coulomb (SR)      Potential    Kinetic En.
    2.53930e+04   -4.61021e+03   -1.84885e+04    6.90417e+03    0.00000e+00
   Total Energy    Temperature Pressure (bar)
    6.90417e+03    0.00000e+00    0.00000e+00

           Step           Time         Lambda
           3300     3300.00000        0.00000

   Energies (kJ/mol)
        G96Bond       G96Angle    Proper Dih.  Improper Dih.          LJ-14
    3.25494e+02    1.60455e+03    1.41926e+03    3.54082e+02    9.06847e+02
     Coulomb-14        LJ (SR)   Coulomb (SR)      Potential    Kinetic En.
    2.53926e+04   -4.61066e+03   -1.84909e+04    6.90130e+03    0.00000e+00
   Total Energy    Temperature Pressure (bar)
    6.90130e+03    0.00000e+00    0.00000e+00

           Step           Time         Lambda
           3400     3400.00000        0.00000

   Energies (kJ/mol)
        G96Bond       G96Angle    Proper Dih.  Improper Dih.          LJ-14
    3.25476e+02    1.60459e+03    1.41935e+03    3.54115e+02    9.06783e+02
     Coulomb-14        LJ (SR)   Coulomb (SR)      Potential    Kinetic En.
    2.53925e+04   -4.61080e+03   -1.84916e+04    6.90041e+03    0.00000e+00
   Total Energy    Temperature Pressure (bar)
    6.90041e+03    0.00000e+00    0.00000e+00

           Step           Time         Lambda
           3500     3500.00000        0.00000

   Energies (kJ/mol)
        G96Bond       G96Angle    Proper Dih.  Improper Dih.          LJ-14
    3.25460e+02    1.60465e+03    1.41944e+03    3.54150e+02    9.06719e+02
     Coulomb-14        LJ (SR)   Coulomb (SR)      Potential    Kinetic En.
    2.53924e+04   -4.61094e+03   -1.84924e+04    6.89951e+03    0.00000e+00
   Total Energy    Temperature Pressure (bar)
    6.89951e+03    0.00000e+00    0.00000e+00

           Step           Time         Lambda
           3600     3600.00000        0.00000

   Energies (kJ/mol)
        G96Bond       G96Angle    Proper Dih.  Improper Dih.          LJ-14
    3.25445e+02    1.60471e+03    1.41954e+03    3.54186e+02    9.06654e+02
     Coulomb-14        LJ (SR)   Coulomb (SR)      Potential    Kinetic En.
    2.53923e+04   -4.61108e+03   -1.84932e+04    6.89860e+03    0.00000e+00
   Total Energy    Temperature Pressure (bar)
    6.89860e+03    0.00000e+00    0.00000e+00

           Step           Time         Lambda
           3700     3700.00000        0.00000

   Energies (kJ/mol)
        G96Bond       G96Angle    Proper Dih.  Improper Dih.          LJ-14
    3.25432e+02    1.60477e+03    1.41964e+03    3.54225e+02    9.06588e+02
     Coulomb-14        LJ (SR)   Coulomb (SR)      Potential    Kinetic En.
    2.53922e+04   -4.61122e+03   -1.84940e+04    6.89768e+03    0.00000e+00
   Total Energy    Temperature Pressure (bar)
    6.89768e+03    0.00000e+00    0.00000e+00

           Step           Time         Lambda
           3800     3800.00000        0.00000

   Energies (kJ/mol)
        G96Bond       G96Angle    Proper Dih.  Improper Dih.          LJ-14
    3.25422e+02    1.60484e+03    1.41975e+03    3.54265e+02    9.06522e+02
     Coulomb-14        LJ (SR)   Coulomb (SR)      Potential    Kinetic En.
    2.53921e+04   -4.61136e+03   -1.84948e+04    6.89674e+03    0.00000e+00
   Total Energy    Temperature Pressure (bar)
    6.89674e+03    0.00000e+00    0.00000e+00

           Step           Time         Lambda
           3900     3900.00000        0.00000

   Energies (kJ/mol)
        G96Bond       G96Angle    Proper Dih.  Improper Dih.          LJ-14
    3.25413e+02    1.60493e+03    1.41988e+03    3.54308e+02    9.06454e+02
     Coulomb-14        LJ (SR)   Coulomb (SR)      Potential    Kinetic En.
    2.53919e+04   -4.61151e+03   -1.84956e+04    6.89578e+03    0.00000e+00
   Total Energy    Temperature Pressure (bar)
    6.89578e+03    0.00000e+00    0.00000e+00

           Step           Time         Lambda
           4000     4000.00000        0.00000

   Energies (kJ/mol)
        G96Bond       G96Angle    Proper Dih.  Improper Dih.          LJ-14
    3.25407e+02    1.60501e+03    1.42001e+03    3.54353e+02    9.06385e+02
     Coulomb-14        LJ (SR)   Coulomb (SR)      Potential    Kinetic En.
    2.53918e+04   -4.61165e+03   -1.84965e+04    6.89479e+03    0.00000e+00
   Total Energy    Temperature Pressure (bar)
    6.89479e+03    0.00000e+00    0.00000e+00

           Step           Time         Lambda
           4100     4100.00000        0.00000

   Energies (kJ/mol)
        G96Bond       G96Angle    Proper Dih.  Improper Dih.          LJ-14
    3.25648e+02    1.60543e+03    1.42006e+03    3.54632e+02    9.05840e+02
     Coulomb-14        LJ (SR)   Coulomb (SR)      Potential    Kinetic En.
    2.53902e+04   -4.61233e+03   -1.85016e+04    6.88788e+03    0.00000e+00
   Total Energy    Temperature Pressure (bar)
    6.88788e+03    0.00000e+00    0.00000e+00

           Step           Time         Lambda
           4200     4200.00000        0.00000

   Energies (kJ/mol)
        G96Bond       G96Angle    Proper Dih.  Improper Dih.          LJ-14
    3.25834e+02    1.60626e+03    1.41641e+03    3.54956e+02    9.06280e+02
     Coulomb-14        LJ (SR)   Coulomb (SR)      Potential    Kinetic En.
    2.53841e+04   -4.61128e+03   -1.85060e+04    6.87653e+03    0.00000e+00
   Total Energy    Temperature Pressure (bar)
    6.87653e+03    0.00000e+00    0.00000e+00

           Step           Time         Lambda
           4300     4300.00000        0.00000

   Energies (kJ/mol)
        G96Bond       G96Angle    Proper Dih.  Improper Dih.          LJ-14
    3.26071e+02    1.60726e+03    1.41547e+03    3.55696e+02    9.05920e+02
     Coulomb-14        LJ (SR)   Coulomb (SR)      Potential    Kinetic En.
    2.53825e+04   -4.61258e+03   -1.85122e+04    6.86822e+03    0.00000e+00
   Total Energy    Temperature Pressure (bar)
    6.86822e+03    0.00000e+00    0.00000e+00

           Step           Time         Lambda
           4400     4400.00000        0.00000

   Energies (kJ/mol)
        G96Bond       G96Angle    Proper Dih.  Improper Dih.          LJ-14
    3.25933e+02    1.60777e+03    1.41399e+03    3.56272e+02    9.06371e+02
     Coulomb-14        LJ (SR)   Coulomb (SR)      Potential    Kinetic En.
    2.53820e+04   -4.61502e+03   -1.85187e+04    6.85859e+03    0.00000e+00
   Total Energy    Temperature Pressure (bar)
    6.85859e+03    0.00000e+00    0.00000e+00

           Step           Time         Lambda
           4500     4500.00000        0.00000

   Energies (kJ/mol)
        G96Bond       G96Angle    Proper Dih.  Improper Dih.          LJ-14
    3.25766e+02    1.60891e+03    1.41209e+03    3.56977e+02    9.06238e+02
     Coulomb-14        LJ (SR)   Coulomb (SR)      Potential    Kinetic En.
    2.53819e+04   -4.61883e+03   -1.85267e+04    6.84639e+03    0.00000e+00
   Total Energy    Temperature Pressure (bar)
    6.84639e+03    0.00000e+00    0.00000e+00

           Step           Time         Lambda
           4600     4600.00000        0.00000

   Energies (kJ/mol)
        G96Bond       G96Angle    Proper Dih.  Improper Dih.          LJ-14
    3.24841e+02    1.60911e+03    1.41071e+03    3.57372e+02    9.07510e+02
     Coulomb-14        LJ (SR)   Coulomb (SR)      Potential    Kinetic En.
    2.53839e+04   -4.62444e+03   -1.85375e+04    6.83155e+03    0.00000e+00
   Total Energy    Temperature Pressure (bar)
    6.83155e+03    0.00000e+00    0.00000e+00

           Step           Time         Lambda
           4700     4700.00000        0.00000

   Energies (kJ/mol)
        G96Bond       G96Angle    Proper Dih.  Improper Dih.          LJ-14
    3.24819e+02    1.61129e+03    1.41103e+03    3.58417e+02    9.05179e+02
     Coulomb-14        LJ (SR)   Coulomb (SR)      Potential    Kinetic En.
    2.53873e+04   -4.63511e+03   -1.85576e+04    6.80533e+03    0.00000e+00
   Total Energy    Temperature Pressure (bar)
    6.80533e+03    0.00000e+00    0.00000e+00

           Step           Time         Lambda
           4800     4800.00000        0.00000

   Energies (kJ/mol)
        G96Bond       G96Angle    Proper Dih.  Improper Dih.          LJ-14
    3.24373e+02    1.61216e+03    1.41526e+03    3.59309e+02    9.04398e+02
     Coulomb-14        LJ (SR)   Coulomb (SR)      Potential    Kinetic En.
    2.53909e+04   -4.63598e+03   -1.85908e+04    6.77961e+03    0.00000e+00
   Total Energy    Temperature Pressure (bar)
    6.77961e+03    0.00000e+00    0.00000e+00

           Step           Time         Lambda
           4900     4900.00000        0.00000

   Energies (kJ/mol)
        G96Bond       G96Angle    Proper Dih.  Improper Dih.          LJ-14
    3.24593e+02    1.60938e+03    1.41653e+03    3.59165e+02    9.05017e+02
     Coulomb-14        LJ (SR)   Coulomb (SR)      Potential    Kinetic En.
    2.53832e+04   -4.63818e+03   -1.85889e+04    6.77076e+03    0.00000e+00
   Total Energy    Temperature Pressure (bar)
    6.77076e+03    0.00000e+00    0.00000e+00

           Step           Time         Lambda
           5000     5000.00000        0.00000

   Energies (kJ/mol)
        G96Bond       G96Angle    Proper Dih.  Improper Dih.          LJ-14
    3.24677e+02    1.60934e+03    1.41662e+03    3.59337e+02    9.04696e+02
     Coulomb-14        LJ (SR)   Coulomb (SR)      Potential    Kinetic En.
    2.53841e+04   -4.64145e+03   -1.85956e+04    6.76173e+03    0.00000e+00
   Total Energy    Temperature Pressure (bar)
    6.76173e+03    0.00000e+00    0.00000e+00

           Step           Time         Lambda
           5100     5100.00000        0.00000

   Energies (kJ/mol)
        G96Bond       G96Angle    Proper Dih.  Improper Dih.          LJ-14
    3.24498e+02    1.60935e+03    1.41644e+03    3.59342e+02    9.04860e+02
     Coulomb-14        LJ (SR)   Coulomb (SR)      Potential    Kinetic En.
    2.53843e+04   -4.64210e+03   -1.85970e+04    6.75971e+03    0.00000e+00
   Total Energy    Temperature Pressure (bar)
    6.75971e+03    0.00000e+00    0.00000e+00

           Step           Time         Lambda
           5200     5200.00000        0.00000

   Energies (kJ/mol)
        G96Bond       G96Angle    Proper Dih.  Improper Dih.          LJ-14
    3.24404e+02    1.60951e+03    1.41629e+03    3.59427e+02    9.04860e+02
     Coulomb-14        LJ (SR)   Coulomb (SR)      Potential    Kinetic En.
    2.53844e+04   -4.64287e+03   -1.85984e+04    6.75760e+03    0.00000e+00
   Total Energy    Temperature Pressure (bar)
    6.75760e+03    0.00000e+00    0.00000e+00

           Step           Time         Lambda
           5300     5300.00000        0.00000

   Energies (kJ/mol)
        G96Bond       G96Angle    Proper Dih.  Improper Dih.          LJ-14
    3.23148e+02    1.60974e+03    1.41580e+03    3.60048e+02    9.07606e+02
     Coulomb-14        LJ (SR)   Coulomb (SR)      Potential    Kinetic En.
    2.53848e+04   -4.64919e+03   -1.86096e+04    6.74235e+03    0.00000e+00
   Total Energy    Temperature Pressure (bar)
    6.74235e+03    0.00000e+00    0.00000e+00

           Step           Time         Lambda
           5400     5400.00000        0.00000

   Energies (kJ/mol)
        G96Bond       G96Angle    Proper Dih.  Improper Dih.          LJ-14
    3.24217e+02    1.61100e+03    1.41733e+03    3.60779e+02    9.05015e+02
     Coulomb-14        LJ (SR)   Coulomb (SR)      Potential    Kinetic En.
    2.53839e+04   -4.65139e+03   -1.86139e+04    6.73696e+03    0.00000e+00
   Total Energy    Temperature Pressure (bar)
    6.73696e+03    0.00000e+00    0.00000e+00

           Step           Time         Lambda
           5500     5500.00000        0.00000

   Energies (kJ/mol)
        G96Bond       G96Angle    Proper Dih.  Improper Dih.          LJ-14
    3.24056e+02    1.61127e+03    1.41773e+03    3.60856e+02    9.05357e+02
     Coulomb-14        LJ (SR)   Coulomb (SR)      Potential    Kinetic En.
    2.53838e+04   -4.65242e+03   -1.86162e+04    6.73445e+03    0.00000e+00
   Total Energy    Temperature Pressure (bar)
    6.73445e+03    0.00000e+00    0.00000e+00

           Step           Time         Lambda
           5600     5600.00000        0.00000

   Energies (kJ/mol)
        G96Bond       G96Angle    Proper Dih.  Improper Dih.          LJ-14
    3.24068e+02    1.61231e+03    1.41816e+03    3.60846e+02    9.05580e+02
     Coulomb-14        LJ (SR)   Coulomb (SR)      Potential    Kinetic En.
    2.53835e+04   -4.65410e+03   -1.86206e+04    6.72968e+03    0.00000e+00
   Total Energy    Temperature Pressure (bar)
    6.72968e+03    0.00000e+00    0.00000e+00

           Step           Time         Lambda
           5700     5700.00000        0.00000

   Energies (kJ/mol)
        G96Bond       G96Angle    Proper Dih.  Improper Dih.          LJ-14
    3.23717e+02    1.61293e+03    1.41832e+03    3.61144e+02    9.05093e+02
     Coulomb-14        LJ (SR)   Coulomb (SR)      Potential    Kinetic En.
    2.53826e+04   -4.65675e+03   -1.86296e+04    6.71739e+03    0.00000e+00
   Total Energy    Temperature Pressure (bar)
    6.71739e+03    0.00000e+00    0.00000e+00

           Step           Time         Lambda
           5800     5800.00000        0.00000

   Energies (kJ/mol)
        G96Bond       G96Angle    Proper Dih.  Improper Dih.          LJ-14
    3.23458e+02    1.61236e+03    1.41974e+03    3.61644e+02    9.04192e+02
     Coulomb-14        LJ (SR)   Coulomb (SR)      Potential    Kinetic En.
    2.53820e+04   -4.65853e+03   -1.86335e+04    6.71134e+03    0.00000e+00
   Total Energy    Temperature Pressure (bar)
    6.71134e+03    0.00000e+00    0.00000e+00

           Step           Time         Lambda
           5900     5900.00000        0.00000

   Energies (kJ/mol)
        G96Bond       G96Angle    Proper Dih.  Improper Dih.          LJ-14
    3.23424e+02    1.61139e+03    1.42156e+03    3.62169e+02    9.03046e+02
     Coulomb-14        LJ (SR)   Coulomb (SR)      Potential    Kinetic En.
    2.53814e+04   -4.66034e+03   -1.86384e+04    6.70424e+03    0.00000e+00
   Total Energy    Temperature Pressure (bar)
    6.70424e+03    0.00000e+00    0.00000e+00

           Step           Time         Lambda
           6000     6000.00000        0.00000

   Energies (kJ/mol)
        G96Bond       G96Angle    Proper Dih.  Improper Dih.          LJ-14
    3.23137e+02    1.60998e+03    1.42300e+03    3.62233e+02    9.01992e+02
     Coulomb-14        LJ (SR)   Coulomb (SR)      Potential    Kinetic En.
    2.53811e+04   -4.66103e+03   -1.86435e+04    6.69682e+03    0.00000e+00
   Total Energy    Temperature Pressure (bar)
    6.69682e+03    0.00000e+00    0.00000e+00

           Step           Time         Lambda
           6100     6100.00000        0.00000

   Energies (kJ/mol)
        G96Bond       G96Angle    Proper Dih.  Improper Dih.          LJ-14
    3.23053e+02    1.60659e+03    1.42247e+03    3.61937e+02    9.00265e+02
     Coulomb-14        LJ (SR)   Coulomb (SR)      Potential    Kinetic En.
    2.53794e+04   -4.66193e+03   -1.86515e+04    6.68027e+03    0.00000e+00
   Total Energy    Temperature Pressure (bar)
    6.68027e+03    0.00000e+00    0.00000e+00

           Step           Time         Lambda
           6200     6200.00000        0.00000

   Energies (kJ/mol)
        G96Bond       G96Angle    Proper Dih.  Improper Dih.          LJ-14
    3.23074e+02    1.60743e+03    1.42051e+03    3.62033e+02    8.99073e+02
     Coulomb-14        LJ (SR)   Coulomb (SR)      Potential    Kinetic En.
    2.53767e+04   -4.66447e+03   -1.86567e+04    6.66760e+03    0.00000e+00
   Total Energy    Temperature Pressure (bar)
    6.66760e+03    0.00000e+00    0.00000e+00

           Step           Time         Lambda
           6300     6300.00000        0.00000

   Energies (kJ/mol)
        G96Bond       G96Angle    Proper Dih.  Improper Dih.          LJ-14
    3.23050e+02    1.60779e+03    1.41936e+03    3.62116e+02    8.99455e+02
     Coulomb-14        LJ (SR)   Coulomb (SR)      Potential    Kinetic En.
    2.53763e+04   -4.66601e+03   -1.86598e+04    6.66226e+03    0.00000e+00
   Total Energy    Temperature Pressure (bar)
    6.66226e+03    0.00000e+00    0.00000e+00

           Step           Time         Lambda
           6400     6400.00000        0.00000

   Energies (kJ/mol)
        G96Bond       G96Angle    Proper Dih.  Improper Dih.          LJ-14
    3.23072e+02    1.60795e+03    1.41883e+03    3.62794e+02    9.00737e+02
     Coulomb-14        LJ (SR)   Coulomb (SR)      Potential    Kinetic En.
    2.53792e+04   -4.67023e+03   -1.86734e+04    6.64895e+03    0.00000e+00
   Total Energy    Temperature Pressure (bar)
    6.64895e+03    0.00000e+00    0.00000e+00

           Step           Time         Lambda
           6500     6500.00000        0.00000

   Energies (kJ/mol)
        G96Bond       G96Angle    Proper Dih.  Improper Dih.          LJ-14
    3.22929e+02    1.60785e+03    1.41971e+03    3.62692e+02    9.00822e+02
     Coulomb-14        LJ (SR)   Coulomb (SR)      Potential    Kinetic En.
    2.53799e+04   -4.67186e+03   -1.86763e+04    6.64571e+03    0.00000e+00
   Total Energy    Temperature Pressure (bar)
    6.64571e+03    0.00000e+00    0.00000e+00

           Step           Time         Lambda
           6600     6600.00000        0.00000

   Energies (kJ/mol)
        G96Bond       G96Angle    Proper Dih.  Improper Dih.          LJ-14
    3.22837e+02    1.60753e+03    1.42331e+03    3.62434e+02    9.02179e+02
     Coulomb-14        LJ (SR)   Coulomb (SR)      Potential    Kinetic En.
    2.53810e+04   -4.67636e+03   -1.86888e+04    6.63414e+03    0.00000e+00
   Total Energy    Temperature Pressure (bar)
    6.63414e+03    0.00000e+00    0.00000e+00

           Step           Time         Lambda
           6700     6700.00000        0.00000

   Energies (kJ/mol)
        G96Bond       G96Angle    Proper Dih.  Improper Dih.          LJ-14
    3.23007e+02    1.60665e+03    1.42462e+03    3.61878e+02    9.03290e+02
     Coulomb-14        LJ (SR)   Coulomb (SR)      Potential    Kinetic En.
    2.53822e+04   -4.67980e+03   -1.86955e+04    6.62641e+03    0.00000e+00
   Total Energy    Temperature Pressure (bar)
    6.62641e+03    0.00000e+00    0.00000e+00

           Step           Time         Lambda
           6800     6800.00000        0.00000

   Energies (kJ/mol)
        G96Bond       G96Angle    Proper Dih.  Improper Dih.          LJ-14
    3.23005e+02    1.60716e+03    1.42202e+03    3.62120e+02    9.02573e+02
     Coulomb-14        LJ (SR)   Coulomb (SR)      Potential    Kinetic En.
    2.53851e+04   -4.68493e+03   -1.87027e+04    6.61434e+03    0.00000e+00
   Total Energy    Temperature Pressure (bar)
    6.61434e+03    0.00000e+00    0.00000e+00

           Step           Time         Lambda
           6900     6900.00000        0.00000

   Energies (kJ/mol)
        G96Bond       G96Angle    Proper Dih.  Improper Dih.          LJ-14
    3.22211e+02    1.60626e+03    1.42452e+03    3.61845e+02    9.04582e+02
     Coulomb-14        LJ (SR)   Coulomb (SR)      Potential    Kinetic En.
    2.53864e+04   -4.68998e+03   -1.87074e+04    6.60845e+03    0.00000e+00
   Total Energy    Temperature Pressure (bar)
    6.60845e+03    0.00000e+00    0.00000e+00

           Step           Time         Lambda
           7000     7000.00000        0.00000

   Energies (kJ/mol)
        G96Bond       G96Angle    Proper Dih.  Improper Dih.          LJ-14
    3.22802e+02    1.60539e+03    1.43350e+03    3.62205e+02    9.09095e+02
     Coulomb-14        LJ (SR)   Coulomb (SR)      Potential    Kinetic En.
    2.53875e+04   -4.71016e+03   -1.87265e+04    6.58390e+03    0.00000e+00
   Total Energy    Temperature Pressure (bar)
    6.58390e+03    0.00000e+00    0.00000e+00

           Step           Time         Lambda
           7100     7100.00000        0.00000

   Energies (kJ/mol)
        G96Bond       G96Angle    Proper Dih.  Improper Dih.          LJ-14
    3.22176e+02    1.60573e+03    1.43556e+03    3.62453e+02    9.08701e+02
     Coulomb-14        LJ (SR)   Coulomb (SR)      Potential    Kinetic En.
    2.53878e+04   -4.71181e+03   -1.87304e+04    6.58015e+03    0.00000e+00
   Total Energy    Temperature Pressure (bar)
    6.58015e+03    0.00000e+00    0.00000e+00

           Step           Time         Lambda
           7200     7200.00000        0.00000

   Energies (kJ/mol)
        G96Bond       G96Angle    Proper Dih.  Improper Dih.          LJ-14
    3.22290e+02    1.60545e+03    1.43668e+03    3.63213e+02    9.08074e+02
     Coulomb-14        LJ (SR)   Coulomb (SR)      Potential    Kinetic En.
    2.53882e+04   -4.71350e+03   -1.87350e+04    6.57547e+03    0.00000e+00
   Total Energy    Temperature Pressure (bar)
    6.57547e+03    0.00000e+00    0.00000e+00

           Step           Time         Lambda
           7300     7300.00000        0.00000

   Energies (kJ/mol)
        G96Bond       G96Angle    Proper Dih.  Improper Dih.          LJ-14
    3.21966e+02    1.60579e+03    1.43504e+03    3.64859e+02    9.08044e+02
     Coulomb-14        LJ (SR)   Coulomb (SR)      Potential    Kinetic En.
    2.53903e+04   -4.71786e+03   -1.87423e+04    6.56583e+03    0.00000e+00
   Total Energy    Temperature Pressure (bar)
    6.56583e+03    0.00000e+00    0.00000e+00

           Step           Time         Lambda
           7400     7400.00000        0.00000

   Energies (kJ/mol)
        G96Bond       G96Angle    Proper Dih.  Improper Dih.          LJ-14
    3.21915e+02    1.60538e+03    1.43559e+03    3.65920e+02    9.09487e+02
     Coulomb-14        LJ (SR)   Coulomb (SR)      Potential    Kinetic En.
    2.53912e+04   -4.72557e+03   -1.87501e+04    6.55387e+03    0.00000e+00
   Total Energy    Temperature Pressure (bar)
    6.55387e+03    0.00000e+00    0.00000e+00

           Step           Time         Lambda
           7500     7500.00000        0.00000

   Energies (kJ/mol)
        G96Bond       G96Angle    Proper Dih.  Improper Dih.          LJ-14
    3.22196e+02    1.60548e+03    1.43663e+03    3.65581e+02    9.10489e+02
     Coulomb-14        LJ (SR)   Coulomb (SR)      Potential    Kinetic En.
    2.53908e+04   -4.73091e+03   -1.87551e+04    6.54520e+03    0.00000e+00
   Total Energy    Temperature Pressure (bar)
    6.54520e+03    0.00000e+00    0.00000e+00

           Step           Time         Lambda
           7600     7600.00000        0.00000

   Energies (kJ/mol)
        G96Bond       G96Angle    Proper Dih.  Improper Dih.          LJ-14
    3.22439e+02    1.60675e+03    1.43739e+03    3.66054e+02    9.11281e+02
     Coulomb-14        LJ (SR)   Coulomb (SR)      Potential    Kinetic En.
    2.53897e+04   -4.73647e+03   -1.87620e+04    6.53513e+03    0.00000e+00
   Total Energy    Temperature Pressure (bar)
    6.53513e+03    0.00000e+00    0.00000e+00

           Step           Time         Lambda
           7700     7700.00000        0.00000

   Energies (kJ/mol)
        G96Bond       G96Angle    Proper Dih.  Improper Dih.          LJ-14
    3.24298e+02    1.60924e+03    1.44159e+03    3.67206e+02    9.09551e+02
     Coulomb-14        LJ (SR)   Coulomb (SR)      Potential    Kinetic En.
    2.53878e+04   -4.74675e+03   -1.87772e+04    6.51572e+03    0.00000e+00
   Total Energy    Temperature Pressure (bar)
    6.51572e+03    0.00000e+00    0.00000e+00

           Step           Time         Lambda
           7800     7800.00000        0.00000

   Energies (kJ/mol)
        G96Bond       G96Angle    Proper Dih.  Improper Dih.          LJ-14
    3.22377e+02    1.60978e+03    1.44594e+03    3.67684e+02    9.10106e+02
     Coulomb-14        LJ (SR)   Coulomb (SR)      Potential    Kinetic En.
    2.53867e+04   -4.75033e+03   -1.87909e+04    6.50143e+03    0.00000e+00
   Total Energy    Temperature Pressure (bar)
    6.50143e+03    0.00000e+00    0.00000e+00

           Step           Time         Lambda
           7900     7900.00000        0.00000

   Energies (kJ/mol)
        G96Bond       G96Angle    Proper Dih.  Improper Dih.          LJ-14
    3.22208e+02    1.61012e+03    1.44752e+03    3.67642e+02    9.10183e+02
     Coulomb-14        LJ (SR)   Coulomb (SR)      Potential    Kinetic En.
    2.53861e+04   -4.74979e+03   -1.87962e+04    6.49778e+03    0.00000e+00
   Total Energy    Temperature Pressure (bar)
    6.49778e+03    0.00000e+00    0.00000e+00

           Step           Time         Lambda
           8000     8000.00000        0.00000

   Energies (kJ/mol)
        G96Bond       G96Angle    Proper Dih.  Improper Dih.          LJ-14
    3.22455e+02    1.60959e+03    1.45178e+03    3.67458e+02    9.11267e+02
     Coulomb-14        LJ (SR)   Coulomb (SR)      Potential    Kinetic En.
    2.53845e+04   -4.75831e+03   -1.88092e+04    6.47948e+03    0.00000e+00
   Total Energy    Temperature Pressure (bar)
    6.47948e+03    0.00000e+00    0.00000e+00

           Step           Time         Lambda
           8100     8100.00000        0.00000

   Energies (kJ/mol)
        G96Bond       G96Angle    Proper Dih.  Improper Dih.          LJ-14
    3.22231e+02    1.60875e+03    1.45184e+03    3.67612e+02    9.11409e+02
     Coulomb-14        LJ (SR)   Coulomb (SR)      Potential    Kinetic En.
    2.53851e+04   -4.75915e+03   -1.88104e+04    6.47741e+03    0.00000e+00
   Total Energy    Temperature Pressure (bar)
    6.47741e+03    0.00000e+00    0.00000e+00

           Step           Time         Lambda
           8200     8200.00000        0.00000

   Energies (kJ/mol)
        G96Bond       G96Angle    Proper Dih.  Improper Dih.          LJ-14
    3.22508e+02    1.60811e+03    1.45203e+03    3.67971e+02    9.11790e+02
     Coulomb-14        LJ (SR)   Coulomb (SR)      Potential    Kinetic En.
    2.53856e+04   -4.76235e+03   -1.88155e+04    6.47021e+03    0.00000e+00
   Total Energy    Temperature Pressure (bar)
    6.47021e+03    0.00000e+00    0.00000e+00

           Step           Time         Lambda
           8300     8300.00000        0.00000

   Energies (kJ/mol)
        G96Bond       G96Angle    Proper Dih.  Improper Dih.          LJ-14
    3.22419e+02    1.60811e+03    1.45226e+03    3.67930e+02    9.11865e+02
     Coulomb-14        LJ (SR)   Coulomb (SR)      Potential    Kinetic En.
    2.53857e+04   -4.76308e+03   -1.88161e+04    6.46919e+03    0.00000e+00
   Total Energy    Temperature Pressure (bar)
    6.46919e+03    0.00000e+00    0.00000e+00

           Step           Time         Lambda
           8400     8400.00000        0.00000

   Energies (kJ/mol)
        G96Bond       G96Angle    Proper Dih.  Improper Dih.          LJ-14
    3.22836e+02    1.60772e+03    1.45266e+03    3.67904e+02    9.11764e+02
     Coulomb-14        LJ (SR)   Coulomb (SR)      Potential    Kinetic En.
    2.53859e+04   -4.76490e+03   -1.88174e+04    6.46648e+03    0.00000e+00
   Total Energy    Temperature Pressure (bar)
    6.46648e+03    0.00000e+00    0.00000e+00

           Step           Time         Lambda
           8500     8500.00000        0.00000

   Energies (kJ/mol)
        G96Bond       G96Angle    Proper Dih.  Improper Dih.          LJ-14
    3.22448e+02    1.60793e+03    1.45292e+03    3.67976e+02    9.11910e+02
     Coulomb-14        LJ (SR)   Coulomb (SR)      Potential    Kinetic En.
    2.53858e+04   -4.76597e+03   -1.88182e+04    6.46489e+03    0.00000e+00
   Total Energy    Temperature Pressure (bar)
    6.46489e+03    0.00000e+00    0.00000e+00

           Step           Time         Lambda
           8600     8600.00000        0.00000

   Energies (kJ/mol)
        G96Bond       G96Angle    Proper Dih.  Improper Dih.          LJ-14
    3.22564e+02    1.60785e+03    1.45331e+03    3.67986e+02    9.11930e+02
     Coulomb-14        LJ (SR)   Coulomb (SR)      Potential    Kinetic En.
    2.53858e+04   -4.76743e+03   -1.88190e+04    6.46300e+03    0.00000e+00
   Total Energy    Temperature Pressure (bar)
    6.46300e+03    0.00000e+00    0.00000e+00

           Step           Time         Lambda
           8700     8700.00000        0.00000

   Energies (kJ/mol)
        G96Bond       G96Angle    Proper Dih.  Improper Dih.          LJ-14
    3.22561e+02    1.60778e+03    1.45384e+03    3.67991e+02    9.11921e+02
     Coulomb-14        LJ (SR)   Coulomb (SR)      Potential    Kinetic En.
    2.53857e+04   -4.76900e+03   -1.88199e+04    6.46085e+03    0.00000e+00
   Total Energy    Temperature Pressure (bar)
    6.46085e+03    0.00000e+00    0.00000e+00

           Step           Time         Lambda
           8800     8800.00000        0.00000

   Energies (kJ/mol)
        G96Bond       G96Angle    Proper Dih.  Improper Dih.          LJ-14
    3.22622e+02    1.60777e+03    1.45439e+03    3.67947e+02    9.11912e+02
     Coulomb-14        LJ (SR)   Coulomb (SR)      Potential    Kinetic En.
    2.53855e+04   -4.77024e+03   -1.88206e+04    6.45932e+03    0.00000e+00
   Total Energy    Temperature Pressure (bar)
    6.45932e+03    0.00000e+00    0.00000e+00

           Step           Time         Lambda
           8900     8900.00000        0.00000

   Energies (kJ/mol)
        G96Bond       G96Angle    Proper Dih.  Improper Dih.          LJ-14
    3.22435e+02    1.60794e+03    1.45516e+03    3.67812e+02    9.11913e+02
     Coulomb-14        LJ (SR)   Coulomb (SR)      Potential    Kinetic En.
    2.53851e+04   -4.77161e+03   -1.88212e+04    6.45755e+03    0.00000e+00
   Total Energy    Temperature Pressure (bar)
    6.45755e+03    0.00000e+00    0.00000e+00

           Step           Time         Lambda
           9000     9000.00000        0.00000

   Energies (kJ/mol)
        G96Bond       G96Angle    Proper Dih.  Improper Dih.          LJ-14
    3.22933e+02    1.60774e+03    1.45495e+03    3.67750e+02    9.12040e+02
     Coulomb-14        LJ (SR)   Coulomb (SR)      Potential    Kinetic En.
    2.53843e+04   -4.77281e+03   -1.88217e+04    6.45526e+03    0.00000e+00
   Total Energy    Temperature Pressure (bar)
    6.45526e+03    0.00000e+00    0.00000e+00

           Step           Time         Lambda
           9100     9100.00000        0.00000

   Energies (kJ/mol)
        G96Bond       G96Angle    Proper Dih.  Improper Dih.          LJ-14
    3.22843e+02    1.60797e+03    1.45439e+03    3.67761e+02    9.12242e+02
     Coulomb-14        LJ (SR)   Coulomb (SR)      Potential    Kinetic En.
    2.53837e+04   -4.77357e+03   -1.88222e+04    6.45309e+03    0.00000e+00
   Total Energy    Temperature Pressure (bar)
    6.45309e+03    0.00000e+00    0.00000e+00

           Step           Time         Lambda
           9200     9200.00000        0.00000

   Energies (kJ/mol)
        G96Bond       G96Angle    Proper Dih.  Improper Dih.          LJ-14
    3.22981e+02    1.60856e+03    1.45401e+03    3.67719e+02    9.12420e+02
     Coulomb-14        LJ (SR)   Coulomb (SR)      Potential    Kinetic En.
    2.53824e+04   -4.77427e+03   -1.88231e+04    6.45073e+03    0.00000e+00
   Total Energy    Temperature Pressure (bar)
    6.45073e+03    0.00000e+00    0.00000e+00

           Step           Time         Lambda
           9300     9300.00000        0.00000

   Energies (kJ/mol)
        G96Bond       G96Angle    Proper Dih.  Improper Dih.          LJ-14
    3.23574e+02    1.60845e+03    1.45364e+03    3.68086e+02    9.12782e+02
     Coulomb-14        LJ (SR)   Coulomb (SR)      Potential    Kinetic En.
    2.53810e+04   -4.77483e+03   -1.88241e+04    6.44867e+03    0.00000e+00
   Total Energy    Temperature Pressure (bar)
    6.44867e+03    0.00000e+00    0.00000e+00

           Step           Time         Lambda
           9400     9400.00000        0.00000

   Energies (kJ/mol)
        G96Bond       G96Angle    Proper Dih.  Improper Dih.          LJ-14
    3.24008e+02    1.60987e+03    1.45369e+03    3.68671e+02    9.13732e+02
     Coulomb-14        LJ (SR)   Coulomb (SR)      Potential    Kinetic En.
    2.53804e+04   -4.77710e+03   -1.88317e+04    6.44159e+03    0.00000e+00
   Total Energy    Temperature Pressure (bar)
    6.44159e+03    0.00000e+00    0.00000e+00

           Step           Time         Lambda
           9500     9500.00000        0.00000

   Energies (kJ/mol)
        G96Bond       G96Angle    Proper Dih.  Improper Dih.          LJ-14
    3.24372e+02    1.61132e+03    1.45527e+03    3.68414e+02    9.13173e+02
     Coulomb-14        LJ (SR)   Coulomb (SR)      Potential    Kinetic En.
    2.53837e+04   -4.78232e+03   -1.88393e+04    6.43464e+03    0.00000e+00
   Total Energy    Temperature Pressure (bar)
    6.43464e+03    0.00000e+00    0.00000e+00

           Step           Time         Lambda
           9600     9600.00000        0.00000

   Energies (kJ/mol)
        G96Bond       G96Angle    Proper Dih.  Improper Dih.          LJ-14
    3.24120e+02    1.61209e+03    1.45501e+03    3.68279e+02    9.14216e+02
     Coulomb-14        LJ (SR)   Coulomb (SR)      Potential    Kinetic En.
    2.53833e+04   -4.78259e+03   -1.88415e+04    6.43292e+03    0.00000e+00
   Total Energy    Temperature Pressure (bar)
    6.43292e+03    0.00000e+00    0.00000e+00

           Step           Time         Lambda
           9700     9700.00000        0.00000

   Energies (kJ/mol)
        G96Bond       G96Angle    Proper Dih.  Improper Dih.          LJ-14
    3.24210e+02    1.61236e+03    1.45501e+03    3.68203e+02    9.14355e+02
     Coulomb-14        LJ (SR)   Coulomb (SR)      Potential    Kinetic En.
    2.53841e+04   -4.78343e+03   -1.88437e+04    6.43112e+03    0.00000e+00
   Total Energy    Temperature Pressure (bar)
    6.43112e+03    0.00000e+00    0.00000e+00

           Step           Time         Lambda
           9800     9800.00000        0.00000

   Energies (kJ/mol)
        G96Bond       G96Angle    Proper Dih.  Improper Dih.          LJ-14
    3.24107e+02    1.61205e+03    1.45516e+03    3.67718e+02    9.14535e+02
     Coulomb-14        LJ (SR)   Coulomb (SR)      Potential    Kinetic En.
    2.53863e+04   -4.78539e+03   -1.88477e+04    6.42684e+03    0.00000e+00
   Total Energy    Temperature Pressure (bar)
    6.42684e+03    0.00000e+00    0.00000e+00

           Step           Time         Lambda
           9900     9900.00000        0.00000

   Energies (kJ/mol)
        G96Bond       G96Angle    Proper Dih.  Improper Dih.          LJ-14
    3.24074e+02    1.61120e+03    1.45537e+03    3.67364e+02    9.14754e+02
     Coulomb-14        LJ (SR)   Coulomb (SR)      Potential    Kinetic En.
    2.53877e+04   -4.78618e+03   -1.88510e+04    6.42331e+03    0.00000e+00
   Total Energy    Temperature Pressure (bar)
    6.42331e+03    0.00000e+00    0.00000e+00

           Step           Time         Lambda
          10000    10000.00000        0.00000

   Energies (kJ/mol)
        G96Bond       G96Angle    Proper Dih.  Improper Dih.          LJ-14
    3.23521e+02    1.60992e+03    1.45766e+03    3.67074e+02    9.15795e+02
     Coulomb-14        LJ (SR)   Coulomb (SR)      Potential    Kinetic En.
    2.53890e+04   -4.79199e+03   -1.88568e+04    6.41421e+03    0.00000e+00
   Total Energy    Temperature Pressure (bar)
    6.41421e+03    0.00000e+00    0.00000e+00

           Step           Time         Lambda
          10100    10100.00000        0.00000

   Energies (kJ/mol)
        G96Bond       G96Angle    Proper Dih.  Improper Dih.          LJ-14
    3.23885e+02    1.60969e+03    1.45822e+03    3.67174e+02    9.15673e+02
     Coulomb-14        LJ (SR)   Coulomb (SR)      Potential    Kinetic En.
    2.53889e+04   -4.79329e+03   -1.88572e+04    6.41312e+03    0.00000e+00
   Total Energy    Temperature Pressure (bar)
    6.41312e+03    0.00000e+00    0.00000e+00

           Step           Time         Lambda
          10200    10200.00000        0.00000

   Energies (kJ/mol)
        G96Bond       G96Angle    Proper Dih.  Improper Dih.          LJ-14
    3.23785e+02    1.60988e+03    1.45879e+03    3.67222e+02    9.15239e+02
     Coulomb-14        LJ (SR)   Coulomb (SR)      Potential    Kinetic En.
    2.53888e+04   -4.79522e+03   -1.88577e+04    6.41082e+03    0.00000e+00
   Total Energy    Temperature Pressure (bar)
    6.41082e+03    0.00000e+00    0.00000e+00

           Step           Time         Lambda
          10300    10300.00000        0.00000

   Energies (kJ/mol)
        G96Bond       G96Angle    Proper Dih.  Improper Dih.          LJ-14
    3.23703e+02    1.60997e+03    1.45958e+03    3.67262e+02    9.15098e+02
     Coulomb-14        LJ (SR)   Coulomb (SR)      Potential    Kinetic En.
    2.53886e+04   -4.79738e+03   -1.88587e+04    6.40805e+03    0.00000e+00
   Total Energy    Temperature Pressure (bar)
    6.40805e+03    0.00000e+00    0.00000e+00

           Step           Time         Lambda
          10400    10400.00000        0.00000

   Energies (kJ/mol)
        G96Bond       G96Angle    Proper Dih.  Improper Dih.          LJ-14
    3.23705e+02    1.60999e+03    1.46203e+03    3.67300e+02    9.15342e+02
     Coulomb-14        LJ (SR)   Coulomb (SR)      Potential    Kinetic En.
    2.53884e+04   -4.80301e+03   -1.88637e+04    6.40005e+03    0.00000e+00
   Total Energy    Temperature Pressure (bar)
    6.40005e+03    0.00000e+00    0.00000e+00

           Step           Time         Lambda
          10500    10500.00000        0.00000

   Energies (kJ/mol)
        G96Bond       G96Angle    Proper Dih.  Improper Dih.          LJ-14
    3.23553e+02    1.60960e+03    1.46255e+03    3.67205e+02    9.15653e+02
     Coulomb-14        LJ (SR)   Coulomb (SR)      Potential    Kinetic En.
    2.53888e+04   -4.80398e+03   -1.88646e+04    6.39875e+03    0.00000e+00
   Total Energy    Temperature Pressure (bar)
    6.39875e+03    0.00000e+00    0.00000e+00

           Step           Time         Lambda
          10600    10600.00000        0.00000

   Energies (kJ/mol)
        G96Bond       G96Angle    Proper Dih.  Improper Dih.          LJ-14
    3.23482e+02    1.60951e+03    1.46291e+03    3.67186e+02    9.15814e+02
     Coulomb-14        LJ (SR)   Coulomb (SR)      Potential    Kinetic En.
    2.53888e+04   -4.80476e+03   -1.88652e+04    6.39779e+03    0.00000e+00
   Total Energy    Temperature Pressure (bar)
    6.39779e+03    0.00000e+00    0.00000e+00

           Step           Time         Lambda
          10700    10700.00000        0.00000

   Energies (kJ/mol)
        G96Bond       G96Angle    Proper Dih.  Improper Dih.          LJ-14
    3.22918e+02    1.60668e+03    1.46806e+03    3.65972e+02    9.16928e+02
     Coulomb-14        LJ (SR)   Coulomb (SR)      Potential    Kinetic En.
    2.53923e+04   -4.81468e+03   -1.88726e+04    6.38556e+03    0.00000e+00
   Total Energy    Temperature Pressure (bar)
    6.38556e+03    0.00000e+00    0.00000e+00

           Step           Time         Lambda
          10800    10800.00000        0.00000

   Energies (kJ/mol)
        G96Bond       G96Angle    Proper Dih.  Improper Dih.          LJ-14
    3.22998e+02    1.60682e+03    1.46865e+03    3.65852e+02    9.15994e+02
     Coulomb-14        LJ (SR)   Coulomb (SR)      Potential    Kinetic En.
    2.53915e+04   -4.81629e+03   -1.88756e+04    6.37987e+03    0.00000e+00
   Total Energy    Temperature Pressure (bar)
    6.37987e+03    0.00000e+00    0.00000e+00

           Step           Time         Lambda
          10900    10900.00000        0.00000

   Energies (kJ/mol)
        G96Bond       G96Angle    Proper Dih.  Improper Dih.          LJ-14
    3.23198e+02    1.60567e+03    1.46661e+03    3.65610e+02    9.17568e+02
     Coulomb-14        LJ (SR)   Coulomb (SR)      Potential    Kinetic En.
    2.53835e+04   -4.81461e+03   -1.88772e+04    6.37037e+03    0.00000e+00
   Total Energy    Temperature Pressure (bar)
    6.37037e+03    0.00000e+00    0.00000e+00

           Step           Time         Lambda
          11000    11000.00000        0.00000

   Energies (kJ/mol)
        G96Bond       G96Angle    Proper Dih.  Improper Dih.          LJ-14
    3.23277e+02    1.60548e+03    1.46625e+03    3.65916e+02    9.17876e+02
     Coulomb-14        LJ (SR)   Coulomb (SR)      Potential    Kinetic En.
    2.53827e+04   -4.81610e+03   -1.88779e+04    6.36750e+03    0.00000e+00
   Total Energy    Temperature Pressure (bar)
    6.36750e+03    0.00000e+00    0.00000e+00

           Step           Time         Lambda
          11100    11100.00000        0.00000

   Energies (kJ/mol)
        G96Bond       G96Angle    Proper Dih.  Improper Dih.          LJ-14
    3.23522e+02    1.60530e+03    1.46669e+03    3.66117e+02    9.17869e+02
     Coulomb-14        LJ (SR)   Coulomb (SR)      Potential    Kinetic En.
    2.53815e+04   -4.81840e+03   -1.88781e+04    6.36456e+03    0.00000e+00
   Total Energy    Temperature Pressure (bar)
    6.36456e+03    0.00000e+00    0.00000e+00

           Step           Time         Lambda
          11200    11200.00000        0.00000

   Energies (kJ/mol)
        G96Bond       G96Angle    Proper Dih.  Improper Dih.          LJ-14
    3.23506e+02    1.60530e+03    1.46741e+03    3.66142e+02    9.17907e+02
     Coulomb-14        LJ (SR)   Coulomb (SR)      Potential    Kinetic En.
    2.53814e+04   -4.81988e+03   -1.88790e+04    6.36285e+03    0.00000e+00
   Total Energy    Temperature Pressure (bar)
    6.36285e+03    0.00000e+00    0.00000e+00

           Step           Time         Lambda
          11300    11300.00000        0.00000

   Energies (kJ/mol)
        G96Bond       G96Angle    Proper Dih.  Improper Dih.          LJ-14
    3.23647e+02    1.60560e+03    1.46924e+03    3.66409e+02    9.18054e+02
     Coulomb-14        LJ (SR)   Coulomb (SR)      Potential    Kinetic En.
    2.53800e+04   -4.82342e+03   -1.88807e+04    6.35888e+03    0.00000e+00
   Total Energy    Temperature Pressure (bar)
    6.35888e+03    0.00000e+00    0.00000e+00

           Step           Time         Lambda
          11400    11400.00000        0.00000

   Energies (kJ/mol)
        G96Bond       G96Angle    Proper Dih.  Improper Dih.          LJ-14
    3.23712e+02    1.60573e+03    1.47019e+03    3.66545e+02    9.18149e+02
     Coulomb-14        LJ (SR)   Coulomb (SR)      Potential    Kinetic En.
    2.53794e+04   -4.82519e+03   -1.88816e+04    6.35701e+03    0.00000e+00
   Total Energy    Temperature Pressure (bar)
    6.35701e+03    0.00000e+00    0.00000e+00

           Step           Time         Lambda
          11500    11500.00000        0.00000

   Energies (kJ/mol)
        G96Bond       G96Angle    Proper Dih.  Improper Dih.          LJ-14
    3.23754e+02    1.60582e+03    1.47072e+03    3.66631e+02    9.18171e+02
     Coulomb-14        LJ (SR)   Coulomb (SR)      Potential    Kinetic En.
    2.53791e+04   -4.82618e+03   -1.88820e+04    6.35600e+03    0.00000e+00
   Total Energy    Temperature Pressure (bar)
    6.35600e+03    0.00000e+00    0.00000e+00

           Step           Time         Lambda
          11600    11600.00000        0.00000

   Energies (kJ/mol)
        G96Bond       G96Angle    Proper Dih.  Improper Dih.          LJ-14
    3.23816e+02    1.60595e+03    1.47164e+03    3.66776e+02    9.18267e+02
     Coulomb-14        LJ (SR)   Coulomb (SR)      Potential    Kinetic En.
    2.53786e+04   -4.82800e+03   -1.88829e+04    6.35414e+03    0.00000e+00
   Total Energy    Temperature Pressure (bar)
    6.35414e+03    0.00000e+00    0.00000e+00

           Step           Time         Lambda
          11700    11700.00000        0.00000

   Energies (kJ/mol)
        G96Bond       G96Angle    Proper Dih.  Improper Dih.          LJ-14
    3.25212e+02    1.60640e+03    1.47487e+03    3.67395e+02    9.18547e+02
     Coulomb-14        LJ (SR)   Coulomb (SR)      Potential    Kinetic En.
    2.53769e+04   -4.83645e+03   -1.88861e+04    6.34678e+03    0.00000e+00
   Total Energy    Temperature Pressure (bar)
    6.34678e+03    0.00000e+00    0.00000e+00

           Step           Time         Lambda
          11800    11800.00000        0.00000

   Energies (kJ/mol)
        G96Bond       G96Angle    Proper Dih.  Improper Dih.          LJ-14
    3.24016e+02    1.60842e+03    1.47778e+03    3.69265e+02    9.18637e+02
     Coulomb-14        LJ (SR)   Coulomb (SR)      Potential    Kinetic En.
    2.53732e+04   -4.84746e+03   -1.88915e+04    6.33233e+03    0.00000e+00
   Total Energy    Temperature Pressure (bar)
    6.33233e+03    0.00000e+00    0.00000e+00

           Step           Time         Lambda
          11900    11900.00000        0.00000

   Energies (kJ/mol)
        G96Bond       G96Angle    Proper Dih.  Improper Dih.          LJ-14
    3.24055e+02    1.60847e+03    1.47798e+03    3.69073e+02    9.18405e+02
     Coulomb-14        LJ (SR)   Coulomb (SR)      Potential    Kinetic En.
    2.53726e+04   -4.84767e+03   -1.88912e+04    6.33181e+03    0.00000e+00
   Total Energy    Temperature Pressure (bar)
    6.33181e+03    0.00000e+00    0.00000e+00

           Step           Time         Lambda
          12000    12000.00000        0.00000

   Energies (kJ/mol)
        G96Bond       G96Angle    Proper Dih.  Improper Dih.          LJ-14
    3.24075e+02    1.60852e+03    1.47806e+03    3.69086e+02    9.18381e+02
     Coulomb-14        LJ (SR)   Coulomb (SR)      Potential    Kinetic En.
    2.53724e+04   -4.84784e+03   -1.88912e+04    6.33151e+03    0.00000e+00
   Total Energy    Temperature Pressure (bar)
    6.33151e+03    0.00000e+00    0.00000e+00

           Step           Time         Lambda
          12100    12100.00000        0.00000

   Energies (kJ/mol)
        G96Bond       G96Angle    Proper Dih.  Improper Dih.          LJ-14
    3.24176e+02    1.60879e+03    1.47845e+03    3.69150e+02    9.18314e+02
     Coulomb-14        LJ (SR)   Coulomb (SR)      Potential    Kinetic En.
    2.53713e+04   -4.84862e+03   -1.88915e+04    6.33006e+03    0.00000e+00
   Total Energy    Temperature Pressure (bar)
    6.33006e+03    0.00000e+00    0.00000e+00

           Step           Time         Lambda
          12200    12200.00000        0.00000

   Energies (kJ/mol)
        G96Bond       G96Angle    Proper Dih.  Improper Dih.          LJ-14
    3.24233e+02    1.60900e+03    1.47872e+03    3.69188e+02    9.18267e+02
     Coulomb-14        LJ (SR)   Coulomb (SR)      Potential    Kinetic En.
    2.53706e+04   -4.84912e+03   -1.88918e+04    6.32905e+03    0.00000e+00
   Total Energy    Temperature Pressure (bar)
    6.32905e+03    0.00000e+00    0.00000e+00

           Step           Time         Lambda
          12300    12300.00000        0.00000

   Energies (kJ/mol)
        G96Bond       G96Angle    Proper Dih.  Improper Dih.          LJ-14
    3.24485e+02    1.60959e+03    1.47952e+03    3.69281e+02    9.18215e+02
     Coulomb-14        LJ (SR)   Coulomb (SR)      Potential    Kinetic En.
    2.53683e+04   -4.85056e+03   -1.88926e+04    6.32617e+03    0.00000e+00
   Total Energy    Temperature Pressure (bar)
    6.32617e+03    0.00000e+00    0.00000e+00

           Step           Time         Lambda
          12400    12400.00000        0.00000

   Energies (kJ/mol)
        G96Bond       G96Angle    Proper Dih.  Improper Dih.          LJ-14
    3.24523e+02    1.60996e+03    1.47993e+03    3.69333e+02    9.18201e+02
     Coulomb-14        LJ (SR)   Coulomb (SR)      Potential    Kinetic En.
    2.53672e+04   -4.85122e+03   -1.88931e+04    6.32487e+03    0.00000e+00
   Total Energy    Temperature Pressure (bar)
    6.32487e+03    0.00000e+00    0.00000e+00

           Step           Time         Lambda
          12500    12500.00000        0.00000

   Energies (kJ/mol)
        G96Bond       G96Angle    Proper Dih.  Improper Dih.          LJ-14
    3.24664e+02    1.61017e+03    1.48030e+03    3.69380e+02    9.18204e+02
     Coulomb-14        LJ (SR)   Coulomb (SR)      Potential    Kinetic En.
    2.53663e+04   -4.85177e+03   -1.88935e+04    6.32377e+03    0.00000e+00
   Total Energy    Temperature Pressure (bar)
    6.32377e+03    0.00000e+00    0.00000e+00

           Step           Time         Lambda
          12600    12600.00000        0.00000

   Energies (kJ/mol)
        G96Bond       G96Angle    Proper Dih.  Improper Dih.          LJ-14
    3.25006e+02    1.61118e+03    1.48149e+03    3.69607e+02    9.18135e+02
     Coulomb-14        LJ (SR)   Coulomb (SR)      Potential    Kinetic En.
    2.53636e+04   -4.85355e+03   -1.88957e+04    6.31981e+03    0.00000e+00
   Total Energy    Temperature Pressure (bar)
    6.31981e+03    0.00000e+00    0.00000e+00

           Step           Time         Lambda
          12700    12700.00000        0.00000

   Energies (kJ/mol)
        G96Bond       G96Angle    Proper Dih.  Improper Dih.          LJ-14
    3.25003e+02    1.61143e+03    1.48129e+03    3.69682e+02    9.18087e+02
     Coulomb-14        LJ (SR)   Coulomb (SR)      Potential    Kinetic En.
    2.53631e+04   -4.85419e+03   -1.88968e+04    6.31762e+03    0.00000e+00
   Total Energy    Temperature Pressure (bar)
    6.31762e+03    0.00000e+00    0.00000e+00

           Step           Time         Lambda
          12800    12800.00000        0.00000

   Energies (kJ/mol)
        G96Bond       G96Angle    Proper Dih.  Improper Dih.          LJ-14
    3.24991e+02    1.61143e+03    1.48129e+03    3.70174e+02    9.17809e+02
     Coulomb-14        LJ (SR)   Coulomb (SR)      Potential    Kinetic En.
    2.53622e+04   -4.85677e+03   -1.89000e+04    6.31115e+03    0.00000e+00
   Total Energy    Temperature Pressure (bar)
    6.31115e+03    0.00000e+00    0.00000e+00

           Step           Time         Lambda
          12900    12900.00000        0.00000

   Energies (kJ/mol)
        G96Bond       G96Angle    Proper Dih.  Improper Dih.          LJ-14
    3.24964e+02    1.61139e+03    1.48155e+03    3.70274e+02    9.17952e+02
     Coulomb-14        LJ (SR)   Coulomb (SR)      Potential    Kinetic En.
    2.53624e+04   -4.85763e+03   -1.89014e+04    6.30952e+03    0.00000e+00
   Total Energy    Temperature Pressure (bar)
    6.30952e+03    0.00000e+00    0.00000e+00

           Step           Time         Lambda
          13000    13000.00000        0.00000

   Energies (kJ/mol)
        G96Bond       G96Angle    Proper Dih.  Improper Dih.          LJ-14
    3.24935e+02    1.61159e+03    1.48191e+03    3.70745e+02    9.17887e+02
     Coulomb-14        LJ (SR)   Coulomb (SR)      Potential    Kinetic En.
    2.53627e+04   -4.86009e+03   -1.89070e+04    6.30269e+03    0.00000e+00
   Total Energy    Temperature Pressure (bar)
    6.30269e+03    0.00000e+00    0.00000e+00

           Step           Time         Lambda
          13100    13100.00000        0.00000

   Energies (kJ/mol)
        G96Bond       G96Angle    Proper Dih.  Improper Dih.          LJ-14
    3.24893e+02    1.61151e+03    1.48173e+03    3.70873e+02    9.17617e+02
     Coulomb-14        LJ (SR)   Coulomb (SR)      Potential    Kinetic En.
    2.53629e+04   -4.86063e+03   -1.89093e+04    6.29963e+03    0.00000e+00
   Total Energy    Temperature Pressure (bar)
    6.29963e+03    0.00000e+00    0.00000e+00

           Step           Time         Lambda
          13200    13200.00000        0.00000

   Energies (kJ/mol)
        G96Bond       G96Angle    Proper Dih.  Improper Dih.          LJ-14
    3.24953e+02    1.61154e+03    1.48158e+03    3.70953e+02    9.17426e+02
     Coulomb-14        LJ (SR)   Coulomb (SR)      Potential    Kinetic En.
    2.53629e+04   -4.86094e+03   -1.89113e+04    6.29719e+03    0.00000e+00
   Total Energy    Temperature Pressure (bar)
    6.29719e+03    0.00000e+00    0.00000e+00

           Step           Time         Lambda
          13300    13300.00000        0.00000

   Energies (kJ/mol)
        G96Bond       G96Angle    Proper Dih.  Improper Dih.          LJ-14
    3.24709e+02    1.61158e+03    1.48086e+03    3.71006e+02    9.16848e+02
     Coulomb-14        LJ (SR)   Coulomb (SR)      Potential    Kinetic En.
    2.53639e+04   -4.86112e+03   -1.89167e+04    6.29109e+03    0.00000e+00
   Total Energy    Temperature Pressure (bar)
    6.29109e+03    0.00000e+00    0.00000e+00

           Step           Time         Lambda
          13400    13400.00000        0.00000

   Energies (kJ/mol)
        G96Bond       G96Angle    Proper Dih.  Improper Dih.          LJ-14
    3.25022e+02    1.61148e+03    1.48035e+03    3.71029e+02    9.16986e+02
     Coulomb-14        LJ (SR)   Coulomb (SR)      Potential    Kinetic En.
    2.53629e+04   -4.86112e+03   -1.89178e+04    6.28886e+03    0.00000e+00
   Total Energy    Temperature Pressure (bar)
    6.28886e+03    0.00000e+00    0.00000e+00

           Step           Time         Lambda
          13500    13500.00000        0.00000

   Energies (kJ/mol)
        G96Bond       G96Angle    Proper Dih.  Improper Dih.          LJ-14
    3.25074e+02    1.61172e+03    1.47978e+03    3.71029e+02    9.16895e+02
     Coulomb-14        LJ (SR)   Coulomb (SR)      Potential    Kinetic En.
    2.53628e+04   -4.86130e+03   -1.89192e+04    6.28676e+03    0.00000e+00
   Total Energy    Temperature Pressure (bar)
    6.28676e+03    0.00000e+00    0.00000e+00

           Step           Time         Lambda
          13600    13600.00000        0.00000

   Energies (kJ/mol)
        G96Bond       G96Angle    Proper Dih.  Improper Dih.          LJ-14
    3.25062e+02    1.61222e+03    1.47900e+03    3.71026e+02    9.16789e+02
     Coulomb-14        LJ (SR)   Coulomb (SR)      Potential    Kinetic En.
    2.53625e+04   -4.86184e+03   -1.89214e+04    6.28339e+03    0.00000e+00
   Total Energy    Temperature Pressure (bar)
    6.28339e+03    0.00000e+00    0.00000e+00

           Step           Time         Lambda
          13700    13700.00000        0.00000

   Energies (kJ/mol)
        G96Bond       G96Angle    Proper Dih.  Improper Dih.          LJ-14
    3.25092e+02    1.61256e+03    1.47860e+03    3.71019e+02    9.16768e+02
     Coulomb-14        LJ (SR)   Coulomb (SR)      Potential    Kinetic En.
    2.53624e+04   -4.86244e+03   -1.89230e+04    6.28094e+03    0.00000e+00
   Total Energy    Temperature Pressure (bar)
    6.28094e+03    0.00000e+00    0.00000e+00

           Step           Time         Lambda
          13800    13800.00000        0.00000

   Energies (kJ/mol)
        G96Bond       G96Angle    Proper Dih.  Improper Dih.          LJ-14
    3.25084e+02    1.61435e+03    1.47695e+03    3.71037e+02    9.16717e+02
     Coulomb-14        LJ (SR)   Coulomb (SR)      Potential    Kinetic En.
    2.53616e+04   -4.86631e+03   -1.89315e+04    6.26791e+03    0.00000e+00
   Total Energy    Temperature Pressure (bar)
    6.26791e+03    0.00000e+00    0.00000e+00

           Step           Time         Lambda
          13900    13900.00000        0.00000

   Energies (kJ/mol)
        G96Bond       G96Angle    Proper Dih.  Improper Dih.          LJ-14
    3.25090e+02    1.61447e+03    1.47627e+03    3.71064e+02    9.16941e+02
     Coulomb-14        LJ (SR)   Coulomb (SR)      Potential    Kinetic En.
    2.53616e+04   -4.86758e+03   -1.89337e+04    6.26408e+03    0.00000e+00
   Total Energy    Temperature Pressure (bar)
    6.26408e+03    0.00000e+00    0.00000e+00

           Step           Time         Lambda
          14000    14000.00000        0.00000

   Energies (kJ/mol)
        G96Bond       G96Angle    Proper Dih.  Improper Dih.          LJ-14
    3.25382e+02    1.61572e+03    1.47422e+03    3.71399e+02    9.17106e+02
     Coulomb-14        LJ (SR)   Coulomb (SR)      Potential    Kinetic En.
    2.53600e+04   -4.87045e+03   -1.89407e+04    6.25265e+03    0.00000e+00
   Total Energy    Temperature Pressure (bar)
    6.25265e+03    0.00000e+00    0.00000e+00

           Step           Time         Lambda
          14100    14100.00000        0.00000

   Energies (kJ/mol)
        G96Bond       G96Angle    Proper Dih.  Improper Dih.          LJ-14
    3.25044e+02    1.61572e+03    1.47395e+03    3.71306e+02    9.17071e+02
     Coulomb-14        LJ (SR)   Coulomb (SR)      Potential    Kinetic En.
    2.53607e+04   -4.87161e+03   -1.89419e+04    6.25026e+03    0.00000e+00
   Total Energy    Temperature Pressure (bar)
    6.25026e+03    0.00000e+00    0.00000e+00

           Step           Time         Lambda
          14200    14200.00000        0.00000

   Energies (kJ/mol)
        G96Bond       G96Angle    Proper Dih.  Improper Dih.          LJ-14
    3.25003e+02    1.61598e+03    1.47379e+03    3.71298e+02    9.17003e+02
     Coulomb-14        LJ (SR)   Coulomb (SR)      Potential    Kinetic En.
    2.53607e+04   -4.87220e+03   -1.89434e+04    6.24816e+03    0.00000e+00
   Total Energy    Temperature Pressure (bar)
    6.24816e+03    0.00000e+00    0.00000e+00

           Step           Time         Lambda
          14300    14300.00000        0.00000

   Energies (kJ/mol)
        G96Bond       G96Angle    Proper Dih.  Improper Dih.          LJ-14
    3.24999e+02    1.61630e+03    1.47385e+03    3.71324e+02    9.16868e+02
     Coulomb-14        LJ (SR)   Coulomb (SR)      Potential    Kinetic En.
    2.53607e+04   -4.87278e+03   -1.89450e+04    6.24621e+03    0.00000e+00
   Total Energy    Temperature Pressure (bar)
    6.24621e+03    0.00000e+00    0.00000e+00

           Step           Time         Lambda
          14400    14400.00000        0.00000

   Energies (kJ/mol)
        G96Bond       G96Angle    Proper Dih.  Improper Dih.          LJ-14
    3.25007e+02    1.61658e+03    1.47424e+03    3.71373e+02    9.16736e+02
     Coulomb-14        LJ (SR)   Coulomb (SR)      Potential    Kinetic En.
    2.53608e+04   -4.87369e+03   -1.89470e+04    6.24403e+03    0.00000e+00
   Total Energy    Temperature Pressure (bar)
    6.24403e+03    0.00000e+00    0.00000e+00

           Step           Time         Lambda
          14500    14500.00000        0.00000

   Energies (kJ/mol)
        G96Bond       G96Angle    Proper Dih.  Improper Dih.          LJ-14
    3.24933e+02    1.61690e+03    1.47506e+03    3.71415e+02    9.16671e+02
     Coulomb-14        LJ (SR)   Coulomb (SR)      Potential    Kinetic En.
    2.53610e+04   -4.87508e+03   -1.89493e+04    6.24153e+03    0.00000e+00
   Total Energy    Temperature Pressure (bar)
    6.24153e+03    0.00000e+00    0.00000e+00

           Step           Time         Lambda
          14600    14600.00000        0.00000

   Energies (kJ/mol)
        G96Bond       G96Angle    Proper Dih.  Improper Dih.          LJ-14
    3.24987e+02    1.61698e+03    1.47570e+03    3.71423e+02    9.16684e+02
     Coulomb-14        LJ (SR)   Coulomb (SR)      Potential    Kinetic En.
    2.53612e+04   -4.87601e+03   -1.89508e+04    6.24014e+03    0.00000e+00
   Total Energy    Temperature Pressure (bar)
    6.24014e+03    0.00000e+00    0.00000e+00

           Step           Time         Lambda
          14700    14700.00000        0.00000

   Energies (kJ/mol)
        G96Bond       G96Angle    Proper Dih.  Improper Dih.          LJ-14
    3.24978e+02    1.61842e+03    1.48176e+03    3.71887e+02    9.16543e+02
     Coulomb-14        LJ (SR)   Coulomb (SR)      Potential    Kinetic En.
    2.53611e+04   -4.88157e+03   -1.89624e+04    6.23075e+03    0.00000e+00
   Total Energy    Temperature Pressure (bar)
    6.23075e+03    0.00000e+00    0.00000e+00

           Step           Time         Lambda
          14800    14800.00000        0.00000

   Energies (kJ/mol)
        G96Bond       G96Angle    Proper Dih.  Improper Dih.          LJ-14
    3.25067e+02    1.61829e+03    1.48181e+03    3.71841e+02    9.16697e+02
     Coulomb-14        LJ (SR)   Coulomb (SR)      Potential    Kinetic En.
    2.53620e+04   -4.88187e+03   -1.89643e+04    6.22955e+03    0.00000e+00
   Total Energy    Temperature Pressure (bar)
    6.22955e+03    0.00000e+00    0.00000e+00

           Step           Time         Lambda
          14900    14900.00000        0.00000

   Energies (kJ/mol)
        G96Bond       G96Angle    Proper Dih.  Improper Dih.          LJ-14
    3.24640e+02    1.61860e+03    1.48321e+03    3.71950e+02    9.16605e+02
     Coulomb-14        LJ (SR)   Coulomb (SR)      Potential    Kinetic En.
    2.53619e+04   -4.88293e+03   -1.89666e+04    6.22740e+03    0.00000e+00
   Total Energy    Temperature Pressure (bar)
    6.22740e+03    0.00000e+00    0.00000e+00

           Step           Time         Lambda
          15000    15000.00000        0.00000

   Energies (kJ/mol)
        G96Bond       G96Angle    Proper Dih.  Improper Dih.          LJ-14
    3.24558e+02    1.61868e+03    1.48377e+03    3.71986e+02    9.16558e+02
     Coulomb-14        LJ (SR)   Coulomb (SR)      Potential    Kinetic En.
    2.53619e+04   -4.88353e+03   -1.89673e+04    6.22662e+03    0.00000e+00
   Total Energy    Temperature Pressure (bar)
    6.22662e+03    0.00000e+00    0.00000e+00

           Step           Time         Lambda
          15100    15100.00000        0.00000

   Energies (kJ/mol)
        G96Bond       G96Angle    Proper Dih.  Improper Dih.          LJ-14
    3.24360e+02    1.61896e+03    1.48428e+03    3.71993e+02    9.16519e+02
     Coulomb-14        LJ (SR)   Coulomb (SR)      Potential    Kinetic En.
    2.53619e+04   -4.88405e+03   -1.89680e+04    6.22596e+03    0.00000e+00
   Total Energy    Temperature Pressure (bar)
    6.22596e+03    0.00000e+00    0.00000e+00

           Step           Time         Lambda
          15200    15200.00000        0.00000

   Energies (kJ/mol)
        G96Bond       G96Angle    Proper Dih.  Improper Dih.          LJ-14
    3.24476e+02    1.61896e+03    1.48519e+03    3.72096e+02    9.16381e+02
     Coulomb-14        LJ (SR)   Coulomb (SR)      Potential    Kinetic En.
    2.53618e+04   -4.88504e+03   -1.89692e+04    6.22466e+03    0.00000e+00
   Total Energy    Temperature Pressure (bar)
    6.22466e+03    0.00000e+00    0.00000e+00

           Step           Time         Lambda
          15300    15300.00000        0.00000

   Energies (kJ/mol)
        G96Bond       G96Angle    Proper Dih.  Improper Dih.          LJ-14
    3.24425e+02    1.61909e+03    1.48568e+03    3.72134e+02    9.16320e+02
     Coulomb-14        LJ (SR)   Coulomb (SR)      Potential    Kinetic En.
    2.53618e+04   -4.88556e+03   -1.89698e+04    6.22401e+03    0.00000e+00
   Total Energy    Temperature Pressure (bar)
    6.22401e+03    0.00000e+00    0.00000e+00

           Step           Time         Lambda
          15400    15400.00000        0.00000

   Energies (kJ/mol)
        G96Bond       G96Angle    Proper Dih.  Improper Dih.          LJ-14
    3.24253e+02    1.61962e+03    1.48781e+03    3.72311e+02    9.16063e+02
     Coulomb-14        LJ (SR)   Coulomb (SR)      Potential    Kinetic En.
    2.53614e+04   -4.88781e+03   -1.89723e+04    6.22132e+03    0.00000e+00
   Total Energy    Temperature Pressure (bar)
    6.22132e+03    0.00000e+00    0.00000e+00

           Step           Time         Lambda
          15500    15500.00000        0.00000

   Energies (kJ/mol)
        G96Bond       G96Angle    Proper Dih.  Improper Dih.          LJ-14
    3.24111e+02    1.62021e+03    1.48957e+03    3.72478e+02    9.15501e+02
     Coulomb-14        LJ (SR)   Coulomb (SR)      Potential    Kinetic En.
    2.53610e+04   -4.88983e+03   -1.89739e+04    6.21909e+03    0.00000e+00
   Total Energy    Temperature Pressure (bar)
    6.21909e+03    0.00000e+00    0.00000e+00

           Step           Time         Lambda
          15600    15600.00000        0.00000

   Energies (kJ/mol)
        G96Bond       G96Angle    Proper Dih.  Improper Dih.          LJ-14
    3.24374e+02    1.62315e+03    1.48484e+03    3.72696e+02    9.13955e+02
     Coulomb-14        LJ (SR)   Coulomb (SR)      Potential    Kinetic En.
    2.53594e+04   -4.88976e+03   -1.89739e+04    6.21469e+03    0.00000e+00
   Total Energy    Temperature Pressure (bar)
    6.21469e+03    0.00000e+00    0.00000e+00

           Step           Time         Lambda
          15700    15700.00000        0.00000

   Energies (kJ/mol)
        G96Bond       G96Angle    Proper Dih.  Improper Dih.          LJ-14
    3.24328e+02    1.62248e+03    1.48285e+03    3.72503e+02    9.14683e+02
     Coulomb-14        LJ (SR)   Coulomb (SR)      Potential    Kinetic En.
    2.53596e+04   -4.88874e+03   -1.89754e+04    6.21231e+03    0.00000e+00
   Total Energy    Temperature Pressure (bar)
    6.21231e+03    0.00000e+00    0.00000e+00

           Step           Time         Lambda
          15800    15800.00000        0.00000

   Energies (kJ/mol)
        G96Bond       G96Angle    Proper Dih.  Improper Dih.          LJ-14
    3.24306e+02    1.62248e+03    1.48316e+03    3.72384e+02    9.14754e+02
     Coulomb-14        LJ (SR)   Coulomb (SR)      Potential    Kinetic En.
    2.53599e+04   -4.88898e+03   -1.89764e+04    6.21151e+03    0.00000e+00
   Total Energy    Temperature Pressure (bar)
    6.21151e+03    0.00000e+00    0.00000e+00

           Step           Time         Lambda
          15900    15900.00000        0.00000

   Energies (kJ/mol)
        G96Bond       G96Angle    Proper Dih.  Improper Dih.          LJ-14
    3.24286e+02    1.62266e+03    1.48339e+03    3.72257e+02    9.14798e+02
     Coulomb-14        LJ (SR)   Coulomb (SR)      Potential    Kinetic En.
    2.53600e+04   -4.88917e+03   -1.89775e+04    6.21074e+03    0.00000e+00
   Total Energy    Temperature Pressure (bar)
    6.21074e+03    0.00000e+00    0.00000e+00

           Step           Time         Lambda
          16000    16000.00000        0.00000

   Energies (kJ/mol)
        G96Bond       G96Angle    Proper Dih.  Improper Dih.          LJ-14
    3.24235e+02    1.62294e+03    1.48343e+03    3.72044e+02    9.14808e+02
     Coulomb-14        LJ (SR)   Coulomb (SR)      Potential    Kinetic En.
    2.53601e+04   -4.88924e+03   -1.89784e+04    6.20992e+03    0.00000e+00
   Total Energy    Temperature Pressure (bar)
    6.20992e+03    0.00000e+00    0.00000e+00

           Step           Time         Lambda
          16100    16100.00000        0.00000

   Energies (kJ/mol)
        G96Bond       G96Angle    Proper Dih.  Improper Dih.          LJ-14
    3.24218e+02    1.62294e+03    1.48340e+03    3.72027e+02    9.14855e+02
     Coulomb-14        LJ (SR)   Coulomb (SR)      Potential    Kinetic En.
    2.53601e+04   -4.88924e+03   -1.89785e+04    6.20980e+03    0.00000e+00
   Total Energy    Temperature Pressure (bar)
    6.20980e+03    0.00000e+00    0.00000e+00

           Step           Time         Lambda
          16200    16200.00000        0.00000

   Energies (kJ/mol)
        G96Bond       G96Angle    Proper Dih.  Improper Dih.          LJ-14
    3.24217e+02    1.62297e+03    1.48337e+03    3.71997e+02    9.14864e+02
     Coulomb-14        LJ (SR)   Coulomb (SR)      Potential    Kinetic En.
    2.53602e+04   -4.88923e+03   -1.89786e+04    6.20970e+03    0.00000e+00
   Total Energy    Temperature Pressure (bar)
    6.20970e+03    0.00000e+00    0.00000e+00

           Step           Time         Lambda
          16300    16300.00000        0.00000

   Energies (kJ/mol)
        G96Bond       G96Angle    Proper Dih.  Improper Dih.          LJ-14
    3.24215e+02    1.62300e+03    1.48334e+03    3.71969e+02    9.14874e+02
     Coulomb-14        LJ (SR)   Coulomb (SR)      Potential    Kinetic En.
    2.53602e+04   -4.88922e+03   -1.89787e+04    6.20961e+03    0.00000e+00
   Total Energy    Temperature Pressure (bar)
    6.20961e+03    0.00000e+00    0.00000e+00

           Step           Time         Lambda
          16400    16400.00000        0.00000

   Energies (kJ/mol)
        G96Bond       G96Angle    Proper Dih.  Improper Dih.          LJ-14
    3.24214e+02    1.62303e+03    1.48331e+03    3.71940e+02    9.14884e+02
     Coulomb-14        LJ (SR)   Coulomb (SR)      Potential    Kinetic En.
    2.53602e+04   -4.88921e+03   -1.89788e+04    6.20951e+03    0.00000e+00
   Total Energy    Temperature Pressure (bar)
    6.20951e+03    0.00000e+00    0.00000e+00

           Step           Time         Lambda
          16500    16500.00000        0.00000

   Energies (kJ/mol)
        G96Bond       G96Angle    Proper Dih.  Improper Dih.          LJ-14
    3.24212e+02    1.62306e+03    1.48328e+03    3.71913e+02    9.14895e+02
     Coulomb-14        LJ (SR)   Coulomb (SR)      Potential    Kinetic En.
    2.53602e+04   -4.88920e+03   -1.89789e+04    6.20942e+03    0.00000e+00
   Total Energy    Temperature Pressure (bar)
    6.20942e+03    0.00000e+00    0.00000e+00

           Step           Time         Lambda
          16600    16600.00000        0.00000

   Energies (kJ/mol)
        G96Bond       G96Angle    Proper Dih.  Improper Dih.          LJ-14
    3.24211e+02    1.62308e+03    1.48325e+03    3.71888e+02    9.14906e+02
     Coulomb-14        LJ (SR)   Coulomb (SR)      Potential    Kinetic En.
    2.53602e+04   -4.88919e+03   -1.89790e+04    6.20932e+03    0.00000e+00
   Total Energy    Temperature Pressure (bar)
    6.20932e+03    0.00000e+00    0.00000e+00

           Step           Time         Lambda
          16700    16700.00000        0.00000

   Energies (kJ/mol)
        G96Bond       G96Angle    Proper Dih.  Improper Dih.          LJ-14
    3.24209e+02    1.62311e+03    1.48322e+03    3.71864e+02    9.14917e+02
     Coulomb-14        LJ (SR)   Coulomb (SR)      Potential    Kinetic En.
    2.53602e+04   -4.88918e+03   -1.89791e+04    6.20923e+03    0.00000e+00
   Total Energy    Temperature Pressure (bar)
    6.20923e+03    0.00000e+00    0.00000e+00

           Step           Time         Lambda
          16800    16800.00000        0.00000

   Energies (kJ/mol)
        G96Bond       G96Angle    Proper Dih.  Improper Dih.          LJ-14
    3.24207e+02    1.62313e+03    1.48320e+03    3.71842e+02    9.14928e+02
     Coulomb-14        LJ (SR)   Coulomb (SR)      Potential    Kinetic En.
    2.53602e+04   -4.88918e+03   -1.89792e+04    6.20914e+03    0.00000e+00
   Total Energy    Temperature Pressure (bar)
    6.20914e+03    0.00000e+00    0.00000e+00

           Step           Time         Lambda
          16900    16900.00000        0.00000

   Energies (kJ/mol)
        G96Bond       G96Angle    Proper Dih.  Improper Dih.          LJ-14
    3.24206e+02    1.62315e+03    1.48318e+03    3.71822e+02    9.14939e+02
     Coulomb-14        LJ (SR)   Coulomb (SR)      Potential    Kinetic En.
    2.53602e+04   -4.88918e+03   -1.89793e+04    6.20905e+03    0.00000e+00
   Total Energy    Temperature Pressure (bar)
    6.20905e+03    0.00000e+00    0.00000e+00

           Step           Time         Lambda
          17000    17000.00000        0.00000

   Energies (kJ/mol)
        G96Bond       G96Angle    Proper Dih.  Improper Dih.          LJ-14
    3.24204e+02    1.62317e+03    1.48317e+03    3.71804e+02    9.14949e+02
     Coulomb-14        LJ (SR)   Coulomb (SR)      Potential    Kinetic En.
    2.53602e+04   -4.88918e+03   -1.89794e+04    6.20896e+03    0.00000e+00
   Total Energy    Temperature Pressure (bar)
    6.20896e+03    0.00000e+00    0.00000e+00

           Step           Time         Lambda
          17100    17100.00000        0.00000

   Energies (kJ/mol)
        G96Bond       G96Angle    Proper Dih.  Improper Dih.          LJ-14
    3.24197e+02    1.62328e+03    1.48317e+03    3.71723e+02    9.15004e+02
     Coulomb-14        LJ (SR)   Coulomb (SR)      Potential    Kinetic En.
    2.53602e+04   -4.88928e+03   -1.89800e+04    6.20836e+03    0.00000e+00
   Total Energy    Temperature Pressure (bar)
    6.20836e+03    0.00000e+00    0.00000e+00

           Step           Time         Lambda
          17200    17200.00000        0.00000

   Energies (kJ/mol)
        G96Bond       G96Angle    Proper Dih.  Improper Dih.          LJ-14
    3.24195e+02    1.62330e+03    1.48318e+03    3.71718e+02    9.15009e+02
     Coulomb-14        LJ (SR)   Coulomb (SR)      Potential    Kinetic En.
    2.53602e+04   -4.88931e+03   -1.89800e+04    6.20827e+03    0.00000e+00
   Total Energy    Temperature Pressure (bar)
    6.20827e+03    0.00000e+00    0.00000e+00

           Step           Time         Lambda
          17300    17300.00000        0.00000

   Energies (kJ/mol)
        G96Bond       G96Angle    Proper Dih.  Improper Dih.          LJ-14
    3.24193e+02    1.62333e+03    1.48320e+03    3.71715e+02    9.15013e+02
     Coulomb-14        LJ (SR)   Coulomb (SR)      Potential    Kinetic En.
    2.53602e+04   -4.88935e+03   -1.89801e+04    6.20819e+03    0.00000e+00
   Total Energy    Temperature Pressure (bar)
    6.20819e+03    0.00000e+00    0.00000e+00

           Step           Time         Lambda
          17400    17400.00000        0.00000

   Energies (kJ/mol)
        G96Bond       G96Angle    Proper Dih.  Improper Dih.          LJ-14
    3.24191e+02    1.62335e+03    1.48323e+03    3.71713e+02    9.15018e+02
     Coulomb-14        LJ (SR)   Coulomb (SR)      Potential    Kinetic En.
    2.53602e+04   -4.88938e+03   -1.89802e+04    6.20811e+03    0.00000e+00
   Total Energy    Temperature Pressure (bar)
    6.20811e+03    0.00000e+00    0.00000e+00

           Step           Time         Lambda
          17500    17500.00000        0.00000

   Energies (kJ/mol)
        G96Bond       G96Angle    Proper Dih.  Improper Dih.          LJ-14
    3.24189e+02    1.62337e+03    1.48325e+03    3.71711e+02    9.15022e+02
     Coulomb-14        LJ (SR)   Coulomb (SR)      Potential    Kinetic En.
    2.53602e+04   -4.88941e+03   -1.89803e+04    6.20802e+03    0.00000e+00
   Total Energy    Temperature Pressure (bar)
    6.20802e+03    0.00000e+00    0.00000e+00

           Step           Time         Lambda
          17600    17600.00000        0.00000

   Energies (kJ/mol)
        G96Bond       G96Angle    Proper Dih.  Improper Dih.          LJ-14
    3.24187e+02    1.62339e+03    1.48328e+03    3.71711e+02    9.15025e+02
     Coulomb-14        LJ (SR)   Coulomb (SR)      Potential    Kinetic En.
    2.53602e+04   -4.88945e+03   -1.89804e+04    6.20794e+03    0.00000e+00
   Total Energy    Temperature Pressure (bar)
    6.20794e+03    0.00000e+00    0.00000e+00

           Step           Time         Lambda
          17700    17700.00000        0.00000

   Energies (kJ/mol)
        G96Bond       G96Angle    Proper Dih.  Improper Dih.          LJ-14
    3.24185e+02    1.62342e+03    1.48330e+03    3.71711e+02    9.15028e+02
     Coulomb-14        LJ (SR)   Coulomb (SR)      Potential    Kinetic En.
    2.53602e+04   -4.88949e+03   -1.89805e+04    6.20786e+03    0.00000e+00
   Total Energy    Temperature Pressure (bar)
    6.20786e+03    0.00000e+00    0.00000e+00

           Step           Time         Lambda
          17800    17800.00000        0.00000

   Energies (kJ/mol)
        G96Bond       G96Angle    Proper Dih.  Improper Dih.          LJ-14
    3.24183e+02    1.62344e+03    1.48333e+03    3.71712e+02    9.15032e+02
     Coulomb-14        LJ (SR)   Coulomb (SR)      Potential    Kinetic En.
    2.53602e+04   -4.88953e+03   -1.89806e+04    6.20777e+03    0.00000e+00
   Total Energy    Temperature Pressure (bar)
    6.20777e+03    0.00000e+00    0.00000e+00

           Step           Time         Lambda
          17900    17900.00000        0.00000

   Energies (kJ/mol)
        G96Bond       G96Angle    Proper Dih.  Improper Dih.          LJ-14
    3.24181e+02    1.62346e+03    1.48336e+03    3.71713e+02    9.15034e+02
     Coulomb-14        LJ (SR)   Coulomb (SR)      Potential    Kinetic En.
    2.53602e+04   -4.88957e+03   -1.89807e+04    6.20769e+03    0.00000e+00
   Total Energy    Temperature Pressure (bar)
    6.20769e+03    0.00000e+00    0.00000e+00

           Step           Time         Lambda
          18000    18000.00000        0.00000

   Energies (kJ/mol)
        G96Bond       G96Angle    Proper Dih.  Improper Dih.          LJ-14
    3.24179e+02    1.62349e+03    1.48339e+03    3.71715e+02    9.15037e+02
     Coulomb-14        LJ (SR)   Coulomb (SR)      Potential    Kinetic En.
    2.53602e+04   -4.88961e+03   -1.89807e+04    6.20761e+03    0.00000e+00
   Total Energy    Temperature Pressure (bar)
    6.20761e+03    0.00000e+00    0.00000e+00

           Step           Time         Lambda
          18100    18100.00000        0.00000

   Energies (kJ/mol)
        G96Bond       G96Angle    Proper Dih.  Improper Dih.          LJ-14
    3.24163e+02    1.62371e+03    1.48374e+03    3.71767e+02    9.15124e+02
     Coulomb-14        LJ (SR)   Coulomb (SR)      Potential    Kinetic En.
    2.53600e+04   -4.89009e+03   -1.89816e+04    6.20679e+03    0.00000e+00
   Total Energy    Temperature Pressure (bar)
    6.20679e+03    0.00000e+00    0.00000e+00

           Step           Time         Lambda
          18200    18200.00000        0.00000

   Energies (kJ/mol)
        G96Bond       G96Angle    Proper Dih.  Improper Dih.          LJ-14
    3.24086e+02    1.62473e+03    1.48504e+03    3.71943e+02    9.15075e+02
     Coulomb-14        LJ (SR)   Coulomb (SR)      Potential    Kinetic En.
    2.53596e+04   -4.89160e+03   -1.89845e+04    6.20441e+03    0.00000e+00
   Total Energy    Temperature Pressure (bar)
    6.20441e+03    0.00000e+00    0.00000e+00

           Step           Time         Lambda
          18300    18300.00000        0.00000

   Energies (kJ/mol)
        G96Bond       G96Angle    Proper Dih.  Improper Dih.          LJ-14
    3.24056e+02    1.62586e+03    1.48659e+03    3.72152e+02    9.14991e+02
     Coulomb-14        LJ (SR)   Coulomb (SR)      Potential    Kinetic En.
    2.53592e+04   -4.89302e+03   -1.89877e+04    6.20210e+03    0.00000e+00
   Total Energy    Temperature Pressure (bar)
    6.20210e+03    0.00000e+00    0.00000e+00

           Step           Time         Lambda
          18400    18400.00000        0.00000

   Energies (kJ/mol)
        G96Bond       G96Angle    Proper Dih.  Improper Dih.          LJ-14
    3.24062e+02    1.62603e+03    1.48677e+03    3.72186e+02    9.14986e+02
     Coulomb-14        LJ (SR)   Coulomb (SR)      Potential    Kinetic En.
    2.53591e+04   -4.89321e+03   -1.89882e+04    6.20177e+03    0.00000e+00
   Total Energy    Temperature Pressure (bar)
    6.20177e+03    0.00000e+00    0.00000e+00

           Step           Time         Lambda
          18500    18500.00000        0.00000

   Energies (kJ/mol)
        G96Bond       G96Angle    Proper Dih.  Improper Dih.          LJ-14
    3.24028e+02    1.62618e+03    1.48695e+03    3.72223e+02    9.15022e+02
     Coulomb-14        LJ (SR)   Coulomb (SR)      Potential    Kinetic En.
    2.53590e+04   -4.89339e+03   -1.89886e+04    6.20147e+03    0.00000e+00
   Total Energy    Temperature Pressure (bar)
    6.20147e+03    0.00000e+00    0.00000e+00

           Step           Time         Lambda
          18600    18600.00000        0.00000

   Energies (kJ/mol)
        G96Bond       G96Angle    Proper Dih.  Improper Dih.          LJ-14
    3.24019e+02    1.62638e+03    1.48719e+03    3.72254e+02    9.15002e+02
     Coulomb-14        LJ (SR)   Coulomb (SR)      Potential    Kinetic En.
    2.53590e+04   -4.89362e+03   -1.89891e+04    6.20109e+03    0.00000e+00
   Total Energy    Temperature Pressure (bar)
    6.20109e+03    0.00000e+00    0.00000e+00

           Step           Time         Lambda
          18700    18700.00000        0.00000

   Energies (kJ/mol)
        G96Bond       G96Angle    Proper Dih.  Improper Dih.          LJ-14
    3.24004e+02    1.62678e+03    1.48768e+03    3.72321e+02    9.14992e+02
     Coulomb-14        LJ (SR)   Coulomb (SR)      Potential    Kinetic En.
    2.53589e+04   -4.89413e+03   -1.89902e+04    6.20027e+03    0.00000e+00
   Total Energy    Temperature Pressure (bar)
    6.20027e+03    0.00000e+00    0.00000e+00

           Step           Time         Lambda
          18800    18800.00000        0.00000

   Energies (kJ/mol)
        G96Bond       G96Angle    Proper Dih.  Improper Dih.          LJ-14
    3.23882e+02    1.63079e+03    1.49162e+03    3.72914e+02    9.14931e+02
     Coulomb-14        LJ (SR)   Coulomb (SR)      Potential    Kinetic En.
    2.53576e+04   -4.89927e+03   -1.89997e+04    6.19283e+03    0.00000e+00
   Total Energy    Temperature Pressure (bar)
    6.19283e+03    0.00000e+00    0.00000e+00

           Step           Time         Lambda
          18900    18900.00000        0.00000

   Energies (kJ/mol)
        G96Bond       G96Angle    Proper Dih.  Improper Dih.          LJ-14
    3.23892e+02    1.63088e+03    1.49162e+03    3.72891e+02    9.15118e+02
     Coulomb-14        LJ (SR)   Coulomb (SR)      Potential    Kinetic En.
    2.53575e+04   -4.89965e+03   -1.89998e+04    6.19243e+03    0.00000e+00
   Total Energy    Temperature Pressure (bar)
    6.19243e+03    0.00000e+00    0.00000e+00

           Step           Time         Lambda
          19000    19000.00000        0.00000

   Energies (kJ/mol)
        G96Bond       G96Angle    Proper Dih.  Improper Dih.          LJ-14
    3.24125e+02    1.63289e+03    1.49192e+03    3.72955e+02    9.15623e+02
     Coulomb-14        LJ (SR)   Coulomb (SR)      Potential    Kinetic En.
    2.53538e+04   -4.90281e+03   -1.90000e+04    6.18852e+03    0.00000e+00
   Total Energy    Temperature Pressure (bar)
    6.18852e+03    0.00000e+00    0.00000e+00

           Step           Time         Lambda
          19100    19100.00000        0.00000

   Energies (kJ/mol)
        G96Bond       G96Angle    Proper Dih.  Improper Dih.          LJ-14
    3.24249e+02    1.63354e+03    1.49077e+03    3.73272e+02    9.16358e+02
     Coulomb-14        LJ (SR)   Coulomb (SR)      Potential    Kinetic En.
    2.53525e+04   -4.90362e+03   -1.90012e+04    6.18587e+03    0.00000e+00
   Total Energy    Temperature Pressure (bar)
    6.18587e+03    0.00000e+00    0.00000e+00

           Step           Time         Lambda
          19200    19200.00000        0.00000

   Energies (kJ/mol)
        G96Bond       G96Angle    Proper Dih.  Improper Dih.          LJ-14
    3.24240e+02    1.63395e+03    1.49006e+03    3.73674e+02    9.16858e+02
     Coulomb-14        LJ (SR)   Coulomb (SR)      Potential    Kinetic En.
    2.53526e+04   -4.90393e+03   -1.90034e+04    6.18405e+03    0.00000e+00
   Total Energy    Temperature Pressure (bar)
    6.18405e+03    0.00000e+00    0.00000e+00

           Step           Time         Lambda
          19300    19300.00000        0.00000

   Energies (kJ/mol)
        G96Bond       G96Angle    Proper Dih.  Improper Dih.          LJ-14
    3.24137e+02    1.63447e+03    1.48969e+03    3.74029e+02    9.17027e+02
     Coulomb-14        LJ (SR)   Coulomb (SR)      Potential    Kinetic En.
    2.53529e+04   -4.90419e+03   -1.90058e+04    6.18232e+03    0.00000e+00
   Total Energy    Temperature Pressure (bar)
    6.18232e+03    0.00000e+00    0.00000e+00

           Step           Time         Lambda
          19400    19400.00000        0.00000

   Energies (kJ/mol)
        G96Bond       G96Angle    Proper Dih.  Improper Dih.          LJ-14
    3.24135e+02    1.63460e+03    1.48964e+03    3.74070e+02    9.16976e+02
     Coulomb-14        LJ (SR)   Coulomb (SR)      Potential    Kinetic En.
    2.53529e+04   -4.90432e+03   -1.90062e+04    6.18181e+03    0.00000e+00
   Total Energy    Temperature Pressure (bar)
    6.18181e+03    0.00000e+00    0.00000e+00

           Step           Time         Lambda
          19500    19500.00000        0.00000

   Energies (kJ/mol)
        G96Bond       G96Angle    Proper Dih.  Improper Dih.          LJ-14
    3.24049e+02    1.63518e+03    1.48956e+03    3.74233e+02    9.16825e+02
     Coulomb-14        LJ (SR)   Coulomb (SR)      Potential    Kinetic En.
    2.53524e+04   -4.90468e+03   -1.90074e+04    6.18025e+03    0.00000e+00
   Total Energy    Temperature Pressure (bar)
    6.18025e+03    0.00000e+00    0.00000e+00

           Step           Time         Lambda
          19600    19600.00000        0.00000

   Energies (kJ/mol)
        G96Bond       G96Angle    Proper Dih.  Improper Dih.          LJ-14
    3.24084e+02    1.63592e+03    1.48954e+03    3.74431e+02    9.16657e+02
     Coulomb-14        LJ (SR)   Coulomb (SR)      Potential    Kinetic En.
    2.53514e+04   -4.90498e+03   -1.90085e+04    6.17860e+03    0.00000e+00
   Total Energy    Temperature Pressure (bar)
    6.17860e+03    0.00000e+00    0.00000e+00

           Step           Time         Lambda
          19700    19700.00000        0.00000

   Energies (kJ/mol)
        G96Bond       G96Angle    Proper Dih.  Improper Dih.          LJ-14
    3.24032e+02    1.63608e+03    1.48953e+03    3.74473e+02    9.16643e+02
     Coulomb-14        LJ (SR)   Coulomb (SR)      Potential    Kinetic En.
    2.53512e+04   -4.90502e+03   -1.90087e+04    6.17830e+03    0.00000e+00
   Total Energy    Temperature Pressure (bar)
    6.17830e+03    0.00000e+00    0.00000e+00

           Step           Time         Lambda
          19800    19800.00000        0.00000

   Energies (kJ/mol)
        G96Bond       G96Angle    Proper Dih.  Improper Dih.          LJ-14
    3.24031e+02    1.63612e+03    1.48953e+03    3.74486e+02    9.16633e+02
     Coulomb-14        LJ (SR)   Coulomb (SR)      Potential    Kinetic En.
    2.53512e+04   -4.90503e+03   -1.90087e+04    6.17820e+03    0.00000e+00
   Total Energy    Temperature Pressure (bar)
    6.17820e+03    0.00000e+00    0.00000e+00

           Step           Time         Lambda
          19900    19900.00000        0.00000

   Energies (kJ/mol)
        G96Bond       G96Angle    Proper Dih.  Improper Dih.          LJ-14
    3.24030e+02    1.63617e+03    1.48953e+03    3.74500e+02    9.16624e+02
     Coulomb-14        LJ (SR)   Coulomb (SR)      Potential    Kinetic En.
    2.53511e+04   -4.90504e+03   -1.90088e+04    6.17810e+03    0.00000e+00
   Total Energy    Temperature Pressure (bar)
    6.17810e+03    0.00000e+00    0.00000e+00

           Step           Time         Lambda
          20000    20000.00000        0.00000

   Energies (kJ/mol)
        G96Bond       G96Angle    Proper Dih.  Improper Dih.          LJ-14
    3.24029e+02    1.63621e+03    1.48953e+03    3.74513e+02    9.16615e+02
     Coulomb-14        LJ (SR)   Coulomb (SR)      Potential    Kinetic En.
    2.53510e+04   -4.90506e+03   -1.90089e+04    6.17801e+03    0.00000e+00
   Total Energy    Temperature Pressure (bar)
    6.17801e+03    0.00000e+00    0.00000e+00

           Step           Time         Lambda
          20100    20100.00000        0.00000

   Energies (kJ/mol)
        G96Bond       G96Angle    Proper Dih.  Improper Dih.          LJ-14
    3.23907e+02    1.63755e+03    1.48984e+03    3.74989e+02    9.16526e+02
     Coulomb-14        LJ (SR)   Coulomb (SR)      Potential    Kinetic En.
    2.53491e+04   -4.90556e+03   -1.90113e+04    6.17508e+03    0.00000e+00
   Total Energy    Temperature Pressure (bar)
    6.17508e+03    0.00000e+00    0.00000e+00

           Step           Time         Lambda
          20200    20200.00000        0.00000

   Energies (kJ/mol)
        G96Bond       G96Angle    Proper Dih.  Improper Dih.          LJ-14
    3.24039e+02    1.63790e+03    1.48989e+03    3.75030e+02    9.16475e+02
     Coulomb-14        LJ (SR)   Coulomb (SR)      Potential    Kinetic En.
    2.53484e+04   -4.90537e+03   -1.90118e+04    6.17458e+03    0.00000e+00
   Total Energy    Temperature Pressure (bar)
    6.17458e+03    0.00000e+00    0.00000e+00

           Step           Time         Lambda
          20300    20300.00000        0.00000

   Energies (kJ/mol)
        G96Bond       G96Angle    Proper Dih.  Improper Dih.          LJ-14
    3.24042e+02    1.63796e+03    1.48991e+03    3.75045e+02    9.16477e+02
     Coulomb-14        LJ (SR)   Coulomb (SR)      Potential    Kinetic En.
    2.53483e+04   -4.90537e+03   -1.90119e+04    6.17448e+03    0.00000e+00
   Total Energy    Temperature Pressure (bar)
    6.17448e+03    0.00000e+00    0.00000e+00

           Step           Time         Lambda
          20400    20400.00000        0.00000

   Energies (kJ/mol)
        G96Bond       G96Angle    Proper Dih.  Improper Dih.          LJ-14
    3.24045e+02    1.63801e+03    1.48993e+03    3.75059e+02    9.16480e+02
     Coulomb-14        LJ (SR)   Coulomb (SR)      Potential    Kinetic En.
    2.53482e+04   -4.90537e+03   -1.90120e+04    6.17439e+03    0.00000e+00
   Total Energy    Temperature Pressure (bar)
    6.17439e+03    0.00000e+00    0.00000e+00

           Step           Time         Lambda
          20500    20500.00000        0.00000

   Energies (kJ/mol)
        G96Bond       G96Angle    Proper Dih.  Improper Dih.          LJ-14
    3.24048e+02    1.63807e+03    1.48995e+03    3.75074e+02    9.16483e+02
     Coulomb-14        LJ (SR)   Coulomb (SR)      Potential    Kinetic En.
    2.53481e+04   -4.90538e+03   -1.90121e+04    6.17429e+03    0.00000e+00
   Total Energy    Temperature Pressure (bar)
    6.17429e+03    0.00000e+00    0.00000e+00

           Step           Time         Lambda
          20600    20600.00000        0.00000

   Energies (kJ/mol)
        G96Bond       G96Angle    Proper Dih.  Improper Dih.          LJ-14
    3.24051e+02    1.63813e+03    1.48997e+03    3.75089e+02    9.16487e+02
     Coulomb-14        LJ (SR)   Coulomb (SR)      Potential    Kinetic En.
    2.53480e+04   -4.90538e+03   -1.90122e+04    6.17419e+03    0.00000e+00
   Total Energy    Temperature Pressure (bar)
    6.17419e+03    0.00000e+00    0.00000e+00

           Step           Time         Lambda
          20700    20700.00000        0.00000

   Energies (kJ/mol)
        G96Bond       G96Angle    Proper Dih.  Improper Dih.          LJ-14
    3.24055e+02    1.63819e+03    1.48999e+03    3.75103e+02    9.16491e+02
     Coulomb-14        LJ (SR)   Coulomb (SR)      Potential    Kinetic En.
    2.53479e+04   -4.90538e+03   -1.90123e+04    6.17409e+03    0.00000e+00
   Total Energy    Temperature Pressure (bar)
    6.17409e+03    0.00000e+00    0.00000e+00

           Step           Time         Lambda
          20800    20800.00000        0.00000

   Energies (kJ/mol)
        G96Bond       G96Angle    Proper Dih.  Improper Dih.          LJ-14
    3.24059e+02    1.63825e+03    1.49001e+03    3.75118e+02    9.16495e+02
     Coulomb-14        LJ (SR)   Coulomb (SR)      Potential    Kinetic En.
    2.53478e+04   -4.90537e+03   -1.90124e+04    6.17399e+03    0.00000e+00
   Total Energy    Temperature Pressure (bar)
    6.17399e+03    0.00000e+00    0.00000e+00

           Step           Time         Lambda
          20900    20900.00000        0.00000

   Energies (kJ/mol)
        G96Bond       G96Angle    Proper Dih.  Improper Dih.          LJ-14
    3.24064e+02    1.63831e+03    1.49003e+03    3.75133e+02    9.16500e+02
     Coulomb-14        LJ (SR)   Coulomb (SR)      Potential    Kinetic En.
    2.53477e+04   -4.90537e+03   -1.90125e+04    6.17388e+03    0.00000e+00
   Total Energy    Temperature Pressure (bar)
    6.17388e+03    0.00000e+00    0.00000e+00

           Step           Time         Lambda
          21000    21000.00000        0.00000

   Energies (kJ/mol)
        G96Bond       G96Angle    Proper Dih.  Improper Dih.          LJ-14
    3.24068e+02    1.63838e+03    1.49005e+03    3.75148e+02    9.16505e+02
     Coulomb-14        LJ (SR)   Coulomb (SR)      Potential    Kinetic En.
    2.53476e+04   -4.90537e+03   -1.90126e+04    6.17378e+03    0.00000e+00
   Total Energy    Temperature Pressure (bar)
    6.17378e+03    0.00000e+00    0.00000e+00

           Step           Time         Lambda
          21100    21100.00000        0.00000

   Energies (kJ/mol)
        G96Bond       G96Angle    Proper Dih.  Improper Dih.          LJ-14
    3.24104e+02    1.63898e+03    1.49020e+03    3.75274e+02    9.16571e+02
     Coulomb-14        LJ (SR)   Coulomb (SR)      Potential    Kinetic En.
    2.53467e+04   -4.90527e+03   -1.90137e+04    6.17286e+03    0.00000e+00
   Total Energy    Temperature Pressure (bar)
    6.17286e+03    0.00000e+00    0.00000e+00

           Step           Time         Lambda
          21200    21200.00000        0.00000

   Energies (kJ/mol)
        G96Bond       G96Angle    Proper Dih.  Improper Dih.          LJ-14
    3.24114e+02    1.63973e+03    1.49032e+03    3.75395e+02    9.16687e+02
     Coulomb-14        LJ (SR)   Coulomb (SR)      Potential    Kinetic En.
    2.53459e+04   -4.90506e+03   -1.90153e+04    6.17177e+03    0.00000e+00
   Total Energy    Temperature Pressure (bar)
    6.17177e+03    0.00000e+00    0.00000e+00

           Step           Time         Lambda
          21300    21300.00000        0.00000

   Energies (kJ/mol)
        G96Bond       G96Angle    Proper Dih.  Improper Dih.          LJ-14
    3.24068e+02    1.64047e+03    1.49086e+03    3.75707e+02    9.16932e+02
     Coulomb-14        LJ (SR)   Coulomb (SR)      Potential    Kinetic En.
    2.53461e+04   -4.90515e+03   -1.90192e+04    6.16984e+03    0.00000e+00
   Total Energy    Temperature Pressure (bar)
    6.16984e+03    0.00000e+00    0.00000e+00

           Step           Time         Lambda
          21400    21400.00000        0.00000

   Energies (kJ/mol)
        G96Bond       G96Angle    Proper Dih.  Improper Dih.          LJ-14
    3.24037e+02    1.64046e+03    1.49107e+03    3.75729e+02    9.17096e+02
     Coulomb-14        LJ (SR)   Coulomb (SR)      Potential    Kinetic En.
    2.53463e+04   -4.90557e+03   -1.90199e+04    6.16917e+03    0.00000e+00
   Total Energy    Temperature Pressure (bar)
    6.16917e+03    0.00000e+00    0.00000e+00

           Step           Time         Lambda
          21500    21500.00000        0.00000

   Energies (kJ/mol)
        G96Bond       G96Angle    Proper Dih.  Improper Dih.          LJ-14
    3.24030e+02    1.64047e+03    1.49118e+03    3.75751e+02    9.17147e+02
     Coulomb-14        LJ (SR)   Coulomb (SR)      Potential    Kinetic En.
    2.53463e+04   -4.90572e+03   -1.90203e+04    6.16890e+03    0.00000e+00
   Total Energy    Temperature Pressure (bar)
    6.16890e+03    0.00000e+00    0.00000e+00

           Step           Time         Lambda
          21600    21600.00000        0.00000

   Energies (kJ/mol)
        G96Bond       G96Angle    Proper Dih.  Improper Dih.          LJ-14
    3.23667e+02    1.64026e+03    1.49617e+03    3.76744e+02    9.19146e+02
     Coulomb-14        LJ (SR)   Coulomb (SR)      Potential    Kinetic En.
    2.53491e+04   -4.91153e+03   -1.90354e+04    6.15813e+03    0.00000e+00
   Total Energy    Temperature Pressure (bar)
    6.15813e+03    0.00000e+00    0.00000e+00

           Step           Time         Lambda
          21700    21700.00000        0.00000

   Energies (kJ/mol)
        G96Bond       G96Angle    Proper Dih.  Improper Dih.          LJ-14
    3.23547e+02    1.64139e+03    1.49676e+03    3.76677e+02    9.18633e+02
     Coulomb-14        LJ (SR)   Coulomb (SR)      Potential    Kinetic En.
    2.53468e+04   -4.91192e+03   -1.90342e+04    6.15776e+03    0.00000e+00
   Total Energy    Temperature Pressure (bar)
    6.15776e+03    0.00000e+00    0.00000e+00

           Step           Time         Lambda
          21800    21800.00000        0.00000

   Energies (kJ/mol)
        G96Bond       G96Angle    Proper Dih.  Improper Dih.          LJ-14
    3.23950e+02    1.64082e+03    1.49724e+03    3.76699e+02    9.18584e+02
     Coulomb-14        LJ (SR)   Coulomb (SR)      Potential    Kinetic En.
    2.53462e+04   -4.91218e+03   -1.90343e+04    6.15704e+03    0.00000e+00
   Total Energy    Temperature Pressure (bar)
    6.15704e+03    0.00000e+00    0.00000e+00

           Step           Time         Lambda
          21900    21900.00000        0.00000

   Energies (kJ/mol)
        G96Bond       G96Angle    Proper Dih.  Improper Dih.          LJ-14
    3.23954e+02    1.64069e+03    1.49777e+03    3.76680e+02    9.18559e+02
     Coulomb-14        LJ (SR)   Coulomb (SR)      Potential    Kinetic En.
    2.53456e+04   -4.91232e+03   -1.90346e+04    6.15636e+03    0.00000e+00
   Total Energy    Temperature Pressure (bar)
    6.15636e+03    0.00000e+00    0.00000e+00

           Step           Time         Lambda
          22000    22000.00000        0.00000

   Energies (kJ/mol)
        G96Bond       G96Angle    Proper Dih.  Improper Dih.          LJ-14
    3.23931e+02    1.64072e+03    1.49785e+03    3.76674e+02    9.18558e+02
     Coulomb-14        LJ (SR)   Coulomb (SR)      Potential    Kinetic En.
    2.53455e+04   -4.91232e+03   -1.90347e+04    6.15626e+03    0.00000e+00
   Total Energy    Temperature Pressure (bar)
    6.15626e+03    0.00000e+00    0.00000e+00

           Step           Time         Lambda
          22100    22100.00000        0.00000

   Energies (kJ/mol)
        G96Bond       G96Angle    Proper Dih.  Improper Dih.          LJ-14
    3.24238e+02    1.64112e+03    1.49826e+03    3.76768e+02    9.18323e+02
     Coulomb-14        LJ (SR)   Coulomb (SR)      Potential    Kinetic En.
    2.53433e+04   -4.91211e+03   -1.90354e+04    6.15451e+03    0.00000e+00
   Total Energy    Temperature Pressure (bar)
    6.15451e+03    0.00000e+00    0.00000e+00

           Step           Time         Lambda
          22200    22200.00000        0.00000

   Energies (kJ/mol)
        G96Bond       G96Angle    Proper Dih.  Improper Dih.          LJ-14
    3.24264e+02    1.64139e+03    1.49710e+03    3.76900e+02    9.18075e+02
     Coulomb-14        LJ (SR)   Coulomb (SR)      Potential    Kinetic En.
    2.53430e+04   -4.91187e+03   -1.90364e+04    6.15251e+03    0.00000e+00
   Total Energy    Temperature Pressure (bar)
    6.15251e+03    0.00000e+00    0.00000e+00

           Step           Time         Lambda
          22300    22300.00000        0.00000

   Energies (kJ/mol)
        G96Bond       G96Angle    Proper Dih.  Improper Dih.          LJ-14
    3.24073e+02    1.64074e+03    1.49700e+03    3.76762e+02    9.18251e+02
     Coulomb-14        LJ (SR)   Coulomb (SR)      Potential    Kinetic En.
    2.53456e+04   -4.91201e+03   -1.90396e+04    6.15077e+03    0.00000e+00
   Total Energy    Temperature Pressure (bar)
    6.15077e+03    0.00000e+00    0.00000e+00

           Step           Time         Lambda
          22400    22400.00000        0.00000

   Energies (kJ/mol)
        G96Bond       G96Angle    Proper Dih.  Improper Dih.          LJ-14
    3.23984e+02    1.64054e+03    1.49724e+03    3.76806e+02    9.18504e+02
     Coulomb-14        LJ (SR)   Coulomb (SR)      Potential    Kinetic En.
    2.53460e+04   -4.91241e+03   -1.90404e+04    6.15020e+03    0.00000e+00
   Total Energy    Temperature Pressure (bar)
    6.15020e+03    0.00000e+00    0.00000e+00

           Step           Time         Lambda
          22500    22500.00000        0.00000

   Energies (kJ/mol)
        G96Bond       G96Angle    Proper Dih.  Improper Dih.          LJ-14
    3.23871e+02    1.64018e+03    1.49799e+03    3.76945e+02    9.19153e+02
     Coulomb-14        LJ (SR)   Coulomb (SR)      Potential    Kinetic En.
    2.53468e+04   -4.91324e+03   -1.90430e+04    6.14877e+03    0.00000e+00
   Total Energy    Temperature Pressure (bar)
    6.14877e+03    0.00000e+00    0.00000e+00

           Step           Time         Lambda
          22600    22600.00000        0.00000

   Energies (kJ/mol)
        G96Bond       G96Angle    Proper Dih.  Improper Dih.          LJ-14
    3.23967e+02    1.64033e+03    1.49902e+03    3.77131e+02    9.18945e+02
     Coulomb-14        LJ (SR)   Coulomb (SR)      Potential    Kinetic En.
    2.53474e+04   -4.91398e+03   -1.90454e+04    6.14733e+03    0.00000e+00
   Total Energy    Temperature Pressure (bar)
    6.14733e+03    0.00000e+00    0.00000e+00

           Step           Time         Lambda
          22700    22700.00000        0.00000

   Energies (kJ/mol)
        G96Bond       G96Angle    Proper Dih.  Improper Dih.          LJ-14
    3.24010e+02    1.64031e+03    1.49951e+03    3.77226e+02    9.18969e+02
     Coulomb-14        LJ (SR)   Coulomb (SR)      Potential    Kinetic En.
    2.53475e+04   -4.91432e+03   -1.90464e+04    6.14676e+03    0.00000e+00
   Total Energy    Temperature Pressure (bar)
    6.14676e+03    0.00000e+00    0.00000e+00

           Step           Time         Lambda
          22800    22800.00000        0.00000

   Energies (kJ/mol)
        G96Bond       G96Angle    Proper Dih.  Improper Dih.          LJ-14
    3.24218e+02    1.64058e+03    1.50245e+03    3.77636e+02    9.18861e+02
     Coulomb-14        LJ (SR)   Coulomb (SR)      Potential    Kinetic En.
    2.53474e+04   -4.91532e+03   -1.90522e+04    6.14366e+03    0.00000e+00
   Total Energy    Temperature Pressure (bar)
    6.14366e+03    0.00000e+00    0.00000e+00

           Step           Time         Lambda
          22900    22900.00000        0.00000

   Energies (kJ/mol)
        G96Bond       G96Angle    Proper Dih.  Improper Dih.          LJ-14
    3.24184e+02    1.64060e+03    1.50279e+03    3.77648e+02    9.18846e+02
     Coulomb-14        LJ (SR)   Coulomb (SR)      Potential    Kinetic En.
    2.53475e+04   -4.91543e+03   -1.90527e+04    6.14335e+03    0.00000e+00
   Total Energy    Temperature Pressure (bar)
    6.14335e+03    0.00000e+00    0.00000e+00

           Step           Time         Lambda
          23000    23000.00000        0.00000

   Energies (kJ/mol)
        G96Bond       G96Angle    Proper Dih.  Improper Dih.          LJ-14
    3.24257e+02    1.64057e+03    1.50317e+03    3.77670e+02    9.18829e+02
     Coulomb-14        LJ (SR)   Coulomb (SR)      Potential    Kinetic En.
    2.53474e+04   -4.91555e+03   -1.90534e+04    6.14298e+03    0.00000e+00
   Total Energy    Temperature Pressure (bar)
    6.14298e+03    0.00000e+00    0.00000e+00

           Step           Time         Lambda
          23100    23100.00000        0.00000

   Energies (kJ/mol)
        G96Bond       G96Angle    Proper Dih.  Improper Dih.          LJ-14
    3.24271e+02    1.64063e+03    1.50386e+03    3.77716e+02    9.18758e+02
     Coulomb-14        LJ (SR)   Coulomb (SR)      Potential    Kinetic En.
    2.53475e+04   -4.91576e+03   -1.90547e+04    6.14228e+03    0.00000e+00
   Total Energy    Temperature Pressure (bar)
    6.14228e+03    0.00000e+00    0.00000e+00

           Step           Time         Lambda
          23200    23200.00000        0.00000

   Energies (kJ/mol)
        G96Bond       G96Angle    Proper Dih.  Improper Dih.          LJ-14
    3.24271e+02    1.64066e+03    1.50435e+03    3.77727e+02    9.18774e+02
     Coulomb-14        LJ (SR)   Coulomb (SR)      Potential    Kinetic En.
    2.53474e+04   -4.91597e+03   -1.90555e+04    6.14180e+03    0.00000e+00
   Total Energy    Temperature Pressure (bar)
    6.14180e+03    0.00000e+00    0.00000e+00

           Step           Time         Lambda
          23300    23300.00000        0.00000

   Energies (kJ/mol)
        G96Bond       G96Angle    Proper Dih.  Improper Dih.          LJ-14
    3.24308e+02    1.64062e+03    1.50446e+03    3.77740e+02    9.18769e+02
     Coulomb-14        LJ (SR)   Coulomb (SR)      Potential    Kinetic En.
    2.53475e+04   -4.91602e+03   -1.90557e+04    6.14168e+03    0.00000e+00
   Total Energy    Temperature Pressure (bar)
    6.14168e+03    0.00000e+00    0.00000e+00

           Step           Time         Lambda
          23400    23400.00000        0.00000

   Energies (kJ/mol)
        G96Bond       G96Angle    Proper Dih.  Improper Dih.          LJ-14
    3.24242e+02    1.64069e+03    1.50480e+03    3.77764e+02    9.18767e+02
     Coulomb-14        LJ (SR)   Coulomb (SR)      Potential    Kinetic En.
    2.53475e+04   -4.91621e+03   -1.90562e+04    6.14132e+03    0.00000e+00
   Total Energy    Temperature Pressure (bar)
    6.14132e+03    0.00000e+00    0.00000e+00

           Step           Time         Lambda
          23500    23500.00000        0.00000

   Energies (kJ/mol)
        G96Bond       G96Angle    Proper Dih.  Improper Dih.          LJ-14
    3.24288e+02    1.64070e+03    1.50589e+03    3.77842e+02    9.18778e+02
     Coulomb-14        LJ (SR)   Coulomb (SR)      Potential    Kinetic En.
    2.53476e+04   -4.91707e+03   -1.90580e+04    6.14002e+03    0.00000e+00
   Total Energy    Temperature Pressure (bar)
    6.14002e+03    0.00000e+00    0.00000e+00

           Step           Time         Lambda
          23600    23600.00000        0.00000

   Energies (kJ/mol)
        G96Bond       G96Angle    Proper Dih.  Improper Dih.          LJ-14
    3.24361e+02    1.64065e+03    1.50623e+03    3.77878e+02    9.18784e+02
     Coulomb-14        LJ (SR)   Coulomb (SR)      Potential    Kinetic En.
    2.53476e+04   -4.91748e+03   -1.90584e+04    6.13959e+03    0.00000e+00
   Total Energy    Temperature Pressure (bar)
    6.13959e+03    0.00000e+00    0.00000e+00

           Step           Time         Lambda
          23700    23700.00000        0.00000

   Energies (kJ/mol)
        G96Bond       G96Angle    Proper Dih.  Improper Dih.          LJ-14
    3.24305e+02    1.64068e+03    1.50638e+03    3.77896e+02    9.18805e+02
     Coulomb-14        LJ (SR)   Coulomb (SR)      Potential    Kinetic En.
    2.53476e+04   -4.91766e+03   -1.90586e+04    6.13940e+03    0.00000e+00
   Total Energy    Temperature Pressure (bar)
    6.13940e+03    0.00000e+00    0.00000e+00

           Step           Time         Lambda
          23800    23800.00000        0.00000

   Energies (kJ/mol)
        G96Bond       G96Angle    Proper Dih.  Improper Dih.          LJ-14
    3.24290e+02    1.64069e+03    1.50653e+03    3.77916e+02    9.18810e+02
     Coulomb-14        LJ (SR)   Coulomb (SR)      Potential    Kinetic En.
    2.53476e+04   -4.91786e+03   -1.90588e+04    6.13920e+03    0.00000e+00
   Total Energy    Temperature Pressure (bar)
    6.13920e+03    0.00000e+00    0.00000e+00

           Step           Time         Lambda
          23900    23900.00000        0.00000

   Energies (kJ/mol)
        G96Bond       G96Angle    Proper Dih.  Improper Dih.          LJ-14
    3.24357e+02    1.64063e+03    1.50670e+03    3.77945e+02    9.18820e+02
     Coulomb-14        LJ (SR)   Coulomb (SR)      Potential    Kinetic En.
    2.53476e+04   -4.91810e+03   -1.90590e+04    6.13897e+03    0.00000e+00
   Total Energy    Temperature Pressure (bar)
    6.13897e+03    0.00000e+00    0.00000e+00

           Step           Time         Lambda
          24000    24000.00000        0.00000

   Energies (kJ/mol)
        G96Bond       G96Angle    Proper Dih.  Improper Dih.          LJ-14
    3.24387e+02    1.64060e+03    1.50721e+03    3.78038e+02    9.18834e+02
     Coulomb-14        LJ (SR)   Coulomb (SR)      Potential    Kinetic En.
    2.53476e+04   -4.91888e+03   -1.90596e+04    6.13822e+03    0.00000e+00
   Total Energy    Temperature Pressure (bar)
    6.13822e+03    0.00000e+00    0.00000e+00

           Step           Time         Lambda
          24100    24100.00000        0.00000

   Energies (kJ/mol)
        G96Bond       G96Angle    Proper Dih.  Improper Dih.          LJ-14
    3.24470e+02    1.64049e+03    1.50744e+03    3.78068e+02    9.18880e+02
     Coulomb-14        LJ (SR)   Coulomb (SR)      Potential    Kinetic En.
    2.53475e+04   -4.91930e+03   -1.90597e+04    6.13786e+03    0.00000e+00
   Total Energy    Temperature Pressure (bar)
    6.13786e+03    0.00000e+00    0.00000e+00

           Step           Time         Lambda
          24200    24200.00000        0.00000

   Energies (kJ/mol)
        G96Bond       G96Angle    Proper Dih.  Improper Dih.          LJ-14
    3.24299e+02    1.64055e+03    1.50773e+03    3.78134e+02    9.18917e+02
     Coulomb-14        LJ (SR)   Coulomb (SR)      Potential    Kinetic En.
    2.53474e+04   -4.92000e+03   -1.90599e+04    6.13720e+03    0.00000e+00
   Total Energy    Temperature Pressure (bar)
    6.13720e+03    0.00000e+00    0.00000e+00

           Step           Time         Lambda
          24300    24300.00000        0.00000

   Energies (kJ/mol)
        G96Bond       G96Angle    Proper Dih.  Improper Dih.          LJ-14
    3.24303e+02    1.64050e+03    1.50783e+03    3.78163e+02    9.18930e+02
     Coulomb-14        LJ (SR)   Coulomb (SR)      Potential    Kinetic En.
    2.53474e+04   -4.92034e+03   -1.90599e+04    6.13689e+03    0.00000e+00
   Total Energy    Temperature Pressure (bar)
    6.13689e+03    0.00000e+00    0.00000e+00

           Step           Time         Lambda
          24400    24400.00000        0.00000

   Energies (kJ/mol)
        G96Bond       G96Angle    Proper Dih.  Improper Dih.          LJ-14
    3.24283e+02    1.64050e+03    1.50791e+03    3.78201e+02    9.18945e+02
     Coulomb-14        LJ (SR)   Coulomb (SR)      Potential    Kinetic En.
    2.53472e+04   -4.92079e+03   -1.90598e+04    6.13650e+03    0.00000e+00
   Total Energy    Temperature Pressure (bar)
    6.13650e+03    0.00000e+00    0.00000e+00

           Step           Time         Lambda
          24500    24500.00000        0.00000

   Energies (kJ/mol)
        G96Bond       G96Angle    Proper Dih.  Improper Dih.          LJ-14
    3.24300e+02    1.64045e+03    1.50794e+03    3.78208e+02    9.18962e+02
     Coulomb-14        LJ (SR)   Coulomb (SR)      Potential    Kinetic En.
    2.53472e+04   -4.92098e+03   -1.90597e+04    6.13633e+03    0.00000e+00
   Total Energy    Temperature Pressure (bar)
    6.13633e+03    0.00000e+00    0.00000e+00

           Step           Time         Lambda
          24600    24600.00000        0.00000

   Energies (kJ/mol)
        G96Bond       G96Angle    Proper Dih.  Improper Dih.          LJ-14
    3.24270e+02    1.64047e+03    1.50795e+03    3.78229e+02    9.18973e+02
     Coulomb-14        LJ (SR)   Coulomb (SR)      Potential    Kinetic En.
    2.53471e+04   -4.92119e+03   -1.90597e+04    6.13615e+03    0.00000e+00
   Total Energy    Temperature Pressure (bar)
    6.13615e+03    0.00000e+00    0.00000e+00

           Step           Time         Lambda
          24700    24700.00000        0.00000

   Energies (kJ/mol)
        G96Bond       G96Angle    Proper Dih.  Improper Dih.          LJ-14
    3.24125e+02    1.64003e+03    1.50707e+03    3.78656e+02    9.19191e+02
     Coulomb-14        LJ (SR)   Coulomb (SR)      Potential    Kinetic En.
    2.53463e+04   -4.92588e+03   -1.90575e+04    6.13206e+03    0.00000e+00
   Total Energy    Temperature Pressure (bar)
    6.13206e+03    0.00000e+00    0.00000e+00

           Step           Time         Lambda
          24800    24800.00000        0.00000

   Energies (kJ/mol)
        G96Bond       G96Angle    Proper Dih.  Improper Dih.          LJ-14
    3.24200e+02    1.64001e+03    1.50700e+03    3.78661e+02    9.18976e+02
     Coulomb-14        LJ (SR)   Coulomb (SR)      Potential    Kinetic En.
    2.53458e+04   -4.92691e+03   -1.90568e+04    6.13096e+03    0.00000e+00
   Total Energy    Temperature Pressure (bar)
    6.13096e+03    0.00000e+00    0.00000e+00

           Step           Time         Lambda
          24900    24900.00000        0.00000

   Energies (kJ/mol)
        G96Bond       G96Angle    Proper Dih.  Improper Dih.          LJ-14
    3.24182e+02    1.63999e+03    1.50701e+03    3.78655e+02    9.18971e+02
     Coulomb-14        LJ (SR)   Coulomb (SR)      Potential    Kinetic En.
    2.53458e+04   -4.92702e+03   -1.90567e+04    6.13088e+03    0.00000e+00
   Total Energy    Temperature Pressure (bar)
    6.13088e+03    0.00000e+00    0.00000e+00

           Step           Time         Lambda
          25000    25000.00000        0.00000

   Energies (kJ/mol)
        G96Bond       G96Angle    Proper Dih.  Improper Dih.          LJ-14
    3.24181e+02    1.63998e+03    1.50699e+03    3.78652e+02    9.18957e+02
     Coulomb-14        LJ (SR)   Coulomb (SR)      Potential    Kinetic En.
    2.53458e+04   -4.92712e+03   -1.90567e+04    6.13080e+03    0.00000e+00
   Total Energy    Temperature Pressure (bar)
    6.13080e+03    0.00000e+00    0.00000e+00


Stepsize too small, or no change in energy.
Converged to machine precision,
but not to the requested precision Fmax < 0

Polak-Ribiere Conjugate Gradients did not converge to Fmax < 0 in 25001 steps.
Potential Energy  =  6.13080121004595e+03
Maximum force     =  1.84674978070915e+01 on atom 1584
Norm of force     =  3.62064762550004e-01

Performed 30680 energy evaluations in total.

	M E G A - F L O P S   A C C O U N T I N G

   RF=Reaction-Field  FE=Free Energy  SCFE=Soft-Core/Free Energy
   T=Tabulated        W3=SPC/TIP3p    W4=TIP4p (single or pairs)
   NF=No Forces

 Computing:                        M-Number         M-Flops  % of Flops
-----------------------------------------------------------------------
 VdW(T)                         2938.481491   158678.000514    18.0
 Coul(T)                        1464.173414    61495.283388     7.0
 Coul(T) + VdW(T)               1668.101713   113430.916484    12.9
 Outer nonbonded loop            171.054612     1710.546120     0.2
 1,4 nonbonded interactions      157.025358    14132.282220     1.6
 NS-Pairs                      23152.066686   486193.400406    55.2
 CG-CoM                           37.676268     1092.611772     0.1
 Bonds                            87.471531     3761.275833     0.4
 Angles                          127.817046    20834.178498     2.4
 Propers                          47.586231    10897.246899     1.2
 Impropers                        43.198848     8985.360384     1.0
-----------------------------------------------------------------------
 Total                                        881211.102518   100.0
-----------------------------------------------------------------------

               NODE (s)   Real (s)      (%)
       Time:    718.000    718.000    100.0
                       11:58
Finished mdrun on node 0 Mon Jul 18 06:50:51 2016
