# Supplementary material for: Computational Modeling of complete HOXB13 protein for predicting the functional effect of SNPs and the associated role in hereditary prostate cancer
Source: Sci Rep. 2017 Mar 8;7:43830. doi: 10.1038/srep43830 (PMC5363706; doi:10.1038/srep43830)
Supplement: Supplementary Dataset [file srep43830-s1.zip › SR Supplementary Data Files Complete/Energy minimised protein/C66R.log.txt]

Log file opened on Mon Jul 18 06:39:11 2016
Host: lorentz.dynstr.pasteur.fr  pid: 25818  nodeid: 0  nnodes:  1
The Gromacs distribution was built Thu Jan 26 01:39:00 CET 2006 by
root@lorentz.immstr.pasteur.fr (Linux 2.6.9-5.0.3.ELsmp x86_64)


                         :-)  G  R  O  M  A  C  S  (-:

                      GROwing Monsters And Cloning Shrimps

                             :-)  VERSION 3.3  (-:


      Written by David van der Spoel, Erik Lindahl, Berk Hess, and others.
       Copyright (c) 1991-2000, University of Groningen, The Netherlands.
             Copyright (c) 2001-2004, The GROMACS development team,
            check out http://www.gromacs.org for more information.

         This program is free software; you can redistribute it and/or
          modify it under the terms of the GNU General Public License
         as published by the Free Software Foundation; either version 2
             of the License, or (at your option) any later version.

 :-)  /data/delarue_www/executables/gromacs/bin/mdrun_d (double precision)  (-:


++++ PLEASE READ AND CITE THE FOLLOWING REFERENCE ++++
E. Lindahl and B. Hess and D. van der Spoel
GROMACS 3.0: A package for molecular simulation and trajectory analysis
J. Mol. Mod. 7 (2001) pp. 306-317
-------- -------- --- Thank You --- -------- --------


++++ PLEASE READ AND CITE THE FOLLOWING REFERENCE ++++
H. J. C. Berendsen, D. van der Spoel and R. van Drunen
GROMACS: A message-passing parallel molecular dynamics implementation
Comp. Phys. Comm. 91 (1995) pp. 43-56
-------- -------- --- Thank You --- -------- --------

Input Parameters:
   integrator           = cg
   nsteps               = 25000
   init_step            = 0
   ns_type              = Simple
   nstlist              = 10
   ndelta               = 2
   bDomDecomp           = FALSE
   decomp_dir           = 0
   nstcomm              = 1
   comm_mode            = Linear
   nstcheckpoint        = 1000
   nstlog               = 100
   nstxout              = 0
   nstvout              = 0
   nstfout              = 0
   nstenergy            = 0
   nstxtcout            = 0
   init_t               = 0
   delta_t              = 0.001
   xtcprec              = 1000
   nkx                  = 0
   nky                  = 0
   nkz                  = 0
   pme_order            = 4
   ewald_rtol           = 1e-05
   ewald_geometry       = 0
   epsilon_surface      = 0
   optimize_fft         = FALSE
   ePBC                 = no
   bUncStart            = FALSE
   bShakeSOR            = FALSE
   etc                  = No
   epc                  = No
   epctype              = Isotropic
   tau_p                = 1
   ref_p (3x3):
      ref_p[    0]={ 0.00000e+00,  0.00000e+00,  0.00000e+00}
      ref_p[    1]={ 0.00000e+00,  0.00000e+00,  0.00000e+00}
      ref_p[    2]={ 0.00000e+00,  0.00000e+00,  0.00000e+00}
   compress (3x3):
      compress[    0]={ 0.00000e+00,  0.00000e+00,  0.00000e+00}
      compress[    1]={ 0.00000e+00,  0.00000e+00,  0.00000e+00}
      compress[    2]={ 0.00000e+00,  0.00000e+00,  0.00000e+00}
   andersen_seed        = 815131
   rlist                = 1.4
   coulombtype          = Shift
   rcoulomb_switch      = 0
   rcoulomb             = 1
   vdwtype              = Shift
   rvdw_switch          = 0
   rvdw                 = 1
   epsilon_r            = 1
   epsilon_rf           = 1
   tabext               = 1
   gb_algorithm         = Still
   nstgbradii           = 1
   rgbradii             = 2
   gb_saltconc          = 0
   implicit_solvent     = No
   DispCorr             = No
   fudgeQQ              = 1
   free_energy          = no
   init_lambda          = 0
   sc_alpha             = 0
   sc_power             = 1
   sc_sigma             = 0.3
   delta_lambda         = 0
   disre_weighting      = Conservative
   disre_mixed          = FALSE
   dr_fc                = 1000
   dr_tau               = 0
   nstdisreout          = 100
   orires_fc            = 0
   orires_tau           = 0
   nstorireout          = 100
   dihre-fc             = 1000
   dihre-tau            = 0
   nstdihreout          = 100
   em_stepsize          = 0.01
   em_tol               = 0
   niter                = 20
   fc_stepsize          = 0
   nstcgsteep           = 1000
   nbfgscorr            = 10
   ConstAlg             = Lincs
   shake_tol            = 0.0001
   lincs_order          = 4
   lincs_warnangle      = 30
   lincs_iter           = 1
   bd_fric              = 0
   ld_seed              = 1993
   cos_accel            = 0
   deform (3x3):
      deform[    0]={ 0.00000e+00,  0.00000e+00,  0.00000e+00}
      deform[    1]={ 0.00000e+00,  0.00000e+00,  0.00000e+00}
      deform[    2]={ 0.00000e+00,  0.00000e+00,  0.00000e+00}
   userint1             = 0
   userint2             = 0
   userint3             = 0
   userint4             = 0
   userreal1            = 0
   userreal2            = 0
   userreal3            = 0
   userreal4            = 0
grpopts:
   nrdf:	        8340
   ref_t:	           0
   tau_t:	           0
anneal:		          No
ann_npoints:	           0
   acc:	           0           0           0
   nfreeze:           N           N           N
   energygrp_flags[  0]: 0
   efield-x:
      n = 0
   efield-xt:
      n = 0
   efield-y:
      n = 0
   efield-yt:
      n = 0
   efield-z:
      n = 0
   efield-zt:
      n = 0
   bQMMM                = FALSE
   QMconstraints        = 0
   QMMMscheme           = 0
   scalefactor          = 1
qm_opts:
   ngQM                 = 0
CPU=  0, lastcg= 1223, targetcg=  612, myshift=    0
nsb->shift =   1, nsb->bshift=  0
Neighbor Search Blocks
nsb->nodeid:         0
nsb->nnodes:      1
nsb->cgtotal:  1224
nsb->natoms:   2781
nsb->shift:       1
nsb->bshift:      0
Nodeid   index  homenr  cgload  workload
     0       0    2781    1224      1224

Table routines are used for coulomb: TRUE
Table routines are used for vdw:     TRUE
Using shifted Lennard-Jones, switch between 0 and 1 nm
Cut-off's:   NS: 1.4   Coulomb: 1   LJ: 1
System total charge: 0.000
Generated table with 4800 data points for Shift.
Tabscale = 2000 points/nm
Generated table with 4800 data points for LJ6Shift.
Tabscale = 2000 points/nm
Generated table with 4800 data points for LJ12Shift.
Tabscale = 2000 points/nm
Generated table with 2000 data points for 1-4 COUL.
Tabscale = 2000 points/nm
Generated table with 2000 data points for 1-4 LJ6.
Tabscale = 2000 points/nm
Generated table with 2000 data points for 1-4 LJ12.
Tabscale = 2000 points/nm
Initiating Polak-Ribiere Conjugate Gradients
Center of mass motion removal mode is Linear
We have the following groups for center of mass motion removal:
  0:  rest, initial mass: 2781
Started Polak-Ribiere Conjugate Gradients on node 0 Mon Jul 18 06:39:11 2016
Polak-Ribiere Conjugate Gradients:
   Tolerance (Fmax)   =  0.00000e+00
   Number of steps    =        25000
Configuring nonbonded kernels...
Testing x86_64 SSE2 support... present.


           Step           Time         Lambda
              0        0.00000        0.00000

   Energies (kJ/mol)
        G96Bond       G96Angle    Proper Dih.  Improper Dih.          LJ-14
    4.36387e+03    2.21331e+03    1.64904e+03    4.05968e+02    5.01197e+03
     Coulomb-14        LJ (SR)   Coulomb (SR)      Potential    Kinetic En.
    2.72987e+04   -8.48922e+01   -1.81460e+04    2.27119e+04    0.00000e+00
   Total Energy    Temperature Pressure (bar)
    2.27119e+04    0.00000e+00    0.00000e+00

   F-max             =  7.79780e+03 on atom 2512
   F-Norm            =  8.55730e+04

           Step           Time         Lambda
              0        0.00000        0.00000

   Energies (kJ/mol)
        G96Bond       G96Angle    Proper Dih.  Improper Dih.          LJ-14
    3.80055e+03    2.10775e+03    1.64878e+03    4.02866e+02    4.96490e+03
     Coulomb-14        LJ (SR)   Coulomb (SR)      Potential    Kinetic En.
    2.72780e+04   -1.54758e+02   -1.81499e+04    2.18982e+04    0.00000e+00
   Total Energy    Temperature Pressure (bar)
    2.18982e+04    0.00000e+00    0.00000e+00

           Step           Time         Lambda
            100      100.00000        0.00000

   Energies (kJ/mol)
        G96Bond       G96Angle    Proper Dih.  Improper Dih.          LJ-14
    3.19764e+02    1.65171e+03    1.62803e+03    3.53884e+02    9.06759e+02
     Coulomb-14        LJ (SR)   Coulomb (SR)      Potential    Kinetic En.
    2.51426e+04   -4.37929e+03   -1.74037e+04    8.21982e+03    0.00000e+00
   Total Energy    Temperature Pressure (bar)
    8.21982e+03    0.00000e+00    0.00000e+00

           Step           Time         Lambda
            200      200.00000        0.00000

   Energies (kJ/mol)
        G96Bond       G96Angle    Proper Dih.  Improper Dih.          LJ-14
    3.15930e+02    1.61686e+03    1.57123e+03    3.41913e+02    8.91345e+02
     Coulomb-14        LJ (SR)   Coulomb (SR)      Potential    Kinetic En.
    2.51419e+04   -4.40529e+03   -1.75130e+04    7.96095e+03    0.00000e+00
   Total Energy    Temperature Pressure (bar)
    7.96095e+03    0.00000e+00    0.00000e+00

           Step           Time         Lambda
            300      300.00000        0.00000

   Energies (kJ/mol)
        G96Bond       G96Angle    Proper Dih.  Improper Dih.          LJ-14
    3.20308e+02    1.60610e+03    1.51467e+03    3.45334e+02    8.76418e+02
     Coulomb-14        LJ (SR)   Coulomb (SR)      Potential    Kinetic En.
    2.50818e+04   -4.42014e+03   -1.76739e+04    7.65060e+03    0.00000e+00
   Total Energy    Temperature Pressure (bar)
    7.65060e+03    0.00000e+00    0.00000e+00

           Step           Time         Lambda
            400      400.00000        0.00000

   Energies (kJ/mol)
        G96Bond       G96Angle    Proper Dih.  Improper Dih.          LJ-14
    3.22488e+02    1.60864e+03    1.49547e+03    3.44593e+02    8.69463e+02
     Coulomb-14        LJ (SR)   Coulomb (SR)      Potential    Kinetic En.
    2.50783e+04   -4.41953e+03   -1.77553e+04    7.54406e+03    0.00000e+00
   Total Energy    Temperature Pressure (bar)
    7.54406e+03    0.00000e+00    0.00000e+00

           Step           Time         Lambda
            500      500.00000        0.00000

   Energies (kJ/mol)
        G96Bond       G96Angle    Proper Dih.  Improper Dih.          LJ-14
    3.24165e+02    1.61091e+03    1.47937e+03    3.45335e+02    8.64480e+02
     Coulomb-14        LJ (SR)   Coulomb (SR)      Potential    Kinetic En.
    2.50618e+04   -4.42583e+03   -1.78337e+04    7.42649e+03    0.00000e+00
   Total Energy    Temperature Pressure (bar)
    7.42649e+03    0.00000e+00    0.00000e+00

           Step           Time         Lambda
            600      600.00000        0.00000

   Energies (kJ/mol)
        G96Bond       G96Angle    Proper Dih.  Improper Dih.          LJ-14
    3.25100e+02    1.61033e+03    1.47226e+03    3.46562e+02    8.64353e+02
     Coulomb-14        LJ (SR)   Coulomb (SR)      Potential    Kinetic En.
    2.50491e+04   -4.43574e+03   -1.78884e+04    7.34357e+03    0.00000e+00
   Total Energy    Temperature Pressure (bar)
    7.34357e+03    0.00000e+00    0.00000e+00

           Step           Time         Lambda
            700      700.00000        0.00000

   Energies (kJ/mol)
        G96Bond       G96Angle    Proper Dih.  Improper Dih.          LJ-14
    3.24538e+02    1.61095e+03    1.46654e+03    3.46836e+02    8.64073e+02
     Coulomb-14        LJ (SR)   Coulomb (SR)      Potential    Kinetic En.
    2.50425e+04   -4.44388e+03   -1.79152e+04    7.29631e+03    0.00000e+00
   Total Energy    Temperature Pressure (bar)
    7.29631e+03    0.00000e+00    0.00000e+00

           Step           Time         Lambda
            800      800.00000        0.00000

   Energies (kJ/mol)
        G96Bond       G96Angle    Proper Dih.  Improper Dih.          LJ-14
    3.24642e+02    1.61156e+03    1.46196e+03    3.46521e+02    8.62326e+02
     Coulomb-14        LJ (SR)   Coulomb (SR)      Potential    Kinetic En.
    2.50371e+04   -4.45266e+03   -1.79402e+04    7.25117e+03    0.00000e+00
   Total Energy    Temperature Pressure (bar)
    7.25117e+03    0.00000e+00    0.00000e+00

           Step           Time         Lambda
            900      900.00000        0.00000

   Energies (kJ/mol)
        G96Bond       G96Angle    Proper Dih.  Improper Dih.          LJ-14
    3.24756e+02    1.61019e+03    1.45625e+03    3.46420e+02    8.61066e+02
     Coulomb-14        LJ (SR)   Coulomb (SR)      Potential    Kinetic En.
    2.50302e+04   -4.46112e+03   -1.79624e+04    7.20540e+03    0.00000e+00
   Total Energy    Temperature Pressure (bar)
    7.20540e+03    0.00000e+00    0.00000e+00

           Step           Time         Lambda
           1000     1000.00000        0.00000

   Energies (kJ/mol)
        G96Bond       G96Angle    Proper Dih.  Improper Dih.          LJ-14
    3.24393e+02    1.60212e+03    1.44956e+03    3.46333e+02    8.62138e+02
     Coulomb-14        LJ (SR)   Coulomb (SR)      Potential    Kinetic En.
    2.50196e+04   -4.47812e+03   -1.80004e+04    7.12563e+03    0.00000e+00
   Total Energy    Temperature Pressure (bar)
    7.12563e+03    0.00000e+00    0.00000e+00

           Step           Time         Lambda
           1100     1100.00000        0.00000

   Energies (kJ/mol)
        G96Bond       G96Angle    Proper Dih.  Improper Dih.          LJ-14
    3.25567e+02    1.59889e+03    1.44907e+03    3.46864e+02    8.62564e+02
     Coulomb-14        LJ (SR)   Coulomb (SR)      Potential    Kinetic En.
    2.50194e+04   -4.48898e+03   -1.80229e+04    7.09045e+03    0.00000e+00
   Total Energy    Temperature Pressure (bar)
    7.09045e+03    0.00000e+00    0.00000e+00

           Step           Time         Lambda
           1200     1200.00000        0.00000

   Energies (kJ/mol)
        G96Bond       G96Angle    Proper Dih.  Improper Dih.          LJ-14
    3.24325e+02    1.59822e+03    1.44954e+03    3.46649e+02    8.63166e+02
     Coulomb-14        LJ (SR)   Coulomb (SR)      Potential    Kinetic En.
    2.50192e+04   -4.49435e+03   -1.80360e+04    7.07074e+03    0.00000e+00
   Total Energy    Temperature Pressure (bar)
    7.07074e+03    0.00000e+00    0.00000e+00

           Step           Time         Lambda
           1300     1300.00000        0.00000

   Energies (kJ/mol)
        G96Bond       G96Angle    Proper Dih.  Improper Dih.          LJ-14
    3.29120e+02    1.59934e+03    1.44922e+03    3.46599e+02    8.64601e+02
     Coulomb-14        LJ (SR)   Coulomb (SR)      Potential    Kinetic En.
    2.50189e+04   -4.49943e+03   -1.80562e+04    7.05212e+03    0.00000e+00
   Total Energy    Temperature Pressure (bar)
    7.05212e+03    0.00000e+00    0.00000e+00

           Step           Time         Lambda
           1400     1400.00000        0.00000

   Energies (kJ/mol)
        G96Bond       G96Angle    Proper Dih.  Improper Dih.          LJ-14
    3.24475e+02    1.59782e+03    1.44857e+03    3.45349e+02    8.69393e+02
     Coulomb-14        LJ (SR)   Coulomb (SR)      Potential    Kinetic En.
    2.50142e+04   -4.50194e+03   -1.80928e+04    7.00498e+03    0.00000e+00
   Total Energy    Temperature Pressure (bar)
    7.00498e+03    0.00000e+00    0.00000e+00

           Step           Time         Lambda
           1500     1500.00000        0.00000

   Energies (kJ/mol)
        G96Bond       G96Angle    Proper Dih.  Improper Dih.          LJ-14
    3.24800e+02    1.59884e+03    1.44782e+03    3.46266e+02    8.70544e+02
     Coulomb-14        LJ (SR)   Coulomb (SR)      Potential    Kinetic En.
    2.50122e+04   -4.50169e+03   -1.81147e+04    6.98408e+03    0.00000e+00
   Total Energy    Temperature Pressure (bar)
    6.98408e+03    0.00000e+00    0.00000e+00

           Step           Time         Lambda
           1600     1600.00000        0.00000

   Energies (kJ/mol)
        G96Bond       G96Angle    Proper Dih.  Improper Dih.          LJ-14
    3.25782e+02    1.60222e+03    1.44604e+03    3.46574e+02    8.72136e+02
     Coulomb-14        LJ (SR)   Coulomb (SR)      Potential    Kinetic En.
    2.50034e+04   -4.50458e+03   -1.81483e+04    6.94331e+03    0.00000e+00
   Total Energy    Temperature Pressure (bar)
    6.94331e+03    0.00000e+00    0.00000e+00

           Step           Time         Lambda
           1700     1700.00000        0.00000

   Energies (kJ/mol)
        G96Bond       G96Angle    Proper Dih.  Improper Dih.          LJ-14
    3.26650e+02    1.60302e+03    1.44442e+03    3.47991e+02    8.73187e+02
     Coulomb-14        LJ (SR)   Coulomb (SR)      Potential    Kinetic En.
    2.50005e+04   -4.50779e+03   -1.81636e+04    6.92437e+03    0.00000e+00
   Total Energy    Temperature Pressure (bar)
    6.92437e+03    0.00000e+00    0.00000e+00

           Step           Time         Lambda
           1800     1800.00000        0.00000

   Energies (kJ/mol)
        G96Bond       G96Angle    Proper Dih.  Improper Dih.          LJ-14
    3.26593e+02    1.60347e+03    1.44260e+03    3.48498e+02    8.74331e+02
     Coulomb-14        LJ (SR)   Coulomb (SR)      Potential    Kinetic En.
    2.49988e+04   -4.51041e+03   -1.81750e+04    6.90884e+03    0.00000e+00
   Total Energy    Temperature Pressure (bar)
    6.90884e+03    0.00000e+00    0.00000e+00

           Step           Time         Lambda
           1900     1900.00000        0.00000

   Energies (kJ/mol)
        G96Bond       G96Angle    Proper Dih.  Improper Dih.          LJ-14
    3.26885e+02    1.60343e+03    1.43700e+03    3.48375e+02    8.75803e+02
     Coulomb-14        LJ (SR)   Coulomb (SR)      Potential    Kinetic En.
    2.49965e+04   -4.51364e+03   -1.81991e+04    6.87520e+03    0.00000e+00
   Total Energy    Temperature Pressure (bar)
    6.87520e+03    0.00000e+00    0.00000e+00

           Step           Time         Lambda
           2000     2000.00000        0.00000

   Energies (kJ/mol)
        G96Bond       G96Angle    Proper Dih.  Improper Dih.          LJ-14
    3.26724e+02    1.60407e+03    1.43518e+03    3.48420e+02    8.74941e+02
     Coulomb-14        LJ (SR)   Coulomb (SR)      Potential    Kinetic En.
    2.49960e+04   -4.51649e+03   -1.82106e+04    6.85826e+03    0.00000e+00
   Total Energy    Temperature Pressure (bar)
    6.85826e+03    0.00000e+00    0.00000e+00

           Step           Time         Lambda
           2100     2100.00000        0.00000

   Energies (kJ/mol)
        G96Bond       G96Angle    Proper Dih.  Improper Dih.          LJ-14
    3.26858e+02    1.60422e+03    1.42916e+03    3.48929e+02    8.75011e+02
     Coulomb-14        LJ (SR)   Coulomb (SR)      Potential    Kinetic En.
    2.49969e+04   -4.52134e+03   -1.82310e+04    6.82873e+03    0.00000e+00
   Total Energy    Temperature Pressure (bar)
    6.82873e+03    0.00000e+00    0.00000e+00

           Step           Time         Lambda
           2200     2200.00000        0.00000

   Energies (kJ/mol)
        G96Bond       G96Angle    Proper Dih.  Improper Dih.          LJ-14
    3.26576e+02    1.60356e+03    1.42760e+03    3.49035e+02    8.76983e+02
     Coulomb-14        LJ (SR)   Coulomb (SR)      Potential    Kinetic En.
    2.49974e+04   -4.52331e+03   -1.82448e+04    6.81309e+03    0.00000e+00
   Total Energy    Temperature Pressure (bar)
    6.81309e+03    0.00000e+00    0.00000e+00

           Step           Time         Lambda
           2300     2300.00000        0.00000

   Energies (kJ/mol)
        G96Bond       G96Angle    Proper Dih.  Improper Dih.          LJ-14
    3.26900e+02    1.60409e+03    1.42589e+03    3.51312e+02    8.79536e+02
     Coulomb-14        LJ (SR)   Coulomb (SR)      Potential    Kinetic En.
    2.49928e+04   -4.53627e+03   -1.82744e+04    6.76978e+03    0.00000e+00
   Total Energy    Temperature Pressure (bar)
    6.76978e+03    0.00000e+00    0.00000e+00

           Step           Time         Lambda
           2400     2400.00000        0.00000

   Energies (kJ/mol)
        G96Bond       G96Angle    Proper Dih.  Improper Dih.          LJ-14
    3.26542e+02    1.60476e+03    1.42545e+03    3.51856e+02    8.80270e+02
     Coulomb-14        LJ (SR)   Coulomb (SR)      Potential    Kinetic En.
    2.49924e+04   -4.53883e+03   -1.82840e+04    6.75841e+03    0.00000e+00
   Total Energy    Temperature Pressure (bar)
    6.75841e+03    0.00000e+00    0.00000e+00

           Step           Time         Lambda
           2500     2500.00000        0.00000

   Energies (kJ/mol)
        G96Bond       G96Angle    Proper Dih.  Improper Dih.          LJ-14
    3.26452e+02    1.60573e+03    1.42501e+03    3.52476e+02    8.80855e+02
     Coulomb-14        LJ (SR)   Coulomb (SR)      Potential    Kinetic En.
    2.49915e+04   -4.54171e+03   -1.83028e+04    6.73745e+03    0.00000e+00
   Total Energy    Temperature Pressure (bar)
    6.73745e+03    0.00000e+00    0.00000e+00

           Step           Time         Lambda
           2600     2600.00000        0.00000

   Energies (kJ/mol)
        G96Bond       G96Angle    Proper Dih.  Improper Dih.          LJ-14
    3.26375e+02    1.60568e+03    1.42524e+03    3.52540e+02    8.80648e+02
     Coulomb-14        LJ (SR)   Coulomb (SR)      Potential    Kinetic En.
    2.49918e+04   -4.54329e+03   -1.83097e+04    6.72936e+03    0.00000e+00
   Total Energy    Temperature Pressure (bar)
    6.72936e+03    0.00000e+00    0.00000e+00

           Step           Time         Lambda
           2700     2700.00000        0.00000

   Energies (kJ/mol)
        G96Bond       G96Angle    Proper Dih.  Improper Dih.          LJ-14
    3.26964e+02    1.60703e+03    1.42761e+03    3.52883e+02    8.77537e+02
     Coulomb-14        LJ (SR)   Coulomb (SR)      Potential    Kinetic En.
    2.49926e+04   -4.54658e+03   -1.83342e+04    6.70385e+03    0.00000e+00
   Total Energy    Temperature Pressure (bar)
    6.70385e+03    0.00000e+00    0.00000e+00

           Step           Time         Lambda
           2800     2800.00000        0.00000

   Energies (kJ/mol)
        G96Bond       G96Angle    Proper Dih.  Improper Dih.          LJ-14
    3.26754e+02    1.60813e+03    1.42503e+03    3.52850e+02    8.76072e+02
     Coulomb-14        LJ (SR)   Coulomb (SR)      Potential    Kinetic En.
    2.49935e+04   -4.54859e+03   -1.83449e+04    6.68883e+03    0.00000e+00
   Total Energy    Temperature Pressure (bar)
    6.68883e+03    0.00000e+00    0.00000e+00

           Step           Time         Lambda
           2900     2900.00000        0.00000

   Energies (kJ/mol)
        G96Bond       G96Angle    Proper Dih.  Improper Dih.          LJ-14
    3.27056e+02    1.60876e+03    1.42713e+03    3.55433e+02    8.77457e+02
     Coulomb-14        LJ (SR)   Coulomb (SR)      Potential    Kinetic En.
    2.49959e+04   -4.55158e+03   -1.83671e+04    6.67308e+03    0.00000e+00
   Total Energy    Temperature Pressure (bar)
    6.67308e+03    0.00000e+00    0.00000e+00

           Step           Time         Lambda
           3000     3000.00000        0.00000

   Energies (kJ/mol)
        G96Bond       G96Angle    Proper Dih.  Improper Dih.          LJ-14
    3.26938e+02    1.60731e+03    1.42750e+03    3.55267e+02    8.78415e+02
     Coulomb-14        LJ (SR)   Coulomb (SR)      Potential    Kinetic En.
    2.49965e+04   -4.55428e+03   -1.83701e+04    6.66755e+03    0.00000e+00
   Total Energy    Temperature Pressure (bar)
    6.66755e+03    0.00000e+00    0.00000e+00

           Step           Time         Lambda
           3100     3100.00000        0.00000

   Energies (kJ/mol)
        G96Bond       G96Angle    Proper Dih.  Improper Dih.          LJ-14
    3.26980e+02    1.60693e+03    1.42780e+03    3.55416e+02    8.78871e+02
     Coulomb-14        LJ (SR)   Coulomb (SR)      Potential    Kinetic En.
    2.49966e+04   -4.55685e+03   -1.83734e+04    6.66232e+03    0.00000e+00
   Total Energy    Temperature Pressure (bar)
    6.66232e+03    0.00000e+00    0.00000e+00

           Step           Time         Lambda
           3200     3200.00000        0.00000

   Energies (kJ/mol)
        G96Bond       G96Angle    Proper Dih.  Improper Dih.          LJ-14
    3.27728e+02    1.60621e+03    1.42832e+03    3.56476e+02    8.82727e+02
     Coulomb-14        LJ (SR)   Coulomb (SR)      Potential    Kinetic En.
    2.49933e+04   -4.59008e+03   -1.83966e+04    6.60810e+03    0.00000e+00
   Total Energy    Temperature Pressure (bar)
    6.60810e+03    0.00000e+00    0.00000e+00

           Step           Time         Lambda
           3300     3300.00000        0.00000

   Energies (kJ/mol)
        G96Bond       G96Angle    Proper Dih.  Improper Dih.          LJ-14
    3.27718e+02    1.60503e+03    1.42579e+03    3.56125e+02    8.82732e+02
     Coulomb-14        LJ (SR)   Coulomb (SR)      Potential    Kinetic En.
    2.49945e+04   -4.60336e+03   -1.84029e+04    6.58566e+03    0.00000e+00
   Total Energy    Temperature Pressure (bar)
    6.58566e+03    0.00000e+00    0.00000e+00

           Step           Time         Lambda
           3400     3400.00000        0.00000

   Energies (kJ/mol)
        G96Bond       G96Angle    Proper Dih.  Improper Dih.          LJ-14
    3.27847e+02    1.60686e+03    1.42724e+03    3.57207e+02    8.82333e+02
     Coulomb-14        LJ (SR)   Coulomb (SR)      Potential    Kinetic En.
    2.49953e+04   -4.60911e+03   -1.84161e+04    6.57156e+03    0.00000e+00
   Total Energy    Temperature Pressure (bar)
    6.57156e+03    0.00000e+00    0.00000e+00

           Step           Time         Lambda
           3500     3500.00000        0.00000

   Energies (kJ/mol)
        G96Bond       G96Angle    Proper Dih.  Improper Dih.          LJ-14
    3.28064e+02    1.60535e+03    1.42890e+03    3.57628e+02    8.83337e+02
     Coulomb-14        LJ (SR)   Coulomb (SR)      Potential    Kinetic En.
    2.49861e+04   -4.60923e+03   -1.84193e+04    6.56087e+03    0.00000e+00
   Total Energy    Temperature Pressure (bar)
    6.56087e+03    0.00000e+00    0.00000e+00

           Step           Time         Lambda
           3600     3600.00000        0.00000

   Energies (kJ/mol)
        G96Bond       G96Angle    Proper Dih.  Improper Dih.          LJ-14
    3.27869e+02    1.60598e+03    1.42932e+03    3.57751e+02    8.83260e+02
     Coulomb-14        LJ (SR)   Coulomb (SR)      Potential    Kinetic En.
    2.49842e+04   -4.61289e+03   -1.84248e+04    6.55076e+03    0.00000e+00
   Total Energy    Temperature Pressure (bar)
    6.55076e+03    0.00000e+00    0.00000e+00

           Step           Time         Lambda
           3700     3700.00000        0.00000

   Energies (kJ/mol)
        G96Bond       G96Angle    Proper Dih.  Improper Dih.          LJ-14
    3.27868e+02    1.60705e+03    1.42963e+03    3.57937e+02    8.82792e+02
     Coulomb-14        LJ (SR)   Coulomb (SR)      Potential    Kinetic En.
    2.49836e+04   -4.61541e+03   -1.84317e+04    6.54172e+03    0.00000e+00
   Total Energy    Temperature Pressure (bar)
    6.54172e+03    0.00000e+00    0.00000e+00

           Step           Time         Lambda
           3800     3800.00000        0.00000

   Energies (kJ/mol)
        G96Bond       G96Angle    Proper Dih.  Improper Dih.          LJ-14
    3.27695e+02    1.60774e+03    1.43008e+03    3.58011e+02    8.82729e+02
     Coulomb-14        LJ (SR)   Coulomb (SR)      Potential    Kinetic En.
    2.49829e+04   -4.61630e+03   -1.84353e+04    6.53749e+03    0.00000e+00
   Total Energy    Temperature Pressure (bar)
    6.53749e+03    0.00000e+00    0.00000e+00

           Step           Time         Lambda
           3900     3900.00000        0.00000

   Energies (kJ/mol)
        G96Bond       G96Angle    Proper Dih.  Improper Dih.          LJ-14
    3.27831e+02    1.60887e+03    1.42888e+03    3.58122e+02    8.82408e+02
     Coulomb-14        LJ (SR)   Coulomb (SR)      Potential    Kinetic En.
    2.49797e+04   -4.61692e+03   -1.84404e+04    6.52848e+03    0.00000e+00
   Total Energy    Temperature Pressure (bar)
    6.52848e+03    0.00000e+00    0.00000e+00

           Step           Time         Lambda
           4000     4000.00000        0.00000

   Energies (kJ/mol)
        G96Bond       G96Angle    Proper Dih.  Improper Dih.          LJ-14
    3.27952e+02    1.60925e+03    1.42699e+03    3.58163e+02    8.82726e+02
     Coulomb-14        LJ (SR)   Coulomb (SR)      Potential    Kinetic En.
    2.49764e+04   -4.61598e+03   -1.84423e+04    6.52324e+03    0.00000e+00
   Total Energy    Temperature Pressure (bar)
    6.52324e+03    0.00000e+00    0.00000e+00

           Step           Time         Lambda
           4100     4100.00000        0.00000

   Energies (kJ/mol)
        G96Bond       G96Angle    Proper Dih.  Improper Dih.          LJ-14
    3.28255e+02    1.61153e+03    1.42676e+03    3.59023e+02    8.82593e+02
     Coulomb-14        LJ (SR)   Coulomb (SR)      Potential    Kinetic En.
    2.49724e+04   -4.61666e+03   -1.84495e+04    6.51445e+03    0.00000e+00
   Total Energy    Temperature Pressure (bar)
    6.51445e+03    0.00000e+00    0.00000e+00

           Step           Time         Lambda
           4200     4200.00000        0.00000

   Energies (kJ/mol)
        G96Bond       G96Angle    Proper Dih.  Improper Dih.          LJ-14
    3.28092e+02    1.61172e+03    1.42640e+03    3.58993e+02    8.82794e+02
     Coulomb-14        LJ (SR)   Coulomb (SR)      Potential    Kinetic En.
    2.49731e+04   -4.61767e+03   -1.84520e+04    6.51138e+03    0.00000e+00
   Total Energy    Temperature Pressure (bar)
    6.51138e+03    0.00000e+00    0.00000e+00

           Step           Time         Lambda
           4300     4300.00000        0.00000

   Energies (kJ/mol)
        G96Bond       G96Angle    Proper Dih.  Improper Dih.          LJ-14
    3.28067e+02    1.61223e+03    1.42600e+03    3.59098e+02    8.82810e+02
     Coulomb-14        LJ (SR)   Coulomb (SR)      Potential    Kinetic En.
    2.49730e+04   -4.61865e+03   -1.84549e+04    6.50771e+03    0.00000e+00
   Total Energy    Temperature Pressure (bar)
    6.50771e+03    0.00000e+00    0.00000e+00

           Step           Time         Lambda
           4400     4400.00000        0.00000

   Energies (kJ/mol)
        G96Bond       G96Angle    Proper Dih.  Improper Dih.          LJ-14
    3.28049e+02    1.61267e+03    1.42574e+03    3.59163e+02    8.82769e+02
     Coulomb-14        LJ (SR)   Coulomb (SR)      Potential    Kinetic En.
    2.49730e+04   -4.61956e+03   -1.84573e+04    6.50455e+03    0.00000e+00
   Total Energy    Temperature Pressure (bar)
    6.50455e+03    0.00000e+00    0.00000e+00

           Step           Time         Lambda
           4500     4500.00000        0.00000

   Energies (kJ/mol)
        G96Bond       G96Angle    Proper Dih.  Improper Dih.          LJ-14
    3.27941e+02    1.61312e+03    1.42543e+03    3.59366e+02    8.82668e+02
     Coulomb-14        LJ (SR)   Coulomb (SR)      Potential    Kinetic En.
    2.49733e+04   -4.62090e+03   -1.84607e+04    6.50018e+03    0.00000e+00
   Total Energy    Temperature Pressure (bar)
    6.50018e+03    0.00000e+00    0.00000e+00

           Step           Time         Lambda
           4600     4600.00000        0.00000

   Energies (kJ/mol)
        G96Bond       G96Angle    Proper Dih.  Improper Dih.          LJ-14
    3.27836e+02    1.61345e+03    1.42537e+03    3.59435e+02    8.82534e+02
     Coulomb-14        LJ (SR)   Coulomb (SR)      Potential    Kinetic En.
    2.49735e+04   -4.62189e+03   -1.84630e+04    6.49726e+03    0.00000e+00
   Total Energy    Temperature Pressure (bar)
    6.49726e+03    0.00000e+00    0.00000e+00

           Step           Time         Lambda
           4700     4700.00000        0.00000

   Energies (kJ/mol)
        G96Bond       G96Angle    Proper Dih.  Improper Dih.          LJ-14
    3.27626e+02    1.61383e+03    1.42541e+03    3.59577e+02    8.82307e+02
     Coulomb-14        LJ (SR)   Coulomb (SR)      Potential    Kinetic En.
    2.49739e+04   -4.62332e+03   -1.84660e+04    6.49330e+03    0.00000e+00
   Total Energy    Temperature Pressure (bar)
    6.49330e+03    0.00000e+00    0.00000e+00

           Step           Time         Lambda
           4800     4800.00000        0.00000

   Energies (kJ/mol)
        G96Bond       G96Angle    Proper Dih.  Improper Dih.          LJ-14
    3.27546e+02    1.61399e+03    1.42552e+03    3.59663e+02    8.82118e+02
     Coulomb-14        LJ (SR)   Coulomb (SR)      Potential    Kinetic En.
    2.49742e+04   -4.62427e+03   -1.84680e+04    6.49078e+03    0.00000e+00
   Total Energy    Temperature Pressure (bar)
    6.49078e+03    0.00000e+00    0.00000e+00

           Step           Time         Lambda
           4900     4900.00000        0.00000

   Energies (kJ/mol)
        G96Bond       G96Angle    Proper Dih.  Improper Dih.          LJ-14
    3.27351e+02    1.61438e+03    1.42589e+03    3.59853e+02    8.81620e+02
     Coulomb-14        LJ (SR)   Coulomb (SR)      Potential    Kinetic En.
    2.49747e+04   -4.62612e+03   -1.84717e+04    6.48598e+03    0.00000e+00
   Total Energy    Temperature Pressure (bar)
    6.48598e+03    0.00000e+00    0.00000e+00

           Step           Time         Lambda
           5000     5000.00000        0.00000

   Energies (kJ/mol)
        G96Bond       G96Angle    Proper Dih.  Improper Dih.          LJ-14
    3.27187e+02    1.61450e+03    1.42635e+03    3.60010e+02    8.81151e+02
     Coulomb-14        LJ (SR)   Coulomb (SR)      Potential    Kinetic En.
    2.49752e+04   -4.62774e+03   -1.84749e+04    6.48180e+03    0.00000e+00
   Total Energy    Temperature Pressure (bar)
    6.48180e+03    0.00000e+00    0.00000e+00

           Step           Time         Lambda
           5100     5100.00000        0.00000

   Energies (kJ/mol)
        G96Bond       G96Angle    Proper Dih.  Improper Dih.          LJ-14
    3.27014e+02    1.61458e+03    1.42675e+03    3.60194e+02    8.80803e+02
     Coulomb-14        LJ (SR)   Coulomb (SR)      Potential    Kinetic En.
    2.49756e+04   -4.62906e+03   -1.84775e+04    6.47832e+03    0.00000e+00
   Total Energy    Temperature Pressure (bar)
    6.47832e+03    0.00000e+00    0.00000e+00

           Step           Time         Lambda
           5200     5200.00000        0.00000

   Energies (kJ/mol)
        G96Bond       G96Angle    Proper Dih.  Improper Dih.          LJ-14
    3.26769e+02    1.61484e+03    1.42726e+03    3.60427e+02    8.80315e+02
     Coulomb-14        LJ (SR)   Coulomb (SR)      Potential    Kinetic En.
    2.49759e+04   -4.63068e+03   -1.84808e+04    6.47405e+03    0.00000e+00
   Total Energy    Temperature Pressure (bar)
    6.47405e+03    0.00000e+00    0.00000e+00

           Step           Time         Lambda
           5300     5300.00000        0.00000

   Energies (kJ/mol)
        G96Bond       G96Angle    Proper Dih.  Improper Dih.          LJ-14
    3.26911e+02    1.62005e+03    1.43103e+03    3.64257e+02    8.73236e+02
     Coulomb-14        LJ (SR)   Coulomb (SR)      Potential    Kinetic En.
    2.49772e+04   -4.64489e+03   -1.85185e+04    6.42932e+03    0.00000e+00
   Total Energy    Temperature Pressure (bar)
    6.42932e+03    0.00000e+00    0.00000e+00

           Step           Time         Lambda
           5400     5400.00000        0.00000

   Energies (kJ/mol)
        G96Bond       G96Angle    Proper Dih.  Improper Dih.          LJ-14
    3.25067e+02    1.61736e+03    1.42934e+03    3.64013e+02    8.77336e+02
     Coulomb-14        LJ (SR)   Coulomb (SR)      Potential    Kinetic En.
    2.49789e+04   -4.64479e+03   -1.85238e+04    6.42340e+03    0.00000e+00
   Total Energy    Temperature Pressure (bar)
    6.42340e+03    0.00000e+00    0.00000e+00

           Step           Time         Lambda
           5500     5500.00000        0.00000

   Energies (kJ/mol)
        G96Bond       G96Angle    Proper Dih.  Improper Dih.          LJ-14
    3.24946e+02    1.61729e+03    1.42859e+03    3.64389e+02    8.77554e+02
     Coulomb-14        LJ (SR)   Coulomb (SR)      Potential    Kinetic En.
    2.49793e+04   -4.64504e+03   -1.85264e+04    6.42068e+03    0.00000e+00
   Total Energy    Temperature Pressure (bar)
    6.42068e+03    0.00000e+00    0.00000e+00

           Step           Time         Lambda
           5600     5600.00000        0.00000

   Energies (kJ/mol)
        G96Bond       G96Angle    Proper Dih.  Improper Dih.          LJ-14
    3.24642e+02    1.61739e+03    1.42652e+03    3.65138e+02    8.77865e+02
     Coulomb-14        LJ (SR)   Coulomb (SR)      Potential    Kinetic En.
    2.49801e+04   -4.64768e+03   -1.85328e+04    6.41110e+03    0.00000e+00
   Total Energy    Temperature Pressure (bar)
    6.41110e+03    0.00000e+00    0.00000e+00

           Step           Time         Lambda
           5700     5700.00000        0.00000

   Energies (kJ/mol)
        G96Bond       G96Angle    Proper Dih.  Improper Dih.          LJ-14
    3.24426e+02    1.61764e+03    1.42641e+03    3.64978e+02    8.78141e+02
     Coulomb-14        LJ (SR)   Coulomb (SR)      Potential    Kinetic En.
    2.49798e+04   -4.65043e+03   -1.85368e+04    6.40413e+03    0.00000e+00
   Total Energy    Temperature Pressure (bar)
    6.40413e+03    0.00000e+00    0.00000e+00

           Step           Time         Lambda
           5800     5800.00000        0.00000

   Energies (kJ/mol)
        G96Bond       G96Angle    Proper Dih.  Improper Dih.          LJ-14
    3.23786e+02    1.61865e+03    1.42458e+03    3.63077e+02    8.79056e+02
     Coulomb-14        LJ (SR)   Coulomb (SR)      Potential    Kinetic En.
    2.49801e+04   -4.65341e+03   -1.85478e+04    6.38799e+03    0.00000e+00
   Total Energy    Temperature Pressure (bar)
    6.38799e+03    0.00000e+00    0.00000e+00

           Step           Time         Lambda
           5900     5900.00000        0.00000

   Energies (kJ/mol)
        G96Bond       G96Angle    Proper Dih.  Improper Dih.          LJ-14
    3.23920e+02    1.61932e+03    1.42376e+03    3.62584e+02    8.79111e+02
     Coulomb-14        LJ (SR)   Coulomb (SR)      Potential    Kinetic En.
    2.49797e+04   -4.65336e+03   -1.85510e+04    6.38409e+03    0.00000e+00
   Total Energy    Temperature Pressure (bar)
    6.38409e+03    0.00000e+00    0.00000e+00

           Step           Time         Lambda
           6000     6000.00000        0.00000

   Energies (kJ/mol)
        G96Bond       G96Angle    Proper Dih.  Improper Dih.          LJ-14
    3.23699e+02    1.61974e+03    1.42288e+03    3.62202e+02    8.79070e+02
     Coulomb-14        LJ (SR)   Coulomb (SR)      Potential    Kinetic En.
    2.49795e+04   -4.65306e+03   -1.85546e+04    6.37941e+03    0.00000e+00
   Total Energy    Temperature Pressure (bar)
    6.37941e+03    0.00000e+00    0.00000e+00

           Step           Time         Lambda
           6100     6100.00000        0.00000

   Energies (kJ/mol)
        G96Bond       G96Angle    Proper Dih.  Improper Dih.          LJ-14
    3.23576e+02    1.61932e+03    1.42295e+03    3.62149e+02    8.78552e+02
     Coulomb-14        LJ (SR)   Coulomb (SR)      Potential    Kinetic En.
    2.49791e+04   -4.65304e+03   -1.85585e+04    6.37412e+03    0.00000e+00
   Total Energy    Temperature Pressure (bar)
    6.37412e+03    0.00000e+00    0.00000e+00

           Step           Time         Lambda
           6200     6200.00000        0.00000

   Energies (kJ/mol)
        G96Bond       G96Angle    Proper Dih.  Improper Dih.          LJ-14
    3.23457e+02    1.61883e+03    1.42313e+03    3.62150e+02    8.77902e+02
     Coulomb-14        LJ (SR)   Coulomb (SR)      Potential    Kinetic En.
    2.49788e+04   -4.65306e+03   -1.85614e+04    6.36977e+03    0.00000e+00
   Total Energy    Temperature Pressure (bar)
    6.36977e+03    0.00000e+00    0.00000e+00

           Step           Time         Lambda
           6300     6300.00000        0.00000

   Energies (kJ/mol)
        G96Bond       G96Angle    Proper Dih.  Improper Dih.          LJ-14
    3.23292e+02    1.61865e+03    1.42323e+03    3.62148e+02    8.77431e+02
     Coulomb-14        LJ (SR)   Coulomb (SR)      Potential    Kinetic En.
    2.49786e+04   -4.65310e+03   -1.85631e+04    6.36716e+03    0.00000e+00
   Total Energy    Temperature Pressure (bar)
    6.36716e+03    0.00000e+00    0.00000e+00

           Step           Time         Lambda
           6400     6400.00000        0.00000

   Energies (kJ/mol)
        G96Bond       G96Angle    Proper Dih.  Improper Dih.          LJ-14
    3.23178e+02    1.61787e+03    1.42348e+03    3.62058e+02    8.76589e+02
     Coulomb-14        LJ (SR)   Coulomb (SR)      Potential    Kinetic En.
    2.49785e+04   -4.65321e+03   -1.85660e+04    6.36249e+03    0.00000e+00
   Total Energy    Temperature Pressure (bar)
    6.36249e+03    0.00000e+00    0.00000e+00

           Step           Time         Lambda
           6500     6500.00000        0.00000

   Energies (kJ/mol)
        G96Bond       G96Angle    Proper Dih.  Improper Dih.          LJ-14
    3.23099e+02    1.61398e+03    1.42209e+03    3.61615e+02    8.75718e+02
     Coulomb-14        LJ (SR)   Coulomb (SR)      Potential    Kinetic En.
    2.49796e+04   -4.65323e+03   -1.85717e+04    6.35125e+03    0.00000e+00
   Total Energy    Temperature Pressure (bar)
    6.35125e+03    0.00000e+00    0.00000e+00

           Step           Time         Lambda
           6600     6600.00000        0.00000

   Energies (kJ/mol)
        G96Bond       G96Angle    Proper Dih.  Improper Dih.          LJ-14
    3.23116e+02    1.61284e+03    1.42050e+03    3.61415e+02    8.74585e+02
     Coulomb-14        LJ (SR)   Coulomb (SR)      Potential    Kinetic En.
    2.49778e+04   -4.65390e+03   -1.85754e+04    6.34089e+03    0.00000e+00
   Total Energy    Temperature Pressure (bar)
    6.34089e+03    0.00000e+00    0.00000e+00

           Step           Time         Lambda
           6700     6700.00000        0.00000

   Energies (kJ/mol)
        G96Bond       G96Angle    Proper Dih.  Improper Dih.          LJ-14
    3.22881e+02    1.61420e+03    1.41931e+03    3.61565e+02    8.74189e+02
     Coulomb-14        LJ (SR)   Coulomb (SR)      Potential    Kinetic En.
    2.49748e+04   -4.65437e+03   -1.85794e+04    6.33310e+03    0.00000e+00
   Total Energy    Temperature Pressure (bar)
    6.33310e+03    0.00000e+00    0.00000e+00

           Step           Time         Lambda
           6800     6800.00000        0.00000

   Energies (kJ/mol)
        G96Bond       G96Angle    Proper Dih.  Improper Dih.          LJ-14
    3.22508e+02    1.61554e+03    1.41885e+03    3.61764e+02    8.74434e+02
     Coulomb-14        LJ (SR)   Coulomb (SR)      Potential    Kinetic En.
    2.49733e+04   -4.65450e+03   -1.85835e+04    6.32845e+03    0.00000e+00
   Total Energy    Temperature Pressure (bar)
    6.32845e+03    0.00000e+00    0.00000e+00

           Step           Time         Lambda
           6900     6900.00000        0.00000

   Energies (kJ/mol)
        G96Bond       G96Angle    Proper Dih.  Improper Dih.          LJ-14
    3.22880e+02    1.61512e+03    1.41880e+03    3.62271e+02    8.74629e+02
     Coulomb-14        LJ (SR)   Coulomb (SR)      Potential    Kinetic En.
    2.49742e+04   -4.65519e+03   -1.85924e+04    6.32033e+03    0.00000e+00
   Total Energy    Temperature Pressure (bar)
    6.32033e+03    0.00000e+00    0.00000e+00

           Step           Time         Lambda
           7000     7000.00000        0.00000

   Energies (kJ/mol)
        G96Bond       G96Angle    Proper Dih.  Improper Dih.          LJ-14
    3.22812e+02    1.61509e+03    1.41898e+03    3.62235e+02    8.74662e+02
     Coulomb-14        LJ (SR)   Coulomb (SR)      Potential    Kinetic En.
    2.49743e+04   -4.65577e+03   -1.85932e+04    6.31907e+03    0.00000e+00
   Total Energy    Temperature Pressure (bar)
    6.31907e+03    0.00000e+00    0.00000e+00

           Step           Time         Lambda
           7100     7100.00000        0.00000

   Energies (kJ/mol)
        G96Bond       G96Angle    Proper Dih.  Improper Dih.          LJ-14
    3.22792e+02    1.61512e+03    1.41934e+03    3.62165e+02    8.74723e+02
     Coulomb-14        LJ (SR)   Coulomb (SR)      Potential    Kinetic En.
    2.49743e+04   -4.65640e+03   -1.85945e+04    6.31749e+03    0.00000e+00
   Total Energy    Temperature Pressure (bar)
    6.31749e+03    0.00000e+00    0.00000e+00

           Step           Time         Lambda
           7200     7200.00000        0.00000

   Energies (kJ/mol)
        G96Bond       G96Angle    Proper Dih.  Improper Dih.          LJ-14
    3.22901e+02    1.61523e+03    1.42062e+03    3.61912e+02    8.75022e+02
     Coulomb-14        LJ (SR)   Coulomb (SR)      Potential    Kinetic En.
    2.49738e+04   -4.65782e+03   -1.85980e+04    6.31371e+03    0.00000e+00
   Total Energy    Temperature Pressure (bar)
    6.31371e+03    0.00000e+00    0.00000e+00

           Step           Time         Lambda
           7300     7300.00000        0.00000

   Energies (kJ/mol)
        G96Bond       G96Angle    Proper Dih.  Improper Dih.          LJ-14
    3.22467e+02    1.61593e+03    1.42474e+03    3.61235e+02    8.75341e+02
     Coulomb-14        LJ (SR)   Coulomb (SR)      Potential    Kinetic En.
    2.49728e+04   -4.66062e+03   -1.86064e+04    6.30549e+03    0.00000e+00
   Total Energy    Temperature Pressure (bar)
    6.30549e+03    0.00000e+00    0.00000e+00

           Step           Time         Lambda
           7400     7400.00000        0.00000

   Energies (kJ/mol)
        G96Bond       G96Angle    Proper Dih.  Improper Dih.          LJ-14
    3.22255e+02    1.61587e+03    1.42580e+03    3.61579e+02    8.74681e+02
     Coulomb-14        LJ (SR)   Coulomb (SR)      Potential    Kinetic En.
    2.49735e+04   -4.66201e+03   -1.86112e+04    6.30047e+03    0.00000e+00
   Total Energy    Temperature Pressure (bar)
    6.30047e+03    0.00000e+00    0.00000e+00

           Step           Time         Lambda
           7500     7500.00000        0.00000

   Energies (kJ/mol)
        G96Bond       G96Angle    Proper Dih.  Improper Dih.          LJ-14
    3.21587e+02    1.61599e+03    1.42172e+03    3.63079e+02    8.74425e+02
     Coulomb-14        LJ (SR)   Coulomb (SR)      Potential    Kinetic En.
    2.49763e+04   -4.66541e+03   -1.86177e+04    6.28991e+03    0.00000e+00
   Total Energy    Temperature Pressure (bar)
    6.28991e+03    0.00000e+00    0.00000e+00

           Step           Time         Lambda
           7600     7600.00000        0.00000

   Energies (kJ/mol)
        G96Bond       G96Angle    Proper Dih.  Improper Dih.          LJ-14
    3.21224e+02    1.61396e+03    1.42296e+03    3.63370e+02    8.75343e+02
     Coulomb-14        LJ (SR)   Coulomb (SR)      Potential    Kinetic En.
    2.49788e+04   -4.67028e+03   -1.86241e+04    6.28131e+03    0.00000e+00
   Total Energy    Temperature Pressure (bar)
    6.28131e+03    0.00000e+00    0.00000e+00

           Step           Time         Lambda
           7700     7700.00000        0.00000

   Energies (kJ/mol)
        G96Bond       G96Angle    Proper Dih.  Improper Dih.          LJ-14
    3.21156e+02    1.61436e+03    1.42316e+03    3.63577e+02    8.75534e+02
     Coulomb-14        LJ (SR)   Coulomb (SR)      Potential    Kinetic En.
    2.49783e+04   -4.67195e+03   -1.86258e+04    6.27836e+03    0.00000e+00
   Total Energy    Temperature Pressure (bar)
    6.27836e+03    0.00000e+00    0.00000e+00

           Step           Time         Lambda
           7800     7800.00000        0.00000

   Energies (kJ/mol)
        G96Bond       G96Angle    Proper Dih.  Improper Dih.          LJ-14
    3.21263e+02    1.61471e+03    1.42557e+03    3.64015e+02    8.76482e+02
     Coulomb-14        LJ (SR)   Coulomb (SR)      Potential    Kinetic En.
    2.49774e+04   -4.67872e+03   -1.86326e+04    6.26815e+03    0.00000e+00
   Total Energy    Temperature Pressure (bar)
    6.26815e+03    0.00000e+00    0.00000e+00

           Step           Time         Lambda
           7900     7900.00000        0.00000

   Energies (kJ/mol)
        G96Bond       G96Angle    Proper Dih.  Improper Dih.          LJ-14
    3.21182e+02    1.61550e+03    1.42903e+03    3.64465e+02    8.77085e+02
     Coulomb-14        LJ (SR)   Coulomb (SR)      Potential    Kinetic En.
    2.49762e+04   -4.68233e+03   -1.86408e+04    6.26029e+03    0.00000e+00
   Total Energy    Temperature Pressure (bar)
    6.26029e+03    0.00000e+00    0.00000e+00

           Step           Time         Lambda
           8000     8000.00000        0.00000

   Energies (kJ/mol)
        G96Bond       G96Angle    Proper Dih.  Improper Dih.          LJ-14
    3.21285e+02    1.61592e+03    1.43119e+03    3.64703e+02    8.76873e+02
     Coulomb-14        LJ (SR)   Coulomb (SR)      Potential    Kinetic En.
    2.49749e+04   -4.68418e+03   -1.86444e+04    6.25631e+03    0.00000e+00
   Total Energy    Temperature Pressure (bar)
    6.25631e+03    0.00000e+00    0.00000e+00

           Step           Time         Lambda
           8100     8100.00000        0.00000

   Energies (kJ/mol)
        G96Bond       G96Angle    Proper Dih.  Improper Dih.          LJ-14
    3.21340e+02    1.61617e+03    1.43189e+03    3.64767e+02    8.76909e+02
     Coulomb-14        LJ (SR)   Coulomb (SR)      Potential    Kinetic En.
    2.49744e+04   -4.68482e+03   -1.86455e+04    6.25508e+03    0.00000e+00
   Total Energy    Temperature Pressure (bar)
    6.25508e+03    0.00000e+00    0.00000e+00

           Step           Time         Lambda
           8200     8200.00000        0.00000

   Energies (kJ/mol)
        G96Bond       G96Angle    Proper Dih.  Improper Dih.          LJ-14
    3.21398e+02    1.61643e+03    1.43279e+03    3.64839e+02    8.76945e+02
     Coulomb-14        LJ (SR)   Coulomb (SR)      Potential    Kinetic En.
    2.49737e+04   -4.68559e+03   -1.86470e+04    6.25352e+03    0.00000e+00
   Total Energy    Temperature Pressure (bar)
    6.25352e+03    0.00000e+00    0.00000e+00

           Step           Time         Lambda
           8300     8300.00000        0.00000

   Energies (kJ/mol)
        G96Bond       G96Angle    Proper Dih.  Improper Dih.          LJ-14
    3.21428e+02    1.61717e+03    1.43458e+03    3.64972e+02    8.76990e+02
     Coulomb-14        LJ (SR)   Coulomb (SR)      Potential    Kinetic En.
    2.49724e+04   -4.68690e+03   -1.86499e+04    6.25067e+03    0.00000e+00
   Total Energy    Temperature Pressure (bar)
    6.25067e+03    0.00000e+00    0.00000e+00

           Step           Time         Lambda
           8400     8400.00000        0.00000

   Energies (kJ/mol)
        G96Bond       G96Angle    Proper Dih.  Improper Dih.          LJ-14
    3.21868e+02    1.61827e+03    1.43752e+03    3.65153e+02    8.77074e+02
     Coulomb-14        LJ (SR)   Coulomb (SR)      Potential    Kinetic En.
    2.49702e+04   -4.68847e+03   -1.86554e+04    6.24623e+03    0.00000e+00
   Total Energy    Temperature Pressure (bar)
    6.24623e+03    0.00000e+00    0.00000e+00

           Step           Time         Lambda
           8500     8500.00000        0.00000

   Energies (kJ/mol)
        G96Bond       G96Angle    Proper Dih.  Improper Dih.          LJ-14
    3.21810e+02    1.61940e+03    1.43938e+03    3.65206e+02    8.77183e+02
     Coulomb-14        LJ (SR)   Coulomb (SR)      Potential    Kinetic En.
    2.49689e+04   -4.68944e+03   -1.86600e+04    6.24241e+03    0.00000e+00
   Total Energy    Temperature Pressure (bar)
    6.24241e+03    0.00000e+00    0.00000e+00

           Step           Time         Lambda
           8600     8600.00000        0.00000

   Energies (kJ/mol)
        G96Bond       G96Angle    Proper Dih.  Improper Dih.          LJ-14
    3.21720e+02    1.61980e+03    1.43972e+03    3.65200e+02    8.77209e+02
     Coulomb-14        LJ (SR)   Coulomb (SR)      Potential    Kinetic En.
    2.49685e+04   -4.68984e+03   -1.86613e+04    6.24093e+03    0.00000e+00
   Total Energy    Temperature Pressure (bar)
    6.24093e+03    0.00000e+00    0.00000e+00

           Step           Time         Lambda
           8700     8700.00000        0.00000

   Energies (kJ/mol)
        G96Bond       G96Angle    Proper Dih.  Improper Dih.          LJ-14
    3.21544e+02    1.61983e+03    1.44110e+03    3.65025e+02    8.77685e+02
     Coulomb-14        LJ (SR)   Coulomb (SR)      Potential    Kinetic En.
    2.49680e+04   -4.69149e+03   -1.86681e+04    6.23353e+03    0.00000e+00
   Total Energy    Temperature Pressure (bar)
    6.23353e+03    0.00000e+00    0.00000e+00

           Step           Time         Lambda
           8800     8800.00000        0.00000

   Energies (kJ/mol)
        G96Bond       G96Angle    Proper Dih.  Improper Dih.          LJ-14
    3.21575e+02    1.62024e+03    1.44196e+03    3.65124e+02    8.77155e+02
     Coulomb-14        LJ (SR)   Coulomb (SR)      Potential    Kinetic En.
    2.49673e+04   -4.69177e+03   -1.86702e+04    6.23134e+03    0.00000e+00
   Total Energy    Temperature Pressure (bar)
    6.23134e+03    0.00000e+00    0.00000e+00

           Step           Time         Lambda
           8900     8900.00000        0.00000

   Energies (kJ/mol)
        G96Bond       G96Angle    Proper Dih.  Improper Dih.          LJ-14
    3.21569e+02    1.62106e+03    1.44451e+03    3.65260e+02    8.76754e+02
     Coulomb-14        LJ (SR)   Coulomb (SR)      Potential    Kinetic En.
    2.49663e+04   -4.68960e+03   -1.86799e+04    6.22594e+03    0.00000e+00
   Total Energy    Temperature Pressure (bar)
    6.22594e+03    0.00000e+00    0.00000e+00

           Step           Time         Lambda
           9000     9000.00000        0.00000

   Energies (kJ/mol)
        G96Bond       G96Angle    Proper Dih.  Improper Dih.          LJ-14
    3.21880e+02    1.61957e+03    1.44598e+03    3.64217e+02    8.77430e+02
     Coulomb-14        LJ (SR)   Coulomb (SR)      Potential    Kinetic En.
    2.49655e+04   -4.68835e+03   -1.86872e+04    6.21908e+03    0.00000e+00
   Total Energy    Temperature Pressure (bar)
    6.21908e+03    0.00000e+00    0.00000e+00

           Step           Time         Lambda
           9100     9100.00000        0.00000

   Energies (kJ/mol)
        G96Bond       G96Angle    Proper Dih.  Improper Dih.          LJ-14
    3.21776e+02    1.61910e+03    1.44581e+03    3.64172e+02    8.77375e+02
     Coulomb-14        LJ (SR)   Coulomb (SR)      Potential    Kinetic En.
    2.49661e+04   -4.68899e+03   -1.86881e+04    6.21729e+03    0.00000e+00
   Total Energy    Temperature Pressure (bar)
    6.21729e+03    0.00000e+00    0.00000e+00

           Step           Time         Lambda
           9200     9200.00000        0.00000

   Energies (kJ/mol)
        G96Bond       G96Angle    Proper Dih.  Improper Dih.          LJ-14
    3.21877e+02    1.61864e+03    1.44598e+03    3.64036e+02    8.77325e+02
     Coulomb-14        LJ (SR)   Coulomb (SR)      Potential    Kinetic En.
    2.49663e+04   -4.68929e+03   -1.86889e+04    6.21602e+03    0.00000e+00
   Total Energy    Temperature Pressure (bar)
    6.21602e+03    0.00000e+00    0.00000e+00

           Step           Time         Lambda
           9300     9300.00000        0.00000

   Energies (kJ/mol)
        G96Bond       G96Angle    Proper Dih.  Improper Dih.          LJ-14
    3.21868e+02    1.61852e+03    1.44604e+03    3.63978e+02    8.77325e+02
     Coulomb-14        LJ (SR)   Coulomb (SR)      Potential    Kinetic En.
    2.49664e+04   -4.68937e+03   -1.86891e+04    6.21566e+03    0.00000e+00
   Total Energy    Temperature Pressure (bar)
    6.21566e+03    0.00000e+00    0.00000e+00

           Step           Time         Lambda
           9400     9400.00000        0.00000

   Energies (kJ/mol)
        G96Bond       G96Angle    Proper Dih.  Improper Dih.          LJ-14
    3.21856e+02    1.61840e+03    1.44611e+03    3.63912e+02    8.77326e+02
     Coulomb-14        LJ (SR)   Coulomb (SR)      Potential    Kinetic En.
    2.49665e+04   -4.68946e+03   -1.86893e+04    6.21530e+03    0.00000e+00
   Total Energy    Temperature Pressure (bar)
    6.21530e+03    0.00000e+00    0.00000e+00

           Step           Time         Lambda
           9500     9500.00000        0.00000

   Energies (kJ/mol)
        G96Bond       G96Angle    Proper Dih.  Improper Dih.          LJ-14
    3.21843e+02    1.61826e+03    1.44619e+03    3.63837e+02    8.77326e+02
     Coulomb-14        LJ (SR)   Coulomb (SR)      Potential    Kinetic En.
    2.49666e+04   -4.68955e+03   -1.86896e+04    6.21492e+03    0.00000e+00
   Total Energy    Temperature Pressure (bar)
    6.21492e+03    0.00000e+00    0.00000e+00

           Step           Time         Lambda
           9600     9600.00000        0.00000

   Energies (kJ/mol)
        G96Bond       G96Angle    Proper Dih.  Improper Dih.          LJ-14
    3.21827e+02    1.61811e+03    1.44626e+03    3.63753e+02    8.77327e+02
     Coulomb-14        LJ (SR)   Coulomb (SR)      Potential    Kinetic En.
    2.49667e+04   -4.68964e+03   -1.86898e+04    6.21454e+03    0.00000e+00
   Total Energy    Temperature Pressure (bar)
    6.21454e+03    0.00000e+00    0.00000e+00

           Step           Time         Lambda
           9700     9700.00000        0.00000

   Energies (kJ/mol)
        G96Bond       G96Angle    Proper Dih.  Improper Dih.          LJ-14
    3.21808e+02    1.61793e+03    1.44635e+03    3.63656e+02    8.77327e+02
     Coulomb-14        LJ (SR)   Coulomb (SR)      Potential    Kinetic En.
    2.49668e+04   -4.68974e+03   -1.86900e+04    6.21415e+03    0.00000e+00
   Total Energy    Temperature Pressure (bar)
    6.21415e+03    0.00000e+00    0.00000e+00

           Step           Time         Lambda
           9800     9800.00000        0.00000

   Energies (kJ/mol)
        G96Bond       G96Angle    Proper Dih.  Improper Dih.          LJ-14
    3.21785e+02    1.61774e+03    1.44643e+03    3.63548e+02    8.77327e+02
     Coulomb-14        LJ (SR)   Coulomb (SR)      Potential    Kinetic En.
    2.49670e+04   -4.68985e+03   -1.86903e+04    6.21373e+03    0.00000e+00
   Total Energy    Temperature Pressure (bar)
    6.21373e+03    0.00000e+00    0.00000e+00

           Step           Time         Lambda
           9900     9900.00000        0.00000

   Energies (kJ/mol)
        G96Bond       G96Angle    Proper Dih.  Improper Dih.          LJ-14
    3.21757e+02    1.61752e+03    1.44651e+03    3.63427e+02    8.77325e+02
     Coulomb-14        LJ (SR)   Coulomb (SR)      Potential    Kinetic En.
    2.49672e+04   -4.68997e+03   -1.86905e+04    6.21330e+03    0.00000e+00
   Total Energy    Temperature Pressure (bar)
    6.21330e+03    0.00000e+00    0.00000e+00

           Step           Time         Lambda
          10000    10000.00000        0.00000

   Energies (kJ/mol)
        G96Bond       G96Angle    Proper Dih.  Improper Dih.          LJ-14
    3.21724e+02    1.61729e+03    1.44658e+03    3.63294e+02    8.77322e+02
     Coulomb-14        LJ (SR)   Coulomb (SR)      Potential    Kinetic En.
    2.49674e+04   -4.69009e+03   -1.86907e+04    6.21285e+03    0.00000e+00
   Total Energy    Temperature Pressure (bar)
    6.21285e+03    0.00000e+00    0.00000e+00

           Step           Time         Lambda
          10100    10100.00000        0.00000

   Energies (kJ/mol)
        G96Bond       G96Angle    Proper Dih.  Improper Dih.          LJ-14
    3.21548e+02    1.61635e+03    1.44677e+03    3.62763e+02    8.77271e+02
     Coulomb-14        LJ (SR)   Coulomb (SR)      Potential    Kinetic En.
    2.49685e+04   -4.69056e+03   -1.86916e+04    6.21100e+03    0.00000e+00
   Total Energy    Temperature Pressure (bar)
    6.21100e+03    0.00000e+00    0.00000e+00

           Step           Time         Lambda
          10200    10200.00000        0.00000

   Energies (kJ/mol)
        G96Bond       G96Angle    Proper Dih.  Improper Dih.          LJ-14
    3.21502e+02    1.61611e+03    1.44680e+03    3.62631e+02    8.77243e+02
     Coulomb-14        LJ (SR)   Coulomb (SR)      Potential    Kinetic En.
    2.49688e+04   -4.69067e+03   -1.86919e+04    6.21050e+03    0.00000e+00
   Total Energy    Temperature Pressure (bar)
    6.21050e+03    0.00000e+00    0.00000e+00

           Step           Time         Lambda
          10300    10300.00000        0.00000

   Energies (kJ/mol)
        G96Bond       G96Angle    Proper Dih.  Improper Dih.          LJ-14
    3.21453e+02    1.61589e+03    1.44683e+03    3.62512e+02    8.77209e+02
     Coulomb-14        LJ (SR)   Coulomb (SR)      Potential    Kinetic En.
    2.49690e+04   -4.69077e+03   -1.86922e+04    6.21001e+03    0.00000e+00
   Total Energy    Temperature Pressure (bar)
    6.21001e+03    0.00000e+00    0.00000e+00

           Step           Time         Lambda
          10400    10400.00000        0.00000

   Energies (kJ/mol)
        G96Bond       G96Angle    Proper Dih.  Improper Dih.          LJ-14
    3.21406e+02    1.61570e+03    1.44685e+03    3.62408e+02    8.77172e+02
     Coulomb-14        LJ (SR)   Coulomb (SR)      Potential    Kinetic En.
    2.49693e+04   -4.69085e+03   -1.86924e+04    6.20953e+03    0.00000e+00
   Total Energy    Temperature Pressure (bar)
    6.20953e+03    0.00000e+00    0.00000e+00

           Step           Time         Lambda
          10500    10500.00000        0.00000

   Energies (kJ/mol)
        G96Bond       G96Angle    Proper Dih.  Improper Dih.          LJ-14
    3.21364e+02    1.61553e+03    1.44686e+03    3.62319e+02    8.77131e+02
     Coulomb-14        LJ (SR)   Coulomb (SR)      Potential    Kinetic En.
    2.49694e+04   -4.69092e+03   -1.86927e+04    6.20907e+03    0.00000e+00
   Total Energy    Temperature Pressure (bar)
    6.20907e+03    0.00000e+00    0.00000e+00

           Step           Time         Lambda
          10600    10600.00000        0.00000

   Energies (kJ/mol)
        G96Bond       G96Angle    Proper Dih.  Improper Dih.          LJ-14
    3.21326e+02    1.61538e+03    1.44687e+03    3.62243e+02    8.77087e+02
     Coulomb-14        LJ (SR)   Coulomb (SR)      Potential    Kinetic En.
    2.49696e+04   -4.69098e+03   -1.86929e+04    6.20862e+03    0.00000e+00
   Total Energy    Temperature Pressure (bar)
    6.20862e+03    0.00000e+00    0.00000e+00

           Step           Time         Lambda
          10700    10700.00000        0.00000

   Energies (kJ/mol)
        G96Bond       G96Angle    Proper Dih.  Improper Dih.          LJ-14
    3.21292e+02    1.61525e+03    1.44687e+03    3.62179e+02    8.77042e+02
     Coulomb-14        LJ (SR)   Coulomb (SR)      Potential    Kinetic En.
    2.49697e+04   -4.69104e+03   -1.86931e+04    6.20818e+03    0.00000e+00
   Total Energy    Temperature Pressure (bar)
    6.20818e+03    0.00000e+00    0.00000e+00

           Step           Time         Lambda
          10800    10800.00000        0.00000

   Energies (kJ/mol)
        G96Bond       G96Angle    Proper Dih.  Improper Dih.          LJ-14
    3.21261e+02    1.61513e+03    1.44687e+03    3.62123e+02    8.76996e+02
     Coulomb-14        LJ (SR)   Coulomb (SR)      Potential    Kinetic En.
    2.49698e+04   -4.69108e+03   -1.86934e+04    6.20775e+03    0.00000e+00
   Total Energy    Temperature Pressure (bar)
    6.20775e+03    0.00000e+00    0.00000e+00

           Step           Time         Lambda
          10900    10900.00000        0.00000

   Energies (kJ/mol)
        G96Bond       G96Angle    Proper Dih.  Improper Dih.          LJ-14
    3.21234e+02    1.61502e+03    1.44686e+03    3.62074e+02    8.76948e+02
     Coulomb-14        LJ (SR)   Coulomb (SR)      Potential    Kinetic En.
    2.49699e+04   -4.69112e+03   -1.86936e+04    6.20732e+03    0.00000e+00
   Total Energy    Temperature Pressure (bar)
    6.20732e+03    0.00000e+00    0.00000e+00

           Step           Time         Lambda
          11000    11000.00000        0.00000

   Energies (kJ/mol)
        G96Bond       G96Angle    Proper Dih.  Improper Dih.          LJ-14
    3.21208e+02    1.61492e+03    1.44685e+03    3.62031e+02    8.76900e+02
     Coulomb-14        LJ (SR)   Coulomb (SR)      Potential    Kinetic En.
    2.49700e+04   -4.69115e+03   -1.86938e+04    6.20691e+03    0.00000e+00
   Total Energy    Temperature Pressure (bar)
    6.20691e+03    0.00000e+00    0.00000e+00

           Step           Time         Lambda
          11100    11100.00000        0.00000

   Energies (kJ/mol)
        G96Bond       G96Angle    Proper Dih.  Improper Dih.          LJ-14
    3.21103e+02    1.61448e+03    1.44681e+03    3.61809e+02    8.76574e+02
     Coulomb-14        LJ (SR)   Coulomb (SR)      Potential    Kinetic En.
    2.49701e+04   -4.69129e+03   -1.86948e+04    6.20484e+03    0.00000e+00
   Total Energy    Temperature Pressure (bar)
    6.20484e+03    0.00000e+00    0.00000e+00

           Step           Time         Lambda
          11200    11200.00000        0.00000

   Energies (kJ/mol)
        G96Bond       G96Angle    Proper Dih.  Improper Dih.          LJ-14
    3.20967e+02    1.61372e+03    1.44644e+03    3.61574e+02    8.76111e+02
     Coulomb-14        LJ (SR)   Coulomb (SR)      Potential    Kinetic En.
    2.49702e+04   -4.69151e+03   -1.86965e+04    6.20095e+03    0.00000e+00
   Total Energy    Temperature Pressure (bar)
    6.20095e+03    0.00000e+00    0.00000e+00

           Step           Time         Lambda
          11300    11300.00000        0.00000

   Energies (kJ/mol)
        G96Bond       G96Angle    Proper Dih.  Improper Dih.          LJ-14
    3.20798e+02    1.61309e+03    1.44615e+03    3.61408e+02    8.75817e+02
     Coulomb-14        LJ (SR)   Coulomb (SR)      Potential    Kinetic En.
    2.49702e+04   -4.69175e+03   -1.86977e+04    6.19802e+03    0.00000e+00
   Total Energy    Temperature Pressure (bar)
    6.19802e+03    0.00000e+00    0.00000e+00

           Step           Time         Lambda
          11400    11400.00000        0.00000

   Energies (kJ/mol)
        G96Bond       G96Angle    Proper Dih.  Improper Dih.          LJ-14
    3.26162e+02    1.61133e+03    1.44610e+03    3.60221e+02    8.71667e+02
     Coulomb-14        LJ (SR)   Coulomb (SR)      Potential    Kinetic En.
    2.49708e+04   -4.69314e+03   -1.87015e+04    6.19159e+03    0.00000e+00
   Total Energy    Temperature Pressure (bar)
    6.19159e+03    0.00000e+00    0.00000e+00

           Step           Time         Lambda
          11500    11500.00000        0.00000

   Energies (kJ/mol)
        G96Bond       G96Angle    Proper Dih.  Improper Dih.          LJ-14
    3.20697e+02    1.61084e+03    1.44649e+03    3.60244e+02    8.73620e+02
     Coulomb-14        LJ (SR)   Coulomb (SR)      Potential    Kinetic En.
    2.49700e+04   -4.69417e+03   -1.87025e+04    6.18528e+03    0.00000e+00
   Total Energy    Temperature Pressure (bar)
    6.18528e+03    0.00000e+00    0.00000e+00

           Step           Time         Lambda
          11600    11600.00000        0.00000

   Energies (kJ/mol)
        G96Bond       G96Angle    Proper Dih.  Improper Dih.          LJ-14
    3.20853e+02    1.61045e+03    1.44631e+03    3.59726e+02    8.72749e+02
     Coulomb-14        LJ (SR)   Coulomb (SR)      Potential    Kinetic En.
    2.49688e+04   -4.69645e+03   -1.87050e+04    6.17751e+03    0.00000e+00
   Total Energy    Temperature Pressure (bar)
    6.17751e+03    0.00000e+00    0.00000e+00

           Step           Time         Lambda
          11700    11700.00000        0.00000

   Energies (kJ/mol)
        G96Bond       G96Angle    Proper Dih.  Improper Dih.          LJ-14
    3.20904e+02    1.61045e+03    1.44584e+03    3.59642e+02    8.72575e+02
     Coulomb-14        LJ (SR)   Coulomb (SR)      Potential    Kinetic En.
    2.49684e+04   -4.69678e+03   -1.87058e+04    6.17519e+03    0.00000e+00
   Total Energy    Temperature Pressure (bar)
    6.17519e+03    0.00000e+00    0.00000e+00

           Step           Time         Lambda
          11800    11800.00000        0.00000

   Energies (kJ/mol)
        G96Bond       G96Angle    Proper Dih.  Improper Dih.          LJ-14
    3.21233e+02    1.61075e+03    1.44427e+03    3.59572e+02    8.72284e+02
     Coulomb-14        LJ (SR)   Coulomb (SR)      Potential    Kinetic En.
    2.49669e+04   -4.69692e+03   -1.87069e+04    6.17122e+03    0.00000e+00
   Total Energy    Temperature Pressure (bar)
    6.17122e+03    0.00000e+00    0.00000e+00

           Step           Time         Lambda
          11900    11900.00000        0.00000

   Energies (kJ/mol)
        G96Bond       G96Angle    Proper Dih.  Improper Dih.          LJ-14
    3.21594e+02    1.61109e+03    1.44340e+03    3.59747e+02    8.72295e+02
     Coulomb-14        LJ (SR)   Coulomb (SR)      Potential    Kinetic En.
    2.49648e+04   -4.69719e+03   -1.87084e+04    6.16739e+03    0.00000e+00
   Total Energy    Temperature Pressure (bar)
    6.16739e+03    0.00000e+00    0.00000e+00

           Step           Time         Lambda
          12000    12000.00000        0.00000

   Energies (kJ/mol)
        G96Bond       G96Angle    Proper Dih.  Improper Dih.          LJ-14
    3.21780e+02    1.61210e+03    1.44278e+03    3.59833e+02    8.72957e+02
     Coulomb-14        LJ (SR)   Coulomb (SR)      Potential    Kinetic En.
    2.49634e+04   -4.69721e+03   -1.87135e+04    6.16208e+03    0.00000e+00
   Total Energy    Temperature Pressure (bar)
    6.16208e+03    0.00000e+00    0.00000e+00

           Step           Time         Lambda
          12100    12100.00000        0.00000

   Energies (kJ/mol)
        G96Bond       G96Angle    Proper Dih.  Improper Dih.          LJ-14
    3.21849e+02    1.61261e+03    1.44087e+03    3.59521e+02    8.72701e+02
     Coulomb-14        LJ (SR)   Coulomb (SR)      Potential    Kinetic En.
    2.49637e+04   -4.69750e+03   -1.87169e+04    6.15688e+03    0.00000e+00
   Total Energy    Temperature Pressure (bar)
    6.15688e+03    0.00000e+00    0.00000e+00

           Step           Time         Lambda
          12200    12200.00000        0.00000

   Energies (kJ/mol)
        G96Bond       G96Angle    Proper Dih.  Improper Dih.          LJ-14
    3.21829e+02    1.61268e+03    1.43781e+03    3.59601e+02    8.72111e+02
     Coulomb-14        LJ (SR)   Coulomb (SR)      Potential    Kinetic En.
    2.49647e+04   -4.69758e+03   -1.87179e+04    6.15318e+03    0.00000e+00
   Total Energy    Temperature Pressure (bar)
    6.15318e+03    0.00000e+00    0.00000e+00

           Step           Time         Lambda
          12300    12300.00000        0.00000

   Energies (kJ/mol)
        G96Bond       G96Angle    Proper Dih.  Improper Dih.          LJ-14
    3.21641e+02    1.61294e+03    1.43637e+03    3.59800e+02    8.71486e+02
     Coulomb-14        LJ (SR)   Coulomb (SR)      Potential    Kinetic En.
    2.49657e+04   -4.69854e+03   -1.87194e+04    6.14996e+03    0.00000e+00
   Total Energy    Temperature Pressure (bar)
    6.14996e+03    0.00000e+00    0.00000e+00

           Step           Time         Lambda
          12400    12400.00000        0.00000

   Energies (kJ/mol)
        G96Bond       G96Angle    Proper Dih.  Improper Dih.          LJ-14
    3.21684e+02    1.61282e+03    1.43633e+03    3.59893e+02    8.71340e+02
     Coulomb-14        LJ (SR)   Coulomb (SR)      Potential    Kinetic En.
    2.49659e+04   -4.69964e+03   -1.87200e+04    6.14828e+03    0.00000e+00
   Total Energy    Temperature Pressure (bar)
    6.14828e+03    0.00000e+00    0.00000e+00

           Step           Time         Lambda
          12500    12500.00000        0.00000

   Energies (kJ/mol)
        G96Bond       G96Angle    Proper Dih.  Improper Dih.          LJ-14
    3.21572e+02    1.61252e+03    1.43750e+03    3.60366e+02    8.70989e+02
     Coulomb-14        LJ (SR)   Coulomb (SR)      Potential    Kinetic En.
    2.49663e+04   -4.70564e+03   -1.87233e+04    6.14033e+03    0.00000e+00
   Total Energy    Temperature Pressure (bar)
    6.14033e+03    0.00000e+00    0.00000e+00

           Step           Time         Lambda
          12600    12600.00000        0.00000

   Energies (kJ/mol)
        G96Bond       G96Angle    Proper Dih.  Improper Dih.          LJ-14
    3.21780e+02    1.61273e+03    1.43761e+03    3.60605e+02    8.70613e+02
     Coulomb-14        LJ (SR)   Coulomb (SR)      Potential    Kinetic En.
    2.49662e+04   -4.70783e+03   -1.87250e+04    6.13670e+03    0.00000e+00
   Total Energy    Temperature Pressure (bar)
    6.13670e+03    0.00000e+00    0.00000e+00

           Step           Time         Lambda
          12700    12700.00000        0.00000

   Energies (kJ/mol)
        G96Bond       G96Angle    Proper Dih.  Improper Dih.          LJ-14
    3.21419e+02    1.61195e+03    1.43798e+03    3.60698e+02    8.71359e+02
     Coulomb-14        LJ (SR)   Coulomb (SR)      Potential    Kinetic En.
    2.49664e+04   -4.70867e+03   -1.87258e+04    6.13541e+03    0.00000e+00
   Total Energy    Temperature Pressure (bar)
    6.13541e+03    0.00000e+00    0.00000e+00

           Step           Time         Lambda
          12800    12800.00000        0.00000

   Energies (kJ/mol)
        G96Bond       G96Angle    Proper Dih.  Improper Dih.          LJ-14
    3.21332e+02    1.61202e+03    1.43803e+03    3.60799e+02    8.71345e+02
     Coulomb-14        LJ (SR)   Coulomb (SR)      Potential    Kinetic En.
    2.49664e+04   -4.70930e+03   -1.87262e+04    6.13448e+03    0.00000e+00
   Total Energy    Temperature Pressure (bar)
    6.13448e+03    0.00000e+00    0.00000e+00

           Step           Time         Lambda
          12900    12900.00000        0.00000

   Energies (kJ/mol)
        G96Bond       G96Angle    Proper Dih.  Improper Dih.          LJ-14
    3.21340e+02    1.61231e+03    1.43881e+03    3.61869e+02    8.72064e+02
     Coulomb-14        LJ (SR)   Coulomb (SR)      Potential    Kinetic En.
    2.49654e+04   -4.71730e+03   -1.87318e+04    6.12264e+03    0.00000e+00
   Total Energy    Temperature Pressure (bar)
    6.12264e+03    0.00000e+00    0.00000e+00

           Step           Time         Lambda
          13000    13000.00000        0.00000

   Energies (kJ/mol)
        G96Bond       G96Angle    Proper Dih.  Improper Dih.          LJ-14
    3.21268e+02    1.61216e+03    1.43930e+03    3.62079e+02    8.72498e+02
     Coulomb-14        LJ (SR)   Coulomb (SR)      Potential    Kinetic En.
    2.49658e+04   -4.71915e+03   -1.87336e+04    6.12027e+03    0.00000e+00
   Total Energy    Temperature Pressure (bar)
    6.12027e+03    0.00000e+00    0.00000e+00

           Step           Time         Lambda
          13100    13100.00000        0.00000

   Energies (kJ/mol)
        G96Bond       G96Angle    Proper Dih.  Improper Dih.          LJ-14
    3.21258e+02    1.61219e+03    1.43950e+03    3.62153e+02    8.72559e+02
     Coulomb-14        LJ (SR)   Coulomb (SR)      Potential    Kinetic En.
    2.49657e+04   -4.71981e+03   -1.87341e+04    6.11948e+03    0.00000e+00
   Total Energy    Temperature Pressure (bar)
    6.11948e+03    0.00000e+00    0.00000e+00

           Step           Time         Lambda
          13200    13200.00000        0.00000

   Energies (kJ/mol)
        G96Bond       G96Angle    Proper Dih.  Improper Dih.          LJ-14
    3.21326e+02    1.61218e+03    1.43972e+03    3.62227e+02    8.72598e+02
     Coulomb-14        LJ (SR)   Coulomb (SR)      Potential    Kinetic En.
    2.49657e+04   -4.72049e+03   -1.87346e+04    6.11865e+03    0.00000e+00
   Total Energy    Temperature Pressure (bar)
    6.11865e+03    0.00000e+00    0.00000e+00

           Step           Time         Lambda
          13300    13300.00000        0.00000

   Energies (kJ/mol)
        G96Bond       G96Angle    Proper Dih.  Improper Dih.          LJ-14
    3.21231e+02    1.61223e+03    1.44008e+03    3.62324e+02    8.72747e+02
     Coulomb-14        LJ (SR)   Coulomb (SR)      Potential    Kinetic En.
    2.49657e+04   -4.72149e+03   -1.87354e+04    6.11741e+03    0.00000e+00
   Total Energy    Temperature Pressure (bar)
    6.11741e+03    0.00000e+00    0.00000e+00

           Step           Time         Lambda
          13400    13400.00000        0.00000

   Energies (kJ/mol)
        G96Bond       G96Angle    Proper Dih.  Improper Dih.          LJ-14
    3.21242e+02    1.61226e+03    1.44032e+03    3.62386e+02    8.72779e+02
     Coulomb-14        LJ (SR)   Coulomb (SR)      Potential    Kinetic En.
    2.49657e+04   -4.72213e+03   -1.87360e+04    6.11662e+03    0.00000e+00
   Total Energy    Temperature Pressure (bar)
    6.11662e+03    0.00000e+00    0.00000e+00

           Step           Time         Lambda
          13500    13500.00000        0.00000

   Energies (kJ/mol)
        G96Bond       G96Angle    Proper Dih.  Improper Dih.          LJ-14
    3.21063e+02    1.61251e+03    1.44460e+03    3.63092e+02    8.74235e+02
     Coulomb-14        LJ (SR)   Coulomb (SR)      Potential    Kinetic En.
    2.49671e+04   -4.73204e+03   -1.87467e+04    6.10394e+03    0.00000e+00
   Total Energy    Temperature Pressure (bar)
    6.10394e+03    0.00000e+00    0.00000e+00

           Step           Time         Lambda
          13600    13600.00000        0.00000

   Energies (kJ/mol)
        G96Bond       G96Angle    Proper Dih.  Improper Dih.          LJ-14
    3.21347e+02    1.61320e+03    1.44618e+03    3.63309e+02    8.73727e+02
     Coulomb-14        LJ (SR)   Coulomb (SR)      Potential    Kinetic En.
    2.49666e+04   -4.73383e+03   -1.87490e+04    6.10150e+03    0.00000e+00
   Total Energy    Temperature Pressure (bar)
    6.10150e+03    0.00000e+00    0.00000e+00

           Step           Time         Lambda
          13700    13700.00000        0.00000

   Energies (kJ/mol)
        G96Bond       G96Angle    Proper Dih.  Improper Dih.          LJ-14
    3.21321e+02    1.61330e+03    1.44705e+03    3.63367e+02    8.73893e+02
     Coulomb-14        LJ (SR)   Coulomb (SR)      Potential    Kinetic En.
    2.49669e+04   -4.73452e+03   -1.87513e+04    6.10006e+03    0.00000e+00
   Total Energy    Temperature Pressure (bar)
    6.10006e+03    0.00000e+00    0.00000e+00

           Step           Time         Lambda
          13800    13800.00000        0.00000

   Energies (kJ/mol)
        G96Bond       G96Angle    Proper Dih.  Improper Dih.          LJ-14
    3.21509e+02    1.61369e+03    1.44881e+03    3.63480e+02    8.73967e+02
     Coulomb-14        LJ (SR)   Coulomb (SR)      Potential    Kinetic En.
    2.49671e+04   -4.73542e+03   -1.87555e+04    6.09765e+03    0.00000e+00
   Total Energy    Temperature Pressure (bar)
    6.09765e+03    0.00000e+00    0.00000e+00

           Step           Time         Lambda
          13900    13900.00000        0.00000

   Energies (kJ/mol)
        G96Bond       G96Angle    Proper Dih.  Improper Dih.          LJ-14
    3.21683e+02    1.61428e+03    1.44823e+03    3.63653e+02    8.73402e+02
     Coulomb-14        LJ (SR)   Coulomb (SR)      Potential    Kinetic En.
    2.49654e+04   -4.73573e+03   -1.87587e+04    6.09223e+03    0.00000e+00
   Total Energy    Temperature Pressure (bar)
    6.09223e+03    0.00000e+00    0.00000e+00

           Step           Time         Lambda
          14000    14000.00000        0.00000

   Energies (kJ/mol)
        G96Bond       G96Angle    Proper Dih.  Improper Dih.          LJ-14
    3.21985e+02    1.61340e+03    1.44721e+03    3.63431e+02    8.75138e+02
     Coulomb-14        LJ (SR)   Coulomb (SR)      Potential    Kinetic En.
    2.49581e+04   -4.73408e+03   -1.87614e+04    6.08385e+03    0.00000e+00
   Total Energy    Temperature Pressure (bar)
    6.08385e+03    0.00000e+00    0.00000e+00

           Step           Time         Lambda
          14100    14100.00000        0.00000

   Energies (kJ/mol)
        G96Bond       G96Angle    Proper Dih.  Improper Dih.          LJ-14
    3.21949e+02    1.61317e+03    1.44839e+03    3.63522e+02    8.75674e+02
     Coulomb-14        LJ (SR)   Coulomb (SR)      Potential    Kinetic En.
    2.49577e+04   -4.73494e+03   -1.87635e+04    6.08200e+03    0.00000e+00
   Total Energy    Temperature Pressure (bar)
    6.08200e+03    0.00000e+00    0.00000e+00

           Step           Time         Lambda
          14200    14200.00000        0.00000

   Energies (kJ/mol)
        G96Bond       G96Angle    Proper Dih.  Improper Dih.          LJ-14
    3.22331e+02    1.61343e+03    1.45524e+03    3.64096e+02    8.76802e+02
     Coulomb-14        LJ (SR)   Coulomb (SR)      Potential    Kinetic En.
    2.49563e+04   -4.74023e+03   -1.87757e+04    6.07220e+03    0.00000e+00
   Total Energy    Temperature Pressure (bar)
    6.07220e+03    0.00000e+00    0.00000e+00

           Step           Time         Lambda
          14300    14300.00000        0.00000

   Energies (kJ/mol)
        G96Bond       G96Angle    Proper Dih.  Improper Dih.          LJ-14
    3.22226e+02    1.61285e+03    1.45523e+03    3.64067e+02    8.76717e+02
     Coulomb-14        LJ (SR)   Coulomb (SR)      Potential    Kinetic En.
    2.49570e+04   -4.74164e+03   -1.87763e+04    6.07020e+03    0.00000e+00
   Total Energy    Temperature Pressure (bar)
    6.07020e+03    0.00000e+00    0.00000e+00

           Step           Time         Lambda
          14400    14400.00000        0.00000

   Energies (kJ/mol)
        G96Bond       G96Angle    Proper Dih.  Improper Dih.          LJ-14
    3.21923e+02    1.61214e+03    1.45887e+03    3.64546e+02    8.76502e+02
     Coulomb-14        LJ (SR)   Coulomb (SR)      Potential    Kinetic En.
    2.49574e+04   -4.74975e+03   -1.87818e+04    6.05976e+03    0.00000e+00
   Total Energy    Temperature Pressure (bar)
    6.05976e+03    0.00000e+00    0.00000e+00

           Step           Time         Lambda
          14500    14500.00000        0.00000

   Energies (kJ/mol)
        G96Bond       G96Angle    Proper Dih.  Improper Dih.          LJ-14
    3.21891e+02    1.61244e+03    1.46104e+03    3.64948e+02    8.77179e+02
     Coulomb-14        LJ (SR)   Coulomb (SR)      Potential    Kinetic En.
    2.49563e+04   -4.75430e+03   -1.87855e+04    6.05395e+03    0.00000e+00
   Total Energy    Temperature Pressure (bar)
    6.05395e+03    0.00000e+00    0.00000e+00

           Step           Time         Lambda
          14600    14600.00000        0.00000

   Energies (kJ/mol)
        G96Bond       G96Angle    Proper Dih.  Improper Dih.          LJ-14
    3.22040e+02    1.61328e+03    1.46228e+03    3.65447e+02    8.77012e+02
     Coulomb-14        LJ (SR)   Coulomb (SR)      Potential    Kinetic En.
    2.49554e+04   -4.75744e+03   -1.87893e+04    6.04872e+03    0.00000e+00
   Total Energy    Temperature Pressure (bar)
    6.04872e+03    0.00000e+00    0.00000e+00

           Step           Time         Lambda
          14700    14700.00000        0.00000

   Energies (kJ/mol)
        G96Bond       G96Angle    Proper Dih.  Improper Dih.          LJ-14
    3.22141e+02    1.61392e+03    1.46282e+03    3.65688e+02    8.76798e+02
     Coulomb-14        LJ (SR)   Coulomb (SR)      Potential    Kinetic En.
    2.49547e+04   -4.75868e+03   -1.87916e+04    6.04580e+03    0.00000e+00
   Total Energy    Temperature Pressure (bar)
    6.04580e+03    0.00000e+00    0.00000e+00

           Step           Time         Lambda
          14800    14800.00000        0.00000

   Energies (kJ/mol)
        G96Bond       G96Angle    Proper Dih.  Improper Dih.          LJ-14
    3.22392e+02    1.61577e+03    1.46407e+03    3.66104e+02    8.76085e+02
     Coulomb-14        LJ (SR)   Coulomb (SR)      Potential    Kinetic En.
    2.49527e+04   -4.76054e+03   -1.87976e+04    6.03894e+03    0.00000e+00
   Total Energy    Temperature Pressure (bar)
    6.03894e+03    0.00000e+00    0.00000e+00

           Step           Time         Lambda
          14900    14900.00000        0.00000

   Energies (kJ/mol)
        G96Bond       G96Angle    Proper Dih.  Improper Dih.          LJ-14
    3.22718e+02    1.61793e+03    1.46437e+03    3.66315e+02    8.75556e+02
     Coulomb-14        LJ (SR)   Coulomb (SR)      Potential    Kinetic En.
    2.49503e+04   -4.76155e+03   -1.88021e+04    6.03353e+03    0.00000e+00
   Total Energy    Temperature Pressure (bar)
    6.03353e+03    0.00000e+00    0.00000e+00

           Step           Time         Lambda
          15000    15000.00000        0.00000

   Energies (kJ/mol)
        G96Bond       G96Angle    Proper Dih.  Improper Dih.          LJ-14
    3.22877e+02    1.62010e+03    1.46401e+03    3.66722e+02    8.75253e+02
     Coulomb-14        LJ (SR)   Coulomb (SR)      Potential    Kinetic En.
    2.49485e+04   -4.76298e+03   -1.88065e+04    6.02805e+03    0.00000e+00
   Total Energy    Temperature Pressure (bar)
    6.02805e+03    0.00000e+00    0.00000e+00

           Step           Time         Lambda
          15100    15100.00000        0.00000

   Energies (kJ/mol)
        G96Bond       G96Angle    Proper Dih.  Improper Dih.          LJ-14
    3.22866e+02    1.62028e+03    1.46405e+03    3.66817e+02    8.75299e+02
     Coulomb-14        LJ (SR)   Coulomb (SR)      Potential    Kinetic En.
    2.49483e+04   -4.76343e+03   -1.88070e+04    6.02721e+03    0.00000e+00
   Total Energy    Temperature Pressure (bar)
    6.02721e+03    0.00000e+00    0.00000e+00

           Step           Time         Lambda
          15200    15200.00000        0.00000

   Energies (kJ/mol)
        G96Bond       G96Angle    Proper Dih.  Improper Dih.          LJ-14
    3.22829e+02    1.62154e+03    1.46459e+03    3.67304e+02    8.75342e+02
     Coulomb-14        LJ (SR)   Coulomb (SR)      Potential    Kinetic En.
    2.49477e+04   -4.76606e+03   -1.88103e+04    6.02297e+03    0.00000e+00
   Total Energy    Temperature Pressure (bar)
    6.02297e+03    0.00000e+00    0.00000e+00

           Step           Time         Lambda
          15300    15300.00000        0.00000

   Energies (kJ/mol)
        G96Bond       G96Angle    Proper Dih.  Improper Dih.          LJ-14
    3.22605e+02    1.62235e+03    1.46650e+03    3.67616e+02    8.76397e+02
     Coulomb-14        LJ (SR)   Coulomb (SR)      Potential    Kinetic En.
    2.49478e+04   -4.76981e+03   -1.88161e+04    6.01738e+03    0.00000e+00
   Total Energy    Temperature Pressure (bar)
    6.01738e+03    0.00000e+00    0.00000e+00

           Step           Time         Lambda
          15400    15400.00000        0.00000

   Energies (kJ/mol)
        G96Bond       G96Angle    Proper Dih.  Improper Dih.          LJ-14
    3.22677e+02    1.62263e+03    1.46697e+03    3.67698e+02    8.76249e+02
     Coulomb-14        LJ (SR)   Coulomb (SR)      Potential    Kinetic En.
    2.49477e+04   -4.77055e+03   -1.88170e+04    6.01636e+03    0.00000e+00
   Total Energy    Temperature Pressure (bar)
    6.01636e+03    0.00000e+00    0.00000e+00

           Step           Time         Lambda
          15500    15500.00000        0.00000

   Energies (kJ/mol)
        G96Bond       G96Angle    Proper Dih.  Improper Dih.          LJ-14
    3.22674e+02    1.62268e+03    1.46713e+03    3.67711e+02    8.76270e+02
     Coulomb-14        LJ (SR)   Coulomb (SR)      Potential    Kinetic En.
    2.49477e+04   -4.77079e+03   -1.88174e+04    6.01600e+03    0.00000e+00
   Total Energy    Temperature Pressure (bar)
    6.01600e+03    0.00000e+00    0.00000e+00

           Step           Time         Lambda
          15600    15600.00000        0.00000

   Energies (kJ/mol)
        G96Bond       G96Angle    Proper Dih.  Improper Dih.          LJ-14
    3.22428e+02    1.62582e+03    1.47601e+03    3.68130e+02    8.77687e+02
     Coulomb-14        LJ (SR)   Coulomb (SR)      Potential    Kinetic En.
    2.49470e+04   -4.78415e+03   -1.88359e+04    5.99696e+03    0.00000e+00
   Total Energy    Temperature Pressure (bar)
    5.99696e+03    0.00000e+00    0.00000e+00

           Step           Time         Lambda
          15700    15700.00000        0.00000

   Energies (kJ/mol)
        G96Bond       G96Angle    Proper Dih.  Improper Dih.          LJ-14
    3.22340e+02    1.62557e+03    1.47635e+03    3.68094e+02    8.78020e+02
     Coulomb-14        LJ (SR)   Coulomb (SR)      Potential    Kinetic En.
    2.49479e+04   -4.78472e+03   -1.88377e+04    5.99577e+03    0.00000e+00
   Total Energy    Temperature Pressure (bar)
    5.99577e+03    0.00000e+00    0.00000e+00

           Step           Time         Lambda
          15800    15800.00000        0.00000

   Energies (kJ/mol)
        G96Bond       G96Angle    Proper Dih.  Improper Dih.          LJ-14
    3.22183e+02    1.62550e+03    1.47675e+03    3.68026e+02    8.78227e+02
     Coulomb-14        LJ (SR)   Coulomb (SR)      Potential    Kinetic En.
    2.49483e+04   -4.78565e+03   -1.88389e+04    5.99443e+03    0.00000e+00
   Total Energy    Temperature Pressure (bar)
    5.99443e+03    0.00000e+00    0.00000e+00

           Step           Time         Lambda
          15900    15900.00000        0.00000

   Energies (kJ/mol)
        G96Bond       G96Angle    Proper Dih.  Improper Dih.          LJ-14
    3.22686e+02    1.62628e+03    1.47981e+03    3.67982e+02    8.77742e+02
     Coulomb-14        LJ (SR)   Coulomb (SR)      Potential    Kinetic En.
    2.49500e+04   -4.79343e+03   -1.88472e+04    5.98382e+03    0.00000e+00
   Total Energy    Temperature Pressure (bar)
    5.98382e+03    0.00000e+00    0.00000e+00

           Step           Time         Lambda
          16000    16000.00000        0.00000

   Energies (kJ/mol)
        G96Bond       G96Angle    Proper Dih.  Improper Dih.          LJ-14
    3.22089e+02    1.62594e+03    1.47993e+03    3.68032e+02    8.78727e+02
     Coulomb-14        LJ (SR)   Coulomb (SR)      Potential    Kinetic En.
    2.49489e+04   -4.79472e+03   -1.88472e+04    5.98170e+03    0.00000e+00
   Total Energy    Temperature Pressure (bar)
    5.98170e+03    0.00000e+00    0.00000e+00

           Step           Time         Lambda
          16100    16100.00000        0.00000

   Energies (kJ/mol)
        G96Bond       G96Angle    Proper Dih.  Improper Dih.          LJ-14
    3.22345e+02    1.62613e+03    1.48030e+03    3.68168e+02    8.78789e+02
     Coulomb-14        LJ (SR)   Coulomb (SR)      Potential    Kinetic En.
    2.49486e+04   -4.79667e+03   -1.88486e+04    5.97908e+03    0.00000e+00
   Total Energy    Temperature Pressure (bar)
    5.97908e+03    0.00000e+00    0.00000e+00

           Step           Time         Lambda
          16200    16200.00000        0.00000

   Energies (kJ/mol)
        G96Bond       G96Angle    Proper Dih.  Improper Dih.          LJ-14
    3.22559e+02    1.62746e+03    1.48134e+03    3.68449e+02    8.77393e+02
     Coulomb-14        LJ (SR)   Coulomb (SR)      Potential    Kinetic En.
    2.49478e+04   -4.79951e+03   -1.88505e+04    5.97502e+03    0.00000e+00
   Total Energy    Temperature Pressure (bar)
    5.97502e+03    0.00000e+00    0.00000e+00

           Step           Time         Lambda
          16300    16300.00000        0.00000

   Energies (kJ/mol)
        G96Bond       G96Angle    Proper Dih.  Improper Dih.          LJ-14
    3.22208e+02    1.62670e+03    1.48143e+03    3.68099e+02    8.78688e+02
     Coulomb-14        LJ (SR)   Coulomb (SR)      Potential    Kinetic En.
    2.49481e+04   -4.80053e+03   -1.88515e+04    5.97323e+03    0.00000e+00
   Total Energy    Temperature Pressure (bar)
    5.97323e+03    0.00000e+00    0.00000e+00

           Step           Time         Lambda
          16400    16400.00000        0.00000

   Energies (kJ/mol)
        G96Bond       G96Angle    Proper Dih.  Improper Dih.          LJ-14
    3.22205e+02    1.62681e+03    1.48199e+03    3.68044e+02    8.78809e+02
     Coulomb-14        LJ (SR)   Coulomb (SR)      Potential    Kinetic En.
    2.49477e+04   -4.80258e+03   -1.88525e+04    5.97050e+03    0.00000e+00
   Total Energy    Temperature Pressure (bar)
    5.97050e+03    0.00000e+00    0.00000e+00

           Step           Time         Lambda
          16500    16500.00000        0.00000

   Energies (kJ/mol)
        G96Bond       G96Angle    Proper Dih.  Improper Dih.          LJ-14
    3.22225e+02    1.62719e+03    1.48296e+03    3.68028e+02    8.78473e+02
     Coulomb-14        LJ (SR)   Coulomb (SR)      Potential    Kinetic En.
    2.49474e+04   -4.80647e+03   -1.88541e+04    5.96563e+03    0.00000e+00
   Total Energy    Temperature Pressure (bar)
    5.96563e+03    0.00000e+00    0.00000e+00

           Step           Time         Lambda
          16600    16600.00000        0.00000

   Energies (kJ/mol)
        G96Bond       G96Angle    Proper Dih.  Improper Dih.          LJ-14
    3.22085e+02    1.62776e+03    1.48417e+03    3.68166e+02    8.78390e+02
     Coulomb-14        LJ (SR)   Coulomb (SR)      Potential    Kinetic En.
    2.49462e+04   -4.81084e+03   -1.88555e+04    5.96042e+03    0.00000e+00
   Total Energy    Temperature Pressure (bar)
    5.96042e+03    0.00000e+00    0.00000e+00

           Step           Time         Lambda
          16700    16700.00000        0.00000

   Energies (kJ/mol)
        G96Bond       G96Angle    Proper Dih.  Improper Dih.          LJ-14
    3.22163e+02    1.62796e+03    1.48471e+03    3.68271e+02    8.78164e+02
     Coulomb-14        LJ (SR)   Coulomb (SR)      Potential    Kinetic En.
    2.49453e+04   -4.81283e+03   -1.88556e+04    5.95804e+03    0.00000e+00
   Total Energy    Temperature Pressure (bar)
    5.95804e+03    0.00000e+00    0.00000e+00

           Step           Time         Lambda
          16800    16800.00000        0.00000

   Energies (kJ/mol)
        G96Bond       G96Angle    Proper Dih.  Improper Dih.          LJ-14
    3.22128e+02    1.62825e+03    1.48534e+03    3.68415e+02    8.78044e+02
     Coulomb-14        LJ (SR)   Coulomb (SR)      Potential    Kinetic En.
    2.49443e+04   -4.81478e+03   -1.88559e+04    5.95581e+03    0.00000e+00
   Total Energy    Temperature Pressure (bar)
    5.95581e+03    0.00000e+00    0.00000e+00

           Step           Time         Lambda
          16900    16900.00000        0.00000

   Energies (kJ/mol)
        G96Bond       G96Angle    Proper Dih.  Improper Dih.          LJ-14
    3.22212e+02    1.62852e+03    1.48624e+03    3.68584e+02    8.77723e+02
     Coulomb-14        LJ (SR)   Coulomb (SR)      Potential    Kinetic En.
    2.49430e+04   -4.81713e+03   -1.88560e+04    5.95317e+03    0.00000e+00
   Total Energy    Temperature Pressure (bar)
    5.95317e+03    0.00000e+00    0.00000e+00

           Step           Time         Lambda
          17000    17000.00000        0.00000

   Energies (kJ/mol)
        G96Bond       G96Angle    Proper Dih.  Improper Dih.          LJ-14
    3.22039e+02    1.63158e+03    1.49112e+03    3.70482e+02    8.76150e+02
     Coulomb-14        LJ (SR)   Coulomb (SR)      Potential    Kinetic En.
    2.49347e+04   -4.83154e+03   -1.88577e+04    5.93686e+03    0.00000e+00
   Total Energy    Temperature Pressure (bar)
    5.93686e+03    0.00000e+00    0.00000e+00

           Step           Time         Lambda
          17100    17100.00000        0.00000

   Energies (kJ/mol)
        G96Bond       G96Angle    Proper Dih.  Improper Dih.          LJ-14
    3.21886e+02    1.63323e+03    1.49027e+03    3.70843e+02    8.74761e+02
     Coulomb-14        LJ (SR)   Coulomb (SR)      Potential    Kinetic En.
    2.49330e+04   -4.83302e+03   -1.88575e+04    5.93348e+03    0.00000e+00
   Total Energy    Temperature Pressure (bar)
    5.93348e+03    0.00000e+00    0.00000e+00

           Step           Time         Lambda
          17200    17200.00000        0.00000

   Energies (kJ/mol)
        G96Bond       G96Angle    Proper Dih.  Improper Dih.          LJ-14
    3.22154e+02    1.63339e+03    1.48426e+03    3.70927e+02    8.75531e+02
     Coulomb-14        LJ (SR)   Coulomb (SR)      Potential    Kinetic En.
    2.49318e+04   -4.83196e+03   -1.88593e+04    5.92687e+03    0.00000e+00
   Total Energy    Temperature Pressure (bar)
    5.92687e+03    0.00000e+00    0.00000e+00

           Step           Time         Lambda
          17300    17300.00000        0.00000

   Energies (kJ/mol)
        G96Bond       G96Angle    Proper Dih.  Improper Dih.          LJ-14
    3.22097e+02    1.63394e+03    1.48489e+03    3.71119e+02    8.74990e+02
     Coulomb-14        LJ (SR)   Coulomb (SR)      Potential    Kinetic En.
    2.49314e+04   -4.83382e+03   -1.88603e+04    5.92437e+03    0.00000e+00
   Total Energy    Temperature Pressure (bar)
    5.92437e+03    0.00000e+00    0.00000e+00

           Step           Time         Lambda
          17400    17400.00000        0.00000

   Energies (kJ/mol)
        G96Bond       G96Angle    Proper Dih.  Improper Dih.          LJ-14
    3.21812e+02    1.63443e+03    1.48615e+03    3.71785e+02    8.75237e+02
     Coulomb-14        LJ (SR)   Coulomb (SR)      Potential    Kinetic En.
    2.49294e+04   -4.83870e+03   -1.88635e+04    5.91665e+03    0.00000e+00
   Total Energy    Temperature Pressure (bar)
    5.91665e+03    0.00000e+00    0.00000e+00

           Step           Time         Lambda
          17500    17500.00000        0.00000

   Energies (kJ/mol)
        G96Bond       G96Angle    Proper Dih.  Improper Dih.          LJ-14
    3.21984e+02    1.63433e+03    1.48620e+03    3.71882e+02    8.74965e+02
     Coulomb-14        LJ (SR)   Coulomb (SR)      Potential    Kinetic En.
    2.49293e+04   -4.83911e+03   -1.88638e+04    5.91576e+03    0.00000e+00
   Total Energy    Temperature Pressure (bar)
    5.91576e+03    0.00000e+00    0.00000e+00

           Step           Time         Lambda
          17600    17600.00000        0.00000

   Energies (kJ/mol)
        G96Bond       G96Angle    Proper Dih.  Improper Dih.          LJ-14
    3.22080e+02    1.63492e+03    1.48654e+03    3.72002e+02    8.74620e+02
     Coulomb-14        LJ (SR)   Coulomb (SR)      Potential    Kinetic En.
    2.49285e+04   -4.84100e+03   -1.88654e+04    5.91221e+03    0.00000e+00
   Total Energy    Temperature Pressure (bar)
    5.91221e+03    0.00000e+00    0.00000e+00

           Step           Time         Lambda
          17700    17700.00000        0.00000

   Energies (kJ/mol)
        G96Bond       G96Angle    Proper Dih.  Improper Dih.          LJ-14
    3.22015e+02    1.63491e+03    1.48676e+03    3.71995e+02    8.74797e+02
     Coulomb-14        LJ (SR)   Coulomb (SR)      Potential    Kinetic En.
    2.49284e+04   -4.84150e+03   -1.88663e+04    5.91107e+03    0.00000e+00
   Total Energy    Temperature Pressure (bar)
    5.91107e+03    0.00000e+00    0.00000e+00

           Step           Time         Lambda
          17800    17800.00000        0.00000

   Energies (kJ/mol)
        G96Bond       G96Angle    Proper Dih.  Improper Dih.          LJ-14
    3.22050e+02    1.63511e+03    1.48708e+03    3.71980e+02    8.74730e+02
     Coulomb-14        LJ (SR)   Coulomb (SR)      Potential    Kinetic En.
    2.49281e+04   -4.84221e+03   -1.88672e+04    5.90967e+03    0.00000e+00
   Total Energy    Temperature Pressure (bar)
    5.90967e+03    0.00000e+00    0.00000e+00

           Step           Time         Lambda
          17900    17900.00000        0.00000

   Energies (kJ/mol)
        G96Bond       G96Angle    Proper Dih.  Improper Dih.          LJ-14
    3.22097e+02    1.63525e+03    1.48740e+03    3.71943e+02    8.74725e+02
     Coulomb-14        LJ (SR)   Coulomb (SR)      Potential    Kinetic En.
    2.49278e+04   -4.84282e+03   -1.88679e+04    5.90845e+03    0.00000e+00
   Total Energy    Temperature Pressure (bar)
    5.90845e+03    0.00000e+00    0.00000e+00

           Step           Time         Lambda
          18000    18000.00000        0.00000

   Energies (kJ/mol)
        G96Bond       G96Angle    Proper Dih.  Improper Dih.          LJ-14
    3.22098e+02    1.63542e+03    1.48769e+03    3.71930e+02    8.74596e+02
     Coulomb-14        LJ (SR)   Coulomb (SR)      Potential    Kinetic En.
    2.49275e+04   -4.84327e+03   -1.88685e+04    5.90751e+03    0.00000e+00
   Total Energy    Temperature Pressure (bar)
    5.90751e+03    0.00000e+00    0.00000e+00

           Step           Time         Lambda
          18100    18100.00000        0.00000

   Energies (kJ/mol)
        G96Bond       G96Angle    Proper Dih.  Improper Dih.          LJ-14
    3.22841e+02    1.63789e+03    1.48846e+03    3.71713e+02    8.73724e+02
     Coulomb-14        LJ (SR)   Coulomb (SR)      Potential    Kinetic En.
    2.49237e+04   -4.84791e+03   -1.88734e+04    5.89696e+03    0.00000e+00
   Total Energy    Temperature Pressure (bar)
    5.89696e+03    0.00000e+00    0.00000e+00

           Step           Time         Lambda
          18200    18200.00000        0.00000

   Energies (kJ/mol)
        G96Bond       G96Angle    Proper Dih.  Improper Dih.          LJ-14
    3.22666e+02    1.63780e+03    1.48782e+03    3.71567e+02    8.73848e+02
     Coulomb-14        LJ (SR)   Coulomb (SR)      Potential    Kinetic En.
    2.49250e+04   -4.84947e+03   -1.88754e+04    5.89386e+03    0.00000e+00
   Total Energy    Temperature Pressure (bar)
    5.89386e+03    0.00000e+00    0.00000e+00

           Step           Time         Lambda
          18300    18300.00000        0.00000

   Energies (kJ/mol)
        G96Bond       G96Angle    Proper Dih.  Improper Dih.          LJ-14
    3.22506e+02    1.63772e+03    1.48755e+03    3.71460e+02    8.73980e+02
     Coulomb-14        LJ (SR)   Coulomb (SR)      Potential    Kinetic En.
    2.49256e+04   -4.85038e+03   -1.88759e+04    5.89252e+03    0.00000e+00
   Total Energy    Temperature Pressure (bar)
    5.89252e+03    0.00000e+00    0.00000e+00

           Step           Time         Lambda
          18400    18400.00000        0.00000

   Energies (kJ/mol)
        G96Bond       G96Angle    Proper Dih.  Improper Dih.          LJ-14
    3.22452e+02    1.63763e+03    1.48730e+03    3.71360e+02    8.74181e+02
     Coulomb-14        LJ (SR)   Coulomb (SR)      Potential    Kinetic En.
    2.49261e+04   -4.85131e+03   -1.88765e+04    5.89125e+03    0.00000e+00
   Total Energy    Temperature Pressure (bar)
    5.89125e+03    0.00000e+00    0.00000e+00

           Step           Time         Lambda
          18500    18500.00000        0.00000

   Energies (kJ/mol)
        G96Bond       G96Angle    Proper Dih.  Improper Dih.          LJ-14
    3.22512e+02    1.63738e+03    1.48693e+03    3.71294e+02    8.74531e+02
     Coulomb-14        LJ (SR)   Coulomb (SR)      Potential    Kinetic En.
    2.49268e+04   -4.85253e+03   -1.88772e+04    5.88967e+03    0.00000e+00
   Total Energy    Temperature Pressure (bar)
    5.88967e+03    0.00000e+00    0.00000e+00

           Step           Time         Lambda
          18600    18600.00000        0.00000

   Energies (kJ/mol)
        G96Bond       G96Angle    Proper Dih.  Improper Dih.          LJ-14
    3.22391e+02    1.63744e+03    1.48680e+03    3.71236e+02    8.74675e+02
     Coulomb-14        LJ (SR)   Coulomb (SR)      Potential    Kinetic En.
    2.49270e+04   -4.85302e+03   -1.88775e+04    5.88901e+03    0.00000e+00
   Total Energy    Temperature Pressure (bar)
    5.88901e+03    0.00000e+00    0.00000e+00

           Step           Time         Lambda
          18700    18700.00000        0.00000

   Energies (kJ/mol)
        G96Bond       G96Angle    Proper Dih.  Improper Dih.          LJ-14
    3.22371e+02    1.63733e+03    1.48650e+03    3.71184e+02    8.75029e+02
     Coulomb-14        LJ (SR)   Coulomb (SR)      Potential    Kinetic En.
    2.49275e+04   -4.85407e+03   -1.88782e+04    5.88765e+03    0.00000e+00
   Total Energy    Temperature Pressure (bar)
    5.88765e+03    0.00000e+00    0.00000e+00

           Step           Time         Lambda
          18800    18800.00000        0.00000

   Energies (kJ/mol)
        G96Bond       G96Angle    Proper Dih.  Improper Dih.          LJ-14
    3.22323e+02    1.63729e+03    1.48620e+03    3.71125e+02    8.75441e+02
     Coulomb-14        LJ (SR)   Coulomb (SR)      Potential    Kinetic En.
    2.49280e+04   -4.85525e+03   -1.88790e+04    5.88616e+03    0.00000e+00
   Total Energy    Temperature Pressure (bar)
    5.88616e+03    0.00000e+00    0.00000e+00

           Step           Time         Lambda
          18900    18900.00000        0.00000

   Energies (kJ/mol)
        G96Bond       G96Angle    Proper Dih.  Improper Dih.          LJ-14
    3.22286e+02    1.63728e+03    1.48592e+03    3.71063e+02    8.75909e+02
     Coulomb-14        LJ (SR)   Coulomb (SR)      Potential    Kinetic En.
    2.49284e+04   -4.85660e+03   -1.88798e+04    5.88449e+03    0.00000e+00
   Total Energy    Temperature Pressure (bar)
    5.88449e+03    0.00000e+00    0.00000e+00

           Step           Time         Lambda
          19000    19000.00000        0.00000

   Energies (kJ/mol)
        G96Bond       G96Angle    Proper Dih.  Improper Dih.          LJ-14
    3.22314e+02    1.63723e+03    1.48573e+03    3.70998e+02    8.76305e+02
     Coulomb-14        LJ (SR)   Coulomb (SR)      Potential    Kinetic En.
    2.49288e+04   -4.85774e+03   -1.88805e+04    5.88314e+03    0.00000e+00
   Total Energy    Temperature Pressure (bar)
    5.88314e+03    0.00000e+00    0.00000e+00

           Step           Time         Lambda
          19100    19100.00000        0.00000

   Energies (kJ/mol)
        G96Bond       G96Angle    Proper Dih.  Improper Dih.          LJ-14
    3.22248e+02    1.63739e+03    1.48528e+03    3.70703e+02    8.77879e+02
     Coulomb-14        LJ (SR)   Coulomb (SR)      Potential    Kinetic En.
    2.49297e+04   -4.86270e+03   -1.88831e+04    5.87736e+03    0.00000e+00
   Total Energy    Temperature Pressure (bar)
    5.87736e+03    0.00000e+00    0.00000e+00

           Step           Time         Lambda
          19200    19200.00000        0.00000

   Energies (kJ/mol)
        G96Bond       G96Angle    Proper Dih.  Improper Dih.          LJ-14
    3.22305e+02    1.63749e+03    1.48537e+03    3.70618e+02    8.78170e+02
     Coulomb-14        LJ (SR)   Coulomb (SR)      Potential    Kinetic En.
    2.49296e+04   -4.86399e+03   -1.88837e+04    5.87586e+03    0.00000e+00
   Total Energy    Temperature Pressure (bar)
    5.87586e+03    0.00000e+00    0.00000e+00

           Step           Time         Lambda
          19300    19300.00000        0.00000

   Energies (kJ/mol)
        G96Bond       G96Angle    Proper Dih.  Improper Dih.          LJ-14
    3.22356e+02    1.63759e+03    1.48553e+03    3.70501e+02    8.78589e+02
     Coulomb-14        LJ (SR)   Coulomb (SR)      Potential    Kinetic En.
    2.49296e+04   -4.86562e+03   -1.88847e+04    5.87384e+03    0.00000e+00
   Total Energy    Temperature Pressure (bar)
    5.87384e+03    0.00000e+00    0.00000e+00

           Step           Time         Lambda
          19400    19400.00000        0.00000

   Energies (kJ/mol)
        G96Bond       G96Angle    Proper Dih.  Improper Dih.          LJ-14
    3.22349e+02    1.63767e+03    1.48561e+03    3.70434e+02    8.78789e+02
     Coulomb-14        LJ (SR)   Coulomb (SR)      Potential    Kinetic En.
    2.49295e+04   -4.86636e+03   -1.88851e+04    5.87287e+03    0.00000e+00
   Total Energy    Temperature Pressure (bar)
    5.87287e+03    0.00000e+00    0.00000e+00

           Step           Time         Lambda
          19500    19500.00000        0.00000

   Energies (kJ/mol)
        G96Bond       G96Angle    Proper Dih.  Improper Dih.          LJ-14
    3.22363e+02    1.63775e+03    1.48572e+03    3.70346e+02    8.79041e+02
     Coulomb-14        LJ (SR)   Coulomb (SR)      Potential    Kinetic En.
    2.49294e+04   -4.86735e+03   -1.88858e+04    5.87150e+03    0.00000e+00
   Total Energy    Temperature Pressure (bar)
    5.87150e+03    0.00000e+00    0.00000e+00

           Step           Time         Lambda
          19600    19600.00000        0.00000

   Energies (kJ/mol)
        G96Bond       G96Angle    Proper Dih.  Improper Dih.          LJ-14
    3.22417e+02    1.63781e+03    1.48579e+03    3.70274e+02    8.79234e+02
     Coulomb-14        LJ (SR)   Coulomb (SR)      Potential    Kinetic En.
    2.49293e+04   -4.86818e+03   -1.88863e+04    5.87034e+03    0.00000e+00
   Total Energy    Temperature Pressure (bar)
    5.87034e+03    0.00000e+00    0.00000e+00

           Step           Time         Lambda
          19700    19700.00000        0.00000

   Energies (kJ/mol)
        G96Bond       G96Angle    Proper Dih.  Improper Dih.          LJ-14
    3.22394e+02    1.63792e+03    1.48583e+03    3.70201e+02    8.79452e+02
     Coulomb-14        LJ (SR)   Coulomb (SR)      Potential    Kinetic En.
    2.49292e+04   -4.86898e+03   -1.88868e+04    5.86919e+03    0.00000e+00
   Total Energy    Temperature Pressure (bar)
    5.86919e+03    0.00000e+00    0.00000e+00

           Step           Time         Lambda
          19800    19800.00000        0.00000

   Energies (kJ/mol)
        G96Bond       G96Angle    Proper Dih.  Improper Dih.          LJ-14
    3.22424e+02    1.63804e+03    1.48586e+03    3.70108e+02    8.79650e+02
     Coulomb-14        LJ (SR)   Coulomb (SR)      Potential    Kinetic En.
    2.49291e+04   -4.86989e+03   -1.88874e+04    5.86788e+03    0.00000e+00
   Total Energy    Temperature Pressure (bar)
    5.86788e+03    0.00000e+00    0.00000e+00

           Step           Time         Lambda
          19900    19900.00000        0.00000

   Energies (kJ/mol)
        G96Bond       G96Angle    Proper Dih.  Improper Dih.          LJ-14
    3.22495e+02    1.64029e+03    1.48586e+03    3.69199e+02    8.81194e+02
     Coulomb-14        LJ (SR)   Coulomb (SR)      Potential    Kinetic En.
    2.49273e+04   -4.87904e+03   -1.88909e+04    5.85645e+03    0.00000e+00
   Total Energy    Temperature Pressure (bar)
    5.85645e+03    0.00000e+00    0.00000e+00

           Step           Time         Lambda
          20000    20000.00000        0.00000

   Energies (kJ/mol)
        G96Bond       G96Angle    Proper Dih.  Improper Dih.          LJ-14
    3.22579e+02    1.64005e+03    1.48404e+03    3.68590e+02    8.82095e+02
     Coulomb-14        LJ (SR)   Coulomb (SR)      Potential    Kinetic En.
    2.49275e+04   -4.88461e+03   -1.88903e+04    5.84996e+03    0.00000e+00
   Total Energy    Temperature Pressure (bar)
    5.84996e+03    0.00000e+00    0.00000e+00

           Step           Time         Lambda
          20100    20100.00000        0.00000

   Energies (kJ/mol)
        G96Bond       G96Angle    Proper Dih.  Improper Dih.          LJ-14
    3.22607e+02    1.63986e+03    1.48356e+03    3.68252e+02    8.82353e+02
     Coulomb-14        LJ (SR)   Coulomb (SR)      Potential    Kinetic En.
    2.49277e+04   -4.88567e+03   -1.88905e+04    5.84812e+03    0.00000e+00
   Total Energy    Temperature Pressure (bar)
    5.84812e+03    0.00000e+00    0.00000e+00

           Step           Time         Lambda
          20200    20200.00000        0.00000

   Energies (kJ/mol)
        G96Bond       G96Angle    Proper Dih.  Improper Dih.          LJ-14
    3.22516e+02    1.63940e+03    1.48265e+03    3.67733e+02    8.82793e+02
     Coulomb-14        LJ (SR)   Coulomb (SR)      Potential    Kinetic En.
    2.49281e+04   -4.88743e+03   -1.88906e+04    5.84515e+03    0.00000e+00
   Total Energy    Temperature Pressure (bar)
    5.84515e+03    0.00000e+00    0.00000e+00

           Step           Time         Lambda
          20300    20300.00000        0.00000

   Energies (kJ/mol)
        G96Bond       G96Angle    Proper Dih.  Improper Dih.          LJ-14
    3.22503e+02    1.63885e+03    1.48195e+03    3.67267e+02    8.82927e+02
     Coulomb-14        LJ (SR)   Coulomb (SR)      Potential    Kinetic En.
    2.49286e+04   -4.88868e+03   -1.88906e+04    5.84284e+03    0.00000e+00
   Total Energy    Temperature Pressure (bar)
    5.84284e+03    0.00000e+00    0.00000e+00

           Step           Time         Lambda
          20400    20400.00000        0.00000

   Energies (kJ/mol)
        G96Bond       G96Angle    Proper Dih.  Improper Dih.          LJ-14
    3.22428e+02    1.63868e+03    1.48165e+03    3.67082e+02    8.83072e+02
     Coulomb-14        LJ (SR)   Coulomb (SR)      Potential    Kinetic En.
    2.49288e+04   -4.88913e+03   -1.88907e+04    5.84189e+03    0.00000e+00
   Total Energy    Temperature Pressure (bar)
    5.84189e+03    0.00000e+00    0.00000e+00

           Step           Time         Lambda
          20500    20500.00000        0.00000

   Energies (kJ/mol)
        G96Bond       G96Angle    Proper Dih.  Improper Dih.          LJ-14
    3.22402e+02    1.63845e+03    1.48139e+03    3.66761e+02    8.83160e+02
     Coulomb-14        LJ (SR)   Coulomb (SR)      Potential    Kinetic En.
    2.49291e+04   -4.88997e+03   -1.88911e+04    5.84020e+03    0.00000e+00
   Total Energy    Temperature Pressure (bar)
    5.84020e+03    0.00000e+00    0.00000e+00

           Step           Time         Lambda
          20600    20600.00000        0.00000

   Energies (kJ/mol)
        G96Bond       G96Angle    Proper Dih.  Improper Dih.          LJ-14
    3.22350e+02    1.63839e+03    1.48133e+03    3.66582e+02    8.83158e+02
     Coulomb-14        LJ (SR)   Coulomb (SR)      Potential    Kinetic En.
    2.49293e+04   -4.89058e+03   -1.88915e+04    5.83905e+03    0.00000e+00
   Total Energy    Temperature Pressure (bar)
    5.83905e+03    0.00000e+00    0.00000e+00

           Step           Time         Lambda
          20700    20700.00000        0.00000

   Energies (kJ/mol)
        G96Bond       G96Angle    Proper Dih.  Improper Dih.          LJ-14
    3.22335e+02    1.63815e+03    1.48148e+03    3.66303e+02    8.83227e+02
     Coulomb-14        LJ (SR)   Coulomb (SR)      Potential    Kinetic En.
    2.49296e+04   -4.89160e+03   -1.88925e+04    5.83702e+03    0.00000e+00
   Total Energy    Temperature Pressure (bar)
    5.83702e+03    0.00000e+00    0.00000e+00

           Step           Time         Lambda
          20800    20800.00000        0.00000

   Energies (kJ/mol)
        G96Bond       G96Angle    Proper Dih.  Improper Dih.          LJ-14
    3.22286e+02    1.63811e+03    1.48166e+03    3.66214e+02    8.83215e+02
     Coulomb-14        LJ (SR)   Coulomb (SR)      Potential    Kinetic En.
    2.49298e+04   -4.89211e+03   -1.88931e+04    5.83608e+03    0.00000e+00
   Total Energy    Temperature Pressure (bar)
    5.83608e+03    0.00000e+00    0.00000e+00

           Step           Time         Lambda
          20900    20900.00000        0.00000

   Energies (kJ/mol)
        G96Bond       G96Angle    Proper Dih.  Improper Dih.          LJ-14
    3.22263e+02    1.63803e+03    1.48205e+03    3.66099e+02    8.83209e+02
     Coulomb-14        LJ (SR)   Coulomb (SR)      Potential    Kinetic En.
    2.49301e+04   -4.89299e+03   -1.88943e+04    5.83446e+03    0.00000e+00
   Total Energy    Temperature Pressure (bar)
    5.83446e+03    0.00000e+00    0.00000e+00

           Step           Time         Lambda
          21000    21000.00000        0.00000

   Energies (kJ/mol)
        G96Bond       G96Angle    Proper Dih.  Improper Dih.          LJ-14
    3.22244e+02    1.63803e+03    1.48223e+03    3.66072e+02    8.83199e+02
     Coulomb-14        LJ (SR)   Coulomb (SR)      Potential    Kinetic En.
    2.49302e+04   -4.89337e+03   -1.88948e+04    5.83376e+03    0.00000e+00
   Total Energy    Temperature Pressure (bar)
    5.83376e+03    0.00000e+00    0.00000e+00

           Step           Time         Lambda
          21100    21100.00000        0.00000

   Energies (kJ/mol)
        G96Bond       G96Angle    Proper Dih.  Improper Dih.          LJ-14
    3.22201e+02    1.63800e+03    1.48232e+03    3.66056e+02    8.83212e+02
     Coulomb-14        LJ (SR)   Coulomb (SR)      Potential    Kinetic En.
    2.49303e+04   -4.89354e+03   -1.88951e+04    5.83339e+03    0.00000e+00
   Total Energy    Temperature Pressure (bar)
    5.83339e+03    0.00000e+00    0.00000e+00

           Step           Time         Lambda
          21200    21200.00000        0.00000

   Energies (kJ/mol)
        G96Bond       G96Angle    Proper Dih.  Improper Dih.          LJ-14
    3.21973e+02    1.63805e+03    1.48331e+03    3.65972e+02    8.83233e+02
     Coulomb-14        LJ (SR)   Coulomb (SR)      Potential    Kinetic En.
    2.49309e+04   -4.89534e+03   -1.88979e+04    5.83016e+03    0.00000e+00
   Total Energy    Temperature Pressure (bar)
    5.83016e+03    0.00000e+00    0.00000e+00

           Step           Time         Lambda
          21300    21300.00000        0.00000

   Energies (kJ/mol)
        G96Bond       G96Angle    Proper Dih.  Improper Dih.          LJ-14
    3.22000e+02    1.63792e+03    1.48349e+03    3.65947e+02    8.83323e+02
     Coulomb-14        LJ (SR)   Coulomb (SR)      Potential    Kinetic En.
    2.49311e+04   -4.89586e+03   -1.88987e+04    5.82922e+03    0.00000e+00
   Total Energy    Temperature Pressure (bar)
    5.82922e+03    0.00000e+00    0.00000e+00

           Step           Time         Lambda
          21400    21400.00000        0.00000

   Energies (kJ/mol)
        G96Bond       G96Angle    Proper Dih.  Improper Dih.          LJ-14
    3.22004e+02    1.63781e+03    1.48361e+03    3.65921e+02    8.83344e+02
     Coulomb-14        LJ (SR)   Coulomb (SR)      Potential    Kinetic En.
    2.49313e+04   -4.89611e+03   -1.88991e+04    5.82877e+03    0.00000e+00
   Total Energy    Temperature Pressure (bar)
    5.82877e+03    0.00000e+00    0.00000e+00

           Step           Time         Lambda
          21500    21500.00000        0.00000

   Energies (kJ/mol)
        G96Bond       G96Angle    Proper Dih.  Improper Dih.          LJ-14
    3.21880e+02    1.63773e+03    1.48405e+03    3.65857e+02    8.83446e+02
     Coulomb-14        LJ (SR)   Coulomb (SR)      Potential    Kinetic En.
    2.49316e+04   -4.89714e+03   -1.89004e+04    5.82703e+03    0.00000e+00
   Total Energy    Temperature Pressure (bar)
    5.82703e+03    0.00000e+00    0.00000e+00

           Step           Time         Lambda
          21600    21600.00000        0.00000

   Energies (kJ/mol)
        G96Bond       G96Angle    Proper Dih.  Improper Dih.          LJ-14
    3.21910e+02    1.63765e+03    1.48413e+03    3.65845e+02    8.83467e+02
     Coulomb-14        LJ (SR)   Coulomb (SR)      Potential    Kinetic En.
    2.49317e+04   -4.89733e+03   -1.89006e+04    5.82670e+03    0.00000e+00
   Total Energy    Temperature Pressure (bar)
    5.82670e+03    0.00000e+00    0.00000e+00

           Step           Time         Lambda
          21700    21700.00000        0.00000

   Energies (kJ/mol)
        G96Bond       G96Angle    Proper Dih.  Improper Dih.          LJ-14
    3.21859e+02    1.63760e+03    1.48434e+03    3.65822e+02    8.83516e+02
     Coulomb-14        LJ (SR)   Coulomb (SR)      Potential    Kinetic En.
    2.49318e+04   -4.89778e+03   -1.89012e+04    5.82596e+03    0.00000e+00
   Total Energy    Temperature Pressure (bar)
    5.82596e+03    0.00000e+00    0.00000e+00

           Step           Time         Lambda
          21800    21800.00000        0.00000

   Energies (kJ/mol)
        G96Bond       G96Angle    Proper Dih.  Improper Dih.          LJ-14
    3.21730e+02    1.63734e+03    1.48521e+03    3.65759e+02    8.83700e+02
     Coulomb-14        LJ (SR)   Coulomb (SR)      Potential    Kinetic En.
    2.49322e+04   -4.89998e+03   -1.89036e+04    5.82243e+03    0.00000e+00
   Total Energy    Temperature Pressure (bar)
    5.82243e+03    0.00000e+00    0.00000e+00

           Step           Time         Lambda
          21900    21900.00000        0.00000

   Energies (kJ/mol)
        G96Bond       G96Angle    Proper Dih.  Improper Dih.          LJ-14
    3.22015e+02    1.63706e+03    1.48525e+03    3.65798e+02    8.83777e+02
     Coulomb-14        LJ (SR)   Coulomb (SR)      Potential    Kinetic En.
    2.49322e+04   -4.90025e+03   -1.89040e+04    5.82192e+03    0.00000e+00
   Total Energy    Temperature Pressure (bar)
    5.82192e+03    0.00000e+00    0.00000e+00

           Step           Time         Lambda
          22000    22000.00000        0.00000

   Energies (kJ/mol)
        G96Bond       G96Angle    Proper Dih.  Improper Dih.          LJ-14
    3.21731e+02    1.63723e+03    1.48520e+03    3.66031e+02    8.83913e+02
     Coulomb-14        LJ (SR)   Coulomb (SR)      Potential    Kinetic En.
    2.49322e+04   -4.90119e+03   -1.89052e+04    5.81987e+03    0.00000e+00
   Total Energy    Temperature Pressure (bar)
    5.81987e+03    0.00000e+00    0.00000e+00

           Step           Time         Lambda
          22100    22100.00000        0.00000

   Energies (kJ/mol)
        G96Bond       G96Angle    Proper Dih.  Improper Dih.          LJ-14
    3.21600e+02    1.63740e+03    1.48516e+03    3.66073e+02    8.83958e+02
     Coulomb-14        LJ (SR)   Coulomb (SR)      Potential    Kinetic En.
    2.49321e+04   -4.90131e+03   -1.89055e+04    5.81949e+03    0.00000e+00
   Total Energy    Temperature Pressure (bar)
    5.81949e+03    0.00000e+00    0.00000e+00

           Step           Time         Lambda
          22200    22200.00000        0.00000

   Energies (kJ/mol)
        G96Bond       G96Angle    Proper Dih.  Improper Dih.          LJ-14
    3.21580e+02    1.63743e+03    1.48512e+03    3.66153e+02    8.83980e+02
     Coulomb-14        LJ (SR)   Coulomb (SR)      Potential    Kinetic En.
    2.49320e+04   -4.90150e+03   -1.89058e+04    5.81896e+03    0.00000e+00
   Total Energy    Temperature Pressure (bar)
    5.81896e+03    0.00000e+00    0.00000e+00

           Step           Time         Lambda
          22300    22300.00000        0.00000

   Energies (kJ/mol)
        G96Bond       G96Angle    Proper Dih.  Improper Dih.          LJ-14
    3.21585e+02    1.63743e+03    1.48509e+03    3.66214e+02    8.83997e+02
     Coulomb-14        LJ (SR)   Coulomb (SR)      Potential    Kinetic En.
    2.49318e+04   -4.90163e+03   -1.89059e+04    5.81857e+03    0.00000e+00
   Total Energy    Temperature Pressure (bar)
    5.81857e+03    0.00000e+00    0.00000e+00

           Step           Time         Lambda
          22400    22400.00000        0.00000

   Energies (kJ/mol)
        G96Bond       G96Angle    Proper Dih.  Improper Dih.          LJ-14
    3.21597e+02    1.63743e+03    1.48507e+03    3.66271e+02    8.84010e+02
     Coulomb-14        LJ (SR)   Coulomb (SR)      Potential    Kinetic En.
    2.49317e+04   -4.90176e+03   -1.89061e+04    5.81822e+03    0.00000e+00
   Total Energy    Temperature Pressure (bar)
    5.81822e+03    0.00000e+00    0.00000e+00

           Step           Time         Lambda
          22500    22500.00000        0.00000

   Energies (kJ/mol)
        G96Bond       G96Angle    Proper Dih.  Improper Dih.          LJ-14
    3.21561e+02    1.63745e+03    1.48504e+03    3.66336e+02    8.84031e+02
     Coulomb-14        LJ (SR)   Coulomb (SR)      Potential    Kinetic En.
    2.49316e+04   -4.90190e+03   -1.89063e+04    5.81781e+03    0.00000e+00
   Total Energy    Temperature Pressure (bar)
    5.81781e+03    0.00000e+00    0.00000e+00

           Step           Time         Lambda
          22600    22600.00000        0.00000

   Energies (kJ/mol)
        G96Bond       G96Angle    Proper Dih.  Improper Dih.          LJ-14
    3.21339e+02    1.63779e+03    1.48501e+03    3.66425e+02    8.84027e+02
     Coulomb-14        LJ (SR)   Coulomb (SR)      Potential    Kinetic En.
    2.49314e+04   -4.90204e+03   -1.89064e+04    5.81748e+03    0.00000e+00
   Total Energy    Temperature Pressure (bar)
    5.81748e+03    0.00000e+00    0.00000e+00

           Step           Time         Lambda
          22700    22700.00000        0.00000

   Energies (kJ/mol)
        G96Bond       G96Angle    Proper Dih.  Improper Dih.          LJ-14
    3.21531e+02    1.63732e+03    1.48451e+03    3.67174e+02    8.84543e+02
     Coulomb-14        LJ (SR)   Coulomb (SR)      Potential    Kinetic En.
    2.49300e+04   -4.90303e+03   -1.89098e+04    5.81230e+03    0.00000e+00
   Total Energy    Temperature Pressure (bar)
    5.81230e+03    0.00000e+00    0.00000e+00

           Step           Time         Lambda
          22800    22800.00000        0.00000

   Energies (kJ/mol)
        G96Bond       G96Angle    Proper Dih.  Improper Dih.          LJ-14
    3.21340e+02    1.63699e+03    1.48494e+03    3.67185e+02    8.84436e+02
     Coulomb-14        LJ (SR)   Coulomb (SR)      Potential    Kinetic En.
    2.49316e+04   -4.90433e+03   -1.89123e+04    5.80987e+03    0.00000e+00
   Total Energy    Temperature Pressure (bar)
    5.80987e+03    0.00000e+00    0.00000e+00

           Step           Time         Lambda
          22900    22900.00000        0.00000

   Energies (kJ/mol)
        G96Bond       G96Angle    Proper Dih.  Improper Dih.          LJ-14
    3.21410e+02    1.63701e+03    1.48516e+03    3.67315e+02    8.84416e+02
     Coulomb-14        LJ (SR)   Coulomb (SR)      Potential    Kinetic En.
    2.49311e+04   -4.90461e+03   -1.89123e+04    5.80945e+03    0.00000e+00
   Total Energy    Temperature Pressure (bar)
    5.80945e+03    0.00000e+00    0.00000e+00

           Step           Time         Lambda
          23000    23000.00000        0.00000

   Energies (kJ/mol)
        G96Bond       G96Angle    Proper Dih.  Improper Dih.          LJ-14
    3.21438e+02    1.63694e+03    1.48542e+03    3.67364e+02    8.84467e+02
     Coulomb-14        LJ (SR)   Coulomb (SR)      Potential    Kinetic En.
    2.49306e+04   -4.90482e+03   -1.89124e+04    5.80900e+03    0.00000e+00
   Total Energy    Temperature Pressure (bar)
    5.80900e+03    0.00000e+00    0.00000e+00

           Step           Time         Lambda
          23100    23100.00000        0.00000

   Energies (kJ/mol)
        G96Bond       G96Angle    Proper Dih.  Improper Dih.          LJ-14
    3.21466e+02    1.63691e+03    1.48578e+03    3.67425e+02    8.84486e+02
     Coulomb-14        LJ (SR)   Coulomb (SR)      Potential    Kinetic En.
    2.49302e+04   -4.90512e+03   -1.89128e+04    5.80833e+03    0.00000e+00
   Total Energy    Temperature Pressure (bar)
    5.80833e+03    0.00000e+00    0.00000e+00

           Step           Time         Lambda
          23200    23200.00000        0.00000

   Energies (kJ/mol)
        G96Bond       G96Angle    Proper Dih.  Improper Dih.          LJ-14
    3.21704e+02    1.63680e+03    1.48608e+03    3.67525e+02    8.84342e+02
     Coulomb-14        LJ (SR)   Coulomb (SR)      Potential    Kinetic En.
    2.49299e+04   -4.90537e+03   -1.89132e+04    5.80775e+03    0.00000e+00
   Total Energy    Temperature Pressure (bar)
    5.80775e+03    0.00000e+00    0.00000e+00

           Step           Time         Lambda
          23300    23300.00000        0.00000

   Energies (kJ/mol)
        G96Bond       G96Angle    Proper Dih.  Improper Dih.          LJ-14
    3.21850e+02    1.63719e+03    1.48671e+03    3.67709e+02    8.83838e+02
     Coulomb-14        LJ (SR)   Coulomb (SR)      Potential    Kinetic En.
    2.49291e+04   -4.90595e+03   -1.89137e+04    5.80672e+03    0.00000e+00
   Total Energy    Temperature Pressure (bar)
    5.80672e+03    0.00000e+00    0.00000e+00

           Step           Time         Lambda
          23400    23400.00000        0.00000

   Energies (kJ/mol)
        G96Bond       G96Angle    Proper Dih.  Improper Dih.          LJ-14
    3.21584e+02    1.63688e+03    1.48723e+03    3.67744e+02    8.84324e+02
     Coulomb-14        LJ (SR)   Coulomb (SR)      Potential    Kinetic En.
    2.49290e+04   -4.90629e+03   -1.89148e+04    5.80567e+03    0.00000e+00
   Total Energy    Temperature Pressure (bar)
    5.80567e+03    0.00000e+00    0.00000e+00

           Step           Time         Lambda
          23500    23500.00000        0.00000

   Energies (kJ/mol)
        G96Bond       G96Angle    Proper Dih.  Improper Dih.          LJ-14
    3.21595e+02    1.63690e+03    1.48750e+03    3.67802e+02    8.84309e+02
     Coulomb-14        LJ (SR)   Coulomb (SR)      Potential    Kinetic En.
    2.49288e+04   -4.90649e+03   -1.89152e+04    5.80523e+03    0.00000e+00
   Total Energy    Temperature Pressure (bar)
    5.80523e+03    0.00000e+00    0.00000e+00

           Step           Time         Lambda
          23600    23600.00000        0.00000

   Energies (kJ/mol)
        G96Bond       G96Angle    Proper Dih.  Improper Dih.          LJ-14
    3.21635e+02    1.63688e+03    1.48854e+03    3.67997e+02    8.84198e+02
     Coulomb-14        LJ (SR)   Coulomb (SR)      Potential    Kinetic En.
    2.49282e+04   -4.90711e+03   -1.89168e+04    5.80361e+03    0.00000e+00
   Total Energy    Temperature Pressure (bar)
    5.80361e+03    0.00000e+00    0.00000e+00

           Step           Time         Lambda
          23700    23700.00000        0.00000

   Energies (kJ/mol)
        G96Bond       G96Angle    Proper Dih.  Improper Dih.          LJ-14
    3.21650e+02    1.63686e+03    1.48889e+03    3.68076e+02    8.84185e+02
     Coulomb-14        LJ (SR)   Coulomb (SR)      Potential    Kinetic En.
    2.49279e+04   -4.90730e+03   -1.89172e+04    5.80307e+03    0.00000e+00
   Total Energy    Temperature Pressure (bar)
    5.80307e+03    0.00000e+00    0.00000e+00

           Step           Time         Lambda
          23800    23800.00000        0.00000

   Energies (kJ/mol)
        G96Bond       G96Angle    Proper Dih.  Improper Dih.          LJ-14
    3.21680e+02    1.63668e+03    1.49020e+03    3.68314e+02    8.84167e+02
     Coulomb-14        LJ (SR)   Coulomb (SR)      Potential    Kinetic En.
    2.49272e+04   -4.90787e+03   -1.89194e+04    5.80097e+03    0.00000e+00
   Total Energy    Temperature Pressure (bar)
    5.80097e+03    0.00000e+00    0.00000e+00

           Step           Time         Lambda
          23900    23900.00000        0.00000

   Energies (kJ/mol)
        G96Bond       G96Angle    Proper Dih.  Improper Dih.          LJ-14
    3.21770e+02    1.63651e+03    1.49051e+03    3.68362e+02    8.84218e+02
     Coulomb-14        LJ (SR)   Coulomb (SR)      Potential    Kinetic En.
    2.49270e+04   -4.90803e+03   -1.89200e+04    5.80031e+03    0.00000e+00
   Total Energy    Temperature Pressure (bar)
    5.80031e+03    0.00000e+00    0.00000e+00

           Step           Time         Lambda
          24000    24000.00000        0.00000

   Energies (kJ/mol)
        G96Bond       G96Angle    Proper Dih.  Improper Dih.          LJ-14
    3.21694e+02    1.63646e+03    1.49092e+03    3.68421e+02    8.84292e+02
     Coulomb-14        LJ (SR)   Coulomb (SR)      Potential    Kinetic En.
    2.49267e+04   -4.90830e+03   -1.89208e+04    5.79933e+03    0.00000e+00
   Total Energy    Temperature Pressure (bar)
    5.79933e+03    0.00000e+00    0.00000e+00

           Step           Time         Lambda
          24100    24100.00000        0.00000

   Energies (kJ/mol)
        G96Bond       G96Angle    Proper Dih.  Improper Dih.          LJ-14
    3.21696e+02    1.63635e+03    1.49123e+03    3.68457e+02    8.84431e+02
     Coulomb-14        LJ (SR)   Coulomb (SR)      Potential    Kinetic En.
    2.49263e+04   -4.90865e+03   -1.89216e+04    5.79824e+03    0.00000e+00
   Total Energy    Temperature Pressure (bar)
    5.79824e+03    0.00000e+00    0.00000e+00

           Step           Time         Lambda
          24200    24200.00000        0.00000

   Energies (kJ/mol)
        G96Bond       G96Angle    Proper Dih.  Improper Dih.          LJ-14
    3.21881e+02    1.63619e+03    1.49131e+03    3.68486e+02    8.84496e+02
     Coulomb-14        LJ (SR)   Coulomb (SR)      Potential    Kinetic En.
    2.49262e+04   -4.90886e+03   -1.89219e+04    5.79774e+03    0.00000e+00
   Total Energy    Temperature Pressure (bar)
    5.79774e+03    0.00000e+00    0.00000e+00

           Step           Time         Lambda
          24300    24300.00000        0.00000

   Energies (kJ/mol)
        G96Bond       G96Angle    Proper Dih.  Improper Dih.          LJ-14
    3.21005e+02    1.63494e+03    1.49124e+03    3.68212e+02    8.87212e+02
     Coulomb-14        LJ (SR)   Coulomb (SR)      Potential    Kinetic En.
    2.49264e+04   -4.91402e+03   -1.89249e+04    5.79005e+03    0.00000e+00
   Total Energy    Temperature Pressure (bar)
    5.79005e+03    0.00000e+00    0.00000e+00

           Step           Time         Lambda
          24400    24400.00000        0.00000

   Energies (kJ/mol)
        G96Bond       G96Angle    Proper Dih.  Improper Dih.          LJ-14
    3.21603e+02    1.63595e+03    1.49112e+03    3.68528e+02    8.86493e+02
     Coulomb-14        LJ (SR)   Coulomb (SR)      Potential    Kinetic En.
    2.49243e+04   -4.91447e+03   -1.89247e+04    5.78876e+03    0.00000e+00
   Total Energy    Temperature Pressure (bar)
    5.78876e+03    0.00000e+00    0.00000e+00

           Step           Time         Lambda
          24500    24500.00000        0.00000

   Energies (kJ/mol)
        G96Bond       G96Angle    Proper Dih.  Improper Dih.          LJ-14
    3.21549e+02    1.63594e+03    1.49114e+03    3.68528e+02    8.86791e+02
     Coulomb-14        LJ (SR)   Coulomb (SR)      Potential    Kinetic En.
    2.49239e+04   -4.91544e+03   -1.89249e+04    5.78755e+03    0.00000e+00
   Total Energy    Temperature Pressure (bar)
    5.78755e+03    0.00000e+00    0.00000e+00

           Step           Time         Lambda
          24600    24600.00000        0.00000

   Energies (kJ/mol)
        G96Bond       G96Angle    Proper Dih.  Improper Dih.          LJ-14
    3.21519e+02    1.63589e+03    1.49121e+03    3.68506e+02    8.87038e+02
     Coulomb-14        LJ (SR)   Coulomb (SR)      Potential    Kinetic En.
    2.49236e+04   -4.91625e+03   -1.89248e+04    5.78668e+03    0.00000e+00
   Total Energy    Temperature Pressure (bar)
    5.78668e+03    0.00000e+00    0.00000e+00

           Step           Time         Lambda
          24700    24700.00000        0.00000

   Energies (kJ/mol)
        G96Bond       G96Angle    Proper Dih.  Improper Dih.          LJ-14
    3.21521e+02    1.63594e+03    1.49118e+03    3.68536e+02    8.86987e+02
     Coulomb-14        LJ (SR)   Coulomb (SR)      Potential    Kinetic En.
    2.49236e+04   -4.91633e+03   -1.89248e+04    5.78659e+03    0.00000e+00
   Total Energy    Temperature Pressure (bar)
    5.78659e+03    0.00000e+00    0.00000e+00

           Step           Time         Lambda
          24800    24800.00000        0.00000

   Energies (kJ/mol)
        G96Bond       G96Angle    Proper Dih.  Improper Dih.          LJ-14
    3.21522e+02    1.63594e+03    1.49118e+03    3.68537e+02    8.87003e+02
     Coulomb-14        LJ (SR)   Coulomb (SR)      Potential    Kinetic En.
    2.49236e+04   -4.91640e+03   -1.89248e+04    5.78652e+03    0.00000e+00
   Total Energy    Temperature Pressure (bar)
    5.78652e+03    0.00000e+00    0.00000e+00

           Step           Time         Lambda
          24900    24900.00000        0.00000

   Energies (kJ/mol)
        G96Bond       G96Angle    Proper Dih.  Improper Dih.          LJ-14
    3.21522e+02    1.63594e+03    1.49118e+03    3.68538e+02    8.87019e+02
     Coulomb-14        LJ (SR)   Coulomb (SR)      Potential    Kinetic En.
    2.49235e+04   -4.91647e+03   -1.89248e+04    5.78644e+03    0.00000e+00
   Total Energy    Temperature Pressure (bar)
    5.78644e+03    0.00000e+00    0.00000e+00

           Step           Time         Lambda
          25000    25000.00000        0.00000

   Energies (kJ/mol)
        G96Bond       G96Angle    Proper Dih.  Improper Dih.          LJ-14
    3.21522e+02    1.63594e+03    1.49118e+03    3.68539e+02    8.87036e+02
     Coulomb-14        LJ (SR)   Coulomb (SR)      Potential    Kinetic En.
    2.49235e+04   -4.91654e+03   -1.89248e+04    5.78637e+03    0.00000e+00
   Total Energy    Temperature Pressure (bar)
    5.78637e+03    0.00000e+00    0.00000e+00


Stepsize too small, or no change in energy.
Converged to machine precision,
but not to the requested precision Fmax < 0

Polak-Ribiere Conjugate Gradients did not converge to Fmax < 0 in 25001 steps.
Potential Energy  =  5.78637011352890e+03
Maximum force     =  1.44086258545572e+01 on atom 1583
Norm of force     =  3.36831258275353e-01

Performed 31006 energy evaluations in total.

	M E G A - F L O P S   A C C O U N T I N G

   RF=Reaction-Field  FE=Free Energy  SCFE=Soft-Core/Free Energy
   T=Tabulated        W3=SPC/TIP3p    W4=TIP4p (single or pairs)
   NF=No Forces

 Computing:                        M-Number         M-Flops  % of Flops
-----------------------------------------------------------------------
 VdW(T)                         2962.709441   159986.309814    18.1
 Coul(T)                        1496.382586    62848.068612     7.1
 Coul(T) + VdW(T)               1664.396343   113178.951324    12.8
 Outer nonbonded loop            172.372883     1723.728830     0.2
 1,4 nonbonded interactions      158.476777    14262.909930     1.6
 NS-Pairs                      23245.947900   488164.905900    55.1
 CG-CoM                           37.952568     1100.624472     0.1
 Bonds                            88.338943     3798.574549     0.4
 Angles                          129.020127    21030.280701     2.4
 Propers                          48.215885    11041.437665     1.2
 Impropers                        43.409800     9029.238400     1.0
-----------------------------------------------------------------------
 Total                                        886165.030197   100.0
-----------------------------------------------------------------------

               NODE (s)   Real (s)      (%)
       Time:    732.000    732.000    100.0
                       12:12
Finished mdrun on node 0 Mon Jul 18 06:51:23 2016
