# Supplementary material for: Computational Modeling of complete HOXB13 protein for predicting the functional effect of SNPs and the associated role in hereditary prostate cancer
Source: Sci Rep. 2017 Mar 8;7:43830. doi: 10.1038/srep43830 (PMC5363706; doi:10.1038/srep43830)
Supplement: Supplementary Dataset [file srep43830-s1.zip › SR Supplementary Data Files Complete/Energy minimised protein/D167N.log.txt]

Log file opened on Mon Jul 18 06:39:21 2016
Host: lorentz.dynstr.pasteur.fr  pid: 25854  nodeid: 0  nnodes:  1
The Gromacs distribution was built Thu Jan 26 01:39:00 CET 2006 by
root@lorentz.immstr.pasteur.fr (Linux 2.6.9-5.0.3.ELsmp x86_64)


                         :-)  G  R  O  M  A  C  S  (-:

                     Gnomes, ROck Monsters And Chili Sauce

                             :-)  VERSION 3.3  (-:


      Written by David van der Spoel, Erik Lindahl, Berk Hess, and others.
       Copyright (c) 1991-2000, University of Groningen, The Netherlands.
             Copyright (c) 2001-2004, The GROMACS development team,
            check out http://www.gromacs.org for more information.

         This program is free software; you can redistribute it and/or
          modify it under the terms of the GNU General Public License
         as published by the Free Software Foundation; either version 2
             of the License, or (at your option) any later version.

 :-)  /data/delarue_www/executables/gromacs/bin/mdrun_d (double precision)  (-:


++++ PLEASE READ AND CITE THE FOLLOWING REFERENCE ++++
E. Lindahl and B. Hess and D. van der Spoel
GROMACS 3.0: A package for molecular simulation and trajectory analysis
J. Mol. Mod. 7 (2001) pp. 306-317
-------- -------- --- Thank You --- -------- --------


++++ PLEASE READ AND CITE THE FOLLOWING REFERENCE ++++
H. J. C. Berendsen, D. van der Spoel and R. van Drunen
GROMACS: A message-passing parallel molecular dynamics implementation
Comp. Phys. Comm. 91 (1995) pp. 43-56
-------- -------- --- Thank You --- -------- --------

Input Parameters:
   integrator           = cg
   nsteps               = 25000
   init_step            = 0
   ns_type              = Simple
   nstlist              = 10
   ndelta               = 2
   bDomDecomp           = FALSE
   decomp_dir           = 0
   nstcomm              = 1
   comm_mode            = Linear
   nstcheckpoint        = 1000
   nstlog               = 100
   nstxout              = 0
   nstvout              = 0
   nstfout              = 0
   nstenergy            = 0
   nstxtcout            = 0
   init_t               = 0
   delta_t              = 0.001
   xtcprec              = 1000
   nkx                  = 0
   nky                  = 0
   nkz                  = 0
   pme_order            = 4
   ewald_rtol           = 1e-05
   ewald_geometry       = 0
   epsilon_surface      = 0
   optimize_fft         = FALSE
   ePBC                 = no
   bUncStart            = FALSE
   bShakeSOR            = FALSE
   etc                  = No
   epc                  = No
   epctype              = Isotropic
   tau_p                = 1
   ref_p (3x3):
      ref_p[    0]={ 0.00000e+00,  0.00000e+00,  0.00000e+00}
      ref_p[    1]={ 0.00000e+00,  0.00000e+00,  0.00000e+00}
      ref_p[    2]={ 0.00000e+00,  0.00000e+00,  0.00000e+00}
   compress (3x3):
      compress[    0]={ 0.00000e+00,  0.00000e+00,  0.00000e+00}
      compress[    1]={ 0.00000e+00,  0.00000e+00,  0.00000e+00}
      compress[    2]={ 0.00000e+00,  0.00000e+00,  0.00000e+00}
   andersen_seed        = 815131
   rlist                = 1.4
   coulombtype          = Shift
   rcoulomb_switch      = 0
   rcoulomb             = 1
   vdwtype              = Shift
   rvdw_switch          = 0
   rvdw                 = 1
   epsilon_r            = 1
   epsilon_rf           = 1
   tabext               = 1
   gb_algorithm         = Still
   nstgbradii           = 1
   rgbradii             = 2
   gb_saltconc          = 0
   implicit_solvent     = No
   DispCorr             = No
   fudgeQQ              = 1
   free_energy          = no
   init_lambda          = 0
   sc_alpha             = 0
   sc_power             = 1
   sc_sigma             = 0.3
   delta_lambda         = 0
   disre_weighting      = Conservative
   disre_mixed          = FALSE
   dr_fc                = 1000
   dr_tau               = 0
   nstdisreout          = 100
   orires_fc            = 0
   orires_tau           = 0
   nstorireout          = 100
   dihre-fc             = 1000
   dihre-tau            = 0
   nstdihreout          = 100
   em_stepsize          = 0.01
   em_tol               = 0
   niter                = 20
   fc_stepsize          = 0
   nstcgsteep           = 1000
   nbfgscorr            = 10
   ConstAlg             = Lincs
   shake_tol            = 0.0001
   lincs_order          = 4
   lincs_warnangle      = 30
   lincs_iter           = 1
   bd_fric              = 0
   ld_seed              = 1993
   cos_accel            = 0
   deform (3x3):
      deform[    0]={ 0.00000e+00,  0.00000e+00,  0.00000e+00}
      deform[    1]={ 0.00000e+00,  0.00000e+00,  0.00000e+00}
      deform[    2]={ 0.00000e+00,  0.00000e+00,  0.00000e+00}
   userint1             = 0
   userint2             = 0
   userint3             = 0
   userint4             = 0
   userreal1            = 0
   userreal2            = 0
   userreal3            = 0
   userreal4            = 0
grpopts:
   nrdf:	        8319
   ref_t:	           0
   tau_t:	           0
anneal:		          No
ann_npoints:	           0
   acc:	           0           0           0
   nfreeze:           N           N           N
   energygrp_flags[  0]: 0
   efield-x:
      n = 0
   efield-xt:
      n = 0
   efield-y:
      n = 0
   efield-yt:
      n = 0
   efield-z:
      n = 0
   efield-zt:
      n = 0
   bQMMM                = FALSE
   QMconstraints        = 0
   QMMMscheme           = 0
   scalefactor          = 1
qm_opts:
   ngQM                 = 0
CPU=  0, lastcg= 1224, targetcg=  612, myshift=    0
nsb->shift =   1, nsb->bshift=  0
Neighbor Search Blocks
nsb->nodeid:         0
nsb->nnodes:      1
nsb->cgtotal:  1225
nsb->natoms:   2774
nsb->shift:       1
nsb->bshift:      0
Nodeid   index  homenr  cgload  workload
     0       0    2774    1225      1225

Table routines are used for coulomb: TRUE
Table routines are used for vdw:     TRUE
Using shifted Lennard-Jones, switch between 0 and 1 nm
Cut-off's:   NS: 1.4   Coulomb: 1   LJ: 1
System total charge: 0.000
Generated table with 4800 data points for Shift.
Tabscale = 2000 points/nm
Generated table with 4800 data points for LJ6Shift.
Tabscale = 2000 points/nm
Generated table with 4800 data points for LJ12Shift.
Tabscale = 2000 points/nm
Generated table with 2000 data points for 1-4 COUL.
Tabscale = 2000 points/nm
Generated table with 2000 data points for 1-4 LJ6.
Tabscale = 2000 points/nm
Generated table with 2000 data points for 1-4 LJ12.
Tabscale = 2000 points/nm
Initiating Polak-Ribiere Conjugate Gradients
Center of mass motion removal mode is Linear
We have the following groups for center of mass motion removal:
  0:  rest, initial mass: 2774
Started Polak-Ribiere Conjugate Gradients on node 0 Mon Jul 18 06:39:21 2016
Polak-Ribiere Conjugate Gradients:
   Tolerance (Fmax)   =  0.00000e+00
   Number of steps    =        25000
Configuring nonbonded kernels...
Testing x86_64 SSE2 support... present.


           Step           Time         Lambda
              0        0.00000        0.00000

   Energies (kJ/mol)
        G96Bond       G96Angle    Proper Dih.  Improper Dih.          LJ-14
    4.49425e+03    2.22063e+03    1.64556e+03    4.05887e+02    4.99457e+03
     Coulomb-14        LJ (SR)   Coulomb (SR)      Potential    Kinetic En.
    2.75655e+04   -9.23747e+01   -1.82246e+04    2.30095e+04    0.00000e+00
   Total Energy    Temperature Pressure (bar)
    2.30095e+04    0.00000e+00    0.00000e+00

   F-max             =  7.79780e+03 on atom 2505
   F-Norm            =  8.60970e+04

           Step           Time         Lambda
              0        0.00000        0.00000

   Energies (kJ/mol)
        G96Bond       G96Angle    Proper Dih.  Improper Dih.          LJ-14
    3.92353e+03    2.11515e+03    1.64529e+03    4.02818e+02    4.94818e+03
     Coulomb-14        LJ (SR)   Coulomb (SR)      Potential    Kinetic En.
    2.75450e+04   -1.61398e+02   -1.82284e+04    2.21902e+04    0.00000e+00
   Total Energy    Temperature Pressure (bar)
    2.21902e+04    0.00000e+00    0.00000e+00

           Step           Time         Lambda
            100      100.00000        0.00000

   Energies (kJ/mol)
        G96Bond       G96Angle    Proper Dih.  Improper Dih.          LJ-14
    3.09249e+02    1.63276e+03    1.61454e+03    3.56628e+02    9.48340e+02
     Coulomb-14        LJ (SR)   Coulomb (SR)      Potential    Kinetic En.
    2.55231e+04   -4.33185e+03   -1.75466e+04    8.50622e+03    0.00000e+00
   Total Energy    Temperature Pressure (bar)
    8.50622e+03    0.00000e+00    0.00000e+00

           Step           Time         Lambda
            200      200.00000        0.00000

   Energies (kJ/mol)
        G96Bond       G96Angle    Proper Dih.  Improper Dih.          LJ-14
    3.15770e+02    1.61423e+03    1.55675e+03    3.43343e+02    8.80611e+02
     Coulomb-14        LJ (SR)   Coulomb (SR)      Potential    Kinetic En.
    2.54075e+04   -4.39644e+03   -1.76220e+04    8.09972e+03    0.00000e+00
   Total Energy    Temperature Pressure (bar)
    8.09972e+03    0.00000e+00    0.00000e+00

           Step           Time         Lambda
            300      300.00000        0.00000

   Energies (kJ/mol)
        G96Bond       G96Angle    Proper Dih.  Improper Dih.          LJ-14
    3.21405e+02    1.60949e+03    1.50133e+03    3.46935e+02    8.68223e+02
     Coulomb-14        LJ (SR)   Coulomb (SR)      Potential    Kinetic En.
    2.53531e+04   -4.40144e+03   -1.77786e+04    7.82047e+03    0.00000e+00
   Total Energy    Temperature Pressure (bar)
    7.82047e+03    0.00000e+00    0.00000e+00

           Step           Time         Lambda
            400      400.00000        0.00000

   Energies (kJ/mol)
        G96Bond       G96Angle    Proper Dih.  Improper Dih.          LJ-14
    3.22310e+02    1.61501e+03    1.47980e+03    3.49005e+02    8.60890e+02
     Coulomb-14        LJ (SR)   Coulomb (SR)      Potential    Kinetic En.
    2.53318e+04   -4.41285e+03   -1.78836e+04    7.66236e+03    0.00000e+00
   Total Energy    Temperature Pressure (bar)
    7.66236e+03    0.00000e+00    0.00000e+00

           Step           Time         Lambda
            500      500.00000        0.00000

   Energies (kJ/mol)
        G96Bond       G96Angle    Proper Dih.  Improper Dih.          LJ-14
    3.24212e+02    1.61611e+03    1.46897e+03    3.49897e+02    8.60580e+02
     Coulomb-14        LJ (SR)   Coulomb (SR)      Potential    Kinetic En.
    2.53163e+04   -4.41732e+03   -1.79340e+04    7.58466e+03    0.00000e+00
   Total Energy    Temperature Pressure (bar)
    7.58466e+03    0.00000e+00    0.00000e+00

           Step           Time         Lambda
            600      600.00000        0.00000

   Energies (kJ/mol)
        G96Bond       G96Angle    Proper Dih.  Improper Dih.          LJ-14
    3.24080e+02    1.61632e+03    1.46230e+03    3.49642e+02    8.59412e+02
     Coulomb-14        LJ (SR)   Coulomb (SR)      Potential    Kinetic En.
    2.53085e+04   -4.42249e+03   -1.79639e+04    7.53387e+03    0.00000e+00
   Total Energy    Temperature Pressure (bar)
    7.53387e+03    0.00000e+00    0.00000e+00

           Step           Time         Lambda
            700      700.00000        0.00000

   Energies (kJ/mol)
        G96Bond       G96Angle    Proper Dih.  Improper Dih.          LJ-14
    3.24566e+02    1.61659e+03    1.45611e+03    3.48428e+02    8.57784e+02
     Coulomb-14        LJ (SR)   Coulomb (SR)      Potential    Kinetic En.
    2.53025e+04   -4.42881e+03   -1.79955e+04    7.48176e+03    0.00000e+00
   Total Energy    Temperature Pressure (bar)
    7.48176e+03    0.00000e+00    0.00000e+00

           Step           Time         Lambda
            800      800.00000        0.00000

   Energies (kJ/mol)
        G96Bond       G96Angle    Proper Dih.  Improper Dih.          LJ-14
    3.24520e+02    1.61726e+03    1.44569e+03    3.47316e+02    8.55512e+02
     Coulomb-14        LJ (SR)   Coulomb (SR)      Potential    Kinetic En.
    2.52924e+04   -4.43294e+03   -1.80183e+04    7.43146e+03    0.00000e+00
   Total Energy    Temperature Pressure (bar)
    7.43146e+03    0.00000e+00    0.00000e+00

           Step           Time         Lambda
            900      900.00000        0.00000

   Energies (kJ/mol)
        G96Bond       G96Angle    Proper Dih.  Improper Dih.          LJ-14
    3.24586e+02    1.61361e+03    1.43773e+03    3.46203e+02    8.55262e+02
     Coulomb-14        LJ (SR)   Coulomb (SR)      Potential    Kinetic En.
    2.52830e+04   -4.44180e+03   -1.80439e+04    7.37475e+03    0.00000e+00
   Total Energy    Temperature Pressure (bar)
    7.37475e+03    0.00000e+00    0.00000e+00

           Step           Time         Lambda
           1000     1000.00000        0.00000

   Energies (kJ/mol)
        G96Bond       G96Angle    Proper Dih.  Improper Dih.          LJ-14
    3.24519e+02    1.60975e+03    1.43573e+03    3.45694e+02    8.55661e+02
     Coulomb-14        LJ (SR)   Coulomb (SR)      Potential    Kinetic En.
    2.52794e+04   -4.44898e+03   -1.80593e+04    7.34255e+03    0.00000e+00
   Total Energy    Temperature Pressure (bar)
    7.34255e+03    0.00000e+00    0.00000e+00

           Step           Time         Lambda
           1100     1100.00000        0.00000

   Energies (kJ/mol)
        G96Bond       G96Angle    Proper Dih.  Improper Dih.          LJ-14
    3.24448e+02    1.60618e+03    1.43355e+03    3.45867e+02    8.56458e+02
     Coulomb-14        LJ (SR)   Coulomb (SR)      Potential    Kinetic En.
    2.52761e+04   -4.45928e+03   -1.80816e+04    7.30177e+03    0.00000e+00
   Total Energy    Temperature Pressure (bar)
    7.30177e+03    0.00000e+00    0.00000e+00

           Step           Time         Lambda
           1200     1200.00000        0.00000

   Energies (kJ/mol)
        G96Bond       G96Angle    Proper Dih.  Improper Dih.          LJ-14
    3.24615e+02    1.60318e+03    1.43339e+03    3.45412e+02    8.58984e+02
     Coulomb-14        LJ (SR)   Coulomb (SR)      Potential    Kinetic En.
    2.52738e+04   -4.46891e+03   -1.81337e+04    7.23672e+03    0.00000e+00
   Total Energy    Temperature Pressure (bar)
    7.23672e+03    0.00000e+00    0.00000e+00

           Step           Time         Lambda
           1300     1300.00000        0.00000

   Energies (kJ/mol)
        G96Bond       G96Angle    Proper Dih.  Improper Dih.          LJ-14
    3.24579e+02    1.60330e+03    1.43137e+03    3.43025e+02    8.63031e+02
     Coulomb-14        LJ (SR)   Coulomb (SR)      Potential    Kinetic En.
    2.52714e+04   -4.46924e+03   -1.81794e+04    7.18801e+03    0.00000e+00
   Total Energy    Temperature Pressure (bar)
    7.18801e+03    0.00000e+00    0.00000e+00

           Step           Time         Lambda
           1400     1400.00000        0.00000

   Energies (kJ/mol)
        G96Bond       G96Angle    Proper Dih.  Improper Dih.          LJ-14
    3.24797e+02    1.60520e+03    1.42819e+03    3.43855e+02    8.66562e+02
     Coulomb-14        LJ (SR)   Coulomb (SR)      Potential    Kinetic En.
    2.52674e+04   -4.47342e+03   -1.82160e+04    7.14660e+03    0.00000e+00
   Total Energy    Temperature Pressure (bar)
    7.14660e+03    0.00000e+00    0.00000e+00

           Step           Time         Lambda
           1500     1500.00000        0.00000

   Energies (kJ/mol)
        G96Bond       G96Angle    Proper Dih.  Improper Dih.          LJ-14
    3.24919e+02    1.60559e+03    1.42825e+03    3.44056e+02    8.66723e+02
     Coulomb-14        LJ (SR)   Coulomb (SR)      Potential    Kinetic En.
    2.52660e+04   -4.47412e+03   -1.82195e+04    7.14194e+03    0.00000e+00
   Total Energy    Temperature Pressure (bar)
    7.14194e+03    0.00000e+00    0.00000e+00

           Step           Time         Lambda
           1600     1600.00000        0.00000

   Energies (kJ/mol)
        G96Bond       G96Angle    Proper Dih.  Improper Dih.          LJ-14
    3.25028e+02    1.60587e+03    1.42798e+03    3.44156e+02    8.66843e+02
     Coulomb-14        LJ (SR)   Coulomb (SR)      Potential    Kinetic En.
    2.52649e+04   -4.47496e+03   -1.82223e+04    7.13756e+03    0.00000e+00
   Total Energy    Temperature Pressure (bar)
    7.13756e+03    0.00000e+00    0.00000e+00

           Step           Time         Lambda
           1700     1700.00000        0.00000

   Energies (kJ/mol)
        G96Bond       G96Angle    Proper Dih.  Improper Dih.          LJ-14
    3.25135e+02    1.60612e+03    1.42768e+03    3.44250e+02    8.66946e+02
     Coulomb-14        LJ (SR)   Coulomb (SR)      Potential    Kinetic En.
    2.52639e+04   -4.47580e+03   -1.82248e+04    7.13338e+03    0.00000e+00
   Total Energy    Temperature Pressure (bar)
    7.13338e+03    0.00000e+00    0.00000e+00

           Step           Time         Lambda
           1800     1800.00000        0.00000

   Energies (kJ/mol)
        G96Bond       G96Angle    Proper Dih.  Improper Dih.          LJ-14
    3.25245e+02    1.60636e+03    1.42742e+03    3.44362e+02    8.67035e+02
     Coulomb-14        LJ (SR)   Coulomb (SR)      Potential    Kinetic En.
    2.52628e+04   -4.47661e+03   -1.82273e+04    7.12937e+03    0.00000e+00
   Total Energy    Temperature Pressure (bar)
    7.12937e+03    0.00000e+00    0.00000e+00

           Step           Time         Lambda
           1900     1900.00000        0.00000

   Energies (kJ/mol)
        G96Bond       G96Angle    Proper Dih.  Improper Dih.          LJ-14
    3.25359e+02    1.60661e+03    1.42720e+03    3.44495e+02    8.67104e+02
     Coulomb-14        LJ (SR)   Coulomb (SR)      Potential    Kinetic En.
    2.52618e+04   -4.47740e+03   -1.82297e+04    7.12548e+03    0.00000e+00
   Total Energy    Temperature Pressure (bar)
    7.12548e+03    0.00000e+00    0.00000e+00

           Step           Time         Lambda
           2000     2000.00000        0.00000

   Energies (kJ/mol)
        G96Bond       G96Angle    Proper Dih.  Improper Dih.          LJ-14
    3.25478e+02    1.60688e+03    1.42703e+03    3.44648e+02    8.67153e+02
     Coulomb-14        LJ (SR)   Coulomb (SR)      Potential    Kinetic En.
    2.52607e+04   -4.47818e+03   -1.82320e+04    7.12169e+03    0.00000e+00
   Total Energy    Temperature Pressure (bar)
    7.12169e+03    0.00000e+00    0.00000e+00

           Step           Time         Lambda
           2100     2100.00000        0.00000

   Energies (kJ/mol)
        G96Bond       G96Angle    Proper Dih.  Improper Dih.          LJ-14
    3.26069e+02    1.60802e+03    1.42624e+03    3.45184e+02    8.67222e+02
     Coulomb-14        LJ (SR)   Coulomb (SR)      Potential    Kinetic En.
    2.52564e+04   -4.48081e+03   -1.82395e+04    7.10884e+03    0.00000e+00
   Total Energy    Temperature Pressure (bar)
    7.10884e+03    0.00000e+00    0.00000e+00

           Step           Time         Lambda
           2200     2200.00000        0.00000

   Energies (kJ/mol)
        G96Bond       G96Angle    Proper Dih.  Improper Dih.          LJ-14
    3.26402e+02    1.61017e+03    1.42416e+03    3.45883e+02    8.67636e+02
     Coulomb-14        LJ (SR)   Coulomb (SR)      Potential    Kinetic En.
    2.52515e+04   -4.48352e+03   -1.82471e+04    7.09509e+03    0.00000e+00
   Total Energy    Temperature Pressure (bar)
    7.09509e+03    0.00000e+00    0.00000e+00

           Step           Time         Lambda
           2300     2300.00000        0.00000

   Energies (kJ/mol)
        G96Bond       G96Angle    Proper Dih.  Improper Dih.          LJ-14
    3.27337e+02    1.61126e+03    1.42085e+03    3.46824e+02    8.68986e+02
     Coulomb-14        LJ (SR)   Coulomb (SR)      Potential    Kinetic En.
    2.52479e+04   -4.48659e+03   -1.82562e+04    7.08029e+03    0.00000e+00
   Total Energy    Temperature Pressure (bar)
    7.08029e+03    0.00000e+00    0.00000e+00

           Step           Time         Lambda
           2400     2400.00000        0.00000

   Energies (kJ/mol)
        G96Bond       G96Angle    Proper Dih.  Improper Dih.          LJ-14
    3.27037e+02    1.61112e+03    1.41770e+03    3.47209e+02    8.70636e+02
     Coulomb-14        LJ (SR)   Coulomb (SR)      Potential    Kinetic En.
    2.52480e+04   -4.49102e+03   -1.82670e+04    7.06365e+03    0.00000e+00
   Total Energy    Temperature Pressure (bar)
    7.06365e+03    0.00000e+00    0.00000e+00

           Step           Time         Lambda
           2500     2500.00000        0.00000

   Energies (kJ/mol)
        G96Bond       G96Angle    Proper Dih.  Improper Dih.          LJ-14
    3.26993e+02    1.61101e+03    1.41724e+03    3.47231e+02    8.70751e+02
     Coulomb-14        LJ (SR)   Coulomb (SR)      Potential    Kinetic En.
    2.52482e+04   -4.49194e+03   -1.82689e+04    7.06057e+03    0.00000e+00
   Total Energy    Temperature Pressure (bar)
    7.06057e+03    0.00000e+00    0.00000e+00

           Step           Time         Lambda
           2600     2600.00000        0.00000

   Energies (kJ/mol)
        G96Bond       G96Angle    Proper Dih.  Improper Dih.          LJ-14
    3.26966e+02    1.61089e+03    1.41682e+03    3.47245e+02    8.70816e+02
     Coulomb-14        LJ (SR)   Coulomb (SR)      Potential    Kinetic En.
    2.52483e+04   -4.49286e+03   -1.82707e+04    7.05754e+03    0.00000e+00
   Total Energy    Temperature Pressure (bar)
    7.05754e+03    0.00000e+00    0.00000e+00

           Step           Time         Lambda
           2700     2700.00000        0.00000

   Energies (kJ/mol)
        G96Bond       G96Angle    Proper Dih.  Improper Dih.          LJ-14
    3.26940e+02    1.61078e+03    1.41646e+03    3.47249e+02    8.70818e+02
     Coulomb-14        LJ (SR)   Coulomb (SR)      Potential    Kinetic En.
    2.52485e+04   -4.49380e+03   -1.82724e+04    7.05453e+03    0.00000e+00
   Total Energy    Temperature Pressure (bar)
    7.05453e+03    0.00000e+00    0.00000e+00

           Step           Time         Lambda
           2800     2800.00000        0.00000

   Energies (kJ/mol)
        G96Bond       G96Angle    Proper Dih.  Improper Dih.          LJ-14
    3.26910e+02    1.61069e+03    1.41614e+03    3.47244e+02    8.70732e+02
     Coulomb-14        LJ (SR)   Coulomb (SR)      Potential    Kinetic En.
    2.52485e+04   -4.49474e+03   -1.82740e+04    7.05148e+03    0.00000e+00
   Total Energy    Temperature Pressure (bar)
    7.05148e+03    0.00000e+00    0.00000e+00

           Step           Time         Lambda
           2900     2900.00000        0.00000

   Energies (kJ/mol)
        G96Bond       G96Angle    Proper Dih.  Improper Dih.          LJ-14
    3.26868e+02    1.61065e+03    1.41565e+03    3.47248e+02    8.70525e+02
     Coulomb-14        LJ (SR)   Coulomb (SR)      Potential    Kinetic En.
    2.52485e+04   -4.49570e+03   -1.82756e+04    7.04817e+03    0.00000e+00
   Total Energy    Temperature Pressure (bar)
    7.04817e+03    0.00000e+00    0.00000e+00

           Step           Time         Lambda
           3000     3000.00000        0.00000

   Energies (kJ/mol)
        G96Bond       G96Angle    Proper Dih.  Improper Dih.          LJ-14
    3.26834e+02    1.61064e+03    1.41472e+03    3.47283e+02    8.70291e+02
     Coulomb-14        LJ (SR)   Coulomb (SR)      Potential    Kinetic En.
    2.52484e+04   -4.49666e+03   -1.82771e+04    7.04445e+03    0.00000e+00
   Total Energy    Temperature Pressure (bar)
    7.04445e+03    0.00000e+00    0.00000e+00

           Step           Time         Lambda
           3100     3100.00000        0.00000

   Energies (kJ/mol)
        G96Bond       G96Angle    Proper Dih.  Improper Dih.          LJ-14
    3.31077e+02    1.60689e+03    1.41078e+03    3.47606e+02    8.70999e+02
     Coulomb-14        LJ (SR)   Coulomb (SR)      Potential    Kinetic En.
    2.52487e+04   -4.50230e+03   -1.82890e+04    7.02475e+03    0.00000e+00
   Total Energy    Temperature Pressure (bar)
    7.02475e+03    0.00000e+00    0.00000e+00

           Step           Time         Lambda
           3200     3200.00000        0.00000

   Energies (kJ/mol)
        G96Bond       G96Angle    Proper Dih.  Improper Dih.          LJ-14
    3.27116e+02    1.60964e+03    1.40831e+03    3.47708e+02    8.72221e+02
     Coulomb-14        LJ (SR)   Coulomb (SR)      Potential    Kinetic En.
    2.52482e+04   -4.50767e+03   -1.82991e+04    7.00643e+03    0.00000e+00
   Total Energy    Temperature Pressure (bar)
    7.00643e+03    0.00000e+00    0.00000e+00

           Step           Time         Lambda
           3300     3300.00000        0.00000

   Energies (kJ/mol)
        G96Bond       G96Angle    Proper Dih.  Improper Dih.          LJ-14
    3.27056e+02    1.60983e+03    1.40665e+03    3.48025e+02    8.73132e+02
     Coulomb-14        LJ (SR)   Coulomb (SR)      Potential    Kinetic En.
    2.52474e+04   -4.51242e+03   -1.83073e+04    6.99237e+03    0.00000e+00
   Total Energy    Temperature Pressure (bar)
    6.99237e+03    0.00000e+00    0.00000e+00

           Step           Time         Lambda
           3400     3400.00000        0.00000

   Energies (kJ/mol)
        G96Bond       G96Angle    Proper Dih.  Improper Dih.          LJ-14
    3.26619e+02    1.61034e+03    1.40462e+03    3.48701e+02    8.73363e+02
     Coulomb-14        LJ (SR)   Coulomb (SR)      Potential    Kinetic En.
    2.52477e+04   -4.51889e+03   -1.83216e+04    6.97082e+03    0.00000e+00
   Total Energy    Temperature Pressure (bar)
    6.97082e+03    0.00000e+00    0.00000e+00

           Step           Time         Lambda
           3500     3500.00000        0.00000

   Energies (kJ/mol)
        G96Bond       G96Angle    Proper Dih.  Improper Dih.          LJ-14
    3.26504e+02    1.61190e+03    1.40384e+03    3.49176e+02    8.74429e+02
     Coulomb-14        LJ (SR)   Coulomb (SR)      Potential    Kinetic En.
    2.52440e+04   -4.52232e+03   -1.83313e+04    6.95625e+03    0.00000e+00
   Total Energy    Temperature Pressure (bar)
    6.95625e+03    0.00000e+00    0.00000e+00

           Step           Time         Lambda
           3600     3600.00000        0.00000

   Energies (kJ/mol)
        G96Bond       G96Angle    Proper Dih.  Improper Dih.          LJ-14
    3.26498e+02    1.61226e+03    1.40450e+03    3.49508e+02    8.74589e+02
     Coulomb-14        LJ (SR)   Coulomb (SR)      Potential    Kinetic En.
    2.52449e+04   -4.52629e+03   -1.83507e+04    6.93533e+03    0.00000e+00
   Total Energy    Temperature Pressure (bar)
    6.93533e+03    0.00000e+00    0.00000e+00

           Step           Time         Lambda
           3700     3700.00000        0.00000

   Energies (kJ/mol)
        G96Bond       G96Angle    Proper Dih.  Improper Dih.          LJ-14
    3.26853e+02    1.61507e+03    1.40321e+03    3.49489e+02    8.69854e+02
     Coulomb-14        LJ (SR)   Coulomb (SR)      Potential    Kinetic En.
    2.52455e+04   -4.52982e+03   -1.83702e+04    6.91001e+03    0.00000e+00
   Total Energy    Temperature Pressure (bar)
    6.91001e+03    0.00000e+00    0.00000e+00

           Step           Time         Lambda
           3800     3800.00000        0.00000

   Energies (kJ/mol)
        G96Bond       G96Angle    Proper Dih.  Improper Dih.          LJ-14
    3.27729e+02    1.61502e+03    1.40250e+03    3.50103e+02    8.70454e+02
     Coulomb-14        LJ (SR)   Coulomb (SR)      Potential    Kinetic En.
    2.52474e+04   -4.53074e+03   -1.83905e+04    6.89191e+03    0.00000e+00
   Total Energy    Temperature Pressure (bar)
    6.89191e+03    0.00000e+00    0.00000e+00

           Step           Time         Lambda
           3900     3900.00000        0.00000

   Energies (kJ/mol)
        G96Bond       G96Angle    Proper Dih.  Improper Dih.          LJ-14
    3.27173e+02    1.61449e+03    1.40378e+03    3.50956e+02    8.71228e+02
     Coulomb-14        LJ (SR)   Coulomb (SR)      Potential    Kinetic En.
    2.52487e+04   -4.53269e+03   -1.84001e+04    6.88351e+03    0.00000e+00
   Total Energy    Temperature Pressure (bar)
    6.88351e+03    0.00000e+00    0.00000e+00

           Step           Time         Lambda
           4000     4000.00000        0.00000

   Energies (kJ/mol)
        G96Bond       G96Angle    Proper Dih.  Improper Dih.          LJ-14
    3.27325e+02    1.61282e+03    1.40807e+03    3.52931e+02    8.75016e+02
     Coulomb-14        LJ (SR)   Coulomb (SR)      Potential    Kinetic En.
    2.52496e+04   -4.54308e+03   -1.84263e+04    6.85637e+03    0.00000e+00
   Total Energy    Temperature Pressure (bar)
    6.85637e+03    0.00000e+00    0.00000e+00

           Step           Time         Lambda
           4100     4100.00000        0.00000

   Energies (kJ/mol)
        G96Bond       G96Angle    Proper Dih.  Improper Dih.          LJ-14
    3.27392e+02    1.61246e+03    1.40786e+03    3.52795e+02    8.74998e+02
     Coulomb-14        LJ (SR)   Coulomb (SR)      Potential    Kinetic En.
    2.52498e+04   -4.54533e+03   -1.84273e+04    6.85267e+03    0.00000e+00
   Total Energy    Temperature Pressure (bar)
    6.85267e+03    0.00000e+00    0.00000e+00

           Step           Time         Lambda
           4200     4200.00000        0.00000

   Energies (kJ/mol)
        G96Bond       G96Angle    Proper Dih.  Improper Dih.          LJ-14
    3.27378e+02    1.61222e+03    1.40760e+03    3.52776e+02    8.75391e+02
     Coulomb-14        LJ (SR)   Coulomb (SR)      Potential    Kinetic En.
    2.52495e+04   -4.54787e+03   -1.84283e+04    6.84867e+03    0.00000e+00
   Total Energy    Temperature Pressure (bar)
    6.84867e+03    0.00000e+00    0.00000e+00

           Step           Time         Lambda
           4300     4300.00000        0.00000

   Energies (kJ/mol)
        G96Bond       G96Angle    Proper Dih.  Improper Dih.          LJ-14
    3.27411e+02    1.61198e+03    1.40734e+03    3.52764e+02    8.75715e+02
     Coulomb-14        LJ (SR)   Coulomb (SR)      Potential    Kinetic En.
    2.52492e+04   -4.54970e+03   -1.84288e+04    6.84590e+03    0.00000e+00
   Total Energy    Temperature Pressure (bar)
    6.84590e+03    0.00000e+00    0.00000e+00

           Step           Time         Lambda
           4400     4400.00000        0.00000

   Energies (kJ/mol)
        G96Bond       G96Angle    Proper Dih.  Improper Dih.          LJ-14
    3.27640e+02    1.61113e+03    1.40672e+03    3.52766e+02    8.76432e+02
     Coulomb-14        LJ (SR)   Coulomb (SR)      Potential    Kinetic En.
    2.52485e+04   -4.55522e+03   -1.84302e+04    6.83776e+03    0.00000e+00
   Total Energy    Temperature Pressure (bar)
    6.83776e+03    0.00000e+00    0.00000e+00

           Step           Time         Lambda
           4500     4500.00000        0.00000

   Energies (kJ/mol)
        G96Bond       G96Angle    Proper Dih.  Improper Dih.          LJ-14
    3.27485e+02    1.61078e+03    1.40670e+03    3.52817e+02    8.77021e+02
     Coulomb-14        LJ (SR)   Coulomb (SR)      Potential    Kinetic En.
    2.52482e+04   -4.55920e+03   -1.84321e+04    6.83164e+03    0.00000e+00
   Total Energy    Temperature Pressure (bar)
    6.83164e+03    0.00000e+00    0.00000e+00

           Step           Time         Lambda
           4600     4600.00000        0.00000

   Energies (kJ/mol)
        G96Bond       G96Angle    Proper Dih.  Improper Dih.          LJ-14
    3.27595e+02    1.61061e+03    1.40678e+03    3.52845e+02    8.77181e+02
     Coulomb-14        LJ (SR)   Coulomb (SR)      Potential    Kinetic En.
    2.52480e+04   -4.56151e+03   -1.84336e+04    6.82790e+03    0.00000e+00
   Total Energy    Temperature Pressure (bar)
    6.82790e+03    0.00000e+00    0.00000e+00

           Step           Time         Lambda
           4700     4700.00000        0.00000

   Energies (kJ/mol)
        G96Bond       G96Angle    Proper Dih.  Improper Dih.          LJ-14
    3.27515e+02    1.61042e+03    1.40711e+03    3.52870e+02    8.77734e+02
     Coulomb-14        LJ (SR)   Coulomb (SR)      Potential    Kinetic En.
    2.52477e+04   -4.56642e+03   -1.84370e+04    6.81990e+03    0.00000e+00
   Total Energy    Temperature Pressure (bar)
    6.81990e+03    0.00000e+00    0.00000e+00

           Step           Time         Lambda
           4800     4800.00000        0.00000

   Energies (kJ/mol)
        G96Bond       G96Angle    Proper Dih.  Improper Dih.          LJ-14
    3.26747e+02    1.60890e+03    1.40782e+03    3.52514e+02    8.80973e+02
     Coulomb-14        LJ (SR)   Coulomb (SR)      Potential    Kinetic En.
    2.52480e+04   -4.57649e+03   -1.84466e+04    6.80188e+03    0.00000e+00
   Total Energy    Temperature Pressure (bar)
    6.80188e+03    0.00000e+00    0.00000e+00

           Step           Time         Lambda
           4900     4900.00000        0.00000

   Energies (kJ/mol)
        G96Bond       G96Angle    Proper Dih.  Improper Dih.          LJ-14
    3.27771e+02    1.61045e+03    1.40825e+03    3.53040e+02    8.78359e+02
     Coulomb-14        LJ (SR)   Coulomb (SR)      Potential    Kinetic En.
    2.52470e+04   -4.57856e+03   -1.84473e+04    6.79899e+03    0.00000e+00
   Total Energy    Temperature Pressure (bar)
    6.79899e+03    0.00000e+00    0.00000e+00

           Step           Time         Lambda
           5000     5000.00000        0.00000

   Energies (kJ/mol)
        G96Bond       G96Angle    Proper Dih.  Improper Dih.          LJ-14
    3.27850e+02    1.61050e+03    1.40850e+03    3.53099e+02    8.78388e+02
     Coulomb-14        LJ (SR)   Coulomb (SR)      Potential    Kinetic En.
    2.52469e+04   -4.58056e+03   -1.84494e+04    6.79527e+03    0.00000e+00
   Total Energy    Temperature Pressure (bar)
    6.79527e+03    0.00000e+00    0.00000e+00

           Step           Time         Lambda
           5100     5100.00000        0.00000

   Energies (kJ/mol)
        G96Bond       G96Angle    Proper Dih.  Improper Dih.          LJ-14
    3.27873e+02    1.61060e+03    1.40881e+03    3.53187e+02    8.78466e+02
     Coulomb-14        LJ (SR)   Coulomb (SR)      Potential    Kinetic En.
    2.52467e+04   -4.58298e+03   -1.84521e+04    6.79055e+03    0.00000e+00
   Total Energy    Temperature Pressure (bar)
    6.79055e+03    0.00000e+00    0.00000e+00

           Step           Time         Lambda
           5200     5200.00000        0.00000

   Energies (kJ/mol)
        G96Bond       G96Angle    Proper Dih.  Improper Dih.          LJ-14
    3.28523e+02    1.61256e+03    1.41065e+03    3.54204e+02    8.78670e+02
     Coulomb-14        LJ (SR)   Coulomb (SR)      Potential    Kinetic En.
    2.52438e+04   -4.59244e+03   -1.84731e+04    6.76291e+03    0.00000e+00
   Total Energy    Temperature Pressure (bar)
    6.76291e+03    0.00000e+00    0.00000e+00

           Step           Time         Lambda
           5300     5300.00000        0.00000

   Energies (kJ/mol)
        G96Bond       G96Angle    Proper Dih.  Improper Dih.          LJ-14
    3.27762e+02    1.61225e+03    1.41070e+03    3.53620e+02    8.78513e+02
     Coulomb-14        LJ (SR)   Coulomb (SR)      Potential    Kinetic En.
    2.52453e+04   -4.59457e+03   -1.84751e+04    6.75848e+03    0.00000e+00
   Total Energy    Temperature Pressure (bar)
    6.75848e+03    0.00000e+00    0.00000e+00

           Step           Time         Lambda
           5400     5400.00000        0.00000

   Energies (kJ/mol)
        G96Bond       G96Angle    Proper Dih.  Improper Dih.          LJ-14
    3.27258e+02    1.61446e+03    1.41363e+03    3.53078e+02    8.76980e+02
     Coulomb-14        LJ (SR)   Coulomb (SR)      Potential    Kinetic En.
    2.52443e+04   -4.59994e+03   -1.84950e+04    6.73476e+03    0.00000e+00
   Total Energy    Temperature Pressure (bar)
    6.73476e+03    0.00000e+00    0.00000e+00

           Step           Time         Lambda
           5500     5500.00000        0.00000

   Energies (kJ/mol)
        G96Bond       G96Angle    Proper Dih.  Improper Dih.          LJ-14
    3.27345e+02    1.61497e+03    1.41352e+03    3.53517e+02    8.76800e+02
     Coulomb-14        LJ (SR)   Coulomb (SR)      Potential    Kinetic En.
    2.52439e+04   -4.60152e+03   -1.84980e+04    6.73049e+03    0.00000e+00
   Total Energy    Temperature Pressure (bar)
    6.73049e+03    0.00000e+00    0.00000e+00

           Step           Time         Lambda
           5600     5600.00000        0.00000

   Energies (kJ/mol)
        G96Bond       G96Angle    Proper Dih.  Improper Dih.          LJ-14
    3.27578e+02    1.61582e+03    1.41262e+03    3.53971e+02    8.76433e+02
     Coulomb-14        LJ (SR)   Coulomb (SR)      Potential    Kinetic En.
    2.52421e+04   -4.60286e+03   -1.85025e+04    6.72318e+03    0.00000e+00
   Total Energy    Temperature Pressure (bar)
    6.72318e+03    0.00000e+00    0.00000e+00

           Step           Time         Lambda
           5700     5700.00000        0.00000

   Energies (kJ/mol)
        G96Bond       G96Angle    Proper Dih.  Improper Dih.          LJ-14
    3.27863e+02    1.61682e+03    1.40928e+03    3.54416e+02    8.77309e+02
     Coulomb-14        LJ (SR)   Coulomb (SR)      Potential    Kinetic En.
    2.52365e+04   -4.60262e+03   -1.85073e+04    6.71228e+03    0.00000e+00
   Total Energy    Temperature Pressure (bar)
    6.71228e+03    0.00000e+00    0.00000e+00

           Step           Time         Lambda
           5800     5800.00000        0.00000

   Energies (kJ/mol)
        G96Bond       G96Angle    Proper Dih.  Improper Dih.          LJ-14
    3.27926e+02    1.61744e+03    1.40876e+03    3.54892e+02    8.77520e+02
     Coulomb-14        LJ (SR)   Coulomb (SR)      Potential    Kinetic En.
    2.52363e+04   -4.60465e+03   -1.85126e+04    6.70550e+03    0.00000e+00
   Total Energy    Temperature Pressure (bar)
    6.70550e+03    0.00000e+00    0.00000e+00

           Step           Time         Lambda
           5900     5900.00000        0.00000

   Energies (kJ/mol)
        G96Bond       G96Angle    Proper Dih.  Improper Dih.          LJ-14
    3.27497e+02    1.61857e+03    1.40749e+03    3.55585e+02    8.77813e+02
     Coulomb-14        LJ (SR)   Coulomb (SR)      Potential    Kinetic En.
    2.52384e+04   -4.61121e+03   -1.85259e+04    6.68831e+03    0.00000e+00
   Total Energy    Temperature Pressure (bar)
    6.68831e+03    0.00000e+00    0.00000e+00

           Step           Time         Lambda
           6000     6000.00000        0.00000

   Energies (kJ/mol)
        G96Bond       G96Angle    Proper Dih.  Improper Dih.          LJ-14
    3.27341e+02    1.61888e+03    1.40743e+03    3.55794e+02    8.77714e+02
     Coulomb-14        LJ (SR)   Coulomb (SR)      Potential    Kinetic En.
    2.52395e+04   -4.61322e+03   -1.85302e+04    6.68325e+03    0.00000e+00
   Total Energy    Temperature Pressure (bar)
    6.68325e+03    0.00000e+00    0.00000e+00

           Step           Time         Lambda
           6100     6100.00000        0.00000

   Energies (kJ/mol)
        G96Bond       G96Angle    Proper Dih.  Improper Dih.          LJ-14
    3.27227e+02    1.61917e+03    1.40753e+03    3.55988e+02    8.77552e+02
     Coulomb-14        LJ (SR)   Coulomb (SR)      Potential    Kinetic En.
    2.52405e+04   -4.61501e+03   -1.85344e+04    6.67858e+03    0.00000e+00
   Total Energy    Temperature Pressure (bar)
    6.67858e+03    0.00000e+00    0.00000e+00

           Step           Time         Lambda
           6200     6200.00000        0.00000

   Energies (kJ/mol)
        G96Bond       G96Angle    Proper Dih.  Improper Dih.          LJ-14
    3.27003e+02    1.61973e+03    1.40790e+03    3.56277e+02    8.77168e+02
     Coulomb-14        LJ (SR)   Coulomb (SR)      Potential    Kinetic En.
    2.52421e+04   -4.61740e+03   -1.85412e+04    6.67167e+03    0.00000e+00
   Total Energy    Temperature Pressure (bar)
    6.67167e+03    0.00000e+00    0.00000e+00

           Step           Time         Lambda
           6300     6300.00000        0.00000

   Energies (kJ/mol)
        G96Bond       G96Angle    Proper Dih.  Improper Dih.          LJ-14
    3.26701e+02    1.62076e+03    1.40882e+03    3.56785e+02    8.76446e+02
     Coulomb-14        LJ (SR)   Coulomb (SR)      Potential    Kinetic En.
    2.52447e+04   -4.61971e+03   -1.85529e+04    6.66161e+03    0.00000e+00
   Total Energy    Temperature Pressure (bar)
    6.66161e+03    0.00000e+00    0.00000e+00

           Step           Time         Lambda
           6400     6400.00000        0.00000

   Energies (kJ/mol)
        G96Bond       G96Angle    Proper Dih.  Improper Dih.          LJ-14
    3.26688e+02    1.62176e+03    1.41124e+03    3.57883e+02    8.75578e+02
     Coulomb-14        LJ (SR)   Coulomb (SR)      Potential    Kinetic En.
    2.52471e+04   -4.61926e+03   -1.85728e+04    6.64814e+03    0.00000e+00
   Total Energy    Temperature Pressure (bar)
    6.64814e+03    0.00000e+00    0.00000e+00

           Step           Time         Lambda
           6500     6500.00000        0.00000

   Energies (kJ/mol)
        G96Bond       G96Angle    Proper Dih.  Improper Dih.          LJ-14
    3.26693e+02    1.61897e+03    1.41239e+03    3.57853e+02    8.76625e+02
     Coulomb-14        LJ (SR)   Coulomb (SR)      Potential    Kinetic En.
    2.52402e+04   -4.61904e+03   -1.85743e+04    6.63934e+03    0.00000e+00
   Total Energy    Temperature Pressure (bar)
    6.63934e+03    0.00000e+00    0.00000e+00

           Step           Time         Lambda
           6600     6600.00000        0.00000

   Energies (kJ/mol)
        G96Bond       G96Angle    Proper Dih.  Improper Dih.          LJ-14
    3.26513e+02    1.61869e+03    1.41287e+03    3.58017e+02    8.76443e+02
     Coulomb-14        LJ (SR)   Coulomb (SR)      Potential    Kinetic En.
    2.52409e+04   -4.62098e+03   -1.85784e+04    6.63403e+03    0.00000e+00
   Total Energy    Temperature Pressure (bar)
    6.63403e+03    0.00000e+00    0.00000e+00

           Step           Time         Lambda
           6700     6700.00000        0.00000

   Energies (kJ/mol)
        G96Bond       G96Angle    Proper Dih.  Improper Dih.          LJ-14
    3.26328e+02    1.61856e+03    1.41343e+03    3.58264e+02    8.76144e+02
     Coulomb-14        LJ (SR)   Coulomb (SR)      Potential    Kinetic En.
    2.52418e+04   -4.62348e+03   -1.85833e+04    6.62782e+03    0.00000e+00
   Total Energy    Temperature Pressure (bar)
    6.62782e+03    0.00000e+00    0.00000e+00

           Step           Time         Lambda
           6800     6800.00000        0.00000

   Energies (kJ/mol)
        G96Bond       G96Angle    Proper Dih.  Improper Dih.          LJ-14
    3.26018e+02    1.61858e+03    1.41406e+03    3.58627e+02    8.75850e+02
     Coulomb-14        LJ (SR)   Coulomb (SR)      Potential    Kinetic En.
    2.52426e+04   -4.62631e+03   -1.85885e+04    6.62088e+03    0.00000e+00
   Total Energy    Temperature Pressure (bar)
    6.62088e+03    0.00000e+00    0.00000e+00

           Step           Time         Lambda
           6900     6900.00000        0.00000

   Energies (kJ/mol)
        G96Bond       G96Angle    Proper Dih.  Improper Dih.          LJ-14
    3.25979e+02    1.61857e+03    1.41439e+03    3.58745e+02    8.75622e+02
     Coulomb-14        LJ (SR)   Coulomb (SR)      Potential    Kinetic En.
    2.52430e+04   -4.62788e+03   -1.85914e+04    6.61704e+03    0.00000e+00
   Total Energy    Temperature Pressure (bar)
    6.61704e+03    0.00000e+00    0.00000e+00

           Step           Time         Lambda
           7000     7000.00000        0.00000

   Energies (kJ/mol)
        G96Bond       G96Angle    Proper Dih.  Improper Dih.          LJ-14
    3.25569e+02    1.61895e+03    1.41516e+03    3.59266e+02    8.75144e+02
     Coulomb-14        LJ (SR)   Coulomb (SR)      Potential    Kinetic En.
    2.52434e+04   -4.63168e+03   -1.85975e+04    6.60829e+03    0.00000e+00
   Total Energy    Temperature Pressure (bar)
    6.60829e+03    0.00000e+00    0.00000e+00

           Step           Time         Lambda
           7100     7100.00000        0.00000

   Energies (kJ/mol)
        G96Bond       G96Angle    Proper Dih.  Improper Dih.          LJ-14
    3.25414e+02    1.61935e+03    1.41569e+03    3.59246e+02    8.74760e+02
     Coulomb-14        LJ (SR)   Coulomb (SR)      Potential    Kinetic En.
    2.52435e+04   -4.63493e+03   -1.86016e+04    6.60142e+03    0.00000e+00
   Total Energy    Temperature Pressure (bar)
    6.60142e+03    0.00000e+00    0.00000e+00

           Step           Time         Lambda
           7200     7200.00000        0.00000

   Energies (kJ/mol)
        G96Bond       G96Angle    Proper Dih.  Improper Dih.          LJ-14
    3.25452e+02    1.61976e+03    1.41497e+03    3.58921e+02    8.74656e+02
     Coulomb-14        LJ (SR)   Coulomb (SR)      Potential    Kinetic En.
    2.52435e+04   -4.63589e+03   -1.86027e+04    6.59871e+03    0.00000e+00
   Total Energy    Temperature Pressure (bar)
    6.59871e+03    0.00000e+00    0.00000e+00

           Step           Time         Lambda
           7300     7300.00000        0.00000

   Energies (kJ/mol)
        G96Bond       G96Angle    Proper Dih.  Improper Dih.          LJ-14
    3.25431e+02    1.61986e+03    1.41443e+03    3.58802e+02    8.74734e+02
     Coulomb-14        LJ (SR)   Coulomb (SR)      Potential    Kinetic En.
    2.52436e+04   -4.63618e+03   -1.86033e+04    6.59738e+03    0.00000e+00
   Total Energy    Temperature Pressure (bar)
    6.59738e+03    0.00000e+00    0.00000e+00

           Step           Time         Lambda
           7400     7400.00000        0.00000

   Energies (kJ/mol)
        G96Bond       G96Angle    Proper Dih.  Improper Dih.          LJ-14
    3.25400e+02    1.61984e+03    1.41404e+03    3.58736e+02    8.74857e+02
     Coulomb-14        LJ (SR)   Coulomb (SR)      Potential    Kinetic En.
    2.52436e+04   -4.63642e+03   -1.86039e+04    6.59617e+03    0.00000e+00
   Total Energy    Temperature Pressure (bar)
    6.59617e+03    0.00000e+00    0.00000e+00

           Step           Time         Lambda
           7500     7500.00000        0.00000

   Energies (kJ/mol)
        G96Bond       G96Angle    Proper Dih.  Improper Dih.          LJ-14
    3.25369e+02    1.61981e+03    1.41381e+03    3.58720e+02    8.74971e+02
     Coulomb-14        LJ (SR)   Coulomb (SR)      Potential    Kinetic En.
    2.52436e+04   -4.63669e+03   -1.86045e+04    6.59511e+03    0.00000e+00
   Total Energy    Temperature Pressure (bar)
    6.59511e+03    0.00000e+00    0.00000e+00

           Step           Time         Lambda
           7600     7600.00000        0.00000

   Energies (kJ/mol)
        G96Bond       G96Angle    Proper Dih.  Improper Dih.          LJ-14
    3.25344e+02    1.61979e+03    1.41370e+03    3.58739e+02    8.75054e+02
     Coulomb-14        LJ (SR)   Coulomb (SR)      Potential    Kinetic En.
    2.52436e+04   -4.63697e+03   -1.86051e+04    6.59415e+03    0.00000e+00
   Total Energy    Temperature Pressure (bar)
    6.59415e+03    0.00000e+00    0.00000e+00

           Step           Time         Lambda
           7700     7700.00000        0.00000

   Energies (kJ/mol)
        G96Bond       G96Angle    Proper Dih.  Improper Dih.          LJ-14
    3.25325e+02    1.61980e+03    1.41367e+03    3.58781e+02    8.75106e+02
     Coulomb-14        LJ (SR)   Coulomb (SR)      Potential    Kinetic En.
    2.52435e+04   -4.63728e+03   -1.86056e+04    6.59326e+03    0.00000e+00
   Total Energy    Temperature Pressure (bar)
    6.59326e+03    0.00000e+00    0.00000e+00

           Step           Time         Lambda
           7800     7800.00000        0.00000

   Energies (kJ/mol)
        G96Bond       G96Angle    Proper Dih.  Improper Dih.          LJ-14
    3.25311e+02    1.61983e+03    1.41369e+03    3.58838e+02    8.75136e+02
     Coulomb-14        LJ (SR)   Coulomb (SR)      Potential    Kinetic En.
    2.52434e+04   -4.63758e+03   -1.86062e+04    6.59241e+03    0.00000e+00
   Total Energy    Temperature Pressure (bar)
    6.59241e+03    0.00000e+00    0.00000e+00

           Step           Time         Lambda
           7900     7900.00000        0.00000

   Energies (kJ/mol)
        G96Bond       G96Angle    Proper Dih.  Improper Dih.          LJ-14
    3.25300e+02    1.61988e+03    1.41375e+03    3.58905e+02    8.75149e+02
     Coulomb-14        LJ (SR)   Coulomb (SR)      Potential    Kinetic En.
    2.52433e+04   -4.63789e+03   -1.86068e+04    6.59161e+03    0.00000e+00
   Total Energy    Temperature Pressure (bar)
    6.59161e+03    0.00000e+00    0.00000e+00

           Step           Time         Lambda
           8000     8000.00000        0.00000

   Energies (kJ/mol)
        G96Bond       G96Angle    Proper Dih.  Improper Dih.          LJ-14
    3.25290e+02    1.61993e+03    1.41384e+03    3.58978e+02    8.75153e+02
     Coulomb-14        LJ (SR)   Coulomb (SR)      Potential    Kinetic En.
    2.52432e+04   -4.63819e+03   -1.86074e+04    6.59083e+03    0.00000e+00
   Total Energy    Temperature Pressure (bar)
    6.59083e+03    0.00000e+00    0.00000e+00

           Step           Time         Lambda
           8100     8100.00000        0.00000

   Energies (kJ/mol)
        G96Bond       G96Angle    Proper Dih.  Improper Dih.          LJ-14
    3.24853e+02    1.62258e+03    1.41800e+03    3.61303e+02    8.75378e+02
     Coulomb-14        LJ (SR)   Coulomb (SR)      Potential    Kinetic En.
    2.52411e+04   -4.64551e+03   -1.86285e+04    6.56921e+03    0.00000e+00
   Total Energy    Temperature Pressure (bar)
    6.56921e+03    0.00000e+00    0.00000e+00

           Step           Time         Lambda
           8200     8200.00000        0.00000

   Energies (kJ/mol)
        G96Bond       G96Angle    Proper Dih.  Improper Dih.          LJ-14
    3.24571e+02    1.62366e+03    1.41864e+03    3.61633e+02    8.75147e+02
     Coulomb-14        LJ (SR)   Coulomb (SR)      Potential    Kinetic En.
    2.52413e+04   -4.64694e+03   -1.86412e+04    6.55681e+03    0.00000e+00
   Total Energy    Temperature Pressure (bar)
    6.55681e+03    0.00000e+00    0.00000e+00

           Step           Time         Lambda
           8300     8300.00000        0.00000

   Energies (kJ/mol)
        G96Bond       G96Angle    Proper Dih.  Improper Dih.          LJ-14
    3.24377e+02    1.62312e+03    1.42022e+03    3.62039e+02    8.74701e+02
     Coulomb-14        LJ (SR)   Coulomb (SR)      Potential    Kinetic En.
    2.52411e+04   -4.64759e+03   -1.86456e+04    6.55244e+03    0.00000e+00
   Total Energy    Temperature Pressure (bar)
    6.55244e+03    0.00000e+00    0.00000e+00

           Step           Time         Lambda
           8400     8400.00000        0.00000

   Energies (kJ/mol)
        G96Bond       G96Angle    Proper Dih.  Improper Dih.          LJ-14
    3.24123e+02    1.62212e+03    1.42400e+03    3.62418e+02    8.73210e+02
     Coulomb-14        LJ (SR)   Coulomb (SR)      Potential    Kinetic En.
    2.52404e+04   -4.64808e+03   -1.86551e+04    6.54312e+03    0.00000e+00
   Total Energy    Temperature Pressure (bar)
    6.54312e+03    0.00000e+00    0.00000e+00

           Step           Time         Lambda
           8500     8500.00000        0.00000

   Energies (kJ/mol)
        G96Bond       G96Angle    Proper Dih.  Improper Dih.          LJ-14
    3.23813e+02    1.61962e+03    1.42850e+03    3.61841e+02    8.70972e+02
     Coulomb-14        LJ (SR)   Coulomb (SR)      Potential    Kinetic En.
    2.52409e+04   -4.65014e+03   -1.86646e+04    6.53088e+03    0.00000e+00
   Total Energy    Temperature Pressure (bar)
    6.53088e+03    0.00000e+00    0.00000e+00

           Step           Time         Lambda
           8600     8600.00000        0.00000

   Energies (kJ/mol)
        G96Bond       G96Angle    Proper Dih.  Improper Dih.          LJ-14
    3.22562e+02    1.61516e+03    1.42593e+03    3.62432e+02    8.68243e+02
     Coulomb-14        LJ (SR)   Coulomb (SR)      Potential    Kinetic En.
    2.52446e+04   -4.65463e+03   -1.86777e+04    6.50655e+03    0.00000e+00
   Total Energy    Temperature Pressure (bar)
    6.50655e+03    0.00000e+00    0.00000e+00

           Step           Time         Lambda
           8700     8700.00000        0.00000

   Energies (kJ/mol)
        G96Bond       G96Angle    Proper Dih.  Improper Dih.          LJ-14
    3.22307e+02    1.61545e+03    1.42190e+03    3.63591e+02    8.68076e+02
     Coulomb-14        LJ (SR)   Coulomb (SR)      Potential    Kinetic En.
    2.52463e+04   -4.65852e+03   -1.86841e+04    6.49498e+03    0.00000e+00
   Total Energy    Temperature Pressure (bar)
    6.49498e+03    0.00000e+00    0.00000e+00

           Step           Time         Lambda
           8800     8800.00000        0.00000

   Energies (kJ/mol)
        G96Bond       G96Angle    Proper Dih.  Improper Dih.          LJ-14
    3.22190e+02    1.61545e+03    1.41992e+03    3.63828e+02    8.68338e+02
     Coulomb-14        LJ (SR)   Coulomb (SR)      Potential    Kinetic En.
    2.52470e+04   -4.66157e+03   -1.86886e+04    6.48662e+03    0.00000e+00
   Total Energy    Temperature Pressure (bar)
    6.48662e+03    0.00000e+00    0.00000e+00

           Step           Time         Lambda
           8900     8900.00000        0.00000

   Energies (kJ/mol)
        G96Bond       G96Angle    Proper Dih.  Improper Dih.          LJ-14
    3.22114e+02    1.61624e+03    1.41966e+03    3.64164e+02    8.68677e+02
     Coulomb-14        LJ (SR)   Coulomb (SR)      Potential    Kinetic En.
    2.52468e+04   -4.66377e+03   -1.86935e+04    6.48031e+03    0.00000e+00
   Total Energy    Temperature Pressure (bar)
    6.48031e+03    0.00000e+00    0.00000e+00

           Step           Time         Lambda
           9000     9000.00000        0.00000

   Energies (kJ/mol)
        G96Bond       G96Angle    Proper Dih.  Improper Dih.          LJ-14
    3.21976e+02    1.61530e+03    1.42036e+03    3.64980e+02    8.69309e+02
     Coulomb-14        LJ (SR)   Coulomb (SR)      Potential    Kinetic En.
    2.52482e+04   -4.66814e+03   -1.87050e+04    6.46698e+03    0.00000e+00
   Total Energy    Temperature Pressure (bar)
    6.46698e+03    0.00000e+00    0.00000e+00

           Step           Time         Lambda
           9100     9100.00000        0.00000

   Energies (kJ/mol)
        G96Bond       G96Angle    Proper Dih.  Improper Dih.          LJ-14
    3.21666e+02    1.61391e+03    1.42308e+03    3.64871e+02    8.70176e+02
     Coulomb-14        LJ (SR)   Coulomb (SR)      Potential    Kinetic En.
    2.52489e+04   -4.67830e+03   -1.87122e+04    6.45213e+03    0.00000e+00
   Total Energy    Temperature Pressure (bar)
    6.45213e+03    0.00000e+00    0.00000e+00

           Step           Time         Lambda
           9200     9200.00000        0.00000

   Energies (kJ/mol)
        G96Bond       G96Angle    Proper Dih.  Improper Dih.          LJ-14
    3.21373e+02    1.61431e+03    1.42372e+03    3.64898e+02    8.71196e+02
     Coulomb-14        LJ (SR)   Coulomb (SR)      Potential    Kinetic En.
    2.52486e+04   -4.67951e+03   -1.87157e+04    6.44888e+03    0.00000e+00
   Total Energy    Temperature Pressure (bar)
    6.44888e+03    0.00000e+00    0.00000e+00

           Step           Time         Lambda
           9300     9300.00000        0.00000

   Energies (kJ/mol)
        G96Bond       G96Angle    Proper Dih.  Improper Dih.          LJ-14
    3.21521e+02    1.61421e+03    1.42522e+03    3.64966e+02    8.72125e+02
     Coulomb-14        LJ (SR)   Coulomb (SR)      Potential    Kinetic En.
    2.52484e+04   -4.68271e+03   -1.87205e+04    6.44323e+03    0.00000e+00
   Total Energy    Temperature Pressure (bar)
    6.44323e+03    0.00000e+00    0.00000e+00

           Step           Time         Lambda
           9400     9400.00000        0.00000

   Energies (kJ/mol)
        G96Bond       G96Angle    Proper Dih.  Improper Dih.          LJ-14
    3.21651e+02    1.61417e+03    1.42625e+03    3.64985e+02    8.72899e+02
     Coulomb-14        LJ (SR)   Coulomb (SR)      Potential    Kinetic En.
    2.52483e+04   -4.68588e+03   -1.87249e+04    6.43746e+03    0.00000e+00
   Total Energy    Temperature Pressure (bar)
    6.43746e+03    0.00000e+00    0.00000e+00

           Step           Time         Lambda
           9500     9500.00000        0.00000

   Energies (kJ/mol)
        G96Bond       G96Angle    Proper Dih.  Improper Dih.          LJ-14
    3.21555e+02    1.61398e+03    1.42453e+03    3.65077e+02    8.73423e+02
     Coulomb-14        LJ (SR)   Coulomb (SR)      Potential    Kinetic En.
    2.52492e+04   -4.68946e+03   -1.87303e+04    6.42807e+03    0.00000e+00
   Total Energy    Temperature Pressure (bar)
    6.42807e+03    0.00000e+00    0.00000e+00

           Step           Time         Lambda
           9600     9600.00000        0.00000

   Energies (kJ/mol)
        G96Bond       G96Angle    Proper Dih.  Improper Dih.          LJ-14
    3.21316e+02    1.61507e+03    1.42507e+03    3.65268e+02    8.73494e+02
     Coulomb-14        LJ (SR)   Coulomb (SR)      Potential    Kinetic En.
    2.52500e+04   -4.69593e+03   -1.87385e+04    6.41578e+03    0.00000e+00
   Total Energy    Temperature Pressure (bar)
    6.41578e+03    0.00000e+00    0.00000e+00

           Step           Time         Lambda
           9700     9700.00000        0.00000

   Energies (kJ/mol)
        G96Bond       G96Angle    Proper Dih.  Improper Dih.          LJ-14
    3.22518e+02    1.61936e+03    1.42979e+03    3.65840e+02    8.73407e+02
     Coulomb-14        LJ (SR)   Coulomb (SR)      Potential    Kinetic En.
    2.52492e+04   -4.70535e+03   -1.87468e+04    6.40789e+03    0.00000e+00
   Total Energy    Temperature Pressure (bar)
    6.40789e+03    0.00000e+00    0.00000e+00

           Step           Time         Lambda
           9800     9800.00000        0.00000

   Energies (kJ/mol)
        G96Bond       G96Angle    Proper Dih.  Improper Dih.          LJ-14
    3.21259e+02    1.61769e+03    1.43193e+03    3.65343e+02    8.73190e+02
     Coulomb-14        LJ (SR)   Coulomb (SR)      Potential    Kinetic En.
    2.52481e+04   -4.71009e+03   -1.87514e+04    6.39604e+03    0.00000e+00
   Total Energy    Temperature Pressure (bar)
    6.39604e+03    0.00000e+00    0.00000e+00

           Step           Time         Lambda
           9900     9900.00000        0.00000

   Energies (kJ/mol)
        G96Bond       G96Angle    Proper Dih.  Improper Dih.          LJ-14
    3.21263e+02    1.61795e+03    1.43272e+03    3.65396e+02    8.73335e+02
     Coulomb-14        LJ (SR)   Coulomb (SR)      Potential    Kinetic En.
    2.52480e+04   -4.71198e+03   -1.87529e+04    6.39377e+03    0.00000e+00
   Total Energy    Temperature Pressure (bar)
    6.39377e+03    0.00000e+00    0.00000e+00

           Step           Time         Lambda
          10000    10000.00000        0.00000

   Energies (kJ/mol)
        G96Bond       G96Angle    Proper Dih.  Improper Dih.          LJ-14
    3.21442e+02    1.62124e+03    1.43868e+03    3.66220e+02    8.74036e+02
     Coulomb-14        LJ (SR)   Coulomb (SR)      Potential    Kinetic En.
    2.52463e+04   -4.72656e+03   -1.87653e+04    6.37605e+03    0.00000e+00
   Total Energy    Temperature Pressure (bar)
    6.37605e+03    0.00000e+00    0.00000e+00

           Step           Time         Lambda
          10100    10100.00000        0.00000

   Energies (kJ/mol)
        G96Bond       G96Angle    Proper Dih.  Improper Dih.          LJ-14
    3.21859e+02    1.62391e+03    1.44361e+03    3.67019e+02    8.73831e+02
     Coulomb-14        LJ (SR)   Coulomb (SR)      Potential    Kinetic En.
    2.52455e+04   -4.73181e+03   -1.87810e+04    6.36289e+03    0.00000e+00
   Total Energy    Temperature Pressure (bar)
    6.36289e+03    0.00000e+00    0.00000e+00

           Step           Time         Lambda
          10200    10200.00000        0.00000

   Energies (kJ/mol)
        G96Bond       G96Angle    Proper Dih.  Improper Dih.          LJ-14
    3.21603e+02    1.62296e+03    1.44392e+03    3.66803e+02    8.74511e+02
     Coulomb-14        LJ (SR)   Coulomb (SR)      Potential    Kinetic En.
    2.52454e+04   -4.73577e+03   -1.87805e+04    6.35899e+03    0.00000e+00
   Total Energy    Temperature Pressure (bar)
    6.35899e+03    0.00000e+00    0.00000e+00

           Step           Time         Lambda
          10300    10300.00000        0.00000

   Energies (kJ/mol)
        G96Bond       G96Angle    Proper Dih.  Improper Dih.          LJ-14
    3.21400e+02    1.62264e+03    1.44490e+03    3.66922e+02    8.74879e+02
     Coulomb-14        LJ (SR)   Coulomb (SR)      Potential    Kinetic En.
    2.52455e+04   -4.73867e+03   -1.87836e+04    6.35395e+03    0.00000e+00
   Total Energy    Temperature Pressure (bar)
    6.35395e+03    0.00000e+00    0.00000e+00

           Step           Time         Lambda
          10400    10400.00000        0.00000

   Energies (kJ/mol)
        G96Bond       G96Angle    Proper Dih.  Improper Dih.          LJ-14
    3.21599e+02    1.62260e+03    1.44529e+03    3.67208e+02    8.74937e+02
     Coulomb-14        LJ (SR)   Coulomb (SR)      Potential    Kinetic En.
    2.52452e+04   -4.74027e+03   -1.87852e+04    6.35132e+03    0.00000e+00
   Total Energy    Temperature Pressure (bar)
    6.35132e+03    0.00000e+00    0.00000e+00

           Step           Time         Lambda
          10500    10500.00000        0.00000

   Energies (kJ/mol)
        G96Bond       G96Angle    Proper Dih.  Improper Dih.          LJ-14
    3.21558e+02    1.62286e+03    1.44574e+03    3.67566e+02    8.75537e+02
     Coulomb-14        LJ (SR)   Coulomb (SR)      Potential    Kinetic En.
    2.52446e+04   -4.74280e+03   -1.87886e+04    6.34641e+03    0.00000e+00
   Total Energy    Temperature Pressure (bar)
    6.34641e+03    0.00000e+00    0.00000e+00

           Step           Time         Lambda
          10600    10600.00000        0.00000

   Energies (kJ/mol)
        G96Bond       G96Angle    Proper Dih.  Improper Dih.          LJ-14
    3.21739e+02    1.62293e+03    1.44607e+03    3.67542e+02    8.75718e+02
     Coulomb-14        LJ (SR)   Coulomb (SR)      Potential    Kinetic En.
    2.52443e+04   -4.74365e+03   -1.87904e+04    6.34429e+03    0.00000e+00
   Total Energy    Temperature Pressure (bar)
    6.34429e+03    0.00000e+00    0.00000e+00

           Step           Time         Lambda
          10700    10700.00000        0.00000

   Energies (kJ/mol)
        G96Bond       G96Angle    Proper Dih.  Improper Dih.          LJ-14
    3.21538e+02    1.62306e+03    1.44651e+03    3.67466e+02    8.76019e+02
     Coulomb-14        LJ (SR)   Coulomb (SR)      Potential    Kinetic En.
    2.52442e+04   -4.74479e+03   -1.87932e+04    6.34090e+03    0.00000e+00
   Total Energy    Temperature Pressure (bar)
    6.34090e+03    0.00000e+00    0.00000e+00

           Step           Time         Lambda
          10800    10800.00000        0.00000

   Energies (kJ/mol)
        G96Bond       G96Angle    Proper Dih.  Improper Dih.          LJ-14
    3.21581e+02    1.62286e+03    1.44684e+03    3.67362e+02    8.76394e+02
     Coulomb-14        LJ (SR)   Coulomb (SR)      Potential    Kinetic En.
    2.52444e+04   -4.74566e+03   -1.87958e+04    6.33798e+03    0.00000e+00
   Total Energy    Temperature Pressure (bar)
    6.33798e+03    0.00000e+00    0.00000e+00

           Step           Time         Lambda
          10900    10900.00000        0.00000

   Energies (kJ/mol)
        G96Bond       G96Angle    Proper Dih.  Improper Dih.          LJ-14
    3.21554e+02    1.62269e+03    1.44716e+03    3.67385e+02    8.76488e+02
     Coulomb-14        LJ (SR)   Coulomb (SR)      Potential    Kinetic En.
    2.52444e+04   -4.74623e+03   -1.87974e+04    6.33605e+03    0.00000e+00
   Total Energy    Temperature Pressure (bar)
    6.33605e+03    0.00000e+00    0.00000e+00

           Step           Time         Lambda
          11000    11000.00000        0.00000

   Energies (kJ/mol)
        G96Bond       G96Angle    Proper Dih.  Improper Dih.          LJ-14
    3.21890e+02    1.62240e+03    1.44969e+03    3.67382e+02    8.76819e+02
     Coulomb-14        LJ (SR)   Coulomb (SR)      Potential    Kinetic En.
    2.52441e+04   -4.74752e+03   -1.88075e+04    6.32726e+03    0.00000e+00
   Total Energy    Temperature Pressure (bar)
    6.32726e+03    0.00000e+00    0.00000e+00

           Step           Time         Lambda
          11100    11100.00000        0.00000

   Energies (kJ/mol)
        G96Bond       G96Angle    Proper Dih.  Improper Dih.          LJ-14
    3.21849e+02    1.62306e+03    1.45187e+03    3.67454e+02    8.76572e+02
     Coulomb-14        LJ (SR)   Coulomb (SR)      Potential    Kinetic En.
    2.52433e+04   -4.74449e+03   -1.88170e+04    6.32269e+03    0.00000e+00
   Total Energy    Temperature Pressure (bar)
    6.32269e+03    0.00000e+00    0.00000e+00

           Step           Time         Lambda
          11200    11200.00000        0.00000

   Energies (kJ/mol)
        G96Bond       G96Angle    Proper Dih.  Improper Dih.          LJ-14
    3.22230e+02    1.62143e+03    1.45284e+03    3.66851e+02    8.77714e+02
     Coulomb-14        LJ (SR)   Coulomb (SR)      Potential    Kinetic En.
    2.52436e+04   -4.74509e+03   -1.88256e+04    6.31390e+03    0.00000e+00
   Total Energy    Temperature Pressure (bar)
    6.31390e+03    0.00000e+00    0.00000e+00

           Step           Time         Lambda
          11300    11300.00000        0.00000

   Energies (kJ/mol)
        G96Bond       G96Angle    Proper Dih.  Improper Dih.          LJ-14
    3.22258e+02    1.62116e+03    1.45289e+03    3.66941e+02    8.77685e+02
     Coulomb-14        LJ (SR)   Coulomb (SR)      Potential    Kinetic En.
    2.52441e+04   -4.74552e+03   -1.88269e+04    6.31265e+03    0.00000e+00
   Total Energy    Temperature Pressure (bar)
    6.31265e+03    0.00000e+00    0.00000e+00

           Step           Time         Lambda
          11400    11400.00000        0.00000

   Energies (kJ/mol)
        G96Bond       G96Angle    Proper Dih.  Improper Dih.          LJ-14
    3.22420e+02    1.61992e+03    1.45424e+03    3.66583e+02    8.77090e+02
     Coulomb-14        LJ (SR)   Coulomb (SR)      Potential    Kinetic En.
    2.52460e+04   -4.74670e+03   -1.88336e+04    6.30597e+03    0.00000e+00
   Total Energy    Temperature Pressure (bar)
    6.30597e+03    0.00000e+00    0.00000e+00

           Step           Time         Lambda
          11500    11500.00000        0.00000

   Energies (kJ/mol)
        G96Bond       G96Angle    Proper Dih.  Improper Dih.          LJ-14
    3.22544e+02    1.61753e+03    1.45374e+03    3.65912e+02    8.77094e+02
     Coulomb-14        LJ (SR)   Coulomb (SR)      Potential    Kinetic En.
    2.52488e+04   -4.74561e+03   -1.88396e+04    6.30049e+03    0.00000e+00
   Total Energy    Temperature Pressure (bar)
    6.30049e+03    0.00000e+00    0.00000e+00

           Step           Time         Lambda
          11600    11600.00000        0.00000

   Energies (kJ/mol)
        G96Bond       G96Angle    Proper Dih.  Improper Dih.          LJ-14
    3.22558e+02    1.61679e+03    1.45379e+03    3.65933e+02    8.77241e+02
     Coulomb-14        LJ (SR)   Coulomb (SR)      Potential    Kinetic En.
    2.52494e+04   -4.74640e+03   -1.88400e+04    6.29929e+03    0.00000e+00
   Total Energy    Temperature Pressure (bar)
    6.29929e+03    0.00000e+00    0.00000e+00

           Step           Time         Lambda
          11700    11700.00000        0.00000

   Energies (kJ/mol)
        G96Bond       G96Angle    Proper Dih.  Improper Dih.          LJ-14
    3.22549e+02    1.61556e+03    1.45390e+03    3.66007e+02    8.77456e+02
     Coulomb-14        LJ (SR)   Coulomb (SR)      Potential    Kinetic En.
    2.52502e+04   -4.74796e+03   -1.88412e+04    6.29653e+03    0.00000e+00
   Total Energy    Temperature Pressure (bar)
    6.29653e+03    0.00000e+00    0.00000e+00

           Step           Time         Lambda
          11800    11800.00000        0.00000

   Energies (kJ/mol)
        G96Bond       G96Angle    Proper Dih.  Improper Dih.          LJ-14
    3.22509e+02    1.61548e+03    1.45392e+03    3.66021e+02    8.77467e+02
     Coulomb-14        LJ (SR)   Coulomb (SR)      Potential    Kinetic En.
    2.52503e+04   -4.74815e+03   -1.88414e+04    6.29620e+03    0.00000e+00
   Total Energy    Temperature Pressure (bar)
    6.29620e+03    0.00000e+00    0.00000e+00

           Step           Time         Lambda
          11900    11900.00000        0.00000

   Energies (kJ/mol)
        G96Bond       G96Angle    Proper Dih.  Improper Dih.          LJ-14
    3.22505e+02    1.61539e+03    1.45395e+03    3.66033e+02    8.77475e+02
     Coulomb-14        LJ (SR)   Coulomb (SR)      Potential    Kinetic En.
    2.52504e+04   -4.74833e+03   -1.88415e+04    6.29588e+03    0.00000e+00
   Total Energy    Temperature Pressure (bar)
    6.29588e+03    0.00000e+00    0.00000e+00

           Step           Time         Lambda
          12000    12000.00000        0.00000

   Energies (kJ/mol)
        G96Bond       G96Angle    Proper Dih.  Improper Dih.          LJ-14
    3.22505e+02    1.61530e+03    1.45398e+03    3.66044e+02    8.77481e+02
     Coulomb-14        LJ (SR)   Coulomb (SR)      Potential    Kinetic En.
    2.52504e+04   -4.74851e+03   -1.88417e+04    6.29557e+03    0.00000e+00
   Total Energy    Temperature Pressure (bar)
    6.29557e+03    0.00000e+00    0.00000e+00

           Step           Time         Lambda
          12100    12100.00000        0.00000

   Energies (kJ/mol)
        G96Bond       G96Angle    Proper Dih.  Improper Dih.          LJ-14
    3.22687e+02    1.61490e+03    1.45407e+03    3.66067e+02    8.77493e+02
     Coulomb-14        LJ (SR)   Coulomb (SR)      Potential    Kinetic En.
    2.52506e+04   -4.74906e+03   -1.88421e+04    6.29467e+03    0.00000e+00
   Total Energy    Temperature Pressure (bar)
    6.29467e+03    0.00000e+00    0.00000e+00

           Step           Time         Lambda
          12200    12200.00000        0.00000

   Energies (kJ/mol)
        G96Bond       G96Angle    Proper Dih.  Improper Dih.          LJ-14
    3.22543e+02    1.61442e+03    1.45441e+03    3.66155e+02    8.77491e+02
     Coulomb-14        LJ (SR)   Coulomb (SR)      Potential    Kinetic En.
    2.52510e+04   -4.75042e+03   -1.88432e+04    6.29232e+03    0.00000e+00
   Total Energy    Temperature Pressure (bar)
    6.29232e+03    0.00000e+00    0.00000e+00

           Step           Time         Lambda
          12300    12300.00000        0.00000

   Energies (kJ/mol)
        G96Bond       G96Angle    Proper Dih.  Improper Dih.          LJ-14
    3.21833e+02    1.61489e+03    1.45471e+03    3.66060e+02    8.77484e+02
     Coulomb-14        LJ (SR)   Coulomb (SR)      Potential    Kinetic En.
    2.52510e+04   -4.75124e+03   -1.88438e+04    6.29101e+03    0.00000e+00
   Total Energy    Temperature Pressure (bar)
    6.29101e+03    0.00000e+00    0.00000e+00

           Step           Time         Lambda
          12400    12400.00000        0.00000

   Energies (kJ/mol)
        G96Bond       G96Angle    Proper Dih.  Improper Dih.          LJ-14
    3.22420e+02    1.61418e+03    1.45431e+03    3.66059e+02    8.77505e+02
     Coulomb-14        LJ (SR)   Coulomb (SR)      Potential    Kinetic En.
    2.52509e+04   -4.75224e+03   -1.88445e+04    6.28867e+03    0.00000e+00
   Total Energy    Temperature Pressure (bar)
    6.28867e+03    0.00000e+00    0.00000e+00

           Step           Time         Lambda
          12500    12500.00000        0.00000

   Energies (kJ/mol)
        G96Bond       G96Angle    Proper Dih.  Improper Dih.          LJ-14
    3.23110e+02    1.61323e+03    1.45313e+03    3.66055e+02    8.77644e+02
     Coulomb-14        LJ (SR)   Coulomb (SR)      Potential    Kinetic En.
    2.52511e+04   -4.75299e+03   -1.88456e+04    6.28567e+03    0.00000e+00
   Total Energy    Temperature Pressure (bar)
    6.28567e+03    0.00000e+00    0.00000e+00

           Step           Time         Lambda
          12600    12600.00000        0.00000

   Energies (kJ/mol)
        G96Bond       G96Angle    Proper Dih.  Improper Dih.          LJ-14
    3.22604e+02    1.61352e+03    1.45285e+03    3.66167e+02    8.77602e+02
     Coulomb-14        LJ (SR)   Coulomb (SR)      Potential    Kinetic En.
    2.52513e+04   -4.75377e+03   -1.88468e+04    6.28354e+03    0.00000e+00
   Total Energy    Temperature Pressure (bar)
    6.28354e+03    0.00000e+00    0.00000e+00

           Step           Time         Lambda
          12700    12700.00000        0.00000

   Energies (kJ/mol)
        G96Bond       G96Angle    Proper Dih.  Improper Dih.          LJ-14
    3.22566e+02    1.61357e+03    1.45315e+03    3.66229e+02    8.77473e+02
     Coulomb-14        LJ (SR)   Coulomb (SR)      Potential    Kinetic En.
    2.52516e+04   -4.75525e+03   -1.88490e+04    6.28034e+03    0.00000e+00
   Total Energy    Temperature Pressure (bar)
    6.28034e+03    0.00000e+00    0.00000e+00

           Step           Time         Lambda
          12800    12800.00000        0.00000

   Energies (kJ/mol)
        G96Bond       G96Angle    Proper Dih.  Improper Dih.          LJ-14
    3.22726e+02    1.61452e+03    1.45322e+03    3.65954e+02    8.77840e+02
     Coulomb-14        LJ (SR)   Coulomb (SR)      Potential    Kinetic En.
    2.52517e+04   -4.75848e+03   -1.88550e+04    6.27257e+03    0.00000e+00
   Total Energy    Temperature Pressure (bar)
    6.27257e+03    0.00000e+00    0.00000e+00

           Step           Time         Lambda
          12900    12900.00000        0.00000

   Energies (kJ/mol)
        G96Bond       G96Angle    Proper Dih.  Improper Dih.          LJ-14
    3.22631e+02    1.61396e+03    1.45358e+03    3.65785e+02    8.77868e+02
     Coulomb-14        LJ (SR)   Coulomb (SR)      Potential    Kinetic En.
    2.52526e+04   -4.75953e+03   -1.88557e+04    6.27121e+03    0.00000e+00
   Total Energy    Temperature Pressure (bar)
    6.27121e+03    0.00000e+00    0.00000e+00

           Step           Time         Lambda
          13000    13000.00000        0.00000

   Energies (kJ/mol)
        G96Bond       G96Angle    Proper Dih.  Improper Dih.          LJ-14
    3.22538e+02    1.61297e+03    1.45396e+03    3.65312e+02    8.77823e+02
     Coulomb-14        LJ (SR)   Coulomb (SR)      Potential    Kinetic En.
    2.52540e+04   -4.76110e+03   -1.88564e+04    6.26908e+03    0.00000e+00
   Total Energy    Temperature Pressure (bar)
    6.26908e+03    0.00000e+00    0.00000e+00

           Step           Time         Lambda
          13100    13100.00000        0.00000

   Energies (kJ/mol)
        G96Bond       G96Angle    Proper Dih.  Improper Dih.          LJ-14
    3.22224e+02    1.61218e+03    1.45425e+03    3.64722e+02    8.77709e+02
     Coulomb-14        LJ (SR)   Coulomb (SR)      Potential    Kinetic En.
    2.52554e+04   -4.76297e+03   -1.88574e+04    6.26618e+03    0.00000e+00
   Total Energy    Temperature Pressure (bar)
    6.26618e+03    0.00000e+00    0.00000e+00

           Step           Time         Lambda
          13200    13200.00000        0.00000

   Energies (kJ/mol)
        G96Bond       G96Angle    Proper Dih.  Improper Dih.          LJ-14
    3.22224e+02    1.61206e+03    1.45434e+03    3.64687e+02    8.77397e+02
     Coulomb-14        LJ (SR)   Coulomb (SR)      Potential    Kinetic En.
    2.52557e+04   -4.76384e+03   -1.88579e+04    6.26463e+03    0.00000e+00
   Total Energy    Temperature Pressure (bar)
    6.26463e+03    0.00000e+00    0.00000e+00

           Step           Time         Lambda
          13300    13300.00000        0.00000

   Energies (kJ/mol)
        G96Bond       G96Angle    Proper Dih.  Improper Dih.          LJ-14
    3.22224e+02    1.61226e+03    1.45444e+03    3.64628e+02    8.77028e+02
     Coulomb-14        LJ (SR)   Coulomb (SR)      Potential    Kinetic En.
    2.52557e+04   -4.76571e+03   -1.88596e+04    6.26096e+03    0.00000e+00
   Total Energy    Temperature Pressure (bar)
    6.26096e+03    0.00000e+00    0.00000e+00

           Step           Time         Lambda
          13400    13400.00000        0.00000

   Energies (kJ/mol)
        G96Bond       G96Angle    Proper Dih.  Improper Dih.          LJ-14
    3.22254e+02    1.61225e+03    1.45445e+03    3.64621e+02    8.77044e+02
     Coulomb-14        LJ (SR)   Coulomb (SR)      Potential    Kinetic En.
    2.52557e+04   -4.76583e+03   -1.88598e+04    6.26066e+03    0.00000e+00
   Total Energy    Temperature Pressure (bar)
    6.26066e+03    0.00000e+00    0.00000e+00

           Step           Time         Lambda
          13500    13500.00000        0.00000

   Energies (kJ/mol)
        G96Bond       G96Angle    Proper Dih.  Improper Dih.          LJ-14
    3.22261e+02    1.61229e+03    1.45447e+03    3.64618e+02    8.77026e+02
     Coulomb-14        LJ (SR)   Coulomb (SR)      Potential    Kinetic En.
    2.52557e+04   -4.76596e+03   -1.88600e+04    6.26037e+03    0.00000e+00
   Total Energy    Temperature Pressure (bar)
    6.26037e+03    0.00000e+00    0.00000e+00

           Step           Time         Lambda
          13600    13600.00000        0.00000

   Energies (kJ/mol)
        G96Bond       G96Angle    Proper Dih.  Improper Dih.          LJ-14
    3.22268e+02    1.61232e+03    1.45449e+03    3.64614e+02    8.77008e+02
     Coulomb-14        LJ (SR)   Coulomb (SR)      Potential    Kinetic En.
    2.52557e+04   -4.76609e+03   -1.88603e+04    6.26007e+03    0.00000e+00
   Total Energy    Temperature Pressure (bar)
    6.26007e+03    0.00000e+00    0.00000e+00

           Step           Time         Lambda
          13700    13700.00000        0.00000

   Energies (kJ/mol)
        G96Bond       G96Angle    Proper Dih.  Improper Dih.          LJ-14
    3.22275e+02    1.61236e+03    1.45451e+03    3.64611e+02    8.76991e+02
     Coulomb-14        LJ (SR)   Coulomb (SR)      Potential    Kinetic En.
    2.52557e+04   -4.76621e+03   -1.88605e+04    6.25977e+03    0.00000e+00
   Total Energy    Temperature Pressure (bar)
    6.25977e+03    0.00000e+00    0.00000e+00

           Step           Time         Lambda
          13800    13800.00000        0.00000

   Energies (kJ/mol)
        G96Bond       G96Angle    Proper Dih.  Improper Dih.          LJ-14
    3.22282e+02    1.61240e+03    1.45453e+03    3.64607e+02    8.76973e+02
     Coulomb-14        LJ (SR)   Coulomb (SR)      Potential    Kinetic En.
    2.52557e+04   -4.76632e+03   -1.88607e+04    6.25948e+03    0.00000e+00
   Total Energy    Temperature Pressure (bar)
    6.25948e+03    0.00000e+00    0.00000e+00

           Step           Time         Lambda
          13900    13900.00000        0.00000

   Energies (kJ/mol)
        G96Bond       G96Angle    Proper Dih.  Improper Dih.          LJ-14
    3.22290e+02    1.61244e+03    1.45456e+03    3.64603e+02    8.76956e+02
     Coulomb-14        LJ (SR)   Coulomb (SR)      Potential    Kinetic En.
    2.52558e+04   -4.76644e+03   -1.88610e+04    6.25918e+03    0.00000e+00
   Total Energy    Temperature Pressure (bar)
    6.25918e+03    0.00000e+00    0.00000e+00

           Step           Time         Lambda
          14000    14000.00000        0.00000

   Energies (kJ/mol)
        G96Bond       G96Angle    Proper Dih.  Improper Dih.          LJ-14
    3.22297e+02    1.61248e+03    1.45459e+03    3.64599e+02    8.76939e+02
     Coulomb-14        LJ (SR)   Coulomb (SR)      Potential    Kinetic En.
    2.52558e+04   -4.76655e+03   -1.88613e+04    6.25888e+03    0.00000e+00
   Total Energy    Temperature Pressure (bar)
    6.25888e+03    0.00000e+00    0.00000e+00

           Step           Time         Lambda
          14100    14100.00000        0.00000

   Energies (kJ/mol)
        G96Bond       G96Angle    Proper Dih.  Improper Dih.          LJ-14
    3.22339e+02    1.61286e+03    1.45489e+03    3.64576e+02    8.76834e+02
     Coulomb-14        LJ (SR)   Coulomb (SR)      Potential    Kinetic En.
    2.52559e+04   -4.76725e+03   -1.88636e+04    6.25659e+03    0.00000e+00
   Total Energy    Temperature Pressure (bar)
    6.25659e+03    0.00000e+00    0.00000e+00

           Step           Time         Lambda
          14200    14200.00000        0.00000

   Energies (kJ/mol)
        G96Bond       G96Angle    Proper Dih.  Improper Dih.          LJ-14
    3.22409e+02    1.61308e+03    1.45514e+03    3.64562e+02    8.76800e+02
     Coulomb-14        LJ (SR)   Coulomb (SR)      Potential    Kinetic En.
    2.52560e+04   -4.76758e+03   -1.88654e+04    6.25497e+03    0.00000e+00
   Total Energy    Temperature Pressure (bar)
    6.25497e+03    0.00000e+00    0.00000e+00

           Step           Time         Lambda
          14300    14300.00000        0.00000

   Energies (kJ/mol)
        G96Bond       G96Angle    Proper Dih.  Improper Dih.          LJ-14
    3.22473e+02    1.61323e+03    1.45539e+03    3.64534e+02    8.76961e+02
     Coulomb-14        LJ (SR)   Coulomb (SR)      Potential    Kinetic En.
    2.52558e+04   -4.76788e+03   -1.88672e+04    6.25324e+03    0.00000e+00
   Total Energy    Temperature Pressure (bar)
    6.25324e+03    0.00000e+00    0.00000e+00

           Step           Time         Lambda
          14400    14400.00000        0.00000

   Energies (kJ/mol)
        G96Bond       G96Angle    Proper Dih.  Improper Dih.          LJ-14
    3.22460e+02    1.61347e+03    1.45549e+03    3.64545e+02    8.76809e+02
     Coulomb-14        LJ (SR)   Coulomb (SR)      Potential    Kinetic En.
    2.52557e+04   -4.76807e+03   -1.88683e+04    6.25204e+03    0.00000e+00
   Total Energy    Temperature Pressure (bar)
    6.25204e+03    0.00000e+00    0.00000e+00

           Step           Time         Lambda
          14500    14500.00000        0.00000

   Energies (kJ/mol)
        G96Bond       G96Angle    Proper Dih.  Improper Dih.          LJ-14
    3.22520e+02    1.61351e+03    1.45560e+03    3.64530e+02    8.76817e+02
     Coulomb-14        LJ (SR)   Coulomb (SR)      Potential    Kinetic En.
    2.52555e+04   -4.76826e+03   -1.88691e+04    6.25108e+03    0.00000e+00
   Total Energy    Temperature Pressure (bar)
    6.25108e+03    0.00000e+00    0.00000e+00

           Step           Time         Lambda
          14600    14600.00000        0.00000

   Energies (kJ/mol)
        G96Bond       G96Angle    Proper Dih.  Improper Dih.          LJ-14
    3.22717e+02    1.61378e+03    1.45594e+03    3.64538e+02    8.76831e+02
     Coulomb-14        LJ (SR)   Coulomb (SR)      Potential    Kinetic En.
    2.52545e+04   -4.76913e+03   -1.88718e+04    6.24730e+03    0.00000e+00
   Total Energy    Temperature Pressure (bar)
    6.24730e+03    0.00000e+00    0.00000e+00

           Step           Time         Lambda
          14700    14700.00000        0.00000

   Energies (kJ/mol)
        G96Bond       G96Angle    Proper Dih.  Improper Dih.          LJ-14
    3.22798e+02    1.61402e+03    1.45648e+03    3.64578e+02    8.76752e+02
     Coulomb-14        LJ (SR)   Coulomb (SR)      Potential    Kinetic En.
    2.52536e+04   -4.76979e+03   -1.88735e+04    6.24492e+03    0.00000e+00
   Total Energy    Temperature Pressure (bar)
    6.24492e+03    0.00000e+00    0.00000e+00

           Step           Time         Lambda
          14800    14800.00000        0.00000

   Energies (kJ/mol)
        G96Bond       G96Angle    Proper Dih.  Improper Dih.          LJ-14
    3.23107e+02    1.61458e+03    1.45340e+03    3.64567e+02    8.76324e+02
     Coulomb-14        LJ (SR)   Coulomb (SR)      Potential    Kinetic En.
    2.52467e+04   -4.76892e+03   -1.88769e+04    6.23285e+03    0.00000e+00
   Total Energy    Temperature Pressure (bar)
    6.23285e+03    0.00000e+00    0.00000e+00

           Step           Time         Lambda
          14900    14900.00000        0.00000

   Energies (kJ/mol)
        G96Bond       G96Angle    Proper Dih.  Improper Dih.          LJ-14
    3.23217e+02    1.61377e+03    1.45365e+03    3.64451e+02    8.77501e+02
     Coulomb-14        LJ (SR)   Coulomb (SR)      Potential    Kinetic En.
    2.52436e+04   -4.76798e+03   -1.88780e+04    6.23016e+03    0.00000e+00
   Total Energy    Temperature Pressure (bar)
    6.23016e+03    0.00000e+00    0.00000e+00

           Step           Time         Lambda
          15000    15000.00000        0.00000

   Energies (kJ/mol)
        G96Bond       G96Angle    Proper Dih.  Improper Dih.          LJ-14
    3.23602e+02    1.61447e+03    1.45371e+03    3.64909e+02    8.77628e+02
     Coulomb-14        LJ (SR)   Coulomb (SR)      Potential    Kinetic En.
    2.52389e+04   -4.77049e+03   -1.88807e+04    6.22207e+03    0.00000e+00
   Total Energy    Temperature Pressure (bar)
    6.22207e+03    0.00000e+00    0.00000e+00

           Step           Time         Lambda
          15100    15100.00000        0.00000

   Energies (kJ/mol)
        G96Bond       G96Angle    Proper Dih.  Improper Dih.          LJ-14
    3.23624e+02    1.61465e+03    1.45345e+03    3.64935e+02    8.77490e+02
     Coulomb-14        LJ (SR)   Coulomb (SR)      Potential    Kinetic En.
    2.52386e+04   -4.77090e+03   -1.88809e+04    6.22095e+03    0.00000e+00
   Total Energy    Temperature Pressure (bar)
    6.22095e+03    0.00000e+00    0.00000e+00

           Step           Time         Lambda
          15200    15200.00000        0.00000

   Energies (kJ/mol)
        G96Bond       G96Angle    Proper Dih.  Improper Dih.          LJ-14
    3.23697e+02    1.61504e+03    1.45240e+03    3.65151e+02    8.77434e+02
     Coulomb-14        LJ (SR)   Coulomb (SR)      Potential    Kinetic En.
    2.52377e+04   -4.77166e+03   -1.88816e+04    6.21820e+03    0.00000e+00
   Total Energy    Temperature Pressure (bar)
    6.21820e+03    0.00000e+00    0.00000e+00

           Step           Time         Lambda
          15300    15300.00000        0.00000

   Energies (kJ/mol)
        G96Bond       G96Angle    Proper Dih.  Improper Dih.          LJ-14
    3.23830e+02    1.61515e+03    1.45160e+03    3.65195e+02    8.77941e+02
     Coulomb-14        LJ (SR)   Coulomb (SR)      Potential    Kinetic En.
    2.52365e+04   -4.77288e+03   -1.88819e+04    6.21541e+03    0.00000e+00
   Total Energy    Temperature Pressure (bar)
    6.21541e+03    0.00000e+00    0.00000e+00

           Step           Time         Lambda
          15400    15400.00000        0.00000

   Energies (kJ/mol)
        G96Bond       G96Angle    Proper Dih.  Improper Dih.          LJ-14
    3.23717e+02    1.61470e+03    1.45116e+03    3.65644e+02    8.78195e+02
     Coulomb-14        LJ (SR)   Coulomb (SR)      Potential    Kinetic En.
    2.52366e+04   -4.77654e+03   -1.88852e+04    6.20820e+03    0.00000e+00
   Total Energy    Temperature Pressure (bar)
    6.20820e+03    0.00000e+00    0.00000e+00

           Step           Time         Lambda
          15500    15500.00000        0.00000

   Energies (kJ/mol)
        G96Bond       G96Angle    Proper Dih.  Improper Dih.          LJ-14
    3.23568e+02    1.61426e+03    1.45122e+03    3.66145e+02    8.78680e+02
     Coulomb-14        LJ (SR)   Coulomb (SR)      Potential    Kinetic En.
    2.52373e+04   -4.78013e+03   -1.88887e+04    6.20230e+03    0.00000e+00
   Total Energy    Temperature Pressure (bar)
    6.20230e+03    0.00000e+00    0.00000e+00

           Step           Time         Lambda
          15600    15600.00000        0.00000

   Energies (kJ/mol)
        G96Bond       G96Angle    Proper Dih.  Improper Dih.          LJ-14
    3.23569e+02    1.61412e+03    1.45124e+03    3.66196e+02    8.78836e+02
     Coulomb-14        LJ (SR)   Coulomb (SR)      Potential    Kinetic En.
    2.52373e+04   -4.78119e+03   -1.88890e+04    6.20106e+03    0.00000e+00
   Total Energy    Temperature Pressure (bar)
    6.20106e+03    0.00000e+00    0.00000e+00

           Step           Time         Lambda
          15700    15700.00000        0.00000

   Energies (kJ/mol)
        G96Bond       G96Angle    Proper Dih.  Improper Dih.          LJ-14
    3.23532e+02    1.61403e+03    1.45129e+03    3.66270e+02    8.79004e+02
     Coulomb-14        LJ (SR)   Coulomb (SR)      Potential    Kinetic En.
    2.52374e+04   -4.78257e+03   -1.88895e+04    6.19942e+03    0.00000e+00
   Total Energy    Temperature Pressure (bar)
    6.19942e+03    0.00000e+00    0.00000e+00

           Step           Time         Lambda
          15800    15800.00000        0.00000

   Energies (kJ/mol)
        G96Bond       G96Angle    Proper Dih.  Improper Dih.          LJ-14
    3.23496e+02    1.61392e+03    1.45143e+03    3.66585e+02    8.79649e+02
     Coulomb-14        LJ (SR)   Coulomb (SR)      Potential    Kinetic En.
    2.52372e+04   -4.78798e+03   -1.88910e+04    6.19329e+03    0.00000e+00
   Total Energy    Temperature Pressure (bar)
    6.19329e+03    0.00000e+00    0.00000e+00

           Step           Time         Lambda
          15900    15900.00000        0.00000

   Energies (kJ/mol)
        G96Bond       G96Angle    Proper Dih.  Improper Dih.          LJ-14
    3.23531e+02    1.61397e+03    1.45141e+03    3.66643e+02    8.79701e+02
     Coulomb-14        LJ (SR)   Coulomb (SR)      Potential    Kinetic En.
    2.52371e+04   -4.78867e+03   -1.88912e+04    6.19251e+03    0.00000e+00
   Total Energy    Temperature Pressure (bar)
    6.19251e+03    0.00000e+00    0.00000e+00

           Step           Time         Lambda
          16000    16000.00000        0.00000

   Energies (kJ/mol)
        G96Bond       G96Angle    Proper Dih.  Improper Dih.          LJ-14
    3.23544e+02    1.61413e+03    1.45131e+03    3.66876e+02    8.80038e+02
     Coulomb-14        LJ (SR)   Coulomb (SR)      Potential    Kinetic En.
    2.52368e+04   -4.79146e+03   -1.88918e+04    6.18940e+03    0.00000e+00
   Total Energy    Temperature Pressure (bar)
    6.18940e+03    0.00000e+00    0.00000e+00

           Step           Time         Lambda
          16100    16100.00000        0.00000

   Energies (kJ/mol)
        G96Bond       G96Angle    Proper Dih.  Improper Dih.          LJ-14
    3.23547e+02    1.61424e+03    1.45123e+03    3.67008e+02    8.80256e+02
     Coulomb-14        LJ (SR)   Coulomb (SR)      Potential    Kinetic En.
    2.52366e+04   -4.79279e+03   -1.88922e+04    6.18788e+03    0.00000e+00
   Total Energy    Temperature Pressure (bar)
    6.18788e+03    0.00000e+00    0.00000e+00

           Step           Time         Lambda
          16200    16200.00000        0.00000

   Energies (kJ/mol)
        G96Bond       G96Angle    Proper Dih.  Improper Dih.          LJ-14
    3.23753e+02    1.61659e+03    1.45152e+03    3.68580e+02    8.81548e+02
     Coulomb-14        LJ (SR)   Coulomb (SR)      Potential    Kinetic En.
    2.52335e+04   -4.80438e+03   -1.88959e+04    6.17522e+03    0.00000e+00
   Total Energy    Temperature Pressure (bar)
    6.17522e+03    0.00000e+00    0.00000e+00

           Step           Time         Lambda
          16300    16300.00000        0.00000

   Energies (kJ/mol)
        G96Bond       G96Angle    Proper Dih.  Improper Dih.          LJ-14
    3.23693e+02    1.61669e+03    1.45177e+03    3.68493e+02    8.81444e+02
     Coulomb-14        LJ (SR)   Coulomb (SR)      Potential    Kinetic En.
    2.52330e+04   -4.80499e+03   -1.88958e+04    6.17433e+03    0.00000e+00
   Total Energy    Temperature Pressure (bar)
    6.17433e+03    0.00000e+00    0.00000e+00

           Step           Time         Lambda
          16400    16400.00000        0.00000

   Energies (kJ/mol)
        G96Bond       G96Angle    Proper Dih.  Improper Dih.          LJ-14
    3.23862e+02    1.61774e+03    1.45063e+03    3.68731e+02    8.80943e+02
     Coulomb-14        LJ (SR)   Coulomb (SR)      Potential    Kinetic En.
    2.52315e+04   -4.80694e+03   -1.88964e+04    6.17009e+03    0.00000e+00
   Total Energy    Temperature Pressure (bar)
    6.17009e+03    0.00000e+00    0.00000e+00

           Step           Time         Lambda
          16500    16500.00000        0.00000

   Energies (kJ/mol)
        G96Bond       G96Angle    Proper Dih.  Improper Dih.          LJ-14
    3.23840e+02    1.61854e+03    1.45051e+03    3.68804e+02    8.80612e+02
     Coulomb-14        LJ (SR)   Coulomb (SR)      Potential    Kinetic En.
    2.52307e+04   -4.80828e+03   -1.88966e+04    6.16813e+03    0.00000e+00
   Total Energy    Temperature Pressure (bar)
    6.16813e+03    0.00000e+00    0.00000e+00

           Step           Time         Lambda
          16600    16600.00000        0.00000

   Energies (kJ/mol)
        G96Bond       G96Angle    Proper Dih.  Improper Dih.          LJ-14
    3.23975e+02    1.61957e+03    1.45131e+03    3.69081e+02    8.80811e+02
     Coulomb-14        LJ (SR)   Coulomb (SR)      Potential    Kinetic En.
    2.52287e+04   -4.81162e+03   -1.88984e+04    6.16340e+03    0.00000e+00
   Total Energy    Temperature Pressure (bar)
    6.16340e+03    0.00000e+00    0.00000e+00

           Step           Time         Lambda
          16700    16700.00000        0.00000

   Energies (kJ/mol)
        G96Bond       G96Angle    Proper Dih.  Improper Dih.          LJ-14
    3.24210e+02    1.62195e+03    1.45225e+03    3.69295e+02    8.81571e+02
     Coulomb-14        LJ (SR)   Coulomb (SR)      Potential    Kinetic En.
    2.52267e+04   -4.81561e+03   -1.89053e+04    6.15506e+03    0.00000e+00
   Total Energy    Temperature Pressure (bar)
    6.15506e+03    0.00000e+00    0.00000e+00

           Step           Time         Lambda
          16800    16800.00000        0.00000

   Energies (kJ/mol)
        G96Bond       G96Angle    Proper Dih.  Improper Dih.          LJ-14
    3.25195e+02    1.62209e+03    1.45315e+03    3.69878e+02    8.81298e+02
     Coulomb-14        LJ (SR)   Coulomb (SR)      Potential    Kinetic En.
    2.52281e+04   -4.81662e+03   -1.89106e+04    6.15242e+03    0.00000e+00
   Total Energy    Temperature Pressure (bar)
    6.15242e+03    0.00000e+00    0.00000e+00

           Step           Time         Lambda
          16900    16900.00000        0.00000

   Energies (kJ/mol)
        G96Bond       G96Angle    Proper Dih.  Improper Dih.          LJ-14
    3.24151e+02    1.62179e+03    1.45350e+03    3.69839e+02    8.81949e+02
     Coulomb-14        LJ (SR)   Coulomb (SR)      Potential    Kinetic En.
    2.52268e+04   -4.81701e+03   -1.89105e+04    6.15055e+03    0.00000e+00
   Total Energy    Temperature Pressure (bar)
    6.15055e+03    0.00000e+00    0.00000e+00

           Step           Time         Lambda
          17000    17000.00000        0.00000

   Energies (kJ/mol)
        G96Bond       G96Angle    Proper Dih.  Improper Dih.          LJ-14
    3.24053e+02    1.62205e+03    1.45501e+03    3.70016e+02    8.82255e+02
     Coulomb-14        LJ (SR)   Coulomb (SR)      Potential    Kinetic En.
    2.52267e+04   -4.81887e+03   -1.89147e+04    6.14653e+03    0.00000e+00
   Total Energy    Temperature Pressure (bar)
    6.14653e+03    0.00000e+00    0.00000e+00

           Step           Time         Lambda
          17100    17100.00000        0.00000

   Energies (kJ/mol)
        G96Bond       G96Angle    Proper Dih.  Improper Dih.          LJ-14
    3.24062e+02    1.62203e+03    1.45534e+03    3.70079e+02    8.82380e+02
     Coulomb-14        LJ (SR)   Coulomb (SR)      Potential    Kinetic En.
    2.52268e+04   -4.81932e+03   -1.89158e+04    6.14558e+03    0.00000e+00
   Total Energy    Temperature Pressure (bar)
    6.14558e+03    0.00000e+00    0.00000e+00

           Step           Time         Lambda
          17200    17200.00000        0.00000

   Energies (kJ/mol)
        G96Bond       G96Angle    Proper Dih.  Improper Dih.          LJ-14
    3.24082e+02    1.62207e+03    1.45552e+03    3.70094e+02    8.82421e+02
     Coulomb-14        LJ (SR)   Coulomb (SR)      Potential    Kinetic En.
    2.52268e+04   -4.81954e+03   -1.89164e+04    6.14502e+03    0.00000e+00
   Total Energy    Temperature Pressure (bar)
    6.14502e+03    0.00000e+00    0.00000e+00

           Step           Time         Lambda
          17300    17300.00000        0.00000

   Energies (kJ/mol)
        G96Bond       G96Angle    Proper Dih.  Improper Dih.          LJ-14
    3.24051e+02    1.62213e+03    1.45578e+03    3.70118e+02    8.82520e+02
     Coulomb-14        LJ (SR)   Coulomb (SR)      Potential    Kinetic En.
    2.52268e+04   -4.81985e+03   -1.89173e+04    6.14421e+03    0.00000e+00
   Total Energy    Temperature Pressure (bar)
    6.14421e+03    0.00000e+00    0.00000e+00

           Step           Time         Lambda
          17400    17400.00000        0.00000

   Energies (kJ/mol)
        G96Bond       G96Angle    Proper Dih.  Improper Dih.          LJ-14
    3.24032e+02    1.62228e+03    1.45624e+03    3.70146e+02    8.82698e+02
     Coulomb-14        LJ (SR)   Coulomb (SR)      Potential    Kinetic En.
    2.52267e+04   -4.82044e+03   -1.89190e+04    6.14262e+03    0.00000e+00
   Total Energy    Temperature Pressure (bar)
    6.14262e+03    0.00000e+00    0.00000e+00

           Step           Time         Lambda
          17500    17500.00000        0.00000

   Energies (kJ/mol)
        G96Bond       G96Angle    Proper Dih.  Improper Dih.          LJ-14
    3.24018e+02    1.62236e+03    1.45642e+03    3.70155e+02    8.82775e+02
     Coulomb-14        LJ (SR)   Coulomb (SR)      Potential    Kinetic En.
    2.52266e+04   -4.82068e+03   -1.89198e+04    6.14191e+03    0.00000e+00
   Total Energy    Temperature Pressure (bar)
    6.14191e+03    0.00000e+00    0.00000e+00

           Step           Time         Lambda
          17600    17600.00000        0.00000

   Energies (kJ/mol)
        G96Bond       G96Angle    Proper Dih.  Improper Dih.          LJ-14
    3.24003e+02    1.62252e+03    1.45669e+03    3.70169e+02    8.82907e+02
     Coulomb-14        LJ (SR)   Coulomb (SR)      Potential    Kinetic En.
    2.52265e+04   -4.82109e+03   -1.89211e+04    6.14064e+03    0.00000e+00
   Total Energy    Temperature Pressure (bar)
    6.14064e+03    0.00000e+00    0.00000e+00

           Step           Time         Lambda
          17700    17700.00000        0.00000

   Energies (kJ/mol)
        G96Bond       G96Angle    Proper Dih.  Improper Dih.          LJ-14
    3.24058e+02    1.62302e+03    1.45705e+03    3.70283e+02    8.83178e+02
     Coulomb-14        LJ (SR)   Coulomb (SR)      Potential    Kinetic En.
    2.52261e+04   -4.82214e+03   -1.89245e+04    6.13705e+03    0.00000e+00
   Total Energy    Temperature Pressure (bar)
    6.13705e+03    0.00000e+00    0.00000e+00

           Step           Time         Lambda
          17800    17800.00000        0.00000

   Energies (kJ/mol)
        G96Bond       G96Angle    Proper Dih.  Improper Dih.          LJ-14
    3.23974e+02    1.62319e+03    1.45715e+03    3.70297e+02    8.83262e+02
     Coulomb-14        LJ (SR)   Coulomb (SR)      Potential    Kinetic En.
    2.52260e+04   -4.82254e+03   -1.89256e+04    6.13574e+03    0.00000e+00
   Total Energy    Temperature Pressure (bar)
    6.13574e+03    0.00000e+00    0.00000e+00

           Step           Time         Lambda
          17900    17900.00000        0.00000

   Energies (kJ/mol)
        G96Bond       G96Angle    Proper Dih.  Improper Dih.          LJ-14
    3.23827e+02    1.62556e+03    1.45575e+03    3.71230e+02    8.84103e+02
     Coulomb-14        LJ (SR)   Coulomb (SR)      Potential    Kinetic En.
    2.52246e+04   -4.82701e+03   -1.89358e+04    6.12226e+03    0.00000e+00
   Total Energy    Temperature Pressure (bar)
    6.12226e+03    0.00000e+00    0.00000e+00

           Step           Time         Lambda
          18000    18000.00000        0.00000

   Energies (kJ/mol)
        G96Bond       G96Angle    Proper Dih.  Improper Dih.          LJ-14
    3.23757e+02    1.62552e+03    1.45604e+03    3.71337e+02    8.84038e+02
     Coulomb-14        LJ (SR)   Coulomb (SR)      Potential    Kinetic En.
    2.52250e+04   -4.82698e+03   -1.89369e+04    6.12178e+03    0.00000e+00
   Total Energy    Temperature Pressure (bar)
    6.12178e+03    0.00000e+00    0.00000e+00

           Step           Time         Lambda
          18100    18100.00000        0.00000

   Energies (kJ/mol)
        G96Bond       G96Angle    Proper Dih.  Improper Dih.          LJ-14
    3.23481e+02    1.62634e+03    1.45783e+03    3.71762e+02    8.84146e+02
     Coulomb-14        LJ (SR)   Coulomb (SR)      Potential    Kinetic En.
    2.52248e+04   -4.82817e+03   -1.89430e+04    6.11720e+03    0.00000e+00
   Total Energy    Temperature Pressure (bar)
    6.11720e+03    0.00000e+00    0.00000e+00

           Step           Time         Lambda
          18200    18200.00000        0.00000

   Energies (kJ/mol)
        G96Bond       G96Angle    Proper Dih.  Improper Dih.          LJ-14
    3.23491e+02    1.62681e+03    1.45781e+03    3.71828e+02    8.83568e+02
     Coulomb-14        LJ (SR)   Coulomb (SR)      Potential    Kinetic En.
    2.52248e+04   -4.82835e+03   -1.89433e+04    6.11668e+03    0.00000e+00
   Total Energy    Temperature Pressure (bar)
    6.11668e+03    0.00000e+00    0.00000e+00

           Step           Time         Lambda
          18300    18300.00000        0.00000

   Energies (kJ/mol)
        G96Bond       G96Angle    Proper Dih.  Improper Dih.          LJ-14
    3.24048e+02    1.62693e+03    1.45807e+03    3.71858e+02    8.83196e+02
     Coulomb-14        LJ (SR)   Coulomb (SR)      Potential    Kinetic En.
    2.52247e+04   -4.82885e+03   -1.89446e+04    6.11533e+03    0.00000e+00
   Total Energy    Temperature Pressure (bar)
    6.11533e+03    0.00000e+00    0.00000e+00

           Step           Time         Lambda
          18400    18400.00000        0.00000

   Energies (kJ/mol)
        G96Bond       G96Angle    Proper Dih.  Improper Dih.          LJ-14
    3.23372e+02    1.62752e+03    1.45902e+03    3.72134e+02    8.83549e+02
     Coulomb-14        LJ (SR)   Coulomb (SR)      Potential    Kinetic En.
    2.52242e+04   -4.83002e+03   -1.89479e+04    6.11182e+03    0.00000e+00
   Total Energy    Temperature Pressure (bar)
    6.11182e+03    0.00000e+00    0.00000e+00

           Step           Time         Lambda
          18500    18500.00000        0.00000

   Energies (kJ/mol)
        G96Bond       G96Angle    Proper Dih.  Improper Dih.          LJ-14
    3.23278e+02    1.62736e+03    1.45924e+03    3.72132e+02    8.83869e+02
     Coulomb-14        LJ (SR)   Coulomb (SR)      Potential    Kinetic En.
    2.52241e+04   -4.83027e+03   -1.89491e+04    6.11061e+03    0.00000e+00
   Total Energy    Temperature Pressure (bar)
    6.11061e+03    0.00000e+00    0.00000e+00

           Step           Time         Lambda
          18600    18600.00000        0.00000

   Energies (kJ/mol)
        G96Bond       G96Angle    Proper Dih.  Improper Dih.          LJ-14
    3.23353e+02    1.62725e+03    1.45917e+03    3.72145e+02    8.83857e+02
     Coulomb-14        LJ (SR)   Coulomb (SR)      Potential    Kinetic En.
    2.52240e+04   -4.83036e+03   -1.89499e+04    6.10956e+03    0.00000e+00
   Total Energy    Temperature Pressure (bar)
    6.10956e+03    0.00000e+00    0.00000e+00

           Step           Time         Lambda
          18700    18700.00000        0.00000

   Energies (kJ/mol)
        G96Bond       G96Angle    Proper Dih.  Improper Dih.          LJ-14
    3.23342e+02    1.62792e+03    1.45613e+03    3.72293e+02    8.83926e+02
     Coulomb-14        LJ (SR)   Coulomb (SR)      Potential    Kinetic En.
    2.52234e+04   -4.83021e+03   -1.89524e+04    6.10445e+03    0.00000e+00
   Total Energy    Temperature Pressure (bar)
    6.10445e+03    0.00000e+00    0.00000e+00

           Step           Time         Lambda
          18800    18800.00000        0.00000

   Energies (kJ/mol)
        G96Bond       G96Angle    Proper Dih.  Improper Dih.          LJ-14
    3.23274e+02    1.62913e+03    1.45374e+03    3.72345e+02    8.83574e+02
     Coulomb-14        LJ (SR)   Coulomb (SR)      Potential    Kinetic En.
    2.52228e+04   -4.83142e+03   -1.89541e+04    6.09937e+03    0.00000e+00
   Total Energy    Temperature Pressure (bar)
    6.09937e+03    0.00000e+00    0.00000e+00

           Step           Time         Lambda
          18900    18900.00000        0.00000

   Energies (kJ/mol)
        G96Bond       G96Angle    Proper Dih.  Improper Dih.          LJ-14
    3.23262e+02    1.62963e+03    1.45265e+03    3.72389e+02    8.83514e+02
     Coulomb-14        LJ (SR)   Coulomb (SR)      Potential    Kinetic En.
    2.52225e+04   -4.83165e+03   -1.89552e+04    6.09706e+03    0.00000e+00
   Total Energy    Temperature Pressure (bar)
    6.09706e+03    0.00000e+00    0.00000e+00

           Step           Time         Lambda
          19000    19000.00000        0.00000

   Energies (kJ/mol)
        G96Bond       G96Angle    Proper Dih.  Improper Dih.          LJ-14
    3.23264e+02    1.63092e+03    1.45029e+03    3.72489e+02    8.83245e+02
     Coulomb-14        LJ (SR)   Coulomb (SR)      Potential    Kinetic En.
    2.52217e+04   -4.83250e+03   -1.89580e+04    6.09142e+03    0.00000e+00
   Total Energy    Temperature Pressure (bar)
    6.09142e+03    0.00000e+00    0.00000e+00

           Step           Time         Lambda
          19100    19100.00000        0.00000

   Energies (kJ/mol)
        G96Bond       G96Angle    Proper Dih.  Improper Dih.          LJ-14
    3.23947e+02    1.63162e+03    1.44865e+03    3.72573e+02    8.83190e+02
     Coulomb-14        LJ (SR)   Coulomb (SR)      Potential    Kinetic En.
    2.52220e+04   -4.83313e+03   -1.89611e+04    6.08776e+03    0.00000e+00
   Total Energy    Temperature Pressure (bar)
    6.08776e+03    0.00000e+00    0.00000e+00

           Step           Time         Lambda
          19200    19200.00000        0.00000

   Energies (kJ/mol)
        G96Bond       G96Angle    Proper Dih.  Improper Dih.          LJ-14
    3.23245e+02    1.63293e+03    1.44674e+03    3.72635e+02    8.83135e+02
     Coulomb-14        LJ (SR)   Coulomb (SR)      Potential    Kinetic En.
    2.52198e+04   -4.83397e+03   -1.89641e+04    6.08033e+03    0.00000e+00
   Total Energy    Temperature Pressure (bar)
    6.08033e+03    0.00000e+00    0.00000e+00

           Step           Time         Lambda
          19300    19300.00000        0.00000

   Energies (kJ/mol)
        G96Bond       G96Angle    Proper Dih.  Improper Dih.          LJ-14
    3.23264e+02    1.63362e+03    1.44639e+03    3.72595e+02    8.82836e+02
     Coulomb-14        LJ (SR)   Coulomb (SR)      Potential    Kinetic En.
    2.52184e+04   -4.83408e+03   -1.89653e+04    6.07774e+03    0.00000e+00
   Total Energy    Temperature Pressure (bar)
    6.07774e+03    0.00000e+00    0.00000e+00

           Step           Time         Lambda
          19400    19400.00000        0.00000

   Energies (kJ/mol)
        G96Bond       G96Angle    Proper Dih.  Improper Dih.          LJ-14
    3.23458e+02    1.63450e+03    1.44595e+03    3.72651e+02    8.82883e+02
     Coulomb-14        LJ (SR)   Coulomb (SR)      Potential    Kinetic En.
    2.52160e+04   -4.83451e+03   -1.89657e+04    6.07524e+03    0.00000e+00
   Total Energy    Temperature Pressure (bar)
    6.07524e+03    0.00000e+00    0.00000e+00

           Step           Time         Lambda
          19500    19500.00000        0.00000

   Energies (kJ/mol)
        G96Bond       G96Angle    Proper Dih.  Improper Dih.          LJ-14
    3.23446e+02    1.63524e+03    1.44470e+03    3.72968e+02    8.83374e+02
     Coulomb-14        LJ (SR)   Coulomb (SR)      Potential    Kinetic En.
    2.52148e+04   -4.83480e+03   -1.89672e+04    6.07244e+03    0.00000e+00
   Total Energy    Temperature Pressure (bar)
    6.07244e+03    0.00000e+00    0.00000e+00

           Step           Time         Lambda
          19600    19600.00000        0.00000

   Energies (kJ/mol)
        G96Bond       G96Angle    Proper Dih.  Improper Dih.          LJ-14
    3.23540e+02    1.63543e+03    1.44409e+03    3.73272e+02    8.83564e+02
     Coulomb-14        LJ (SR)   Coulomb (SR)      Potential    Kinetic En.
    2.52147e+04   -4.83474e+03   -1.89690e+04    6.07080e+03    0.00000e+00
   Total Energy    Temperature Pressure (bar)
    6.07080e+03    0.00000e+00    0.00000e+00

           Step           Time         Lambda
          19700    19700.00000        0.00000

   Energies (kJ/mol)
        G96Bond       G96Angle    Proper Dih.  Improper Dih.          LJ-14
    3.23439e+02    1.63593e+03    1.44361e+03    3.73552e+02    8.83709e+02
     Coulomb-14        LJ (SR)   Coulomb (SR)      Potential    Kinetic En.
    2.52149e+04   -4.83441e+03   -1.89719e+04    6.06885e+03    0.00000e+00
   Total Energy    Temperature Pressure (bar)
    6.06885e+03    0.00000e+00    0.00000e+00

           Step           Time         Lambda
          19800    19800.00000        0.00000

   Energies (kJ/mol)
        G96Bond       G96Angle    Proper Dih.  Improper Dih.          LJ-14
    3.23323e+02    1.63798e+03    1.44362e+03    3.74193e+02    8.82476e+02
     Coulomb-14        LJ (SR)   Coulomb (SR)      Potential    Kinetic En.
    2.52128e+04   -4.83299e+03   -1.89790e+04    6.06240e+03    0.00000e+00
   Total Energy    Temperature Pressure (bar)
    6.06240e+03    0.00000e+00    0.00000e+00

           Step           Time         Lambda
          19900    19900.00000        0.00000

   Energies (kJ/mol)
        G96Bond       G96Angle    Proper Dih.  Improper Dih.          LJ-14
    3.23324e+02    1.63837e+03    1.44369e+03    3.74301e+02    8.82466e+02
     Coulomb-14        LJ (SR)   Coulomb (SR)      Potential    Kinetic En.
    2.52119e+04   -4.83318e+03   -1.89793e+04    6.06156e+03    0.00000e+00
   Total Energy    Temperature Pressure (bar)
    6.06156e+03    0.00000e+00    0.00000e+00

           Step           Time         Lambda
          20000    20000.00000        0.00000

   Energies (kJ/mol)
        G96Bond       G96Angle    Proper Dih.  Improper Dih.          LJ-14
    3.23390e+02    1.63864e+03    1.44382e+03    3.74389e+02    8.82471e+02
     Coulomb-14        LJ (SR)   Coulomb (SR)      Potential    Kinetic En.
    2.52112e+04   -4.83335e+03   -1.89797e+04    6.06079e+03    0.00000e+00
   Total Energy    Temperature Pressure (bar)
    6.06079e+03    0.00000e+00    0.00000e+00

           Step           Time         Lambda
          20100    20100.00000        0.00000

   Energies (kJ/mol)
        G96Bond       G96Angle    Proper Dih.  Improper Dih.          LJ-14
    3.23483e+02    1.64057e+03    1.44459e+03    3.74869e+02    8.82678e+02
     Coulomb-14        LJ (SR)   Coulomb (SR)      Potential    Kinetic En.
    2.52083e+04   -4.83364e+03   -1.89841e+04    6.05680e+03    0.00000e+00
   Total Energy    Temperature Pressure (bar)
    6.05680e+03    0.00000e+00    0.00000e+00

           Step           Time         Lambda
          20200    20200.00000        0.00000

   Energies (kJ/mol)
        G96Bond       G96Angle    Proper Dih.  Improper Dih.          LJ-14
    3.23485e+02    1.64078e+03    1.44471e+03    3.74924e+02    8.82727e+02
     Coulomb-14        LJ (SR)   Coulomb (SR)      Potential    Kinetic En.
    2.52081e+04   -4.83363e+03   -1.89848e+04    6.05631e+03    0.00000e+00
   Total Energy    Temperature Pressure (bar)
    6.05631e+03    0.00000e+00    0.00000e+00

           Step           Time         Lambda
          20300    20300.00000        0.00000

   Energies (kJ/mol)
        G96Bond       G96Angle    Proper Dih.  Improper Dih.          LJ-14
    3.23440e+02    1.64108e+03    1.44478e+03    3.74985e+02    8.82811e+02
     Coulomb-14        LJ (SR)   Coulomb (SR)      Potential    Kinetic En.
    2.52079e+04   -4.83365e+03   -1.89857e+04    6.05572e+03    0.00000e+00
   Total Energy    Temperature Pressure (bar)
    6.05572e+03    0.00000e+00    0.00000e+00

           Step           Time         Lambda
          20400    20400.00000        0.00000

   Energies (kJ/mol)
        G96Bond       G96Angle    Proper Dih.  Improper Dih.          LJ-14
    3.23452e+02    1.64126e+03    1.44485e+03    3.75062e+02    8.82880e+02
     Coulomb-14        LJ (SR)   Coulomb (SR)      Potential    Kinetic En.
    2.52080e+04   -4.83371e+03   -1.89867e+04    6.05511e+03    0.00000e+00
   Total Energy    Temperature Pressure (bar)
    6.05511e+03    0.00000e+00    0.00000e+00

           Step           Time         Lambda
          20500    20500.00000        0.00000

   Energies (kJ/mol)
        G96Bond       G96Angle    Proper Dih.  Improper Dih.          LJ-14
    3.23462e+02    1.64137e+03    1.44492e+03    3.75114e+02    8.82936e+02
     Coulomb-14        LJ (SR)   Coulomb (SR)      Potential    Kinetic En.
    2.52080e+04   -4.83380e+03   -1.89874e+04    6.05468e+03    0.00000e+00
   Total Energy    Temperature Pressure (bar)
    6.05468e+03    0.00000e+00    0.00000e+00

           Step           Time         Lambda
          20600    20600.00000        0.00000

   Energies (kJ/mol)
        G96Bond       G96Angle    Proper Dih.  Improper Dih.          LJ-14
    3.23384e+02    1.64162e+03    1.44514e+03    3.75250e+02    8.83109e+02
     Coulomb-14        LJ (SR)   Coulomb (SR)      Potential    Kinetic En.
    2.52085e+04   -4.83425e+03   -1.89892e+04    6.05355e+03    0.00000e+00
   Total Energy    Temperature Pressure (bar)
    6.05355e+03    0.00000e+00    0.00000e+00

           Step           Time         Lambda
          20700    20700.00000        0.00000

   Energies (kJ/mol)
        G96Bond       G96Angle    Proper Dih.  Improper Dih.          LJ-14
    3.23351e+02    1.64166e+03    1.44523e+03    3.75257e+02    8.83196e+02
     Coulomb-14        LJ (SR)   Coulomb (SR)      Potential    Kinetic En.
    2.52086e+04   -4.83445e+03   -1.89897e+04    6.05319e+03    0.00000e+00
   Total Energy    Temperature Pressure (bar)
    6.05319e+03    0.00000e+00    0.00000e+00

           Step           Time         Lambda
          20800    20800.00000        0.00000

   Energies (kJ/mol)
        G96Bond       G96Angle    Proper Dih.  Improper Dih.          LJ-14
    3.23339e+02    1.64175e+03    1.44533e+03    3.75332e+02    8.83233e+02
     Coulomb-14        LJ (SR)   Coulomb (SR)      Potential    Kinetic En.
    2.52088e+04   -4.83476e+03   -1.89903e+04    6.05270e+03    0.00000e+00
   Total Energy    Temperature Pressure (bar)
    6.05270e+03    0.00000e+00    0.00000e+00

           Step           Time         Lambda
          20900    20900.00000        0.00000

   Energies (kJ/mol)
        G96Bond       G96Angle    Proper Dih.  Improper Dih.          LJ-14
    3.23309e+02    1.64198e+03    1.44574e+03    3.75504e+02    8.83371e+02
     Coulomb-14        LJ (SR)   Coulomb (SR)      Potential    Kinetic En.
    2.52092e+04   -4.83585e+03   -1.89922e+04    6.05103e+03    0.00000e+00
   Total Energy    Temperature Pressure (bar)
    6.05103e+03    0.00000e+00    0.00000e+00

           Step           Time         Lambda
          21000    21000.00000        0.00000

   Energies (kJ/mol)
        G96Bond       G96Angle    Proper Dih.  Improper Dih.          LJ-14
    3.23233e+02    1.64213e+03    1.44612e+03    3.75551e+02    8.83627e+02
     Coulomb-14        LJ (SR)   Coulomb (SR)      Potential    Kinetic En.
    2.52094e+04   -4.83672e+03   -1.89936e+04    6.04981e+03    0.00000e+00
   Total Energy    Temperature Pressure (bar)
    6.04981e+03    0.00000e+00    0.00000e+00

           Step           Time         Lambda
          21100    21100.00000        0.00000

   Energies (kJ/mol)
        G96Bond       G96Angle    Proper Dih.  Improper Dih.          LJ-14
    3.23083e+02    1.64230e+03    1.44624e+03    3.75611e+02    8.83686e+02
     Coulomb-14        LJ (SR)   Coulomb (SR)      Potential    Kinetic En.
    2.52095e+04   -4.83702e+03   -1.89940e+04    6.04942e+03    0.00000e+00
   Total Energy    Temperature Pressure (bar)
    6.04942e+03    0.00000e+00    0.00000e+00

           Step           Time         Lambda
          21200    21200.00000        0.00000

   Energies (kJ/mol)
        G96Bond       G96Angle    Proper Dih.  Improper Dih.          LJ-14
    3.23169e+02    1.64225e+03    1.44650e+03    3.75624e+02    8.83794e+02
     Coulomb-14        LJ (SR)   Coulomb (SR)      Potential    Kinetic En.
    2.52096e+04   -4.83754e+03   -1.89947e+04    6.04869e+03    0.00000e+00
   Total Energy    Temperature Pressure (bar)
    6.04869e+03    0.00000e+00    0.00000e+00

           Step           Time         Lambda
          21300    21300.00000        0.00000

   Energies (kJ/mol)
        G96Bond       G96Angle    Proper Dih.  Improper Dih.          LJ-14
    3.23173e+02    1.64233e+03    1.44676e+03    3.75667e+02    8.83862e+02
     Coulomb-14        LJ (SR)   Coulomb (SR)      Potential    Kinetic En.
    2.52097e+04   -4.83808e+03   -1.89954e+04    6.04797e+03    0.00000e+00
   Total Energy    Temperature Pressure (bar)
    6.04797e+03    0.00000e+00    0.00000e+00

           Step           Time         Lambda
          21400    21400.00000        0.00000

   Energies (kJ/mol)
        G96Bond       G96Angle    Proper Dih.  Improper Dih.          LJ-14
    3.23139e+02    1.64238e+03    1.44687e+03    3.75684e+02    8.83902e+02
     Coulomb-14        LJ (SR)   Coulomb (SR)      Potential    Kinetic En.
    2.52097e+04   -4.83828e+03   -1.89957e+04    6.04769e+03    0.00000e+00
   Total Energy    Temperature Pressure (bar)
    6.04769e+03    0.00000e+00    0.00000e+00

           Step           Time         Lambda
          21500    21500.00000        0.00000

   Energies (kJ/mol)
        G96Bond       G96Angle    Proper Dih.  Improper Dih.          LJ-14
    3.23135e+02    1.64241e+03    1.44699e+03    3.75706e+02    8.83940e+02
     Coulomb-14        LJ (SR)   Coulomb (SR)      Potential    Kinetic En.
    2.52097e+04   -4.83852e+03   -1.89960e+04    6.04737e+03    0.00000e+00
   Total Energy    Temperature Pressure (bar)
    6.04737e+03    0.00000e+00    0.00000e+00

           Step           Time         Lambda
          21600    21600.00000        0.00000

   Energies (kJ/mol)
        G96Bond       G96Angle    Proper Dih.  Improper Dih.          LJ-14
    3.23162e+02    1.64247e+03    1.44726e+03    3.75774e+02    8.83937e+02
     Coulomb-14        LJ (SR)   Coulomb (SR)      Potential    Kinetic En.
    2.52098e+04   -4.83902e+03   -1.89967e+04    6.04664e+03    0.00000e+00
   Total Energy    Temperature Pressure (bar)
    6.04664e+03    0.00000e+00    0.00000e+00

           Step           Time         Lambda
          21700    21700.00000        0.00000

   Energies (kJ/mol)
        G96Bond       G96Angle    Proper Dih.  Improper Dih.          LJ-14
    3.22983e+02    1.64284e+03    1.44826e+03    3.75932e+02    8.84289e+02
     Coulomb-14        LJ (SR)   Coulomb (SR)      Potential    Kinetic En.
    2.52097e+04   -4.84093e+03   -1.89989e+04    6.04424e+03    0.00000e+00
   Total Energy    Temperature Pressure (bar)
    6.04424e+03    0.00000e+00    0.00000e+00

           Step           Time         Lambda
          21800    21800.00000        0.00000

   Energies (kJ/mol)
        G96Bond       G96Angle    Proper Dih.  Improper Dih.          LJ-14
    3.23017e+02    1.64290e+03    1.44860e+03    3.76002e+02    8.84357e+02
     Coulomb-14        LJ (SR)   Coulomb (SR)      Potential    Kinetic En.
    2.52095e+04   -4.84151e+03   -1.89994e+04    6.04351e+03    0.00000e+00
   Total Energy    Temperature Pressure (bar)
    6.04351e+03    0.00000e+00    0.00000e+00

           Step           Time         Lambda
          21900    21900.00000        0.00000

   Energies (kJ/mol)
        G96Bond       G96Angle    Proper Dih.  Improper Dih.          LJ-14
    3.22929e+02    1.64307e+03    1.44885e+03    3.76081e+02    8.84441e+02
     Coulomb-14        LJ (SR)   Coulomb (SR)      Potential    Kinetic En.
    2.52093e+04   -4.84200e+03   -1.89998e+04    6.04290e+03    0.00000e+00
   Total Energy    Temperature Pressure (bar)
    6.04290e+03    0.00000e+00    0.00000e+00

           Step           Time         Lambda
          22000    22000.00000        0.00000

   Energies (kJ/mol)
        G96Bond       G96Angle    Proper Dih.  Improper Dih.          LJ-14
    3.23026e+02    1.64316e+03    1.44918e+03    3.76200e+02    8.84487e+02
     Coulomb-14        LJ (SR)   Coulomb (SR)      Potential    Kinetic En.
    2.52089e+04   -4.84264e+03   -1.90003e+04    6.04204e+03    0.00000e+00
   Total Energy    Temperature Pressure (bar)
    6.04204e+03    0.00000e+00    0.00000e+00

           Step           Time         Lambda
          22100    22100.00000        0.00000

   Energies (kJ/mol)
        G96Bond       G96Angle    Proper Dih.  Improper Dih.          LJ-14
    3.22997e+02    1.64327e+03    1.44930e+03    3.76244e+02    8.84515e+02
     Coulomb-14        LJ (SR)   Coulomb (SR)      Potential    Kinetic En.
    2.52087e+04   -4.84288e+03   -1.90005e+04    6.04170e+03    0.00000e+00
   Total Energy    Temperature Pressure (bar)
    6.04170e+03    0.00000e+00    0.00000e+00

           Step           Time         Lambda
          22200    22200.00000        0.00000

   Energies (kJ/mol)
        G96Bond       G96Angle    Proper Dih.  Improper Dih.          LJ-14
    3.23242e+02    1.64344e+03    1.44964e+03    3.76529e+02    8.84670e+02
     Coulomb-14        LJ (SR)   Coulomb (SR)      Potential    Kinetic En.
    2.52077e+04   -4.84383e+03   -1.90012e+04    6.04020e+03    0.00000e+00
   Total Energy    Temperature Pressure (bar)
    6.04020e+03    0.00000e+00    0.00000e+00

           Step           Time         Lambda
          22300    22300.00000        0.00000

   Energies (kJ/mol)
        G96Bond       G96Angle    Proper Dih.  Improper Dih.          LJ-14
    3.25444e+02    1.64630e+03    1.45024e+03    3.78320e+02    8.82507e+02
     Coulomb-14        LJ (SR)   Coulomb (SR)      Potential    Kinetic En.
    2.52022e+04   -4.84585e+03   -1.90043e+04    6.03483e+03    0.00000e+00
   Total Energy    Temperature Pressure (bar)
    6.03483e+03    0.00000e+00    0.00000e+00

           Step           Time         Lambda
          22400    22400.00000        0.00000

   Energies (kJ/mol)
        G96Bond       G96Angle    Proper Dih.  Improper Dih.          LJ-14
    3.23069e+02    1.64526e+03    1.45055e+03    3.77325e+02    8.85687e+02
     Coulomb-14        LJ (SR)   Coulomb (SR)      Potential    Kinetic En.
    2.52044e+04   -4.84659e+03   -1.90070e+04    6.03271e+03    0.00000e+00
   Total Energy    Temperature Pressure (bar)
    6.03271e+03    0.00000e+00    0.00000e+00

           Step           Time         Lambda
          22500    22500.00000        0.00000

   Energies (kJ/mol)
        G96Bond       G96Angle    Proper Dih.  Improper Dih.          LJ-14
    3.23229e+02    1.64589e+03    1.45093e+03    3.77226e+02    8.85383e+02
     Coulomb-14        LJ (SR)   Coulomb (SR)      Potential    Kinetic En.
    2.52031e+04   -4.84661e+03   -1.90078e+04    6.03134e+03    0.00000e+00
   Total Energy    Temperature Pressure (bar)
    6.03134e+03    0.00000e+00    0.00000e+00

           Step           Time         Lambda
          22600    22600.00000        0.00000

   Energies (kJ/mol)
        G96Bond       G96Angle    Proper Dih.  Improper Dih.          LJ-14
    3.23322e+02    1.64628e+03    1.45069e+03    3.77233e+02    8.85234e+02
     Coulomb-14        LJ (SR)   Coulomb (SR)      Potential    Kinetic En.
    2.52024e+04   -4.84648e+03   -1.90081e+04    6.03057e+03    0.00000e+00
   Total Energy    Temperature Pressure (bar)
    6.03057e+03    0.00000e+00    0.00000e+00

           Step           Time         Lambda
          22700    22700.00000        0.00000

   Energies (kJ/mol)
        G96Bond       G96Angle    Proper Dih.  Improper Dih.          LJ-14
    3.23198e+02    1.64654e+03    1.44970e+03    3.76890e+02    8.84972e+02
     Coulomb-14        LJ (SR)   Coulomb (SR)      Potential    Kinetic En.
    2.52032e+04   -4.84687e+03   -1.90098e+04    6.02780e+03    0.00000e+00
   Total Energy    Temperature Pressure (bar)
    6.02780e+03    0.00000e+00    0.00000e+00

           Step           Time         Lambda
          22800    22800.00000        0.00000

   Energies (kJ/mol)
        G96Bond       G96Angle    Proper Dih.  Improper Dih.          LJ-14
    3.23050e+02    1.64650e+03    1.44935e+03    3.76997e+02    8.85311e+02
     Coulomb-14        LJ (SR)   Coulomb (SR)      Potential    Kinetic En.
    2.52045e+04   -4.84789e+03   -1.90118e+04    6.02597e+03    0.00000e+00
   Total Energy    Temperature Pressure (bar)
    6.02597e+03    0.00000e+00    0.00000e+00

           Step           Time         Lambda
          22900    22900.00000        0.00000

   Energies (kJ/mol)
        G96Bond       G96Angle    Proper Dih.  Improper Dih.          LJ-14
    3.23003e+02    1.64649e+03    1.44952e+03    3.76999e+02    8.85457e+02
     Coulomb-14        LJ (SR)   Coulomb (SR)      Potential    Kinetic En.
    2.52046e+04   -4.84848e+03   -1.90123e+04    6.02525e+03    0.00000e+00
   Total Energy    Temperature Pressure (bar)
    6.02525e+03    0.00000e+00    0.00000e+00

           Step           Time         Lambda
          23000    23000.00000        0.00000

   Energies (kJ/mol)
        G96Bond       G96Angle    Proper Dih.  Improper Dih.          LJ-14
    3.22891e+02    1.64631e+03    1.45056e+03    3.77033e+02    8.86199e+02
     Coulomb-14        LJ (SR)   Coulomb (SR)      Potential    Kinetic En.
    2.52059e+04   -4.85161e+03   -1.90156e+04    6.02168e+03    0.00000e+00
   Total Energy    Temperature Pressure (bar)
    6.02168e+03    0.00000e+00    0.00000e+00

           Step           Time         Lambda
          23100    23100.00000        0.00000

   Energies (kJ/mol)
        G96Bond       G96Angle    Proper Dih.  Improper Dih.          LJ-14
    3.22836e+02    1.64632e+03    1.45075e+03    3.77046e+02    8.86233e+02
     Coulomb-14        LJ (SR)   Coulomb (SR)      Potential    Kinetic En.
    2.52059e+04   -4.85194e+03   -1.90159e+04    6.02130e+03    0.00000e+00
   Total Energy    Temperature Pressure (bar)
    6.02130e+03    0.00000e+00    0.00000e+00

           Step           Time         Lambda
          23200    23200.00000        0.00000

   Energies (kJ/mol)
        G96Bond       G96Angle    Proper Dih.  Improper Dih.          LJ-14
    3.22889e+02    1.64626e+03    1.45089e+03    3.77049e+02    8.86254e+02
     Coulomb-14        LJ (SR)   Coulomb (SR)      Potential    Kinetic En.
    2.52060e+04   -4.85216e+03   -1.90161e+04    6.02105e+03    0.00000e+00
   Total Energy    Temperature Pressure (bar)
    6.02105e+03    0.00000e+00    0.00000e+00

           Step           Time         Lambda
          23300    23300.00000        0.00000

   Energies (kJ/mol)
        G96Bond       G96Angle    Proper Dih.  Improper Dih.          LJ-14
    3.22855e+02    1.64626e+03    1.45189e+03    3.77105e+02    8.86384e+02
     Coulomb-14        LJ (SR)   Coulomb (SR)      Potential    Kinetic En.
    2.52061e+04   -4.85372e+03   -1.90176e+04    6.01928e+03    0.00000e+00
   Total Energy    Temperature Pressure (bar)
    6.01928e+03    0.00000e+00    0.00000e+00

           Step           Time         Lambda
          23400    23400.00000        0.00000

   Energies (kJ/mol)
        G96Bond       G96Angle    Proper Dih.  Improper Dih.          LJ-14
    3.22850e+02    1.64625e+03    1.45194e+03    3.77107e+02    8.86397e+02
     Coulomb-14        LJ (SR)   Coulomb (SR)      Potential    Kinetic En.
    2.52062e+04   -4.85379e+03   -1.90177e+04    6.01920e+03    0.00000e+00
   Total Energy    Temperature Pressure (bar)
    6.01920e+03    0.00000e+00    0.00000e+00

           Step           Time         Lambda
          23500    23500.00000        0.00000

   Energies (kJ/mol)
        G96Bond       G96Angle    Proper Dih.  Improper Dih.          LJ-14
    3.22849e+02    1.64624e+03    1.45199e+03    3.77111e+02    8.86402e+02
     Coulomb-14        LJ (SR)   Coulomb (SR)      Potential    Kinetic En.
    2.52062e+04   -4.85386e+03   -1.90178e+04    6.01912e+03    0.00000e+00
   Total Energy    Temperature Pressure (bar)
    6.01912e+03    0.00000e+00    0.00000e+00

           Step           Time         Lambda
          23600    23600.00000        0.00000

   Energies (kJ/mol)
        G96Bond       G96Angle    Proper Dih.  Improper Dih.          LJ-14
    3.22849e+02    1.64624e+03    1.45203e+03    3.77116e+02    8.86405e+02
     Coulomb-14        LJ (SR)   Coulomb (SR)      Potential    Kinetic En.
    2.52062e+04   -4.85393e+03   -1.90179e+04    6.01904e+03    0.00000e+00
   Total Energy    Temperature Pressure (bar)
    6.01904e+03    0.00000e+00    0.00000e+00

           Step           Time         Lambda
          23700    23700.00000        0.00000

   Energies (kJ/mol)
        G96Bond       G96Angle    Proper Dih.  Improper Dih.          LJ-14
    3.22849e+02    1.64624e+03    1.45208e+03    3.77121e+02    8.86408e+02
     Coulomb-14        LJ (SR)   Coulomb (SR)      Potential    Kinetic En.
    2.52062e+04   -4.85399e+03   -1.90179e+04    6.01896e+03    0.00000e+00
   Total Energy    Temperature Pressure (bar)
    6.01896e+03    0.00000e+00    0.00000e+00

           Step           Time         Lambda
          23800    23800.00000        0.00000

   Energies (kJ/mol)
        G96Bond       G96Angle    Proper Dih.  Improper Dih.          LJ-14
    3.22850e+02    1.64623e+03    1.45213e+03    3.77125e+02    8.86411e+02
     Coulomb-14        LJ (SR)   Coulomb (SR)      Potential    Kinetic En.
    2.52062e+04   -4.85406e+03   -1.90180e+04    6.01888e+03    0.00000e+00
   Total Energy    Temperature Pressure (bar)
    6.01888e+03    0.00000e+00    0.00000e+00

           Step           Time         Lambda
          23900    23900.00000        0.00000

   Energies (kJ/mol)
        G96Bond       G96Angle    Proper Dih.  Improper Dih.          LJ-14
    3.22850e+02    1.64623e+03    1.45218e+03    3.77130e+02    8.86414e+02
     Coulomb-14        LJ (SR)   Coulomb (SR)      Potential    Kinetic En.
    2.52062e+04   -4.85413e+03   -1.90181e+04    6.01879e+03    0.00000e+00
   Total Energy    Temperature Pressure (bar)
    6.01879e+03    0.00000e+00    0.00000e+00

           Step           Time         Lambda
          24000    24000.00000        0.00000

   Energies (kJ/mol)
        G96Bond       G96Angle    Proper Dih.  Improper Dih.          LJ-14
    3.22851e+02    1.64623e+03    1.45223e+03    3.77134e+02    8.86417e+02
     Coulomb-14        LJ (SR)   Coulomb (SR)      Potential    Kinetic En.
    2.52062e+04   -4.85420e+03   -1.90181e+04    6.01871e+03    0.00000e+00
   Total Energy    Temperature Pressure (bar)
    6.01871e+03    0.00000e+00    0.00000e+00

           Step           Time         Lambda
          24100    24100.00000        0.00000

   Energies (kJ/mol)
        G96Bond       G96Angle    Proper Dih.  Improper Dih.          LJ-14
    3.23473e+02    1.64708e+03    1.45774e+03    3.77626e+02    8.85648e+02
     Coulomb-14        LJ (SR)   Coulomb (SR)      Potential    Kinetic En.
    2.52047e+04   -4.85985e+03   -1.90249e+04    6.01145e+03    0.00000e+00
   Total Energy    Temperature Pressure (bar)
    6.01145e+03    0.00000e+00    0.00000e+00

           Step           Time         Lambda
          24200    24200.00000        0.00000

   Energies (kJ/mol)
        G96Bond       G96Angle    Proper Dih.  Improper Dih.          LJ-14
    3.23024e+02    1.64628e+03    1.45734e+03    3.77629e+02    8.86315e+02
     Coulomb-14        LJ (SR)   Coulomb (SR)      Potential    Kinetic En.
    2.52057e+04   -4.86019e+03   -1.90254e+04    6.01073e+03    0.00000e+00
   Total Energy    Temperature Pressure (bar)
    6.01073e+03    0.00000e+00    0.00000e+00

           Step           Time         Lambda
          24300    24300.00000        0.00000

   Energies (kJ/mol)
        G96Bond       G96Angle    Proper Dih.  Improper Dih.          LJ-14
    3.23162e+02    1.64622e+03    1.45771e+03    3.77728e+02    8.86410e+02
     Coulomb-14        LJ (SR)   Coulomb (SR)      Potential    Kinetic En.
    2.52048e+04   -4.86104e+03   -1.90262e+04    6.00886e+03    0.00000e+00
   Total Energy    Temperature Pressure (bar)
    6.00886e+03    0.00000e+00    0.00000e+00

           Step           Time         Lambda
          24400    24400.00000        0.00000

   Energies (kJ/mol)
        G96Bond       G96Angle    Proper Dih.  Improper Dih.          LJ-14
    3.23181e+02    1.64566e+03    1.46036e+03    3.77637e+02    8.86424e+02
     Coulomb-14        LJ (SR)   Coulomb (SR)      Potential    Kinetic En.
    2.52049e+04   -4.86355e+03   -1.90305e+04    6.00410e+03    0.00000e+00
   Total Energy    Temperature Pressure (bar)
    6.00410e+03    0.00000e+00    0.00000e+00

           Step           Time         Lambda
          24500    24500.00000        0.00000

   Energies (kJ/mol)
        G96Bond       G96Angle    Proper Dih.  Improper Dih.          LJ-14
    3.23086e+02    1.64559e+03    1.46030e+03    3.77718e+02    8.86496e+02
     Coulomb-14        LJ (SR)   Coulomb (SR)      Potential    Kinetic En.
    2.52046e+04   -4.86451e+03   -1.90300e+04    6.00332e+03    0.00000e+00
   Total Energy    Temperature Pressure (bar)
    6.00332e+03    0.00000e+00    0.00000e+00

           Step           Time         Lambda
          24600    24600.00000        0.00000

   Energies (kJ/mol)
        G96Bond       G96Angle    Proper Dih.  Improper Dih.          LJ-14
    3.23080e+02    1.64543e+03    1.46048e+03    3.77721e+02    8.86527e+02
     Coulomb-14        LJ (SR)   Coulomb (SR)      Potential    Kinetic En.
    2.52044e+04   -4.86528e+03   -1.90298e+04    6.00257e+03    0.00000e+00
   Total Energy    Temperature Pressure (bar)
    6.00257e+03    0.00000e+00    0.00000e+00

           Step           Time         Lambda
          24700    24700.00000        0.00000

   Energies (kJ/mol)
        G96Bond       G96Angle    Proper Dih.  Improper Dih.          LJ-14
    3.23064e+02    1.64515e+03    1.46085e+03    3.77790e+02    8.86579e+02
     Coulomb-14        LJ (SR)   Coulomb (SR)      Potential    Kinetic En.
    2.52039e+04   -4.86679e+03   -1.90295e+04    6.00103e+03    0.00000e+00
   Total Energy    Temperature Pressure (bar)
    6.00103e+03    0.00000e+00    0.00000e+00

           Step           Time         Lambda
          24800    24800.00000        0.00000

   Energies (kJ/mol)
        G96Bond       G96Angle    Proper Dih.  Improper Dih.          LJ-14
    3.23034e+02    1.64506e+03    1.46099e+03    3.77791e+02    8.86607e+02
     Coulomb-14        LJ (SR)   Coulomb (SR)      Potential    Kinetic En.
    2.52037e+04   -4.86726e+03   -1.90294e+04    6.00052e+03    0.00000e+00
   Total Energy    Temperature Pressure (bar)
    6.00052e+03    0.00000e+00    0.00000e+00

           Step           Time         Lambda
          24900    24900.00000        0.00000

   Energies (kJ/mol)
        G96Bond       G96Angle    Proper Dih.  Improper Dih.          LJ-14
    3.23056e+02    1.64499e+03    1.46105e+03    3.77806e+02    8.86602e+02
     Coulomb-14        LJ (SR)   Coulomb (SR)      Potential    Kinetic En.
    2.52036e+04   -4.86752e+03   -1.90293e+04    6.00025e+03    0.00000e+00
   Total Energy    Temperature Pressure (bar)
    6.00025e+03    0.00000e+00    0.00000e+00

           Step           Time         Lambda
          25000    25000.00000        0.00000

   Energies (kJ/mol)
        G96Bond       G96Angle    Proper Dih.  Improper Dih.          LJ-14
    3.23000e+02    1.64482e+03    1.46136e+03    3.77838e+02    8.86637e+02
     Coulomb-14        LJ (SR)   Coulomb (SR)      Potential    Kinetic En.
    2.52029e+04   -4.86873e+03   -1.90289e+04    5.99895e+03    0.00000e+00
   Total Energy    Temperature Pressure (bar)
    5.99895e+03    0.00000e+00    0.00000e+00


Stepsize too small, or no change in energy.
Converged to machine precision,
but not to the requested precision Fmax < 0

Polak-Ribiere Conjugate Gradients did not converge to Fmax < 0 in 25001 steps.
Potential Energy  =  5.99895002995610e+03
Maximum force     =  7.69665994510203e+00 on atom 1629
Norm of force     =  1.27254268546617e+00

Performed 30717 energy evaluations in total.

	M E G A - F L O P S   A C C O U N T I N G

   RF=Reaction-Field  FE=Free Energy  SCFE=Soft-Core/Free Energy
   T=Tabulated        W3=SPC/TIP3p    W4=TIP4p (single or pairs)
   NF=No Forces

 Computing:                        M-Number         M-Flops  % of Flops
-----------------------------------------------------------------------
 VdW(T)                         2896.976995   156436.757730    17.9
 Coul(T)                        1453.478607    61046.101494     7.0
 Coul(T) + VdW(T)               1636.431613   111277.349684    12.7
 Outer nonbonded loop            170.447851     1704.478510     0.2
 1,4 nonbonded interactions      156.661800    14099.562000     1.6
 NS-Pairs                      23066.914150   484405.197150    55.4
 CG-CoM                           37.629550     1091.256950     0.1
 Bonds                            87.300556     3753.923908     0.4
 Angles                          127.510418    20784.198134     2.4
 Propers                          47.643618    10910.388522     1.2
 Impropers                        42.913046     8925.913568     1.0
-----------------------------------------------------------------------
 Total                                        874435.127650   100.0
-----------------------------------------------------------------------

               NODE (s)   Real (s)      (%)
       Time:    719.000    719.000    100.0
                       11:59
Finished mdrun on node 0 Mon Jul 18 06:51:20 2016
