# Supplementary material for: Computational Modeling of complete HOXB13 protein for predicting the functional effect of SNPs and the associated role in hereditary prostate cancer
Source: Sci Rep. 2017 Mar 8;7:43830. doi: 10.1038/srep43830 (PMC5363706; doi:10.1038/srep43830)
Supplement: Supplementary Dataset [file srep43830-s1.zip › SR Supplementary Data Files Complete/Energy minimised protein/Energy Minimised A128V.pdb]

TITLE     Protein
REMARK    THIS IS A SIMULATION BOX
CRYST1  164.847  162.861  135.714  90.00  90.00  90.00 P 1           1
MODEL        1
ATOM      1  N   MET     1     -59.626  21.171   2.688  1.00  0.00
ATOM      2  H1  MET     1     -60.631  21.181   2.689  1.00  0.00
ATOM      3  H2  MET     1     -59.293  21.415   3.599  1.00  0.00
ATOM      4  H3  MET     1     -59.297  21.840   2.022  1.00  0.00
ATOM      5  CA  MET     1     -59.140  19.825   2.307  1.00  0.00
ATOM      6  CB  MET     1     -59.993  19.247   1.166  1.00  0.00
ATOM      7  CG  MET     1     -59.928  20.049  -0.141  1.00  0.00
ATOM      8  SD  MET     1     -60.817  19.268  -1.537  1.00  0.00
ATOM      9  CE  MET     1     -59.715  17.922  -1.922  1.00  0.00
ATOM     10  C   MET     1     -57.637  19.721   1.958  1.00  0.00
ATOM     11  O   MET     1     -57.013  20.671   1.485  1.00  0.00
ATOM     12  N   GLU     2     -57.105  18.519   2.167  1.00  0.00
ATOM     13  H   GLU     2     -57.641  17.780   2.572  1.00  0.00
ATOM     14  CA  GLU     2     -55.713  18.176   1.821  1.00  0.00
ATOM     15  CB  GLU     2     -54.982  17.690   3.082  1.00  0.00
ATOM     16  CG  GLU     2     -53.449  17.711   2.969  1.00  0.00
ATOM     17  CD  GLU     2     -52.839  16.701   1.986  1.00  0.00
ATOM     18  OE1 GLU     2     -53.339  15.555   1.938  1.00  0.00
ATOM     19  OE2 GLU     2     -51.858  17.097   1.325  1.00  0.00
ATOM     20  C   GLU     2     -55.722  17.100   0.715  1.00  0.00
ATOM     21  O   GLU     2     -56.178  15.983   0.968  1.00  0.00
ATOM     22  N   PRO     3     -55.385  17.479  -0.527  1.00  0.00
ATOM     23  CA  PRO     3     -55.225  16.523  -1.643  1.00  0.00
ATOM     24  CB  PRO     3     -54.952  17.393  -2.873  1.00  0.00
ATOM     25  CG  PRO     3     -55.658  18.704  -2.536  1.00  0.00
ATOM     26  CD  PRO     3     -55.399  18.864  -1.038  1.00  0.00
ATOM     27  C   PRO     3     -54.063  15.555  -1.375  1.00  0.00
ATOM     28  O   PRO     3     -52.900  15.954  -1.380  1.00  0.00
ATOM     29  N   GLY     4     -54.437  14.372  -0.892  1.00  0.00
ATOM     30  H   GLY     4     -55.361  14.229  -0.538  1.00  0.00
ATOM     31  CA  GLY     4     -53.501  13.258  -0.641  1.00  0.00
ATOM     32  C   GLY     4     -53.832  12.021  -1.486  1.00  0.00
ATOM     33  O   GLY     4     -54.997  11.706  -1.738  1.00  0.00
ATOM     34  N   ASN     5     -52.776  11.358  -1.946  1.00  0.00
ATOM     35  H   ASN     5     -51.842  11.645  -1.732  1.00  0.00
ATOM     36  CA  ASN     5     -52.881  10.129  -2.761  1.00  0.00
ATOM     37  CB  ASN     5     -52.387  10.380  -4.194  1.00  0.00
ATOM     38  CG  ASN     5     -53.141  11.452  -5.000  1.00  0.00
ATOM     39  OD1 ASN     5     -52.634  11.992  -5.970  1.00  0.00
ATOM     40  ND2 ASN     5     -54.356  11.801  -4.630  1.00  0.00
ATOM     41 HD21 ASN     5     -54.784  11.432  -3.804  1.00  0.00
ATOM     42 HD22 ASN     5     -54.816  12.466  -5.210  1.00  0.00
ATOM     43  C   ASN     5     -52.084   8.970  -2.142  1.00  0.00
ATOM     44  O   ASN     5     -51.024   9.177  -1.554  1.00  0.00
ATOM     45  N   TYR     6     -52.625   7.765  -2.305  1.00  0.00
ATOM     46  H   TYR     6     -53.450   7.627  -2.850  1.00  0.00
ATOM     47  CA  TYR     6     -52.013   6.522  -1.794  1.00  0.00
ATOM     48  CB  TYR     6     -52.857   5.990  -0.626  1.00  0.00
ATOM     49  CG  TYR     6     -52.199   4.792   0.071  1.00  0.00
ATOM     50  CD1 TYR     6     -51.162   5.000   0.993  1.00  0.00
ATOM     51  HD1 TYR     6     -50.914   6.009   1.325  1.00  0.00
ATOM     52  CD2 TYR     6     -52.543   3.485  -0.307  1.00  0.00
ATOM     53  HD2 TYR     6     -53.345   3.311  -1.026  1.00  0.00
ATOM     54  CE1 TYR     6     -50.454   3.906   1.510  1.00  0.00
ATOM     55  HE1 TYR     6     -49.650   4.062   2.228  1.00  0.00
ATOM     56  CE2 TYR     6     -51.834   2.393   0.213  1.00  0.00
ATOM     57  HE2 TYR     6     -52.081   1.385  -0.118  1.00  0.00
ATOM     58  CZ  TYR     6     -50.786   2.605   1.115  1.00  0.00
ATOM     59  OH  TYR     6     -50.049   1.558   1.566  1.00  0.00
ATOM     60  HH  TYR     6     -50.424   0.711   1.194  1.00  0.00
ATOM     61  C   TYR     6     -51.871   5.471  -2.908  1.00  0.00
ATOM     62  O   TYR     6     -52.661   5.436  -3.851  1.00  0.00
ATOM     63  N   ALA     7     -50.857   4.621  -2.755  1.00  0.00
ATOM     64  H   ALA     7     -50.275   4.660  -1.944  1.00  0.00
ATOM     65  CA  ALA     7     -50.549   3.515  -3.686  1.00  0.00
ATOM     66  CB  ALA     7     -49.189   2.911  -3.322  1.00  0.00
ATOM     67  C   ALA     7     -51.641   2.430  -3.701  1.00  0.00
ATOM     68  O   ALA     7     -51.834   1.701  -2.727  1.00  0.00
ATOM     69  N   THR     8     -52.472   2.496  -4.740  1.00  0.00
ATOM     70  H   THR     8     -52.569   3.346  -5.261  1.00  0.00
ATOM     71  CA  THR     8     -53.564   1.529  -5.012  1.00  0.00
ATOM     72  CB  THR     8     -54.380   1.984  -6.237  1.00  0.00
ATOM     73  OG1 THR     8     -54.583   3.401  -6.185  1.00  0.00
ATOM     74  HG1 THR     8     -55.220   3.672  -6.910  1.00  0.00
ATOM     75  CG2 THR     8     -55.745   1.288  -6.295  1.00  0.00
ATOM     76  C   THR     8     -53.035   0.096  -5.220  1.00  0.00
ATOM     77  O   THR     8     -52.840  -0.390  -6.336  1.00  0.00
ATOM     78  N   LEU     9     -52.792  -0.554  -4.088  1.00  0.00
ATOM     79  H   LEU     9     -52.756  -0.045  -3.225  1.00  0.00
ATOM     80  CA  LEU     9     -52.321  -1.951  -4.007  1.00  0.00
ATOM     81  CB  LEU     9     -51.753  -2.216  -2.604  1.00  0.00
ATOM     82  CG  LEU     9     -50.570  -1.307  -2.234  1.00  0.00
ATOM     83  CD1 LEU     9     -50.267  -1.436  -0.741  1.00  0.00
ATOM     84  CD2 LEU     9     -49.317  -1.648  -3.048  1.00  0.00
ATOM     85  C   LEU     9     -53.438  -2.946  -4.365  1.00  0.00
ATOM     86  O   LEU     9     -54.258  -3.337  -3.533  1.00  0.00
ATOM     87  N   ASP    10     -53.529  -3.215  -5.666  1.00  0.00
ATOM     88  H   ASP    10     -53.005  -2.672  -6.324  1.00  0.00
ATOM     89  CA  ASP    10     -54.524  -4.138  -6.251  1.00  0.00
ATOM     90  CB  ASP    10     -54.545  -3.939  -7.778  1.00  0.00
ATOM     91  CG  ASP    10     -55.550  -4.824  -8.533  1.00  0.00
ATOM     92  OD1 ASP    10     -56.590  -5.170  -7.929  1.00  0.00
ATOM     93  OD2 ASP    10     -55.267  -5.110  -9.716  1.00  0.00
ATOM     94  C   ASP    10     -54.324  -5.614  -5.843  1.00  0.00
ATOM     95  O   ASP    10     -53.855  -6.439  -6.627  1.00  0.00
ATOM     96  N   GLY    11     -54.797  -5.921  -4.637  1.00  0.00
ATOM     97  H   GLY    11     -55.000  -5.191  -3.979  1.00  0.00
ATOM     98  CA  GLY    11     -54.895  -7.294  -4.092  1.00  0.00
ATOM     99  C   GLY    11     -56.087  -8.077  -4.675  1.00  0.00
ATOM    100  O   GLY    11     -56.831  -8.727  -3.945  1.00  0.00
ATOM    101  N   ALA    12     -56.203  -8.020  -6.000  1.00  0.00
ATOM    102  H   ALA    12     -55.463  -7.626  -6.551  1.00  0.00
ATOM    103  CA  ALA    12     -57.332  -8.550  -6.792  1.00  0.00
ATOM    104  CB  ALA    12     -58.542  -7.613  -6.674  1.00  0.00
ATOM    105  C   ALA    12     -56.940  -8.684  -8.273  1.00  0.00
ATOM    106  O   ALA    12     -55.979  -8.069  -8.737  1.00  0.00
ATOM    107  N   LYS    13     -57.664  -9.560  -8.968  1.00  0.00
ATOM    108  H   LYS    13     -58.413 -10.061  -8.538  1.00  0.00
ATOM    109  CA  LYS    13     -57.462  -9.857 -10.401  1.00  0.00
ATOM    110  CB  LYS    13     -58.365 -11.036 -10.801  1.00  0.00
ATOM    111  CG  LYS    13     -58.197 -11.502 -12.254  1.00  0.00
ATOM    112  CD  LYS    13     -56.798 -12.057 -12.547  1.00  0.00
ATOM    113  CE  LYS    13     -56.623 -12.427 -14.023  1.00  0.00
ATOM    114  NZ  LYS    13     -57.480 -13.553 -14.426  1.00  0.00
ATOM    115  HZ1 LYS    13     -57.330 -13.755 -15.394  1.00  0.00
ATOM    116  HZ2 LYS    13     -57.253 -14.358 -13.879  1.00  0.00
ATOM    117  HZ3 LYS    13     -58.440 -13.311 -14.282  1.00  0.00
ATOM    118  C   LYS    13     -57.682  -8.628 -11.304  1.00  0.00
ATOM    119  O   LYS    13     -58.807  -8.183 -11.534  1.00  0.00
ATOM    120  N   ASP    14     -56.557  -8.013 -11.658  1.00  0.00
ATOM    121  H   ASP    14     -55.728  -8.150 -11.116  1.00  0.00
ATOM    122  CA  ASP    14     -56.489  -6.908 -12.635  1.00  0.00
ATOM    123  CB  ASP    14     -55.056  -6.351 -12.632  1.00  0.00
ATOM    124  CG  ASP    14     -54.857  -5.163 -13.580  1.00  0.00
ATOM    125  OD1 ASP    14     -55.799  -4.347 -13.690  1.00  0.00
ATOM    126  OD2 ASP    14     -53.809  -5.159 -14.260  1.00  0.00
ATOM    127  C   ASP    14     -56.938  -7.337 -14.048  1.00  0.00
ATOM    128  O   ASP    14     -56.128  -7.658 -14.918  1.00  0.00
ATOM    129  N   ILE    15     -58.252  -7.298 -14.248  1.00  0.00
ATOM    130  H   ILE    15     -58.879  -7.180 -13.475  1.00  0.00
ATOM    131  CA  ILE    15     -58.901  -7.612 -15.541  1.00  0.00
ATOM    132  CB  ILE    15     -60.399  -7.929 -15.332  1.00  0.00
ATOM    133  CG1 ILE    15     -60.575  -9.055 -14.299  1.00  0.00
ATOM    134  CG2 ILE    15     -61.055  -8.350 -16.658  1.00  0.00
ATOM    135  CD  ILE    15     -61.953  -9.064 -13.624  1.00  0.00
ATOM    136  C   ILE    15     -58.662  -6.464 -16.545  1.00  0.00
ATOM    137  O   ILE    15     -59.408  -5.488 -16.613  1.00  0.00
ATOM    138  N   GLU    16     -57.543  -6.583 -17.251  1.00  0.00
ATOM    139  H   GLU    16     -56.853  -7.266 -17.002  1.00  0.00
ATOM    140  CA  GLU    16     -57.148  -5.644 -18.319  1.00  0.00
ATOM    141  CB  GLU    16     -55.778  -5.018 -18.032  1.00  0.00
ATOM    142  CG  GLU    16     -55.871  -3.910 -16.975  1.00  0.00
ATOM    143  CD  GLU    16     -54.550  -3.163 -16.739  1.00  0.00
ATOM    144  OE1 GLU    16     -53.789  -2.984 -17.717  1.00  0.00
ATOM    145  OE2 GLU    16     -54.367  -2.696 -15.594  1.00  0.00
ATOM    146  C   GLU    16     -57.173  -6.300 -19.707  1.00  0.00
ATOM    147  O   GLU    16     -56.360  -7.168 -20.020  1.00  0.00
ATOM    148  N   GLY    17     -58.245  -5.974 -20.423  1.00  0.00
ATOM    149  H   GLY    17     -58.960  -5.386 -20.043  1.00  0.00
ATOM    150  CA  GLY    17     -58.498  -6.431 -21.805  1.00  0.00
ATOM    151  C   GLY    17     -59.779  -5.810 -22.382  1.00  0.00
ATOM    152  O   GLY    17     -60.415  -4.965 -21.750  1.00  0.00
ATOM    153  N   LEU    18     -60.172  -6.307 -23.552  1.00  0.00
ATOM    154  H   LEU    18     -59.676  -7.051 -23.998  1.00  0.00
ATOM    155  CA  LEU    18     -61.355  -5.814 -24.287  1.00  0.00
ATOM    156  CB  LEU    18     -61.220  -6.185 -25.772  1.00  0.00
ATOM    157  CG  LEU    18     -62.314  -5.584 -26.668  1.00  0.00
ATOM    158  CD1 LEU    18     -62.171  -4.065 -26.805  1.00  0.00
ATOM    159  CD2 LEU    18     -62.291  -6.258 -28.040  1.00  0.00
ATOM    160  C   LEU    18     -62.680  -6.311 -23.676  1.00  0.00
ATOM    161  O   LEU    18     -63.225  -7.355 -24.039  1.00  0.00
ATOM    162  N   LEU    19     -63.123  -5.571 -22.665  1.00  0.00
ATOM    163  H   LEU    19     -62.527  -4.892 -22.231  1.00  0.00
ATOM    164  CA  LEU    19     -64.415  -5.801 -21.991  1.00  0.00
ATOM    165  CB  LEU    19     -64.422  -5.068 -20.641  1.00  0.00
ATOM    166  CG  LEU    19     -65.671  -5.346 -19.791  1.00  0.00
ATOM    167  CD1 LEU    19     -65.683  -6.778 -19.246  1.00  0.00
ATOM    168  CD2 LEU    19     -65.766  -4.329 -18.654  1.00  0.00
ATOM    169  C   LEU    19     -65.598  -5.381 -22.884  1.00  0.00
ATOM    170  O   LEU    19     -65.974  -4.209 -22.949  1.00  0.00
ATOM    171  N   GLY    20     -66.067  -6.356 -23.662  1.00  0.00
ATOM    172  H   GLY    20     -65.534  -7.193 -23.792  1.00  0.00
ATOM    173  CA  GLY    20     -67.256  -6.230 -24.534  1.00  0.00
ATOM    174  C   GLY    20     -68.564  -6.074 -23.741  1.00  0.00
ATOM    175  O   GLY    20     -69.389  -6.985 -23.682  1.00  0.00
ATOM    176  N   ALA    21     -68.722  -4.893 -23.150  1.00  0.00
ATOM    177  H   ALA    21     -67.970  -4.229 -23.144  1.00  0.00
ATOM    178  CA  ALA    21     -69.896  -4.524 -22.334  1.00  0.00
ATOM    179  CB  ALA    21     -69.530  -3.326 -21.449  1.00  0.00
ATOM    180  C   ALA    21     -71.163  -4.270 -23.175  1.00  0.00
ATOM    181  O   ALA    21     -71.462  -3.152 -23.602  1.00  0.00
ATOM    182  N   GLY    22     -71.863  -5.375 -23.433  1.00  0.00
ATOM    183  H   GLY    22     -71.461  -6.271 -23.235  1.00  0.00
ATOM    184  CA  GLY    22     -73.151  -5.426 -24.160  1.00  0.00
ATOM    185  C   GLY    22     -74.218  -4.529 -23.516  1.00  0.00
ATOM    186  O   GLY    22     -74.781  -4.865 -22.476  1.00  0.00
ATOM    187  N   GLY    23     -74.358  -3.341 -24.103  1.00  0.00
ATOM    188  H   GLY    23     -73.845  -3.124 -24.931  1.00  0.00
ATOM    189  CA  GLY    23     -75.230  -2.254 -23.606  1.00  0.00
ATOM    190  C   GLY    23     -74.785  -1.663 -22.254  1.00  0.00
ATOM    191  O   GLY    23     -75.619  -1.204 -21.474  1.00  0.00
ATOM    192  N   GLY    24     -73.468  -1.636 -22.033  1.00  0.00
ATOM    193  H   GLY    24     -72.827  -2.047 -22.686  1.00  0.00
ATOM    194  CA  GLY    24     -72.828  -1.109 -20.808  1.00  0.00
ATOM    195  C   GLY    24     -72.960   0.414 -20.654  1.00  0.00
ATOM    196  O   GLY    24     -72.078   1.174 -21.051  1.00  0.00
ATOM    197  N   ARG    25     -74.099   0.820 -20.098  1.00  0.00
ATOM    198  H   ARG    25     -74.869   0.183 -20.017  1.00  0.00
ATOM    199  CA  ARG    25     -74.417   2.226 -19.774  1.00  0.00
ATOM    200  CB  ARG    25     -75.897   2.306 -19.377  1.00  0.00
ATOM    201  CG  ARG    25     -76.403   3.747 -19.245  1.00  0.00
ATOM    202  CD  ARG    25     -77.882   3.805 -18.850  1.00  0.00
ATOM    203  NE  ARG    25     -78.086   3.277 -17.487  1.00  0.00
ATOM    204  HE  ARG    25     -77.593   3.757 -16.766  1.00  0.00
ATOM    205  CZ  ARG    25     -78.840   2.232 -17.139  1.00  0.00
ATOM    206  NH1 ARG    25     -79.521   1.517 -18.025  1.00  0.00
ATOM    207 HH11 ARG    25     -79.471   1.765 -18.990  1.00  0.00
ATOM    208 HH12 ARG    25     -80.070   0.739 -17.727  1.00  0.00
ATOM    209  NH2 ARG    25     -78.906   1.862 -15.870  1.00  0.00
ATOM    210 HH21 ARG    25     -78.394   2.358 -15.172  1.00  0.00
ATOM    211 HH22 ARG    25     -79.471   1.080 -15.617  1.00  0.00
ATOM    212  C   ARG    25     -73.487   2.782 -18.679  1.00  0.00
ATOM    213  O   ARG    25     -73.642   2.508 -17.488  1.00  0.00
ATOM    214  N   ASN    26     -72.426   3.430 -19.154  1.00  0.00
ATOM    215  H   ASN    26     -72.208   3.380 -20.129  1.00  0.00
ATOM    216  CA  ASN    26     -71.389   4.071 -18.319  1.00  0.00
ATOM    217  CB  ASN    26     -70.220   4.460 -19.234  1.00  0.00
ATOM    218  CG  ASN    26     -68.988   4.931 -18.456  1.00  0.00
ATOM    219  OD1 ASN    26     -68.768   6.107 -18.218  1.00  0.00
ATOM    220  ND2 ASN    26     -68.141   4.005 -18.067  1.00  0.00
ATOM    221 HD21 ASN    26     -68.292   3.044 -18.275  1.00  0.00
ATOM    222 HD22 ASN    26     -67.341   4.324 -17.566  1.00  0.00
ATOM    223  C   ASN    26     -71.933   5.262 -17.502  1.00  0.00
ATOM    224  O   ASN    26     -71.928   6.419 -17.922  1.00  0.00
ATOM    225  N   LEU    27     -72.526   4.898 -16.370  1.00  0.00
ATOM    226  H   LEU    27     -72.754   3.936 -16.209  1.00  0.00
ATOM    227  CA  LEU    27     -73.092   5.845 -15.388  1.00  0.00
ATOM    228  CB  LEU    27     -74.099   5.112 -14.490  1.00  0.00
ATOM    229  CG  LEU    27     -75.341   4.620 -15.245  1.00  0.00
ATOM    230  CD1 LEU    27     -76.116   3.636 -14.368  1.00  0.00
ATOM    231  CD2 LEU    27     -76.254   5.787 -15.633  1.00  0.00
ATOM    232  C   LEU    27     -72.011   6.563 -14.562  1.00  0.00
ATOM    233  O   LEU    27     -71.566   6.095 -13.515  1.00  0.00
ATOM    234  N   VAL    28     -71.525   7.653 -15.148  1.00  0.00
ATOM    235  H   VAL    28     -71.727   7.851 -16.108  1.00  0.00
ATOM    236  CA  VAL    28     -70.536   8.548 -14.507  1.00  0.00
ATOM    237  CB  VAL    28     -69.187   8.596 -15.257  1.00  0.00
ATOM    238  CG1 VAL    28     -68.443   7.265 -15.119  1.00  0.00
ATOM    239  CG2 VAL    28     -69.315   8.992 -16.734  1.00  0.00
ATOM    240  C   VAL    28     -71.078   9.967 -14.274  1.00  0.00
ATOM    241  O   VAL    28     -71.798  10.519 -15.104  1.00  0.00
ATOM    242  N   ALA    29     -70.622  10.554 -13.172  1.00  0.00
ATOM    243  H   ALA    29     -69.989  10.087 -12.558  1.00  0.00
ATOM    244  CA  ALA    29     -70.990  11.924 -12.765  1.00  0.00
ATOM    245  CB  ALA    29     -71.322  11.951 -11.269  1.00  0.00
ATOM    246  C   ALA    29     -69.849  12.900 -13.090  1.00  0.00
ATOM    247  O   ALA    29     -68.746  12.795 -12.553  1.00  0.00
ATOM    248  N   HIS    30     -70.077  13.652 -14.161  1.00  0.00
ATOM    249  H   HIS    30     -70.881  13.503 -14.745  1.00  0.00
ATOM    250  CA  HIS    30     -69.123  14.640 -14.712  1.00  0.00
ATOM    251  CB  HIS    30     -69.654  15.173 -16.052  1.00  0.00
ATOM    252  CG  HIS    30     -70.108  14.041 -16.982  1.00  0.00
ATOM    253  ND1 HIS    30     -71.318  13.489 -16.958  1.00  0.00
ATOM    254  CD2 HIS    30     -69.347  13.308 -17.789  1.00  0.00
ATOM    255  CE1 HIS    30     -71.309  12.412 -17.734  1.00  0.00
ATOM    256  NE2 HIS    30     -70.088  12.301 -18.245  1.00  0.00
ATOM    257  HE2 HIS    30     -69.779  11.568 -18.847  1.00  0.00
ATOM    258  C   HIS    30     -68.843  15.794 -13.732  1.00  0.00
ATOM    259  O   HIS    30     -69.669  16.686 -13.542  1.00  0.00
ATOM    260  N   SER    31     -67.776  15.583 -12.962  1.00  0.00
ATOM    261  H   SER    31     -67.321  14.692 -12.992  1.00  0.00
ATOM    262  CA  SER    31     -67.197  16.480 -11.933  1.00  0.00
ATOM    263  CB  SER    31     -65.690  16.646 -12.168  1.00  0.00
ATOM    264  OG  SER    31     -65.050  15.369 -12.099  1.00  0.00
ATOM    265  HG  SER    31     -64.058  15.498 -12.121  1.00  0.00
ATOM    266  C   SER    31     -67.859  17.860 -11.727  1.00  0.00
ATOM    267  O   SER    31     -67.511  18.824 -12.416  1.00  0.00
ATOM    268  N   PRO    32     -68.826  17.948 -10.797  1.00  0.00
ATOM    269  CA  PRO    32     -69.486  19.221 -10.439  1.00  0.00
ATOM    270  CB  PRO    32     -70.498  18.848  -9.356  1.00  0.00
ATOM    271  CG  PRO    32     -70.855  17.404  -9.700  1.00  0.00
ATOM    272  CD  PRO    32     -69.518  16.815 -10.149  1.00  0.00
ATOM    273  C   PRO    32     -68.460  20.220  -9.888  1.00  0.00
ATOM    274  O   PRO    32     -67.571  19.859  -9.119  1.00  0.00
ATOM    275  N   LEU    33     -68.638  21.478 -10.276  1.00  0.00
ATOM    276  H   LEU    33     -69.410  21.754 -10.847  1.00  0.00
ATOM    277  CA  LEU    33     -67.723  22.570  -9.888  1.00  0.00
ATOM    278  CB  LEU    33     -67.078  23.185 -11.139  1.00  0.00
ATOM    279  CG  LEU    33     -66.230  22.192 -11.949  1.00  0.00
ATOM    280  CD1 LEU    33     -65.829  22.828 -13.281  1.00  0.00
ATOM    281  CD2 LEU    33     -64.973  21.758 -11.187  1.00  0.00
ATOM    282  C   LEU    33     -68.445  23.652  -9.075  1.00  0.00
ATOM    283  O   LEU    33     -69.557  24.061  -9.406  1.00  0.00
ATOM    284  N   THR    34     -67.763  24.087  -8.020  1.00  0.00
ATOM    285  H   THR    34     -66.823  23.792  -7.854  1.00  0.00
ATOM    286  CA  THR    34     -68.277  25.087  -7.057  1.00  0.00
ATOM    287  CB  THR    34     -68.679  24.435  -5.711  1.00  0.00
ATOM    288  OG1 THR    34     -69.168  25.426  -4.796  1.00  0.00
ATOM    289  HG1 THR    34     -68.399  25.959  -4.402  1.00  0.00
ATOM    290  CG2 THR    34     -67.564  23.610  -5.052  1.00  0.00
ATOM    291  C   THR    34     -67.279  26.227  -6.815  1.00  0.00
ATOM    292  O   THR    34     -66.065  26.024  -6.846  1.00  0.00
ATOM    293  N   SER    35     -67.838  27.405  -6.554  1.00  0.00
ATOM    294  H   SER    35     -68.767  27.625  -6.854  1.00  0.00
ATOM    295  CA  SER    35     -67.120  28.530  -5.917  1.00  0.00
ATOM    296  CB  SER    35     -68.081  29.698  -5.670  1.00  0.00
ATOM    297  OG  SER    35     -68.725  30.074  -6.891  1.00  0.00
ATOM    298  HG  SER    35     -69.177  30.959  -6.769  1.00  0.00
ATOM    299  C   SER    35     -66.562  28.081  -4.557  1.00  0.00
ATOM    300  O   SER    35     -67.127  27.188  -3.920  1.00  0.00
ATOM    301  N   HIS    36     -65.448  28.705  -4.180  1.00  0.00
ATOM    302  H   HIS    36     -65.129  29.513  -4.682  1.00  0.00
ATOM    303  CA  HIS    36     -64.624  28.444  -2.975  1.00  0.00
ATOM    304  CB  HIS    36     -64.344  29.787  -2.291  1.00  0.00
ATOM    305  CG  HIS    36     -63.521  30.712  -3.193  1.00  0.00
ATOM    306  ND1 HIS    36     -63.983  31.374  -4.251  1.00  0.00
ATOM    307  CD2 HIS    36     -62.265  31.095  -2.989  1.00  0.00
ATOM    308  CE1 HIS    36     -63.020  32.180  -4.690  1.00  0.00
ATOM    309  NE2 HIS    36     -61.961  32.007  -3.907  1.00  0.00
ATOM    310  HE2 HIS    36     -61.099  32.503  -3.977  1.00  0.00
ATOM    311  C   HIS    36     -65.122  27.376  -1.972  1.00  0.00
ATOM    312  O   HIS    36     -65.867  27.697  -1.041  1.00  0.00
ATOM    313  N   PRO    37     -64.771  26.100  -2.210  1.00  0.00
ATOM    314  CA  PRO    37     -65.174  24.968  -1.348  1.00  0.00
ATOM    315  CB  PRO    37     -64.848  23.728  -2.185  1.00  0.00
ATOM    316  CG  PRO    37     -63.636  24.162  -3.009  1.00  0.00
ATOM    317  CD  PRO    37     -63.946  25.622  -3.340  1.00  0.00
ATOM    318  C   PRO    37     -64.428  24.962  -0.004  1.00  0.00
ATOM    319  O   PRO    37     -63.559  25.796   0.236  1.00  0.00
ATOM    320  N   ALA    38     -64.803  24.022   0.867  1.00  0.00
ATOM    321  H   ALA    38     -65.610  23.458   0.705  1.00  0.00
ATOM    322  CA  ALA    38     -64.101  23.754   2.143  1.00  0.00
ATOM    323  CB  ALA    38     -64.948  22.808   3.001  1.00  0.00
ATOM    324  C   ALA    38     -62.684  23.201   1.885  1.00  0.00
ATOM    325  O   ALA    38     -62.432  21.998   1.803  1.00  0.00
ATOM    326  N   ALA    39     -61.797  24.166   1.665  1.00  0.00
ATOM    327  H   ALA    39     -62.098  25.123   1.690  1.00  0.00
ATOM    328  CA  ALA    39     -60.414  24.003   1.173  1.00  0.00
ATOM    329  CB  ALA    39     -60.491  23.796  -0.348  1.00  0.00
ATOM    330  C   ALA    39     -59.617  25.294   1.466  1.00  0.00
ATOM    331  O   ALA    39     -60.224  26.288   1.869  1.00  0.00
ATOM    332  N   PRO    40     -58.285  25.308   1.283  1.00  0.00
ATOM    333  CA  PRO    40     -57.498  26.561   1.268  1.00  0.00
ATOM    334  CB  PRO    40     -56.109  26.118   0.811  1.00  0.00
ATOM    335  CG  PRO    40     -55.980  24.741   1.460  1.00  0.00
ATOM    336  CD  PRO    40     -57.380  24.140   1.310  1.00  0.00
ATOM    337  C   PRO    40     -58.107  27.616   0.325  1.00  0.00
ATOM    338  O   PRO    40     -58.070  28.809   0.619  1.00  0.00
ATOM    339  N   THR    41     -58.668  27.152  -0.794  1.00  0.00
ATOM    340  H   THR    41     -58.362  26.299  -1.215  1.00  0.00
ATOM    341  CA  THR    41     -59.525  27.948  -1.702  1.00  0.00
ATOM    342  CB  THR    41     -59.748  27.163  -3.010  1.00  0.00
ATOM    343  OG1 THR    41     -58.552  26.470  -3.387  1.00  0.00
ATOM    344  HG1 THR    41     -58.658  26.116  -4.319  1.00  0.00
ATOM    345  CG2 THR    41     -60.173  28.090  -4.154  1.00  0.00
ATOM    346  C   THR    41     -60.883  28.276  -1.044  1.00  0.00
ATOM    347  O   THR    41     -61.916  27.686  -1.358  1.00  0.00
ATOM    348  N   LEU    42     -60.832  29.219  -0.107  1.00  0.00
ATOM    349  H   LEU    42     -59.948  29.529   0.250  1.00  0.00
ATOM    350  CA  LEU    42     -62.014  29.791   0.572  1.00  0.00
ATOM    351  CB  LEU    42     -62.050  29.377   2.049  1.00  0.00
ATOM    352  CG  LEU    42     -62.858  28.097   2.290  1.00  0.00
ATOM    353  CD1 LEU    42     -62.617  27.595   3.714  1.00  0.00
ATOM    354  CD2 LEU    42     -64.358  28.348   2.097  1.00  0.00
ATOM    355  C   LEU    42     -62.083  31.320   0.459  1.00  0.00
ATOM    356  O   LEU    42     -61.059  31.996   0.364  1.00  0.00
ATOM    357  N   MET    43     -63.312  31.834   0.452  1.00  0.00
ATOM    358  H   MET    43     -64.127  31.254   0.433  1.00  0.00
ATOM    359  CA  MET    43     -63.557  33.287   0.365  1.00  0.00
ATOM    360  CB  MET    43     -64.295  33.561  -0.955  1.00  0.00
ATOM    361  CG  MET    43     -64.137  34.985  -1.498  1.00  0.00
ATOM    362  SD  MET    43     -64.889  36.308  -0.481  1.00  0.00
ATOM    363  CE  MET    43     -64.827  37.640  -1.659  1.00  0.00
ATOM    364  C   MET    43     -64.323  33.848   1.586  1.00  0.00
ATOM    365  O   MET    43     -65.555  33.825   1.612  1.00  0.00
ATOM    366  N   PRO    44     -63.594  34.134   2.675  1.00  0.00
ATOM    367  CA  PRO    44     -64.049  35.125   3.670  1.00  0.00
ATOM    368  CB  PRO    44     -63.684  34.480   5.013  1.00  0.00
ATOM    369  CG  PRO    44     -62.392  33.727   4.705  1.00  0.00
ATOM    370  CD  PRO    44     -62.632  33.197   3.291  1.00  0.00
ATOM    371  C   PRO    44     -63.339  36.465   3.383  1.00  0.00
ATOM    372  O   PRO    44     -63.163  36.824   2.220  1.00  0.00
ATOM    373  N   ALA    45     -62.966  37.217   4.421  1.00  0.00
ATOM    374  H   ALA    45     -63.225  36.978   5.356  1.00  0.00
ATOM    375  CA  ALA    45     -62.175  38.460   4.291  1.00  0.00
ATOM    376  CB  ALA    45     -62.156  39.179   5.645  1.00  0.00
ATOM    377  C   ALA    45     -60.754  38.184   3.757  1.00  0.00
ATOM    378  O   ALA    45     -59.807  37.931   4.498  1.00  0.00
ATOM    379  N   VAL    46     -60.645  38.177   2.429  1.00  0.00
ATOM    380  H   VAL    46     -61.476  38.109   1.868  1.00  0.00
ATOM    381  CA  VAL    46     -59.401  37.815   1.699  1.00  0.00
ATOM    382  CB  VAL    46     -59.678  36.467   0.966  1.00  0.00
ATOM    383  CG1 VAL    46     -59.953  35.323   1.948  1.00  0.00
ATOM    384  CG2 VAL    46     -60.834  36.460  -0.043  1.00  0.00
ATOM    385  C   VAL    46     -58.899  38.974   0.778  1.00  0.00
ATOM    386  O   VAL    46     -59.772  39.235  -0.015  1.00  0.00
ATOM    387  N   ASN    47     -57.584  39.377   0.676  1.00  0.00
ATOM    388  H   ASN    47     -56.951  38.855   1.234  1.00  0.00
ATOM    389  CA  ASN    47     -56.786  40.492   0.010  1.00  0.00
ATOM    390  CB  ASN    47     -55.944  41.242   1.049  1.00  0.00
ATOM    391  CG  ASN    47     -56.158  42.759   1.084  1.00  0.00
ATOM    392  OD1 ASN    47     -55.256  43.534   1.370  1.00  0.00
ATOM    393  ND2 ASN    47     -57.342  43.228   0.762  1.00  0.00
ATOM    394 HD21 ASN    47     -58.095  42.633   0.468  1.00  0.00
ATOM    395 HD22 ASN    47     -57.522  44.196   0.900  1.00  0.00
ATOM    396  C   ASN    47     -55.899  40.548  -1.298  1.00  0.00
ATOM    397  O   ASN    47     -55.544  41.659  -1.692  1.00  0.00
ATOM    398  N   TYR    48     -55.490  39.468  -1.989  1.00  0.00
ATOM    399  H   TYR    48     -55.434  38.573  -1.550  1.00  0.00
ATOM    400  CA  TYR    48     -54.878  39.455  -3.360  1.00  0.00
ATOM    401  CB  TYR    48     -53.821  38.337  -3.407  1.00  0.00
ATOM    402  CG  TYR    48     -53.206  38.090  -4.790  1.00  0.00
ATOM    403  CD1 TYR    48     -52.164  38.908  -5.249  1.00  0.00
ATOM    404  HD1 TYR    48     -51.678  39.602  -4.565  1.00  0.00
ATOM    405  CD2 TYR    48     -53.775  37.136  -5.648  1.00  0.00
ATOM    406  HD2 TYR    48     -54.529  36.442  -5.277  1.00  0.00
ATOM    407  CE1 TYR    48     -51.717  38.798  -6.573  1.00  0.00
ATOM    408  HE1 TYR    48     -50.947  39.471  -6.950  1.00  0.00
ATOM    409  CE2 TYR    48     -53.327  37.027  -6.971  1.00  0.00
ATOM    410  HE2 TYR    48     -53.778  36.294  -7.639  1.00  0.00
ATOM    411  CZ  TYR    48     -52.301  37.860  -7.432  1.00  0.00
ATOM    412  OH  TYR    48     -51.887  37.772  -8.720  1.00  0.00
ATOM    413  HH  TYR    48     -52.474  37.099  -9.201  1.00  0.00
ATOM    414  C   TYR    48     -55.777  39.458  -4.644  1.00  0.00
ATOM    415  O   TYR    48     -55.578  40.306  -5.509  1.00  0.00
ATOM    416  N   ALA    49     -56.703  38.501  -4.836  1.00  0.00
ATOM    417  H   ALA    49     -56.613  37.639  -4.337  1.00  0.00
ATOM    418  CA  ALA    49     -57.817  38.511  -5.841  1.00  0.00
ATOM    419  CB  ALA    49     -57.966  37.089  -6.399  1.00  0.00
ATOM    420  C   ALA    49     -59.155  39.302  -5.557  1.00  0.00
ATOM    421  O   ALA    49     -59.215  40.380  -6.141  1.00  0.00
ATOM    422  N   PRO    50     -60.227  38.889  -4.814  1.00  0.00
ATOM    423  CA  PRO    50     -61.187  39.865  -4.187  1.00  0.00
ATOM    424  CB  PRO    50     -62.498  39.549  -4.905  1.00  0.00
ATOM    425  CG  PRO    50     -62.476  38.021  -4.991  1.00  0.00
ATOM    426  CD  PRO    50     -60.992  37.671  -5.155  1.00  0.00
ATOM    427  C   PRO    50     -61.412  39.823  -2.637  1.00  0.00
ATOM    428  O   PRO    50     -61.436  38.727  -2.083  1.00  0.00
ATOM    429  N   LEU    51     -61.576  40.992  -1.970  1.00  0.00
ATOM    430  H   LEU    51     -61.471  41.830  -2.503  1.00  0.00
ATOM    431  CA  LEU    51     -61.834  41.275  -0.507  1.00  0.00
ATOM    432  CB  LEU    51     -62.826  40.276   0.123  1.00  0.00
ATOM    433  CG  LEU    51     -63.655  40.851   1.283  1.00  0.00
ATOM    434  CD1 LEU    51     -64.521  42.037   0.842  1.00  0.00
ATOM    435  CD2 LEU    51     -64.556  39.760   1.859  1.00  0.00
ATOM    436  C   LEU    51     -60.676  41.737   0.457  1.00  0.00
ATOM    437  O   LEU    51     -59.949  42.643   0.064  1.00  0.00
ATOM    438  N   ASP    52     -60.482  41.182   1.685  1.00  0.00
ATOM    439  H   ASP    52     -61.010  40.370   1.915  1.00  0.00
ATOM    440  CA  ASP    52     -59.526  41.638   2.751  1.00  0.00
ATOM    441  CB  ASP    52     -60.405  42.083   3.932  1.00  0.00
ATOM    442  CG  ASP    52     -59.674  42.811   5.068  1.00  0.00
ATOM    443  OD1 ASP    52     -59.334  42.109   6.044  1.00  0.00
ATOM    444  OD2 ASP    52     -59.503  44.043   4.940  1.00  0.00
ATOM    445  C   ASP    52     -58.184  40.976   3.257  1.00  0.00
ATOM    446  O   ASP    52     -57.366  41.762   3.723  1.00  0.00
ATOM    447  N   LEU    53     -57.949  39.649   3.379  1.00  0.00
ATOM    448  H   LEU    53     -58.683  39.047   3.709  1.00  0.00
ATOM    449  CA  LEU    53     -56.587  39.029   3.546  1.00  0.00
ATOM    450  CB  LEU    53     -56.495  38.409   4.950  1.00  0.00
ATOM    451  CG  LEU    53     -55.055  38.186   5.429  1.00  0.00
ATOM    452  CD1 LEU    53     -54.384  39.505   5.825  1.00  0.00
ATOM    453  CD2 LEU    53     -55.034  37.193   6.591  1.00  0.00
ATOM    454  C   LEU    53     -55.925  38.159   2.400  1.00  0.00
ATOM    455  O   LEU    53     -54.847  38.552   1.957  1.00  0.00
ATOM    456  N   PRO    54     -56.461  37.027   1.871  1.00  0.00
ATOM    457  CA  PRO    54     -56.206  36.533   0.461  1.00  0.00
ATOM    458  CB  PRO    54     -56.444  35.021   0.526  1.00  0.00
ATOM    459  CG  PRO    54     -56.060  34.670   1.957  1.00  0.00
ATOM    460  CD  PRO    54     -56.628  35.848   2.744  1.00  0.00
ATOM    461  C   PRO    54     -56.642  37.029  -0.969  1.00  0.00
ATOM    462  O   PRO    54     -55.914  36.706  -1.901  1.00  0.00
ATOM    463  N   GLY    55     -57.818  37.630  -1.252  1.00  0.00
ATOM    464  H   GLY    55     -58.601  37.469  -0.651  1.00  0.00
ATOM    465  CA  GLY    55     -58.257  38.410  -2.462  1.00  0.00
ATOM    466  C   GLY    55     -58.384  39.992  -2.528  1.00  0.00
ATOM    467  O   GLY    55     -58.912  40.650  -1.654  1.00  0.00
ATOM    468  N   SER    56     -57.949  40.747  -3.544  1.00  0.00
ATOM    469  H   SER    56     -57.756  40.393  -4.458  1.00  0.00
ATOM    470  CA  SER    56     -57.917  42.237  -3.477  1.00  0.00
ATOM    471  CB  SER    56     -56.820  42.908  -4.314  1.00  0.00
ATOM    472  OG  SER    56     -56.909  42.601  -5.706  1.00  0.00
ATOM    473  HG  SER    56     -56.400  41.742  -5.886  1.00  0.00
ATOM    474  C   SER    56     -59.227  43.015  -3.659  1.00  0.00
ATOM    475  O   SER    56     -60.060  42.700  -4.504  1.00  0.00
ATOM    476  N   ALA    57     -59.542  43.738  -2.590  1.00  0.00
ATOM    477  H   ALA    57     -59.301  43.413  -1.671  1.00  0.00
ATOM    478  CA  ALA    57     -60.477  44.881  -2.603  1.00  0.00
ATOM    479  CB  ALA    57     -61.888  44.466  -2.173  1.00  0.00
ATOM    480  C   ALA    57     -59.945  45.976  -1.667  1.00  0.00
ATOM    481  O   ALA    57     -59.653  45.711  -0.500  1.00  0.00
ATOM    482  N   GLU    58     -59.569  47.101  -2.283  1.00  0.00
ATOM    483  H   GLU    58     -59.698  47.200  -3.268  1.00  0.00
ATOM    484  CA  GLU    58     -58.974  48.287  -1.613  1.00  0.00
ATOM    485  CB  GLU    58     -60.114  49.002  -0.857  1.00  0.00
ATOM    486  CG  GLU    58     -59.864  50.464  -0.454  1.00  0.00
ATOM    487  CD  GLU    58     -59.144  50.662   0.888  1.00  0.00
ATOM    488  OE1 GLU    58     -59.513  49.961   1.858  1.00  0.00
ATOM    489  OE2 GLU    58     -58.308  51.590   0.937  1.00  0.00
ATOM    490  C   GLU    58     -57.766  47.891  -0.718  1.00  0.00
ATOM    491  O   GLU    58     -57.457  48.577   0.255  1.00  0.00
ATOM    492  N   PRO    59     -56.928  46.961  -1.201  1.00  0.00
ATOM    493  CA  PRO    59     -56.188  46.007  -0.349  1.00  0.00
ATOM    494  CB  PRO    59     -55.260  45.253  -1.308  1.00  0.00
ATOM    495  CG  PRO    59     -55.044  46.229  -2.458  1.00  0.00
ATOM    496  CD  PRO    59     -56.377  46.968  -2.570  1.00  0.00
ATOM    497  C   PRO    59     -55.489  46.553   0.916  1.00  0.00
ATOM    498  O   PRO    59     -54.386  47.095   0.819  1.00  0.00
ATOM    499  N   PRO    60     -56.147  46.423   2.086  1.00  0.00
ATOM    500  CA  PRO    60     -55.614  46.870   3.392  1.00  0.00
ATOM    501  CB  PRO    60     -56.749  46.646   4.394  1.00  0.00
ATOM    502  CG  PRO    60     -58.000  46.770   3.531  1.00  0.00
ATOM    503  CD  PRO    60     -57.576  46.075   2.239  1.00  0.00
ATOM    504  C   PRO    60     -54.343  46.156   3.880  1.00  0.00
ATOM    505  O   PRO    60     -53.469  46.821   4.433  1.00  0.00
ATOM    506  N   LYS    61     -54.243  44.841   3.669  1.00  0.00
ATOM    507  H   LYS    61     -54.947  44.324   3.175  1.00  0.00
ATOM    508  CA  LYS    61     -53.096  44.013   4.106  1.00  0.00
ATOM    509  CB  LYS    61     -53.096  43.911   5.640  1.00  0.00
ATOM    510  CG  LYS    61     -51.823  43.275   6.209  1.00  0.00
ATOM    511  CD  LYS    61     -51.774  43.341   7.738  1.00  0.00
ATOM    512  CE  LYS    61     -51.469  44.750   8.256  1.00  0.00
ATOM    513  NZ  LYS    61     -51.403  44.763   9.724  1.00  0.00
ATOM    514  HZ1 LYS    61     -51.209  45.691  10.041  1.00  0.00
ATOM    515  HZ2 LYS    61     -52.279  44.458  10.099  1.00  0.00
ATOM    516  HZ3 LYS    61     -50.676  44.147  10.030  1.00  0.00
ATOM    517  C   LYS    61     -53.172  42.606   3.487  1.00  0.00
ATOM    518  O   LYS    61     -54.203  41.940   3.542  1.00  0.00
ATOM    519  N   GLN    62     -52.029  42.154   2.981  1.00  0.00
ATOM    520  H   GLN    62     -51.170  42.659   3.117  1.00  0.00
ATOM    521  CA  GLN    62     -51.889  40.839   2.322  1.00  0.00
ATOM    522  CB  GLN    62     -50.764  40.857   1.281  1.00  0.00
ATOM    523  CG  GLN    62     -50.895  41.908   0.175  1.00  0.00
ATOM    524  CD  GLN    62     -52.121  41.708  -0.718  1.00  0.00
ATOM    525  OE1 GLN    62     -52.208  40.801  -1.531  1.00  0.00
ATOM    526  NE2 GLN    62     -53.136  42.515  -0.516  1.00  0.00
ATOM    527 HE21 GLN    62     -53.156  43.184   0.224  1.00  0.00
ATOM    528 HE22 GLN    62     -53.974  42.310  -1.037  1.00  0.00
ATOM    529  C   GLN    62     -51.561  39.728   3.331  1.00  0.00
ATOM    530  O   GLN    62     -50.797  39.942   4.274  1.00  0.00
ATOM    531  N   CYS    63     -52.166  38.572   3.054  1.00  0.00
ATOM    532  H   CYS    63     -52.920  38.583   2.394  1.00  0.00
ATOM    533  CA  CYS    63     -52.003  37.251   3.712  1.00  0.00
ATOM    534  CB  CYS    63     -51.636  36.211   2.640  1.00  0.00
ATOM    535  SG  CYS    63     -52.788  36.131   1.221  1.00  0.00
ATOM    536  HG  CYS    63     -52.130  35.180   0.563  1.00  0.00
ATOM    537  C   CYS    63     -51.034  37.215   4.915  1.00  0.00
ATOM    538  O   CYS    63     -51.463  37.386   6.054  1.00  0.00
ATOM    539  N   HIS    64     -49.762  36.905   4.660  1.00  0.00
ATOM    540  H   HIS    64     -49.504  36.394   3.837  1.00  0.00
ATOM    541  CA  HIS    64     -48.652  37.078   5.617  1.00  0.00
ATOM    542  CB  HIS    64     -47.390  36.412   5.046  1.00  0.00
ATOM    543  CG  HIS    64     -47.625  34.939   4.696  1.00  0.00
ATOM    544  ND1 HIS    64     -48.220  34.493   3.592  1.00  0.00
ATOM    545  CD2 HIS    64     -47.269  33.885   5.424  1.00  0.00
ATOM    546  CE1 HIS    64     -48.232  33.165   3.633  1.00  0.00
ATOM    547  NE2 HIS    64     -47.645  32.792   4.765  1.00  0.00
ATOM    548  HE2 HIS    64     -47.509  31.851   5.064  1.00  0.00
ATOM    549  C   HIS    64     -48.443  38.592   5.818  1.00  0.00
ATOM    550  O   HIS    64     -47.898  39.244   4.927  1.00  0.00
ATOM    551  N   PRO    65     -48.807  39.110   7.001  1.00  0.00
ATOM    552  CA  PRO    65     -49.144  40.533   7.226  1.00  0.00
ATOM    553  CB  PRO    65     -49.372  40.649   8.737  1.00  0.00
ATOM    554  CG  PRO    65     -48.515  39.528   9.320  1.00  0.00
ATOM    555  CD  PRO    65     -48.664  38.407   8.291  1.00  0.00
ATOM    556  C   PRO    65     -48.153  41.575   6.680  1.00  0.00
ATOM    557  O   PRO    65     -47.155  41.927   7.306  1.00  0.00
ATOM    558  N   CYS    66     -48.455  41.991   5.452  1.00  0.00
ATOM    559  H   CYS    66     -49.161  41.513   4.926  1.00  0.00
ATOM    560  CA  CYS    66     -47.680  42.986   4.680  1.00  0.00
ATOM    561  CB  CYS    66     -46.717  42.232   3.748  1.00  0.00
ATOM    562  SG  CYS    66     -47.517  41.176   2.486  1.00  0.00
ATOM    563  HG  CYS    66     -46.390  40.684   1.980  1.00  0.00
ATOM    564  C   CYS    66     -48.600  43.950   3.893  1.00  0.00
ATOM    565  O   CYS    66     -49.752  43.584   3.641  1.00  0.00
ATOM    566  N   PRO    67     -48.135  45.153   3.504  1.00  0.00
ATOM    567  CA  PRO    67     -48.934  46.133   2.731  1.00  0.00
ATOM    568  CB  PRO    67     -47.972  47.283   2.415  1.00  0.00
ATOM    569  CG  PRO    67     -46.585  46.663   2.562  1.00  0.00
ATOM    570  CD  PRO    67     -46.774  45.683   3.719  1.00  0.00
ATOM    571  C   PRO    67     -49.569  45.554   1.457  1.00  0.00
ATOM    572  O   PRO    67     -49.102  44.549   0.922  1.00  0.00
ATOM    573  N   GLY    68     -50.641  46.212   1.014  1.00  0.00
ATOM    574  H   GLY    68     -50.865  47.124   1.371  1.00  0.00
ATOM    575  CA  GLY    68     -51.502  45.756  -0.100  1.00  0.00
ATOM    576  C   GLY    68     -50.762  45.512  -1.427  1.00  0.00
ATOM    577  O   GLY    68     -49.788  46.189  -1.753  1.00  0.00
ATOM    578  N   VAL    69     -51.273  44.542  -2.183  1.00  0.00
ATOM    579  H   VAL    69     -52.005  43.945  -1.849  1.00  0.00
ATOM    580  CA  VAL    69     -50.715  44.163  -3.499  1.00  0.00
ATOM    581  CB  VAL    69     -51.235  42.760  -3.889  1.00  0.00
ATOM    582  CG1 VAL    69     -52.710  42.696  -4.314  1.00  0.00
ATOM    583  CG2 VAL    69     -50.307  42.085  -4.898  1.00  0.00
ATOM    584  C   VAL    69     -50.920  45.250  -4.585  1.00  0.00
ATOM    585  O   VAL    69     -52.057  45.672  -4.807  1.00  0.00
ATOM    586  N   PRO    70     -49.847  45.665  -5.281  1.00  0.00
ATOM    587  CA  PRO    70     -49.910  46.665  -6.370  1.00  0.00
ATOM    588  CB  PRO    70     -48.456  46.920  -6.775  1.00  0.00
ATOM    589  CG  PRO    70     -47.739  45.632  -6.372  1.00  0.00
ATOM    590  CD  PRO    70     -48.451  45.224  -5.081  1.00  0.00
ATOM    591  C   PRO    70     -50.775  46.273  -7.580  1.00  0.00
ATOM    592  O   PRO    70     -51.177  47.148  -8.342  1.00  0.00
ATOM    593  N   GLN    71     -50.873  44.968  -7.838  1.00  0.00
ATOM    594  H   GLN    71     -50.295  44.298  -7.376  1.00  0.00
ATOM    595  CA  GLN    71     -51.757  44.373  -8.860  1.00  0.00
ATOM    596  CB  GLN    71     -51.026  44.388 -10.216  1.00  0.00
ATOM    597  CG  GLN    71     -51.902  44.076 -11.440  1.00  0.00
ATOM    598  CD  GLN    71     -52.383  42.621 -11.496  1.00  0.00
ATOM    599  OE1 GLN    71     -51.691  41.674 -11.152  1.00  0.00
ATOM    600  NE2 GLN    71     -53.595  42.416 -11.956  1.00  0.00
ATOM    601 HE21 GLN    71     -54.155  43.159 -12.341  1.00  0.00
ATOM    602 HE22 GLN    71     -53.994  41.513 -11.819  1.00  0.00
ATOM    603  C   GLN    71     -52.090  42.936  -8.416  1.00  0.00
ATOM    604  O   GLN    71     -51.217  42.225  -7.918  1.00  0.00
ATOM    605  N   GLY    72     -53.374  42.596  -8.506  1.00  0.00
ATOM    606  H   GLY    72     -54.070  43.259  -8.779  1.00  0.00
ATOM    607  CA  GLY    72     -53.897  41.253  -8.177  1.00  0.00
ATOM    608  C   GLY    72     -54.474  40.565  -9.421  1.00  0.00
ATOM    609  O   GLY    72     -55.512  40.975  -9.937  1.00  0.00
ATOM    610  N   THR    73     -53.735  39.590  -9.945  1.00  0.00
ATOM    611  H   THR    73     -52.877  39.291  -9.515  1.00  0.00
ATOM    612  CA  THR    73     -54.124  38.872 -11.183  1.00  0.00
ATOM    613  CB  THR    73     -53.076  39.053 -12.301  1.00  0.00
ATOM    614  OG1 THR    73     -53.599  38.537 -13.528  1.00  0.00
ATOM    615  HG1 THR    73     -52.890  38.607 -14.233  1.00  0.00
ATOM    616  CG2 THR    73     -51.702  38.438 -12.000  1.00  0.00
ATOM    617  C   THR    73     -54.483  37.390 -10.973  1.00  0.00
ATOM    618  O   THR    73     -53.857  36.672 -10.190  1.00  0.00
ATOM    619  N   SER    74     -55.495  36.973 -11.727  1.00  0.00
ATOM    620  H   SER    74     -55.945  37.603 -12.361  1.00  0.00
ATOM    621  CA  SER    74     -56.035  35.597 -11.743  1.00  0.00
ATOM    622  CB  SER    74     -57.505  35.608 -11.299  1.00  0.00
ATOM    623  OG  SER    74     -58.291  36.437 -12.164  1.00  0.00
ATOM    624  HG  SER    74     -58.210  36.110 -13.112  1.00  0.00
ATOM    625  C   SER    74     -55.944  34.977 -13.152  1.00  0.00
ATOM    626  O   SER    74     -56.272  35.665 -14.123  1.00  0.00
ATOM    627  N   PRO    75     -55.586  33.687 -13.267  1.00  0.00
ATOM    628  CA  PRO    75     -55.543  32.970 -14.560  1.00  0.00
ATOM    629  CB  PRO    75     -55.168  31.534 -14.191  1.00  0.00
ATOM    630  CG  PRO    75     -54.292  31.721 -12.955  1.00  0.00
ATOM    631  CD  PRO    75     -54.984  32.859 -12.202  1.00  0.00
ATOM    632  C   PRO    75     -56.901  33.000 -15.278  1.00  0.00
ATOM    633  O   PRO    75     -57.956  32.940 -14.650  1.00  0.00
ATOM    634  N   ALA    76     -56.827  33.141 -16.599  1.00  0.00
ATOM    635  H   ALA    76     -55.948  33.185 -17.070  1.00  0.00
ATOM    636  CA  ALA    76     -58.007  33.212 -17.484  1.00  0.00
ATOM    637  CB  ALA    76     -57.602  33.867 -18.808  1.00  0.00
ATOM    638  C   ALA    76     -58.641  31.830 -17.753  1.00  0.00
ATOM    639  O   ALA    76     -57.910  30.859 -17.963  1.00  0.00
ATOM    640  N   PRO    77     -59.980  31.736 -17.710  1.00  0.00
ATOM    641  CA  PRO    77     -60.714  30.521 -18.122  1.00  0.00
ATOM    642  CB  PRO    77     -62.186  30.852 -17.869  1.00  0.00
ATOM    643  CG  PRO    77     -62.120  31.818 -16.689  1.00  0.00
ATOM    644  CD  PRO    77     -60.882  32.662 -16.997  1.00  0.00
ATOM    645  C   PRO    77     -60.484  30.217 -19.609  1.00  0.00
ATOM    646  O   PRO    77     -60.434  31.121 -20.441  1.00  0.00
ATOM    647  N   VAL    78     -60.399  28.924 -19.911  1.00  0.00
ATOM    648  H   VAL    78     -60.474  28.226 -19.201  1.00  0.00
ATOM    649  CA  VAL    78     -60.153  28.396 -21.273  1.00  0.00
ATOM    650  CB  VAL    78     -59.834  26.883 -21.221  1.00  0.00
ATOM    651  CG1 VAL    78     -59.550  26.292 -22.609  1.00  0.00
ATOM    652  CG2 VAL    78     -58.626  26.591 -20.324  1.00  0.00
ATOM    653  C   VAL    78     -61.348  28.701 -22.210  1.00  0.00
ATOM    654  O   VAL    78     -62.447  28.193 -21.970  1.00  0.00
ATOM    655  N   PRO    79     -61.139  29.513 -23.259  1.00  0.00
ATOM    656  CA  PRO    79     -62.181  29.821 -24.258  1.00  0.00
ATOM    657  CB  PRO    79     -61.645  31.044 -25.010  1.00  0.00
ATOM    658  CG  PRO    79     -60.127  30.877 -24.934  1.00  0.00
ATOM    659  CD  PRO    79     -59.899  30.262 -23.551  1.00  0.00
ATOM    660  C   PRO    79     -62.481  28.620 -25.172  1.00  0.00
ATOM    661  O   PRO    79     -61.745  28.316 -26.111  1.00  0.00
ATOM    662  N   TYR    80     -63.489  27.853 -24.763  1.00  0.00
ATOM    663  H   TYR    80     -63.889  27.976 -23.854  1.00  0.00
ATOM    664  CA  TYR    80     -63.971  26.665 -25.499  1.00  0.00
ATOM    665  CB  TYR    80     -64.864  25.845 -24.557  1.00  0.00
ATOM    666  CG  TYR    80     -65.321  24.509 -25.156  1.00  0.00
ATOM    667  CD1 TYR    80     -64.477  23.389 -25.110  1.00  0.00
ATOM    668  HD1 TYR    80     -63.461  23.480 -24.725  1.00  0.00
ATOM    669  CD2 TYR    80     -66.625  24.378 -25.657  1.00  0.00
ATOM    670  HD2 TYR    80     -67.270  25.254 -25.741  1.00  0.00
ATOM    671  CE1 TYR    80     -64.938  22.144 -25.561  1.00  0.00
ATOM    672  HE1 TYR    80     -64.286  21.273 -25.529  1.00  0.00
ATOM    673  CE2 TYR    80     -67.087  23.130 -26.098  1.00  0.00
ATOM    674  HE2 TYR    80     -68.107  23.030 -26.465  1.00  0.00
ATOM    675  CZ  TYR    80     -66.241  22.015 -26.055  1.00  0.00
ATOM    676  OH  TYR    80     -66.664  20.815 -26.528  1.00  0.00
ATOM    677  HH  TYR    80     -67.600  20.905 -26.869  1.00  0.00
ATOM    678  C   TYR    80     -64.662  27.021 -26.833  1.00  0.00
ATOM    679  O   TYR    80     -65.876  27.217 -26.915  1.00  0.00
ATOM    680  N   GLY    81     -63.812  27.207 -27.841  1.00  0.00
ATOM    681  H   GLY    81     -62.831  27.282 -27.657  1.00  0.00
ATOM    682  CA  GLY    81     -64.202  27.480 -29.241  1.00  0.00
ATOM    683  C   GLY    81     -64.828  26.254 -29.921  1.00  0.00
ATOM    684  O   GLY    81     -64.126  25.430 -30.504  1.00  0.00
ATOM    685  N   TYR    82     -66.152  26.174 -29.830  1.00  0.00
ATOM    686  H   TYR    82     -66.677  26.841 -29.302  1.00  0.00
ATOM    687  CA  TYR    82     -66.931  25.049 -30.384  1.00  0.00
ATOM    688  CB  TYR    82     -67.754  24.430 -29.250  1.00  0.00
ATOM    689  CG  TYR    82     -68.320  23.058 -29.630  1.00  0.00
ATOM    690  CD1 TYR    82     -67.545  21.907 -29.426  1.00  0.00
ATOM    691  HD1 TYR    82     -66.551  21.982 -28.981  1.00  0.00
ATOM    692  CD2 TYR    82     -69.582  22.955 -30.235  1.00  0.00
ATOM    693  HD2 TYR    82     -70.188  23.846 -30.401  1.00  0.00
ATOM    694  CE1 TYR    82     -68.030  20.657 -29.832  1.00  0.00
ATOM    695  HE1 TYR    82     -67.432  19.760 -29.676  1.00  0.00
ATOM    696  CE2 TYR    82     -70.059  21.704 -30.650  1.00  0.00
ATOM    697  HE2 TYR    82     -71.006  21.639 -31.183  1.00  0.00
ATOM    698  CZ  TYR    82     -69.283  20.557 -30.448  1.00  0.00
ATOM    699  OH  TYR    82     -69.746  19.341 -30.831  1.00  0.00
ATOM    700  HH  TYR    82     -70.574  19.467 -31.375  1.00  0.00
ATOM    701  C   TYR    82     -67.849  25.488 -31.538  1.00  0.00
ATOM    702  O   TYR    82     -68.487  26.538 -31.479  1.00  0.00
ATOM    703  N   PHE    83     -67.988  24.586 -32.507  1.00  0.00
ATOM    704  H   PHE    83     -67.575  23.679 -32.433  1.00  0.00
ATOM    705  CA  PHE    83     -68.819  24.794 -33.709  1.00  0.00
ATOM    706  CB  PHE    83     -67.906  24.861 -34.944  1.00  0.00
ATOM    707  CG  PHE    83     -68.688  25.023 -36.255  1.00  0.00
ATOM    708  CD1 PHE    83     -69.213  26.274 -36.613  1.00  0.00
ATOM    709  HD1 PHE    83     -68.920  27.170 -36.066  1.00  0.00
ATOM    710  CD2 PHE    83     -69.027  23.885 -37.005  1.00  0.00
ATOM    711  HD2 PHE    83     -68.609  22.912 -36.747  1.00  0.00
ATOM    712  CE1 PHE    83     -70.098  26.380 -37.693  1.00  0.00
ATOM    713  HE1 PHE    83     -70.528  27.347 -37.953  1.00  0.00
ATOM    714  CE2 PHE    83     -69.909  23.993 -38.088  1.00  0.00
ATOM    715  HE2 PHE    83     -70.181  23.107 -38.661  1.00  0.00
ATOM    716  CZ  PHE    83     -70.450  25.240 -38.427  1.00  0.00
ATOM    717  HZ  PHE    83     -71.167  25.319 -39.244  1.00  0.00
ATOM    718  C   PHE    83     -69.896  23.706 -33.870  1.00  0.00
ATOM    719  O   PHE    83     -69.668  22.535 -33.570  1.00  0.00
ATOM    720  N   GLY    84     -71.037  24.146 -34.397  1.00  0.00
ATOM    721  H   GLY    84     -71.152  25.107 -34.649  1.00  0.00
ATOM    722  CA  GLY    84     -72.180  23.285 -34.762  1.00  0.00
ATOM    723  C   GLY    84     -72.804  23.761 -36.083  1.00  0.00
ATOM    724  O   GLY    84     -73.007  24.959 -36.273  1.00  0.00
ATOM    725  N   GLY    85     -73.043  22.801 -36.973  1.00  0.00
ATOM    726  H   GLY    85     -72.727  21.863 -36.829  1.00  0.00
ATOM    727  CA  GLY    85     -73.674  23.036 -38.290  1.00  0.00
ATOM    728  C   GLY    85     -73.756  21.753 -39.130  1.00  0.00
ATOM    729  O   GLY    85     -72.986  20.817 -38.915  1.00  0.00
ATOM    730  N   GLY    86     -74.746  21.733 -40.020  1.00  0.00
ATOM    731  H   GLY    86     -75.427  22.465 -40.058  1.00  0.00
ATOM    732  CA  GLY    86     -74.998  20.622 -40.962  1.00  0.00
ATOM    733  C   GLY    86     -76.154  20.945 -41.922  1.00  0.00
ATOM    734  O   GLY    86     -77.055  21.709 -41.580  1.00  0.00
ATOM    735  N   TYR    87     -76.059  20.377 -43.124  1.00  0.00
ATOM    736  H   TYR    87     -75.286  19.788 -43.357  1.00  0.00
ATOM    737  CA  TYR    87     -77.029  20.559 -44.227  1.00  0.00
ATOM    738  CB  TYR    87     -76.872  21.971 -44.826  1.00  0.00
ATOM    739  CG  TYR    87     -77.710  22.202 -46.091  1.00  0.00
ATOM    740  CD1 TYR    87     -79.091  22.435 -45.996  1.00  0.00
ATOM    741  HD1 TYR    87     -79.540  22.697 -45.038  1.00  0.00
ATOM    742  CD2 TYR    87     -77.130  21.954 -47.345  1.00  0.00
ATOM    743  HD2 TYR    87     -76.052  21.810 -47.433  1.00  0.00
ATOM    744  CE1 TYR    87     -79.891  22.372 -47.146  1.00  0.00
ATOM    745  HE1 TYR    87     -80.964  22.544 -47.079  1.00  0.00
ATOM    746  CE2 TYR    87     -77.932  21.894 -48.492  1.00  0.00
ATOM    747  HE2 TYR    87     -77.472  21.731 -49.464  1.00  0.00
ATOM    748  CZ  TYR    87     -79.314  22.089 -48.389  1.00  0.00
ATOM    749  OH  TYR    87     -80.101  21.963 -49.487  1.00  0.00
ATOM    750  HH  TYR    87     -79.559  21.533 -50.232  1.00  0.00
ATOM    751  C   TYR    87     -76.838  19.487 -45.316  1.00  0.00
ATOM    752  O   TYR    87     -75.726  19.011 -45.542  1.00  0.00
ATOM    753  N   TYR    88     -77.953  19.133 -45.954  1.00  0.00
ATOM    754  H   TYR    88     -78.843  19.504 -45.688  1.00  0.00
ATOM    755  CA  TYR    88     -77.990  18.228 -47.120  1.00  0.00
ATOM    756  CB  TYR    88     -78.098  16.769 -46.648  1.00  0.00
ATOM    757  CG  TYR    88     -78.077  15.778 -47.819  1.00  0.00
ATOM    758  CD1 TYR    88     -76.854  15.394 -48.387  1.00  0.00
ATOM    759  HD1 TYR    88     -75.914  15.652 -47.898  1.00  0.00
ATOM    760  CD2 TYR    88     -79.282  15.386 -48.424  1.00  0.00
ATOM    761  HD2 TYR    88     -80.237  15.655 -47.972  1.00  0.00
ATOM    762  CE1 TYR    88     -76.837  14.648 -49.574  1.00  0.00
ATOM    763  HE1 TYR    88     -75.890  14.342 -50.017  1.00  0.00
ATOM    764  CE2 TYR    88     -79.261  14.643 -49.613  1.00  0.00
ATOM    765  HE2 TYR    88     -80.198  14.369 -50.095  1.00  0.00
ATOM    766  CZ  TYR    88     -78.038  14.283 -50.191  1.00  0.00
ATOM    767  OH  TYR    88     -78.008  13.618 -51.373  1.00  0.00
ATOM    768  HH  TYR    88     -78.942  13.499 -51.705  1.00  0.00
ATOM    769  C   TYR    88     -79.163  18.581 -48.051  1.00  0.00
ATOM    770  O   TYR    88     -80.304  18.718 -47.610  1.00  0.00
ATOM    771  N   SER    89     -78.863  18.600 -49.348  1.00  0.00
ATOM    772  H   SER    89     -77.928  18.452 -49.667  1.00  0.00
ATOM    773  CA  SER    89     -79.863  18.851 -50.410  1.00  0.00
ATOM    774  CB  SER    89     -79.216  19.412 -51.682  1.00  0.00
ATOM    775  OG  SER    89     -78.725  20.736 -51.446  1.00  0.00
ATOM    776  HG  SER    89     -78.375  21.106 -52.314  1.00  0.00
ATOM    777  C   SER    89     -80.687  17.599 -50.743  1.00  0.00
ATOM    778  O   SER    89     -80.319  16.778 -51.585  1.00  0.00
ATOM    779  N   CYS    90     -81.763  17.430 -49.978  1.00  0.00
ATOM    780  H   CYS    90     -81.916  18.014 -49.178  1.00  0.00
ATOM    781  CA  CYS    90     -82.723  16.319 -50.152  1.00  0.00
ATOM    782  CB  CYS    90     -83.548  16.174 -48.867  1.00  0.00
ATOM    783  SG  CYS    90     -84.645  14.709 -48.860  1.00  0.00
ATOM    784  HG  CYS    90     -85.177  14.938 -47.663  1.00  0.00
ATOM    785  C   CYS    90     -83.602  16.501 -51.408  1.00  0.00
ATOM    786  O   CYS    90     -84.772  16.883 -51.360  1.00  0.00
ATOM    787  N   ARG    91     -82.972  16.233 -52.548  1.00  0.00
ATOM    788  H   ARG    91     -81.984  16.062 -52.552  1.00  0.00
ATOM    789  CA  ARG    91     -83.592  16.350 -53.883  1.00  0.00
ATOM    790  CB  ARG    91     -82.506  16.482 -54.963  1.00  0.00
ATOM    791  CG  ARG    91     -81.618  17.727 -54.811  1.00  0.00
ATOM    792  CD  ARG    91     -82.372  19.059 -54.947  1.00  0.00
ATOM    793  NE  ARG    91     -82.963  19.239 -56.289  1.00  0.00
ATOM    794  HE  ARG    91     -83.956  19.166 -56.325  1.00  0.00
ATOM    795  CZ  ARG    91     -82.326  19.501 -57.435  1.00  0.00
ATOM    796  NH1 ARG    91     -81.011  19.655 -57.509  1.00  0.00
ATOM    797 HH11 ARG    91     -80.464  19.571 -56.679  1.00  0.00
ATOM    798 HH12 ARG    91     -80.579  19.849 -58.387  1.00  0.00
ATOM    799  NH2 ARG    91     -83.019  19.607 -58.558  1.00  0.00
ATOM    800 HH21 ARG    91     -84.010  19.494 -58.556  1.00  0.00
ATOM    801 HH22 ARG    91     -82.539  19.803 -59.411  1.00  0.00
ATOM    802  C   ARG    91     -84.550  15.186 -54.193  1.00  0.00
ATOM    803  O   ARG    91     -84.168  14.143 -54.724  1.00  0.00
ATOM    804  N   VAL    92     -85.785  15.355 -53.728  1.00  0.00
ATOM    805  H   VAL    92     -85.981  16.075 -53.059  1.00  0.00
ATOM    806  CA  VAL    92     -86.884  14.390 -53.967  1.00  0.00
ATOM    807  CB  VAL    92     -88.027  14.564 -52.941  1.00  0.00
ATOM    808  CG1 VAL    92     -89.060  13.438 -53.064  1.00  0.00
ATOM    809  CG2 VAL    92     -87.524  14.594 -51.493  1.00  0.00
ATOM    810  C   VAL    92     -87.376  14.513 -55.425  1.00  0.00
ATOM    811  O   VAL    92     -88.275  15.291 -55.747  1.00  0.00
ATOM    812  N   SER    93     -86.679  13.790 -56.297  1.00  0.00
ATOM    813  H   SER    93     -85.866  13.281 -56.002  1.00  0.00
ATOM    814  CA  SER    93     -86.922  13.748 -57.756  1.00  0.00
ATOM    815  CB  SER    93     -85.755  13.042 -58.460  1.00  0.00
ATOM    816  OG  SER    93     -85.634  11.702 -57.970  1.00  0.00
ATOM    817  HG  SER    93     -86.537  11.256 -58.056  1.00  0.00
ATOM    818  C   SER    93     -88.256  13.092 -58.153  1.00  0.00
ATOM    819  O   SER    93     -88.393  11.867 -58.164  1.00  0.00
ATOM    820  N   ARG    94     -89.239  13.949 -58.410  1.00  0.00
ATOM    821  H   ARG    94     -89.137  14.926 -58.224  1.00  0.00
ATOM    822  CA  ARG    94     -90.590  13.543 -58.854  1.00  0.00
ATOM    823  CB  ARG    94     -91.626  14.059 -57.851  1.00  0.00
ATOM    824  CG  ARG    94     -91.521  13.353 -56.495  1.00  0.00
ATOM    825  CD  ARG    94     -92.103  14.203 -55.363  1.00  0.00
ATOM    826  NE  ARG    94     -91.246  15.387 -55.156  1.00  0.00
ATOM    827  HE  ARG    94     -90.266  15.201 -55.094  1.00  0.00
ATOM    828  CZ  ARG    94     -91.627  16.664 -55.130  1.00  0.00
ATOM    829  NH1 ARG    94     -92.891  17.039 -55.270  1.00  0.00
ATOM    830 HH11 ARG    94     -93.593  16.341 -55.398  1.00  0.00
ATOM    831 HH12 ARG    94     -93.132  18.006 -55.250  1.00  0.00
ATOM    832  NH2 ARG    94     -90.702  17.608 -55.071  1.00  0.00
ATOM    833 HH21 ARG    94     -89.736  17.355 -55.059  1.00  0.00
ATOM    834 HH22 ARG    94     -90.975  18.567 -55.042  1.00  0.00
ATOM    835  C   ARG    94     -90.918  14.094 -60.250  1.00  0.00
ATOM    836  O   ARG    94     -90.592  15.236 -60.569  1.00  0.00
ATOM    837  N   SER    95     -91.531  13.230 -61.060  1.00  0.00
ATOM    838  H   SER    95     -91.690  12.284 -60.774  1.00  0.00
ATOM    839  CA  SER    95     -91.998  13.525 -62.436  1.00  0.00
ATOM    840  CB  SER    95     -90.822  13.788 -63.390  1.00  0.00
ATOM    841  OG  SER    95     -91.311  14.229 -64.662  1.00  0.00
ATOM    842  HG  SER    95     -90.541  14.550 -65.218  1.00  0.00
ATOM    843  C   SER    95     -92.816  12.344 -62.985  1.00  0.00
ATOM    844  O   SER    95     -92.670  11.214 -62.520  1.00  0.00
ATOM    845  N   SER    96     -93.718  12.657 -63.914  1.00  0.00
ATOM    846  H   SER    96     -93.694  13.556 -64.354  1.00  0.00
ATOM    847  CA  SER    96     -94.595  11.664 -64.572  1.00  0.00
ATOM    848  CB  SER    96     -96.010  11.712 -63.983  1.00  0.00
ATOM    849  OG  SER    96     -96.812  10.670 -64.551  1.00  0.00
ATOM    850  HG  SER    96     -97.712  10.665 -64.111  1.00  0.00
ATOM    851  C   SER    96     -94.664  11.907 -66.086  1.00  0.00
ATOM    852  O   SER    96     -94.722  13.049 -66.541  1.00  0.00
ATOM    853  N   LEU    97     -94.734  10.806 -66.829  1.00  0.00
ATOM    854  H   LEU    97     -94.848   9.909 -66.404  1.00  0.00
ATOM    855  CA  LEU    97     -94.803  10.824 -68.302  1.00  0.00
ATOM    856  CB  LEU    97     -93.516  10.198 -68.872  1.00  0.00
ATOM    857  CG  LEU    97     -93.111  10.580 -70.311  1.00  0.00
ATOM    858  CD1 LEU    97     -94.087  10.075 -71.379  1.00  0.00
ATOM    859  CD2 LEU    97     -92.872  12.088 -70.444  1.00  0.00
ATOM    860  C   LEU    97     -96.069  10.080 -68.756  1.00  0.00
ATOM    861  O   LEU    97     -96.132   8.852 -68.738  1.00  0.00
ATOM    862  N   LYS    98     -97.100  10.872 -69.033  1.00  0.00
ATOM    863  H   LYS    98     -97.049  11.860 -68.893  1.00  0.00
ATOM    864  CA  LYS    98     -98.416  10.363 -69.471  1.00  0.00
ATOM    865  CB  LYS    98     -99.513  10.790 -68.486  1.00  0.00
ATOM    866  CG  LYS    98     -99.347  10.129 -67.111  1.00  0.00
ATOM    867  CD  LYS    98    -100.417  10.565 -66.103  1.00  0.00
ATOM    868  CE  LYS    98    -101.804  10.000 -66.425  1.00  0.00
ATOM    869  NZ  LYS    98    -102.800  10.452 -65.443  1.00  0.00
ATOM    870  HZ1 LYS    98    -103.695  10.073 -65.681  1.00  0.00
ATOM    871  HZ2 LYS    98    -102.539  10.138 -64.531  1.00  0.00
ATOM    872  HZ3 LYS    98    -102.850  11.451 -65.454  1.00  0.00
ATOM    873  C   LYS    98     -98.758  10.812 -70.907  1.00  0.00
ATOM    874  O   LYS    98     -99.081  11.985 -71.115  1.00  0.00
ATOM    875  N   PRO    99     -98.518   9.948 -71.906  1.00  0.00
ATOM    876  CA  PRO    99     -98.851  10.239 -73.314  1.00  0.00
ATOM    877  CB  PRO    99     -98.045   9.214 -74.117  1.00  0.00
ATOM    878  CG  PRO    99     -97.960   8.010 -73.179  1.00  0.00
ATOM    879  CD  PRO    99     -97.833   8.643 -71.791  1.00  0.00
ATOM    880  C   PRO    99    -100.358  10.137 -73.593  1.00  0.00
ATOM    881  O   PRO    99    -101.056   9.303 -73.021  1.00  0.00
ATOM    882  N   CYS   100    -100.827  11.021 -74.470  1.00  0.00
ATOM    883  H   CYS   100    -100.239  11.711 -74.891  1.00  0.00
ATOM    884  CA  CYS   100    -102.232  11.050 -74.923  1.00  0.00
ATOM    885  CB  CYS   100    -102.924  12.294 -74.354  1.00  0.00
ATOM    886  SG  CYS   100    -104.716  12.381 -74.722  1.00  0.00
ATOM    887  HG  CYS   100    -104.933  13.533 -74.093  1.00  0.00
ATOM    888  C   CYS   100    -102.315  11.049 -76.458  1.00  0.00
ATOM    889  O   CYS   100    -101.510  11.689 -77.133  1.00  0.00
ATOM    890  N   ALA   101    -103.301  10.313 -76.965  1.00  0.00
ATOM    891  H   ALA   101    -103.948   9.830 -76.376  1.00  0.00
ATOM    892  CA  ALA   101    -103.591  10.213 -78.409  1.00  0.00
ATOM    893  CB  ALA   101    -103.193   8.823 -78.916  1.00  0.00
ATOM    894  C   ALA   101    -105.079  10.468 -78.692  1.00  0.00
ATOM    895  O   ALA   101    -105.945  10.024 -77.938  1.00  0.00
ATOM    896  N   GLN   102    -105.334  11.169 -79.793  1.00  0.00
ATOM    897  H   GLN   102    -104.603  11.477 -80.400  1.00  0.00
ATOM    898  CA  GLN   102    -106.699  11.505 -80.246  1.00  0.00
ATOM    899  CB  GLN   102    -106.907  13.025 -80.121  1.00  0.00
ATOM    900  CG  GLN   102    -108.321  13.511 -80.478  1.00  0.00
ATOM    901  CD  GLN   102    -109.414  12.857 -79.624  1.00  0.00
ATOM    902  OE1 GLN   102    -109.392  12.850 -78.403  1.00  0.00
ATOM    903  NE2 GLN   102    -110.416  12.297 -80.266  1.00  0.00
ATOM    904 HE21 GLN   102    -110.484  12.292 -81.269  1.00  0.00
ATOM    905 HE22 GLN   102    -111.150  11.938 -79.695  1.00  0.00
ATOM    906  C   GLN   102    -106.942  11.020 -81.685  1.00  0.00
ATOM    907  O   GLN   102    -106.063  11.103 -82.541  1.00  0.00
ATOM    908  N   ALA   103    -108.173  10.571 -81.916  1.00  0.00
ATOM    909  H   ALA   103    -108.850  10.529 -81.182  1.00  0.00
ATOM    910  CA  ALA   103    -108.644  10.119 -83.241  1.00  0.00
ATOM    911  CB  ALA   103    -109.173   8.687 -83.127  1.00  0.00
ATOM    912  C   ALA   103    -109.744  11.041 -83.795  1.00  0.00
ATOM    913  O   ALA   103    -110.544  11.595 -83.039  1.00  0.00
ATOM    914  N   ALA   104    -109.690  11.254 -85.107  1.00  0.00
ATOM    915  H   ALA   104    -108.979  10.843 -85.677  1.00  0.00
ATOM    916  CA  ALA   104    -110.679  12.063 -85.849  1.00  0.00
ATOM    917  CB  ALA   104    -110.047  13.397 -86.258  1.00  0.00
ATOM    918  C   ALA   104    -111.184  11.321 -87.097  1.00  0.00
ATOM    919  O   ALA   104    -110.428  10.602 -87.749  1.00  0.00
ATOM    920  N   THR   105    -112.476  11.479 -87.368  1.00  0.00
ATOM    921  H   THR   105    -113.095  11.975 -86.760  1.00  0.00
ATOM    922  CA  THR   105    -113.146  10.883 -88.546  1.00  0.00
ATOM    923  CB  THR   105    -114.216   9.858 -88.134  1.00  0.00
ATOM    924  OG1 THR   105    -115.092  10.421 -87.151  1.00  0.00
ATOM    925  HG1 THR   105    -115.806   9.758 -86.918  1.00  0.00
ATOM    926  CG2 THR   105    -113.589   8.548 -87.649  1.00  0.00
ATOM    927  C   THR   105    -113.792  11.949 -89.441  1.00  0.00
ATOM    928  O   THR   105    -114.312  12.958 -88.968  1.00  0.00
ATOM    929  N   LEU   106    -113.724  11.697 -90.745  1.00  0.00
ATOM    930  H   LEU   106    -113.230  10.905 -91.102  1.00  0.00
ATOM    931  CA  LEU   106    -114.297  12.592 -91.770  1.00  0.00
ATOM    932  CB  LEU   106    -113.190  13.139 -92.685  1.00  0.00
ATOM    933  CG  LEU   106    -112.163  14.019 -91.958  1.00  0.00
ATOM    934  CD1 LEU   106    -110.983  14.301 -92.889  1.00  0.00
ATOM    935  CD2 LEU   106    -112.778  15.343 -91.494  1.00  0.00
ATOM    936  C   LEU   106    -115.388  11.885 -92.587  1.00  0.00
ATOM    937  O   LEU   106    -115.109  11.059 -93.455  1.00  0.00
ATOM    938  N   ALA   107    -116.627  12.135 -92.176  1.00  0.00
ATOM    939  H   ALA   107    -116.808  12.737 -91.399  1.00  0.00
ATOM    940  CA  ALA   107    -117.824  11.537 -92.800  1.00  0.00
ATOM    941  CB  ALA   107    -118.590  10.712 -91.760  1.00  0.00
ATOM    942  C   ALA   107    -118.729  12.598 -93.447  1.00  0.00
ATOM    943  O   ALA   107    -119.386  13.385 -92.766  1.00  0.00
ATOM    944  N   ALA   108    -118.570  12.718 -94.762  1.00  0.00
ATOM    945  H   ALA   108    -117.914  12.153 -95.262  1.00  0.00
ATOM    946  CA  ALA   108    -119.361  13.643 -95.599  1.00  0.00
ATOM    947  CB  ALA   108    -118.450  14.753 -96.134  1.00  0.00
ATOM    948  C   ALA   108    -120.034  12.908 -96.768  1.00  0.00
ATOM    949  O   ALA   108    -119.433  12.037 -97.395  1.00  0.00
ATOM    950  N   TYR   109    -121.287  13.277 -97.022  1.00  0.00
ATOM    951  H   TYR   109    -121.754  13.966 -96.469  1.00  0.00
ATOM    952  CA  TYR   109    -122.092  12.698 -98.115  1.00  0.00
ATOM    953  CB  TYR   109    -123.209  11.830 -97.509  1.00  0.00
ATOM    954  CG  TYR   109    -124.095  11.197 -98.588  1.00  0.00
ATOM    955  CD1 TYR   109    -123.573  10.169 -99.390  1.00  0.00
ATOM    956  HD1 TYR   109    -122.762   9.541 -99.020  1.00  0.00
ATOM    957  CD2 TYR   109    -125.218  11.913 -99.027  1.00  0.00
ATOM    958  HD2 TYR   109    -125.695  12.642 -98.371  1.00  0.00
ATOM    959  CE1 TYR   109    -124.104   9.936-100.667  1.00  0.00
ATOM    960  HE1 TYR   109    -123.693   9.151-101.299  1.00  0.00
ATOM    961  CE2 TYR   109    -125.747  11.676-100.301  1.00  0.00
ATOM    962  HE2 TYR   109    -126.634  12.213-100.633  1.00  0.00
ATOM    963  CZ  TYR   109    -125.159  10.724-101.140  1.00  0.00
ATOM    964  OH  TYR   109    -125.386  10.799-102.473  1.00  0.00
ATOM    965  HH  TYR   109    -125.530  11.772-102.698  1.00  0.00
ATOM    966  C   TYR   109    -122.644  13.781 -99.070  1.00  0.00
ATOM    967  O   TYR   109    -123.243  14.750 -98.596  1.00  0.00
ATOM    968  N   PRO   110    -122.450  13.621-100.391  1.00  0.00
ATOM    969  CA  PRO   110    -122.989  14.544-101.412  1.00  0.00
ATOM    970  CB  PRO   110    -122.187  14.235-102.680  1.00  0.00
ATOM    971  CG  PRO   110    -121.820  12.761-102.520  1.00  0.00
ATOM    972  CD  PRO   110    -121.557  12.625-101.019  1.00  0.00
ATOM    973  C   PRO   110    -124.512  14.431-101.608  1.00  0.00
ATOM    974  O   PRO   110    -125.021  13.624-102.388  1.00  0.00
ATOM    975  N   ALA   111    -125.221  15.261-100.848  1.00  0.00
ATOM    976  H   ALA   111    -124.781  15.858-100.176  1.00  0.00
ATOM    977  CA  ALA   111    -126.696  15.338-100.879  1.00  0.00
ATOM    978  CB  ALA   111    -127.242  15.110 -99.466  1.00  0.00
ATOM    979  C   ALA   111    -127.196  16.689-101.413  1.00  0.00
ATOM    980  O   ALA   111    -126.623  17.740-101.129  1.00  0.00
ATOM    981  N   GLU   112    -128.254  16.608-102.216  1.00  0.00
ATOM    982  H   GLU   112    -128.691  15.731-102.410  1.00  0.00
ATOM    983  CA  GLU   112    -128.939  17.779-102.803  1.00  0.00
ATOM    984  CB  GLU   112    -128.474  18.037-104.247  1.00  0.00
ATOM    985  CG  GLU   112    -128.723  16.875-105.220  1.00  0.00
ATOM    986  CD  GLU   112    -128.425  17.288-106.662  1.00  0.00
ATOM    987  OE1 GLU   112    -127.269  17.080-107.088  1.00  0.00
ATOM    988  OE2 GLU   112    -129.368  17.799-107.305  1.00  0.00
ATOM    989  C   GLU   112    -130.468  17.624-102.751  1.00  0.00
ATOM    990  O   GLU   112    -130.981  16.509-102.829  1.00  0.00
ATOM    991  N   THR   113    -131.158  18.754-102.617  1.00  0.00
ATOM    992  H   THR   113    -130.726  19.598-102.298  1.00  0.00
ATOM    993  CA  THR   113    -132.638  18.802-102.646  1.00  0.00
ATOM    994  CB  THR   113    -133.203  19.403-101.347  1.00  0.00
ATOM    995  OG1 THR   113    -132.612  20.687-101.119  1.00  0.00
ATOM    996  HG1 THR   113    -132.897  21.296-101.871  1.00  0.00
ATOM    997  CG2 THR   113    -133.020  18.467-100.148  1.00  0.00
ATOM    998  C   THR   113    -133.173  19.591-103.860  1.00  0.00
ATOM    999  O   THR   113    -133.213  20.825-103.811  1.00  0.00
ATOM   1000  N   PRO   114    -133.462  18.908-104.980  1.00  0.00
ATOM   1001  CA  PRO   114    -134.109  19.529-106.156  1.00  0.00
ATOM   1002  CB  PRO   114    -134.207  18.406-107.189  1.00  0.00
ATOM   1003  CG  PRO   114    -133.011  17.520-106.848  1.00  0.00
ATOM   1004  CD  PRO   114    -132.984  17.553-105.320  1.00  0.00
ATOM   1005  C   PRO   114    -135.511  20.045-105.798  1.00  0.00
ATOM   1006  O   PRO   114    -136.194  19.470-104.952  1.00  0.00
ATOM   1007  N   THR   115    -135.884  21.154-106.433  1.00  0.00
ATOM   1008  H   THR   115    -135.277  21.621-107.076  1.00  0.00
ATOM   1009  CA  THR   115    -137.193  21.826-106.245  1.00  0.00
ATOM   1010  CB  THR   115    -137.356  22.401-104.819  1.00  0.00
ATOM   1011  OG1 THR   115    -138.680  22.925-104.664  1.00  0.00
ATOM   1012  HG1 THR   115    -138.837  23.137-103.697  1.00  0.00
ATOM   1013  CG2 THR   115    -136.302  23.448-104.434  1.00  0.00
ATOM   1014  C   THR   115    -137.425  22.905-107.319  1.00  0.00
ATOM   1015  O   THR   115    -136.471  23.424-107.899  1.00  0.00
ATOM   1016  N   ALA   116    -138.702  23.171-107.584  1.00  0.00
ATOM   1017  H   ALA   116    -139.420  22.818-106.981  1.00  0.00
ATOM   1018  CA  ALA   116    -139.177  24.121-108.613  1.00  0.00
ATOM   1019  CB  ALA   116    -139.147  23.457-109.996  1.00  0.00
ATOM   1020  C   ALA   116    -140.612  24.587-108.311  1.00  0.00
ATOM   1021  O   ALA   116    -141.401  23.845-107.726  1.00  0.00
ATOM   1022  N   GLY   117    -140.890  25.835-108.686  1.00  0.00
ATOM   1023  H   GLY   117    -140.184  26.436-109.060  1.00  0.00
ATOM   1024  CA  GLY   117    -142.210  26.476-108.513  1.00  0.00
ATOM   1025  C   GLY   117    -142.252  27.880-109.133  1.00  0.00
ATOM   1026  O   GLY   117    -141.217  28.514-109.334  1.00  0.00
ATOM   1027  N   GLU   118    -143.458  28.284-109.526  1.00  0.00
ATOM   1028  H   GLU   118    -144.272  27.724-109.373  1.00  0.00
ATOM   1029  CA  GLU   118    -143.714  29.610-110.130  1.00  0.00
ATOM   1030  CB  GLU   118    -144.119  29.468-111.603  1.00  0.00
ATOM   1031  CG  GLU   118    -142.961  28.986-112.486  1.00  0.00
ATOM   1032  CD  GLU   118    -143.356  28.831-113.960  1.00  0.00
ATOM   1033  OE1 GLU   118    -144.009  29.755-114.493  1.00  0.00
ATOM   1034  OE2 GLU   118    -142.945  27.803-114.539  1.00  0.00
ATOM   1035  C   GLU   118    -144.805  30.379-109.371  1.00  0.00
ATOM   1036  O   GLU   118    -145.852  29.827-109.034  1.00  0.00
ATOM   1037  N   GLU   119    -144.540  31.665-109.156  1.00  0.00
ATOM   1038  H   GLU   119    -143.682  32.079-109.454  1.00  0.00
ATOM   1039  CA  GLU   119    -145.468  32.579-108.459  1.00  0.00
ATOM   1040  CB  GLU   119    -144.671  33.767-107.902  1.00  0.00
ATOM   1041  CG  GLU   119    -145.507  34.659-106.974  1.00  0.00
ATOM   1042  CD  GLU   119    -144.732  35.874-106.448  1.00  0.00
ATOM   1043  OE1 GLU   119    -143.555  35.698-106.060  1.00  0.00
ATOM   1044  OE2 GLU   119    -145.363  36.951-106.383  1.00  0.00
ATOM   1045  C   GLU   119    -146.613  33.029-109.389  1.00  0.00
ATOM   1046  O   GLU   119    -146.491  33.991-110.146  1.00  0.00
ATOM   1047  N   TYR   120    -147.677  32.231-109.380  1.00  0.00
ATOM   1048  H   TYR   120    -147.641  31.333-108.940  1.00  0.00
ATOM   1049  CA  TYR   120    -148.913  32.517-110.135  1.00  0.00
ATOM   1050  CB  TYR   120    -149.843  31.293-110.059  1.00  0.00
ATOM   1051  CG  TYR   120    -151.177  31.536-110.775  1.00  0.00
ATOM   1052  CD1 TYR   120    -151.215  31.550-112.178  1.00  0.00
ATOM   1053  HD1 TYR   120    -150.487  30.979-112.754  1.00  0.00
ATOM   1054  CD2 TYR   120    -152.198  32.170-110.052  1.00  0.00
ATOM   1055  HD2 TYR   120    -152.223  32.100-108.965  1.00  0.00
ATOM   1056  CE1 TYR   120    -152.204  32.288-112.846  1.00  0.00
ATOM   1057  HE1 TYR   120    -152.229  32.316-113.935  1.00  0.00
ATOM   1058  CE2 TYR   120    -153.183  32.905-110.720  1.00  0.00
ATOM   1059  HE2 TYR   120    -153.971  33.397-110.152  1.00  0.00
ATOM   1060  CZ  TYR   120    -153.157  33.004-112.115  1.00  0.00
ATOM   1061  OH  TYR   120    -153.826  34.022-112.709  1.00  0.00
ATOM   1062  HH  TYR   120    -153.890  34.770-112.035  1.00  0.00
ATOM   1063  C   TYR   120    -149.604  33.821-109.663  1.00  0.00
ATOM   1064  O   TYR   120    -149.848  33.979-108.463  1.00  0.00
ATOM   1065  N   PRO   121    -149.922  34.737-110.593  1.00  0.00
ATOM   1066  CA  PRO   121    -150.596  36.015-110.284  1.00  0.00
ATOM   1067  CB  PRO   121    -150.374  36.886-111.524  1.00  0.00
ATOM   1068  CG  PRO   121    -150.279  35.868-112.659  1.00  0.00
ATOM   1069  CD  PRO   121    -149.530  34.699-112.018  1.00  0.00
ATOM   1070  C   PRO   121    -152.077  35.894-109.882  1.00  0.00
ATOM   1071  O   PRO   121    -152.988  35.869-110.713  1.00  0.00
ATOM   1072  N   SER   122    -152.273  35.790-108.571  1.00  0.00
ATOM   1073  H   SER   122    -151.517  35.562-107.958  1.00  0.00
ATOM   1074  CA  SER   122    -153.611  35.817-107.937  1.00  0.00
ATOM   1075  CB  SER   122    -153.757  34.712-106.886  1.00  0.00
ATOM   1076  OG  SER   122    -153.775  33.426-107.505  1.00  0.00
ATOM   1077  HG  SER   122    -153.908  32.723-106.805  1.00  0.00
ATOM   1078  C   SER   122    -153.867  37.155-107.233  1.00  0.00
ATOM   1079  O   SER   122    -153.002  37.680-106.535  1.00  0.00
ATOM   1080  N   ARG   123    -155.103  37.631-107.365  1.00  0.00
ATOM   1081  H   ARG   123    -155.800  37.145-107.889  1.00  0.00
ATOM   1082  CA  ARG   123    -155.552  38.891-106.736  1.00  0.00
ATOM   1083  CB  ARG   123    -155.956  39.925-107.803  1.00  0.00
ATOM   1084  CG  ARG   123    -157.191  39.530-108.621  1.00  0.00
ATOM   1085  CD  ARG   123    -157.761  40.725-109.381  1.00  0.00
ATOM   1086  NE  ARG   123    -159.115  40.369-109.835  1.00  0.00
ATOM   1087  HE  ARG   123    -159.728  40.039-109.112  1.00  0.00
ATOM   1088  CZ  ARG   123    -159.584  40.404-111.084  1.00  0.00
ATOM   1089  NH1 ARG   123    -158.846  40.790-112.116  1.00  0.00
ATOM   1090 HH11 ARG   123    -157.900  41.067-111.961  1.00  0.00
ATOM   1091 HH12 ARG   123    -159.237  40.800-113.033  1.00  0.00
ATOM   1092  NH2 ARG   123    -160.828  40.019-111.318  1.00  0.00
ATOM   1093 HH21 ARG   123    -161.402  39.704-110.564  1.00  0.00
ATOM   1094 HH22 ARG   123    -161.185  40.044-112.249  1.00  0.00
ATOM   1095  C   ARG   123    -156.707  38.666-105.736  1.00  0.00
ATOM   1096  O   ARG   123    -157.531  37.777-105.961  1.00  0.00
ATOM   1097  N   PRO   124    -156.786  39.476-104.668  1.00  0.00
ATOM   1098  CA  PRO   124    -157.947  39.487-103.753  1.00  0.00
ATOM   1099  CB  PRO   124    -157.593  40.522-102.684  1.00  0.00
ATOM   1100  CG  PRO   124    -156.071  40.427-102.612  1.00  0.00
ATOM   1101  CD  PRO   124    -155.661  40.226-104.073  1.00  0.00
ATOM   1102  C   PRO   124    -159.263  39.858-104.460  1.00  0.00
ATOM   1103  O   PRO   124    -160.188  39.050-104.454  1.00  0.00
ATOM   1104  N   THR   125    -159.189  40.882-105.319  1.00  0.00
ATOM   1105  H   THR   125    -158.303  41.274-105.552  1.00  0.00
ATOM   1106  CA  THR   125    -160.327  41.528-106.027  1.00  0.00
ATOM   1107  CB  THR   125    -161.250  40.540-106.775  1.00  0.00
ATOM   1108  OG1 THR   125    -160.481  39.475-107.340  1.00  0.00
ATOM   1109  HG1 THR   125    -160.268  38.831-106.591  1.00  0.00
ATOM   1110  CG2 THR   125    -162.038  41.229-107.894  1.00  0.00
ATOM   1111  C   THR   125    -161.181  42.351-105.044  1.00  0.00
ATOM   1112  O   THR   125    -161.401  41.958-103.901  1.00  0.00
ATOM   1113  N   GLU   126    -161.605  43.525-105.508  1.00  0.00
ATOM   1114  H   GLU   126    -161.465  43.798-106.459  1.00  0.00
ATOM   1115  CA  GLU   126    -162.427  44.460-104.713  1.00  0.00
ATOM   1116  CB  GLU   126    -161.547  45.652-104.295  1.00  0.00
ATOM   1117  CG  GLU   126    -162.216  46.644-103.330  1.00  0.00
ATOM   1118  CD  GLU   126    -162.634  45.994-102.006  1.00  0.00
ATOM   1119  OE1 GLU   126    -161.825  46.062-101.057  1.00  0.00
ATOM   1120  OE2 GLU   126    -163.756  45.439-101.984  1.00  0.00
ATOM   1121  C   GLU   126    -163.666  44.916-105.503  1.00  0.00
ATOM   1122  O   GLU   126    -163.602  45.102-106.717  1.00  0.00
ATOM   1123  N   PHE   127    -164.755  45.120-104.768  1.00  0.00
ATOM   1124  H   PHE   127    -164.755  44.968-103.777  1.00  0.00
ATOM   1125  CA  PHE   127    -166.022  45.650-105.308  1.00  0.00
ATOM   1126  CB  PHE   127    -167.152  44.656-105.007  1.00  0.00
ATOM   1127  CG  PHE   127    -168.462  45.050-105.701  1.00  0.00
ATOM   1128  CD1 PHE   127    -168.665  44.715-107.048  1.00  0.00
ATOM   1129  HD1 PHE   127    -167.961  44.063-107.565  1.00  0.00
ATOM   1130  CD2 PHE   127    -169.399  45.855-105.034  1.00  0.00
ATOM   1131  HD2 PHE   127    -169.266  46.094-103.979  1.00  0.00
ATOM   1132  CE1 PHE   127    -169.786  45.204-107.732  1.00  0.00
ATOM   1133  HE1 PHE   127    -169.943  44.944-108.778  1.00  0.00
ATOM   1134  CE2 PHE   127    -170.516  46.347-105.720  1.00  0.00
ATOM   1135  HE2 PHE   127    -171.206  47.027-105.223  1.00  0.00
ATOM   1136  CZ  PHE   127    -170.708  46.024-107.069  1.00  0.00
ATOM   1137  HZ  PHE   127    -171.566  46.426-107.607  1.00  0.00
ATOM   1138  C   PHE   127    -166.319  47.032-104.699  1.00  0.00
ATOM   1139  O   PHE   127    -165.999  47.299-103.541  1.00  0.00
ATOM   1140  N   VAL   128    -167.002  47.859-105.486  1.00  0.00
ATOM   1141  H   VAL   128    -167.395  47.550-106.352  1.00  0.00
ATOM   1142  CA  VAL   128    -167.323  49.254-105.114  1.00  0.00
ATOM   1143  CB  VAL   128    -166.810  50.250-106.180  1.00  0.00
ATOM   1144  CG1 VAL   128    -167.083  51.706-105.782  1.00  0.00
ATOM   1145  CG2 VAL   128    -165.305  50.098-106.433  1.00  0.00
ATOM   1146  C   VAL   128    -168.842  49.377-104.893  1.00  0.00
ATOM   1147  O   VAL   128    -169.630  49.360-105.837  1.00  0.00
ATOM   1148  N   PHE   129    -169.212  49.373-103.616  1.00  0.00
ATOM   1149  H   PHE   129    -168.542  49.311-102.877  1.00  0.00
ATOM   1150  CA  PHE   129    -170.617  49.498-103.180  1.00  0.00
ATOM   1151  CB  PHE   129    -171.021  48.236-102.401  1.00  0.00
ATOM   1152  CG  PHE   129    -172.467  48.292-101.890  1.00  0.00
ATOM   1153  CD1 PHE   129    -173.534  47.992-102.750  1.00  0.00
ATOM   1154  HD1 PHE   129    -173.342  47.599-103.749  1.00  0.00
ATOM   1155  CD2 PHE   129    -172.729  48.747-100.588  1.00  0.00
ATOM   1156  HD2 PHE   129    -171.906  48.983 -99.912  1.00  0.00
ATOM   1157  CE1 PHE   129    -174.855  48.167-102.317  1.00  0.00
ATOM   1158  HE1 PHE   129    -175.683  47.940-102.988  1.00  0.00
ATOM   1159  CE2 PHE   129    -174.050  48.914-100.153  1.00  0.00
ATOM   1160  HE2 PHE   129    -174.251  49.242 -99.134  1.00  0.00
ATOM   1161  CZ  PHE   129    -175.113  48.629-101.020  1.00  0.00
ATOM   1162  HZ  PHE   129    -176.141  48.765-100.685  1.00  0.00
ATOM   1163  C   PHE   129    -170.848  50.758-102.332  1.00  0.00
ATOM   1164  O   PHE   129    -170.046  51.102-101.465  1.00  0.00
ATOM   1165  N   TYR   130    -172.010  51.362-102.566  1.00  0.00
ATOM   1166  H   TYR   130    -172.635  51.025-103.269  1.00  0.00
ATOM   1167  CA  TYR   130    -172.512  52.507-101.785  1.00  0.00
ATOM   1168  CB  TYR   130    -172.518  53.769-102.661  1.00  0.00
ATOM   1169  CG  TYR   130    -172.985  55.002-101.878  1.00  0.00
ATOM   1170  CD1 TYR   130    -172.083  55.683-101.046  1.00  0.00
ATOM   1171  HD1 TYR   130    -171.017  55.457-101.086  1.00  0.00
ATOM   1172  CD2 TYR   130    -174.349  55.332-101.846  1.00  0.00
ATOM   1173  HD2 TYR   130    -175.050  54.841-102.522  1.00  0.00
ATOM   1174  CE1 TYR   130    -172.552  56.662-100.159  1.00  0.00
ATOM   1175  HE1 TYR   130    -171.858  57.189 -99.506  1.00  0.00
ATOM   1176  CE2 TYR   130    -174.814  56.309-100.956  1.00  0.00
ATOM   1177  HE2 TYR   130    -175.878  56.535-100.909  1.00  0.00
ATOM   1178  CZ  TYR   130    -173.917  56.967-100.106  1.00  0.00
ATOM   1179  OH  TYR   130    -174.368  57.874 -99.204  1.00  0.00
ATOM   1180  HH  TYR   130    -175.366  57.883 -99.223  1.00  0.00
ATOM   1181  C   TYR   130    -173.922  52.206-101.238  1.00  0.00
ATOM   1182  O   TYR   130    -174.772  51.734-101.999  1.00  0.00
ATOM   1183  N   PRO   131    -174.163  52.464 -99.941  1.00  0.00
ATOM   1184  CA  PRO   131    -175.504  52.340 -99.329  1.00  0.00
ATOM   1185  CB  PRO   131    -175.268  52.490 -97.823  1.00  0.00
ATOM   1186  CG  PRO   131    -173.826  52.022 -97.641  1.00  0.00
ATOM   1187  CD  PRO   131    -173.130  52.558 -98.892  1.00  0.00
ATOM   1188  C   PRO   131    -176.487  53.400 -99.859  1.00  0.00
ATOM   1189  O   PRO   131    -176.620  54.501 -99.321  1.00  0.00
ATOM   1190  N   GLY   132    -177.106  53.063-100.989  1.00  0.00
ATOM   1191  H   GLY   132    -176.802  52.267-101.517  1.00  0.00
ATOM   1192  CA  GLY   132    -178.143  53.883-101.649  1.00  0.00
ATOM   1193  C   GLY   132    -179.471  53.882-100.876  1.00  0.00
ATOM   1194  O   GLY   132    -180.374  53.107-101.182  1.00  0.00
ATOM   1195  N   TYR   133    -179.544  54.757 -99.877  1.00  0.00
ATOM   1196  H   TYR   133    -178.738  55.269 -99.577  1.00  0.00
ATOM   1197  CA  TYR   133    -180.744  54.915 -99.033  1.00  0.00
ATOM   1198  CB  TYR   133    -180.355  54.670 -97.569  1.00  0.00
ATOM   1199  CG  TYR   133    -181.589  54.555 -96.667  1.00  0.00
ATOM   1200  CD1 TYR   133    -182.239  53.319 -96.524  1.00  0.00
ATOM   1201  HD1 TYR   133    -181.814  52.419 -96.968  1.00  0.00
ATOM   1202  CD2 TYR   133    -182.141  55.704 -96.083  1.00  0.00
ATOM   1203  HD2 TYR   133    -181.646  56.670 -96.190  1.00  0.00
ATOM   1204  CE1 TYR   133    -183.447  53.241 -95.817  1.00  0.00
ATOM   1205  HE1 TYR   133    -183.958  52.286 -95.707  1.00  0.00
ATOM   1206  CE2 TYR   133    -183.352  55.625 -95.382  1.00  0.00
ATOM   1207  HE2 TYR   133    -183.806  56.534 -94.992  1.00  0.00
ATOM   1208  CZ  TYR   133    -184.004  54.393 -95.250  1.00  0.00
ATOM   1209  OH  TYR   133    -185.183  54.312 -94.582  1.00  0.00
ATOM   1210  HH  TYR   133    -185.443  55.227 -94.280  1.00  0.00
ATOM   1211  C   TYR   133    -181.390  56.306 -99.220  1.00  0.00
ATOM   1212  O   TYR   133    -180.678  57.312 -99.176  1.00  0.00
ATOM   1213  N   PRO   134    -182.711  56.357 -99.464  1.00  0.00
ATOM   1214  CA  PRO   134    -183.458  57.619 -99.659  1.00  0.00
ATOM   1215  CB  PRO   134    -184.892  57.183 -99.967  1.00  0.00
ATOM   1216  CG  PRO   134    -184.709  55.817-100.622  1.00  0.00
ATOM   1217  CD  PRO   134    -183.561  55.203 -99.821  1.00  0.00
ATOM   1218  C   PRO   134    -183.447  58.532 -98.425  1.00  0.00
ATOM   1219  O   PRO   134    -183.553  58.071 -97.290  1.00  0.00
ATOM   1220  N   GLY   135    -183.396  59.832 -98.706  1.00  0.00
ATOM   1221  H   GLY   135    -183.205  60.156 -99.633  1.00  0.00
ATOM   1222  CA  GLY   135    -183.470  60.910 -97.697  1.00  0.00
ATOM   1223  C   GLY   135    -183.510  62.292 -98.366  1.00  0.00
ATOM   1224  O   GLY   135    -182.978  62.465 -99.462  1.00  0.00
ATOM   1225  N   THR   136    -184.248  63.204 -97.732  1.00  0.00
ATOM   1226  H   THR   136    -184.738  62.978 -96.890  1.00  0.00
ATOM   1227  CA  THR   136    -184.441  64.606 -98.180  1.00  0.00
ATOM   1228  CB  THR   136    -185.084  64.698 -99.585  1.00  0.00
ATOM   1229  OG1 THR   136    -185.079  66.060-100.025  1.00  0.00
ATOM   1230  HG1 THR   136    -185.399  66.103-100.975  1.00  0.00
ATOM   1231  CG2 THR   136    -186.494  64.097 -99.676  1.00  0.00
ATOM   1232  C   THR   136    -185.243  65.422 -97.146  1.00  0.00
ATOM   1233  O   THR   136    -185.913  64.855 -96.283  1.00  0.00
ATOM   1234  N   TYR   137    -185.125  66.743 -97.250  1.00  0.00
ATOM   1235  H   TYR   137    -184.713  67.137 -98.074  1.00  0.00
ATOM   1236  CA  TYR   137    -185.815  67.711 -96.374  1.00  0.00
ATOM   1237  CB  TYR   137    -184.771  68.486 -95.552  1.00  0.00
ATOM   1238  CG  TYR   137    -185.321  69.631 -94.681  1.00  0.00
ATOM   1239  CD1 TYR   137    -186.484  69.481 -93.907  1.00  0.00
ATOM   1240  HD1 TYR   137    -186.905  68.490 -93.734  1.00  0.00
ATOM   1241  CD2 TYR   137    -184.721  70.896 -94.781  1.00  0.00
ATOM   1242  HD2 TYR   137    -183.813  71.026 -95.371  1.00  0.00
ATOM   1243  CE1 TYR   137    -187.057  70.593 -93.273  1.00  0.00
ATOM   1244  HE1 TYR   137    -187.997  70.491 -92.732  1.00  0.00
ATOM   1245  CE2 TYR   137    -185.284  72.002 -94.129  1.00  0.00
ATOM   1246  HE2 TYR   137    -184.818  72.981 -94.228  1.00  0.00
ATOM   1247  CZ  TYR   137    -186.458  71.853 -93.380  1.00  0.00
ATOM   1248  OH  TYR   137    -187.085  72.950 -92.878  1.00  0.00
ATOM   1249  HH  TYR   137    -186.398  73.653 -92.680  1.00  0.00
ATOM   1250  C   TYR   137    -186.675  68.676 -97.206  1.00  0.00
ATOM   1251  O   TYR   137    -186.250  69.181 -98.244  1.00  0.00
ATOM   1252  N   GLN   138    -187.856  68.958 -96.664  1.00  0.00
ATOM   1253  H   GLN   138    -188.185  68.468 -95.860  1.00  0.00
ATOM   1254  CA  GLN   138    -188.790  69.962 -97.208  1.00  0.00
ATOM   1255  CB  GLN   138    -190.210  69.389 -97.369  1.00  0.00
ATOM   1256  CG  GLN   138    -190.798  68.733 -96.111  1.00  0.00
ATOM   1257  CD  GLN   138    -192.251  68.309 -96.332  1.00  0.00
ATOM   1258  OE1 GLN   138    -192.559  67.214 -96.776  1.00  0.00
ATOM   1259  NE2 GLN   138    -193.177  69.185 -96.011  1.00  0.00
ATOM   1260 HE21 GLN   138    -192.933  70.077 -95.643  1.00  0.00
ATOM   1261 HE22 GLN   138    -194.121  68.905 -96.157  1.00  0.00
ATOM   1262  C   GLN   138    -188.752  71.255 -96.364  1.00  0.00
ATOM   1263  O   GLN   138    -189.300  71.285 -95.259  1.00  0.00
ATOM   1264  N   PRO   139    -188.027  72.280 -96.841  1.00  0.00
ATOM   1265  CA  PRO   139    -187.758  73.512 -96.075  1.00  0.00
ATOM   1266  CB  PRO   139    -186.824  74.340 -96.961  1.00  0.00
ATOM   1267  CG  PRO   139    -187.184  73.892 -98.377  1.00  0.00
ATOM   1268  CD  PRO   139    -187.493  72.403 -98.213  1.00  0.00
ATOM   1269  C   PRO   139    -189.021  74.276 -95.659  1.00  0.00
ATOM   1270  O   PRO   139    -189.826  74.693 -96.490  1.00  0.00
ATOM   1271  N   MET   140    -189.197  74.357 -94.344  1.00  0.00
ATOM   1272  H   MET   140    -188.624  73.828 -93.709  1.00  0.00
ATOM   1273  CA  MET   140    -190.312  75.101 -93.728  1.00  0.00
ATOM   1274  CB  MET   140    -190.932  74.243 -92.614  1.00  0.00
ATOM   1275  CG  MET   140    -192.288  74.759 -92.112  1.00  0.00
ATOM   1276  SD  MET   140    -192.219  76.284 -91.099  1.00  0.00
ATOM   1277  CE  MET   140    -193.955  76.652 -90.967  1.00  0.00
ATOM   1278  C   MET   140    -189.820  76.454 -93.189  1.00  0.00
ATOM   1279  O   MET   140    -188.871  76.534 -92.410  1.00  0.00
ATOM   1280  N   ALA   141    -190.487  77.499 -93.670  1.00  0.00
ATOM   1281  H   ALA   141    -191.215  77.380 -94.345  1.00  0.00
ATOM   1282  CA  ALA   141    -190.268  78.895 -93.241  1.00  0.00
ATOM   1283  CB  ALA   141    -189.680  79.696 -94.407  1.00  0.00
ATOM   1284  C   ALA   141    -191.583  79.538 -92.772  1.00  0.00
ATOM   1285  O   ALA   141    -192.657  79.214 -93.279  1.00  0.00
ATOM   1286  N   SER   142    -191.466  80.416 -91.778  1.00  0.00
ATOM   1287  H   SER   142    -190.574  80.669 -91.406  1.00  0.00
ATOM   1288  CA  SER   142    -192.612  81.167 -91.218  1.00  0.00
ATOM   1289  CB  SER   142    -192.922  80.691 -89.793  1.00  0.00
ATOM   1290  OG  SER   142    -194.107  81.333 -89.309  1.00  0.00
ATOM   1291  HG  SER   142    -194.371  80.926 -88.432  1.00  0.00
ATOM   1292  C   SER   142    -192.337  82.678 -91.214  1.00  0.00
ATOM   1293  O   SER   142    -191.213  83.113 -90.964  1.00  0.00
ATOM   1294  N   TYR   143    -193.408  83.446 -91.392  1.00  0.00
ATOM   1295  H   TYR   143    -194.327  83.053 -91.363  1.00  0.00
ATOM   1296  CA  TYR   143    -193.348  84.917 -91.489  1.00  0.00
ATOM   1297  CB  TYR   143    -193.872  85.352 -92.866  1.00  0.00
ATOM   1298  CG  TYR   143    -193.777  86.866 -93.088  1.00  0.00
ATOM   1299  CD1 TYR   143    -192.569  87.444 -93.509  1.00  0.00
ATOM   1300  HD1 TYR   143    -191.690  86.822 -93.679  1.00  0.00
ATOM   1301  CD2 TYR   143    -194.908  87.675 -92.895  1.00  0.00
ATOM   1302  HD2 TYR   143    -195.840  87.238 -92.535  1.00  0.00
ATOM   1303  CE1 TYR   143    -192.492  88.828 -93.720  1.00  0.00
ATOM   1304  HE1 TYR   143    -191.559  89.281 -94.051  1.00  0.00
ATOM   1305  CE2 TYR   143    -194.830  89.056 -93.120  1.00  0.00
ATOM   1306  HE2 TYR   143    -195.728  89.666 -93.036  1.00  0.00
ATOM   1307  CZ  TYR   143    -193.618  89.634 -93.517  1.00  0.00
ATOM   1308  OH  TYR   143    -193.496  90.983 -93.608  1.00  0.00
ATOM   1309  HH  TYR   143    -194.342  91.421 -93.289  1.00  0.00
ATOM   1310  C   TYR   143    -194.110  85.583 -90.330  1.00  0.00
ATOM   1311  O   TYR   143    -195.330  85.746 -90.357  1.00  0.00
ATOM   1312  N   LEU   144    -193.344  85.909 -89.293  1.00  0.00
ATOM   1313  H   LEU   144    -192.370  85.685 -89.279  1.00  0.00
ATOM   1314  CA  LEU   144    -193.865  86.549 -88.070  1.00  0.00
ATOM   1315  CB  LEU   144    -193.555  85.629 -86.877  1.00  0.00
ATOM   1316  CG  LEU   144    -194.372  85.928 -85.613  1.00  0.00
ATOM   1317  CD1 LEU   144    -194.479  84.653 -84.776  1.00  0.00
ATOM   1318  CD2 LEU   144    -193.718  87.015 -84.754  1.00  0.00
ATOM   1319  C   LEU   144    -193.266  87.958 -87.920  1.00  0.00
ATOM   1320  O   LEU   144    -192.117  88.138 -87.518  1.00  0.00
ATOM   1321  N   ASP   145    -194.055  88.936 -88.352  1.00  0.00
ATOM   1322  H   ASP   145    -194.954  88.739 -88.750  1.00  0.00
ATOM   1323  CA  ASP   145    -193.660  90.361 -88.352  1.00  0.00
ATOM   1324  CB  ASP   145    -193.650  90.923 -89.787  1.00  0.00
ATOM   1325  CG  ASP   145    -194.994  90.930 -90.535  1.00  0.00
ATOM   1326  OD1 ASP   145    -195.817  90.017 -90.291  1.00  0.00
ATOM   1327  OD2 ASP   145    -195.138  91.797 -91.426  1.00  0.00
ATOM   1328  C   ASP   145    -194.508  91.224 -87.401  1.00  0.00
ATOM   1329  O   ASP   145    -195.562  91.739 -87.771  1.00  0.00
ATOM   1330  N   VAL   146    -193.995  91.388 -86.186  1.00  0.00
ATOM   1331  H   VAL   146    -193.130  90.965 -85.917  1.00  0.00
ATOM   1332  CA  VAL   146    -194.672  92.178 -85.133  1.00  0.00
ATOM   1333  CB  VAL   146    -194.936  91.377 -83.838  1.00  0.00
ATOM   1334  CG1 VAL   146    -196.045  90.347 -84.071  1.00  0.00
ATOM   1335  CG2 VAL   146    -193.693  90.686 -83.262  1.00  0.00
ATOM   1336  C   VAL   146    -193.986  93.525 -84.853  1.00  0.00
ATOM   1337  O   VAL   146    -192.966  93.610 -84.168  1.00  0.00
ATOM   1338  N   SER   147    -194.481  94.538 -85.559  1.00  0.00
ATOM   1339  H   SER   147    -195.096  94.377 -86.332  1.00  0.00
ATOM   1340  CA  SER   147    -194.012  95.938 -85.444  1.00  0.00
ATOM   1341  CB  SER   147    -194.574  96.779 -86.599  1.00  0.00
ATOM   1342  OG  SER   147    -194.241  96.175 -87.853  1.00  0.00
ATOM   1343  HG  SER   147    -194.476  96.805 -88.596  1.00  0.00
ATOM   1344  C   SER   147    -194.369  96.580 -84.091  1.00  0.00
ATOM   1345  O   SER   147    -195.355  97.304 -83.940  1.00  0.00
ATOM   1346  N   VAL   148    -193.560  96.237 -83.094  1.00  0.00
ATOM   1347  H   VAL   148    -192.881  95.510 -83.219  1.00  0.00
ATOM   1348  CA  VAL   148    -193.691  96.747 -81.710  1.00  0.00
ATOM   1349  CB  VAL   148    -192.994  95.805 -80.702  1.00  0.00
ATOM   1350  CG1 VAL   148    -193.186  96.272 -79.253  1.00  0.00
ATOM   1351  CG2 VAL   148    -193.509  94.364 -80.810  1.00  0.00
ATOM   1352  C   VAL   148    -193.161  98.194 -81.637  1.00  0.00
ATOM   1353  O   VAL   148    -191.966  98.438 -81.476  1.00  0.00
ATOM   1354  N   VAL   149    -194.074  99.119 -81.918  1.00  0.00
ATOM   1355  H   VAL   149    -194.982  98.858 -82.249  1.00  0.00
ATOM   1356  CA  VAL   149    -193.805 100.574 -81.892  1.00  0.00
ATOM   1357  CB  VAL   149    -193.854 101.211 -83.299  1.00  0.00
ATOM   1358  CG1 VAL   149    -192.660 100.755 -84.144  1.00  0.00
ATOM   1359  CG2 VAL   149    -195.163 100.945 -84.056  1.00  0.00
ATOM   1360  C   VAL   149    -194.720 101.332 -80.916  1.00  0.00
ATOM   1361  O   VAL   149    -195.909 101.037 -80.801  1.00  0.00
ATOM   1362  N   GLN   150    -194.126 102.320 -80.248  1.00  0.00
ATOM   1363  H   GLN   150    -193.150 102.510 -80.356  1.00  0.00
ATOM   1364  CA  GLN   150    -194.808 103.194 -79.269  1.00  0.00
ATOM   1365  CB  GLN   150    -195.000 102.429 -77.949  1.00  0.00
ATOM   1366  CG  GLN   150    -196.270 102.808 -77.171  1.00  0.00
ATOM   1367  CD  GLN   150    -196.277 104.261 -76.690  1.00  0.00
ATOM   1368  OE1 GLN   150    -195.521 104.670 -75.824  1.00  0.00
ATOM   1369  NE2 GLN   150    -197.060 105.104 -77.332  1.00  0.00
ATOM   1370 HE21 GLN   150    -197.672 104.801 -78.059  1.00  0.00
ATOM   1371 HE22 GLN   150    -197.053 106.051 -76.995  1.00  0.00
ATOM   1372  C   GLN   150    -193.956 104.456 -79.034  1.00  0.00
ATOM   1373  O   GLN   150    -192.726 104.396 -79.036  1.00  0.00
ATOM   1374  N   THR   151    -194.651 105.556 -78.766  1.00  0.00
ATOM   1375  H   THR   151    -195.611 105.489 -78.491  1.00  0.00
ATOM   1376  CA  THR   151    -194.055 106.897 -78.586  1.00  0.00
ATOM   1377  CB  THR   151    -194.483 107.854 -79.715  1.00  0.00
ATOM   1378  OG1 THR   151    -194.301 107.225 -80.988  1.00  0.00
ATOM   1379  HG1 THR   151    -194.419 107.902 -81.715  1.00  0.00
ATOM   1380  CG2 THR   151    -193.678 109.159 -79.689  1.00  0.00
ATOM   1381  C   THR   151    -194.513 107.452 -77.228  1.00  0.00
ATOM   1382  O   THR   151    -195.688 107.776 -77.047  1.00  0.00
ATOM   1383  N   LEU   152    -193.600 107.389 -76.264  1.00  0.00
ATOM   1384  H   LEU   152    -192.709 106.962 -76.413  1.00  0.00
ATOM   1385  CA  LEU   152    -193.836 107.882 -74.893  1.00  0.00
ATOM   1386  CB  LEU   152    -193.761 106.679 -73.937  1.00  0.00
ATOM   1387  CG  LEU   152    -194.693 106.681 -72.709  1.00  0.00
ATOM   1388  CD1 LEU   152    -194.349 107.769 -71.688  1.00  0.00
ATOM   1389  CD2 LEU   152    -196.168 106.748 -73.120  1.00  0.00
ATOM   1390  C   LEU   152    -192.791 108.947 -74.520  1.00  0.00
ATOM   1391  O   LEU   152    -191.604 108.792 -74.805  1.00  0.00
ATOM   1392  N   GLY   153    -193.286 110.016 -73.900  1.00  0.00
ATOM   1393  H   GLY   153    -194.272 110.142 -73.793  1.00  0.00
ATOM   1394  CA  GLY   153    -192.472 111.141 -73.395  1.00  0.00
ATOM   1395  C   GLY   153    -193.328 112.126 -72.586  1.00  0.00
ATOM   1396  O   GLY   153    -194.527 112.258 -72.825  1.00  0.00
ATOM   1397  N   ALA   154    -192.690 112.742 -71.594  1.00  0.00
ATOM   1398  H   ALA   154    -191.715 112.603 -71.430  1.00  0.00
ATOM   1399  CA  ALA   154    -193.335 113.721 -70.696  1.00  0.00
ATOM   1400  CB  ALA   154    -193.411 113.140 -69.280  1.00  0.00
ATOM   1401  C   ALA   154    -192.577 115.063 -70.670  1.00  0.00
ATOM   1402  O   ALA   154    -191.343 115.055 -70.678  1.00  0.00
ATOM   1403  N   PRO   155    -193.297 116.195 -70.735  1.00  0.00
ATOM   1404  CA  PRO   155    -192.702 117.537 -70.561  1.00  0.00
ATOM   1405  CB  PRO   155    -193.858 118.510 -70.793  1.00  0.00
ATOM   1406  CG  PRO   155    -194.755 117.754 -71.770  1.00  0.00
ATOM   1407  CD  PRO   155    -194.666 116.309 -71.276  1.00  0.00
ATOM   1408  C   PRO   155    -192.137 117.714 -69.144  1.00  0.00
ATOM   1409  O   PRO   155    -192.716 117.234 -68.170  1.00  0.00
ATOM   1410  N   GLY   156    -191.015 118.426 -69.077  1.00  0.00
ATOM   1411  H   GLY   156    -190.584 118.802 -69.896  1.00  0.00
ATOM   1412  CA  GLY   156    -190.322 118.757 -67.815  1.00  0.00
ATOM   1413  C   GLY   156    -190.114 120.271 -67.675  1.00  0.00
ATOM   1414  O   GLY   156    -189.814 120.956 -68.652  1.00  0.00
ATOM   1415  N   GLU   157    -190.247 120.748 -66.440  1.00  0.00
ATOM   1416  H   GLU   157    -190.401 120.143 -65.660  1.00  0.00
ATOM   1417  CA  GLU   157    -190.083 122.179 -66.105  1.00  0.00
ATOM   1418  CB  GLU   157    -191.439 122.831 -65.779  1.00  0.00
ATOM   1419  CG  GLU   157    -192.190 122.209 -64.591  1.00  0.00
ATOM   1420  CD  GLU   157    -193.517 122.912 -64.282  1.00  0.00
ATOM   1421  OE1 GLU   157    -194.264 123.206 -65.242  1.00  0.00
ATOM   1422  OE2 GLU   157    -193.796 123.067 -63.074  1.00  0.00
ATOM   1423  C   GLU   157    -189.069 122.415 -64.967  1.00  0.00
ATOM   1424  O   GLU   157    -189.022 121.613 -64.031  1.00  0.00
ATOM   1425  N   PRO   158    -188.225 123.452 -65.084  1.00  0.00
ATOM   1426  CA  PRO   158    -187.355 123.907 -63.980  1.00  0.00
ATOM   1427  CB  PRO   158    -186.542 125.057 -64.576  1.00  0.00
ATOM   1428  CG  PRO   158    -186.436 124.674 -66.050  1.00  0.00
ATOM   1429  CD  PRO   158    -187.812 124.079 -66.355  1.00  0.00
ATOM   1430  C   PRO   158    -188.192 124.409 -62.794  1.00  0.00
ATOM   1431  O   PRO   158    -189.290 124.934 -62.972  1.00  0.00
ATOM   1432  N   ARG   159    -187.651 124.199 -61.598  1.00  0.00
ATOM   1433  H   ARG   159    -186.767 123.748 -61.489  1.00  0.00
ATOM   1434  CA  ARG   159    -188.267 124.650 -60.334  1.00  0.00
ATOM   1435  CB  ARG   159    -188.713 123.408 -59.539  1.00  0.00
ATOM   1436  CG  ARG   159    -189.490 123.709 -58.248  1.00  0.00
ATOM   1437  CD  ARG   159    -188.570 123.844 -57.030  1.00  0.00
ATOM   1438  NE  ARG   159    -189.300 124.481 -55.920  1.00  0.00
ATOM   1439  HE  ARG   159    -189.625 125.409 -56.104  1.00  0.00
ATOM   1440  CZ  ARG   159    -189.503 123.984 -54.698  1.00  0.00
ATOM   1441  NH1 ARG   159    -189.029 122.806 -54.316  1.00  0.00
ATOM   1442 HH11 ARG   159    -188.496 122.263 -54.963  1.00  0.00
ATOM   1443 HH12 ARG   159    -189.217 122.463 -53.399  1.00  0.00
ATOM   1444  NH2 ARG   159    -190.192 124.689 -53.816  1.00  0.00
ATOM   1445 HH21 ARG   159    -190.557 125.585 -54.064  1.00  0.00
ATOM   1446 HH22 ARG   159    -190.354 124.319 -52.904  1.00  0.00
ATOM   1447  C   ARG   159    -187.276 125.524 -59.546  1.00  0.00
ATOM   1448  O   ARG   159    -186.082 125.234 -59.495  1.00  0.00
ATOM   1449  N   HIS   160    -187.821 126.584 -58.955  1.00  0.00
ATOM   1450  H   HIS   160    -188.778 126.827 -59.100  1.00  0.00
ATOM   1451  CA  HIS   160    -187.090 127.463 -58.022  1.00  0.00
ATOM   1452  CB  HIS   160    -187.067 128.899 -58.566  1.00  0.00
ATOM   1453  CG  HIS   160    -186.284 129.884 -57.685  1.00  0.00
ATOM   1454  ND1 HIS   160    -185.282 129.598 -56.855  1.00  0.00
ATOM   1455  CD2 HIS   160    -186.478 131.199 -57.638  1.00  0.00
ATOM   1456  CE1 HIS   160    -184.850 130.729 -56.306  1.00  0.00
ATOM   1457  NE2 HIS   160    -185.592 131.717 -56.791  1.00  0.00
ATOM   1458  HE2 HIS   160    -185.483 132.684 -56.576  1.00  0.00
ATOM   1459  C   HIS   160    -187.744 127.414 -56.631  1.00  0.00
ATOM   1460  O   HIS   160    -188.968 127.423 -56.497  1.00  0.00
ATOM   1461  N   ASP   161    -186.882 127.449 -55.622  1.00  0.00
ATOM   1462  H   ASP   161    -185.928 127.706 -55.797  1.00  0.00
ATOM   1463  CA  ASP   161    -187.287 127.385 -54.206  1.00  0.00
ATOM   1464  CB  ASP   161    -186.810 126.044 -53.626  1.00  0.00
ATOM   1465  CG  ASP   161    -187.290 125.767 -52.195  1.00  0.00
ATOM   1466  OD1 ASP   161    -188.321 126.355 -51.792  1.00  0.00
ATOM   1467  OD2 ASP   161    -186.612 124.958 -51.525  1.00  0.00
ATOM   1468  C   ASP   161    -186.753 128.607 -53.437  1.00  0.00
ATOM   1469  O   ASP   161    -185.750 128.549 -52.726  1.00  0.00
ATOM   1470  N   SER   162    -187.477 129.710 -53.600  1.00  0.00
ATOM   1471  H   SER   162    -188.316 129.712 -54.146  1.00  0.00
ATOM   1472  CA  SER   162    -187.149 131.014 -52.984  1.00  0.00
ATOM   1473  CB  SER   162    -187.893 132.139 -53.716  1.00  0.00
ATOM   1474  OG  SER   162    -189.301 131.891 -53.672  1.00  0.00
ATOM   1475  HG  SER   162    -189.578 131.843 -52.701  1.00  0.00
ATOM   1476  C   SER   162    -187.441 131.054 -51.474  1.00  0.00
ATOM   1477  O   SER   162    -188.562 131.327 -51.040  1.00  0.00
ATOM   1478  N   LEU   163    -186.423 130.673 -50.711  1.00  0.00
ATOM   1479  H   LEU   163    -185.603 130.260 -51.110  1.00  0.00
ATOM   1480  CA  LEU   163    -186.466 130.674 -49.234  1.00  0.00
ATOM   1481  CB  LEU   163    -186.207 129.259 -48.695  1.00  0.00
ATOM   1482  CG  LEU   163    -187.223 128.200 -49.146  1.00  0.00
ATOM   1483  CD1 LEU   163    -186.759 126.825 -48.666  1.00  0.00
ATOM   1484  CD2 LEU   163    -188.631 128.483 -48.609  1.00  0.00
ATOM   1485  C   LEU   163    -185.429 131.636 -48.635  1.00  0.00
ATOM   1486  O   LEU   163    -184.319 131.773 -49.146  1.00  0.00
ATOM   1487  N   LEU   164    -185.812 132.243 -47.515  1.00  0.00
ATOM   1488  H   LEU   164    -186.727 132.111 -47.136  1.00  0.00
ATOM   1489  CA  LEU   164    -184.953 133.185 -46.771  1.00  0.00
ATOM   1490  CB  LEU   164    -185.666 134.547 -46.674  1.00  0.00
ATOM   1491  CG  LEU   164    -184.809 135.792 -46.362  1.00  0.00
ATOM   1492  CD1 LEU   164    -184.234 135.805 -44.942  1.00  0.00
ATOM   1493  CD2 LEU   164    -183.708 135.994 -47.408  1.00  0.00
ATOM   1494  C   LEU   164    -184.622 132.602 -45.382  1.00  0.00
ATOM   1495  O   LEU   164    -185.530 132.441 -44.562  1.00  0.00
ATOM   1496  N   PRO   165    -183.371 132.158 -45.174  1.00  0.00
ATOM   1497  CA  PRO   165    -182.892 131.691 -43.856  1.00  0.00
ATOM   1498  CB  PRO   165    -181.484 131.148 -44.116  1.00  0.00
ATOM   1499  CG  PRO   165    -181.540 130.713 -45.578  1.00  0.00
ATOM   1500  CD  PRO   165    -182.404 131.795 -46.227  1.00  0.00
ATOM   1501  C   PRO   165    -182.873 132.836 -42.830  1.00  0.00
ATOM   1502  O   PRO   165    -181.967 133.669 -42.805  1.00  0.00
ATOM   1503  N   VAL   166    -183.983 132.951 -42.106  1.00  0.00
ATOM   1504  H   VAL   166    -184.814 132.452 -42.355  1.00  0.00
ATOM   1505  CA  VAL   166    -184.151 133.933 -41.010  1.00  0.00
ATOM   1506  CB  VAL   166    -185.638 134.078 -40.611  1.00  0.00
ATOM   1507  CG1 VAL   166    -185.839 135.158 -39.540  1.00  0.00
ATOM   1508  CG2 VAL   166    -186.528 134.422 -41.812  1.00  0.00
ATOM   1509  C   VAL   166    -183.259 133.530 -39.818  1.00  0.00
ATOM   1510  O   VAL   166    -183.622 132.697 -38.990  1.00  0.00
ATOM   1511  N   ASP   167    -182.037 134.053 -39.852  1.00  0.00
ATOM   1512  H   ASP   167    -181.721 134.555 -40.659  1.00  0.00
ATOM   1513  CA  ASP   167    -181.010 133.780 -38.830  1.00  0.00
ATOM   1514  CB  ASP   167    -179.782 133.166 -39.524  1.00  0.00
ATOM   1515  CG  ASP   167    -178.633 132.790 -38.577  1.00  0.00
ATOM   1516  OD1 ASP   167    -178.924 132.448 -37.409  1.00  0.00
ATOM   1517  OD2 ASP   167    -177.479 132.836 -39.053  1.00  0.00
ATOM   1518  C   ASP   167    -180.655 135.037 -38.017  1.00  0.00
ATOM   1519  O   ASP   167    -179.836 135.856 -38.431  1.00  0.00
ATOM   1520  N   SER   168    -181.307 135.153 -36.866  1.00  0.00
ATOM   1521  H   SER   168    -182.033 134.520 -36.594  1.00  0.00
ATOM   1522  CA  SER   168    -181.065 136.239 -35.894  1.00  0.00
ATOM   1523  CB  SER   168    -182.362 137.009 -35.609  1.00  0.00
ATOM   1524  OG  SER   168    -183.419 136.113 -35.247  1.00  0.00
ATOM   1525  HG  SER   168    -184.197 136.633 -34.891  1.00  0.00
ATOM   1526  C   SER   168    -180.469 135.700 -34.586  1.00  0.00
ATOM   1527  O   SER   168    -180.906 134.683 -34.048  1.00  0.00
ATOM   1528  N   TYR   169    -179.411 136.373 -34.143  1.00  0.00
ATOM   1529  H   TYR   169    -179.072 137.188 -34.610  1.00  0.00
ATOM   1530  CA  TYR   169    -178.652 135.988 -32.937  1.00  0.00
ATOM   1531  CB  TYR   169    -177.292 135.426 -33.379  1.00  0.00
ATOM   1532  CG  TYR   169    -176.477 134.865 -32.208  1.00  0.00
ATOM   1533  CD1 TYR   169    -176.676 133.540 -31.791  1.00  0.00
ATOM   1534  HD1 TYR   169    -177.280 132.858 -32.390  1.00  0.00
ATOM   1535  CD2 TYR   169    -175.661 135.720 -31.451  1.00  0.00
ATOM   1536  HD2 TYR   169    -175.472 136.740 -31.787  1.00  0.00
ATOM   1537  CE1 TYR   169    -176.088 133.085 -30.602  1.00  0.00
ATOM   1538  HE1 TYR   169    -176.234 132.056 -30.275  1.00  0.00
ATOM   1539  CE2 TYR   169    -175.081 135.264 -30.260  1.00  0.00
ATOM   1540  HE2 TYR   169    -174.435 135.924 -29.684  1.00  0.00
ATOM   1541  CZ  TYR   169    -175.305 133.951 -29.831  1.00  0.00
ATOM   1542  OH  TYR   169    -174.773 133.518 -28.662  1.00  0.00
ATOM   1543  HH  TYR   169    -174.616 134.328 -28.064  1.00  0.00
ATOM   1544  C   TYR   169    -178.469 137.169 -31.969  1.00  0.00
ATOM   1545  O   TYR   169    -178.260 138.305 -32.395  1.00  0.00
ATOM   1546  N   GLN   170    -178.488 136.837 -30.677  1.00  0.00
ATOM   1547  H   GLN   170    -178.693 135.900 -30.392  1.00  0.00
ATOM   1548  CA  GLN   170    -178.221 137.767 -29.558  1.00  0.00
ATOM   1549  CB  GLN   170    -179.396 138.752 -29.406  1.00  0.00
ATOM   1550  CG  GLN   170    -179.198 139.857 -28.356  1.00  0.00
ATOM   1551  CD  GLN   170    -177.888 140.633 -28.530  1.00  0.00
ATOM   1552  OE1 GLN   170    -176.850 140.280 -27.987  1.00  0.00
ATOM   1553  NE2 GLN   170    -177.911 141.688 -29.312  1.00  0.00
ATOM   1554 HE21 GLN   170    -178.745 141.965 -29.779  1.00  0.00
ATOM   1555 HE22 GLN   170    -177.053 142.183 -29.423  1.00  0.00
ATOM   1556  C   GLN   170    -177.974 136.982 -28.256  1.00  0.00
ATOM   1557  O   GLN   170    -178.663 136.004 -27.973  1.00  0.00
ATOM   1558  N   SER   171    -177.014 137.480 -27.477  1.00  0.00
ATOM   1559  H   SER   171    -176.590 138.361 -27.708  1.00  0.00
ATOM   1560  CA  SER   171    -176.574 136.898 -26.186  1.00  0.00
ATOM   1561  CB  SER   171    -175.854 135.549 -26.353  1.00  0.00
ATOM   1562  OG  SER   171    -174.643 135.696 -27.110  1.00  0.00
ATOM   1563  HG  SER   171    -174.185 136.543 -26.791  1.00  0.00
ATOM   1564  C   SER   171    -175.639 137.860 -25.440  1.00  0.00
ATOM   1565  O   SER   171    -174.536 138.157 -25.903  1.00  0.00
ATOM   1566  N   TRP   172    -176.082 138.256 -24.253  1.00  0.00
ATOM   1567  H   TRP   172    -176.957 137.942 -23.883  1.00  0.00
ATOM   1568  CA  TRP   172    -175.380 139.225 -23.389  1.00  0.00
ATOM   1569  CB  TRP   172    -176.306 140.424 -23.126  1.00  0.00
ATOM   1570  CG  TRP   172    -177.657 140.014 -22.523  1.00  0.00
ATOM   1571  CD1 TRP   172    -177.932 139.920 -21.223  1.00  0.00
ATOM   1572  HD1 TRP   172    -177.263 140.213 -20.414  1.00  0.00
ATOM   1573  CD2 TRP   172    -178.753 139.515 -23.217  1.00  0.00
ATOM   1574  NE1 TRP   172    -179.137 139.373 -21.058  1.00  0.00
ATOM   1575  HE1 TRP   172    -179.566 139.183 -20.177  1.00  0.00
ATOM   1576  CE2 TRP   172    -179.670 139.102 -22.246  1.00  0.00
ATOM   1577  CE3 TRP   172    -179.013 139.281 -24.576  1.00  0.00
ATOM   1578  HE3 TRP   172    -178.332 139.663 -25.336  1.00  0.00
ATOM   1579  CZ2 TRP   172    -180.849 138.445 -22.628  1.00  0.00
ATOM   1580  HZ2 TRP   172    -181.570 138.131 -21.874  1.00  0.00
ATOM   1581  CZ3 TRP   172    -180.183 138.609 -24.957  1.00  0.00
ATOM   1582  HZ3 TRP   172    -180.363 138.376 -26.006  1.00  0.00
ATOM   1583  CH2 TRP   172    -181.101 138.194 -23.983  1.00  0.00
ATOM   1584  HH2 TRP   172    -182.012 137.675 -24.281  1.00  0.00
ATOM   1585  C   TRP   172    -174.911 138.586 -22.071  1.00  0.00
ATOM   1586  O   TRP   172    -175.602 137.757 -21.479  1.00  0.00
ATOM   1587  N   ALA   173    -173.710 138.983 -21.659  1.00  0.00
ATOM   1588  H   ALA   173    -173.205 139.699 -22.139  1.00  0.00
ATOM   1589  CA  ALA   173    -173.055 138.478 -20.435  1.00  0.00
ATOM   1590  CB  ALA   173    -171.880 137.575 -20.825  1.00  0.00
ATOM   1591  C   ALA   173    -172.560 139.621 -19.536  1.00  0.00
ATOM   1592  O   ALA   173    -172.134 140.668 -20.023  1.00  0.00
ATOM   1593  N   LEU   174    -172.621 139.378 -18.229  1.00  0.00
ATOM   1594  H   LEU   174    -172.958 138.507 -17.873  1.00  0.00
ATOM   1595  CA  LEU   174    -172.153 140.329 -17.202  1.00  0.00
ATOM   1596  CB  LEU   174    -173.373 140.786 -16.378  1.00  0.00
ATOM   1597  CG  LEU   174    -173.241 142.032 -15.476  1.00  0.00
ATOM   1598  CD1 LEU   174    -172.406 141.785 -14.216  1.00  0.00
ATOM   1599  CD2 LEU   174    -172.728 143.250 -16.252  1.00  0.00
ATOM   1600  C   LEU   174    -171.083 139.652 -16.332  1.00  0.00
ATOM   1601  O   LEU   174    -171.262 138.526 -15.870  1.00  0.00
ATOM   1602  N   ALA   175    -169.974 140.365 -16.162  1.00  0.00
ATOM   1603  H   ALA   175    -169.879 141.282 -16.548  1.00  0.00
ATOM   1604  CA  ALA   175    -168.832 139.925 -15.335  1.00  0.00
ATOM   1605  CB  ALA   175    -167.620 139.675 -16.238  1.00  0.00
ATOM   1606  C   ALA   175    -168.485 140.973 -14.267  1.00  0.00
ATOM   1607  O   ALA   175    -168.627 142.174 -14.501  1.00  0.00
ATOM   1608  N   GLY   176    -168.070 140.475 -13.104  1.00  0.00
ATOM   1609  H   GLY   176    -168.080 139.492 -12.922  1.00  0.00
ATOM   1610  CA  GLY   176    -167.653 141.302 -11.953  1.00  0.00
ATOM   1611  C   GLY   176    -167.167 140.447 -10.773  1.00  0.00
ATOM   1612  O   GLY   176    -167.531 139.278 -10.655  1.00  0.00
ATOM   1613  N   GLY   177    -166.271 141.047  -9.993  1.00  0.00
ATOM   1614  H   GLY   177    -165.870 141.922 -10.256  1.00  0.00
ATOM   1615  CA  GLY   177    -165.692 140.435  -8.778  1.00  0.00
ATOM   1616  C   GLY   177    -164.157 140.375  -8.815  1.00  0.00
ATOM   1617  O   GLY   177    -163.543 140.365  -9.881  1.00  0.00
ATOM   1618  N   TRP   178    -163.575 140.420  -7.620  1.00  0.00
ATOM   1619  H   TRP   178    -164.110 140.426  -6.777  1.00  0.00
ATOM   1620  CA  TRP   178    -162.113 140.374  -7.416  1.00  0.00
ATOM   1621  CB  TRP   178    -161.615 141.761  -6.973  1.00  0.00
ATOM   1622  CG  TRP   178    -160.139 141.784  -6.542  1.00  0.00
ATOM   1623  CD1 TRP   178    -159.078 141.617  -7.333  1.00  0.00
ATOM   1624  HD1 TRP   178    -159.091 141.655  -8.423  1.00  0.00
ATOM   1625  CD2 TRP   178    -159.686 141.706  -5.230  1.00  0.00
ATOM   1626  NE1 TRP   178    -157.988 141.413  -6.590  1.00  0.00
ATOM   1627  HE1 TRP   178    -157.081 141.164  -6.939  1.00  0.00
ATOM   1628  CE2 TRP   178    -158.311 141.474  -5.302  1.00  0.00
ATOM   1629  CE3 TRP   178    -160.311 141.843  -3.982  1.00  0.00
ATOM   1630  HE3 TRP   178    -161.387 142.008  -3.925  1.00  0.00
ATOM   1631  CZ2 TRP   178    -157.549 141.392  -4.128  1.00  0.00
ATOM   1632  HZ2 TRP   178    -156.471 141.241  -4.187  1.00  0.00
ATOM   1633  CZ3 TRP   178    -159.551 141.763  -2.808  1.00  0.00
ATOM   1634  HZ3 TRP   178    -160.036 141.879  -1.839  1.00  0.00
ATOM   1635  CH2 TRP   178    -158.169 141.547  -2.880  1.00  0.00
ATOM   1636  HH2 TRP   178    -157.566 141.597  -1.974  1.00  0.00
ATOM   1637  C   TRP   178    -161.680 139.277  -6.427  1.00  0.00
ATOM   1638  O   TRP   178    -162.485 138.766  -5.649  1.00  0.00
ATOM   1639  N   ASN   179    -160.476 138.787  -6.710  1.00  0.00
ATOM   1640  H   ASN   179    -160.056 138.993  -7.594  1.00  0.00
ATOM   1641  CA  ASN   179    -159.636 137.908  -5.869  1.00  0.00
ATOM   1642  CB  ASN   179    -160.272 136.533  -5.601  1.00  0.00
ATOM   1643  CG  ASN   179    -160.778 135.825  -6.861  1.00  0.00
ATOM   1644  OD1 ASN   179    -160.091 135.052  -7.510  1.00  0.00
ATOM   1645  ND2 ASN   179    -162.015 136.094  -7.216  1.00  0.00
ATOM   1646 HD21 ASN   179    -162.557 136.736  -6.675  1.00  0.00
ATOM   1647 HD22 ASN   179    -162.362 135.642  -8.031  1.00  0.00
ATOM   1648  C   ASN   179    -158.257 137.747  -6.529  1.00  0.00
ATOM   1649  O   ASN   179    -158.144 137.802  -7.753  1.00  0.00
ATOM   1650  N   SER   180    -157.236 137.692  -5.677  1.00  0.00
ATOM   1651  H   SER   180    -157.421 137.626  -4.691  1.00  0.00
ATOM   1652  CA  SER   180    -155.806 137.563  -6.052  1.00  0.00
ATOM   1653  CB  SER   180    -155.308 138.731  -6.927  1.00  0.00
ATOM   1654  OG  SER   180    -155.365 139.974  -6.217  1.00  0.00
ATOM   1655  HG  SER   180    -154.850 139.839  -5.358  1.00  0.00
ATOM   1656  C   SER   180    -154.936 137.430  -4.788  1.00  0.00
ATOM   1657  O   SER   180    -154.429 138.406  -4.231  1.00  0.00
ATOM   1658  N   GLN   181    -154.924 136.205  -4.271  1.00  0.00
ATOM   1659  H   GLN   181    -155.389 135.442  -4.720  1.00  0.00
ATOM   1660  CA  GLN   181    -154.218 135.845  -3.025  1.00  0.00
ATOM   1661  CB  GLN   181    -155.225 135.550  -1.902  1.00  0.00
ATOM   1662  CG  GLN   181    -155.877 136.794  -1.279  1.00  0.00
ATOM   1663  CD  GLN   181    -156.877 137.544  -2.171  1.00  0.00
ATOM   1664  OE1 GLN   181    -157.614 137.001  -2.982  1.00  0.00
ATOM   1665  NE2 GLN   181    -156.912 138.849  -2.028  1.00  0.00
ATOM   1666 HE21 GLN   181    -156.294 139.301  -1.391  1.00  0.00
ATOM   1667 HE22 GLN   181    -157.602 139.356  -2.542  1.00  0.00
ATOM   1668  C   GLN   181    -153.303 134.628  -3.224  1.00  0.00
ATOM   1669  O   GLN   181    -153.650 133.697  -3.949  1.00  0.00
ATOM   1670  N   MET   182    -152.154 134.674  -2.552  1.00  0.00
ATOM   1671  H   MET   182    -151.903 135.471  -2.004  1.00  0.00
ATOM   1672  CA  MET   182    -151.126 133.607  -2.563  1.00  0.00
ATOM   1673  CB  MET   182    -150.365 133.562  -3.902  1.00  0.00
ATOM   1674  CG  MET   182    -149.672 134.875  -4.290  1.00  0.00
ATOM   1675  SD  MET   182    -148.794 134.770  -5.891  1.00  0.00
ATOM   1676  CE  MET   182    -148.156 136.428  -5.995  1.00  0.00
ATOM   1677  C   MET   182    -150.141 133.766  -1.393  1.00  0.00
ATOM   1678  O   MET   182    -149.887 134.880  -0.937  1.00  0.00
ATOM   1679  N   CYS   183    -149.695 132.625  -0.872  1.00  0.00
ATOM   1680  H   CYS   183    -149.956 131.738  -1.251  1.00  0.00
ATOM   1681  CA  CYS   183    -148.740 132.556   0.253  1.00  0.00
ATOM   1682  CB  CYS   183    -149.482 132.226   1.553  1.00  0.00
ATOM   1683  SG  CYS   183    -150.678 133.513   2.069  1.00  0.00
ATOM   1684  HG  CYS   183    -151.081 132.895   3.175  1.00  0.00
ATOM   1685  C   CYS   183    -147.651 131.501   0.006  1.00  0.00
ATOM   1686  O   CYS   183    -147.914 130.459  -0.592  1.00  0.00
ATOM   1687  N   CYS   184    -146.448 131.810   0.488  1.00  0.00
ATOM   1688  H   CYS   184    -146.271 132.697   0.914  1.00  0.00
ATOM   1689  CA  CYS   184    -145.264 130.925   0.422  1.00  0.00
ATOM   1690  CB  CYS   184    -144.642 130.987  -0.980  1.00  0.00
ATOM   1691  SG  CYS   184    -143.259 129.815  -1.235  1.00  0.00
ATOM   1692  HG  CYS   184    -143.021 130.153  -2.499  1.00  0.00
ATOM   1693  C   CYS   184    -144.223 131.365   1.463  1.00  0.00
ATOM   1694  O   CYS   184    -144.087 132.554   1.748  1.00  0.00
ATOM   1695  N   GLN   185    -143.542 130.375   2.035  1.00  0.00
ATOM   1696  H   GLN   185    -143.679 129.423   1.765  1.00  0.00
ATOM   1697  CA  GLN   185    -142.492 130.589   3.050  1.00  0.00
ATOM   1698  CB  GLN   185    -143.037 130.148   4.422  1.00  0.00
ATOM   1699  CG  GLN   185    -142.046 130.153   5.600  1.00  0.00
ATOM   1700  CD  GLN   185    -141.193 131.420   5.761  1.00  0.00
ATOM   1701  OE1 GLN   185    -141.463 132.498   5.252  1.00  0.00
ATOM   1702  NE2 GLN   185    -140.023 131.250   6.331  1.00  0.00
ATOM   1703 HE21 GLN   185    -139.717 130.341   6.626  1.00  0.00
ATOM   1704 HE22 GLN   185    -139.458 132.058   6.466  1.00  0.00
ATOM   1705  C   GLN   185    -141.171 129.899   2.674  1.00  0.00
ATOM   1706  O   GLN   185    -141.152 128.739   2.261  1.00  0.00
ATOM   1707  N   GLY   186    -140.088 130.637   2.912  1.00  0.00
ATOM   1708  H   GLY   186    -140.177 131.535   3.345  1.00  0.00
ATOM   1709  CA  GLY   186    -138.697 130.207   2.650  1.00  0.00
ATOM   1710  C   GLY   186    -138.232 129.114   3.624  1.00  0.00
ATOM   1711  O   GLY   186    -137.871 129.397   4.765  1.00  0.00
ATOM   1712  N   GLU   187    -138.414 127.865   3.203  1.00  0.00
ATOM   1713  H   GLU   187    -138.909 127.664   2.357  1.00  0.00
ATOM   1714  CA  GLU   187    -137.996 126.687   3.993  1.00  0.00
ATOM   1715  CB  GLU   187    -139.216 125.920   4.521  1.00  0.00
ATOM   1716  CG  GLU   187    -140.059 126.738   5.512  1.00  0.00
ATOM   1717  CD  GLU   187    -139.267 127.280   6.711  1.00  0.00
ATOM   1718  OE1 GLU   187    -138.415 126.531   7.242  1.00  0.00
ATOM   1719  OE2 GLU   187    -139.563 128.433   7.098  1.00  0.00
ATOM   1720  C   GLU   187    -137.064 125.736   3.229  1.00  0.00
ATOM   1721  O   GLU   187    -137.254 125.481   2.042  1.00  0.00
ATOM   1722  N   GLN   188    -136.101 125.201   3.980  1.00  0.00
ATOM   1723  H   GLN   188    -136.026 125.425   4.951  1.00  0.00
ATOM   1724  CA  GLN   188    -135.071 124.248   3.508  1.00  0.00
ATOM   1725  CB  GLN   188    -134.082 124.914   2.530  1.00  0.00
ATOM   1726  CG  GLN   188    -133.278 126.109   3.069  1.00  0.00
ATOM   1727  CD  GLN   188    -132.156 125.716   4.038  1.00  0.00
ATOM   1728  OE1 GLN   188    -131.502 124.688   3.927  1.00  0.00
ATOM   1729  NE2 GLN   188    -131.904 126.558   5.014  1.00  0.00
ATOM   1730 HE21 GLN   188    -132.418 127.405   5.112  1.00  0.00
ATOM   1731 HE22 GLN   188    -131.177 126.303   5.645  1.00  0.00
ATOM   1732  C   GLN   188    -134.340 123.595   4.696  1.00  0.00
ATOM   1733  O   GLN   188    -134.412 124.090   5.823  1.00  0.00
ATOM   1734  N   ASN   189    -133.739 122.436   4.443  1.00  0.00
ATOM   1735  H   ASN   189    -133.725 122.035   3.527  1.00  0.00
ATOM   1736  CA  ASN   189    -132.990 121.685   5.470  1.00  0.00
ATOM   1737  CB  ASN   189    -133.634 120.313   5.722  1.00  0.00
ATOM   1738  CG  ASN   189    -135.088 120.356   6.222  1.00  0.00
ATOM   1739  OD1 ASN   189    -135.870 119.446   5.998  1.00  0.00
ATOM   1740  ND2 ASN   189    -135.506 121.423   6.872  1.00  0.00
ATOM   1741 HD21 ASN   189    -134.916 122.219   7.001  1.00  0.00
ATOM   1742 HD22 ASN   189    -136.438 121.391   7.220  1.00  0.00
ATOM   1743  C   ASN   189    -131.501 121.539   5.099  1.00  0.00
ATOM   1744  O   ASN   189    -131.188 120.850   4.124  1.00  0.00
ATOM   1745  N   PRO   190    -130.606 122.240   5.814  1.00  0.00
ATOM   1746  CA  PRO   190    -129.151 122.193   5.559  1.00  0.00
ATOM   1747  CB  PRO   190    -128.537 123.134   6.598  1.00  0.00
ATOM   1748  CG  PRO   190    -129.658 124.133   6.874  1.00  0.00
ATOM   1749  CD  PRO   190    -130.915 123.263   6.833  1.00  0.00
ATOM   1750  C   PRO   190    -128.592 120.769   5.741  1.00  0.00
ATOM   1751  O   PRO   190    -128.930 120.110   6.727  1.00  0.00
ATOM   1752  N   PRO   191    -127.792 120.277   4.782  1.00  0.00
ATOM   1753  CA  PRO   191    -127.098 118.979   4.906  1.00  0.00
ATOM   1754  CB  PRO   191    -126.628 118.655   3.486  1.00  0.00
ATOM   1755  CG  PRO   191    -126.430 120.030   2.847  1.00  0.00
ATOM   1756  CD  PRO   191    -127.559 120.869   3.449  1.00  0.00
ATOM   1757  C   PRO   191    -125.932 119.048   5.904  1.00  0.00
ATOM   1758  O   PRO   191    -125.266 120.075   6.024  1.00  0.00
ATOM   1759  N   GLY   192    -125.710 117.926   6.587  1.00  0.00
ATOM   1760  H   GLY   192    -126.332 117.148   6.522  1.00  0.00
ATOM   1761  CA  GLY   192    -124.624 117.774   7.578  1.00  0.00
ATOM   1762  C   GLY   192    -123.588 116.717   7.148  1.00  0.00
ATOM   1763  O   GLY   192    -123.823 115.533   7.399  1.00  0.00
ATOM   1764  N   PRO   193    -122.518 117.104   6.433  1.00  0.00
ATOM   1765  CA  PRO   193    -121.437 116.171   6.055  1.00  0.00
ATOM   1766  CB  PRO   193    -120.652 116.901   4.963  1.00  0.00
ATOM   1767  CG  PRO   193    -120.846 118.378   5.305  1.00  0.00
ATOM   1768  CD  PRO   193    -122.276 118.440   5.846  1.00  0.00
ATOM   1769  C   PRO   193    -120.558 115.785   7.253  1.00  0.00
ATOM   1770  O   PRO   193    -120.317 116.587   8.153  1.00  0.00
ATOM   1771  N   PHE   194    -120.193 114.507   7.272  1.00  0.00
ATOM   1772  H   PHE   194    -120.498 113.863   6.573  1.00  0.00
ATOM   1773  CA  PHE   194    -119.334 113.907   8.313  1.00  0.00
ATOM   1774  CB  PHE   194    -120.171 113.045   9.271  1.00  0.00
ATOM   1775  CG  PHE   194    -121.023 111.980   8.566  1.00  0.00
ATOM   1776  CD1 PHE   194    -120.508 110.694   8.343  1.00  0.00
ATOM   1777  HD1 PHE   194    -119.505 110.435   8.682  1.00  0.00
ATOM   1778  CD2 PHE   194    -122.311 112.305   8.113  1.00  0.00
ATOM   1779  HD2 PHE   194    -122.728 113.295   8.302  1.00  0.00
ATOM   1780  CE1 PHE   194    -121.276 109.739   7.664  1.00  0.00
ATOM   1781  HE1 PHE   194    -120.881 108.737   7.504  1.00  0.00
ATOM   1782  CE2 PHE   194    -123.076 111.350   7.431  1.00  0.00
ATOM   1783  HE2 PHE   194    -124.077 111.605   7.082  1.00  0.00
ATOM   1784  CZ  PHE   194    -122.559 110.068   7.206  1.00  0.00
ATOM   1785  HZ  PHE   194    -123.156 109.325   6.679  1.00  0.00
ATOM   1786  C   PHE   194    -118.176 113.100   7.703  1.00  0.00
ATOM   1787  O   PHE   194    -118.347 112.405   6.701  1.00  0.00
ATOM   1788  N   TRP   195    -117.052 113.119   8.411  1.00  0.00
ATOM   1789  H   TRP   195    -117.004 113.546   9.312  1.00  0.00
ATOM   1790  CA  TRP   195    -115.791 112.512   7.942  1.00  0.00
ATOM   1791  CB  TRP   195    -114.712 113.595   7.814  1.00  0.00
ATOM   1792  CG  TRP   195    -115.114 114.668   6.796  1.00  0.00
ATOM   1793  CD1 TRP   195    -114.905 114.617   5.481  1.00  0.00
ATOM   1794  HD1 TRP   195    -114.319 113.856   4.965  1.00  0.00
ATOM   1795  CD2 TRP   195    -115.894 115.790   7.048  1.00  0.00
ATOM   1796  NE1 TRP   195    -115.524 115.640   4.889  1.00  0.00
ATOM   1797  HE1 TRP   195    -115.519 115.824   3.908  1.00  0.00
ATOM   1798  CE2 TRP   195    -116.144 116.378   5.805  1.00  0.00
ATOM   1799  CE3 TRP   195    -116.464 116.332   8.210  1.00  0.00
ATOM   1800  HE3 TRP   195    -116.229 115.908   9.185  1.00  0.00
ATOM   1801  CZ2 TRP   195    -116.967 117.509   5.715  1.00  0.00
ATOM   1802  HZ2 TRP   195    -117.160 117.973   4.749  1.00  0.00
ATOM   1803  CZ3 TRP   195    -117.298 117.455   8.120  1.00  0.00
ATOM   1804  HZ3 TRP   195    -117.807 117.828   9.008  1.00  0.00
ATOM   1805  CH2 TRP   195    -117.544 118.045   6.874  1.00  0.00
ATOM   1806  HH2 TRP   195    -118.194 118.917   6.809  1.00  0.00
ATOM   1807  C   TRP   195    -115.316 111.399   8.884  1.00  0.00
ATOM   1808  O   TRP   195    -115.365 111.535  10.106  1.00  0.00
ATOM   1809  N   LYS   196    -114.865 110.315   8.257  1.00  0.00
ATOM   1810  H   LYS   196    -114.828 110.280   7.259  1.00  0.00
ATOM   1811  CA  LYS   196    -114.426 109.064   8.917  1.00  0.00
ATOM   1812  CB  LYS   196    -115.605 108.301   9.563  1.00  0.00
ATOM   1813  CG  LYS   196    -116.936 108.277   8.791  1.00  0.00
ATOM   1814  CD  LYS   196    -116.908 107.456   7.497  1.00  0.00
ATOM   1815  CE  LYS   196    -118.185 107.646   6.674  1.00  0.00
ATOM   1816  NZ  LYS   196    -118.289 109.000   6.106  1.00  0.00
ATOM   1817  HZ1 LYS   196    -119.138 109.084   5.584  1.00  0.00
ATOM   1818  HZ2 LYS   196    -118.288 109.687   6.834  1.00  0.00
ATOM   1819  HZ3 LYS   196    -117.514 109.168   5.496  1.00  0.00
ATOM   1820  C   LYS   196    -113.637 108.153   7.963  1.00  0.00
ATOM   1821  O   LYS   196    -113.814 108.220   6.747  1.00  0.00
ATOM   1822  N   ALA   197    -112.688 107.416   8.544  1.00  0.00
ATOM   1823  H   ALA   197    -112.499 107.497   9.522  1.00  0.00
ATOM   1824  CA  ALA   197    -111.812 106.454   7.838  1.00  0.00
ATOM   1825  CB  ALA   197    -110.725 107.195   7.048  1.00  0.00
ATOM   1826  C   ALA   197    -111.136 105.496   8.833  1.00  0.00
ATOM   1827  O   ALA   197    -110.856 105.869   9.972  1.00  0.00
ATOM   1828  N   ALA   198    -110.914 104.266   8.374  1.00  0.00
ATOM   1829  H   ALA   198    -111.077 104.028   7.418  1.00  0.00
ATOM   1830  CA  ALA   198    -110.287 103.193   9.174  1.00  0.00
ATOM   1831  CB  ALA   198    -111.277 102.036   9.339  1.00  0.00
ATOM   1832  C   ALA   198    -108.999 102.694   8.501  1.00  0.00
ATOM   1833  O   ALA   198    -108.940 102.558   7.279  1.00  0.00
ATOM   1834  N   PHE   199    -108.005 102.396   9.334  1.00  0.00
ATOM   1835  H   PHE   199    -108.131 102.374  10.324  1.00  0.00
ATOM   1836  CA  PHE   199    -106.654 102.015   8.870  1.00  0.00
ATOM   1837  CB  PHE   199    -105.667 103.160   9.142  1.00  0.00
ATOM   1838  CG  PHE   199    -106.098 104.474   8.476  1.00  0.00
ATOM   1839  CD1 PHE   199    -105.747 104.741   7.144  1.00  0.00
ATOM   1840  HD1 PHE   199    -105.124 104.041   6.587  1.00  0.00
ATOM   1841  CD2 PHE   199    -106.906 105.381   9.178  1.00  0.00
ATOM   1842  HD2 PHE   199    -107.176 105.189  10.216  1.00  0.00
ATOM   1843  CE1 PHE   199    -106.210 105.905   6.516  1.00  0.00
ATOM   1844  HE1 PHE   199    -105.944 106.107   5.479  1.00  0.00
ATOM   1845  CE2 PHE   199    -107.372 106.543   8.549  1.00  0.00
ATOM   1846  HE2 PHE   199    -108.022 107.230   9.089  1.00  0.00
ATOM   1847  CZ  PHE   199    -107.023 106.805   7.218  1.00  0.00
ATOM   1848  HZ  PHE   199    -107.383 107.709   6.729  1.00  0.00
ATOM   1849  C   PHE   199    -106.155 100.731   9.551  1.00  0.00
ATOM   1850  O   PHE   199    -106.381 100.524  10.742  1.00  0.00
ATOM   1851  N   ALA   200    -105.475  99.905   8.757  1.00  0.00
ATOM   1852  H   ALA   200    -105.373 100.098   7.781  1.00  0.00
ATOM   1853  CA  ALA   200    -104.861  98.628   9.187  1.00  0.00
ATOM   1854  CB  ALA   200    -105.933  97.537   9.311  1.00  0.00
ATOM   1855  C   ALA   200    -103.799  98.168   8.176  1.00  0.00
ATOM   1856  O   ALA   200    -103.898  98.471   6.987  1.00  0.00
ATOM   1857  N   ASP   201    -102.757  97.514   8.693  1.00  0.00
ATOM   1858  H   ASP   201    -102.669  97.378   9.681  1.00  0.00
ATOM   1859  CA  ASP   201    -101.639  96.959   7.898  1.00  0.00
ATOM   1860  CB  ASP   201    -100.744  98.107   7.394  1.00  0.00
ATOM   1861  CG  ASP   201     -99.668  97.682   6.386  1.00  0.00
ATOM   1862  OD1 ASP   201     -99.930  96.726   5.621  1.00  0.00
ATOM   1863  OD2 ASP   201     -98.579  98.292   6.440  1.00  0.00
ATOM   1864  C   ASP   201    -100.805  95.980   8.745  1.00  0.00
ATOM   1865  O   ASP   201    -100.631  96.184   9.945  1.00  0.00
ATOM   1866  N   SER   202    -100.304  94.944   8.074  1.00  0.00
ATOM   1867  H   SER   202    -100.572  94.756   7.128  1.00  0.00
ATOM   1868  CA  SER   202     -99.409  93.913   8.648  1.00  0.00
ATOM   1869  CB  SER   202    -100.185  92.917   9.525  1.00  0.00
ATOM   1870  OG  SER   202    -101.209  92.259   8.773  1.00  0.00
ATOM   1871  HG  SER   202    -101.714  91.632   9.369  1.00  0.00
ATOM   1872  C   SER   202     -98.679  93.142   7.536  1.00  0.00
ATOM   1873  O   SER   202     -99.155  93.081   6.401  1.00  0.00
ATOM   1874  N   SER   203     -97.449  92.729   7.847  1.00  0.00
ATOM   1875  H   SER   203     -97.041  92.952   8.733  1.00  0.00
ATOM   1876  CA  SER   203     -96.546  91.954   6.958  1.00  0.00
ATOM   1877  CB  SER   203     -96.063  92.768   5.749  1.00  0.00
ATOM   1878  OG  SER   203     -97.088  92.804   4.755  1.00  0.00
ATOM   1879  HG  SER   203     -97.983  92.955   5.213  1.00  0.00
ATOM   1880  C   SER   203     -95.296  91.463   7.700  1.00  0.00
ATOM   1881  O   SER   203     -94.901  92.053   8.705  1.00  0.00
ATOM   1882  N   GLY   204     -94.752  90.350   7.209  1.00  0.00
ATOM   1883  H   GLY   204     -95.222  89.816   6.508  1.00  0.00
ATOM   1884  CA  GLY   204     -93.499  89.749   7.715  1.00  0.00
ATOM   1885  C   GLY   204     -93.638  88.258   8.055  1.00  0.00
ATOM   1886  O   GLY   204     -94.686  87.800   8.507  1.00  0.00
ATOM   1887  N   GLN   205     -92.540  87.540   7.823  1.00  0.00
ATOM   1888  H   GLN   205     -91.712  87.967   7.459  1.00  0.00
ATOM   1889  CA  GLN   205     -92.417  86.079   8.033  1.00  0.00
ATOM   1890  CB  GLN   205     -93.206  85.289   6.972  1.00  0.00
ATOM   1891  CG  GLN   205     -92.799  85.584   5.521  1.00  0.00
ATOM   1892  CD  GLN   205     -93.676  84.821   4.527  1.00  0.00
ATOM   1893  OE1 GLN   205     -94.737  85.262   4.113  1.00  0.00
ATOM   1894  NE2 GLN   205     -93.232  83.657   4.107  1.00  0.00
ATOM   1895 HE21 GLN   205     -92.360  83.291   4.415  1.00  0.00
ATOM   1896 HE22 GLN   205     -93.816  83.175   3.460  1.00  0.00
ATOM   1897  C   GLN   205     -90.943  85.640   8.034  1.00  0.00
ATOM   1898  O   GLN   205     -90.107  86.272   7.390  1.00  0.00
ATOM   1899  N   HIS   206     -90.661  84.585   8.795  1.00  0.00
ATOM   1900  H   HIS   206     -91.359  84.140   9.354  1.00  0.00
ATOM   1901  CA  HIS   206     -89.305  84.013   8.918  1.00  0.00
ATOM   1902  CB  HIS   206     -88.785  84.159  10.355  1.00  0.00
ATOM   1903  CG  HIS   206     -88.518  85.623  10.721  1.00  0.00
ATOM   1904  ND1 HIS   206     -87.390  86.287  10.491  1.00  0.00
ATOM   1905  CD2 HIS   206     -89.363  86.458  11.319  1.00  0.00
ATOM   1906  CE1 HIS   206     -87.532  87.530  10.936  1.00  0.00
ATOM   1907  NE2 HIS   206     -88.753  87.633  11.448  1.00  0.00
ATOM   1908  HE2 HIS   206     -89.138  88.453  11.863  1.00  0.00
ATOM   1909  C   HIS   206     -89.261  82.541   8.462  1.00  0.00
ATOM   1910  O   HIS   206     -89.817  81.681   9.150  1.00  0.00
ATOM   1911  N   PRO   207     -88.784  82.279   7.234  1.00  0.00
ATOM   1912  CA  PRO   207     -88.686  80.912   6.686  1.00  0.00
ATOM   1913  CB  PRO   207     -88.421  81.110   5.191  1.00  0.00
ATOM   1914  CG  PRO   207     -87.683  82.447   5.129  1.00  0.00
ATOM   1915  CD  PRO   207     -88.343  83.274   6.235  1.00  0.00
ATOM   1916  C   PRO   207     -87.597  80.061   7.370  1.00  0.00
ATOM   1917  O   PRO   207     -86.469  80.531   7.533  1.00  0.00
ATOM   1918  N   PRO   208     -87.950  78.852   7.834  1.00  0.00
ATOM   1919  CA  PRO   208     -86.974  77.882   8.375  1.00  0.00
ATOM   1920  CB  PRO   208     -87.820  76.701   8.852  1.00  0.00
ATOM   1921  CG  PRO   208     -89.148  77.354   9.227  1.00  0.00
ATOM   1922  CD  PRO   208     -89.328  78.419   8.144  1.00  0.00
ATOM   1923  C   PRO   208     -85.992  77.423   7.288  1.00  0.00
ATOM   1924  O   PRO   208     -86.357  77.279   6.123  1.00  0.00
ATOM   1925  N   ASP   209     -84.743  77.226   7.702  1.00  0.00
ATOM   1926  H   ASP   209     -84.475  77.377   8.653  1.00  0.00
ATOM   1927  CA  ASP   209     -83.664  76.735   6.821  1.00  0.00
ATOM   1928  CB  ASP   209     -82.699  77.896   6.531  1.00  0.00
ATOM   1929  CG  ASP   209     -81.606  77.569   5.504  1.00  0.00
ATOM   1930  OD1 ASP   209     -81.887  76.754   4.596  1.00  0.00
ATOM   1931  OD2 ASP   209     -80.491  78.101   5.683  1.00  0.00
ATOM   1932  C   ASP   209     -82.933  75.545   7.466  1.00  0.00
ATOM   1933  O   ASP   209     -82.628  75.574   8.656  1.00  0.00
ATOM   1934  N   ALA   210     -82.571  74.577   6.627  1.00  0.00
ATOM   1935  H   ALA   210     -82.726  74.649   5.640  1.00  0.00
ATOM   1936  CA  ALA   210     -81.850  73.361   7.056  1.00  0.00
ATOM   1937  CB  ALA   210     -82.728  72.131   6.809  1.00  0.00
ATOM   1938  C   ALA   210     -80.510  73.207   6.321  1.00  0.00
ATOM   1939  O   ALA   210     -80.429  73.354   5.101  1.00  0.00
ATOM   1940  N   CYS   211     -79.478  72.886   7.097  1.00  0.00
ATOM   1941  H   CYS   211     -79.577  72.808   8.088  1.00  0.00
ATOM   1942  CA  CYS   211     -78.104  72.687   6.590  1.00  0.00
ATOM   1943  CB  CYS   211     -77.107  72.923   7.731  1.00  0.00
ATOM   1944  SG  CYS   211     -77.099  74.648   8.342  1.00  0.00
ATOM   1945  HG  CYS   211     -76.153  74.469   9.259  1.00  0.00
ATOM   1946  C   CYS   211     -77.905  71.313   5.921  1.00  0.00
ATOM   1947  O   CYS   211     -77.371  70.365   6.499  1.00  0.00
ATOM   1948  N   ALA   212     -78.376  71.237   4.679  1.00  0.00
ATOM   1949  H   ALA   212     -78.876  72.005   4.274  1.00  0.00
ATOM   1950  CA  ALA   212     -78.313  70.017   3.849  1.00  0.00
ATOM   1951  CB  ALA   212     -79.387  70.099   2.758  1.00  0.00
ATOM   1952  C   ALA   212     -76.910  69.745   3.270  1.00  0.00
ATOM   1953  O   ALA   212     -76.552  70.175   2.173  1.00  0.00
ATOM   1954  N   PHE   213     -76.097  69.100   4.102  1.00  0.00
ATOM   1955  H   PHE   213     -76.347  68.969   5.063  1.00  0.00
ATOM   1956  CA  PHE   213     -74.721  68.698   3.742  1.00  0.00
ATOM   1957  CB  PHE   213     -73.697  69.545   4.510  1.00  0.00
ATOM   1958  CG  PHE   213     -73.836  71.042   4.204  1.00  0.00
ATOM   1959  CD1 PHE   213     -74.560  71.867   5.079  1.00  0.00
ATOM   1960  HD1 PHE   213     -74.925  71.473   6.027  1.00  0.00
ATOM   1961  CD2 PHE   213     -73.352  71.564   2.995  1.00  0.00
ATOM   1962  HD2 PHE   213     -72.796  70.930   2.306  1.00  0.00
ATOM   1963  CE1 PHE   213     -74.807  73.204   4.741  1.00  0.00
ATOM   1964  HE1 PHE   213     -75.357  73.849   5.425  1.00  0.00
ATOM   1965  CE2 PHE   213     -73.602  72.901   2.657  1.00  0.00
ATOM   1966  HE2 PHE   213     -73.244  73.298   1.708  1.00  0.00
ATOM   1967  CZ  PHE   213     -74.331  73.720   3.529  1.00  0.00
ATOM   1968  HZ  PHE   213     -74.535  74.755   3.259  1.00  0.00
ATOM   1969  C   PHE   213     -74.457  67.208   4.005  1.00  0.00
ATOM   1970  O   PHE   213     -74.834  66.678   5.051  1.00  0.00
ATOM   1971  N   ARG   214     -73.685  66.612   3.099  1.00  0.00
ATOM   1972  H   ARG   214     -73.297  67.117   2.330  1.00  0.00
ATOM   1973  CA  ARG   214     -73.295  65.190   3.171  1.00  0.00
ATOM   1974  CB  ARG   214     -73.602  64.498   1.834  1.00  0.00
ATOM   1975  CG  ARG   214     -73.405  62.973   1.813  1.00  0.00
ATOM   1976  CD  ARG   214     -74.305  62.213   2.797  1.00  0.00
ATOM   1977  NE  ARG   214     -73.615  62.005   4.085  1.00  0.00
ATOM   1978  HE  ARG   214     -72.902  61.306   4.078  1.00  0.00
ATOM   1979  CZ  ARG   214     -73.902  62.588   5.252  1.00  0.00
ATOM   1980  NH1 ARG   214     -74.891  63.453   5.395  1.00  0.00
ATOM   1981 HH11 ARG   214     -75.478  63.676   4.619  1.00  0.00
ATOM   1982 HH12 ARG   214     -75.002  63.928   6.271  1.00  0.00
ATOM   1983  NH2 ARG   214     -73.101  62.426   6.291  1.00  0.00
ATOM   1984 HH21 ARG   214     -72.286  61.849   6.228  1.00  0.00
ATOM   1985 HH22 ARG   214     -73.313  62.910   7.143  1.00  0.00
ATOM   1986  C   ARG   214     -71.812  65.068   3.549  1.00  0.00
ATOM   1987  O   ARG   214     -70.933  65.639   2.904  1.00  0.00
ATOM   1988  N   ARG   215     -71.581  64.284   4.596  1.00  0.00
ATOM   1989  H   ARG   215     -72.322  63.736   5.003  1.00  0.00
ATOM   1990  CA  ARG   215     -70.274  64.198   5.278  1.00  0.00
ATOM   1991  CB  ARG   215     -70.467  64.647   6.731  1.00  0.00
ATOM   1992  CG  ARG   215     -70.833  66.133   6.834  1.00  0.00
ATOM   1993  CD  ARG   215     -71.854  66.388   7.945  1.00  0.00
ATOM   1994  NE  ARG   215     -73.199  65.938   7.534  1.00  0.00
ATOM   1995  HE  ARG   215     -73.585  66.402   6.735  1.00  0.00
ATOM   1996  CZ  ARG   215     -73.938  64.982   8.100  1.00  0.00
ATOM   1997  NH1 ARG   215     -73.493  64.223   9.092  1.00  0.00
ATOM   1998 HH11 ARG   215     -72.567  64.368   9.436  1.00  0.00
ATOM   1999 HH12 ARG   215     -74.093  63.550   9.518  1.00  0.00
ATOM   2000  NH2 ARG   215     -75.226  64.910   7.802  1.00  0.00
ATOM   2001 HH21 ARG   215     -75.620  65.568   7.159  1.00  0.00
ATOM   2002 HH22 ARG   215     -75.808  64.240   8.260  1.00  0.00
ATOM   2003  C   ARG   215     -69.634  62.800   5.256  1.00  0.00
ATOM   2004  O   ARG   215     -70.322  61.780   5.198  1.00  0.00
ATOM   2005  N   GLY   216     -68.302  62.819   5.193  1.00  0.00
ATOM   2006  H   GLY   216     -67.827  63.684   5.037  1.00  0.00
ATOM   2007  CA  GLY   216     -67.394  61.659   5.364  1.00  0.00
ATOM   2008  C   GLY   216     -67.366  60.564   4.280  1.00  0.00
ATOM   2009  O   GLY   216     -66.292  60.182   3.823  1.00  0.00
ATOM   2010  N   ARG   217     -68.548  60.180   3.804  1.00  0.00
ATOM   2011  H   ARG   217     -69.383  60.601   4.170  1.00  0.00
ATOM   2012  CA  ARG   217     -68.783  59.046   2.879  1.00  0.00
ATOM   2013  CB  ARG   217     -70.251  59.048   2.442  1.00  0.00
ATOM   2014  CG  ARG   217     -71.174  58.645   3.598  1.00  0.00
ATOM   2015  CD  ARG   217     -72.657  58.789   3.245  1.00  0.00
ATOM   2016  NE  ARG   217     -73.052  57.866   2.166  1.00  0.00
ATOM   2017  HE  ARG   217     -72.352  57.217   1.877  1.00  0.00
ATOM   2018  CZ  ARG   217     -74.244  57.810   1.568  1.00  0.00
ATOM   2019  NH1 ARG   217     -75.245  58.617   1.895  1.00  0.00
ATOM   2020 HH11 ARG   217     -75.112  59.295   2.615  1.00  0.00
ATOM   2021 HH12 ARG   217     -76.122  58.544   1.425  1.00  0.00
ATOM   2022  NH2 ARG   217     -74.454  56.928   0.604  1.00  0.00
ATOM   2023 HH21 ARG   217     -73.729  56.304   0.322  1.00  0.00
ATOM   2024 HH22 ARG   217     -75.348  56.891   0.162  1.00  0.00
ATOM   2025  C   ARG   217     -67.862  58.931   1.649  1.00  0.00
ATOM   2026  O   ARG   217     -67.498  57.825   1.252  1.00  0.00
ATOM   2027  N   LYS   218     -67.494  60.067   1.057  1.00  0.00
ATOM   2028  H   LYS   218     -67.837  60.953   1.360  1.00  0.00
ATOM   2029  CA  LYS   218     -66.499  60.109  -0.032  1.00  0.00
ATOM   2030  CB  LYS   218     -66.662  61.409  -0.830  1.00  0.00
ATOM   2031  CG  LYS   218     -66.816  61.159  -2.337  1.00  0.00
ATOM   2032  CD  LYS   218     -65.619  60.482  -3.023  1.00  0.00
ATOM   2033  CE  LYS   218     -64.356  61.349  -3.030  1.00  0.00
ATOM   2034  NZ  LYS   218     -63.292  60.705  -3.811  1.00  0.00
ATOM   2035  HZ1 LYS   218     -62.455  61.249  -3.752  1.00  0.00
ATOM   2036  HZ2 LYS   218     -63.114  59.780  -3.461  1.00  0.00
ATOM   2037  HZ3 LYS   218     -63.575  60.640  -4.767  1.00  0.00
ATOM   2038  C   LYS   218     -65.076  59.961   0.542  1.00  0.00
ATOM   2039  O   LYS   218     -64.372  60.936   0.807  1.00  0.00
ATOM   2040  N   LYS   219     -64.694  58.697   0.712  1.00  0.00
ATOM   2041  H   LYS   219     -65.366  57.967   0.573  1.00  0.00
ATOM   2042  CA  LYS   219     -63.443  58.242   1.366  1.00  0.00
ATOM   2043  CB  LYS   219     -63.559  56.751   1.746  1.00  0.00
ATOM   2044  CG  LYS   219     -63.713  55.747   0.593  1.00  0.00
ATOM   2045  CD  LYS   219     -65.151  55.625   0.073  1.00  0.00
ATOM   2046  CE  LYS   219     -65.260  54.626  -1.083  1.00  0.00
ATOM   2047  NZ  LYS   219     -64.684  55.137  -2.337  1.00  0.00
ATOM   2048  HZ1 LYS   219     -64.679  54.402  -3.016  1.00  0.00
ATOM   2049  HZ2 LYS   219     -65.250  55.885  -2.680  1.00  0.00
ATOM   2050  HZ3 LYS   219     -63.746  55.456  -2.187  1.00  0.00
ATOM   2051  C   LYS   219     -62.066  58.589   0.742  1.00  0.00
ATOM   2052  O   LYS   219     -61.137  57.783   0.725  1.00  0.00
ATOM   2053  N   ARG   220     -61.980  59.781   0.159  1.00  0.00
ATOM   2054  H   ARG   220     -62.811  60.299  -0.056  1.00  0.00
ATOM   2055  CA  ARG   220     -60.708  60.440  -0.218  1.00  0.00
ATOM   2056  CB  ARG   220     -60.593  60.571  -1.743  1.00  0.00
ATOM   2057  CG  ARG   220     -59.601  59.575  -2.360  1.00  0.00
ATOM   2058  CD  ARG   220     -60.133  58.142  -2.469  1.00  0.00
ATOM   2059  NE  ARG   220     -61.174  58.056  -3.512  1.00  0.00
ATOM   2060  HE  ARG   220     -60.858  58.227  -4.443  1.00  0.00
ATOM   2061  CZ  ARG   220     -62.464  57.769  -3.324  1.00  0.00
ATOM   2062  NH1 ARG   220     -62.963  57.541  -2.120  1.00  0.00
ATOM   2063 HH11 ARG   220     -62.343  57.568  -1.335  1.00  0.00
ATOM   2064 HH12 ARG   220     -63.932  57.332  -1.999  1.00  0.00
ATOM   2065  NH2 ARG   220     -63.268  57.634  -4.367  1.00  0.00
ATOM   2066 HH21 ARG   220     -62.910  57.731  -5.295  1.00  0.00
ATOM   2067 HH22 ARG   220     -64.239  57.452  -4.223  1.00  0.00
ATOM   2068  C   ARG   220     -60.515  61.828   0.432  1.00  0.00
ATOM   2069  O   ARG   220     -59.544  62.527   0.145  1.00  0.00
ATOM   2070  N   ILE   221     -61.378  62.159   1.395  1.00  0.00
ATOM   2071  H   ILE   221     -62.090  61.525   1.691  1.00  0.00
ATOM   2072  CA  ILE   221     -61.388  63.463   2.095  1.00  0.00
ATOM   2073  CB  ILE   221     -62.640  63.695   2.975  1.00  0.00
ATOM   2074  CG1 ILE   221     -62.861  62.728   4.160  1.00  0.00
ATOM   2075  CG2 ILE   221     -63.885  63.904   2.104  1.00  0.00
ATOM   2076  CD  ILE   221     -63.090  61.240   3.861  1.00  0.00
ATOM   2077  C   ILE   221     -60.095  63.761   2.887  1.00  0.00
ATOM   2078  O   ILE   221     -59.754  63.016   3.810  1.00  0.00
ATOM   2079  N   PRO   222     -59.345  64.800   2.491  1.00  0.00
ATOM   2080  CA  PRO   222     -58.123  65.217   3.204  1.00  0.00
ATOM   2081  CB  PRO   222     -57.457  66.234   2.274  1.00  0.00
ATOM   2082  CG  PRO   222     -58.627  66.846   1.504  1.00  0.00
ATOM   2083  CD  PRO   222     -59.589  65.670   1.321  1.00  0.00
ATOM   2084  C   PRO   222     -58.450  65.821   4.577  1.00  0.00
ATOM   2085  O   PRO   222     -59.401  66.585   4.720  1.00  0.00
ATOM   2086  N   TYR   223     -57.638  65.453   5.566  1.00  0.00
ATOM   2087  H   TYR   223     -57.070  64.635   5.484  1.00  0.00
ATOM   2088  CA  TYR   223     -57.727  66.004   6.943  1.00  0.00
ATOM   2089  CB  TYR   223     -56.644  65.394   7.848  1.00  0.00
ATOM   2090  CG  TYR   223     -56.353  63.894   7.679  1.00  0.00
ATOM   2091  CD1 TYR   223     -57.350  62.974   7.311  1.00  0.00
ATOM   2092  HD1 TYR   223     -58.404  63.251   7.357  1.00  0.00
ATOM   2093  CD2 TYR   223     -55.013  63.479   7.722  1.00  0.00
ATOM   2094  HD2 TYR   223     -54.237  64.154   8.086  1.00  0.00
ATOM   2095  CE1 TYR   223     -56.999  61.666   6.946  1.00  0.00
ATOM   2096  HE1 TYR   223     -57.768  60.958   6.638  1.00  0.00
ATOM   2097  CE2 TYR   223     -54.668  62.169   7.365  1.00  0.00
ATOM   2098  HE2 TYR   223     -53.634  61.847   7.446  1.00  0.00
ATOM   2099  CZ  TYR   223     -55.659  61.266   6.965  1.00  0.00
ATOM   2100  OH  TYR   223     -55.329  60.018   6.546  1.00  0.00
ATOM   2101  HH  TYR   223     -54.331  59.904   6.554  1.00  0.00
ATOM   2102  C   TYR   223     -57.540  67.536   6.964  1.00  0.00
ATOM   2103  O   TYR   223     -58.141  68.248   7.764  1.00  0.00
ATOM   2104  N   SER   224     -56.600  67.967   6.123  1.00  0.00
ATOM   2105  H   SER   224     -56.082  67.294   5.600  1.00  0.00
ATOM   2106  CA  SER   224     -56.173  69.358   5.851  1.00  0.00
ATOM   2107  CB  SER   224     -55.542  70.001   7.095  1.00  0.00
ATOM   2108  OG  SER   224     -54.934  71.261   6.784  1.00  0.00
ATOM   2109  HG  SER   224     -54.149  71.387   7.415  1.00  0.00
ATOM   2110  C   SER   224     -55.126  69.298   4.730  1.00  0.00
ATOM   2111  O   SER   224     -54.352  68.342   4.659  1.00  0.00
ATOM   2112  N   LYS   225     -55.074  70.359   3.927  1.00  0.00
ATOM   2113  H   LYS   225     -55.633  71.165   4.122  1.00  0.00
ATOM   2114  CA  LYS   225     -54.194  70.459   2.741  1.00  0.00
ATOM   2115  CB  LYS   225     -54.371  71.816   2.046  1.00  0.00
ATOM   2116  CG  LYS   225     -55.761  71.963   1.421  1.00  0.00
ATOM   2117  CD  LYS   225     -55.913  73.325   0.743  1.00  0.00
ATOM   2118  CE  LYS   225     -57.304  73.471   0.125  1.00  0.00
ATOM   2119  NZ  LYS   225     -57.454  74.776  -0.534  1.00  0.00
ATOM   2120  HZ1 LYS   225     -58.370  74.847  -0.929  1.00  0.00
ATOM   2121  HZ2 LYS   225     -57.324  75.507   0.136  1.00  0.00
ATOM   2122  HZ3 LYS   225     -56.772  74.864  -1.260  1.00  0.00
ATOM   2123  C   LYS   225     -52.710  70.182   3.053  1.00  0.00
ATOM   2124  O   LYS   225     -52.219  69.100   2.735  1.00  0.00
ATOM   2125  N   GLY   226     -52.099  71.065   3.849  1.00  0.00
ATOM   2126  H   GLY   226     -52.572  71.888   4.159  1.00  0.00
ATOM   2127  CA  GLY   226     -50.686  70.960   4.284  1.00  0.00
ATOM   2128  C   GLY   226     -50.372  69.631   4.992  1.00  0.00
ATOM   2129  O   GLY   226     -49.434  68.925   4.624  1.00  0.00
ATOM   2130  N   GLN   227     -51.264  69.258   5.907  1.00  0.00
ATOM   2131  H   GLN   227     -51.917  69.919   6.280  1.00  0.00
ATOM   2132  CA  GLN   227     -51.233  67.969   6.628  1.00  0.00
ATOM   2133  CB  GLN   227     -52.441  67.881   7.571  1.00  0.00
ATOM   2134  CG  GLN   227     -52.234  68.639   8.891  1.00  0.00
ATOM   2135  CD  GLN   227     -51.958  70.142   8.756  1.00  0.00
ATOM   2136  OE1 GLN   227     -52.537  70.870   7.956  1.00  0.00
ATOM   2137  NE2 GLN   227     -51.033  70.624   9.550  1.00  0.00
ATOM   2138 HE21 GLN   227     -50.542  70.009  10.183  1.00  0.00
ATOM   2139 HE22 GLN   227     -50.829  71.597   9.517  1.00  0.00
ATOM   2140  C   GLN   227     -51.152  66.741   5.705  1.00  0.00
ATOM   2141  O   GLN   227     -50.149  66.031   5.730  1.00  0.00
ATOM   2142  N   LEU   228     -52.094  66.634   4.767  1.00  0.00
ATOM   2143  H   LEU   228     -52.837  67.307   4.689  1.00  0.00
ATOM   2144  CA  LEU   228     -52.123  65.549   3.762  1.00  0.00
ATOM   2145  CB  LEU   228     -53.420  65.660   2.945  1.00  0.00
ATOM   2146  CG  LEU   228     -54.165  64.346   2.642  1.00  0.00
ATOM   2147  CD1 LEU   228     -53.350  63.364   1.794  1.00  0.00
ATOM   2148  CD2 LEU   228     -54.686  63.687   3.923  1.00  0.00
ATOM   2149  C   LEU   228     -50.891  65.598   2.835  1.00  0.00
ATOM   2150  O   LEU   228     -50.212  64.587   2.640  1.00  0.00
ATOM   2151  N   ARG   229     -50.532  66.819   2.434  1.00  0.00
ATOM   2152  H   ARG   229     -51.128  67.612   2.596  1.00  0.00
ATOM   2153  CA  ARG   229     -49.352  67.115   1.598  1.00  0.00
ATOM   2154  CB  ARG   229     -49.329  68.617   1.289  1.00  0.00
ATOM   2155  CG  ARG   229     -48.269  68.974   0.247  1.00  0.00
ATOM   2156  CD  ARG   229     -48.294  70.454  -0.130  1.00  0.00
ATOM   2157  NE  ARG   229     -47.180  70.705  -1.061  1.00  0.00
ATOM   2158  HE  ARG   229     -46.275  70.715  -0.643  1.00  0.00
ATOM   2159  CZ  ARG   229     -47.273  70.961  -2.368  1.00  0.00
ATOM   2160  NH1 ARG   229     -48.439  71.056  -2.994  1.00  0.00
ATOM   2161 HH11 ARG   229     -49.283  70.942  -2.472  1.00  0.00
ATOM   2162 HH12 ARG   229     -48.469  71.279  -3.967  1.00  0.00
ATOM   2163  NH2 ARG   229     -46.173  71.033  -3.100  1.00  0.00
ATOM   2164 HH21 ARG   229     -45.273  70.913  -2.684  1.00  0.00
ATOM   2165 HH22 ARG   229     -46.249  71.208  -4.080  1.00  0.00
ATOM   2166  C   ARG   229     -48.025  66.635   2.217  1.00  0.00
ATOM   2167  O   ARG   229     -47.187  66.101   1.494  1.00  0.00
ATOM   2168  N   GLU   230     -47.911  66.687   3.546  1.00  0.00
ATOM   2169  H   GLU   230     -48.564  67.221   4.092  1.00  0.00
ATOM   2170  CA  GLU   230     -46.750  66.147   4.295  1.00  0.00
ATOM   2171  CB  GLU   230     -47.005  66.166   5.807  1.00  0.00
ATOM   2172  CG  GLU   230     -47.144  67.569   6.407  1.00  0.00
ATOM   2173  CD  GLU   230     -47.570  67.527   7.880  1.00  0.00
ATOM   2174  OE1 GLU   230     -48.422  68.367   8.244  1.00  0.00
ATOM   2175  OE2 GLU   230     -47.058  66.653   8.617  1.00  0.00
ATOM   2176  C   GLU   230     -46.409  64.704   3.875  1.00  0.00
ATOM   2177  O   GLU   230     -45.343  64.459   3.306  1.00  0.00
ATOM   2178  N   LEU   231     -47.397  63.812   3.995  1.00  0.00
ATOM   2179  H   LEU   231     -48.291  64.060   4.372  1.00  0.00
ATOM   2180  CA  LEU   231     -47.241  62.404   3.578  1.00  0.00
ATOM   2181  CB  LEU   231     -48.385  61.520   4.085  1.00  0.00
ATOM   2182  CG  LEU   231     -47.853  60.188   4.635  1.00  0.00
ATOM   2183  CD1 LEU   231     -47.266  60.366   6.038  1.00  0.00
ATOM   2184  CD2 LEU   231     -48.929  59.104   4.631  1.00  0.00
ATOM   2185  C   LEU   231     -47.080  62.262   2.055  1.00  0.00
ATOM   2186  O   LEU   231     -46.101  61.670   1.609  1.00  0.00
ATOM   2187  N   GLU   232     -47.850  63.047   1.299  1.00  0.00
ATOM   2188  H   GLU   232     -48.564  63.620   1.706  1.00  0.00
ATOM   2189  CA  GLU   232     -47.766  63.093  -0.180  1.00  0.00
ATOM   2190  CB  GLU   232     -48.737  64.138  -0.743  1.00  0.00
ATOM   2191  CG  GLU   232     -50.201  63.752  -0.521  1.00  0.00
ATOM   2192  CD  GLU   232     -51.155  64.802  -1.091  1.00  0.00
ATOM   2193  OE1 GLU   232     -51.432  64.714  -2.307  1.00  0.00
ATOM   2194  OE2 GLU   232     -51.609  65.652  -0.294  1.00  0.00
ATOM   2195  C   GLU   232     -46.345  63.380  -0.704  1.00  0.00
ATOM   2196  O   GLU   232     -45.768  62.565  -1.424  1.00  0.00
ATOM   2197  N   ARG   233     -45.745  64.456  -0.196  1.00  0.00
ATOM   2198  H   ARG   233     -46.236  65.087   0.417  1.00  0.00
ATOM   2199  CA  ARG   233     -44.379  64.881  -0.567  1.00  0.00
ATOM   2200  CB  ARG   233     -44.075  66.310  -0.092  1.00  0.00
ATOM   2201  CG  ARG   233     -45.053  67.350  -0.654  1.00  0.00
ATOM   2202  CD  ARG   233     -45.091  67.386  -2.186  1.00  0.00
ATOM   2203  NE  ARG   233     -46.356  68.009  -2.615  1.00  0.00
ATOM   2204  HE  ARG   233     -46.436  68.997  -2.473  1.00  0.00
ATOM   2205  CZ  ARG   233     -47.392  67.393  -3.186  1.00  0.00
ATOM   2206  NH1 ARG   233     -47.399  66.096  -3.465  1.00  0.00
ATOM   2207 HH11 ARG   233     -46.596  65.547  -3.242  1.00  0.00
ATOM   2208 HH12 ARG   233     -48.190  65.687  -3.914  1.00  0.00
ATOM   2209  NH2 ARG   233     -48.481  68.096  -3.448  1.00  0.00
ATOM   2210 HH21 ARG   233     -48.497  69.071  -3.215  1.00  0.00
ATOM   2211 HH22 ARG   233     -49.273  67.658  -3.865  1.00  0.00
ATOM   2212  C   ARG   233     -43.287  63.912  -0.091  1.00  0.00
ATOM   2213  O   ARG   233     -42.454  63.500  -0.900  1.00  0.00
ATOM   2214  N   GLU   234     -43.388  63.443   1.157  1.00  0.00
ATOM   2215  H   GLU   234     -44.046  63.809   1.821  1.00  0.00
ATOM   2216  CA  GLU   234     -42.443  62.421   1.660  1.00  0.00
ATOM   2217  CB  GLU   234     -42.510  62.202   3.184  1.00  0.00
ATOM   2218  CG  GLU   234     -43.777  61.565   3.774  1.00  0.00
ATOM   2219  CD  GLU   234     -43.959  60.072   3.465  1.00  0.00
ATOM   2220  OE1 GLU   234     -42.952  59.333   3.523  1.00  0.00
ATOM   2221  OE2 GLU   234     -45.121  59.689   3.227  1.00  0.00
ATOM   2222  C   GLU   234     -42.512  61.109   0.856  1.00  0.00
ATOM   2223  O   GLU   234     -41.480  60.677   0.356  1.00  0.00
ATOM   2224  N   TYR   235     -43.735  60.717   0.489  1.00  0.00
ATOM   2225  H   TYR   235     -44.559  61.195   0.812  1.00  0.00
ATOM   2226  CA  TYR   235     -44.032  59.519  -0.323  1.00  0.00
ATOM   2227  CB  TYR   235     -45.549  59.372  -0.465  1.00  0.00
ATOM   2228  CG  TYR   235     -46.027  57.967  -0.100  1.00  0.00
ATOM   2229  CD1 TYR   235     -45.796  56.893  -0.972  1.00  0.00
ATOM   2230  HD1 TYR   235     -45.199  57.033  -1.874  1.00  0.00
ATOM   2231  CD2 TYR   235     -46.791  57.778   1.061  1.00  0.00
ATOM   2232  HD2 TYR   235     -46.904  58.586   1.785  1.00  0.00
ATOM   2233  CE1 TYR   235     -46.325  55.629  -0.678  1.00  0.00
ATOM   2234  HE1 TYR   235     -46.139  54.788  -1.342  1.00  0.00
ATOM   2235  CE2 TYR   235     -47.334  56.517   1.340  1.00  0.00
ATOM   2236  HE2 TYR   235     -47.955  56.382   2.223  1.00  0.00
ATOM   2237  CZ  TYR   235     -47.090  55.442   0.477  1.00  0.00
ATOM   2238  OH  TYR   235     -47.513  54.195   0.799  1.00  0.00
ATOM   2239  HH  TYR   235     -48.161  54.257   1.568  1.00  0.00
ATOM   2240  C   TYR   235     -43.409  59.589  -1.726  1.00  0.00
ATOM   2241  O   TYR   235     -42.809  58.621  -2.190  1.00  0.00
ATOM   2242  N   ALA   236     -43.533  60.765  -2.347  1.00  0.00
ATOM   2243  H   ALA   236     -44.136  61.477  -1.979  1.00  0.00
ATOM   2244  CA  ALA   236     -42.933  61.084  -3.661  1.00  0.00
ATOM   2245  CB  ALA   236     -43.305  62.519  -4.045  1.00  0.00
ATOM   2246  C   ALA   236     -41.404  60.897  -3.701  1.00  0.00
ATOM   2247  O   ALA   236     -40.851  60.535  -4.738  1.00  0.00
ATOM   2248  N   ALA   237     -40.743  61.220  -2.589  1.00  0.00
ATOM   2249  H   ALA   237     -41.191  61.726  -1.849  1.00  0.00
ATOM   2250  CA  ALA   237     -39.312  60.920  -2.377  1.00  0.00
ATOM   2251  CB  ALA   237     -38.731  61.887  -1.338  1.00  0.00
ATOM   2252  C   ALA   237     -39.087  59.446  -1.980  1.00  0.00
ATOM   2253  O   ALA   237     -38.379  58.706  -2.664  1.00  0.00
ATOM   2254  N   ASN   238     -39.641  59.056  -0.833  1.00  0.00
ATOM   2255  H   ASN   238     -40.235  59.680  -0.310  1.00  0.00
ATOM   2256  CA  ASN   238     -39.604  57.680  -0.300  1.00  0.00
ATOM   2257  CB  ASN   238     -38.686  57.580   0.930  1.00  0.00
ATOM   2258  CG  ASN   238     -37.217  58.007   0.777  1.00  0.00
ATOM   2259  OD1 ASN   238     -36.529  58.278   1.749  1.00  0.00
ATOM   2260  ND2 ASN   238     -36.692  58.098  -0.426  1.00  0.00
ATOM   2261 HD21 ASN   238     -37.244  57.963  -1.253  1.00  0.00
ATOM   2262 HD22 ASN   238     -35.730  58.345  -0.471  1.00  0.00
ATOM   2263  C   ASN   238     -41.020  57.268   0.133  1.00  0.00
ATOM   2264  O   ASN   238     -41.651  57.953   0.936  1.00  0.00
ATOM   2265  N   LYS   239     -41.418  56.068  -0.282  1.00  0.00
ATOM   2266  H   LYS   239     -40.914  55.578  -0.991  1.00  0.00
ATOM   2267  CA  LYS   239     -42.726  55.470   0.082  1.00  0.00
ATOM   2268  CB  LYS   239     -42.915  54.105  -0.598  1.00  0.00
ATOM   2269  CG  LYS   239     -41.826  53.072  -0.271  1.00  0.00
ATOM   2270  CD  LYS   239     -42.059  51.691  -0.902  1.00  0.00
ATOM   2271  CE  LYS   239     -41.847  51.626  -2.421  1.00  0.00
ATOM   2272  NZ  LYS   239     -42.965  52.201  -3.186  1.00  0.00
ATOM   2273  HZ1 LYS   239     -42.773  52.133  -4.165  1.00  0.00
ATOM   2274  HZ2 LYS   239     -43.804  51.695  -2.978  1.00  0.00
ATOM   2275  HZ3 LYS   239     -43.090  53.160  -2.935  1.00  0.00
ATOM   2276  C   LYS   239     -43.026  55.372   1.593  1.00  0.00
ATOM   2277  O   LYS   239     -44.185  55.308   1.994  1.00  0.00
ATOM   2278  N   PHE   240     -41.961  55.249   2.386  1.00  0.00
ATOM   2279  H   PHE   240     -41.039  55.231   2.007  1.00  0.00
ATOM   2280  CA  PHE   240     -42.000  55.259   3.860  1.00  0.00
ATOM   2281  CB  PHE   240     -42.188  53.830   4.394  1.00  0.00
ATOM   2282  CG  PHE   240     -42.359  53.801   5.918  1.00  0.00
ATOM   2283  CD1 PHE   240     -41.258  53.521   6.743  1.00  0.00
ATOM   2284  HD1 PHE   240     -40.328  53.152   6.311  1.00  0.00
ATOM   2285  CD2 PHE   240     -43.552  54.264   6.491  1.00  0.00
ATOM   2286  HD2 PHE   240     -44.430  54.425   5.867  1.00  0.00
ATOM   2287  CE1 PHE   240     -41.346  53.725   8.127  1.00  0.00
ATOM   2288  HE1 PHE   240     -40.481  53.539   8.762  1.00  0.00
ATOM   2289  CE2 PHE   240     -43.635  54.482   7.872  1.00  0.00
ATOM   2290  HE2 PHE   240     -44.542  54.905   8.300  1.00  0.00
ATOM   2291  CZ  PHE   240     -42.531  54.215   8.690  1.00  0.00
ATOM   2292  HZ  PHE   240     -42.570  54.452   9.752  1.00  0.00
ATOM   2293  C   PHE   240     -40.700  55.876   4.401  1.00  0.00
ATOM   2294  O   PHE   240     -39.627  55.677   3.832  1.00  0.00
ATOM   2295  N   ILE   241     -40.835  56.579   5.522  1.00  0.00
ATOM   2296  H   ILE   241     -41.703  56.590   6.018  1.00  0.00
ATOM   2297  CA  ILE   241     -39.713  57.258   6.208  1.00  0.00
ATOM   2298  CB  ILE   241     -39.689  58.788   5.989  1.00  0.00
ATOM   2299  CG1 ILE   241     -41.054  59.491   6.001  1.00  0.00
ATOM   2300  CG2 ILE   241     -38.937  59.111   4.696  1.00  0.00
ATOM   2301  CD  ILE   241     -41.778  59.476   7.348  1.00  0.00
ATOM   2302  C   ILE   241     -39.587  56.893   7.696  1.00  0.00
ATOM   2303  O   ILE   241     -40.579  56.613   8.367  1.00  0.00
ATOM   2304  N   THR   242     -38.373  57.077   8.211  1.00  0.00
ATOM   2305  H   THR   242     -37.694  57.620   7.720  1.00  0.00
ATOM   2306  CA  THR   242     -37.949  56.644   9.566  1.00  0.00
ATOM   2307  CB  THR   242     -36.510  57.087   9.881  1.00  0.00
ATOM   2308  OG1 THR   242     -36.388  58.509   9.773  1.00  0.00
ATOM   2309  HG1 THR   242     -35.421  58.752   9.652  1.00  0.00
ATOM   2310  CG2 THR   242     -35.481  56.361   9.010  1.00  0.00
ATOM   2311  C   THR   242     -38.862  57.117  10.708  1.00  0.00
ATOM   2312  O   THR   242     -39.485  58.176  10.635  1.00  0.00
ATOM   2313  N   LYS   243     -38.809  56.360  11.805  1.00  0.00
ATOM   2314  H   LYS   243     -38.326  55.486  11.796  1.00  0.00
ATOM   2315  CA  LYS   243     -39.609  56.595  13.029  1.00  0.00
ATOM   2316  CB  LYS   243     -39.133  55.681  14.166  1.00  0.00
ATOM   2317  CG  LYS   243     -39.357  54.177  13.941  1.00  0.00
ATOM   2318  CD  LYS   243     -40.831  53.751  13.905  1.00  0.00
ATOM   2319  CE  LYS   243     -41.380  53.655  12.478  1.00  0.00
ATOM   2320  NZ  LYS   243     -42.812  53.325  12.481  1.00  0.00
ATOM   2321  HZ1 LYS   243     -43.146  53.260  11.541  1.00  0.00
ATOM   2322  HZ2 LYS   243     -42.955  52.453  12.947  1.00  0.00
ATOM   2323  HZ3 LYS   243     -43.328  54.042  12.962  1.00  0.00
ATOM   2324  C   LYS   243     -39.666  58.055  13.511  1.00  0.00
ATOM   2325  O   LYS   243     -40.745  58.641  13.553  1.00  0.00
ATOM   2326  N   ASP   244     -38.502  58.698  13.618  1.00  0.00
ATOM   2327  H   ASP   244     -37.636  58.204  13.549  1.00  0.00
ATOM   2328  CA  ASP   244     -38.412  60.133  13.978  1.00  0.00
ATOM   2329  CB  ASP   244     -36.950  60.593  14.030  1.00  0.00
ATOM   2330  CG  ASP   244     -36.171  59.881  15.140  1.00  0.00
ATOM   2331  OD1 ASP   244     -36.096  60.457  16.245  1.00  0.00
ATOM   2332  OD2 ASP   244     -35.735  58.742  14.861  1.00  0.00
ATOM   2333  C   ASP   244     -39.218  61.040  13.026  1.00  0.00
ATOM   2334  O   ASP   244     -40.149  61.712  13.467  1.00  0.00
ATOM   2335  N   LYS   245     -39.045  60.810  11.725  1.00  0.00
ATOM   2336  H   LYS   245     -38.539  60.013  11.393  1.00  0.00
ATOM   2337  CA  LYS   245     -39.742  61.566  10.666  1.00  0.00
ATOM   2338  CB  LYS   245     -39.151  61.226   9.291  1.00  0.00
ATOM   2339  CG  LYS   245     -37.712  61.722   9.106  1.00  0.00
ATOM   2340  CD  LYS   245     -37.636  63.252   9.038  1.00  0.00
ATOM   2341  CE  LYS   245     -36.195  63.756   8.904  1.00  0.00
ATOM   2342  NZ  LYS   245     -35.407  63.523  10.125  1.00  0.00
ATOM   2343  HZ1 LYS   245     -34.478  63.868   9.988  1.00  0.00
ATOM   2344  HZ2 LYS   245     -35.830  64.010  10.889  1.00  0.00
ATOM   2345  HZ3 LYS   245     -35.376  62.545  10.323  1.00  0.00
ATOM   2346  C   LYS   245     -41.264  61.339  10.676  1.00  0.00
ATOM   2347  O   LYS   245     -42.017  62.308  10.776  1.00  0.00
ATOM   2348  N   ARG   246     -41.692  60.075  10.752  1.00  0.00
ATOM   2349  H   ARG   246     -41.063  59.293  10.691  1.00  0.00
ATOM   2350  CA  ARG   246     -43.131  59.743  10.854  1.00  0.00
ATOM   2351  CB  ARG   246     -43.452  58.266  10.545  1.00  0.00
ATOM   2352  CG  ARG   246     -42.781  57.172  11.387  1.00  0.00
ATOM   2353  CD  ARG   246     -43.329  57.031  12.812  1.00  0.00
ATOM   2354  NE  ARG   246     -44.654  56.389  12.872  1.00  0.00
ATOM   2355  HE  ARG   246     -45.323  56.711  12.207  1.00  0.00
ATOM   2356  CZ  ARG   246     -45.019  55.438  13.736  1.00  0.00
ATOM   2357  NH1 ARG   246     -44.186  54.954  14.647  1.00  0.00
ATOM   2358 HH11 ARG   246     -43.252  55.309  14.692  1.00  0.00
ATOM   2359 HH12 ARG   246     -44.501  54.283  15.314  1.00  0.00
ATOM   2360  NH2 ARG   246     -46.274  55.017  13.774  1.00  0.00
ATOM   2361 HH21 ARG   246     -46.963  55.408  13.163  1.00  0.00
ATOM   2362 HH22 ARG   246     -46.529  54.307  14.427  1.00  0.00
ATOM   2363  C   ARG   246     -43.803  60.268  12.137  1.00  0.00
ATOM   2364  O   ARG   246     -44.900  60.816  12.064  1.00  0.00
ATOM   2365  N   ARG   247     -43.069  60.259  13.251  1.00  0.00
ATOM   2366  H   ARG   247     -42.218  59.724  13.316  1.00  0.00
ATOM   2367  CA  ARG   247     -43.515  60.873  14.520  1.00  0.00
ATOM   2368  CB  ARG   247     -42.603  60.481  15.687  1.00  0.00
ATOM   2369  CG  ARG   247     -42.762  58.996  16.020  1.00  0.00
ATOM   2370  CD  ARG   247     -41.869  58.574  17.185  1.00  0.00
ATOM   2371  NE  ARG   247     -41.979  57.114  17.348  1.00  0.00
ATOM   2372  HE  ARG   247     -42.911  56.762  17.429  1.00  0.00
ATOM   2373  CZ  ARG   247     -40.974  56.239  17.412  1.00  0.00
ATOM   2374  NH1 ARG   247     -39.701  56.611  17.395  1.00  0.00
ATOM   2375 HH11 ARG   247     -39.484  57.583  17.336  1.00  0.00
ATOM   2376 HH12 ARG   247     -38.979  55.929  17.477  1.00  0.00
ATOM   2377  NH2 ARG   247     -41.242  54.944  17.470  1.00  0.00
ATOM   2378 HH21 ARG   247     -42.190  54.631  17.469  1.00  0.00
ATOM   2379 HH22 ARG   247     -40.494  54.288  17.526  1.00  0.00
ATOM   2380  C   ARG   247     -43.660  62.401  14.431  1.00  0.00
ATOM   2381  O   ARG   247     -44.734  62.921  14.735  1.00  0.00
ATOM   2382  N   LYS   248     -42.674  63.065  13.827  1.00  0.00
ATOM   2383  H   LYS   248     -41.794  62.622  13.620  1.00  0.00
ATOM   2384  CA  LYS   248     -42.737  64.514  13.529  1.00  0.00
ATOM   2385  CB  LYS   248     -41.412  65.001  12.924  1.00  0.00
ATOM   2386  CG  LYS   248     -40.408  65.518  13.964  1.00  0.00
ATOM   2387  CD  LYS   248     -39.899  64.451  14.938  1.00  0.00
ATOM   2388  CE  LYS   248     -38.881  65.032  15.920  1.00  0.00
ATOM   2389  NZ  LYS   248     -38.422  64.006  16.867  1.00  0.00
ATOM   2390  HZ1 LYS   248     -37.762  64.410  17.501  1.00  0.00
ATOM   2391  HZ2 LYS   248     -39.204  63.654  17.382  1.00  0.00
ATOM   2392  HZ3 LYS   248     -37.987  63.256  16.369  1.00  0.00
ATOM   2393  C   LYS   248     -43.921  64.889  12.618  1.00  0.00
ATOM   2394  O   LYS   248     -44.749  65.720  12.994  1.00  0.00
ATOM   2395  N   ILE   249     -44.096  64.121  11.541  1.00  0.00
ATOM   2396  H   ILE   249     -43.385  63.475  11.243  1.00  0.00
ATOM   2397  CA  ILE   249     -45.259  64.243  10.630  1.00  0.00
ATOM   2398  CB  ILE   249     -45.044  63.365   9.375  1.00  0.00
ATOM   2399  CG1 ILE   249     -43.860  63.931   8.572  1.00  0.00
ATOM   2400  CG2 ILE   249     -46.299  63.278   8.487  1.00  0.00
ATOM   2401  CD  ILE   249     -43.264  62.964   7.543  1.00  0.00
ATOM   2402  C   ILE   249     -46.586  63.966  11.367  1.00  0.00
ATOM   2403  O   ILE   249     -47.556  64.698  11.181  1.00  0.00
ATOM   2404  N   SER   250     -46.614  62.955  12.235  1.00  0.00
ATOM   2405  H   SER   250     -45.900  62.245  12.230  1.00  0.00
ATOM   2406  CA  SER   250     -47.803  62.650  13.062  1.00  0.00
ATOM   2407  CB  SER   250     -47.657  61.325  13.819  1.00  0.00
ATOM   2408  OG  SER   250     -46.872  61.390  15.013  1.00  0.00
ATOM   2409  HG  SER   250     -45.994  61.868  14.850  1.00  0.00
ATOM   2410  C   SER   250     -48.216  63.796  14.002  1.00  0.00
ATOM   2411  O   SER   250     -49.362  64.233  13.951  1.00  0.00
ATOM   2412  N   ALA   251     -47.224  64.440  14.620  1.00  0.00
ATOM   2413  H   ALA   251     -46.292  64.070  14.639  1.00  0.00
ATOM   2414  CA  ALA   251     -47.426  65.659  15.430  1.00  0.00
ATOM   2415  CB  ALA   251     -46.114  66.032  16.127  1.00  0.00
ATOM   2416  C   ALA   251     -47.954  66.834  14.582  1.00  0.00
ATOM   2417  O   ALA   251     -49.041  67.345  14.845  1.00  0.00
ATOM   2418  N   ALA   252     -47.293  67.075  13.448  1.00  0.00
ATOM   2419  H   ALA   252     -46.424  66.611  13.249  1.00  0.00
ATOM   2420  CA  ALA   252     -47.687  68.098  12.453  1.00  0.00
ATOM   2421  CB  ALA   252     -46.594  68.196  11.388  1.00  0.00
ATOM   2422  C   ALA   252     -49.069  67.883  11.797  1.00  0.00
ATOM   2423  O   ALA   252     -49.685  68.829  11.307  1.00  0.00
ATOM   2424  N   THR   253     -49.538  66.636  11.816  1.00  0.00
ATOM   2425  H   THR   253     -48.959  65.880  12.123  1.00  0.00
ATOM   2426  CA  THR   253     -50.867  66.227  11.301  1.00  0.00
ATOM   2427  CB  THR   253     -50.778  64.990  10.386  1.00  0.00
ATOM   2428  OG1 THR   253     -50.102  63.912  11.039  1.00  0.00
ATOM   2429  HG1 THR   253     -49.108  64.109  11.030  1.00  0.00
ATOM   2430  CG2 THR   253     -50.101  65.304   9.052  1.00  0.00
ATOM   2431  C   THR   253     -51.916  65.942  12.393  1.00  0.00
ATOM   2432  O   THR   253     -53.031  65.526  12.078  1.00  0.00
ATOM   2433  N   SER   254     -51.599  66.304  13.641  1.00  0.00
ATOM   2434  H   SER   254     -50.761  66.819  13.832  1.00  0.00
ATOM   2435  CA  SER   254     -52.441  66.085  14.845  1.00  0.00
ATOM   2436  CB  SER   254     -53.652  67.030  14.849  1.00  0.00
ATOM   2437  OG  SER   254     -53.218  68.392  14.922  1.00  0.00
ATOM   2438  HG  SER   254     -54.013  68.991  14.840  1.00  0.00
ATOM   2439  C   SER   254     -52.889  64.625  15.071  1.00  0.00
ATOM   2440  O   SER   254     -53.914  64.346  15.695  1.00  0.00
ATOM   2441  N   LEU   255     -52.008  63.699  14.698  1.00  0.00
ATOM   2442  H   LEU   255     -51.086  63.951  14.385  1.00  0.00
ATOM   2443  CA  LEU   255     -52.287  62.250  14.722  1.00  0.00
ATOM   2444  CB  LEU   255     -52.226  61.698  13.289  1.00  0.00
ATOM   2445  CG  LEU   255     -53.263  62.315  12.334  1.00  0.00
ATOM   2446  CD1 LEU   255     -53.030  61.816  10.908  1.00  0.00
ATOM   2447  CD2 LEU   255     -54.703  62.001  12.755  1.00  0.00
ATOM   2448  C   LEU   255     -51.337  61.475  15.651  1.00  0.00
ATOM   2449  O   LEU   255     -50.132  61.710  15.680  1.00  0.00
ATOM   2450  N   SER   256     -51.903  60.459  16.299  1.00  0.00
ATOM   2451  H   SER   256     -52.867  60.235  16.154  1.00  0.00
ATOM   2452  CA  SER   256     -51.254  59.598  17.320  1.00  0.00
ATOM   2453  CB  SER   256     -52.366  58.912  18.128  1.00  0.00
ATOM   2454  OG  SER   256     -53.224  58.190  17.235  1.00  0.00
ATOM   2455  HG  SER   256     -53.743  57.501  17.751  1.00  0.00
ATOM   2456  C   SER   256     -50.236  58.550  16.812  1.00  0.00
ATOM   2457  O   SER   256     -50.121  57.455  17.365  1.00  0.00
ATOM   2458  N   GLU   257     -49.408  58.957  15.848  1.00  0.00
ATOM   2459  H   GLU   257     -49.325  59.946  15.679  1.00  0.00
ATOM   2460  CA  GLU   257     -48.446  58.141  15.059  1.00  0.00
ATOM   2461  CB  GLU   257     -47.073  57.948  15.731  1.00  0.00
ATOM   2462  CG  GLU   257     -47.052  57.192  17.064  1.00  0.00
ATOM   2463  CD  GLU   257     -45.648  57.190  17.674  1.00  0.00
ATOM   2464  OE1 GLU   257     -45.325  58.181  18.363  1.00  0.00
ATOM   2465  OE2 GLU   257     -44.924  56.193  17.456  1.00  0.00
ATOM   2466  C   GLU   257     -48.952  56.859  14.369  1.00  0.00
ATOM   2467  O   GLU   257     -48.826  56.732  13.153  1.00  0.00
ATOM   2468  N   ARG   258     -49.710  56.034  15.087  1.00  0.00
ATOM   2469  H   ARG   258     -49.876  56.214  16.063  1.00  0.00
ATOM   2470  CA  ARG   258     -50.371  54.827  14.537  1.00  0.00
ATOM   2471  CB  ARG   258     -51.237  54.170  15.617  1.00  0.00
ATOM   2472  CG  ARG   258     -50.403  53.622  16.781  1.00  0.00
ATOM   2473  CD  ARG   258     -51.275  53.012  17.883  1.00  0.00
ATOM   2474  NE  ARG   258     -51.978  51.810  17.395  1.00  0.00
ATOM   2475  HE  ARG   258     -52.626  51.968  16.653  1.00  0.00
ATOM   2476  CZ  ARG   258     -51.849  50.565  17.857  1.00  0.00
ATOM   2477  NH1 ARG   258     -51.035  50.255  18.858  1.00  0.00
ATOM   2478 HH11 ARG   258     -50.497  50.977  19.288  1.00  0.00
ATOM   2479 HH12 ARG   258     -50.967  49.312  19.175  1.00  0.00
ATOM   2480  NH2 ARG   258     -52.549  49.585  17.307  1.00  0.00
ATOM   2481 HH21 ARG   258     -53.172  49.772  16.551  1.00  0.00
ATOM   2482 HH22 ARG   258     -52.451  48.657  17.659  1.00  0.00
ATOM   2483  C   ARG   258     -51.248  55.162  13.315  1.00  0.00
ATOM   2484  O   ARG   258     -51.135  54.541  12.259  1.00  0.00
ATOM   2485  N   GLN   259     -51.936  56.299  13.417  1.00  0.00
ATOM   2486  H   GLN   259     -52.123  56.695  14.315  1.00  0.00
ATOM   2487  CA  GLN   259     -52.752  56.854  12.318  1.00  0.00
ATOM   2488  CB  GLN   259     -53.421  58.180  12.710  1.00  0.00
ATOM   2489  CG  GLN   259     -54.107  58.220  14.084  1.00  0.00
ATOM   2490  CD  GLN   259     -55.013  57.021  14.375  1.00  0.00
ATOM   2491  OE1 GLN   259     -54.611  56.047  14.994  1.00  0.00
ATOM   2492  NE2 GLN   259     -56.260  57.092  13.966  1.00  0.00
ATOM   2493 HE21 GLN   259     -56.605  57.893  13.486  1.00  0.00
ATOM   2494 HE22 GLN   259     -56.837  56.303  14.160  1.00  0.00
ATOM   2495  C   GLN   259     -51.962  57.068  11.014  1.00  0.00
ATOM   2496  O   GLN   259     -52.366  56.522   9.989  1.00  0.00
ATOM   2497  N   ILE   260     -50.760  57.655  11.090  1.00  0.00
ATOM   2498  H   ILE   260     -50.268  57.771  11.953  1.00  0.00
ATOM   2499  CA  ILE   260     -50.002  57.971   9.856  1.00  0.00
ATOM   2500  CB  ILE   260     -49.030  59.184   9.860  1.00  0.00
ATOM   2501  CG1 ILE   260     -47.524  58.916  10.041  1.00  0.00
ATOM   2502  CG2 ILE   260     -49.543  60.342  10.724  1.00  0.00
ATOM   2503  CD  ILE   260     -47.066  58.327  11.376  1.00  0.00
ATOM   2504  C   ILE   260     -49.412  56.735   9.157  1.00  0.00
ATOM   2505  O   ILE   260     -49.362  56.720   7.933  1.00  0.00
ATOM   2506  N   THR   261     -49.041  55.698   9.910  1.00  0.00
ATOM   2507  H   THR   261     -49.088  55.703  10.911  1.00  0.00
ATOM   2508  CA  THR   261     -48.590  54.413   9.322  1.00  0.00
ATOM   2509  CB  THR   261     -47.832  53.525  10.316  1.00  0.00
ATOM   2510  OG1 THR   261     -48.529  53.471  11.563  1.00  0.00
ATOM   2511  HG1 THR   261     -48.140  52.741  12.130  1.00  0.00
ATOM   2512  CG2 THR   261     -46.390  54.007  10.493  1.00  0.00
ATOM   2513  C   THR   261     -49.719  53.621   8.644  1.00  0.00
ATOM   2514  O   THR   261     -49.535  53.091   7.548  1.00  0.00
ATOM   2515  N   ILE   262     -50.908  53.649   9.247  1.00  0.00
ATOM   2516  H   ILE   262     -50.994  53.898  10.216  1.00  0.00
ATOM   2517  CA  ILE   262     -52.151  53.168   8.599  1.00  0.00
ATOM   2518  CB  ILE   262     -53.283  53.104   9.657  1.00  0.00
ATOM   2519  CG1 ILE   262     -53.244  51.781  10.438  1.00  0.00
ATOM   2520  CG2 ILE   262     -54.705  53.293   9.110  1.00  0.00
ATOM   2521  CD  ILE   262     -52.102  51.633  11.450  1.00  0.00
ATOM   2522  C   ILE   262     -52.457  53.991   7.323  1.00  0.00
ATOM   2523  O   ILE   262     -52.627  53.433   6.238  1.00  0.00
ATOM   2524  N   TRP   263     -52.363  55.313   7.457  1.00  0.00
ATOM   2525  H   TRP   263     -52.329  55.735   8.370  1.00  0.00
ATOM   2526  CA  TRP   263     -52.473  56.281   6.346  1.00  0.00
ATOM   2527  CB  TRP   263     -52.441  57.688   6.956  1.00  0.00
ATOM   2528  CG  TRP   263     -52.485  58.881   5.991  1.00  0.00
ATOM   2529  CD1 TRP   263     -52.988  58.934   4.757  1.00  0.00
ATOM   2530  HD1 TRP   263     -53.534  58.131   4.260  1.00  0.00
ATOM   2531  CD2 TRP   263     -51.919  60.117   6.256  1.00  0.00
ATOM   2532  NE1 TRP   263     -52.746  60.133   4.225  1.00  0.00
ATOM   2533  HE1 TRP   263     -53.012  60.418   3.305  1.00  0.00
ATOM   2534  CE2 TRP   263     -52.093  60.888   5.105  1.00  0.00
ATOM   2535  CE3 TRP   263     -51.289  60.661   7.383  1.00  0.00
ATOM   2536  HE3 TRP   263     -51.233  60.084   8.303  1.00  0.00
ATOM   2537  CZ2 TRP   263     -51.618  62.206   5.071  1.00  0.00
ATOM   2538  HZ2 TRP   263     -51.643  62.771   4.142  1.00  0.00
ATOM   2539  CZ3 TRP   263     -50.822  61.980   7.355  1.00  0.00
ATOM   2540  HZ3 TRP   263     -50.333  62.403   8.232  1.00  0.00
ATOM   2541  CH2 TRP   263     -50.989  62.752   6.199  1.00  0.00
ATOM   2542  HH2 TRP   263     -50.618  63.773   6.174  1.00  0.00
ATOM   2543  C   TRP   263     -51.417  56.078   5.240  1.00  0.00
ATOM   2544  O   TRP   263     -51.747  56.206   4.064  1.00  0.00
ATOM   2545  N   PHE   264     -50.200  55.670   5.605  1.00  0.00
ATOM   2546  H   PHE   264     -49.853  55.887   6.524  1.00  0.00
ATOM   2547  CA  PHE   264     -49.165  55.205   4.654  1.00  0.00
ATOM   2548  CB  PHE   264     -47.910  54.711   5.385  1.00  0.00
ATOM   2549  CG  PHE   264     -46.818  55.775   5.520  1.00  0.00
ATOM   2550  CD1 PHE   264     -46.555  56.397   6.750  1.00  0.00
ATOM   2551  HD1 PHE   264     -47.095  56.096   7.643  1.00  0.00
ATOM   2552  CD2 PHE   264     -46.010  56.064   4.412  1.00  0.00
ATOM   2553  HD2 PHE   264     -46.132  55.510   3.481  1.00  0.00
ATOM   2554  CE1 PHE   264     -45.502  57.314   6.866  1.00  0.00
ATOM   2555  HE1 PHE   264     -45.304  57.802   7.820  1.00  0.00
ATOM   2556  CE2 PHE   264     -44.959  56.980   4.526  1.00  0.00
ATOM   2557  HE2 PHE   264     -44.344  57.203   3.655  1.00  0.00
ATOM   2558  CZ  PHE   264     -44.706  57.606   5.752  1.00  0.00
ATOM   2559  HZ  PHE   264     -43.912  58.344   5.824  1.00  0.00
ATOM   2560  C   PHE   264     -49.666  54.093   3.720  1.00  0.00
ATOM   2561  O   PHE   264     -49.590  54.242   2.500  1.00  0.00
ATOM   2562  N   GLN   265     -50.267  53.052   4.298  1.00  0.00
ATOM   2563  H   GLN   265     -50.277  52.941   5.295  1.00  0.00
ATOM   2564  CA  GLN   265     -50.890  51.957   3.523  1.00  0.00
ATOM   2565  CB  GLN   265     -51.259  50.781   4.432  1.00  0.00
ATOM   2566  CG  GLN   265     -50.704  49.454   3.899  1.00  0.00
ATOM   2567  CD  GLN   265     -51.216  49.080   2.502  1.00  0.00
ATOM   2568  OE1 GLN   265     -50.562  49.264   1.489  1.00  0.00
ATOM   2569  NE2 GLN   265     -52.281  48.319   2.448  1.00  0.00
ATOM   2570 HE21 GLN   265     -52.681  47.944   3.293  1.00  0.00
ATOM   2571 HE22 GLN   265     -52.780  48.235   1.583  1.00  0.00
ATOM   2572  C   GLN   265     -52.126  52.415   2.727  1.00  0.00
ATOM   2573  O   GLN   265     -52.251  52.109   1.543  1.00  0.00
ATOM   2574  N   ASN   266     -52.957  53.254   3.350  1.00  0.00
ATOM   2575  H   ASN   266     -52.899  53.398   4.343  1.00  0.00
ATOM   2576  CA  ASN   266     -54.118  53.888   2.686  1.00  0.00
ATOM   2577  CB  ASN   266     -54.847  54.777   3.704  1.00  0.00
ATOM   2578  CG  ASN   266     -56.297  55.151   3.356  1.00  0.00
ATOM   2579  OD1 ASN   266     -57.119  55.372   4.231  1.00  0.00
ATOM   2580  ND2 ASN   266     -56.659  55.237   2.093  1.00  0.00
ATOM   2581 HD21 ASN   266     -56.024  55.049   1.344  1.00  0.00
ATOM   2582 HD22 ASN   266     -57.612  55.477   1.929  1.00  0.00
ATOM   2583  C   ASN   266     -53.683  54.714   1.456  1.00  0.00
ATOM   2584  O   ASN   266     -54.318  54.639   0.402  1.00  0.00
ATOM   2585  N   ARG   267     -52.597  55.473   1.610  1.00  0.00
ATOM   2586  H   ARG   267     -52.233  55.686   2.526  1.00  0.00
ATOM   2587  CA  ARG   267     -51.933  56.192   0.507  1.00  0.00
ATOM   2588  CB  ARG   267     -50.842  57.144   0.998  1.00  0.00
ATOM   2589  CG  ARG   267     -51.380  58.576   1.044  1.00  0.00
ATOM   2590  CD  ARG   267     -50.264  59.619   1.163  1.00  0.00
ATOM   2591  NE  ARG   267     -49.358  59.623  -0.005  1.00  0.00
ATOM   2592  HE  ARG   267     -48.505  59.119   0.124  1.00  0.00
ATOM   2593  CZ  ARG   267     -49.586  60.143  -1.216  1.00  0.00
ATOM   2594  NH1 ARG   267     -50.746  60.682  -1.566  1.00  0.00
ATOM   2595 HH11 ARG   267     -51.505  60.666  -0.917  1.00  0.00
ATOM   2596 HH12 ARG   267     -50.827  61.163  -2.437  1.00  0.00
ATOM   2597  NH2 ARG   267     -48.585  60.241  -2.076  1.00  0.00
ATOM   2598 HH21 ARG   267     -47.672  59.926  -1.819  1.00  0.00
ATOM   2599 HH22 ARG   267     -48.735  60.651  -2.973  1.00  0.00
ATOM   2600  C   ARG   267     -51.383  55.273  -0.588  1.00  0.00
ATOM   2601  O   ARG   267     -51.749  55.460  -1.743  1.00  0.00
ATOM   2602  N   ARG   268     -50.720  54.184  -0.201  1.00  0.00
ATOM   2603  H   ARG   268     -50.393  54.080   0.741  1.00  0.00
ATOM   2604  CA  ARG   268     -50.257  53.131  -1.134  1.00  0.00
ATOM   2605  CB  ARG   268     -49.633  52.009  -0.289  1.00  0.00
ATOM   2606  CG  ARG   268     -48.817  50.965  -1.059  1.00  0.00
ATOM   2607  CD  ARG   268     -49.687  49.872  -1.687  1.00  0.00
ATOM   2608  NE  ARG   268     -48.852  48.895  -2.409  1.00  0.00
ATOM   2609  HE  ARG   268     -48.822  47.984  -1.996  1.00  0.00
ATOM   2610  CZ  ARG   268     -48.246  49.062  -3.587  1.00  0.00
ATOM   2611  NH1 ARG   268     -48.440  50.134  -4.345  1.00  0.00
ATOM   2612 HH11 ARG   268     -49.064  50.844  -4.023  1.00  0.00
ATOM   2613 HH12 ARG   268     -47.977  50.221  -5.224  1.00  0.00
ATOM   2614  NH2 ARG   268     -47.248  48.256  -3.913  1.00  0.00
ATOM   2615 HH21 ARG   268     -46.963  47.542  -3.277  1.00  0.00
ATOM   2616 HH22 ARG   268     -46.777  48.381  -4.782  1.00  0.00
ATOM   2617  C   ARG   268     -51.421  52.630  -2.015  1.00  0.00
ATOM   2618  O   ARG   268     -51.358  52.749  -3.241  1.00  0.00
ATOM   2619  N   VAL   269     -52.547  52.349  -1.355  1.00  0.00
ATOM   2620  H   VAL   269     -52.536  52.256  -0.354  1.00  0.00
ATOM   2621  CA  VAL   269     -53.823  51.972  -2.005  1.00  0.00
ATOM   2622  CB  VAL   269     -54.901  51.584  -0.967  1.00  0.00
ATOM   2623  CG1 VAL   269     -56.216  51.173  -1.638  1.00  0.00
ATOM   2624  CG2 VAL   269     -54.445  50.413  -0.088  1.00  0.00
ATOM   2625  C   VAL   269     -54.309  53.057  -2.990  1.00  0.00
ATOM   2626  O   VAL   269     -54.399  52.790  -4.187  1.00  0.00
ATOM   2627  N   LYS   270     -54.558  54.277  -2.510  1.00  0.00
ATOM   2628  H   LYS   270     -54.456  54.499  -1.536  1.00  0.00
ATOM   2629  CA  LYS   270     -55.028  55.370  -3.392  1.00  0.00
ATOM   2630  CB  LYS   270     -55.616  56.571  -2.627  1.00  0.00
ATOM   2631  CG  LYS   270     -54.730  57.280  -1.590  1.00  0.00
ATOM   2632  CD  LYS   270     -53.575  58.102  -2.173  1.00  0.00
ATOM   2633  CE  LYS   270     -54.018  59.342  -2.950  1.00  0.00
ATOM   2634  NZ  LYS   270     -52.853  59.957  -3.600  1.00  0.00
ATOM   2635  HZ1 LYS   270     -53.110  60.848  -3.976  1.00  0.00
ATOM   2636  HZ2 LYS   270     -52.115  60.055  -2.930  1.00  0.00
ATOM   2637  HZ3 LYS   270     -52.546  59.365  -4.346  1.00  0.00
ATOM   2638  C   LYS   270     -54.055  55.774  -4.519  1.00  0.00
ATOM   2639  O   LYS   270     -54.483  56.011  -5.645  1.00  0.00
ATOM   2640  N   GLU   271     -52.753  55.674  -4.250  1.00  0.00
ATOM   2641  H   GLU   271     -52.430  55.504  -3.310  1.00  0.00
ATOM   2642  CA  GLU   271     -51.679  55.899  -5.240  1.00  0.00
ATOM   2643  CB  GLU   271     -50.304  55.908  -4.559  1.00  0.00
ATOM   2644  CG  GLU   271     -50.076  57.200  -3.765  1.00  0.00
ATOM   2645  CD  GLU   271     -48.835  57.109  -2.875  1.00  0.00
ATOM   2646  OE1 GLU   271     -49.009  56.748  -1.692  1.00  0.00
ATOM   2647  OE2 GLU   271     -47.738  57.413  -3.396  1.00  0.00
ATOM   2648  C   GLU   271     -51.711  54.882  -6.393  1.00  0.00
ATOM   2649  O   GLU   271     -51.706  55.285  -7.553  1.00  0.00
ATOM   2650  N   LYS   272     -51.843  53.593  -6.071  1.00  0.00
ATOM   2651  H   LYS   272     -51.751  53.261  -5.126  1.00  0.00
ATOM   2652  CA  LYS   272     -52.044  52.554  -7.106  1.00  0.00
ATOM   2653  CB  LYS   272     -51.688  51.146  -6.604  1.00  0.00
ATOM   2654  CG  LYS   272     -52.578  50.642  -5.469  1.00  0.00
ATOM   2655  CD  LYS   272     -52.021  49.362  -4.859  1.00  0.00
ATOM   2656  CE  LYS   272     -52.854  48.986  -3.637  1.00  0.00
ATOM   2657  NZ  LYS   272     -52.223  47.886  -2.903  1.00  0.00
ATOM   2658  HZ1 LYS   272     -52.741  47.695  -2.071  1.00  0.00
ATOM   2659  HZ2 LYS   272     -52.208  47.074  -3.492  1.00  0.00
ATOM   2660  HZ3 LYS   272     -51.282  48.141  -2.668  1.00  0.00
ATOM   2661  C   LYS   272     -53.426  52.619  -7.787  1.00  0.00
ATOM   2662  O   LYS   272     -53.531  52.389  -8.992  1.00  0.00
ATOM   2663  N   LYS   273     -54.450  53.002  -7.024  1.00  0.00
ATOM   2664  H   LYS   273     -54.381  52.992  -6.021  1.00  0.00
ATOM   2665  CA  LYS   273     -55.801  53.322  -7.541  1.00  0.00
ATOM   2666  CB  LYS   273     -56.662  53.745  -6.343  1.00  0.00
ATOM   2667  CG  LYS   273     -58.130  54.047  -6.657  1.00  0.00
ATOM   2668  CD  LYS   273     -58.857  54.439  -5.369  1.00  0.00
ATOM   2669  CE  LYS   273     -60.321  54.800  -5.630  1.00  0.00
ATOM   2670  NZ  LYS   273     -61.016  55.098  -4.370  1.00  0.00
ATOM   2671  HZ1 LYS   273     -61.964  55.361  -4.554  1.00  0.00
ATOM   2672  HZ2 LYS   273     -61.004  54.292  -3.779  1.00  0.00
ATOM   2673  HZ3 LYS   273     -60.564  55.857  -3.897  1.00  0.00
ATOM   2674  C   LYS   273     -55.743  54.415  -8.631  1.00  0.00
ATOM   2675  O   LYS   273     -56.392  54.293  -9.669  1.00  0.00
ATOM   2676  N   VAL   274     -54.901  55.426  -8.412  1.00  0.00
ATOM   2677  H   VAL   274     -54.534  55.606  -7.494  1.00  0.00
ATOM   2678  CA  VAL   274     -54.546  56.438  -9.431  1.00  0.00
ATOM   2679  CB  VAL   274     -53.939  57.701  -8.776  1.00  0.00
ATOM   2680  CG1 VAL   274     -53.562  58.770  -9.810  1.00  0.00
ATOM   2681  CG2 VAL   274     -54.914  58.344  -7.783  1.00  0.00
ATOM   2682  C   VAL   274     -53.618  55.804 -10.489  1.00  0.00
ATOM   2683  O   VAL   274     -52.396  55.761 -10.354  1.00  0.00
ATOM   2684  N   LEU   275     -54.277  55.162 -11.452  1.00  0.00
ATOM   2685  H   LEU   275     -55.250  54.967 -11.310  1.00  0.00
ATOM   2686  CA  LEU   275     -53.708  54.570 -12.687  1.00  0.00
ATOM   2687  CB  LEU   275     -53.042  55.635 -13.574  1.00  0.00
ATOM   2688  CG  LEU   275     -54.031  56.663 -14.139  1.00  0.00
ATOM   2689  CD1 LEU   275     -53.256  57.823 -14.765  1.00  0.00
ATOM   2690  CD2 LEU   275     -54.952  56.035 -15.191  1.00  0.00
ATOM   2691  C   LEU   275     -52.774  53.352 -12.571  1.00  0.00
ATOM   2692  O   LEU   275     -52.956  52.398 -13.325  1.00  0.00
ATOM   2693  N   ALA   276     -51.908  53.315 -11.559  1.00  0.00
ATOM   2694  H   ALA   276     -51.868  54.073 -10.898  1.00  0.00
ATOM   2695  CA  ALA   276     -50.877  52.265 -11.396  1.00  0.00
ATOM   2696  CB  ALA   276     -50.060  52.521 -10.126  1.00  0.00
ATOM   2697  C   ALA   276     -51.407  50.819 -11.449  1.00  0.00
ATOM   2698  O   ALA   276     -51.057  50.075 -12.364  1.00  0.00
ATOM   2699  N   LYS   277     -52.356  50.489 -10.574  1.00  0.00
ATOM   2700  H   LYS   277     -52.665  51.137  -9.870  1.00  0.00
ATOM   2701  CA  LYS   277     -53.040  49.177 -10.568  1.00  0.00
ATOM   2702  CB  LYS   277     -53.773  48.986  -9.233  1.00  0.00
ATOM   2703  CG  LYS   277     -54.268  47.547  -9.048  1.00  0.00
ATOM   2704  CD  LYS   277     -54.548  47.234  -7.578  1.00  0.00
ATOM   2705  CE  LYS   277     -54.954  45.768  -7.419  1.00  0.00
ATOM   2706  NZ  LYS   277     -55.043  45.394  -6.001  1.00  0.00
ATOM   2707  HZ1 LYS   277     -55.399  44.460  -5.923  1.00  0.00
ATOM   2708  HZ2 LYS   277     -54.132  45.446  -5.585  1.00  0.00
ATOM   2709  HZ3 LYS   277     -55.658  46.024  -5.530  1.00  0.00
ATOM   2710  C   LYS   277     -53.986  49.004 -11.773  1.00  0.00
ATOM   2711  O   LYS   277     -54.015  47.941 -12.387  1.00  0.00
ATOM   2712  N   VAL   278     -54.591  50.113 -12.201  1.00  0.00
ATOM   2713  H   VAL   278     -54.431  50.984 -11.739  1.00  0.00
ATOM   2714  CA  VAL   278     -55.514  50.196 -13.361  1.00  0.00
ATOM   2715  CB  VAL   278     -56.071  51.634 -13.490  1.00  0.00
ATOM   2716  CG1 VAL   278     -57.069  51.786 -14.644  1.00  0.00
ATOM   2717  CG2 VAL   278     -56.760  52.097 -12.200  1.00  0.00
ATOM   2718  C   VAL   278     -54.834  49.725 -14.669  1.00  0.00
ATOM   2719  O   VAL   278     -55.446  49.017 -15.467  1.00  0.00
ATOM   2720  N   LYS   279     -53.563  50.091 -14.841  1.00  0.00
ATOM   2721  H   LYS   279     -53.160  50.819 -14.277  1.00  0.00
ATOM   2722  CA  LYS   279     -52.698  49.624 -15.951  1.00  0.00
ATOM   2723  CB  LYS   279     -51.331  50.308 -15.865  1.00  0.00
ATOM   2724  CG  LYS   279     -51.420  51.781 -16.282  1.00  0.00
ATOM   2725  CD  LYS   279     -50.082  52.520 -16.185  1.00  0.00
ATOM   2726  CE  LYS   279     -49.666  52.796 -14.737  1.00  0.00
ATOM   2727  NZ  LYS   279     -48.407  53.551 -14.681  1.00  0.00
ATOM   2728  HZ1 LYS   279     -48.156  53.708 -13.726  1.00  0.00
ATOM   2729  HZ2 LYS   279     -47.688  53.023 -15.133  1.00  0.00
ATOM   2730  HZ3 LYS   279     -48.522  54.428 -15.148  1.00  0.00
ATOM   2731  C   LYS   279     -52.536  48.092 -16.048  1.00  0.00
ATOM   2732  O   LYS   279     -52.173  47.566 -17.102  1.00  0.00
ATOM   2733  N   ASN   280     -52.724  47.421 -14.908  1.00  0.00
ATOM   2734  H   ASN   280     -52.889  47.922 -14.056  1.00  0.00
ATOM   2735  CA  ASN   280     -52.873  45.959 -14.740  1.00  0.00
ATOM   2736  CB  ASN   280     -54.311  45.577 -15.142  1.00  0.00
ATOM   2737  CG  ASN   280     -54.698  44.159 -14.715  1.00  0.00
ATOM   2738  OD1 ASN   280     -55.236  43.937 -13.641  1.00  0.00
ATOM   2739  ND2 ASN   280     -54.426  43.165 -15.536  1.00  0.00
ATOM   2740 HD21 ASN   280     -53.979  43.289 -16.425  1.00  0.00
ATOM   2741 HD22 ASN   280     -54.692  42.257 -15.225  1.00  0.00
ATOM   2742  C   ASN   280     -51.790  45.109 -15.435  1.00  0.00
ATOM   2743  O   ASN   280     -50.715  44.887 -14.885  1.00  0.00
ATOM   2744  N   SER   281     -52.057  44.760 -16.691  1.00  0.00
ATOM   2745  H   SER   281     -52.842  45.158 -17.163  1.00  0.00
ATOM   2746  CA  SER   281     -51.211  43.885 -17.528  1.00  0.00
ATOM   2747  CB  SER   281     -51.970  43.507 -18.804  1.00  0.00
ATOM   2748  OG  SER   281     -53.260  42.983 -18.463  1.00  0.00
ATOM   2749  HG  SER   281     -53.650  42.539 -19.276  1.00  0.00
ATOM   2750  C   SER   281     -49.864  44.524 -17.899  1.00  0.00
ATOM   2751  O   SER   281     -48.875  43.817 -18.083  1.00  0.00
ATOM   2752  N   ALA   282     -49.861  45.850 -18.051  1.00  0.00
ATOM   2753  H   ALA   282     -50.683  46.403 -17.894  1.00  0.00
ATOM   2754  CA  ALA   282     -48.640  46.627 -18.339  1.00  0.00
ATOM   2755  CB  ALA   282     -48.665  47.094 -19.801  1.00  0.00
ATOM   2756  C   ALA   282     -48.490  47.798 -17.352  1.00  0.00
ATOM   2757  O   ALA   282     -48.923  48.924 -17.597  1.00  0.00
ATOM   2758  N   THR   283     -47.978  47.454 -16.174  1.00  0.00
ATOM   2759  H   THR   283     -47.749  46.505 -15.955  1.00  0.00
ATOM   2760  CA  THR   283     -47.735  48.431 -15.090  1.00  0.00
ATOM   2761  CB  THR   283     -48.799  48.311 -13.980  1.00  0.00
ATOM   2762  OG1 THR   283     -48.614  49.381 -13.052  1.00  0.00
ATOM   2763  HG1 THR   283     -49.534  49.669 -12.726  1.00  0.00
ATOM   2764  CG2 THR   283     -48.822  46.965 -13.245  1.00  0.00
ATOM   2765  C   THR   283     -46.302  48.358 -14.526  1.00  0.00
ATOM   2766  O   THR   283     -45.761  47.257 -14.398  1.00  0.00
ATOM   2767  N   PRO   284     -45.656  49.507 -14.269  1.00  0.00
ATOM   2768  CA  PRO   284     -44.325  49.557 -13.632  1.00  0.00
ATOM   2769  CB  PRO   284     -43.849  51.000 -13.819  1.00  0.00
ATOM   2770  CG  PRO   284     -45.148  51.799 -13.914  1.00  0.00
ATOM   2771  CD  PRO   284     -46.086  50.860 -14.676  1.00  0.00
ATOM   2772  C   PRO   284     -44.336  49.134 -12.154  1.00  0.00
ATOM   2773  O1  PRO   284     -45.329  49.447 -11.462  1.00  0.00
ATOM   2774  O2  PRO   284     -43.304  48.571 -11.728  1.00  0.00
TER
ENDMDL
