# Supplementary material for: Computational Modeling of complete HOXB13 protein for predicting the functional effect of SNPs and the associated role in hereditary prostate cancer
Source: Sci Rep. 2017 Mar 8;7:43830. doi: 10.1038/srep43830 (PMC5363706; doi:10.1038/srep43830)
Supplement: Supplementary Dataset [file srep43830-s1.zip › SR Supplementary Data Files Complete/Energy minimised protein/Energy Minimised C63Q.pdb]

TITLE     Protein
REMARK    THIS IS A SIMULATION BOX
CRYST1  164.847  162.861  135.714  90.00  90.00  90.00 P 1           1
MODEL        1
ATOM      1  N   MET     1     -60.046  21.343   2.754  1.00  0.00
ATOM      2  H1  MET     1     -61.042  21.448   2.663  1.00  0.00
ATOM      3  H2  MET     1     -59.785  21.513   3.704  1.00  0.00
ATOM      4  H3  MET     1     -59.593  22.010   2.162  1.00  0.00
ATOM      5  CA  MET     1     -59.645  19.976   2.347  1.00  0.00
ATOM      6  CB  MET     1     -60.424  19.540   1.095  1.00  0.00
ATOM      7  CG  MET     1     -60.146  20.393  -0.150  1.00  0.00
ATOM      8  SD  MET     1     -61.008  19.814  -1.657  1.00  0.00
ATOM      9  CE  MET     1     -60.071  18.347  -2.036  1.00  0.00
ATOM     10  C   MET     1     -58.129  19.749   2.145  1.00  0.00
ATOM     11  O   MET     1     -57.379  20.660   1.793  1.00  0.00
ATOM     12  N   GLU     2     -57.719  18.496   2.331  1.00  0.00
ATOM     13  H   GLU     2     -58.350  17.784   2.637  1.00  0.00
ATOM     14  CA  GLU     2     -56.325  18.065   2.116  1.00  0.00
ATOM     15  CB  GLU     2     -55.770  17.471   3.420  1.00  0.00
ATOM     16  CG  GLU     2     -54.236  17.383   3.466  1.00  0.00
ATOM     17  CD  GLU     2     -53.603  16.360   2.513  1.00  0.00
ATOM     18  OE1 GLU     2     -54.157  15.245   2.398  1.00  0.00
ATOM     19  OE2 GLU     2     -52.549  16.712   1.944  1.00  0.00
ATOM     20  C   GLU     2     -56.274  17.054   0.951  1.00  0.00
ATOM     21  O   GLU     2     -56.765  15.933   1.104  1.00  0.00
ATOM     22  N   PRO     3     -55.836  17.493  -0.240  1.00  0.00
ATOM     23  CA  PRO     3     -55.602  16.594  -1.389  1.00  0.00
ATOM     24  CB  PRO     3     -55.255  17.523  -2.555  1.00  0.00
ATOM     25  CG  PRO     3     -55.971  18.823  -2.194  1.00  0.00
ATOM     26  CD  PRO     3     -55.801  18.902  -0.677  1.00  0.00
ATOM     27  C   PRO     3     -54.452  15.619  -1.090  1.00  0.00
ATOM     28  O   PRO     3     -53.292  16.020  -1.023  1.00  0.00
ATOM     29  N   GLY     4     -54.845  14.419  -0.670  1.00  0.00
ATOM     30  H   GLY     4     -55.788  14.256  -0.380  1.00  0.00
ATOM     31  CA  GLY     4     -53.914  13.306  -0.397  1.00  0.00
ATOM     32  C   GLY     4     -54.168  12.097  -1.307  1.00  0.00
ATOM     33  O   GLY     4     -55.308  11.767  -1.637  1.00  0.00
ATOM     34  N   ASN     5     -53.071  11.478  -1.732  1.00  0.00
ATOM     35  H   ASN     5     -52.158  11.783  -1.459  1.00  0.00
ATOM     36  CA  ASN     5     -53.098  10.275  -2.591  1.00  0.00
ATOM     37  CB  ASN     5     -52.536  10.588  -3.987  1.00  0.00
ATOM     38  CG  ASN     5     -53.275  11.665  -4.797  1.00  0.00
ATOM     39  OD1 ASN     5     -52.733  12.248  -5.723  1.00  0.00
ATOM     40  ND2 ASN     5     -54.516  11.973  -4.482  1.00  0.00
ATOM     41 HD21 ASN     5     -54.976  11.569  -3.691  1.00  0.00
ATOM     42 HD22 ASN     5     -54.963  12.645  -5.065  1.00  0.00
ATOM     43  C   ASN     5     -52.298   9.121  -1.967  1.00  0.00
ATOM     44  O   ASN     5     -51.272   9.340  -1.325  1.00  0.00
ATOM     45  N   TYR     6     -52.798   7.907  -2.183  1.00  0.00
ATOM     46  H   TYR     6     -53.595   7.762  -2.767  1.00  0.00
ATOM     47  CA  TYR     6     -52.176   6.668  -1.675  1.00  0.00
ATOM     48  CB  TYR     6     -53.050   6.091  -0.551  1.00  0.00
ATOM     49  CG  TYR     6     -52.386   4.899   0.149  1.00  0.00
ATOM     50  CD1 TYR     6     -51.394   5.118   1.118  1.00  0.00
ATOM     51  HD1 TYR     6     -51.187   6.127   1.477  1.00  0.00
ATOM     52  CD2 TYR     6     -52.679   3.590  -0.264  1.00  0.00
ATOM     53  HD2 TYR     6     -53.444   3.408  -1.020  1.00  0.00
ATOM     54  CE1 TYR     6     -50.681   4.034   1.648  1.00  0.00
ATOM     55  HE1 TYR     6     -49.913   4.198   2.402  1.00  0.00
ATOM     56  CE2 TYR     6     -51.964   2.508   0.268  1.00  0.00
ATOM     57  HE2 TYR     6     -52.169   1.500  -0.089  1.00  0.00
ATOM     58  CZ  TYR     6     -50.961   2.732   1.218  1.00  0.00
ATOM     59  OH  TYR     6     -50.218   1.696   1.685  1.00  0.00
ATOM     60  HH  TYR     6     -50.555   0.846   1.283  1.00  0.00
ATOM     61  C   TYR     6     -51.967   5.645  -2.805  1.00  0.00
ATOM     62  O   TYR     6     -52.722   5.611  -3.776  1.00  0.00
ATOM     63  N   ALA     7     -50.936   4.820  -2.634  1.00  0.00
ATOM     64  H   ALA     7     -50.381   4.859  -1.804  1.00  0.00
ATOM     65  CA  ALA     7     -50.570   3.741  -3.574  1.00  0.00
ATOM     66  CB  ALA     7     -49.203   3.169  -3.183  1.00  0.00
ATOM     67  C   ALA     7     -51.630   2.626  -3.637  1.00  0.00
ATOM     68  O   ALA     7     -51.825   1.874  -2.680  1.00  0.00
ATOM     69  N   THR     8     -52.439   2.689  -4.693  1.00  0.00
ATOM     70  H   THR     8     -52.544   3.546  -5.203  1.00  0.00
ATOM     71  CA  THR     8     -53.500   1.702  -5.006  1.00  0.00
ATOM     72  CB  THR     8     -54.302   2.161  -6.239  1.00  0.00
ATOM     73  OG1 THR     8     -54.537   3.572  -6.167  1.00  0.00
ATOM     74  HG1 THR     8     -55.165   3.843  -6.900  1.00  0.00
ATOM     75  CG2 THR     8     -55.651   1.438  -6.335  1.00  0.00
ATOM     76  C   THR     8     -52.935   0.285  -5.230  1.00  0.00
ATOM     77  O   THR     8     -52.726  -0.185  -6.349  1.00  0.00
ATOM     78  N   LEU     9     -52.684  -0.373  -4.103  1.00  0.00
ATOM     79  H   LEU     9     -52.666   0.127  -3.234  1.00  0.00
ATOM     80  CA  LEU     9     -52.184  -1.760  -4.035  1.00  0.00
ATOM     81  CB  LEU     9     -51.609  -2.024  -2.634  1.00  0.00
ATOM     82  CG  LEU     9     -50.446  -1.093  -2.259  1.00  0.00
ATOM     83  CD1 LEU     9     -50.144  -1.221  -0.765  1.00  0.00
ATOM     84  CD2 LEU     9     -49.185  -1.405  -3.070  1.00  0.00
ATOM     85  C   LEU     9     -53.285  -2.772  -4.396  1.00  0.00
ATOM     86  O   LEU     9     -54.100  -3.175  -3.565  1.00  0.00
ATOM     87  N   ASP    10     -53.372  -3.039  -5.698  1.00  0.00
ATOM     88  H   ASP    10     -52.854  -2.488  -6.355  1.00  0.00
ATOM     89  CA  ASP    10     -54.355  -3.974  -6.284  1.00  0.00
ATOM     90  CB  ASP    10     -54.381  -3.772  -7.811  1.00  0.00
ATOM     91  CG  ASP    10     -55.378  -4.667  -8.566  1.00  0.00
ATOM     92  OD1 ASP    10     -56.413  -5.024  -7.961  1.00  0.00
ATOM     93  OD2 ASP    10     -55.094  -4.948  -9.750  1.00  0.00
ATOM     94  C   ASP    10     -54.137  -5.448  -5.880  1.00  0.00
ATOM     95  O   ASP    10     -53.680  -6.272  -6.673  1.00  0.00
ATOM     96  N   GLY    11     -54.589  -5.759  -4.667  1.00  0.00
ATOM     97  H   GLY    11     -54.792  -5.030  -4.008  1.00  0.00
ATOM     98  CA  GLY    11     -54.669  -7.132  -4.120  1.00  0.00
ATOM     99  C   GLY    11     -55.873  -7.916  -4.674  1.00  0.00
ATOM    100  O   GLY    11     -56.598  -8.570  -3.927  1.00  0.00
ATOM    101  N   ALA    12     -56.025  -7.853  -5.996  1.00  0.00
ATOM    102  H   ALA    12     -55.300  -7.458  -6.565  1.00  0.00
ATOM    103  CA  ALA    12     -57.175  -8.383  -6.757  1.00  0.00
ATOM    104  CB  ALA    12     -58.370  -7.428  -6.629  1.00  0.00
ATOM    105  C   ALA    12     -56.815  -8.546  -8.242  1.00  0.00
ATOM    106  O   ALA    12     -55.861  -7.944  -8.739  1.00  0.00
ATOM    107  N   LYS    13     -57.558  -9.432  -8.904  1.00  0.00
ATOM    108  H   LYS    13     -58.298  -9.921  -8.447  1.00  0.00
ATOM    109  CA  LYS    13     -57.388  -9.759 -10.334  1.00  0.00
ATOM    110  CB  LYS    13     -58.301 -10.946 -10.687  1.00  0.00
ATOM    111  CG  LYS    13     -58.162 -11.449 -12.131  1.00  0.00
ATOM    112  CD  LYS    13     -56.771 -12.018 -12.435  1.00  0.00
ATOM    113  CE  LYS    13     -56.630 -12.437 -13.902  1.00  0.00
ATOM    114  NZ  LYS    13     -57.498 -13.574 -14.247  1.00  0.00
ATOM    115  HZ1 LYS    13     -57.371 -13.810 -15.211  1.00  0.00
ATOM    116  HZ2 LYS    13     -57.260 -14.361 -13.679  1.00  0.00
ATOM    117  HZ3 LYS    13     -58.454 -13.326 -14.089  1.00  0.00
ATOM    118  C   LYS    13     -57.630  -8.549 -11.257  1.00  0.00
ATOM    119  O   LYS    13     -58.761  -8.118 -11.482  1.00  0.00
ATOM    120  N   ASP    14     -56.515  -7.928 -11.632  1.00  0.00
ATOM    121  H   ASP    14     -55.680  -8.044 -11.093  1.00  0.00
ATOM    122  CA  ASP    14     -56.467  -6.843 -12.632  1.00  0.00
ATOM    123  CB  ASP    14     -55.040  -6.270 -12.651  1.00  0.00
ATOM    124  CG  ASP    14     -54.851  -5.115 -13.642  1.00  0.00
ATOM    125  OD1 ASP    14     -55.802  -4.315 -13.786  1.00  0.00
ATOM    126  OD2 ASP    14     -53.800  -5.125 -14.318  1.00  0.00
ATOM    127  C   ASP    14     -56.921  -7.311 -14.031  1.00  0.00
ATOM    128  O   ASP    14     -56.113  -7.646 -14.899  1.00  0.00
ATOM    129  N   ILE    15     -58.236  -7.292 -14.222  1.00  0.00
ATOM    130  H   ILE    15     -58.859  -7.160 -13.448  1.00  0.00
ATOM    131  CA  ILE    15     -58.890  -7.649 -15.501  1.00  0.00
ATOM    132  CB  ILE    15     -60.384  -7.974 -15.275  1.00  0.00
ATOM    133  CG1 ILE    15     -60.546  -9.069 -14.207  1.00  0.00
ATOM    134  CG2 ILE    15     -61.042  -8.442 -16.584  1.00  0.00
ATOM    135  CD  ILE    15     -61.921  -9.072 -13.527  1.00  0.00
ATOM    136  C   ILE    15     -58.667  -6.533 -16.543  1.00  0.00
ATOM    137  O   ILE    15     -59.423  -5.567 -16.640  1.00  0.00
ATOM    138  N   GLU    16     -57.549  -6.665 -17.249  1.00  0.00
ATOM    139  H   GLU    16     -56.845  -7.321 -16.971  1.00  0.00
ATOM    140  CA  GLU    16     -57.177  -5.769 -18.362  1.00  0.00
ATOM    141  CB  GLU    16     -55.802  -5.132 -18.128  1.00  0.00
ATOM    142  CG  GLU    16     -55.878  -3.997 -17.099  1.00  0.00
ATOM    143  CD  GLU    16     -54.557  -3.239 -16.905  1.00  0.00
ATOM    144  OE1 GLU    16     -53.813  -3.083 -17.900  1.00  0.00
ATOM    145  OE2 GLU    16     -54.356  -2.740 -15.777  1.00  0.00
ATOM    146  C   GLU    16     -57.238  -6.496 -19.713  1.00  0.00
ATOM    147  O   GLU    16     -56.398  -7.335 -20.034  1.00  0.00
ATOM    148  N   GLY    17     -58.357  -6.248 -20.387  1.00  0.00
ATOM    149  H   GLY    17     -59.062  -5.648 -20.007  1.00  0.00
ATOM    150  CA  GLY    17     -58.699  -6.834 -21.699  1.00  0.00
ATOM    151  C   GLY    17     -59.977  -6.203 -22.272  1.00  0.00
ATOM    152  O   GLY    17     -60.659  -5.432 -21.596  1.00  0.00
ATOM    153  N   LEU    18     -60.244  -6.512 -23.540  1.00  0.00
ATOM    154  H   LEU    18     -59.656  -7.130 -24.059  1.00  0.00
ATOM    155  CA  LEU    18     -61.407  -5.985 -24.284  1.00  0.00
ATOM    156  CB  LEU    18     -61.201  -6.243 -25.786  1.00  0.00
ATOM    157  CG  LEU    18     -62.273  -5.609 -26.685  1.00  0.00
ATOM    158  CD1 LEU    18     -62.165  -4.081 -26.712  1.00  0.00
ATOM    159  CD2 LEU    18     -62.176  -6.186 -28.097  1.00  0.00
ATOM    160  C   LEU    18     -62.751  -6.546 -23.775  1.00  0.00
ATOM    161  O   LEU    18     -63.258  -7.572 -24.232  1.00  0.00
ATOM    162  N   LEU    19     -63.254  -5.884 -22.738  1.00  0.00
ATOM    163  H   LEU    19     -62.683  -5.243 -22.223  1.00  0.00
ATOM    164  CA  LEU    19     -64.570  -6.174 -22.139  1.00  0.00
ATOM    165  CB  LEU    19     -64.653  -5.508 -20.756  1.00  0.00
ATOM    166  CG  LEU    19     -65.938  -5.837 -19.983  1.00  0.00
ATOM    167  CD1 LEU    19     -65.962  -7.294 -19.509  1.00  0.00
ATOM    168  CD2 LEU    19     -66.099  -4.877 -18.804  1.00  0.00
ATOM    169  C   LEU    19     -65.722  -5.730 -23.059  1.00  0.00
ATOM    170  O   LEU    19     -66.085  -4.554 -23.114  1.00  0.00
ATOM    171  N   GLY    20     -66.168  -6.685 -23.874  1.00  0.00
ATOM    172  H   GLY    20     -65.626  -7.513 -24.021  1.00  0.00
ATOM    173  CA  GLY    20     -67.343  -6.540 -24.764  1.00  0.00
ATOM    174  C   GLY    20     -68.662  -6.402 -23.985  1.00  0.00
ATOM    175  O   GLY    20     -69.491  -7.311 -23.964  1.00  0.00
ATOM    176  N   ALA    21     -68.821  -5.240 -23.357  1.00  0.00
ATOM    177  H   ALA    21     -68.066  -4.579 -23.328  1.00  0.00
ATOM    178  CA  ALA    21     -69.997  -4.890 -22.538  1.00  0.00
ATOM    179  CB  ALA    21     -69.635  -3.716 -21.621  1.00  0.00
ATOM    180  C   ALA    21     -71.259  -4.612 -23.377  1.00  0.00
ATOM    181  O   ALA    21     -71.534  -3.488 -23.805  1.00  0.00
ATOM    182  N   GLY    22     -71.976  -5.704 -23.643  1.00  0.00
ATOM    183  H   GLY    22     -71.585  -6.607 -23.459  1.00  0.00
ATOM    184  CA  GLY    22     -73.269  -5.727 -24.364  1.00  0.00
ATOM    185  C   GLY    22     -74.315  -4.813 -23.708  1.00  0.00
ATOM    186  O   GLY    22     -74.872  -5.141 -22.663  1.00  0.00
ATOM    187  N   GLY    23     -74.440  -3.623 -24.293  1.00  0.00
ATOM    188  H   GLY    23     -73.932  -3.414 -25.127  1.00  0.00
ATOM    189  CA  GLY    23     -75.289  -2.522 -23.787  1.00  0.00
ATOM    190  C   GLY    23     -74.814  -1.930 -22.446  1.00  0.00
ATOM    191  O   GLY    23     -75.631  -1.468 -21.649  1.00  0.00
ATOM    192  N   GLY    24     -73.493  -1.911 -22.250  1.00  0.00
ATOM    193  H   GLY    24     -72.868  -2.338 -22.908  1.00  0.00
ATOM    194  CA  GLY    24     -72.826  -1.377 -21.042  1.00  0.00
ATOM    195  C   GLY    24     -72.953   0.146 -20.893  1.00  0.00
ATOM    196  O   GLY    24     -72.083   0.905 -21.318  1.00  0.00
ATOM    197  N   ARG    25     -74.077   0.554 -20.309  1.00  0.00
ATOM    198  H   ARG    25     -74.843  -0.083 -20.203  1.00  0.00
ATOM    199  CA  ARG    25     -74.389   1.961 -19.983  1.00  0.00
ATOM    200  CB  ARG    25     -75.852   2.037 -19.529  1.00  0.00
ATOM    201  CG  ARG    25     -76.358   3.477 -19.380  1.00  0.00
ATOM    202  CD  ARG    25     -77.823   3.530 -18.933  1.00  0.00
ATOM    203  NE  ARG    25     -77.977   3.002 -17.564  1.00  0.00
ATOM    204  HE  ARG    25     -77.462   3.484 -16.861  1.00  0.00
ATOM    205  CZ  ARG    25     -78.717   1.955 -17.190  1.00  0.00
ATOM    206  NH1 ARG    25     -79.425   1.237 -18.051  1.00  0.00
ATOM    207 HH11 ARG    25     -79.409   1.484 -19.018  1.00  0.00
ATOM    208 HH12 ARG    25     -79.961   0.459 -17.734  1.00  0.00
ATOM    209  NH2 ARG    25     -78.741   1.589 -15.917  1.00  0.00
ATOM    210 HH21 ARG    25     -78.209   2.090 -15.238  1.00  0.00
ATOM    211 HH22 ARG    25     -79.295   0.806 -15.645  1.00  0.00
ATOM    212  C   ARG    25     -73.421   2.529 -18.927  1.00  0.00
ATOM    213  O   ARG    25     -73.510   2.233 -17.735  1.00  0.00
ATOM    214  N   ASN    26     -72.401   3.213 -19.443  1.00  0.00
ATOM    215  H   ASN    26     -72.226   3.178 -20.427  1.00  0.00
ATOM    216  CA  ASN    26     -71.351   3.880 -18.647  1.00  0.00
ATOM    217  CB  ASN    26     -70.240   4.333 -19.605  1.00  0.00
ATOM    218  CG  ASN    26     -68.998   4.843 -18.870  1.00  0.00
ATOM    219  OD1 ASN    26     -68.835   6.019 -18.586  1.00  0.00
ATOM    220  ND2 ASN    26     -68.086   3.951 -18.555  1.00  0.00
ATOM    221 HD21 ASN    26     -68.197   2.990 -18.790  1.00  0.00
ATOM    222 HD22 ASN    26     -67.282   4.295 -18.078  1.00  0.00
ATOM    223  C   ASN    26     -71.902   5.037 -17.787  1.00  0.00
ATOM    224  O   ASN    26     -71.983   6.195 -18.197  1.00  0.00
ATOM    225  N   LEU    27     -72.413   4.635 -16.628  1.00  0.00
ATOM    226  H   LEU    27     -72.588   3.662 -16.468  1.00  0.00
ATOM    227  CA  LEU    27     -72.967   5.546 -15.608  1.00  0.00
ATOM    228  CB  LEU    27     -73.889   4.760 -14.665  1.00  0.00
ATOM    229  CG  LEU    27     -75.154   4.235 -15.356  1.00  0.00
ATOM    230  CD1 LEU    27     -75.836   3.199 -14.462  1.00  0.00
ATOM    231  CD2 LEU    27     -76.134   5.375 -15.655  1.00  0.00
ATOM    232  C   LEU    27     -71.883   6.316 -14.837  1.00  0.00
ATOM    233  O   LEU    27     -71.354   5.864 -13.821  1.00  0.00
ATOM    234  N   VAL    28     -71.496   7.439 -15.432  1.00  0.00
ATOM    235  H   VAL    28     -71.749   7.628 -16.382  1.00  0.00
ATOM    236  CA  VAL    28     -70.542   8.392 -14.824  1.00  0.00
ATOM    237  CB  VAL    28     -69.254   8.578 -15.654  1.00  0.00
ATOM    238  CG1 VAL    28     -68.383   7.321 -15.580  1.00  0.00
ATOM    239  CG2 VAL    28     -69.509   8.967 -17.117  1.00  0.00
ATOM    240  C   VAL    28     -71.188   9.748 -14.501  1.00  0.00
ATOM    241  O   VAL    28     -71.944  10.302 -15.297  1.00  0.00
ATOM    242  N   ALA    29     -70.775  10.293 -13.361  1.00  0.00
ATOM    243  H   ALA    29     -70.078   9.854 -12.797  1.00  0.00
ATOM    244  CA  ALA    29     -71.290  11.571 -12.834  1.00  0.00
ATOM    245  CB  ALA    29     -71.707  11.398 -11.370  1.00  0.00
ATOM    246  C   ALA    29     -70.242  12.684 -12.972  1.00  0.00
ATOM    247  O   ALA    29     -69.152  12.613 -12.404  1.00  0.00
ATOM    248  N   HIS    30     -70.506  13.549 -13.946  1.00  0.00
ATOM    249  H   HIS    30     -71.241  13.382 -14.611  1.00  0.00
ATOM    250  CA  HIS    30     -69.655  14.711 -14.283  1.00  0.00
ATOM    251  CB  HIS    30     -70.125  15.313 -15.618  1.00  0.00
ATOM    252  CG  HIS    30     -70.344  14.240 -16.692  1.00  0.00
ATOM    253  ND1 HIS    30     -71.464  13.537 -16.834  1.00  0.00
ATOM    254  CD2 HIS    30     -69.427  13.702 -17.492  1.00  0.00
ATOM    255  CE1 HIS    30     -71.246  12.559 -17.706  1.00  0.00
ATOM    256  NE2 HIS    30     -69.985  12.663 -18.110  1.00  0.00
ATOM    257  HE2 HIS    30     -69.534  12.051 -18.756  1.00  0.00
ATOM    258  C   HIS    30     -69.665  15.763 -13.158  1.00  0.00
ATOM    259  O   HIS    30     -70.563  16.598 -13.056  1.00  0.00
ATOM    260  N   SER    31     -68.711  15.587 -12.247  1.00  0.00
ATOM    261  H   SER    31     -68.182  14.736 -12.235  1.00  0.00
ATOM    262  CA  SER    31     -68.498  16.416 -11.038  1.00  0.00
ATOM    263  CB  SER    31     -67.122  16.122 -10.431  1.00  0.00
ATOM    264  OG  SER    31     -67.011  14.728 -10.131  1.00  0.00
ATOM    265  HG  SER    31     -66.166  14.565  -9.620  1.00  0.00
ATOM    266  C   SER    31     -68.631  17.938 -11.247  1.00  0.00
ATOM    267  O   SER    31     -67.807  18.536 -11.944  1.00  0.00
ATOM    268  N   PRO    32     -69.682  18.552 -10.676  1.00  0.00
ATOM    269  CA  PRO    32     -69.885  20.016 -10.714  1.00  0.00
ATOM    270  CB  PRO    32     -71.186  20.255  -9.947  1.00  0.00
ATOM    271  CG  PRO    32     -71.959  18.956 -10.160  1.00  0.00
ATOM    272  CD  PRO    32     -70.866  17.889 -10.091  1.00  0.00
ATOM    273  C   PRO    32     -68.725  20.739 -10.017  1.00  0.00
ATOM    274  O   PRO    32     -68.181  20.258  -9.023  1.00  0.00
ATOM    275  N   LEU    33     -68.406  21.920 -10.535  1.00  0.00
ATOM    276  H   LEU    33     -68.916  22.323 -11.293  1.00  0.00
ATOM    277  CA  LEU    33     -67.301  22.749 -10.014  1.00  0.00
ATOM    278  CB  LEU    33     -66.251  22.980 -11.111  1.00  0.00
ATOM    279  CG  LEU    33     -65.594  21.688 -11.619  1.00  0.00
ATOM    280  CD1 LEU    33     -64.746  21.998 -12.854  1.00  0.00
ATOM    281  CD2 LEU    33     -64.720  21.030 -10.546  1.00  0.00
ATOM    282  C   LEU    33     -67.813  24.092  -9.476  1.00  0.00
ATOM    283  O   LEU    33     -68.657  24.742 -10.091  1.00  0.00
ATOM    284  N   THR    34     -67.262  24.468  -8.326  1.00  0.00
ATOM    285  H   THR    34     -66.505  23.956  -7.923  1.00  0.00
ATOM    286  CA  THR    34     -67.641  25.695  -7.589  1.00  0.00
ATOM    287  CB  THR    34     -68.443  25.375  -6.304  1.00  0.00
ATOM    288  OG1 THR    34     -68.776  26.581  -5.601  1.00  0.00
ATOM    289  HG1 THR    34     -67.966  26.946  -5.114  1.00  0.00
ATOM    290  CG2 THR    34     -67.750  24.384  -5.360  1.00  0.00
ATOM    291  C   THR    34     -66.429  26.573  -7.252  1.00  0.00
ATOM    292  O   THR    34     -65.337  26.072  -6.985  1.00  0.00
ATOM    293  N   SER    35     -66.684  27.878  -7.243  1.00  0.00
ATOM    294  H   SER    35     -67.460  28.264  -7.741  1.00  0.00
ATOM    295  CA  SER    35     -65.804  28.887  -6.613  1.00  0.00
ATOM    296  CB  SER    35     -66.451  30.273  -6.694  1.00  0.00
ATOM    297  OG  SER    35     -66.777  30.587  -8.051  1.00  0.00
ATOM    298  HG  SER    35     -67.014  31.558  -8.121  1.00  0.00
ATOM    299  C   SER    35     -65.598  28.548  -5.128  1.00  0.00
ATOM    300  O   SER    35     -66.467  27.936  -4.502  1.00  0.00
ATOM    301  N   HIS    36     -64.431  28.951  -4.629  1.00  0.00
ATOM    302  H   HIS    36     -63.827  29.544  -5.170  1.00  0.00
ATOM    303  CA  HIS    36     -63.884  28.727  -3.270  1.00  0.00
ATOM    304  CB  HIS    36     -63.493  30.088  -2.678  1.00  0.00
ATOM    305  CG  HIS    36     -62.428  30.859  -3.469  1.00  0.00
ATOM    306  ND1 HIS    36     -62.320  30.953  -4.795  1.00  0.00
ATOM    307  CD2 HIS    36     -61.467  31.604  -2.933  1.00  0.00
ATOM    308  CE1 HIS    36     -61.300  31.759  -5.074  1.00  0.00
ATOM    309  NE2 HIS    36     -60.774  32.158  -3.922  1.00  0.00
ATOM    310  HE2 HIS    36     -59.994  32.770  -3.820  1.00  0.00
ATOM    311  C   HIS    36     -64.740  27.907  -2.272  1.00  0.00
ATOM    312  O   HIS    36     -65.468  28.484  -1.458  1.00  0.00
ATOM    313  N   PRO    37     -64.674  26.566  -2.354  1.00  0.00
ATOM    314  CA  PRO    37     -65.426  25.662  -1.457  1.00  0.00
ATOM    315  CB  PRO    37     -65.447  24.337  -2.227  1.00  0.00
ATOM    316  CG  PRO    37     -64.108  24.329  -2.963  1.00  0.00
ATOM    317  CD  PRO    37     -63.927  25.792  -3.370  1.00  0.00
ATOM    318  C   PRO    37     -64.760  25.548  -0.072  1.00  0.00
ATOM    319  O   PRO    37     -63.959  26.399   0.307  1.00  0.00
ATOM    320  N   ALA    38     -65.101  24.496   0.678  1.00  0.00
ATOM    321  H   ALA    38     -65.854  23.895   0.417  1.00  0.00
ATOM    322  CA  ALA    38     -64.442  24.151   1.958  1.00  0.00
ATOM    323  CB  ALA    38     -65.367  23.227   2.760  1.00  0.00
ATOM    324  C   ALA    38     -63.041  23.542   1.726  1.00  0.00
ATOM    325  O   ALA    38     -62.780  22.349   1.885  1.00  0.00
ATOM    326  N   ALA    39     -62.179  24.423   1.231  1.00  0.00
ATOM    327  H   ALA    39     -62.470  25.374   1.085  1.00  0.00
ATOM    328  CA  ALA    39     -60.795  24.145   0.805  1.00  0.00
ATOM    329  CB  ALA    39     -60.808  24.109  -0.730  1.00  0.00
ATOM    330  C   ALA    39     -59.846  25.254   1.307  1.00  0.00
ATOM    331  O   ALA    39     -60.328  26.258   1.833  1.00  0.00
ATOM    332  N   PRO    40     -58.518  25.103   1.163  1.00  0.00
ATOM    333  CA  PRO    40     -57.575  26.237   1.280  1.00  0.00
ATOM    334  CB  PRO    40     -56.230  25.645   0.861  1.00  0.00
ATOM    335  CG  PRO    40     -56.323  24.216   1.393  1.00  0.00
ATOM    336  CD  PRO    40     -57.779  23.826   1.121  1.00  0.00
ATOM    337  C   PRO    40     -58.009  27.396   0.363  1.00  0.00
ATOM    338  O   PRO    40     -57.918  28.564   0.734  1.00  0.00
ATOM    339  N   THR    41     -58.496  27.037  -0.826  1.00  0.00
ATOM    340  H   THR    41     -58.159  26.227  -1.305  1.00  0.00
ATOM    341  CA  THR    41     -59.304  27.910  -1.705  1.00  0.00
ATOM    342  CB  THR    41     -59.487  27.221  -3.071  1.00  0.00
ATOM    343  OG1 THR    41     -58.279  26.554  -3.458  1.00  0.00
ATOM    344  HG1 THR    41     -58.353  26.279  -4.420  1.00  0.00
ATOM    345  CG2 THR    41     -59.879  28.223  -4.159  1.00  0.00
ATOM    346  C   THR    41     -60.683  28.157  -1.056  1.00  0.00
ATOM    347  O   THR    41     -61.646  27.429  -1.299  1.00  0.00
ATOM    348  N   LEU    42     -60.685  29.090  -0.110  1.00  0.00
ATOM    349  H   LEU    42     -59.822  29.448   0.251  1.00  0.00
ATOM    350  CA  LEU    42     -61.893  29.551   0.606  1.00  0.00
ATOM    351  CB  LEU    42     -61.791  29.159   2.086  1.00  0.00
ATOM    352  CG  LEU    42     -62.912  28.219   2.547  1.00  0.00
ATOM    353  CD1 LEU    42     -62.574  27.657   3.928  1.00  0.00
ATOM    354  CD2 LEU    42     -64.269  28.928   2.606  1.00  0.00
ATOM    355  C   LEU    42     -62.058  31.075   0.502  1.00  0.00
ATOM    356  O   LEU    42     -61.074  31.813   0.439  1.00  0.00
ATOM    357  N   MET    43     -63.313  31.521   0.484  1.00  0.00
ATOM    358  H   MET    43     -64.093  30.900   0.400  1.00  0.00
ATOM    359  CA  MET    43     -63.631  32.964   0.451  1.00  0.00
ATOM    360  CB  MET    43     -64.341  33.270  -0.876  1.00  0.00
ATOM    361  CG  MET    43     -64.239  34.730  -1.331  1.00  0.00
ATOM    362  SD  MET    43     -65.104  35.950  -0.277  1.00  0.00
ATOM    363  CE  MET    43     -65.019  37.365  -1.351  1.00  0.00
ATOM    364  C   MET    43     -64.458  33.425   1.675  1.00  0.00
ATOM    365  O   MET    43     -65.686  33.320   1.669  1.00  0.00
ATOM    366  N   PRO    44     -63.773  33.729   2.786  1.00  0.00
ATOM    367  CA  PRO    44     -64.341  34.609   3.828  1.00  0.00
ATOM    368  CB  PRO    44     -63.936  33.918   5.136  1.00  0.00
ATOM    369  CG  PRO    44     -62.564  33.330   4.815  1.00  0.00
ATOM    370  CD  PRO    44     -62.715  32.874   3.364  1.00  0.00
ATOM    371  C   PRO    44     -63.766  36.030   3.646  1.00  0.00
ATOM    372  O   PRO    44     -63.579  36.476   2.516  1.00  0.00
ATOM    373  N   ALA    45     -63.521  36.753   4.742  1.00  0.00
ATOM    374  H   ALA    45     -63.794  36.430   5.647  1.00  0.00
ATOM    375  CA  ALA    45     -62.865  38.078   4.723  1.00  0.00
ATOM    376  CB  ALA    45     -62.984  38.707   6.116  1.00  0.00
ATOM    377  C   ALA    45     -61.401  37.988   4.247  1.00  0.00
ATOM    378  O   ALA    45     -60.469  37.768   5.017  1.00  0.00
ATOM    379  N   VAL    46     -61.230  38.096   2.930  1.00  0.00
ATOM    380  H   VAL    46     -62.021  37.989   2.320  1.00  0.00
ATOM    381  CA  VAL    46     -59.921  37.916   2.247  1.00  0.00
ATOM    382  CB  VAL    46     -60.021  36.607   1.405  1.00  0.00
ATOM    383  CG1 VAL    46     -60.220  35.370   2.287  1.00  0.00
ATOM    384  CG2 VAL    46     -61.127  36.561   0.343  1.00  0.00
ATOM    385  C   VAL    46     -59.491  39.188   1.446  1.00  0.00
ATOM    386  O   VAL    46     -60.329  39.422   0.607  1.00  0.00
ATOM    387  N   ASN    47     -58.221  39.725   1.463  1.00  0.00
ATOM    388  H   ASN    47     -57.562  39.217   2.004  1.00  0.00
ATOM    389  CA  ASN    47     -57.513  40.968   0.942  1.00  0.00
ATOM    390  CB  ASN    47     -56.777  41.718   2.060  1.00  0.00
ATOM    391  CG  ASN    47     -57.107  43.211   2.191  1.00  0.00
ATOM    392  OD1 ASN    47     -56.286  44.023   2.594  1.00  0.00
ATOM    393  ND2 ASN    47     -58.310  43.626   1.857  1.00  0.00
ATOM    394 HD21 ASN    47     -59.011  43.006   1.494  1.00  0.00
ATOM    395 HD22 ASN    47     -58.545  44.574   2.045  1.00  0.00
ATOM    396  C   ASN    47     -56.578  41.150  -0.314  1.00  0.00
ATOM    397  O   ASN    47     -56.365  42.299  -0.698  1.00  0.00
ATOM    398  N   TYR    48     -55.954  40.141  -0.947  1.00  0.00
ATOM    399  H   TYR    48     -55.655  39.339  -0.432  1.00  0.00
ATOM    400  CA  TYR    48     -55.301  40.213  -2.298  1.00  0.00
ATOM    401  CB  TYR    48     -54.097  39.255  -2.281  1.00  0.00
ATOM    402  CG  TYR    48     -53.468  38.971  -3.650  1.00  0.00
ATOM    403  CD1 TYR    48     -52.829  39.995  -4.366  1.00  0.00
ATOM    404  HD1 TYR    48     -52.655  40.966  -3.902  1.00  0.00
ATOM    405  CD2 TYR    48     -53.689  37.724  -4.255  1.00  0.00
ATOM    406  HD2 TYR    48     -54.115  36.904  -3.676  1.00  0.00
ATOM    407  CE1 TYR    48     -52.437  39.778  -5.694  1.00  0.00
ATOM    408  HE1 TYR    48     -51.958  40.574  -6.264  1.00  0.00
ATOM    409  CE2 TYR    48     -53.299  37.511  -5.584  1.00  0.00
ATOM    410  HE2 TYR    48     -53.468  36.543  -6.053  1.00  0.00
ATOM    411  CZ  TYR    48     -52.678  38.541  -6.300  1.00  0.00
ATOM    412  OH  TYR    48     -52.298  38.352  -7.586  1.00  0.00
ATOM    413  HH  TYR    48     -52.592  37.441  -7.910  1.00  0.00
ATOM    414  C   TYR    48     -56.119  40.151  -3.638  1.00  0.00
ATOM    415  O   TYR    48     -55.972  41.051  -4.461  1.00  0.00
ATOM    416  N   ALA    49     -56.889  39.089  -3.937  1.00  0.00
ATOM    417  H   ALA    49     -56.706  38.223  -3.467  1.00  0.00
ATOM    418  CA  ALA    49     -57.949  39.000  -5.001  1.00  0.00
ATOM    419  CB  ALA    49     -57.982  37.548  -5.495  1.00  0.00
ATOM    420  C   ALA    49     -59.350  39.714  -4.819  1.00  0.00
ATOM    421  O   ALA    49     -59.424  40.794  -5.401  1.00  0.00
ATOM    422  N   PRO    50     -60.464  39.234  -4.183  1.00  0.00
ATOM    423  CA  PRO    50     -61.504  40.145  -3.581  1.00  0.00
ATOM    424  CB  PRO    50     -62.744  39.837  -4.418  1.00  0.00
ATOM    425  CG  PRO    50     -62.665  38.318  -4.587  1.00  0.00
ATOM    426  CD  PRO    50     -61.163  38.020  -4.657  1.00  0.00
ATOM    427  C   PRO    50     -61.852  40.007  -2.056  1.00  0.00
ATOM    428  O   PRO    50     -61.856  38.880  -1.569  1.00  0.00
ATOM    429  N   LEU    51     -62.140  41.121  -1.336  1.00  0.00
ATOM    430  H   LEU    51     -62.060  41.995  -1.812  1.00  0.00
ATOM    431  CA  LEU    51     -62.511  41.299   0.122  1.00  0.00
ATOM    432  CB  LEU    51     -63.457  40.186   0.622  1.00  0.00
ATOM    433  CG  LEU    51     -64.366  40.585   1.794  1.00  0.00
ATOM    434  CD1 LEU    51     -65.311  41.734   1.425  1.00  0.00
ATOM    435  CD2 LEU    51     -65.186  39.375   2.238  1.00  0.00
ATOM    436  C   LEU    51     -61.459  41.785   1.197  1.00  0.00
ATOM    437  O   LEU    51     -60.784  42.773   0.920  1.00  0.00
ATOM    438  N   ASP    52     -61.297  41.162   2.396  1.00  0.00
ATOM    439  H   ASP    52     -61.774  40.298   2.535  1.00  0.00
ATOM    440  CA  ASP    52     -60.448  41.602   3.558  1.00  0.00
ATOM    441  CB  ASP    52     -61.434  41.857   4.711  1.00  0.00
ATOM    442  CG  ASP    52     -60.848  42.538   5.955  1.00  0.00
ATOM    443  OD1 ASP    52     -60.493  41.779   6.882  1.00  0.00
ATOM    444  OD2 ASP    52     -60.819  43.787   5.961  1.00  0.00
ATOM    445  C   ASP    52     -59.079  41.023   4.097  1.00  0.00
ATOM    446  O   ASP    52     -58.373  41.834   4.686  1.00  0.00
ATOM    447  N   LEU    53     -58.722  39.717   4.132  1.00  0.00
ATOM    448  H   LEU    53     -59.407  39.027   4.382  1.00  0.00
ATOM    449  CA  LEU    53     -57.313  39.211   4.310  1.00  0.00
ATOM    450  CB  LEU    53     -57.211  38.490   5.664  1.00  0.00
ATOM    451  CG  LEU    53     -55.769  38.355   6.171  1.00  0.00
ATOM    452  CD1 LEU    53     -55.236  39.692   6.696  1.00  0.00
ATOM    453  CD2 LEU    53     -55.688  37.273   7.248  1.00  0.00
ATOM    454  C   LEU    53     -56.523  38.508   3.130  1.00  0.00
ATOM    455  O   LEU    53     -55.491  39.059   2.755  1.00  0.00
ATOM    456  N   PRO    54     -56.904  37.365   2.497  1.00  0.00
ATOM    457  CA  PRO    54     -56.524  36.997   1.077  1.00  0.00
ATOM    458  CB  PRO    54     -56.616  35.469   1.032  1.00  0.00
ATOM    459  CG  PRO    54     -56.269  35.059   2.456  1.00  0.00
ATOM    460  CD  PRO    54     -56.999  36.117   3.280  1.00  0.00
ATOM    461  C   PRO    54     -56.957  37.542  -0.336  1.00  0.00
ATOM    462  O   PRO    54     -56.241  37.283  -1.298  1.00  0.00
ATOM    463  N   GLY    55     -58.160  38.094  -0.575  1.00  0.00
ATOM    464  H   GLY    55     -58.929  37.848   0.011  1.00  0.00
ATOM    465  CA  GLY    55     -58.645  38.902  -1.743  1.00  0.00
ATOM    466  C   GLY    55     -58.881  40.468  -1.749  1.00  0.00
ATOM    467  O   GLY    55     -59.495  41.049  -0.875  1.00  0.00
ATOM    468  N   SER    56     -58.474  41.278  -2.731  1.00  0.00
ATOM    469  H   SER    56     -58.210  40.961  -3.641  1.00  0.00
ATOM    470  CA  SER    56     -58.552  42.764  -2.634  1.00  0.00
ATOM    471  CB  SER    56     -57.522  43.524  -3.480  1.00  0.00
ATOM    472  OG  SER    56     -57.580  43.173  -4.863  1.00  0.00
ATOM    473  HG  SER    56     -56.954  42.390  -5.022  1.00  0.00
ATOM    474  C   SER    56     -59.915  43.450  -2.775  1.00  0.00
ATOM    475  O   SER    56     -60.716  43.138  -3.652  1.00  0.00
ATOM    476  N   ALA    57     -60.285  44.079  -1.665  1.00  0.00
ATOM    477  H   ALA    57     -60.052  43.701  -0.765  1.00  0.00
ATOM    478  CA  ALA    57     -61.274  45.176  -1.634  1.00  0.00
ATOM    479  CB  ALA    57     -62.620  44.708  -1.070  1.00  0.00
ATOM    480  C   ALA    57     -60.712  46.340  -0.803  1.00  0.00
ATOM    481  O   ALA    57     -60.465  46.195   0.394  1.00  0.00
ATOM    482  N   GLU    58     -60.226  47.347  -1.534  1.00  0.00
ATOM    483  H   GLU    58     -60.299  47.321  -2.530  1.00  0.00
ATOM    484  CA  GLU    58     -59.583  48.574  -0.993  1.00  0.00
ATOM    485  CB  GLU    58     -60.701  49.477  -0.434  1.00  0.00
ATOM    486  CG  GLU    58     -60.343  50.964  -0.289  1.00  0.00
ATOM    487  CD  GLU    58     -59.676  51.347   1.039  1.00  0.00
ATOM    488  OE1 GLU    58     -60.173  50.897   2.094  1.00  0.00
ATOM    489  OE2 GLU    58     -58.751  52.188   0.971  1.00  0.00
ATOM    490  C   GLU    58     -58.466  48.225   0.029  1.00  0.00
ATOM    491  O   GLU    58     -58.223  48.974   0.974  1.00  0.00
ATOM    492  N   PRO    59     -57.610  47.258  -0.332  1.00  0.00
ATOM    493  CA  PRO    59     -56.927  46.358   0.621  1.00  0.00
ATOM    494  CB  PRO    59     -55.989  45.521  -0.253  1.00  0.00
ATOM    495  CG  PRO    59     -55.660  46.448  -1.417  1.00  0.00
ATOM    496  CD  PRO    59     -56.986  47.164  -1.666  1.00  0.00
ATOM    497  C   PRO    59     -56.222  46.979   1.848  1.00  0.00
ATOM    498  O   PRO    59     -55.071  47.405   1.737  1.00  0.00
ATOM    499  N   PRO    60     -56.893  46.992   3.015  1.00  0.00
ATOM    500  CA  PRO    60     -56.337  47.534   4.275  1.00  0.00
ATOM    501  CB  PRO    60     -57.504  47.538   5.266  1.00  0.00
ATOM    502  CG  PRO    60     -58.738  47.583   4.370  1.00  0.00
ATOM    503  CD  PRO    60     -58.330  46.699   3.193  1.00  0.00
ATOM    504  C   PRO    60     -55.158  46.737   4.862  1.00  0.00
ATOM    505  O   PRO    60     -54.148  47.336   5.229  1.00  0.00
ATOM    506  N   LYS    61     -55.267  45.407   4.887  1.00  0.00
ATOM    507  H   LYS    61     -55.952  44.914   4.341  1.00  0.00
ATOM    508  CA  LYS    61     -54.282  44.522   5.545  1.00  0.00
ATOM    509  CB  LYS    61     -54.693  44.325   7.011  1.00  0.00
ATOM    510  CG  LYS    61     -53.619  43.610   7.843  1.00  0.00
ATOM    511  CD  LYS    61     -54.046  43.387   9.299  1.00  0.00
ATOM    512  CE  LYS    61     -54.094  44.685  10.112  1.00  0.00
ATOM    513  NZ  LYS    61     -54.526  44.422  11.492  1.00  0.00
ATOM    514  HZ1 LYS    61     -54.551  45.280  12.003  1.00  0.00
ATOM    515  HZ2 LYS    61     -55.439  44.013  11.480  1.00  0.00
ATOM    516  HZ3 LYS    61     -53.884  43.791  11.927  1.00  0.00
ATOM    517  C   LYS    61     -54.208  43.170   4.815  1.00  0.00
ATOM    518  O   LYS    61     -55.204  42.460   4.696  1.00  0.00
ATOM    519  N   GLN    62     -52.975  42.748   4.557  1.00  0.00
ATOM    520  H   GLN    62     -52.172  43.177   4.964  1.00  0.00
ATOM    521  CA  GLN    62     -52.706  41.556   3.732  1.00  0.00
ATOM    522  CB  GLN    62     -51.552  41.817   2.756  1.00  0.00
ATOM    523  CG  GLN    62     -51.934  42.733   1.588  1.00  0.00
ATOM    524  CD  GLN    62     -53.100  42.201   0.746  1.00  0.00
ATOM    525  OE1 GLN    62     -53.408  41.018   0.662  1.00  0.00
ATOM    526  NE2 GLN    62     -53.815  43.124   0.151  1.00  0.00
ATOM    527 HE21 GLN    62     -53.588  44.087   0.244  1.00  0.00
ATOM    528 HE22 GLN    62     -54.666  42.830  -0.295  1.00  0.00
ATOM    529  C   GLN    62     -52.405  40.273   4.513  1.00  0.00
ATOM    530  O   GLN    62     -51.769  40.282   5.566  1.00  0.00
ATOM    531  N   GLN    63     -52.843  39.183   3.888  1.00  0.00
ATOM    532  H   GLN    63     -53.554  39.283   3.187  1.00  0.00
ATOM    533  CA  GLN    63     -52.536  37.772   4.229  1.00  0.00
ATOM    534  CB  GLN    63     -52.945  36.876   3.046  1.00  0.00
ATOM    535  CG  GLN    63     -52.397  37.357   1.692  1.00  0.00
ATOM    536  CD  GLN    63     -52.647  36.364   0.559  1.00  0.00
ATOM    537  OE1 GLN    63     -53.658  36.384  -0.128  1.00  0.00
ATOM    538  NE2 GLN    63     -51.686  35.501   0.327  1.00  0.00
ATOM    539 HE21 GLN    63     -50.849  35.514   0.892  1.00  0.00
ATOM    540 HE22 GLN    63     -51.806  34.871  -0.432  1.00  0.00
ATOM    541  C   GLN    63     -51.069  37.478   4.610  1.00  0.00
ATOM    542  O   GLN    63     -50.782  36.566   5.384  1.00  0.00
ATOM    543  N   HIS    64     -50.171  38.192   3.939  1.00  0.00
ATOM    544  H   HIS    64     -50.466  38.851   3.250  1.00  0.00
ATOM    545  CA  HIS    64     -48.713  38.161   4.156  1.00  0.00
ATOM    546  CB  HIS    64     -48.050  37.444   2.969  1.00  0.00
ATOM    547  CG  HIS    64     -48.428  35.957   2.940  1.00  0.00
ATOM    548  ND1 HIS    64     -49.405  35.406   2.217  1.00  0.00
ATOM    549  CD2 HIS    64     -48.022  35.048   3.824  1.00  0.00
ATOM    550  CE1 HIS    64     -49.621  34.178   2.680  1.00  0.00
ATOM    551  NE2 HIS    64     -48.769  33.960   3.674  1.00  0.00
ATOM    552  HE2 HIS    64     -48.742  33.145   4.248  1.00  0.00
ATOM    553  C   HIS    64     -48.195  39.604   4.320  1.00  0.00
ATOM    554  O   HIS    64     -48.828  40.515   3.780  1.00  0.00
ATOM    555  N   PRO    65     -47.120  39.839   5.092  1.00  0.00
ATOM    556  CA  PRO    65     -46.576  41.194   5.328  1.00  0.00
ATOM    557  CB  PRO    65     -45.515  41.011   6.418  1.00  0.00
ATOM    558  CG  PRO    65     -45.053  39.566   6.234  1.00  0.00
ATOM    559  CD  PRO    65     -46.334  38.831   5.832  1.00  0.00
ATOM    560  C   PRO    65     -46.044  41.870   4.053  1.00  0.00
ATOM    561  O   PRO    65     -44.923  41.631   3.607  1.00  0.00
ATOM    562  N   CYS    66     -46.963  42.598   3.422  1.00  0.00
ATOM    563  H   CYS    66     -47.927  42.520   3.682  1.00  0.00
ATOM    564  CA  CYS    66     -46.754  43.361   2.173  1.00  0.00
ATOM    565  CB  CYS    66     -46.733  42.400   0.972  1.00  0.00
ATOM    566  SG  CYS    66     -48.254  41.404   0.748  1.00  0.00
ATOM    567  HG  CYS    66     -47.834  40.748  -0.330  1.00  0.00
ATOM    568  C   CYS    66     -47.874  44.405   1.975  1.00  0.00
ATOM    569  O   CYS    66     -48.979  44.197   2.485  1.00  0.00
ATOM    570  N   PRO    67     -47.574  45.553   1.347  1.00  0.00
ATOM    571  CA  PRO    67     -48.597  46.543   0.949  1.00  0.00
ATOM    572  CB  PRO    67     -47.798  47.798   0.584  1.00  0.00
ATOM    573  CG  PRO    67     -46.460  47.242   0.099  1.00  0.00
ATOM    574  CD  PRO    67     -46.220  46.051   1.029  1.00  0.00
ATOM    575  C   PRO    67     -49.467  46.040  -0.215  1.00  0.00
ATOM    576  O   PRO    67     -49.220  44.969  -0.773  1.00  0.00
ATOM    577  N   GLY    68     -50.525  46.798  -0.501  1.00  0.00
ATOM    578  H   GLY    68     -50.761  47.585   0.081  1.00  0.00
ATOM    579  CA  GLY    68     -51.463  46.548  -1.617  1.00  0.00
ATOM    580  C   GLY    68     -50.778  46.595  -2.994  1.00  0.00
ATOM    581  O   GLY    68     -50.592  47.658  -3.577  1.00  0.00
ATOM    582  N   VAL    69     -50.321  45.425  -3.432  1.00  0.00
ATOM    583  H   VAL    69     -50.268  44.646  -2.807  1.00  0.00
ATOM    584  CA  VAL    69     -49.653  45.224  -4.738  1.00  0.00
ATOM    585  CB  VAL    69     -49.076  43.789  -4.801  1.00  0.00
ATOM    586  CG1 VAL    69     -50.134  42.679  -4.755  1.00  0.00
ATOM    587  CG2 VAL    69     -48.131  43.593  -5.992  1.00  0.00
ATOM    588  C   VAL    69     -50.544  45.602  -5.950  1.00  0.00
ATOM    589  O   VAL    69     -51.669  45.109  -6.052  1.00  0.00
ATOM    590  N   PRO    70     -50.044  46.462  -6.853  1.00  0.00
ATOM    591  CA  PRO    70     -50.734  46.813  -8.113  1.00  0.00
ATOM    592  CB  PRO    70     -49.936  47.983  -8.697  1.00  0.00
ATOM    593  CG  PRO    70     -48.539  47.808  -8.105  1.00  0.00
ATOM    594  CD  PRO    70     -48.814  47.267  -6.701  1.00  0.00
ATOM    595  C   PRO    70     -50.884  45.655  -9.113  1.00  0.00
ATOM    596  O   PRO    70     -51.895  45.568  -9.805  1.00  0.00
ATOM    597  N   GLN    71     -49.875  44.786  -9.187  1.00  0.00
ATOM    598  H   GLN    71     -49.009  44.944  -8.720  1.00  0.00
ATOM    599  CA  GLN    71     -49.893  43.599 -10.065  1.00  0.00
ATOM    600  CB  GLN    71     -48.454  43.105 -10.271  1.00  0.00
ATOM    601  CG  GLN    71     -48.244  42.379 -11.607  1.00  0.00
ATOM    602  CD  GLN    71     -48.849  40.973 -11.693  1.00  0.00
ATOM    603  OE1 GLN    71     -48.188  39.966 -11.496  1.00  0.00
ATOM    604  NE2 GLN    71     -50.104  40.866 -12.075  1.00  0.00
ATOM    605 HE21 GLN    71     -50.683  41.671 -12.269  1.00  0.00
ATOM    606 HE22 GLN    71     -50.498  39.950 -12.068  1.00  0.00
ATOM    607  C   GLN    71     -50.809  42.495  -9.507  1.00  0.00
ATOM    608  O   GLN    71     -50.425  41.707  -8.641  1.00  0.00
ATOM    609  N   GLY    72     -52.066  42.576  -9.934  1.00  0.00
ATOM    610  H   GLY    72     -52.382  43.388 -10.430  1.00  0.00
ATOM    611  CA  GLY    72     -53.109  41.566  -9.661  1.00  0.00
ATOM    612  C   GLY    72     -52.968  40.352 -10.591  1.00  0.00
ATOM    613  O   GLY    72     -53.614  40.265 -11.634  1.00  0.00
ATOM    614  N   THR    73     -52.136  39.403 -10.174  1.00  0.00
ATOM    615  H   THR    73     -51.779  39.405  -9.233  1.00  0.00
ATOM    616  CA  THR    73     -51.897  38.165 -10.948  1.00  0.00
ATOM    617  CB  THR    73     -50.430  37.689 -10.915  1.00  0.00
ATOM    618  OG1 THR    73     -50.294  36.543 -11.759  1.00  0.00
ATOM    619  HG1 THR    73     -49.333  36.257 -11.758  1.00  0.00
ATOM    620  CG2 THR    73     -49.849  37.430  -9.519  1.00  0.00
ATOM    621  C   THR    73     -52.909  37.059 -10.602  1.00  0.00
ATOM    622  O   THR    73     -52.880  36.461  -9.525  1.00  0.00
ATOM    623  N   SER    74     -53.985  37.108 -11.381  1.00  0.00
ATOM    624  H   SER    74     -54.200  37.946 -11.889  1.00  0.00
ATOM    625  CA  SER    74     -55.072  36.108 -11.353  1.00  0.00
ATOM    626  CB  SER    74     -56.410  36.778 -11.009  1.00  0.00
ATOM    627  OG  SER    74     -56.724  37.789 -11.973  1.00  0.00
ATOM    628  HG  SER    74     -56.670  37.384 -12.895  1.00  0.00
ATOM    629  C   SER    74     -55.178  35.343 -12.690  1.00  0.00
ATOM    630  O   SER    74     -55.620  35.926 -13.686  1.00  0.00
ATOM    631  N   PRO    75     -54.674  34.098 -12.745  1.00  0.00
ATOM    632  CA  PRO    75     -54.753  33.235 -13.944  1.00  0.00
ATOM    633  CB  PRO    75     -54.058  31.933 -13.539  1.00  0.00
ATOM    634  CG  PRO    75     -53.036  32.398 -12.505  1.00  0.00
ATOM    635  CD  PRO    75     -53.790  33.483 -11.734  1.00  0.00
ATOM    636  C   PRO    75     -56.203  32.977 -14.381  1.00  0.00
ATOM    637  O   PRO    75     -56.977  32.326 -13.682  1.00  0.00
ATOM    638  N   ALA    76     -56.589  33.680 -15.443  1.00  0.00
ATOM    639  H   ALA    76     -55.998  34.381 -15.840  1.00  0.00
ATOM    640  CA  ALA    76     -57.926  33.571 -16.062  1.00  0.00
ATOM    641  CB  ALA    76     -58.082  34.676 -17.111  1.00  0.00
ATOM    642  C   ALA    76     -58.182  32.191 -16.705  1.00  0.00
ATOM    643  O   ALA    76     -57.290  31.656 -17.370  1.00  0.00
ATOM    644  N   PRO    77     -59.368  31.602 -16.477  1.00  0.00
ATOM    645  CA  PRO    77     -59.787  30.350 -17.140  1.00  0.00
ATOM    646  CB  PRO    77     -61.173  30.051 -16.567  1.00  0.00
ATOM    647  CG  PRO    77     -61.096  30.644 -15.163  1.00  0.00
ATOM    648  CD  PRO    77     -60.289  31.927 -15.370  1.00  0.00
ATOM    649  C   PRO    77     -59.867  30.524 -18.663  1.00  0.00
ATOM    650  O   PRO    77     -60.304  31.558 -19.164  1.00  0.00
ATOM    651  N   VAL    78     -59.482  29.461 -19.366  1.00  0.00
ATOM    652  H   VAL    78     -59.148  28.639 -18.910  1.00  0.00
ATOM    653  CA  VAL    78     -59.466  29.397 -20.846  1.00  0.00
ATOM    654  CB  VAL    78     -58.735  28.121 -21.326  1.00  0.00
ATOM    655  CG1 VAL    78     -58.678  28.014 -22.856  1.00  0.00
ATOM    656  CG2 VAL    78     -57.299  28.057 -20.790  1.00  0.00
ATOM    657  C   VAL    78     -60.905  29.482 -21.410  1.00  0.00
ATOM    658  O   VAL    78     -61.719  28.603 -21.113  1.00  0.00
ATOM    659  N   PRO    79     -61.215  30.523 -22.200  1.00  0.00
ATOM    660  CA  PRO    79     -62.533  30.681 -22.846  1.00  0.00
ATOM    661  CB  PRO    79     -62.563  32.138 -23.316  1.00  0.00
ATOM    662  CG  PRO    79     -61.093  32.463 -23.581  1.00  0.00
ATOM    663  CD  PRO    79     -60.350  31.685 -22.492  1.00  0.00
ATOM    664  C   PRO    79     -62.756  29.665 -23.980  1.00  0.00
ATOM    665  O   PRO    79     -62.238  29.803 -25.087  1.00  0.00
ATOM    666  N   TYR    80     -63.359  28.544 -23.595  1.00  0.00
ATOM    667  H   TYR    80     -63.495  28.342 -22.625  1.00  0.00
ATOM    668  CA  TYR    80     -63.740  27.457 -24.520  1.00  0.00
ATOM    669  CB  TYR    80     -64.155  26.232 -23.693  1.00  0.00
ATOM    670  CG  TYR    80     -64.626  25.050 -24.553  1.00  0.00
ATOM    671  CD1 TYR    80     -63.699  24.132 -25.070  1.00  0.00
ATOM    672  HD1 TYR    80     -62.637  24.236 -24.849  1.00  0.00
ATOM    673  CD2 TYR    80     -65.992  24.899 -24.837  1.00  0.00
ATOM    674  HD2 TYR    80     -66.713  25.628 -24.465  1.00  0.00
ATOM    675  CE1 TYR    80     -64.142  23.067 -25.868  1.00  0.00
ATOM    676  HE1 TYR    80     -63.426  22.359 -26.284  1.00  0.00
ATOM    677  CE2 TYR    80     -66.431  23.830 -25.631  1.00  0.00
ATOM    678  HE2 TYR    80     -67.492  23.719 -25.847  1.00  0.00
ATOM    679  CZ  TYR    80     -65.505  22.913 -26.143  1.00  0.00
ATOM    680  OH  TYR    80     -65.929  21.836 -26.851  1.00  0.00
ATOM    681  HH  TYR    80     -66.924  21.865 -26.930  1.00  0.00
ATOM    682  C   TYR    80     -64.852  27.871 -25.502  1.00  0.00
ATOM    683  O   TYR    80     -65.898  28.382 -25.102  1.00  0.00
ATOM    684  N   GLY    81     -64.629  27.490 -26.757  1.00  0.00
ATOM    685  H   GLY    81     -63.794  27.001 -27.006  1.00  0.00
ATOM    686  CA  GLY    81     -65.575  27.689 -27.873  1.00  0.00
ATOM    687  C   GLY    81     -65.801  26.378 -28.640  1.00  0.00
ATOM    688  O   GLY    81     -64.874  25.590 -28.822  1.00  0.00
ATOM    689  N   TYR    82     -67.042  26.188 -29.080  1.00  0.00
ATOM    690  H   TYR    82     -67.759  26.869 -28.937  1.00  0.00
ATOM    691  CA  TYR    82     -67.457  25.005 -29.861  1.00  0.00
ATOM    692  CB  TYR    82     -68.145  24.003 -28.924  1.00  0.00
ATOM    693  CG  TYR    82     -68.425  22.665 -29.619  1.00  0.00
ATOM    694  CD1 TYR    82     -67.394  21.725 -29.770  1.00  0.00
ATOM    695  HD1 TYR    82     -66.401  21.920 -29.361  1.00  0.00
ATOM    696  CD2 TYR    82     -69.684  22.421 -30.187  1.00  0.00
ATOM    697  HD2 TYR    82     -70.491  23.146 -30.074  1.00  0.00
ATOM    698  CE1 TYR    82     -67.621  20.551 -30.500  1.00  0.00
ATOM    699  HE1 TYR    82     -66.828  19.812 -30.611  1.00  0.00
ATOM    700  CE2 TYR    82     -69.904  21.249 -30.924  1.00  0.00
ATOM    701  HE2 TYR    82     -70.866  21.088 -31.408  1.00  0.00
ATOM    702  CZ  TYR    82     -68.870  20.319 -31.085  1.00  0.00
ATOM    703  OH  TYR    82     -69.068  19.199 -31.824  1.00  0.00
ATOM    704  HH  TYR    82     -69.927  19.292 -32.324  1.00  0.00
ATOM    705  C   TYR    82     -68.380  25.402 -31.027  1.00  0.00
ATOM    706  O   TYR    82     -69.180  26.329 -30.903  1.00  0.00
ATOM    707  N   PHE    83     -68.299  24.627 -32.107  1.00  0.00
ATOM    708  H   PHE    83     -67.754  23.788 -32.109  1.00  0.00
ATOM    709  CA  PHE    83     -69.087  24.858 -33.334  1.00  0.00
ATOM    710  CB  PHE    83     -68.133  25.206 -34.488  1.00  0.00
ATOM    711  CG  PHE    83     -68.864  25.415 -35.822  1.00  0.00
ATOM    712  CD1 PHE    83     -69.520  26.627 -36.083  1.00  0.00
ATOM    713  HD1 PHE    83     -69.367  27.487 -35.430  1.00  0.00
ATOM    714  CD2 PHE    83     -69.024  24.333 -36.702  1.00  0.00
ATOM    715  HD2 PHE    83     -68.508  23.391 -36.514  1.00  0.00
ATOM    716  CE1 PHE    83     -70.357  26.745 -37.200  1.00  0.00
ATOM    717  HE1 PHE    83     -70.888  27.678 -37.388  1.00  0.00
ATOM    718  CE2 PHE    83     -69.859  24.453 -37.820  1.00  0.00
ATOM    719  HE2 PHE    83     -69.994  23.607 -38.494  1.00  0.00
ATOM    720  CZ  PHE    83     -70.530  25.657 -38.065  1.00  0.00
ATOM    721  HZ  PHE    83     -71.215  25.737 -38.909  1.00  0.00
ATOM    722  C   PHE    83     -69.978  23.656 -33.695  1.00  0.00
ATOM    723  O   PHE    83     -69.557  22.503 -33.609  1.00  0.00
ATOM    724  N   GLY    84     -71.166  23.993 -34.193  1.00  0.00
ATOM    725  H   GLY    84     -71.408  24.952 -34.340  1.00  0.00
ATOM    726  CA  GLY    84     -72.164  23.032 -34.702  1.00  0.00
ATOM    727  C   GLY    84     -72.748  23.521 -36.036  1.00  0.00
ATOM    728  O   GLY    84     -73.040  24.706 -36.188  1.00  0.00
ATOM    729  N   GLY    85     -72.915  22.575 -36.958  1.00  0.00
ATOM    730  H   GLY    85     -72.593  21.640 -36.812  1.00  0.00
ATOM    731  CA  GLY    85     -73.484  22.821 -38.300  1.00  0.00
ATOM    732  C   GLY    85     -73.572  21.532 -39.130  1.00  0.00
ATOM    733  O   GLY    85     -72.842  20.575 -38.875  1.00  0.00
ATOM    734  N   GLY    86     -74.532  21.530 -40.053  1.00  0.00
ATOM    735  H   GLY    86     -75.188  22.282 -40.125  1.00  0.00
ATOM    736  CA  GLY    86     -74.787  20.413 -40.987  1.00  0.00
ATOM    737  C   GLY    86     -75.900  20.754 -41.988  1.00  0.00
ATOM    738  O   GLY    86     -76.779  21.564 -41.695  1.00  0.00
ATOM    739  N   TYR    87     -75.794  20.148 -43.170  1.00  0.00
ATOM    740  H   TYR    87     -75.039  19.522 -43.365  1.00  0.00
ATOM    741  CA  TYR    87     -76.728  20.334 -44.303  1.00  0.00
ATOM    742  CB  TYR    87     -76.471  21.704 -44.963  1.00  0.00
ATOM    743  CG  TYR    87     -77.260  21.919 -46.262  1.00  0.00
ATOM    744  CD1 TYR    87     -78.624  22.245 -46.220  1.00  0.00
ATOM    745  HD1 TYR    87     -79.082  22.583 -45.289  1.00  0.00
ATOM    746  CD2 TYR    87     -76.664  21.571 -47.484  1.00  0.00
ATOM    747  HD2 TYR    87     -75.597  21.352 -47.533  1.00  0.00
ATOM    748  CE1 TYR    87     -79.396  22.177 -47.390  1.00  0.00
ATOM    749  HE1 TYR    87     -80.457  22.421 -47.363  1.00  0.00
ATOM    750  CE2 TYR    87     -77.437  21.506 -48.651  1.00  0.00
ATOM    751  HE2 TYR    87     -76.964  21.263 -49.600  1.00  0.00
ATOM    752  CZ  TYR    87     -78.806  21.795 -48.600  1.00  0.00
ATOM    753  OH  TYR    87     -79.568  21.669 -49.714  1.00  0.00
ATOM    754  HH  TYR    87     -79.037  21.165 -50.419  1.00  0.00
ATOM    755  C   TYR    87     -76.581  19.201 -45.335  1.00  0.00
ATOM    756  O   TYR    87     -75.494  18.655 -45.521  1.00  0.00
ATOM    757  N   TYR    88     -77.707  18.876 -45.969  1.00  0.00
ATOM    758  H   TYR    88     -78.577  19.308 -45.735  1.00  0.00
ATOM    759  CA  TYR    88     -77.780  17.920 -47.091  1.00  0.00
ATOM    760  CB  TYR    88     -78.006  16.498 -46.552  1.00  0.00
ATOM    761  CG  TYR    88     -78.041  15.452 -47.674  1.00  0.00
ATOM    762  CD1 TYR    88     -76.840  14.955 -48.203  1.00  0.00
ATOM    763  HD1 TYR    88     -75.891  15.167 -47.711  1.00  0.00
ATOM    764  CD2 TYR    88     -79.262  15.120 -48.281  1.00  0.00
ATOM    765  HD2 TYR    88     -80.202  15.478 -47.858  1.00  0.00
ATOM    766  CE1 TYR    88     -76.862  14.157 -49.356  1.00  0.00
ATOM    767  HE1 TYR    88     -75.934  13.763 -49.769  1.00  0.00
ATOM    768  CE2 TYR    88     -79.280  14.323 -49.434  1.00  0.00
ATOM    769  HE2 TYR    88     -80.227  14.095 -49.919  1.00  0.00
ATOM    770  CZ  TYR    88     -78.078  13.850 -49.976  1.00  0.00
ATOM    771  OH  TYR    88     -78.081  13.136 -51.129  1.00  0.00
ATOM    772  HH  TYR    88     -79.015  13.075 -51.473  1.00  0.00
ATOM    773  C   TYR    88     -78.901  18.312 -48.069  1.00  0.00
ATOM    774  O   TYR    88     -80.037  18.561 -47.663  1.00  0.00
ATOM    775  N   SER    89     -78.572  18.243 -49.357  1.00  0.00
ATOM    776  H   SER    89     -77.644  18.012 -49.644  1.00  0.00
ATOM    777  CA  SER    89     -79.528  18.512 -50.454  1.00  0.00
ATOM    778  CB  SER    89     -78.814  18.945 -51.740  1.00  0.00
ATOM    779  OG  SER    89     -78.230  20.241 -51.567  1.00  0.00
ATOM    780  HG  SER    89     -77.840  20.535 -52.446  1.00  0.00
ATOM    781  C   SER    89     -80.450  17.316 -50.734  1.00  0.00
ATOM    782  O   SER    89     -80.137  16.417 -51.516  1.00  0.00
ATOM    783  N   CYS    90     -81.546  17.284 -49.981  1.00  0.00
ATOM    784  H   CYS    90     -81.658  17.925 -49.218  1.00  0.00
ATOM    785  CA  CYS    90     -82.598  16.253 -50.106  1.00  0.00
ATOM    786  CB  CYS    90     -83.449  16.272 -48.831  1.00  0.00
ATOM    787  SG  CYS    90     -84.668  14.909 -48.735  1.00  0.00
ATOM    788  HG  CYS    90     -85.195  15.274 -47.570  1.00  0.00
ATOM    789  C   CYS    90     -83.438  16.438 -51.388  1.00  0.00
ATOM    790  O   CYS    90     -84.564  16.938 -51.388  1.00  0.00
ATOM    791  N   ARG    91     -82.816  16.046 -52.497  1.00  0.00
ATOM    792  H   ARG    91     -81.854  15.769 -52.466  1.00  0.00
ATOM    793  CA  ARG    91     -83.389  16.159 -53.854  1.00  0.00
ATOM    794  CB  ARG    91     -82.276  16.094 -54.912  1.00  0.00
ATOM    795  CG  ARG    91     -81.217  17.200 -54.786  1.00  0.00
ATOM    796  CD  ARG    91     -81.766  18.626 -54.951  1.00  0.00
ATOM    797  NE  ARG    91     -82.328  18.868 -56.295  1.00  0.00
ATOM    798  HE  ARG    91     -83.321  18.946 -56.326  1.00  0.00
ATOM    799  CZ  ARG    91     -81.665  19.005 -57.448  1.00  0.00
ATOM    800  NH1 ARG    91     -80.344  18.937 -57.531  1.00  0.00
ATOM    801 HH11 ARG    91     -79.812  18.774 -56.703  1.00  0.00
ATOM    802 HH12 ARG    91     -79.891  19.045 -58.413  1.00  0.00
ATOM    803  NH2 ARG    91     -82.337  19.241 -58.564  1.00  0.00
ATOM    804 HH21 ARG    91     -83.331  19.320 -58.550  1.00  0.00
ATOM    805 HH22 ARG    91     -81.837  19.345 -59.421  1.00  0.00
ATOM    806  C   ARG    91     -84.480  15.109 -54.130  1.00  0.00
ATOM    807  O   ARG    91     -84.211  13.979 -54.536  1.00  0.00
ATOM    808  N   VAL    92     -85.701  15.487 -53.767  1.00  0.00
ATOM    809  H   VAL    92     -85.833  16.277 -53.167  1.00  0.00
ATOM    810  CA  VAL    92     -86.905  14.660 -54.002  1.00  0.00
ATOM    811  CB  VAL    92     -87.654  14.367 -52.681  1.00  0.00
ATOM    812  CG1 VAL    92     -88.878  13.468 -52.900  1.00  0.00
ATOM    813  CG2 VAL    92     -86.746  13.691 -51.646  1.00  0.00
ATOM    814  C   VAL    92     -87.805  15.361 -55.036  1.00  0.00
ATOM    815  O   VAL    92     -88.554  16.285 -54.717  1.00  0.00
ATOM    816  N   SER    93     -87.633  14.948 -56.287  1.00  0.00
ATOM    817  H   SER    93     -86.922  14.290 -56.540  1.00  0.00
ATOM    818  CA  SER    93     -88.415  15.456 -57.434  1.00  0.00
ATOM    819  CB  SER    93     -87.485  16.021 -58.516  1.00  0.00
ATOM    820  OG  SER    93     -86.466  15.074 -58.856  1.00  0.00
ATOM    821  HG  SER    93     -86.008  15.355 -59.700  1.00  0.00
ATOM    822  C   SER    93     -89.323  14.375 -58.035  1.00  0.00
ATOM    823  O   SER    93     -88.928  13.220 -58.194  1.00  0.00
ATOM    824  N   ARG    94     -90.579  14.760 -58.243  1.00  0.00
ATOM    825  H   ARG    94     -90.932  15.625 -57.874  1.00  0.00
ATOM    826  CA  ARG    94     -91.613  13.860 -58.795  1.00  0.00
ATOM    827  CB  ARG    94     -92.799  13.719 -57.826  1.00  0.00
ATOM    828  CG  ARG    94     -92.423  13.361 -56.381  1.00  0.00
ATOM    829  CD  ARG    94     -92.609  14.543 -55.416  1.00  0.00
ATOM    830  NE  ARG    94     -91.597  15.607 -55.585  1.00  0.00
ATOM    831  HE  ARG    94     -90.771  15.505 -55.031  1.00  0.00
ATOM    832  CZ  ARG    94     -91.702  16.716 -56.324  1.00  0.00
ATOM    833  NH1 ARG    94     -92.769  16.996 -57.058  1.00  0.00
ATOM    834 HH11 ARG    94     -93.541  16.362 -57.063  1.00  0.00
ATOM    835 HH12 ARG    94     -92.803  17.834 -57.599  1.00  0.00
ATOM    836  NH2 ARG    94     -90.697  17.573 -56.350  1.00  0.00
ATOM    837 HH21 ARG    94     -89.870  17.384 -55.814  1.00  0.00
ATOM    838 HH22 ARG    94     -90.784  18.429 -56.856  1.00  0.00
ATOM    839  C   ARG    94     -92.146  14.385 -60.137  1.00  0.00
ATOM    840  O   ARG    94     -92.361  15.584 -60.308  1.00  0.00
ATOM    841  N   SER    95     -92.379  13.445 -61.053  1.00  0.00
ATOM    842  H   SER    95     -92.159  12.485 -60.876  1.00  0.00
ATOM    843  CA  SER    95     -92.936  13.699 -62.403  1.00  0.00
ATOM    844  CB  SER    95     -91.916  14.410 -63.305  1.00  0.00
ATOM    845  OG  SER    95     -92.533  14.786 -64.542  1.00  0.00
ATOM    846  HG  SER    95     -91.903  15.366 -65.063  1.00  0.00
ATOM    847  C   SER    95     -93.353  12.379 -63.073  1.00  0.00
ATOM    848  O   SER    95     -92.841  11.314 -62.730  1.00  0.00
ATOM    849  N   SER    96     -94.327  12.485 -63.974  1.00  0.00
ATOM    850  H   SER    96     -94.579  13.384 -64.335  1.00  0.00
ATOM    851  CA  SER    96     -94.885  11.335 -64.719  1.00  0.00
ATOM    852  CB  SER    96     -96.262  10.949 -64.165  1.00  0.00
ATOM    853  OG  SER    96     -96.736   9.763 -64.814  1.00  0.00
ATOM    854  HG  SER    96     -97.616   9.494 -64.417  1.00  0.00
ATOM    855  C   SER    96     -95.008  11.657 -66.216  1.00  0.00
ATOM    856  O   SER    96     -95.366  12.771 -66.596  1.00  0.00
ATOM    857  N   LEU    97     -94.824  10.621 -67.029  1.00  0.00
ATOM    858  H   LEU    97     -94.759   9.692 -66.666  1.00  0.00
ATOM    859  CA  LEU    97     -94.879  10.727 -68.499  1.00  0.00
ATOM    860  CB  LEU    97     -93.522  10.292 -69.084  1.00  0.00
ATOM    861  CG  LEU    97     -93.157  10.794 -70.496  1.00  0.00
ATOM    862  CD1 LEU    97     -94.054  10.228 -71.602  1.00  0.00
ATOM    863  CD2 LEU    97     -93.105  12.324 -70.551  1.00  0.00
ATOM    864  C   LEU    97     -96.047   9.872 -69.016  1.00  0.00
ATOM    865  O   LEU    97     -95.961   8.649 -69.105  1.00  0.00
ATOM    866  N   LYS    98     -97.168  10.556 -69.223  1.00  0.00
ATOM    867  H   LYS    98     -97.233  11.526 -68.993  1.00  0.00
ATOM    868  CA  LYS    98     -98.420   9.934 -69.701  1.00  0.00
ATOM    869  CB  LYS    98     -99.551  10.161 -68.689  1.00  0.00
ATOM    870  CG  LYS    98     -99.300   9.428 -67.364  1.00  0.00
ATOM    871  CD  LYS    98    -100.398   9.677 -66.323  1.00  0.00
ATOM    872  CE  LYS    98    -101.721   8.990 -66.678  1.00  0.00
ATOM    873  NZ  LYS    98    -102.749   9.268 -65.665  1.00  0.00
ATOM    874  HZ1 LYS    98    -103.601   8.813 -65.924  1.00  0.00
ATOM    875  HZ2 LYS    98    -102.446   8.926 -64.776  1.00  0.00
ATOM    876  HZ3 LYS    98    -102.904  10.255 -65.610  1.00  0.00
ATOM    877  C   LYS    98     -98.818  10.451 -71.099  1.00  0.00
ATOM    878  O   LYS    98     -99.272  11.592 -71.218  1.00  0.00
ATOM    879  N   PRO    99     -98.486   9.698 -72.161  1.00  0.00
ATOM    880  CA  PRO    99     -98.849  10.061 -73.545  1.00  0.00
ATOM    881  CB  PRO    99     -97.958   9.176 -74.420  1.00  0.00
ATOM    882  CG  PRO    99     -97.756   7.920 -73.572  1.00  0.00
ATOM    883  CD  PRO    99     -97.678   8.461 -72.142  1.00  0.00
ATOM    884  C   PRO    99    -100.343   9.848 -73.835  1.00  0.00
ATOM    885  O   PRO    99    -100.962   8.912 -73.331  1.00  0.00
ATOM    886  N   CYS   100    -100.891  10.751 -74.643  1.00  0.00
ATOM    887  H   CYS   100    -100.366  11.516 -75.013  1.00  0.00
ATOM    888  CA  CYS   100    -102.296  10.693 -75.093  1.00  0.00
ATOM    889  CB  CYS   100    -103.082  11.840 -74.447  1.00  0.00
ATOM    890  SG  CYS   100    -104.877  11.805 -74.808  1.00  0.00
ATOM    891  HG  CYS   100    -105.183  12.896 -74.110  1.00  0.00
ATOM    892  C   CYS   100    -102.386  10.782 -76.625  1.00  0.00
ATOM    893  O   CYS   100    -101.634  11.521 -77.259  1.00  0.00
ATOM    894  N   ALA   101    -103.320  10.013 -77.177  1.00  0.00
ATOM    895  H   ALA   101    -103.933   9.455 -76.618  1.00  0.00
ATOM    896  CA  ALA   101    -103.606   9.980 -78.625  1.00  0.00
ATOM    897  CB  ALA   101    -103.148   8.638 -79.206  1.00  0.00
ATOM    898  C   ALA   101    -105.104  10.186 -78.896  1.00  0.00
ATOM    899  O   ALA   101    -105.950   9.665 -78.171  1.00  0.00
ATOM    900  N   GLN   102    -105.388  10.933 -79.960  1.00  0.00
ATOM    901  H   GLN   102    -104.670  11.302 -80.549  1.00  0.00
ATOM    902  CA  GLN   102    -106.765  11.238 -80.397  1.00  0.00
ATOM    903  CB  GLN   102    -107.026  12.743 -80.212  1.00  0.00
ATOM    904  CG  GLN   102    -108.456  13.193 -80.552  1.00  0.00
ATOM    905  CD  GLN   102    -109.527  12.466 -79.729  1.00  0.00
ATOM    906  OE1 GLN   102    -109.506  12.407 -78.509  1.00  0.00
ATOM    907  NE2 GLN   102    -110.508  11.900 -80.397  1.00  0.00
ATOM    908 HE21 GLN   102    -110.574  11.935 -81.400  1.00  0.00
ATOM    909 HE22 GLN   102    -111.230  11.493 -79.845  1.00  0.00
ATOM    910  C   GLN   102    -106.994  10.801 -81.853  1.00  0.00
ATOM    911  O   GLN   102    -106.121  10.951 -82.707  1.00  0.00
ATOM    912  N   ALA   103    -108.209  10.317 -82.101  1.00  0.00
ATOM    913  H   ALA   103    -108.884  10.226 -81.368  1.00  0.00
ATOM    914  CA  ALA   103    -108.665   9.898 -83.441  1.00  0.00
ATOM    915  CB  ALA   103    -109.157   8.449 -83.375  1.00  0.00
ATOM    916  C   ALA   103    -109.787  10.808 -83.968  1.00  0.00
ATOM    917  O   ALA   103    -110.605  11.315 -83.199  1.00  0.00
ATOM    918  N   ALA   104    -109.734  11.066 -85.272  1.00  0.00
ATOM    919  H   ALA   104    -109.010  10.691 -85.852  1.00  0.00
ATOM    920  CA  ALA   104    -110.740  11.872 -85.992  1.00  0.00
ATOM    921  CB  ALA   104    -110.136  13.229 -86.368  1.00  0.00
ATOM    922  C   ALA   104    -111.231  11.152 -87.258  1.00  0.00
ATOM    923  O   ALA   104    -110.462  10.463 -87.928  1.00  0.00
ATOM    924  N   THR   105    -112.526  11.293 -87.527  1.00  0.00
ATOM    925  H   THR   105    -113.154  11.766 -86.909  1.00  0.00
ATOM    926  CA  THR   105    -113.184  10.709 -88.717  1.00  0.00
ATOM    927  CB  THR   105    -114.244   9.667 -88.326  1.00  0.00
ATOM    928  OG1 THR   105    -115.130  10.203 -87.337  1.00  0.00
ATOM    929  HG1 THR   105    -115.838   9.529 -87.119  1.00  0.00
ATOM    930  CG2 THR   105    -113.605   8.355 -87.862  1.00  0.00
ATOM    931  C   THR   105    -113.838  11.783 -89.597  1.00  0.00
ATOM    932  O   THR   105    -114.373  12.778 -89.110  1.00  0.00
ATOM    933  N   LEU   106    -113.761  11.553 -90.905  1.00  0.00
ATOM    934  H   LEU   106    -113.258  10.773 -91.272  1.00  0.00
ATOM    935  CA  LEU   106    -114.340  12.458 -91.918  1.00  0.00
ATOM    936  CB  LEU   106    -113.236  13.025 -92.824  1.00  0.00
ATOM    937  CG  LEU   106    -112.214  13.901 -92.084  1.00  0.00
ATOM    938  CD1 LEU   106    -111.036  14.204 -93.010  1.00  0.00
ATOM    939  CD2 LEU   106    -112.838  15.215 -91.601  1.00  0.00
ATOM    940  C   LEU   106    -115.425  11.754 -92.745  1.00  0.00
ATOM    941  O   LEU   106    -115.140  10.943 -93.625  1.00  0.00
ATOM    942  N   ALA   107    -116.667  11.990 -92.331  1.00  0.00
ATOM    943  H   ALA   107    -116.852  12.582 -91.547  1.00  0.00
ATOM    944  CA  ALA   107    -117.858  11.390 -92.963  1.00  0.00
ATOM    945  CB  ALA   107    -118.625  10.558 -91.929  1.00  0.00
ATOM    946  C   ALA   107    -118.764  12.450 -93.609  1.00  0.00
ATOM    947  O   ALA   107    -119.429  13.231 -92.929  1.00  0.00
ATOM    948  N   ALA   108    -118.597  12.577 -94.923  1.00  0.00
ATOM    949  H   ALA   108    -117.935  12.018 -95.422  1.00  0.00
ATOM    950  CA  ALA   108    -119.387  13.503 -95.761  1.00  0.00
ATOM    951  CB  ALA   108    -118.476  14.615 -96.290  1.00  0.00
ATOM    952  C   ALA   108    -120.055  12.769 -96.933  1.00  0.00
ATOM    953  O   ALA   108    -119.450  11.900 -97.560  1.00  0.00
ATOM    954  N   TYR   109    -121.307  13.137 -97.191  1.00  0.00
ATOM    955  H   TYR   109    -121.776  13.826 -96.640  1.00  0.00
ATOM    956  CA  TYR   109    -122.108  12.557 -98.287  1.00  0.00
ATOM    957  CB  TYR   109    -123.231  11.695 -97.684  1.00  0.00
ATOM    958  CG  TYR   109    -124.114  11.061 -98.765  1.00  0.00
ATOM    959  CD1 TYR   109    -123.592  10.028 -99.561  1.00  0.00
ATOM    960  HD1 TYR   109    -122.785   9.399 -99.185  1.00  0.00
ATOM    961  CD2 TYR   109    -125.232  11.781 -99.213  1.00  0.00
ATOM    962  HD2 TYR   109    -125.709  12.514 -98.562  1.00  0.00
ATOM    963  CE1 TYR   109    -124.117   9.794-100.840  1.00  0.00
ATOM    964  HE1 TYR   109    -123.706   9.005-101.468  1.00  0.00
ATOM    965  CE2 TYR   109    -125.755  11.541-100.489  1.00  0.00
ATOM    966  HE2 TYR   109    -126.638  12.081-100.826  1.00  0.00
ATOM    967  CZ  TYR   109    -125.166  10.584-101.321  1.00  0.00
ATOM    968  OH  TYR   109    -125.387  10.656-102.656  1.00  0.00
ATOM    969  HH  TYR   109    -125.525  11.628-102.884  1.00  0.00
ATOM    970  C   TYR   109    -122.651  13.639 -99.249  1.00  0.00
ATOM    971  O   TYR   109    -123.249  14.611 -98.781  1.00  0.00
ATOM    972  N   PRO   110    -122.450  13.473-100.568  1.00  0.00
ATOM    973  CA  PRO   110    -122.981  14.395-101.595  1.00  0.00
ATOM    974  CB  PRO   110    -122.173  14.078-102.858  1.00  0.00
ATOM    975  CG  PRO   110    -121.813  12.603-102.690  1.00  0.00
ATOM    976  CD  PRO   110    -121.557  12.472-101.188  1.00  0.00
ATOM    977  C   PRO   110    -124.502  14.287-101.798  1.00  0.00
ATOM    978  O   PRO   110    -125.011  13.479-102.579  1.00  0.00
ATOM    979  N   ALA   111    -125.212  15.121-101.045  1.00  0.00
ATOM    980  H   ALA   111    -124.773  15.719-100.373  1.00  0.00
ATOM    981  CA  ALA   111    -126.686  15.204-101.083  1.00  0.00
ATOM    982  CB  ALA   111    -127.241  14.985 -99.673  1.00  0.00
ATOM    983  C   ALA   111    -127.178  16.555-101.627  1.00  0.00
ATOM    984  O   ALA   111    -126.603  17.605-101.344  1.00  0.00
ATOM    985  N   GLU   112    -128.232  16.475-102.434  1.00  0.00
ATOM    986  H   GLU   112    -128.674  15.598-102.625  1.00  0.00
ATOM    987  CA  GLU   112    -128.909  17.646-103.032  1.00  0.00
ATOM    988  CB  GLU   112    -128.444  17.886-104.479  1.00  0.00
ATOM    989  CG  GLU   112    -128.704  16.717-105.440  1.00  0.00
ATOM    990  CD  GLU   112    -128.406  17.114-106.887  1.00  0.00
ATOM    991  OE1 GLU   112    -127.252  16.893-107.312  1.00  0.00
ATOM    992  OE2 GLU   112    -129.346  17.627-107.533  1.00  0.00
ATOM    993  C   GLU   112    -130.439  17.505-102.976  1.00  0.00
ATOM    994  O   GLU   112    -130.962  16.393-103.043  1.00  0.00
ATOM    995  N   THR   113    -131.118  18.642-102.853  1.00  0.00
ATOM    996  H   THR   113    -130.679  19.485-102.544  1.00  0.00
ATOM    997  CA  THR   113    -132.598  18.703-102.881  1.00  0.00
ATOM    998  CB  THR   113    -133.156  19.325-101.589  1.00  0.00
ATOM    999  OG1 THR   113    -132.553  20.606-101.377  1.00  0.00
ATOM   1000  HG1 THR   113    -132.833  21.209-102.136  1.00  0.00
ATOM   1001  CG2 THR   113    -132.981  18.402-100.379  1.00  0.00
ATOM   1002  C   THR   113    -133.127  19.482-104.104  1.00  0.00
ATOM   1003  O   THR   113    -133.155  20.717-104.070  1.00  0.00
ATOM   1004  N   PRO   114    -133.424  18.789-105.216  1.00  0.00
ATOM   1005  CA  PRO   114    -134.065  19.402-106.399  1.00  0.00
ATOM   1006  CB  PRO   114    -134.175  18.267-107.417  1.00  0.00
ATOM   1007  CG  PRO   114    -132.989  17.372-107.066  1.00  0.00
ATOM   1008  CD  PRO   114    -132.961  17.425-105.538  1.00  0.00
ATOM   1009  C   PRO   114    -135.461  19.937-106.047  1.00  0.00
ATOM   1010  O   PRO   114    -136.149  19.382-105.192  1.00  0.00
ATOM   1011  N   THR   115    -135.823  21.041-106.698  1.00  0.00
ATOM   1012  H   THR   115    -135.212  21.492-107.348  1.00  0.00
ATOM   1013  CA  THR   115    -137.125  21.729-106.519  1.00  0.00
ATOM   1014  CB  THR   115    -137.281  22.328-105.102  1.00  0.00
ATOM   1015  OG1 THR   115    -138.598  22.867-104.954  1.00  0.00
ATOM   1016  HG1 THR   115    -138.752  23.096-103.990  1.00  0.00
ATOM   1017  CG2 THR   115    -136.215  23.370-104.734  1.00  0.00
ATOM   1018  C   THR   115    -137.347  22.793-107.609  1.00  0.00
ATOM   1019  O   THR   115    -136.389  23.294-108.198  1.00  0.00
ATOM   1020  N   ALA   116    -138.622  23.068-107.877  1.00  0.00
ATOM   1021  H   ALA   116    -139.343  22.732-107.268  1.00  0.00
ATOM   1022  CA  ALA   116    -139.089  24.005-108.922  1.00  0.00
ATOM   1023  CB  ALA   116    -139.064  23.320-110.294  1.00  0.00
ATOM   1024  C   ALA   116    -140.520  24.488-108.628  1.00  0.00
ATOM   1025  O   ALA   116    -141.315  23.762-108.030  1.00  0.00
ATOM   1026  N   GLY   117    -140.789  25.731-109.024  1.00  0.00
ATOM   1027  H   GLY   117    -140.078  26.320-109.409  1.00  0.00
ATOM   1028  CA  GLY   117    -142.104  26.385-108.863  1.00  0.00
ATOM   1029  C   GLY   117    -142.136  27.778-109.508  1.00  0.00
ATOM   1030  O   GLY   117    -141.097  28.400-109.721  1.00  0.00
ATOM   1031  N   GLU   118    -143.339  28.183-109.908  1.00  0.00
ATOM   1032  H   GLU   118    -144.157  27.632-109.745  1.00  0.00
ATOM   1033  CA  GLU   118    -143.585  29.499-110.537  1.00  0.00
ATOM   1034  CB  GLU   118    -143.992  29.333-112.007  1.00  0.00
ATOM   1035  CG  GLU   118    -142.838  28.827-112.881  1.00  0.00
ATOM   1036  CD  GLU   118    -143.234  28.647-114.351  1.00  0.00
ATOM   1037  OE1 GLU   118    -143.881  29.566-114.902  1.00  0.00
ATOM   1038  OE2 GLU   118    -142.830  27.605-114.911  1.00  0.00
ATOM   1039  C   GLU   118    -144.671  30.290-109.792  1.00  0.00
ATOM   1040  O   GLU   118    -145.722  29.752-109.445  1.00  0.00
ATOM   1041  N   GLU   119    -144.398  31.579-109.601  1.00  0.00
ATOM   1042  H   GLU   119    -143.537  31.981-109.909  1.00  0.00
ATOM   1043  CA  GLU   119    -145.318  32.512-108.920  1.00  0.00
ATOM   1044  CB  GLU   119    -144.511  33.703-108.384  1.00  0.00
ATOM   1045  CG  GLU   119    -145.338  34.617-107.470  1.00  0.00
ATOM   1046  CD  GLU   119    -144.554  35.835-106.967  1.00  0.00
ATOM   1047  OE1 GLU   119    -143.377  35.657-106.578  1.00  0.00
ATOM   1048  OE2 GLU   119    -145.176  36.918-106.920  1.00  0.00
ATOM   1049  C   GLU   119    -146.461  32.953-109.855  1.00  0.00
ATOM   1050  O   GLU   119    -146.335  33.904-110.626  1.00  0.00
ATOM   1051  N   TYR   120    -147.530  32.162-109.833  1.00  0.00
ATOM   1052  H   TYR   120    -147.498  31.270-109.380  1.00  0.00
ATOM   1053  CA  TYR   120    -148.766  32.445-110.589  1.00  0.00
ATOM   1054  CB  TYR   120    -149.698  31.224-110.500  1.00  0.00
ATOM   1055  CG  TYR   120    -151.032  31.463-111.219  1.00  0.00
ATOM   1056  CD1 TYR   120    -151.071  31.462-112.622  1.00  0.00
ATOM   1057  HD1 TYR   120    -150.344  30.882-113.192  1.00  0.00
ATOM   1058  CD2 TYR   120    -152.051  32.107-110.503  1.00  0.00
ATOM   1059  HD2 TYR   120    -152.076  32.051-109.415  1.00  0.00
ATOM   1060  CE1 TYR   120    -152.057  32.195-113.298  1.00  0.00
ATOM   1061  HE1 TYR   120    -152.082  32.212-114.387  1.00  0.00
ATOM   1062  CE2 TYR   120    -153.034  32.838-111.179  1.00  0.00
ATOM   1063  HE2 TYR   120    -153.821  33.338-110.616  1.00  0.00
ATOM   1064  CZ  TYR   120    -153.008  32.923-112.575  1.00  0.00
ATOM   1065  OH  TYR   120    -153.673  33.937-113.179  1.00  0.00
ATOM   1066  HH  TYR   120    -153.742  34.688-112.509  1.00  0.00
ATOM   1067  C   TYR   120    -149.452  33.756-110.129  1.00  0.00
ATOM   1068  O   TYR   120    -149.691  33.927-108.931  1.00  0.00
ATOM   1069  N   PRO   121    -149.772  34.662-111.069  1.00  0.00
ATOM   1070  CA  PRO   121    -150.442  35.945-110.771  1.00  0.00
ATOM   1071  CB  PRO   121    -150.226  36.801-112.023  1.00  0.00
ATOM   1072  CG  PRO   121    -150.136  35.769-113.146  1.00  0.00
ATOM   1073  CD  PRO   121    -149.385  34.607-112.494  1.00  0.00
ATOM   1074  C   PRO   121    -151.921  35.833-110.359  1.00  0.00
ATOM   1075  O   PRO   121    -152.836  35.798-111.184  1.00  0.00
ATOM   1076  N   SER   122    -152.109  35.751-109.046  1.00  0.00
ATOM   1077  H   SER   122    -151.348  35.537-108.433  1.00  0.00
ATOM   1078  CA  SER   122    -153.441  35.791-108.401  1.00  0.00
ATOM   1079  CB  SER   122    -153.594  34.679-107.357  1.00  0.00
ATOM   1080  OG  SER   122    -153.643  33.399-107.987  1.00  0.00
ATOM   1081  HG  SER   122    -153.784  32.692-107.291  1.00  0.00
ATOM   1082  C   SER   122    -153.674  37.125-107.682  1.00  0.00
ATOM   1083  O   SER   122    -152.789  37.641-107.001  1.00  0.00
ATOM   1084  N   ARG   123    -154.911  37.607-107.776  1.00  0.00
ATOM   1085  H   ARG   123    -155.625  37.128-108.286  1.00  0.00
ATOM   1086  CA  ARG   123    -155.339  38.862-107.123  1.00  0.00
ATOM   1087  CB  ARG   123    -155.789  39.901-108.166  1.00  0.00
ATOM   1088  CG  ARG   123    -157.059  39.510-108.931  1.00  0.00
ATOM   1089  CD  ARG   123    -157.660  40.711-109.660  1.00  0.00
ATOM   1090  NE  ARG   123    -159.035  40.360-110.051  1.00  0.00
ATOM   1091  HE  ARG   123    -159.617  40.034-109.301  1.00  0.00
ATOM   1092  CZ  ARG   123    -159.560  40.397-111.278  1.00  0.00
ATOM   1093  NH1 ARG   123    -158.868  40.781-112.342  1.00  0.00
ATOM   1094 HH11 ARG   123    -157.915  41.054-112.230  1.00  0.00
ATOM   1095 HH12 ARG   123    -159.300  40.793-113.241  1.00  0.00
ATOM   1096  NH2 ARG   123    -160.815  40.017-111.456  1.00  0.00
ATOM   1097 HH21 ARG   123    -161.355  39.703-110.677  1.00  0.00
ATOM   1098 HH22 ARG   123    -161.214  40.043-112.370  1.00  0.00
ATOM   1099  C   ARG   123    -156.452  38.624-106.079  1.00  0.00
ATOM   1100  O   ARG   123    -157.281  37.733-106.278  1.00  0.00
ATOM   1101  N   PRO   124    -156.489  39.423-105.000  1.00  0.00
ATOM   1102  CA  PRO   124    -157.609  39.415-104.035  1.00  0.00
ATOM   1103  CB  PRO   124    -157.213  40.438-102.968  1.00  0.00
ATOM   1104  CG  PRO   124    -155.688  40.352-102.967  1.00  0.00
ATOM   1105  CD  PRO   124    -155.344  40.174-104.447  1.00  0.00
ATOM   1106  C   PRO   124    -158.956  39.788-104.678  1.00  0.00
ATOM   1107  O   PRO   124    -159.867  38.964-104.665  1.00  0.00
ATOM   1108  N   THR   125    -158.932  40.839-105.506  1.00  0.00
ATOM   1109  H   THR   125    -158.061  41.248-105.767  1.00  0.00
ATOM   1110  CA  THR   125    -160.109  41.493-106.141  1.00  0.00
ATOM   1111  CB  THR   125    -161.048  40.520-106.886  1.00  0.00
ATOM   1112  OG1 THR   125    -160.294  39.472-107.503  1.00  0.00
ATOM   1113  HG1 THR   125    -160.049  38.815-106.775  1.00  0.00
ATOM   1114  CG2 THR   125    -161.870  41.237-107.963  1.00  0.00
ATOM   1115  C   THR   125    -160.932  42.262-105.091  1.00  0.00
ATOM   1116  O   THR   125    -161.088  41.824-103.953  1.00  0.00
ATOM   1117  N   GLU   126    -161.408  43.440-105.490  1.00  0.00
ATOM   1118  H   GLU   126    -161.330  43.749-106.437  1.00  0.00
ATOM   1119  CA  GLU   126    -162.202  44.327-104.616  1.00  0.00
ATOM   1120  CB  GLU   126    -161.327  45.524-104.205  1.00  0.00
ATOM   1121  CG  GLU   126    -161.955  46.451-103.152  1.00  0.00
ATOM   1122  CD  GLU   126    -162.262  45.729-101.835  1.00  0.00
ATOM   1123  OE1 GLU   126    -161.391  45.778-100.941  1.00  0.00
ATOM   1124  OE2 GLU   126    -163.364  45.138-101.764  1.00  0.00
ATOM   1125  C   GLU   126    -163.499  44.780-105.308  1.00  0.00
ATOM   1126  O   GLU   126    -163.520  45.008-106.516  1.00  0.00
ATOM   1127  N   PHE   127    -164.544  44.922-104.497  1.00  0.00
ATOM   1128  H   PHE   127    -164.474  44.732-103.515  1.00  0.00
ATOM   1129  CA  PHE   127    -165.860  45.433-104.927  1.00  0.00
ATOM   1130  CB  PHE   127    -166.924  44.363-104.647  1.00  0.00
ATOM   1131  CG  PHE   127    -168.304  44.760-105.188  1.00  0.00
ATOM   1132  CD1 PHE   127    -168.605  44.568-106.545  1.00  0.00
ATOM   1133  HD1 PHE   127    -167.906  44.039-107.194  1.00  0.00
ATOM   1134  CD2 PHE   127    -169.228  45.405-104.352  1.00  0.00
ATOM   1135  HD2 PHE   127    -169.012  45.544-103.293  1.00  0.00
ATOM   1136  CE1 PHE   127    -169.815  45.040-107.069  1.00  0.00
ATOM   1137  HE1 PHE   127    -170.046  44.895-108.124  1.00  0.00
ATOM   1138  CE2 PHE   127    -170.438  45.877-104.879  1.00  0.00
ATOM   1139  HE2 PHE   127    -171.139  46.413-104.240  1.00  0.00
ATOM   1140  CZ  PHE   127    -170.729  45.698-106.236  1.00  0.00
ATOM   1141  HZ  PHE   127    -171.656  46.094-106.650  1.00  0.00
ATOM   1142  C   PHE   127    -166.187  46.748-104.196  1.00  0.00
ATOM   1143  O   PHE   127    -165.784  46.954-103.051  1.00  0.00
ATOM   1144  N   ALA   128    -166.950  47.599-104.879  1.00  0.00
ATOM   1145  H   ALA   128    -167.364  47.344-105.752  1.00  0.00
ATOM   1146  CA  ALA   128    -167.353  48.923-104.364  1.00  0.00
ATOM   1147  CB  ALA   128    -166.785  50.022-105.267  1.00  0.00
ATOM   1148  C   ALA   128    -168.881  49.050-104.260  1.00  0.00
ATOM   1149  O   ALA   128    -169.605  48.879-105.240  1.00  0.00
ATOM   1150  N   PHE   129    -169.336  49.257-103.028  1.00  0.00
ATOM   1151  H   PHE   129    -168.716  49.349-102.250  1.00  0.00
ATOM   1152  CA  PHE   129    -170.768  49.419-102.706  1.00  0.00
ATOM   1153  CB  PHE   129    -171.229  48.228-101.851  1.00  0.00
ATOM   1154  CG  PHE   129    -172.707  48.322-101.447  1.00  0.00
ATOM   1155  CD1 PHE   129    -173.713  47.957-102.355  1.00  0.00
ATOM   1156  HD1 PHE   129    -173.453  47.503-103.312  1.00  0.00
ATOM   1157  CD2 PHE   129    -173.056  48.862-100.200  1.00  0.00
ATOM   1158  HD2 PHE   129    -172.280  49.149 -99.489  1.00  0.00
ATOM   1159  CE1 PHE   129    -175.060  48.152-102.023  1.00  0.00
ATOM   1160  HE1 PHE   129    -175.841  47.876-102.731  1.00  0.00
ATOM   1161  CE2 PHE   129    -174.404  49.049 -99.866  1.00  0.00
ATOM   1162  HE2 PHE   129    -174.673  49.442 -98.887  1.00  0.00
ATOM   1163  CZ  PHE   129    -175.405  48.699-100.780  1.00  0.00
ATOM   1164  HZ  PHE   129    -176.454  48.850-100.525  1.00  0.00
ATOM   1165  C   PHE   129    -171.050  50.748-101.987  1.00  0.00
ATOM   1166  O   PHE   129    -170.290  51.176-101.119  1.00  0.00
ATOM   1167  N   TYR   130    -172.204  51.318-102.326  1.00  0.00
ATOM   1168  H   TYR   130    -172.798  50.914-103.020  1.00  0.00
ATOM   1169  CA  TYR   130    -172.742  52.525-101.671  1.00  0.00
ATOM   1170  CB  TYR   130    -172.738  53.702-102.659  1.00  0.00
ATOM   1171  CG  TYR   130    -173.241  54.993-102.002  1.00  0.00
ATOM   1172  CD1 TYR   130    -172.370  55.758-101.211  1.00  0.00
ATOM   1173  HD1 TYR   130    -171.300  55.552-101.212  1.00  0.00
ATOM   1174  CD2 TYR   130    -174.611  55.298-102.025  1.00  0.00
ATOM   1175  HD2 TYR   130    -175.288  54.740-102.674  1.00  0.00
ATOM   1176  CE1 TYR   130    -172.876  56.797-100.417  1.00  0.00
ATOM   1177  HE1 TYR   130    -172.206  57.390 -99.797  1.00  0.00
ATOM   1178  CE2 TYR   130    -175.114  56.334-101.227  1.00  0.00
ATOM   1179  HE2 TYR   130    -176.183  56.541-101.220  1.00  0.00
ATOM   1180  CZ  TYR   130    -174.247  57.077-100.416  1.00  0.00
ATOM   1181  OH  TYR   130    -174.734  58.045 -99.600  1.00  0.00
ATOM   1182  HH  TYR   130    -175.732  58.023 -99.630  1.00  0.00
ATOM   1183  C   TYR   130    -174.163  52.260-101.132  1.00  0.00
ATOM   1184  O   TYR   130    -175.001  51.747-101.879  1.00  0.00
ATOM   1185  N   PRO   131    -174.423  52.594 -99.858  1.00  0.00
ATOM   1186  CA  PRO   131    -175.773  52.507 -99.260  1.00  0.00
ATOM   1187  CB  PRO   131    -175.559  52.739 -97.760  1.00  0.00
ATOM   1188  CG  PRO   131    -174.120  52.285 -97.532  1.00  0.00
ATOM   1189  CD  PRO   131    -173.406  52.752 -98.800  1.00  0.00
ATOM   1190  C   PRO   131    -176.745  53.538 -99.862  1.00  0.00
ATOM   1191  O   PRO   131    -176.881  54.668 -99.389  1.00  0.00
ATOM   1192  N   GLY   132    -177.351  53.140-100.979  1.00  0.00
ATOM   1193  H   GLY   132    -177.039  52.319-101.462  1.00  0.00
ATOM   1194  CA  GLY   132    -178.383  53.923-101.691  1.00  0.00
ATOM   1195  C   GLY   132    -179.722  53.944-100.938  1.00  0.00
ATOM   1196  O   GLY   132    -180.620  53.161-101.236  1.00  0.00
ATOM   1197  N   TYR   133    -179.809  54.844 -99.962  1.00  0.00
ATOM   1198  H   TYR   133    -179.009  55.369 -99.669  1.00  0.00
ATOM   1199  CA  TYR   133    -181.019  55.020 -99.136  1.00  0.00
ATOM   1200  CB  TYR   133    -180.654  54.775 -97.666  1.00  0.00
ATOM   1201  CG  TYR   133    -181.903  54.669 -96.783  1.00  0.00
ATOM   1202  CD1 TYR   133    -182.566  53.439 -96.654  1.00  0.00
ATOM   1203  HD1 TYR   133    -182.144  52.536 -97.096  1.00  0.00
ATOM   1204  CD2 TYR   133    -182.451  55.821 -96.202  1.00  0.00
ATOM   1205  HD2 TYR   133    -181.945  56.783 -96.300  1.00  0.00
ATOM   1206  CE1 TYR   133    -183.783  53.369 -95.962  1.00  0.00
ATOM   1207  HE1 TYR   133    -184.305  52.418 -95.862  1.00  0.00
ATOM   1208  CE2 TYR   133    -183.672  55.750 -95.517  1.00  0.00
ATOM   1209  HE2 TYR   133    -184.122  56.663 -95.130  1.00  0.00
ATOM   1210  CZ  TYR   133    -184.337  54.524 -95.398  1.00  0.00
ATOM   1211  OH  TYR   133    -185.525  54.451 -94.746  1.00  0.00
ATOM   1212  HH  TYR   133    -185.781  55.368 -94.444  1.00  0.00
ATOM   1213  C   TYR   133    -181.649  56.416 -99.338  1.00  0.00
ATOM   1214  O   TYR   133    -180.927  57.415 -99.294  1.00  0.00
ATOM   1215  N   PRO   134    -182.967  56.478 -99.595  1.00  0.00
ATOM   1216  CA  PRO   134    -183.700  57.747 -99.800  1.00  0.00
ATOM   1217  CB  PRO   134    -185.134  57.324-100.129  1.00  0.00
ATOM   1218  CG  PRO   134    -184.953  55.957-100.782  1.00  0.00
ATOM   1219  CD  PRO   134    -183.822  55.332 -99.965  1.00  0.00
ATOM   1220  C   PRO   134    -183.700  58.658 -98.563  1.00  0.00
ATOM   1221  O   PRO   134    -183.821  58.194 -97.431  1.00  0.00
ATOM   1222  N   GLY   135    -183.644  59.959 -98.840  1.00  0.00
ATOM   1223  H   GLY   135    -183.449  60.286 -99.765  1.00  0.00
ATOM   1224  CA  GLY   135    -183.724  61.033 -97.828  1.00  0.00
ATOM   1225  C   GLY   135    -183.770  62.417 -98.492  1.00  0.00
ATOM   1226  O   GLY   135    -183.238  62.597 -99.586  1.00  0.00
ATOM   1227  N   THR   136    -184.511  63.323 -97.854  1.00  0.00
ATOM   1228  H   THR   136    -185.000  63.092 -97.012  1.00  0.00
ATOM   1229  CA  THR   136    -184.711  64.727 -98.295  1.00  0.00
ATOM   1230  CB  THR   136    -185.356  64.822 -99.698  1.00  0.00
ATOM   1231  OG1 THR   136    -185.357  66.186-100.133  1.00  0.00
ATOM   1232  HG1 THR   136    -185.677  66.231-101.083  1.00  0.00
ATOM   1233  CG2 THR   136    -186.765  64.217 -99.789  1.00  0.00
ATOM   1234  C   THR   136    -185.513  65.535 -97.255  1.00  0.00
ATOM   1235  O   THR   136    -186.176  64.961 -96.391  1.00  0.00
ATOM   1236  N   TYR   137    -185.404  66.856 -97.356  1.00  0.00
ATOM   1237  H   TYR   137    -185.004  67.256 -98.183  1.00  0.00
ATOM   1238  CA  TYR   137    -186.091  67.818 -96.471  1.00  0.00
ATOM   1239  CB  TYR   137    -185.041  68.590 -95.652  1.00  0.00
ATOM   1240  CG  TYR   137    -185.592  69.721 -94.765  1.00  0.00
ATOM   1241  CD1 TYR   137    -186.738  69.547 -93.971  1.00  0.00
ATOM   1242  HD1 TYR   137    -187.134  68.547 -93.789  1.00  0.00
ATOM   1243  CD2 TYR   137    -185.019  70.998 -94.874  1.00  0.00
ATOM   1244  HD2 TYR   137    -184.124  71.146 -95.479  1.00  0.00
ATOM   1245  CE1 TYR   137    -187.324  70.647 -93.327  1.00  0.00
ATOM   1246  HE1 TYR   137    -188.250  70.525 -92.768  1.00  0.00
ATOM   1247  CE2 TYR   137    -185.595  72.093 -94.214  1.00  0.00
ATOM   1248  HE2 TYR   137    -185.150  73.081 -94.318  1.00  0.00
ATOM   1249  CZ  TYR   137    -186.753  71.920 -93.446  1.00  0.00
ATOM   1250  OH  TYR   137    -187.399  73.003 -92.939  1.00  0.00
ATOM   1251  HH  TYR   137    -186.727  73.722 -92.747  1.00  0.00
ATOM   1252  C   TYR   137    -186.962  68.785 -97.288  1.00  0.00
ATOM   1253  O   TYR   137    -186.552  69.288 -98.333  1.00  0.00
ATOM   1254  N   GLN   138    -188.129  69.078 -96.722  1.00  0.00
ATOM   1255  H   GLN   138    -188.441  68.598 -95.905  1.00  0.00
ATOM   1256  CA  GLN   138    -189.071  70.083 -97.253  1.00  0.00
ATOM   1257  CB  GLN   138    -190.497  69.514 -97.373  1.00  0.00
ATOM   1258  CG  GLN   138    -191.057  68.873 -96.095  1.00  0.00
ATOM   1259  CD  GLN   138    -192.514  68.445 -96.279  1.00  0.00
ATOM   1260  OE1 GLN   138    -192.831  67.345 -96.706  1.00  0.00
ATOM   1261  NE2 GLN   138    -193.434  69.323 -95.944  1.00  0.00
ATOM   1262 HE21 GLN   138    -193.184  70.218 -95.589  1.00  0.00
ATOM   1263 HE22 GLN   138    -194.380  69.039 -96.066  1.00  0.00
ATOM   1264  C   GLN   138    -189.006  71.385 -96.424  1.00  0.00
ATOM   1265  O   GLN   138    -189.534  71.431 -95.311  1.00  0.00
ATOM   1266  N   PRO   139    -188.287  72.401 -96.929  1.00  0.00
ATOM   1267  CA  PRO   139    -187.988  73.640 -96.186  1.00  0.00
ATOM   1268  CB  PRO   139    -187.057  74.441 -97.100  1.00  0.00
ATOM   1269  CG  PRO   139    -187.454  73.984 -98.503  1.00  0.00
ATOM   1270  CD  PRO   139    -187.784  72.502 -98.315  1.00  0.00
ATOM   1271  C   PRO   139    -189.229  74.430 -95.749  1.00  0.00
ATOM   1272  O   PRO   139    -189.983  74.956 -96.566  1.00  0.00
ATOM   1273  N   MET   140    -189.458  74.399 -94.440  1.00  0.00
ATOM   1274  H   MET   140    -188.921  73.806 -93.830  1.00  0.00
ATOM   1275  CA  MET   140    -190.557  75.143 -93.797  1.00  0.00
ATOM   1276  CB  MET   140    -191.157  74.283 -92.675  1.00  0.00
ATOM   1277  CG  MET   140    -192.502  74.801 -92.145  1.00  0.00
ATOM   1278  SD  MET   140    -192.409  76.327 -91.135  1.00  0.00
ATOM   1279  CE  MET   140    -194.141  76.702 -90.972  1.00  0.00
ATOM   1280  C   MET   140    -190.048  76.492 -93.262  1.00  0.00
ATOM   1281  O   MET   140    -189.091  76.562 -92.492  1.00  0.00
ATOM   1282  N   ALA   141    -190.705  77.544 -93.740  1.00  0.00
ATOM   1283  H   ALA   141    -191.429  77.434 -94.420  1.00  0.00
ATOM   1284  CA  ALA   141    -190.468  78.935 -93.308  1.00  0.00
ATOM   1285  CB  ALA   141    -189.900  79.740 -94.481  1.00  0.00
ATOM   1286  C   ALA   141    -191.769  79.585 -92.807  1.00  0.00
ATOM   1287  O   ALA   141    -192.855  79.276 -93.296  1.00  0.00
ATOM   1288  N   SER   142    -191.625  80.452 -91.807  1.00  0.00
ATOM   1289  H   SER   142    -190.724  80.692 -91.449  1.00  0.00
ATOM   1290  CA  SER   142    -192.753  81.207 -91.217  1.00  0.00
ATOM   1291  CB  SER   142    -193.030  80.731 -89.786  1.00  0.00
ATOM   1292  OG  SER   142    -194.199  81.379 -89.272  1.00  0.00
ATOM   1293  HG  SER   142    -194.442  80.973 -88.389  1.00  0.00
ATOM   1294  C   SER   142    -192.470  82.717 -91.219  1.00  0.00
ATOM   1295  O   SER   142    -191.339  83.146 -90.988  1.00  0.00
ATOM   1296  N   TYR   143    -193.540  83.490 -91.382  1.00  0.00
ATOM   1297  H   TYR   143    -194.460  83.101 -91.340  1.00  0.00
ATOM   1298  CA  TYR   143    -193.473  84.961 -91.484  1.00  0.00
ATOM   1299  CB  TYR   143    -193.995  85.390 -92.863  1.00  0.00
ATOM   1300  CG  TYR   143    -193.895  86.903 -93.093  1.00  0.00
ATOM   1301  CD1 TYR   143    -192.684  87.475 -93.515  1.00  0.00
ATOM   1302  HD1 TYR   143    -191.806  86.849 -93.678  1.00  0.00
ATOM   1303  CD2 TYR   143    -195.023  87.716 -92.908  1.00  0.00
ATOM   1304  HD2 TYR   143    -195.958  87.284 -92.547  1.00  0.00
ATOM   1305  CE1 TYR   143    -192.603  88.857 -93.737  1.00  0.00
ATOM   1306  HE1 TYR   143    -191.668  89.305 -94.069  1.00  0.00
ATOM   1307  CE2 TYR   143    -194.942  89.095 -93.145  1.00  0.00
ATOM   1308  HE2 TYR   143    -195.839  89.708 -93.068  1.00  0.00
ATOM   1309  CZ  TYR   143    -193.727  89.667 -93.543  1.00  0.00
ATOM   1310  OH  TYR   143    -193.602  91.015 -93.643  1.00  0.00
ATOM   1311  HH  TYR   143    -194.448  91.457 -93.330  1.00  0.00
ATOM   1312  C   TYR   143    -194.232  85.636 -90.328  1.00  0.00
ATOM   1313  O   TYR   143    -195.451  85.800 -90.354  1.00  0.00
ATOM   1314  N   LEU   144    -193.463  85.969 -89.296  1.00  0.00
ATOM   1315  H   LEU   144    -192.489  85.746 -89.282  1.00  0.00
ATOM   1316  CA  LEU   144    -193.981  86.619 -88.076  1.00  0.00
ATOM   1317  CB  LEU   144    -193.670  85.709 -86.877  1.00  0.00
ATOM   1318  CG  LEU   144    -194.486  86.017 -85.614  1.00  0.00
ATOM   1319  CD1 LEU   144    -194.588  84.749 -84.765  1.00  0.00
ATOM   1320  CD2 LEU   144    -193.835  87.113 -84.766  1.00  0.00
ATOM   1321  C   LEU   144    -193.380  88.029 -87.938  1.00  0.00
ATOM   1322  O   LEU   144    -192.230  88.210 -87.543  1.00  0.00
ATOM   1323  N   ASP   145    -194.170  89.005 -88.374  1.00  0.00
ATOM   1324  H   ASP   145    -195.070  88.806 -88.769  1.00  0.00
ATOM   1325  CA  ASP   145    -193.773  90.429 -88.385  1.00  0.00
ATOM   1326  CB  ASP   145    -193.762  90.981 -89.824  1.00  0.00
ATOM   1327  CG  ASP   145    -195.106  90.984 -90.572  1.00  0.00
ATOM   1328  OD1 ASP   145    -195.929  90.073 -90.323  1.00  0.00
ATOM   1329  OD2 ASP   145    -195.249  91.845 -91.470  1.00  0.00
ATOM   1330  C   ASP   145    -194.622  91.300 -87.442  1.00  0.00
ATOM   1331  O   ASP   145    -195.678  91.808 -87.815  1.00  0.00
ATOM   1332  N   VAL   146    -194.108  91.478 -86.228  1.00  0.00
ATOM   1333  H   VAL   146    -193.242  91.059 -85.956  1.00  0.00
ATOM   1334  CA  VAL   146    -194.785  92.277 -85.182  1.00  0.00
ATOM   1335  CB  VAL   146    -195.060  91.485 -83.885  1.00  0.00
ATOM   1336  CG1 VAL   146    -196.172  90.458 -84.117  1.00  0.00
ATOM   1337  CG2 VAL   146    -193.822  90.791 -83.298  1.00  0.00
ATOM   1338  C   VAL   146    -194.093  93.622 -84.906  1.00  0.00
ATOM   1339  O   VAL   146    -193.071  93.703 -84.225  1.00  0.00
ATOM   1340  N   SER   147    -194.586  94.637 -85.612  1.00  0.00
ATOM   1341  H   SER   147    -195.202  94.478 -86.383  1.00  0.00
ATOM   1342  CA  SER   147    -194.110  96.035 -85.499  1.00  0.00
ATOM   1343  CB  SER   147    -194.672  96.877 -86.653  1.00  0.00
ATOM   1344  OG  SER   147    -194.345  96.271 -87.907  1.00  0.00
ATOM   1345  HG  SER   147    -194.578  96.902 -88.650  1.00  0.00
ATOM   1346  C   SER   147    -194.461  96.679 -84.146  1.00  0.00
ATOM   1347  O   SER   147    -195.443  97.407 -83.992  1.00  0.00
ATOM   1348  N   VAL   148    -193.650  96.333 -83.150  1.00  0.00
ATOM   1349  H   VAL   148    -192.974  95.604 -83.277  1.00  0.00
ATOM   1350  CA  VAL   148    -193.775  96.845 -81.767  1.00  0.00
ATOM   1351  CB  VAL   148    -193.079  95.901 -80.759  1.00  0.00
ATOM   1352  CG1 VAL   148    -193.265  96.369 -79.311  1.00  0.00
ATOM   1353  CG2 VAL   148    -193.600  94.462 -80.866  1.00  0.00
ATOM   1354  C   VAL   148    -193.240  98.290 -81.696  1.00  0.00
ATOM   1355  O   VAL   148    -192.043  98.530 -81.539  1.00  0.00
ATOM   1356  N   VAL   149    -194.150  99.218 -81.972  1.00  0.00
ATOM   1357  H   VAL   149    -195.061  98.962 -82.300  1.00  0.00
ATOM   1358  CA  VAL   149    -193.876 100.673 -81.946  1.00  0.00
ATOM   1359  CB  VAL   149    -193.928 101.311 -83.353  1.00  0.00
ATOM   1360  CG1 VAL   149    -192.739 100.851 -84.203  1.00  0.00
ATOM   1361  CG2 VAL   149    -195.241 101.050 -84.104  1.00  0.00
ATOM   1362  C   VAL   149    -194.784 101.434 -80.965  1.00  0.00
ATOM   1363  O   VAL   149    -195.973 101.142 -80.846  1.00  0.00
ATOM   1364  N   GLN   150    -194.184 102.419 -80.299  1.00  0.00
ATOM   1365  H   GLN   150    -193.208 102.605 -80.411  1.00  0.00
ATOM   1366  CA  GLN   150    -194.860 103.295 -79.318  1.00  0.00
ATOM   1367  CB  GLN   150    -195.048 102.529 -77.997  1.00  0.00
ATOM   1368  CG  GLN   150    -196.315 102.911 -77.214  1.00  0.00
ATOM   1369  CD  GLN   150    -196.317 104.365 -76.733  1.00  0.00
ATOM   1370  OE1 GLN   150    -195.556 104.773 -75.871  1.00  0.00
ATOM   1371  NE2 GLN   150    -197.101 105.208 -77.374  1.00  0.00
ATOM   1372 HE21 GLN   150    -197.716 104.906 -78.098  1.00  0.00
ATOM   1373 HE22 GLN   150    -197.091 106.155 -77.038  1.00  0.00
ATOM   1374  C   GLN   150    -194.002 104.553 -79.085  1.00  0.00
ATOM   1375  O   GLN   150    -192.773 104.490 -79.091  1.00  0.00
ATOM   1376  N   THR   151    -194.694 105.655 -78.814  1.00  0.00
ATOM   1377  H   THR   151    -195.654 105.592 -78.536  1.00  0.00
ATOM   1378  CA  THR   151    -194.093 106.995 -78.635  1.00  0.00
ATOM   1379  CB  THR   151    -194.516 107.952 -79.766  1.00  0.00
ATOM   1380  OG1 THR   151    -194.334 107.320 -81.038  1.00  0.00
ATOM   1381  HG1 THR   151    -194.449 107.996 -81.766  1.00  0.00
ATOM   1382  CG2 THR   151    -193.707 109.254 -79.741  1.00  0.00
ATOM   1383  C   THR   151    -194.551 107.554 -77.279  1.00  0.00
ATOM   1384  O   THR   151    -195.726 107.879 -77.099  1.00  0.00
ATOM   1385  N   LEU   152    -193.639 107.494 -76.314  1.00  0.00
ATOM   1386  H   LEU   152    -192.748 107.066 -76.460  1.00  0.00
ATOM   1387  CA  LEU   152    -193.876 107.993 -74.945  1.00  0.00
ATOM   1388  CB  LEU   152    -193.808 106.792 -73.985  1.00  0.00
ATOM   1389  CG  LEU   152    -194.749 106.799 -72.764  1.00  0.00
ATOM   1390  CD1 LEU   152    -194.414 107.891 -71.744  1.00  0.00
ATOM   1391  CD2 LEU   152    -196.221 106.863 -73.187  1.00  0.00
ATOM   1392  C   LEU   152    -192.827 109.054 -74.572  1.00  0.00
ATOM   1393  O   LEU   152    -191.641 108.896 -74.858  1.00  0.00
ATOM   1394  N   GLY   153    -193.319 110.125 -73.952  1.00  0.00
ATOM   1395  H   GLY   153    -194.305 110.254 -73.845  1.00  0.00
ATOM   1396  CA  GLY   153    -192.501 111.247 -73.446  1.00  0.00
ATOM   1397  C   GLY   153    -193.354 112.234 -72.637  1.00  0.00
ATOM   1398  O   GLY   153    -194.553 112.370 -72.876  1.00  0.00
ATOM   1399  N   ALA   154    -192.715 112.846 -71.642  1.00  0.00
ATOM   1400  H   ALA   154    -191.740 112.703 -71.478  1.00  0.00
ATOM   1401  CA  ALA   154    -193.358 113.826 -70.743  1.00  0.00
ATOM   1402  CB  ALA   154    -193.441 113.240 -69.329  1.00  0.00
ATOM   1403  C   ALA   154    -192.593 115.164 -70.710  1.00  0.00
ATOM   1404  O   ALA   154    -191.359 115.149 -70.713  1.00  0.00
ATOM   1405  N   PRO   155    -193.307 116.299 -70.774  1.00  0.00
ATOM   1406  CA  PRO   155    -192.706 117.637 -70.592  1.00  0.00
ATOM   1407  CB  PRO   155    -193.856 118.617 -70.829  1.00  0.00
ATOM   1408  CG  PRO   155    -194.751 117.868 -71.813  1.00  0.00
ATOM   1409  CD  PRO   155    -194.673 116.421 -71.323  1.00  0.00
ATOM   1410  C   PRO   155    -192.150 117.808 -69.172  1.00  0.00
ATOM   1411  O   PRO   155    -192.735 117.326 -68.203  1.00  0.00
ATOM   1412  N   GLY   156    -191.025 118.516 -69.096  1.00  0.00
ATOM   1413  H   GLY   156    -190.588 118.893 -69.911  1.00  0.00
ATOM   1414  CA  GLY   156    -190.339 118.842 -67.828  1.00  0.00
ATOM   1415  C   GLY   156    -190.123 120.354 -67.685  1.00  0.00
ATOM   1416  O   GLY   156    -189.814 121.039 -68.659  1.00  0.00
ATOM   1417  N   GLU   157    -190.260 120.830 -66.451  1.00  0.00
ATOM   1418  H   GLU   157    -190.421 120.225 -65.672  1.00  0.00
ATOM   1419  CA  GLU   157    -190.089 122.259 -66.112  1.00  0.00
ATOM   1420  CB  GLU   157    -191.443 122.920 -65.792  1.00  0.00
ATOM   1421  CG  GLU   157    -192.203 122.300 -64.610  1.00  0.00
ATOM   1422  CD  GLU   157    -193.528 123.011 -64.307  1.00  0.00
ATOM   1423  OE1 GLU   157    -194.269 123.311 -65.271  1.00  0.00
ATOM   1424  OE2 GLU   157    -193.813 123.167 -63.100  1.00  0.00
ATOM   1425  C   GLU   157    -189.079 122.488 -64.969  1.00  0.00
ATOM   1426  O   GLU   157    -189.043 121.686 -64.033  1.00  0.00
ATOM   1427  N   PRO   158    -188.228 123.519 -65.082  1.00  0.00
ATOM   1428  CA  PRO   158    -187.359 123.968 -63.974  1.00  0.00
ATOM   1429  CB  PRO   158    -186.533 125.111 -64.567  1.00  0.00
ATOM   1430  CG  PRO   158    -186.424 124.727 -66.040  1.00  0.00
ATOM   1431  CD  PRO   158    -187.803 124.143 -66.352  1.00  0.00
ATOM   1432  C   PRO   158    -188.197 124.478 -62.792  1.00  0.00
ATOM   1433  O   PRO   158    -189.291 125.010 -62.975  1.00  0.00
ATOM   1434  N   ARG   159    -187.663 124.265 -61.593  1.00  0.00
ATOM   1435  H   ARG   159    -186.782 123.808 -61.481  1.00  0.00
ATOM   1436  CA  ARG   159    -188.280 124.724 -60.333  1.00  0.00
ATOM   1437  CB  ARG   159    -188.741 123.487 -59.539  1.00  0.00
ATOM   1438  CG  ARG   159    -189.520 123.796 -58.251  1.00  0.00
ATOM   1439  CD  ARG   159    -188.603 123.923 -57.029  1.00  0.00
ATOM   1440  NE  ARG   159    -189.331 124.568 -55.923  1.00  0.00
ATOM   1441  HE  ARG   159    -189.646 125.500 -56.109  1.00  0.00
ATOM   1442  CZ  ARG   159    -189.544 124.075 -54.701  1.00  0.00
ATOM   1443  NH1 ARG   159    -189.084 122.893 -54.316  1.00  0.00
ATOM   1444 HH11 ARG   159    -188.554 122.343 -54.960  1.00  0.00
ATOM   1445 HH12 ARG   159    -189.279 122.553 -53.399  1.00  0.00
ATOM   1446  NH2 ARG   159    -190.229 124.789 -53.822  1.00  0.00
ATOM   1447 HH21 ARG   159    -190.582 125.689 -54.072  1.00  0.00
ATOM   1448 HH22 ARG   159    -190.398 124.421 -52.910  1.00  0.00
ATOM   1449  C   ARG   159    -187.284 125.588 -59.541  1.00  0.00
ATOM   1450  O   ARG   159    -186.092 125.287 -59.486  1.00  0.00
ATOM   1451  N   HIS   160    -187.820 126.654 -58.952  1.00  0.00
ATOM   1452  H   HIS   160    -188.774 126.906 -59.101  1.00  0.00
ATOM   1453  CA  HIS   160    -187.084 127.527 -58.017  1.00  0.00
ATOM   1454  CB  HIS   160    -187.044 128.962 -58.562  1.00  0.00
ATOM   1455  CG  HIS   160    -186.256 129.940 -57.678  1.00  0.00
ATOM   1456  ND1 HIS   160    -185.259 129.644 -56.845  1.00  0.00
ATOM   1457  CD2 HIS   160    -186.438 131.256 -57.632  1.00  0.00
ATOM   1458  CE1 HIS   160    -184.819 130.771 -56.294  1.00  0.00
ATOM   1459  NE2 HIS   160    -185.551 131.766 -56.783  1.00  0.00
ATOM   1460  HE2 HIS   160    -185.433 132.733 -56.567  1.00  0.00
ATOM   1461  C   HIS   160    -187.743 127.485 -56.629  1.00  0.00
ATOM   1462  O   HIS   160    -188.968 127.506 -56.499  1.00  0.00
ATOM   1463  N   ASP   161    -186.885 127.513 -55.616  1.00  0.00
ATOM   1464  H   ASP   161    -185.928 127.760 -55.789  1.00  0.00
ATOM   1465  CA  ASP   161    -187.296 127.453 -54.202  1.00  0.00
ATOM   1466  CB  ASP   161    -186.834 126.107 -53.620  1.00  0.00
ATOM   1467  CG  ASP   161    -187.321 125.835 -52.191  1.00  0.00
ATOM   1468  OD1 ASP   161    -188.346 126.434 -51.790  1.00  0.00
ATOM   1469  OD2 ASP   161    -186.654 125.018 -51.519  1.00  0.00
ATOM   1470  C   ASP   161    -186.753 128.670 -53.431  1.00  0.00
ATOM   1471  O   ASP   161    -185.753 128.602 -52.716  1.00  0.00
ATOM   1472  N   SER   162    -187.465 129.780 -53.596  1.00  0.00
ATOM   1473  H   SER   162    -188.302 129.790 -54.146  1.00  0.00
ATOM   1474  CA  SER   162    -187.127 131.081 -52.980  1.00  0.00
ATOM   1475  CB  SER   162    -187.858 132.212 -53.714  1.00  0.00
ATOM   1476  OG  SER   162    -189.269 131.977 -53.675  1.00  0.00
ATOM   1477  HG  SER   162    -189.550 131.931 -52.705  1.00  0.00
ATOM   1478  C   SER   162    -187.424 131.123 -51.471  1.00  0.00
ATOM   1479  O   SER   162    -188.545 131.404 -51.041  1.00  0.00
ATOM   1480  N   LEU   163    -186.411 130.736 -50.703  1.00  0.00
ATOM   1481  H   LEU   163    -185.592 130.319 -51.100  1.00  0.00
ATOM   1482  CA  LEU   163    -186.460 130.737 -49.227  1.00  0.00
ATOM   1483  CB  LEU   163    -186.207 129.321 -48.687  1.00  0.00
ATOM   1484  CG  LEU   163    -187.224 128.265 -49.144  1.00  0.00
ATOM   1485  CD1 LEU   163    -186.765 126.889 -48.663  1.00  0.00
ATOM   1486  CD2 LEU   163    -188.633 128.551 -48.613  1.00  0.00
ATOM   1487  C   LEU   163    -185.423 131.696 -48.623  1.00  0.00
ATOM   1488  O   LEU   163    -184.311 131.829 -49.130  1.00  0.00
ATOM   1489  N   LEU   164    -185.809 132.305 -47.505  1.00  0.00
ATOM   1490  H   LEU   164    -186.725 132.174 -47.129  1.00  0.00
ATOM   1491  CA  LEU   164    -184.951 133.245 -46.758  1.00  0.00
ATOM   1492  CB  LEU   164    -185.663 134.609 -46.666  1.00  0.00
ATOM   1493  CG  LEU   164    -184.806 135.853 -46.350  1.00  0.00
ATOM   1494  CD1 LEU   164    -184.239 135.866 -44.927  1.00  0.00
ATOM   1495  CD2 LEU   164    -183.698 136.052 -47.390  1.00  0.00
ATOM   1496  C   LEU   164    -184.626 132.663 -45.368  1.00  0.00
ATOM   1497  O   LEU   164    -185.537 132.504 -44.551  1.00  0.00
ATOM   1498  N   PRO   165    -183.376 132.221 -45.154  1.00  0.00
ATOM   1499  CA  PRO   165    -182.902 131.755 -43.834  1.00  0.00
ATOM   1500  CB  PRO   165    -181.492 131.212 -44.088  1.00  0.00
ATOM   1501  CG  PRO   165    -181.543 130.775 -45.549  1.00  0.00
ATOM   1502  CD  PRO   165    -182.404 131.856 -46.204  1.00  0.00
ATOM   1503  C   PRO   165    -182.887 132.901 -42.809  1.00  0.00
ATOM   1504  O   PRO   165    -181.983 133.736 -42.783  1.00  0.00
ATOM   1505  N   VAL   166    -184.000 133.016 -42.089  1.00  0.00
ATOM   1506  H   VAL   166    -184.830 132.515 -42.340  1.00  0.00
ATOM   1507  CA  VAL   166    -184.172 134.000 -40.995  1.00  0.00
ATOM   1508  CB  VAL   166    -185.660 134.143 -40.600  1.00  0.00
ATOM   1509  CG1 VAL   166    -185.866 135.223 -39.531  1.00  0.00
ATOM   1510  CG2 VAL   166    -186.547 134.484 -41.804  1.00  0.00
ATOM   1511  C   VAL   166    -183.282 133.600 -39.800  1.00  0.00
ATOM   1512  O   VAL   166    -183.646 132.766 -38.972  1.00  0.00
ATOM   1513  N   ASP   167    -182.062 134.126 -39.830  1.00  0.00
ATOM   1514  H   ASP   167    -181.745 134.629 -40.636  1.00  0.00
ATOM   1515  CA  ASP   167    -181.037 133.856 -38.805  1.00  0.00
ATOM   1516  CB  ASP   167    -179.807 133.244 -39.495  1.00  0.00
ATOM   1517  CG  ASP   167    -178.660 132.870 -38.546  1.00  0.00
ATOM   1518  OD1 ASP   167    -178.953 132.527 -37.379  1.00  0.00
ATOM   1519  OD2 ASP   167    -177.504 132.918 -39.019  1.00  0.00
ATOM   1520  C   ASP   167    -180.686 135.115 -37.994  1.00  0.00
ATOM   1521  O   ASP   167    -179.873 135.939 -38.411  1.00  0.00
ATOM   1522  N   SER   168    -181.334 135.228 -36.840  1.00  0.00
ATOM   1523  H   SER   168    -182.055 134.590 -36.565  1.00  0.00
ATOM   1524  CA  SER   168    -181.094 136.315 -35.869  1.00  0.00
ATOM   1525  CB  SER   168    -182.393 137.079 -35.581  1.00  0.00
ATOM   1526  OG  SER   168    -183.444 136.180 -35.211  1.00  0.00
ATOM   1527  HG  SER   168    -184.226 136.698 -34.860  1.00  0.00
ATOM   1528  C   SER   168    -180.493 135.778 -34.562  1.00  0.00
ATOM   1529  O   SER   168    -180.915 134.751 -34.032  1.00  0.00
ATOM   1530  N   TYR   169    -179.449 136.467 -34.110  1.00  0.00
ATOM   1531  H   TYR   169    -179.123 137.292 -34.569  1.00  0.00
ATOM   1532  CA  TYR   169    -178.687 136.087 -32.903  1.00  0.00
ATOM   1533  CB  TYR   169    -177.319 135.546 -33.345  1.00  0.00
ATOM   1534  CG  TYR   169    -176.499 134.990 -32.174  1.00  0.00
ATOM   1535  CD1 TYR   169    -176.681 133.661 -31.764  1.00  0.00
ATOM   1536  HD1 TYR   169    -177.275 132.974 -32.369  1.00  0.00
ATOM   1537  CD2 TYR   169    -175.696 135.853 -31.412  1.00  0.00
ATOM   1538  HD2 TYR   169    -175.520 136.877 -31.742  1.00  0.00
ATOM   1539  CE1 TYR   169    -176.090 133.208 -30.577  1.00  0.00
ATOM   1540  HE1 TYR   169    -176.222 132.176 -30.255  1.00  0.00
ATOM   1541  CE2 TYR   169    -175.113 135.399 -30.222  1.00  0.00
ATOM   1542  HE2 TYR   169    -174.477 136.064 -29.641  1.00  0.00
ATOM   1543  CZ  TYR   169    -175.320 134.080 -29.800  1.00  0.00
ATOM   1544  OH  TYR   169    -174.785 133.648 -28.632  1.00  0.00
ATOM   1545  HH  TYR   169    -174.640 134.458 -28.029  1.00  0.00
ATOM   1546  C   TYR   169    -178.524 137.266 -31.929  1.00  0.00
ATOM   1547  O   TYR   169    -178.333 138.407 -32.349  1.00  0.00
ATOM   1548  N   GLN   170    -178.539 136.926 -30.639  1.00  0.00
ATOM   1549  H   GLN   170    -178.730 135.985 -30.360  1.00  0.00
ATOM   1550  CA  GLN   170    -178.288 137.854 -29.515  1.00  0.00
ATOM   1551  CB  GLN   170    -179.477 138.820 -29.358  1.00  0.00
ATOM   1552  CG  GLN   170    -179.298 139.921 -28.301  1.00  0.00
ATOM   1553  CD  GLN   170    -178.000 140.719 -28.469  1.00  0.00
ATOM   1554  OE1 GLN   170    -176.956 140.380 -27.929  1.00  0.00
ATOM   1555  NE2 GLN   170    -178.040 141.778 -29.245  1.00  0.00
ATOM   1556 HE21 GLN   170    -178.878 142.046 -29.710  1.00  0.00
ATOM   1557 HE22 GLN   170    -177.190 142.288 -29.352  1.00  0.00
ATOM   1558  C   GLN   170    -178.030 137.066 -28.217  1.00  0.00
ATOM   1559  O   GLN   170    -178.703 136.074 -27.941  1.00  0.00
ATOM   1560  N   SER   171    -177.079 137.574 -27.433  1.00  0.00
ATOM   1561  H   SER   171    -176.668 138.462 -27.660  1.00  0.00
ATOM   1562  CA  SER   171    -176.634 136.994 -26.144  1.00  0.00
ATOM   1563  CB  SER   171    -175.896 135.655 -26.315  1.00  0.00
ATOM   1564  OG  SER   171    -174.686 135.820 -27.069  1.00  0.00
ATOM   1565  HG  SER   171    -174.241 136.674 -26.749  1.00  0.00
ATOM   1566  C   SER   171    -175.711 137.965 -25.393  1.00  0.00
ATOM   1567  O   SER   171    -174.615 138.283 -25.859  1.00  0.00
ATOM   1568  N   TRP   172    -176.152 138.337 -24.199  1.00  0.00
ATOM   1569  H   TRP   172    -177.019 138.006 -23.826  1.00  0.00
ATOM   1570  CA  TRP   172    -175.459 139.307 -23.327  1.00  0.00
ATOM   1571  CB  TRP   172    -176.398 140.492 -23.050  1.00  0.00
ATOM   1572  CG  TRP   172    -177.743 140.060 -22.449  1.00  0.00
ATOM   1573  CD1 TRP   172    -178.014 139.947 -21.149  1.00  0.00
ATOM   1574  HD1 TRP   172    -177.346 140.238 -20.339  1.00  0.00
ATOM   1575  CD2 TRP   172    -178.836 139.558 -23.147  1.00  0.00
ATOM   1576  NE1 TRP   172    -179.213 139.385 -20.989  1.00  0.00
ATOM   1577  HE1 TRP   172    -179.638 139.181 -20.109  1.00  0.00
ATOM   1578  CE2 TRP   172    -179.746 139.124 -22.179  1.00  0.00
ATOM   1579  CE3 TRP   172    -179.097 139.338 -24.508  1.00  0.00
ATOM   1580  HE3 TRP   172    -178.421 139.736 -25.265  1.00  0.00
ATOM   1581  CZ2 TRP   172    -180.919 138.460 -22.566  1.00  0.00
ATOM   1582  HZ2 TRP   172    -181.635 138.130 -21.815  1.00  0.00
ATOM   1583  CZ3 TRP   172    -180.261 138.660 -24.894  1.00  0.00
ATOM   1584  HZ3 TRP   172    -180.442 138.439 -25.946  1.00  0.00
ATOM   1585  CH2 TRP   172    -181.173 138.224 -23.924  1.00  0.00
ATOM   1586  HH2 TRP   172    -182.079 137.700 -24.226  1.00  0.00
ATOM   1587  C   TRP   172    -174.978 138.662 -22.016  1.00  0.00
ATOM   1588  O   TRP   172    -175.656 137.818 -21.431  1.00  0.00
ATOM   1589  N   ALA   173    -173.780 139.069 -21.604  1.00  0.00
ATOM   1590  H   ALA   173    -173.285 139.796 -22.079  1.00  0.00
ATOM   1591  CA  ALA   173    -173.115 138.560 -20.388  1.00  0.00
ATOM   1592  CB  ALA   173    -171.932 137.673 -20.790  1.00  0.00
ATOM   1593  C   ALA   173    -172.629 139.700 -19.480  1.00  0.00
ATOM   1594  O   ALA   173    -172.216 140.755 -19.959  1.00  0.00
ATOM   1595  N   LEU   174    -172.683 139.444 -18.175  1.00  0.00
ATOM   1596  H   LEU   174    -173.010 138.567 -17.825  1.00  0.00
ATOM   1597  CA  LEU   174    -172.221 140.389 -17.141  1.00  0.00
ATOM   1598  CB  LEU   174    -173.442 140.831 -16.311  1.00  0.00
ATOM   1599  CG  LEU   174    -173.319 142.069 -15.399  1.00  0.00
ATOM   1600  CD1 LEU   174    -172.481 141.817 -14.141  1.00  0.00
ATOM   1601  CD2 LEU   174    -172.815 143.297 -16.164  1.00  0.00
ATOM   1602  C   LEU   174    -171.144 139.713 -16.277  1.00  0.00
ATOM   1603  O   LEU   174    -171.314 138.582 -15.826  1.00  0.00
ATOM   1604  N   ALA   175    -170.041 140.434 -16.101  1.00  0.00
ATOM   1605  H   ALA   175    -169.954 141.355 -16.479  1.00  0.00
ATOM   1606  CA  ALA   175    -168.895 139.996 -15.279  1.00  0.00
ATOM   1607  CB  ALA   175    -167.682 139.763 -16.185  1.00  0.00
ATOM   1608  C   ALA   175    -168.555 141.038 -14.202  1.00  0.00
ATOM   1609  O   ALA   175    -168.707 142.239 -14.426  1.00  0.00
ATOM   1610  N   GLY   176    -168.135 140.533 -13.043  1.00  0.00
ATOM   1611  H   GLY   176    -168.138 139.548 -12.870  1.00  0.00
ATOM   1612  CA  GLY   176    -167.723 141.354 -11.886  1.00  0.00
ATOM   1613  C   GLY   176    -167.231 140.493 -10.713  1.00  0.00
ATOM   1614  O   GLY   176    -167.587 139.320 -10.604  1.00  0.00
ATOM   1615  N   GLY   177    -166.340 141.093  -9.928  1.00  0.00
ATOM   1616  H   GLY   177    -165.944 141.973 -10.184  1.00  0.00
ATOM   1617  CA  GLY   177    -165.757 140.476  -8.717  1.00  0.00
ATOM   1618  C   GLY   177    -164.222 140.429  -8.753  1.00  0.00
ATOM   1619  O   GLY   177    -163.607 140.431  -9.817  1.00  0.00
ATOM   1620  N   TRP   178    -163.643 140.469  -7.556  1.00  0.00
ATOM   1621  H   TRP   178    -164.179 140.466  -6.714  1.00  0.00
ATOM   1622  CA  TRP   178    -162.180 140.433  -7.350  1.00  0.00
ATOM   1623  CB  TRP   178    -161.692 141.822  -6.900  1.00  0.00
ATOM   1624  CG  TRP   178    -160.218 141.853  -6.467  1.00  0.00
ATOM   1625  CD1 TRP   178    -159.154 141.698  -7.258  1.00  0.00
ATOM   1626  HD1 TRP   178    -159.166 141.742  -8.347  1.00  0.00
ATOM   1627  CD2 TRP   178    -159.765 141.772  -5.155  1.00  0.00
ATOM   1628  NE1 TRP   178    -158.063 141.498  -6.515  1.00  0.00
ATOM   1629  HE1 TRP   178    -157.154 141.258  -6.863  1.00  0.00
ATOM   1630  CE2 TRP   178    -158.388 141.550  -5.227  1.00  0.00
ATOM   1631  CE3 TRP   178    -160.393 141.897  -3.907  1.00  0.00
ATOM   1632  HE3 TRP   178    -161.470 142.054  -3.850  1.00  0.00
ATOM   1633  CZ2 TRP   178    -157.627 141.468  -4.052  1.00  0.00
ATOM   1634  HZ2 TRP   178    -156.549 141.326  -4.111  1.00  0.00
ATOM   1635  CZ3 TRP   178    -159.634 141.817  -2.732  1.00  0.00
ATOM   1636  HZ3 TRP   178    -160.121 141.924  -1.763  1.00  0.00
ATOM   1637  CH2 TRP   178    -158.250 141.612  -2.804  1.00  0.00
ATOM   1638  HH2 TRP   178    -157.649 141.661  -1.897  1.00  0.00
ATOM   1639  C   TRP   178    -161.741 139.335  -6.366  1.00  0.00
ATOM   1640  O   TRP   178    -162.543 138.815  -5.591  1.00  0.00
ATOM   1641  N   ASN   179    -160.533 138.855  -6.649  1.00  0.00
ATOM   1642  H   ASN   179    -160.113 139.068  -7.532  1.00  0.00
ATOM   1643  CA  ASN   179    -159.687 137.979  -5.810  1.00  0.00
ATOM   1644  CB  ASN   179    -160.313 136.598  -5.548  1.00  0.00
ATOM   1645  CG  ASN   179    -160.814 135.891  -6.812  1.00  0.00
ATOM   1646  OD1 ASN   179    -160.120 135.125  -7.463  1.00  0.00
ATOM   1647  ND2 ASN   179    -162.052 136.153  -7.166  1.00  0.00
ATOM   1648 HD21 ASN   179    -162.599 136.789  -6.623  1.00  0.00
ATOM   1649 HD22 ASN   179    -162.396 135.701  -7.984  1.00  0.00
ATOM   1650  C   ASN   179    -158.307 137.829  -6.471  1.00  0.00
ATOM   1651  O   ASN   179    -158.193 137.891  -7.695  1.00  0.00
ATOM   1652  N   SER   180    -157.286 137.777  -5.619  1.00  0.00
ATOM   1653  H   SER   180    -157.470 137.705  -4.633  1.00  0.00
ATOM   1654  CA  SER   180    -155.855 137.660  -5.994  1.00  0.00
ATOM   1655  CB  SER   180    -155.364 138.837  -6.862  1.00  0.00
ATOM   1656  OG  SER   180    -155.430 140.075  -6.144  1.00  0.00
ATOM   1657  HG  SER   180    -154.913 139.938  -5.286  1.00  0.00
ATOM   1658  C   SER   180    -154.984 137.524  -4.732  1.00  0.00
ATOM   1659  O   SER   180    -154.480 138.500  -4.170  1.00  0.00
ATOM   1660  N   GLN   181    -154.965 136.297  -4.222  1.00  0.00
ATOM   1661  H   GLN   181    -155.428 135.534  -4.674  1.00  0.00
ATOM   1662  CA  GLN   181    -154.256 135.933  -2.978  1.00  0.00
ATOM   1663  CB  GLN   181    -155.260 135.630  -1.855  1.00  0.00
ATOM   1664  CG  GLN   181    -155.917 136.869  -1.227  1.00  0.00
ATOM   1665  CD  GLN   181    -156.923 137.617  -2.115  1.00  0.00
ATOM   1666  OE1 GLN   181    -157.658 137.073  -2.926  1.00  0.00
ATOM   1667  NE2 GLN   181    -156.965 138.921  -1.967  1.00  0.00
ATOM   1668 HE21 GLN   181    -156.348 139.374  -1.331  1.00  0.00
ATOM   1669 HE22 GLN   181    -157.658 139.426  -2.479  1.00  0.00
ATOM   1670  C   GLN   181    -153.338 134.719  -3.185  1.00  0.00
ATOM   1671  O   GLN   181    -153.685 133.790  -3.912  1.00  0.00
ATOM   1672  N   MET   182    -152.187 134.765  -2.516  1.00  0.00
ATOM   1673  H   MET   182    -151.937 135.561  -1.965  1.00  0.00
ATOM   1674  CA  MET   182    -151.157 133.701  -2.534  1.00  0.00
ATOM   1675  CB  MET   182    -150.401 133.661  -3.876  1.00  0.00
ATOM   1676  CG  MET   182    -149.713 134.976  -4.263  1.00  0.00
ATOM   1677  SD  MET   182    -148.842 134.878  -5.869  1.00  0.00
ATOM   1678  CE  MET   182    -148.209 136.538  -5.971  1.00  0.00
ATOM   1679  C   MET   182    -150.167 133.858  -1.368  1.00  0.00
ATOM   1680  O   MET   182    -149.913 134.971  -0.909  1.00  0.00
ATOM   1681  N   CYS   183    -149.718 132.716  -0.852  1.00  0.00
ATOM   1682  H   CYS   183    -149.980 131.829  -1.231  1.00  0.00
ATOM   1683  CA  CYS   183    -148.757 132.645   0.268  1.00  0.00
ATOM   1684  CB  CYS   183    -149.493 132.318   1.573  1.00  0.00
ATOM   1685  SG  CYS   183    -150.682 133.608   2.095  1.00  0.00
ATOM   1686  HG  CYS   183    -151.081 132.991   3.203  1.00  0.00
ATOM   1687  C   CYS   183    -147.672 131.586   0.017  1.00  0.00
ATOM   1688  O   CYS   183    -147.942 130.545  -0.581  1.00  0.00
ATOM   1689  N   CYS   184    -146.466 131.891   0.493  1.00  0.00
ATOM   1690  H   CYS   184    -146.284 132.778   0.918  1.00  0.00
ATOM   1691  CA  CYS   184    -145.286 131.003   0.421  1.00  0.00
ATOM   1692  CB  CYS   184    -144.672 131.060  -0.984  1.00  0.00
ATOM   1693  SG  CYS   184    -143.294 129.882  -1.244  1.00  0.00
ATOM   1694  HG  CYS   184    -143.062 130.217  -2.511  1.00  0.00
ATOM   1695  C   CYS   184    -144.237 131.441   1.456  1.00  0.00
ATOM   1696  O   CYS   184    -144.096 132.630   1.737  1.00  0.00
ATOM   1697  N   GLN   185    -143.556 130.449   2.026  1.00  0.00
ATOM   1698  H   GLN   185    -143.698 129.497   1.759  1.00  0.00
ATOM   1699  CA  GLN   185    -142.500 130.662   3.035  1.00  0.00
ATOM   1700  CB  GLN   185    -143.040 130.229   4.412  1.00  0.00
ATOM   1701  CG  GLN   185    -142.043 130.235   5.585  1.00  0.00
ATOM   1702  CD  GLN   185    -141.185 131.499   5.736  1.00  0.00
ATOM   1703  OE1 GLN   185    -141.454 132.576   5.225  1.00  0.00
ATOM   1704  NE2 GLN   185    -140.013 131.328   6.301  1.00  0.00
ATOM   1705 HE21 GLN   185    -139.708 130.419   6.598  1.00  0.00
ATOM   1706 HE22 GLN   185    -139.444 132.134   6.430  1.00  0.00
ATOM   1707  C   GLN   185    -141.184 129.965   2.655  1.00  0.00
ATOM   1708  O   GLN   185    -141.172 128.803   2.247  1.00  0.00
ATOM   1709  N   GLY   186    -140.096 130.699   2.884  1.00  0.00
ATOM   1710  H   GLY   186    -140.180 131.600   3.314  1.00  0.00
ATOM   1711  CA  GLY   186    -138.709 130.263   2.618  1.00  0.00
ATOM   1712  C   GLY   186    -138.243 129.173   3.595  1.00  0.00
ATOM   1713  O   GLY   186    -137.876 129.461   4.733  1.00  0.00
ATOM   1714  N   GLU   187    -138.429 127.922   3.182  1.00  0.00
ATOM   1715  H   GLU   187    -138.927 127.719   2.337  1.00  0.00
ATOM   1716  CA  GLU   187    -138.011 126.748   3.976  1.00  0.00
ATOM   1717  CB  GLU   187    -139.232 125.986   4.513  1.00  0.00
ATOM   1718  CG  GLU   187    -140.068 126.812   5.503  1.00  0.00
ATOM   1719  CD  GLU   187    -139.269 127.357   6.696  1.00  0.00
ATOM   1720  OE1 GLU   187    -138.418 126.608   7.227  1.00  0.00
ATOM   1721  OE2 GLU   187    -139.560 128.512   7.079  1.00  0.00
ATOM   1722  C   GLU   187    -137.084 125.790   3.215  1.00  0.00
ATOM   1723  O   GLU   187    -137.277 125.530   2.029  1.00  0.00
ATOM   1724  N   GLN   188    -136.121 125.257   3.965  1.00  0.00
ATOM   1725  H   GLN   188    -136.042 125.485   4.936  1.00  0.00
ATOM   1726  CA  GLN   188    -135.094 124.298   3.496  1.00  0.00
ATOM   1727  CB  GLN   188    -134.105 124.957   2.513  1.00  0.00
ATOM   1728  CG  GLN   188    -133.296 126.152   3.045  1.00  0.00
ATOM   1729  CD  GLN   188    -132.174 125.759   4.013  1.00  0.00
ATOM   1730  OE1 GLN   188    -131.523 124.729   3.906  1.00  0.00
ATOM   1731  NE2 GLN   188    -131.916 126.606   4.984  1.00  0.00
ATOM   1732 HE21 GLN   188    -132.427 127.454   5.079  1.00  0.00
ATOM   1733 HE22 GLN   188    -131.189 126.351   5.615  1.00  0.00
ATOM   1734  C   GLN   188    -134.362 123.649   4.686  1.00  0.00
ATOM   1735  O   GLN   188    -134.430 124.149   5.810  1.00  0.00
ATOM   1736  N   ASN   189    -133.766 122.487   4.437  1.00  0.00
ATOM   1737  H   ASN   189    -133.755 122.082   3.524  1.00  0.00
ATOM   1738  CA  ASN   189    -133.017 121.738   5.467  1.00  0.00
ATOM   1739  CB  ASN   189    -133.666 120.370   5.727  1.00  0.00
ATOM   1740  CG  ASN   189    -135.118 120.421   6.230  1.00  0.00
ATOM   1741  OD1 ASN   189    -135.903 119.512   6.013  1.00  0.00
ATOM   1742  ND2 ASN   189    -135.530 121.492   6.876  1.00  0.00
ATOM   1743 HD21 ASN   189    -134.938 122.287   6.999  1.00  0.00
ATOM   1744 HD22 ASN   189    -136.461 121.465   7.227  1.00  0.00
ATOM   1745  C   ASN   189    -131.530 121.585   5.093  1.00  0.00
ATOM   1746  O   ASN   189    -131.221 120.891   4.121  1.00  0.00
ATOM   1747  N   PRO   190    -130.630 122.286   5.803  1.00  0.00
ATOM   1748  CA  PRO   190    -129.176 122.231   5.547  1.00  0.00
ATOM   1749  CB  PRO   190    -128.557 123.176   6.579  1.00  0.00
ATOM   1750  CG  PRO   190    -129.673 124.181   6.851  1.00  0.00
ATOM   1751  CD  PRO   190    -130.934 123.316   6.817  1.00  0.00
ATOM   1752  C   PRO   190    -128.622 120.806   5.736  1.00  0.00
ATOM   1753  O   PRO   190    -128.965 120.153   6.725  1.00  0.00
ATOM   1754  N   PRO   191    -127.821 120.308   4.783  1.00  0.00
ATOM   1755  CA  PRO   191    -127.130 119.009   4.914  1.00  0.00
ATOM   1756  CB  PRO   191    -126.656 118.677   3.497  1.00  0.00
ATOM   1757  CG  PRO   191    -126.453 120.049   2.853  1.00  0.00
ATOM   1758  CD  PRO   191    -127.582 120.894   3.447  1.00  0.00
ATOM   1759  C   PRO   191    -125.967 119.079   5.915  1.00  0.00
ATOM   1760  O   PRO   191    -125.301 120.106   6.035  1.00  0.00
ATOM   1761  N   GLY   192    -125.748 117.959   6.602  1.00  0.00
ATOM   1762  H   GLY   192    -126.369 117.180   6.536  1.00  0.00
ATOM   1763  CA  GLY   192    -124.666 117.807   7.597  1.00  0.00
ATOM   1764  C   GLY   192    -123.628 116.750   7.172  1.00  0.00
ATOM   1765  O   GLY   192    -123.863 115.567   7.423  1.00  0.00
ATOM   1766  N   PRO   193    -122.554 117.138   6.462  1.00  0.00
ATOM   1767  CA  PRO   193    -121.471 116.206   6.090  1.00  0.00
ATOM   1768  CB  PRO   193    -120.681 116.936   5.001  1.00  0.00
ATOM   1769  CG  PRO   193    -120.877 118.413   5.342  1.00  0.00
ATOM   1770  CD  PRO   193    -122.309 118.474   5.876  1.00  0.00
ATOM   1771  C   PRO   193    -120.597 115.820   7.292  1.00  0.00
ATOM   1772  O   PRO   193    -120.364 116.621   8.195  1.00  0.00
ATOM   1773  N   PHE   194    -120.229 114.543   7.311  1.00  0.00
ATOM   1774  H   PHE   194    -120.528 113.899   6.609  1.00  0.00
ATOM   1775  CA  PHE   194    -119.374 113.943   8.356  1.00  0.00
ATOM   1776  CB  PHE   194    -120.215 113.076   9.307  1.00  0.00
ATOM   1777  CG  PHE   194    -121.058 112.010   8.595  1.00  0.00
ATOM   1778  CD1 PHE   194    -120.537 110.726   8.372  1.00  0.00
ATOM   1779  HD1 PHE   194    -119.536 110.470   8.718  1.00  0.00
ATOM   1780  CD2 PHE   194    -122.344 112.332   8.134  1.00  0.00
ATOM   1781  HD2 PHE   194    -122.766 113.320   8.322  1.00  0.00
ATOM   1782  CE1 PHE   194    -121.299 109.771   7.687  1.00  0.00
ATOM   1783  HE1 PHE   194    -120.899 108.770   7.527  1.00  0.00
ATOM   1784  CE2 PHE   194    -123.102 111.376   7.445  1.00  0.00
ATOM   1785  HE2 PHE   194    -124.101 111.628   7.090  1.00  0.00
ATOM   1786  CZ  PHE   194    -122.579 110.096   7.221  1.00  0.00
ATOM   1787  HZ  PHE   194    -123.170 109.352   6.689  1.00  0.00
ATOM   1788  C   PHE   194    -118.210 113.142   7.752  1.00  0.00
ATOM   1789  O   PHE   194    -118.372 112.449   6.747  1.00  0.00
ATOM   1790  N   TRP   195    -117.091 113.163   8.467  1.00  0.00
ATOM   1791  H   TRP   195    -117.049 113.588   9.368  1.00  0.00
ATOM   1792  CA  TRP   195    -115.824 112.561   8.004  1.00  0.00
ATOM   1793  CB  TRP   195    -114.748 113.648   7.885  1.00  0.00
ATOM   1794  CG  TRP   195    -115.148 114.723   6.867  1.00  0.00
ATOM   1795  CD1 TRP   195    -114.932 114.676   5.553  1.00  0.00
ATOM   1796  HD1 TRP   195    -114.342 113.918   5.038  1.00  0.00
ATOM   1797  CD2 TRP   195    -115.933 115.842   7.119  1.00  0.00
ATOM   1798  NE1 TRP   195    -115.551 115.698   4.961  1.00  0.00
ATOM   1799  HE1 TRP   195    -115.542 115.885   3.980  1.00  0.00
ATOM   1800  CE2 TRP   195    -116.179 116.431   5.876  1.00  0.00
ATOM   1801  CE3 TRP   195    -116.511 116.379   8.279  1.00  0.00
ATOM   1802  HE3 TRP   195    -116.279 115.952   9.254  1.00  0.00
ATOM   1803  CZ2 TRP   195    -117.005 117.560   5.785  1.00  0.00
ATOM   1804  HZ2 TRP   195    -117.195 118.026   4.819  1.00  0.00
ATOM   1805  CZ3 TRP   195    -117.348 117.498   8.188  1.00  0.00
ATOM   1806  HZ3 TRP   195    -117.863 117.867   9.074  1.00  0.00
ATOM   1807  CH2 TRP   195    -117.590 118.091   6.943  1.00  0.00
ATOM   1808  HH2 TRP   195    -118.243 118.961   6.876  1.00  0.00
ATOM   1809  C   TRP   195    -115.352 111.448   8.946  1.00  0.00
ATOM   1810  O   TRP   195    -115.408 111.580  10.168  1.00  0.00
ATOM   1811  N   LYS   196    -114.893 110.367   8.320  1.00  0.00
ATOM   1812  H   LYS   196    -114.850 110.333   7.321  1.00  0.00
ATOM   1813  CA  LYS   196    -114.453 109.116   8.979  1.00  0.00
ATOM   1814  CB  LYS   196    -115.632 108.347   9.618  1.00  0.00
ATOM   1815  CG  LYS   196    -116.959 108.320   8.838  1.00  0.00
ATOM   1816  CD  LYS   196    -116.921 107.501   7.544  1.00  0.00
ATOM   1817  CE  LYS   196    -118.195 107.688   6.713  1.00  0.00
ATOM   1818  NZ  LYS   196    -118.299 109.043   6.147  1.00  0.00
ATOM   1819  HZ1 LYS   196    -119.145 109.125   5.620  1.00  0.00
ATOM   1820  HZ2 LYS   196    -118.304 109.728   6.876  1.00  0.00
ATOM   1821  HZ3 LYS   196    -117.521 109.214   5.542  1.00  0.00
ATOM   1822  C   LYS   196    -113.655 108.209   8.027  1.00  0.00
ATOM   1823  O   LYS   196    -113.827 108.278   6.811  1.00  0.00
ATOM   1824  N   ALA   197    -112.707 107.476   8.611  1.00  0.00
ATOM   1825  H   ALA   197    -112.521 107.557   9.590  1.00  0.00
ATOM   1826  CA  ALA   197    -111.823 106.517   7.908  1.00  0.00
ATOM   1827  CB  ALA   197    -110.738 107.263   7.121  1.00  0.00
ATOM   1828  C   ALA   197    -111.146 105.563   8.906  1.00  0.00
ATOM   1829  O   ALA   197    -110.871 105.938  10.045  1.00  0.00
ATOM   1830  N   ALA   198    -110.919 104.333   8.449  1.00  0.00
ATOM   1831  H   ALA   198    -111.082 104.093   7.493  1.00  0.00
ATOM   1832  CA  ALA   198    -110.287 103.264   9.250  1.00  0.00
ATOM   1833  CB  ALA   198    -111.276 102.108   9.428  1.00  0.00
ATOM   1834  C   ALA   198    -109.004 102.761   8.573  1.00  0.00
ATOM   1835  O   ALA   198    -108.952 102.620   7.351  1.00  0.00
ATOM   1836  N   PHE   199    -108.004 102.468   9.401  1.00  0.00
ATOM   1837  H   PHE   199    -108.123 102.455  10.392  1.00  0.00
ATOM   1838  CA  PHE   199    -106.657 102.081   8.930  1.00  0.00
ATOM   1839  CB  PHE   199    -105.667 103.227   9.183  1.00  0.00
ATOM   1840  CG  PHE   199    -106.100 104.535   8.506  1.00  0.00
ATOM   1841  CD1 PHE   199    -105.763 104.787   7.168  1.00  0.00
ATOM   1842  HD1 PHE   199    -105.149 104.078   6.613  1.00  0.00
ATOM   1843  CD2 PHE   199    -106.898 105.453   9.208  1.00  0.00
ATOM   1844  HD2 PHE   199    -107.158 105.273  10.251  1.00  0.00
ATOM   1845  CE1 PHE   199    -106.228 105.946   6.533  1.00  0.00
ATOM   1846  HE1 PHE   199    -105.972 106.136   5.492  1.00  0.00
ATOM   1847  CE2 PHE   199    -107.365 106.609   8.572  1.00  0.00
ATOM   1848  HE2 PHE   199    -108.006 107.306   9.112  1.00  0.00
ATOM   1849  CZ  PHE   199    -107.029 106.856   7.234  1.00  0.00
ATOM   1850  HZ  PHE   199    -107.392 107.756   6.739  1.00  0.00
ATOM   1851  C   PHE   199    -106.155 100.804   9.620  1.00  0.00
ATOM   1852  O   PHE   199    -106.371 100.609  10.815  1.00  0.00
ATOM   1853  N   ALA   200    -105.483  99.968   8.828  1.00  0.00
ATOM   1854  H   ALA   200    -105.391 100.150   7.849  1.00  0.00
ATOM   1855  CA  ALA   200    -104.867  98.695   9.266  1.00  0.00
ATOM   1856  CB  ALA   200    -105.938  97.607   9.415  1.00  0.00
ATOM   1857  C   ALA   200    -103.818  98.221   8.246  1.00  0.00
ATOM   1858  O   ALA   200    -103.933  98.509   7.055  1.00  0.00
ATOM   1859  N   ASP   201    -102.770  97.573   8.758  1.00  0.00
ATOM   1860  H   ASP   201    -102.669  97.451   9.746  1.00  0.00
ATOM   1861  CA  ASP   201    -101.663  97.007   7.955  1.00  0.00
ATOM   1862  CB  ASP   201    -100.776  98.147   7.422  1.00  0.00
ATOM   1863  CG  ASP   201     -99.713  97.707   6.405  1.00  0.00
ATOM   1864  OD1 ASP   201     -99.987  96.741   5.658  1.00  0.00
ATOM   1865  OD2 ASP   201     -98.624  98.317   6.435  1.00  0.00
ATOM   1866  C   ASP   201    -100.817  96.040   8.804  1.00  0.00
ATOM   1867  O   ASP   201    -100.626  96.262   9.998  1.00  0.00
ATOM   1868  N   SER   202    -100.326  94.994   8.142  1.00  0.00
ATOM   1869  H   SER   202    -100.610  94.792   7.202  1.00  0.00
ATOM   1870  CA  SER   202     -99.422  93.972   8.717  1.00  0.00
ATOM   1871  CB  SER   202    -100.183  92.990   9.622  1.00  0.00
ATOM   1872  OG  SER   202    -101.220  92.321   8.898  1.00  0.00
ATOM   1873  HG  SER   202    -101.715  91.703   9.512  1.00  0.00
ATOM   1874  C   SER   202     -98.711  93.183   7.604  1.00  0.00
ATOM   1875  O   SER   202     -99.207  93.103   6.480  1.00  0.00
ATOM   1876  N   SER   203     -97.475  92.778   7.900  1.00  0.00
ATOM   1877  H   SER   203     -97.052  93.017   8.774  1.00  0.00
ATOM   1878  CA  SER   203     -96.586  91.990   7.008  1.00  0.00
ATOM   1879  CB  SER   203     -96.128  92.784   5.777  1.00  0.00
ATOM   1880  OG  SER   203     -97.171  92.799   4.802  1.00  0.00
ATOM   1881  HG  SER   203     -98.057  92.957   5.273  1.00  0.00
ATOM   1882  C   SER   203     -95.321  91.516   7.736  1.00  0.00
ATOM   1883  O   SER   203     -94.910  92.124   8.723  1.00  0.00
ATOM   1884  N   GLY   204     -94.784  90.394   7.256  1.00  0.00
ATOM   1885  H   GLY   204     -95.266  89.847   6.573  1.00  0.00
ATOM   1886  CA  GLY   204     -93.521  89.806   7.749  1.00  0.00
ATOM   1887  C   GLY   204     -93.652  88.322   8.124  1.00  0.00
ATOM   1888  O   GLY   204     -94.689  87.873   8.606  1.00  0.00
ATOM   1889  N   GLN   205     -92.558  87.600   7.884  1.00  0.00
ATOM   1890  H   GLN   205     -91.738  88.019   7.494  1.00  0.00
ATOM   1891  CA  GLN   205     -92.429  86.144   8.123  1.00  0.00
ATOM   1892  CB  GLN   205     -93.238  85.331   7.095  1.00  0.00
ATOM   1893  CG  GLN   205     -92.861  85.595   5.630  1.00  0.00
ATOM   1894  CD  GLN   205     -93.757  84.809   4.671  1.00  0.00
ATOM   1895  OE1 GLN   205     -94.827  85.239   4.270  1.00  0.00
ATOM   1896  NE2 GLN   205     -93.319  83.636   4.268  1.00  0.00
ATOM   1897 HE21 GLN   205     -92.441  83.278   4.566  1.00  0.00
ATOM   1898 HE22 GLN   205     -93.916  83.139   3.644  1.00  0.00
ATOM   1899  C   GLN   205     -90.954  85.706   8.103  1.00  0.00
ATOM   1900  O   GLN   205     -90.132  86.325   7.429  1.00  0.00
ATOM   1901  N   HIS   206     -90.656  84.669   8.881  1.00  0.00
ATOM   1902  H   HIS   206     -91.341  84.235   9.465  1.00  0.00
ATOM   1903  CA  HIS   206     -89.297  84.099   8.988  1.00  0.00
ATOM   1904  CB  HIS   206     -88.747  84.276  10.410  1.00  0.00
ATOM   1905  CG  HIS   206     -88.471  85.747  10.738  1.00  0.00
ATOM   1906  ND1 HIS   206     -87.347  86.404  10.471  1.00  0.00
ATOM   1907  CD2 HIS   206     -89.303  86.597  11.334  1.00  0.00
ATOM   1908  CE1 HIS   206     -87.478  87.657  10.890  1.00  0.00
ATOM   1909  NE2 HIS   206     -88.689  87.773  11.425  1.00  0.00
ATOM   1910  HE2 HIS   206     -89.064  88.603  11.829  1.00  0.00
ATOM   1911  C   HIS   206     -89.262  82.619   8.561  1.00  0.00
ATOM   1912  O   HIS   206     -89.802  81.773   9.279  1.00  0.00
ATOM   1913  N   PRO   207     -88.811  82.331   7.330  1.00  0.00
ATOM   1914  CA  PRO   207     -88.724  80.953   6.808  1.00  0.00
ATOM   1915  CB  PRO   207     -88.486  81.119   5.304  1.00  0.00
ATOM   1916  CG  PRO   207     -87.750  82.455   5.201  1.00  0.00
ATOM   1917  CD  PRO   207     -88.389  83.305   6.301  1.00  0.00
ATOM   1918  C   PRO   207     -87.624  80.116   7.490  1.00  0.00
ATOM   1919  O   PRO   207     -86.493  80.589   7.622  1.00  0.00
ATOM   1920  N   PRO   208     -87.968  78.917   7.985  1.00  0.00
ATOM   1921  CA  PRO   208     -86.982  77.960   8.531  1.00  0.00
ATOM   1922  CB  PRO   208     -87.819  76.787   9.044  1.00  0.00
ATOM   1923  CG  PRO   208     -89.141  77.446   9.426  1.00  0.00
ATOM   1924  CD  PRO   208     -89.340  78.489   8.325  1.00  0.00
ATOM   1925  C   PRO   208     -86.015  77.481   7.439  1.00  0.00
ATOM   1926  O   PRO   208     -86.399  77.310   6.283  1.00  0.00
ATOM   1927  N   ASP   209     -84.759  77.300   7.836  1.00  0.00
ATOM   1928  H   ASP   209     -84.477  77.474   8.779  1.00  0.00
ATOM   1929  CA  ASP   209     -83.692  76.795   6.949  1.00  0.00
ATOM   1930  CB  ASP   209     -82.735  77.953   6.621  1.00  0.00
ATOM   1931  CG  ASP   209     -81.657  77.609   5.583  1.00  0.00
ATOM   1932  OD1 ASP   209     -81.950  76.774   4.697  1.00  0.00
ATOM   1933  OD2 ASP   209     -80.542  78.149   5.734  1.00  0.00
ATOM   1934  C   ASP   209     -82.946  75.621   7.608  1.00  0.00
ATOM   1935  O   ASP   209     -82.626  75.676   8.793  1.00  0.00
ATOM   1936  N   ALA   210     -82.591  74.639   6.783  1.00  0.00
ATOM   1937  H   ALA   210     -82.756  74.692   5.797  1.00  0.00
ATOM   1938  CA  ALA   210     -81.861  73.434   7.227  1.00  0.00
ATOM   1939  CB  ALA   210     -82.736  72.196   7.006  1.00  0.00
ATOM   1940  C   ALA   210     -80.526  73.274   6.486  1.00  0.00
ATOM   1941  O   ALA   210     -80.452  73.414   5.265  1.00  0.00
ATOM   1942  N   CYS   211     -79.489  72.960   7.260  1.00  0.00
ATOM   1943  H   CYS   211     -79.583  72.895   8.252  1.00  0.00
ATOM   1944  CA  CYS   211     -78.119  72.753   6.746  1.00  0.00
ATOM   1945  CB  CYS   211     -77.114  72.984   7.882  1.00  0.00
ATOM   1946  SG  CYS   211     -77.093  74.710   8.489  1.00  0.00
ATOM   1947  HG  CYS   211     -76.142  74.527   9.402  1.00  0.00
ATOM   1948  C   CYS   211     -77.933  71.374   6.081  1.00  0.00
ATOM   1949  O   CYS   211     -77.425  70.418   6.670  1.00  0.00
ATOM   1950  N   ALA   212     -78.397  71.302   4.837  1.00  0.00
ATOM   1951  H   ALA   212     -78.888  72.074   4.429  1.00  0.00
ATOM   1952  CA  ALA   212     -78.346  70.079   4.009  1.00  0.00
ATOM   1953  CB  ALA   212     -79.398  70.184   2.898  1.00  0.00
ATOM   1954  C   ALA   212     -76.940  69.772   3.457  1.00  0.00
ATOM   1955  O   ALA   212     -76.551  70.187   2.365  1.00  0.00
ATOM   1956  N   PHE   213     -76.159  69.111   4.308  1.00  0.00
ATOM   1957  H   PHE   213     -76.426  69.000   5.266  1.00  0.00
ATOM   1958  CA  PHE   213     -74.789  68.666   3.974  1.00  0.00
ATOM   1959  CB  PHE   213     -73.754  69.487   4.755  1.00  0.00
ATOM   1960  CG  PHE   213     -73.841  70.984   4.433  1.00  0.00
ATOM   1961  CD1 PHE   213     -74.559  71.838   5.283  1.00  0.00
ATOM   1962  HD1 PHE   213     -74.952  71.465   6.229  1.00  0.00
ATOM   1963  CD2 PHE   213     -73.320  71.479   3.228  1.00  0.00
ATOM   1964  HD2 PHE   213     -72.766  70.823   2.557  1.00  0.00
ATOM   1965  CE1 PHE   213     -74.766  73.177   4.924  1.00  0.00
ATOM   1966  HE1 PHE   213     -75.313  73.843   5.589  1.00  0.00
ATOM   1967  CE2 PHE   213     -73.529  72.817   2.869  1.00  0.00
ATOM   1968  HE2 PHE   213     -73.143  73.193   1.922  1.00  0.00
ATOM   1969  CZ  PHE   213     -74.253  73.665   3.716  1.00  0.00
ATOM   1970  HZ  PHE   213     -74.427  74.702   3.430  1.00  0.00
ATOM   1971  C   PHE   213     -74.582  67.170   4.252  1.00  0.00
ATOM   1972  O   PHE   213     -74.993  66.662   5.296  1.00  0.00
ATOM   1973  N   ARG   214     -73.813  66.541   3.366  1.00  0.00
ATOM   1974  H   ARG   214     -73.377  67.029   2.612  1.00  0.00
ATOM   1975  CA  ARG   214     -73.501  65.100   3.441  1.00  0.00
ATOM   1976  CB  ARG   214     -73.776  64.439   2.082  1.00  0.00
ATOM   1977  CG  ARG   214     -73.669  62.904   2.055  1.00  0.00
ATOM   1978  CD  ARG   214     -74.667  62.194   2.979  1.00  0.00
ATOM   1979  NE  ARG   214     -74.061  61.930   4.299  1.00  0.00
ATOM   1980  HE  ARG   214     -73.395  61.186   4.320  1.00  0.00
ATOM   1981  CZ  ARG   214     -74.372  62.518   5.456  1.00  0.00
ATOM   1982  NH1 ARG   214     -75.310  63.443   5.559  1.00  0.00
ATOM   1983 HH11 ARG   214     -75.841  63.711   4.757  1.00  0.00
ATOM   1984 HH12 ARG   214     -75.435  63.917   6.435  1.00  0.00
ATOM   1985  NH2 ARG   214     -73.639  62.295   6.534  1.00  0.00
ATOM   1986 HH21 ARG   214     -72.860  61.667   6.505  1.00  0.00
ATOM   1987 HH22 ARG   214     -73.862  62.786   7.379  1.00  0.00
ATOM   1988  C   ARG   214     -72.049  64.889   3.895  1.00  0.00
ATOM   1989  O   ARG   214     -71.105  65.408   3.300  1.00  0.00
ATOM   1990  N   ARG   215     -71.920  64.075   4.936  1.00  0.00
ATOM   1991  H   ARG   215     -72.715  63.576   5.301  1.00  0.00
ATOM   1992  CA  ARG   215     -70.653  63.879   5.670  1.00  0.00
ATOM   1993  CB  ARG   215     -70.876  64.298   7.127  1.00  0.00
ATOM   1994  CG  ARG   215     -71.137  65.803   7.261  1.00  0.00
ATOM   1995  CD  ARG   215     -72.190  66.101   8.331  1.00  0.00
ATOM   1996  NE  ARG   215     -73.542  65.763   7.843  1.00  0.00
ATOM   1997  HE  ARG   215     -73.852  66.273   7.040  1.00  0.00
ATOM   1998  CZ  ARG   215     -74.376  64.850   8.345  1.00  0.00
ATOM   1999  NH1 ARG   215     -74.037  64.035   9.334  1.00  0.00
ATOM   2000 HH11 ARG   215     -73.121  64.101   9.725  1.00  0.00
ATOM   2001 HH12 ARG   215     -74.705  63.396   9.711  1.00  0.00
ATOM   2002  NH2 ARG   215     -75.649  64.879   7.982  1.00  0.00
ATOM   2003 HH21 ARG   215     -75.961  65.579   7.338  1.00  0.00
ATOM   2004 HH22 ARG   215     -76.300  64.242   8.392  1.00  0.00
ATOM   2005  C   ARG   215     -70.123  62.437   5.624  1.00  0.00
ATOM   2006  O   ARG   215     -70.886  61.476   5.514  1.00  0.00
ATOM   2007  N   GLY   216     -68.791  62.348   5.616  1.00  0.00
ATOM   2008  H   GLY   216     -68.239  63.178   5.554  1.00  0.00
ATOM   2009  CA  GLY   216     -67.996  61.101   5.731  1.00  0.00
ATOM   2010  C   GLY   216     -68.011  60.123   4.541  1.00  0.00
ATOM   2011  O   GLY   216     -66.955  59.719   4.061  1.00  0.00
ATOM   2012  N   ARG   217     -69.206  59.876   4.010  1.00  0.00
ATOM   2013  H   ARG   217     -70.020  60.302   4.418  1.00  0.00
ATOM   2014  CA  ARG   217     -69.496  58.894   2.938  1.00  0.00
ATOM   2015  CB  ARG   217     -70.973  58.996   2.544  1.00  0.00
ATOM   2016  CG  ARG   217     -71.878  58.449   3.654  1.00  0.00
ATOM   2017  CD  ARG   217     -73.365  58.651   3.353  1.00  0.00
ATOM   2018  NE  ARG   217     -73.785  57.883   2.167  1.00  0.00
ATOM   2019  HE  ARG   217     -73.100  57.265   1.789  1.00  0.00
ATOM   2020  CZ  ARG   217     -74.982  57.929   1.576  1.00  0.00
ATOM   2021  NH1 ARG   217     -75.963  58.710   2.009  1.00  0.00
ATOM   2022 HH11 ARG   217     -75.809  59.290   2.807  1.00  0.00
ATOM   2023 HH12 ARG   217     -76.843  58.715   1.541  1.00  0.00
ATOM   2024  NH2 ARG   217     -75.216  57.179   0.511  1.00  0.00
ATOM   2025 HH21 ARG   217     -74.506  56.580   0.147  1.00  0.00
ATOM   2026 HH22 ARG   217     -76.112  57.217   0.074  1.00  0.00
ATOM   2027  C   ARG   217     -68.602  58.943   1.685  1.00  0.00
ATOM   2028  O   ARG   217     -68.367  57.915   1.050  1.00  0.00
ATOM   2029  N   LYS   218     -68.136  60.139   1.325  1.00  0.00
ATOM   2030  H   LYS   218     -68.441  60.974   1.777  1.00  0.00
ATOM   2031  CA  LYS   218     -67.107  60.328   0.283  1.00  0.00
ATOM   2032  CB  LYS   218     -67.104  61.811  -0.118  1.00  0.00
ATOM   2033  CG  LYS   218     -67.023  62.058  -1.633  1.00  0.00
ATOM   2034  CD  LYS   218     -65.810  61.458  -2.358  1.00  0.00
ATOM   2035  CE  LYS   218     -64.458  62.016  -1.903  1.00  0.00
ATOM   2036  NZ  LYS   218     -63.374  61.398  -2.677  1.00  0.00
ATOM   2037  HZ1 LYS   218     -62.488  61.669  -2.301  1.00  0.00
ATOM   2038  HZ2 LYS   218     -63.464  60.398  -2.663  1.00  0.00
ATOM   2039  HZ3 LYS   218     -63.429  61.709  -3.625  1.00  0.00
ATOM   2040  C   LYS   218     -65.740  59.885   0.852  1.00  0.00
ATOM   2041  O   LYS   218     -64.881  60.694   1.199  1.00  0.00
ATOM   2042  N   LYS   219     -65.548  58.568   0.861  1.00  0.00
ATOM   2043  H   LYS   219     -66.295  57.962   0.576  1.00  0.00
ATOM   2044  CA  LYS   219     -64.438  57.870   1.553  1.00  0.00
ATOM   2045  CB  LYS   219     -64.765  56.368   1.681  1.00  0.00
ATOM   2046  CG  LYS   219     -64.780  55.543   0.384  1.00  0.00
ATOM   2047  CD  LYS   219     -66.040  55.746  -0.466  1.00  0.00
ATOM   2048  CE  LYS   219     -66.014  54.931  -1.763  1.00  0.00
ATOM   2049  NZ  LYS   219     -64.911  55.321  -2.657  1.00  0.00
ATOM   2050  HZ1 LYS   219     -64.989  54.823  -3.520  1.00  0.00
ATOM   2051  HZ2 LYS   219     -64.942  56.309  -2.836  1.00  0.00
ATOM   2052  HZ3 LYS   219     -64.037  55.102  -2.225  1.00  0.00
ATOM   2053  C   LYS   219     -62.968  58.097   1.122  1.00  0.00
ATOM   2054  O   LYS   219     -62.079  57.338   1.505  1.00  0.00
ATOM   2055  N   ARG   220     -62.708  59.173   0.382  1.00  0.00
ATOM   2056  H   ARG   220     -63.446  59.755   0.037  1.00  0.00
ATOM   2057  CA  ARG   220     -61.335  59.647   0.092  1.00  0.00
ATOM   2058  CB  ARG   220     -60.956  59.459  -1.388  1.00  0.00
ATOM   2059  CG  ARG   220     -60.679  58.010  -1.814  1.00  0.00
ATOM   2060  CD  ARG   220     -61.939  57.191  -2.114  1.00  0.00
ATOM   2061  NE  ARG   220     -62.652  57.756  -3.274  1.00  0.00
ATOM   2062  HE  ARG   220     -62.139  57.760  -4.130  1.00  0.00
ATOM   2063  CZ  ARG   220     -63.885  58.266  -3.279  1.00  0.00
ATOM   2064  NH1 ARG   220     -64.647  58.296  -2.195  1.00  0.00
ATOM   2065 HH11 ARG   220     -64.300  57.902  -1.346  1.00  0.00
ATOM   2066 HH12 ARG   220     -65.562  58.694  -2.241  1.00  0.00
ATOM   2067  NH2 ARG   220     -64.386  58.768  -4.395  1.00  0.00
ATOM   2068 HH21 ARG   220     -63.850  58.765  -5.238  1.00  0.00
ATOM   2069 HH22 ARG   220     -65.307  59.154  -4.392  1.00  0.00
ATOM   2070  C   ARG   220     -61.085  61.106   0.536  1.00  0.00
ATOM   2071  O   ARG   220     -60.187  61.784   0.036  1.00  0.00
ATOM   2072  N   ILE   221     -61.854  61.559   1.527  1.00  0.00
ATOM   2073  H   ILE   221     -62.603  61.011   1.899  1.00  0.00
ATOM   2074  CA  ILE   221     -61.728  62.914   2.109  1.00  0.00
ATOM   2075  CB  ILE   221     -62.894  63.326   3.040  1.00  0.00
ATOM   2076  CG1 ILE   221     -63.137  62.461   4.296  1.00  0.00
ATOM   2077  CG2 ILE   221     -64.157  63.631   2.227  1.00  0.00
ATOM   2078  CD  ILE   221     -63.563  60.997   4.114  1.00  0.00
ATOM   2079  C   ILE   221     -60.375  63.160   2.810  1.00  0.00
ATOM   2080  O   ILE   221     -60.015  62.417   3.727  1.00  0.00
ATOM   2081  N   PRO   222     -59.606  64.161   2.355  1.00  0.00
ATOM   2082  CA  PRO   222     -58.345  64.555   3.012  1.00  0.00
ATOM   2083  CB  PRO   222     -57.684  65.530   2.034  1.00  0.00
ATOM   2084  CG  PRO   222     -58.861  66.148   1.280  1.00  0.00
ATOM   2085  CD  PRO   222     -59.857  64.993   1.159  1.00  0.00
ATOM   2086  C   PRO   222     -58.616  65.199   4.378  1.00  0.00
ATOM   2087  O   PRO   222     -59.537  65.999   4.526  1.00  0.00
ATOM   2088  N   TYR   223     -57.788  64.832   5.355  1.00  0.00
ATOM   2089  H   TYR   223     -57.215  64.019   5.262  1.00  0.00
ATOM   2090  CA  TYR   223     -57.854  65.385   6.732  1.00  0.00
ATOM   2091  CB  TYR   223     -56.744  64.792   7.618  1.00  0.00
ATOM   2092  CG  TYR   223     -56.411  63.304   7.429  1.00  0.00
ATOM   2093  CD1 TYR   223     -57.380  62.358   7.048  1.00  0.00
ATOM   2094  HD1 TYR   223     -58.442  62.600   7.101  1.00  0.00
ATOM   2095  CD2 TYR   223     -55.060  62.929   7.468  1.00  0.00
ATOM   2096  HD2 TYR   223     -54.305  63.624   7.840  1.00  0.00
ATOM   2097  CE1 TYR   223     -56.988  61.067   6.665  1.00  0.00
ATOM   2098  HE1 TYR   223     -57.734  60.339   6.347  1.00  0.00
ATOM   2099  CE2 TYR   223     -54.674  61.636   7.095  1.00  0.00
ATOM   2100  HE2 TYR   223     -53.632  61.344   7.177  1.00  0.00
ATOM   2101  CZ  TYR   223     -55.635  60.708   6.679  1.00  0.00
ATOM   2102  OH  TYR   223     -55.261  59.484   6.230  1.00  0.00
ATOM   2103  HH  TYR   223     -54.261  59.395   6.269  1.00  0.00
ATOM   2104  C   TYR   223     -57.691  66.920   6.750  1.00  0.00
ATOM   2105  O   TYR   223     -58.284  67.620   7.566  1.00  0.00
ATOM   2106  N   SER   224     -56.777  67.368   5.890  1.00  0.00
ATOM   2107  H   SER   224     -56.249  66.706   5.363  1.00  0.00
ATOM   2108  CA  SER   224     -56.399  68.769   5.601  1.00  0.00
ATOM   2109  CB  SER   224     -55.753  69.437   6.823  1.00  0.00
ATOM   2110  OG  SER   224     -55.211  70.722   6.490  1.00  0.00
ATOM   2111  HG  SER   224     -54.407  70.881   7.089  1.00  0.00
ATOM   2112  C   SER   224     -55.383  68.740   4.451  1.00  0.00
ATOM   2113  O   SER   224     -54.569  67.818   4.367  1.00  0.00
ATOM   2114  N   LYS   225     -55.402  69.795   3.639  1.00  0.00
ATOM   2115  H   LYS   225     -55.993  70.575   3.844  1.00  0.00
ATOM   2116  CA  LYS   225     -54.562  69.926   2.427  1.00  0.00
ATOM   2117  CB  LYS   225     -54.816  71.272   1.734  1.00  0.00
ATOM   2118  CG  LYS   225     -56.230  71.365   1.154  1.00  0.00
ATOM   2119  CD  LYS   225     -56.452  72.719   0.479  1.00  0.00
ATOM   2120  CE  LYS   225     -57.867  72.815  -0.095  1.00  0.00
ATOM   2121  NZ  LYS   225     -58.081  74.113  -0.750  1.00  0.00
ATOM   2122  HZ1 LYS   225     -59.011  74.151  -1.117  1.00  0.00
ATOM   2123  HZ2 LYS   225     -57.957  74.849  -0.085  1.00  0.00
ATOM   2124  HZ3 LYS   225     -57.425  74.223  -1.496  1.00  0.00
ATOM   2125  C   LYS   225     -53.060  69.718   2.700  1.00  0.00
ATOM   2126  O   LYS   225     -52.530  68.655   2.377  1.00  0.00
ATOM   2127  N   GLY   226     -52.470  70.632   3.477  1.00  0.00
ATOM   2128  H   GLY   226     -52.976  71.428   3.805  1.00  0.00
ATOM   2129  CA  GLY   226     -51.042  70.599   3.871  1.00  0.00
ATOM   2130  C   GLY   226     -50.639  69.289   4.568  1.00  0.00
ATOM   2131  O   GLY   226     -49.679  68.631   4.172  1.00  0.00
ATOM   2132  N   GLN   227     -51.484  68.869   5.506  1.00  0.00
ATOM   2133  H   GLN   227     -52.166  69.493   5.892  1.00  0.00
ATOM   2134  CA  GLN   227     -51.361  67.588   6.232  1.00  0.00
ATOM   2135  CB  GLN   227     -52.525  67.457   7.224  1.00  0.00
ATOM   2136  CG  GLN   227     -52.310  68.256   8.519  1.00  0.00
ATOM   2137  CD  GLN   227     -52.110  69.768   8.346  1.00  0.00
ATOM   2138  OE1 GLN   227     -52.765  70.453   7.567  1.00  0.00
ATOM   2139  NE2 GLN   227     -51.161  70.306   9.073  1.00  0.00
ATOM   2140 HE21 GLN   227     -50.599  69.730   9.682  1.00  0.00
ATOM   2141 HE22 GLN   227     -51.007  71.287   9.011  1.00  0.00
ATOM   2142  C   GLN   227     -51.259  66.356   5.316  1.00  0.00
ATOM   2143  O   GLN   227     -50.235  65.674   5.327  1.00  0.00
ATOM   2144  N   LEU   228     -52.218  66.208   4.401  1.00  0.00
ATOM   2145  H   LEU   228     -52.993  66.846   4.344  1.00  0.00
ATOM   2146  CA  LEU   228     -52.226  65.120   3.398  1.00  0.00
ATOM   2147  CB  LEU   228     -53.542  65.183   2.607  1.00  0.00
ATOM   2148  CG  LEU   228     -54.259  63.844   2.347  1.00  0.00
ATOM   2149  CD1 LEU   228     -53.428  62.862   1.515  1.00  0.00
ATOM   2150  CD2 LEU   228     -54.750  63.209   3.652  1.00  0.00
ATOM   2151  C   LEU   228     -51.016  65.218   2.446  1.00  0.00
ATOM   2152  O   LEU   228     -50.286  64.242   2.254  1.00  0.00
ATOM   2153  N   ARG   229     -50.732  66.451   2.024  1.00  0.00
ATOM   2154  H   ARG   229     -51.368  67.210   2.199  1.00  0.00
ATOM   2155  CA  ARG   229     -49.585  66.818   1.170  1.00  0.00
ATOM   2156  CB  ARG   229     -49.694  68.323   0.885  1.00  0.00
ATOM   2157  CG  ARG   229     -48.610  68.898  -0.028  1.00  0.00
ATOM   2158  CD  ARG   229     -47.546  69.645   0.781  1.00  0.00
ATOM   2159  NE  ARG   229     -46.440  70.024  -0.114  1.00  0.00
ATOM   2160  HE  ARG   229     -45.861  69.268  -0.413  1.00  0.00
ATOM   2161  CZ  ARG   229     -46.103  71.255  -0.502  1.00  0.00
ATOM   2162  NH1 ARG   229     -46.757  72.335  -0.098  1.00  0.00
ATOM   2163 HH11 ARG   229     -47.533  72.230   0.521  1.00  0.00
ATOM   2164 HH12 ARG   229     -46.472  73.239  -0.406  1.00  0.00
ATOM   2165  NH2 ARG   229     -45.089  71.423  -1.337  1.00  0.00
ATOM   2166 HH21 ARG   229     -44.577  70.637  -1.677  1.00  0.00
ATOM   2167 HH22 ARG   229     -44.839  72.346  -1.622  1.00  0.00
ATOM   2168  C   ARG   229     -48.225  66.400   1.764  1.00  0.00
ATOM   2169  O   ARG   229     -47.401  65.846   1.039  1.00  0.00
ATOM   2170  N   GLU   230     -48.079  66.501   3.087  1.00  0.00
ATOM   2171  H   GLU   230     -48.737  67.033   3.629  1.00  0.00
ATOM   2172  CA  GLU   230     -46.882  66.031   3.826  1.00  0.00
ATOM   2173  CB  GLU   230     -47.100  66.110   5.342  1.00  0.00
ATOM   2174  CG  GLU   230     -47.256  67.533   5.888  1.00  0.00
ATOM   2175  CD  GLU   230     -47.637  67.538   7.374  1.00  0.00
ATOM   2176  OE1 GLU   230     -48.529  68.342   7.724  1.00  0.00
ATOM   2177  OE2 GLU   230     -47.060  66.724   8.131  1.00  0.00
ATOM   2178  C   GLU   230     -46.499  64.583   3.466  1.00  0.00
ATOM   2179  O   GLU   230     -45.432  64.349   2.892  1.00  0.00
ATOM   2180  N   LEU   231     -47.445  63.658   3.663  1.00  0.00
ATOM   2181  H   LEU   231     -48.339  63.889   4.049  1.00  0.00
ATOM   2182  CA  LEU   231     -47.234  62.236   3.324  1.00  0.00
ATOM   2183  CB  LEU   231     -48.340  61.332   3.881  1.00  0.00
ATOM   2184  CG  LEU   231     -47.753  60.030   4.444  1.00  0.00
ATOM   2185  CD1 LEU   231     -47.159  60.250   5.837  1.00  0.00
ATOM   2186  CD2 LEU   231     -48.780  58.899   4.462  1.00  0.00
ATOM   2187  C   LEU   231     -47.070  62.022   1.809  1.00  0.00
ATOM   2188  O   LEU   231     -46.053  61.477   1.391  1.00  0.00
ATOM   2189  N   GLU   232     -47.882  62.729   1.022  1.00  0.00
ATOM   2190  H   GLU   232     -48.622  63.287   1.405  1.00  0.00
ATOM   2191  CA  GLU   232     -47.806  62.712  -0.458  1.00  0.00
ATOM   2192  CB  GLU   232     -48.810  63.705  -1.055  1.00  0.00
ATOM   2193  CG  GLU   232     -50.264  63.278  -0.857  1.00  0.00
ATOM   2194  CD  GLU   232     -51.225  64.316  -1.439  1.00  0.00
ATOM   2195  OE1 GLU   232     -51.422  64.275  -2.674  1.00  0.00
ATOM   2196  OE2 GLU   232     -51.746  65.124  -0.641  1.00  0.00
ATOM   2197  C   GLU   232     -46.399  63.030  -1.003  1.00  0.00
ATOM   2198  O   GLU   232     -45.802  62.211  -1.703  1.00  0.00
ATOM   2199  N   ARG   233     -45.828  64.141  -0.535  1.00  0.00
ATOM   2200  H   ARG   233     -46.339  64.782   0.049  1.00  0.00
ATOM   2201  CA  ARG   233     -44.479  64.595  -0.940  1.00  0.00
ATOM   2202  CB  ARG   233     -44.184  66.029  -0.476  1.00  0.00
ATOM   2203  CG  ARG   233     -45.244  67.043  -0.923  1.00  0.00
ATOM   2204  CD  ARG   233     -45.461  67.102  -2.437  1.00  0.00
ATOM   2205  NE  ARG   233     -46.869  67.467  -2.678  1.00  0.00
ATOM   2206  HE  ARG   233     -47.128  68.395  -2.416  1.00  0.00
ATOM   2207  CZ  ARG   233     -47.802  66.690  -3.235  1.00  0.00
ATOM   2208  NH1 ARG   233     -47.534  65.477  -3.700  1.00  0.00
ATOM   2209 HH11 ARG   233     -46.603  65.122  -3.633  1.00  0.00
ATOM   2210 HH12 ARG   233     -48.252  64.941  -4.140  1.00  0.00
ATOM   2211  NH2 ARG   233     -49.071  67.066  -3.206  1.00  0.00
ATOM   2212 HH21 ARG   233     -49.334  67.922  -2.764  1.00  0.00
ATOM   2213 HH22 ARG   233     -49.764  66.495  -3.642  1.00  0.00
ATOM   2214  C   ARG   233     -43.359  63.658  -0.466  1.00  0.00
ATOM   2215  O   ARG   233     -42.547  63.223  -1.283  1.00  0.00
ATOM   2216  N   GLU   234     -43.411  63.247   0.806  1.00  0.00
ATOM   2217  H   GLU   234     -44.073  63.616   1.464  1.00  0.00
ATOM   2218  CA  GLU   234     -42.428  62.275   1.332  1.00  0.00
ATOM   2219  CB  GLU   234     -42.462  62.128   2.866  1.00  0.00
ATOM   2220  CG  GLU   234     -43.709  61.503   3.509  1.00  0.00
ATOM   2221  CD  GLU   234     -43.871  59.995   3.272  1.00  0.00
ATOM   2222  OE1 GLU   234     -42.851  59.277   3.339  1.00  0.00
ATOM   2223  OE2 GLU   234     -45.030  59.580   3.069  1.00  0.00
ATOM   2224  C   GLU   234     -42.478  60.925   0.592  1.00  0.00
ATOM   2225  O   GLU   234     -41.446  60.494   0.089  1.00  0.00
ATOM   2226  N   TYR   235     -43.698  60.491   0.268  1.00  0.00
ATOM   2227  H   TYR   235     -44.525  60.974   0.578  1.00  0.00
ATOM   2228  CA  TYR   235     -43.990  59.247  -0.472  1.00  0.00
ATOM   2229  CB  TYR   235     -45.508  59.076  -0.559  1.00  0.00
ATOM   2230  CG  TYR   235     -45.949  57.641  -0.280  1.00  0.00
ATOM   2231  CD1 TYR   235     -45.821  56.649  -1.264  1.00  0.00
ATOM   2232  HD1 TYR   235     -45.307  56.863  -2.202  1.00  0.00
ATOM   2233  CD2 TYR   235     -46.597  57.351   0.929  1.00  0.00
ATOM   2234  HD2 TYR   235     -46.633  58.093   1.729  1.00  0.00
ATOM   2235  CE1 TYR   235     -46.338  55.367  -1.034  1.00  0.00
ATOM   2236  HE1 TYR   235     -46.255  54.595  -1.796  1.00  0.00
ATOM   2237  CE2 TYR   235     -47.131  56.075   1.145  1.00  0.00
ATOM   2238  HE2 TYR   235     -47.691  55.875   2.056  1.00  0.00
ATOM   2239  CZ  TYR   235     -46.991  55.081   0.170  1.00  0.00
ATOM   2240  OH  TYR   235     -47.433  53.823   0.415  1.00  0.00
ATOM   2241  HH  TYR   235     -47.940  53.829   1.289  1.00  0.00
ATOM   2242  C   TYR   235     -43.412  59.267  -1.897  1.00  0.00
ATOM   2243  O   TYR   235     -42.817  58.287  -2.343  1.00  0.00
ATOM   2244  N   ALA   236     -43.585  60.409  -2.569  1.00  0.00
ATOM   2245  H   ALA   236     -44.197  61.122  -2.218  1.00  0.00
ATOM   2246  CA  ALA   236     -43.032  60.679  -3.913  1.00  0.00
ATOM   2247  CB  ALA   236     -43.456  62.082  -4.358  1.00  0.00
ATOM   2248  C   ALA   236     -41.499  60.534  -3.987  1.00  0.00
ATOM   2249  O   ALA   236     -40.965  60.125  -5.015  1.00  0.00
ATOM   2250  N   ALA   237     -40.818  60.942  -2.915  1.00  0.00
ATOM   2251  H   ALA   237     -41.259  61.483  -2.197  1.00  0.00
ATOM   2252  CA  ALA   237     -39.375  60.688  -2.725  1.00  0.00
ATOM   2253  CB  ALA   237     -38.798  61.704  -1.732  1.00  0.00
ATOM   2254  C   ALA   237     -39.105  59.233  -2.288  1.00  0.00
ATOM   2255  O   ALA   237     -38.417  58.481  -2.978  1.00  0.00
ATOM   2256  N   ASN   238     -39.603  58.874  -1.105  1.00  0.00
ATOM   2257  H   ASN   238     -40.178  59.510  -0.576  1.00  0.00
ATOM   2258  CA  ASN   238     -39.533  57.515  -0.535  1.00  0.00
ATOM   2259  CB  ASN   238     -38.563  57.452   0.657  1.00  0.00
ATOM   2260  CG  ASN   238     -37.104  57.880   0.428  1.00  0.00
ATOM   2261  OD1 ASN   238     -36.374  58.177   1.362  1.00  0.00
ATOM   2262  ND2 ASN   238     -36.633  57.943  -0.798  1.00  0.00
ATOM   2263 HD21 ASN   238     -37.220  57.785  -1.597  1.00  0.00
ATOM   2264 HD22 ASN   238     -35.674  58.191  -0.892  1.00  0.00
ATOM   2265  C   ASN   238     -40.929  57.117  -0.032  1.00  0.00
ATOM   2266  O   ASN   238     -41.509  57.802   0.809  1.00  0.00
ATOM   2267  N   LYS   239     -41.388  55.946  -0.471  1.00  0.00
ATOM   2268  H   LYS   239     -40.949  55.477  -1.233  1.00  0.00
ATOM   2269  CA  LYS   239     -42.699  55.386  -0.064  1.00  0.00
ATOM   2270  CB  LYS   239     -42.988  54.055  -0.775  1.00  0.00
ATOM   2271  CG  LYS   239     -41.940  52.956  -0.548  1.00  0.00
ATOM   2272  CD  LYS   239     -42.319  51.601  -1.164  1.00  0.00
ATOM   2273  CE  LYS   239     -42.275  51.538  -2.698  1.00  0.00
ATOM   2274  NZ  LYS   239     -43.418  52.206  -3.341  1.00  0.00
ATOM   2275  HZ1 LYS   239     -43.340  52.128  -4.335  1.00  0.00
ATOM   2276  HZ2 LYS   239     -44.271  51.779  -3.039  1.00  0.00
ATOM   2277  HZ3 LYS   239     -43.431  53.173  -3.085  1.00  0.00
ATOM   2278  C   LYS   239     -42.943  55.258   1.455  1.00  0.00
ATOM   2279  O   LYS   239     -44.088  55.181   1.891  1.00  0.00
ATOM   2280  N   PHE   240     -41.855  55.098   2.208  1.00  0.00
ATOM   2281  H   PHE   240     -40.948  55.042   1.798  1.00  0.00
ATOM   2282  CA  PHE   240     -41.846  55.122   3.684  1.00  0.00
ATOM   2283  CB  PHE   240     -42.008  53.699   4.240  1.00  0.00
ATOM   2284  CG  PHE   240     -42.122  53.688   5.770  1.00  0.00
ATOM   2285  CD1 PHE   240     -40.990  53.428   6.557  1.00  0.00
ATOM   2286  HD1 PHE   240     -40.069  53.074   6.094  1.00  0.00
ATOM   2287  CD2 PHE   240     -43.301  54.137   6.382  1.00  0.00
ATOM   2288  HD2 PHE   240     -44.200  54.289   5.787  1.00  0.00
ATOM   2289  CE1 PHE   240     -41.032  53.635   7.942  1.00  0.00
ATOM   2290  HE1 PHE   240     -40.144  53.462   8.548  1.00  0.00
ATOM   2291  CE2 PHE   240     -43.341  54.356   7.765  1.00  0.00
ATOM   2292  HE2 PHE   240     -44.239  54.767   8.223  1.00  0.00
ATOM   2293  CZ  PHE   240     -42.206  54.106   8.545  1.00  0.00
ATOM   2294  HZ  PHE   240     -42.217  54.328   9.612  1.00  0.00
ATOM   2295  C   PHE   240     -40.536  55.755   4.181  1.00  0.00
ATOM   2296  O   PHE   240     -39.476  55.547   3.592  1.00  0.00
ATOM   2297  N   ILE   241     -40.649  56.481   5.290  1.00  0.00
ATOM   2298  H   ILE   241     -41.511  56.517   5.794  1.00  0.00
ATOM   2299  CA  ILE   241     -39.511  57.159   5.951  1.00  0.00
ATOM   2300  CB  ILE   241     -39.452  58.680   5.684  1.00  0.00
ATOM   2301  CG1 ILE   241     -40.801  59.414   5.668  1.00  0.00
ATOM   2302  CG2 ILE   241     -38.685  58.947   4.387  1.00  0.00
ATOM   2303  CD  ILE   241     -41.522  59.461   7.015  1.00  0.00
ATOM   2304  C   ILE   241     -39.383  56.837   7.449  1.00  0.00
ATOM   2305  O   ILE   241     -40.374  56.594   8.133  1.00  0.00
ATOM   2306  N   THR   242     -38.164  57.024   7.951  1.00  0.00
ATOM   2307  H   THR   242     -37.486  57.555   7.445  1.00  0.00
ATOM   2308  CA  THR   242     -37.729  56.619   9.311  1.00  0.00
ATOM   2309  CB  THR   242     -36.279  57.048   9.593  1.00  0.00
ATOM   2310  OG1 THR   242     -36.136  58.463   9.429  1.00  0.00
ATOM   2311  HG1 THR   242     -35.164  58.689   9.311  1.00  0.00
ATOM   2312  CG2 THR   242     -35.274  56.273   8.736  1.00  0.00
ATOM   2313  C   THR   242     -38.617  57.129  10.457  1.00  0.00
ATOM   2314  O   THR   242     -39.227  58.195  10.373  1.00  0.00
ATOM   2315  N   LYS   243     -38.551  56.394  11.568  1.00  0.00
ATOM   2316  H   LYS   243     -38.072  55.519  11.567  1.00  0.00
ATOM   2317  CA  LYS   243     -39.321  56.657  12.806  1.00  0.00
ATOM   2318  CB  LYS   243     -38.796  55.788  13.957  1.00  0.00
ATOM   2319  CG  LYS   243     -39.033  54.277  13.799  1.00  0.00
ATOM   2320  CD  LYS   243     -40.510  53.865  13.855  1.00  0.00
ATOM   2321  CE  LYS   243     -41.114  53.664  12.463  1.00  0.00
ATOM   2322  NZ  LYS   243     -42.555  53.384  12.550  1.00  0.00
ATOM   2323  HZ1 LYS   243     -42.928  53.241  11.634  1.00  0.00
ATOM   2324  HZ2 LYS   243     -42.706  52.568  13.105  1.00  0.00
ATOM   2325  HZ3 LYS   243     -43.027  54.162  12.977  1.00  0.00
ATOM   2326  C   LYS   243     -39.399  58.129  13.247  1.00  0.00
ATOM   2327  O   LYS   243     -40.487  58.697  13.287  1.00  0.00
ATOM   2328  N   ASP   244     -38.245  58.791  13.346  1.00  0.00
ATOM   2329  H   ASP   244     -37.370  58.310  13.289  1.00  0.00
ATOM   2330  CA  ASP   244     -38.180  60.234  13.680  1.00  0.00
ATOM   2331  CB  ASP   244     -36.727  60.721  13.726  1.00  0.00
ATOM   2332  CG  ASP   244     -35.940  60.050  14.855  1.00  0.00
ATOM   2333  OD1 ASP   244     -35.880  60.653  15.947  1.00  0.00
ATOM   2334  OD2 ASP   244     -35.483  58.912  14.605  1.00  0.00
ATOM   2335  C   ASP   244     -39.002  61.110  12.714  1.00  0.00
ATOM   2336  O   ASP   244     -39.949  61.766  13.142  1.00  0.00
ATOM   2337  N   LYS   245     -38.825  60.855  11.418  1.00  0.00
ATOM   2338  H   LYS   245     -38.317  60.052  11.102  1.00  0.00
ATOM   2339  CA  LYS   245     -39.526  61.584  10.342  1.00  0.00
ATOM   2340  CB  LYS   245     -38.935  61.214   8.976  1.00  0.00
ATOM   2341  CG  LYS   245     -37.494  61.698   8.781  1.00  0.00
ATOM   2342  CD  LYS   245     -37.407  63.226   8.684  1.00  0.00
ATOM   2343  CE  LYS   245     -35.964  63.717   8.536  1.00  0.00
ATOM   2344  NZ  LYS   245     -35.171  63.498   9.756  1.00  0.00
ATOM   2345  HZ1 LYS   245     -34.240  63.835   9.609  1.00  0.00
ATOM   2346  HZ2 LYS   245     -35.587  64.000  10.514  1.00  0.00
ATOM   2347  HZ3 LYS   245     -35.145  62.523   9.968  1.00  0.00
ATOM   2348  C   LYS   245     -41.047  61.347  10.363  1.00  0.00
ATOM   2349  O   LYS   245     -41.804  62.309  10.488  1.00  0.00
ATOM   2350  N   ARG   246     -41.467  60.080  10.428  1.00  0.00
ATOM   2351  H   ARG   246     -40.832  59.303  10.371  1.00  0.00
ATOM   2352  CA  ARG   246     -42.903  59.738  10.527  1.00  0.00
ATOM   2353  CB  ARG   246     -43.222  58.267  10.194  1.00  0.00
ATOM   2354  CG  ARG   246     -42.487  57.164  10.967  1.00  0.00
ATOM   2355  CD  ARG   246     -42.924  56.992  12.425  1.00  0.00
ATOM   2356  NE  ARG   246     -44.256  56.382  12.579  1.00  0.00
ATOM   2357  HE  ARG   246     -44.904  56.558  11.842  1.00  0.00
ATOM   2358  CZ  ARG   246     -44.652  55.641  13.618  1.00  0.00
ATOM   2359  NH1 ARG   246     -43.844  55.358  14.632  1.00  0.00
ATOM   2360 HH11 ARG   246     -42.903  55.699  14.622  1.00  0.00
ATOM   2361 HH12 ARG   246     -44.185  54.854  15.423  1.00  0.00
ATOM   2362  NH2 ARG   246     -45.902  55.211  13.696  1.00  0.00
ATOM   2363 HH21 ARG   246     -46.569  55.449  12.991  1.00  0.00
ATOM   2364 HH22 ARG   246     -46.170  54.636  14.465  1.00  0.00
ATOM   2365  C   ARG   246     -43.590  60.238  11.810  1.00  0.00
ATOM   2366  O   ARG   246     -44.700  60.761  11.735  1.00  0.00
ATOM   2367  N   ARG   247     -42.865  60.235  12.930  1.00  0.00
ATOM   2368  H   ARG   247     -42.007  59.715  13.002  1.00  0.00
ATOM   2369  CA  ARG   247     -43.337  60.837  14.196  1.00  0.00
ATOM   2370  CB  ARG   247     -42.446  60.438  15.376  1.00  0.00
ATOM   2371  CG  ARG   247     -42.630  58.957  15.712  1.00  0.00
ATOM   2372  CD  ARG   247     -41.768  58.536  16.901  1.00  0.00
ATOM   2373  NE  ARG   247     -41.929  57.086  17.107  1.00  0.00
ATOM   2374  HE  ARG   247     -42.871  56.773  17.223  1.00  0.00
ATOM   2375  CZ  ARG   247     -40.956  56.178  17.189  1.00  0.00
ATOM   2376  NH1 ARG   247     -39.671  56.503  17.148  1.00  0.00
ATOM   2377 HH11 ARG   247     -39.420  57.464  17.056  1.00  0.00
ATOM   2378 HH12 ARG   247     -38.973  55.797  17.240  1.00  0.00
ATOM   2379  NH2 ARG   247     -41.268  54.899  17.320  1.00  0.00
ATOM   2380 HH21 ARG   247     -42.225  54.620  17.364  1.00  0.00
ATOM   2381 HH22 ARG   247     -40.541  54.218  17.381  1.00  0.00
ATOM   2382  C   ARG   247     -43.494  62.365  14.118  1.00  0.00
ATOM   2383  O   ARG   247     -44.573  62.874  14.421  1.00  0.00
ATOM   2384  N   LYS   248     -42.510  63.043  13.528  1.00  0.00
ATOM   2385  H   LYS   248     -41.623  62.613  13.325  1.00  0.00
ATOM   2386  CA  LYS   248     -42.589  64.493  13.237  1.00  0.00
ATOM   2387  CB  LYS   248     -41.262  65.004  12.657  1.00  0.00
ATOM   2388  CG  LYS   248     -40.284  65.532  13.717  1.00  0.00
ATOM   2389  CD  LYS   248     -39.770  64.468  14.691  1.00  0.00
ATOM   2390  CE  LYS   248     -38.774  65.060  15.688  1.00  0.00
ATOM   2391  NZ  LYS   248     -38.304  64.036  16.633  1.00  0.00
ATOM   2392  HZ1 LYS   248     -37.660  64.449  17.278  1.00  0.00
ATOM   2393  HZ2 LYS   248     -39.084  63.664  17.137  1.00  0.00
ATOM   2394  HZ3 LYS   248     -37.847  63.300  16.135  1.00  0.00
ATOM   2395  C   LYS   248     -43.762  64.855  12.307  1.00  0.00
ATOM   2396  O   LYS   248     -44.603  65.681  12.664  1.00  0.00
ATOM   2397  N   ILE   249     -43.911  64.084  11.228  1.00  0.00
ATOM   2398  H   ILE   249     -43.187  63.447  10.941  1.00  0.00
ATOM   2399  CA  ILE   249     -45.059  64.194  10.298  1.00  0.00
ATOM   2400  CB  ILE   249     -44.810  63.340   9.034  1.00  0.00
ATOM   2401  CG1 ILE   249     -43.600  63.914   8.276  1.00  0.00
ATOM   2402  CG2 ILE   249     -46.037  63.291   8.105  1.00  0.00
ATOM   2403  CD  ILE   249     -42.976  62.959   7.251  1.00  0.00
ATOM   2404  C   ILE   249     -46.396  63.885  11.008  1.00  0.00
ATOM   2405  O   ILE   249     -47.381  64.583  10.782  1.00  0.00
ATOM   2406  N   SER   250     -46.420  62.889  11.893  1.00  0.00
ATOM   2407  H   SER   250     -45.699  62.186  11.907  1.00  0.00
ATOM   2408  CA  SER   250     -47.620  62.578  12.702  1.00  0.00
ATOM   2409  CB  SER   250     -47.471  61.270  13.490  1.00  0.00
ATOM   2410  OG  SER   250     -46.725  61.376  14.706  1.00  0.00
ATOM   2411  HG  SER   250     -45.838  61.842  14.552  1.00  0.00
ATOM   2412  C   SER   250     -48.069  63.735  13.612  1.00  0.00
ATOM   2413  O   SER   250     -49.220  64.155  13.528  1.00  0.00
ATOM   2414  N   ALA   251     -47.099  64.404  14.237  1.00  0.00
ATOM   2415  H   ALA   251     -46.164  64.047  14.284  1.00  0.00
ATOM   2416  CA  ALA   251     -47.336  65.638  15.016  1.00  0.00
ATOM   2417  CB  ALA   251     -46.044  66.044  15.733  1.00  0.00
ATOM   2418  C   ALA   251     -47.861  66.787  14.132  1.00  0.00
ATOM   2419  O   ALA   251     -48.956  67.294  14.366  1.00  0.00
ATOM   2420  N   ALA   252     -47.182  67.012  13.005  1.00  0.00
ATOM   2421  H   ALA   252     -46.299  66.562  12.838  1.00  0.00
ATOM   2422  CA  ALA   252     -47.574  68.006  11.980  1.00  0.00
ATOM   2423  CB  ALA   252     -46.461  68.096  10.934  1.00  0.00
ATOM   2424  C   ALA   252     -48.939  67.751  11.304  1.00  0.00
ATOM   2425  O   ALA   252     -49.571  68.677  10.795  1.00  0.00
ATOM   2426  N   THR   253     -49.378  66.494  11.325  1.00  0.00
ATOM   2427  H   THR   253     -48.778  65.753  11.628  1.00  0.00
ATOM   2428  CA  THR   253     -50.693  66.051  10.803  1.00  0.00
ATOM   2429  CB  THR   253     -50.583  64.783   9.934  1.00  0.00
ATOM   2430  OG1 THR   253     -49.914  63.732  10.634  1.00  0.00
ATOM   2431  HG1 THR   253     -48.922  63.934  10.639  1.00  0.00
ATOM   2432  CG2 THR   253     -49.886  65.054   8.601  1.00  0.00
ATOM   2433  C   THR   253     -51.762  65.803  11.885  1.00  0.00
ATOM   2434  O   THR   253     -52.867  65.368  11.564  1.00  0.00
ATOM   2435  N   SER   254     -51.473  66.225  13.121  1.00  0.00
ATOM   2436  H   SER   254     -50.640  66.751  13.306  1.00  0.00
ATOM   2437  CA  SER   254     -52.337  66.054  14.317  1.00  0.00
ATOM   2438  CB  SER   254     -53.559  66.982  14.250  1.00  0.00
ATOM   2439  OG  SER   254     -53.144  68.352  14.260  1.00  0.00
ATOM   2440  HG  SER   254     -53.945  68.935  14.131  1.00  0.00
ATOM   2441  C   SER   254     -52.772  64.601  14.601  1.00  0.00
ATOM   2442  O   SER   254     -53.799  64.339  15.229  1.00  0.00
ATOM   2443  N   LEU   255     -51.879  63.669  14.275  1.00  0.00
ATOM   2444  H   LEU   255     -50.957  63.916  13.958  1.00  0.00
ATOM   2445  CA  LEU   255     -52.144  62.220  14.359  1.00  0.00
ATOM   2446  CB  LEU   255     -52.070  61.608  12.952  1.00  0.00
ATOM   2447  CG  LEU   255     -53.114  62.168  11.971  1.00  0.00
ATOM   2448  CD1 LEU   255     -52.862  61.623  10.565  1.00  0.00
ATOM   2449  CD2 LEU   255     -54.549  61.837  12.396  1.00  0.00
ATOM   2450  C   LEU   255     -51.188  61.497  15.322  1.00  0.00
ATOM   2451  O   LEU   255     -49.982  61.733  15.333  1.00  0.00
ATOM   2452  N   SER   256     -51.752  60.521  16.029  1.00  0.00
ATOM   2453  H   SER   256     -52.720  60.296  15.906  1.00  0.00
ATOM   2454  CA  SER   256     -51.099  59.709  17.086  1.00  0.00
ATOM   2455  CB  SER   256     -52.206  59.077  17.942  1.00  0.00
ATOM   2456  OG  SER   256     -53.101  58.344  17.097  1.00  0.00
ATOM   2457  HG  SER   256     -53.561  57.628  17.632  1.00  0.00
ATOM   2458  C   SER   256     -50.095  58.631  16.615  1.00  0.00
ATOM   2459  O   SER   256     -50.014  57.541  17.185  1.00  0.00
ATOM   2460  N   GLU   257     -49.242  59.008  15.659  1.00  0.00
ATOM   2461  H   GLU   257     -49.164  59.990  15.452  1.00  0.00
ATOM   2462  CA  GLU   257     -48.263  58.169  14.918  1.00  0.00
ATOM   2463  CB  GLU   257     -46.908  57.992  15.630  1.00  0.00
ATOM   2464  CG  GLU   257     -46.930  57.292  16.993  1.00  0.00
ATOM   2465  CD  GLU   257     -45.527  57.223  17.600  1.00  0.00
ATOM   2466  OE1 GLU   257     -45.131  58.219  18.242  1.00  0.00
ATOM   2467  OE2 GLU   257     -44.874  56.171  17.417  1.00  0.00
ATOM   2468  C   GLU   257     -48.750  56.867  14.251  1.00  0.00
ATOM   2469  O   GLU   257     -48.636  56.728  13.035  1.00  0.00
ATOM   2470  N   ARG   258     -49.482  56.038  14.989  1.00  0.00
ATOM   2471  H   ARG   258     -49.676  56.253  15.953  1.00  0.00
ATOM   2472  CA  ARG   258     -50.096  54.790  14.478  1.00  0.00
ATOM   2473  CB  ARG   258     -50.953  54.149  15.575  1.00  0.00
ATOM   2474  CG  ARG   258     -50.117  53.687  16.774  1.00  0.00
ATOM   2475  CD  ARG   258     -50.983  53.117  17.902  1.00  0.00
ATOM   2476  NE  ARG   258     -51.650  51.871  17.478  1.00  0.00
ATOM   2477  HE  ARG   258     -52.291  51.966  16.720  1.00  0.00
ATOM   2478  CZ  ARG   258     -51.495  50.659  18.016  1.00  0.00
ATOM   2479  NH1 ARG   258     -50.688  50.431  19.044  1.00  0.00
ATOM   2480 HH11 ARG   258     -50.175  51.192  19.436  1.00  0.00
ATOM   2481 HH12 ARG   258     -50.600  49.511  19.418  1.00  0.00
ATOM   2482  NH2 ARG   258     -52.162  49.630  17.517  1.00  0.00
ATOM   2483 HH21 ARG   258     -52.778  49.754  16.743  1.00  0.00
ATOM   2484 HH22 ARG   258     -52.044  48.727  17.926  1.00  0.00
ATOM   2485  C   ARG   258     -50.969  55.046  13.234  1.00  0.00
ATOM   2486  O   ARG   258     -50.832  54.380  12.208  1.00  0.00
ATOM   2487  N   GLN   259     -51.691  56.166  13.282  1.00  0.00
ATOM   2488  H   GLN   259     -51.897  56.590  14.163  1.00  0.00
ATOM   2489  CA  GLN   259     -52.512  56.660  12.157  1.00  0.00
ATOM   2490  CB  GLN   259     -53.183  58.003  12.484  1.00  0.00
ATOM   2491  CG  GLN   259     -53.808  58.142  13.881  1.00  0.00
ATOM   2492  CD  GLN   259     -54.693  56.965  14.303  1.00  0.00
ATOM   2493  OE1 GLN   259     -54.254  56.040  14.972  1.00  0.00
ATOM   2494  NE2 GLN   259     -55.958  57.004  13.952  1.00  0.00
ATOM   2495 HE21 GLN   259     -56.331  57.767  13.434  1.00  0.00
ATOM   2496 HE22 GLN   259     -56.521  56.230  14.231  1.00  0.00
ATOM   2497  C   GLN   259     -51.717  56.817  10.848  1.00  0.00
ATOM   2498  O   GLN   259     -52.088  56.192   9.855  1.00  0.00
ATOM   2499  N   ILE   260     -50.535  57.443  10.904  1.00  0.00
ATOM   2500  H   ILE   260     -50.050  57.605  11.765  1.00  0.00
ATOM   2501  CA  ILE   260     -49.773  57.727   9.665  1.00  0.00
ATOM   2502  CB  ILE   260     -48.828  58.961   9.634  1.00  0.00
ATOM   2503  CG1 ILE   260     -47.315  58.733   9.824  1.00  0.00
ATOM   2504  CG2 ILE   260     -49.367  60.133  10.461  1.00  0.00
ATOM   2505  CD  ILE   260     -46.839  58.186  11.171  1.00  0.00
ATOM   2506  C   ILE   260     -49.148  56.477   9.023  1.00  0.00
ATOM   2507  O   ILE   260     -49.115  56.398   7.802  1.00  0.00
ATOM   2508  N   THR   261     -48.744  55.488   9.823  1.00  0.00
ATOM   2509  H   THR   261     -48.812  55.530  10.822  1.00  0.00
ATOM   2510  CA  THR   261     -48.236  54.199   9.293  1.00  0.00
ATOM   2511  CB  THR   261     -47.473  53.375  10.337  1.00  0.00
ATOM   2512  OG1 THR   261     -48.181  53.368  11.579  1.00  0.00
ATOM   2513  HG1 THR   261     -47.811  52.648  12.171  1.00  0.00
ATOM   2514  CG2 THR   261     -46.042  53.893  10.504  1.00  0.00
ATOM   2515  C   THR   261     -49.320  53.343   8.619  1.00  0.00
ATOM   2516  O   THR   261     -49.092  52.790   7.543  1.00  0.00
ATOM   2517  N   ILE   262     -50.521  53.342   9.198  1.00  0.00
ATOM   2518  H   ILE   262     -50.640  53.631  10.152  1.00  0.00
ATOM   2519  CA  ILE   262     -51.728  52.781   8.545  1.00  0.00
ATOM   2520  CB  ILE   262     -52.878  52.687   9.581  1.00  0.00
ATOM   2521  CG1 ILE   262     -52.764  51.411  10.431  1.00  0.00
ATOM   2522  CG2 ILE   262     -54.294  52.737   8.989  1.00  0.00
ATOM   2523  CD  ILE   262     -51.655  51.406  11.489  1.00  0.00
ATOM   2524  C   ILE   262     -52.053  53.552   7.243  1.00  0.00
ATOM   2525  O   ILE   262     -52.149  52.957   6.168  1.00  0.00
ATOM   2526  N   TRP   263     -52.042  54.881   7.346  1.00  0.00
ATOM   2527  H   TRP   263     -52.032  55.327   8.247  1.00  0.00
ATOM   2528  CA  TRP   263     -52.197  55.815   6.210  1.00  0.00
ATOM   2529  CB  TRP   263     -52.217  57.238   6.784  1.00  0.00
ATOM   2530  CG  TRP   263     -52.319  58.408   5.796  1.00  0.00
ATOM   2531  CD1 TRP   263     -52.815  58.408   4.557  1.00  0.00
ATOM   2532  HD1 TRP   263     -53.295  57.561   4.068  1.00  0.00
ATOM   2533  CD2 TRP   263     -51.831  59.683   6.040  1.00  0.00
ATOM   2534  NE1 TRP   263     -52.646  59.611   4.006  1.00  0.00
ATOM   2535  HE1 TRP   263     -52.920  59.860   3.078  1.00  0.00
ATOM   2536  CE2 TRP   263     -52.050  60.422   4.875  1.00  0.00
ATOM   2537  CE3 TRP   263     -51.242  60.288   7.159  1.00  0.00
ATOM   2538  HE3 TRP   263     -51.136  59.728   8.085  1.00  0.00
ATOM   2539  CZ2 TRP   263     -51.666  61.769   4.821  1.00  0.00
ATOM   2540  HZ2 TRP   263     -51.728  62.317   3.883  1.00  0.00
ATOM   2541  CZ3 TRP   263     -50.867  61.636   7.110  1.00  0.00
ATOM   2542  HZ3 TRP   263     -50.416  62.107   7.984  1.00  0.00
ATOM   2543  CH2 TRP   263     -51.082  62.377   5.941  1.00  0.00
ATOM   2544  HH2 TRP   263     -50.793  63.425   5.905  1.00  0.00
ATOM   2545  C   TRP   263     -51.135  55.624   5.107  1.00  0.00
ATOM   2546  O   TRP   263     -51.476  55.679   3.929  1.00  0.00
ATOM   2547  N   PHE   264     -49.902  55.290   5.485  1.00  0.00
ATOM   2548  H   PHE   264     -49.576  55.537   6.405  1.00  0.00
ATOM   2549  CA  PHE   264     -48.832  54.859   4.558  1.00  0.00
ATOM   2550  CB  PHE   264     -47.564  54.469   5.330  1.00  0.00
ATOM   2551  CG  PHE   264     -46.550  55.610   5.450  1.00  0.00
ATOM   2552  CD1 PHE   264     -46.293  56.237   6.678  1.00  0.00
ATOM   2553  HD1 PHE   264     -46.799  55.904   7.580  1.00  0.00
ATOM   2554  CD2 PHE   264     -45.782  55.947   4.329  1.00  0.00
ATOM   2555  HD2 PHE   264     -45.912  55.405   3.394  1.00  0.00
ATOM   2556  CE1 PHE   264     -45.285  57.205   6.778  1.00  0.00
ATOM   2557  HE1 PHE   264     -45.096  57.700   7.729  1.00  0.00
ATOM   2558  CE2 PHE   264     -44.771  56.907   4.428  1.00  0.00
ATOM   2559  HE2 PHE   264     -44.167  57.143   3.552  1.00  0.00
ATOM   2560  CZ  PHE   264     -44.525  57.540   5.651  1.00  0.00
ATOM   2561  HZ  PHE   264     -43.777  58.326   5.710  1.00  0.00
ATOM   2562  C   PHE   264     -49.244  53.692   3.644  1.00  0.00
ATOM   2563  O   PHE   264     -49.182  53.819   2.421  1.00  0.00
ATOM   2564  N   GLN   265     -49.748  52.612   4.242  1.00  0.00
ATOM   2565  H   GLN   265     -49.766  52.527   5.241  1.00  0.00
ATOM   2566  CA  GLN   265     -50.259  51.445   3.488  1.00  0.00
ATOM   2567  CB  GLN   265     -50.575  50.300   4.459  1.00  0.00
ATOM   2568  CG  GLN   265     -50.447  48.902   3.832  1.00  0.00
ATOM   2569  CD  GLN   265     -51.412  48.631   2.672  1.00  0.00
ATOM   2570  OE1 GLN   265     -51.070  48.709   1.500  1.00  0.00
ATOM   2571  NE2 GLN   265     -52.609  48.200   2.991  1.00  0.00
ATOM   2572 HE21 GLN   265     -52.881  48.036   3.943  1.00  0.00
ATOM   2573 HE22 GLN   265     -53.278  48.052   2.259  1.00  0.00
ATOM   2574  C   GLN   265     -51.507  51.819   2.661  1.00  0.00
ATOM   2575  O   GLN   265     -51.543  51.597   1.451  1.00  0.00
ATOM   2576  N   ASN   266     -52.423  52.561   3.286  1.00  0.00
ATOM   2577  H   ASN   266     -52.375  52.723   4.277  1.00  0.00
ATOM   2578  CA  ASN   266     -53.643  53.069   2.624  1.00  0.00
ATOM   2579  CB  ASN   266     -54.516  53.801   3.650  1.00  0.00
ATOM   2580  CG  ASN   266     -56.021  53.656   3.381  1.00  0.00
ATOM   2581  OD1 ASN   266     -56.821  53.502   4.292  1.00  0.00
ATOM   2582  ND2 ASN   266     -56.437  53.654   2.133  1.00  0.00
ATOM   2583 HD21 ASN   266     -55.803  53.779   1.371  1.00  0.00
ATOM   2584 HD22 ASN   266     -57.398  53.418   1.977  1.00  0.00
ATOM   2585  C   ASN   266     -53.337  53.983   1.417  1.00  0.00
ATOM   2586  O   ASN   266     -54.074  53.974   0.429  1.00  0.00
ATOM   2587  N   ARG   267     -52.267  54.769   1.522  1.00  0.00
ATOM   2588  H   ARG   267     -51.870  54.998   2.419  1.00  0.00
ATOM   2589  CA  ARG   267     -51.720  55.550   0.397  1.00  0.00
ATOM   2590  CB  ARG   267     -50.621  56.520   0.831  1.00  0.00
ATOM   2591  CG  ARG   267     -51.178  57.946   0.873  1.00  0.00
ATOM   2592  CD  ARG   267     -50.077  59.009   0.953  1.00  0.00
ATOM   2593  NE  ARG   267     -49.211  59.018  -0.244  1.00  0.00
ATOM   2594  HE  ARG   267     -48.356  58.509  -0.146  1.00  0.00
ATOM   2595  CZ  ARG   267     -49.475  59.554  -1.440  1.00  0.00
ATOM   2596  NH1 ARG   267     -50.639  60.112  -1.742  1.00  0.00
ATOM   2597 HH11 ARG   267     -51.372  60.101  -1.064  1.00  0.00
ATOM   2598 HH12 ARG   267     -50.748  60.594  -2.609  1.00  0.00
ATOM   2599  NH2 ARG   267     -48.511  59.625  -2.344  1.00  0.00
ATOM   2600 HH21 ARG   267     -47.600  59.272  -2.130  1.00  0.00
ATOM   2601 HH22 ARG   267     -48.682  60.055  -3.227  1.00  0.00
ATOM   2602  C   ARG   267     -51.243  54.690  -0.779  1.00  0.00
ATOM   2603  O   ARG   267     -51.721  54.911  -1.886  1.00  0.00
ATOM   2604  N   ARG   268     -50.511  53.608  -0.513  1.00  0.00
ATOM   2605  H   ARG   268     -50.086  53.458   0.381  1.00  0.00
ATOM   2606  CA  ARG   268     -50.131  52.634  -1.564  1.00  0.00
ATOM   2607  CB  ARG   268     -49.283  51.503  -0.965  1.00  0.00
ATOM   2608  CG  ARG   268     -48.190  51.027  -1.932  1.00  0.00
ATOM   2609  CD  ARG   268     -48.742  50.234  -3.119  1.00  0.00
ATOM   2610  NE  ARG   268     -47.745  50.177  -4.202  1.00  0.00
ATOM   2611  HE  ARG   268     -46.924  49.650  -4.002  1.00  0.00
ATOM   2612  CZ  ARG   268     -47.866  50.741  -5.408  1.00  0.00
ATOM   2613  NH1 ARG   268     -48.938  51.439  -5.757  1.00  0.00
ATOM   2614 HH11 ARG   268     -49.680  51.538  -5.094  1.00  0.00
ATOM   2615 HH12 ARG   268     -49.004  51.847  -6.665  1.00  0.00
ATOM   2616  NH2 ARG   268     -46.898  50.610  -6.302  1.00  0.00
ATOM   2617 HH21 ARG   268     -46.076  50.089  -6.086  1.00  0.00
ATOM   2618 HH22 ARG   268     -47.002  51.043  -7.195  1.00  0.00
ATOM   2619  C   ARG   268     -51.380  52.067  -2.272  1.00  0.00
ATOM   2620  O   ARG   268     -51.467  52.120  -3.498  1.00  0.00
ATOM   2621  N   VAL   269     -52.410  51.785  -1.470  1.00  0.00
ATOM   2622  H   VAL   269     -52.264  51.707  -0.480  1.00  0.00
ATOM   2623  CA  VAL   269     -53.765  51.397  -1.933  1.00  0.00
ATOM   2624  CB  VAL   269     -54.691  51.157  -0.719  1.00  0.00
ATOM   2625  CG1 VAL   269     -56.137  50.835  -1.114  1.00  0.00
ATOM   2626  CG2 VAL   269     -54.168  50.013   0.153  1.00  0.00
ATOM   2627  C   VAL   269     -54.342  52.435  -2.924  1.00  0.00
ATOM   2628  O   VAL   269     -54.566  52.111  -4.090  1.00  0.00
ATOM   2629  N   LYS   270     -54.532  53.678  -2.479  1.00  0.00
ATOM   2630  H   LYS   270     -54.346  53.938  -1.527  1.00  0.00
ATOM   2631  CA  LYS   270     -55.051  54.746  -3.364  1.00  0.00
ATOM   2632  CB  LYS   270     -55.571  55.977  -2.597  1.00  0.00
ATOM   2633  CG  LYS   270     -54.616  56.681  -1.620  1.00  0.00
ATOM   2634  CD  LYS   270     -53.496  57.496  -2.278  1.00  0.00
ATOM   2635  CE  LYS   270     -53.980  58.750  -3.009  1.00  0.00
ATOM   2636  NZ  LYS   270     -52.849  59.382  -3.702  1.00  0.00
ATOM   2637  HZ1 LYS   270     -53.130  60.275  -4.054  1.00  0.00
ATOM   2638  HZ2 LYS   270     -52.084  59.479  -3.063  1.00  0.00
ATOM   2639  HZ3 LYS   270     -52.571  58.803  -4.468  1.00  0.00
ATOM   2640  C   LYS   270     -54.143  55.101  -4.560  1.00  0.00
ATOM   2641  O   LYS   270     -54.634  55.303  -5.668  1.00  0.00
ATOM   2642  N   GLU   271     -52.830  54.998  -4.360  1.00  0.00
ATOM   2643  H   GLU   271     -52.457  54.879  -3.432  1.00  0.00
ATOM   2644  CA  GLU   271     -51.810  55.163  -5.417  1.00  0.00
ATOM   2645  CB  GLU   271     -50.403  55.201  -4.808  1.00  0.00
ATOM   2646  CG  GLU   271     -50.141  56.536  -4.099  1.00  0.00
ATOM   2647  CD  GLU   271     -48.876  56.491  -3.239  1.00  0.00
ATOM   2648  OE1 GLU   271     -49.022  56.199  -2.034  1.00  0.00
ATOM   2649  OE2 GLU   271     -47.793  56.769  -3.801  1.00  0.00
ATOM   2650  C   GLU   271     -51.904  54.094  -6.519  1.00  0.00
ATOM   2651  O   GLU   271     -51.874  54.440  -7.697  1.00  0.00
ATOM   2652  N   LYS   272     -52.097  52.828  -6.139  1.00  0.00
ATOM   2653  H   LYS   272     -51.975  52.525  -5.187  1.00  0.00
ATOM   2654  CA  LYS   272     -52.381  51.766  -7.129  1.00  0.00
ATOM   2655  CB  LYS   272     -52.117  50.340  -6.623  1.00  0.00
ATOM   2656  CG  LYS   272     -53.031  49.836  -5.506  1.00  0.00
ATOM   2657  CD  LYS   272     -53.057  48.310  -5.529  1.00  0.00
ATOM   2658  CE  LYS   272     -54.004  47.737  -4.478  1.00  0.00
ATOM   2659  NZ  LYS   272     -54.140  46.285  -4.665  1.00  0.00
ATOM   2660  HZ1 LYS   272     -54.624  45.875  -3.894  1.00  0.00
ATOM   2661  HZ2 LYS   272     -54.652  46.104  -5.507  1.00  0.00
ATOM   2662  HZ3 LYS   272     -53.232  45.870  -4.765  1.00  0.00
ATOM   2663  C   LYS   272     -53.772  51.895  -7.776  1.00  0.00
ATOM   2664  O   LYS   272     -53.906  51.715  -8.986  1.00  0.00
ATOM   2665  N   LYS   273     -54.763  52.299  -6.978  1.00  0.00
ATOM   2666  H   LYS   273     -54.654  52.300  -5.979  1.00  0.00
ATOM   2667  CA  LYS   273     -56.124  52.633  -7.451  1.00  0.00
ATOM   2668  CB  LYS   273     -56.936  53.095  -6.235  1.00  0.00
ATOM   2669  CG  LYS   273     -58.417  53.365  -6.516  1.00  0.00
ATOM   2670  CD  LYS   273     -59.118  53.805  -5.229  1.00  0.00
ATOM   2671  CE  LYS   273     -60.593  54.122  -5.477  1.00  0.00
ATOM   2672  NZ  LYS   273     -61.266  54.497  -4.225  1.00  0.00
ATOM   2673  HZ1 LYS   273     -62.220  54.729  -4.414  1.00  0.00
ATOM   2674  HZ2 LYS   273     -61.232  53.727  -3.588  1.00  0.00
ATOM   2675  HZ3 LYS   273     -60.802  55.284  -3.817  1.00  0.00
ATOM   2676  C   LYS   273     -56.089  53.702  -8.565  1.00  0.00
ATOM   2677  O   LYS   273     -56.744  53.549  -9.597  1.00  0.00
ATOM   2678  N   VAL   274     -55.238  54.714  -8.383  1.00  0.00
ATOM   2679  H   VAL   274     -54.845  54.903  -7.478  1.00  0.00
ATOM   2680  CA  VAL   274     -54.910  55.713  -9.424  1.00  0.00
ATOM   2681  CB  VAL   274     -54.313  56.995  -8.797  1.00  0.00
ATOM   2682  CG1 VAL   274     -53.982  58.058  -9.853  1.00  0.00
ATOM   2683  CG2 VAL   274     -55.274  57.630  -7.786  1.00  0.00
ATOM   2684  C   VAL   274     -53.985  55.073 -10.483  1.00  0.00
ATOM   2685  O   VAL   274     -52.759  55.093 -10.386  1.00  0.00
ATOM   2686  N   LEU   275     -54.641  54.370 -11.404  1.00  0.00
ATOM   2687  H   LEU   275     -55.602  54.142 -11.229  1.00  0.00
ATOM   2688  CA  LEU   275     -54.078  53.754 -12.631  1.00  0.00
ATOM   2689  CB  LEU   275     -53.473  54.808 -13.571  1.00  0.00
ATOM   2690  CG  LEU   275     -54.510  55.774 -14.157  1.00  0.00
ATOM   2691  CD1 LEU   275     -53.792  56.939 -14.838  1.00  0.00
ATOM   2692  CD2 LEU   275     -55.420  55.071 -15.170  1.00  0.00
ATOM   2693  C   LEU   275     -53.094  52.579 -12.494  1.00  0.00
ATOM   2694  O   LEU   275     -53.233  51.606 -13.232  1.00  0.00
ATOM   2695  N   ALA   276     -52.213  52.604 -11.496  1.00  0.00
ATOM   2696  H   ALA   276     -52.182  53.387 -10.865  1.00  0.00
ATOM   2697  CA  ALA   276     -51.138  51.600 -11.314  1.00  0.00
ATOM   2698  CB  ALA   276     -50.346  51.933 -10.047  1.00  0.00
ATOM   2699  C   ALA   276     -51.593  50.127 -11.310  1.00  0.00
ATOM   2700  O   ALA   276     -51.103  49.329 -12.108  1.00  0.00
ATOM   2701  N   LYS   277     -52.657  49.836 -10.560  1.00  0.00
ATOM   2702  H   LYS   277     -53.068  50.529  -9.957  1.00  0.00
ATOM   2703  CA  LYS   277     -53.287  48.497 -10.499  1.00  0.00
ATOM   2704  CB  LYS   277     -54.350  48.492  -9.395  1.00  0.00
ATOM   2705  CG  LYS   277     -54.809  47.078  -9.027  1.00  0.00
ATOM   2706  CD  LYS   277     -55.858  47.126  -7.917  1.00  0.00
ATOM   2707  CE  LYS   277     -56.201  45.719  -7.426  1.00  0.00
ATOM   2708  NZ  LYS   277     -57.140  45.782  -6.297  1.00  0.00
ATOM   2709  HZ1 LYS   277     -57.310  44.853  -5.947  1.00  0.00
ATOM   2710  HZ2 LYS   277     -56.757  46.347  -5.568  1.00  0.00
ATOM   2711  HZ3 LYS   277     -58.007  46.169  -6.607  1.00  0.00
ATOM   2712  C   LYS   277     -53.909  48.088 -11.849  1.00  0.00
ATOM   2713  O   LYS   277     -53.658  46.993 -12.345  1.00  0.00
ATOM   2714  N   VAL   278     -54.553  49.058 -12.498  1.00  0.00
ATOM   2715  H   VAL   278     -54.606  49.977 -12.111  1.00  0.00
ATOM   2716  CA  VAL   278     -55.174  48.920 -13.839  1.00  0.00
ATOM   2717  CB  VAL   278     -55.936  50.213 -14.213  1.00  0.00
ATOM   2718  CG1 VAL   278     -56.684  50.081 -15.545  1.00  0.00
ATOM   2719  CG2 VAL   278     -56.938  50.640 -13.131  1.00  0.00
ATOM   2720  C   VAL   278     -54.094  48.586 -14.893  1.00  0.00
ATOM   2721  O   VAL   278     -54.291  47.726 -15.749  1.00  0.00
ATOM   2722  N   LYS   279     -52.963  49.287 -14.801  1.00  0.00
ATOM   2723  H   LYS   279     -52.914  50.101 -14.214  1.00  0.00
ATOM   2724  CA  LYS   279     -51.755  49.037 -15.616  1.00  0.00
ATOM   2725  CB  LYS   279     -50.710  50.133 -15.382  1.00  0.00
ATOM   2726  CG  LYS   279     -51.167  51.507 -15.887  1.00  0.00
ATOM   2727  CD  LYS   279     -50.042  52.546 -15.834  1.00  0.00
ATOM   2728  CE  LYS   279     -49.620  52.913 -14.408  1.00  0.00
ATOM   2729  NZ  LYS   279     -48.388  53.713 -14.430  1.00  0.00
ATOM   2730  HZ1 LYS   279     -48.094  53.897 -13.492  1.00  0.00
ATOM   2731  HZ2 LYS   279     -47.679  53.197 -14.915  1.00  0.00
ATOM   2732  HZ3 LYS   279     -48.557  54.574 -14.907  1.00  0.00
ATOM   2733  C   LYS   279     -51.102  47.663 -15.377  1.00  0.00
ATOM   2734  O   LYS   279     -50.380  47.175 -16.250  1.00  0.00
ATOM   2735  N   ASN   280     -51.265  47.143 -14.154  1.00  0.00
ATOM   2736  H   ASN   280     -51.764  47.665 -13.459  1.00  0.00
ATOM   2737  CA  ASN   280     -50.809  45.825 -13.652  1.00  0.00
ATOM   2738  CB  ASN   280     -51.487  44.693 -14.447  1.00  0.00
ATOM   2739  CG  ASN   280     -51.207  43.307 -13.862  1.00  0.00
ATOM   2740  OD1 ASN   280     -51.808  42.886 -12.886  1.00  0.00
ATOM   2741  ND2 ASN   280     -50.190  42.626 -14.353  1.00  0.00
ATOM   2742 HD21 ASN   280     -49.588  42.995 -15.065  1.00  0.00
ATOM   2743 HD22 ASN   280     -50.016  41.713 -13.983  1.00  0.00
ATOM   2744  C   ASN   280     -49.276  45.677 -13.605  1.00  0.00
ATOM   2745  O   ASN   280     -48.668  45.622 -12.540  1.00  0.00
ATOM   2746  N   SER   281     -48.697  45.614 -14.798  1.00  0.00
ATOM   2747  H   SER   281     -49.272  45.694 -15.614  1.00  0.00
ATOM   2748  CA  SER   281     -47.247  45.490 -15.044  1.00  0.00
ATOM   2749  CB  SER   281     -46.986  44.392 -16.079  1.00  0.00
ATOM   2750  OG  SER   281     -47.507  43.147 -15.601  1.00  0.00
ATOM   2751  HG  SER   281     -46.885  42.790 -14.898  1.00  0.00
ATOM   2752  C   SER   281     -46.621  46.804 -15.536  1.00  0.00
ATOM   2753  O   SER   281     -45.502  47.127 -15.144  1.00  0.00
ATOM   2754  N   ALA   282     -47.402  47.619 -16.252  1.00  0.00
ATOM   2755  H   ALA   282     -48.370  47.412 -16.412  1.00  0.00
ATOM   2756  CA  ALA   282     -46.966  48.917 -16.819  1.00  0.00
ATOM   2757  CB  ALA   282     -47.899  49.251 -17.989  1.00  0.00
ATOM   2758  C   ALA   282     -46.889  50.078 -15.798  1.00  0.00
ATOM   2759  O   ALA   282     -46.921  51.258 -16.147  1.00  0.00
ATOM   2760  N   THR   283     -46.531  49.713 -14.570  1.00  0.00
ATOM   2761  H   THR   283     -46.164  48.792 -14.413  1.00  0.00
ATOM   2762  CA  THR   283     -46.488  50.620 -13.402  1.00  0.00
ATOM   2763  CB  THR   283     -47.522  50.239 -12.316  1.00  0.00
ATOM   2764  OG1 THR   283     -47.283  51.010 -11.133  1.00  0.00
ATOM   2765  HG1 THR   283     -46.426  50.694 -10.716  1.00  0.00
ATOM   2766  CG2 THR   283     -47.587  48.742 -11.982  1.00  0.00
ATOM   2767  C   THR   283     -45.058  50.777 -12.844  1.00  0.00
ATOM   2768  O   THR   283     -44.654  50.015 -11.963  1.00  0.00
ATOM   2769  N   PRO   284     -44.320  51.806 -13.292  1.00  0.00
ATOM   2770  CA  PRO   284     -42.916  52.029 -12.888  1.00  0.00
ATOM   2771  CB  PRO   284     -42.453  53.220 -13.731  1.00  0.00
ATOM   2772  CG  PRO   284     -43.739  54.012 -13.969  1.00  0.00
ATOM   2773  CD  PRO   284     -44.801  52.923 -14.131  1.00  0.00
ATOM   2774  C   PRO   284     -42.737  52.284 -11.381  1.00  0.00
ATOM   2775  O1  PRO   284     -43.699  52.788 -10.759  1.00  0.00
ATOM   2776  O2  PRO   284     -41.640  51.957 -10.882  1.00  0.00
TER
ENDMDL
