# Supplementary material for: Computational Modeling of complete HOXB13 protein for predicting the functional effect of SNPs and the associated role in hereditary prostate cancer
Source: Sci Rep. 2017 Mar 8;7:43830. doi: 10.1038/srep43830 (PMC5363706; doi:10.1038/srep43830)
Supplement: Supplementary Dataset [file srep43830-s1.zip › SR Supplementary Data Files Complete/Energy minimised protein/Energy Minimised C63Y.pdb]

TITLE     Protein
REMARK    THIS IS A SIMULATION BOX
CRYST1  164.847  162.861  135.714  90.00  90.00  90.00 P 1           1
MODEL        1
ATOM      1  N   MET     1     -59.635  21.778   2.846  1.00  0.00
ATOM      2  H1  MET     1     -60.637  21.868   2.829  1.00  0.00
ATOM      3  H2  MET     1     -59.303  21.998   3.763  1.00  0.00
ATOM      4  H3  MET     1     -59.238  22.419   2.188  1.00  0.00
ATOM      5  CA  MET     1     -59.250  20.396   2.477  1.00  0.00
ATOM      6  CB  MET     1     -60.133  19.884   1.327  1.00  0.00
ATOM      7  CG  MET     1     -59.982  20.670   0.018  1.00  0.00
ATOM      8  SD  MET     1     -60.961  19.994  -1.373  1.00  0.00
ATOM      9  CE  MET     1     -60.030  18.524  -1.755  1.00  0.00
ATOM     10  C   MET     1     -57.756  20.174   2.148  1.00  0.00
ATOM     11  O   MET     1     -57.053  21.075   1.691  1.00  0.00
ATOM     12  N   GLU     2     -57.317  18.934   2.351  1.00  0.00
ATOM     13  H   GLU     2     -57.908  18.233   2.746  1.00  0.00
ATOM     14  CA  GLU     2     -55.946  18.500   2.020  1.00  0.00
ATOM     15  CB  GLU     2     -55.266  17.955   3.285  1.00  0.00
ATOM     16  CG  GLU     2     -53.733  17.882   3.191  1.00  0.00
ATOM     17  CD  GLU     2     -53.177  16.842   2.208  1.00  0.00
ATOM     18  OE1 GLU     2     -53.734  15.723   2.161  1.00  0.00
ATOM     19  OE2 GLU     2     -52.175  17.186   1.548  1.00  0.00
ATOM     20  C   GLU     2     -56.003  17.445   0.896  1.00  0.00
ATOM     21  O   GLU     2     -56.486  16.336   1.135  1.00  0.00
ATOM     22  N   PRO     3     -55.673  17.835  -0.345  1.00  0.00
ATOM     23  CA  PRO     3     -55.548  16.893  -1.476  1.00  0.00
ATOM     24  CB  PRO     3     -55.290  17.774  -2.701  1.00  0.00
ATOM     25  CG  PRO     3     -55.963  19.094  -2.330  1.00  0.00
ATOM     26  CD  PRO     3     -55.666  19.227  -0.836  1.00  0.00
ATOM     27  C   PRO     3     -54.390  15.911  -1.241  1.00  0.00
ATOM     28  O   PRO     3     -53.223  16.300  -1.271  1.00  0.00
ATOM     29  N   GLY     4     -54.763  14.728  -0.760  1.00  0.00
ATOM     30  H   GLY     4     -55.681  14.586  -0.392  1.00  0.00
ATOM     31  CA  GLY     4     -53.826  13.609  -0.530  1.00  0.00
ATOM     32  C   GLY     4     -54.163  12.382  -1.387  1.00  0.00
ATOM     33  O   GLY     4     -55.329  12.063  -1.626  1.00  0.00
ATOM     34  N   ASN     5     -53.109  11.734  -1.873  1.00  0.00
ATOM     35  H   ASN     5     -52.174  12.030  -1.674  1.00  0.00
ATOM     36  CA  ASN     5     -53.215  10.512  -2.697  1.00  0.00
ATOM     37  CB  ASN     5     -52.750  10.780  -4.137  1.00  0.00
ATOM     38  CG  ASN     5     -53.529  11.849  -4.921  1.00  0.00
ATOM     39  OD1 ASN     5     -53.047  12.398  -5.898  1.00  0.00
ATOM     40  ND2 ASN     5     -54.739  12.185  -4.525  1.00  0.00
ATOM     41 HD21 ASN     5     -55.147  11.808  -3.693  1.00  0.00
ATOM     42 HD22 ASN     5     -55.217  12.849  -5.092  1.00  0.00
ATOM     43  C   ASN     5     -52.392   9.359  -2.101  1.00  0.00
ATOM     44  O   ASN     5     -51.322   9.577  -1.533  1.00  0.00
ATOM     45  N   TYR     6     -52.918   8.148  -2.260  1.00  0.00
ATOM     46  H   TYR     6     -53.748   8.001  -2.796  1.00  0.00
ATOM     47  CA  TYR     6     -52.281   6.913  -1.761  1.00  0.00
ATOM     48  CB  TYR     6     -53.108   6.360  -0.590  1.00  0.00
ATOM     49  CG  TYR     6     -52.421   5.173   0.098  1.00  0.00
ATOM     50  CD1 TYR     6     -51.385   5.400   1.017  1.00  0.00
ATOM     51  HD1 TYR     6     -51.157   6.412   1.352  1.00  0.00
ATOM     52  CD2 TYR     6     -52.740   3.861  -0.283  1.00  0.00
ATOM     53  HD2 TYR     6     -53.540   3.673  -1.000  1.00  0.00
ATOM     54  CE1 TYR     6     -50.655   4.318   1.529  1.00  0.00
ATOM     55  HE1 TYR     6     -49.851   4.488   2.245  1.00  0.00
ATOM     56  CE2 TYR     6     -52.007   2.782   0.231  1.00  0.00
ATOM     57  HE2 TYR     6     -52.234   1.771  -0.103  1.00  0.00
ATOM     58  CZ  TYR     6     -50.961   3.012   1.131  1.00  0.00
ATOM     59  OH  TYR     6     -50.203   1.979   1.578  1.00  0.00
ATOM     60  HH  TYR     6     -50.562   1.126   1.204  1.00  0.00
ATOM     61  C   TYR     6     -52.129   5.870  -2.882  1.00  0.00
ATOM     62  O   TYR     6     -52.927   5.822  -3.817  1.00  0.00
ATOM     63  N   ALA     7     -51.097   5.040  -2.741  1.00  0.00
ATOM     64  H   ALA     7     -50.508   5.088  -1.936  1.00  0.00
ATOM     65  CA  ALA     7     -50.774   3.946  -3.680  1.00  0.00
ATOM     66  CB  ALA     7     -49.399   3.367  -3.330  1.00  0.00
ATOM     67  C   ALA     7     -51.845   2.839  -3.691  1.00  0.00
ATOM     68  O   ALA     7     -52.018   2.106  -2.715  1.00  0.00
ATOM     69  N   THR     8     -52.681   2.888  -4.726  1.00  0.00
ATOM     70  H   THR     8     -52.796   3.736  -5.248  1.00  0.00
ATOM     71  CA  THR     8     -53.754   1.900  -4.994  1.00  0.00
ATOM     72  CB  THR     8     -54.583   2.337  -6.216  1.00  0.00
ATOM     73  OG1 THR     8     -54.813   3.750  -6.166  1.00  0.00
ATOM     74  HG1 THR     8     -55.459   4.008  -6.887  1.00  0.00
ATOM     75  CG2 THR     8     -55.934   1.615  -6.268  1.00  0.00
ATOM     76  C   THR     8     -53.197   0.477  -5.204  1.00  0.00
ATOM     77  O   THR     8     -52.997  -0.006  -6.320  1.00  0.00
ATOM     78  N   LEU     9     -52.935  -0.167  -4.072  1.00  0.00
ATOM     79  H   LEU     9     -52.907   0.344  -3.210  1.00  0.00
ATOM     80  CA  LEU     9     -52.436  -1.554  -3.993  1.00  0.00
ATOM     81  CB  LEU     9     -51.856  -1.806  -2.592  1.00  0.00
ATOM     82  CG  LEU     9     -50.691  -0.874  -2.227  1.00  0.00
ATOM     83  CD1 LEU     9     -50.378  -0.999  -0.736  1.00  0.00
ATOM     84  CD2 LEU     9     -49.435  -1.188  -3.047  1.00  0.00
ATOM     85  C   LEU     9     -53.533  -2.573  -4.346  1.00  0.00
ATOM     86  O   LEU     9     -54.345  -2.974  -3.511  1.00  0.00
ATOM     87  N   ASP    10     -53.619  -2.849  -5.645  1.00  0.00
ATOM     88  H   ASP    10     -53.107  -2.298  -6.306  1.00  0.00
ATOM     89  CA  ASP    10     -54.594  -3.796  -6.225  1.00  0.00
ATOM     90  CB  ASP    10     -54.618  -3.607  -7.754  1.00  0.00
ATOM     91  CG  ASP    10     -55.601  -4.520  -8.504  1.00  0.00
ATOM     92  OD1 ASP    10     -56.633  -4.888  -7.899  1.00  0.00
ATOM     93  OD2 ASP    10     -55.310  -4.804  -9.686  1.00  0.00
ATOM     94  C   ASP    10     -54.364  -5.265  -5.809  1.00  0.00
ATOM     95  O   ASP    10     -53.878  -6.085  -6.587  1.00  0.00
ATOM     96  N   GLY    11     -54.831  -5.574  -4.600  1.00  0.00
ATOM     97  H   GLY    11     -55.050  -4.844  -3.948  1.00  0.00
ATOM     98  CA  GLY    11     -54.900  -6.945  -4.046  1.00  0.00
ATOM     99  C   GLY    11     -56.074  -7.758  -4.622  1.00  0.00
ATOM    100  O   GLY    11     -56.804  -8.419  -3.887  1.00  0.00
ATOM    101  N   ALA    12     -56.191  -7.714  -5.948  1.00  0.00
ATOM    102  H   ALA    12     -55.462  -7.305  -6.503  1.00  0.00
ATOM    103  CA  ALA    12     -57.308  -8.279  -6.735  1.00  0.00
ATOM    104  CB  ALA    12     -58.536  -7.364  -6.634  1.00  0.00
ATOM    105  C   ALA    12     -56.910  -8.429  -8.212  1.00  0.00
ATOM    106  O   ALA    12     -55.967  -7.794  -8.687  1.00  0.00
ATOM    107  N   LYS    13     -57.607  -9.338  -8.891  1.00  0.00
ATOM    108  H   LYS    13     -58.341  -9.853  -8.451  1.00  0.00
ATOM    109  CA  LYS    13     -57.396  -9.657 -10.317  1.00  0.00
ATOM    110  CB  LYS    13     -58.259 -10.873 -10.693  1.00  0.00
ATOM    111  CG  LYS    13     -58.072 -11.366 -12.135  1.00  0.00
ATOM    112  CD  LYS    13     -56.656 -11.885 -12.411  1.00  0.00
ATOM    113  CE  LYS    13     -56.465 -12.286 -13.877  1.00  0.00
ATOM    114  NZ  LYS    13     -57.286 -13.448 -14.251  1.00  0.00
ATOM    115  HZ1 LYS    13     -57.127 -13.672 -15.213  1.00  0.00
ATOM    116  HZ2 LYS    13     -57.035 -14.232 -13.683  1.00  0.00
ATOM    117  HZ3 LYS    13     -58.253 -13.234 -14.115  1.00  0.00
ATOM    118  C   LYS    13     -57.658  -8.454 -11.244  1.00  0.00
ATOM    119  O   LYS    13     -58.798  -8.059 -11.490  1.00  0.00
ATOM    120  N   ASP    14     -56.556  -7.801 -11.601  1.00  0.00
ATOM    121  H   ASP    14     -55.724  -7.899 -11.054  1.00  0.00
ATOM    122  CA  ASP    14     -56.527  -6.705 -12.591  1.00  0.00
ATOM    123  CB  ASP    14     -55.119  -6.087 -12.583  1.00  0.00
ATOM    124  CG  ASP    14     -54.968  -4.896 -13.538  1.00  0.00
ATOM    125  OD1 ASP    14     -55.945  -4.123 -13.655  1.00  0.00
ATOM    126  OD2 ASP    14     -53.918  -4.850 -14.215  1.00  0.00
ATOM    127  C   ASP    14     -56.945  -7.169 -14.003  1.00  0.00
ATOM    128  O   ASP    14     -56.115  -7.465 -14.863  1.00  0.00
ATOM    129  N   ILE    15     -58.258  -7.187 -14.213  1.00  0.00
ATOM    130  H   ILE    15     -58.895  -7.087 -13.447  1.00  0.00
ATOM    131  CA  ILE    15     -58.881  -7.541 -15.508  1.00  0.00
ATOM    132  CB  ILE    15     -60.366  -7.920 -15.307  1.00  0.00
ATOM    133  CG1 ILE    15     -60.501  -9.044 -14.265  1.00  0.00
ATOM    134  CG2 ILE    15     -60.993  -8.381 -16.634  1.00  0.00
ATOM    135  CD  ILE    15     -61.882  -9.107 -13.600  1.00  0.00
ATOM    136  C   ILE    15     -58.685  -6.393 -16.522  1.00  0.00
ATOM    137  O   ILE    15     -59.470  -5.450 -16.602  1.00  0.00
ATOM    138  N   GLU    16     -57.555  -6.469 -17.218  1.00  0.00
ATOM    139  H   GLU    16     -56.841  -7.122 -16.960  1.00  0.00
ATOM    140  CA  GLU    16     -57.190  -5.521 -18.288  1.00  0.00
ATOM    141  CB  GLU    16     -55.857  -4.827 -17.987  1.00  0.00
ATOM    142  CG  GLU    16     -56.019  -3.714 -16.944  1.00  0.00
ATOM    143  CD  GLU    16     -54.740  -2.901 -16.699  1.00  0.00
ATOM    144  OE1 GLU    16     -53.977  -2.692 -17.670  1.00  0.00
ATOM    145  OE2 GLU    16     -54.592  -2.415 -15.557  1.00  0.00
ATOM    146  C   GLU    16     -57.157  -6.188 -19.671  1.00  0.00
ATOM    147  O   GLU    16     -56.314  -7.038 -19.951  1.00  0.00
ATOM    148  N   GLY    17     -58.214  -5.895 -20.423  1.00  0.00
ATOM    149  H   GLY    17     -58.955  -5.322 -20.071  1.00  0.00
ATOM    150  CA  GLY    17     -58.407  -6.363 -21.811  1.00  0.00
ATOM    151  C   GLY    17     -59.697  -5.800 -22.426  1.00  0.00
ATOM    152  O   GLY    17     -60.350  -4.932 -21.846  1.00  0.00
ATOM    153  N   LEU    18     -60.087  -6.386 -23.556  1.00  0.00
ATOM    154  H   LEU    18     -59.584  -7.155 -23.948  1.00  0.00
ATOM    155  CA  LEU    18     -61.278  -5.959 -24.319  1.00  0.00
ATOM    156  CB  LEU    18     -61.131  -6.409 -25.781  1.00  0.00
ATOM    157  CG  LEU    18     -62.235  -5.882 -26.711  1.00  0.00
ATOM    158  CD1 LEU    18     -62.124  -4.370 -26.931  1.00  0.00
ATOM    159  CD2 LEU    18     -62.195  -6.631 -28.043  1.00  0.00
ATOM    160  C   LEU    18     -62.593  -6.451 -23.682  1.00  0.00
ATOM    161  O   LEU    18     -63.119  -7.521 -23.993  1.00  0.00
ATOM    162  N   LEU    19     -63.050  -5.670 -22.709  1.00  0.00
ATOM    163  H   LEU    19     -62.469  -4.955 -22.314  1.00  0.00
ATOM    164  CA  LEU    19     -64.338  -5.892 -22.024  1.00  0.00
ATOM    165  CB  LEU    19     -64.356  -5.102 -20.706  1.00  0.00
ATOM    166  CG  LEU    19     -65.599  -5.367 -19.843  1.00  0.00
ATOM    167  CD1 LEU    19     -65.584  -6.774 -19.238  1.00  0.00
ATOM    168  CD2 LEU    19     -65.711  -4.304 -18.750  1.00  0.00
ATOM    169  C   LEU    19     -65.527  -5.529 -22.934  1.00  0.00
ATOM    170  O   LEU    19     -65.923  -4.368 -23.046  1.00  0.00
ATOM    171  N   GLY    20     -65.976  -6.542 -23.673  1.00  0.00
ATOM    172  H   GLY    20     -65.430  -7.376 -23.765  1.00  0.00
ATOM    173  CA  GLY    20     -67.163  -6.472 -24.555  1.00  0.00
ATOM    174  C   GLY    20     -68.479  -6.306 -23.777  1.00  0.00
ATOM    175  O   GLY    20     -69.302  -7.219 -23.709  1.00  0.00
ATOM    176  N   ALA    21     -68.651  -5.113 -23.215  1.00  0.00
ATOM    177  H   ALA    21     -67.905  -4.441 -23.225  1.00  0.00
ATOM    178  CA  ALA    21     -69.833  -4.732 -22.418  1.00  0.00
ATOM    179  CB  ALA    21     -69.479  -3.519 -21.550  1.00  0.00
ATOM    180  C   ALA    21     -71.091  -4.496 -23.277  1.00  0.00
ATOM    181  O   ALA    21     -71.385  -3.386 -23.729  1.00  0.00
ATOM    182  N   GLY    22     -71.786  -5.606 -23.524  1.00  0.00
ATOM    183  H   GLY    22     -71.385  -6.498 -23.307  1.00  0.00
ATOM    184  CA  GLY    22     -73.067  -5.671 -24.264  1.00  0.00
ATOM    185  C   GLY    22     -74.142  -4.767 -23.642  1.00  0.00
ATOM    186  O   GLY    22     -74.716  -5.092 -22.605  1.00  0.00
ATOM    187  N   GLY    23     -74.278  -3.588 -24.245  1.00  0.00
ATOM    188  H   GLY    23     -73.759  -3.381 -25.073  1.00  0.00
ATOM    189  CA  GLY    23     -75.154  -2.495 -23.769  1.00  0.00
ATOM    190  C   GLY    23     -74.717  -1.887 -22.421  1.00  0.00
ATOM    191  O   GLY    23     -75.557  -1.425 -21.649  1.00  0.00
ATOM    192  N   GLY    24     -73.401  -1.852 -22.195  1.00  0.00
ATOM    193  H   GLY    24     -72.756  -2.266 -22.842  1.00  0.00
ATOM    194  CA  GLY    24     -72.769  -1.313 -20.972  1.00  0.00
ATOM    195  C   GLY    24     -72.912   0.209 -20.824  1.00  0.00
ATOM    196  O   GLY    24     -72.035   0.975 -21.223  1.00  0.00
ATOM    197  N   ARG    25     -74.054   0.608 -20.270  1.00  0.00
ATOM    198  H   ARG    25     -74.819  -0.033 -20.190  1.00  0.00
ATOM    199  CA  ARG    25     -74.381   2.012 -19.946  1.00  0.00
ATOM    200  CB  ARG    25     -75.858   2.081 -19.538  1.00  0.00
ATOM    201  CG  ARG    25     -76.371   3.519 -19.397  1.00  0.00
ATOM    202  CD  ARG    25     -77.850   3.568 -18.996  1.00  0.00
ATOM    203  NE  ARG    25     -78.047   3.031 -17.636  1.00  0.00
ATOM    204  HE  ARG    25     -77.553   3.509 -16.914  1.00  0.00
ATOM    205  CZ  ARG    25     -78.797   1.982 -17.291  1.00  0.00
ATOM    206  NH1 ARG    25     -79.478   1.269 -18.178  1.00  0.00
ATOM    207 HH11 ARG    25     -79.433   1.522 -19.142  1.00  0.00
ATOM    208 HH12 ARG    25     -80.024   0.489 -17.882  1.00  0.00
ATOM    209  NH2 ARG    25     -78.861   1.609 -16.022  1.00  0.00
ATOM    210 HH21 ARG    25     -78.352   2.105 -15.323  1.00  0.00
ATOM    211 HH22 ARG    25     -79.423   0.824 -15.772  1.00  0.00
ATOM    212  C   ARG    25     -73.448   2.574 -18.856  1.00  0.00
ATOM    213  O   ARG    25     -73.575   2.270 -17.669  1.00  0.00
ATOM    214  N   ASN    26     -72.411   3.258 -19.335  1.00  0.00
ATOM    215  H   ASN    26     -72.206   3.231 -20.313  1.00  0.00
ATOM    216  CA  ASN    26     -71.383   3.916 -18.502  1.00  0.00
ATOM    217  CB  ASN    26     -70.243   4.372 -19.423  1.00  0.00
ATOM    218  CG  ASN    26     -69.020   4.869 -18.647  1.00  0.00
ATOM    219  OD1 ASN    26     -68.857   6.042 -18.352  1.00  0.00
ATOM    220  ND2 ASN    26     -68.123   3.968 -18.312  1.00  0.00
ATOM    221 HD21 ASN    26     -68.234   3.011 -18.557  1.00  0.00
ATOM    222 HD22 ASN    26     -67.332   4.304 -17.809  1.00  0.00
ATOM    223  C   ASN    26     -71.956   5.068 -17.650  1.00  0.00
ATOM    224  O   ASN    26     -72.016   6.231 -18.050  1.00  0.00
ATOM    225  N   LEU    27     -72.508   4.659 -16.512  1.00  0.00
ATOM    226  H   LEU    27     -72.693   3.685 -16.367  1.00  0.00
ATOM    227  CA  LEU    27     -73.090   5.563 -15.502  1.00  0.00
ATOM    228  CB  LEU    27     -74.049   4.774 -14.598  1.00  0.00
ATOM    229  CG  LEU    27     -75.291   4.260 -15.338  1.00  0.00
ATOM    230  CD1 LEU    27     -76.009   3.222 -14.475  1.00  0.00
ATOM    231  CD2 LEU    27     -76.253   5.407 -15.665  1.00  0.00
ATOM    232  C   LEU    27     -72.025   6.315 -14.686  1.00  0.00
ATOM    233  O   LEU    27     -71.536   5.848 -13.658  1.00  0.00
ATOM    234  N   VAL    28     -71.608   7.439 -15.257  1.00  0.00
ATOM    235  H   VAL    28     -71.829   7.642 -16.212  1.00  0.00
ATOM    236  CA  VAL    28     -70.663   8.375 -14.608  1.00  0.00
ATOM    237  CB  VAL    28     -69.345   8.551 -15.393  1.00  0.00
ATOM    238  CG1 VAL    28     -68.495   7.281 -15.305  1.00  0.00
ATOM    239  CG2 VAL    28     -69.546   8.961 -16.859  1.00  0.00
ATOM    240  C   VAL    28     -71.302   9.737 -14.296  1.00  0.00
ATOM    241  O   VAL    28     -72.030  10.304 -15.109  1.00  0.00
ATOM    242  N   ALA    29     -70.914  10.272 -13.143  1.00  0.00
ATOM    243  H   ALA    29     -70.240   9.820 -12.560  1.00  0.00
ATOM    244  CA  ALA    29     -71.423  11.557 -12.626  1.00  0.00
ATOM    245  CB  ALA    29     -71.876  11.388 -11.172  1.00  0.00
ATOM    246  C   ALA    29     -70.354  12.653 -12.739  1.00  0.00
ATOM    247  O   ALA    29     -69.281  12.566 -12.143  1.00  0.00
ATOM    248  N   HIS    30     -70.580  13.520 -13.720  1.00  0.00
ATOM    249  H   HIS    30     -71.304  13.366 -14.400  1.00  0.00
ATOM    250  CA  HIS    30     -69.700  14.664 -14.042  1.00  0.00
ATOM    251  CB  HIS    30     -70.134  15.278 -15.383  1.00  0.00
ATOM    252  CG  HIS    30     -70.354  14.210 -16.463  1.00  0.00
ATOM    253  ND1 HIS    30     -71.485  13.530 -16.628  1.00  0.00
ATOM    254  CD2 HIS    30     -69.433  13.655 -17.246  1.00  0.00
ATOM    255  CE1 HIS    30     -71.269  12.549 -17.497  1.00  0.00
ATOM    256  NE2 HIS    30     -69.999  12.628 -17.876  1.00  0.00
ATOM    257  HE2 HIS    30     -69.548  12.007 -18.513  1.00  0.00
ATOM    258  C   HIS    30     -69.705  15.717 -12.917  1.00  0.00
ATOM    259  O   HIS    30     -70.598  16.558 -12.820  1.00  0.00
ATOM    260  N   SER    31     -68.762  15.525 -11.997  1.00  0.00
ATOM    261  H   SER    31     -68.245  14.667 -11.983  1.00  0.00
ATOM    262  CA  SER    31     -68.537  16.352 -10.788  1.00  0.00
ATOM    263  CB  SER    31     -67.138  16.085 -10.220  1.00  0.00
ATOM    264  OG  SER    31     -66.989  14.691  -9.932  1.00  0.00
ATOM    265  HG  SER    31     -66.130  14.545  -9.439  1.00  0.00
ATOM    266  C   SER    31     -68.716  17.872 -10.974  1.00  0.00
ATOM    267  O   SER    31     -67.912  18.505 -11.664  1.00  0.00
ATOM    268  N   PRO    32     -69.784  18.446 -10.393  1.00  0.00
ATOM    269  CA  PRO    32     -70.033  19.902 -10.413  1.00  0.00
ATOM    270  CB  PRO    32     -71.337  20.091  -9.635  1.00  0.00
ATOM    271  CG  PRO    32     -72.069  18.771  -9.859  1.00  0.00
ATOM    272  CD  PRO    32     -70.942  17.739  -9.809  1.00  0.00
ATOM    273  C   PRO    32     -68.892  20.655  -9.715  1.00  0.00
ATOM    274  O   PRO    32     -68.330  20.185  -8.727  1.00  0.00
ATOM    275  N   LEU    33     -68.610  21.848 -10.229  1.00  0.00
ATOM    276  H   LEU    33     -69.136  22.240 -10.982  1.00  0.00
ATOM    277  CA  LEU    33     -67.527  22.707  -9.708  1.00  0.00
ATOM    278  CB  LEU    33     -66.488  22.969 -10.808  1.00  0.00
ATOM    279  CG  LEU    33     -65.796  21.697 -11.322  1.00  0.00
ATOM    280  CD1 LEU    33     -64.961  22.032 -12.558  1.00  0.00
ATOM    281  CD2 LEU    33     -64.901  21.061 -10.253  1.00  0.00
ATOM    282  C   LEU    33     -68.074  24.033  -9.166  1.00  0.00
ATOM    283  O   LEU    33     -68.947  24.655  -9.770  1.00  0.00
ATOM    284  N   THR    34     -67.516  24.432  -8.027  1.00  0.00
ATOM    285  H   THR    34     -66.733  23.950  -7.638  1.00  0.00
ATOM    286  CA  THR    34     -67.925  25.648  -7.287  1.00  0.00
ATOM    287  CB  THR    34     -68.673  25.304  -5.976  1.00  0.00
ATOM    288  OG1 THR    34     -69.036  26.499  -5.271  1.00  0.00
ATOM    289  HG1 THR    34     -68.228  26.902  -4.811  1.00  0.00
ATOM    290  CG2 THR    34     -67.909  24.350  -5.047  1.00  0.00
ATOM    291  C   THR    34     -66.743  26.580  -6.993  1.00  0.00
ATOM    292  O   THR    34     -65.623  26.131  -6.754  1.00  0.00
ATOM    293  N   SER    35     -67.056  27.873  -6.986  1.00  0.00
ATOM    294  H   SER    35     -67.863  28.220  -7.462  1.00  0.00
ATOM    295  CA  SER    35     -66.203  28.926  -6.392  1.00  0.00
ATOM    296  CB  SER    35     -66.915  30.281  -6.460  1.00  0.00
ATOM    297  OG  SER    35     -67.299  30.569  -7.808  1.00  0.00
ATOM    298  HG  SER    35     -67.580  31.528  -7.876  1.00  0.00
ATOM    299  C   SER    35     -65.932  28.608  -4.912  1.00  0.00
ATOM    300  O   SER    35     -66.752  27.964  -4.253  1.00  0.00
ATOM    301  N   HIS    36     -64.770  29.070  -4.455  1.00  0.00
ATOM    302  H   HIS    36     -64.218  29.693  -5.017  1.00  0.00
ATOM    303  CA  HIS    36     -64.165  28.876  -3.117  1.00  0.00
ATOM    304  CB  HIS    36     -63.829  30.258  -2.535  1.00  0.00
ATOM    305  CG  HIS    36     -62.830  31.077  -3.362  1.00  0.00
ATOM    306  ND1 HIS    36     -62.774  31.176  -4.691  1.00  0.00
ATOM    307  CD2 HIS    36     -61.872  31.850  -2.861  1.00  0.00
ATOM    308  CE1 HIS    36     -61.789  32.013  -5.006  1.00  0.00
ATOM    309  NE2 HIS    36     -61.233  32.425  -3.873  1.00  0.00
ATOM    310  HE2 HIS    36     -60.463  33.055  -3.799  1.00  0.00
ATOM    311  C   HIS    36     -64.936  28.005  -2.092  1.00  0.00
ATOM    312  O   HIS    36     -65.656  28.538  -1.241  1.00  0.00
ATOM    313  N   PRO    37     -64.803  26.670  -2.189  1.00  0.00
ATOM    314  CA  PRO    37     -65.462  25.722  -1.264  1.00  0.00
ATOM    315  CB  PRO    37     -65.446  24.401  -2.041  1.00  0.00
ATOM    316  CG  PRO    37     -64.148  24.471  -2.842  1.00  0.00
ATOM    317  CD  PRO    37     -64.068  25.943  -3.247  1.00  0.00
ATOM    318  C   PRO    37     -64.726  25.640   0.087  1.00  0.00
ATOM    319  O   PRO    37     -63.947  26.527   0.427  1.00  0.00
ATOM    320  N   ALA    38     -64.974  24.570   0.847  1.00  0.00
ATOM    321  H   ALA    38     -65.702  23.928   0.614  1.00  0.00
ATOM    322  CA  ALA    38     -64.251  24.260   2.101  1.00  0.00
ATOM    323  CB  ALA    38     -65.102  23.293   2.934  1.00  0.00
ATOM    324  C   ALA    38     -62.825  23.728   1.830  1.00  0.00
ATOM    325  O   ALA    38     -62.463  22.580   2.092  1.00  0.00
ATOM    326  N   ALA    39     -62.049  24.619   1.224  1.00  0.00
ATOM    327  H   ALA    39     -62.399  25.545   1.052  1.00  0.00
ATOM    328  CA  ALA    39     -60.672  24.396   0.744  1.00  0.00
ATOM    329  CB  ALA    39     -60.748  24.345  -0.788  1.00  0.00
ATOM    330  C   ALA    39     -59.750  25.546   1.203  1.00  0.00
ATOM    331  O   ALA    39     -60.249  26.525   1.760  1.00  0.00
ATOM    332  N   PRO    40     -58.425  25.460   0.988  1.00  0.00
ATOM    333  CA  PRO    40     -57.534  26.639   1.061  1.00  0.00
ATOM    334  CB  PRO    40     -56.185  26.113   0.571  1.00  0.00
ATOM    335  CG  PRO    40     -56.181  24.681   1.105  1.00  0.00
ATOM    336  CD  PRO    40     -57.628  24.220   0.908  1.00  0.00
ATOM    337  C   PRO    40     -58.071  27.777   0.173  1.00  0.00
ATOM    338  O   PRO    40     -58.016  28.947   0.543  1.00  0.00
ATOM    339  N   THR    41     -58.605  27.397  -0.989  1.00  0.00
ATOM    340  H   THR    41     -58.254  26.606  -1.491  1.00  0.00
ATOM    341  CA  THR    41     -59.504  28.231  -1.817  1.00  0.00
ATOM    342  CB  THR    41     -59.730  27.535  -3.173  1.00  0.00
ATOM    343  OG1 THR    41     -58.514  26.933  -3.633  1.00  0.00
ATOM    344  HG1 THR    41     -58.629  26.658  -4.591  1.00  0.00
ATOM    345  CG2 THR    41     -60.237  28.518  -4.232  1.00  0.00
ATOM    346  C   THR    41     -60.854  28.407  -1.089  1.00  0.00
ATOM    347  O   THR    41     -61.790  27.631  -1.277  1.00  0.00
ATOM    348  N   LEU    42     -60.845  29.336  -0.137  1.00  0.00
ATOM    349  H   LEU    42     -59.979  29.729   0.178  1.00  0.00
ATOM    350  CA  LEU    42     -62.029  29.739   0.651  1.00  0.00
ATOM    351  CB  LEU    42     -61.823  29.337   2.117  1.00  0.00
ATOM    352  CG  LEU    42     -62.872  28.344   2.636  1.00  0.00
ATOM    353  CD1 LEU    42     -62.431  27.797   3.993  1.00  0.00
ATOM    354  CD2 LEU    42     -64.256  28.987   2.773  1.00  0.00
ATOM    355  C   LEU    42     -62.257  31.256   0.577  1.00  0.00
ATOM    356  O   LEU    42     -61.306  32.030   0.457  1.00  0.00
ATOM    357  N   MET    43     -63.526  31.658   0.649  1.00  0.00
ATOM    358  H   MET    43     -64.289  31.013   0.600  1.00  0.00
ATOM    359  CA  MET    43     -63.889  33.090   0.670  1.00  0.00
ATOM    360  CB  MET    43     -64.699  33.412  -0.596  1.00  0.00
ATOM    361  CG  MET    43     -64.628  34.881  -1.030  1.00  0.00
ATOM    362  SD  MET    43     -65.371  36.090   0.127  1.00  0.00
ATOM    363  CE  MET    43     -65.114  37.590  -0.796  1.00  0.00
ATOM    364  C   MET    43     -64.632  33.520   1.957  1.00  0.00
ATOM    365  O   MET    43     -65.858  33.424   2.032  1.00  0.00
ATOM    366  N   PRO    44     -63.870  33.782   3.028  1.00  0.00
ATOM    367  CA  PRO    44     -64.319  34.711   4.084  1.00  0.00
ATOM    368  CB  PRO    44     -63.931  33.990   5.381  1.00  0.00
ATOM    369  CG  PRO    44     -62.628  33.282   5.015  1.00  0.00
ATOM    370  CD  PRO    44     -62.874  32.837   3.573  1.00  0.00
ATOM    371  C   PRO    44     -63.618  36.069   3.860  1.00  0.00
ATOM    372  O   PRO    44     -63.529  36.528   2.723  1.00  0.00
ATOM    373  N   ALA    45     -63.157  36.725   4.926  1.00  0.00
ATOM    374  H   ALA    45     -63.365  36.419   5.854  1.00  0.00
ATOM    375  CA  ALA    45     -62.332  37.949   4.842  1.00  0.00
ATOM    376  CB  ALA    45     -62.174  38.539   6.248  1.00  0.00
ATOM    377  C   ALA    45     -60.970  37.668   4.176  1.00  0.00
ATOM    378  O   ALA    45     -60.017  37.216   4.804  1.00  0.00
ATOM    379  N   VAL    46     -60.936  37.852   2.857  1.00  0.00
ATOM    380  H   VAL    46     -61.797  37.934   2.346  1.00  0.00
ATOM    381  CA  VAL    46     -59.765  37.516   2.002  1.00  0.00
ATOM    382  CB  VAL    46     -60.193  36.330   1.086  1.00  0.00
ATOM    383  CG1 VAL    46     -60.520  35.069   1.891  1.00  0.00
ATOM    384  CG2 VAL    46     -61.391  36.580   0.164  1.00  0.00
ATOM    385  C   VAL    46     -59.202  38.762   1.243  1.00  0.00
ATOM    386  O   VAL    46     -60.089  39.223   0.565  1.00  0.00
ATOM    387  N   ASN    47     -57.860  39.056   1.107  1.00  0.00
ATOM    388  H   ASN    47     -57.250  38.393   1.522  1.00  0.00
ATOM    389  CA  ASN    47     -56.992  40.189   0.571  1.00  0.00
ATOM    390  CB  ASN    47     -56.026  40.674   1.658  1.00  0.00
ATOM    391  CG  ASN    47     -56.091  42.177   1.950  1.00  0.00
ATOM    392  OD1 ASN    47     -55.111  42.799   2.329  1.00  0.00
ATOM    393  ND2 ASN    47     -57.234  42.806   1.776  1.00  0.00
ATOM    394 HD21 ASN    47     -58.056  42.346   1.431  1.00  0.00
ATOM    395 HD22 ASN    47     -57.305  43.740   2.110  1.00  0.00
ATOM    396  C   ASN    47     -56.173  40.378  -0.771  1.00  0.00
ATOM    397  O   ASN    47     -55.722  41.500  -1.006  1.00  0.00
ATOM    398  N   TYR    48     -55.924  39.383  -1.645  1.00  0.00
ATOM    399  H   TYR    48     -55.906  38.439  -1.327  1.00  0.00
ATOM    400  CA  TYR    48     -55.381  39.501  -3.042  1.00  0.00
ATOM    401  CB  TYR    48     -54.548  38.234  -3.304  1.00  0.00
ATOM    402  CG  TYR    48     -54.086  37.974  -4.743  1.00  0.00
ATOM    403  CD1 TYR    48     -52.822  38.404  -5.166  1.00  0.00
ATOM    404  HD1 TYR    48     -52.163  38.925  -4.473  1.00  0.00
ATOM    405  CD2 TYR    48     -54.887  37.207  -5.604  1.00  0.00
ATOM    406  HD2 TYR    48     -55.843  36.813  -5.262  1.00  0.00
ATOM    407  CE1 TYR    48     -52.360  38.074  -6.448  1.00  0.00
ATOM    408  HE1 TYR    48     -51.394  38.440  -6.793  1.00  0.00
ATOM    409  CE2 TYR    48     -54.425  36.877  -6.885  1.00  0.00
ATOM    410  HE2 TYR    48     -55.051  36.289  -7.554  1.00  0.00
ATOM    411  CZ  TYR    48     -53.159  37.306  -7.301  1.00  0.00
ATOM    412  OH  TYR    48     -52.697  36.957  -8.526  1.00  0.00
ATOM    413  HH  TYR    48     -53.421  36.440  -9.013  1.00  0.00
ATOM    414  C   TYR    48     -56.305  39.860  -4.255  1.00  0.00
ATOM    415  O   TYR    48     -55.989  40.788  -4.995  1.00  0.00
ATOM    416  N   ALA    49     -57.393  39.112  -4.520  1.00  0.00
ATOM    417  H   ALA    49     -57.438  38.186  -4.144  1.00  0.00
ATOM    418  CA  ALA    49     -58.520  39.448  -5.451  1.00  0.00
ATOM    419  CB  ALA    49     -58.796  38.229  -6.340  1.00  0.00
ATOM    420  C   ALA    49     -59.793  40.233  -4.941  1.00  0.00
ATOM    421  O   ALA    49     -59.858  41.388  -5.353  1.00  0.00
ATOM    422  N   PRO    50     -60.823  39.738  -4.192  1.00  0.00
ATOM    423  CA  PRO    50     -61.699  40.635  -3.360  1.00  0.00
ATOM    424  CB  PRO    50     -63.068  40.460  -4.016  1.00  0.00
ATOM    425  CG  PRO    50     -63.106  38.962  -4.328  1.00  0.00
ATOM    426  CD  PRO    50     -61.650  38.601  -4.649  1.00  0.00
ATOM    427  C   PRO    50     -61.813  40.371  -1.821  1.00  0.00
ATOM    428  O   PRO    50     -61.884  39.206  -1.439  1.00  0.00
ATOM    429  N   LEU    51     -61.813  41.429  -0.973  1.00  0.00
ATOM    430  H   LEU    51     -61.595  42.321  -1.370  1.00  0.00
ATOM    431  CA  LEU    51     -61.971  41.490   0.529  1.00  0.00
ATOM    432  CB  LEU    51     -63.012  40.470   1.039  1.00  0.00
ATOM    433  CG  LEU    51     -63.686  40.820   2.374  1.00  0.00
ATOM    434  CD1 LEU    51     -64.438  42.154   2.312  1.00  0.00
ATOM    435  CD2 LEU    51     -64.667  39.708   2.746  1.00  0.00
ATOM    436  C   LEU    51     -60.723  41.693   1.473  1.00  0.00
ATOM    437  O   LEU    51     -59.940  42.593   1.185  1.00  0.00
ATOM    438  N   ASP    52     -60.513  40.933   2.581  1.00  0.00
ATOM    439  H   ASP    52     -61.097  40.138   2.718  1.00  0.00
ATOM    440  CA  ASP    52     -59.455  41.130   3.631  1.00  0.00
ATOM    441  CB  ASP    52     -60.213  41.485   4.921  1.00  0.00
ATOM    442  CG  ASP    52     -59.347  41.993   6.081  1.00  0.00
ATOM    443  OD1 ASP    52     -59.021  41.144   6.939  1.00  0.00
ATOM    444  OD2 ASP    52     -59.066  43.211   6.094  1.00  0.00
ATOM    445  C   ASP    52     -58.168  40.270   3.944  1.00  0.00
ATOM    446  O   ASP    52     -57.250  40.883   4.477  1.00  0.00
ATOM    447  N   LEU    53     -58.072  38.924   3.838  1.00  0.00
ATOM    448  H   LEU    53     -58.854  38.355   4.107  1.00  0.00
ATOM    449  CA  LEU    53     -56.784  38.145   3.825  1.00  0.00
ATOM    450  CB  LEU    53     -56.733  37.286   5.099  1.00  0.00
ATOM    451  CG  LEU    53     -55.320  36.840   5.496  1.00  0.00
ATOM    452  CD1 LEU    53     -54.497  38.010   6.043  1.00  0.00
ATOM    453  CD2 LEU    53     -55.399  35.711   6.524  1.00  0.00
ATOM    454  C   LEU    53     -56.265  37.421   2.514  1.00  0.00
ATOM    455  O   LEU    53     -55.164  37.764   2.089  1.00  0.00
ATOM    456  N   PRO    54     -56.926  36.441   1.841  1.00  0.00
ATOM    457  CA  PRO    54     -56.787  36.178   0.354  1.00  0.00
ATOM    458  CB  PRO    54     -57.113  34.690   0.189  1.00  0.00
ATOM    459  CG  PRO    54     -56.672  34.087   1.515  1.00  0.00
ATOM    460  CD  PRO    54     -57.133  35.144   2.515  1.00  0.00
ATOM    461  C   PRO    54     -57.272  36.921  -0.952  1.00  0.00
ATOM    462  O   PRO    54     -56.683  36.637  -1.988  1.00  0.00
ATOM    463  N   GLY    55     -58.380  37.685  -1.046  1.00  0.00
ATOM    464  H   GLY    55     -59.133  37.532  -0.406  1.00  0.00
ATOM    465  CA  GLY    55     -58.800  38.679  -2.095  1.00  0.00
ATOM    466  C   GLY    55     -58.773  40.254  -1.893  1.00  0.00
ATOM    467  O   GLY    55     -59.187  40.800  -0.891  1.00  0.00
ATOM    468  N   SER    56     -58.306  41.124  -2.796  1.00  0.00
ATOM    469  H   SER    56     -58.163  40.902  -3.758  1.00  0.00
ATOM    470  CA  SER    56     -58.114  42.573  -2.495  1.00  0.00
ATOM    471  CB  SER    56     -57.074  43.270  -3.382  1.00  0.00
ATOM    472  OG  SER    56     -57.339  43.091  -4.773  1.00  0.00
ATOM    473  HG  SER    56     -56.786  42.311  -5.110  1.00  0.00
ATOM    474  C   SER    56     -59.347  43.481  -2.362  1.00  0.00
ATOM    475  O   SER    56     -60.375  43.289  -3.006  1.00  0.00
ATOM    476  N   ALA    57     -59.310  44.225  -1.259  1.00  0.00
ATOM    477  H   ALA    57     -58.840  43.871  -0.450  1.00  0.00
ATOM    478  CA  ALA    57     -60.160  45.405  -0.983  1.00  0.00
ATOM    479  CB  ALA    57     -61.561  45.006  -0.503  1.00  0.00
ATOM    480  C   ALA    57     -59.476  46.264   0.092  1.00  0.00
ATOM    481  O   ALA    57     -59.140  45.765   1.167  1.00  0.00
ATOM    482  N   GLU    58     -59.015  47.438  -0.353  1.00  0.00
ATOM    483  H   GLU    58     -59.234  47.740  -1.279  1.00  0.00
ATOM    484  CA  GLU    58     -58.196  48.401   0.431  1.00  0.00
ATOM    485  CB  GLU    58     -59.116  49.119   1.440  1.00  0.00
ATOM    486  CG  GLU    58     -58.726  50.559   1.820  1.00  0.00
ATOM    487  CD  GLU    58     -57.461  50.702   2.677  1.00  0.00
ATOM    488  OE1 GLU    58     -57.561  50.435   3.895  1.00  0.00
ATOM    489  OE2 GLU    58     -56.416  51.042   2.080  1.00  0.00
ATOM    490  C   GLU    58     -56.996  47.690   1.114  1.00  0.00
ATOM    491  O   GLU    58     -56.551  48.108   2.182  1.00  0.00
ATOM    492  N   PRO    59     -56.351  46.749   0.404  1.00  0.00
ATOM    493  CA  PRO    59     -55.683  45.579   1.012  1.00  0.00
ATOM    494  CB  PRO    59     -54.941  44.895  -0.142  1.00  0.00
ATOM    495  CG  PRO    59     -54.692  46.024  -1.137  1.00  0.00
ATOM    496  CD  PRO    59     -55.941  46.895  -1.006  1.00  0.00
ATOM    497  C   PRO    59     -54.802  45.838   2.252  1.00  0.00
ATOM    498  O   PRO    59     -53.682  46.329   2.101  1.00  0.00
ATOM    499  N   PRO    60     -55.342  45.592   3.462  1.00  0.00
ATOM    500  CA  PRO    60     -54.612  45.754   4.737  1.00  0.00
ATOM    501  CB  PRO    60     -55.625  45.407   5.830  1.00  0.00
ATOM    502  CG  PRO    60     -56.957  45.792   5.194  1.00  0.00
ATOM    503  CD  PRO    60     -56.774  45.356   3.742  1.00  0.00
ATOM    504  C   PRO    60     -53.364  44.865   4.857  1.00  0.00
ATOM    505  O   PRO    60     -52.300  45.383   5.184  1.00  0.00
ATOM    506  N   LYS    61     -53.512  43.571   4.562  1.00  0.00
ATOM    507  H   LYS    61     -54.376  43.208   4.205  1.00  0.00
ATOM    508  CA  LYS    61     -52.427  42.567   4.590  1.00  0.00
ATOM    509  CB  LYS    61     -51.905  42.339   6.019  1.00  0.00
ATOM    510  CG  LYS    61     -50.666  41.431   6.056  1.00  0.00
ATOM    511  CD  LYS    61     -49.892  41.503   7.374  1.00  0.00
ATOM    512  CE  LYS    61     -49.078  42.796   7.484  1.00  0.00
ATOM    513  NZ  LYS    61     -48.310  42.829   8.737  1.00  0.00
ATOM    514  HZ1 LYS    61     -47.793  43.683   8.789  1.00  0.00
ATOM    515  HZ2 LYS    61     -48.938  42.772   9.513  1.00  0.00
ATOM    516  HZ3 LYS    61     -47.678  42.055   8.762  1.00  0.00
ATOM    517  C   LYS    61     -52.884  41.242   3.959  1.00  0.00
ATOM    518  O   LYS    61     -53.979  40.741   4.207  1.00  0.00
ATOM    519  N   GLN    62     -51.996  40.732   3.116  1.00  0.00
ATOM    520  H   GLN    62     -51.136  41.220   2.932  1.00  0.00
ATOM    521  CA  GLN    62     -52.123  39.439   2.417  1.00  0.00
ATOM    522  CB  GLN    62     -51.094  39.343   1.279  1.00  0.00
ATOM    523  CG  GLN    62     -51.054  40.539   0.318  1.00  0.00
ATOM    524  CD  GLN    62     -52.424  40.861  -0.277  1.00  0.00
ATOM    525  OE1 GLN    62     -52.971  40.128  -1.086  1.00  0.00
ATOM    526  NE2 GLN    62     -53.023  41.940   0.172  1.00  0.00
ATOM    527 HE21 GLN    62     -52.598  42.522   0.868  1.00  0.00
ATOM    528 HE22 GLN    62     -53.972  42.070  -0.122  1.00  0.00
ATOM    529  C   GLN    62     -51.881  38.260   3.372  1.00  0.00
ATOM    530  O   GLN    62     -51.108  38.363   4.327  1.00  0.00
ATOM    531  N   TYR    63     -52.523  37.141   3.037  1.00  0.00
ATOM    532  H   TYR    63     -53.298  37.198   2.405  1.00  0.00
ATOM    533  CA  TYR    63     -52.352  35.824   3.695  1.00  0.00
ATOM    534  CB  TYR    63     -52.993  34.762   2.791  1.00  0.00
ATOM    535  CG  TYR    63     -53.003  33.362   3.415  1.00  0.00
ATOM    536  CD1 TYR    63     -54.103  32.941   4.177  1.00  0.00
ATOM    537  HD1 TYR    63     -54.955  33.603   4.330  1.00  0.00
ATOM    538  CD2 TYR    63     -51.912  32.498   3.226  1.00  0.00
ATOM    539  HD2 TYR    63     -51.046  32.825   2.650  1.00  0.00
ATOM    540  CE1 TYR    63     -54.111  31.661   4.749  1.00  0.00
ATOM    541  HE1 TYR    63     -54.963  31.328   5.338  1.00  0.00
ATOM    542  CE2 TYR    63     -51.921  31.220   3.802  1.00  0.00
ATOM    543  HE2 TYR    63     -51.065  30.562   3.668  1.00  0.00
ATOM    544  CZ  TYR    63     -53.021  30.803   4.563  1.00  0.00
ATOM    545  OH  TYR    63     -53.040  29.566   5.120  1.00  0.00
ATOM    546  HH  TYR    63     -52.178  29.104   4.921  1.00  0.00
ATOM    547  C   TYR    63     -50.868  35.508   3.973  1.00  0.00
ATOM    548  O   TYR    63     -50.497  35.125   5.080  1.00  0.00
ATOM    549  N   HIS    64     -50.068  35.564   2.911  1.00  0.00
ATOM    550  H   HIS    64     -50.406  35.363   1.989  1.00  0.00
ATOM    551  CA  HIS    64     -48.599  35.680   2.987  1.00  0.00
ATOM    552  CB  HIS    64     -48.016  35.483   1.580  1.00  0.00
ATOM    553  CG  HIS    64     -48.448  34.150   0.959  1.00  0.00
ATOM    554  ND1 HIS    64     -49.648  33.888   0.444  1.00  0.00
ATOM    555  CD2 HIS    64     -47.678  33.085   0.759  1.00  0.00
ATOM    556  CE1 HIS    64     -49.621  32.668  -0.082  1.00  0.00
ATOM    557  NE2 HIS    64     -48.403  32.174   0.114  1.00  0.00
ATOM    558  HE2 HIS    64     -48.085  31.280  -0.192  1.00  0.00
ATOM    559  C   HIS    64     -48.272  37.087   3.533  1.00  0.00
ATOM    560  O   HIS    64     -48.512  38.070   2.830  1.00  0.00
ATOM    561  N   PRO    65     -47.793  37.179   4.784  1.00  0.00
ATOM    562  CA  PRO    65     -47.748  38.435   5.563  1.00  0.00
ATOM    563  CB  PRO    65     -47.245  38.019   6.948  1.00  0.00
ATOM    564  CG  PRO    65     -46.369  36.802   6.654  1.00  0.00
ATOM    565  CD  PRO    65     -47.110  36.095   5.518  1.00  0.00
ATOM    566  C   PRO    65     -46.946  39.595   4.948  1.00  0.00
ATOM    567  O   PRO    65     -45.724  39.681   5.050  1.00  0.00
ATOM    568  N   CYS    66     -47.695  40.394   4.195  1.00  0.00
ATOM    569  H   CYS    66     -48.575  40.052   3.858  1.00  0.00
ATOM    570  CA  CYS    66     -47.276  41.669   3.574  1.00  0.00
ATOM    571  CB  CYS    66     -46.488  41.398   2.282  1.00  0.00
ATOM    572  SG  CYS    66     -47.378  40.436   1.003  1.00  0.00
ATOM    573  HG  CYS    66     -46.373  40.398   0.132  1.00  0.00
ATOM    574  C   CYS    66     -48.542  42.503   3.284  1.00  0.00
ATOM    575  O   CYS    66     -49.540  41.912   2.873  1.00  0.00
ATOM    576  N   PRO    67     -48.526  43.828   3.490  1.00  0.00
ATOM    577  CA  PRO    67     -49.748  44.662   3.488  1.00  0.00
ATOM    578  CB  PRO    67     -49.270  45.995   4.077  1.00  0.00
ATOM    579  CG  PRO    67     -47.819  46.096   3.615  1.00  0.00
ATOM    580  CD  PRO    67     -47.324  44.654   3.727  1.00  0.00
ATOM    581  C   PRO    67     -50.519  44.739   2.150  1.00  0.00
ATOM    582  O   PRO    67     -51.238  43.798   1.807  1.00  0.00
ATOM    583  N   GLY    68     -50.462  45.880   1.458  1.00  0.00
ATOM    584  H   GLY    68     -50.156  46.736   1.884  1.00  0.00
ATOM    585  CA  GLY    68     -51.070  46.066   0.124  1.00  0.00
ATOM    586  C   GLY    68     -50.383  45.262  -0.989  1.00  0.00
ATOM    587  O   GLY    68     -49.173  45.368  -1.191  1.00  0.00
ATOM    588  N   VAL    69     -51.179  44.430  -1.657  1.00  0.00
ATOM    589  H   VAL    69     -52.081  44.184  -1.307  1.00  0.00
ATOM    590  CA  VAL    69     -50.749  43.668  -2.850  1.00  0.00
ATOM    591  CB  VAL    69     -51.683  42.458  -3.075  1.00  0.00
ATOM    592  CG1 VAL    69     -53.137  42.806  -3.424  1.00  0.00
ATOM    593  CG2 VAL    69     -51.084  41.471  -4.077  1.00  0.00
ATOM    594  C   VAL    69     -50.553  44.557  -4.105  1.00  0.00
ATOM    595  O   VAL    69     -51.517  45.163  -4.575  1.00  0.00
ATOM    596  N   PRO    70     -49.336  44.593  -4.672  1.00  0.00
ATOM    597  CA  PRO    70     -49.029  45.391  -5.878  1.00  0.00
ATOM    598  CB  PRO    70     -47.507  45.315  -6.027  1.00  0.00
ATOM    599  CG  PRO    70     -47.144  43.985  -5.368  1.00  0.00
ATOM    600  CD  PRO    70     -48.130  43.880  -4.203  1.00  0.00
ATOM    601  C   PRO    70     -49.752  44.946  -7.161  1.00  0.00
ATOM    602  O   PRO    70     -50.076  45.785  -7.997  1.00  0.00
ATOM    603  N   GLN    71     -49.911  43.633  -7.335  1.00  0.00
ATOM    604  H   GLN    71     -49.590  42.963  -6.668  1.00  0.00
ATOM    605  CA  GLN    71     -50.571  43.041  -8.515  1.00  0.00
ATOM    606  CB  GLN    71     -49.478  42.565  -9.484  1.00  0.00
ATOM    607  CG  GLN    71     -49.906  42.484 -10.956  1.00  0.00
ATOM    608  CD  GLN    71     -51.051  41.502 -11.221  1.00  0.00
ATOM    609  OE1 GLN    71     -50.920  40.293 -11.128  1.00  0.00
ATOM    610  NE2 GLN    71     -52.220  42.030 -11.510  1.00  0.00
ATOM    611 HE21 GLN    71     -52.328  43.036 -11.572  1.00  0.00
ATOM    612 HE22 GLN    71     -53.028  41.436 -11.516  1.00  0.00
ATOM    613  C   GLN    71     -51.451  41.859  -8.074  1.00  0.00
ATOM    614  O   GLN    71     -51.011  41.011  -7.298  1.00  0.00
ATOM    615  N   GLY    72     -52.711  41.917  -8.494  1.00  0.00
ATOM    616  H   GLY    72     -53.063  42.738  -8.943  1.00  0.00
ATOM    617  CA  GLY    72     -53.710  40.847  -8.291  1.00  0.00
ATOM    618  C   GLY    72     -54.224  40.323  -9.640  1.00  0.00
ATOM    619  O   GLY    72     -54.823  41.077 -10.406  1.00  0.00
ATOM    620  N   THR    73     -53.803  39.113  -9.997  1.00  0.00
ATOM    621  H   THR    73     -53.168  38.581  -9.425  1.00  0.00
ATOM    622  CA  THR    73     -54.226  38.463 -11.261  1.00  0.00
ATOM    623  CB  THR    73     -53.044  38.270 -12.236  1.00  0.00
ATOM    624  OG1 THR    73     -53.552  37.879 -13.515  1.00  0.00
ATOM    625  HG1 THR    73     -52.782  37.745 -14.142  1.00  0.00
ATOM    626  CG2 THR    73     -51.979  37.272 -11.761  1.00  0.00
ATOM    627  C   THR    73     -55.021  37.159 -11.062  1.00  0.00
ATOM    628  O   THR    73     -54.781  36.386 -10.133  1.00  0.00
ATOM    629  N   SER    74     -55.927  36.933 -12.008  1.00  0.00
ATOM    630  H   SER    74     -55.996  37.548 -12.794  1.00  0.00
ATOM    631  CA  SER    74     -56.833  35.766 -12.056  1.00  0.00
ATOM    632  CB  SER    74     -58.294  36.240 -12.061  1.00  0.00
ATOM    633  OG  SER    74     -58.547  37.092 -13.186  1.00  0.00
ATOM    634  HG  SER    74     -58.301  36.611 -14.036  1.00  0.00
ATOM    635  C   SER    74     -56.584  34.917 -13.318  1.00  0.00
ATOM    636  O   SER    74     -56.440  35.493 -14.400  1.00  0.00
ATOM    637  N   PRO    75     -56.618  33.578 -13.211  1.00  0.00
ATOM    638  CA  PRO    75     -56.489  32.669 -14.371  1.00  0.00
ATOM    639  CB  PRO    75     -56.684  31.270 -13.786  1.00  0.00
ATOM    640  CG  PRO    75     -56.115  31.413 -12.376  1.00  0.00
ATOM    641  CD  PRO    75     -56.573  32.809 -11.951  1.00  0.00
ATOM    642  C   PRO    75     -57.557  32.961 -15.435  1.00  0.00
ATOM    643  O   PRO    75     -58.703  33.274 -15.116  1.00  0.00
ATOM    644  N   ALA    76     -57.127  32.889 -16.692  1.00  0.00
ATOM    645  H   ALA    76     -56.192  32.616 -16.906  1.00  0.00
ATOM    646  CA  ALA    76     -57.967  33.198 -17.867  1.00  0.00
ATOM    647  CB  ALA    76     -57.076  33.333 -19.105  1.00  0.00
ATOM    648  C   ALA    76     -59.079  32.160 -18.126  1.00  0.00
ATOM    649  O   ALA    76     -58.796  30.960 -18.167  1.00  0.00
ATOM    650  N   PRO    77     -60.337  32.616 -18.251  1.00  0.00
ATOM    651  CA  PRO    77     -61.460  31.769 -18.703  1.00  0.00
ATOM    652  CB  PRO    77     -62.705  32.648 -18.555  1.00  0.00
ATOM    653  CG  PRO    77     -62.328  33.595 -17.419  1.00  0.00
ATOM    654  CD  PRO    77     -60.848  33.878 -17.680  1.00  0.00
ATOM    655  C   PRO    77     -61.245  31.344 -20.164  1.00  0.00
ATOM    656  O   PRO    77     -61.355  32.150 -21.086  1.00  0.00
ATOM    657  N   VAL    78     -60.762  30.113 -20.316  1.00  0.00
ATOM    658  H   VAL    78     -60.482  29.579 -19.518  1.00  0.00
ATOM    659  CA  VAL    78     -60.434  29.489 -21.620  1.00  0.00
ATOM    660  CB  VAL    78     -59.833  28.079 -21.409  1.00  0.00
ATOM    661  CG1 VAL    78     -59.443  27.402 -22.730  1.00  0.00
ATOM    662  CG2 VAL    78     -58.589  28.122 -20.512  1.00  0.00
ATOM    663  C   VAL    78     -61.661  29.464 -22.564  1.00  0.00
ATOM    664  O   VAL    78     -62.631  28.755 -22.282  1.00  0.00
ATOM    665  N   PRO    79     -61.625  30.239 -23.660  1.00  0.00
ATOM    666  CA  PRO    79     -62.728  30.308 -24.638  1.00  0.00
ATOM    667  CB  PRO    79     -62.416  31.546 -25.485  1.00  0.00
ATOM    668  CG  PRO    79     -60.889  31.621 -25.463  1.00  0.00
ATOM    669  CD  PRO    79     -60.524  31.143 -24.056  1.00  0.00
ATOM    670  C   PRO    79     -62.867  29.021 -25.468  1.00  0.00
ATOM    671  O   PRO    79     -62.078  28.744 -26.371  1.00  0.00
ATOM    672  N   TYR    80     -63.782  28.168 -25.016  1.00  0.00
ATOM    673  H   TYR    80     -64.178  28.277 -24.104  1.00  0.00
ATOM    674  CA  TYR    80     -64.139  26.908 -25.704  1.00  0.00
ATOM    675  CB  TYR    80     -64.964  26.045 -24.737  1.00  0.00
ATOM    676  CG  TYR    80     -65.315  24.662 -25.300  1.00  0.00
ATOM    677  CD1 TYR    80     -64.385  23.613 -25.233  1.00  0.00
ATOM    678  HD1 TYR    80     -63.381  23.791 -24.849  1.00  0.00
ATOM    679  CD2 TYR    80     -66.605  24.419 -25.796  1.00  0.00
ATOM    680  HD2 TYR    80     -67.318  25.238 -25.896  1.00  0.00
ATOM    681  CE1 TYR    80     -64.747  22.328 -25.662  1.00  0.00
ATOM    682  HE1 TYR    80     -64.027  21.512 -25.615  1.00  0.00
ATOM    683  CE2 TYR    80     -66.966  23.130 -26.215  1.00  0.00
ATOM    684  HE2 TYR    80     -67.975  22.943 -26.579  1.00  0.00
ATOM    685  CZ  TYR    80     -66.035  22.087 -26.153  1.00  0.00
ATOM    686  OH  TYR    80     -66.361  20.849 -26.605  1.00  0.00
ATOM    687  HH  TYR    80     -67.305  20.856 -26.935  1.00  0.00
ATOM    688  C   TYR    80     -64.847  27.150 -27.053  1.00  0.00
ATOM    689  O   TYR    80     -66.072  27.255 -27.145  1.00  0.00
ATOM    690  N   GLY    81     -64.007  27.368 -28.063  1.00  0.00
ATOM    691  H   GLY    81     -63.036  27.524 -27.877  1.00  0.00
ATOM    692  CA  GLY    81     -64.406  27.569 -29.473  1.00  0.00
ATOM    693  C   GLY    81     -64.967  26.291 -30.113  1.00  0.00
ATOM    694  O   GLY    81     -64.225  25.492 -30.681  1.00  0.00
ATOM    695  N   TYR    82     -66.283  26.140 -30.003  1.00  0.00
ATOM    696  H   TYR    82     -66.835  26.781 -29.469  1.00  0.00
ATOM    697  CA  TYR    82     -67.007  24.969 -30.535  1.00  0.00
ATOM    698  CB  TYR    82     -67.779  24.316 -29.385  1.00  0.00
ATOM    699  CG  TYR    82     -68.253  22.904 -29.741  1.00  0.00
ATOM    700  CD1 TYR    82     -67.402  21.811 -29.521  1.00  0.00
ATOM    701  HD1 TYR    82     -66.415  21.959 -29.080  1.00  0.00
ATOM    702  CD2 TYR    82     -69.503  22.707 -30.348  1.00  0.00
ATOM    703  HD2 TYR    82     -70.169  23.552 -30.526  1.00  0.00
ATOM    704  CE1 TYR    82     -67.800  20.525 -29.912  1.00  0.00
ATOM    705  HE1 TYR    82     -67.142  19.673 -29.745  1.00  0.00
ATOM    706  CE2 TYR    82     -69.893  21.422 -30.749  1.00  0.00
ATOM    707  HE2 TYR    82     -70.830  21.286 -31.285  1.00  0.00
ATOM    708  CZ  TYR    82     -69.040  20.332 -30.530  1.00  0.00
ATOM    709  OH  TYR    82     -69.418  19.083 -30.902  1.00  0.00
ATOM    710  HH  TYR    82     -70.258  19.145 -31.437  1.00  0.00
ATOM    711  C   TYR    82     -67.964  25.357 -31.675  1.00  0.00
ATOM    712  O   TYR    82     -68.655  26.373 -31.608  1.00  0.00
ATOM    713  N   PHE    83     -68.073  24.447 -32.639  1.00  0.00
ATOM    714  H   PHE    83     -67.627  23.556 -32.566  1.00  0.00
ATOM    715  CA  PHE    83     -68.919  24.623 -33.836  1.00  0.00
ATOM    716  CB  PHE    83     -68.017  24.696 -35.079  1.00  0.00
ATOM    717  CG  PHE    83     -68.810  24.836 -36.385  1.00  0.00
ATOM    718  CD1 PHE    83     -69.352  26.078 -36.751  1.00  0.00
ATOM    719  HD1 PHE    83     -69.075  26.981 -36.207  1.00  0.00
ATOM    720  CD2 PHE    83     -69.131  23.690 -37.129  1.00  0.00
ATOM    721  HD2 PHE    83     -68.702  22.724 -36.862  1.00  0.00
ATOM    722  CE1 PHE    83     -70.235  26.166 -37.835  1.00  0.00
ATOM    723  HE1 PHE    83     -70.678  27.125 -38.101  1.00  0.00
ATOM    724  CE2 PHE    83     -70.010  23.780 -38.215  1.00  0.00
ATOM    725  HE2 PHE    83     -70.268  22.886 -38.784  1.00  0.00
ATOM    726  CZ  PHE    83     -70.567  25.017 -38.564  1.00  0.00
ATOM    727  HZ  PHE    83     -71.282  25.081 -39.383  1.00  0.00
ATOM    728  C   PHE    83     -69.976  23.512 -33.980  1.00  0.00
ATOM    729  O   PHE    83     -69.724  22.348 -33.672  1.00  0.00
ATOM    730  N   GLY    84     -71.132  23.930 -34.491  1.00  0.00
ATOM    731  H   GLY    84     -71.269  24.889 -34.737  1.00  0.00
ATOM    732  CA  GLY    84     -72.261  23.048 -34.846  1.00  0.00
ATOM    733  C   GLY    84     -72.873  23.487 -36.185  1.00  0.00
ATOM    734  O   GLY    84     -73.097  24.678 -36.401  1.00  0.00
ATOM    735  N   GLY    85     -73.089  22.506 -37.058  1.00  0.00
ATOM    736  H   GLY    85     -72.776  21.573 -36.883  1.00  0.00
ATOM    737  CA  GLY    85     -73.693  22.708 -38.392  1.00  0.00
ATOM    738  C   GLY    85     -73.764  21.404 -39.199  1.00  0.00
ATOM    739  O   GLY    85     -73.016  20.463 -38.933  1.00  0.00
ATOM    740  N   GLY    86     -74.718  21.377 -40.127  1.00  0.00
ATOM    741  H   GLY    86     -75.376  22.124 -40.220  1.00  0.00
ATOM    742  CA  GLY    86     -74.960  20.242 -41.044  1.00  0.00
ATOM    743  C   GLY    86     -76.050  20.573 -42.075  1.00  0.00
ATOM    744  O   GLY    86     -76.926  21.396 -41.816  1.00  0.00
ATOM    745  N   TYR    87     -75.926  19.943 -43.242  1.00  0.00
ATOM    746  H   TYR    87     -75.179  19.299 -43.408  1.00  0.00
ATOM    747  CA  TYR    87     -76.834  20.123 -44.397  1.00  0.00
ATOM    748  CB  TYR    87     -76.519  21.462 -45.094  1.00  0.00
ATOM    749  CG  TYR    87     -77.282  21.667 -46.411  1.00  0.00
ATOM    750  CD1 TYR    87     -78.630  22.056 -46.398  1.00  0.00
ATOM    751  HD1 TYR    87     -79.084  22.441 -45.484  1.00  0.00
ATOM    752  CD2 TYR    87     -76.688  21.253 -47.613  1.00  0.00
ATOM    753  HD2 TYR    87     -75.631  20.983 -47.640  1.00  0.00
ATOM    754  CE1 TYR    87     -79.389  21.987 -47.576  1.00  0.00
ATOM    755  HE1 TYR    87     -80.438  22.280 -47.572  1.00  0.00
ATOM    756  CE2 TYR    87     -77.448  21.187 -48.788  1.00  0.00
ATOM    757  HE2 TYR    87     -76.976  20.888 -49.722  1.00  0.00
ATOM    758  CZ  TYR    87     -78.802  21.541 -48.765  1.00  0.00
ATOM    759  OH  TYR    87     -79.554  21.421 -49.887  1.00  0.00
ATOM    760  HH  TYR    87     -79.045  20.863 -50.566  1.00  0.00
ATOM    761  C   TYR    87     -76.713  18.955 -45.392  1.00  0.00
ATOM    762  O   TYR    87     -75.645  18.365 -45.546  1.00  0.00
ATOM    763  N   TYR    88     -77.842  18.655 -46.032  1.00  0.00
ATOM    764  H   TYR    88     -78.700  19.119 -45.814  1.00  0.00
ATOM    765  CA  TYR    88     -77.938  17.683 -47.140  1.00  0.00
ATOM    766  CB  TYR    88     -78.193  16.273 -46.583  1.00  0.00
ATOM    767  CG  TYR    88     -78.249  15.219 -47.696  1.00  0.00
ATOM    768  CD1 TYR    88     -77.057  14.717 -48.240  1.00  0.00
ATOM    769  HD1 TYR    88     -76.104  14.900 -47.742  1.00  0.00
ATOM    770  CD2 TYR    88     -79.476  14.914 -48.306  1.00  0.00
ATOM    771  HD2 TYR    88     -80.410  15.264 -47.865  1.00  0.00
ATOM    772  CE1 TYR    88     -77.091  13.951 -49.414  1.00  0.00
ATOM    773  HE1 TYR    88     -76.170  13.554 -49.838  1.00  0.00
ATOM    774  CE2 TYR    88     -79.507  14.150 -49.480  1.00  0.00
ATOM    775  HE2 TYR    88     -80.459  13.945 -49.966  1.00  0.00
ATOM    776  CZ  TYR    88     -78.313  13.679 -50.039  1.00  0.00
ATOM    777  OH  TYR    88     -78.326  13.016 -51.222  1.00  0.00
ATOM    778  HH  TYR    88     -79.263  12.976 -51.564  1.00  0.00
ATOM    779  C   TYR    88     -79.054  18.091 -48.117  1.00  0.00
ATOM    780  O   TYR    88     -80.170  18.408 -47.704  1.00  0.00
ATOM    781  N   SER    89     -78.751  17.957 -49.407  1.00  0.00
ATOM    782  H   SER    89     -77.843  17.660 -49.699  1.00  0.00
ATOM    783  CA  SER    89     -79.705  18.249 -50.501  1.00  0.00
ATOM    784  CB  SER    89     -78.977  18.592 -51.807  1.00  0.00
ATOM    785  OG  SER    89     -78.289  19.841 -51.673  1.00  0.00
ATOM    786  HG  SER    89     -77.856  20.062 -52.553  1.00  0.00
ATOM    787  C   SER    89     -80.715  17.115 -50.726  1.00  0.00
ATOM    788  O   SER    89     -80.535  16.221 -51.556  1.00  0.00
ATOM    789  N   CYS    90     -81.755  17.141 -49.897  1.00  0.00
ATOM    790  H   CYS    90     -81.775  17.782 -49.127  1.00  0.00
ATOM    791  CA  CYS    90     -82.871  16.175 -49.955  1.00  0.00
ATOM    792  CB  CYS    90     -83.601  16.184 -48.607  1.00  0.00
ATOM    793  SG  CYS    90     -84.883  14.886 -48.459  1.00  0.00
ATOM    794  HG  CYS    90     -85.281  15.221 -47.234  1.00  0.00
ATOM    795  C   CYS    90     -83.812  16.460 -51.143  1.00  0.00
ATOM    796  O   CYS    90     -84.856  17.102 -51.026  1.00  0.00
ATOM    797  N   ARG    91     -83.359  16.005 -52.309  1.00  0.00
ATOM    798  H   ARG    91     -82.425  15.650 -52.382  1.00  0.00
ATOM    799  CA  ARG    91     -84.066  16.165 -53.597  1.00  0.00
ATOM    800  CB  ARG    91     -83.095  15.901 -54.756  1.00  0.00
ATOM    801  CG  ARG    91     -82.226  17.120 -55.093  1.00  0.00
ATOM    802  CD  ARG    91     -83.035  18.287 -55.674  1.00  0.00
ATOM    803  NE  ARG    91     -83.676  17.904 -56.948  1.00  0.00
ATOM    804  HE  ARG    91     -84.318  17.139 -56.902  1.00  0.00
ATOM    805  CZ  ARG    91     -83.487  18.466 -58.143  1.00  0.00
ATOM    806  NH1 ARG    91     -82.662  19.485 -58.339  1.00  0.00
ATOM    807 HH11 ARG    91     -82.157  19.857 -57.563  1.00  0.00
ATOM    808 HH12 ARG    91     -82.553  19.871 -59.252  1.00  0.00
ATOM    809  NH2 ARG    91     -84.151  17.990 -59.184  1.00  0.00
ATOM    810 HH21 ARG    91     -84.784  17.225 -59.052  1.00  0.00
ATOM    811 HH22 ARG    91     -84.015  18.388 -60.087  1.00  0.00
ATOM    812  C   ARG    91     -85.368  15.358 -53.752  1.00  0.00
ATOM    813  O   ARG    91     -85.450  14.352 -54.458  1.00  0.00
ATOM    814  N   VAL    92     -86.416  15.893 -53.133  1.00  0.00
ATOM    815  H   VAL    92     -86.291  16.600 -52.432  1.00  0.00
ATOM    816  CA  VAL    92     -87.791  15.369 -53.286  1.00  0.00
ATOM    817  CB  VAL    92     -88.621  15.574 -51.998  1.00  0.00
ATOM    818  CG1 VAL    92     -90.005  14.921 -52.107  1.00  0.00
ATOM    819  CG2 VAL    92     -87.921  15.005 -50.758  1.00  0.00
ATOM    820  C   VAL    92     -88.417  16.050 -54.521  1.00  0.00
ATOM    821  O   VAL    92     -89.189  17.003 -54.424  1.00  0.00
ATOM    822  N   SER    93     -87.954  15.596 -55.681  1.00  0.00
ATOM    823  H   SER    93     -87.182  14.955 -55.702  1.00  0.00
ATOM    824  CA  SER    93     -88.375  16.112 -57.002  1.00  0.00
ATOM    825  CB  SER    93     -87.193  16.783 -57.718  1.00  0.00
ATOM    826  OG  SER    93     -86.123  15.849 -57.906  1.00  0.00
ATOM    827  HG  SER    93     -86.511  15.006 -58.311  1.00  0.00
ATOM    828  C   SER    93     -88.982  15.008 -57.880  1.00  0.00
ATOM    829  O   SER    93     -88.266  14.155 -58.408  1.00  0.00
ATOM    830  N   ARG    94     -90.306  15.042 -57.989  1.00  0.00
ATOM    831  H   ARG    94     -90.862  15.752 -57.544  1.00  0.00
ATOM    832  CA  ARG    94     -91.089  14.000 -58.689  1.00  0.00
ATOM    833  CB  ARG    94     -92.254  13.499 -57.818  1.00  0.00
ATOM    834  CG  ARG    94     -91.919  13.218 -56.345  1.00  0.00
ATOM    835  CD  ARG    94     -92.486  14.288 -55.398  1.00  0.00
ATOM    836  NE  ARG    94     -91.798  15.593 -55.497  1.00  0.00
ATOM    837  HE  ARG    94     -91.070  15.746 -54.829  1.00  0.00
ATOM    838  CZ  ARG    94     -92.117  16.622 -56.289  1.00  0.00
ATOM    839  NH1 ARG    94     -93.156  16.607 -57.110  1.00  0.00
ATOM    840 HH11 ARG    94     -93.749  15.805 -57.137  1.00  0.00
ATOM    841 HH12 ARG    94     -93.332  17.383 -57.713  1.00  0.00
ATOM    842  NH2 ARG    94     -91.331  17.685 -56.316  1.00  0.00
ATOM    843 HH21 ARG    94     -90.516  17.718 -55.732  1.00  0.00
ATOM    844 HH22 ARG    94     -91.578  18.470 -56.881  1.00  0.00
ATOM    845  C   ARG    94     -91.681  14.542 -60.002  1.00  0.00
ATOM    846  O   ARG    94     -92.040  15.715 -60.101  1.00  0.00
ATOM    847  N   SER    95     -91.787  13.648 -60.985  1.00  0.00
ATOM    848  H   SER    95     -91.466  12.707 -60.871  1.00  0.00
ATOM    849  CA  SER    95     -92.370  13.933 -62.317  1.00  0.00
ATOM    850  CB  SER    95     -91.399  14.747 -63.185  1.00  0.00
ATOM    851  OG  SER    95     -92.042  15.142 -64.402  1.00  0.00
ATOM    852  HG  SER    95     -91.448  15.778 -64.898  1.00  0.00
ATOM    853  C   SER    95     -92.719  12.627 -63.049  1.00  0.00
ATOM    854  O   SER    95     -92.135  11.579 -62.774  1.00  0.00
ATOM    855  N   SER    96     -93.718  12.721 -63.925  1.00  0.00
ATOM    856  H   SER    96     -94.029  13.621 -64.233  1.00  0.00
ATOM    857  CA  SER    96     -94.231  11.581 -64.715  1.00  0.00
ATOM    858  CB  SER    96     -95.552  11.067 -64.127  1.00  0.00
ATOM    859  OG  SER    96     -95.977   9.892 -64.827  1.00  0.00
ATOM    860  HG  SER    96     -96.816   9.539 -64.407  1.00  0.00
ATOM    861  C   SER    96     -94.446  11.979 -66.183  1.00  0.00
ATOM    862  O   SER    96     -94.878  13.093 -66.479  1.00  0.00
ATOM    863  N   LEU    97     -94.251  11.002 -67.064  1.00  0.00
ATOM    864  H   LEU    97     -94.124  10.058 -66.759  1.00  0.00
ATOM    865  CA  LEU    97     -94.387  11.186 -68.521  1.00  0.00
ATOM    866  CB  LEU    97     -93.041  10.859 -69.196  1.00  0.00
ATOM    867  CG  LEU    97     -92.779  11.452 -70.596  1.00  0.00
ATOM    868  CD1 LEU    97     -93.698  10.889 -71.685  1.00  0.00
ATOM    869  CD2 LEU    97     -92.817  12.983 -70.574  1.00  0.00
ATOM    870  C   LEU    97     -95.532  10.297 -69.029  1.00  0.00
ATOM    871  O   LEU    97     -95.391   9.084 -69.174  1.00  0.00
ATOM    872  N   LYS    98     -96.692  10.933 -69.169  1.00  0.00
ATOM    873  H   LYS    98     -96.794  11.890 -68.901  1.00  0.00
ATOM    874  CA  LYS    98     -97.931  10.268 -69.623  1.00  0.00
ATOM    875  CB  LYS    98     -99.035  10.416 -68.567  1.00  0.00
ATOM    876  CG  LYS    98     -98.704   9.663 -67.271  1.00  0.00
ATOM    877  CD  LYS    98     -99.774   9.837 -66.187  1.00  0.00
ATOM    878  CE  LYS    98    -101.077   9.100 -66.513  1.00  0.00
ATOM    879  NZ  LYS    98    -102.080   9.309 -65.459  1.00  0.00
ATOM    880  HZ1 LYS    98    -102.920   8.823 -65.699  1.00  0.00
ATOM    881  HZ2 LYS    98    -101.731   8.960 -64.589  1.00  0.00
ATOM    882  HZ3 LYS    98    -102.276  10.286 -65.374  1.00  0.00
ATOM    883  C   LYS    98     -98.399  10.805 -70.992  1.00  0.00
ATOM    884  O   LYS    98     -98.905  11.928 -71.062  1.00  0.00
ATOM    885  N   PRO    99     -98.074  10.096 -72.085  1.00  0.00
ATOM    886  CA  PRO    99     -98.497  10.482 -73.446  1.00  0.00
ATOM    887  CB  PRO    99     -97.595   9.663 -74.373  1.00  0.00
ATOM    888  CG  PRO    99     -97.316   8.392 -73.570  1.00  0.00
ATOM    889  CD  PRO    99     -97.217   8.893 -72.128  1.00  0.00
ATOM    890  C   PRO    99     -99.987  10.212 -73.700  1.00  0.00
ATOM    891  O   PRO    99    -100.554   9.245 -73.195  1.00  0.00
ATOM    892  N   CYS   100    -100.592  11.103 -74.481  1.00  0.00
ATOM    893  H   CYS   100    -100.108  11.894 -74.852  1.00  0.00
ATOM    894  CA  CYS   100    -102.004  10.992 -74.901  1.00  0.00
ATOM    895  CB  CYS   100    -102.822  12.096 -74.221  1.00  0.00
ATOM    896  SG  CYS   100    -104.622  11.991 -74.543  1.00  0.00
ATOM    897  HG  CYS   100    -104.956  13.058 -73.823  1.00  0.00
ATOM    898  C   CYS   100    -102.130  11.100 -76.430  1.00  0.00
ATOM    899  O   CYS   100    -101.420  11.877 -77.068  1.00  0.00
ATOM    900  N   ALA   101    -103.047  10.305 -76.974  1.00  0.00
ATOM    901  H   ALA   101    -103.632   9.721 -76.412  1.00  0.00
ATOM    902  CA  ALA   101    -103.357  10.280 -78.418  1.00  0.00
ATOM    903  CB  ALA   101    -102.866   8.960 -79.023  1.00  0.00
ATOM    904  C   ALA   101    -104.865  10.441 -78.665  1.00  0.00
ATOM    905  O   ALA   101    -105.684   9.889 -77.932  1.00  0.00
ATOM    906  N   GLN   102    -105.188  11.187 -79.719  1.00  0.00
ATOM    907  H   GLN   102    -104.490  11.583 -80.314  1.00  0.00
ATOM    908  CA  GLN   102    -106.579  11.451 -80.136  1.00  0.00
ATOM    909  CB  GLN   102    -106.888  12.944 -79.926  1.00  0.00
ATOM    910  CG  GLN   102    -108.335  13.353 -80.247  1.00  0.00
ATOM    911  CD  GLN   102    -109.374  12.578 -79.429  1.00  0.00
ATOM    912  OE1 GLN   102    -109.340  12.496 -78.210  1.00  0.00
ATOM    913  NE2 GLN   102    -110.343  11.993 -80.099  1.00  0.00
ATOM    914 HE21 GLN   102    -110.419  12.045 -81.100  1.00  0.00
ATOM    915 HE22 GLN   102    -111.048  11.554 -79.548  1.00  0.00
ATOM    916  C   GLN   102    -106.810  11.027 -81.596  1.00  0.00
ATOM    917  O   GLN   102    -105.950  11.214 -82.456  1.00  0.00
ATOM    918  N   ALA   103    -108.013  10.513 -81.839  1.00  0.00
ATOM    919  H   ALA   103    -108.679  10.395 -81.103  1.00  0.00
ATOM    920  CA  ALA   103    -108.469  10.097 -83.181  1.00  0.00
ATOM    921  CB  ALA   103    -108.921   8.635 -83.129  1.00  0.00
ATOM    922  C   ALA   103    -109.618  10.982 -83.690  1.00  0.00
ATOM    923  O   ALA   103    -110.444  11.459 -82.909  1.00  0.00
ATOM    924  N   ALA   104    -109.584  11.254 -84.992  1.00  0.00
ATOM    925  H   ALA   104    -108.857  10.902 -85.582  1.00  0.00
ATOM    926  CA  ALA   104    -110.616  12.042 -85.696  1.00  0.00
ATOM    927  CB  ALA   104    -110.050  13.419 -86.058  1.00  0.00
ATOM    928  C   ALA   104    -111.097  11.325 -86.968  1.00  0.00
ATOM    929  O   ALA   104    -110.315  10.660 -87.648  1.00  0.00
ATOM    930  N   THR   105    -112.395  11.444 -87.233  1.00  0.00
ATOM    931  H   THR   105    -113.030  11.898 -86.608  1.00  0.00
ATOM    932  CA  THR   105    -113.045  10.860 -88.427  1.00  0.00
ATOM    933  CB  THR   105    -114.084   9.793 -88.045  1.00  0.00
ATOM    934  OG1 THR   105    -114.977  10.302 -87.049  1.00  0.00
ATOM    935  HG1 THR   105    -115.672   9.613 -86.836  1.00  0.00
ATOM    936  CG2 THR   105    -113.418   8.489 -87.596  1.00  0.00
ATOM    937  C   THR   105    -113.722  11.930 -89.295  1.00  0.00
ATOM    938  O   THR   105    -114.270  12.911 -88.796  1.00  0.00
ATOM    939  N   LEU   106    -113.647  11.713 -90.605  1.00  0.00
ATOM    940  H   LEU   106    -113.134  10.944 -90.982  1.00  0.00
ATOM    941  CA  LEU   106    -114.244  12.618 -91.608  1.00  0.00
ATOM    942  CB  LEU   106    -113.152  13.217 -92.508  1.00  0.00
ATOM    943  CG  LEU   106    -112.148  14.105 -91.759  1.00  0.00
ATOM    944  CD1 LEU   106    -110.976  14.442 -92.681  1.00  0.00
ATOM    945  CD2 LEU   106    -112.797  15.401 -91.261  1.00  0.00
ATOM    946  C   LEU   106    -115.315  11.904 -92.444  1.00  0.00
ATOM    947  O   LEU   106    -115.014  11.100 -93.325  1.00  0.00
ATOM    948  N   ALA   107    -116.562  12.121 -92.036  1.00  0.00
ATOM    949  H   ALA   107    -116.761  12.706 -91.250  1.00  0.00
ATOM    950  CA  ALA   107    -117.742  11.509 -92.678  1.00  0.00
ATOM    951  CB  ALA   107    -118.500  10.655 -91.656  1.00  0.00
ATOM    952  C   ALA   107    -118.664  12.562 -93.316  1.00  0.00
ATOM    953  O   ALA   107    -119.335  13.331 -92.629  1.00  0.00
ATOM    954  N   ALA   108    -118.504  12.697 -94.630  1.00  0.00
ATOM    955  H   ALA   108    -117.839  12.147 -95.135  1.00  0.00
ATOM    956  CA  ALA   108    -119.307  13.618 -95.460  1.00  0.00
ATOM    957  CB  ALA   108    -118.411  14.744 -95.987  1.00  0.00
ATOM    958  C   ALA   108    -119.972  12.883 -96.634  1.00  0.00
ATOM    959  O   ALA   108    -119.362  12.021 -97.265  1.00  0.00
ATOM    960  N   TYR   109    -121.227  13.245 -96.891  1.00  0.00
ATOM    961  H   TYR   109    -121.699  13.930 -96.338  1.00  0.00
ATOM    962  CA  TYR   109    -122.025  12.663 -97.988  1.00  0.00
ATOM    963  CB  TYR   109    -123.145  11.795 -97.386  1.00  0.00
ATOM    964  CG  TYR   109    -124.023  11.158 -98.469  1.00  0.00
ATOM    965  CD1 TYR   109    -123.496  10.128 -99.264  1.00  0.00
ATOM    966  HD1 TYR   109    -122.686   9.502 -98.887  1.00  0.00
ATOM    967  CD2 TYR   109    -125.143  11.873 -98.918  1.00  0.00
ATOM    968  HD2 TYR   109    -125.624  12.605 -98.268  1.00  0.00
ATOM    969  CE1 TYR   109    -124.018   9.891-100.544  1.00  0.00
ATOM    970  HE1 TYR   109    -123.602   9.104-101.171  1.00  0.00
ATOM    971  CE2 TYR   109    -125.664  11.632-100.195  1.00  0.00
ATOM    972  HE2 TYR   109    -126.549  12.167-100.534  1.00  0.00
ATOM    973  CZ  TYR   109    -125.070  10.677-101.026  1.00  0.00
ATOM    974  OH  TYR   109    -125.289  10.747-102.361  1.00  0.00
ATOM    975  HH  TYR   109    -125.430  11.719-102.590  1.00  0.00
ATOM    976  C   TYR   109    -122.572  13.743 -98.949  1.00  0.00
ATOM    977  O   TYR   109    -123.177  14.711 -98.482  1.00  0.00
ATOM    978  N   PRO   110    -122.369  13.579-100.268  1.00  0.00
ATOM    979  CA  PRO   110    -122.902  14.499-101.296  1.00  0.00
ATOM    980  CB  PRO   110    -122.089  14.189-102.557  1.00  0.00
ATOM    981  CG  PRO   110    -121.721  12.715-102.390  1.00  0.00
ATOM    982  CD  PRO   110    -121.469  12.583-100.888  1.00  0.00
ATOM    983  C   PRO   110    -124.422  14.383-101.504  1.00  0.00
ATOM    984  O   PRO   110    -124.924  13.571-102.285  1.00  0.00
ATOM    985  N   ALA   111    -125.140  15.214-100.754  1.00  0.00
ATOM    986  H   ALA   111    -124.706  15.815-100.081  1.00  0.00
ATOM    987  CA  ALA   111    -126.614  15.289-100.798  1.00  0.00
ATOM    988  CB  ALA   111    -127.173  15.068 -99.390  1.00  0.00
ATOM    989  C   ALA   111    -127.111  16.637-101.345  1.00  0.00
ATOM    990  O   ALA   111    -126.542  17.690-101.061  1.00  0.00
ATOM    991  N   GLU   112    -128.162  16.550-102.157  1.00  0.00
ATOM    992  H   GLU   112    -128.597  15.672-102.349  1.00  0.00
ATOM    993  CA  GLU   112    -128.841  17.718-102.759  1.00  0.00
ATOM    994  CB  GLU   112    -128.361  17.966-104.200  1.00  0.00
ATOM    995  CG  GLU   112    -128.600  16.798-105.167  1.00  0.00
ATOM    996  CD  GLU   112    -128.288  17.202-106.609  1.00  0.00
ATOM    997  OE1 GLU   112    -127.127  16.992-107.021  1.00  0.00
ATOM    998  OE2 GLU   112    -129.224  17.709-107.265  1.00  0.00
ATOM    999  C   GLU   112    -130.371  17.564-102.722  1.00  0.00
ATOM   1000  O   GLU   112    -130.884  16.448-102.799  1.00  0.00
ATOM   1001  N   THR   113    -131.061  18.695-102.602  1.00  0.00
ATOM   1002  H   THR   113    -130.631  19.541-102.284  1.00  0.00
ATOM   1003  CA  THR   113    -132.540  18.744-102.647  1.00  0.00
ATOM   1004  CB  THR   113    -133.118  19.352-101.357  1.00  0.00
ATOM   1005  OG1 THR   113    -132.529  20.637-101.129  1.00  0.00
ATOM   1006  HG1 THR   113    -132.805  21.242-101.887  1.00  0.00
ATOM   1007  CG2 THR   113    -132.949  18.422-100.152  1.00  0.00
ATOM   1008  C   THR   113    -133.062  19.528-103.870  1.00  0.00
ATOM   1009  O   THR   113    -133.101  20.762-103.828  1.00  0.00
ATOM   1010  N   PRO   114    -133.342  18.839-104.989  1.00  0.00
ATOM   1011  CA  PRO   114    -133.977  19.455-106.174  1.00  0.00
ATOM   1012  CB  PRO   114    -134.066  18.326-107.202  1.00  0.00
ATOM   1013  CG  PRO   114    -132.876  17.440-106.845  1.00  0.00
ATOM   1014  CD  PRO   114    -132.863  17.482-105.316  1.00  0.00
ATOM   1015  C   PRO   114    -135.380  19.976-105.834  1.00  0.00
ATOM   1016  O   PRO   114    -136.072  19.410-104.989  1.00  0.00
ATOM   1017  N   THR   115    -135.746  21.080-106.482  1.00  0.00
ATOM   1018  H   THR   115    -135.133  21.540-107.125  1.00  0.00
ATOM   1019  CA  THR   115    -137.055  21.756-106.312  1.00  0.00
ATOM   1020  CB  THR   115    -137.230  22.345-104.894  1.00  0.00
ATOM   1021  OG1 THR   115    -138.554  22.872-104.754  1.00  0.00
ATOM   1022  HG1 THR   115    -138.719  23.093-103.791  1.00  0.00
ATOM   1023  CG2 THR   115    -136.178  23.395-104.509  1.00  0.00
ATOM   1024  C   THR   115    -137.277  22.825-107.399  1.00  0.00
ATOM   1025  O   THR   115    -136.317  23.336-107.976  1.00  0.00
ATOM   1026  N   ALA   116    -138.552  23.093-107.675  1.00  0.00
ATOM   1027  H   ALA   116    -139.275  22.749-107.074  1.00  0.00
ATOM   1028  CA  ALA   116    -139.016  24.032-108.719  1.00  0.00
ATOM   1029  CB  ALA   116    -138.979  23.353-110.094  1.00  0.00
ATOM   1030  C   ALA   116    -140.451  24.507-108.432  1.00  0.00
ATOM   1031  O   ALA   116    -141.246  23.777-107.841  1.00  0.00
ATOM   1032  N   GLY   117    -140.723  25.750-108.827  1.00  0.00
ATOM   1033  H   GLY   117    -140.013  26.343-109.207  1.00  0.00
ATOM   1034  CA  GLY   117    -142.043  26.398-108.670  1.00  0.00
ATOM   1035  C   GLY   117    -142.079  27.792-109.314  1.00  0.00
ATOM   1036  O   GLY   117    -141.041  28.419-109.523  1.00  0.00
ATOM   1037  N   GLU   118    -143.282  28.192-109.718  1.00  0.00
ATOM   1038  H   GLU   118    -144.098  27.638-109.559  1.00  0.00
ATOM   1039  CA  GLU   118    -143.531  29.508-110.347  1.00  0.00
ATOM   1040  CB  GLU   118    -143.932  29.341-111.819  1.00  0.00
ATOM   1041  CG  GLU   118    -142.771  28.840-112.689  1.00  0.00
ATOM   1042  CD  GLU   118    -143.161  28.660-114.161  1.00  0.00
ATOM   1043  OE1 GLU   118    -143.808  29.577-114.714  1.00  0.00
ATOM   1044  OE2 GLU   118    -142.750  27.620-114.720  1.00  0.00
ATOM   1045  C   GLU   118    -144.623  30.294-109.607  1.00  0.00
ATOM   1046  O   GLU   118    -145.673  29.752-109.263  1.00  0.00
ATOM   1047  N   GLU   119    -144.356  31.584-109.417  1.00  0.00
ATOM   1048  H   GLU   119    -143.497  31.991-109.723  1.00  0.00
ATOM   1049  CA  GLU   119    -145.283  32.514-108.739  1.00  0.00
ATOM   1050  CB  GLU   119    -144.482  33.708-108.201  1.00  0.00
ATOM   1051  CG  GLU   119    -145.316  34.620-107.291  1.00  0.00
ATOM   1052  CD  GLU   119    -144.538  35.841-106.786  1.00  0.00
ATOM   1053  OE1 GLU   119    -143.362  35.668-106.392  1.00  0.00
ATOM   1054  OE2 GLU   119    -145.164  36.922-106.742  1.00  0.00
ATOM   1055  C   GLU   119    -146.424  32.951-109.679  1.00  0.00
ATOM   1056  O   GLU   119    -146.297  33.900-110.452  1.00  0.00
ATOM   1057  N   TYR   120    -147.491  32.159-109.657  1.00  0.00
ATOM   1058  H   TYR   120    -147.461  31.269-109.201  1.00  0.00
ATOM   1059  CA  TYR   120    -148.726  32.439-110.418  1.00  0.00
ATOM   1060  CB  TYR   120    -149.658  31.217-110.327  1.00  0.00
ATOM   1061  CG  TYR   120    -150.989  31.453-111.050  1.00  0.00
ATOM   1062  CD1 TYR   120    -151.024  31.446-112.454  1.00  0.00
ATOM   1063  HD1 TYR   120    -150.295  30.865-113.019  1.00  0.00
ATOM   1064  CD2 TYR   120    -152.012  32.099-110.340  1.00  0.00
ATOM   1065  HD2 TYR   120    -152.039  32.047-109.252  1.00  0.00
ATOM   1066  CE1 TYR   120    -152.009  32.176-113.136  1.00  0.00
ATOM   1067  HE1 TYR   120    -152.030  32.189-114.225  1.00  0.00
ATOM   1068  CE2 TYR   120    -152.993  32.827-111.022  1.00  0.00
ATOM   1069  HE2 TYR   120    -153.782  33.329-110.464  1.00  0.00
ATOM   1070  CZ  TYR   120    -152.963  32.906-112.418  1.00  0.00
ATOM   1071  OH  TYR   120    -153.626  33.917-113.028  1.00  0.00
ATOM   1072  HH  TYR   120    -153.697  34.672-112.362  1.00  0.00
ATOM   1073  C   TYR   120    -149.414  33.750-109.964  1.00  0.00
ATOM   1074  O   TYR   120    -149.658  33.926-108.767  1.00  0.00
ATOM   1075  N   PRO   121    -149.732  34.654-110.908  1.00  0.00
ATOM   1076  CA  PRO   121    -150.403  35.937-110.617  1.00  0.00
ATOM   1077  CB  PRO   121    -150.182  36.789-111.870  1.00  0.00
ATOM   1078  CG  PRO   121    -150.088  35.754-112.990  1.00  0.00
ATOM   1079  CD  PRO   121    -149.340  34.594-112.332  1.00  0.00
ATOM   1080  C   PRO   121    -151.884  35.826-110.211  1.00  0.00
ATOM   1081  O   PRO   121    -152.796  35.787-111.040  1.00  0.00
ATOM   1082  N   SER   122    -152.079  35.750-108.898  1.00  0.00
ATOM   1083  H   SER   122    -151.321  35.541-108.281  1.00  0.00
ATOM   1084  CA  SER   122    -153.415  35.791-108.261  1.00  0.00
ATOM   1085  CB  SER   122    -153.570  34.686-107.211  1.00  0.00
ATOM   1086  OG  SER   122    -153.611  33.401-107.833  1.00  0.00
ATOM   1087  HG  SER   122    -153.753  32.699-107.133  1.00  0.00
ATOM   1088  C   SER   122    -153.655  37.130-107.552  1.00  0.00
ATOM   1089  O   SER   122    -152.775  37.652-106.871  1.00  0.00
ATOM   1090  N   ARG   123    -154.893  37.607-107.655  1.00  0.00
ATOM   1091  H   ARG   123    -155.603  37.122-108.163  1.00  0.00
ATOM   1092  CA  ARG   123    -155.327  38.865-107.012  1.00  0.00
ATOM   1093  CB  ARG   123    -155.777  39.895-108.065  1.00  0.00
ATOM   1094  CG  ARG   123    -157.043  39.496-108.831  1.00  0.00
ATOM   1095  CD  ARG   123    -157.645  40.689-109.570  1.00  0.00
ATOM   1096  NE  ARG   123    -159.018  40.332-109.964  1.00  0.00
ATOM   1097  HE  ARG   123    -159.601  40.012-109.213  1.00  0.00
ATOM   1098  CZ  ARG   123    -159.538  40.359-111.192  1.00  0.00
ATOM   1099  NH1 ARG   123    -158.844  40.735-112.257  1.00  0.00
ATOM   1100 HH11 ARG   123    -157.892  41.011-112.145  1.00  0.00
ATOM   1101 HH12 ARG   123    -159.273  40.739-113.157  1.00  0.00
ATOM   1102  NH2 ARG   123    -160.792  39.975-111.371  1.00  0.00
ATOM   1103 HH21 ARG   123    -161.334  39.667-110.591  1.00  0.00
ATOM   1104 HH22 ARG   123    -161.188  39.993-112.286  1.00  0.00
ATOM   1105  C   ARG   123    -156.444  38.633-105.970  1.00  0.00
ATOM   1106  O   ARG   123    -157.269  37.738-106.165  1.00  0.00
ATOM   1107  N   PRO   124    -156.487  39.440-104.898  1.00  0.00
ATOM   1108  CA  PRO   124    -157.610  39.436-103.936  1.00  0.00
ATOM   1109  CB  PRO   124    -157.220  40.468-102.876  1.00  0.00
ATOM   1110  CG  PRO   124    -155.695  40.386-102.869  1.00  0.00
ATOM   1111  CD  PRO   124    -155.346  40.198-104.346  1.00  0.00
ATOM   1112  C   PRO   124    -158.956  39.801-104.587  1.00  0.00
ATOM   1113  O   PRO   124    -159.865  38.975-104.572  1.00  0.00
ATOM   1114  N   THR   125    -158.932  40.848-105.420  1.00  0.00
ATOM   1115  H   THR   125    -158.061  41.258-105.681  1.00  0.00
ATOM   1116  CA  THR   125    -160.108  41.495-106.064  1.00  0.00
ATOM   1117  CB  THR   125    -161.043  40.514-106.806  1.00  0.00
ATOM   1118  OG1 THR   125    -160.285  39.464-107.412  1.00  0.00
ATOM   1119  HG1 THR   125    -160.041  38.813-106.678  1.00  0.00
ATOM   1120  CG2 THR   125    -161.862  41.223-107.891  1.00  0.00
ATOM   1121  C   THR   125    -160.937  42.269-105.022  1.00  0.00
ATOM   1122  O   THR   125    -161.095  41.839-103.882  1.00  0.00
ATOM   1123  N   GLU   126    -161.415  43.443-105.432  1.00  0.00
ATOM   1124  H   GLU   126    -161.335  43.744-106.382  1.00  0.00
ATOM   1125  CA  GLU   126    -162.213  44.335-104.568  1.00  0.00
ATOM   1126  CB  GLU   126    -161.341  45.536-104.163  1.00  0.00
ATOM   1127  CG  GLU   126    -161.975  46.473-103.122  1.00  0.00
ATOM   1128  CD  GLU   126    -162.289  45.764-101.800  1.00  0.00
ATOM   1129  OE1 GLU   126    -161.423  45.821-100.902  1.00  0.00
ATOM   1130  OE2 GLU   126    -163.392  45.175-101.729  1.00  0.00
ATOM   1131  C   GLU   126    -163.508  44.781-105.269  1.00  0.00
ATOM   1132  O   GLU   126    -163.524  44.995-106.480  1.00  0.00
ATOM   1133  N   PHE   127    -164.556  44.934-104.464  1.00  0.00
ATOM   1134  H   PHE   127    -164.491  44.756-103.480  1.00  0.00
ATOM   1135  CA  PHE   127    -165.870  45.441-104.907  1.00  0.00
ATOM   1136  CB  PHE   127    -166.940  44.382-104.607  1.00  0.00
ATOM   1137  CG  PHE   127    -168.313  44.769-105.170  1.00  0.00
ATOM   1138  CD1 PHE   127    -168.602  44.539-106.524  1.00  0.00
ATOM   1139  HD1 PHE   127    -167.903  43.985-107.150  1.00  0.00
ATOM   1140  CD2 PHE   127    -169.239  45.448-104.364  1.00  0.00
ATOM   1141  HD2 PHE   127    -169.033  45.615-103.307  1.00  0.00
ATOM   1142  CE1 PHE   127    -169.803  45.006-107.074  1.00  0.00
ATOM   1143  HE1 PHE   127    -170.026  44.830-108.126  1.00  0.00
ATOM   1144  CE2 PHE   127    -170.439  45.915-104.916  1.00  0.00
ATOM   1145  HE2 PHE   127    -171.139  46.479-104.302  1.00  0.00
ATOM   1146  CZ  PHE   127    -170.719  45.698-106.271  1.00  0.00
ATOM   1147  HZ  PHE   127    -171.639  46.088-106.705  1.00  0.00
ATOM   1148  C   PHE   127    -166.193  46.773-104.206  1.00  0.00
ATOM   1149  O   PHE   127    -165.797  47.000-103.064  1.00  0.00
ATOM   1150  N   ALA   128    -166.952  47.611-104.909  1.00  0.00
ATOM   1151  H   ALA   128    -167.366  47.336-105.777  1.00  0.00
ATOM   1152  CA  ALA   128    -167.347  48.950-104.429  1.00  0.00
ATOM   1153  CB  ALA   128    -166.787  50.021-105.370  1.00  0.00
ATOM   1154  C   ALA   128    -168.873  49.083-104.308  1.00  0.00
ATOM   1155  O   ALA   128    -169.609  48.922-105.281  1.00  0.00
ATOM   1156  N   PHE   129    -169.315  49.264-103.066  1.00  0.00
ATOM   1157  H   PHE   129    -168.686  49.332-102.292  1.00  0.00
ATOM   1158  CA  PHE   129    -170.742  49.430-102.727  1.00  0.00
ATOM   1159  CB  PHE   129    -171.199  48.237-101.873  1.00  0.00
ATOM   1160  CG  PHE   129    -172.673  48.335-101.455  1.00  0.00
ATOM   1161  CD1 PHE   129    -173.688  47.977-102.355  1.00  0.00
ATOM   1162  HD1 PHE   129    -173.440  47.522-103.314  1.00  0.00
ATOM   1163  CD2 PHE   129    -173.009  48.877-100.204  1.00  0.00
ATOM   1164  HD2 PHE   129    -172.226  49.159 -99.499  1.00  0.00
ATOM   1165  CE1 PHE   129    -175.032  48.178-102.011  1.00  0.00
ATOM   1166  HE1 PHE   129    -175.820  47.907-102.713  1.00  0.00
ATOM   1167  CE2 PHE   129    -174.353  49.070 -99.860  1.00  0.00
ATOM   1168  HE2 PHE   129    -174.612  49.465 -98.878  1.00  0.00
ATOM   1169  CZ  PHE   129    -175.364  48.727-100.766  1.00  0.00
ATOM   1170  HZ  PHE   129    -176.409  48.884-100.501  1.00  0.00
ATOM   1171  C   PHE   129    -171.012  50.757-102.000  1.00  0.00
ATOM   1172  O   PHE   129    -170.246  51.176-101.134  1.00  0.00
ATOM   1173  N   TYR   130    -172.165  51.334-102.329  1.00  0.00
ATOM   1174  H   TYR   130    -172.765  50.936-103.021  1.00  0.00
ATOM   1175  CA  TYR   130    -172.692  52.542-101.668  1.00  0.00
ATOM   1176  CB  TYR   130    -172.687  53.721-102.652  1.00  0.00
ATOM   1177  CG  TYR   130    -173.181  55.014-101.990  1.00  0.00
ATOM   1178  CD1 TYR   130    -172.304  55.773-101.201  1.00  0.00
ATOM   1179  HD1 TYR   130    -171.234  55.561-101.205  1.00  0.00
ATOM   1180  CD2 TYR   130    -174.550  55.326-102.008  1.00  0.00
ATOM   1181  HD2 TYR   130    -175.231  54.773-102.655  1.00  0.00
ATOM   1182  CE1 TYR   130    -172.801  56.815-100.406  1.00  0.00
ATOM   1183  HE1 TYR   130    -172.125  57.404 -99.787  1.00  0.00
ATOM   1184  CE2 TYR   130    -175.044  56.366-101.209  1.00  0.00
ATOM   1185  HE2 TYR   130    -176.111  56.579-101.198  1.00  0.00
ATOM   1186  CZ  TYR   130    -174.170  57.103-100.401  1.00  0.00
ATOM   1187  OH  TYR   130    -174.648  58.075 -99.584  1.00  0.00
ATOM   1188  HH  TYR   130    -175.646  58.061 -99.612  1.00  0.00
ATOM   1189  C   TYR   130    -174.112  52.282-101.123  1.00  0.00
ATOM   1190  O   TYR   130    -174.955  51.772-101.866  1.00  0.00
ATOM   1191  N   PRO   131    -174.367  52.618 -99.848  1.00  0.00
ATOM   1192  CA  PRO   131    -175.716  52.538 -99.246  1.00  0.00
ATOM   1193  CB  PRO   131    -175.496  52.771 -97.747  1.00  0.00
ATOM   1194  CG  PRO   131    -174.058  52.310 -97.523  1.00  0.00
ATOM   1195  CD  PRO   131    -173.346  52.772 -98.793  1.00  0.00
ATOM   1196  C   PRO   131    -176.686  53.572 -99.846  1.00  0.00
ATOM   1197  O   PRO   131    -176.816  54.703 -99.374  1.00  0.00
ATOM   1198  N   GLY   132    -177.295  53.175-100.961  1.00  0.00
ATOM   1199  H   GLY   132    -176.989  52.351-101.443  1.00  0.00
ATOM   1200  CA  GLY   132    -178.325  53.962-101.673  1.00  0.00
ATOM   1201  C   GLY   132    -179.662  53.993-100.916  1.00  0.00
ATOM   1202  O   GLY   132    -180.565  53.212-101.207  1.00  0.00
ATOM   1203  N   TYR   133    -179.742  54.900 -99.946  1.00  0.00
ATOM   1204  H   TYR   133    -178.938  55.421 -99.656  1.00  0.00
ATOM   1205  CA  TYR   133    -180.950  55.088 -99.119  1.00  0.00
ATOM   1206  CB  TYR   133    -180.582  54.861 -97.647  1.00  0.00
ATOM   1207  CG  TYR   133    -181.828  54.772 -96.759  1.00  0.00
ATOM   1208  CD1 TYR   133    -182.496  53.546 -96.612  1.00  0.00
ATOM   1209  HD1 TYR   133    -182.079  52.636 -97.043  1.00  0.00
ATOM   1210  CD2 TYR   133    -182.371  55.934 -96.192  1.00  0.00
ATOM   1211  HD2 TYR   133    -181.861  56.892 -96.303  1.00  0.00
ATOM   1212  CE1 TYR   133    -183.712  53.491 -95.916  1.00  0.00
ATOM   1213  HE1 TYR   133    -184.237  52.544 -95.804  1.00  0.00
ATOM   1214  CE2 TYR   133    -183.590  55.877 -95.503  1.00  0.00
ATOM   1215  HE2 TYR   133    -184.035  56.796 -95.127  1.00  0.00
ATOM   1216  CZ  TYR   133    -184.260  54.655 -95.367  1.00  0.00
ATOM   1217  OH  TYR   133    -185.447  54.596 -94.711  1.00  0.00
ATOM   1218  HH  TYR   133    -185.698  55.518 -94.420  1.00  0.00
ATOM   1219  C   TYR   133    -181.577  56.482 -99.337  1.00  0.00
ATOM   1220  O   TYR   133    -180.853  57.480 -99.307  1.00  0.00
ATOM   1221  N   PRO   134    -182.895  56.544 -99.594  1.00  0.00
ATOM   1222  CA  PRO   134    -183.626  57.811 -99.815  1.00  0.00
ATOM   1223  CB  PRO   134    -185.062  57.387-100.130  1.00  0.00
ATOM   1224  CG  PRO   134    -184.888  56.010-100.764  1.00  0.00
ATOM   1225  CD  PRO   134    -183.754  55.395 -99.944  1.00  0.00
ATOM   1226  C   PRO   134    -183.617  58.741 -98.592  1.00  0.00
ATOM   1227  O   PRO   134    -183.732  58.295 -97.452  1.00  0.00
ATOM   1228  N   GLY   135    -183.563  60.037 -98.890  1.00  0.00
ATOM   1229  H   GLY   135    -183.378  60.351 -99.821  1.00  0.00
ATOM   1230  CA  GLY   135    -183.633  61.126 -97.892  1.00  0.00
ATOM   1231  C   GLY   135    -183.696  62.500 -98.574  1.00  0.00
ATOM   1232  O   GLY   135    -183.182  62.670 -99.679  1.00  0.00
ATOM   1233  N   THR   136    -184.435  63.408 -97.937  1.00  0.00
ATOM   1234  H   THR   136    -184.913  63.182 -97.088  1.00  0.00
ATOM   1235  CA  THR   136    -184.650  64.806 -98.389  1.00  0.00
ATOM   1236  CB  THR   136    -185.314  64.886 -99.784  1.00  0.00
ATOM   1237  OG1 THR   136    -185.335  66.248-100.226  1.00  0.00
ATOM   1238  HG1 THR   136    -185.665  66.284-101.172  1.00  0.00
ATOM   1239  CG2 THR   136    -186.718  64.267 -99.853  1.00  0.00
ATOM   1240  C   THR   136    -185.445  65.614 -97.344  1.00  0.00
ATOM   1241  O   THR   136    -186.097  65.040 -96.473  1.00  0.00
ATOM   1242  N   TYR   137    -185.339  66.936 -97.445  1.00  0.00
ATOM   1243  H   TYR   137    -184.951  67.339 -98.277  1.00  0.00
ATOM   1244  CA  TYR   137    -186.013  67.892 -96.545  1.00  0.00
ATOM   1245  CB  TYR   137    -184.957  68.636 -95.710  1.00  0.00
ATOM   1246  CG  TYR   137    -185.511  69.727 -94.777  1.00  0.00
ATOM   1247  CD1 TYR   137    -186.635  69.498 -93.965  1.00  0.00
ATOM   1248  HD1 TYR   137    -186.996  68.483 -93.799  1.00  0.00
ATOM   1249  CD2 TYR   137    -184.978  71.022 -94.866  1.00  0.00
ATOM   1250  HD2 TYR   137    -184.100  71.212 -95.484  1.00  0.00
ATOM   1251  CE1 TYR   137    -187.240  70.565 -93.284  1.00  0.00
ATOM   1252  HE1 TYR   137    -188.146  70.400 -92.702  1.00  0.00
ATOM   1253  CE2 TYR   137    -185.573  72.083 -94.168  1.00  0.00
ATOM   1254  HE2 TYR   137    -185.156  73.085 -94.253  1.00  0.00
ATOM   1255  CZ  TYR   137    -186.710  71.856 -93.383  1.00  0.00
ATOM   1256  OH  TYR   137    -187.384  72.907 -92.847  1.00  0.00
ATOM   1257  HH  TYR   137    -186.737  73.651 -92.663  1.00  0.00
ATOM   1258  C   TYR   137    -186.878  68.885 -97.339  1.00  0.00
ATOM   1259  O   TYR   137    -186.474  69.394 -98.382  1.00  0.00
ATOM   1260  N   GLN   138    -188.026  69.199 -96.746  1.00  0.00
ATOM   1261  H   GLN   138    -188.321  68.730 -95.916  1.00  0.00
ATOM   1262  CA  GLN   138    -188.963  70.222 -97.249  1.00  0.00
ATOM   1263  CB  GLN   138    -190.395  69.669 -97.365  1.00  0.00
ATOM   1264  CG  GLN   138    -190.943  69.001 -96.095  1.00  0.00
ATOM   1265  CD  GLN   138    -192.410  68.601 -96.262  1.00  0.00
ATOM   1266  OE1 GLN   138    -192.753  67.522 -96.720  1.00  0.00
ATOM   1267  NE2 GLN   138    -193.309  69.479 -95.874  1.00  0.00
ATOM   1268 HE21 GLN   138    -193.038  70.356 -95.491  1.00  0.00
ATOM   1269 HE22 GLN   138    -194.262  69.212 -95.984  1.00  0.00
ATOM   1270  C   GLN   138    -188.879  71.505 -96.392  1.00  0.00
ATOM   1271  O   GLN   138    -189.387  71.522 -95.268  1.00  0.00
ATOM   1272  N   PRO   139    -188.165  72.531 -96.882  1.00  0.00
ATOM   1273  CA  PRO   139    -187.843  73.750 -96.113  1.00  0.00
ATOM   1274  CB  PRO   139    -186.892  74.547 -97.010  1.00  0.00
ATOM   1275  CG  PRO   139    -187.307  74.135 -98.422  1.00  0.00
ATOM   1276  CD  PRO   139    -187.671  72.657 -98.269  1.00  0.00
ATOM   1277  C   PRO   139    -189.060  74.561 -95.646  1.00  0.00
ATOM   1278  O   PRO   139    -189.722  75.248 -96.422  1.00  0.00
ATOM   1279  N   MET   140    -189.395  74.355 -94.376  1.00  0.00
ATOM   1280  H   MET   140    -188.933  73.655 -93.821  1.00  0.00
ATOM   1281  CA  MET   140    -190.475  75.092 -93.691  1.00  0.00
ATOM   1282  CB  MET   140    -190.945  74.289 -92.469  1.00  0.00
ATOM   1283  CG  MET   140    -192.283  74.775 -91.893  1.00  0.00
ATOM   1284  SD  MET   140    -192.231  76.398 -91.045  1.00  0.00
ATOM   1285  CE  MET   140    -193.971  76.680 -90.802  1.00  0.00
ATOM   1286  C   MET   140    -189.994  76.497 -93.293  1.00  0.00
ATOM   1287  O   MET   140    -189.029  76.660 -92.547  1.00  0.00
ATOM   1288  N   ALA   141    -190.679  77.487 -93.856  1.00  0.00
ATOM   1289  H   ALA   141    -191.375  77.308 -94.550  1.00  0.00
ATOM   1290  CA  ALA   141    -190.467  78.912 -93.535  1.00  0.00
ATOM   1291  CB  ALA   141    -190.049  79.660 -94.804  1.00  0.00
ATOM   1292  C   ALA   141    -191.742  79.541 -92.949  1.00  0.00
ATOM   1293  O   ALA   141    -192.855  79.206 -93.352  1.00  0.00
ATOM   1294  N   SER   142    -191.539  80.411 -91.963  1.00  0.00
ATOM   1295  H   SER   142    -190.617  80.657 -91.665  1.00  0.00
ATOM   1296  CA  SER   142    -192.630  81.153 -91.293  1.00  0.00
ATOM   1297  CB  SER   142    -192.814  80.655 -89.854  1.00  0.00
ATOM   1298  OG  SER   142    -193.948  81.294 -89.257  1.00  0.00
ATOM   1299  HG  SER   142    -194.137  80.870 -88.369  1.00  0.00
ATOM   1300  C   SER   142    -192.347  82.662 -91.289  1.00  0.00
ATOM   1301  O   SER   142    -191.206  83.090 -91.115  1.00  0.00
ATOM   1302  N   TYR   143    -193.424  83.436 -91.394  1.00  0.00
ATOM   1303  H   TYR   143    -194.341  83.047 -91.322  1.00  0.00
ATOM   1304  CA  TYR   143    -193.361  84.908 -91.479  1.00  0.00
ATOM   1305  CB  TYR   143    -193.892  85.351 -92.851  1.00  0.00
ATOM   1306  CG  TYR   143    -193.787  86.866 -93.068  1.00  0.00
ATOM   1307  CD1 TYR   143    -192.575  87.437 -93.484  1.00  0.00
ATOM   1308  HD1 TYR   143    -191.697  86.811 -93.647  1.00  0.00
ATOM   1309  CD2 TYR   143    -194.915  87.679 -92.880  1.00  0.00
ATOM   1310  HD2 TYR   143    -195.850  87.247 -92.520  1.00  0.00
ATOM   1311  CE1 TYR   143    -192.491  88.820 -93.697  1.00  0.00
ATOM   1312  HE1 TYR   143    -191.553  89.269 -94.024  1.00  0.00
ATOM   1313  CE2 TYR   143    -194.830  89.059 -93.109  1.00  0.00
ATOM   1314  HE2 TYR   143    -195.726  89.673 -93.031  1.00  0.00
ATOM   1315  CZ  TYR   143    -193.614  89.631 -93.501  1.00  0.00
ATOM   1316  OH  TYR   143    -193.486  90.980 -93.590  1.00  0.00
ATOM   1317  HH  TYR   143    -194.332  91.420 -93.277  1.00  0.00
ATOM   1318  C   TYR   143    -194.112  85.571 -90.311  1.00  0.00
ATOM   1319  O   TYR   143    -195.331  85.734 -90.327  1.00  0.00
ATOM   1320  N   LEU   144    -193.336  85.898 -89.282  1.00  0.00
ATOM   1321  H   LEU   144    -192.360  85.680 -89.278  1.00  0.00
ATOM   1322  CA  LEU   144    -193.846  86.537 -88.053  1.00  0.00
ATOM   1323  CB  LEU   144    -193.520  85.621 -86.863  1.00  0.00
ATOM   1324  CG  LEU   144    -194.328  85.915 -85.591  1.00  0.00
ATOM   1325  CD1 LEU   144    -194.410  84.643 -84.747  1.00  0.00
ATOM   1326  CD2 LEU   144    -193.680  87.014 -84.743  1.00  0.00
ATOM   1327  C   LEU   144    -193.250  87.948 -87.911  1.00  0.00
ATOM   1328  O   LEU   144    -192.097  88.131 -87.523  1.00  0.00
ATOM   1329  N   ASP   145    -194.047  88.924 -88.336  1.00  0.00
ATOM   1330  H   ASP   145    -194.946  88.724 -88.730  1.00  0.00
ATOM   1331  CA  ASP   145    -193.656  90.350 -88.337  1.00  0.00
ATOM   1332  CB  ASP   145    -193.647  90.912 -89.773  1.00  0.00
ATOM   1333  CG  ASP   145    -194.992  90.915 -90.520  1.00  0.00
ATOM   1334  OD1 ASP   145    -195.811  89.999 -90.278  1.00  0.00
ATOM   1335  OD2 ASP   145    -195.139  91.783 -91.410  1.00  0.00
ATOM   1336  C   ASP   145    -194.509  91.211 -87.389  1.00  0.00
ATOM   1337  O   ASP   145    -195.568  91.716 -87.759  1.00  0.00
ATOM   1338  N   VAL   146    -193.996  91.383 -86.175  1.00  0.00
ATOM   1339  H   VAL   146    -193.127  90.968 -85.905  1.00  0.00
ATOM   1340  CA  VAL   146    -194.677  92.173 -85.124  1.00  0.00
ATOM   1341  CB  VAL   146    -194.937  91.376 -83.827  1.00  0.00
ATOM   1342  CG1 VAL   146    -196.039  90.339 -84.055  1.00  0.00
ATOM   1343  CG2 VAL   146    -193.689  90.694 -83.248  1.00  0.00
ATOM   1344  C   VAL   146    -193.998  93.526 -84.850  1.00  0.00
ATOM   1345  O   VAL   146    -192.976  93.617 -84.170  1.00  0.00
ATOM   1346  N   SER   147    -194.501  94.534 -85.557  1.00  0.00
ATOM   1347  H   SER   147    -195.117  94.367 -86.327  1.00  0.00
ATOM   1348  CA  SER   147    -194.038  95.937 -85.449  1.00  0.00
ATOM   1349  CB  SER   147    -194.611  96.771 -86.603  1.00  0.00
ATOM   1350  OG  SER   147    -194.280  96.165 -87.857  1.00  0.00
ATOM   1351  HG  SER   147    -194.522  96.792 -88.601  1.00  0.00
ATOM   1352  C   SER   147    -194.393  96.581 -84.096  1.00  0.00
ATOM   1353  O   SER   147    -195.380  97.303 -83.942  1.00  0.00
ATOM   1354  N   VAL   148    -193.578  96.243 -83.101  1.00  0.00
ATOM   1355  H   VAL   148    -192.897  95.518 -83.227  1.00  0.00
ATOM   1356  CA  VAL   148    -193.705  96.756 -81.718  1.00  0.00
ATOM   1357  CB  VAL   148    -193.001  95.818 -80.710  1.00  0.00
ATOM   1358  CG1 VAL   148    -193.189  96.287 -79.262  1.00  0.00
ATOM   1359  CG2 VAL   148    -193.514  94.376 -80.813  1.00  0.00
ATOM   1360  C   VAL   148    -193.178  98.204 -81.650  1.00  0.00
ATOM   1361  O   VAL   148    -191.983  98.452 -81.496  1.00  0.00
ATOM   1362  N   VAL   149    -194.095  99.126 -81.926  1.00  0.00
ATOM   1363  H   VAL   149    -195.005  98.864 -82.251  1.00  0.00
ATOM   1364  CA  VAL   149    -193.830 100.583 -81.903  1.00  0.00
ATOM   1365  CB  VAL   149    -193.892 101.219 -83.309  1.00  0.00
ATOM   1366  CG1 VAL   149    -192.705 100.765 -84.164  1.00  0.00
ATOM   1367  CG2 VAL   149    -195.208 100.949 -84.054  1.00  0.00
ATOM   1368  C   VAL   149    -194.737 101.339 -80.918  1.00  0.00
ATOM   1369  O   VAL   149    -195.925 101.041 -80.793  1.00  0.00
ATOM   1370  N   GLN   150    -194.140 102.327 -80.255  1.00  0.00
ATOM   1371  H   GLN   150    -193.165 102.519 -80.371  1.00  0.00
ATOM   1372  CA  GLN   150    -194.816 103.199 -79.270  1.00  0.00
ATOM   1373  CB  GLN   150    -194.993 102.432 -77.948  1.00  0.00
ATOM   1374  CG  GLN   150    -196.257 102.807 -77.158  1.00  0.00
ATOM   1375  CD  GLN   150    -196.265 104.261 -76.678  1.00  0.00
ATOM   1376  OE1 GLN   150    -195.502 104.674 -75.820  1.00  0.00
ATOM   1377  NE2 GLN   150    -197.058 105.100 -77.313  1.00  0.00
ATOM   1378 HE21 GLN   150    -197.675 104.794 -78.034  1.00  0.00
ATOM   1379 HE22 GLN   150    -197.051 106.048 -76.978  1.00  0.00
ATOM   1380  C   GLN   150    -193.965 104.463 -79.042  1.00  0.00
ATOM   1381  O   GLN   150    -192.735 104.407 -79.054  1.00  0.00
ATOM   1382  N   THR   151    -194.661 105.561 -78.768  1.00  0.00
ATOM   1383  H   THR   151    -195.619 105.492 -78.485  1.00  0.00
ATOM   1384  CA  THR   151    -194.068 106.904 -78.592  1.00  0.00
ATOM   1385  CB  THR   151    -194.501 107.858 -79.722  1.00  0.00
ATOM   1386  OG1 THR   151    -194.321 107.227 -80.994  1.00  0.00
ATOM   1387  HG1 THR   151    -194.443 107.902 -81.722  1.00  0.00
ATOM   1388  CG2 THR   151    -193.699 109.164 -79.701  1.00  0.00
ATOM   1389  C   THR   151    -194.522 107.461 -77.234  1.00  0.00
ATOM   1390  O   THR   151    -195.699 107.779 -77.049  1.00  0.00
ATOM   1391  N   LEU   152    -193.605 107.407 -76.274  1.00  0.00
ATOM   1392  H   LEU   152    -192.713 106.984 -76.424  1.00  0.00
ATOM   1393  CA  LEU   152    -193.839 107.906 -74.904  1.00  0.00
ATOM   1394  CB  LEU   152    -193.760 106.707 -73.943  1.00  0.00
ATOM   1395  CG  LEU   152    -194.698 106.709 -72.720  1.00  0.00
ATOM   1396  CD1 LEU   152    -194.368 107.805 -71.702  1.00  0.00
ATOM   1397  CD2 LEU   152    -196.171 106.762 -73.139  1.00  0.00
ATOM   1398  C   LEU   152    -192.794 108.974 -74.537  1.00  0.00
ATOM   1399  O   LEU   152    -191.608 108.822 -74.828  1.00  0.00
ATOM   1400  N   GLY   153    -193.288 110.041 -73.914  1.00  0.00
ATOM   1401  H   GLY   153    -194.274 110.165 -73.802  1.00  0.00
ATOM   1402  CA  GLY   153    -192.474 111.168 -73.413  1.00  0.00
ATOM   1403  C   GLY   153    -193.328 112.151 -72.598  1.00  0.00
ATOM   1404  O   GLY   153    -194.529 112.279 -72.830  1.00  0.00
ATOM   1405  N   ALA   154    -192.687 112.767 -71.609  1.00  0.00
ATOM   1406  H   ALA   154    -191.710 112.630 -71.450  1.00  0.00
ATOM   1407  CA  ALA   154    -193.330 113.743 -70.705  1.00  0.00
ATOM   1408  CB  ALA   154    -193.399 113.157 -69.290  1.00  0.00
ATOM   1409  C   ALA   154    -192.574 115.086 -70.678  1.00  0.00
ATOM   1410  O   ALA   154    -191.341 115.080 -70.691  1.00  0.00
ATOM   1411  N   PRO   155    -193.297 116.216 -70.739  1.00  0.00
ATOM   1412  CA  PRO   155    -192.705 117.559 -70.562  1.00  0.00
ATOM   1413  CB  PRO   155    -193.864 118.531 -70.791  1.00  0.00
ATOM   1414  CG  PRO   155    -194.760 117.774 -71.768  1.00  0.00
ATOM   1415  CD  PRO   155    -194.668 116.328 -71.277  1.00  0.00
ATOM   1416  C   PRO   155    -192.139 117.735 -69.146  1.00  0.00
ATOM   1417  O   PRO   155    -192.713 117.250 -68.173  1.00  0.00
ATOM   1418  N   GLY   156    -191.019 118.451 -69.079  1.00  0.00
ATOM   1419  H   GLY   156    -190.591 118.832 -69.897  1.00  0.00
ATOM   1420  CA  GLY   156    -190.326 118.783 -67.817  1.00  0.00
ATOM   1421  C   GLY   156    -190.122 120.298 -67.676  1.00  0.00
ATOM   1422  O   GLY   156    -189.825 120.984 -68.652  1.00  0.00
ATOM   1423  N   GLU   157    -190.253 120.773 -66.440  1.00  0.00
ATOM   1424  H   GLU   157    -190.404 120.166 -65.660  1.00  0.00
ATOM   1425  CA  GLU   157    -190.092 122.203 -66.103  1.00  0.00
ATOM   1426  CB  GLU   157    -191.449 122.852 -65.774  1.00  0.00
ATOM   1427  CG  GLU   157    -192.196 122.227 -64.586  1.00  0.00
ATOM   1428  CD  GLU   157    -193.525 122.927 -64.274  1.00  0.00
ATOM   1429  OE1 GLU   157    -194.274 123.221 -65.233  1.00  0.00
ATOM   1430  OE2 GLU   157    -193.802 123.081 -63.066  1.00  0.00
ATOM   1431  C   GLU   157    -189.077 122.441 -64.966  1.00  0.00
ATOM   1432  O   GLU   157    -189.027 121.638 -64.031  1.00  0.00
ATOM   1433  N   PRO   158    -188.236 123.480 -65.084  1.00  0.00
ATOM   1434  CA  PRO   158    -187.365 123.937 -63.981  1.00  0.00
ATOM   1435  CB  PRO   158    -186.555 125.088 -64.577  1.00  0.00
ATOM   1436  CG  PRO   158    -186.451 124.707 -66.052  1.00  0.00
ATOM   1437  CD  PRO   158    -187.826 124.109 -66.355  1.00  0.00
ATOM   1438  C   PRO   158    -188.201 124.436 -62.793  1.00  0.00
ATOM   1439  O   PRO   158    -189.301 124.958 -62.969  1.00  0.00
ATOM   1440  N   ARG   159    -187.658 124.227 -61.598  1.00  0.00
ATOM   1441  H   ARG   159    -186.771 123.779 -61.491  1.00  0.00
ATOM   1442  CA  ARG   159    -188.272 124.677 -60.333  1.00  0.00
ATOM   1443  CB  ARG   159    -188.715 123.434 -59.538  1.00  0.00
ATOM   1444  CG  ARG   159    -189.490 123.732 -58.246  1.00  0.00
ATOM   1445  CD  ARG   159    -188.568 123.867 -57.029  1.00  0.00
ATOM   1446  NE  ARG   159    -189.297 124.502 -55.917  1.00  0.00
ATOM   1447  HE  ARG   159    -189.624 125.429 -56.099  1.00  0.00
ATOM   1448  CZ  ARG   159    -189.497 124.003 -54.696  1.00  0.00
ATOM   1449  NH1 ARG   159    -189.021 122.826 -54.315  1.00  0.00
ATOM   1450 HH11 ARG   159    -188.489 122.284 -54.964  1.00  0.00
ATOM   1451 HH12 ARG   159    -189.208 122.481 -53.398  1.00  0.00
ATOM   1452  NH2 ARG   159    -190.186 124.707 -53.811  1.00  0.00
ATOM   1453 HH21 ARG   159    -190.552 125.602 -54.057  1.00  0.00
ATOM   1454 HH22 ARG   159    -190.346 124.334 -52.899  1.00  0.00
ATOM   1455  C   ARG   159    -187.281 125.551 -59.545  1.00  0.00
ATOM   1456  O   ARG   159    -186.086 125.263 -59.498  1.00  0.00
ATOM   1457  N   HIS   160    -187.826 126.610 -58.952  1.00  0.00
ATOM   1458  H   HIS   160    -188.784 126.851 -59.095  1.00  0.00
ATOM   1459  CA  HIS   160    -187.094 127.489 -58.019  1.00  0.00
ATOM   1460  CB  HIS   160    -187.074 128.926 -58.562  1.00  0.00
ATOM   1461  CG  HIS   160    -186.292 129.911 -57.681  1.00  0.00
ATOM   1462  ND1 HIS   160    -185.287 129.625 -56.853  1.00  0.00
ATOM   1463  CD2 HIS   160    -186.487 131.225 -57.632  1.00  0.00
ATOM   1464  CE1 HIS   160    -184.857 130.756 -56.303  1.00  0.00
ATOM   1465  NE2 HIS   160    -185.601 131.743 -56.786  1.00  0.00
ATOM   1466  HE2 HIS   160    -185.493 132.711 -56.569  1.00  0.00
ATOM   1467  C   HIS   160    -187.746 127.437 -56.628  1.00  0.00
ATOM   1468  O   HIS   160    -188.970 127.445 -56.491  1.00  0.00
ATOM   1469  N   ASP   161    -186.883 127.473 -55.619  1.00  0.00
ATOM   1470  H   ASP   161    -185.929 127.731 -55.796  1.00  0.00
ATOM   1471  CA  ASP   161    -187.285 127.407 -54.203  1.00  0.00
ATOM   1472  CB  ASP   161    -186.806 126.065 -53.625  1.00  0.00
ATOM   1473  CG  ASP   161    -187.283 125.786 -52.194  1.00  0.00
ATOM   1474  OD1 ASP   161    -188.313 126.372 -51.789  1.00  0.00
ATOM   1475  OD2 ASP   161    -186.603 124.977 -51.527  1.00  0.00
ATOM   1476  C   ASP   161    -186.751 128.628 -53.433  1.00  0.00
ATOM   1477  O   ASP   161    -185.747 128.570 -52.723  1.00  0.00
ATOM   1478  N   SER   162    -187.476 129.731 -53.593  1.00  0.00
ATOM   1479  H   SER   162    -188.317 129.733 -54.138  1.00  0.00
ATOM   1480  CA  SER   162    -187.149 131.034 -52.975  1.00  0.00
ATOM   1481  CB  SER   162    -187.895 132.159 -53.705  1.00  0.00
ATOM   1482  OG  SER   162    -189.303 131.910 -53.660  1.00  0.00
ATOM   1483  HG  SER   162    -189.579 131.860 -52.689  1.00  0.00
ATOM   1484  C   SER   162    -187.440 131.072 -51.465  1.00  0.00
ATOM   1485  O   SER   162    -188.561 131.342 -51.029  1.00  0.00
ATOM   1486  N   LEU   163    -186.420 130.690 -50.703  1.00  0.00
ATOM   1487  H   LEU   163    -185.600 130.280 -51.104  1.00  0.00
ATOM   1488  CA  LEU   163    -186.462 130.689 -49.226  1.00  0.00
ATOM   1489  CB  LEU   163    -186.201 129.274 -48.689  1.00  0.00
ATOM   1490  CG  LEU   163    -187.216 128.214 -49.141  1.00  0.00
ATOM   1491  CD1 LEU   163    -186.749 126.839 -48.664  1.00  0.00
ATOM   1492  CD2 LEU   163    -188.623 128.493 -48.603  1.00  0.00
ATOM   1493  C   LEU   163    -185.427 131.652 -48.626  1.00  0.00
ATOM   1494  O   LEU   163    -184.318 131.791 -49.138  1.00  0.00
ATOM   1495  N   LEU   164    -185.811 132.257 -47.504  1.00  0.00
ATOM   1496  H   LEU   164    -186.725 132.122 -47.125  1.00  0.00
ATOM   1497  CA  LEU   164    -184.952 133.198 -46.759  1.00  0.00
ATOM   1498  CB  LEU   164    -185.668 134.559 -46.660  1.00  0.00
ATOM   1499  CG  LEU   164    -184.813 135.805 -46.347  1.00  0.00
ATOM   1500  CD1 LEU   164    -184.237 135.817 -44.927  1.00  0.00
ATOM   1501  CD2 LEU   164    -183.712 136.011 -47.393  1.00  0.00
ATOM   1502  C   LEU   164    -184.620 132.614 -45.372  1.00  0.00
ATOM   1503  O   LEU   164    -185.527 132.451 -44.551  1.00  0.00
ATOM   1504  N   PRO   165    -183.369 132.172 -45.165  1.00  0.00
ATOM   1505  CA  PRO   165    -182.888 131.705 -43.848  1.00  0.00
ATOM   1506  CB  PRO   165    -181.479 131.163 -44.109  1.00  0.00
ATOM   1507  CG  PRO   165    -181.536 130.730 -45.572  1.00  0.00
ATOM   1508  CD  PRO   165    -182.401 131.812 -46.219  1.00  0.00
ATOM   1509  C   PRO   165    -182.870 132.847 -42.820  1.00  0.00
ATOM   1510  O   PRO   165    -181.966 133.682 -42.794  1.00  0.00
ATOM   1511  N   VAL   166    -183.980 132.960 -42.095  1.00  0.00
ATOM   1512  H   VAL   166    -184.811 132.459 -42.345  1.00  0.00
ATOM   1513  CA  VAL   166    -184.149 133.940 -40.998  1.00  0.00
ATOM   1514  CB  VAL   166    -185.636 134.082 -40.598  1.00  0.00
ATOM   1515  CG1 VAL   166    -185.838 135.160 -39.525  1.00  0.00
ATOM   1516  CG2 VAL   166    -186.527 134.427 -41.798  1.00  0.00
ATOM   1517  C   VAL   166    -183.255 133.537 -39.807  1.00  0.00
ATOM   1518  O   VAL   166    -183.617 132.702 -38.980  1.00  0.00
ATOM   1519  N   ASP   167    -182.035 134.062 -39.840  1.00  0.00
ATOM   1520  H   ASP   167    -181.720 134.565 -40.647  1.00  0.00
ATOM   1521  CA  ASP   167    -181.007 133.789 -38.819  1.00  0.00
ATOM   1522  CB  ASP   167    -179.778 133.179 -39.514  1.00  0.00
ATOM   1523  CG  ASP   167    -178.628 132.803 -38.569  1.00  0.00
ATOM   1524  OD1 ASP   167    -178.918 132.460 -37.401  1.00  0.00
ATOM   1525  OD2 ASP   167    -177.474 132.852 -39.045  1.00  0.00
ATOM   1526  C   ASP   167    -180.654 135.046 -38.005  1.00  0.00
ATOM   1527  O   ASP   167    -179.836 135.867 -38.417  1.00  0.00
ATOM   1528  N   SER   168    -181.306 135.159 -36.853  1.00  0.00
ATOM   1529  H   SER   168    -182.032 134.524 -36.583  1.00  0.00
ATOM   1530  CA  SER   168    -181.066 136.244 -35.879  1.00  0.00
ATOM   1531  CB  SER   168    -182.364 137.012 -35.594  1.00  0.00
ATOM   1532  OG  SER   168    -183.420 136.114 -35.234  1.00  0.00
ATOM   1533  HG  SER   168    -184.198 136.633 -34.876  1.00  0.00
ATOM   1534  C   SER   168    -180.470 135.704 -34.572  1.00  0.00
ATOM   1535  O   SER   168    -180.907 134.687 -34.034  1.00  0.00
ATOM   1536  N   TYR   169    -179.410 136.375 -34.130  1.00  0.00
ATOM   1537  H   TYR   169    -179.070 137.190 -34.597  1.00  0.00
ATOM   1538  CA  TYR   169    -178.651 135.990 -32.924  1.00  0.00
ATOM   1539  CB  TYR   169    -177.292 135.426 -33.368  1.00  0.00
ATOM   1540  CG  TYR   169    -176.476 134.864 -32.197  1.00  0.00
ATOM   1541  CD1 TYR   169    -176.676 133.540 -31.780  1.00  0.00
ATOM   1542  HD1 TYR   169    -177.281 132.858 -32.379  1.00  0.00
ATOM   1543  CD2 TYR   169    -175.659 135.719 -31.441  1.00  0.00
ATOM   1544  HD2 TYR   169    -175.469 136.739 -31.777  1.00  0.00
ATOM   1545  CE1 TYR   169    -176.088 133.084 -30.592  1.00  0.00
ATOM   1546  HE1 TYR   169    -176.234 132.056 -30.264  1.00  0.00
ATOM   1547  CE2 TYR   169    -175.079 135.263 -30.250  1.00  0.00
ATOM   1548  HE2 TYR   169    -174.431 135.922 -29.674  1.00  0.00
ATOM   1549  CZ  TYR   169    -175.304 133.949 -29.821  1.00  0.00
ATOM   1550  OH  TYR   169    -174.771 133.516 -28.652  1.00  0.00
ATOM   1551  HH  TYR   169    -174.613 134.326 -28.054  1.00  0.00
ATOM   1552  C   TYR   169    -178.466 137.171 -31.956  1.00  0.00
ATOM   1553  O   TYR   169    -178.256 138.306 -32.382  1.00  0.00
ATOM   1554  N   GLN   170    -178.484 136.839 -30.665  1.00  0.00
ATOM   1555  H   GLN   170    -178.690 135.902 -30.380  1.00  0.00
ATOM   1556  CA  GLN   170    -178.216 137.768 -29.546  1.00  0.00
ATOM   1557  CB  GLN   170    -179.389 138.755 -29.393  1.00  0.00
ATOM   1558  CG  GLN   170    -179.189 139.860 -28.344  1.00  0.00
ATOM   1559  CD  GLN   170    -177.878 140.634 -28.518  1.00  0.00
ATOM   1560  OE1 GLN   170    -176.840 140.280 -27.976  1.00  0.00
ATOM   1561  NE2 GLN   170    -177.900 141.688 -29.301  1.00  0.00
ATOM   1562 HE21 GLN   170    -178.734 141.967 -29.767  1.00  0.00
ATOM   1563 HE22 GLN   170    -177.041 142.182 -29.412  1.00  0.00
ATOM   1564  C   GLN   170    -177.969 136.983 -28.244  1.00  0.00
ATOM   1565  O   GLN   170    -178.660 136.006 -27.960  1.00  0.00
ATOM   1566  N   SER   171    -177.008 137.479 -27.465  1.00  0.00
ATOM   1567  H   SER   171    -176.583 138.360 -27.696  1.00  0.00
ATOM   1568  CA  SER   171    -176.568 136.897 -26.175  1.00  0.00
ATOM   1569  CB  SER   171    -175.849 135.548 -26.343  1.00  0.00
ATOM   1570  OG  SER   171    -174.639 135.694 -27.100  1.00  0.00
ATOM   1571  HG  SER   171    -174.180 136.540 -26.780  1.00  0.00
ATOM   1572  C   SER   171    -175.632 137.858 -25.428  1.00  0.00
ATOM   1573  O   SER   171    -174.529 138.153 -25.890  1.00  0.00
ATOM   1574  N   TRP   172    -176.077 138.256 -24.243  1.00  0.00
ATOM   1575  H   TRP   172    -176.953 137.944 -23.873  1.00  0.00
ATOM   1576  CA  TRP   172    -175.375 139.225 -23.378  1.00  0.00
ATOM   1577  CB  TRP   172    -176.300 140.425 -23.118  1.00  0.00
ATOM   1578  CG  TRP   172    -177.652 140.016 -22.515  1.00  0.00
ATOM   1579  CD1 TRP   172    -177.928 139.925 -21.215  1.00  0.00
ATOM   1580  HD1 TRP   172    -177.259 140.219 -20.406  1.00  0.00
ATOM   1581  CD2 TRP   172    -178.748 139.517 -23.209  1.00  0.00
ATOM   1582  NE1 TRP   172    -179.132 139.378 -21.050  1.00  0.00
ATOM   1583  HE1 TRP   172    -179.562 139.190 -20.169  1.00  0.00
ATOM   1584  CE2 TRP   172    -179.665 139.105 -22.238  1.00  0.00
ATOM   1585  CE3 TRP   172    -179.007 139.280 -24.568  1.00  0.00
ATOM   1586  HE3 TRP   172    -178.325 139.662 -25.328  1.00  0.00
ATOM   1587  CZ2 TRP   172    -180.843 138.448 -22.619  1.00  0.00
ATOM   1588  HZ2 TRP   172    -181.565 138.135 -21.866  1.00  0.00
ATOM   1589  CZ3 TRP   172    -180.176 138.608 -24.948  1.00  0.00
ATOM   1590  HZ3 TRP   172    -180.355 138.372 -25.997  1.00  0.00
ATOM   1591  CH2 TRP   172    -181.095 138.195 -23.975  1.00  0.00
ATOM   1592  HH2 TRP   172    -182.005 137.675 -24.272  1.00  0.00
ATOM   1593  C   TRP   172    -174.907 138.588 -22.059  1.00  0.00
ATOM   1594  O   TRP   172    -175.599 137.759 -21.468  1.00  0.00
ATOM   1595  N   ALA   173    -173.707 138.985 -21.647  1.00  0.00
ATOM   1596  H   ALA   173    -173.200 139.699 -22.128  1.00  0.00
ATOM   1597  CA  ALA   173    -173.053 138.480 -20.422  1.00  0.00
ATOM   1598  CB  ALA   173    -171.878 137.577 -20.810  1.00  0.00
ATOM   1599  C   ALA   173    -172.558 139.624 -19.524  1.00  0.00
ATOM   1600  O   ALA   173    -172.131 140.670 -20.012  1.00  0.00
ATOM   1601  N   LEU   174    -172.621 139.382 -18.217  1.00  0.00
ATOM   1602  H   LEU   174    -172.958 138.512 -17.860  1.00  0.00
ATOM   1603  CA  LEU   174    -172.153 140.334 -17.190  1.00  0.00
ATOM   1604  CB  LEU   174    -173.373 140.793 -16.367  1.00  0.00
ATOM   1605  CG  LEU   174    -173.242 142.039 -15.467  1.00  0.00
ATOM   1606  CD1 LEU   174    -172.407 141.793 -14.206  1.00  0.00
ATOM   1607  CD2 LEU   174    -172.729 143.256 -16.244  1.00  0.00
ATOM   1608  C   LEU   174    -171.084 139.658 -16.319  1.00  0.00
ATOM   1609  O   LEU   174    -171.263 138.533 -15.855  1.00  0.00
ATOM   1610  N   ALA   175    -169.974 140.371 -16.150  1.00  0.00
ATOM   1611  H   ALA   175    -169.879 141.287 -16.537  1.00  0.00
ATOM   1612  CA  ALA   175    -168.833 139.932 -15.322  1.00  0.00
ATOM   1613  CB  ALA   175    -167.621 139.681 -16.225  1.00  0.00
ATOM   1614  C   ALA   175    -168.485 140.982 -14.255  1.00  0.00
ATOM   1615  O   ALA   175    -168.628 142.182 -14.491  1.00  0.00
ATOM   1616  N   GLY   176    -168.071 140.484 -13.091  1.00  0.00
ATOM   1617  H   GLY   176    -168.081 139.501 -12.908  1.00  0.00
ATOM   1618  CA  GLY   176    -167.653 141.313 -11.941  1.00  0.00
ATOM   1619  C   GLY   176    -167.168 140.459 -10.761  1.00  0.00
ATOM   1620  O   GLY   176    -167.532 139.290 -10.641  1.00  0.00
ATOM   1621  N   GLY   177    -166.271 141.059  -9.982  1.00  0.00
ATOM   1622  H   GLY   177    -165.869 141.934 -10.246  1.00  0.00
ATOM   1623  CA  GLY   177    -165.692 140.448  -8.766  1.00  0.00
ATOM   1624  C   GLY   177    -164.157 140.387  -8.805  1.00  0.00
ATOM   1625  O   GLY   177    -163.544 140.374  -9.871  1.00  0.00
ATOM   1626  N   TRP   178    -163.574 140.431  -7.610  1.00  0.00
ATOM   1627  H   TRP   178    -164.108 140.439  -6.767  1.00  0.00
ATOM   1628  CA  TRP   178    -162.112 140.384  -7.408  1.00  0.00
ATOM   1629  CB  TRP   178    -161.611 141.770  -6.966  1.00  0.00
ATOM   1630  CG  TRP   178    -160.135 141.791  -6.536  1.00  0.00
ATOM   1631  CD1 TRP   178    -159.075 141.622  -7.329  1.00  0.00
ATOM   1632  HD1 TRP   178    -159.089 141.661  -8.418  1.00  0.00
ATOM   1633  CD2 TRP   178    -159.681 141.714  -5.225  1.00  0.00
ATOM   1634  NE1 TRP   178    -157.984 141.417  -6.587  1.00  0.00
ATOM   1635  HE1 TRP   178    -157.078 141.168  -6.936  1.00  0.00
ATOM   1636  CE2 TRP   178    -158.306 141.479  -5.298  1.00  0.00
ATOM   1637  CE3 TRP   178    -160.304 141.852  -3.977  1.00  0.00
ATOM   1638  HE3 TRP   178    -161.379 142.018  -3.918  1.00  0.00
ATOM   1639  CZ2 TRP   178    -157.543 141.398  -4.124  1.00  0.00
ATOM   1640  HZ2 TRP   178    -156.466 141.245  -4.185  1.00  0.00
ATOM   1641  CZ3 TRP   178    -159.544 141.772  -2.802  1.00  0.00
ATOM   1642  HZ3 TRP   178    -160.027 141.889  -1.833  1.00  0.00
ATOM   1643  CH2 TRP   178    -158.161 141.554  -2.876  1.00  0.00
ATOM   1644  HH2 TRP   178    -157.558 141.603  -1.971  1.00  0.00
ATOM   1645  C   TRP   178    -161.679 139.287  -6.419  1.00  0.00
ATOM   1646  O   TRP   178    -162.484 138.777  -5.639  1.00  0.00
ATOM   1647  N   ASN   179    -160.476 138.795  -6.703  1.00  0.00
ATOM   1648  H   ASN   179    -160.057 139.000  -7.587  1.00  0.00
ATOM   1649  CA  ASN   179    -159.636 137.915  -5.862  1.00  0.00
ATOM   1650  CB  ASN   179    -160.274 136.541  -5.593  1.00  0.00
ATOM   1651  CG  ASN   179    -160.782 135.833  -6.853  1.00  0.00
ATOM   1652  OD1 ASN   179    -160.096 135.059  -7.502  1.00  0.00
ATOM   1653  ND2 ASN   179    -162.019 136.104  -7.206  1.00  0.00
ATOM   1654 HD21 ASN   179    -162.560 136.746  -6.665  1.00  0.00
ATOM   1655 HD22 ASN   179    -162.368 135.652  -8.021  1.00  0.00
ATOM   1656  C   ASN   179    -158.259 137.752  -6.524  1.00  0.00
ATOM   1657  O   ASN   179    -158.146 137.806  -7.748  1.00  0.00
ATOM   1658  N   SER   180    -157.237 137.696  -5.672  1.00  0.00
ATOM   1659  H   SER   180    -157.421 137.630  -4.686  1.00  0.00
ATOM   1660  CA  SER   180    -155.807 137.565  -6.048  1.00  0.00
ATOM   1661  CB  SER   180    -155.308 138.732  -6.924  1.00  0.00
ATOM   1662  OG  SER   180    -155.363 139.975  -6.215  1.00  0.00
ATOM   1663  HG  SER   180    -154.848 139.840  -5.356  1.00  0.00
ATOM   1664  C   SER   180    -154.937 137.431  -4.785  1.00  0.00
ATOM   1665  O   SER   180    -154.428 138.408  -4.228  1.00  0.00
ATOM   1666  N   GLN   181    -154.926 136.207  -4.267  1.00  0.00
ATOM   1667  H   GLN   181    -155.392 135.444  -4.716  1.00  0.00
ATOM   1668  CA  GLN   181    -154.219 135.847  -3.021  1.00  0.00
ATOM   1669  CB  GLN   181    -155.225 135.553  -1.898  1.00  0.00
ATOM   1670  CG  GLN   181    -155.876 136.798  -1.275  1.00  0.00
ATOM   1671  CD  GLN   181    -156.875 137.549  -2.166  1.00  0.00
ATOM   1672  OE1 GLN   181    -157.613 137.007  -2.977  1.00  0.00
ATOM   1673  NE2 GLN   181    -156.909 138.855  -2.023  1.00  0.00
ATOM   1674 HE21 GLN   181    -156.290 139.306  -1.387  1.00  0.00
ATOM   1675 HE22 GLN   181    -157.598 139.362  -2.538  1.00  0.00
ATOM   1676  C   GLN   181    -153.305 134.629  -3.221  1.00  0.00
ATOM   1677  O   GLN   181    -153.653 133.697  -3.945  1.00  0.00
ATOM   1678  N   MET   182    -152.156 134.674  -2.549  1.00  0.00
ATOM   1679  H   MET   182    -151.905 135.471  -2.001  1.00  0.00
ATOM   1680  CA  MET   182    -151.129 133.607  -2.560  1.00  0.00
ATOM   1681  CB  MET   182    -150.368 133.561  -3.898  1.00  0.00
ATOM   1682  CG  MET   182    -149.674 134.872  -4.287  1.00  0.00
ATOM   1683  SD  MET   182    -148.796 134.766  -5.888  1.00  0.00
ATOM   1684  CE  MET   182    -148.157 136.424  -5.992  1.00  0.00
ATOM   1685  C   MET   182    -150.144 133.765  -1.390  1.00  0.00
ATOM   1686  O   MET   182    -149.889 134.879  -0.933  1.00  0.00
ATOM   1687  N   CYS   183    -149.699 132.624  -0.869  1.00  0.00
ATOM   1688  H   CYS   183    -149.960 131.737  -1.247  1.00  0.00
ATOM   1689  CA  CYS   183    -148.743 132.555   0.257  1.00  0.00
ATOM   1690  CB  CYS   183    -149.486 132.225   1.557  1.00  0.00
ATOM   1691  SG  CYS   183    -150.682 133.512   2.072  1.00  0.00
ATOM   1692  HG  CYS   183    -151.085 132.893   3.178  1.00  0.00
ATOM   1693  C   CYS   183    -147.654 131.500   0.010  1.00  0.00
ATOM   1694  O   CYS   183    -147.918 130.458  -0.588  1.00  0.00
ATOM   1695  N   CYS   184    -146.452 131.809   0.492  1.00  0.00
ATOM   1696  H   CYS   184    -146.274 132.697   0.918  1.00  0.00
ATOM   1697  CA  CYS   184    -145.268 130.925   0.425  1.00  0.00
ATOM   1698  CB  CYS   184    -144.646 130.987  -0.977  1.00  0.00
ATOM   1699  SG  CYS   184    -143.262 129.815  -1.231  1.00  0.00
ATOM   1700  HG  CYS   184    -143.024 130.153  -2.495  1.00  0.00
ATOM   1701  C   CYS   184    -144.226 131.365   1.467  1.00  0.00
ATOM   1702  O   CYS   184    -144.091 132.555   1.751  1.00  0.00
ATOM   1703  N   GLN   185    -143.545 130.375   2.039  1.00  0.00
ATOM   1704  H   GLN   185    -143.683 129.423   1.769  1.00  0.00
ATOM   1705  CA  GLN   185    -142.496 130.589   3.054  1.00  0.00
ATOM   1706  CB  GLN   185    -143.040 130.149   4.426  1.00  0.00
ATOM   1707  CG  GLN   185    -142.049 130.154   5.604  1.00  0.00
ATOM   1708  CD  GLN   185    -141.196 131.421   5.765  1.00  0.00
ATOM   1709  OE1 GLN   185    -141.466 132.499   5.256  1.00  0.00
ATOM   1710  NE2 GLN   185    -140.026 131.251   6.335  1.00  0.00
ATOM   1711 HE21 GLN   185    -139.720 130.342   6.629  1.00  0.00
ATOM   1712 HE22 GLN   185    -139.461 132.059   6.469  1.00  0.00
ATOM   1713  C   GLN   185    -141.174 129.900   2.678  1.00  0.00
ATOM   1714  O   GLN   185    -141.155 128.740   2.264  1.00  0.00
ATOM   1715  N   GLY   186    -140.091 130.638   2.915  1.00  0.00
ATOM   1716  H   GLY   186    -140.180 131.536   3.349  1.00  0.00
ATOM   1717  CA  GLY   186    -138.700 130.208   2.654  1.00  0.00
ATOM   1718  C   GLY   186    -138.235 129.115   3.627  1.00  0.00
ATOM   1719  O   GLY   186    -137.874 129.398   4.769  1.00  0.00
ATOM   1720  N   GLU   187    -138.417 127.866   3.207  1.00  0.00
ATOM   1721  H   GLU   187    -138.912 127.666   2.360  1.00  0.00
ATOM   1722  CA  GLU   187    -137.999 126.689   3.996  1.00  0.00
ATOM   1723  CB  GLU   187    -139.220 125.921   4.525  1.00  0.00
ATOM   1724  CG  GLU   187    -140.062 126.739   5.516  1.00  0.00
ATOM   1725  CD  GLU   187    -139.270 127.281   6.715  1.00  0.00
ATOM   1726  OE1 GLU   187    -138.418 126.532   7.245  1.00  0.00
ATOM   1727  OE2 GLU   187    -139.565 128.434   7.102  1.00  0.00
ATOM   1728  C   GLU   187    -137.068 125.737   3.232  1.00  0.00
ATOM   1729  O   GLU   187    -137.258 125.483   2.045  1.00  0.00
ATOM   1730  N   GLN   188    -136.105 125.203   3.982  1.00  0.00
ATOM   1731  H   GLN   188    -136.029 125.426   4.954  1.00  0.00
ATOM   1732  CA  GLN   188    -135.075 124.249   3.510  1.00  0.00
ATOM   1733  CB  GLN   188    -134.086 124.915   2.531  1.00  0.00
ATOM   1734  CG  GLN   188    -133.282 126.111   3.070  1.00  0.00
ATOM   1735  CD  GLN   188    -132.160 125.718   4.039  1.00  0.00
ATOM   1736  OE1 GLN   188    -131.506 124.690   3.928  1.00  0.00
ATOM   1737  NE2 GLN   188    -131.908 126.561   5.015  1.00  0.00
ATOM   1738 HE21 GLN   188    -132.422 127.407   5.112  1.00  0.00
ATOM   1739 HE22 GLN   188    -131.181 126.306   5.646  1.00  0.00
ATOM   1740  C   GLN   188    -134.343 123.597   4.698  1.00  0.00
ATOM   1741  O   GLN   188    -134.415 124.091   5.825  1.00  0.00
ATOM   1742  N   ASN   189    -133.742 122.437   4.445  1.00  0.00
ATOM   1743  H   ASN   189    -133.728 122.037   3.529  1.00  0.00
ATOM   1744  CA  ASN   189    -132.993 121.687   5.472  1.00  0.00
ATOM   1745  CB  ASN   189    -133.636 120.315   5.724  1.00  0.00
ATOM   1746  CG  ASN   189    -135.089 120.357   6.224  1.00  0.00
ATOM   1747  OD1 ASN   189    -135.871 119.446   5.999  1.00  0.00
ATOM   1748  ND2 ASN   189    -135.508 121.423   6.874  1.00  0.00
ATOM   1749 HD21 ASN   189    -134.919 122.220   7.003  1.00  0.00
ATOM   1750 HD22 ASN   189    -136.440 121.391   7.222  1.00  0.00
ATOM   1751  C   ASN   189    -131.504 121.541   5.100  1.00  0.00
ATOM   1752  O   ASN   189    -131.190 120.853   4.126  1.00  0.00
ATOM   1753  N   PRO   190    -130.608 122.243   5.815  1.00  0.00
ATOM   1754  CA  PRO   190    -129.153 122.197   5.560  1.00  0.00
ATOM   1755  CB  PRO   190    -128.540 123.139   6.599  1.00  0.00
ATOM   1756  CG  PRO   190    -129.662 124.137   6.875  1.00  0.00
ATOM   1757  CD  PRO   190    -130.918 123.266   6.834  1.00  0.00
ATOM   1758  C   PRO   190    -128.594 120.773   5.742  1.00  0.00
ATOM   1759  O   PRO   190    -128.931 120.115   6.728  1.00  0.00
ATOM   1760  N   PRO   191    -127.794 120.282   4.783  1.00  0.00
ATOM   1761  CA  PRO   191    -127.099 118.985   4.906  1.00  0.00
ATOM   1762  CB  PRO   191    -126.629 118.660   3.486  1.00  0.00
ATOM   1763  CG  PRO   191    -126.433 120.035   2.848  1.00  0.00
ATOM   1764  CD  PRO   191    -127.562 120.875   3.450  1.00  0.00
ATOM   1765  C   PRO   191    -125.933 119.054   5.904  1.00  0.00
ATOM   1766  O   PRO   191    -125.267 120.082   6.023  1.00  0.00
ATOM   1767  N   GLY   192    -125.711 117.933   6.588  1.00  0.00
ATOM   1768  H   GLY   192    -126.332 117.154   6.523  1.00  0.00
ATOM   1769  CA  GLY   192    -124.625 117.781   7.579  1.00  0.00
ATOM   1770  C   GLY   192    -123.589 116.723   7.149  1.00  0.00
ATOM   1771  O   GLY   192    -123.823 115.540   7.400  1.00  0.00
ATOM   1772  N   PRO   193    -122.518 117.111   6.432  1.00  0.00
ATOM   1773  CA  PRO   193    -121.438 116.178   6.054  1.00  0.00
ATOM   1774  CB  PRO   193    -120.653 116.908   4.962  1.00  0.00
ATOM   1775  CG  PRO   193    -120.847 118.385   5.304  1.00  0.00
ATOM   1776  CD  PRO   193    -122.276 118.446   5.845  1.00  0.00
ATOM   1777  C   PRO   193    -120.558 115.792   7.252  1.00  0.00
ATOM   1778  O   PRO   193    -120.316 116.594   8.152  1.00  0.00
ATOM   1779  N   PHE   194    -120.194 114.514   7.272  1.00  0.00
ATOM   1780  H   PHE   194    -120.500 113.869   6.573  1.00  0.00
ATOM   1781  CA  PHE   194    -119.334 113.914   8.312  1.00  0.00
ATOM   1782  CB  PHE   194    -120.172 113.052   9.272  1.00  0.00
ATOM   1783  CG  PHE   194    -121.024 111.988   8.568  1.00  0.00
ATOM   1784  CD1 PHE   194    -120.510 110.702   8.345  1.00  0.00
ATOM   1785  HD1 PHE   194    -119.507 110.442   8.684  1.00  0.00
ATOM   1786  CD2 PHE   194    -122.312 112.313   8.116  1.00  0.00
ATOM   1787  HD2 PHE   194    -122.729 113.303   8.304  1.00  0.00
ATOM   1788  CE1 PHE   194    -121.280 109.747   7.667  1.00  0.00
ATOM   1789  HE1 PHE   194    -120.885 108.744   7.507  1.00  0.00
ATOM   1790  CE2 PHE   194    -123.079 111.359   7.434  1.00  0.00
ATOM   1791  HE2 PHE   194    -124.080 111.613   7.086  1.00  0.00
ATOM   1792  CZ  PHE   194    -122.562 110.076   7.210  1.00  0.00
ATOM   1793  HZ  PHE   194    -123.160 109.333   6.683  1.00  0.00
ATOM   1794  C   PHE   194    -118.178 113.106   7.703  1.00  0.00
ATOM   1795  O   PHE   194    -118.349 112.411   6.701  1.00  0.00
ATOM   1796  N   TRP   195    -117.053 113.125   8.410  1.00  0.00
ATOM   1797  H   TRP   195    -117.004 113.553   9.310  1.00  0.00
ATOM   1798  CA  TRP   195    -115.792 112.517   7.940  1.00  0.00
ATOM   1799  CB  TRP   195    -114.713 113.600   7.811  1.00  0.00
ATOM   1800  CG  TRP   195    -115.115 114.673   6.792  1.00  0.00
ATOM   1801  CD1 TRP   195    -114.906 114.621   5.478  1.00  0.00
ATOM   1802  HD1 TRP   195    -114.322 113.860   4.962  1.00  0.00
ATOM   1803  CD2 TRP   195    -115.895 115.795   7.045  1.00  0.00
ATOM   1804  NE1 TRP   195    -115.525 115.644   4.886  1.00  0.00
ATOM   1805  HE1 TRP   195    -115.520 115.828   3.904  1.00  0.00
ATOM   1806  CE2 TRP   195    -116.145 116.382   5.802  1.00  0.00
ATOM   1807  CE3 TRP   195    -116.464 116.338   8.207  1.00  0.00
ATOM   1808  HE3 TRP   195    -116.229 115.914   9.181  1.00  0.00
ATOM   1809  CZ2 TRP   195    -116.967 117.514   5.712  1.00  0.00
ATOM   1810  HZ2 TRP   195    -117.161 117.978   4.745  1.00  0.00
ATOM   1811  CZ3 TRP   195    -117.297 117.461   8.117  1.00  0.00
ATOM   1812  HZ3 TRP   195    -117.806 117.835   9.005  1.00  0.00
ATOM   1813  CH2 TRP   195    -117.544 118.051   6.871  1.00  0.00
ATOM   1814  HH2 TRP   195    -118.194 118.923   6.805  1.00  0.00
ATOM   1815  C   TRP   195    -115.318 111.405   8.882  1.00  0.00
ATOM   1816  O   TRP   195    -115.365 111.541  10.104  1.00  0.00
ATOM   1817  N   LYS   196    -114.868 110.320   8.256  1.00  0.00
ATOM   1818  H   LYS   196    -114.831 110.284   7.257  1.00  0.00
ATOM   1819  CA  LYS   196    -114.429 109.069   8.916  1.00  0.00
ATOM   1820  CB  LYS   196    -115.608 108.306   9.563  1.00  0.00
ATOM   1821  CG  LYS   196    -116.939 108.284   8.791  1.00  0.00
ATOM   1822  CD  LYS   196    -116.913 107.462   7.498  1.00  0.00
ATOM   1823  CE  LYS   196    -118.191 107.652   6.675  1.00  0.00
ATOM   1824  NZ  LYS   196    -118.294 109.006   6.107  1.00  0.00
ATOM   1825  HZ1 LYS   196    -119.143 109.091   5.586  1.00  0.00
ATOM   1826  HZ2 LYS   196    -118.292 109.693   6.834  1.00  0.00
ATOM   1827  HZ3 LYS   196    -117.519 109.173   5.496  1.00  0.00
ATOM   1828  C   LYS   196    -113.641 108.157   7.961  1.00  0.00
ATOM   1829  O   LYS   196    -113.819 108.224   6.746  1.00  0.00
ATOM   1830  N   ALA   197    -112.693 107.420   8.542  1.00  0.00
ATOM   1831  H   ALA   197    -112.502 107.501   9.520  1.00  0.00
ATOM   1832  CA  ALA   197    -111.817 106.457   7.836  1.00  0.00
ATOM   1833  CB  ALA   197    -110.730 107.197   7.045  1.00  0.00
ATOM   1834  C   ALA   197    -111.142 105.498   8.830  1.00  0.00
ATOM   1835  O   ALA   197    -110.861 105.871   9.969  1.00  0.00
ATOM   1836  N   ALA   198    -110.920 104.268   8.371  1.00  0.00
ATOM   1837  H   ALA   198    -111.084 104.031   7.415  1.00  0.00
ATOM   1838  CA  ALA   198    -110.294 103.195   9.170  1.00  0.00
ATOM   1839  CB  ALA   198    -111.284 102.037   9.333  1.00  0.00
ATOM   1840  C   ALA   198    -109.005 102.697   8.499  1.00  0.00
ATOM   1841  O   ALA   198    -108.945 102.562   7.277  1.00  0.00
ATOM   1842  N   PHE   199    -108.012 102.398   9.333  1.00  0.00
ATOM   1843  H   PHE   199    -108.140 102.375  10.323  1.00  0.00
ATOM   1844  CA  PHE   199    -106.660 102.018   8.871  1.00  0.00
ATOM   1845  CB  PHE   199    -105.674 103.164   9.146  1.00  0.00
ATOM   1846  CG  PHE   199    -106.104 104.479   8.482  1.00  0.00
ATOM   1847  CD1 PHE   199    -105.751 104.749   7.152  1.00  0.00
ATOM   1848  HD1 PHE   199    -105.127 104.051   6.595  1.00  0.00
ATOM   1849  CD2 PHE   199    -106.915 105.384   9.185  1.00  0.00
ATOM   1850  HD2 PHE   199    -107.188 105.189  10.222  1.00  0.00
ATOM   1851  CE1 PHE   199    -106.214 105.914   6.525  1.00  0.00
ATOM   1852  HE1 PHE   199    -105.946 106.119   5.490  1.00  0.00
ATOM   1853  CE2 PHE   199    -107.381 106.546   8.557  1.00  0.00
ATOM   1854  HE2 PHE   199    -108.033 107.232   9.097  1.00  0.00
ATOM   1855  CZ  PHE   199    -107.029 106.811   7.228  1.00  0.00
ATOM   1856  HZ  PHE   199    -107.389 107.716   6.739  1.00  0.00
ATOM   1857  C   PHE   199    -106.162 100.734   9.549  1.00  0.00
ATOM   1858  O   PHE   199    -106.390 100.525  10.740  1.00  0.00
ATOM   1859  N   ALA   200    -105.480  99.910   8.755  1.00  0.00
ATOM   1860  H   ALA   200    -105.377 100.104   7.780  1.00  0.00
ATOM   1861  CA  ALA   200    -104.867  98.632   9.184  1.00  0.00
ATOM   1862  CB  ALA   200    -105.938  97.540   9.303  1.00  0.00
ATOM   1863  C   ALA   200    -103.802  98.174   8.173  1.00  0.00
ATOM   1864  O   ALA   200    -103.900  98.480   6.985  1.00  0.00
ATOM   1865  N   ASP   201    -102.762  97.519   8.692  1.00  0.00
ATOM   1866  H   ASP   201    -102.675  97.382   9.679  1.00  0.00
ATOM   1867  CA  ASP   201    -101.642  96.966   7.897  1.00  0.00
ATOM   1868  CB  ASP   201    -100.746  98.115   7.397  1.00  0.00
ATOM   1869  CG  ASP   201     -99.668  97.692   6.390  1.00  0.00
ATOM   1870  OD1 ASP   201     -99.929  96.738   5.623  1.00  0.00
ATOM   1871  OD2 ASP   201     -98.580  98.302   6.447  1.00  0.00
ATOM   1872  C   ASP   201    -100.809  95.985   8.743  1.00  0.00
ATOM   1873  O   ASP   201    -100.637  96.187   9.944  1.00  0.00
ATOM   1874  N   SER   202    -100.307  94.951   8.072  1.00  0.00
ATOM   1875  H   SER   202    -100.574  94.765   7.124  1.00  0.00
ATOM   1876  CA  SER   202     -99.413  93.918   8.645  1.00  0.00
ATOM   1877  CB  SER   202    -100.190  92.922   9.520  1.00  0.00
ATOM   1878  OG  SER   202    -101.214  92.265   8.765  1.00  0.00
ATOM   1879  HG  SER   202    -101.720  91.638   9.360  1.00  0.00
ATOM   1880  C   SER   202     -98.682  93.149   7.533  1.00  0.00
ATOM   1881  O   SER   202     -99.157  93.091   6.397  1.00  0.00
ATOM   1882  N   SER   203     -97.453  92.735   7.845  1.00  0.00
ATOM   1883  H   SER   203     -97.046  92.957   8.732  1.00  0.00
ATOM   1884  CA  SER   203     -96.548  91.961   6.956  1.00  0.00
ATOM   1885  CB  SER   203     -96.064  92.777   5.749  1.00  0.00
ATOM   1886  OG  SER   203     -97.087  92.814   4.754  1.00  0.00
ATOM   1887  HG  SER   203     -97.982  92.965   5.211  1.00  0.00
ATOM   1888  C   SER   203     -95.299  91.469   7.699  1.00  0.00
ATOM   1889  O   SER   203     -94.906  92.057   8.706  1.00  0.00
ATOM   1890  N   GLY   204     -94.756  90.356   7.208  1.00  0.00
ATOM   1891  H   GLY   204     -95.225  89.823   6.505  1.00  0.00
ATOM   1892  CA  GLY   204     -93.504  89.754   7.715  1.00  0.00
ATOM   1893  C   GLY   204     -93.644  88.262   8.054  1.00  0.00
ATOM   1894  O   GLY   204     -94.693  87.805   8.503  1.00  0.00
ATOM   1895  N   GLN   205     -92.546  87.544   7.822  1.00  0.00
ATOM   1896  H   GLN   205     -91.718  87.970   7.459  1.00  0.00
ATOM   1897  CA  GLN   205     -92.424  86.083   8.032  1.00  0.00
ATOM   1898  CB  GLN   205     -93.212  85.294   6.968  1.00  0.00
ATOM   1899  CG  GLN   205     -92.802  85.590   5.518  1.00  0.00
ATOM   1900  CD  GLN   205     -93.678  84.828   4.522  1.00  0.00
ATOM   1901  OE1 GLN   205     -94.738  85.270   4.107  1.00  0.00
ATOM   1902  NE2 GLN   205     -93.234  83.664   4.102  1.00  0.00
ATOM   1903 HE21 GLN   205     -92.363  83.298   4.411  1.00  0.00
ATOM   1904 HE22 GLN   205     -93.818  83.183   3.454  1.00  0.00
ATOM   1905  C   GLN   205     -90.950  85.643   8.034  1.00  0.00
ATOM   1906  O   GLN   205     -90.112  86.275   7.392  1.00  0.00
ATOM   1907  N   HIS   206     -90.670  84.588   8.796  1.00  0.00
ATOM   1908  H   HIS   206     -91.369  84.142   9.353  1.00  0.00
ATOM   1909  CA  HIS   206     -89.314  84.015   8.921  1.00  0.00
ATOM   1910  CB  HIS   206     -88.797  84.161  10.359  1.00  0.00
ATOM   1911  CG  HIS   206     -88.531  85.624  10.725  1.00  0.00
ATOM   1912  ND1 HIS   206     -87.402  86.289  10.499  1.00  0.00
ATOM   1913  CD2 HIS   206     -89.377  86.459  11.323  1.00  0.00
ATOM   1914  CE1 HIS   206     -87.545  87.531  10.944  1.00  0.00
ATOM   1915  NE2 HIS   206     -88.767  87.634  11.454  1.00  0.00
ATOM   1916  HE2 HIS   206     -89.153  88.454  11.869  1.00  0.00
ATOM   1917  C   HIS   206     -89.270  82.544   8.464  1.00  0.00
ATOM   1918  O   HIS   206     -89.826  81.683   9.150  1.00  0.00
ATOM   1919  N   PRO   207     -88.790  82.282   7.237  1.00  0.00
ATOM   1920  CA  PRO   207     -88.690  80.915   6.688  1.00  0.00
ATOM   1921  CB  PRO   207     -88.423  81.114   5.194  1.00  0.00
ATOM   1922  CG  PRO   207     -87.686  82.452   5.134  1.00  0.00
ATOM   1923  CD  PRO   207     -88.347  83.278   6.239  1.00  0.00
ATOM   1924  C   PRO   207     -87.603  80.065   7.374  1.00  0.00
ATOM   1925  O   PRO   207     -86.475  80.535   7.539  1.00  0.00
ATOM   1926  N   PRO   208     -87.956  78.855   7.836  1.00  0.00
ATOM   1927  CA  PRO   208     -86.980  77.885   8.378  1.00  0.00
ATOM   1928  CB  PRO   208     -87.826  76.703   8.853  1.00  0.00
ATOM   1929  CG  PRO   208     -89.155  77.356   9.226  1.00  0.00
ATOM   1930  CD  PRO   208     -89.334  78.421   8.143  1.00  0.00
ATOM   1931  C   PRO   208     -85.996  77.427   7.293  1.00  0.00
ATOM   1932  O   PRO   208     -86.359  77.284   6.127  1.00  0.00
ATOM   1933  N   ASP   209     -84.747  77.231   7.708  1.00  0.00
ATOM   1934  H   ASP   209     -84.481  77.382   8.660  1.00  0.00
ATOM   1935  CA  ASP   209     -83.667  76.742   6.828  1.00  0.00
ATOM   1936  CB  ASP   209     -82.703  77.904   6.539  1.00  0.00
ATOM   1937  CG  ASP   209     -81.609  77.579   5.513  1.00  0.00
ATOM   1938  OD1 ASP   209     -81.887  76.763   4.605  1.00  0.00
ATOM   1939  OD2 ASP   209     -80.494  78.112   5.694  1.00  0.00
ATOM   1940  C   ASP   209     -82.934  75.553   7.474  1.00  0.00
ATOM   1941  O   ASP   209     -82.631  75.582   8.665  1.00  0.00
ATOM   1942  N   ALA   210     -82.570  74.585   6.635  1.00  0.00
ATOM   1943  H   ALA   210     -82.724  74.657   5.649  1.00  0.00
ATOM   1944  CA  ALA   210     -81.847  73.371   7.065  1.00  0.00
ATOM   1945  CB  ALA   210     -82.724  72.139   6.819  1.00  0.00
ATOM   1946  C   ALA   210     -80.507  73.218   6.329  1.00  0.00
ATOM   1947  O   ALA   210     -80.428  73.367   5.110  1.00  0.00
ATOM   1948  N   CYS   211     -79.475  72.894   7.104  1.00  0.00
ATOM   1949  H   CYS   211     -79.574  72.814   8.095  1.00  0.00
ATOM   1950  CA  CYS   211     -78.101  72.697   6.596  1.00  0.00
ATOM   1951  CB  CYS   211     -77.104  72.929   7.737  1.00  0.00
ATOM   1952  SG  CYS   211     -77.095  74.653   8.352  1.00  0.00
ATOM   1953  HG  CYS   211     -76.149  74.471   9.269  1.00  0.00
ATOM   1954  C   CYS   211     -77.903  71.324   5.923  1.00  0.00
ATOM   1955  O   CYS   211     -77.366  70.375   6.498  1.00  0.00
ATOM   1956  N   ALA   212     -78.377  71.251   4.682  1.00  0.00
ATOM   1957  H   ALA   212     -78.878  72.019   4.280  1.00  0.00
ATOM   1958  CA  ALA   212     -78.316  70.032   3.850  1.00  0.00
ATOM   1959  CB  ALA   212     -79.395  70.114   2.763  1.00  0.00
ATOM   1960  C   ALA   212     -76.915  69.764   3.265  1.00  0.00
ATOM   1961  O   ALA   212     -76.563  70.196   2.167  1.00  0.00
ATOM   1962  N   PHE   213     -76.098  69.118   4.092  1.00  0.00
ATOM   1963  H   PHE   213     -76.343  68.986   5.054  1.00  0.00
ATOM   1964  CA  PHE   213     -74.723  68.718   3.725  1.00  0.00
ATOM   1965  CB  PHE   213     -73.697  69.565   4.492  1.00  0.00
ATOM   1966  CG  PHE   213     -73.839  71.062   4.193  1.00  0.00
ATOM   1967  CD1 PHE   213     -74.560  71.883   5.074  1.00  0.00
ATOM   1968  HD1 PHE   213     -74.921  71.484   6.021  1.00  0.00
ATOM   1969  CD2 PHE   213     -73.361  71.590   2.984  1.00  0.00
ATOM   1970  HD2 PHE   213     -72.807  70.960   2.289  1.00  0.00
ATOM   1971  CE1 PHE   213     -74.810  73.221   4.743  1.00  0.00
ATOM   1972  HE1 PHE   213     -75.357  73.862   5.432  1.00  0.00
ATOM   1973  CE2 PHE   213     -73.614  72.928   2.653  1.00  0.00
ATOM   1974  HE2 PHE   213     -73.260  73.330   1.704  1.00  0.00
ATOM   1975  CZ  PHE   213     -74.339  73.743   3.531  1.00  0.00
ATOM   1976  HZ  PHE   213     -74.546  74.779   3.268  1.00  0.00
ATOM   1977  C   PHE   213     -74.456  67.229   3.984  1.00  0.00
ATOM   1978  O   PHE   213     -74.820  66.698   5.034  1.00  0.00
ATOM   1979  N   ARG   214     -73.695  66.633   3.068  1.00  0.00
ATOM   1980  H   ARG   214     -73.317  67.138   2.294  1.00  0.00
ATOM   1981  CA  ARG   214     -73.305  65.211   3.134  1.00  0.00
ATOM   1982  CB  ARG   214     -73.642  64.516   1.806  1.00  0.00
ATOM   1983  CG  ARG   214     -73.447  62.990   1.784  1.00  0.00
ATOM   1984  CD  ARG   214     -74.325  62.233   2.789  1.00  0.00
ATOM   1985  NE  ARG   214     -73.608  62.029   4.063  1.00  0.00
ATOM   1986  HE  ARG   214     -72.896  61.330   4.042  1.00  0.00
ATOM   1987  CZ  ARG   214     -73.870  62.615   5.233  1.00  0.00
ATOM   1988  NH1 ARG   214     -74.856  63.480   5.395  1.00  0.00
ATOM   1989 HH11 ARG   214     -75.460  63.701   4.631  1.00  0.00
ATOM   1990 HH12 ARG   214     -74.948  63.959   6.272  1.00  0.00
ATOM   1991  NH2 ARG   214     -73.047  62.457   6.256  1.00  0.00
ATOM   1992 HH21 ARG   214     -72.233  61.880   6.177  1.00  0.00
ATOM   1993 HH22 ARG   214     -73.241  62.944   7.111  1.00  0.00
ATOM   1994  C   ARG   214     -71.814  65.088   3.481  1.00  0.00
ATOM   1995  O   ARG   214     -70.950  65.659   2.817  1.00  0.00
ATOM   1996  N   ARG   215     -71.561  64.305   4.523  1.00  0.00
ATOM   1997  H   ARG   215     -72.293  63.759   4.948  1.00  0.00
ATOM   1998  CA  ARG   215     -70.240  64.221   5.178  1.00  0.00
ATOM   1999  CB  ARG   215     -70.402  64.680   6.632  1.00  0.00
ATOM   2000  CG  ARG   215     -70.763  66.166   6.733  1.00  0.00
ATOM   2001  CD  ARG   215     -71.762  66.428   7.864  1.00  0.00
ATOM   2002  NE  ARG   215     -73.115  65.977   7.484  1.00  0.00
ATOM   2003  HE  ARG   215     -73.518  66.436   6.690  1.00  0.00
ATOM   2004  CZ  ARG   215     -73.844  65.025   8.071  1.00  0.00
ATOM   2005  NH1 ARG   215     -73.378  64.272   9.058  1.00  0.00
ATOM   2006 HH11 ARG   215     -72.445  64.419   9.382  1.00  0.00
ATOM   2007 HH12 ARG   215     -73.970  63.602   9.501  1.00  0.00
ATOM   2008  NH2 ARG   215     -75.137  64.952   7.800  1.00  0.00
ATOM   2009 HH21 ARG   215     -75.543  65.605   7.160  1.00  0.00
ATOM   2010 HH22 ARG   215     -75.710  64.285   8.274  1.00  0.00
ATOM   2011  C   ARG   215     -69.602  62.822   5.152  1.00  0.00
ATOM   2012  O   ARG   215     -70.293  61.803   5.113  1.00  0.00
ATOM   2013  N   GLY   216     -68.272  62.839   5.057  1.00  0.00
ATOM   2014  H   GLY   216     -67.801  63.702   4.877  1.00  0.00
ATOM   2015  CA  GLY   216     -67.360  61.682   5.227  1.00  0.00
ATOM   2016  C   GLY   216     -67.356  60.564   4.167  1.00  0.00
ATOM   2017  O   GLY   216     -66.292  60.160   3.707  1.00  0.00
ATOM   2018  N   ARG   217     -68.547  60.177   3.715  1.00  0.00
ATOM   2019  H   ARG   217     -69.375  60.613   4.082  1.00  0.00
ATOM   2020  CA  ARG   217     -68.802  59.021   2.823  1.00  0.00
ATOM   2021  CB  ARG   217     -70.273  59.029   2.395  1.00  0.00
ATOM   2022  CG  ARG   217     -71.193  58.665   3.567  1.00  0.00
ATOM   2023  CD  ARG   217     -72.676  58.810   3.217  1.00  0.00
ATOM   2024  NE  ARG   217     -73.083  57.858   2.167  1.00  0.00
ATOM   2025  HE  ARG   217     -72.388  57.198   1.891  1.00  0.00
ATOM   2026  CZ  ARG   217     -74.280  57.790   1.580  1.00  0.00
ATOM   2027  NH1 ARG   217     -75.276  58.610   1.892  1.00  0.00
ATOM   2028 HH11 ARG   217     -75.134  59.307   2.593  1.00  0.00
ATOM   2029 HH12 ARG   217     -76.156  58.527   1.431  1.00  0.00
ATOM   2030  NH2 ARG   217     -74.501  56.882   0.643  1.00  0.00
ATOM   2031 HH21 ARG   217     -73.780  56.248   0.372  1.00  0.00
ATOM   2032 HH22 ARG   217     -75.398  56.837   0.209  1.00  0.00
ATOM   2033  C   ARG   217     -67.891  58.854   1.592  1.00  0.00
ATOM   2034  O   ARG   217     -67.544  57.730   1.230  1.00  0.00
ATOM   2035  N   LYS   218     -67.511  59.964   0.961  1.00  0.00
ATOM   2036  H   LYS   218     -67.837  60.865   1.237  1.00  0.00
ATOM   2037  CA  LYS   218     -66.521  59.954  -0.134  1.00  0.00
ATOM   2038  CB  LYS   218     -66.667  61.224  -0.981  1.00  0.00
ATOM   2039  CG  LYS   218     -66.793  60.919  -2.481  1.00  0.00
ATOM   2040  CD  LYS   218     -65.591  60.208  -3.121  1.00  0.00
ATOM   2041  CE  LYS   218     -64.321  61.064  -3.140  1.00  0.00
ATOM   2042  NZ  LYS   218     -63.253  60.388  -3.888  1.00  0.00
ATOM   2043  HZ1 LYS   218     -62.415  60.933  -3.845  1.00  0.00
ATOM   2044  HZ2 LYS   218     -63.075  59.478  -3.502  1.00  0.00
ATOM   2045  HZ3 LYS   218     -63.528  60.286  -4.843  1.00  0.00
ATOM   2046  C   LYS   218     -65.099  59.808   0.441  1.00  0.00
ATOM   2047  O   LYS   218     -64.393  60.783   0.697  1.00  0.00
ATOM   2048  N   LYS   219     -64.724  58.544   0.629  1.00  0.00
ATOM   2049  H   LYS   219     -65.400  57.817   0.497  1.00  0.00
ATOM   2050  CA  LYS   219     -63.478  58.089   1.292  1.00  0.00
ATOM   2051  CB  LYS   219     -63.601  56.599   1.673  1.00  0.00
ATOM   2052  CG  LYS   219     -63.764  55.597   0.518  1.00  0.00
ATOM   2053  CD  LYS   219     -65.205  55.485   0.004  1.00  0.00
ATOM   2054  CE  LYS   219     -65.327  54.499  -1.162  1.00  0.00
ATOM   2055  NZ  LYS   219     -64.751  55.018  -2.413  1.00  0.00
ATOM   2056  HZ1 LYS   219     -64.776  54.296  -3.105  1.00  0.00
ATOM   2057  HZ2 LYS   219     -65.298  55.790  -2.733  1.00  0.00
ATOM   2058  HZ3 LYS   219     -63.800  55.302  -2.268  1.00  0.00
ATOM   2059  C   LYS   219     -62.094  58.431   0.681  1.00  0.00
ATOM   2060  O   LYS   219     -61.158  57.632   0.705  1.00  0.00
ATOM   2061  N   ARG   220     -62.002  59.611   0.075  1.00  0.00
ATOM   2062  H   ARG   220     -62.831  60.126  -0.156  1.00  0.00
ATOM   2063  CA  ARG   220     -60.726  60.268  -0.290  1.00  0.00
ATOM   2064  CB  ARG   220     -60.571  60.348  -1.815  1.00  0.00
ATOM   2065  CG  ARG   220     -59.546  59.349  -2.370  1.00  0.00
ATOM   2066  CD  ARG   220     -60.056  57.906  -2.452  1.00  0.00
ATOM   2067  NE  ARG   220     -61.052  57.770  -3.532  1.00  0.00
ATOM   2068  HE  ARG   220     -60.698  57.904  -4.455  1.00  0.00
ATOM   2069  CZ  ARG   220     -62.348  57.486  -3.387  1.00  0.00
ATOM   2070  NH1 ARG   220     -62.898  57.314  -2.196  1.00  0.00
ATOM   2071 HH11 ARG   220     -62.311  57.378  -1.388  1.00  0.00
ATOM   2072 HH12 ARG   220     -63.872  57.117  -2.105  1.00  0.00
ATOM   2073  NH2 ARG   220     -63.105  57.295  -4.456  1.00  0.00
ATOM   2074 HH21 ARG   220     -62.708  57.353  -5.371  1.00  0.00
ATOM   2075 HH22 ARG   220     -64.078  57.101  -4.346  1.00  0.00
ATOM   2076  C   ARG   220     -60.563  61.679   0.320  1.00  0.00
ATOM   2077  O   ARG   220     -59.620  62.401  -0.001  1.00  0.00
ATOM   2078  N   ILE   221     -61.415  62.004   1.294  1.00  0.00
ATOM   2079  H   ILE   221     -62.104  61.355   1.616  1.00  0.00
ATOM   2080  CA  ILE   221     -61.452  63.321   1.968  1.00  0.00
ATOM   2081  CB  ILE   221     -62.692  63.533   2.870  1.00  0.00
ATOM   2082  CG1 ILE   221     -62.868  62.571   4.066  1.00  0.00
ATOM   2083  CG2 ILE   221     -63.957  63.713   2.023  1.00  0.00
ATOM   2084  CD  ILE   221     -63.078  61.077   3.782  1.00  0.00
ATOM   2085  C   ILE   221     -60.156  63.677   2.729  1.00  0.00
ATOM   2086  O   ILE   221     -59.772  62.962   3.659  1.00  0.00
ATOM   2087  N   PRO   222     -59.455  64.740   2.306  1.00  0.00
ATOM   2088  CA  PRO   222     -58.248  65.223   3.002  1.00  0.00
ATOM   2089  CB  PRO   222     -57.628  66.245   2.044  1.00  0.00
ATOM   2090  CG  PRO   222     -58.825  66.786   1.262  1.00  0.00
ATOM   2091  CD  PRO   222     -59.739  65.567   1.114  1.00  0.00
ATOM   2092  C   PRO   222     -58.599  65.842   4.362  1.00  0.00
ATOM   2093  O   PRO   222     -59.552  66.607   4.482  1.00  0.00
ATOM   2094  N   TYR   223     -57.809  65.477   5.370  1.00  0.00
ATOM   2095  H   TYR   223     -57.240  64.658   5.303  1.00  0.00
ATOM   2096  CA  TYR   223     -57.931  66.030   6.743  1.00  0.00
ATOM   2097  CB  TYR   223     -56.874  65.415   7.677  1.00  0.00
ATOM   2098  CG  TYR   223     -56.576  63.916   7.507  1.00  0.00
ATOM   2099  CD1 TYR   223     -57.558  62.999   7.091  1.00  0.00
ATOM   2100  HD1 TYR   223     -58.614  63.272   7.105  1.00  0.00
ATOM   2101  CD2 TYR   223     -55.238  63.503   7.592  1.00  0.00
ATOM   2102  HD2 TYR   223     -54.477  64.175   7.992  1.00  0.00
ATOM   2103  CE1 TYR   223     -57.190  61.698   6.717  1.00  0.00
ATOM   2104  HE1 TYR   223     -57.945  60.995   6.367  1.00  0.00
ATOM   2105  CE2 TYR   223     -54.877  62.200   7.228  1.00  0.00
ATOM   2106  HE2 TYR   223     -53.846  61.879   7.343  1.00  0.00
ATOM   2107  CZ  TYR   223     -55.850  61.301   6.776  1.00  0.00
ATOM   2108  OH  TYR   223     -55.497  60.066   6.339  1.00  0.00
ATOM   2109  HH  TYR   223     -54.500  59.958   6.389  1.00  0.00
ATOM   2110  C   TYR   223     -57.744  67.561   6.769  1.00  0.00
ATOM   2111  O   TYR   223     -58.352  68.271   7.566  1.00  0.00
ATOM   2112  N   SER   224     -56.796  67.996   5.940  1.00  0.00
ATOM   2113  H   SER   224     -56.266  67.325   5.427  1.00  0.00
ATOM   2114  CA  SER   224     -56.379  69.389   5.669  1.00  0.00
ATOM   2115  CB  SER   224     -55.748  70.035   6.911  1.00  0.00
ATOM   2116  OG  SER   224     -55.159  71.303   6.599  1.00  0.00
ATOM   2117  HG  SER   224     -54.370  71.440   7.224  1.00  0.00
ATOM   2118  C   SER   224     -55.335  69.340   4.545  1.00  0.00
ATOM   2119  O   SER   224     -54.546  68.395   4.476  1.00  0.00
ATOM   2120  N   LYS   225     -55.302  70.397   3.738  1.00  0.00
ATOM   2121  H   LYS   225     -55.872  71.196   3.932  1.00  0.00
ATOM   2122  CA  LYS   225     -54.430  70.506   2.546  1.00  0.00
ATOM   2123  CB  LYS   225     -54.629  71.859   1.849  1.00  0.00
ATOM   2124  CG  LYS   225     -56.024  71.989   1.234  1.00  0.00
ATOM   2125  CD  LYS   225     -56.196  73.348   0.555  1.00  0.00
ATOM   2126  CE  LYS   225     -57.593  73.479  -0.053  1.00  0.00
ATOM   2127  NZ  LYS   225     -57.761  74.782  -0.711  1.00  0.00
ATOM   2128  HZ1 LYS   225     -58.681  74.843  -1.100  1.00  0.00
ATOM   2129  HZ2 LYS   225     -57.634  75.515  -0.043  1.00  0.00
ATOM   2130  HZ3 LYS   225     -57.085  74.877  -1.442  1.00  0.00
ATOM   2131  C   LYS   225     -52.941  70.251   2.851  1.00  0.00
ATOM   2132  O   LYS   225     -52.436  69.174   2.536  1.00  0.00
ATOM   2133  N   GLY   226     -52.339  71.146   3.641  1.00  0.00
ATOM   2134  H   GLY   226     -52.823  71.962   3.951  1.00  0.00
ATOM   2135  CA  GLY   226     -50.922  71.064   4.069  1.00  0.00
ATOM   2136  C   GLY   226     -50.585  69.742   4.779  1.00  0.00
ATOM   2137  O   GLY   226     -49.643  69.046   4.402  1.00  0.00
ATOM   2138  N   GLN   227     -51.463  69.360   5.703  1.00  0.00
ATOM   2139  H   GLN   227     -52.125  70.012   6.076  1.00  0.00
ATOM   2140  CA  GLN   227     -51.406  68.076   6.432  1.00  0.00
ATOM   2141  CB  GLN   227     -52.601  67.978   7.389  1.00  0.00
ATOM   2142  CG  GLN   227     -52.392  68.752   8.699  1.00  0.00
ATOM   2143  CD  GLN   227     -52.143  70.258   8.547  1.00  0.00
ATOM   2144  OE1 GLN   227     -52.748  70.969   7.751  1.00  0.00
ATOM   2145  NE2 GLN   227     -51.210  70.763   9.319  1.00  0.00
ATOM   2146 HE21 GLN   227     -50.696  70.162   9.947  1.00  0.00
ATOM   2147 HE22 GLN   227     -51.024  71.738   9.273  1.00  0.00
ATOM   2148  C   GLN   227     -51.318  66.842   5.517  1.00  0.00
ATOM   2149  O   GLN   227     -50.309  66.140   5.543  1.00  0.00
ATOM   2150  N   LEU   228     -52.265  66.718   4.586  1.00  0.00
ATOM   2151  H   LEU   228     -53.017  67.381   4.508  1.00  0.00
ATOM   2152  CA  LEU   228     -52.286  65.625   3.589  1.00  0.00
ATOM   2153  CB  LEU   228     -53.591  65.708   2.781  1.00  0.00
ATOM   2154  CG  LEU   228     -54.324  64.380   2.511  1.00  0.00
ATOM   2155  CD1 LEU   228     -53.502  63.388   1.682  1.00  0.00
ATOM   2156  CD2 LEU   228     -54.830  63.744   3.810  1.00  0.00
ATOM   2157  C   LEU   228     -51.063  65.685   2.651  1.00  0.00
ATOM   2158  O   LEU   228     -50.371  64.682   2.458  1.00  0.00
ATOM   2159  N   ARG   229     -50.726  66.907   2.236  1.00  0.00
ATOM   2160  H   ARG   229     -51.332  67.694   2.395  1.00  0.00
ATOM   2161  CA  ARG   229     -49.555  67.212   1.390  1.00  0.00
ATOM   2162  CB  ARG   229     -49.554  68.711   1.065  1.00  0.00
ATOM   2163  CG  ARG   229     -48.498  69.071   0.020  1.00  0.00
ATOM   2164  CD  ARG   229     -48.538  70.548  -0.370  1.00  0.00
ATOM   2165  NE  ARG   229     -47.423  70.802  -1.299  1.00  0.00
ATOM   2166  HE  ARG   229     -46.519  70.821  -0.877  1.00  0.00
ATOM   2167  CZ  ARG   229     -47.513  71.049  -2.607  1.00  0.00
ATOM   2168  NH1 ARG   229     -48.677  71.133  -3.238  1.00  0.00
ATOM   2169 HH11 ARG   229     -49.522  71.016  -2.718  1.00  0.00
ATOM   2170 HH12 ARG   229     -48.705  71.350  -4.212  1.00  0.00
ATOM   2171  NH2 ARG   229     -46.410  71.123  -3.336  1.00  0.00
ATOM   2172 HH21 ARG   229     -45.511  71.012  -2.916  1.00  0.00
ATOM   2173 HH22 ARG   229     -46.484  71.293  -4.317  1.00  0.00
ATOM   2174  C   ARG   229     -48.219  66.758   2.010  1.00  0.00
ATOM   2175  O   ARG   229     -47.382  66.215   1.293  1.00  0.00
ATOM   2176  N   GLU   230     -48.097  66.840   3.338  1.00  0.00
ATOM   2177  H   GLU   230     -48.752  67.380   3.876  1.00  0.00
ATOM   2178  CA  GLU   230     -46.925  66.329   4.090  1.00  0.00
ATOM   2179  CB  GLU   230     -47.171  66.374   5.603  1.00  0.00
ATOM   2180  CG  GLU   230     -47.315  67.786   6.180  1.00  0.00
ATOM   2181  CD  GLU   230     -47.723  67.767   7.658  1.00  0.00
ATOM   2182  OE1 GLU   230     -48.589  68.597   8.013  1.00  0.00
ATOM   2183  OE2 GLU   230     -47.187  66.918   8.406  1.00  0.00
ATOM   2184  C   GLU   230     -46.571  64.882   3.696  1.00  0.00
ATOM   2185  O   GLU   230     -45.504  64.640   3.127  1.00  0.00
ATOM   2186  N   LEU   231     -47.549  63.983   3.835  1.00  0.00
ATOM   2187  H   LEU   231     -48.444  64.228   4.211  1.00  0.00
ATOM   2188  CA  LEU   231     -47.379  62.570   3.442  1.00  0.00
ATOM   2189  CB  LEU   231     -48.513  61.681   3.964  1.00  0.00
ATOM   2190  CG  LEU   231     -47.958  60.394   4.592  1.00  0.00
ATOM   2191  CD1 LEU   231     -47.402  60.659   5.993  1.00  0.00
ATOM   2192  CD2 LEU   231     -49.008  59.285   4.627  1.00  0.00
ATOM   2193  C   LEU   231     -47.213  62.401   1.922  1.00  0.00
ATOM   2194  O   LEU   231     -46.216  61.830   1.491  1.00  0.00
ATOM   2195  N   GLU   232     -48.000  63.152   1.150  1.00  0.00
ATOM   2196  H   GLU   232     -48.724  63.722   1.545  1.00  0.00
ATOM   2197  CA  GLU   232     -47.918  63.166  -0.330  1.00  0.00
ATOM   2198  CB  GLU   232     -48.912  64.177  -0.913  1.00  0.00
ATOM   2199  CG  GLU   232     -50.366  63.759  -0.684  1.00  0.00
ATOM   2200  CD  GLU   232     -51.345  64.788  -1.249  1.00  0.00
ATOM   2201  OE1 GLU   232     -51.635  64.685  -2.461  1.00  0.00
ATOM   2202  OE2 GLU   232     -51.804  65.636  -0.453  1.00  0.00
ATOM   2203  C   GLU   232     -46.503  63.472  -0.862  1.00  0.00
ATOM   2204  O   GLU   232     -45.915  62.656  -1.574  1.00  0.00
ATOM   2205  N   ARG   233     -45.920  64.564  -0.371  1.00  0.00
ATOM   2206  H   ARG   233     -46.420  65.197   0.234  1.00  0.00
ATOM   2207  CA  ARG   233     -44.561  65.005  -0.750  1.00  0.00
ATOM   2208  CB  ARG   233     -44.278  66.445  -0.293  1.00  0.00
ATOM   2209  CG  ARG   233     -45.271  67.464  -0.867  1.00  0.00
ATOM   2210  CD  ARG   233     -45.309  67.483  -2.399  1.00  0.00
ATOM   2211  NE  ARG   233     -46.575  68.098  -2.834  1.00  0.00
ATOM   2212  HE  ARG   233     -46.658  69.088  -2.701  1.00  0.00
ATOM   2213  CZ  ARG   233     -47.609  67.474  -3.400  1.00  0.00
ATOM   2214  NH1 ARG   233     -47.613  66.174  -3.665  1.00  0.00
ATOM   2215 HH11 ARG   233     -46.808  65.630  -3.436  1.00  0.00
ATOM   2216 HH12 ARG   233     -48.402  65.759  -4.110  1.00  0.00
ATOM   2217  NH2 ARG   233     -48.700  68.172  -3.669  1.00  0.00
ATOM   2218 HH21 ARG   233     -48.719  69.149  -3.446  1.00  0.00
ATOM   2219 HH22 ARG   233     -49.490  67.727  -4.083  1.00  0.00
ATOM   2220  C   ARG   233     -43.454  64.060  -0.260  1.00  0.00
ATOM   2221  O   ARG   233     -42.621  63.640  -1.064  1.00  0.00
ATOM   2222  N   GLU   234     -43.541  63.618   1.000  1.00  0.00
ATOM   2223  H   GLU   234     -44.204  63.987   1.657  1.00  0.00
ATOM   2224  CA  GLU   234     -42.579  62.622   1.520  1.00  0.00
ATOM   2225  CB  GLU   234     -42.631  62.442   3.050  1.00  0.00
ATOM   2226  CG  GLU   234     -43.889  61.811   3.666  1.00  0.00
ATOM   2227  CD  GLU   234     -44.059  60.309   3.395  1.00  0.00
ATOM   2228  OE1 GLU   234     -43.046  59.581   3.476  1.00  0.00
ATOM   2229  OE2 GLU   234     -45.218  59.912   3.164  1.00  0.00
ATOM   2230  C   GLU   234     -42.635  61.289   0.751  1.00  0.00
ATOM   2231  O   GLU   234     -41.598  60.852   0.265  1.00  0.00
ATOM   2232  N   TYR   235     -43.854  60.874   0.394  1.00  0.00
ATOM   2233  H   TYR   235     -44.682  61.351   0.708  1.00  0.00
ATOM   2234  CA  TYR   235     -44.140  59.653  -0.387  1.00  0.00
ATOM   2235  CB  TYR   235     -45.656  59.491  -0.527  1.00  0.00
ATOM   2236  CG  TYR   235     -46.120  58.087  -0.141  1.00  0.00
ATOM   2237  CD1 TYR   235     -45.872  57.001  -0.993  1.00  0.00
ATOM   2238  HD1 TYR   235     -45.280  57.133  -1.899  1.00  0.00
ATOM   2239  CD2 TYR   235     -46.879  57.907   1.025  1.00  0.00
ATOM   2240  HD2 TYR   235     -46.999  58.725   1.737  1.00  0.00
ATOM   2241  CE1 TYR   235     -46.377  55.734  -0.673  1.00  0.00
ATOM   2242  HE1 TYR   235     -46.177  54.883  -1.320  1.00  0.00
ATOM   2243  CE2 TYR   235     -47.400  56.642   1.329  1.00  0.00
ATOM   2244  HE2 TYR   235     -48.025  56.515   2.210  1.00  0.00
ATOM   2245  CZ  TYR   235     -47.137  55.555   0.488  1.00  0.00
ATOM   2246  OH  TYR   235     -47.526  54.305   0.839  1.00  0.00
ATOM   2247  HH  TYR   235     -48.145  54.360   1.632  1.00  0.00
ATOM   2248  C   TYR   235     -43.516  59.693  -1.791  1.00  0.00
ATOM   2249  O   TYR   235     -42.906  58.718  -2.229  1.00  0.00
ATOM   2250  N   ALA   236     -43.648  60.851  -2.442  1.00  0.00
ATOM   2251  H   ALA   236     -44.258  61.567  -2.095  1.00  0.00
ATOM   2252  CA  ALA   236     -43.049  61.140  -3.763  1.00  0.00
ATOM   2253  CB  ALA   236     -43.432  62.561  -4.186  1.00  0.00
ATOM   2254  C   ALA   236     -41.518  60.965  -3.797  1.00  0.00
ATOM   2255  O   ALA   236     -40.961  60.579  -4.822  1.00  0.00
ATOM   2256  N   ALA   237     -40.861  61.322  -2.692  1.00  0.00
ATOM   2257  H   ALA   237     -41.316  61.839  -1.965  1.00  0.00
ATOM   2258  CA  ALA   237     -39.427  61.041  -2.472  1.00  0.00
ATOM   2259  CB  ALA   237     -38.855  62.042  -1.461  1.00  0.00
ATOM   2260  C   ALA   237     -39.188  59.581  -2.032  1.00  0.00
ATOM   2261  O   ALA   237     -38.468  58.831  -2.691  1.00  0.00
ATOM   2262  N   ASN   238     -39.745  59.217  -0.878  1.00  0.00
ATOM   2263  H   ASN   238     -40.347  59.851  -0.375  1.00  0.00
ATOM   2264  CA  ASN   238     -39.697  57.858  -0.307  1.00  0.00
ATOM   2265  CB  ASN   238     -38.787  57.801   0.933  1.00  0.00
ATOM   2266  CG  ASN   238     -37.321  58.237   0.777  1.00  0.00
ATOM   2267  OD1 ASN   238     -36.641  58.537   1.746  1.00  0.00
ATOM   2268  ND2 ASN   238     -36.790  58.302  -0.424  1.00  0.00
ATOM   2269 HD21 ASN   238     -37.334  58.140  -1.251  1.00  0.00
ATOM   2270 HD22 ASN   238     -35.829  58.555  -0.470  1.00  0.00
ATOM   2271  C   ASN   238     -41.111  57.441   0.125  1.00  0.00
ATOM   2272  O   ASN   238     -41.755  58.133   0.912  1.00  0.00
ATOM   2273  N   LYS   239     -41.494  56.229  -0.272  1.00  0.00
ATOM   2274  H   LYS   239     -40.978  55.734  -0.968  1.00  0.00
ATOM   2275  CA  LYS   239     -42.797  55.620   0.091  1.00  0.00
ATOM   2276  CB  LYS   239     -42.956  54.243  -0.571  1.00  0.00
ATOM   2277  CG  LYS   239     -41.858  53.231  -0.209  1.00  0.00
ATOM   2278  CD  LYS   239     -42.031  51.855  -0.867  1.00  0.00
ATOM   2279  CE  LYS   239     -41.716  51.814  -2.370  1.00  0.00
ATOM   2280  NZ  LYS   239     -42.779  52.400  -3.202  1.00  0.00
ATOM   2281  HZ1 LYS   239     -42.518  52.350  -4.166  1.00  0.00
ATOM   2282  HZ2 LYS   239     -43.628  51.888  -3.063  1.00  0.00
ATOM   2283  HZ3 LYS   239     -42.926  53.355  -2.944  1.00  0.00
ATOM   2284  C   LYS   239     -43.106  55.542   1.601  1.00  0.00
ATOM   2285  O   LYS   239     -44.267  55.480   1.998  1.00  0.00
ATOM   2286  N   PHE   240     -42.045  55.446   2.402  1.00  0.00
ATOM   2287  H   PHE   240     -41.120  55.434   2.029  1.00  0.00
ATOM   2288  CA  PHE   240     -42.092  55.473   3.876  1.00  0.00
ATOM   2289  CB  PHE   240     -42.299  54.053   4.425  1.00  0.00
ATOM   2290  CG  PHE   240     -42.475  54.045   5.949  1.00  0.00
ATOM   2291  CD1 PHE   240     -41.386  53.738   6.780  1.00  0.00
ATOM   2292  HD1 PHE   240     -40.470  53.328   6.354  1.00  0.00
ATOM   2293  CD2 PHE   240     -43.651  54.560   6.513  1.00  0.00
ATOM   2294  HD2 PHE   240     -44.524  54.738   5.887  1.00  0.00
ATOM   2295  CE1 PHE   240     -41.467  53.968   8.160  1.00  0.00
ATOM   2296  HE1 PHE   240     -40.611  53.757   8.800  1.00  0.00
ATOM   2297  CE2 PHE   240     -43.726  54.805   7.890  1.00  0.00
ATOM   2298  HE2 PHE   240     -44.612  55.281   8.307  1.00  0.00
ATOM   2299  CZ  PHE   240     -42.634  54.509   8.714  1.00  0.00
ATOM   2300  HZ  PHE   240     -42.666  54.763   9.772  1.00  0.00
ATOM   2301  C   PHE   240     -40.789  56.083   4.417  1.00  0.00
ATOM   2302  O   PHE   240     -39.715  55.873   3.852  1.00  0.00
ATOM   2303  N   ILE   241     -40.924  56.798   5.530  1.00  0.00
ATOM   2304  H   ILE   241     -41.793  56.818   6.023  1.00  0.00
ATOM   2305  CA  ILE   241     -39.801  57.477   6.215  1.00  0.00
ATOM   2306  CB  ILE   241     -39.770  59.004   5.982  1.00  0.00
ATOM   2307  CG1 ILE   241     -41.133  59.713   5.974  1.00  0.00
ATOM   2308  CG2 ILE   241     -39.002  59.313   4.695  1.00  0.00
ATOM   2309  CD  ILE   241     -41.863  59.718   7.317  1.00  0.00
ATOM   2310  C   ILE   241     -39.684  57.122   7.706  1.00  0.00
ATOM   2311  O   ILE   241     -40.681  56.866   8.377  1.00  0.00
ATOM   2312  N   THR   242     -38.468  57.290   8.222  1.00  0.00
ATOM   2313  H   THR   242     -37.780  57.822   7.730  1.00  0.00
ATOM   2314  CA  THR   242     -38.051  56.857   9.579  1.00  0.00
ATOM   2315  CB  THR   242     -36.608  57.285   9.896  1.00  0.00
ATOM   2316  OG1 THR   242     -36.470  58.705   9.780  1.00  0.00
ATOM   2317  HG1 THR   242     -35.500  58.937   9.665  1.00  0.00
ATOM   2318  CG2 THR   242     -35.585  56.543   9.031  1.00  0.00
ATOM   2319  C   THR   242     -38.962  57.341  10.718  1.00  0.00
ATOM   2320  O   THR   242     -39.575  58.406  10.640  1.00  0.00
ATOM   2321  N   LYS   243     -38.918  56.589  11.818  1.00  0.00
ATOM   2322  H   LYS   243     -38.438  55.713  11.816  1.00  0.00
ATOM   2323  CA  LYS   243     -39.724  56.833  13.037  1.00  0.00
ATOM   2324  CB  LYS   243     -39.258  55.923  14.181  1.00  0.00
ATOM   2325  CG  LYS   243     -39.485  54.418  13.961  1.00  0.00
ATOM   2326  CD  LYS   243     -40.960  53.997  13.908  1.00  0.00
ATOM   2327  CE  LYS   243     -41.492  53.898  12.475  1.00  0.00
ATOM   2328  NZ  LYS   243     -42.924  53.568  12.459  1.00  0.00
ATOM   2329  HZ1 LYS   243     -43.246  53.502  11.516  1.00  0.00
ATOM   2330  HZ2 LYS   243     -43.073  52.695  12.923  1.00  0.00
ATOM   2331  HZ3 LYS   243     -43.446  54.284  12.934  1.00  0.00
ATOM   2332  C   LYS   243     -39.782  58.297  13.510  1.00  0.00
ATOM   2333  O   LYS   243     -40.859  58.885  13.536  1.00  0.00
ATOM   2334  N   ASP   244     -38.618  58.937  13.628  1.00  0.00
ATOM   2335  H   ASP   244     -37.752  58.440  13.573  1.00  0.00
ATOM   2336  CA  ASP   244     -38.529  60.374  13.981  1.00  0.00
ATOM   2337  CB  ASP   244     -37.066  60.831  14.050  1.00  0.00
ATOM   2338  CG  ASP   244     -36.305  60.123  15.175  1.00  0.00
ATOM   2339  OD1 ASP   244     -36.244  60.706  16.278  1.00  0.00
ATOM   2340  OD2 ASP   244     -35.868  58.981  14.909  1.00  0.00
ATOM   2341  C   ASP   244     -39.321  61.279  13.016  1.00  0.00
ATOM   2342  O   ASP   244     -40.250  61.961  13.444  1.00  0.00
ATOM   2343  N   LYS   245     -39.137  61.039  11.718  1.00  0.00
ATOM   2344  H   LYS   245     -38.633  60.237  11.396  1.00  0.00
ATOM   2345  CA  LYS   245     -39.823  61.790  10.647  1.00  0.00
ATOM   2346  CB  LYS   245     -39.222  61.436   9.280  1.00  0.00
ATOM   2347  CG  LYS   245     -37.779  61.922   9.103  1.00  0.00
ATOM   2348  CD  LYS   245     -37.691  63.451   9.026  1.00  0.00
ATOM   2349  CE  LYS   245     -36.246  63.944   8.898  1.00  0.00
ATOM   2350  NZ  LYS   245     -35.466  63.711  10.124  1.00  0.00
ATOM   2351  HZ1 LYS   245     -34.534  64.049   9.990  1.00  0.00
ATOM   2352  HZ2 LYS   245     -35.890  64.205  10.883  1.00  0.00
ATOM   2353  HZ3 LYS   245     -35.443  62.734  10.326  1.00  0.00
ATOM   2354  C   LYS   245     -41.345  61.566  10.647  1.00  0.00
ATOM   2355  O   LYS   245     -42.097  62.538  10.732  1.00  0.00
ATOM   2356  N   ARG   246     -41.777  60.304  10.729  1.00  0.00
ATOM   2357  H   ARG   246     -41.149  59.521  10.677  1.00  0.00
ATOM   2358  CA  ARG   246     -43.217  59.975  10.824  1.00  0.00
ATOM   2359  CB  ARG   246     -43.537  58.495  10.529  1.00  0.00
ATOM   2360  CG  ARG   246     -42.887  57.411  11.400  1.00  0.00
ATOM   2361  CD  ARG   246     -43.466  57.286  12.815  1.00  0.00
ATOM   2362  NE  ARG   246     -44.789  56.638  12.853  1.00  0.00
ATOM   2363  HE  ARG   246     -45.453  56.968  12.186  1.00  0.00
ATOM   2364  CZ  ARG   246     -45.159  55.673  13.699  1.00  0.00
ATOM   2365  NH1 ARG   246     -44.332  55.180  14.612  1.00  0.00
ATOM   2366 HH11 ARG   246     -43.400  55.539  14.670  1.00  0.00
ATOM   2367 HH12 ARG   246     -44.648  54.495  15.264  1.00  0.00
ATOM   2368  NH2 ARG   246     -46.412  55.246  13.720  1.00  0.00
ATOM   2369 HH21 ARG   246     -47.095  55.641  13.106  1.00  0.00
ATOM   2370 HH22 ARG   246     -46.671  54.530  14.364  1.00  0.00
ATOM   2371  C   ARG   246     -43.895  60.513  12.097  1.00  0.00
ATOM   2372  O   ARG   246     -44.993  61.059  12.011  1.00  0.00
ATOM   2373  N   ARG   247     -43.168  60.517  13.215  1.00  0.00
ATOM   2374  H   ARG   247     -42.319  59.982  13.291  1.00  0.00
ATOM   2375  CA  ARG   247     -43.621  61.145  14.476  1.00  0.00
ATOM   2376  CB  ARG   247     -42.710  60.772  15.650  1.00  0.00
ATOM   2377  CG  ARG   247     -42.855  59.290  15.999  1.00  0.00
ATOM   2378  CD  ARG   247     -41.958  58.891  17.169  1.00  0.00
ATOM   2379  NE  ARG   247     -42.044  57.430  17.342  1.00  0.00
ATOM   2380  HE  ARG   247     -42.970  57.063  17.423  1.00  0.00
ATOM   2381  CZ  ARG   247     -41.024  56.574  17.415  1.00  0.00
ATOM   2382  NH1 ARG   247     -39.758  56.968  17.398  1.00  0.00
ATOM   2383 HH11 ARG   247     -39.558  57.944  17.332  1.00  0.00
ATOM   2384 HH12 ARG   247     -39.023  56.300  17.489  1.00  0.00
ATOM   2385  NH2 ARG   247     -41.269  55.275  17.480  1.00  0.00
ATOM   2386 HH21 ARG   247     -42.211  54.945  17.476  1.00  0.00
ATOM   2387 HH22 ARG   247     -40.509  54.632  17.545  1.00  0.00
ATOM   2388  C   ARG   247     -43.769  62.671  14.367  1.00  0.00
ATOM   2389  O   ARG   247     -44.847  63.192  14.652  1.00  0.00
ATOM   2390  N   LYS   248     -42.777  63.330  13.768  1.00  0.00
ATOM   2391  H   LYS   248     -41.896  62.886  13.574  1.00  0.00
ATOM   2392  CA  LYS   248     -42.837  64.777  13.458  1.00  0.00
ATOM   2393  CB  LYS   248     -41.506  65.259  12.862  1.00  0.00
ATOM   2394  CG  LYS   248     -40.510  65.779  13.909  1.00  0.00
ATOM   2395  CD  LYS   248     -40.008  64.714  14.889  1.00  0.00
ATOM   2396  CE  LYS   248     -38.997  65.296  15.877  1.00  0.00
ATOM   2397  NZ  LYS   248     -38.547  64.271  16.831  1.00  0.00
ATOM   2398  HZ1 LYS   248     -37.891  64.676  17.469  1.00  0.00
ATOM   2399  HZ2 LYS   248     -39.333  63.922  17.341  1.00  0.00
ATOM   2400  HZ3 LYS   248     -38.109  63.520  16.338  1.00  0.00
ATOM   2401  C   LYS   248     -44.011  65.146  12.533  1.00  0.00
ATOM   2402  O   LYS   248     -44.845  65.977  12.895  1.00  0.00
ATOM   2403  N   ILE   249     -44.173  64.373  11.457  1.00  0.00
ATOM   2404  H   ILE   249     -43.460  63.723  11.172  1.00  0.00
ATOM   2405  CA  ILE   249     -45.323  64.493  10.531  1.00  0.00
ATOM   2406  CB  ILE   249     -45.087  63.626   9.274  1.00  0.00
ATOM   2407  CG1 ILE   249     -43.883  64.190   8.500  1.00  0.00
ATOM   2408  CG2 ILE   249     -46.323  63.560   8.358  1.00  0.00
ATOM   2409  CD  ILE   249     -43.274  63.230   7.471  1.00  0.00
ATOM   2410  C   ILE   249     -46.661  64.208  11.247  1.00  0.00
ATOM   2411  O   ILE   249     -47.638  64.922  11.031  1.00  0.00
ATOM   2412  N   SER   250     -46.694  63.207  12.126  1.00  0.00
ATOM   2413  H   SER   250     -45.977  62.500  12.138  1.00  0.00
ATOM   2414  CA  SER   250     -47.892  62.902  12.939  1.00  0.00
ATOM   2415  CB  SER   250     -47.751  61.584  13.708  1.00  0.00
ATOM   2416  OG  SER   250     -46.987  61.663  14.915  1.00  0.00
ATOM   2417  HG  SER   250     -46.107  62.141  14.761  1.00  0.00
ATOM   2418  C   SER   250     -48.323  64.053  13.864  1.00  0.00
ATOM   2419  O   SER   250     -49.473  64.481  13.798  1.00  0.00
ATOM   2420  N   ALA   251     -47.343  64.709  14.488  1.00  0.00
ATOM   2421  H   ALA   251     -46.410  64.343  14.525  1.00  0.00
ATOM   2422  CA  ALA   251     -47.562  65.937  15.280  1.00  0.00
ATOM   2423  CB  ALA   251     -46.261  66.324  15.990  1.00  0.00
ATOM   2424  C   ALA   251     -48.082  67.098  14.409  1.00  0.00
ATOM   2425  O   ALA   251     -49.171  67.614  14.655  1.00  0.00
ATOM   2426  N   ALA   252     -47.411  67.322  13.278  1.00  0.00
ATOM   2427  H   ALA   252     -46.535  66.862  13.099  1.00  0.00
ATOM   2428  CA  ALA   252     -47.799  68.325  12.260  1.00  0.00
ATOM   2429  CB  ALA   252     -46.698  68.403  11.201  1.00  0.00
ATOM   2430  C   ALA   252     -49.175  68.092  11.597  1.00  0.00
ATOM   2431  O   ALA   252     -49.789  69.026  11.081  1.00  0.00
ATOM   2432  N   THR   253     -49.642  66.846  11.639  1.00  0.00
ATOM   2433  H   THR   253     -49.065  66.098  11.969  1.00  0.00
ATOM   2434  CA  THR   253     -50.965  66.423  11.121  1.00  0.00
ATOM   2435  CB  THR   253     -50.862  65.177  10.219  1.00  0.00
ATOM   2436  OG1 THR   253     -50.183  64.111  10.888  1.00  0.00
ATOM   2437  HG1 THR   253     -49.190  64.313  10.879  1.00  0.00
ATOM   2438  CG2 THR   253     -50.177  65.481   8.888  1.00  0.00
ATOM   2439  C   THR   253     -52.019  66.145  12.211  1.00  0.00
ATOM   2440  O   THR   253     -53.127  65.712  11.896  1.00  0.00
ATOM   2441  N   SER   254     -51.716  66.538  13.453  1.00  0.00
ATOM   2442  H   SER   254     -50.883  67.064  13.639  1.00  0.00
ATOM   2443  CA  SER   254     -52.564  66.339  14.656  1.00  0.00
ATOM   2444  CB  SER   254     -53.781  67.276  14.630  1.00  0.00
ATOM   2445  OG  SER   254     -53.356  68.642  14.676  1.00  0.00
ATOM   2446  HG  SER   254     -54.155  69.233  14.581  1.00  0.00
ATOM   2447  C   SER   254     -53.004  64.882  14.913  1.00  0.00
ATOM   2448  O   SER   254     -54.029  64.612  15.542  1.00  0.00
ATOM   2449  N   LEU   255     -52.120  63.952  14.560  1.00  0.00
ATOM   2450  H   LEU   255     -51.199  64.201  14.241  1.00  0.00
ATOM   2451  CA  LEU   255     -52.393  62.502  14.614  1.00  0.00
ATOM   2452  CB  LEU   255     -52.347  61.925  13.191  1.00  0.00
ATOM   2453  CG  LEU   255     -53.403  62.520  12.242  1.00  0.00
ATOM   2454  CD1 LEU   255     -53.176  62.014  10.816  1.00  0.00
ATOM   2455  CD2 LEU   255     -54.833  62.187  12.680  1.00  0.00
ATOM   2456  C   LEU   255     -51.429  61.748  15.545  1.00  0.00
ATOM   2457  O   LEU   255     -50.225  61.991  15.559  1.00  0.00
ATOM   2458  N   SER   256     -51.981  60.744  16.223  1.00  0.00
ATOM   2459  H   SER   256     -52.949  60.519  16.104  1.00  0.00
ATOM   2460  CA  SER   256     -51.311  59.904  17.246  1.00  0.00
ATOM   2461  CB  SER   256     -52.402  59.248  18.105  1.00  0.00
ATOM   2462  OG  SER   256     -53.305  58.526  17.259  1.00  0.00
ATOM   2463  HG  SER   256     -53.781  57.823  17.796  1.00  0.00
ATOM   2464  C   SER   256     -50.313  58.839  16.732  1.00  0.00
ATOM   2465  O   SER   256     -50.218  57.737  17.275  1.00  0.00
ATOM   2466  N   GLU   257     -49.477  59.241  15.772  1.00  0.00
ATOM   2467  H   GLU   257     -49.393  60.228  15.597  1.00  0.00
ATOM   2468  CA  GLU   257     -48.515  58.419  14.990  1.00  0.00
ATOM   2469  CB  GLU   257     -47.145  58.227  15.669  1.00  0.00
ATOM   2470  CG  GLU   257     -47.131  57.477  17.005  1.00  0.00
ATOM   2471  CD  GLU   257     -45.733  57.489  17.628  1.00  0.00
ATOM   2472  OE1 GLU   257     -45.429  58.481  18.324  1.00  0.00
ATOM   2473  OE2 GLU   257     -44.994  56.502  17.414  1.00  0.00
ATOM   2474  C   GLU   257     -49.019  57.137  14.299  1.00  0.00
ATOM   2475  O   GLU   257     -48.915  57.023  13.079  1.00  0.00
ATOM   2476  N   ARG   258     -49.750  56.293  15.023  1.00  0.00
ATOM   2477  H   ARG   258     -49.919  56.473  15.998  1.00  0.00
ATOM   2478  CA  ARG   258     -50.389  55.074  14.475  1.00  0.00
ATOM   2479  CB  ARG   258     -51.222  54.386  15.562  1.00  0.00
ATOM   2480  CG  ARG   258     -50.354  53.842  16.703  1.00  0.00
ATOM   2481  CD  ARG   258     -51.191  53.182  17.804  1.00  0.00
ATOM   2482  NE  ARG   258     -51.862  51.968  17.299  1.00  0.00
ATOM   2483  HE  ARG   258     -52.525  52.120  16.570  1.00  0.00
ATOM   2484  CZ  ARG   258     -51.685  50.718  17.732  1.00  0.00
ATOM   2485  NH1 ARG   258     -50.851  50.414  18.716  1.00  0.00
ATOM   2486 HH11 ARG   258     -50.332  51.144  19.157  1.00  0.00
ATOM   2487 HH12 ARG   258     -50.749  49.467  19.013  1.00  0.00
ATOM   2488  NH2 ARG   258     -52.354  49.727  17.163  1.00  0.00
ATOM   2489 HH21 ARG   258     -52.988  49.909  16.414  1.00  0.00
ATOM   2490 HH22 ARG   258     -52.220  48.795  17.493  1.00  0.00
ATOM   2491  C   ARG   258     -51.291  55.392  13.266  1.00  0.00
ATOM   2492  O   ARG   258     -51.181  54.774  12.209  1.00  0.00
ATOM   2493  N   GLN   259     -52.002  56.513  13.380  1.00  0.00
ATOM   2494  H   GLN   259     -52.188  56.900  14.283  1.00  0.00
ATOM   2495  CA  GLN   259     -52.844  57.056  12.294  1.00  0.00
ATOM   2496  CB  GLN   259     -53.517  58.378  12.693  1.00  0.00
ATOM   2497  CG  GLN   259     -54.152  58.432  14.091  1.00  0.00
ATOM   2498  CD  GLN   259     -55.030  57.225  14.437  1.00  0.00
ATOM   2499  OE1 GLN   259     -54.588  56.265  15.052  1.00  0.00
ATOM   2500  NE2 GLN   259     -56.294  57.275  14.080  1.00  0.00
ATOM   2501 HE21 GLN   259     -56.669  58.064  13.604  1.00  0.00
ATOM   2502 HE22 GLN   259     -56.851  56.481  14.310  1.00  0.00
ATOM   2503  C   GLN   259     -52.076  57.275  10.978  1.00  0.00
ATOM   2504  O   GLN   259     -52.486  56.722   9.959  1.00  0.00
ATOM   2505  N   ILE   260     -50.880  57.874  11.040  1.00  0.00
ATOM   2506  H   ILE   260     -50.381  58.000  11.898  1.00  0.00
ATOM   2507  CA  ILE   260     -50.134  58.193   9.799  1.00  0.00
ATOM   2508  CB  ILE   260     -49.177  59.418   9.789  1.00  0.00
ATOM   2509  CG1 ILE   260     -47.663  59.170   9.934  1.00  0.00
ATOM   2510  CG2 ILE   260     -49.685  60.565  10.668  1.00  0.00
ATOM   2511  CD  ILE   260     -47.165  58.576  11.252  1.00  0.00
ATOM   2512  C   ILE   260     -49.536  56.960   9.103  1.00  0.00
ATOM   2513  O   ILE   260     -49.491  56.942   7.880  1.00  0.00
ATOM   2514  N   THR   261     -49.145  55.930   9.857  1.00  0.00
ATOM   2515  H   THR   261     -49.186  55.939  10.859  1.00  0.00
ATOM   2516  CA  THR   261     -48.680  54.649   9.271  1.00  0.00
ATOM   2517  CB  THR   261     -47.893  53.781  10.261  1.00  0.00
ATOM   2518  OG1 THR   261     -48.575  53.714  11.514  1.00  0.00
ATOM   2519  HG1 THR   261     -48.161  52.996  12.079  1.00  0.00
ATOM   2520  CG2 THR   261     -46.461  54.295  10.423  1.00  0.00
ATOM   2521  C   THR   261     -49.807  53.831   8.619  1.00  0.00
ATOM   2522  O   THR   261     -49.633  53.296   7.524  1.00  0.00
ATOM   2523  N   ILE   262     -50.984  53.840   9.245  1.00  0.00
ATOM   2524  H   ILE   262     -51.057  54.098  10.213  1.00  0.00
ATOM   2525  CA  ILE   262     -52.229  53.326   8.625  1.00  0.00
ATOM   2526  CB  ILE   262     -53.342  53.263   9.703  1.00  0.00
ATOM   2527  CG1 ILE   262     -53.272  51.951  10.502  1.00  0.00
ATOM   2528  CG2 ILE   262     -54.776  53.426   9.178  1.00  0.00
ATOM   2529  CD  ILE   262     -52.110  51.831  11.494  1.00  0.00
ATOM   2530  C   ILE   262     -52.569  54.121   7.340  1.00  0.00
ATOM   2531  O   ILE   262     -52.754  53.538   6.271  1.00  0.00
ATOM   2532  N   TRP   263     -52.483  55.446   7.445  1.00  0.00
ATOM   2533  H   TRP   263     -52.445  55.889   8.348  1.00  0.00
ATOM   2534  CA  TRP   263     -52.613  56.387   6.313  1.00  0.00
ATOM   2535  CB  TRP   263     -52.579  57.806   6.893  1.00  0.00
ATOM   2536  CG  TRP   263     -52.603  58.984   5.910  1.00  0.00
ATOM   2537  CD1 TRP   263     -53.062  59.015   4.658  1.00  0.00
ATOM   2538  HD1 TRP   263     -53.569  58.195   4.149  1.00  0.00
ATOM   2539  CD2 TRP   263     -52.060  60.231   6.178  1.00  0.00
ATOM   2540  NE1 TRP   263     -52.819  60.212   4.121  1.00  0.00
ATOM   2541  HE1 TRP   263     -53.054  60.480   3.188  1.00  0.00
ATOM   2542  CE2 TRP   263     -52.207  60.986   5.013  1.00  0.00
ATOM   2543  CE3 TRP   263     -51.472  60.796   7.317  1.00  0.00
ATOM   2544  HE3 TRP   263     -51.438  60.232   8.246  1.00  0.00
ATOM   2545  CZ2 TRP   263     -51.748  62.310   4.978  1.00  0.00
ATOM   2546  HZ2 TRP   263     -51.757  62.865   4.042  1.00  0.00
ATOM   2547  CZ3 TRP   263     -51.020  62.121   7.287  1.00  0.00
ATOM   2548  HZ3 TRP   263     -50.564  62.560   8.174  1.00  0.00
ATOM   2549  CH2 TRP   263     -51.160  62.877   6.117  1.00  0.00
ATOM   2550  HH2 TRP   263     -50.801  63.902   6.092  1.00  0.00
ATOM   2551  C   TRP   263     -51.564  56.157   5.205  1.00  0.00
ATOM   2552  O   TRP   263     -51.931  56.137   4.034  1.00  0.00
ATOM   2553  N   PHE   264     -50.318  55.861   5.579  1.00  0.00
ATOM   2554  H   PHE   264     -49.986  56.145   6.486  1.00  0.00
ATOM   2555  CA  PHE   264     -49.252  55.397   4.661  1.00  0.00
ATOM   2556  CB  PHE   264     -47.987  54.998   5.435  1.00  0.00
ATOM   2557  CG  PHE   264     -46.918  56.090   5.520  1.00  0.00
ATOM   2558  CD1 PHE   264     -46.647  56.746   6.731  1.00  0.00
ATOM   2559  HD1 PHE   264     -47.190  56.480   7.633  1.00  0.00
ATOM   2560  CD2 PHE   264     -46.104  56.332   4.405  1.00  0.00
ATOM   2561  HD2 PHE   264     -46.220  55.738   3.499  1.00  0.00
ATOM   2562  CE1 PHE   264     -45.581  57.650   6.820  1.00  0.00
ATOM   2563  HE1 PHE   264     -45.377  58.164   7.758  1.00  0.00
ATOM   2564  CE2 PHE   264     -45.041  57.235   4.493  1.00  0.00
ATOM   2565  HE2 PHE   264     -44.423  57.425   3.615  1.00  0.00
ATOM   2566  CZ  PHE   264     -44.779  57.895   5.698  1.00  0.00
ATOM   2567  HZ  PHE   264     -43.974  58.621   5.750  1.00  0.00
ATOM   2568  C   PHE   264     -49.681  54.194   3.806  1.00  0.00
ATOM   2569  O   PHE   264     -49.574  54.239   2.580  1.00  0.00
ATOM   2570  N   GLN   265     -50.234  53.177   4.467  1.00  0.00
ATOM   2571  H   GLN   265     -50.248  53.161   5.470  1.00  0.00
ATOM   2572  CA  GLN   265     -50.756  51.961   3.812  1.00  0.00
ATOM   2573  CB  GLN   265     -51.109  50.933   4.890  1.00  0.00
ATOM   2574  CG  GLN   265     -50.475  49.567   4.611  1.00  0.00
ATOM   2575  CD  GLN   265     -51.080  48.850   3.400  1.00  0.00
ATOM   2576  OE1 GLN   265     -50.492  48.739   2.333  1.00  0.00
ATOM   2577  NE2 GLN   265     -52.152  48.132   3.642  1.00  0.00
ATOM   2578 HE21 GLN   265     -52.509  48.044   4.567  1.00  0.00
ATOM   2579 HE22 GLN   265     -52.588  47.644   2.881  1.00  0.00
ATOM   2580  C   GLN   265     -51.965  52.240   2.898  1.00  0.00
ATOM   2581  O   GLN   265     -51.946  51.886   1.720  1.00  0.00
ATOM   2582  N   ASN   266     -52.926  53.017   3.401  1.00  0.00
ATOM   2583  H   ASN   266     -52.965  53.234   4.382  1.00  0.00
ATOM   2584  CA  ASN   266     -54.085  53.469   2.599  1.00  0.00
ATOM   2585  CB  ASN   266     -55.087  54.200   3.502  1.00  0.00
ATOM   2586  CG  ASN   266     -56.534  54.162   2.984  1.00  0.00
ATOM   2587  OD1 ASN   266     -57.437  53.644   3.622  1.00  0.00
ATOM   2588  ND2 ASN   266     -56.781  54.616   1.774  1.00  0.00
ATOM   2589 HD21 ASN   266     -56.043  54.909   1.168  1.00  0.00
ATOM   2590 HD22 ASN   266     -57.738  54.665   1.504  1.00  0.00
ATOM   2591  C   ASN   266     -53.652  54.355   1.410  1.00  0.00
ATOM   2592  O   ASN   266     -54.263  54.303   0.342  1.00  0.00
ATOM   2593  N   ARG   267     -52.620  55.177   1.608  1.00  0.00
ATOM   2594  H   ARG   267     -52.315  55.426   2.536  1.00  0.00
ATOM   2595  CA  ARG   267     -51.963  55.934   0.524  1.00  0.00
ATOM   2596  CB  ARG   267     -50.939  56.949   1.034  1.00  0.00
ATOM   2597  CG  ARG   267     -51.560  58.346   1.081  1.00  0.00
ATOM   2598  CD  ARG   267     -50.506  59.452   1.211  1.00  0.00
ATOM   2599  NE  ARG   267     -49.605  59.512   0.042  1.00  0.00
ATOM   2600  HE  ARG   267     -48.742  59.019   0.150  1.00  0.00
ATOM   2601  CZ  ARG   267     -49.849  60.067  -1.150  1.00  0.00
ATOM   2602  NH1 ARG   267     -51.020  60.598  -1.474  1.00  0.00
ATOM   2603 HH11 ARG   267     -51.772  60.554  -0.817  1.00  0.00
ATOM   2604 HH12 ARG   267     -51.124  61.089  -2.336  1.00  0.00
ATOM   2605  NH2 ARG   267     -48.860  60.188  -2.022  1.00  0.00
ATOM   2606 HH21 ARG   267     -47.944  59.862  -1.788  1.00  0.00
ATOM   2607 HH22 ARG   267     -49.022  60.623  -2.905  1.00  0.00
ATOM   2608  C   ARG   267     -51.335  55.047  -0.556  1.00  0.00
ATOM   2609  O   ARG   267     -51.689  55.202  -1.720  1.00  0.00
ATOM   2610  N   ARG   268     -50.617  54.002  -0.146  1.00  0.00
ATOM   2611  H   ARG   268     -50.298  53.933   0.802  1.00  0.00
ATOM   2612  CA  ARG   268     -50.099  52.949  -1.050  1.00  0.00
ATOM   2613  CB  ARG   268     -49.432  51.892  -0.153  1.00  0.00
ATOM   2614  CG  ARG   268     -48.748  50.713  -0.851  1.00  0.00
ATOM   2615  CD  ARG   268     -49.726  49.568  -1.141  1.00  0.00
ATOM   2616  NE  ARG   268     -49.021  48.415  -1.729  1.00  0.00
ATOM   2617  HE  ARG   268     -48.903  47.632  -1.120  1.00  0.00
ATOM   2618  CZ  ARG   268     -48.514  48.307  -2.959  1.00  0.00
ATOM   2619  NH1 ARG   268     -48.621  49.261  -3.875  1.00  0.00
ATOM   2620 HH11 ARG   268     -49.103  50.104  -3.641  1.00  0.00
ATOM   2621 HH12 ARG   268     -48.244  49.127  -4.788  1.00  0.00
ATOM   2622  NH2 ARG   268     -47.829  47.222  -3.271  1.00  0.00
ATOM   2623 HH21 ARG   268     -47.725  46.492  -2.595  1.00  0.00
ATOM   2624 HH22 ARG   268     -47.396  47.152  -4.167  1.00  0.00
ATOM   2625  C   ARG   268     -51.232  52.376  -1.929  1.00  0.00
ATOM   2626  O   ARG   268     -51.168  52.455  -3.157  1.00  0.00
ATOM   2627  N   VAL   269     -52.346  52.070  -1.262  1.00  0.00
ATOM   2628  H   VAL   269     -52.328  52.007  -0.260  1.00  0.00
ATOM   2629  CA  VAL   269     -53.608  51.621  -1.888  1.00  0.00
ATOM   2630  CB  VAL   269     -54.628  51.225  -0.797  1.00  0.00
ATOM   2631  CG1 VAL   269     -55.982  50.801  -1.378  1.00  0.00
ATOM   2632  CG2 VAL   269     -54.091  50.069   0.058  1.00  0.00
ATOM   2633  C   VAL   269     -54.157  52.653  -2.899  1.00  0.00
ATOM   2634  O   VAL   269     -54.255  52.350  -4.088  1.00  0.00
ATOM   2635  N   LYS   270     -54.458  53.873  -2.450  1.00  0.00
ATOM   2636  H   LYS   270     -54.370  54.118  -1.480  1.00  0.00
ATOM   2637  CA  LYS   270     -54.978  54.925  -3.354  1.00  0.00
ATOM   2638  CB  LYS   270     -55.626  56.114  -2.619  1.00  0.00
ATOM   2639  CG  LYS   270     -54.783  56.885  -1.592  1.00  0.00
ATOM   2640  CD  LYS   270     -53.654  57.742  -2.177  1.00  0.00
ATOM   2641  CE  LYS   270     -54.135  58.954  -2.977  1.00  0.00
ATOM   2642  NZ  LYS   270     -52.983  59.629  -3.589  1.00  0.00
ATOM   2643  HZ1 LYS   270     -53.278  60.495  -3.992  1.00  0.00
ATOM   2644  HZ2 LYS   270     -52.282  59.784  -2.891  1.00  0.00
ATOM   2645  HZ3 LYS   270     -52.608  59.045  -4.310  1.00  0.00
ATOM   2646  C   LYS   270     -54.023  55.353  -4.486  1.00  0.00
ATOM   2647  O   LYS   270     -54.466  55.574  -5.609  1.00  0.00
ATOM   2648  N   GLU   271     -52.718  55.313  -4.222  1.00  0.00
ATOM   2649  H   GLU   271     -52.383  55.179  -3.281  1.00  0.00
ATOM   2650  CA  GLU   271     -51.661  55.571  -5.223  1.00  0.00
ATOM   2651  CB  GLU   271     -50.291  55.690  -4.545  1.00  0.00
ATOM   2652  CG  GLU   271     -50.156  57.020  -3.794  1.00  0.00
ATOM   2653  CD  GLU   271     -48.927  57.045  -2.883  1.00  0.00
ATOM   2654  OE1 GLU   271     -49.098  56.716  -1.690  1.00  0.00
ATOM   2655  OE2 GLU   271     -47.846  57.411  -3.396  1.00  0.00
ATOM   2656  C   GLU   271     -51.633  54.523  -6.348  1.00  0.00
ATOM   2657  O   GLU   271     -51.592  54.893  -7.519  1.00  0.00
ATOM   2658  N   LYS   272     -51.740  53.238  -5.998  1.00  0.00
ATOM   2659  H   LYS   272     -51.636  52.928  -5.047  1.00  0.00
ATOM   2660  CA  LYS   272     -51.903  52.175  -7.015  1.00  0.00
ATOM   2661  CB  LYS   272     -51.525  50.783  -6.485  1.00  0.00
ATOM   2662  CG  LYS   272     -52.422  50.251  -5.367  1.00  0.00
ATOM   2663  CD  LYS   272     -51.859  48.957  -4.790  1.00  0.00
ATOM   2664  CE  LYS   272     -52.677  48.519  -3.578  1.00  0.00
ATOM   2665  NZ  LYS   272     -51.967  47.455  -2.861  1.00  0.00
ATOM   2666  HZ1 LYS   272     -52.466  47.215  -2.031  1.00  0.00
ATOM   2667  HZ2 LYS   272     -51.889  46.656  -3.465  1.00  0.00
ATOM   2668  HZ3 LYS   272     -51.046  47.781  -2.630  1.00  0.00
ATOM   2669  C   LYS   272     -53.275  52.204  -7.719  1.00  0.00
ATOM   2670  O   LYS   272     -53.347  52.005  -8.931  1.00  0.00
ATOM   2671  N   LYS   273     -54.319  52.555  -6.966  1.00  0.00
ATOM   2672  H   LYS   273     -54.254  52.553  -5.963  1.00  0.00
ATOM   2673  CA  LYS   273     -55.678  52.824  -7.488  1.00  0.00
ATOM   2674  CB  LYS   273     -56.555  53.207  -6.287  1.00  0.00
ATOM   2675  CG  LYS   273     -58.013  53.556  -6.602  1.00  0.00
ATOM   2676  CD  LYS   273     -58.727  53.975  -5.315  1.00  0.00
ATOM   2677  CE  LYS   273     -60.159  54.442  -5.584  1.00  0.00
ATOM   2678  NZ  LYS   273     -60.836  54.789  -4.326  1.00  0.00
ATOM   2679  HZ1 LYS   273     -61.755  55.138  -4.513  1.00  0.00
ATOM   2680  HZ2 LYS   273     -60.903  53.979  -3.746  1.00  0.00
ATOM   2681  HZ3 LYS   273     -60.320  55.497  -3.842  1.00  0.00
ATOM   2682  C   LYS   273     -55.670  53.921  -8.574  1.00  0.00
ATOM   2683  O   LYS   273     -56.244  53.738  -9.648  1.00  0.00
ATOM   2684  N   VAL   274     -54.959  55.017  -8.304  1.00  0.00
ATOM   2685  H   VAL   274     -54.622  55.201  -7.375  1.00  0.00
ATOM   2686  CA  VAL   274     -54.718  56.107  -9.275  1.00  0.00
ATOM   2687  CB  VAL   274     -54.297  57.411  -8.557  1.00  0.00
ATOM   2688  CG1 VAL   274     -54.021  58.558  -9.539  1.00  0.00
ATOM   2689  CG2 VAL   274     -55.384  57.889  -7.588  1.00  0.00
ATOM   2690  C   VAL   274     -53.702  55.645 -10.339  1.00  0.00
ATOM   2691  O   VAL   274     -52.486  55.739 -10.176  1.00  0.00
ATOM   2692  N   LEU   275     -54.265  54.982 -11.347  1.00  0.00
ATOM   2693  H   LEU   275     -55.209  54.664 -11.236  1.00  0.00
ATOM   2694  CA  LEU   275     -53.607  54.523 -12.593  1.00  0.00
ATOM   2695  CB  LEU   275     -53.038  55.699 -13.403  1.00  0.00
ATOM   2696  CG  LEU   275     -54.119  56.633 -13.964  1.00  0.00
ATOM   2697  CD1 LEU   275     -53.462  57.902 -14.505  1.00  0.00
ATOM   2698  CD2 LEU   275     -54.920  55.954 -15.080  1.00  0.00
ATOM   2699  C   LEU   275     -52.552  53.406 -12.504  1.00  0.00
ATOM   2700  O   LEU   275     -52.601  52.487 -13.319  1.00  0.00
ATOM   2701  N   ALA   276     -51.725  53.393 -11.460  1.00  0.00
ATOM   2702  H   ALA   276     -51.778  54.116 -10.761  1.00  0.00
ATOM   2703  CA  ALA   276     -50.595  52.446 -11.319  1.00  0.00
ATOM   2704  CB  ALA   276     -49.866  52.699  -9.996  1.00  0.00
ATOM   2705  C   ALA   276     -50.962  50.958 -11.493  1.00  0.00
ATOM   2706  O   ALA   276     -50.528  50.335 -12.463  1.00  0.00
ATOM   2707  N   LYS   277     -51.857  50.451 -10.645  1.00  0.00
ATOM   2708  H   LYS   277     -52.254  51.010  -9.909  1.00  0.00
ATOM   2709  CA  LYS   277     -52.375  49.067 -10.724  1.00  0.00
ATOM   2710  CB  LYS   277     -52.947  48.649  -9.363  1.00  0.00
ATOM   2711  CG  LYS   277     -53.065  47.126  -9.231  1.00  0.00
ATOM   2712  CD  LYS   277     -53.497  46.703  -7.826  1.00  0.00
ATOM   2713  CE  LYS   277     -53.622  45.180  -7.744  1.00  0.00
ATOM   2714  NZ  LYS   277     -53.941  44.742  -6.378  1.00  0.00
ATOM   2715  HZ1 LYS   277     -54.032  43.748  -6.344  1.00  0.00
ATOM   2716  HZ2 LYS   277     -53.205  45.031  -5.758  1.00  0.00
ATOM   2717  HZ3 LYS   277     -54.800  45.163  -6.085  1.00  0.00
ATOM   2718  C   LYS   277     -53.396  48.869 -11.867  1.00  0.00
ATOM   2719  O   LYS   277     -53.674  47.746 -12.272  1.00  0.00
ATOM   2720  N   VAL   278     -53.978  49.966 -12.353  1.00  0.00
ATOM   2721  H   VAL   278     -53.891  50.845 -11.889  1.00  0.00
ATOM   2722  CA  VAL   278     -54.831  49.980 -13.567  1.00  0.00
ATOM   2723  CB  VAL   278     -55.516  51.357 -13.733  1.00  0.00
ATOM   2724  CG1 VAL   278     -56.441  51.409 -14.955  1.00  0.00
ATOM   2725  CG2 VAL   278     -56.332  51.742 -12.492  1.00  0.00
ATOM   2726  C   VAL   278     -53.991  49.596 -14.808  1.00  0.00
ATOM   2727  O   VAL   278     -54.383  48.731 -15.589  1.00  0.00
ATOM   2728  N   LYS   279     -52.832  50.242 -14.949  1.00  0.00
ATOM   2729  H   LYS   279     -52.638  51.064 -14.404  1.00  0.00
ATOM   2730  CA  LYS   279     -51.807  49.921 -15.969  1.00  0.00
ATOM   2731  CB  LYS   279     -50.687  50.966 -15.919  1.00  0.00
ATOM   2732  CG  LYS   279     -51.163  52.340 -16.407  1.00  0.00
ATOM   2733  CD  LYS   279     -50.099  53.433 -16.265  1.00  0.00
ATOM   2734  CE  LYS   279     -49.854  53.830 -14.806  1.00  0.00
ATOM   2735  NZ  LYS   279     -48.894  54.938 -14.707  1.00  0.00
ATOM   2736  HZ1 LYS   279     -48.752  55.171 -13.745  1.00  0.00
ATOM   2737  HZ2 LYS   279     -48.024  54.655 -15.111  1.00  0.00
ATOM   2738  HZ3 LYS   279     -49.248  55.733 -15.197  1.00  0.00
ATOM   2739  C   LYS   279     -51.222  48.503 -15.807  1.00  0.00
ATOM   2740  O   LYS   279     -50.827  47.869 -16.786  1.00  0.00
ATOM   2741  N   ASN   280     -51.049  48.104 -14.544  1.00  0.00
ATOM   2742  H   ASN   280     -51.059  48.782 -13.807  1.00  0.00
ATOM   2743  CA  ASN   280     -50.795  46.723 -14.075  1.00  0.00
ATOM   2744  CB  ASN   280     -52.116  45.935 -14.135  1.00  0.00
ATOM   2745  CG  ASN   280     -52.074  44.669 -13.280  1.00  0.00
ATOM   2746  OD1 ASN   280     -52.305  44.696 -12.079  1.00  0.00
ATOM   2747  ND2 ASN   280     -51.730  43.540 -13.871  1.00  0.00
ATOM   2748 HD21 ASN   280     -51.493  43.495 -14.841  1.00  0.00
ATOM   2749 HD22 ASN   280     -51.719  42.712 -13.304  1.00  0.00
ATOM   2750  C   ASN   280     -49.637  45.996 -14.789  1.00  0.00
ATOM   2751  O   ASN   280     -48.473  46.173 -14.439  1.00  0.00
ATOM   2752  N   SER   281     -49.971  45.294 -15.871  1.00  0.00
ATOM   2753  H   SER   281     -50.904  45.334 -16.229  1.00  0.00
ATOM   2754  CA  SER   281     -49.041  44.481 -16.681  1.00  0.00
ATOM   2755  CB  SER   281     -49.825  43.729 -17.761  1.00  0.00
ATOM   2756  OG  SER   281     -50.910  43.012 -17.157  1.00  0.00
ATOM   2757  HG  SER   281     -51.276  42.360 -17.828  1.00  0.00
ATOM   2758  C   SER   281     -47.931  45.322 -17.335  1.00  0.00
ATOM   2759  O   SER   281     -46.837  44.820 -17.581  1.00  0.00
ATOM   2760  N   ALA   282     -48.262  46.572 -17.663  1.00  0.00
ATOM   2761  H   ALA   282     -49.193  46.924 -17.529  1.00  0.00
ATOM   2762  CA  ALA   282     -47.291  47.573 -18.138  1.00  0.00
ATOM   2763  CB  ALA   282     -47.491  47.809 -19.641  1.00  0.00
ATOM   2764  C   ALA   282     -47.428  48.868 -17.317  1.00  0.00
ATOM   2765  O   ALA   282     -48.159  49.794 -17.668  1.00  0.00
ATOM   2766  N   THR   283     -46.815  48.835 -16.136  1.00  0.00
ATOM   2767  H   THR   283     -46.345  48.016 -15.808  1.00  0.00
ATOM   2768  CA  THR   283     -46.827  49.981 -15.200  1.00  0.00
ATOM   2769  CB  THR   283     -47.719  49.675 -13.979  1.00  0.00
ATOM   2770  OG1 THR   283     -47.997  50.895 -13.294  1.00  0.00
ATOM   2771  HG1 THR   283     -48.930  50.821 -12.912  1.00  0.00
ATOM   2772  CG2 THR   283     -47.153  48.642 -12.996  1.00  0.00
ATOM   2773  C   THR   283     -45.408  50.433 -14.796  1.00  0.00
ATOM   2774  O   THR   283     -44.532  49.582 -14.626  1.00  0.00
ATOM   2775  N   PRO   284     -45.150  51.747 -14.714  1.00  0.00
ATOM   2776  CA  PRO   284     -43.860  52.283 -14.233  1.00  0.00
ATOM   2777  CB  PRO   284     -43.895  53.774 -14.580  1.00  0.00
ATOM   2778  CG  PRO   284     -45.386  54.106 -14.601  1.00  0.00
ATOM   2779  CD  PRO   284     -46.022  52.842 -15.183  1.00  0.00
ATOM   2780  C   PRO   284     -43.615  52.039 -12.735  1.00  0.00
ATOM   2781  O1  PRO   284     -44.607  52.039 -11.973  1.00  0.00
ATOM   2782  O2  PRO   284     -42.425  51.908 -12.378  1.00  0.00
TER
ENDMDL
