# Supplementary material for: Computational Modeling of complete HOXB13 protein for predicting the functional effect of SNPs and the associated role in hereditary prostate cancer
Source: Sci Rep. 2017 Mar 8;7:43830. doi: 10.1038/srep43830 (PMC5363706; doi:10.1038/srep43830)
Supplement: Supplementary Dataset [file srep43830-s1.zip › SR Supplementary Data Files Complete/Energy minimised protein/Energy Minimised C66R.pdb]

TITLE     Protein
REMARK    THIS IS A SIMULATION BOX
CRYST1  164.847  162.861  135.714  90.00  90.00  90.00 P 1           1
MODEL        1
ATOM      1  N   MET     1     -58.548  21.969   2.291  1.00  0.00
ATOM      2  H1  MET     1     -59.537  22.148   2.329  1.00  0.00
ATOM      3  H2  MET     1     -58.148  22.139   3.192  1.00  0.00
ATOM      4  H3  MET     1     -58.129  22.580   1.619  1.00  0.00
ATOM      5  CA  MET     1     -58.319  20.564   1.882  1.00  0.00
ATOM      6  CB  MET     1     -59.290  20.171   0.757  1.00  0.00
ATOM      7  CG  MET     1     -59.138  20.996  -0.528  1.00  0.00
ATOM      8  SD  MET     1     -60.274  20.491  -1.872  1.00  0.00
ATOM      9  CE  MET     1     -59.543  18.944  -2.369  1.00  0.00
ATOM     10  C   MET     1     -56.867  20.199   1.499  1.00  0.00
ATOM     11  O   MET     1     -56.107  21.017   0.981  1.00  0.00
ATOM     12  N   GLU     2     -56.532  18.934   1.743  1.00  0.00
ATOM     13  H   GLU     2     -57.171  18.307   2.186  1.00  0.00
ATOM     14  CA  GLU     2     -55.214  18.365   1.403  1.00  0.00
ATOM     15  CB  GLU     2     -54.531  17.878   2.690  1.00  0.00
ATOM     16  CG  GLU     2     -53.020  17.631   2.549  1.00  0.00
ATOM     17  CD  GLU     2     -52.625  16.419   1.693  1.00  0.00
ATOM     18  OE1 GLU     2     -53.290  15.368   1.822  1.00  0.00
ATOM     19  OE2 GLU     2     -51.632  16.565   0.952  1.00  0.00
ATOM     20  C   GLU     2     -55.392  17.230   0.373  1.00  0.00
ATOM     21  O   GLU     2     -55.925  16.176   0.724  1.00  0.00
ATOM     22  N   PRO     3     -55.103  17.499  -0.910  1.00  0.00
ATOM     23  CA  PRO     3     -55.078  16.460  -1.960  1.00  0.00
ATOM     24  CB  PRO     3     -54.845  17.222  -3.267  1.00  0.00
ATOM     25  CG  PRO     3     -55.441  18.598  -2.980  1.00  0.00
ATOM     26  CD  PRO     3     -55.063  18.843  -1.519  1.00  0.00
ATOM     27  C   PRO     3     -53.952  15.450  -1.693  1.00  0.00
ATOM     28  O   PRO     3     -52.773  15.778  -1.817  1.00  0.00
ATOM     29  N   GLY     4     -54.348  14.330  -1.094  1.00  0.00
ATOM     30  H   GLY     4     -55.256  14.255  -0.682  1.00  0.00
ATOM     31  CA  GLY     4     -53.444  13.198  -0.804  1.00  0.00
ATOM     32  C   GLY     4     -53.825  11.935  -1.588  1.00  0.00
ATOM     33  O   GLY     4     -55.002  11.626  -1.780  1.00  0.00
ATOM     34  N   ASN     5     -52.794  11.247  -2.068  1.00  0.00
ATOM     35  H   ASN     5     -51.850  11.533  -1.902  1.00  0.00
ATOM     36  CA  ASN     5     -52.941   9.993  -2.836  1.00  0.00
ATOM     37  CB  ASN     5     -52.508  10.193  -4.297  1.00  0.00
ATOM     38  CG  ASN     5     -53.294  11.239  -5.107  1.00  0.00
ATOM     39  OD1 ASN     5     -52.831  11.735  -6.122  1.00  0.00
ATOM     40  ND2 ASN     5     -54.487  11.613  -4.694  1.00  0.00
ATOM     41 HD21 ASN     5     -54.877  11.280  -3.835  1.00  0.00
ATOM     42 HD22 ASN     5     -54.970  12.259  -5.277  1.00  0.00
ATOM     43  C   ASN     5     -52.123   8.850  -2.215  1.00  0.00
ATOM     44  O   ASN     5     -51.045   9.072  -1.665  1.00  0.00
ATOM     45  N   TYR     6     -52.663   7.640  -2.337  1.00  0.00
ATOM     46  H   TYR     6     -53.500   7.488  -2.861  1.00  0.00
ATOM     47  CA  TYR     6     -52.033   6.410  -1.816  1.00  0.00
ATOM     48  CB  TYR     6     -52.873   5.872  -0.648  1.00  0.00
ATOM     49  CG  TYR     6     -52.204   4.683   0.053  1.00  0.00
ATOM     50  CD1 TYR     6     -51.172   4.904   0.978  1.00  0.00
ATOM     51  HD1 TYR     6     -50.937   5.916   1.311  1.00  0.00
ATOM     52  CD2 TYR     6     -52.532   3.372  -0.325  1.00  0.00
ATOM     53  HD2 TYR     6     -53.329   3.188  -1.046  1.00  0.00
ATOM     54  CE1 TYR     6     -50.453   3.818   1.498  1.00  0.00
ATOM     55  HE1 TYR     6     -49.653   3.984   2.218  1.00  0.00
ATOM     56  CE2 TYR     6     -51.811   2.289   0.197  1.00  0.00
ATOM     57  HE2 TYR     6     -52.045   1.278  -0.133  1.00  0.00
ATOM     58  CZ  TYR     6     -50.768   2.514   1.103  1.00  0.00
ATOM     59  OH  TYR     6     -50.020   1.476   1.555  1.00  0.00
ATOM     60  HH  TYR     6     -50.384   0.624   1.182  1.00  0.00
ATOM     61  C   TYR     6     -51.873   5.356  -2.925  1.00  0.00
ATOM     62  O   TYR     6     -52.660   5.305  -3.870  1.00  0.00
ATOM     63  N   ALA     7     -50.848   4.521  -2.765  1.00  0.00
ATOM     64  H   ALA     7     -50.269   4.572  -1.952  1.00  0.00
ATOM     65  CA  ALA     7     -50.521   3.416  -3.690  1.00  0.00
ATOM     66  CB  ALA     7     -49.159   2.825  -3.312  1.00  0.00
ATOM     67  C   ALA     7     -51.604   2.322  -3.714  1.00  0.00
ATOM     68  O   ALA     7     -51.796   1.589  -2.742  1.00  0.00
ATOM     69  N   THR     8     -52.429   2.384  -4.758  1.00  0.00
ATOM     70  H   THR     8     -52.529   3.236  -5.276  1.00  0.00
ATOM     71  CA  THR     8     -53.512   1.411  -5.038  1.00  0.00
ATOM     72  CB  THR     8     -54.324   1.864  -6.267  1.00  0.00
ATOM     73  OG1 THR     8     -54.537   3.279  -6.213  1.00  0.00
ATOM     74  HG1 THR     8     -55.169   3.549  -6.942  1.00  0.00
ATOM     75  CG2 THR     8     -55.684   1.159  -6.335  1.00  0.00
ATOM     76  C   THR     8     -52.973  -0.018  -5.248  1.00  0.00
ATOM     77  O   THR     8     -52.771  -0.501  -6.363  1.00  0.00
ATOM     78  N   LEU     9     -52.728  -0.667  -4.116  1.00  0.00
ATOM     79  H   LEU     9     -52.695  -0.158  -3.252  1.00  0.00
ATOM     80  CA  LEU     9     -52.252  -2.062  -4.035  1.00  0.00
ATOM     81  CB  LEU     9     -51.684  -2.326  -2.631  1.00  0.00
ATOM     82  CG  LEU     9     -50.506  -1.412  -2.260  1.00  0.00
ATOM     83  CD1 LEU     9     -50.206  -1.538  -0.766  1.00  0.00
ATOM     84  CD2 LEU     9     -49.250  -1.748  -3.070  1.00  0.00
ATOM     85  C   LEU     9     -53.368  -3.059  -4.393  1.00  0.00
ATOM     86  O   LEU     9     -54.185  -3.453  -3.560  1.00  0.00
ATOM     87  N   ASP    10     -53.462  -3.323  -5.695  1.00  0.00
ATOM     88  H   ASP    10     -52.938  -2.778  -6.352  1.00  0.00
ATOM     89  CA  ASP    10     -54.462  -4.239  -6.282  1.00  0.00
ATOM     90  CB  ASP    10     -54.486  -4.033  -7.808  1.00  0.00
ATOM     91  CG  ASP    10     -55.501  -4.907  -8.563  1.00  0.00
ATOM     92  OD1 ASP    10     -56.542  -5.245  -7.957  1.00  0.00
ATOM     93  OD2 ASP    10     -55.223  -5.191  -9.748  1.00  0.00
ATOM     94  C   ASP    10     -54.268  -5.718  -5.881  1.00  0.00
ATOM     95  O   ASP    10     -53.810  -6.543  -6.672  1.00  0.00
ATOM     96  N   GLY    11     -54.735  -6.027  -4.673  1.00  0.00
ATOM     97  H   GLY    11     -54.929  -5.298  -4.012  1.00  0.00
ATOM     98  CA  GLY    11     -54.840  -7.402  -4.134  1.00  0.00
ATOM     99  C   GLY    11     -56.043  -8.171  -4.711  1.00  0.00
ATOM    100  O   GLY    11     -56.786  -8.821  -3.979  1.00  0.00
ATOM    101  N   ALA    12     -56.171  -8.103  -6.035  1.00  0.00
ATOM    102  H   ALA    12     -55.432  -7.711  -6.590  1.00  0.00
ATOM    103  CA  ALA    12     -57.312  -8.617  -6.821  1.00  0.00
ATOM    104  CB  ALA    12     -58.510  -7.667  -6.689  1.00  0.00
ATOM    105  C   ALA    12     -56.932  -8.747  -8.305  1.00  0.00
ATOM    106  O   ALA    12     -55.970  -8.137  -8.774  1.00  0.00
ATOM    107  N   LYS    13     -57.668  -9.614  -8.997  1.00  0.00
ATOM    108  H   LYS    13     -58.418 -10.110  -8.564  1.00  0.00
ATOM    109  CA  LYS    13     -57.478  -9.909 -10.432  1.00  0.00
ATOM    110  CB  LYS    13     -58.389 -11.083 -10.828  1.00  0.00
ATOM    111  CG  LYS    13     -58.232 -11.549 -12.283  1.00  0.00
ATOM    112  CD  LYS    13     -56.838 -12.111 -12.585  1.00  0.00
ATOM    113  CE  LYS    13     -56.675 -12.485 -14.061  1.00  0.00
ATOM    114  NZ  LYS    13     -57.539 -13.609 -14.454  1.00  0.00
ATOM    115  HZ1 LYS    13     -57.398 -13.815 -15.422  1.00  0.00
ATOM    116  HZ2 LYS    13     -57.310 -14.414 -13.906  1.00  0.00
ATOM    117  HZ3 LYS    13     -58.497 -13.364 -14.302  1.00  0.00
ATOM    118  C   LYS    13     -57.698  -8.678 -11.332  1.00  0.00
ATOM    119  O   LYS    13     -58.822  -8.229 -11.555  1.00  0.00
ATOM    120  N   ASP    14     -56.573  -8.065 -11.690  1.00  0.00
ATOM    121  H   ASP    14     -55.744  -8.197 -11.145  1.00  0.00
ATOM    122  CA  ASP    14     -56.505  -6.966 -12.674  1.00  0.00
ATOM    123  CB  ASP    14     -55.070  -6.414 -12.681  1.00  0.00
ATOM    124  CG  ASP    14     -54.862  -5.247 -13.654  1.00  0.00
ATOM    125  OD1 ASP    14     -55.802  -4.431 -13.789  1.00  0.00
ATOM    126  OD2 ASP    14     -53.810  -5.261 -14.328  1.00  0.00
ATOM    127  C   ASP    14     -56.960  -7.408 -14.081  1.00  0.00
ATOM    128  O   ASP    14     -56.153  -7.747 -14.948  1.00  0.00
ATOM    129  N   ILE    15     -58.274  -7.364 -14.279  1.00  0.00
ATOM    130  H   ILE    15     -58.898  -7.232 -13.506  1.00  0.00
ATOM    131  CA  ILE    15     -58.926  -7.693 -15.566  1.00  0.00
ATOM    132  CB  ILE    15     -60.427  -7.994 -15.352  1.00  0.00
ATOM    133  CG1 ILE    15     -60.614  -9.100 -14.300  1.00  0.00
ATOM    134  CG2 ILE    15     -61.086  -8.433 -16.672  1.00  0.00
ATOM    135  CD  ILE    15     -61.992  -9.088 -13.628  1.00  0.00
ATOM    136  C   ILE    15     -58.678  -6.567 -16.592  1.00  0.00
ATOM    137  O   ILE    15     -59.418  -5.589 -16.684  1.00  0.00
ATOM    138  N   GLU    16     -57.556  -6.706 -17.291  1.00  0.00
ATOM    139  H   GLU    16     -56.864  -7.376 -17.014  1.00  0.00
ATOM    140  CA  GLU    16     -57.162  -5.804 -18.390  1.00  0.00
ATOM    141  CB  GLU    16     -55.782  -5.185 -18.135  1.00  0.00
ATOM    142  CG  GLU    16     -55.854  -4.060 -17.094  1.00  0.00
ATOM    143  CD  GLU    16     -54.525  -3.322 -16.878  1.00  0.00
ATOM    144  OE1 GLU    16     -53.770  -3.164 -17.864  1.00  0.00
ATOM    145  OE2 GLU    16     -54.329  -2.840 -15.742  1.00  0.00
ATOM    146  C   GLU    16     -57.217  -6.514 -19.749  1.00  0.00
ATOM    147  O   GLU    16     -56.379  -7.354 -20.074  1.00  0.00
ATOM    148  N   GLY    17     -58.333  -6.258 -20.425  1.00  0.00
ATOM    149  H   GLY    17     -59.041  -5.664 -20.041  1.00  0.00
ATOM    150  CA  GLY    17     -58.667  -6.824 -21.748  1.00  0.00
ATOM    151  C   GLY    17     -59.960  -6.211 -22.305  1.00  0.00
ATOM    152  O   GLY    17     -60.640  -5.442 -21.623  1.00  0.00
ATOM    153  N   LEU    18     -60.250  -6.540 -23.562  1.00  0.00
ATOM    154  H   LEU    18     -59.668  -7.161 -24.085  1.00  0.00
ATOM    155  CA  LEU    18     -61.434  -6.034 -24.289  1.00  0.00
ATOM    156  CB  LEU    18     -61.250  -6.295 -25.792  1.00  0.00
ATOM    157  CG  LEU    18     -62.345  -5.678 -26.675  1.00  0.00
ATOM    158  CD1 LEU    18     -62.258  -4.148 -26.708  1.00  0.00
ATOM    159  CD2 LEU    18     -62.265  -6.258 -28.087  1.00  0.00
ATOM    160  C   LEU    18     -62.759  -6.615 -23.753  1.00  0.00
ATOM    161  O   LEU    18     -63.261  -7.647 -24.200  1.00  0.00
ATOM    162  N   LEU    19     -63.251  -5.960 -22.706  1.00  0.00
ATOM    163  H   LEU    19     -62.680  -5.306 -22.205  1.00  0.00
ATOM    164  CA  LEU    19     -64.549  -6.270 -22.079  1.00  0.00
ATOM    165  CB  LEU    19     -64.612  -5.609 -20.693  1.00  0.00
ATOM    166  CG  LEU    19     -65.873  -5.963 -19.891  1.00  0.00
ATOM    167  CD1 LEU    19     -65.858  -7.421 -19.418  1.00  0.00
ATOM    168  CD2 LEU    19     -66.024  -5.007 -18.707  1.00  0.00
ATOM    169  C   LEU    19     -65.727  -5.842 -22.974  1.00  0.00
ATOM    170  O   LEU    19     -66.109  -4.671 -23.017  1.00  0.00
ATOM    171  N   GLY    20     -66.176  -6.801 -23.782  1.00  0.00
ATOM    172  H   GLY    20     -65.626  -7.622 -23.940  1.00  0.00
ATOM    173  CA  GLY    20     -67.367  -6.670 -24.651  1.00  0.00
ATOM    174  C   GLY    20     -68.677  -6.550 -23.852  1.00  0.00
ATOM    175  O   GLY    20     -69.499  -7.465 -23.829  1.00  0.00
ATOM    176  N   ALA    21     -68.838  -5.395 -23.213  1.00  0.00
ATOM    177  H   ALA    21     -68.090  -4.725 -23.189  1.00  0.00
ATOM    178  CA  ALA    21     -70.009  -5.061 -22.380  1.00  0.00
ATOM    179  CB  ALA    21     -69.647  -3.893 -21.455  1.00  0.00
ATOM    180  C   ALA    21     -71.279  -4.782 -23.207  1.00  0.00
ATOM    181  O   ALA    21     -71.553  -3.658 -23.635  1.00  0.00
ATOM    182  N   GLY    22     -71.999  -5.873 -23.467  1.00  0.00
ATOM    183  H   GLY    22     -71.610  -6.777 -23.284  1.00  0.00
ATOM    184  CA  GLY    22     -73.295  -5.894 -24.182  1.00  0.00
ATOM    185  C   GLY    22     -74.336  -4.969 -23.532  1.00  0.00
ATOM    186  O   GLY    22     -74.900  -5.289 -22.489  1.00  0.00
ATOM    187  N   GLY    23     -74.448  -3.779 -24.120  1.00  0.00
ATOM    188  H   GLY    23     -73.926  -3.575 -24.947  1.00  0.00
ATOM    189  CA  GLY    23     -75.291  -2.669 -23.625  1.00  0.00
ATOM    190  C   GLY    23     -74.826  -2.075 -22.281  1.00  0.00
ATOM    191  O   GLY    23     -75.642  -1.552 -21.521  1.00  0.00
ATOM    192  N   GLY    24     -73.511  -2.103 -22.050  1.00  0.00
ATOM    193  H   GLY    24     -72.881  -2.541 -22.697  1.00  0.00
ATOM    194  CA  GLY    24     -72.858  -1.577 -20.832  1.00  0.00
ATOM    195  C   GLY    24     -72.875  -0.043 -20.753  1.00  0.00
ATOM    196  O   GLY    24     -71.934   0.625 -21.177  1.00  0.00
ATOM    197  N   ARG    25     -73.991   0.476 -20.250  1.00  0.00
ATOM    198  H   ARG    25     -74.801  -0.100 -20.123  1.00  0.00
ATOM    199  CA  ARG    25     -74.203   1.919 -20.017  1.00  0.00
ATOM    200  CB  ARG    25     -75.651   2.121 -19.553  1.00  0.00
ATOM    201  CG  ARG    25     -76.066   3.597 -19.482  1.00  0.00
ATOM    202  CD  ARG    25     -77.490   3.777 -18.947  1.00  0.00
ATOM    203  NE  ARG    25     -77.574   3.369 -17.532  1.00  0.00
ATOM    204  HE  ARG    25     -76.986   3.876 -16.907  1.00  0.00
ATOM    205  CZ  ARG    25     -78.344   2.404 -17.023  1.00  0.00
ATOM    206  NH1 ARG    25     -79.158   1.672 -17.772  1.00  0.00
ATOM    207 HH11 ARG    25     -79.202   1.846 -18.754  1.00  0.00
ATOM    208 HH12 ARG    25     -79.715   0.957 -17.356  1.00  0.00
ATOM    209  NH2 ARG    25     -78.280   2.124 -15.731  1.00  0.00
ATOM    210 HH21 ARG    25     -77.660   2.629 -15.135  1.00  0.00
ATOM    211 HH22 ARG    25     -78.857   1.401 -15.358  1.00  0.00
ATOM    212  C   ARG    25     -73.209   2.476 -18.980  1.00  0.00
ATOM    213  O   ARG    25     -73.012   1.911 -17.904  1.00  0.00
ATOM    214  N   ASN    26     -72.691   3.660 -19.294  1.00  0.00
ATOM    215  H   ASN    26     -72.948   4.137 -20.132  1.00  0.00
ATOM    216  CA  ASN    26     -71.736   4.375 -18.429  1.00  0.00
ATOM    217  CB  ASN    26     -70.576   4.903 -19.282  1.00  0.00
ATOM    218  CG  ASN    26     -69.482   5.541 -18.422  1.00  0.00
ATOM    219  OD1 ASN    26     -69.568   6.683 -17.997  1.00  0.00
ATOM    220  ND2 ASN    26     -68.482   4.768 -18.064  1.00  0.00
ATOM    221 HD21 ASN    26     -68.441   3.815 -18.347  1.00  0.00
ATOM    222 HD22 ASN    26     -67.773   5.188 -17.504  1.00  0.00
ATOM    223  C   ASN    26     -72.442   5.527 -17.699  1.00  0.00
ATOM    224  O   ASN    26     -73.144   6.335 -18.305  1.00  0.00
ATOM    225  N   LEU    27     -72.271   5.522 -16.381  1.00  0.00
ATOM    226  H   LEU    27     -71.752   4.800 -15.925  1.00  0.00
ATOM    227  CA  LEU    27     -72.841   6.546 -15.485  1.00  0.00
ATOM    228  CB  LEU    27     -73.911   5.919 -14.577  1.00  0.00
ATOM    229  CG  LEU    27     -75.112   5.333 -15.334  1.00  0.00
ATOM    230  CD1 LEU    27     -75.975   4.521 -14.367  1.00  0.00
ATOM    231  CD2 LEU    27     -75.964   6.428 -15.985  1.00  0.00
ATOM    232  C   LEU    27     -71.745   7.230 -14.655  1.00  0.00
ATOM    233  O   LEU    27     -71.229   6.670 -13.689  1.00  0.00
ATOM    234  N   VAL    28     -71.279   8.354 -15.191  1.00  0.00
ATOM    235  H   VAL    28     -71.567   8.656 -16.099  1.00  0.00
ATOM    236  CA  VAL    28     -70.268   9.212 -14.531  1.00  0.00
ATOM    237  CB  VAL    28     -68.933   9.290 -15.303  1.00  0.00
ATOM    238  CG1 VAL    28     -68.188   7.954 -15.239  1.00  0.00
ATOM    239  CG2 VAL    28     -69.084   9.754 -16.759  1.00  0.00
ATOM    240  C   VAL    28     -70.798  10.621 -14.223  1.00  0.00
ATOM    241  O   VAL    28     -71.540  11.206 -15.010  1.00  0.00
ATOM    242  N   ALA    29     -70.304  11.168 -13.115  1.00  0.00
ATOM    243  H   ALA    29     -69.637  10.686 -12.550  1.00  0.00
ATOM    244  CA  ALA    29     -70.674  12.512 -12.633  1.00  0.00
ATOM    245  CB  ALA    29     -70.976  12.461 -11.132  1.00  0.00
ATOM    246  C   ALA    29     -69.556  13.522 -12.931  1.00  0.00
ATOM    247  O   ALA    29     -68.439  13.409 -12.426  1.00  0.00
ATOM    248  N   HIS    30     -69.822  14.328 -13.953  1.00  0.00
ATOM    249  H   HIS    30     -70.631  14.188 -14.532  1.00  0.00
ATOM    250  CA  HIS    30     -68.906  15.371 -14.464  1.00  0.00
ATOM    251  CB  HIS    30     -69.482  15.968 -15.757  1.00  0.00
ATOM    252  CG  HIS    30     -69.909  14.881 -16.750  1.00  0.00
ATOM    253  ND1 HIS    30     -71.086  14.261 -16.730  1.00  0.00
ATOM    254  CD2 HIS    30     -69.145  14.267 -17.649  1.00  0.00
ATOM    255  CE1 HIS    30     -71.052  13.259 -17.602  1.00  0.00
ATOM    256  NE2 HIS    30     -69.851  13.265 -18.167  1.00  0.00
ATOM    257  HE2 HIS    30     -69.535  12.618 -18.857  1.00  0.00
ATOM    258  C   HIS    30     -68.633  16.474 -13.424  1.00  0.00
ATOM    259  O   HIS    30     -69.485  17.318 -13.150  1.00  0.00
ATOM    260  N   SER    31     -67.529  16.262 -12.708  1.00  0.00
ATOM    261  H   SER    31     -67.040  15.395 -12.809  1.00  0.00
ATOM    262  CA  SER    31     -66.946  17.123 -11.650  1.00  0.00
ATOM    263  CB  SER    31     -65.458  17.366 -11.934  1.00  0.00
ATOM    264  OG  SER    31     -64.765  16.115 -11.969  1.00  0.00
ATOM    265  HG  SER    31     -63.780  16.287 -12.024  1.00  0.00
ATOM    266  C   SER    31     -67.654  18.459 -11.338  1.00  0.00
ATOM    267  O   SER    31     -67.373  19.475 -11.980  1.00  0.00
ATOM    268  N   PRO    32     -68.587  18.452 -10.369  1.00  0.00
ATOM    269  CA  PRO    32     -69.294  19.669  -9.920  1.00  0.00
ATOM    270  CB  PRO    32     -70.249  19.188  -8.827  1.00  0.00
ATOM    271  CG  PRO    32     -70.547  17.748  -9.237  1.00  0.00
ATOM    272  CD  PRO    32     -69.197  17.253  -9.759  1.00  0.00
ATOM    273  C   PRO    32     -68.307  20.696  -9.348  1.00  0.00
ATOM    274  O   PRO    32     -67.352  20.344  -8.657  1.00  0.00
ATOM    275  N   LEU    33     -68.597  21.963  -9.623  1.00  0.00
ATOM    276  H   LEU    33     -69.415  22.219 -10.136  1.00  0.00
ATOM    277  CA  LEU    33     -67.758  23.095  -9.181  1.00  0.00
ATOM    278  CB  LEU    33     -67.207  23.848 -10.401  1.00  0.00
ATOM    279  CG  LEU    33     -66.310  22.990 -11.306  1.00  0.00
ATOM    280  CD1 LEU    33     -66.011  23.750 -12.599  1.00  0.00
ATOM    281  CD2 LEU    33     -64.996  22.611 -10.615  1.00  0.00
ATOM    282  C   LEU    33     -68.542  24.053  -8.274  1.00  0.00
ATOM    283  O   LEU    33     -69.705  24.359  -8.533  1.00  0.00
ATOM    284  N   THR    34     -67.854  24.522  -7.238  1.00  0.00
ATOM    285  H   THR    34     -66.873  24.355  -7.147  1.00  0.00
ATOM    286  CA  THR    34     -68.435  25.392  -6.190  1.00  0.00
ATOM    287  CB  THR    34     -68.626  24.631  -4.856  1.00  0.00
ATOM    288  OG1 THR    34     -69.207  25.488  -3.864  1.00  0.00
ATOM    289  HG1 THR    34     -68.509  26.122  -3.488  1.00  0.00
ATOM    290  CG2 THR    34     -67.346  23.983  -4.311  1.00  0.00
ATOM    291  C   THR    34     -67.617  26.670  -5.957  1.00  0.00
ATOM    292  O   THR    34     -66.393  26.672  -6.076  1.00  0.00
ATOM    293  N   SER    35     -68.342  27.728  -5.600  1.00  0.00
ATOM    294  H   SER    35     -69.310  27.804  -5.835  1.00  0.00
ATOM    295  CA  SER    35     -67.780  28.928  -4.940  1.00  0.00
ATOM    296  CB  SER    35     -68.906  29.899  -4.568  1.00  0.00
ATOM    297  OG  SER    35     -69.680  30.221  -5.727  1.00  0.00
ATOM    298  HG  SER    35     -70.277  30.999  -5.522  1.00  0.00
ATOM    299  C   SER    35     -67.064  28.513  -3.643  1.00  0.00
ATOM    300  O   SER    35     -67.425  27.502  -3.035  1.00  0.00
ATOM    301  N   HIS    36     -66.080  29.326  -3.257  1.00  0.00
ATOM    302  H   HIS    36     -65.988  30.237  -3.665  1.00  0.00
ATOM    303  CA  HIS    36     -65.129  29.116  -2.140  1.00  0.00
ATOM    304  CB  HIS    36     -65.128  30.368  -1.255  1.00  0.00
ATOM    305  CG  HIS    36     -64.574  31.574  -2.019  1.00  0.00
ATOM    306  ND1 HIS    36     -65.245  32.309  -2.903  1.00  0.00
ATOM    307  CD2 HIS    36     -63.374  32.122  -1.861  1.00  0.00
ATOM    308  CE1 HIS    36     -64.468  33.321  -3.277  1.00  0.00
ATOM    309  NE2 HIS    36     -63.313  33.204  -2.630  1.00  0.00
ATOM    310  HE2 HIS    36     -62.545  33.837  -2.693  1.00  0.00
ATOM    311  C   HIS    36     -65.253  27.816  -1.308  1.00  0.00
ATOM    312  O   HIS    36     -65.959  27.788  -0.295  1.00  0.00
ATOM    313  N   PRO    37     -64.629  26.724  -1.780  1.00  0.00
ATOM    314  CA  PRO    37     -64.625  25.422  -1.082  1.00  0.00
ATOM    315  CB  PRO    37     -64.054  24.438  -2.106  1.00  0.00
ATOM    316  CG  PRO    37     -63.116  25.302  -2.948  1.00  0.00
ATOM    317  CD  PRO    37     -63.861  26.634  -3.041  1.00  0.00
ATOM    318  C   PRO    37     -63.781  25.455   0.201  1.00  0.00
ATOM    319  O   PRO    37     -62.949  26.342   0.379  1.00  0.00
ATOM    320  N   ALA    38     -64.035  24.487   1.083  1.00  0.00
ATOM    321  H   ALA    38     -64.804  23.863   0.956  1.00  0.00
ATOM    322  CA  ALA    38     -63.258  24.271   2.325  1.00  0.00
ATOM    323  CB  ALA    38     -63.952  23.204   3.180  1.00  0.00
ATOM    324  C   ALA    38     -61.790  23.908   2.020  1.00  0.00
ATOM    325  O   ALA    38     -61.402  22.752   1.855  1.00  0.00
ATOM    326  N   ALA    39     -61.024  24.984   1.870  1.00  0.00
ATOM    327  H   ALA    39     -61.433  25.892   1.991  1.00  0.00
ATOM    328  CA  ALA    39     -59.640  25.040   1.352  1.00  0.00
ATOM    329  CB  ALA    39     -59.718  24.807  -0.167  1.00  0.00
ATOM    330  C   ALA    39     -59.069  26.451   1.631  1.00  0.00
ATOM    331  O   ALA    39     -59.800  27.289   2.164  1.00  0.00
ATOM    332  N   PRO    40     -57.799  26.746   1.301  1.00  0.00
ATOM    333  CA  PRO    40     -57.289  28.134   1.281  1.00  0.00
ATOM    334  CB  PRO    40     -55.894  28.006   0.672  1.00  0.00
ATOM    335  CG  PRO    40     -55.419  26.673   1.245  1.00  0.00
ATOM    336  CD  PRO    40     -56.672  25.794   1.202  1.00  0.00
ATOM    337  C   PRO    40     -58.185  29.094   0.476  1.00  0.00
ATOM    338  O   PRO    40     -58.307  30.266   0.827  1.00  0.00
ATOM    339  N   THR    41     -58.803  28.578  -0.590  1.00  0.00
ATOM    340  H   THR    41     -58.433  27.784  -1.073  1.00  0.00
ATOM    341  CA  THR    41     -59.855  29.262  -1.377  1.00  0.00
ATOM    342  CB  THR    41     -60.086  28.503  -2.699  1.00  0.00
ATOM    343  OG1 THR    41     -58.855  27.952  -3.187  1.00  0.00
ATOM    344  HG1 THR    41     -58.993  27.634  -4.128  1.00  0.00
ATOM    345  CG2 THR    41     -60.682  29.426  -3.767  1.00  0.00
ATOM    346  C   THR    41     -61.184  29.382  -0.594  1.00  0.00
ATOM    347  O   THR    41     -62.215  28.826  -0.969  1.00  0.00
ATOM    348  N   LEU    42     -61.130  30.159   0.482  1.00  0.00
ATOM    349  H   LEU    42     -60.250  30.527   0.797  1.00  0.00
ATOM    350  CA  LEU    42     -62.291  30.511   1.326  1.00  0.00
ATOM    351  CB  LEU    42     -62.187  29.849   2.707  1.00  0.00
ATOM    352  CG  LEU    42     -62.758  28.427   2.750  1.00  0.00
ATOM    353  CD1 LEU    42     -62.401  27.773   4.085  1.00  0.00
ATOM    354  CD2 LEU    42     -64.282  28.435   2.591  1.00  0.00
ATOM    355  C   LEU    42     -62.453  32.028   1.494  1.00  0.00
ATOM    356  O   LEU    42     -61.488  32.784   1.385  1.00  0.00
ATOM    357  N   MET    43     -63.694  32.447   1.737  1.00  0.00
ATOM    358  H   MET    43     -64.480  31.831   1.699  1.00  0.00
ATOM    359  CA  MET    43     -64.002  33.869   1.982  1.00  0.00
ATOM    360  CB  MET    43     -64.954  34.355   0.878  1.00  0.00
ATOM    361  CG  MET    43     -64.967  35.875   0.664  1.00  0.00
ATOM    362  SD  MET    43     -65.578  36.873   2.073  1.00  0.00
ATOM    363  CE  MET    43     -65.890  38.414   1.242  1.00  0.00
ATOM    364  C   MET    43     -64.560  34.140   3.400  1.00  0.00
ATOM    365  O   MET    43     -65.768  34.040   3.625  1.00  0.00
ATOM    366  N   PRO    44     -63.657  34.228   4.386  1.00  0.00
ATOM    367  CA  PRO    44     -63.900  35.061   5.580  1.00  0.00
ATOM    368  CB  PRO    44     -63.423  34.178   6.740  1.00  0.00
ATOM    369  CG  PRO    44     -62.243  33.416   6.142  1.00  0.00
ATOM    370  CD  PRO    44     -62.695  33.154   4.705  1.00  0.00
ATOM    371  C   PRO    44     -63.123  36.383   5.403  1.00  0.00
ATOM    372  O   PRO    44     -63.139  36.951   4.312  1.00  0.00
ATOM    373  N   ALA    45     -62.474  36.887   6.455  1.00  0.00
ATOM    374  H   ALA    45     -62.566  36.482   7.364  1.00  0.00
ATOM    375  CA  ALA    45     -61.607  38.084   6.391  1.00  0.00
ATOM    376  CB  ALA    45     -61.302  38.543   7.822  1.00  0.00
ATOM    377  C   ALA    45     -60.328  37.845   5.559  1.00  0.00
ATOM    378  O   ALA    45     -59.239  37.581   6.064  1.00  0.00
ATOM    379  N   VAL    46     -60.494  37.959   4.243  1.00  0.00
ATOM    380  H   VAL    46     -61.425  37.968   3.861  1.00  0.00
ATOM    381  CA  VAL    46     -59.438  37.678   3.235  1.00  0.00
ATOM    382  CB  VAL    46     -59.865  36.385   2.477  1.00  0.00
ATOM    383  CG1 VAL    46     -59.917  35.169   3.408  1.00  0.00
ATOM    384  CG2 VAL    46     -61.208  36.437   1.738  1.00  0.00
ATOM    385  C   VAL    46     -59.173  38.926   2.334  1.00  0.00
ATOM    386  O   VAL    46     -60.217  39.250   1.816  1.00  0.00
ATOM    387  N   ASN    47     -57.923  39.370   1.957  1.00  0.00
ATOM    388  H   ASN    47     -57.168  38.815   2.284  1.00  0.00
ATOM    389  CA  ASN    47     -57.327  40.586   1.258  1.00  0.00
ATOM    390  CB  ASN    47     -56.219  41.208   2.115  1.00  0.00
ATOM    391  CG  ASN    47     -56.284  42.730   2.291  1.00  0.00
ATOM    392  OD1 ASN    47     -55.270  43.415   2.299  1.00  0.00
ATOM    393  ND2 ASN    47     -57.467  43.299   2.392  1.00  0.00
ATOM    394 HD21 ASN    47     -58.319  42.769   2.336  1.00  0.00
ATOM    395 HD22 ASN    47     -57.513  44.274   2.581  1.00  0.00
ATOM    396  C   ASN    47     -56.827  40.814  -0.224  1.00  0.00
ATOM    397  O   ASN    47     -56.588  41.970  -0.573  1.00  0.00
ATOM    398  N   TYR    48     -56.678  39.838  -1.138  1.00  0.00
ATOM    399  H   TYR    48     -56.628  38.877  -0.870  1.00  0.00
ATOM    400  CA  TYR    48     -56.411  40.038  -2.599  1.00  0.00
ATOM    401  CB  TYR    48     -55.237  39.130  -2.992  1.00  0.00
ATOM    402  CG  TYR    48     -54.732  39.324  -4.428  1.00  0.00
ATOM    403  CD1 TYR    48     -54.574  40.612  -4.967  1.00  0.00
ATOM    404  HD1 TYR    48     -54.607  41.490  -4.321  1.00  0.00
ATOM    405  CD2 TYR    48     -54.585  38.200  -5.254  1.00  0.00
ATOM    406  HD2 TYR    48     -54.667  37.195  -4.838  1.00  0.00
ATOM    407  CE1 TYR    48     -54.305  40.771  -6.332  1.00  0.00
ATOM    408  HE1 TYR    48     -54.205  41.768  -6.760  1.00  0.00
ATOM    409  CE2 TYR    48     -54.302  38.361  -6.618  1.00  0.00
ATOM    410  HE2 TYR    48     -54.177  37.488  -7.256  1.00  0.00
ATOM    411  CZ  TYR    48     -54.168  39.647  -7.152  1.00  0.00
ATOM    412  OH  TYR    48     -53.884  39.810  -8.464  1.00  0.00
ATOM    413  HH  TYR    48     -53.846  38.893  -8.901  1.00  0.00
ATOM    414  C   TYR    48     -57.578  39.961  -3.647  1.00  0.00
ATOM    415  O   TYR    48     -57.657  40.829  -4.512  1.00  0.00
ATOM    416  N   ALA    49     -58.480  38.964  -3.613  1.00  0.00
ATOM    417  H   ALA    49     -58.210  38.089  -3.208  1.00  0.00
ATOM    418  CA  ALA    49     -59.830  38.936  -4.274  1.00  0.00
ATOM    419  CB  ALA    49     -60.100  37.491  -4.714  1.00  0.00
ATOM    420  C   ALA    49     -61.045  39.716  -3.627  1.00  0.00
ATOM    421  O   ALA    49     -61.235  40.821  -4.127  1.00  0.00
ATOM    422  N   PRO    50     -61.910  39.274  -2.661  1.00  0.00
ATOM    423  CA  PRO    50     -62.630  40.223  -1.738  1.00  0.00
ATOM    424  CB  PRO    50     -64.093  40.021  -2.127  1.00  0.00
ATOM    425  CG  PRO    50     -64.180  38.508  -2.341  1.00  0.00
ATOM    426  CD  PRO    50     -62.804  38.119  -2.892  1.00  0.00
ATOM    427  C   PRO    50     -62.466  40.066  -0.185  1.00  0.00
ATOM    428  O   PRO    50     -62.428  38.930   0.282  1.00  0.00
ATOM    429  N   LEU    51     -62.380  41.183   0.581  1.00  0.00
ATOM    430  H   LEU    51     -62.354  42.055   0.092  1.00  0.00
ATOM    431  CA  LEU    51     -62.230  41.362   2.076  1.00  0.00
ATOM    432  CB  LEU    51     -63.106  40.373   2.872  1.00  0.00
ATOM    433  CG  LEU    51     -63.653  40.949   4.188  1.00  0.00
ATOM    434  CD1 LEU    51     -64.559  42.163   3.952  1.00  0.00
ATOM    435  CD2 LEU    51     -64.444  39.875   4.934  1.00  0.00
ATOM    436  C   LEU    51     -60.847  41.688   2.767  1.00  0.00
ATOM    437  O   LEU    51     -60.177  42.609   2.305  1.00  0.00
ATOM    438  N   ASP    52     -60.398  41.001   3.852  1.00  0.00
ATOM    439  H   ASP    52     -60.895  40.180   4.118  1.00  0.00
ATOM    440  CA  ASP    52     -59.199  41.317   4.703  1.00  0.00
ATOM    441  CB  ASP    52     -59.750  41.569   6.116  1.00  0.00
ATOM    442  CG  ASP    52     -58.750  42.139   7.131  1.00  0.00
ATOM    443  OD1 ASP    52     -58.181  41.308   7.870  1.00  0.00
ATOM    444  OD2 ASP    52     -58.616  43.381   7.164  1.00  0.00
ATOM    445  C   ASP    52     -57.785  40.616   4.764  1.00  0.00
ATOM    446  O   ASP    52     -56.861  41.351   5.094  1.00  0.00
ATOM    447  N   LEU    53     -57.554  39.285   4.668  1.00  0.00
ATOM    448  H   LEU    53     -58.193  38.648   5.111  1.00  0.00
ATOM    449  CA  LEU    53     -56.211  38.658   4.394  1.00  0.00
ATOM    450  CB  LEU    53     -55.775  37.859   5.634  1.00  0.00
ATOM    451  CG  LEU    53     -54.286  37.488   5.637  1.00  0.00
ATOM    452  CD1 LEU    53     -53.408  38.700   5.961  1.00  0.00
ATOM    453  CD2 LEU    53     -54.027  36.349   6.622  1.00  0.00
ATOM    454  C   LEU    53     -55.893  37.954   3.011  1.00  0.00
ATOM    455  O   LEU    53     -54.985  38.438   2.336  1.00  0.00
ATOM    456  N   PRO    54     -56.548  36.872   2.512  1.00  0.00
ATOM    457  CA  PRO    54     -56.657  36.553   1.038  1.00  0.00
ATOM    458  CB  PRO    54     -56.918  35.045   0.975  1.00  0.00
ATOM    459  CG  PRO    54     -56.187  34.522   2.204  1.00  0.00
ATOM    460  CD  PRO    54     -56.495  35.593   3.249  1.00  0.00
ATOM    461  C   PRO    54     -57.437  37.229  -0.147  1.00  0.00
ATOM    462  O   PRO    54     -56.950  37.108  -1.267  1.00  0.00
ATOM    463  N   GLY    55     -58.654  37.795  -0.025  1.00  0.00
ATOM    464  H   GLY    55     -59.239  37.522   0.738  1.00  0.00
ATOM    465  CA  GLY    55     -59.422  38.688  -0.963  1.00  0.00
ATOM    466  C   GLY    55     -59.525  40.269  -0.867  1.00  0.00
ATOM    467  O   GLY    55     -59.757  40.851   0.173  1.00  0.00
ATOM    468  N   SER    56     -59.409  41.104  -1.906  1.00  0.00
ATOM    469  H   SER    56     -59.556  40.835  -2.857  1.00  0.00
ATOM    470  CA  SER    56     -59.301  42.583  -1.738  1.00  0.00
ATOM    471  CB  SER    56     -58.570  43.307  -2.876  1.00  0.00
ATOM    472  OG  SER    56     -59.156  43.046  -4.151  1.00  0.00
ATOM    473  HG  SER    56     -58.679  42.258  -4.572  1.00  0.00
ATOM    474  C   SER    56     -60.556  43.384  -1.367  1.00  0.00
ATOM    475  O   SER    56     -61.662  43.110  -1.826  1.00  0.00
ATOM    476  N   ALA    57     -60.405  44.062  -0.232  1.00  0.00
ATOM    477  H   ALA    57     -59.859  43.669   0.512  1.00  0.00
ATOM    478  CA  ALA    57     -61.227  45.224   0.166  1.00  0.00
ATOM    479  CB  ALA    57     -62.387  44.814   1.080  1.00  0.00
ATOM    480  C   ALA    57     -60.334  46.254   0.875  1.00  0.00
ATOM    481  O   ALA    57     -59.679  45.937   1.869  1.00  0.00
ATOM    482  N   GLU    58     -60.109  47.366   0.168  1.00  0.00
ATOM    483  H   GLU    58     -60.575  47.504  -0.705  1.00  0.00
ATOM    484  CA  GLU    58     -59.215  48.484   0.573  1.00  0.00
ATOM    485  CB  GLU    58     -59.909  49.267   1.706  1.00  0.00
ATOM    486  CG  GLU    58     -59.615  50.775   1.773  1.00  0.00
ATOM    487  CD  GLU    58     -58.171  51.147   2.129  1.00  0.00
ATOM    488  OE1 GLU    58     -57.847  51.126   3.337  1.00  0.00
ATOM    489  OE2 GLU    58     -57.419  51.434   1.172  1.00  0.00
ATOM    490  C   GLU    58     -57.809  47.969   0.988  1.00  0.00
ATOM    491  O   GLU    58     -57.142  48.595   1.810  1.00  0.00
ATOM    492  N   PRO    59     -57.270  46.971   0.269  1.00  0.00
ATOM    493  CA  PRO    59     -56.320  45.978   0.817  1.00  0.00
ATOM    494  CB  PRO    59     -55.852  45.170  -0.397  1.00  0.00
ATOM    495  CG  PRO    59     -56.024  46.131  -1.569  1.00  0.00
ATOM    496  CD  PRO    59     -57.294  46.897  -1.206  1.00  0.00
ATOM    497  C   PRO    59     -55.166  46.477   1.716  1.00  0.00
ATOM    498  O   PRO    59     -54.116  46.882   1.209  1.00  0.00
ATOM    499  N   PRO    60     -55.363  46.439   3.048  1.00  0.00
ATOM    500  CA  PRO    60     -54.346  46.864   4.031  1.00  0.00
ATOM    501  CB  PRO    60     -55.102  47.066   5.349  1.00  0.00
ATOM    502  CG  PRO    60     -56.567  47.173   4.929  1.00  0.00
ATOM    503  CD  PRO    60     -56.648  46.218   3.741  1.00  0.00
ATOM    504  C   PRO    60     -53.223  45.835   4.234  1.00  0.00
ATOM    505  O   PRO    60     -52.054  46.212   4.295  1.00  0.00
ATOM    506  N   LYS    61     -53.592  44.561   4.377  1.00  0.00
ATOM    507  H   LYS    61     -54.517  44.243   4.161  1.00  0.00
ATOM    508  CA  LYS    61     -52.646  43.479   4.708  1.00  0.00
ATOM    509  CB  LYS    61     -52.695  43.205   6.217  1.00  0.00
ATOM    510  CG  LYS    61     -51.575  42.261   6.671  1.00  0.00
ATOM    511  CD  LYS    61     -51.580  42.011   8.182  1.00  0.00
ATOM    512  CE  LYS    61     -51.108  43.230   8.983  1.00  0.00
ATOM    513  NZ  LYS    61     -51.133  42.950  10.425  1.00  0.00
ATOM    514  HZ1 LYS    61     -50.822  43.756  10.928  1.00  0.00
ATOM    515  HZ2 LYS    61     -52.067  42.722  10.701  1.00  0.00
ATOM    516  HZ3 LYS    61     -50.531  42.177  10.624  1.00  0.00
ATOM    517  C   LYS    61     -52.919  42.207   3.889  1.00  0.00
ATOM    518  O   LYS    61     -53.866  41.463   4.135  1.00  0.00
ATOM    519  N   GLN    62     -52.135  42.074   2.826  1.00  0.00
ATOM    520  H   GLN    62     -51.478  42.795   2.584  1.00  0.00
ATOM    521  CA  GLN    62     -52.086  40.862   1.980  1.00  0.00
ATOM    522  CB  GLN    62     -51.122  41.074   0.803  1.00  0.00
ATOM    523  CG  GLN    62     -51.392  42.330  -0.037  1.00  0.00
ATOM    524  CD  GLN    62     -52.673  42.280  -0.873  1.00  0.00
ATOM    525  OE1 GLN    62     -52.652  42.256  -2.097  1.00  0.00
ATOM    526  NE2 GLN    62     -53.799  42.506  -0.232  1.00  0.00
ATOM    527 HE21 GLN    62     -53.819  42.715   0.745  1.00  0.00
ATOM    528 HE22 GLN    62     -54.659  42.450  -0.743  1.00  0.00
ATOM    529  C   GLN    62     -51.572  39.666   2.801  1.00  0.00
ATOM    530  O   GLN    62     -50.942  39.858   3.842  1.00  0.00
ATOM    531  N   CYS    63     -52.063  38.480   2.440  1.00  0.00
ATOM    532  H   CYS    63     -52.956  38.444   1.990  1.00  0.00
ATOM    533  CA  CYS    63     -51.561  37.150   2.874  1.00  0.00
ATOM    534  CB  CYS    63     -51.530  36.199   1.670  1.00  0.00
ATOM    535  SG  CYS    63     -53.139  36.019   0.817  1.00  0.00
ATOM    536  HG  CYS    63     -52.712  35.156  -0.101  1.00  0.00
ATOM    537  C   CYS    63     -50.189  37.197   3.582  1.00  0.00
ATOM    538  O   CYS    63     -50.084  36.903   4.771  1.00  0.00
ATOM    539  N   HIS    64     -49.144  37.450   2.795  1.00  0.00
ATOM    540  H   HIS    64     -49.137  37.175   1.831  1.00  0.00
ATOM    541  CA  HIS    64     -47.838  37.936   3.282  1.00  0.00
ATOM    542  CB  HIS    64     -46.809  37.840   2.146  1.00  0.00
ATOM    543  CG  HIS    64     -46.745  36.434   1.541  1.00  0.00
ATOM    544  ND1 HIS    64     -47.576  35.956   0.617  1.00  0.00
ATOM    545  CD2 HIS    64     -45.884  35.471   1.856  1.00  0.00
ATOM    546  CE1 HIS    64     -47.232  34.698   0.361  1.00  0.00
ATOM    547  NE2 HIS    64     -46.188  34.401   1.127  1.00  0.00
ATOM    548  HE2 HIS    64     -45.718  33.522   1.150  1.00  0.00
ATOM    549  C   HIS    64     -48.013  39.409   3.713  1.00  0.00
ATOM    550  O   HIS    64     -48.358  40.234   2.864  1.00  0.00
ATOM    551  N   PRO    65     -47.789  39.734   4.996  1.00  0.00
ATOM    552  CA  PRO    65     -48.149  41.039   5.592  1.00  0.00
ATOM    553  CB  PRO    65     -47.796  40.903   7.077  1.00  0.00
ATOM    554  CG  PRO    65     -46.660  39.882   7.084  1.00  0.00
ATOM    555  CD  PRO    65     -47.051  38.907   5.972  1.00  0.00
ATOM    556  C   PRO    65     -47.510  42.270   4.926  1.00  0.00
ATOM    557  O   PRO    65     -46.349  42.607   5.154  1.00  0.00
ATOM    558  N   ARG    66     -48.303  42.866   4.038  1.00  0.00
ATOM    559  H   ARG    66     -49.135  42.400   3.735  1.00  0.00
ATOM    560  CA  ARG    66     -47.956  44.066   3.240  1.00  0.00
ATOM    561  CB  ARG    66     -46.990  43.680   2.100  1.00  0.00
ATOM    562  CG  ARG    66     -47.588  42.707   1.078  1.00  0.00
ATOM    563  CD  ARG    66     -46.621  42.402  -0.067  1.00  0.00
ATOM    564  NE  ARG    66     -47.271  41.502  -1.039  1.00  0.00
ATOM    565  HE  ARG    66     -46.983  40.549  -0.988  1.00  0.00
ATOM    566  CZ  ARG    66     -48.209  41.820  -1.938  1.00  0.00
ATOM    567  NH1 ARG    66     -48.683  43.052  -2.074  1.00  0.00
ATOM    568 HH11 ARG    66     -48.357  43.778  -1.468  1.00  0.00
ATOM    569 HH12 ARG    66     -49.363  43.253  -2.772  1.00  0.00
ATOM    570  NH2 ARG    66     -48.789  40.862  -2.644  1.00  0.00
ATOM    571 HH21 ARG    66     -48.524  39.909  -2.513  1.00  0.00
ATOM    572 HH22 ARG    66     -49.516  41.096  -3.285  1.00  0.00
ATOM    573  C   ARG    66     -49.223  44.746   2.665  1.00  0.00
ATOM    574  O   ARG    66     -50.259  44.082   2.583  1.00  0.00
ATOM    575  N   PRO    67     -49.185  46.044   2.319  1.00  0.00
ATOM    576  CA  PRO    67     -50.300  46.709   1.612  1.00  0.00
ATOM    577  CB  PRO    67     -49.922  48.190   1.578  1.00  0.00
ATOM    578  CG  PRO    67     -48.395  48.178   1.638  1.00  0.00
ATOM    579  CD  PRO    67     -48.081  46.997   2.558  1.00  0.00
ATOM    580  C   PRO    67     -50.511  46.113   0.210  1.00  0.00
ATOM    581  O   PRO    67     -49.599  45.512  -0.358  1.00  0.00
ATOM    582  N   GLY    68     -51.743  46.246  -0.280  1.00  0.00
ATOM    583  H   GLY    68     -52.455  46.726   0.239  1.00  0.00
ATOM    584  CA  GLY    68     -52.224  45.640  -1.541  1.00  0.00
ATOM    585  C   GLY    68     -51.299  45.779  -2.759  1.00  0.00
ATOM    586  O   GLY    68     -50.877  46.877  -3.115  1.00  0.00
ATOM    587  N   VAL    69     -51.194  44.670  -3.489  1.00  0.00
ATOM    588  H   VAL    69     -51.691  43.837  -3.234  1.00  0.00
ATOM    589  CA  VAL    69     -50.346  44.565  -4.699  1.00  0.00
ATOM    590  CB  VAL    69     -50.086  43.080  -5.045  1.00  0.00
ATOM    591  CG1 VAL    69     -51.338  42.293  -5.447  1.00  0.00
ATOM    592  CG2 VAL    69     -48.971  42.912  -6.083  1.00  0.00
ATOM    593  C   VAL    69     -50.848  45.419  -5.891  1.00  0.00
ATOM    594  O   VAL    69     -51.983  45.241  -6.337  1.00  0.00
ATOM    595  N   PRO    70     -50.007  46.335  -6.399  1.00  0.00
ATOM    596  CA  PRO    70     -50.307  47.137  -7.604  1.00  0.00
ATOM    597  CB  PRO    70     -49.243  48.236  -7.620  1.00  0.00
ATOM    598  CG  PRO    70     -48.054  47.589  -6.912  1.00  0.00
ATOM    599  CD  PRO    70     -48.713  46.750  -5.816  1.00  0.00
ATOM    600  C   PRO    70     -50.351  46.334  -8.916  1.00  0.00
ATOM    601  O   PRO    70     -51.064  46.706  -9.843  1.00  0.00
ATOM    602  N   GLN    71     -49.544  45.279  -9.021  1.00  0.00
ATOM    603  H   GLN    71     -48.819  45.095  -8.362  1.00  0.00
ATOM    604  CA  GLN    71     -49.592  44.356 -10.172  1.00  0.00
ATOM    605  CB  GLN    71     -48.236  43.651 -10.318  1.00  0.00
ATOM    606  CG  GLN    71     -48.003  43.009 -11.694  1.00  0.00
ATOM    607  CD  GLN    71     -48.697  41.657 -11.893  1.00  0.00
ATOM    608  OE1 GLN    71     -48.197  40.602 -11.531  1.00  0.00
ATOM    609  NE2 GLN    71     -49.870  41.656 -12.486  1.00  0.00
ATOM    610 HE21 GLN    71     -50.323  42.509 -12.781  1.00  0.00
ATOM    611 HE22 GLN    71     -50.341  40.781 -12.559  1.00  0.00
ATOM    612  C   GLN    71     -50.763  43.369 -10.007  1.00  0.00
ATOM    613  O   GLN    71     -50.705  42.437  -9.205  1.00  0.00
ATOM    614  N   GLY    72     -51.876  43.753 -10.630  1.00  0.00
ATOM    615  H   GLY    72     -51.924  44.649 -11.075  1.00  0.00
ATOM    616  CA  GLY    72     -53.115  42.952 -10.726  1.00  0.00
ATOM    617  C   GLY    72     -52.905  41.665 -11.540  1.00  0.00
ATOM    618  O   GLY    72     -53.094  41.624 -12.755  1.00  0.00
ATOM    619  N   THR    73     -52.570  40.602 -10.821  1.00  0.00
ATOM    620  H   THR    73     -52.612  40.632  -9.817  1.00  0.00
ATOM    621  CA  THR    73     -52.246  39.284 -11.410  1.00  0.00
ATOM    622  CB  THR    73     -50.843  38.799 -10.989  1.00  0.00
ATOM    623  OG1 THR    73     -50.556  37.561 -11.643  1.00  0.00
ATOM    624  HG1 THR    73     -49.594  37.330 -11.475  1.00  0.00
ATOM    625  CG2 THR    73     -50.608  38.712  -9.474  1.00  0.00
ATOM    626  C   THR    73     -53.351  38.244 -11.160  1.00  0.00
ATOM    627  O   THR    73     -53.528  37.723 -10.056  1.00  0.00
ATOM    628  N   SER    74     -54.263  38.220 -12.126  1.00  0.00
ATOM    629  H   SER    74     -54.288  38.935 -12.826  1.00  0.00
ATOM    630  CA  SER    74     -55.430  37.312 -12.129  1.00  0.00
ATOM    631  CB  SER    74     -56.734  38.123 -12.124  1.00  0.00
ATOM    632  OG  SER    74     -56.794  38.965 -13.281  1.00  0.00
ATOM    633  HG  SER    74     -56.684  38.388 -14.101  1.00  0.00
ATOM    634  C   SER    74     -55.420  36.327 -13.315  1.00  0.00
ATOM    635  O   SER    74     -55.639  36.750 -14.455  1.00  0.00
ATOM    636  N   PRO    75     -55.074  35.052 -13.072  1.00  0.00
ATOM    637  CA  PRO    75     -55.161  33.984 -14.091  1.00  0.00
ATOM    638  CB  PRO    75     -54.733  32.714 -13.354  1.00  0.00
ATOM    639  CG  PRO    75     -53.743  33.240 -12.316  1.00  0.00
ATOM    640  CD  PRO    75     -54.372  34.561 -11.870  1.00  0.00
ATOM    641  C   PRO    75     -56.598  33.842 -14.615  1.00  0.00
ATOM    642  O   PRO    75     -57.560  34.005 -13.866  1.00  0.00
ATOM    643  N   ALA    76     -56.704  33.514 -15.899  1.00  0.00
ATOM    644  H   ALA    76     -55.906  33.285 -16.455  1.00  0.00
ATOM    645  CA  ALA    76     -58.000  33.404 -16.599  1.00  0.00
ATOM    646  CB  ALA    76     -58.028  34.401 -17.762  1.00  0.00
ATOM    647  C   ALA    76     -58.265  31.979 -17.123  1.00  0.00
ATOM    648  O   ALA    76     -57.329  31.323 -17.588  1.00  0.00
ATOM    649  N   PRO    77     -59.504  31.480 -16.979  1.00  0.00
ATOM    650  CA  PRO    77     -59.933  30.198 -17.576  1.00  0.00
ATOM    651  CB  PRO    77     -61.385  30.026 -17.129  1.00  0.00
ATOM    652  CG  PRO    77     -61.413  30.737 -15.779  1.00  0.00
ATOM    653  CD  PRO    77     -60.510  31.951 -16.006  1.00  0.00
ATOM    654  C   PRO    77     -59.853  30.243 -19.108  1.00  0.00
ATOM    655  O   PRO    77     -60.104  31.275 -19.728  1.00  0.00
ATOM    656  N   VAL    78     -59.541  29.085 -19.687  1.00  0.00
ATOM    657  H   VAL    78     -59.360  28.270 -19.141  1.00  0.00
ATOM    658  CA  VAL    78     -59.413  28.890 -21.150  1.00  0.00
ATOM    659  CB  VAL    78     -58.840  27.487 -21.461  1.00  0.00
ATOM    660  CG1 VAL    78     -58.673  27.240 -22.967  1.00  0.00
ATOM    661  CG2 VAL    78     -57.478  27.271 -20.790  1.00  0.00
ATOM    662  C   VAL    78     -60.776  29.120 -21.846  1.00  0.00
ATOM    663  O   VAL    78     -61.729  28.391 -21.555  1.00  0.00
ATOM    664  N   PRO    79     -60.874  30.125 -22.732  1.00  0.00
ATOM    665  CA  PRO    79     -62.107  30.415 -23.490  1.00  0.00
ATOM    666  CB  PRO    79     -61.884  31.815 -24.071  1.00  0.00
ATOM    667  CG  PRO    79     -60.367  31.896 -24.245  1.00  0.00
ATOM    668  CD  PRO    79     -59.825  31.118 -23.045  1.00  0.00
ATOM    669  C   PRO    79     -62.409  29.347 -24.556  1.00  0.00
ATOM    670  O   PRO    79     -61.821  29.320 -25.636  1.00  0.00
ATOM    671  N   TYR    80     -63.185  28.357 -24.126  1.00  0.00
ATOM    672  H   TYR    80     -63.396  28.257 -23.153  1.00  0.00
ATOM    673  CA  TYR    80     -63.666  27.258 -24.987  1.00  0.00
ATOM    674  CB  TYR    80     -64.272  26.165 -24.095  1.00  0.00
ATOM    675  CG  TYR    80     -64.851  24.986 -24.889  1.00  0.00
ATOM    676  CD1 TYR    80     -64.027  23.921 -25.284  1.00  0.00
ATOM    677  HD1 TYR    80     -62.970  23.911 -25.016  1.00  0.00
ATOM    678  CD2 TYR    80     -66.212  24.981 -25.232  1.00  0.00
ATOM    679  HD2 TYR    80     -66.850  25.822 -24.957  1.00  0.00
ATOM    680  CE1 TYR    80     -64.567  22.856 -26.019  1.00  0.00
ATOM    681  HE1 TYR    80     -63.930  22.033 -26.340  1.00  0.00
ATOM    682  CE2 TYR    80     -66.749  23.912 -25.963  1.00  0.00
ATOM    683  HE2 TYR    80     -67.806  23.913 -26.223  1.00  0.00
ATOM    684  CZ  TYR    80     -65.926  22.848 -26.353  1.00  0.00
ATOM    685  OH  TYR    80     -66.451  21.778 -27.001  1.00  0.00
ATOM    686  HH  TYR    80     -67.429  21.923 -27.139  1.00  0.00
ATOM    687  C   TYR    80     -64.675  27.734 -26.049  1.00  0.00
ATOM    688  O   TYR    80     -65.664  28.398 -25.738  1.00  0.00
ATOM    689  N   GLY    81     -64.446  27.244 -27.265  1.00  0.00
ATOM    690  H   GLY    81     -63.667  26.643 -27.439  1.00  0.00
ATOM    691  CA  GLY    81     -65.312  27.478 -28.437  1.00  0.00
ATOM    692  C   GLY    81     -65.677  26.153 -29.121  1.00  0.00
ATOM    693  O   GLY    81     -64.853  25.245 -29.212  1.00  0.00
ATOM    694  N   TYR    82     -66.918  26.086 -29.595  1.00  0.00
ATOM    695  H   TYR    82     -67.549  26.858 -29.527  1.00  0.00
ATOM    696  CA  TYR    82     -67.455  24.908 -30.307  1.00  0.00
ATOM    697  CB  TYR    82     -68.277  24.062 -29.325  1.00  0.00
ATOM    698  CG  TYR    82     -68.694  22.718 -29.933  1.00  0.00
ATOM    699  CD1 TYR    82     -67.778  21.655 -29.975  1.00  0.00
ATOM    700  HD1 TYR    82     -66.783  21.763 -29.540  1.00  0.00
ATOM    701  CD2 TYR    82     -69.955  22.581 -30.533  1.00  0.00
ATOM    702  HD2 TYR    82     -70.672  23.401 -30.503  1.00  0.00
ATOM    703  CE1 TYR    82     -68.121  20.464 -30.628  1.00  0.00
ATOM    704  HE1 TYR    82     -67.419  19.631 -30.654  1.00  0.00
ATOM    705  CE2 TYR    82     -70.290  21.390 -31.192  1.00  0.00
ATOM    706  HE2 TYR    82     -71.249  21.306 -31.701  1.00  0.00
ATOM    707  CZ  TYR    82     -69.371  20.335 -31.244  1.00  0.00
ATOM    708  OH  TYR    82     -69.678  19.192 -31.906  1.00  0.00
ATOM    709  HH  TYR    82     -70.505  19.346 -32.444  1.00  0.00
ATOM    710  C   TYR    82     -68.301  25.327 -31.522  1.00  0.00
ATOM    711  O   TYR    82     -68.991  26.345 -31.482  1.00  0.00
ATOM    712  N   PHE    83     -68.284  24.478 -32.547  1.00  0.00
ATOM    713  H   PHE    83     -67.830  23.590 -32.483  1.00  0.00
ATOM    714  CA  PHE    83     -69.022  24.708 -33.806  1.00  0.00
ATOM    715  CB  PHE    83     -68.016  24.895 -34.953  1.00  0.00
ATOM    716  CG  PHE    83     -68.699  25.092 -36.314  1.00  0.00
ATOM    717  CD1 PHE    83     -69.236  26.341 -36.658  1.00  0.00
ATOM    718  HD1 PHE    83     -69.018  27.220 -36.052  1.00  0.00
ATOM    719  CD2 PHE    83     -68.941  23.979 -37.136  1.00  0.00
ATOM    720  HD2 PHE    83     -68.517  23.007 -36.884  1.00  0.00
ATOM    721  CE1 PHE    83     -70.039  26.469 -37.800  1.00  0.00
ATOM    722  HE1 PHE    83     -70.478  27.434 -38.052  1.00  0.00
ATOM    723  CE2 PHE    83     -69.741  24.109 -38.279  1.00  0.00
ATOM    724  HE2 PHE    83     -69.940  23.241 -38.907  1.00  0.00
ATOM    725  CZ  PHE    83     -70.295  25.353 -38.606  1.00  0.00
ATOM    726  HZ  PHE    83     -70.954  25.445 -39.468  1.00  0.00
ATOM    727  C   PHE    83     -70.014  23.573 -34.117  1.00  0.00
ATOM    728  O   PHE    83     -69.706  22.394 -33.947  1.00  0.00
ATOM    729  N   GLY    84     -71.155  23.986 -34.663  1.00  0.00
ATOM    730  H   GLY    84     -71.306  24.952 -34.872  1.00  0.00
ATOM    731  CA  GLY    84     -72.227  23.090 -35.139  1.00  0.00
ATOM    732  C   GLY    84     -72.731  23.541 -36.518  1.00  0.00
ATOM    733  O   GLY    84     -72.924  24.734 -36.747  1.00  0.00
ATOM    734  N   GLY    85     -72.935  22.558 -37.392  1.00  0.00
ATOM    735  H   GLY    85     -72.680  21.614 -37.186  1.00  0.00
ATOM    736  CA  GLY    85     -73.444  22.765 -38.764  1.00  0.00
ATOM    737  C   GLY    85     -73.586  21.441 -39.529  1.00  0.00
ATOM    738  O   GLY    85     -72.922  20.458 -39.202  1.00  0.00
ATOM    739  N   GLY    86     -74.519  21.446 -40.479  1.00  0.00
ATOM    740  H   GLY    86     -75.128  22.229 -40.608  1.00  0.00
ATOM    741  CA  GLY    86     -74.814  20.298 -41.362  1.00  0.00
ATOM    742  C   GLY    86     -75.888  20.647 -42.403  1.00  0.00
ATOM    743  O   GLY    86     -76.723  21.521 -42.173  1.00  0.00
ATOM    744  N   TYR    87     -75.796  19.975 -43.550  1.00  0.00
ATOM    745  H   TYR    87     -75.076  19.297 -43.697  1.00  0.00
ATOM    746  CA  TYR    87     -76.700  20.153 -44.707  1.00  0.00
ATOM    747  CB  TYR    87     -76.347  21.461 -45.442  1.00  0.00
ATOM    748  CG  TYR    87     -77.117  21.657 -46.756  1.00  0.00
ATOM    749  CD1 TYR    87     -78.454  22.084 -46.739  1.00  0.00
ATOM    750  HD1 TYR    87     -78.885  22.507 -45.831  1.00  0.00
ATOM    751  CD2 TYR    87     -76.549  21.194 -47.954  1.00  0.00
ATOM    752  HD2 TYR    87     -75.501  20.895 -47.985  1.00  0.00
ATOM    753  CE1 TYR    87     -79.229  22.004 -47.905  1.00  0.00
ATOM    754  HE1 TYR    87     -80.269  22.326 -47.897  1.00  0.00
ATOM    755  CE2 TYR    87     -77.326  21.116 -49.117  1.00  0.00
ATOM    756  HE2 TYR    87     -76.874  20.780 -50.048  1.00  0.00
ATOM    757  CZ  TYR    87     -78.669  21.509 -49.088  1.00  0.00
ATOM    758  OH  TYR    87     -79.439  21.377 -50.197  1.00  0.00
ATOM    759  HH  TYR    87     -78.953  20.789 -50.868  1.00  0.00
ATOM    760  C   TYR    87     -76.617  18.955 -45.670  1.00  0.00
ATOM    761  O   TYR    87     -75.567  18.328 -45.809  1.00  0.00
ATOM    762  N   TYR    88     -77.755  18.672 -46.302  1.00  0.00
ATOM    763  H   TYR    88     -78.598  19.167 -46.094  1.00  0.00
ATOM    764  CA  TYR    88     -77.883  17.674 -47.382  1.00  0.00
ATOM    765  CB  TYR    88     -78.160  16.284 -46.786  1.00  0.00
ATOM    766  CG  TYR    88     -78.247  15.202 -47.871  1.00  0.00
ATOM    767  CD1 TYR    88     -77.071  14.664 -48.413  1.00  0.00
ATOM    768  HD1 TYR    88     -76.109  14.840 -47.929  1.00  0.00
ATOM    769  CD2 TYR    88     -79.486  14.907 -48.460  1.00  0.00
ATOM    770  HD2 TYR    88     -80.409  15.285 -48.019  1.00  0.00
ATOM    771  CE1 TYR    88     -77.132  13.869 -49.566  1.00  0.00
ATOM    772  HE1 TYR    88     -76.223  13.443 -49.989  1.00  0.00
ATOM    773  CE2 TYR    88     -79.544  14.114 -49.614  1.00  0.00
ATOM    774  HE2 TYR    88     -80.505  13.915 -50.086  1.00  0.00
ATOM    775  CZ  TYR    88     -78.365  13.605 -50.173  1.00  0.00
ATOM    776  OH  TYR    88     -78.403  12.913 -51.339  1.00  0.00
ATOM    777  HH  TYR    88     -79.344  12.882 -51.670  1.00  0.00
ATOM    778  C   TYR    88     -79.002  18.078 -48.356  1.00  0.00
ATOM    779  O   TYR    88     -80.107  18.426 -47.939  1.00  0.00
ATOM    780  N   SER    89     -78.715  17.909 -49.646  1.00  0.00
ATOM    781  H   SER    89     -77.816  17.589 -49.940  1.00  0.00
ATOM    782  CA  SER    89     -79.675  18.192 -50.736  1.00  0.00
ATOM    783  CB  SER    89     -78.955  18.489 -52.057  1.00  0.00
ATOM    784  OG  SER    89     -78.238  19.725 -51.960  1.00  0.00
ATOM    785  HG  SER    89     -77.813  19.918 -52.851  1.00  0.00
ATOM    786  C   SER    89     -80.708  17.070 -50.923  1.00  0.00
ATOM    787  O   SER    89     -80.553  16.155 -51.733  1.00  0.00
ATOM    788  N   CYS    90     -81.736  17.133 -50.081  1.00  0.00
ATOM    789  H   CYS    90     -81.735  17.791 -49.325  1.00  0.00
ATOM    790  CA  CYS    90     -82.869  16.185 -50.104  1.00  0.00
ATOM    791  CB  CYS    90     -83.581  16.236 -48.746  1.00  0.00
ATOM    792  SG  CYS    90     -84.883  14.965 -48.552  1.00  0.00
ATOM    793  HG  CYS    90     -85.257  15.333 -47.330  1.00  0.00
ATOM    794  C   CYS    90     -83.820  16.461 -51.285  1.00  0.00
ATOM    795  O   CYS    90     -84.859  17.113 -51.166  1.00  0.00
ATOM    796  N   ARG    91     -83.385  15.984 -52.449  1.00  0.00
ATOM    797  H   ARG    91     -82.457  15.615 -52.525  1.00  0.00
ATOM    798  CA  ARG    91     -84.103  16.134 -53.731  1.00  0.00
ATOM    799  CB  ARG    91     -83.145  15.851 -54.897  1.00  0.00
ATOM    800  CG  ARG    91     -82.263  17.056 -55.248  1.00  0.00
ATOM    801  CD  ARG    91     -83.061  18.233 -55.826  1.00  0.00
ATOM    802  NE  ARG    91     -83.719  17.854 -57.092  1.00  0.00
ATOM    803  HE  ARG    91     -84.370  17.097 -57.038  1.00  0.00
ATOM    804  CZ  ARG    91     -83.534  18.410 -58.291  1.00  0.00
ATOM    805  NH1 ARG    91     -82.698  19.418 -58.498  1.00  0.00
ATOM    806 HH11 ARG    91     -82.181  19.786 -57.727  1.00  0.00
ATOM    807 HH12 ARG    91     -82.592  19.800 -59.412  1.00  0.00
ATOM    808  NH2 ARG    91     -84.213  17.939 -59.324  1.00  0.00
ATOM    809 HH21 ARG    91     -84.853  17.182 -59.185  1.00  0.00
ATOM    810 HH22 ARG    91     -84.081  18.333 -60.230  1.00  0.00
ATOM    811  C   ARG    91     -85.412  15.335 -53.864  1.00  0.00
ATOM    812  O   ARG    91     -85.510  14.323 -54.560  1.00  0.00
ATOM    813  N   VAL    92     -86.450  15.883 -53.238  1.00  0.00
ATOM    814  H   VAL    92     -86.311  16.595 -52.546  1.00  0.00
ATOM    815  CA  VAL    92     -87.830  15.368 -53.372  1.00  0.00
ATOM    816  CB  VAL    92     -88.646  15.593 -52.078  1.00  0.00
ATOM    817  CG1 VAL    92     -90.035  14.949 -52.166  1.00  0.00
ATOM    818  CG2 VAL    92     -87.937  15.033 -50.839  1.00  0.00
ATOM    819  C   VAL    92     -88.463  16.043 -54.607  1.00  0.00
ATOM    820  O   VAL    92     -89.233  16.997 -54.513  1.00  0.00
ATOM    821  N   SER    93     -88.006  15.580 -55.767  1.00  0.00
ATOM    822  H   SER    93     -87.238  14.935 -55.787  1.00  0.00
ATOM    823  CA  SER    93     -88.431  16.089 -57.089  1.00  0.00
ATOM    824  CB  SER    93     -87.251  16.755 -57.812  1.00  0.00
ATOM    825  OG  SER    93     -86.181  15.820 -57.998  1.00  0.00
ATOM    826  HG  SER    93     -86.571  14.975 -58.396  1.00  0.00
ATOM    827  C   SER    93     -89.040  14.980 -57.959  1.00  0.00
ATOM    828  O   SER    93     -88.326  14.125 -58.486  1.00  0.00
ATOM    829  N   ARG    94     -90.365  15.009 -58.061  1.00  0.00
ATOM    830  H   ARG    94     -90.921  15.719 -57.615  1.00  0.00
ATOM    831  CA  ARG    94     -91.149  13.963 -58.752  1.00  0.00
ATOM    832  CB  ARG    94     -92.309  13.462 -57.873  1.00  0.00
ATOM    833  CG  ARG    94     -91.963  13.187 -56.402  1.00  0.00
ATOM    834  CD  ARG    94     -92.528  14.258 -55.454  1.00  0.00
ATOM    835  NE  ARG    94     -91.845  15.565 -55.562  1.00  0.00
ATOM    836  HE  ARG    94     -91.114  15.723 -54.899  1.00  0.00
ATOM    837  CZ  ARG    94     -92.172  16.590 -56.356  1.00  0.00
ATOM    838  NH1 ARG    94     -93.216  16.568 -57.170  1.00  0.00
ATOM    839 HH11 ARG    94     -93.807  15.764 -57.191  1.00  0.00
ATOM    840 HH12 ARG    94     -93.399  17.341 -57.775  1.00  0.00
ATOM    841  NH2 ARG    94     -91.391  17.655 -56.393  1.00  0.00
ATOM    842 HH21 ARG    94     -90.572  17.694 -55.814  1.00  0.00
ATOM    843 HH22 ARG    94     -91.643  18.437 -56.959  1.00  0.00
ATOM    844  C   ARG    94     -91.749  14.498 -60.064  1.00  0.00
ATOM    845  O   ARG    94     -92.115  15.669 -60.164  1.00  0.00
ATOM    846  N   SER    95     -91.854  13.602 -61.044  1.00  0.00
ATOM    847  H   SER    95     -91.528  12.663 -60.930  1.00  0.00
ATOM    848  CA  SER    95     -92.442  13.881 -62.376  1.00  0.00
ATOM    849  CB  SER    95     -91.479  14.700 -63.247  1.00  0.00
ATOM    850  OG  SER    95     -92.128  15.090 -64.463  1.00  0.00
ATOM    851  HG  SER    95     -91.539  15.729 -64.962  1.00  0.00
ATOM    852  C   SER    95     -92.785  12.572 -63.105  1.00  0.00
ATOM    853  O   SER    95     -92.193  11.529 -62.829  1.00  0.00
ATOM    854  N   SER    96     -93.785  12.658 -63.979  1.00  0.00
ATOM    855  H   SER    96     -94.102  13.556 -64.289  1.00  0.00
ATOM    856  CA  SER    96     -94.293  11.514 -64.767  1.00  0.00
ATOM    857  CB  SER    96     -95.614  10.999 -64.181  1.00  0.00
ATOM    858  OG  SER    96     -96.034   9.820 -64.877  1.00  0.00
ATOM    859  HG  SER    96     -96.874   9.468 -64.460  1.00  0.00
ATOM    860  C   SER    96     -94.503  11.906 -66.237  1.00  0.00
ATOM    861  O   SER    96     -94.940  13.017 -66.538  1.00  0.00
ATOM    862  N   LEU    97     -94.303  10.927 -67.113  1.00  0.00
ATOM    863  H   LEU    97     -94.176   9.984 -66.805  1.00  0.00
ATOM    864  CA  LEU    97     -94.434  11.106 -68.571  1.00  0.00
ATOM    865  CB  LEU    97     -93.088  10.770 -69.241  1.00  0.00
ATOM    866  CG  LEU    97     -92.819  11.356 -70.643  1.00  0.00
ATOM    867  CD1 LEU    97     -93.738  10.793 -71.732  1.00  0.00
ATOM    868  CD2 LEU    97     -92.849  12.887 -70.626  1.00  0.00
ATOM    869  C   LEU    97     -95.582  10.220 -69.079  1.00  0.00
ATOM    870  O   LEU    97     -95.446   9.006 -69.222  1.00  0.00
ATOM    871  N   LYS    98     -96.739  10.860 -69.219  1.00  0.00
ATOM    872  H   LYS    98     -96.838  11.818 -68.952  1.00  0.00
ATOM    873  CA  LYS    98     -97.981  10.199 -69.673  1.00  0.00
ATOM    874  CB  LYS    98     -99.084  10.354 -68.617  1.00  0.00
ATOM    875  CG  LYS    98     -98.757   9.603 -67.320  1.00  0.00
ATOM    876  CD  LYS    98     -99.826   9.783 -66.236  1.00  0.00
ATOM    877  CE  LYS    98    -101.133   9.052 -66.560  1.00  0.00
ATOM    878  NZ  LYS    98    -102.134   9.269 -65.506  1.00  0.00
ATOM    879  HZ1 LYS    98    -102.977   8.786 -65.745  1.00  0.00
ATOM    880  HZ2 LYS    98    -101.787   8.920 -64.635  1.00  0.00
ATOM    881  HZ3 LYS    98    -102.325  10.247 -65.423  1.00  0.00
ATOM    882  C   LYS    98     -98.447  10.736 -71.042  1.00  0.00
ATOM    883  O   LYS    98     -98.948  11.861 -71.114  1.00  0.00
ATOM    884  N   PRO    99     -98.123  10.025 -72.134  1.00  0.00
ATOM    885  CA  PRO    99     -98.543  10.411 -73.496  1.00  0.00
ATOM    886  CB  PRO    99     -97.644   9.587 -74.421  1.00  0.00
ATOM    887  CG  PRO    99     -97.371   8.316 -73.617  1.00  0.00
ATOM    888  CD  PRO    99     -97.270   8.818 -72.175  1.00  0.00
ATOM    889  C   PRO    99    -100.035  10.146 -73.751  1.00  0.00
ATOM    890  O   PRO    99    -100.605   9.181 -73.246  1.00  0.00
ATOM    891  N   CYS   100    -100.636  11.039 -74.532  1.00  0.00
ATOM    892  H   CYS   100    -100.149  11.828 -74.903  1.00  0.00
ATOM    893  CA  CYS   100    -102.048  10.934 -74.953  1.00  0.00
ATOM    894  CB  CYS   100    -102.862  12.042 -74.274  1.00  0.00
ATOM    895  SG  CYS   100    -104.662  11.944 -74.597  1.00  0.00
ATOM    896  HG  CYS   100    -104.992  13.014 -73.879  1.00  0.00
ATOM    897  C   CYS   100    -102.173  11.039 -76.481  1.00  0.00
ATOM    898  O   CYS   100    -101.460  11.813 -77.120  1.00  0.00
ATOM    899  N   ALA   101    -103.092  10.246 -77.025  1.00  0.00
ATOM    900  H   ALA   101    -103.679   9.665 -76.462  1.00  0.00
ATOM    901  CA  ALA   101    -103.401  10.219 -78.469  1.00  0.00
ATOM    902  CB  ALA   101    -102.914   8.897 -79.071  1.00  0.00
ATOM    903  C   ALA   101    -104.908  10.385 -78.717  1.00  0.00
ATOM    904  O   ALA   101    -105.729   9.836 -77.983  1.00  0.00
ATOM    905  N   GLN   102    -105.228  11.131 -79.772  1.00  0.00
ATOM    906  H   GLN   102    -104.528  11.524 -80.366  1.00  0.00
ATOM    907  CA  GLN   102    -106.619  11.398 -80.190  1.00  0.00
ATOM    908  CB  GLN   102    -106.922  12.893 -79.983  1.00  0.00
ATOM    909  CG  GLN   102    -108.368  13.306 -80.305  1.00  0.00
ATOM    910  CD  GLN   102    -109.410  12.536 -79.486  1.00  0.00
ATOM    911  OE1 GLN   102    -109.377  12.456 -78.268  1.00  0.00
ATOM    912  NE2 GLN   102    -110.381  11.953 -80.156  1.00  0.00
ATOM    913 HE21 GLN   102    -110.455  12.003 -81.158  1.00  0.00
ATOM    914 HE22 GLN   102    -111.087  11.517 -79.605  1.00  0.00
ATOM    915  C   GLN   102    -106.850  10.972 -81.649  1.00  0.00
ATOM    916  O   GLN   102    -105.990  11.155 -82.509  1.00  0.00
ATOM    917  N   ALA   103    -108.054  10.461 -81.892  1.00  0.00
ATOM    918  H   ALA   103    -108.721  10.346 -81.155  1.00  0.00
ATOM    919  CA  ALA   103    -108.510  10.043 -83.233  1.00  0.00
ATOM    920  CB  ALA   103    -108.968   8.583 -83.178  1.00  0.00
ATOM    921  C   ALA   103    -109.656  10.932 -83.745  1.00  0.00
ATOM    922  O   ALA   103    -110.481  11.413 -82.966  1.00  0.00
ATOM    923  N   ALA   104    -109.619  11.201 -85.047  1.00  0.00
ATOM    924  H   ALA   104    -108.892  10.847 -85.635  1.00  0.00
ATOM    925  CA  ALA   104    -110.648  11.992 -85.754  1.00  0.00
ATOM    926  CB  ALA   104    -110.077  13.367 -86.117  1.00  0.00
ATOM    927  C   ALA   104    -111.128  11.275 -87.026  1.00  0.00
ATOM    928  O   ALA   104    -110.348  10.607 -87.704  1.00  0.00
ATOM    929  N   THR   105    -112.425  11.396 -87.292  1.00  0.00
ATOM    930  H   THR   105    -113.060  11.853 -86.669  1.00  0.00
ATOM    931  CA  THR   105    -113.076  10.813 -88.487  1.00  0.00
ATOM    932  CB  THR   105    -114.118   9.750 -88.105  1.00  0.00
ATOM    933  OG1 THR   105    -115.011  10.263 -87.110  1.00  0.00
ATOM    934  HG1 THR   105    -115.709   9.576 -86.898  1.00  0.00
ATOM    935  CG2 THR   105    -113.457   8.444 -87.653  1.00  0.00
ATOM    936  C   THR   105    -113.748  11.883 -89.357  1.00  0.00
ATOM    937  O   THR   105    -114.295  12.866 -88.860  1.00  0.00
ATOM    938  N   LEU   106    -113.671  11.665 -90.667  1.00  0.00
ATOM    939  H   LEU   106    -113.158  10.894 -91.041  1.00  0.00
ATOM    940  CA  LEU   106    -114.263  12.571 -91.672  1.00  0.00
ATOM    941  CB  LEU   106    -113.167  13.165 -92.571  1.00  0.00
ATOM    942  CG  LEU   106    -112.162  14.050 -91.821  1.00  0.00
ATOM    943  CD1 LEU   106    -110.987  14.382 -92.743  1.00  0.00
ATOM    944  CD2 LEU   106    -112.808  15.349 -91.326  1.00  0.00
ATOM    945  C   LEU   106    -115.335  11.858 -92.508  1.00  0.00
ATOM    946  O   LEU   106    -115.035  11.053 -93.389  1.00  0.00
ATOM    947  N   ALA   107    -116.582  12.078 -92.101  1.00  0.00
ATOM    948  H   ALA   107    -116.780  12.664 -91.315  1.00  0.00
ATOM    949  CA  ALA   107    -117.763  11.469 -92.744  1.00  0.00
ATOM    950  CB  ALA   107    -118.524  10.617 -91.721  1.00  0.00
ATOM    951  C   ALA   107    -118.681  12.523 -93.384  1.00  0.00
ATOM    952  O   ALA   107    -119.352  13.293 -92.698  1.00  0.00
ATOM    953  N   ALA   108    -118.518  12.658 -94.698  1.00  0.00
ATOM    954  H   ALA   108    -117.853  12.106 -95.200  1.00  0.00
ATOM    955  CA  ALA   108    -119.318  13.580 -95.529  1.00  0.00
ATOM    956  CB  ALA   108    -118.418  14.703 -96.055  1.00  0.00
ATOM    957  C   ALA   108    -119.982  12.846 -96.704  1.00  0.00
ATOM    958  O   ALA   108    -119.372  11.983 -97.334  1.00  0.00
ATOM    959  N   TYR   109    -121.236  13.210 -96.963  1.00  0.00
ATOM    960  H   TYR   109    -121.708  13.895 -96.411  1.00  0.00
ATOM    961  CA  TYR   109    -122.033  12.628 -98.061  1.00  0.00
ATOM    962  CB  TYR   109    -123.154  11.761 -97.461  1.00  0.00
ATOM    963  CG  TYR   109    -124.033  11.126 -98.545  1.00  0.00
ATOM    964  CD1 TYR   109    -123.505  10.095 -99.340  1.00  0.00
ATOM    965  HD1 TYR   109    -122.697   9.468 -98.962  1.00  0.00
ATOM    966  CD2 TYR   109    -125.152  11.842 -98.995  1.00  0.00
ATOM    967  HD2 TYR   109    -125.632  12.574 -98.345  1.00  0.00
ATOM    968  CE1 TYR   109    -124.026   9.860-100.620  1.00  0.00
ATOM    969  HE1 TYR   109    -123.611   9.072-101.247  1.00  0.00
ATOM    970  CE2 TYR   109    -125.671  11.602-100.272  1.00  0.00
ATOM    971  HE2 TYR   109    -126.555  12.138-100.612  1.00  0.00
ATOM    972  CZ  TYR   109    -125.077  10.646-101.103  1.00  0.00
ATOM    973  OH  TYR   109    -125.295  10.718-102.438  1.00  0.00
ATOM    974  HH  TYR   109    -125.434  11.690-102.667  1.00  0.00
ATOM    975  C   TYR   109    -122.578  13.709 -99.023  1.00  0.00
ATOM    976  O   TYR   109    -123.182  14.678 -98.556  1.00  0.00
ATOM    977  N   PRO   110    -122.373  13.546-100.342  1.00  0.00
ATOM    978  CA  PRO   110    -122.904  14.466-101.369  1.00  0.00
ATOM    979  CB  PRO   110    -122.091  14.155-102.630  1.00  0.00
ATOM    980  CG  PRO   110    -121.725  12.681-102.463  1.00  0.00
ATOM    981  CD  PRO   110    -121.475  12.549-100.960  1.00  0.00
ATOM    982  C   PRO   110    -124.425  14.352-101.578  1.00  0.00
ATOM    983  O   PRO   110    -124.926  13.541-102.360  1.00  0.00
ATOM    984  N   ALA   111    -125.142  15.184-100.829  1.00  0.00
ATOM    985  H   ALA   111    -124.708  15.784-100.155  1.00  0.00
ATOM    986  CA  ALA   111    -126.616  15.261-100.874  1.00  0.00
ATOM    987  CB  ALA   111    -127.176  15.040 -99.466  1.00  0.00
ATOM    988  C   ALA   111    -127.111  16.609-101.420  1.00  0.00
ATOM    989  O   ALA   111    -126.541  17.661-101.136  1.00  0.00
ATOM    990  N   GLU   112    -128.161  16.524-102.233  1.00  0.00
ATOM    991  H   GLU   112    -128.598  15.646-102.425  1.00  0.00
ATOM    992  CA  GLU   112    -128.840  17.692-102.834  1.00  0.00
ATOM    993  CB  GLU   112    -128.364  17.936-104.277  1.00  0.00
ATOM    994  CG  GLU   112    -128.610  16.767-105.241  1.00  0.00
ATOM    995  CD  GLU   112    -128.302  17.168-106.685  1.00  0.00
ATOM    996  OE1 GLU   112    -127.144  16.953-107.102  1.00  0.00
ATOM    997  OE2 GLU   112    -129.239  17.677-107.339  1.00  0.00
ATOM    998  C   GLU   112    -130.369  17.543-102.791  1.00  0.00
ATOM    999  O   GLU   112    -130.886  16.429-102.864  1.00  0.00
ATOM   1000  N   THR   113    -131.056  18.677-102.671  1.00  0.00
ATOM   1001  H   THR   113    -130.623  19.521-102.357  1.00  0.00
ATOM   1002  CA  THR   113    -132.535  18.730-102.710  1.00  0.00
ATOM   1003  CB  THR   113    -133.107  19.343-101.420  1.00  0.00
ATOM   1004  OG1 THR   113    -132.513  20.627-101.197  1.00  0.00
ATOM   1005  HG1 THR   113    -132.790  21.231-101.956  1.00  0.00
ATOM   1006  CG2 THR   113    -132.935  18.415-100.213  1.00  0.00
ATOM   1007  C   THR   113    -133.060  19.512-103.934  1.00  0.00
ATOM   1008  O   THR   113    -133.095  20.746-103.894  1.00  0.00
ATOM   1009  N   PRO   114    -133.346  18.821-105.050  1.00  0.00
ATOM   1010  CA  PRO   114    -133.983  19.436-106.234  1.00  0.00
ATOM   1011  CB  PRO   114    -134.079  18.304-107.259  1.00  0.00
ATOM   1012  CG  PRO   114    -132.890  17.416-106.904  1.00  0.00
ATOM   1013  CD  PRO   114    -132.871  17.461-105.376  1.00  0.00
ATOM   1014  C   PRO   114    -135.384  19.961-105.890  1.00  0.00
ATOM   1015  O   PRO   114    -136.074  19.399-105.041  1.00  0.00
ATOM   1016  N   THR   115    -135.750  21.064-106.540  1.00  0.00
ATOM   1017  H   THR   115    -135.138  21.521-107.186  1.00  0.00
ATOM   1018  CA  THR   115    -137.057  21.744-106.367  1.00  0.00
ATOM   1019  CB  THR   115    -137.225  22.337-104.949  1.00  0.00
ATOM   1020  OG1 THR   115    -138.547  22.867-104.807  1.00  0.00
ATOM   1021  HG1 THR   115    -138.708  23.092-103.844  1.00  0.00
ATOM   1022  CG2 THR   115    -136.169  23.385-104.572  1.00  0.00
ATOM   1023  C   THR   115    -137.280  22.809-107.456  1.00  0.00
ATOM   1024  O   THR   115    -136.322  23.317-108.038  1.00  0.00
ATOM   1025  N   ALA   116    -138.555  23.078-107.729  1.00  0.00
ATOM   1026  H   ALA   116    -139.277  22.737-107.124  1.00  0.00
ATOM   1027  CA  ALA   116    -139.022  24.015-108.774  1.00  0.00
ATOM   1028  CB  ALA   116    -138.987  23.333-110.147  1.00  0.00
ATOM   1029  C   ALA   116    -140.456  24.491-108.485  1.00  0.00
ATOM   1030  O   ALA   116    -141.250  23.761-107.891  1.00  0.00
ATOM   1031  N   GLY   117    -140.729  25.733-108.882  1.00  0.00
ATOM   1032  H   GLY   117    -140.020  26.325-109.264  1.00  0.00
ATOM   1033  CA  GLY   117    -142.049  26.381-108.725  1.00  0.00
ATOM   1034  C   GLY   117    -142.086  27.773-109.371  1.00  0.00
ATOM   1035  O   GLY   117    -141.048  28.400-109.581  1.00  0.00
ATOM   1036  N   GLU   118    -143.289  28.173-109.774  1.00  0.00
ATOM   1037  H   GLU   118    -144.105  27.619-109.613  1.00  0.00
ATOM   1038  CA  GLU   118    -143.539  29.488-110.405  1.00  0.00
ATOM   1039  CB  GLU   118    -143.941  29.319-111.876  1.00  0.00
ATOM   1040  CG  GLU   118    -142.783  28.817-112.747  1.00  0.00
ATOM   1041  CD  GLU   118    -143.174  28.634-114.218  1.00  0.00
ATOM   1042  OE1 GLU   118    -143.822  29.550-114.771  1.00  0.00
ATOM   1043  OE2 GLU   118    -142.763  27.594-114.776  1.00  0.00
ATOM   1044  C   GLU   118    -144.630  30.275-109.664  1.00  0.00
ATOM   1045  O   GLU   118    -145.681  29.734-109.321  1.00  0.00
ATOM   1046  N   GLU   119    -144.362  31.565-109.473  1.00  0.00
ATOM   1047  H   GLU   119    -143.501  31.970-109.779  1.00  0.00
ATOM   1048  CA  GLU   119    -145.287  32.495-108.796  1.00  0.00
ATOM   1049  CB  GLU   119    -144.485  33.688-108.256  1.00  0.00
ATOM   1050  CG  GLU   119    -145.319  34.600-107.345  1.00  0.00
ATOM   1051  CD  GLU   119    -144.539  35.820-106.838  1.00  0.00
ATOM   1052  OE1 GLU   119    -143.364  35.645-106.444  1.00  0.00
ATOM   1053  OE2 GLU   119    -145.164  36.901-106.794  1.00  0.00
ATOM   1054  C   GLU   119    -146.427  32.935-109.736  1.00  0.00
ATOM   1055  O   GLU   119    -146.298  33.885-110.508  1.00  0.00
ATOM   1056  N   TYR   120    -147.495  32.144-109.716  1.00  0.00
ATOM   1057  H   TYR   120    -147.466  31.253-109.261  1.00  0.00
ATOM   1058  CA  TYR   120    -148.729  32.425-110.478  1.00  0.00
ATOM   1059  CB  TYR   120    -149.662  31.205-110.389  1.00  0.00
ATOM   1060  CG  TYR   120    -150.993  31.444-111.113  1.00  0.00
ATOM   1061  CD1 TYR   120    -151.026  31.439-112.517  1.00  0.00
ATOM   1062  HD1 TYR   120    -150.297  30.857-113.082  1.00  0.00
ATOM   1063  CD2 TYR   120    -152.015  32.090-110.403  1.00  0.00
ATOM   1064  HD2 TYR   120    -152.044  32.036-109.315  1.00  0.00
ATOM   1065  CE1 TYR   120    -152.009  32.170-113.199  1.00  0.00
ATOM   1066  HE1 TYR   120    -152.029  32.184-114.288  1.00  0.00
ATOM   1067  CE2 TYR   120    -152.994  32.819-111.086  1.00  0.00
ATOM   1068  HE2 TYR   120    -153.784  33.322-110.527  1.00  0.00
ATOM   1069  CZ  TYR   120    -152.963  32.900-112.481  1.00  0.00
ATOM   1070  OH  TYR   120    -153.624  33.913-113.091  1.00  0.00
ATOM   1071  HH  TYR   120    -153.695  34.666-112.423  1.00  0.00
ATOM   1072  C   TYR   120    -149.416  33.738-110.023  1.00  0.00
ATOM   1073  O   TYR   120    -149.660  33.912-108.826  1.00  0.00
ATOM   1074  N   PRO   121    -149.732  34.642-110.967  1.00  0.00
ATOM   1075  CA  PRO   121    -150.402  35.926-110.674  1.00  0.00
ATOM   1076  CB  PRO   121    -150.179  36.779-111.927  1.00  0.00
ATOM   1077  CG  PRO   121    -150.086  35.745-113.047  1.00  0.00
ATOM   1078  CD  PRO   121    -149.338  34.584-112.390  1.00  0.00
ATOM   1079  C   PRO   121    -151.883  35.816-110.269  1.00  0.00
ATOM   1080  O   PRO   121    -152.795  35.779-111.099  1.00  0.00
ATOM   1081  N   SER   122    -152.078  35.739-108.957  1.00  0.00
ATOM   1082  H   SER   122    -151.320  35.527-108.339  1.00  0.00
ATOM   1083  CA  SER   122    -153.414  35.781-108.319  1.00  0.00
ATOM   1084  CB  SER   122    -153.571  34.673-107.272  1.00  0.00
ATOM   1085  OG  SER   122    -153.616  33.390-107.897  1.00  0.00
ATOM   1086  HG  SER   122    -153.760  32.686-107.199  1.00  0.00
ATOM   1087  C   SER   122    -153.651  37.118-107.607  1.00  0.00
ATOM   1088  O   SER   122    -152.770  37.637-106.924  1.00  0.00
ATOM   1089  N   ARG   123    -154.888  37.598-107.708  1.00  0.00
ATOM   1090  H   ARG   123    -155.599  37.116-108.219  1.00  0.00
ATOM   1091  CA  ARG   123    -155.320  38.855-107.062  1.00  0.00
ATOM   1092  CB  ARG   123    -155.768  39.889-108.111  1.00  0.00
ATOM   1093  CG  ARG   123    -157.035  39.494-108.878  1.00  0.00
ATOM   1094  CD  ARG   123    -157.635  40.691-109.614  1.00  0.00
ATOM   1095  NE  ARG   123    -159.009  40.338-110.008  1.00  0.00
ATOM   1096  HE  ARG   123    -159.593  40.016-109.257  1.00  0.00
ATOM   1097  CZ  ARG   123    -159.530  40.370-111.235  1.00  0.00
ATOM   1098  NH1 ARG   123    -158.836  40.748-112.300  1.00  0.00
ATOM   1099 HH11 ARG   123    -157.883  41.022-112.187  1.00  0.00
ATOM   1100 HH12 ARG   123    -159.265  40.756-113.200  1.00  0.00
ATOM   1101  NH2 ARG   123    -160.785  39.988-111.415  1.00  0.00
ATOM   1102 HH21 ARG   123    -161.326  39.678-110.636  1.00  0.00
ATOM   1103 HH22 ARG   123    -161.181  40.011-112.330  1.00  0.00
ATOM   1104  C   ARG   123    -156.436  38.621-106.021  1.00  0.00
ATOM   1105  O   ARG   123    -157.263  37.728-106.218  1.00  0.00
ATOM   1106  N   PRO   124    -156.478  39.425-104.946  1.00  0.00
ATOM   1107  CA  PRO   124    -157.601  39.420-103.984  1.00  0.00
ATOM   1108  CB  PRO   124    -157.209  40.447-102.920  1.00  0.00
ATOM   1109  CG  PRO   124    -155.684  40.363-102.914  1.00  0.00
ATOM   1110  CD  PRO   124    -155.335  40.179-104.392  1.00  0.00
ATOM   1111  C   PRO   124    -158.946  39.788-104.633  1.00  0.00
ATOM   1112  O   PRO   124    -159.856  38.964-104.620  1.00  0.00
ATOM   1113  N   THR   125    -158.921  40.838-105.463  1.00  0.00
ATOM   1114  H   THR   125    -158.050  41.247-105.723  1.00  0.00
ATOM   1115  CA  THR   125    -160.096  41.489-106.104  1.00  0.00
ATOM   1116  CB  THR   125    -161.033  40.512-106.849  1.00  0.00
ATOM   1117  OG1 THR   125    -160.277  39.463-107.459  1.00  0.00
ATOM   1118  HG1 THR   125    -160.033  38.809-106.728  1.00  0.00
ATOM   1119  CG2 THR   125    -161.851  41.226-107.931  1.00  0.00
ATOM   1120  C   THR   125    -160.924  42.260-105.059  1.00  0.00
ATOM   1121  O   THR   125    -161.082  41.825-103.920  1.00  0.00
ATOM   1122  N   GLU   126    -161.400  43.436-105.463  1.00  0.00
ATOM   1123  H   GLU   126    -161.321  43.741-106.411  1.00  0.00
ATOM   1124  CA  GLU   126    -162.197  44.324-104.593  1.00  0.00
ATOM   1125  CB  GLU   126    -161.325  45.524-104.185  1.00  0.00
ATOM   1126  CG  GLU   126    -161.956  46.454-103.137  1.00  0.00
ATOM   1127  CD  GLU   126    -162.265  45.738-101.818  1.00  0.00
ATOM   1128  OE1 GLU   126    -161.396  45.791-100.922  1.00  0.00
ATOM   1129  OE2 GLU   126    -163.366  45.146-101.746  1.00  0.00
ATOM   1130  C   GLU   126    -163.494  44.773-105.289  1.00  0.00
ATOM   1131  O   GLU   126    -163.513  44.996-106.499  1.00  0.00
ATOM   1132  N   PHE   127    -164.540  44.919-104.481  1.00  0.00
ATOM   1133  H   PHE   127    -164.472  44.733-103.498  1.00  0.00
ATOM   1134  CA  PHE   127    -165.855  45.429-104.915  1.00  0.00
ATOM   1135  CB  PHE   127    -166.921  44.361-104.629  1.00  0.00
ATOM   1136  CG  PHE   127    -168.299  44.755-105.176  1.00  0.00
ATOM   1137  CD1 PHE   127    -168.597  44.553-106.532  1.00  0.00
ATOM   1138  HD1 PHE   127    -167.898  44.018-107.176  1.00  0.00
ATOM   1139  CD2 PHE   127    -169.224  45.409-104.348  1.00  0.00
ATOM   1140  HD2 PHE   127    -169.010  45.556-103.290  1.00  0.00
ATOM   1141  CE1 PHE   127    -169.805  45.024-107.063  1.00  0.00
ATOM   1142  HE1 PHE   127    -170.034  44.871-108.117  1.00  0.00
ATOM   1143  CE2 PHE   127    -170.431  45.880-104.881  1.00  0.00
ATOM   1144  HE2 PHE   127    -171.132  46.422-104.249  1.00  0.00
ATOM   1145  CZ  PHE   127    -170.720  45.691-106.238  1.00  0.00
ATOM   1146  HZ  PHE   127    -171.645  46.085-106.657  1.00  0.00
ATOM   1147  C   PHE   127    -166.182  46.749-104.194  1.00  0.00
ATOM   1148  O   PHE   127    -165.781  46.961-103.049  1.00  0.00
ATOM   1149  N   ALA   128    -166.944  47.596-104.882  1.00  0.00
ATOM   1150  H   ALA   128    -167.358  47.334-105.754  1.00  0.00
ATOM   1151  CA  ALA   128    -167.345  48.924-104.377  1.00  0.00
ATOM   1152  CB  ALA   128    -166.777  50.015-105.291  1.00  0.00
ATOM   1153  C   ALA   128    -168.872  49.053-104.271  1.00  0.00
ATOM   1154  O   ALA   128    -169.599  48.883-105.249  1.00  0.00
ATOM   1155  N   PHE   129    -169.324  49.258-103.037  1.00  0.00
ATOM   1156  H   PHE   129    -168.703  49.344-102.259  1.00  0.00
ATOM   1157  CA  PHE   129    -170.755  49.423-102.712  1.00  0.00
ATOM   1158  CB  PHE   129    -171.219  48.233-101.857  1.00  0.00
ATOM   1159  CG  PHE   129    -172.696  48.330-101.452  1.00  0.00
ATOM   1160  CD1 PHE   129    -173.704  47.969-102.359  1.00  0.00
ATOM   1161  HD1 PHE   129    -173.446  47.515-103.316  1.00  0.00
ATOM   1162  CD2 PHE   129    -173.042  48.871-100.204  1.00  0.00
ATOM   1163  HD2 PHE   129    -172.265  49.156 -99.493  1.00  0.00
ATOM   1164  CE1 PHE   129    -175.050  48.168-102.025  1.00  0.00
ATOM   1165  HE1 PHE   129    -175.832  47.894-102.733  1.00  0.00
ATOM   1166  CE2 PHE   129    -174.389  49.062 -99.869  1.00  0.00
ATOM   1167  HE2 PHE   129    -174.656  49.457 -98.889  1.00  0.00
ATOM   1168  CZ  PHE   129    -175.392  48.715-100.782  1.00  0.00
ATOM   1169  HZ  PHE   129    -176.440  48.870-100.526  1.00  0.00
ATOM   1170  C   PHE   129    -171.032  50.753-101.991  1.00  0.00
ATOM   1171  O   PHE   129    -170.270  51.177-101.124  1.00  0.00
ATOM   1172  N   TYR   130    -172.184  51.326-102.328  1.00  0.00
ATOM   1173  H   TYR   130    -172.780  50.925-103.022  1.00  0.00
ATOM   1174  CA  TYR   130    -172.717  52.535-101.672  1.00  0.00
ATOM   1175  CB  TYR   130    -172.712  53.711-102.660  1.00  0.00
ATOM   1176  CG  TYR   130    -173.210  55.004-102.002  1.00  0.00
ATOM   1177  CD1 TYR   130    -172.336  55.768-101.214  1.00  0.00
ATOM   1178  HD1 TYR   130    -171.265  55.559-101.217  1.00  0.00
ATOM   1179  CD2 TYR   130    -174.580  55.313-102.021  1.00  0.00
ATOM   1180  HD2 TYR   130    -175.260  54.757-102.668  1.00  0.00
ATOM   1181  CE1 TYR   130    -172.836  56.809-100.420  1.00  0.00
ATOM   1182  HE1 TYR   130    -172.163  57.401 -99.802  1.00  0.00
ATOM   1183  CE2 TYR   130    -175.078  56.352-101.223  1.00  0.00
ATOM   1184  HE2 TYR   130    -176.146  56.562-101.213  1.00  0.00
ATOM   1185  CZ  TYR   130    -174.206  57.093-100.416  1.00  0.00
ATOM   1186  OH  TYR   130    -174.688  58.063 -99.600  1.00  0.00
ATOM   1187  HH  TYR   130    -175.686  58.046 -99.628  1.00  0.00
ATOM   1188  C   TYR   130    -174.137  52.273-101.130  1.00  0.00
ATOM   1189  O   TYR   130    -174.979  51.763-101.874  1.00  0.00
ATOM   1190  N   PRO   131    -174.394  52.608 -99.854  1.00  0.00
ATOM   1191  CA  PRO   131    -175.743  52.525 -99.254  1.00  0.00
ATOM   1192  CB  PRO   131    -175.525  52.757 -97.755  1.00  0.00
ATOM   1193  CG  PRO   131    -174.087  52.298 -97.529  1.00  0.00
ATOM   1194  CD  PRO   131    -173.374  52.762 -98.799  1.00  0.00
ATOM   1195  C   PRO   131    -176.714  53.559 -99.854  1.00  0.00
ATOM   1196  O   PRO   131    -176.845  54.689 -99.381  1.00  0.00
ATOM   1197  N   GLY   132    -177.322  53.161-100.970  1.00  0.00
ATOM   1198  H   GLY   132    -177.014  52.339-101.452  1.00  0.00
ATOM   1199  CA  GLY   132    -178.354  53.947-101.680  1.00  0.00
ATOM   1200  C   GLY   132    -179.690  53.974-100.924  1.00  0.00
ATOM   1201  O   GLY   132    -180.593  53.194-101.219  1.00  0.00
ATOM   1202  N   TYR   133    -179.772  54.876 -99.949  1.00  0.00
ATOM   1203  H   TYR   133    -178.970  55.398 -99.658  1.00  0.00
ATOM   1204  CA  TYR   133    -180.981  55.058 -99.122  1.00  0.00
ATOM   1205  CB  TYR   133    -180.614  54.819 -97.651  1.00  0.00
ATOM   1206  CG  TYR   133    -181.861  54.722 -96.765  1.00  0.00
ATOM   1207  CD1 TYR   133    -182.529  53.496 -96.629  1.00  0.00
ATOM   1208  HD1 TYR   133    -182.111  52.589 -97.067  1.00  0.00
ATOM   1209  CD2 TYR   133    -182.404  55.880 -96.190  1.00  0.00
ATOM   1210  HD2 TYR   133    -181.895  56.839 -96.293  1.00  0.00
ATOM   1211  CE1 TYR   133    -183.746  53.435 -95.935  1.00  0.00
ATOM   1212  HE1 TYR   133    -184.271  52.486 -95.830  1.00  0.00
ATOM   1213  CE2 TYR   133    -183.624  55.817 -95.503  1.00  0.00
ATOM   1214  HE2 TYR   133    -184.070  56.734 -95.120  1.00  0.00
ATOM   1215  CZ  TYR   133    -184.294  54.595 -95.377  1.00  0.00
ATOM   1216  OH  TYR   133    -185.481  54.530 -94.722  1.00  0.00
ATOM   1217  HH  TYR   133    -185.733  55.449 -94.425  1.00  0.00
ATOM   1218  C   TYR   133    -181.607  56.455 -99.329  1.00  0.00
ATOM   1219  O   TYR   133    -180.882  57.452 -99.289  1.00  0.00
ATOM   1220  N   PRO   134    -182.924  56.520 -99.588  1.00  0.00
ATOM   1221  CA  PRO   134    -183.654  57.789 -99.798  1.00  0.00
ATOM   1222  CB  PRO   134    -185.089  57.369-100.124  1.00  0.00
ATOM   1223  CG  PRO   134    -184.912  55.998-100.771  1.00  0.00
ATOM   1224  CD  PRO   134    -183.783  55.374 -99.952  1.00  0.00
ATOM   1225  C   PRO   134    -183.650  58.706 -98.566  1.00  0.00
ATOM   1226  O   PRO   134    -183.772  58.248 -97.431  1.00  0.00
ATOM   1227  N   GLY   135    -183.590  60.005 -98.849  1.00  0.00
ATOM   1228  H   GLY   135    -183.394  60.327 -99.775  1.00  0.00
ATOM   1229  CA  GLY   135    -183.665  61.084 -97.841  1.00  0.00
ATOM   1230  C   GLY   135    -183.711  62.465 -98.512  1.00  0.00
ATOM   1231  O   GLY   135    -183.179  62.641 -99.607  1.00  0.00
ATOM   1232  N   THR   136    -184.454  63.373 -97.878  1.00  0.00
ATOM   1233  H   THR   136    -184.943  63.144 -97.036  1.00  0.00
ATOM   1234  CA  THR   136    -184.655  64.775 -98.324  1.00  0.00
ATOM   1235  CB  THR   136    -185.299  64.865 -99.728  1.00  0.00
ATOM   1236  OG1 THR   136    -185.302  66.228-100.166  1.00  0.00
ATOM   1237  HG1 THR   136    -185.619  66.270-101.116  1.00  0.00
ATOM   1238  CG2 THR   136    -186.706  64.257 -99.819  1.00  0.00
ATOM   1239  C   THR   136    -185.460  65.582 -97.287  1.00  0.00
ATOM   1240  O   THR   136    -186.122  65.008 -96.421  1.00  0.00
ATOM   1241  N   TYR   137    -185.356  66.904 -97.390  1.00  0.00
ATOM   1242  H   TYR   137    -184.960  67.304 -98.219  1.00  0.00
ATOM   1243  CA  TYR   137    -186.043  67.863 -96.503  1.00  0.00
ATOM   1244  CB  TYR   137    -184.995  68.635 -95.683  1.00  0.00
ATOM   1245  CG  TYR   137    -185.553  69.751 -94.782  1.00  0.00
ATOM   1246  CD1 TYR   137    -186.688  69.550 -93.977  1.00  0.00
ATOM   1247  HD1 TYR   137    -187.060  68.542 -93.794  1.00  0.00
ATOM   1248  CD2 TYR   137    -185.008  71.039 -94.893  1.00  0.00
ATOM   1249  HD2 TYR   137    -184.122  71.208 -95.506  1.00  0.00
ATOM   1250  CE1 TYR   137    -187.289  70.636 -93.324  1.00  0.00
ATOM   1251  HE1 TYR   137    -188.205  70.493 -92.753  1.00  0.00
ATOM   1252  CE2 TYR   137    -185.599  72.120 -94.223  1.00  0.00
ATOM   1253  HE2 TYR   137    -185.174  73.117 -94.327  1.00  0.00
ATOM   1254  CZ  TYR   137    -186.746  71.920 -93.445  1.00  0.00
ATOM   1255  OH  TYR   137    -187.414  72.988 -92.934  1.00  0.00
ATOM   1256  HH  TYR   137    -186.761  73.725 -92.750  1.00  0.00
ATOM   1257  C   TYR   137    -186.919  68.832 -97.315  1.00  0.00
ATOM   1258  O   TYR   137    -186.515  69.333 -98.363  1.00  0.00
ATOM   1259  N   GLN   138    -188.079  69.131 -96.739  1.00  0.00
ATOM   1260  H   GLN   138    -188.380  68.659 -95.913  1.00  0.00
ATOM   1261  CA  GLN   138    -189.025  70.135 -97.263  1.00  0.00
ATOM   1262  CB  GLN   138    -190.453  69.568 -97.363  1.00  0.00
ATOM   1263  CG  GLN   138    -190.996  68.930 -96.076  1.00  0.00
ATOM   1264  CD  GLN   138    -192.458  68.509 -96.236  1.00  0.00
ATOM   1265  OE1 GLN   138    -192.786  67.411 -96.659  1.00  0.00
ATOM   1266  NE2 GLN   138    -193.368  69.389 -95.882  1.00  0.00
ATOM   1267 HE21 GLN   138    -193.109  70.282 -95.528  1.00  0.00
ATOM   1268 HE22 GLN   138    -194.318  69.108 -95.988  1.00  0.00
ATOM   1269  C   GLN   138    -188.948  71.439 -96.439  1.00  0.00
ATOM   1270  O   GLN   138    -189.463  71.487 -95.319  1.00  0.00
ATOM   1271  N   PRO   139    -188.235  72.454 -96.955  1.00  0.00
ATOM   1272  CA  PRO   139    -187.920  73.694 -96.218  1.00  0.00
ATOM   1273  CB  PRO   139    -186.984  74.479 -97.140  1.00  0.00
ATOM   1274  CG  PRO   139    -187.398  74.025 -98.539  1.00  0.00
ATOM   1275  CD  PRO   139    -187.746  72.548 -98.346  1.00  0.00
ATOM   1276  C   PRO   139    -189.147  74.502 -95.771  1.00  0.00
ATOM   1277  O   PRO   139    -189.849  75.115 -96.573  1.00  0.00
ATOM   1278  N   MET   140    -189.433  74.382 -94.478  1.00  0.00
ATOM   1279  H   MET   140    -188.934  73.736 -93.890  1.00  0.00
ATOM   1280  CA  MET   140    -190.523  75.126 -93.819  1.00  0.00
ATOM   1281  CB  MET   140    -191.092  74.277 -92.672  1.00  0.00
ATOM   1282  CG  MET   140    -192.432  74.790 -92.127  1.00  0.00
ATOM   1283  SD  MET   140    -192.339  76.339 -91.152  1.00  0.00
ATOM   1284  CE  MET   140    -194.072  76.695 -90.964  1.00  0.00
ATOM   1285  C   MET   140    -190.010  76.485 -93.315  1.00  0.00
ATOM   1286  O   MET   140    -189.045  76.569 -92.555  1.00  0.00
ATOM   1287  N   ALA   141    -190.671  77.529 -93.804  1.00  0.00
ATOM   1288  H   ALA   141    -191.388  77.412 -94.489  1.00  0.00
ATOM   1289  CA  ALA   141    -190.431  78.925 -93.389  1.00  0.00
ATOM   1290  CB  ALA   141    -189.908  79.726 -94.585  1.00  0.00
ATOM   1291  C   ALA   141    -191.720  79.567 -92.850  1.00  0.00
ATOM   1292  O   ALA   141    -192.818  79.262 -93.314  1.00  0.00
ATOM   1293  N   SER   142    -191.551  80.421 -91.843  1.00  0.00
ATOM   1294  H   SER   142    -190.641  80.656 -91.503  1.00  0.00
ATOM   1295  CA  SER   142    -192.664  81.168 -91.216  1.00  0.00
ATOM   1296  CB  SER   142    -192.899  80.682 -89.781  1.00  0.00
ATOM   1297  OG  SER   142    -194.053  81.325 -89.229  1.00  0.00
ATOM   1298  HG  SER   142    -194.271  80.912 -88.342  1.00  0.00
ATOM   1299  C   SER   142    -192.383  82.678 -91.214  1.00  0.00
ATOM   1300  O   SER   142    -191.249  83.108 -91.002  1.00  0.00
ATOM   1301  N   TYR   143    -193.456  83.450 -91.357  1.00  0.00
ATOM   1302  H   TYR   143    -194.375  83.060 -91.305  1.00  0.00
ATOM   1303  CA  TYR   143    -193.393  84.921 -91.455  1.00  0.00
ATOM   1304  CB  TYR   143    -193.918  85.352 -92.833  1.00  0.00
ATOM   1305  CG  TYR   143    -193.818  86.865 -93.062  1.00  0.00
ATOM   1306  CD1 TYR   143    -192.608  87.437 -93.482  1.00  0.00
ATOM   1307  HD1 TYR   143    -191.729  86.813 -93.642  1.00  0.00
ATOM   1308  CD2 TYR   143    -194.949  87.676 -92.880  1.00  0.00
ATOM   1309  HD2 TYR   143    -195.883  87.244 -92.518  1.00  0.00
ATOM   1310  CE1 TYR   143    -192.528  88.819 -93.706  1.00  0.00
ATOM   1311  HE1 TYR   143    -191.593  89.268 -94.036  1.00  0.00
ATOM   1312  CE2 TYR   143    -194.868  89.055 -93.118  1.00  0.00
ATOM   1313  HE2 TYR   143    -195.766  89.667 -93.045  1.00  0.00
ATOM   1314  CZ  TYR   143    -193.654  89.628 -93.515  1.00  0.00
ATOM   1315  OH  TYR   143    -193.530  90.976 -93.615  1.00  0.00
ATOM   1316  HH  TYR   143    -194.377  91.417 -93.303  1.00  0.00
ATOM   1317  C   TYR   143    -194.150  85.593 -90.296  1.00  0.00
ATOM   1318  O   TYR   143    -195.369  85.758 -90.321  1.00  0.00
ATOM   1319  N   LEU   144    -193.380  85.924 -89.265  1.00  0.00
ATOM   1320  H   LEU   144    -192.405  85.703 -89.253  1.00  0.00
ATOM   1321  CA  LEU   144    -193.896  86.571 -88.043  1.00  0.00
ATOM   1322  CB  LEU   144    -193.576  85.662 -86.845  1.00  0.00
ATOM   1323  CG  LEU   144    -194.391  85.963 -85.580  1.00  0.00
ATOM   1324  CD1 LEU   144    -194.480  84.695 -84.730  1.00  0.00
ATOM   1325  CD2 LEU   144    -193.746  87.065 -84.734  1.00  0.00
ATOM   1326  C   LEU   144    -193.300  87.983 -87.906  1.00  0.00
ATOM   1327  O   LEU   144    -192.151  88.169 -87.511  1.00  0.00
ATOM   1328  N   ASP   145    -194.094  88.956 -88.343  1.00  0.00
ATOM   1329  H   ASP   145    -194.992  88.753 -88.739  1.00  0.00
ATOM   1330  CA  ASP   145    -193.703  90.382 -88.354  1.00  0.00
ATOM   1331  CB  ASP   145    -193.692  90.933 -89.793  1.00  0.00
ATOM   1332  CG  ASP   145    -195.036  90.932 -90.543  1.00  0.00
ATOM   1333  OD1 ASP   145    -195.855  90.018 -90.295  1.00  0.00
ATOM   1334  OD2 ASP   145    -195.181  91.793 -91.439  1.00  0.00
ATOM   1335  C   ASP   145    -194.556  91.249 -87.412  1.00  0.00
ATOM   1336  O   ASP   145    -195.614  91.754 -87.787  1.00  0.00
ATOM   1337  N   VAL   146    -194.045  91.428 -86.198  1.00  0.00
ATOM   1338  H   VAL   146    -193.178  91.012 -85.924  1.00  0.00
ATOM   1339  CA  VAL   146    -194.727  92.224 -85.153  1.00  0.00
ATOM   1340  CB  VAL   146    -194.998  91.432 -83.855  1.00  0.00
ATOM   1341  CG1 VAL   146    -196.104  90.399 -84.086  1.00  0.00
ATOM   1342  CG2 VAL   146    -193.756  90.745 -83.267  1.00  0.00
ATOM   1343  C   VAL   146    -194.041  93.573 -84.878  1.00  0.00
ATOM   1344  O   VAL   146    -193.019  93.659 -84.198  1.00  0.00
ATOM   1345  N   SER   147    -194.539  94.584 -85.585  1.00  0.00
ATOM   1346  H   SER   147    -195.155  94.421 -86.356  1.00  0.00
ATOM   1347  CA  SER   147    -194.070  95.985 -85.474  1.00  0.00
ATOM   1348  CB  SER   147    -194.638  96.824 -86.627  1.00  0.00
ATOM   1349  OG  SER   147    -194.310  96.218 -87.882  1.00  0.00
ATOM   1350  HG  SER   147    -194.548  96.847 -88.625  1.00  0.00
ATOM   1351  C   SER   147    -194.423  96.628 -84.120  1.00  0.00
ATOM   1352  O   SER   147    -195.407  97.353 -83.966  1.00  0.00
ATOM   1353  N   VAL   148    -193.609  96.286 -83.125  1.00  0.00
ATOM   1354  H   VAL   148    -192.931  95.559 -83.253  1.00  0.00
ATOM   1355  CA  VAL   148    -193.735  96.798 -81.742  1.00  0.00
ATOM   1356  CB  VAL   148    -193.034  95.856 -80.735  1.00  0.00
ATOM   1357  CG1 VAL   148    -193.221  96.324 -79.286  1.00  0.00
ATOM   1358  CG2 VAL   148    -193.551  94.415 -80.840  1.00  0.00
ATOM   1359  C   VAL   148    -193.204  98.244 -81.672  1.00  0.00
ATOM   1360  O   VAL   148    -192.008  98.488 -81.517  1.00  0.00
ATOM   1361  N   VAL   149    -194.118  99.169 -81.948  1.00  0.00
ATOM   1362  H   VAL   149    -195.028  98.909 -82.274  1.00  0.00
ATOM   1363  CA  VAL   149    -193.849 100.625 -81.923  1.00  0.00
ATOM   1364  CB  VAL   149    -193.907 101.262 -83.329  1.00  0.00
ATOM   1365  CG1 VAL   149    -192.719 100.806 -84.182  1.00  0.00
ATOM   1366  CG2 VAL   149    -195.222 100.997 -84.076  1.00  0.00
ATOM   1367  C   VAL   149    -194.756 101.382 -80.939  1.00  0.00
ATOM   1368  O   VAL   149    -195.945 101.087 -80.817  1.00  0.00
ATOM   1369  N   GLN   150    -194.157 102.369 -80.274  1.00  0.00
ATOM   1370  H   GLN   150    -193.182 102.558 -80.388  1.00  0.00
ATOM   1371  CA  GLN   150    -194.833 103.242 -79.290  1.00  0.00
ATOM   1372  CB  GLN   150    -195.015 102.475 -77.969  1.00  0.00
ATOM   1373  CG  GLN   150    -196.279 102.852 -77.181  1.00  0.00
ATOM   1374  CD  GLN   150    -196.285 104.306 -76.700  1.00  0.00
ATOM   1375  OE1 GLN   150    -195.522 104.716 -75.841  1.00  0.00
ATOM   1376  NE2 GLN   150    -197.074 105.146 -77.337  1.00  0.00
ATOM   1377 HE21 GLN   150    -197.691 104.842 -78.059  1.00  0.00
ATOM   1378 HE22 GLN   150    -197.066 106.094 -77.001  1.00  0.00
ATOM   1379  C   GLN   150    -193.979 104.503 -79.059  1.00  0.00
ATOM   1380  O   GLN   150    -192.750 104.444 -79.069  1.00  0.00
ATOM   1381  N   THR   151    -194.674 105.603 -78.787  1.00  0.00
ATOM   1382  H   THR   151    -195.633 105.536 -78.506  1.00  0.00
ATOM   1383  CA  THR   151    -194.078 106.945 -78.610  1.00  0.00
ATOM   1384  CB  THR   151    -194.506 107.900 -79.740  1.00  0.00
ATOM   1385  OG1 THR   151    -194.325 107.268 -81.012  1.00  0.00
ATOM   1386  HG1 THR   151    -194.444 107.943 -81.741  1.00  0.00
ATOM   1387  CG2 THR   151    -193.701 109.204 -79.718  1.00  0.00
ATOM   1388  C   THR   151    -194.534 107.502 -77.253  1.00  0.00
ATOM   1389  O   THR   151    -195.710 107.823 -77.070  1.00  0.00
ATOM   1390  N   LEU   152    -193.620 107.446 -76.290  1.00  0.00
ATOM   1391  H   LEU   152    -192.728 107.021 -76.438  1.00  0.00
ATOM   1392  CA  LEU   152    -193.855 107.946 -74.921  1.00  0.00
ATOM   1393  CB  LEU   152    -193.782 106.747 -73.960  1.00  0.00
ATOM   1394  CG  LEU   152    -194.724 106.751 -72.739  1.00  0.00
ATOM   1395  CD1 LEU   152    -194.394 107.846 -71.721  1.00  0.00
ATOM   1396  CD2 LEU   152    -196.195 106.807 -73.163  1.00  0.00
ATOM   1397  C   LEU   152    -192.808 109.011 -74.551  1.00  0.00
ATOM   1398  O   LEU   152    -191.622 108.856 -74.840  1.00  0.00
ATOM   1399  N   GLY   153    -193.301 110.080 -73.930  1.00  0.00
ATOM   1400  H   GLY   153    -194.286 110.207 -73.820  1.00  0.00
ATOM   1401  CA  GLY   153    -192.485 111.204 -73.427  1.00  0.00
ATOM   1402  C   GLY   153    -193.338 112.189 -72.615  1.00  0.00
ATOM   1403  O   GLY   153    -194.538 112.322 -72.851  1.00  0.00
ATOM   1404  N   ALA   154    -192.698 112.803 -71.623  1.00  0.00
ATOM   1405  H   ALA   154    -191.722 112.663 -71.461  1.00  0.00
ATOM   1406  CA  ALA   154    -193.341 113.781 -70.721  1.00  0.00
ATOM   1407  CB  ALA   154    -193.418 113.195 -69.307  1.00  0.00
ATOM   1408  C   ALA   154    -192.581 115.122 -70.691  1.00  0.00
ATOM   1409  O   ALA   154    -191.347 115.111 -70.699  1.00  0.00
ATOM   1410  N   PRO   155    -193.299 116.255 -70.754  1.00  0.00
ATOM   1411  CA  PRO   155    -192.702 117.595 -70.575  1.00  0.00
ATOM   1412  CB  PRO   155    -193.857 118.571 -70.808  1.00  0.00
ATOM   1413  CG  PRO   155    -194.752 117.818 -71.789  1.00  0.00
ATOM   1414  CD  PRO   155    -194.667 116.372 -71.298  1.00  0.00
ATOM   1415  C   PRO   155    -192.142 117.769 -69.156  1.00  0.00
ATOM   1416  O   PRO   155    -192.722 117.285 -68.186  1.00  0.00
ATOM   1417  N   GLY   156    -191.019 118.480 -69.084  1.00  0.00
ATOM   1418  H   GLY   156    -190.587 118.859 -69.901  1.00  0.00
ATOM   1419  CA  GLY   156    -190.330 118.809 -67.819  1.00  0.00
ATOM   1420  C   GLY   156    -190.120 120.323 -67.677  1.00  0.00
ATOM   1421  O   GLY   156    -189.817 121.008 -68.652  1.00  0.00
ATOM   1422  N   GLU   157    -190.255 120.798 -66.442  1.00  0.00
ATOM   1423  H   GLU   157    -190.411 120.193 -65.663  1.00  0.00
ATOM   1424  CA  GLU   157    -190.089 122.228 -66.105  1.00  0.00
ATOM   1425  CB  GLU   157    -191.443 122.883 -65.781  1.00  0.00
ATOM   1426  CG  GLU   157    -192.198 122.262 -64.596  1.00  0.00
ATOM   1427  CD  GLU   157    -193.525 122.967 -64.290  1.00  0.00
ATOM   1428  OE1 GLU   157    -194.269 123.264 -65.251  1.00  0.00
ATOM   1429  OE2 GLU   157    -193.807 123.123 -63.082  1.00  0.00
ATOM   1430  C   GLU   157    -189.076 122.461 -64.964  1.00  0.00
ATOM   1431  O   GLU   157    -189.034 121.659 -64.029  1.00  0.00
ATOM   1432  N   PRO   158    -188.230 123.496 -65.079  1.00  0.00
ATOM   1433  CA  PRO   158    -187.361 123.949 -63.973  1.00  0.00
ATOM   1434  CB  PRO   158    -186.542 125.095 -64.568  1.00  0.00
ATOM   1435  CG  PRO   158    -186.435 124.713 -66.041  1.00  0.00
ATOM   1436  CD  PRO   158    -187.812 124.122 -66.350  1.00  0.00
ATOM   1437  C   PRO   158    -188.197 124.454 -62.789  1.00  0.00
ATOM   1438  O   PRO   158    -189.294 124.981 -62.969  1.00  0.00
ATOM   1439  N   ARG   159    -187.659 124.243 -61.592  1.00  0.00
ATOM   1440  H   ARG   159    -186.776 123.790 -61.481  1.00  0.00
ATOM   1441  CA  ARG   159    -188.275 124.697 -60.329  1.00  0.00
ATOM   1442  CB  ARG   159    -188.728 123.458 -59.535  1.00  0.00
ATOM   1443  CG  ARG   159    -189.506 123.761 -58.245  1.00  0.00
ATOM   1444  CD  ARG   159    -188.586 123.892 -57.026  1.00  0.00
ATOM   1445  NE  ARG   159    -189.315 124.532 -55.916  1.00  0.00
ATOM   1446  HE  ARG   159    -189.636 125.462 -56.100  1.00  0.00
ATOM   1447  CZ  ARG   159    -189.522 124.036 -54.695  1.00  0.00
ATOM   1448  NH1 ARG   159    -189.054 122.856 -54.312  1.00  0.00
ATOM   1449 HH11 ARG   159    -188.524 122.310 -54.958  1.00  0.00
ATOM   1450 HH12 ARG   159    -189.246 122.514 -53.395  1.00  0.00
ATOM   1451  NH2 ARG   159    -190.209 124.745 -53.814  1.00  0.00
ATOM   1452 HH21 ARG   159    -190.568 125.643 -54.061  1.00  0.00
ATOM   1453 HH22 ARG   159    -190.374 124.375 -52.902  1.00  0.00
ATOM   1454  C   ARG   159    -187.282 125.566 -59.539  1.00  0.00
ATOM   1455  O   ARG   159    -186.089 125.271 -59.487  1.00  0.00
ATOM   1456  N   HIS   160    -187.822 126.629 -58.948  1.00  0.00
ATOM   1457  H   HIS   160    -188.778 126.875 -59.094  1.00  0.00
ATOM   1458  CA  HIS   160    -187.089 127.504 -58.014  1.00  0.00
ATOM   1459  CB  HIS   160    -187.058 128.940 -58.558  1.00  0.00
ATOM   1460  CG  HIS   160    -186.273 129.922 -57.675  1.00  0.00
ATOM   1461  ND1 HIS   160    -185.272 129.630 -56.844  1.00  0.00
ATOM   1462  CD2 HIS   160    -186.461 131.237 -57.627  1.00  0.00
ATOM   1463  CE1 HIS   160    -184.838 130.759 -56.293  1.00  0.00
ATOM   1464  NE2 HIS   160    -185.575 131.751 -56.779  1.00  0.00
ATOM   1465  HE2 HIS   160    -185.462 132.718 -56.563  1.00  0.00
ATOM   1466  C   HIS   160    -187.744 127.457 -56.624  1.00  0.00
ATOM   1467  O   HIS   160    -188.969 127.472 -56.491  1.00  0.00
ATOM   1468  N   ASP   161    -186.884 127.489 -55.613  1.00  0.00
ATOM   1469  H   ASP   161    -185.928 127.742 -55.788  1.00  0.00
ATOM   1470  CA  ASP   161    -187.291 127.426 -54.199  1.00  0.00
ATOM   1471  CB  ASP   161    -186.821 126.082 -53.618  1.00  0.00
ATOM   1472  CG  ASP   161    -187.303 125.806 -52.188  1.00  0.00
ATOM   1473  OD1 ASP   161    -188.331 126.399 -51.785  1.00  0.00
ATOM   1474  OD2 ASP   161    -186.630 124.993 -51.519  1.00  0.00
ATOM   1475  C   ASP   161    -186.753 128.645 -53.428  1.00  0.00
ATOM   1476  O   ASP   161    -185.751 128.582 -52.715  1.00  0.00
ATOM   1477  N   SER   162    -187.471 129.752 -53.590  1.00  0.00
ATOM   1478  H   SER   162    -188.310 129.757 -54.137  1.00  0.00
ATOM   1479  CA  SER   162    -187.138 131.053 -52.973  1.00  0.00
ATOM   1480  CB  SER   162    -187.877 132.182 -53.704  1.00  0.00
ATOM   1481  OG  SER   162    -189.286 131.940 -53.662  1.00  0.00
ATOM   1482  HG  SER   162    -189.565 131.891 -52.691  1.00  0.00
ATOM   1483  C   SER   162    -187.432 131.093 -51.463  1.00  0.00
ATOM   1484  O   SER   162    -188.553 131.369 -51.030  1.00  0.00
ATOM   1485  N   LEU   163    -186.416 130.709 -50.698  1.00  0.00
ATOM   1486  H   LEU   163    -185.596 130.295 -51.097  1.00  0.00
ATOM   1487  CA  LEU   163    -186.461 130.708 -49.222  1.00  0.00
ATOM   1488  CB  LEU   163    -186.204 129.293 -48.684  1.00  0.00
ATOM   1489  CG  LEU   163    -187.220 128.235 -49.138  1.00  0.00
ATOM   1490  CD1 LEU   163    -186.757 126.859 -48.660  1.00  0.00
ATOM   1491  CD2 LEU   163    -188.628 128.517 -48.603  1.00  0.00
ATOM   1492  C   LEU   163    -185.425 131.669 -48.620  1.00  0.00
ATOM   1493  O   LEU   163    -184.314 131.806 -49.130  1.00  0.00
ATOM   1494  N   LEU   164    -185.809 132.276 -47.500  1.00  0.00
ATOM   1495  H   LEU   164    -186.724 132.143 -47.122  1.00  0.00
ATOM   1496  CA  LEU   164    -184.951 133.217 -46.754  1.00  0.00
ATOM   1497  CB  LEU   164    -185.664 134.579 -46.658  1.00  0.00
ATOM   1498  CG  LEU   164    -184.808 135.824 -46.344  1.00  0.00
ATOM   1499  CD1 LEU   164    -184.236 135.837 -44.922  1.00  0.00
ATOM   1500  CD2 LEU   164    -183.704 136.026 -47.387  1.00  0.00
ATOM   1501  C   LEU   164    -184.621 132.634 -45.365  1.00  0.00
ATOM   1502  O   LEU   164    -185.530 132.473 -44.546  1.00  0.00
ATOM   1503  N   PRO   165    -183.371 132.191 -45.155  1.00  0.00
ATOM   1504  CA  PRO   165    -182.893 131.725 -43.837  1.00  0.00
ATOM   1505  CB  PRO   165    -181.484 131.182 -44.095  1.00  0.00
ATOM   1506  CG  PRO   165    -181.538 130.747 -45.557  1.00  0.00
ATOM   1507  CD  PRO   165    -182.402 131.828 -46.208  1.00  0.00
ATOM   1508  C   PRO   165    -182.876 132.869 -42.811  1.00  0.00
ATOM   1509  O   PRO   165    -181.972 133.704 -42.785  1.00  0.00
ATOM   1510  N   VAL   166    -183.987 132.983 -42.088  1.00  0.00
ATOM   1511  H   VAL   166    -184.817 132.482 -42.337  1.00  0.00
ATOM   1512  CA  VAL   166    -184.157 133.965 -40.992  1.00  0.00
ATOM   1513  CB  VAL   166    -185.644 134.107 -40.594  1.00  0.00
ATOM   1514  CG1 VAL   166    -185.848 135.187 -39.523  1.00  0.00
ATOM   1515  CG2 VAL   166    -186.534 134.451 -41.795  1.00  0.00
ATOM   1516  C   VAL   166    -183.265 133.563 -39.799  1.00  0.00
ATOM   1517  O   VAL   166    -183.627 132.729 -38.972  1.00  0.00
ATOM   1518  N   ASP   167    -182.044 134.089 -39.832  1.00  0.00
ATOM   1519  H   ASP   167    -181.729 134.592 -40.638  1.00  0.00
ATOM   1520  CA  ASP   167    -181.017 133.817 -38.809  1.00  0.00
ATOM   1521  CB  ASP   167    -179.788 133.205 -39.502  1.00  0.00
ATOM   1522  CG  ASP   167    -178.639 132.830 -38.556  1.00  0.00
ATOM   1523  OD1 ASP   167    -178.931 132.488 -37.388  1.00  0.00
ATOM   1524  OD2 ASP   167    -177.485 132.878 -39.031  1.00  0.00
ATOM   1525  C   ASP   167    -180.664 135.075 -37.997  1.00  0.00
ATOM   1526  O   ASP   167    -179.849 135.897 -38.413  1.00  0.00
ATOM   1527  N   SER   168    -181.314 135.188 -36.844  1.00  0.00
ATOM   1528  H   SER   168    -182.037 134.552 -36.570  1.00  0.00
ATOM   1529  CA  SER   168    -181.072 136.274 -35.871  1.00  0.00
ATOM   1530  CB  SER   168    -182.370 137.041 -35.584  1.00  0.00
ATOM   1531  OG  SER   168    -183.424 136.144 -35.219  1.00  0.00
ATOM   1532  HG  SER   168    -184.203 136.663 -34.864  1.00  0.00
ATOM   1533  C   SER   168    -180.473 135.735 -34.564  1.00  0.00
ATOM   1534  O   SER   168    -180.903 134.713 -34.031  1.00  0.00
ATOM   1535  N   TYR   169    -179.421 136.416 -34.117  1.00  0.00
ATOM   1536  H   TYR   169    -179.089 137.236 -34.580  1.00  0.00
ATOM   1537  CA  TYR   169    -178.661 136.033 -32.911  1.00  0.00
ATOM   1538  CB  TYR   169    -177.298 135.480 -33.353  1.00  0.00
ATOM   1539  CG  TYR   169    -176.481 134.921 -32.182  1.00  0.00
ATOM   1540  CD1 TYR   169    -176.673 133.594 -31.769  1.00  0.00
ATOM   1541  HD1 TYR   169    -177.273 132.910 -32.370  1.00  0.00
ATOM   1542  CD2 TYR   169    -175.670 135.779 -31.423  1.00  0.00
ATOM   1543  HD2 TYR   169    -175.486 136.801 -31.757  1.00  0.00
ATOM   1544  CE1 TYR   169    -176.083 133.139 -30.581  1.00  0.00
ATOM   1545  HE1 TYR   169    -176.223 132.110 -30.256  1.00  0.00
ATOM   1546  CE2 TYR   169    -175.088 135.324 -30.233  1.00  0.00
ATOM   1547  HE2 TYR   169    -174.446 135.985 -29.655  1.00  0.00
ATOM   1548  CZ  TYR   169    -175.305 134.008 -29.807  1.00  0.00
ATOM   1549  OH  TYR   169    -174.772 133.575 -28.639  1.00  0.00
ATOM   1550  HH  TYR   169    -174.619 134.385 -28.039  1.00  0.00
ATOM   1551  C   TYR   169    -178.486 137.213 -31.940  1.00  0.00
ATOM   1552  O   TYR   169    -178.285 138.351 -32.363  1.00  0.00
ATOM   1553  N   GLN   170    -178.503 136.878 -30.649  1.00  0.00
ATOM   1554  H   GLN   170    -178.702 135.939 -30.367  1.00  0.00
ATOM   1555  CA  GLN   170    -178.242 137.807 -29.527  1.00  0.00
ATOM   1556  CB  GLN   170    -179.423 138.784 -29.373  1.00  0.00
ATOM   1557  CG  GLN   170    -179.232 139.887 -28.320  1.00  0.00
ATOM   1558  CD  GLN   170    -177.927 140.672 -28.492  1.00  0.00
ATOM   1559  OE1 GLN   170    -176.886 140.325 -27.951  1.00  0.00
ATOM   1560  NE2 GLN   170    -177.958 141.729 -29.271  1.00  0.00
ATOM   1561 HE21 GLN   170    -178.794 142.003 -29.737  1.00  0.00
ATOM   1562 HE22 GLN   170    -177.103 142.230 -29.381  1.00  0.00
ATOM   1563  C   GLN   170    -177.990 137.020 -28.228  1.00  0.00
ATOM   1564  O   GLN   170    -178.672 136.036 -27.948  1.00  0.00
ATOM   1565  N   SER   171    -177.033 137.522 -27.447  1.00  0.00
ATOM   1566  H   SER   171    -176.615 138.406 -27.676  1.00  0.00
ATOM   1567  CA  SER   171    -176.591 136.941 -26.157  1.00  0.00
ATOM   1568  CB  SER   171    -175.864 135.596 -26.326  1.00  0.00
ATOM   1569  OG  SER   171    -174.654 135.750 -27.082  1.00  0.00
ATOM   1570  HG  SER   171    -174.201 136.600 -26.762  1.00  0.00
ATOM   1571  C   SER   171    -175.660 137.906 -25.409  1.00  0.00
ATOM   1572  O   SER   171    -174.561 138.212 -25.874  1.00  0.00
ATOM   1573  N   TRP   172    -176.102 138.291 -24.218  1.00  0.00
ATOM   1574  H   TRP   172    -176.973 137.969 -23.846  1.00  0.00
ATOM   1575  CA  TRP   172    -175.403 139.259 -23.350  1.00  0.00
ATOM   1576  CB  TRP   172    -176.334 140.453 -23.080  1.00  0.00
ATOM   1577  CG  TRP   172    -177.683 140.033 -22.477  1.00  0.00
ATOM   1578  CD1 TRP   172    -177.955 139.931 -21.178  1.00  0.00
ATOM   1579  HD1 TRP   172    -177.286 140.222 -20.368  1.00  0.00
ATOM   1580  CD2 TRP   172    -178.778 139.535 -23.173  1.00  0.00
ATOM   1581  NE1 TRP   172    -179.157 139.378 -21.015  1.00  0.00
ATOM   1582  HE1 TRP   172    -179.585 139.181 -20.134  1.00  0.00
ATOM   1583  CE2 TRP   172    -179.691 139.112 -22.204  1.00  0.00
ATOM   1584  CE3 TRP   172    -179.039 139.307 -24.533  1.00  0.00
ATOM   1585  HE3 TRP   172    -178.360 139.697 -25.292  1.00  0.00
ATOM   1586  CZ2 TRP   172    -180.868 138.453 -22.587  1.00  0.00
ATOM   1587  HZ2 TRP   172    -181.587 138.132 -21.835  1.00  0.00
ATOM   1588  CZ3 TRP   172    -180.206 138.634 -24.917  1.00  0.00
ATOM   1589  HZ3 TRP   172    -180.387 138.407 -25.967  1.00  0.00
ATOM   1590  CH2 TRP   172    -181.122 138.210 -23.944  1.00  0.00
ATOM   1591  HH2 TRP   172    -182.031 137.689 -24.244  1.00  0.00
ATOM   1592  C   TRP   172    -174.928 138.617 -22.036  1.00  0.00
ATOM   1593  O   TRP   172    -175.614 137.782 -21.447  1.00  0.00
ATOM   1594  N   ALA   173    -173.728 139.018 -21.624  1.00  0.00
ATOM   1595  H   ALA   173    -173.227 139.738 -22.102  1.00  0.00
ATOM   1596  CA  ALA   173    -173.069 138.510 -20.404  1.00  0.00
ATOM   1597  CB  ALA   173    -171.891 137.613 -20.801  1.00  0.00
ATOM   1598  C   ALA   173    -172.575 139.651 -19.502  1.00  0.00
ATOM   1599  O   ALA   173    -172.154 140.701 -19.985  1.00  0.00
ATOM   1600  N   LEU   174    -172.633 139.402 -18.196  1.00  0.00
ATOM   1601  H   LEU   174    -172.966 138.529 -17.842  1.00  0.00
ATOM   1602  CA  LEU   174    -172.165 140.349 -17.166  1.00  0.00
ATOM   1603  CB  LEU   174    -173.384 140.801 -16.338  1.00  0.00
ATOM   1604  CG  LEU   174    -173.254 142.043 -15.431  1.00  0.00
ATOM   1605  CD1 LEU   174    -172.417 141.792 -14.173  1.00  0.00
ATOM   1606  CD2 LEU   174    -172.744 143.265 -16.202  1.00  0.00
ATOM   1607  C   LEU   174    -171.092 139.671 -16.299  1.00  0.00
ATOM   1608  O   LEU   174    -171.268 138.543 -15.842  1.00  0.00
ATOM   1609  N   ALA   175    -169.984 140.387 -16.127  1.00  0.00
ATOM   1610  H   ALA   175    -169.892 141.305 -16.509  1.00  0.00
ATOM   1611  CA  ALA   175    -168.841 139.945 -15.303  1.00  0.00
ATOM   1612  CB  ALA   175    -167.629 139.702 -16.209  1.00  0.00
ATOM   1613  C   ALA   175    -168.495 140.990 -14.231  1.00  0.00
ATOM   1614  O   ALA   175    -168.641 142.191 -14.460  1.00  0.00
ATOM   1615  N   GLY   176    -168.077 140.488 -13.070  1.00  0.00
ATOM   1616  H   GLY   176    -168.085 139.504 -12.892  1.00  0.00
ATOM   1617  CA  GLY   176    -167.660 141.312 -11.916  1.00  0.00
ATOM   1618  C   GLY   176    -167.172 140.453 -10.741  1.00  0.00
ATOM   1619  O   GLY   176    -167.533 139.282 -10.627  1.00  0.00
ATOM   1620  N   GLY   177    -166.277 141.052  -9.958  1.00  0.00
ATOM   1621  H   GLY   177    -165.878 141.929 -10.218  1.00  0.00
ATOM   1622  CA  GLY   177    -165.696 140.437  -8.746  1.00  0.00
ATOM   1623  C   GLY   177    -164.161 140.383  -8.783  1.00  0.00
ATOM   1624  O   GLY   177    -163.547 140.378  -9.848  1.00  0.00
ATOM   1625  N   TRP   178    -163.580 140.425  -7.587  1.00  0.00
ATOM   1626  H   TRP   178    -164.116 140.426  -6.745  1.00  0.00
ATOM   1627  CA  TRP   178    -162.118 140.383  -7.383  1.00  0.00
ATOM   1628  CB  TRP   178    -161.624 141.771  -6.937  1.00  0.00
ATOM   1629  CG  TRP   178    -160.149 141.797  -6.504  1.00  0.00
ATOM   1630  CD1 TRP   178    -159.086 141.635  -7.296  1.00  0.00
ATOM   1631  HD1 TRP   178    -159.099 141.676  -8.385  1.00  0.00
ATOM   1632  CD2 TRP   178    -159.695 141.718  -5.193  1.00  0.00
ATOM   1633  NE1 TRP   178    -157.996 141.432  -6.553  1.00  0.00
ATOM   1634  HE1 TRP   178    -157.088 141.188  -6.902  1.00  0.00
ATOM   1635  CE2 TRP   178    -158.319 141.489  -5.265  1.00  0.00
ATOM   1636  CE3 TRP   178    -160.322 141.849  -3.945  1.00  0.00
ATOM   1637  HE3 TRP   178    -161.398 142.010  -3.888  1.00  0.00
ATOM   1638  CZ2 TRP   178    -157.558 141.407  -4.090  1.00  0.00
ATOM   1639  HZ2 TRP   178    -156.480 141.260  -4.150  1.00  0.00
ATOM   1640  CZ3 TRP   178    -159.562 141.768  -2.770  1.00  0.00
ATOM   1641  HZ3 TRP   178    -160.048 141.881  -1.801  1.00  0.00
ATOM   1642  CH2 TRP   178    -158.179 141.557  -2.843  1.00  0.00
ATOM   1643  HH2 TRP   178    -157.577 141.606  -1.936  1.00  0.00
ATOM   1644  C   TRP   178    -161.682 139.285  -6.396  1.00  0.00
ATOM   1645  O   TRP   178    -162.486 138.770  -5.619  1.00  0.00
ATOM   1646  N   ASN   179    -160.476 138.800  -6.679  1.00  0.00
ATOM   1647  H   ASN   179    -160.056 139.009  -7.562  1.00  0.00
ATOM   1648  CA  ASN   179    -159.634 137.922  -5.839  1.00  0.00
ATOM   1649  CB  ASN   179    -160.265 136.544  -5.573  1.00  0.00
ATOM   1650  CG  ASN   179    -160.769 135.836  -6.835  1.00  0.00
ATOM   1651  OD1 ASN   179    -160.079 135.067  -7.485  1.00  0.00
ATOM   1652  ND2 ASN   179    -162.007 136.102  -7.189  1.00  0.00
ATOM   1653 HD21 ASN   179    -162.551 136.742  -6.647  1.00  0.00
ATOM   1654 HD22 ASN   179    -162.353 135.650  -8.005  1.00  0.00
ATOM   1655  C   ASN   179    -158.255 137.765  -6.499  1.00  0.00
ATOM   1656  O   ASN   179    -158.141 137.823  -7.723  1.00  0.00
ATOM   1657  N   SER   180    -157.233 137.712  -5.647  1.00  0.00
ATOM   1658  H   SER   180    -157.417 137.643  -4.661  1.00  0.00
ATOM   1659  CA  SER   180    -155.803 137.587  -6.023  1.00  0.00
ATOM   1660  CB  SER   180    -155.308 138.760  -6.895  1.00  0.00
ATOM   1661  OG  SER   180    -155.368 140.000  -6.182  1.00  0.00
ATOM   1662  HG  SER   180    -154.852 139.864  -5.323  1.00  0.00
ATOM   1663  C   SER   180    -154.932 137.453  -4.760  1.00  0.00
ATOM   1664  O   SER   180    -154.426 138.429  -4.201  1.00  0.00
ATOM   1665  N   GLN   181    -154.917 136.227  -4.246  1.00  0.00
ATOM   1666  H   GLN   181    -155.381 135.464  -4.696  1.00  0.00
ATOM   1667  CA  GLN   181    -154.209 135.866  -3.001  1.00  0.00
ATOM   1668  CB  GLN   181    -155.214 135.567  -1.878  1.00  0.00
ATOM   1669  CG  GLN   181    -155.869 136.809  -1.253  1.00  0.00
ATOM   1670  CD  GLN   181    -156.871 137.558  -2.142  1.00  0.00
ATOM   1671  OE1 GLN   181    -157.607 137.014  -2.954  1.00  0.00
ATOM   1672  NE2 GLN   181    -156.909 138.863  -1.997  1.00  0.00
ATOM   1673 HE21 GLN   181    -156.292 139.315  -1.361  1.00  0.00
ATOM   1674 HE22 GLN   181    -157.601 139.369  -2.510  1.00  0.00
ATOM   1675  C   GLN   181    -153.293 134.650  -3.204  1.00  0.00
ATOM   1676  O   GLN   181    -153.640 133.720  -3.930  1.00  0.00
ATOM   1677  N   MET   182    -152.142 134.695  -2.534  1.00  0.00
ATOM   1678  H   MET   182    -151.892 135.492  -1.984  1.00  0.00
ATOM   1679  CA  MET   182    -151.114 133.630  -2.549  1.00  0.00
ATOM   1680  CB  MET   182    -150.355 133.588  -3.889  1.00  0.00
ATOM   1681  CG  MET   182    -149.664 134.901  -4.276  1.00  0.00
ATOM   1682  SD  MET   182    -148.790 134.800  -5.879  1.00  0.00
ATOM   1683  CE  MET   182    -148.154 136.459  -5.982  1.00  0.00
ATOM   1684  C   MET   182    -150.127 133.787  -1.380  1.00  0.00
ATOM   1685  O   MET   182    -149.872 134.901  -0.922  1.00  0.00
ATOM   1686  N   CYS   183    -149.679 132.646  -0.862  1.00  0.00
ATOM   1687  H   CYS   183    -149.940 131.759  -1.242  1.00  0.00
ATOM   1688  CA  CYS   183    -148.721 132.575   0.261  1.00  0.00
ATOM   1689  CB  CYS   183    -149.460 132.246   1.563  1.00  0.00
ATOM   1690  SG  CYS   183    -150.653 133.535   2.082  1.00  0.00
ATOM   1691  HG  CYS   183    -151.054 132.917   3.189  1.00  0.00
ATOM   1692  C   CYS   183    -147.635 131.518   0.012  1.00  0.00
ATOM   1693  O   CYS   183    -147.902 130.476  -0.587  1.00  0.00
ATOM   1694  N   CYS   184    -146.431 131.824   0.492  1.00  0.00
ATOM   1695  H   CYS   184    -146.250 132.711   0.917  1.00  0.00
ATOM   1696  CA  CYS   184    -145.249 130.937   0.422  1.00  0.00
ATOM   1697  CB  CYS   184    -144.629 130.998  -0.981  1.00  0.00
ATOM   1698  SG  CYS   184    -143.249 129.822  -1.238  1.00  0.00
ATOM   1699  HG  CYS   184    -143.013 130.160  -2.503  1.00  0.00
ATOM   1700  C   CYS   184    -144.204 131.375   1.462  1.00  0.00
ATOM   1701  O   CYS   184    -144.065 132.563   1.746  1.00  0.00
ATOM   1702  N   GLN   185    -143.524 130.383   2.032  1.00  0.00
ATOM   1703  H   GLN   185    -143.664 129.431   1.762  1.00  0.00
ATOM   1704  CA  GLN   185    -142.472 130.594   3.046  1.00  0.00
ATOM   1705  CB  GLN   185    -143.015 130.156   4.419  1.00  0.00
ATOM   1706  CG  GLN   185    -142.023 130.160   5.595  1.00  0.00
ATOM   1707  CD  GLN   185    -141.168 131.426   5.754  1.00  0.00
ATOM   1708  OE1 GLN   185    -141.437 132.504   5.245  1.00  0.00
ATOM   1709  NE2 GLN   185    -139.997 131.255   6.322  1.00  0.00
ATOM   1710 HE21 GLN   185    -139.692 130.346   6.617  1.00  0.00
ATOM   1711 HE22 GLN   185    -139.431 132.062   6.456  1.00  0.00
ATOM   1712  C   GLN   185    -141.153 129.902   2.667  1.00  0.00
ATOM   1713  O   GLN   185    -141.137 128.742   2.255  1.00  0.00
ATOM   1714  N   GLY   186    -140.068 130.638   2.903  1.00  0.00
ATOM   1715  H   GLY   186    -140.155 131.537   3.335  1.00  0.00
ATOM   1716  CA  GLY   186    -138.678 130.206   2.640  1.00  0.00
ATOM   1717  C   GLY   186    -138.213 129.113   3.614  1.00  0.00
ATOM   1718  O   GLY   186    -137.851 129.398   4.754  1.00  0.00
ATOM   1719  N   GLU   187    -138.396 127.864   3.195  1.00  0.00
ATOM   1720  H   GLU   187    -138.891 127.663   2.349  1.00  0.00
ATOM   1721  CA  GLU   187    -137.978 126.687   3.986  1.00  0.00
ATOM   1722  CB  GLU   187    -139.199 125.921   4.517  1.00  0.00
ATOM   1723  CG  GLU   187    -140.039 126.742   5.507  1.00  0.00
ATOM   1724  CD  GLU   187    -139.245 127.284   6.705  1.00  0.00
ATOM   1725  OE1 GLU   187    -138.394 126.535   7.235  1.00  0.00
ATOM   1726  OE2 GLU   187    -139.539 128.438   7.091  1.00  0.00
ATOM   1727  C   GLU   187    -137.047 125.734   3.224  1.00  0.00
ATOM   1728  O   GLU   187    -137.238 125.479   2.036  1.00  0.00
ATOM   1729  N   GLN   188    -136.085 125.200   3.974  1.00  0.00
ATOM   1730  H   GLN   188    -136.009 125.425   4.946  1.00  0.00
ATOM   1731  CA  GLN   188    -135.056 124.244   3.503  1.00  0.00
ATOM   1732  CB  GLN   188    -134.065 124.909   2.524  1.00  0.00
ATOM   1733  CG  GLN   188    -133.260 126.103   3.063  1.00  0.00
ATOM   1734  CD  GLN   188    -132.138 125.709   4.031  1.00  0.00
ATOM   1735  OE1 GLN   188    -131.486 124.680   3.921  1.00  0.00
ATOM   1736  NE2 GLN   188    -131.885 126.552   5.007  1.00  0.00
ATOM   1737 HE21 GLN   188    -132.397 127.399   5.104  1.00  0.00
ATOM   1738 HE22 GLN   188    -131.158 126.296   5.637  1.00  0.00
ATOM   1739  C   GLN   188    -134.325 123.592   4.692  1.00  0.00
ATOM   1740  O   GLN   188    -134.396 124.088   5.818  1.00  0.00
ATOM   1741  N   ASN   189    -133.726 122.432   4.440  1.00  0.00
ATOM   1742  H   ASN   189    -133.713 122.030   3.525  1.00  0.00
ATOM   1743  CA  ASN   189    -132.978 121.681   5.468  1.00  0.00
ATOM   1744  CB  ASN   189    -133.625 120.311   5.722  1.00  0.00
ATOM   1745  CG  ASN   189    -135.077 120.357   6.223  1.00  0.00
ATOM   1746  OD1 ASN   189    -135.861 119.448   6.001  1.00  0.00
ATOM   1747  ND2 ASN   189    -135.493 121.425   6.871  1.00  0.00
ATOM   1748 HD21 ASN   189    -134.902 122.221   6.999  1.00  0.00
ATOM   1749 HD22 ASN   189    -136.425 121.396   7.221  1.00  0.00
ATOM   1750  C   ASN   189    -131.490 121.531   5.096  1.00  0.00
ATOM   1751  O   ASN   189    -131.179 120.841   4.121  1.00  0.00
ATOM   1752  N   PRO   190    -130.592 122.231   5.810  1.00  0.00
ATOM   1753  CA  PRO   190    -129.137 122.180   5.555  1.00  0.00
ATOM   1754  CB  PRO   190    -128.521 123.121   6.592  1.00  0.00
ATOM   1755  CG  PRO   190    -129.640 124.123   6.867  1.00  0.00
ATOM   1756  CD  PRO   190    -130.899 123.256   6.827  1.00  0.00
ATOM   1757  C   PRO   190    -128.582 120.755   5.738  1.00  0.00
ATOM   1758  O   PRO   190    -128.923 120.098   6.725  1.00  0.00
ATOM   1759  N   PRO   191    -127.781 120.261   4.782  1.00  0.00
ATOM   1760  CA  PRO   191    -127.089 118.962   4.907  1.00  0.00
ATOM   1761  CB  PRO   191    -126.617 118.636   3.488  1.00  0.00
ATOM   1762  CG  PRO   191    -126.417 120.010   2.849  1.00  0.00
ATOM   1763  CD  PRO   191    -127.545 120.852   3.448  1.00  0.00
ATOM   1764  C   PRO   191    -125.925 119.029   5.907  1.00  0.00
ATOM   1765  O   PRO   191    -125.258 120.056   6.028  1.00  0.00
ATOM   1766  N   GLY   192    -125.705 117.907   6.590  1.00  0.00
ATOM   1767  H   GLY   192    -126.326 117.129   6.524  1.00  0.00
ATOM   1768  CA  GLY   192    -124.620 117.753   7.583  1.00  0.00
ATOM   1769  C   GLY   192    -123.584 116.697   7.154  1.00  0.00
ATOM   1770  O   GLY   192    -123.819 115.513   7.403  1.00  0.00
ATOM   1771  N   PRO   193    -122.511 117.085   6.441  1.00  0.00
ATOM   1772  CA  PRO   193    -121.430 116.152   6.065  1.00  0.00
ATOM   1773  CB  PRO   193    -120.643 116.883   4.975  1.00  0.00
ATOM   1774  CG  PRO   193    -120.837 118.360   5.318  1.00  0.00
ATOM   1775  CD  PRO   193    -122.268 118.421   5.856  1.00  0.00
ATOM   1776  C   PRO   193    -120.553 115.764   7.264  1.00  0.00
ATOM   1777  O   PRO   193    -120.316 116.565   8.167  1.00  0.00
ATOM   1778  N   PHE   194    -120.187 114.487   7.282  1.00  0.00
ATOM   1779  H   PHE   194    -120.489 113.844   6.580  1.00  0.00
ATOM   1780  CA  PHE   194    -119.329 113.886   8.323  1.00  0.00
ATOM   1781  CB  PHE   194    -120.169 113.020   9.278  1.00  0.00
ATOM   1782  CG  PHE   194    -121.016 111.955   8.568  1.00  0.00
ATOM   1783  CD1 PHE   194    -120.498 110.671   8.343  1.00  0.00
ATOM   1784  HD1 PHE   194    -119.496 110.413   8.686  1.00  0.00
ATOM   1785  CD2 PHE   194    -122.303 112.279   8.111  1.00  0.00
ATOM   1786  HD2 PHE   194    -122.723 113.268   8.300  1.00  0.00
ATOM   1787  CE1 PHE   194    -121.263 109.716   7.660  1.00  0.00
ATOM   1788  HE1 PHE   194    -120.865 108.715   7.499  1.00  0.00
ATOM   1789  CE2 PHE   194    -123.065 111.325   7.424  1.00  0.00
ATOM   1790  HE2 PHE   194    -124.064 111.578   7.072  1.00  0.00
ATOM   1791  CZ  PHE   194    -122.544 110.044   7.198  1.00  0.00
ATOM   1792  HZ  PHE   194    -123.138 109.300   6.668  1.00  0.00
ATOM   1793  C   PHE   194    -118.169 113.083   7.716  1.00  0.00
ATOM   1794  O   PHE   194    -118.335 112.390   6.712  1.00  0.00
ATOM   1795  N   TRP   195    -117.047 113.101   8.427  1.00  0.00
ATOM   1796  H   TRP   195    -117.003 113.527   9.329  1.00  0.00
ATOM   1797  CA  TRP   195    -115.783 112.497   7.960  1.00  0.00
ATOM   1798  CB  TRP   195    -114.706 113.582   7.838  1.00  0.00
ATOM   1799  CG  TRP   195    -115.107 114.658   6.821  1.00  0.00
ATOM   1800  CD1 TRP   195    -114.895 114.609   5.507  1.00  0.00
ATOM   1801  HD1 TRP   195    -114.307 113.851   4.990  1.00  0.00
ATOM   1802  CD2 TRP   195    -115.889 115.778   7.074  1.00  0.00
ATOM   1803  NE1 TRP   195    -115.514 115.632   4.915  1.00  0.00
ATOM   1804  HE1 TRP   195    -115.507 115.819   3.935  1.00  0.00
ATOM   1805  CE2 TRP   195    -116.137 116.367   5.832  1.00  0.00
ATOM   1806  CE3 TRP   195    -116.463 116.316   8.236  1.00  0.00
ATOM   1807  HE3 TRP   195    -116.229 115.890   9.210  1.00  0.00
ATOM   1808  CZ2 TRP   195    -116.962 117.498   5.743  1.00  0.00
ATOM   1809  HZ2 TRP   195    -117.154 117.964   4.777  1.00  0.00
ATOM   1810  CZ3 TRP   195    -117.298 117.437   8.146  1.00  0.00
ATOM   1811  HZ3 TRP   195    -117.810 117.808   9.034  1.00  0.00
ATOM   1812  CH2 TRP   195    -117.543 118.031   6.901  1.00  0.00
ATOM   1813  HH2 TRP   195    -118.194 118.901   6.836  1.00  0.00
ATOM   1814  C   TRP   195    -115.310 111.384   8.902  1.00  0.00
ATOM   1815  O   TRP   195    -115.362 111.517  10.124  1.00  0.00
ATOM   1816  N   LYS   196    -114.855 110.302   8.275  1.00  0.00
ATOM   1817  H   LYS   196    -114.814 110.268   7.276  1.00  0.00
ATOM   1818  CA  LYS   196    -114.415 109.050   8.934  1.00  0.00
ATOM   1819  CB  LYS   196    -115.594 108.283   9.575  1.00  0.00
ATOM   1820  CG  LYS   196    -116.923 108.259   8.799  1.00  0.00
ATOM   1821  CD  LYS   196    -116.890 107.440   7.504  1.00  0.00
ATOM   1822  CE  LYS   196    -118.165 107.628   6.677  1.00  0.00
ATOM   1823  NZ  LYS   196    -118.269 108.984   6.111  1.00  0.00
ATOM   1824  HZ1 LYS   196    -119.116 109.068   5.587  1.00  0.00
ATOM   1825  HZ2 LYS   196    -118.271 109.669   6.840  1.00  0.00
ATOM   1826  HZ3 LYS   196    -117.493 109.154   5.504  1.00  0.00
ATOM   1827  C   LYS   196    -113.621 108.142   7.980  1.00  0.00
ATOM   1828  O   LYS   196    -113.796 108.211   6.764  1.00  0.00
ATOM   1829  N   ALA   197    -112.672 107.407   8.562  1.00  0.00
ATOM   1830  H   ALA   197    -112.485 107.488   9.541  1.00  0.00
ATOM   1831  CA  ALA   197    -111.792 106.447   7.857  1.00  0.00
ATOM   1832  CB  ALA   197    -110.707 107.192   7.069  1.00  0.00
ATOM   1833  C   ALA   197    -111.115 105.491   8.853  1.00  0.00
ATOM   1834  O   ALA   197    -110.838 105.865   9.993  1.00  0.00
ATOM   1835  N   ALA   198    -110.890 104.261   8.396  1.00  0.00
ATOM   1836  H   ALA   198    -111.055 104.022   7.440  1.00  0.00
ATOM   1837  CA  ALA   198    -110.261 103.190   9.196  1.00  0.00
ATOM   1838  CB  ALA   198    -111.251 102.034   9.369  1.00  0.00
ATOM   1839  C   ALA   198    -108.976 102.688   8.520  1.00  0.00
ATOM   1840  O   ALA   198    -108.923 102.549   7.298  1.00  0.00
ATOM   1841  N   PHE   199    -107.978 102.393   9.349  1.00  0.00
ATOM   1842  H   PHE   199    -108.100 102.377  10.340  1.00  0.00
ATOM   1843  CA  PHE   199    -106.631 102.007   8.881  1.00  0.00
ATOM   1844  CB  PHE   199    -105.641 103.153   9.139  1.00  0.00
ATOM   1845  CG  PHE   199    -106.073 104.463   8.466  1.00  0.00
ATOM   1846  CD1 PHE   199    -105.731 104.719   7.130  1.00  0.00
ATOM   1847  HD1 PHE   199    -105.115 104.013   6.574  1.00  0.00
ATOM   1848  CD2 PHE   199    -106.873 105.378   9.168  1.00  0.00
ATOM   1849  HD2 PHE   199    -107.137 105.194  10.209  1.00  0.00
ATOM   1850  CE1 PHE   199    -106.195 105.880   6.497  1.00  0.00
ATOM   1851  HE1 PHE   199    -105.936 106.074   5.457  1.00  0.00
ATOM   1852  CE2 PHE   199    -107.340 106.536   8.534  1.00  0.00
ATOM   1853  HE2 PHE   199    -107.983 107.230   9.074  1.00  0.00
ATOM   1854  CZ  PHE   199    -107.000 106.787   7.198  1.00  0.00
ATOM   1855  HZ  PHE   199    -107.361 107.689   6.705  1.00  0.00
ATOM   1856  C   PHE   199    -106.130 100.728   9.567  1.00  0.00
ATOM   1857  O   PHE   199    -106.349 100.529  10.761  1.00  0.00
ATOM   1858  N   ALA   200    -105.455  99.895   8.774  1.00  0.00
ATOM   1859  H   ALA   200    -105.360 100.081   7.796  1.00  0.00
ATOM   1860  CA  ALA   200    -104.841  98.621   9.210  1.00  0.00
ATOM   1861  CB  ALA   200    -105.912  97.531   9.349  1.00  0.00
ATOM   1862  C   ALA   200    -103.787  98.151   8.193  1.00  0.00
ATOM   1863  O   ALA   200    -103.896  98.445   7.003  1.00  0.00
ATOM   1864  N   ASP   201    -102.741  97.501   8.708  1.00  0.00
ATOM   1865  H   ASP   201    -102.645  97.373   9.695  1.00  0.00
ATOM   1866  CA  ASP   201    -101.630  96.939   7.908  1.00  0.00
ATOM   1867  CB  ASP   201    -100.739  98.082   7.386  1.00  0.00
ATOM   1868  CG  ASP   201     -99.671  97.648   6.373  1.00  0.00
ATOM   1869  OD1 ASP   201     -99.941  96.686   5.618  1.00  0.00
ATOM   1870  OD2 ASP   201     -98.582  98.258   6.413  1.00  0.00
ATOM   1871  C   ASP   201    -100.789  95.967   8.755  1.00  0.00
ATOM   1872  O   ASP   201    -100.605  96.181   9.952  1.00  0.00
ATOM   1873  N   SER   202    -100.295  94.925   8.089  1.00  0.00
ATOM   1874  H   SER   202    -100.573  94.729   7.147  1.00  0.00
ATOM   1875  CA  SER   202     -99.394  93.898   8.664  1.00  0.00
ATOM   1876  CB  SER   202    -100.162  92.910   9.556  1.00  0.00
ATOM   1877  OG  SER   202    -101.193  92.246   8.820  1.00  0.00
ATOM   1878  HG  SER   202    -101.692  91.624   9.426  1.00  0.00
ATOM   1879  C   SER   202     -98.675  93.118   7.551  1.00  0.00
ATOM   1880  O   SER   202     -99.163  93.047   6.422  1.00  0.00
ATOM   1881  N   SER   203     -97.441  92.710   7.853  1.00  0.00
ATOM   1882  H   SER   203     -97.025  92.942   8.732  1.00  0.00
ATOM   1883  CA  SER   203     -96.546  91.928   6.962  1.00  0.00
ATOM   1884  CB  SER   203     -96.077  92.732   5.741  1.00  0.00
ATOM   1885  OG  SER   203     -97.113  92.757   4.757  1.00  0.00
ATOM   1886  HG  SER   203     -98.003  92.911   5.223  1.00  0.00
ATOM   1887  C   SER   203     -95.287  91.447   7.695  1.00  0.00
ATOM   1888  O   SER   203     -94.883  92.047   8.691  1.00  0.00
ATOM   1889  N   GLY   204     -94.747  90.330   7.210  1.00  0.00
ATOM   1890  H   GLY   204     -95.224  89.789   6.518  1.00  0.00
ATOM   1891  CA  GLY   204     -93.489  89.736   7.709  1.00  0.00
ATOM   1892  C   GLY   204     -93.623  88.248   8.066  1.00  0.00
ATOM   1893  O   GLY   204     -94.665  87.795   8.536  1.00  0.00
ATOM   1894  N   GLN   205     -92.528  87.528   7.829  1.00  0.00
ATOM   1895  H   GLN   205     -91.704  87.951   7.450  1.00  0.00
ATOM   1896  CA  GLN   205     -92.401  86.070   8.054  1.00  0.00
ATOM   1897  CB  GLN   205     -93.203  85.268   7.011  1.00  0.00
ATOM   1898  CG  GLN   205     -92.813  85.547   5.552  1.00  0.00
ATOM   1899  CD  GLN   205     -93.700  84.770   4.577  1.00  0.00
ATOM   1900  OE1 GLN   205     -94.768  85.203   4.172  1.00  0.00
ATOM   1901  NE2 GLN   205     -93.257  83.603   4.165  1.00  0.00
ATOM   1902 HE21 GLN   205     -92.381  83.243   4.466  1.00  0.00
ATOM   1903 HE22 GLN   205     -93.848  83.112   3.531  1.00  0.00
ATOM   1904  C   GLN   205     -90.927  85.631   8.041  1.00  0.00
ATOM   1905  O   GLN   205     -90.099  86.256   7.381  1.00  0.00
ATOM   1906  N   HIS   206     -90.636  84.586   8.811  1.00  0.00
ATOM   1907  H   HIS   206     -91.325  84.148   9.387  1.00  0.00
ATOM   1908  CA  HIS   206     -89.278  84.012   8.921  1.00  0.00
ATOM   1909  CB  HIS   206     -88.736  84.177  10.347  1.00  0.00
ATOM   1910  CG  HIS   206     -88.459  85.644  10.688  1.00  0.00
ATOM   1911  ND1 HIS   206     -87.332  86.301  10.434  1.00  0.00
ATOM   1912  CD2 HIS   206     -89.292  86.491  11.287  1.00  0.00
ATOM   1913  CE1 HIS   206     -87.463  87.550  10.863  1.00  0.00
ATOM   1914  NE2 HIS   206     -88.676  87.665  11.391  1.00  0.00
ATOM   1915  HE2 HIS   206     -89.053  88.493  11.800  1.00  0.00
ATOM   1916  C   HIS   206     -89.245  82.535   8.482  1.00  0.00
ATOM   1917  O   HIS   206     -89.786  81.684   9.192  1.00  0.00
ATOM   1918  N   PRO   207     -88.793  82.257   7.249  1.00  0.00
ATOM   1919  CA  PRO   207     -88.707  80.883   6.716  1.00  0.00
ATOM   1920  CB  PRO   207     -88.472  81.061   5.213  1.00  0.00
ATOM   1921  CG  PRO   207     -87.736  82.398   5.119  1.00  0.00
ATOM   1922  CD  PRO   207     -88.372  83.239   6.228  1.00  0.00
ATOM   1923  C   PRO   207     -87.606  80.041   7.390  1.00  0.00
ATOM   1924  O   PRO   207     -86.473  80.510   7.519  1.00  0.00
ATOM   1925  N   PRO   208     -87.951  78.840   7.881  1.00  0.00
ATOM   1926  CA  PRO   208     -86.965  77.878   8.417  1.00  0.00
ATOM   1927  CB  PRO   208     -87.802  76.705   8.931  1.00  0.00
ATOM   1928  CG  PRO   208     -89.121  77.367   9.322  1.00  0.00
ATOM   1929  CD  PRO   208     -89.322  78.414   8.226  1.00  0.00
ATOM   1930  C   PRO   208     -86.006  77.399   7.317  1.00  0.00
ATOM   1931  O   PRO   208     -86.398  77.234   6.163  1.00  0.00
ATOM   1932  N   ASP   209     -84.748  77.213   7.706  1.00  0.00
ATOM   1933  H   ASP   209     -84.459  77.383   8.647  1.00  0.00
ATOM   1934  CA  ASP   209     -83.689  76.708   6.809  1.00  0.00
ATOM   1935  CB  ASP   209     -82.730  77.863   6.479  1.00  0.00
ATOM   1936  CG  ASP   209     -81.660  77.519   5.433  1.00  0.00
ATOM   1937  OD1 ASP   209     -81.961  76.688   4.546  1.00  0.00
ATOM   1938  OD2 ASP   209     -80.541  78.054   5.579  1.00  0.00
ATOM   1939  C   ASP   209     -82.944  75.528   7.456  1.00  0.00
ATOM   1940  O   ASP   209     -82.609  75.577   8.638  1.00  0.00
ATOM   1941  N   ALA   210     -82.606  74.544   6.626  1.00  0.00
ATOM   1942  H   ALA   210     -82.785  74.599   5.643  1.00  0.00
ATOM   1943  CA  ALA   210     -81.877  73.334   7.058  1.00  0.00
ATOM   1944  CB  ALA   210     -82.767  72.103   6.862  1.00  0.00
ATOM   1945  C   ALA   210     -80.560  73.159   6.286  1.00  0.00
ATOM   1946  O   ALA   210     -80.514  73.296   5.063  1.00  0.00
ATOM   1947  N   CYS   211     -79.509  72.835   7.035  1.00  0.00
ATOM   1948  H   CYS   211     -79.580  72.770   8.029  1.00  0.00
ATOM   1949  CA  CYS   211     -78.154  72.613   6.488  1.00  0.00
ATOM   1950  CB  CYS   211     -77.120  72.839   7.598  1.00  0.00
ATOM   1951  SG  CYS   211     -77.068  74.566   8.200  1.00  0.00
ATOM   1952  HG  CYS   211     -76.097  74.376   9.090  1.00  0.00
ATOM   1953  C   CYS   211     -77.996  71.232   5.822  1.00  0.00
ATOM   1954  O   CYS   211     -77.468  70.276   6.394  1.00  0.00
ATOM   1955  N   ALA   212     -78.502  71.158   4.594  1.00  0.00
ATOM   1956  H   ALA   212     -79.001  71.932   4.199  1.00  0.00
ATOM   1957  CA  ALA   212     -78.485  69.931   3.770  1.00  0.00
ATOM   1958  CB  ALA   212     -79.581  70.032   2.702  1.00  0.00
ATOM   1959  C   ALA   212     -77.102  69.624   3.163  1.00  0.00
ATOM   1960  O   ALA   212     -76.760  70.034   2.053  1.00  0.00
ATOM   1961  N   PHE   213     -76.285  68.969   3.984  1.00  0.00
ATOM   1962  H   PHE   213     -76.515  68.858   4.952  1.00  0.00
ATOM   1963  CA  PHE   213     -74.928  68.529   3.598  1.00  0.00
ATOM   1964  CB  PHE   213     -73.866  69.360   4.332  1.00  0.00
ATOM   1965  CG  PHE   213     -73.978  70.856   4.014  1.00  0.00
ATOM   1966  CD1 PHE   213     -74.660  71.706   4.898  1.00  0.00
ATOM   1967  HD1 PHE   213     -75.011  71.330   5.858  1.00  0.00
ATOM   1968  CD2 PHE   213     -73.511  71.356   2.789  1.00  0.00
ATOM   1969  HD2 PHE   213     -72.987  70.702   2.092  1.00  0.00
ATOM   1970  CE1 PHE   213     -74.885  73.046   4.552  1.00  0.00
ATOM   1971  HE1 PHE   213     -75.403  73.709   5.243  1.00  0.00
ATOM   1972  CE2 PHE   213     -73.739  72.694   2.443  1.00  0.00
ATOM   1973  HE2 PHE   213     -73.394  73.074   1.482  1.00  0.00
ATOM   1974  CZ  PHE   213     -74.427  73.538   3.324  1.00  0.00
ATOM   1975  HZ  PHE   213     -74.614  74.576   3.049  1.00  0.00
ATOM   1976  C   PHE   213     -74.698  67.037   3.878  1.00  0.00
ATOM   1977  O   PHE   213     -75.061  66.534   4.941  1.00  0.00
ATOM   1978  N   ARG   214     -73.966  66.406   2.962  1.00  0.00
ATOM   1979  H   ARG   214     -73.585  66.888   2.175  1.00  0.00
ATOM   1980  CA  ARG   214     -73.616  64.975   3.047  1.00  0.00
ATOM   1981  CB  ARG   214     -73.967  64.272   1.727  1.00  0.00
ATOM   1982  CG  ARG   214     -73.813  62.741   1.726  1.00  0.00
ATOM   1983  CD  ARG   214     -74.717  62.022   2.737  1.00  0.00
ATOM   1984  NE  ARG   214     -74.014  61.820   4.019  1.00  0.00
ATOM   1985  HE  ARG   214     -73.321  61.101   4.015  1.00  0.00
ATOM   1986  CZ  ARG   214     -74.270  62.430   5.179  1.00  0.00
ATOM   1987  NH1 ARG   214     -75.236  63.321   5.320  1.00  0.00
ATOM   1988 HH11 ARG   214     -75.828  63.545   4.549  1.00  0.00
ATOM   1989 HH12 ARG   214     -75.321  63.815   6.189  1.00  0.00
ATOM   1990  NH2 ARG   214     -73.458  62.267   6.210  1.00  0.00
ATOM   1991 HH21 ARG   214     -72.659  61.669   6.146  1.00  0.00
ATOM   1992 HH22 ARG   214     -73.645  62.773   7.055  1.00  0.00
ATOM   1993  C   ARG   214     -72.131  64.814   3.402  1.00  0.00
ATOM   1994  O   ARG   214     -71.246  65.336   2.726  1.00  0.00
ATOM   1995  N   ARG   215     -71.908  64.047   4.463  1.00  0.00
ATOM   1996  H   ARG   215     -72.659  63.535   4.897  1.00  0.00
ATOM   1997  CA  ARG   215     -70.590  63.927   5.121  1.00  0.00
ATOM   1998  CB  ARG   215     -70.738  64.401   6.571  1.00  0.00
ATOM   1999  CG  ARG   215     -71.054  65.898   6.662  1.00  0.00
ATOM   2000  CD  ARG   215     -72.047  66.197   7.788  1.00  0.00
ATOM   2001  NE  ARG   215     -73.412  65.783   7.406  1.00  0.00
ATOM   2002  HE  ARG   215     -73.799  66.249   6.609  1.00  0.00
ATOM   2003  CZ  ARG   215     -74.168  64.855   7.996  1.00  0.00
ATOM   2004  NH1 ARG   215     -73.727  64.092   8.987  1.00  0.00
ATOM   2005 HH11 ARG   215     -72.790  64.213   9.311  1.00  0.00
ATOM   2006 HH12 ARG   215     -74.338  63.441   9.431  1.00  0.00
ATOM   2007  NH2 ARG   215     -75.463  64.816   7.721  1.00  0.00
ATOM   2008 HH21 ARG   215     -75.849  65.479   7.078  1.00  0.00
ATOM   2009 HH22 ARG   215     -76.055  64.168   8.197  1.00  0.00
ATOM   2010  C   ARG   215     -70.004  62.507   5.103  1.00  0.00
ATOM   2011  O   ARG   215     -70.731  61.512   5.097  1.00  0.00
ATOM   2012  N   GLY   216     -68.675  62.473   4.996  1.00  0.00
ATOM   2013  H   GLY   216     -68.170  63.318   4.824  1.00  0.00
ATOM   2014  CA  GLY   216     -67.811  61.276   5.138  1.00  0.00
ATOM   2015  C   GLY   216     -67.869  60.196   4.042  1.00  0.00
ATOM   2016  O   GLY   216     -66.834  59.814   3.501  1.00  0.00
ATOM   2017  N   ARG   217     -69.087  59.830   3.649  1.00  0.00
ATOM   2018  H   ARG   217     -69.888  60.263   4.074  1.00  0.00
ATOM   2019  CA  ARG   217     -69.405  58.718   2.722  1.00  0.00
ATOM   2020  CB  ARG   217     -70.897  58.759   2.377  1.00  0.00
ATOM   2021  CG  ARG   217     -71.758  58.350   3.578  1.00  0.00
ATOM   2022  CD  ARG   217     -73.255  58.526   3.312  1.00  0.00
ATOM   2023  NE  ARG   217     -73.723  57.634   2.235  1.00  0.00
ATOM   2024  HE  ARG   217     -73.058  56.967   1.910  1.00  0.00
ATOM   2025  CZ  ARG   217     -74.939  57.628   1.684  1.00  0.00
ATOM   2026  NH1 ARG   217     -75.899  58.463   2.061  1.00  0.00
ATOM   2027 HH11 ARG   217     -75.714  59.126   2.784  1.00  0.00
ATOM   2028 HH12 ARG   217     -76.795  58.426   1.625  1.00  0.00
ATOM   2029  NH2 ARG   217     -75.216  56.769   0.715  1.00  0.00
ATOM   2030 HH21 ARG   217     -74.523  56.127   0.394  1.00  0.00
ATOM   2031 HH22 ARG   217     -76.127  56.769   0.308  1.00  0.00
ATOM   2032  C   ARG   217     -68.564  58.628   1.435  1.00  0.00
ATOM   2033  O   ARG   217     -68.198  57.532   1.011  1.00  0.00
ATOM   2034  N   LYS   218     -68.271  59.775   0.823  1.00  0.00
ATOM   2035  H   LYS   218     -68.665  60.644   1.113  1.00  0.00
ATOM   2036  CA  LYS   218     -67.310  59.850  -0.293  1.00  0.00
ATOM   2037  CB  LYS   218     -67.529  61.129  -1.110  1.00  0.00
ATOM   2038  CG  LYS   218     -68.048  60.822  -2.522  1.00  0.00
ATOM   2039  CD  LYS   218     -67.059  60.051  -3.410  1.00  0.00
ATOM   2040  CE  LYS   218     -65.822  60.876  -3.779  1.00  0.00
ATOM   2041  NZ  LYS   218     -64.923  60.127  -4.668  1.00  0.00
ATOM   2042  HZ1 LYS   218     -64.135  60.697  -4.899  1.00  0.00
ATOM   2043  HZ2 LYS   218     -64.595  59.294  -4.214  1.00  0.00
ATOM   2044  HZ3 LYS   218     -65.410  59.878  -5.504  1.00  0.00
ATOM   2045  C   LYS   218     -65.861  59.728   0.210  1.00  0.00
ATOM   2046  O   LYS   218     -65.174  60.717   0.470  1.00  0.00
ATOM   2047  N   LYS   219     -65.449  58.466   0.321  1.00  0.00
ATOM   2048  H   LYS   219     -66.127  57.735   0.217  1.00  0.00
ATOM   2049  CA  LYS   219     -64.136  57.988   0.822  1.00  0.00
ATOM   2050  CB  LYS   219     -64.201  56.468   1.082  1.00  0.00
ATOM   2051  CG  LYS   219     -64.441  55.559  -0.136  1.00  0.00
ATOM   2052  CD  LYS   219     -65.904  55.511  -0.591  1.00  0.00
ATOM   2053  CE  LYS   219     -66.117  54.628  -1.825  1.00  0.00
ATOM   2054  NZ  LYS   219     -65.522  55.191  -3.047  1.00  0.00
ATOM   2055  HZ1 LYS   219     -65.788  54.616  -3.822  1.00  0.00
ATOM   2056  HZ2 LYS   219     -65.865  56.121  -3.182  1.00  0.00
ATOM   2057  HZ3 LYS   219     -64.524  55.185  -2.971  1.00  0.00
ATOM   2058  C   LYS   219     -62.857  58.397   0.049  1.00  0.00
ATOM   2059  O   LYS   219     -61.900  57.637  -0.105  1.00  0.00
ATOM   2060  N   ARG   220     -62.881  59.627  -0.448  1.00  0.00
ATOM   2061  H   ARG   220     -63.739  60.147  -0.428  1.00  0.00
ATOM   2062  CA  ARG   220     -61.744  60.315  -1.093  1.00  0.00
ATOM   2063  CB  ARG   220     -62.136  60.689  -2.526  1.00  0.00
ATOM   2064  CG  ARG   220     -61.054  60.294  -3.539  1.00  0.00
ATOM   2065  CD  ARG   220     -60.983  58.778  -3.763  1.00  0.00
ATOM   2066  NE  ARG   220     -62.139  58.311  -4.552  1.00  0.00
ATOM   2067  HE  ARG   220     -62.119  58.565  -5.517  1.00  0.00
ATOM   2068  CZ  ARG   220     -63.162  57.571  -4.118  1.00  0.00
ATOM   2069  NH1 ARG   220     -63.272  57.184  -2.856  1.00  0.00
ATOM   2070 HH11 ARG   220     -62.546  57.424  -2.207  1.00  0.00
ATOM   2071 HH12 ARG   220     -64.080  56.692  -2.540  1.00  0.00
ATOM   2072  NH2 ARG   220     -64.036  57.088  -4.988  1.00  0.00
ATOM   2073 HH21 ARG   220     -63.939  57.283  -5.962  1.00  0.00
ATOM   2074 HH22 ARG   220     -64.771  56.492  -4.668  1.00  0.00
ATOM   2075  C   ARG   220     -61.304  61.588  -0.338  1.00  0.00
ATOM   2076  O   ARG   220     -60.218  62.111  -0.582  1.00  0.00
ATOM   2077  N   ILE   221     -62.144  62.049   0.592  1.00  0.00
ATOM   2078  H   ILE   221     -62.943  61.519   0.872  1.00  0.00
ATOM   2079  CA  ILE   221     -61.978  63.324   1.325  1.00  0.00
ATOM   2080  CB  ILE   221     -63.151  63.635   2.289  1.00  0.00
ATOM   2081  CG1 ILE   221     -63.335  62.701   3.505  1.00  0.00
ATOM   2082  CG2 ILE   221     -64.447  63.884   1.507  1.00  0.00
ATOM   2083  CD  ILE   221     -63.625  61.214   3.258  1.00  0.00
ATOM   2084  C   ILE   221     -60.617  63.484   2.039  1.00  0.00
ATOM   2085  O   ILE   221     -60.276  62.676   2.907  1.00  0.00
ATOM   2086  N   PRO   222     -59.809  64.470   1.619  1.00  0.00
ATOM   2087  CA  PRO   222     -58.521  64.775   2.269  1.00  0.00
ATOM   2088  CB  PRO   222     -57.832  65.761   1.323  1.00  0.00
ATOM   2089  CG  PRO   222     -58.992  66.473   0.628  1.00  0.00
ATOM   2090  CD  PRO   222     -60.044  65.374   0.473  1.00  0.00
ATOM   2091  C   PRO   222     -58.729  65.363   3.671  1.00  0.00
ATOM   2092  O   PRO   222     -59.616  66.185   3.885  1.00  0.00
ATOM   2093  N   TYR   223     -57.893  64.912   4.605  1.00  0.00
ATOM   2094  H   TYR   223     -57.355  64.084   4.450  1.00  0.00
ATOM   2095  CA  TYR   223     -57.901  65.387   6.009  1.00  0.00
ATOM   2096  CB  TYR   223     -56.793  64.694   6.819  1.00  0.00
ATOM   2097  CG  TYR   223     -56.700  63.166   6.695  1.00  0.00
ATOM   2098  CD1 TYR   223     -57.837  62.356   6.526  1.00  0.00
ATOM   2099  HD1 TYR   223     -58.838  62.789   6.553  1.00  0.00
ATOM   2100  CD2 TYR   223     -55.427  62.576   6.717  1.00  0.00
ATOM   2101  HD2 TYR   223     -54.537  63.188   6.869  1.00  0.00
ATOM   2102  CE1 TYR   223     -57.693  60.970   6.368  1.00  0.00
ATOM   2103  HE1 TYR   223     -58.571  60.341   6.223  1.00  0.00
ATOM   2104  CE2 TYR   223     -55.289  61.190   6.568  1.00  0.00
ATOM   2105  HE2 TYR   223     -54.304  60.736   6.649  1.00  0.00
ATOM   2106  CZ  TYR   223     -56.421  60.388   6.388  1.00  0.00
ATOM   2107  OH  TYR   223     -56.298  59.042   6.273  1.00  0.00
ATOM   2108  HH  TYR   223     -55.329  58.798   6.181  1.00  0.00
ATOM   2109  C   TYR   223     -57.694  66.911   6.124  1.00  0.00
ATOM   2110  O   TYR   223     -58.392  67.589   6.873  1.00  0.00
ATOM   2111  N   SER   224     -56.662  67.378   5.419  1.00  0.00
ATOM   2112  H   SER   224     -56.089  66.737   4.913  1.00  0.00
ATOM   2113  CA  SER   224     -56.210  68.784   5.304  1.00  0.00
ATOM   2114  CB  SER   224     -55.808  69.363   6.669  1.00  0.00
ATOM   2115  OG  SER   224     -55.257  70.678   6.529  1.00  0.00
ATOM   2116  HG  SER   224     -54.358  70.682   7.000  1.00  0.00
ATOM   2117  C   SER   224     -55.002  68.827   4.356  1.00  0.00
ATOM   2118  O   SER   224     -54.191  67.900   4.345  1.00  0.00
ATOM   2119  N   LYS   225     -54.837  69.967   3.687  1.00  0.00
ATOM   2120  H   LYS   225     -55.384  70.767   3.934  1.00  0.00
ATOM   2121  CA  LYS   225     -53.847  70.180   2.606  1.00  0.00
ATOM   2122  CB  LYS   225     -53.897  71.633   2.113  1.00  0.00
ATOM   2123  CG  LYS   225     -55.218  71.958   1.411  1.00  0.00
ATOM   2124  CD  LYS   225     -55.244  73.414   0.945  1.00  0.00
ATOM   2125  CE  LYS   225     -56.570  73.738   0.253  1.00  0.00
ATOM   2126  NZ  LYS   225     -56.599  75.135  -0.200  1.00  0.00
ATOM   2127  HZ1 LYS   225     -57.474  75.321  -0.649  1.00  0.00
ATOM   2128  HZ2 LYS   225     -56.493  75.745   0.586  1.00  0.00
ATOM   2129  HZ3 LYS   225     -55.854  75.293  -0.847  1.00  0.00
ATOM   2130  C   LYS   225     -52.406  69.752   2.950  1.00  0.00
ATOM   2131  O   LYS   225     -51.979  68.678   2.528  1.00  0.00
ATOM   2132  N   GLY   226     -51.734  70.520   3.813  1.00  0.00
ATOM   2133  H   GLY   226     -52.140  71.356   4.179  1.00  0.00
ATOM   2134  CA  GLY   226     -50.340  70.263   4.251  1.00  0.00
ATOM   2135  C   GLY   226     -50.133  68.865   4.860  1.00  0.00
ATOM   2136  O   GLY   226     -49.209  68.141   4.492  1.00  0.00
ATOM   2137  N   GLN   227     -51.105  68.464   5.672  1.00  0.00
ATOM   2138  H   GLN   227     -51.799  69.116   5.986  1.00  0.00
ATOM   2139  CA  GLN   227     -51.185  67.143   6.329  1.00  0.00
ATOM   2140  CB  GLN   227     -52.443  67.107   7.211  1.00  0.00
ATOM   2141  CG  GLN   227     -52.359  68.000   8.462  1.00  0.00
ATOM   2142  CD  GLN   227     -52.226  69.510   8.213  1.00  0.00
ATOM   2143  OE1 GLN   227     -52.760  70.094   7.276  1.00  0.00
ATOM   2144  NE2 GLN   227     -51.447  70.173   9.033  1.00  0.00
ATOM   2145 HE21 GLN   227     -50.941  69.700   9.767  1.00  0.00
ATOM   2146 HE22 GLN   227     -51.383  71.160   8.936  1.00  0.00
ATOM   2147  C   GLN   227     -51.171  65.970   5.329  1.00  0.00
ATOM   2148  O   GLN   227     -50.314  65.090   5.410  1.00  0.00
ATOM   2149  N   LEU   228     -52.019  66.078   4.307  1.00  0.00
ATOM   2150  H   LEU   228     -52.694  66.822   4.273  1.00  0.00
ATOM   2151  CA  LEU   228     -52.089  65.134   3.170  1.00  0.00
ATOM   2152  CB  LEU   228     -53.295  65.529   2.301  1.00  0.00
ATOM   2153  CG  LEU   228     -54.253  64.401   1.882  1.00  0.00
ATOM   2154  CD1 LEU   228     -53.585  63.365   0.973  1.00  0.00
ATOM   2155  CD2 LEU   228     -54.921  63.752   3.097  1.00  0.00
ATOM   2156  C   LEU   228     -50.794  65.162   2.335  1.00  0.00
ATOM   2157  O   LEU   228     -50.160  64.126   2.123  1.00  0.00
ATOM   2158  N   ARG   229     -50.347  66.383   2.037  1.00  0.00
ATOM   2159  H   ARG   229     -50.910  67.191   2.239  1.00  0.00
ATOM   2160  CA  ARG   229     -49.112  66.686   1.285  1.00  0.00
ATOM   2161  CB  ARG   229     -49.028  68.216   1.159  1.00  0.00
ATOM   2162  CG  ARG   229     -47.817  68.763   0.400  1.00  0.00
ATOM   2163  CD  ARG   229     -46.676  69.132   1.353  1.00  0.00
ATOM   2164  NE  ARG   229     -45.487  69.503   0.567  1.00  0.00
ATOM   2165  HE  ARG   229     -45.053  68.752   0.075  1.00  0.00
ATOM   2166  CZ  ARG   229     -44.915  70.707   0.497  1.00  0.00
ATOM   2167  NH1 ARG   229     -45.375  71.757   1.163  1.00  0.00
ATOM   2168 HH11 ARG   229     -46.180  71.649   1.743  1.00  0.00
ATOM   2169 HH12 ARG   229     -44.917  72.639   1.087  1.00  0.00
ATOM   2170  NH2 ARG   229     -43.848  70.880  -0.269  1.00  0.00
ATOM   2171 HH21 ARG   229     -43.471  70.119  -0.792  1.00  0.00
ATOM   2172 HH22 ARG   229     -43.423  71.782  -0.316  1.00  0.00
ATOM   2173  C   ARG   229     -47.855  66.042   1.901  1.00  0.00
ATOM   2174  O   ARG   229     -47.081  65.420   1.177  1.00  0.00
ATOM   2175  N   GLU   230     -47.769  66.048   3.232  1.00  0.00
ATOM   2176  H   GLU   230     -48.379  66.638   3.773  1.00  0.00
ATOM   2177  CA  GLU   230     -46.697  65.379   4.004  1.00  0.00
ATOM   2178  CB  GLU   230     -47.031  65.403   5.501  1.00  0.00
ATOM   2179  CG  GLU   230     -46.833  66.784   6.132  1.00  0.00
ATOM   2180  CD  GLU   230     -47.383  66.818   7.560  1.00  0.00
ATOM   2181  OE1 GLU   230     -48.400  67.515   7.766  1.00  0.00
ATOM   2182  OE2 GLU   230     -46.752  66.188   8.437  1.00  0.00
ATOM   2183  C   GLU   230     -46.440  63.930   3.547  1.00  0.00
ATOM   2184  O   GLU   230     -45.384  63.635   2.982  1.00  0.00
ATOM   2185  N   LEU   231     -47.469  63.087   3.656  1.00  0.00
ATOM   2186  H   LEU   231     -48.353  63.371   4.031  1.00  0.00
ATOM   2187  CA  LEU   231     -47.376  61.686   3.201  1.00  0.00
ATOM   2188  CB  LEU   231     -48.479  60.807   3.799  1.00  0.00
ATOM   2189  CG  LEU   231     -47.875  59.619   4.565  1.00  0.00
ATOM   2190  CD1 LEU   231     -47.217  60.061   5.876  1.00  0.00
ATOM   2191  CD2 LEU   231     -48.915  58.529   4.823  1.00  0.00
ATOM   2192  C   LEU   231     -47.277  61.536   1.674  1.00  0.00
ATOM   2193  O   LEU   231     -46.363  60.863   1.205  1.00  0.00
ATOM   2194  N   GLU   232     -47.995  62.389   0.940  1.00  0.00
ATOM   2195  H   GLU   232     -48.682  62.989   1.359  1.00  0.00
ATOM   2196  CA  GLU   232     -47.911  62.464  -0.538  1.00  0.00
ATOM   2197  CB  GLU   232     -48.736  63.638  -1.077  1.00  0.00
ATOM   2198  CG  GLU   232     -50.245  63.410  -1.029  1.00  0.00
ATOM   2199  CD  GLU   232     -50.988  64.630  -1.577  1.00  0.00
ATOM   2200  OE1 GLU   232     -51.116  64.704  -2.819  1.00  0.00
ATOM   2201  OE2 GLU   232     -51.423  65.457  -0.746  1.00  0.00
ATOM   2202  C   GLU   232     -46.468  62.605  -1.060  1.00  0.00
ATOM   2203  O   GLU   232     -45.963  61.714  -1.746  1.00  0.00
ATOM   2204  N   ARG   233     -45.780  63.641  -0.581  1.00  0.00
ATOM   2205  H   ARG   233     -46.205  64.306   0.044  1.00  0.00
ATOM   2206  CA  ARG   233     -44.400  63.964  -1.001  1.00  0.00
ATOM   2207  CB  ARG   233     -43.943  65.338  -0.488  1.00  0.00
ATOM   2208  CG  ARG   233     -44.912  66.475  -0.835  1.00  0.00
ATOM   2209  CD  ARG   233     -45.199  66.636  -2.330  1.00  0.00
ATOM   2210  NE  ARG   233     -46.542  67.225  -2.471  1.00  0.00
ATOM   2211  HE  ARG   233     -46.649  68.149  -2.109  1.00  0.00
ATOM   2212  CZ  ARG   233     -47.600  66.657  -3.056  1.00  0.00
ATOM   2213  NH1 ARG   233     -47.534  65.478  -3.661  1.00  0.00
ATOM   2214 HH11 ARG   233     -46.665  64.988  -3.682  1.00  0.00
ATOM   2215 HH12 ARG   233     -48.340  65.107  -4.118  1.00  0.00
ATOM   2216  NH2 ARG   233     -48.798  67.205  -2.920  1.00  0.00
ATOM   2217 HH21 ARG   233     -48.916  68.034  -2.376  1.00  0.00
ATOM   2218 HH22 ARG   233     -49.583  66.790  -3.377  1.00  0.00
ATOM   2219  C   ARG   233     -43.385  62.888  -0.591  1.00  0.00
ATOM   2220  O   ARG   233     -42.626  62.420  -1.440  1.00  0.00
ATOM   2221  N   GLU   234     -43.483  62.403   0.651  1.00  0.00
ATOM   2222  H   GLU   234     -44.094  62.804   1.339  1.00  0.00
ATOM   2223  CA  GLU   234     -42.609  61.301   1.106  1.00  0.00
ATOM   2224  CB  GLU   234     -42.626  61.087   2.631  1.00  0.00
ATOM   2225  CG  GLU   234     -43.928  60.592   3.277  1.00  0.00
ATOM   2226  CD  GLU   234     -44.238  59.109   3.036  1.00  0.00
ATOM   2227  OE1 GLU   234     -43.309  58.285   3.178  1.00  0.00
ATOM   2228  OE2 GLU   234     -45.428  58.818   2.805  1.00  0.00
ATOM   2229  C   GLU   234     -42.818  60.007   0.298  1.00  0.00
ATOM   2230  O   GLU   234     -41.872  59.579  -0.358  1.00  0.00
ATOM   2231  N   TYR   235     -44.087  59.674   0.044  1.00  0.00
ATOM   2232  H   TYR   235     -44.858  60.222   0.385  1.00  0.00
ATOM   2233  CA  TYR   235     -44.502  58.468  -0.704  1.00  0.00
ATOM   2234  CB  TYR   235     -46.032  58.404  -0.751  1.00  0.00
ATOM   2235  CG  TYR   235     -46.564  57.027  -0.350  1.00  0.00
ATOM   2236  CD1 TYR   235     -46.455  55.939  -1.229  1.00  0.00
ATOM   2237  HD1 TYR   235     -45.913  56.044  -2.170  1.00  0.00
ATOM   2238  CD2 TYR   235     -47.258  56.880   0.860  1.00  0.00
ATOM   2239  HD2 TYR   235     -47.299  57.701   1.577  1.00  0.00
ATOM   2240  CE1 TYR   235     -47.036  54.707  -0.895  1.00  0.00
ATOM   2241  HE1 TYR   235     -46.943  53.856  -1.567  1.00  0.00
ATOM   2242  CE2 TYR   235     -47.848  55.651   1.184  1.00  0.00
ATOM   2243  HE2 TYR   235     -48.406  55.549   2.112  1.00  0.00
ATOM   2244  CZ  TYR   235     -47.726  54.562   0.312  1.00  0.00
ATOM   2245  OH  TYR   235     -48.168  53.333   0.679  1.00  0.00
ATOM   2246  HH  TYR   235     -48.740  53.405   1.504  1.00  0.00
ATOM   2247  C   TYR   235     -43.961  58.443  -2.144  1.00  0.00
ATOM   2248  O   TYR   235     -43.462  57.417  -2.603  1.00  0.00
ATOM   2249  N   ALA   236     -43.979  59.618  -2.780  1.00  0.00
ATOM   2250  H   ALA   236     -44.450  60.406  -2.378  1.00  0.00
ATOM   2251  CA  ALA   236     -43.451  59.852  -4.142  1.00  0.00
ATOM   2252  CB  ALA   236     -43.672  61.322  -4.509  1.00  0.00
ATOM   2253  C   ALA   236     -41.968  59.475  -4.342  1.00  0.00
ATOM   2254  O   ALA   236     -41.566  59.122  -5.449  1.00  0.00
ATOM   2255  N   ALA   237     -41.178  59.581  -3.273  1.00  0.00
ATOM   2256  H   ALA   237     -41.520  59.981  -2.421  1.00  0.00
ATOM   2257  CA  ALA   237     -39.753  59.184  -3.273  1.00  0.00
ATOM   2258  CB  ALA   237     -38.907  60.333  -2.715  1.00  0.00
ATOM   2259  C   ALA   237     -39.489  57.887  -2.484  1.00  0.00
ATOM   2260  O   ALA   237     -38.775  56.995  -2.943  1.00  0.00
ATOM   2261  N   ASN   238     -40.034  57.819  -1.272  1.00  0.00
ATOM   2262  H   ASN   238     -40.602  58.569  -0.914  1.00  0.00
ATOM   2263  CA  ASN   238     -39.973  56.647  -0.380  1.00  0.00
ATOM   2264  CB  ASN   238     -39.102  56.928   0.856  1.00  0.00
ATOM   2265  CG  ASN   238     -37.643  57.346   0.609  1.00  0.00
ATOM   2266  OD1 ASN   238     -36.991  57.920   1.468  1.00  0.00
ATOM   2267  ND2 ASN   238     -37.088  57.095  -0.558  1.00  0.00
ATOM   2268 HD21 ASN   238     -37.609  56.693  -1.313  1.00  0.00
ATOM   2269 HD22 ASN   238     -36.132  57.352  -0.656  1.00  0.00
ATOM   2270  C   ASN   238     -41.401  56.300   0.066  1.00  0.00
ATOM   2271  O   ASN   238     -42.004  57.008   0.872  1.00  0.00
ATOM   2272  N   LYS   239     -41.954  55.267  -0.566  1.00  0.00
ATOM   2273  H   LYS   239     -41.545  54.897  -1.398  1.00  0.00
ATOM   2274  CA  LYS   239     -43.321  54.771  -0.277  1.00  0.00
ATOM   2275  CB  LYS   239     -43.681  53.563  -1.156  1.00  0.00
ATOM   2276  CG  LYS   239     -42.750  52.351  -1.020  1.00  0.00
ATOM   2277  CD  LYS   239     -43.216  51.124  -1.821  1.00  0.00
ATOM   2278  CE  LYS   239     -43.093  51.248  -3.347  1.00  0.00
ATOM   2279  NZ  LYS   239     -44.169  52.045  -3.959  1.00  0.00
ATOM   2280  HZ1 LYS   239     -44.010  52.128  -4.945  1.00  0.00
ATOM   2281  HZ2 LYS   239     -45.053  51.591  -3.820  1.00  0.00
ATOM   2282  HZ3 LYS   239     -44.199  52.956  -3.549  1.00  0.00
ATOM   2283  C   LYS   239     -43.665  54.507   1.204  1.00  0.00
ATOM   2284  O   LYS   239     -44.837  54.435   1.559  1.00  0.00
ATOM   2285  N   PHE   240     -42.640  54.228   2.008  1.00  0.00
ATOM   2286  H   PHE   240     -41.710  54.149   1.657  1.00  0.00
ATOM   2287  CA  PHE   240     -42.738  54.158   3.479  1.00  0.00
ATOM   2288  CB  PHE   240     -42.837  52.695   3.929  1.00  0.00
ATOM   2289  CG  PHE   240     -43.381  52.579   5.359  1.00  0.00
ATOM   2290  CD1 PHE   240     -42.512  52.615   6.460  1.00  0.00
ATOM   2291  HD1 PHE   240     -41.435  52.695   6.311  1.00  0.00
ATOM   2292  CD2 PHE   240     -44.764  52.486   5.569  1.00  0.00
ATOM   2293  HD2 PHE   240     -45.448  52.454   4.720  1.00  0.00
ATOM   2294  CE1 PHE   240     -43.026  52.569   7.763  1.00  0.00
ATOM   2295  HE1 PHE   240     -42.353  52.663   8.615  1.00  0.00
ATOM   2296  CE2 PHE   240     -45.278  52.435   6.872  1.00  0.00
ATOM   2297  HE2 PHE   240     -46.355  52.371   7.030  1.00  0.00
ATOM   2298  CZ  PHE   240     -44.408  52.476   7.968  1.00  0.00
ATOM   2299  HZ  PHE   240     -44.805  52.415   8.980  1.00  0.00
ATOM   2300  C   PHE   240     -41.500  54.831   4.096  1.00  0.00
ATOM   2301  O   PHE   240     -40.401  54.734   3.549  1.00  0.00
ATOM   2302  N   ILE   241     -41.698  55.450   5.258  1.00  0.00
ATOM   2303  H   ILE   241     -42.576  55.385   5.733  1.00  0.00
ATOM   2304  CA  ILE   241     -40.632  56.179   5.985  1.00  0.00
ATOM   2305  CB  ILE   241     -40.807  57.713   5.938  1.00  0.00
ATOM   2306  CG1 ILE   241     -42.232  58.233   6.179  1.00  0.00
ATOM   2307  CG2 ILE   241     -40.239  58.263   4.627  1.00  0.00
ATOM   2308  CD  ILE   241     -42.791  57.980   7.581  1.00  0.00
ATOM   2309  C   ILE   241     -40.374  55.696   7.423  1.00  0.00
ATOM   2310  O   ILE   241     -41.203  55.024   8.034  1.00  0.00
ATOM   2311  N   THR   242     -39.225  56.110   7.955  1.00  0.00
ATOM   2312  H   THR   242     -38.640  56.754   7.466  1.00  0.00
ATOM   2313  CA  THR   242     -38.753  55.746   9.314  1.00  0.00
ATOM   2314  CB  THR   242     -37.335  56.271   9.607  1.00  0.00
ATOM   2315  OG1 THR   242     -37.300  57.702   9.566  1.00  0.00
ATOM   2316  HG1 THR   242     -36.385  57.996   9.270  1.00  0.00
ATOM   2317  CG2 THR   242     -36.285  55.652   8.678  1.00  0.00
ATOM   2318  C   THR   242     -39.679  56.240  10.438  1.00  0.00
ATOM   2319  O   THR   242     -40.393  57.233  10.292  1.00  0.00
ATOM   2320  N   LYS   243     -39.547  55.585  11.591  1.00  0.00
ATOM   2321  H   LYS   243     -39.117  54.685  11.623  1.00  0.00
ATOM   2322  CA  LYS   243     -40.238  55.978  12.841  1.00  0.00
ATOM   2323  CB  LYS   243     -39.799  55.080  14.006  1.00  0.00
ATOM   2324  CG  LYS   243     -40.127  53.585  13.854  1.00  0.00
ATOM   2325  CD  LYS   243     -41.623  53.242  13.875  1.00  0.00
ATOM   2326  CE  LYS   243     -42.269  53.268  12.485  1.00  0.00
ATOM   2327  NZ  LYS   243     -43.716  53.025  12.569  1.00  0.00
ATOM   2328  HZ1 LYS   243     -44.116  53.089  11.655  1.00  0.00
ATOM   2329  HZ2 LYS   243     -43.883  52.115  12.945  1.00  0.00
ATOM   2330  HZ3 LYS   243     -44.140  53.715  13.165  1.00  0.00
ATOM   2331  C   LYS   243     -40.041  57.459  13.210  1.00  0.00
ATOM   2332  O   LYS   243     -41.014  58.201  13.319  1.00  0.00
ATOM   2333  N   ASP   244     -38.795  57.924  13.106  1.00  0.00
ATOM   2334  H   ASP   244     -38.025  57.296  12.997  1.00  0.00
ATOM   2335  CA  ASP   244     -38.449  59.352  13.295  1.00  0.00
ATOM   2336  CB  ASP   244     -36.941  59.575  13.126  1.00  0.00
ATOM   2337  CG  ASP   244     -36.135  58.822  14.189  1.00  0.00
ATOM   2338  OD1 ASP   244     -35.835  59.444  15.229  1.00  0.00
ATOM   2339  OD2 ASP   244     -35.899  57.617  13.946  1.00  0.00
ATOM   2340  C   ASP   244     -39.230  60.281  12.344  1.00  0.00
ATOM   2341  O   ASP   244     -39.908  61.196  12.806  1.00  0.00
ATOM   2342  N   LYS   245     -39.304  59.895  11.069  1.00  0.00
ATOM   2343  H   LYS   245     -38.878  59.051  10.736  1.00  0.00
ATOM   2344  CA  LYS   245     -40.083  60.633  10.056  1.00  0.00
ATOM   2345  CB  LYS   245     -39.796  60.104   8.647  1.00  0.00
ATOM   2346  CG  LYS   245     -38.429  60.550   8.117  1.00  0.00
ATOM   2347  CD  LYS   245     -38.404  62.050   7.804  1.00  0.00
ATOM   2348  CE  LYS   245     -37.021  62.529   7.352  1.00  0.00
ATOM   2349  NZ  LYS   245     -36.042  62.514   8.451  1.00  0.00
ATOM   2350  HZ1 LYS   245     -35.159  62.837   8.110  1.00  0.00
ATOM   2351  HZ2 LYS   245     -36.355  63.122   9.181  1.00  0.00
ATOM   2352  HZ3 LYS   245     -35.945  61.585   8.804  1.00  0.00
ATOM   2353  C   LYS   245     -41.594  60.662  10.340  1.00  0.00
ATOM   2354  O   LYS   245     -42.158  61.752  10.422  1.00  0.00
ATOM   2355  N   ARG   246     -42.194  59.512  10.661  1.00  0.00
ATOM   2356  H   ARG   246     -41.717  58.629  10.610  1.00  0.00
ATOM   2357  CA  ARG   246     -43.622  59.459  11.056  1.00  0.00
ATOM   2358  CB  ARG   246     -44.226  58.042  11.042  1.00  0.00
ATOM   2359  CG  ARG   246     -43.554  56.982  11.924  1.00  0.00
ATOM   2360  CD  ARG   246     -44.033  56.966  13.381  1.00  0.00
ATOM   2361  NE  ARG   246     -45.347  56.308  13.519  1.00  0.00
ATOM   2362  HE  ARG   246     -46.104  56.748  13.035  1.00  0.00
ATOM   2363  CZ  ARG   246     -45.608  55.217  14.248  1.00  0.00
ATOM   2364  NH1 ARG   246     -44.665  54.572  14.919  1.00  0.00
ATOM   2365 HH11 ARG   246     -43.727  54.916  14.886  1.00  0.00
ATOM   2366 HH12 ARG   246     -44.893  53.780  15.481  1.00  0.00
ATOM   2367  NH2 ARG   246     -46.859  54.859  14.485  1.00  0.00
ATOM   2368 HH21 ARG   246     -47.615  55.408  14.122  1.00  0.00
ATOM   2369 HH22 ARG   246     -47.045  54.082  15.085  1.00  0.00
ATOM   2370  C   ARG   246     -43.945  60.235  12.345  1.00  0.00
ATOM   2371  O   ARG   246     -45.005  60.848  12.435  1.00  0.00
ATOM   2372  N   ARG   247     -42.987  60.290  13.271  1.00  0.00
ATOM   2373  H   ARG   247     -42.225  59.634  13.264  1.00  0.00
ATOM   2374  CA  ARG   247     -43.048  61.158  14.468  1.00  0.00
ATOM   2375  CB  ARG   247     -41.915  60.803  15.437  1.00  0.00
ATOM   2376  CG  ARG   247     -42.146  59.413  16.031  1.00  0.00
ATOM   2377  CD  ARG   247     -40.878  58.847  16.664  1.00  0.00
ATOM   2378  NE  ARG   247     -41.128  57.432  16.987  1.00  0.00
ATOM   2379  HE  ARG   247     -42.088  57.154  16.955  1.00  0.00
ATOM   2380  CZ  ARG   247     -40.221  56.519  17.337  1.00  0.00
ATOM   2381  NH1 ARG   247     -38.929  56.799  17.447  1.00  0.00
ATOM   2382 HH11 ARG   247     -38.617  57.730  17.271  1.00  0.00
ATOM   2383 HH12 ARG   247     -38.286  56.092  17.731  1.00  0.00
ATOM   2384  NH2 ARG   247     -40.611  55.280  17.589  1.00  0.00
ATOM   2385 HH21 ARG   247     -41.576  55.035  17.519  1.00  0.00
ATOM   2386 HH22 ARG   247     -39.937  54.598  17.867  1.00  0.00
ATOM   2387  C   ARG   247     -43.027  62.659  14.125  1.00  0.00
ATOM   2388  O   ARG   247     -43.946  63.383  14.509  1.00  0.00
ATOM   2389  N   LYS   248     -42.097  63.073  13.264  1.00  0.00
ATOM   2390  H   LYS   248     -41.328  62.482  12.999  1.00  0.00
ATOM   2391  CA  LYS   248     -42.050  64.455  12.730  1.00  0.00
ATOM   2392  CB  LYS   248     -40.809  64.653  11.847  1.00  0.00
ATOM   2393  CG  LYS   248     -39.564  65.117  12.617  1.00  0.00
ATOM   2394  CD  LYS   248     -39.019  64.091  13.614  1.00  0.00
ATOM   2395  CE  LYS   248     -37.777  64.616  14.335  1.00  0.00
ATOM   2396  NZ  LYS   248     -37.293  63.640  15.321  1.00  0.00
ATOM   2397  HZ1 LYS   248     -36.483  64.005  15.781  1.00  0.00
ATOM   2398  HZ2 LYS   248     -38.008  63.467  15.999  1.00  0.00
ATOM   2399  HZ3 LYS   248     -37.057  62.784  14.862  1.00  0.00
ATOM   2400  C   LYS   248     -43.329  64.842  11.962  1.00  0.00
ATOM   2401  O   LYS   248     -43.998  65.819  12.306  1.00  0.00
ATOM   2402  N   ILE   249     -43.763  63.936  11.085  1.00  0.00
ATOM   2403  H   ILE   249     -43.182  63.158  10.820  1.00  0.00
ATOM   2404  CA  ILE   249     -45.040  64.042  10.344  1.00  0.00
ATOM   2405  CB  ILE   249     -45.124  62.909   9.295  1.00  0.00
ATOM   2406  CG1 ILE   249     -44.050  63.137   8.217  1.00  0.00
ATOM   2407  CG2 ILE   249     -46.513  62.800   8.641  1.00  0.00
ATOM   2408  CD  ILE   249     -43.726  61.902   7.365  1.00  0.00
ATOM   2409  C   ILE   249     -46.245  64.100  11.308  1.00  0.00
ATOM   2410  O   ILE   249     -47.137  64.925  11.119  1.00  0.00
ATOM   2411  N   SER   250     -46.232  63.289  12.367  1.00  0.00
ATOM   2412  H   SER   250     -45.599  62.508  12.415  1.00  0.00
ATOM   2413  CA  SER   250     -47.300  63.275  13.394  1.00  0.00
ATOM   2414  CB  SER   250     -47.112  62.170  14.439  1.00  0.00
ATOM   2415  OG  SER   250     -46.178  62.475  15.479  1.00  0.00
ATOM   2416  HG  SER   250     -45.280  62.753  15.095  1.00  0.00
ATOM   2417  C   SER   250     -47.530  64.616  14.102  1.00  0.00
ATOM   2418  O   SER   250     -48.679  64.980  14.335  1.00  0.00
ATOM   2419  N   ALA   251     -46.458  65.381  14.312  1.00  0.00
ATOM   2420  H   ALA   251     -45.529  65.025  14.194  1.00  0.00
ATOM   2421  CA  ALA   251     -46.543  66.752  14.855  1.00  0.00
ATOM   2422  CB  ALA   251     -45.135  67.270  15.168  1.00  0.00
ATOM   2423  C   ALA   251     -47.299  67.702  13.903  1.00  0.00
ATOM   2424  O   ALA   251     -48.407  68.138  14.218  1.00  0.00
ATOM   2425  N   ALA   252     -46.805  67.802  12.667  1.00  0.00
ATOM   2426  H   ALA   252     -45.963  67.326  12.405  1.00  0.00
ATOM   2427  CA  ALA   252     -47.399  68.659  11.617  1.00  0.00
ATOM   2428  CB  ALA   252     -46.449  68.725  10.420  1.00  0.00
ATOM   2429  C   ALA   252     -48.819  68.242  11.182  1.00  0.00
ATOM   2430  O   ALA   252     -49.680  69.092  10.963  1.00  0.00
ATOM   2431  N   THR   253     -49.047  66.934  11.070  1.00  0.00
ATOM   2432  H   THR   253     -48.283  66.285  11.020  1.00  0.00
ATOM   2433  CA  THR   253     -50.393  66.342  10.859  1.00  0.00
ATOM   2434  CB  THR   253     -50.370  64.867  10.427  1.00  0.00
ATOM   2435  OG1 THR   253     -49.639  64.067  11.360  1.00  0.00
ATOM   2436  HG1 THR   253     -48.651  64.258  11.249  1.00  0.00
ATOM   2437  CG2 THR   253     -49.856  64.686   8.998  1.00  0.00
ATOM   2438  C   THR   253     -51.344  66.451  12.064  1.00  0.00
ATOM   2439  O   THR   253     -52.559  66.369  11.901  1.00  0.00
ATOM   2440  N   SER   254     -50.754  66.574  13.255  1.00  0.00
ATOM   2441  H   SER   254     -49.758  66.630  13.318  1.00  0.00
ATOM   2442  CA  SER   254     -51.421  66.573  14.579  1.00  0.00
ATOM   2443  CB  SER   254     -52.266  67.837  14.790  1.00  0.00
ATOM   2444  OG  SER   254     -51.387  68.963  14.899  1.00  0.00
ATOM   2445  HG  SER   254     -50.465  68.704  14.589  1.00  0.00
ATOM   2446  C   SER   254     -52.179  65.265  14.874  1.00  0.00
ATOM   2447  O   SER   254     -53.287  65.232  15.410  1.00  0.00
ATOM   2448  N   LEU   255     -51.450  64.178  14.630  1.00  0.00
ATOM   2449  H   LEU   255     -50.473  64.270  14.419  1.00  0.00
ATOM   2450  CA  LEU   255     -51.941  62.789  14.730  1.00  0.00
ATOM   2451  CB  LEU   255     -51.991  62.154  13.331  1.00  0.00
ATOM   2452  CG  LEU   255     -52.961  62.840  12.355  1.00  0.00
ATOM   2453  CD1 LEU   255     -52.838  62.199  10.972  1.00  0.00
ATOM   2454  CD2 LEU   255     -54.416  62.760  12.826  1.00  0.00
ATOM   2455  C   LEU   255     -51.094  61.926  15.682  1.00  0.00
ATOM   2456  O   LEU   255     -49.914  62.193  15.896  1.00  0.00
ATOM   2457  N   SER   256     -51.687  60.810  16.105  1.00  0.00
ATOM   2458  H   SER   256     -52.599  60.581  15.768  1.00  0.00
ATOM   2459  CA  SER   256     -51.161  59.824  17.088  1.00  0.00
ATOM   2460  CB  SER   256     -52.269  58.785  17.319  1.00  0.00
ATOM   2461  OG  SER   256     -52.483  58.048  16.105  1.00  0.00
ATOM   2462  HG  SER   256     -53.330  57.491  16.179  1.00  0.00
ATOM   2463  C   SER   256     -49.876  59.045  16.722  1.00  0.00
ATOM   2464  O   SER   256     -49.551  58.049  17.369  1.00  0.00
ATOM   2465  N   GLU   257     -49.109  59.550  15.756  1.00  0.00
ATOM   2466  H   GLU   257     -49.103  60.548  15.635  1.00  0.00
ATOM   2467  CA  GLU   257     -48.087  58.834  14.947  1.00  0.00
ATOM   2468  CB  GLU   257     -46.707  58.690  15.620  1.00  0.00
ATOM   2469  CG  GLU   257     -46.576  57.725  16.803  1.00  0.00
ATOM   2470  CD  GLU   257     -45.172  57.794  17.411  1.00  0.00
ATOM   2471  OE1 GLU   257     -44.987  58.638  18.314  1.00  0.00
ATOM   2472  OE2 GLU   257     -44.303  57.006  16.974  1.00  0.00
ATOM   2473  C   GLU   257     -48.559  57.547  14.238  1.00  0.00
ATOM   2474  O   GLU   257     -48.220  57.306  13.079  1.00  0.00
ATOM   2475  N   ARG   258     -49.436  56.802  14.906  1.00  0.00
ATOM   2476  H   ARG   258     -49.618  56.994  15.876  1.00  0.00
ATOM   2477  CA  ARG   258     -50.110  55.600  14.375  1.00  0.00
ATOM   2478  CB  ARG   258     -50.871  54.876  15.490  1.00  0.00
ATOM   2479  CG  ARG   258     -49.924  54.293  16.545  1.00  0.00
ATOM   2480  CD  ARG   258     -50.671  53.464  17.594  1.00  0.00
ATOM   2481  NE  ARG   258     -51.233  52.245  16.982  1.00  0.00
ATOM   2482  HE  ARG   258     -51.926  52.400  16.281  1.00  0.00
ATOM   2483  CZ  ARG   258     -50.926  50.982  17.285  1.00  0.00
ATOM   2484  NH1 ARG   258     -50.048  50.667  18.228  1.00  0.00
ATOM   2485 HH11 ARG   258     -49.598  51.398  18.737  1.00  0.00
ATOM   2486 HH12 ARG   258     -49.849  49.710  18.428  1.00  0.00
ATOM   2487  NH2 ARG   258     -51.491  49.991  16.613  1.00  0.00
ATOM   2488 HH21 ARG   258     -52.142  50.182  15.881  1.00  0.00
ATOM   2489 HH22 ARG   258     -51.263  49.049  16.848  1.00  0.00
ATOM   2490  C   ARG   258     -51.061  55.870  13.197  1.00  0.00
ATOM   2491  O   ARG   258     -51.032  55.131  12.215  1.00  0.00
ATOM   2492  N   GLN   259     -51.816  56.973  13.250  1.00  0.00
ATOM   2493  H   GLN   259     -51.929  57.481  14.107  1.00  0.00
ATOM   2494  CA  GLN   259     -52.768  57.316  12.165  1.00  0.00
ATOM   2495  CB  GLN   259     -53.499  58.653  12.367  1.00  0.00
ATOM   2496  CG  GLN   259     -54.283  58.828  13.675  1.00  0.00
ATOM   2497  CD  GLN   259     -55.091  57.603  14.117  1.00  0.00
ATOM   2498  OE1 GLN   259     -54.691  56.862  15.005  1.00  0.00
ATOM   2499  NE2 GLN   259     -56.275  57.429  13.576  1.00  0.00
ATOM   2500 HE21 GLN   259     -56.638  58.064  12.900  1.00  0.00
ATOM   2501 HE22 GLN   259     -56.792  56.631  13.875  1.00  0.00
ATOM   2502  C   GLN   259     -52.120  57.323  10.769  1.00  0.00
ATOM   2503  O   GLN   259     -52.502  56.518   9.922  1.00  0.00
ATOM   2504  N   ILE   260     -51.026  58.075  10.622  1.00  0.00
ATOM   2505  H   ILE   260     -50.688  58.664  11.353  1.00  0.00
ATOM   2506  CA  ILE   260     -50.262  58.132   9.356  1.00  0.00
ATOM   2507  CB  ILE   260     -49.240  59.283   9.238  1.00  0.00
ATOM   2508  CG1 ILE   260     -48.284  59.485  10.432  1.00  0.00
ATOM   2509  CG2 ILE   260     -49.938  60.559   8.746  1.00  0.00
ATOM   2510  CD  ILE   260     -48.866  60.163  11.682  1.00  0.00
ATOM   2511  C   ILE   260     -49.632  56.797   8.921  1.00  0.00
ATOM   2512  O   ILE   260     -49.790  56.418   7.762  1.00  0.00
ATOM   2513  N   THR   261     -49.086  56.027   9.867  1.00  0.00
ATOM   2514  H   THR   261     -49.058  56.278  10.836  1.00  0.00
ATOM   2515  CA  THR   261     -48.524  54.688   9.564  1.00  0.00
ATOM   2516  CB  THR   261     -47.619  54.112  10.656  1.00  0.00
ATOM   2517  OG1 THR   261     -48.184  54.324  11.949  1.00  0.00
ATOM   2518  HG1 THR   261     -47.465  54.188  12.645  1.00  0.00
ATOM   2519  CG2 THR   261     -46.209  54.686  10.538  1.00  0.00
ATOM   2520  C   THR   261     -49.552  53.645   9.110  1.00  0.00
ATOM   2521  O   THR   261     -49.329  52.974   8.105  1.00  0.00
ATOM   2522  N   ILE   262     -50.718  53.641   9.752  1.00  0.00
ATOM   2523  H   ILE   262     -50.825  54.108  10.637  1.00  0.00
ATOM   2524  CA  ILE   262     -51.888  52.857   9.297  1.00  0.00
ATOM   2525  CB  ILE   262     -52.947  52.824  10.430  1.00  0.00
ATOM   2526  CG1 ILE   262     -52.639  51.718  11.454  1.00  0.00
ATOM   2527  CG2 ILE   262     -54.399  52.651   9.964  1.00  0.00
ATOM   2528  CD  ILE   262     -51.467  51.988  12.405  1.00  0.00
ATOM   2529  C   ILE   262     -52.386  53.349   7.916  1.00  0.00
ATOM   2530  O   ILE   262     -52.555  52.555   6.989  1.00  0.00
ATOM   2531  N   TRP   263     -52.467  54.671   7.763  1.00  0.00
ATOM   2532  H   TRP   263     -52.364  55.292   8.547  1.00  0.00
ATOM   2533  CA  TRP   263     -52.858  55.340   6.504  1.00  0.00
ATOM   2534  CB  TRP   263     -52.941  56.853   6.743  1.00  0.00
ATOM   2535  CG  TRP   263     -53.438  57.667   5.541  1.00  0.00
ATOM   2536  CD1 TRP   263     -54.373  57.322   4.654  1.00  0.00
ATOM   2537  HD1 TRP   263     -54.977  56.415   4.694  1.00  0.00
ATOM   2538  CD2 TRP   263     -52.956  58.911   5.165  1.00  0.00
ATOM   2539  NE1 TRP   263     -54.492  58.277   3.731  1.00  0.00
ATOM   2540  HE1 TRP   263     -55.149  58.269   2.978  1.00  0.00
ATOM   2541  CE2 TRP   263     -53.642  59.264   4.002  1.00  0.00
ATOM   2542  CE3 TRP   263     -52.004  59.779   5.715  1.00  0.00
ATOM   2543  HE3 TRP   263     -51.434  59.472   6.589  1.00  0.00
ATOM   2544  CZ2 TRP   263     -53.362  60.482   3.369  1.00  0.00
ATOM   2545  HZ2 TRP   263     -53.876  60.746   2.446  1.00  0.00
ATOM   2546  CZ3 TRP   263     -51.735  61.005   5.094  1.00  0.00
ATOM   2547  HZ3 TRP   263     -51.013  61.694   5.534  1.00  0.00
ATOM   2548  CH2 TRP   263     -52.403  61.349   3.913  1.00  0.00
ATOM   2549  HH2 TRP   263     -52.120  62.255   3.380  1.00  0.00
ATOM   2550  C   TRP   263     -51.962  55.005   5.294  1.00  0.00
ATOM   2551  O   TRP   263     -52.472  54.934   4.176  1.00  0.00
ATOM   2552  N   PHE   264     -50.680  54.702   5.526  1.00  0.00
ATOM   2553  H   PHE   264     -50.241  54.956   6.391  1.00  0.00
ATOM   2554  CA  PHE   264     -49.761  54.186   4.482  1.00  0.00
ATOM   2555  CB  PHE   264     -48.450  53.668   5.081  1.00  0.00
ATOM   2556  CG  PHE   264     -47.368  54.746   5.169  1.00  0.00
ATOM   2557  CD1 PHE   264     -47.200  55.491   6.341  1.00  0.00
ATOM   2558  HD1 PHE   264     -47.787  55.247   7.214  1.00  0.00
ATOM   2559  CD2 PHE   264     -46.550  55.006   4.063  1.00  0.00
ATOM   2560  HD2 PHE   264     -46.592  54.359   3.187  1.00  0.00
ATOM   2561  CE1 PHE   264     -46.243  56.509   6.407  1.00  0.00
ATOM   2562  HE1 PHE   264     -46.119  57.083   7.324  1.00  0.00
ATOM   2563  CE2 PHE   264     -45.599  56.032   4.118  1.00  0.00
ATOM   2564  HE2 PHE   264     -44.998  56.261   3.238  1.00  0.00
ATOM   2565  CZ  PHE   264     -45.452  56.787   5.287  1.00  0.00
ATOM   2566  HZ  PHE   264     -44.804  57.657   5.287  1.00  0.00
ATOM   2567  C   PHE   264     -50.345  53.058   3.616  1.00  0.00
ATOM   2568  O   PHE   264     -50.262  53.132   2.389  1.00  0.00
ATOM   2569  N   GLN   265     -51.052  52.127   4.258  1.00  0.00
ATOM   2570  H   GLN   265     -51.095  52.112   5.260  1.00  0.00
ATOM   2571  CA  GLN   265     -51.709  50.984   3.582  1.00  0.00
ATOM   2572  CB  GLN   265     -52.324  50.003   4.594  1.00  0.00
ATOM   2573  CG  GLN   265     -51.443  49.622   5.794  1.00  0.00
ATOM   2574  CD  GLN   265     -50.039  49.128   5.431  1.00  0.00
ATOM   2575  OE1 GLN   265     -49.083  49.883   5.338  1.00  0.00
ATOM   2576  NE2 GLN   265     -49.899  47.850   5.170  1.00  0.00
ATOM   2577 HE21 GLN   265     -50.691  47.233   5.128  1.00  0.00
ATOM   2578 HE22 GLN   265     -48.968  47.528   5.035  1.00  0.00
ATOM   2579  C   GLN   265     -52.800  51.462   2.606  1.00  0.00
ATOM   2580  O   GLN   265     -52.696  51.251   1.397  1.00  0.00
ATOM   2581  N   ASN   266     -53.703  52.296   3.130  1.00  0.00
ATOM   2582  H   ASN   266     -53.710  52.488   4.111  1.00  0.00
ATOM   2583  CA  ASN   266     -54.777  52.959   2.359  1.00  0.00
ATOM   2584  CB  ASN   266     -55.617  53.800   3.332  1.00  0.00
ATOM   2585  CG  ASN   266     -56.981  54.302   2.827  1.00  0.00
ATOM   2586  OD1 ASN   266     -57.939  54.400   3.576  1.00  0.00
ATOM   2587  ND2 ASN   266     -57.137  54.597   1.554  1.00  0.00
ATOM   2588 HD21 ASN   266     -56.403  54.450   0.889  1.00  0.00
ATOM   2589 HD22 ASN   266     -58.026  54.961   1.290  1.00  0.00
ATOM   2590  C   ASN   266     -54.202  53.836   1.229  1.00  0.00
ATOM   2591  O   ASN   266     -54.755  53.867   0.128  1.00  0.00
ATOM   2592  N   ARG   267     -53.106  54.539   1.515  1.00  0.00
ATOM   2593  H   ARG   267     -52.784  54.651   2.463  1.00  0.00
ATOM   2594  CA  ARG   267     -52.364  55.319   0.507  1.00  0.00
ATOM   2595  CB  ARG   267     -51.250  56.166   1.117  1.00  0.00
ATOM   2596  CG  ARG   267     -51.769  57.569   1.431  1.00  0.00
ATOM   2597  CD  ARG   267     -50.628  58.584   1.552  1.00  0.00
ATOM   2598  NE  ARG   267     -49.931  58.788   0.265  1.00  0.00
ATOM   2599  HE  ARG   267     -49.120  58.219   0.130  1.00  0.00
ATOM   2600  CZ  ARG   267     -50.311  59.584  -0.740  1.00  0.00
ATOM   2601  NH1 ARG   267     -51.437  60.283  -0.703  1.00  0.00
ATOM   2602 HH11 ARG   267     -52.027  60.197   0.098  1.00  0.00
ATOM   2603 HH12 ARG   267     -51.674  60.907  -1.444  1.00  0.00
ATOM   2604  NH2 ARG   267     -49.502  59.763  -1.773  1.00  0.00
ATOM   2605 HH21 ARG   267     -48.609  59.313  -1.793  1.00  0.00
ATOM   2606 HH22 ARG   267     -49.771  60.368  -2.519  1.00  0.00
ATOM   2607  C   ARG   267     -51.821  54.496  -0.668  1.00  0.00
ATOM   2608  O   ARG   267     -52.160  54.807  -1.806  1.00  0.00
ATOM   2609  N   ARG   268     -51.208  53.347  -0.384  1.00  0.00
ATOM   2610  H   ARG   268     -50.916  53.119   0.548  1.00  0.00
ATOM   2611  CA  ARG   268     -50.755  52.404  -1.432  1.00  0.00
ATOM   2612  CB  ARG   268     -50.137  51.167  -0.772  1.00  0.00
ATOM   2613  CG  ARG   268     -48.881  50.669  -1.496  1.00  0.00
ATOM   2614  CD  ARG   268     -49.155  50.042  -2.865  1.00  0.00
ATOM   2615  NE  ARG   268     -47.860  49.742  -3.501  1.00  0.00
ATOM   2616  HE  ARG   268     -47.298  49.074  -3.021  1.00  0.00
ATOM   2617  CZ  ARG   268     -47.398  50.253  -4.644  1.00  0.00
ATOM   2618  NH1 ARG   268     -48.110  51.087  -5.390  1.00  0.00
ATOM   2619 HH11 ARG   268     -49.020  51.357  -5.082  1.00  0.00
ATOM   2620 HH12 ARG   268     -47.753  51.402  -6.270  1.00  0.00
ATOM   2621  NH2 ARG   268     -46.159  49.988  -5.027  1.00  0.00
ATOM   2622 HH21 ARG   268     -45.567  49.407  -4.471  1.00  0.00
ATOM   2623 HH22 ARG   268     -45.812  50.395  -5.870  1.00  0.00
ATOM   2624  C   ARG   268     -51.928  51.985  -2.340  1.00  0.00
ATOM   2625  O   ARG   268     -51.862  52.170  -3.555  1.00  0.00
ATOM   2626  N   VAL   269     -53.062  51.704  -1.697  1.00  0.00
ATOM   2627  H   VAL   269     -53.065  51.601  -0.699  1.00  0.00
ATOM   2628  CA  VAL   269     -54.345  51.377  -2.359  1.00  0.00
ATOM   2629  CB  VAL   269     -55.412  50.982  -1.315  1.00  0.00
ATOM   2630  CG1 VAL   269     -56.745  50.593  -1.965  1.00  0.00
ATOM   2631  CG2 VAL   269     -54.935  49.814  -0.444  1.00  0.00
ATOM   2632  C   VAL   269     -54.819  52.523  -3.280  1.00  0.00
ATOM   2633  O   VAL   269     -54.936  52.322  -4.487  1.00  0.00
ATOM   2634  N   LYS   270     -55.015  53.724  -2.734  1.00  0.00
ATOM   2635  H   LYS   270     -54.905  53.884  -1.749  1.00  0.00
ATOM   2636  CA  LYS   270     -55.435  54.886  -3.552  1.00  0.00
ATOM   2637  CB  LYS   270     -55.990  56.062  -2.726  1.00  0.00
ATOM   2638  CG  LYS   270     -55.126  56.631  -1.589  1.00  0.00
ATOM   2639  CD  LYS   270     -53.902  57.442  -2.030  1.00  0.00
ATOM   2640  CE  LYS   270     -54.235  58.785  -2.681  1.00  0.00
ATOM   2641  NZ  LYS   270     -52.994  59.442  -3.114  1.00  0.00
ATOM   2642  HZ1 LYS   270     -53.201  60.364  -3.440  1.00  0.00
ATOM   2643  HZ2 LYS   270     -52.351  59.475  -2.344  1.00  0.00
ATOM   2644  HZ3 LYS   270     -52.588  58.915  -3.861  1.00  0.00
ATOM   2645  C   LYS   270     -54.429  55.317  -4.637  1.00  0.00
ATOM   2646  O   LYS   270     -54.825  55.623  -5.759  1.00  0.00
ATOM   2647  N   GLU   271     -53.138  55.158  -4.349  1.00  0.00
ATOM   2648  H   GLU   271     -52.836  54.939  -3.414  1.00  0.00
ATOM   2649  CA  GLU   271     -52.045  55.391  -5.317  1.00  0.00
ATOM   2650  CB  GLU   271     -50.691  55.437  -4.599  1.00  0.00
ATOM   2651  CG  GLU   271     -50.565  56.729  -3.785  1.00  0.00
ATOM   2652  CD  GLU   271     -49.358  56.711  -2.848  1.00  0.00
ATOM   2653  OE1 GLU   271     -49.545  56.281  -1.691  1.00  0.00
ATOM   2654  OE2 GLU   271     -48.287  57.177  -3.297  1.00  0.00
ATOM   2655  C   GLU   271     -52.031  54.380  -6.475  1.00  0.00
ATOM   2656  O   GLU   271     -51.903  54.784  -7.629  1.00  0.00
ATOM   2657  N   LYS   272     -52.242  53.096  -6.177  1.00  0.00
ATOM   2658  H   LYS   272     -52.182  52.744  -5.236  1.00  0.00
ATOM   2659  CA  LYS   272     -52.424  52.077  -7.234  1.00  0.00
ATOM   2660  CB  LYS   272     -52.210  50.641  -6.730  1.00  0.00
ATOM   2661  CG  LYS   272     -53.286  50.096  -5.790  1.00  0.00
ATOM   2662  CD  LYS   272     -53.003  48.644  -5.414  1.00  0.00
ATOM   2663  CE  LYS   272     -54.190  48.037  -4.667  1.00  0.00
ATOM   2664  NZ  LYS   272     -53.942  46.612  -4.414  1.00  0.00
ATOM   2665  HZ1 LYS   272     -54.729  46.195  -3.962  1.00  0.00
ATOM   2666  HZ2 LYS   272     -53.750  46.144  -5.281  1.00  0.00
ATOM   2667  HZ3 LYS   272     -53.134  46.535  -3.831  1.00  0.00
ATOM   2668  C   LYS   272     -53.739  52.258  -8.021  1.00  0.00
ATOM   2669  O   LYS   272     -53.736  52.179  -9.249  1.00  0.00
ATOM   2670  N   LYS   273     -54.800  52.647  -7.312  1.00  0.00
ATOM   2671  H   LYS   273     -54.798  52.586  -6.308  1.00  0.00
ATOM   2672  CA  LYS   273     -56.098  53.055  -7.893  1.00  0.00
ATOM   2673  CB  LYS   273     -57.001  53.470  -6.724  1.00  0.00
ATOM   2674  CG  LYS   273     -58.419  53.913  -7.093  1.00  0.00
ATOM   2675  CD  LYS   273     -59.146  54.348  -5.819  1.00  0.00
ATOM   2676  CE  LYS   273     -60.551  54.882  -6.105  1.00  0.00
ATOM   2677  NZ  LYS   273     -61.202  55.280  -4.849  1.00  0.00
ATOM   2678  HZ1 LYS   273     -62.103  55.679  -5.030  1.00  0.00
ATOM   2679  HZ2 LYS   273     -61.307  54.483  -4.255  1.00  0.00
ATOM   2680  HZ3 LYS   273     -60.645  55.967  -4.382  1.00  0.00
ATOM   2681  C   LYS   273     -55.924  54.193  -8.923  1.00  0.00
ATOM   2682  O   LYS   273     -56.449  54.110 -10.033  1.00  0.00
ATOM   2683  N   VAL   274     -55.109  55.189  -8.572  1.00  0.00
ATOM   2684  H   VAL   274     -54.825  55.318  -7.617  1.00  0.00
ATOM   2685  CA  VAL   274     -54.679  56.261  -9.498  1.00  0.00
ATOM   2686  CB  VAL   274     -54.211  57.515  -8.722  1.00  0.00
ATOM   2687  CG1 VAL   274     -53.793  58.656  -9.658  1.00  0.00
ATOM   2688  CG2 VAL   274     -55.312  58.053  -7.801  1.00  0.00
ATOM   2689  C   VAL   274     -53.611  55.713 -10.470  1.00  0.00
ATOM   2690  O   VAL   274     -52.404  55.822 -10.260  1.00  0.00
ATOM   2691  N   LEU   275     -54.123  54.998 -11.471  1.00  0.00
ATOM   2692  H   LEU   275     -55.085  54.719 -11.409  1.00  0.00
ATOM   2693  CA  LEU   275     -53.400  54.450 -12.644  1.00  0.00
ATOM   2694  CB  LEU   275     -52.798  55.569 -13.509  1.00  0.00
ATOM   2695  CG  LEU   275     -53.853  56.451 -14.188  1.00  0.00
ATOM   2696  CD1 LEU   275     -53.176  57.684 -14.786  1.00  0.00
ATOM   2697  CD2 LEU   275     -54.594  55.688 -15.292  1.00  0.00
ATOM   2698  C   LEU   275     -52.344  53.350 -12.431  1.00  0.00
ATOM   2699  O   LEU   275     -52.254  52.446 -13.262  1.00  0.00
ATOM   2700  N   ALA   276     -51.629  53.362 -11.307  1.00  0.00
ATOM   2701  H   ALA   276     -51.740  54.110 -10.642  1.00  0.00
ATOM   2702  CA  ALA   276     -50.526  52.415 -11.025  1.00  0.00
ATOM   2703  CB  ALA   276     -49.929  52.701  -9.645  1.00  0.00
ATOM   2704  C   ALA   276     -50.880  50.922 -11.164  1.00  0.00
ATOM   2705  O   ALA   276     -50.140  50.173 -11.802  1.00  0.00
ATOM   2706  N   LYS   277     -52.057  50.534 -10.674  1.00  0.00
ATOM   2707  H   LYS   277     -52.630  51.160 -10.134  1.00  0.00
ATOM   2708  CA  LYS   277     -52.582  49.157 -10.803  1.00  0.00
ATOM   2709  CB  LYS   277     -53.803  48.989  -9.893  1.00  0.00
ATOM   2710  CG  LYS   277     -54.128  47.518  -9.625  1.00  0.00
ATOM   2711  CD  LYS   277     -55.137  47.385  -8.485  1.00  0.00
ATOM   2712  CE  LYS   277     -55.297  45.924  -8.064  1.00  0.00
ATOM   2713  NZ  LYS   277     -56.134  45.822  -6.859  1.00  0.00
ATOM   2714  HZ1 LYS   277     -56.219  44.863  -6.591  1.00  0.00
ATOM   2715  HZ2 LYS   277     -55.706  46.342  -6.118  1.00  0.00
ATOM   2716  HZ3 LYS   277     -57.041  46.196  -7.048  1.00  0.00
ATOM   2717  C   LYS   277     -52.912  48.790 -12.263  1.00  0.00
ATOM   2718  O   LYS   277     -52.492  47.745 -12.751  1.00  0.00
ATOM   2719  N   VAL   278     -53.469  49.766 -12.982  1.00  0.00
ATOM   2720  H   VAL   278     -53.660  50.654 -12.568  1.00  0.00
ATOM   2721  CA  VAL   278     -53.799  49.681 -14.426  1.00  0.00
ATOM   2722  CB  VAL   278     -54.572  50.945 -14.875  1.00  0.00
ATOM   2723  CG1 VAL   278     -55.024  50.862 -16.338  1.00  0.00
ATOM   2724  CG2 VAL   278     -55.801  51.223 -14.001  1.00  0.00
ATOM   2725  C   VAL   278     -52.512  49.491 -15.262  1.00  0.00
ATOM   2726  O   VAL   278     -52.471  48.667 -16.173  1.00  0.00
ATOM   2727  N   LYS   279     -51.475  50.253 -14.911  1.00  0.00
ATOM   2728  H   LYS   279     -51.601  51.032 -14.290  1.00  0.00
ATOM   2729  CA  LYS   279     -50.119  50.141 -15.494  1.00  0.00
ATOM   2730  CB  LYS   279     -49.227  51.269 -14.965  1.00  0.00
ATOM   2731  CG  LYS   279     -49.599  52.603 -15.626  1.00  0.00
ATOM   2732  CD  LYS   279     -48.710  53.771 -15.187  1.00  0.00
ATOM   2733  CE  LYS   279     -49.033  54.261 -13.774  1.00  0.00
ATOM   2734  NZ  LYS   279     -48.185  55.401 -13.401  1.00  0.00
ATOM   2735  HZ1 LYS   279     -48.415  55.701 -12.475  1.00  0.00
ATOM   2736  HZ2 LYS   279     -47.224  55.124 -13.436  1.00  0.00
ATOM   2737  HZ3 LYS   279     -48.337  56.153 -14.042  1.00  0.00
ATOM   2738  C   LYS   279     -49.446  48.765 -15.318  1.00  0.00
ATOM   2739  O   LYS   279     -48.535  48.421 -16.074  1.00  0.00
ATOM   2740  N   ASN   280     -49.838  48.058 -14.255  1.00  0.00
ATOM   2741  H   ASN   280     -50.414  48.486 -13.557  1.00  0.00
ATOM   2742  CA  ASN   280     -49.581  46.623 -13.992  1.00  0.00
ATOM   2743  CB  ASN   280     -50.574  45.784 -14.819  1.00  0.00
ATOM   2744  CG  ASN   280     -50.538  44.302 -14.435  1.00  0.00
ATOM   2745  OD1 ASN   280     -51.152  43.884 -13.468  1.00  0.00
ATOM   2746  ND2 ASN   280     -49.721  43.503 -15.094  1.00  0.00
ATOM   2747 HD21 ASN   280     -49.125  43.826 -15.831  1.00  0.00
ATOM   2748 HD22 ASN   280     -49.698  42.545 -14.816  1.00  0.00
ATOM   2749  C   ASN   280     -48.121  46.159 -14.166  1.00  0.00
ATOM   2750  O   ASN   280     -47.342  46.155 -13.218  1.00  0.00
ATOM   2751  N   SER   281     -47.772  45.803 -15.401  1.00  0.00
ATOM   2752  H   SER   281     -48.398  45.965 -16.162  1.00  0.00
ATOM   2753  CA  SER   281     -46.450  45.272 -15.796  1.00  0.00
ATOM   2754  CB  SER   281     -46.490  44.847 -17.267  1.00  0.00
ATOM   2755  OG  SER   281     -47.607  43.974 -17.485  1.00  0.00
ATOM   2756  HG  SER   281     -47.489  43.517 -18.372  1.00  0.00
ATOM   2757  C   SER   281     -45.318  46.289 -15.575  1.00  0.00
ATOM   2758  O   SER   281     -44.178  45.908 -15.320  1.00  0.00
ATOM   2759  N   ALA   282     -45.655  47.571 -15.719  1.00  0.00
ATOM   2760  H   ALA   282     -46.572  47.844 -16.020  1.00  0.00
ATOM   2761  CA  ALA   282     -44.767  48.692 -15.361  1.00  0.00
ATOM   2762  CB  ALA   282     -44.377  49.457 -16.632  1.00  0.00
ATOM   2763  C   ALA   282     -45.485  49.580 -14.328  1.00  0.00
ATOM   2764  O   ALA   282     -46.091  50.606 -14.639  1.00  0.00
ATOM   2765  N   THR   283     -45.439  49.112 -13.083  1.00  0.00
ATOM   2766  H   THR   283     -44.934  48.282 -12.850  1.00  0.00
ATOM   2767  CA  THR   283     -46.175  49.751 -11.972  1.00  0.00
ATOM   2768  CB  THR   283     -47.144  48.759 -11.297  1.00  0.00
ATOM   2769  OG1 THR   283     -47.989  49.495 -10.414  1.00  0.00
ATOM   2770  HG1 THR   283     -48.837  49.728 -10.923  1.00  0.00
ATOM   2771  CG2 THR   283     -46.475  47.592 -10.557  1.00  0.00
ATOM   2772  C   THR   283     -45.259  50.435 -10.937  1.00  0.00
ATOM   2773  O   THR   283     -44.254  49.850 -10.527  1.00  0.00
ATOM   2774  N   PRO   284     -45.542  51.701 -10.598  1.00  0.00
ATOM   2775  CA  PRO   284     -44.871  52.393  -9.480  1.00  0.00
ATOM   2776  CB  PRO   284     -45.058  53.883  -9.774  1.00  0.00
ATOM   2777  CG  PRO   284     -46.364  53.935 -10.567  1.00  0.00
ATOM   2778  CD  PRO   284     -46.335  52.653 -11.402  1.00  0.00
ATOM   2779  C   PRO   284     -45.435  51.988  -8.109  1.00  0.00
ATOM   2780  O1  PRO   284     -46.668  51.795  -8.014  1.00  0.00
ATOM   2781  O2  PRO   284     -44.625  51.929  -7.158  1.00  0.00
TER
ENDMDL
