# Supplementary material for: Computational Modeling of complete HOXB13 protein for predicting the functional effect of SNPs and the associated role in hereditary prostate cancer
Source: Sci Rep. 2017 Mar 8;7:43830. doi: 10.1038/srep43830 (PMC5363706; doi:10.1038/srep43830)
Supplement: Supplementary Dataset [file srep43830-s1.zip › SR Supplementary Data Files Complete/Energy minimised protein/Energy Minimised D167N.pdb]

TITLE     Protein
REMARK    THIS IS A SIMULATION BOX
CRYST1  164.847  162.861  135.714  90.00  90.00  90.00 P 1           1
MODEL        1
ATOM      1  N   MET     1     -59.524  21.300   2.569  1.00  0.00
ATOM      2  H1  MET     1     -60.528  21.355   2.545  1.00  0.00
ATOM      3  H2  MET     1     -59.205  21.520   3.491  1.00  0.00
ATOM      4  H3  MET     1     -59.148  21.960   1.919  1.00  0.00
ATOM      5  CA  MET     1     -59.089  19.937   2.187  1.00  0.00
ATOM      6  CB  MET     1     -59.937  19.410   1.017  1.00  0.00
ATOM      7  CG  MET     1     -59.804  20.223  -0.277  1.00  0.00
ATOM      8  SD  MET     1     -60.714  19.511  -1.697  1.00  0.00
ATOM      9  CE  MET     1     -59.689  18.106  -2.081  1.00  0.00
ATOM     10  C   MET     1     -57.583  19.770   1.878  1.00  0.00
ATOM     11  O   MET     1     -56.907  20.693   1.425  1.00  0.00
ATOM     12  N   GLU     2     -57.107  18.547   2.103  1.00  0.00
ATOM     13  H   GLU     2     -57.684  17.833   2.494  1.00  0.00
ATOM     14  CA  GLU     2     -55.719  18.147   1.803  1.00  0.00
ATOM     15  CB  GLU     2     -55.042  17.659   3.093  1.00  0.00
ATOM     16  CG  GLU     2     -53.507  17.622   3.023  1.00  0.00
ATOM     17  CD  GLU     2     -52.907  16.569   2.081  1.00  0.00
ATOM     18  OE1 GLU     2     -53.448  15.442   2.041  1.00  0.00
ATOM     19  OE2 GLU     2     -51.889  16.913   1.445  1.00  0.00
ATOM     20  C   GLU     2     -55.734  17.055   0.713  1.00  0.00
ATOM     21  O   GLU     2     -56.221  15.952   0.974  1.00  0.00
ATOM     22  N   PRO     3     -55.364  17.405  -0.528  1.00  0.00
ATOM     23  CA  PRO     3     -55.198  16.427  -1.622  1.00  0.00
ATOM     24  CB  PRO     3     -54.886  17.269  -2.862  1.00  0.00
ATOM     25  CG  PRO     3     -55.576  18.597  -2.564  1.00  0.00
ATOM     26  CD  PRO     3     -55.344  18.780  -1.063  1.00  0.00
ATOM     27  C   PRO     3     -54.056  15.446  -1.313  1.00  0.00
ATOM     28  O   PRO     3     -52.889  15.832  -1.291  1.00  0.00
ATOM     29  N   GLY     4     -54.457  14.273  -0.829  1.00  0.00
ATOM     30  H   GLY     4     -55.392  14.143  -0.500  1.00  0.00
ATOM     31  CA  GLY     4     -53.539  13.153  -0.539  1.00  0.00
ATOM     32  C   GLY     4     -53.844  11.918  -1.398  1.00  0.00
ATOM     33  O   GLY     4     -55.000  11.598  -1.677  1.00  0.00
ATOM     34  N   ASN     5     -52.772  11.264  -1.836  1.00  0.00
ATOM     35  H   ASN     5     -51.846  11.555  -1.597  1.00  0.00
ATOM     36  CA  ASN     5     -52.850  10.040  -2.662  1.00  0.00
ATOM     37  CB  ASN     5     -52.328  10.306  -4.082  1.00  0.00
ATOM     38  CG  ASN     5     -53.074  11.376  -4.897  1.00  0.00
ATOM     39  OD1 ASN     5     -52.551  11.926  -5.854  1.00  0.00
ATOM     40  ND2 ASN     5     -54.299  11.713  -4.552  1.00  0.00
ATOM     41 HD21 ASN     5     -54.741  11.336  -3.737  1.00  0.00
ATOM     42 HD22 ASN     5     -54.753  12.377  -5.139  1.00  0.00
ATOM     43  C   ASN     5     -52.057   8.882  -2.036  1.00  0.00
ATOM     44  O   ASN     5     -51.013   9.094  -1.420  1.00  0.00
ATOM     45  N   TYR     6     -52.580   7.674  -2.224  1.00  0.00
ATOM     46  H   TYR     6     -53.392   7.535  -2.789  1.00  0.00
ATOM     47  CA  TYR     6     -51.967   6.431  -1.715  1.00  0.00
ATOM     48  CB  TYR     6     -52.830   5.875  -0.572  1.00  0.00
ATOM     49  CG  TYR     6     -52.175   4.674   0.122  1.00  0.00
ATOM     50  CD1 TYR     6     -51.159   4.880   1.068  1.00  0.00
ATOM     51  HD1 TYR     6     -50.928   5.886   1.419  1.00  0.00
ATOM     52  CD2 TYR     6     -52.499   3.369  -0.280  1.00  0.00
ATOM     53  HD2 TYR     6     -53.283   3.198  -1.019  1.00  0.00
ATOM     54  CE1 TYR     6     -50.453   3.785   1.587  1.00  0.00
ATOM     55  HE1 TYR     6     -49.666   3.939   2.324  1.00  0.00
ATOM     56  CE2 TYR     6     -51.791   2.277   0.240  1.00  0.00
ATOM     57  HE2 TYR     6     -52.020   1.272  -0.109  1.00  0.00
ATOM     58  CZ  TYR     6     -50.764   2.487   1.168  1.00  0.00
ATOM     59  OH  TYR     6     -50.027   1.441   1.620  1.00  0.00
ATOM     60  HH  TYR     6     -50.387   0.595   1.229  1.00  0.00
ATOM     61  C   TYR     6     -51.790   5.396  -2.841  1.00  0.00
ATOM     62  O   TYR     6     -52.560   5.367  -3.800  1.00  0.00
ATOM     63  N   ALA     7     -50.772   4.554  -2.677  1.00  0.00
ATOM     64  H   ALA     7     -50.207   4.587  -1.854  1.00  0.00
ATOM     65  CA  ALA     7     -50.435   3.463  -3.616  1.00  0.00
ATOM     66  CB  ALA     7     -49.077   2.867  -3.233  1.00  0.00
ATOM     67  C   ALA     7     -51.517   2.369  -3.667  1.00  0.00
ATOM     68  O   ALA     7     -51.720   1.624  -2.706  1.00  0.00
ATOM     69  N   THR     8     -52.330   2.443  -4.719  1.00  0.00
ATOM     70  H   THR     8     -52.423   3.300  -5.231  1.00  0.00
ATOM     71  CA  THR     8     -53.411   1.474  -5.023  1.00  0.00
ATOM     72  CB  THR     8     -54.211   1.943  -6.253  1.00  0.00
ATOM     73  OG1 THR     8     -54.421   3.357  -6.185  1.00  0.00
ATOM     74  HG1 THR     8     -55.047   3.637  -6.916  1.00  0.00
ATOM     75  CG2 THR     8     -55.572   1.242  -6.340  1.00  0.00
ATOM     76  C   THR     8     -52.871   0.047  -5.245  1.00  0.00
ATOM     77  O   THR     8     -52.670  -0.428  -6.364  1.00  0.00
ATOM     78  N   LEU     9     -52.631  -0.614  -4.118  1.00  0.00
ATOM     79  H   LEU     9     -52.603  -0.114  -3.249  1.00  0.00
ATOM     80  CA  LEU     9     -52.156  -2.010  -4.049  1.00  0.00
ATOM     81  CB  LEU     9     -51.585  -2.285  -2.648  1.00  0.00
ATOM     82  CG  LEU     9     -50.406  -1.375  -2.273  1.00  0.00
ATOM     83  CD1 LEU     9     -50.105  -1.510  -0.780  1.00  0.00
ATOM     84  CD2 LEU     9     -49.151  -1.708  -3.086  1.00  0.00
ATOM     85  C   LEU     9     -53.273  -3.004  -4.412  1.00  0.00
ATOM     86  O   LEU     9     -54.093  -3.396  -3.581  1.00  0.00
ATOM     87  N   ASP    10     -53.366  -3.266  -5.714  1.00  0.00
ATOM     88  H   ASP    10     -52.839  -2.722  -6.370  1.00  0.00
ATOM     89  CA  ASP    10     -54.365  -4.182  -6.303  1.00  0.00
ATOM     90  CB  ASP    10     -54.388  -3.975  -7.829  1.00  0.00
ATOM     91  CG  ASP    10     -55.401  -4.851  -8.585  1.00  0.00
ATOM     92  OD1 ASP    10     -56.442  -5.192  -7.981  1.00  0.00
ATOM     93  OD2 ASP    10     -55.122  -5.133  -9.771  1.00  0.00
ATOM     94  C   ASP    10     -54.171  -5.661  -5.903  1.00  0.00
ATOM     95  O   ASP    10     -53.724  -6.489  -6.698  1.00  0.00
ATOM     96  N   GLY    11     -54.632  -5.969  -4.693  1.00  0.00
ATOM     97  H   GLY    11     -54.823  -5.240  -4.031  1.00  0.00
ATOM     98  CA  GLY    11     -54.736  -7.344  -4.152  1.00  0.00
ATOM     99  C   GLY    11     -55.949  -8.107  -4.714  1.00  0.00
ATOM    100  O   GLY    11     -56.687  -8.752  -3.974  1.00  0.00
ATOM    101  N   ALA    12     -56.093  -8.039  -6.037  1.00  0.00
ATOM    102  H   ALA    12     -55.359  -7.653  -6.602  1.00  0.00
ATOM    103  CA  ALA    12     -57.247  -8.547  -6.806  1.00  0.00
ATOM    104  CB  ALA    12     -58.431  -7.580  -6.673  1.00  0.00
ATOM    105  C   ALA    12     -56.884  -8.701  -8.292  1.00  0.00
ATOM    106  O   ALA    12     -55.919  -8.109  -8.779  1.00  0.00
ATOM    107  N   LYS    13     -57.639  -9.567  -8.966  1.00  0.00
ATOM    108  H   LYS    13     -58.389 -10.049  -8.518  1.00  0.00
ATOM    109  CA  LYS    13     -57.469  -9.881 -10.399  1.00  0.00
ATOM    110  CB  LYS    13     -58.402 -11.047 -10.770  1.00  0.00
ATOM    111  CG  LYS    13     -58.268 -11.533 -12.220  1.00  0.00
ATOM    112  CD  LYS    13     -56.887 -12.122 -12.530  1.00  0.00
ATOM    113  CE  LYS    13     -56.747 -12.520 -14.003  1.00  0.00
ATOM    114  NZ  LYS    13     -57.634 -13.636 -14.368  1.00  0.00
ATOM    115  HZ1 LYS    13     -57.508 -13.858 -15.335  1.00  0.00
ATOM    116  HZ2 LYS    13     -57.412 -14.436 -13.811  1.00  0.00
ATOM    117  HZ3 LYS    13     -58.586 -13.373 -14.209  1.00  0.00
ATOM    118  C   LYS    13     -57.685  -8.657 -11.310  1.00  0.00
ATOM    119  O   LYS    13     -58.806  -8.200 -11.531  1.00  0.00
ATOM    120  N   ASP    14     -56.556  -8.057 -11.679  1.00  0.00
ATOM    121  H   ASP    14     -55.724  -8.195 -11.141  1.00  0.00
ATOM    122  CA  ASP    14     -56.485  -6.962 -12.668  1.00  0.00
ATOM    123  CB  ASP    14     -55.045  -6.422 -12.683  1.00  0.00
ATOM    124  CG  ASP    14     -54.833  -5.259 -13.659  1.00  0.00
ATOM    125  OD1 ASP    14     -55.766  -4.435 -13.791  1.00  0.00
ATOM    126  OD2 ASP    14     -53.784  -5.283 -14.339  1.00  0.00
ATOM    127  C   ASP    14     -56.949  -7.406 -14.072  1.00  0.00
ATOM    128  O   ASP    14     -56.149  -7.751 -14.943  1.00  0.00
ATOM    129  N   ILE    15     -58.264  -7.354 -14.262  1.00  0.00
ATOM    130  H   ILE    15     -58.883  -7.217 -13.487  1.00  0.00
ATOM    131  CA  ILE    15     -58.926  -7.682 -15.545  1.00  0.00
ATOM    132  CB  ILE    15     -60.427  -7.975 -15.321  1.00  0.00
ATOM    133  CG1 ILE    15     -60.613  -9.078 -14.266  1.00  0.00
ATOM    134  CG2 ILE    15     -61.096  -8.412 -16.636  1.00  0.00
ATOM    135  CD  ILE    15     -61.987  -9.058 -13.586  1.00  0.00
ATOM    136  C   ILE    15     -58.678  -6.559 -16.574  1.00  0.00
ATOM    137  O   ILE    15     -59.411  -5.575 -16.660  1.00  0.00
ATOM    138  N   GLU    16     -57.562  -6.708 -17.282  1.00  0.00
ATOM    139  H   GLU    16     -56.875  -7.385 -17.013  1.00  0.00
ATOM    140  CA  GLU    16     -57.169  -5.806 -18.382  1.00  0.00
ATOM    141  CB  GLU    16     -55.782  -5.200 -18.136  1.00  0.00
ATOM    142  CG  GLU    16     -55.837  -4.074 -17.096  1.00  0.00
ATOM    143  CD  GLU    16     -54.500  -3.346 -16.890  1.00  0.00
ATOM    144  OE1 GLU    16     -53.750  -3.197 -17.882  1.00  0.00
ATOM    145  OE2 GLU    16     -54.293  -2.863 -15.757  1.00  0.00
ATOM    146  C   GLU    16     -57.239  -6.511 -19.744  1.00  0.00
ATOM    147  O   GLU    16     -56.421  -7.371 -20.068  1.00  0.00
ATOM    148  N   GLY    17     -58.345  -6.224 -20.423  1.00  0.00
ATOM    149  H   GLY    17     -59.038  -5.612 -20.040  1.00  0.00
ATOM    150  CA  GLY    17     -58.685  -6.773 -21.751  1.00  0.00
ATOM    151  C   GLY    17     -59.956  -6.121 -22.316  1.00  0.00
ATOM    152  O   GLY    17     -60.605  -5.316 -21.645  1.00  0.00
ATOM    153  N   LEU    18     -60.266  -6.467 -23.564  1.00  0.00
ATOM    154  H   LEU    18     -59.713  -7.124 -24.074  1.00  0.00
ATOM    155  CA  LEU    18     -61.431  -5.929 -24.296  1.00  0.00
ATOM    156  CB  LEU    18     -61.261  -6.224 -25.796  1.00  0.00
ATOM    157  CG  LEU    18     -62.335  -5.581 -26.687  1.00  0.00
ATOM    158  CD1 LEU    18     -62.189  -4.057 -26.749  1.00  0.00
ATOM    159  CD2 LEU    18     -62.281  -6.190 -28.088  1.00  0.00
ATOM    160  C   LEU    18     -62.776  -6.447 -23.748  1.00  0.00
ATOM    161  O   LEU    18     -63.318  -7.468 -24.175  1.00  0.00
ATOM    162  N   LEU    19     -63.241  -5.754 -22.713  1.00  0.00
ATOM    163  H   LEU    19     -62.646  -5.113 -22.225  1.00  0.00
ATOM    164  CA  LEU    19     -64.550  -6.004 -22.080  1.00  0.00
ATOM    165  CB  LEU    19     -64.584  -5.319 -20.705  1.00  0.00
ATOM    166  CG  LEU    19     -65.856  -5.614 -19.896  1.00  0.00
ATOM    167  CD1 LEU    19     -65.896  -7.063 -19.401  1.00  0.00
ATOM    168  CD2 LEU    19     -65.969  -4.635 -18.726  1.00  0.00
ATOM    169  C   LEU    19     -65.711  -5.546 -22.981  1.00  0.00
ATOM    170  O   LEU    19     -66.062  -4.366 -23.031  1.00  0.00
ATOM    171  N   GLY    20     -66.186  -6.496 -23.784  1.00  0.00
ATOM    172  H   GLY    20     -65.661  -7.336 -23.934  1.00  0.00
ATOM    173  CA  GLY    20     -67.370  -6.335 -24.658  1.00  0.00
ATOM    174  C   GLY    20     -68.676  -6.176 -23.862  1.00  0.00
ATOM    175  O   GLY    20     -69.512  -7.077 -23.817  1.00  0.00
ATOM    176  N   ALA    21     -68.816  -5.005 -23.246  1.00  0.00
ATOM    177  H   ALA    21     -68.054  -4.352 -23.230  1.00  0.00
ATOM    178  CA  ALA    21     -69.981  -4.634 -22.419  1.00  0.00
ATOM    179  CB  ALA    21     -69.597  -3.454 -21.519  1.00  0.00
ATOM    180  C   ALA    21     -71.249  -4.354 -23.248  1.00  0.00
ATOM    181  O   ALA    21     -71.531  -3.228 -23.668  1.00  0.00
ATOM    182  N   GLY    22     -71.969  -5.445 -23.509  1.00  0.00
ATOM    183  H   GLY    22     -71.579  -6.349 -23.324  1.00  0.00
ATOM    184  CA  GLY    22     -73.265  -5.469 -24.223  1.00  0.00
ATOM    185  C   GLY    22     -74.310  -4.558 -23.562  1.00  0.00
ATOM    186  O   GLY    22     -74.864  -4.888 -22.517  1.00  0.00
ATOM    187  N   GLY    23     -74.436  -3.366 -24.143  1.00  0.00
ATOM    188  H   GLY    23     -73.928  -3.154 -24.976  1.00  0.00
ATOM    189  CA  GLY    23     -75.286  -2.267 -23.633  1.00  0.00
ATOM    190  C   GLY    23     -74.813  -1.683 -22.288  1.00  0.00
ATOM    191  O   GLY    23     -75.632  -1.227 -21.490  1.00  0.00
ATOM    192  N   GLY    24     -73.492  -1.663 -22.090  1.00  0.00
ATOM    193  H   GLY    24     -72.866  -2.085 -22.750  1.00  0.00
ATOM    194  CA  GLY    24     -72.828  -1.137 -20.878  1.00  0.00
ATOM    195  C   GLY    24     -72.958   0.386 -20.719  1.00  0.00
ATOM    196  O   GLY    24     -72.085   1.147 -21.132  1.00  0.00
ATOM    197  N   ARG    25     -74.085   0.789 -20.139  1.00  0.00
ATOM    198  H   ARG    25     -74.851   0.150 -20.041  1.00  0.00
ATOM    199  CA  ARG    25     -74.402   2.194 -19.809  1.00  0.00
ATOM    200  CB  ARG    25     -75.872   2.267 -19.378  1.00  0.00
ATOM    201  CG  ARG    25     -76.382   3.705 -19.232  1.00  0.00
ATOM    202  CD  ARG    25     -77.853   3.754 -18.805  1.00  0.00
ATOM    203  NE  ARG    25     -78.024   3.221 -17.439  1.00  0.00
ATOM    204  HE  ARG    25     -77.521   3.704 -16.727  1.00  0.00
ATOM    205  CZ  ARG    25     -78.764   2.170 -17.078  1.00  0.00
ATOM    206  NH1 ARG    25     -79.457   1.452 -17.951  1.00  0.00
ATOM    207 HH11 ARG    25     -79.430   1.702 -18.917  1.00  0.00
ATOM    208 HH12 ARG    25     -79.994   0.670 -17.643  1.00  0.00
ATOM    209  NH2 ARG    25     -78.800   1.797 -15.808  1.00  0.00
ATOM    210 HH21 ARG    25     -78.277   2.296 -15.120  1.00  0.00
ATOM    211 HH22 ARG    25     -79.353   1.010 -15.546  1.00  0.00
ATOM    212  C   ARG    25     -73.449   2.757 -18.736  1.00  0.00
ATOM    213  O   ARG    25     -73.570   2.477 -17.543  1.00  0.00
ATOM    214  N   ASN    26     -72.409   3.420 -19.236  1.00  0.00
ATOM    215  H   ASN    26     -72.215   3.375 -20.216  1.00  0.00
ATOM    216  CA  ASN    26     -71.361   4.074 -18.424  1.00  0.00
ATOM    217  CB  ASN    26     -70.220   4.484 -19.366  1.00  0.00
ATOM    218  CG  ASN    26     -68.978   4.971 -18.615  1.00  0.00
ATOM    219  OD1 ASN    26     -68.775   6.150 -18.372  1.00  0.00
ATOM    220  ND2 ASN    26     -68.105   4.058 -18.255  1.00  0.00
ATOM    221 HD21 ASN    26     -68.245   3.096 -18.465  1.00  0.00
ATOM    222 HD22 ASN    26     -67.299   4.388 -17.770  1.00  0.00
ATOM    223  C   ASN    26     -71.902   5.254 -17.590  1.00  0.00
ATOM    224  O   ASN    26     -71.929   6.412 -18.009  1.00  0.00
ATOM    225  N   LEU    27     -72.460   4.879 -16.444  1.00  0.00
ATOM    226  H   LEU    27     -72.667   3.913 -16.280  1.00  0.00
ATOM    227  CA  LEU    27     -73.014   5.815 -15.446  1.00  0.00
ATOM    228  CB  LEU    27     -73.986   5.065 -14.523  1.00  0.00
ATOM    229  CG  LEU    27     -75.241   4.558 -15.246  1.00  0.00
ATOM    230  CD1 LEU    27     -75.976   3.558 -14.355  1.00  0.00
ATOM    231  CD2 LEU    27     -76.181   5.715 -15.600  1.00  0.00
ATOM    232  C   LEU    27     -71.925   6.551 -14.648  1.00  0.00
ATOM    233  O   LEU    27     -71.442   6.087 -13.615  1.00  0.00
ATOM    234  N   VAL    28     -71.477   7.652 -15.240  1.00  0.00
ATOM    235  H   VAL    28     -71.708   7.851 -16.194  1.00  0.00
ATOM    236  CA  VAL    28     -70.490   8.564 -14.620  1.00  0.00
ATOM    237  CB  VAL    28     -69.164   8.648 -15.408  1.00  0.00
ATOM    238  CG1 VAL    28     -68.385   7.335 -15.294  1.00  0.00
ATOM    239  CG2 VAL    28     -69.343   9.043 -16.880  1.00  0.00
ATOM    240  C   VAL    28     -71.055   9.969 -14.358  1.00  0.00
ATOM    241  O   VAL    28     -71.797  10.521 -15.169  1.00  0.00
ATOM    242  N   ALA    29     -70.592  10.549 -13.255  1.00  0.00
ATOM    243  H   ALA    29     -69.934  10.087 -12.662  1.00  0.00
ATOM    244  CA  ALA    29     -70.985  11.901 -12.814  1.00  0.00
ATOM    245  CB  ALA    29     -71.334  11.881 -11.323  1.00  0.00
ATOM    246  C   ALA    29     -69.857  12.903 -13.098  1.00  0.00
ATOM    247  O   ALA    29     -68.755  12.795 -12.558  1.00  0.00
ATOM    248  N   HIS    30     -70.089  13.689 -14.144  1.00  0.00
ATOM    249  H   HIS    30     -70.889  13.549 -14.736  1.00  0.00
ATOM    250  CA  HIS    30     -69.145  14.704 -14.659  1.00  0.00
ATOM    251  CB  HIS    30     -69.672  15.262 -15.991  1.00  0.00
ATOM    252  CG  HIS    30     -70.106  14.146 -16.950  1.00  0.00
ATOM    253  ND1 HIS    30     -71.306  13.574 -16.943  1.00  0.00
ATOM    254  CD2 HIS    30     -69.330  13.445 -17.772  1.00  0.00
ATOM    255  CE1 HIS    30     -71.277  12.515 -17.745  1.00  0.00
ATOM    256  NE2 HIS    30     -70.053  12.437 -18.254  1.00  0.00
ATOM    257  HE2 HIS    30     -69.731  11.725 -18.874  1.00  0.00
ATOM    258  C   HIS    30     -68.891  15.838 -13.647  1.00  0.00
ATOM    259  O   HIS    30     -69.724  16.723 -13.455  1.00  0.00
ATOM    260  N   SER    31     -67.842  15.612 -12.858  1.00  0.00
ATOM    261  H   SER    31     -67.393  14.718 -12.885  1.00  0.00
ATOM    262  CA  SER    31     -67.282  16.496 -11.806  1.00  0.00
ATOM    263  CB  SER    31     -65.764  16.627 -11.984  1.00  0.00
ATOM    264  OG  SER    31     -65.157  15.334 -11.894  1.00  0.00
ATOM    265  HG  SER    31     -64.162  15.439 -11.877  1.00  0.00
ATOM    266  C   SER    31     -67.917  17.891 -11.625  1.00  0.00
ATOM    267  O   SER    31     -67.535  18.840 -12.316  1.00  0.00
ATOM    268  N   PRO    32     -68.900  18.010 -10.715  1.00  0.00
ATOM    269  CA  PRO    32     -69.536  19.301 -10.380  1.00  0.00
ATOM    270  CB  PRO    32     -70.578  18.960  -9.313  1.00  0.00
ATOM    271  CG  PRO    32     -70.963  17.523  -9.654  1.00  0.00
ATOM    272  CD  PRO    32     -69.631  16.899 -10.073  1.00  0.00
ATOM    273  C   PRO    32     -68.498  20.280  -9.816  1.00  0.00
ATOM    274  O   PRO    32     -67.627  19.902  -9.033  1.00  0.00
ATOM    275  N   LEU    33     -68.645  21.541 -10.208  1.00  0.00
ATOM    276  H   LEU    33     -69.404  21.831 -10.789  1.00  0.00
ATOM    277  CA  LEU    33     -67.715  22.616  -9.808  1.00  0.00
ATOM    278  CB  LEU    33     -67.033  23.210 -11.050  1.00  0.00
ATOM    279  CG  LEU    33     -66.190  22.196 -11.838  1.00  0.00
ATOM    280  CD1 LEU    33     -65.752  22.816 -13.165  1.00  0.00
ATOM    281  CD2 LEU    33     -64.957  21.742 -11.049  1.00  0.00
ATOM    282  C   LEU    33     -68.429  23.717  -9.014  1.00  0.00
ATOM    283  O   LEU    33     -69.533  24.135  -9.360  1.00  0.00
ATOM    284  N   THR    34     -67.748  24.164  -7.963  1.00  0.00
ATOM    285  H   THR    34     -66.809  23.868  -7.791  1.00  0.00
ATOM    286  CA  THR    34     -68.260  25.180  -7.016  1.00  0.00
ATOM    287  CB  THR    34     -68.660  24.551  -5.660  1.00  0.00
ATOM    288  OG1 THR    34     -69.151  25.556  -4.762  1.00  0.00
ATOM    289  HG1 THR    34     -68.383  26.096  -4.376  1.00  0.00
ATOM    290  CG2 THR    34     -67.542  23.741  -4.987  1.00  0.00
ATOM    291  C   THR    34     -67.264  26.326  -6.795  1.00  0.00
ATOM    292  O   THR    34     -66.050  26.126  -6.823  1.00  0.00
ATOM    293  N   SER    35     -67.826  27.507  -6.554  1.00  0.00
ATOM    294  H   SER    35     -68.755  27.720  -6.857  1.00  0.00
ATOM    295  CA  SER    35     -67.112  28.644  -5.933  1.00  0.00
ATOM    296  CB  SER    35     -68.078  29.811  -5.701  1.00  0.00
ATOM    297  OG  SER    35     -68.723  30.168  -6.927  1.00  0.00
ATOM    298  HG  SER    35     -69.182  31.051  -6.815  1.00  0.00
ATOM    299  C   SER    35     -66.551  28.216  -4.567  1.00  0.00
ATOM    300  O   SER    35     -67.111  27.327  -3.919  1.00  0.00
ATOM    301  N   HIS    36     -65.449  28.860  -4.189  1.00  0.00
ATOM    302  H   HIS    36     -65.149  29.679  -4.686  1.00  0.00
ATOM    303  CA  HIS    36     -64.620  28.610  -2.985  1.00  0.00
ATOM    304  CB  HIS    36     -64.387  29.951  -2.279  1.00  0.00
ATOM    305  CG  HIS    36     -63.581  30.909  -3.161  1.00  0.00
ATOM    306  ND1 HIS    36     -64.056  31.586  -4.204  1.00  0.00
ATOM    307  CD2 HIS    36     -62.330  31.307  -2.952  1.00  0.00
ATOM    308  CE1 HIS    36     -63.106  32.414  -4.629  1.00  0.00
ATOM    309  NE2 HIS    36     -62.043  32.241  -3.852  1.00  0.00
ATOM    310  HE2 HIS    36     -61.189  32.753  -3.914  1.00  0.00
ATOM    311  C   HIS    36     -65.082  27.508  -2.001  1.00  0.00
ATOM    312  O   HIS    36     -65.835  27.787  -1.063  1.00  0.00
ATOM    313  N   PRO    37     -64.691  26.250  -2.264  1.00  0.00
ATOM    314  CA  PRO    37     -65.051  25.089  -1.423  1.00  0.00
ATOM    315  CB  PRO    37     -64.669  23.875  -2.274  1.00  0.00
ATOM    316  CG  PRO    37     -63.476  24.372  -3.089  1.00  0.00
ATOM    317  CD  PRO    37     -63.849  25.821  -3.403  1.00  0.00
ATOM    318  C   PRO    37     -64.315  25.091  -0.074  1.00  0.00
ATOM    319  O   PRO    37     -63.447  25.927   0.166  1.00  0.00
ATOM    320  N   ALA    38     -64.702  24.161   0.802  1.00  0.00
ATOM    321  H   ALA    38     -65.511  23.600   0.637  1.00  0.00
ATOM    322  CA  ALA    38     -64.014  23.902   2.087  1.00  0.00
ATOM    323  CB  ALA    38     -64.863  22.948   2.935  1.00  0.00
ATOM    324  C   ALA    38     -62.588  23.362   1.851  1.00  0.00
ATOM    325  O   ALA    38     -62.325  22.163   1.763  1.00  0.00
ATOM    326  N   ALA    39     -61.706  24.337   1.657  1.00  0.00
ATOM    327  H   ALA    39     -62.015  25.291   1.691  1.00  0.00
ATOM    328  CA  ALA    39     -60.314  24.196   1.183  1.00  0.00
ATOM    329  CB  ALA    39     -60.370  23.978  -0.338  1.00  0.00
ATOM    330  C   ALA    39     -59.547  25.503   1.478  1.00  0.00
ATOM    331  O   ALA    39     -60.177  26.482   1.884  1.00  0.00
ATOM    332  N   PRO    40     -58.215  25.551   1.294  1.00  0.00
ATOM    333  CA  PRO    40     -57.461  26.823   1.285  1.00  0.00
ATOM    334  CB  PRO    40     -56.060  26.417   0.829  1.00  0.00
ATOM    335  CG  PRO    40     -55.898  25.041   1.474  1.00  0.00
ATOM    336  CD  PRO    40     -57.282  24.405   1.322  1.00  0.00
ATOM    337  C   PRO    40     -58.092  27.871   0.350  1.00  0.00
ATOM    338  O   PRO    40     -58.082  29.062   0.654  1.00  0.00
ATOM    339  N   THR    41     -58.644  27.404  -0.772  1.00  0.00
ATOM    340  H   THR    41     -58.325  26.557  -1.196  1.00  0.00
ATOM    341  CA  THR    41     -59.506  28.193  -1.682  1.00  0.00
ATOM    342  CB  THR    41     -59.705  27.417  -2.999  1.00  0.00
ATOM    343  OG1 THR    41     -58.497  26.741  -3.368  1.00  0.00
ATOM    344  HG1 THR    41     -58.589  26.396  -4.305  1.00  0.00
ATOM    345  CG2 THR    41     -60.128  28.350  -4.139  1.00  0.00
ATOM    346  C   THR    41     -60.875  28.498  -1.035  1.00  0.00
ATOM    347  O   THR    41     -61.901  27.914  -1.380  1.00  0.00
ATOM    348  N   LEU    42     -60.845  29.427  -0.083  1.00  0.00
ATOM    349  H   LEU    42     -59.968  29.743   0.288  1.00  0.00
ATOM    350  CA  LEU    42     -62.041  29.974   0.591  1.00  0.00
ATOM    351  CB  LEU    42     -62.091  29.535   2.060  1.00  0.00
ATOM    352  CG  LEU    42     -62.861  28.226   2.268  1.00  0.00
ATOM    353  CD1 LEU    42     -62.632  27.711   3.689  1.00  0.00
ATOM    354  CD2 LEU    42     -64.364  28.430   2.048  1.00  0.00
ATOM    355  C   LEU    42     -62.126  31.504   0.503  1.00  0.00
ATOM    356  O   LEU    42     -61.109  32.194   0.433  1.00  0.00
ATOM    357  N   MET    43     -63.361  32.005   0.492  1.00  0.00
ATOM    358  H   MET    43     -64.169  31.418   0.452  1.00  0.00
ATOM    359  CA  MET    43     -63.620  33.458   0.428  1.00  0.00
ATOM    360  CB  MET    43     -64.351  33.748  -0.892  1.00  0.00
ATOM    361  CG  MET    43     -64.209  35.184  -1.407  1.00  0.00
ATOM    362  SD  MET    43     -64.980  36.478  -0.367  1.00  0.00
ATOM    363  CE  MET    43     -65.000  37.814  -1.543  1.00  0.00
ATOM    364  C   MET    43     -64.397  33.993   1.654  1.00  0.00
ATOM    365  O   MET    43     -65.629  33.966   1.670  1.00  0.00
ATOM    366  N   PRO    44     -63.677  34.254   2.754  1.00  0.00
ATOM    367  CA  PRO    44     -64.126  35.245   3.752  1.00  0.00
ATOM    368  CB  PRO    44     -63.793  34.582   5.095  1.00  0.00
ATOM    369  CG  PRO    44     -62.514  33.803   4.798  1.00  0.00
ATOM    370  CD  PRO    44     -62.746  33.291   3.376  1.00  0.00
ATOM    371  C   PRO    44     -63.386  36.572   3.483  1.00  0.00
ATOM    372  O   PRO    44     -63.199  36.939   2.324  1.00  0.00
ATOM    373  N   ALA    45     -62.997  37.304   4.529  1.00  0.00
ATOM    374  H   ALA    45     -63.262  37.061   5.461  1.00  0.00
ATOM    375  CA  ALA    45     -62.182  38.533   4.412  1.00  0.00
ATOM    376  CB  ALA    45     -62.162  39.244   5.770  1.00  0.00
ATOM    377  C   ALA    45     -60.762  38.236   3.885  1.00  0.00
ATOM    378  O   ALA    45     -59.814  38.000   4.630  1.00  0.00
ATOM    379  N   VAL    46     -60.653  38.207   2.558  1.00  0.00
ATOM    380  H   VAL    46     -61.485  38.139   1.997  1.00  0.00
ATOM    381  CA  VAL    46     -59.412  37.828   1.832  1.00  0.00
ATOM    382  CB  VAL    46     -59.691  36.464   1.130  1.00  0.00
ATOM    383  CG1 VAL    46     -59.966  35.344   2.139  1.00  0.00
ATOM    384  CG2 VAL    46     -60.848  36.436   0.123  1.00  0.00
ATOM    385  C   VAL    46     -58.916  38.969   0.886  1.00  0.00
ATOM    386  O   VAL    46     -59.798  39.219   0.099  1.00  0.00
ATOM    387  N   ASN    47     -57.601  39.368   0.765  1.00  0.00
ATOM    388  H   ASN    47     -56.963  38.851   1.322  1.00  0.00
ATOM    389  CA  ASN    47     -56.809  40.473   0.077  1.00  0.00
ATOM    390  CB  ASN    47     -55.954  41.229   1.099  1.00  0.00
ATOM    391  CG  ASN    47     -56.159  42.748   1.125  1.00  0.00
ATOM    392  OD1 ASN    47     -55.255  43.520   1.410  1.00  0.00
ATOM    393  ND2 ASN    47     -57.343  43.221   0.806  1.00  0.00
ATOM    394 HD21 ASN    47     -58.101  42.628   0.521  1.00  0.00
ATOM    395 HD22 ASN    47     -57.518  44.190   0.942  1.00  0.00
ATOM    396  C   ASN    47     -55.935  40.515  -1.242  1.00  0.00
ATOM    397  O   ASN    47     -55.579  41.622  -1.648  1.00  0.00
ATOM    398  N   TYR    48     -55.544  39.428  -1.933  1.00  0.00
ATOM    399  H   TYR    48     -55.500  38.533  -1.493  1.00  0.00
ATOM    400  CA  TYR    48     -54.940  39.404  -3.308  1.00  0.00
ATOM    401  CB  TYR    48     -53.878  38.291  -3.344  1.00  0.00
ATOM    402  CG  TYR    48     -53.263  38.033  -4.725  1.00  0.00
ATOM    403  CD1 TYR    48     -52.219  38.843  -5.189  1.00  0.00
ATOM    404  HD1 TYR    48     -51.735  39.546  -4.511  1.00  0.00
ATOM    405  CD2 TYR    48     -53.832  37.071  -5.575  1.00  0.00
ATOM    406  HD2 TYR    48     -54.591  36.384  -5.200  1.00  0.00
ATOM    407  CE1 TYR    48     -51.766  38.718  -6.510  1.00  0.00
ATOM    408  HE1 TYR    48     -50.993  39.386  -6.891  1.00  0.00
ATOM    409  CE2 TYR    48     -53.379  36.946  -6.895  1.00  0.00
ATOM    410  HE2 TYR    48     -53.831  36.209  -7.557  1.00  0.00
ATOM    411  CZ  TYR    48     -52.349  37.772  -7.360  1.00  0.00
ATOM    412  OH  TYR    48     -51.924  37.662  -8.643  1.00  0.00
ATOM    413  HH  TYR    48     -52.515  36.991  -9.121  1.00  0.00
ATOM    414  C   TYR    48     -55.848  39.379  -4.586  1.00  0.00
ATOM    415  O   TYR    48     -55.647  40.201  -5.476  1.00  0.00
ATOM    416  N   ALA    49     -56.785  38.426  -4.742  1.00  0.00
ATOM    417  H   ALA    49     -56.695  37.575  -4.224  1.00  0.00
ATOM    418  CA  ALA    49     -57.909  38.420  -5.737  1.00  0.00
ATOM    419  CB  ALA    49     -58.053  36.994  -6.284  1.00  0.00
ATOM    420  C   ALA    49     -59.250  39.202  -5.444  1.00  0.00
ATOM    421  O   ALA    49     -59.331  40.270  -6.045  1.00  0.00
ATOM    422  N   PRO    50     -60.305  38.790  -4.677  1.00  0.00
ATOM    423  CA  PRO    50     -61.269  39.767  -4.058  1.00  0.00
ATOM    424  CB  PRO    50     -62.586  39.415  -4.747  1.00  0.00
ATOM    425  CG  PRO    50     -62.543  37.886  -4.798  1.00  0.00
ATOM    426  CD  PRO    50     -61.057  37.553  -4.976  1.00  0.00
ATOM    427  C   PRO    50     -61.469  39.764  -2.504  1.00  0.00
ATOM    428  O   PRO    50     -61.498  38.682  -1.924  1.00  0.00
ATOM    429  N   LEU    51     -61.612  40.950  -1.863  1.00  0.00
ATOM    430  H   LEU    51     -61.490  41.774  -2.416  1.00  0.00
ATOM    431  CA  LEU    51     -61.850  41.270  -0.405  1.00  0.00
ATOM    432  CB  LEU    51     -62.852  40.303   0.258  1.00  0.00
ATOM    433  CG  LEU    51     -63.675  40.932   1.394  1.00  0.00
ATOM    434  CD1 LEU    51     -64.532  42.105   0.904  1.00  0.00
ATOM    435  CD2 LEU    51     -64.585  39.874   2.017  1.00  0.00
ATOM    436  C   LEU    51     -60.681  41.738   0.543  1.00  0.00
ATOM    437  O   LEU    51     -59.953  42.637   0.133  1.00  0.00
ATOM    438  N   ASP    52     -60.479  41.198   1.775  1.00  0.00
ATOM    439  H   ASP    52     -61.006  40.387   2.017  1.00  0.00
ATOM    440  CA  ASP    52     -59.516  41.662   2.831  1.00  0.00
ATOM    441  CB  ASP    52     -60.386  42.116   4.015  1.00  0.00
ATOM    442  CG  ASP    52     -59.648  42.849   5.142  1.00  0.00
ATOM    443  OD1 ASP    52     -59.299  42.151   6.118  1.00  0.00
ATOM    444  OD2 ASP    52     -59.479  44.080   5.009  1.00  0.00
ATOM    445  C   ASP    52     -58.171  41.004   3.333  1.00  0.00
ATOM    446  O   ASP    52     -57.347  41.794   3.782  1.00  0.00
ATOM    447  N   LEU    53     -57.940  39.677   3.471  1.00  0.00
ATOM    448  H   LEU    53     -58.674  39.084   3.814  1.00  0.00
ATOM    449  CA  LEU    53     -56.580  39.052   3.635  1.00  0.00
ATOM    450  CB  LEU    53     -56.484  38.446   5.045  1.00  0.00
ATOM    451  CG  LEU    53     -55.043  38.207   5.514  1.00  0.00
ATOM    452  CD1 LEU    53     -54.351  39.520   5.895  1.00  0.00
ATOM    453  CD2 LEU    53     -55.026  37.222   6.683  1.00  0.00
ATOM    454  C   LEU    53     -55.931  38.168   2.493  1.00  0.00
ATOM    455  O   LEU    53     -54.857  38.553   2.035  1.00  0.00
ATOM    456  N   PRO    54     -56.472  37.028   1.984  1.00  0.00
ATOM    457  CA  PRO    54     -56.230  36.517   0.578  1.00  0.00
ATOM    458  CB  PRO    54     -56.471  35.007   0.662  1.00  0.00
ATOM    459  CG  PRO    54     -56.071  34.671   2.092  1.00  0.00
ATOM    460  CD  PRO    54     -56.627  35.859   2.873  1.00  0.00
ATOM    461  C   PRO    54     -56.678  36.999  -0.853  1.00  0.00
ATOM    462  O   PRO    54     -55.952  36.674  -1.787  1.00  0.00
ATOM    463  N   GLY    55     -57.858  37.590  -1.133  1.00  0.00
ATOM    464  H   GLY    55     -58.635  37.434  -0.524  1.00  0.00
ATOM    465  CA  GLY    55     -58.309  38.354  -2.350  1.00  0.00
ATOM    466  C   GLY    55     -58.433  39.935  -2.438  1.00  0.00
ATOM    467  O   GLY    55     -58.949  40.607  -1.568  1.00  0.00
ATOM    468  N   SER    56     -58.009  40.674  -3.470  1.00  0.00
ATOM    469  H   SER    56     -57.838  40.308  -4.384  1.00  0.00
ATOM    470  CA  SER    56     -57.967  42.165  -3.422  1.00  0.00
ATOM    471  CB  SER    56     -56.894  42.817  -4.305  1.00  0.00
ATOM    472  OG  SER    56     -57.027  42.474  -5.685  1.00  0.00
ATOM    473  HG  SER    56     -56.497  41.629  -5.866  1.00  0.00
ATOM    474  C   SER    56     -59.280  42.945  -3.575  1.00  0.00
ATOM    475  O   SER    56     -60.167  42.583  -4.342  1.00  0.00
ATOM    476  N   ALA    57     -59.518  43.738  -2.535  1.00  0.00
ATOM    477  H   ALA    57     -59.225  43.459  -1.617  1.00  0.00
ATOM    478  CA  ALA    57     -60.456  44.880  -2.545  1.00  0.00
ATOM    479  CB  ALA    57     -61.864  44.461  -2.108  1.00  0.00
ATOM    480  C   ALA    57     -59.923  45.971  -1.606  1.00  0.00
ATOM    481  O   ALA    57     -59.620  45.701  -0.443  1.00  0.00
ATOM    482  N   GLU    58     -59.552  47.098  -2.221  1.00  0.00
ATOM    483  H   GLU    58     -59.692  47.202  -3.204  1.00  0.00
ATOM    484  CA  GLU    58     -58.950  48.282  -1.553  1.00  0.00
ATOM    485  CB  GLU    58     -60.082  48.999  -0.787  1.00  0.00
ATOM    486  CG  GLU    58     -59.828  50.464  -0.397  1.00  0.00
ATOM    487  CD  GLU    58     -59.087  50.672   0.932  1.00  0.00
ATOM    488  OE1 GLU    58     -59.441  49.980   1.913  1.00  0.00
ATOM    489  OE2 GLU    58     -58.250  51.601   0.960  1.00  0.00
ATOM    490  C   GLU    58     -57.737  47.884  -0.667  1.00  0.00
ATOM    491  O   GLU    58     -57.418  48.570   0.302  1.00  0.00
ATOM    492  N   PRO    59     -56.906  46.949  -1.154  1.00  0.00
ATOM    493  CA  PRO    59     -56.167  45.992  -0.306  1.00  0.00
ATOM    494  CB  PRO    59     -55.247  45.233  -1.270  1.00  0.00
ATOM    495  CG  PRO    59     -55.034  46.207  -2.423  1.00  0.00
ATOM    496  CD  PRO    59     -56.363  46.953  -2.527  1.00  0.00
ATOM    497  C   PRO    59     -55.461  46.533   0.957  1.00  0.00
ATOM    498  O   PRO    59     -54.354  47.066   0.858  1.00  0.00
ATOM    499  N   PRO    60     -56.118  46.410   2.129  1.00  0.00
ATOM    500  CA  PRO    60     -55.580  46.856   3.433  1.00  0.00
ATOM    501  CB  PRO    60     -56.716  46.646   4.437  1.00  0.00
ATOM    502  CG  PRO    60     -57.966  46.775   3.574  1.00  0.00
ATOM    503  CD  PRO    60     -57.548  46.071   2.285  1.00  0.00
ATOM    504  C   PRO    60     -54.315  46.132   3.922  1.00  0.00
ATOM    505  O   PRO    60     -53.436  46.790   4.476  1.00  0.00
ATOM    506  N   LYS    61     -54.226  44.816   3.713  1.00  0.00
ATOM    507  H   LYS    61     -54.936  44.303   3.221  1.00  0.00
ATOM    508  CA  LYS    61     -53.086  43.978   4.152  1.00  0.00
ATOM    509  CB  LYS    61     -53.092  43.874   5.686  1.00  0.00
ATOM    510  CG  LYS    61     -51.827  43.224   6.257  1.00  0.00
ATOM    511  CD  LYS    61     -51.785  43.280   7.786  1.00  0.00
ATOM    512  CE  LYS    61     -51.470  44.683   8.315  1.00  0.00
ATOM    513  NZ  LYS    61     -51.409  44.686   9.784  1.00  0.00
ATOM    514  HZ1 LYS    61     -51.208  45.610  10.107  1.00  0.00
ATOM    515  HZ2 LYS    61     -52.288  44.385  10.153  1.00  0.00
ATOM    516  HZ3 LYS    61     -50.688  44.062  10.088  1.00  0.00
ATOM    517  C   LYS    61     -53.171  42.573   3.530  1.00  0.00
ATOM    518  O   LYS    61     -54.207  41.915   3.581  1.00  0.00
ATOM    519  N   GLN    62     -52.029  42.113   3.031  1.00  0.00
ATOM    520  H   GLN    62     -51.166  42.612   3.170  1.00  0.00
ATOM    521  CA  GLN    62     -51.896  40.798   2.372  1.00  0.00
ATOM    522  CB  GLN    62     -50.778  40.813   1.322  1.00  0.00
ATOM    523  CG  GLN    62     -50.919  41.861   0.215  1.00  0.00
ATOM    524  CD  GLN    62     -52.147  41.655  -0.672  1.00  0.00
ATOM    525  OE1 GLN    62     -52.239  40.740  -1.476  1.00  0.00
ATOM    526  NE2 GLN    62     -53.160  42.467  -0.476  1.00  0.00
ATOM    527 HE21 GLN    62     -53.178  43.141   0.260  1.00  0.00
ATOM    528 HE22 GLN    62     -53.998  42.263  -0.997  1.00  0.00
ATOM    529  C   GLN    62     -51.562  39.687   3.378  1.00  0.00
ATOM    530  O   GLN    62     -50.788  39.897   4.314  1.00  0.00
ATOM    531  N   CYS    63     -52.175  38.533   3.108  1.00  0.00
ATOM    532  H   CYS    63     -52.934  38.549   2.453  1.00  0.00
ATOM    533  CA  CYS    63     -52.015  37.212   3.764  1.00  0.00
ATOM    534  CB  CYS    63     -51.654  36.172   2.690  1.00  0.00
ATOM    535  SG  CYS    63     -52.805  36.104   1.269  1.00  0.00
ATOM    536  HG  CYS    63     -52.153  35.151   0.609  1.00  0.00
ATOM    537  C   CYS    63     -51.043  37.172   4.964  1.00  0.00
ATOM    538  O   CYS    63     -51.469  37.348   6.104  1.00  0.00
ATOM    539  N   HIS    64     -49.774  36.855   4.707  1.00  0.00
ATOM    540  H   HIS    64     -49.520  36.345   3.883  1.00  0.00
ATOM    541  CA  HIS    64     -48.660  37.021   5.661  1.00  0.00
ATOM    542  CB  HIS    64     -47.404  36.350   5.087  1.00  0.00
ATOM    543  CG  HIS    64     -47.647  34.878   4.734  1.00  0.00
ATOM    544  ND1 HIS    64     -48.247  34.439   3.629  1.00  0.00
ATOM    545  CD2 HIS    64     -47.294  33.820   5.457  1.00  0.00
ATOM    546  CE1 HIS    64     -48.264  33.111   3.666  1.00  0.00
ATOM    547  NE2 HIS    64     -47.676  32.732   4.795  1.00  0.00
ATOM    548  HE2 HIS    64     -47.543  31.788   5.090  1.00  0.00
ATOM    549  C   HIS    64     -48.444  38.534   5.866  1.00  0.00
ATOM    550  O   HIS    64     -47.887  39.183   4.979  1.00  0.00
ATOM    551  N   PRO    65     -48.812  39.052   7.047  1.00  0.00
ATOM    552  CA  PRO    65     -49.147  40.476   7.271  1.00  0.00
ATOM    553  CB  PRO    65     -49.377  40.593   8.781  1.00  0.00
ATOM    554  CG  PRO    65     -48.522  39.470   9.365  1.00  0.00
ATOM    555  CD  PRO    65     -48.673  38.349   8.337  1.00  0.00
ATOM    556  C   PRO    65     -48.155  41.516   6.724  1.00  0.00
ATOM    557  O   PRO    65     -47.157  41.868   7.352  1.00  0.00
ATOM    558  N   CYS    66     -48.455  41.931   5.496  1.00  0.00
ATOM    559  H   CYS    66     -49.162  41.455   4.970  1.00  0.00
ATOM    560  CA  CYS    66     -47.677  42.923   4.723  1.00  0.00
ATOM    561  CB  CYS    66     -46.721  42.165   3.787  1.00  0.00
ATOM    562  SG  CYS    66     -47.531  41.111   2.529  1.00  0.00
ATOM    563  HG  CYS    66     -46.408  40.614   2.019  1.00  0.00
ATOM    564  C   CYS    66     -48.594  43.892   3.939  1.00  0.00
ATOM    565  O   CYS    66     -49.749  43.534   3.693  1.00  0.00
ATOM    566  N   PRO    67     -48.123  45.093   3.548  1.00  0.00
ATOM    567  CA  PRO    67     -48.919  46.075   2.775  1.00  0.00
ATOM    568  CB  PRO    67     -47.951  47.221   2.457  1.00  0.00
ATOM    569  CG  PRO    67     -46.567  46.594   2.604  1.00  0.00
ATOM    570  CD  PRO    67     -46.760  45.616   3.762  1.00  0.00
ATOM    571  C   PRO    67     -49.557  45.498   1.502  1.00  0.00
ATOM    572  O   PRO    67     -49.100  44.486   0.972  1.00  0.00
ATOM    573  N   GLY    68     -50.620  46.166   1.053  1.00  0.00
ATOM    574  H   GLY    68     -50.837  47.081   1.406  1.00  0.00
ATOM    575  CA  GLY    68     -51.483  45.716  -0.062  1.00  0.00
ATOM    576  C   GLY    68     -50.740  45.454  -1.384  1.00  0.00
ATOM    577  O   GLY    68     -49.756  46.118  -1.710  1.00  0.00
ATOM    578  N   VAL    69     -51.260  44.486  -2.137  1.00  0.00
ATOM    579  H   VAL    69     -52.004  43.904  -1.805  1.00  0.00
ATOM    580  CA  VAL    69     -50.698  44.089  -3.446  1.00  0.00
ATOM    581  CB  VAL    69     -51.230  42.689  -3.826  1.00  0.00
ATOM    582  CG1 VAL    69     -52.700  42.637  -4.268  1.00  0.00
ATOM    583  CG2 VAL    69     -50.296  41.991  -4.816  1.00  0.00
ATOM    584  C   VAL    69     -50.880  45.168  -4.544  1.00  0.00
ATOM    585  O   VAL    69     -52.011  45.601  -4.781  1.00  0.00
ATOM    586  N   PRO    70     -49.796  45.566  -5.232  1.00  0.00
ATOM    587  CA  PRO    70     -49.838  46.553  -6.333  1.00  0.00
ATOM    588  CB  PRO    70     -48.376  46.800  -6.714  1.00  0.00
ATOM    589  CG  PRO    70     -47.671  45.513  -6.288  1.00  0.00
ATOM    590  CD  PRO    70     -48.406  45.118  -5.007  1.00  0.00
ATOM    591  C   PRO    70     -50.680  46.150  -7.555  1.00  0.00
ATOM    592  O   PRO    70     -51.061  47.017  -8.336  1.00  0.00
ATOM    593  N   GLN    71     -50.781  44.842  -7.798  1.00  0.00
ATOM    594  H   GLN    71     -50.226  44.172  -7.309  1.00  0.00
ATOM    595  CA  GLN    71     -51.641  44.243  -8.839  1.00  0.00
ATOM    596  CB  GLN    71     -50.859  44.211 -10.165  1.00  0.00
ATOM    597  CG  GLN    71     -51.695  43.897 -11.417  1.00  0.00
ATOM    598  CD  GLN    71     -52.222  42.458 -11.459  1.00  0.00
ATOM    599  OE1 GLN    71     -51.573  41.497 -11.071  1.00  0.00
ATOM    600  NE2 GLN    71     -53.420  42.282 -11.964  1.00  0.00
ATOM    601 HE21 GLN    71     -53.933  43.037 -12.391  1.00  0.00
ATOM    602 HE22 GLN    71     -53.860  41.400 -11.819  1.00  0.00
ATOM    603  C   GLN    71     -52.026  42.825  -8.376  1.00  0.00
ATOM    604  O   GLN    71     -51.188  42.102  -7.837  1.00  0.00
ATOM    605  N   GLY    72     -53.314  42.513  -8.507  1.00  0.00
ATOM    606  H   GLY    72     -53.981  43.187  -8.821  1.00  0.00
ATOM    607  CA  GLY    72     -53.882  41.190  -8.173  1.00  0.00
ATOM    608  C   GLY    72     -54.441  40.501  -9.425  1.00  0.00
ATOM    609  O   GLY    72     -55.444  40.942  -9.984  1.00  0.00
ATOM    610  N   THR    73     -53.717  39.497  -9.914  1.00  0.00
ATOM    611  H   THR    73     -52.876  39.183  -9.459  1.00  0.00
ATOM    612  CA  THR    73     -54.094  38.771 -11.150  1.00  0.00
ATOM    613  CB  THR    73     -53.017  38.911 -12.248  1.00  0.00
ATOM    614  OG1 THR    73     -53.528  38.390 -13.478  1.00  0.00
ATOM    615  HG1 THR    73     -52.798  38.417 -14.166  1.00  0.00
ATOM    616  CG2 THR    73     -51.665  38.268 -11.911  1.00  0.00
ATOM    617  C   THR    73     -54.491  37.300 -10.929  1.00  0.00
ATOM    618  O   THR    73     -53.900  36.579 -10.123  1.00  0.00
ATOM    619  N   SER    74     -55.494  36.898 -11.703  1.00  0.00
ATOM    620  H   SER    74     -55.913  37.530 -12.355  1.00  0.00
ATOM    621  CA  SER    74     -56.065  35.534 -11.719  1.00  0.00
ATOM    622  CB  SER    74     -57.545  35.583 -11.313  1.00  0.00
ATOM    623  OG  SER    74     -58.290  36.421 -12.207  1.00  0.00
ATOM    624  HG  SER    74     -58.190  36.083 -13.149  1.00  0.00
ATOM    625  C   SER    74     -55.953  34.899 -13.119  1.00  0.00
ATOM    626  O   SER    74     -56.238  35.585 -14.104  1.00  0.00
ATOM    627  N   PRO    75     -55.626  33.599 -13.213  1.00  0.00
ATOM    628  CA  PRO    75     -55.568  32.869 -14.499  1.00  0.00
ATOM    629  CB  PRO    75     -55.240  31.428 -14.108  1.00  0.00
ATOM    630  CG  PRO    75     -54.393  31.602 -12.850  1.00  0.00
ATOM    631  CD  PRO    75     -55.074  32.765 -12.126  1.00  0.00
ATOM    632  C   PRO    75     -56.904  32.929 -15.253  1.00  0.00
ATOM    633  O   PRO    75     -57.977  32.899 -14.653  1.00  0.00
ATOM    634  N   ALA    76     -56.792  33.063 -16.572  1.00  0.00
ATOM    635  H   ALA    76     -55.900  33.085 -17.019  1.00  0.00
ATOM    636  CA  ALA    76     -57.947  33.159 -17.488  1.00  0.00
ATOM    637  CB  ALA    76     -57.487  33.782 -18.810  1.00  0.00
ATOM    638  C   ALA    76     -58.619  31.796 -17.755  1.00  0.00
ATOM    639  O   ALA    76     -57.915  30.799 -17.941  1.00  0.00
ATOM    640  N   PRO    77     -59.961  31.744 -17.737  1.00  0.00
ATOM    641  CA  PRO    77     -60.725  30.548 -18.150  1.00  0.00
ATOM    642  CB  PRO    77     -62.190  30.927 -17.926  1.00  0.00
ATOM    643  CG  PRO    77     -62.114  31.904 -16.755  1.00  0.00
ATOM    644  CD  PRO    77     -60.846  32.706 -17.050  1.00  0.00
ATOM    645  C   PRO    77     -60.479  30.223 -19.630  1.00  0.00
ATOM    646  O   PRO    77     -60.391  31.117 -20.469  1.00  0.00
ATOM    647  N   VAL    78     -60.422  28.925 -19.917  1.00  0.00
ATOM    648  H   VAL    78     -60.524  28.237 -19.202  1.00  0.00
ATOM    649  CA  VAL    78     -60.170  28.378 -21.271  1.00  0.00
ATOM    650  CB  VAL    78     -59.882  26.860 -21.199  1.00  0.00
ATOM    651  CG1 VAL    78     -59.594  26.248 -22.577  1.00  0.00
ATOM    652  CG2 VAL    78     -58.691  26.553 -20.284  1.00  0.00
ATOM    653  C   VAL    78     -61.347  28.697 -22.225  1.00  0.00
ATOM    654  O   VAL    78     -62.459  28.215 -21.992  1.00  0.00
ATOM    655  N   PRO    79     -61.110  29.492 -23.281  1.00  0.00
ATOM    656  CA  PRO    79     -62.133  29.810 -24.296  1.00  0.00
ATOM    657  CB  PRO    79     -61.564  31.013 -25.054  1.00  0.00
ATOM    658  CG  PRO    79     -60.050  30.817 -24.958  1.00  0.00
ATOM    659  CD  PRO    79     -59.851  30.213 -23.566  1.00  0.00
ATOM    660  C   PRO    79     -62.446  28.604 -25.200  1.00  0.00
ATOM    661  O   PRO    79     -61.708  28.279 -26.130  1.00  0.00
ATOM    662  N   TYR    80     -63.471  27.859 -24.792  1.00  0.00
ATOM    663  H   TYR    80     -63.877  27.999 -23.888  1.00  0.00
ATOM    664  CA  TYR    80     -63.965  26.671 -25.519  1.00  0.00
ATOM    665  CB  TYR    80     -64.878  25.875 -24.574  1.00  0.00
ATOM    666  CG  TYR    80     -65.349  24.539 -25.162  1.00  0.00
ATOM    667  CD1 TYR    80     -64.521  23.407 -25.095  1.00  0.00
ATOM    668  HD1 TYR    80     -63.508  23.488 -24.703  1.00  0.00
ATOM    669  CD2 TYR    80     -66.651  24.420 -25.672  1.00  0.00
ATOM    670  HD2 TYR    80     -67.282  25.304 -25.772  1.00  0.00
ATOM    671  CE1 TYR    80     -64.997  22.164 -25.536  1.00  0.00
ATOM    672  HE1 TYR    80     -64.358  21.284 -25.488  1.00  0.00
ATOM    673  CE2 TYR    80     -67.126  23.174 -26.103  1.00  0.00
ATOM    674  HE2 TYR    80     -68.145  23.084 -26.478  1.00  0.00
ATOM    675  CZ  TYR    80     -66.297  22.047 -26.040  1.00  0.00
ATOM    676  OH  TYR    80     -66.734  20.848 -26.503  1.00  0.00
ATOM    677  HH  TYR    80     -67.665  20.947 -26.853  1.00  0.00
ATOM    678  C   TYR    80     -64.642  27.023 -26.861  1.00  0.00
ATOM    679  O   TYR    80     -65.852  27.235 -26.955  1.00  0.00
ATOM    680  N   GLY    81     -63.782  27.186 -27.865  1.00  0.00
ATOM    681  H   GLY    81     -62.800  27.248 -27.674  1.00  0.00
ATOM    682  CA  GLY    81     -64.157  27.449 -29.271  1.00  0.00
ATOM    683  C   GLY    81     -64.795  26.224 -29.942  1.00  0.00
ATOM    684  O   GLY    81     -64.100  25.385 -30.511  1.00  0.00
ATOM    685  N   TYR    82     -66.121  26.164 -29.861  1.00  0.00
ATOM    686  H   TYR    82     -66.640  26.845 -29.345  1.00  0.00
ATOM    687  CA  TYR    82     -66.910  25.044 -30.409  1.00  0.00
ATOM    688  CB  TYR    82     -67.751  24.449 -29.275  1.00  0.00
ATOM    689  CG  TYR    82     -68.332  23.080 -29.643  1.00  0.00
ATOM    690  CD1 TYR    82     -67.573  21.922 -29.419  1.00  0.00
ATOM    691  HD1 TYR    82     -66.582  21.989 -28.967  1.00  0.00
ATOM    692  CD2 TYR    82     -69.589  22.986 -30.258  1.00  0.00
ATOM    693  HD2 TYR    82     -70.183  23.883 -30.441  1.00  0.00
ATOM    694  CE1 TYR    82     -68.071  20.673 -29.815  1.00  0.00
ATOM    695  HE1 TYR    82     -67.486  19.770 -29.644  1.00  0.00
ATOM    696  CE2 TYR    82     -70.079  21.736 -30.663  1.00  0.00
ATOM    697  HE2 TYR    82     -71.022  21.677 -31.204  1.00  0.00
ATOM    698  CZ  TYR    82     -69.319  20.581 -30.440  1.00  0.00
ATOM    699  OH  TYR    82     -69.795  19.367 -30.813  1.00  0.00
ATOM    700  HH  TYR    82     -70.617  19.498 -31.366  1.00  0.00
ATOM    701  C   TYR    82     -67.813  25.482 -31.575  1.00  0.00
ATOM    702  O   TYR    82     -68.437  26.542 -31.533  1.00  0.00
ATOM    703  N   PHE    83     -67.956  24.571 -32.535  1.00  0.00
ATOM    704  H   PHE    83     -67.557  23.659 -32.448  1.00  0.00
ATOM    705  CA  PHE    83     -68.774  24.777 -33.746  1.00  0.00
ATOM    706  CB  PHE    83     -67.849  24.820 -34.974  1.00  0.00
ATOM    707  CG  PHE    83     -68.617  24.979 -36.294  1.00  0.00
ATOM    708  CD1 PHE    83     -69.123  26.233 -36.667  1.00  0.00
ATOM    709  HD1 PHE    83     -68.824  27.131 -36.126  1.00  0.00
ATOM    710  CD2 PHE    83     -68.963  23.839 -37.036  1.00  0.00
ATOM    711  HD2 PHE    83     -68.559  22.863 -36.765  1.00  0.00
ATOM    712  CE1 PHE    83     -69.998  26.340 -37.756  1.00  0.00
ATOM    713  HE1 PHE    83     -70.414  27.310 -38.028  1.00  0.00
ATOM    714  CE2 PHE    83     -69.835  23.948 -38.127  1.00  0.00
ATOM    715  HE2 PHE    83     -70.113  23.060 -38.695  1.00  0.00
ATOM    716  CZ  PHE    83     -70.357  25.198 -38.483  1.00  0.00
ATOM    717  HZ  PHE    83     -71.067  25.277 -39.305  1.00  0.00
ATOM    718  C   PHE    83     -69.863  23.700 -33.907  1.00  0.00
ATOM    719  O   PHE    83     -69.653  22.530 -33.589  1.00  0.00
ATOM    720  N   GLY    84     -70.992  24.147 -34.452  1.00  0.00
ATOM    721  H   GLY    84     -71.091  25.105 -34.718  1.00  0.00
ATOM    722  CA  GLY    84     -72.141  23.295 -34.820  1.00  0.00
ATOM    723  C   GLY    84     -72.749  23.767 -36.149  1.00  0.00
ATOM    724  O   GLY    84     -72.928  24.967 -36.356  1.00  0.00
ATOM    725  N   GLY    85     -73.007  22.800 -37.028  1.00  0.00
ATOM    726  H   GLY    85     -72.716  21.858 -36.867  1.00  0.00
ATOM    727  CA  GLY    85     -73.625  23.032 -38.351  1.00  0.00
ATOM    728  C   GLY    85     -73.738  21.738 -39.171  1.00  0.00
ATOM    729  O   GLY    85     -72.998  20.784 -38.935  1.00  0.00
ATOM    730  N   GLY    86     -74.724  21.732 -40.067  1.00  0.00
ATOM    731  H   GLY    86     -75.383  22.482 -40.122  1.00  0.00
ATOM    732  CA  GLY    86     -75.001  20.614 -40.993  1.00  0.00
ATOM    733  C   GLY    86     -76.142  20.953 -41.965  1.00  0.00
ATOM    734  O   GLY    86     -77.023  21.748 -41.641  1.00  0.00
ATOM    735  N   TYR    87     -76.057  20.362 -43.157  1.00  0.00
ATOM    736  H   TYR    87     -75.299  19.748 -43.376  1.00  0.00
ATOM    737  CA  TYR    87     -77.015  20.552 -44.269  1.00  0.00
ATOM    738  CB  TYR    87     -76.815  21.948 -44.891  1.00  0.00
ATOM    739  CG  TYR    87     -77.642  22.180 -46.163  1.00  0.00
ATOM    740  CD1 TYR    87     -79.016  22.452 -46.078  1.00  0.00
ATOM    741  HD1 TYR    87     -79.462  22.743 -45.126  1.00  0.00
ATOM    742  CD2 TYR    87     -77.064  21.895 -47.410  1.00  0.00
ATOM    743  HD2 TYR    87     -75.991  21.721 -47.491  1.00  0.00
ATOM    744  CE1 TYR    87     -79.814  22.390 -47.230  1.00  0.00
ATOM    745  HE1 TYR    87     -80.882  22.592 -47.170  1.00  0.00
ATOM    746  CE2 TYR    87     -77.864  21.836 -48.559  1.00  0.00
ATOM    747  HE2 TYR    87     -77.405  21.644 -49.527  1.00  0.00
ATOM    748  CZ  TYR    87     -79.241  22.069 -48.465  1.00  0.00
ATOM    749  OH  TYR    87     -80.027  21.943 -49.563  1.00  0.00
ATOM    750  HH  TYR    87     -79.494  21.487 -50.299  1.00  0.00
ATOM    751  C   TYR    87     -76.847  19.456 -45.338  1.00  0.00
ATOM    752  O   TYR    87     -75.747  18.946 -45.549  1.00  0.00
ATOM    753  N   TYR    88     -77.968  19.122 -45.977  1.00  0.00
ATOM    754  H   TYR    88     -78.848  19.523 -45.724  1.00  0.00
ATOM    755  CA  TYR    88     -78.023  18.198 -47.128  1.00  0.00
ATOM    756  CB  TYR    88     -78.169  16.750 -46.631  1.00  0.00
ATOM    757  CG  TYR    88     -78.168  15.740 -47.785  1.00  0.00
ATOM    758  CD1 TYR    88     -76.951  15.314 -48.340  1.00  0.00
ATOM    759  HD1 TYR    88     -76.007  15.560 -47.852  1.00  0.00
ATOM    760  CD2 TYR    88     -79.379  15.365 -48.387  1.00  0.00
ATOM    761  HD2 TYR    88     -80.329  15.666 -47.944  1.00  0.00
ATOM    762  CE1 TYR    88     -76.949  14.546 -49.513  1.00  0.00
ATOM    763  HE1 TYR    88     -76.008  14.209 -49.946  1.00  0.00
ATOM    764  CE2 TYR    88     -79.373  14.599 -49.561  1.00  0.00
ATOM    765  HE2 TYR    88     -80.314  14.338 -50.041  1.00  0.00
ATOM    766  CZ  TYR    88     -78.156  14.198 -50.127  1.00  0.00
ATOM    767  OH  TYR    88     -78.138  13.510 -51.296  1.00  0.00
ATOM    768  HH  TYR    88     -79.074  13.406 -51.629  1.00  0.00
ATOM    769  C   TYR    88     -79.183  18.564 -48.070  1.00  0.00
ATOM    770  O   TYR    88     -80.322  18.734 -47.637  1.00  0.00
ATOM    771  N   SER    89     -78.877  18.554 -49.366  1.00  0.00
ATOM    772  H   SER    89     -77.944  18.379 -49.677  1.00  0.00
ATOM    773  CA  SER    89     -79.866  18.809 -50.436  1.00  0.00
ATOM    774  CB  SER    89     -79.201  19.335 -51.715  1.00  0.00
ATOM    775  OG  SER    89     -78.678  20.650 -51.497  1.00  0.00
ATOM    776  HG  SER    89     -78.315  20.998 -52.369  1.00  0.00
ATOM    777  C   SER    89     -80.715  17.570 -50.753  1.00  0.00
ATOM    778  O   SER    89     -80.360  16.726 -51.578  1.00  0.00
ATOM    779  N   CYS    90     -81.800  17.439 -49.993  1.00  0.00
ATOM    780  H   CYS    90     -81.946  18.040 -49.205  1.00  0.00
ATOM    781  CA  CYS    90     -82.780  16.343 -50.151  1.00  0.00
ATOM    782  CB  CYS    90     -83.614  16.241 -48.868  1.00  0.00
ATOM    783  SG  CYS    90     -84.735  14.794 -48.833  1.00  0.00
ATOM    784  HG  CYS    90     -85.270  15.060 -47.645  1.00  0.00
ATOM    785  C   CYS    90     -83.649  16.515 -51.415  1.00  0.00
ATOM    786  O   CYS    90     -84.816  16.909 -51.383  1.00  0.00
ATOM    787  N   ARG    91     -83.014  16.219 -52.546  1.00  0.00
ATOM    788  H   ARG    91     -82.029  16.034 -52.539  1.00  0.00
ATOM    789  CA  ARG    91     -83.623  16.322 -53.888  1.00  0.00
ATOM    790  CB  ARG    91     -82.525  16.424 -54.960  1.00  0.00
ATOM    791  CG  ARG    91     -81.624  17.661 -54.819  1.00  0.00
ATOM    792  CD  ARG    91     -82.358  18.998 -54.998  1.00  0.00
ATOM    793  NE  ARG    91     -82.917  19.157 -56.357  1.00  0.00
ATOM    794  HE  ARG    91     -83.910  19.096 -56.413  1.00  0.00
ATOM    795  CZ  ARG    91     -82.251  19.387 -57.493  1.00  0.00
ATOM    796  NH1 ARG    91     -80.933  19.524 -57.541  1.00  0.00
ATOM    797 HH11 ARG    91     -80.406  19.451 -56.697  1.00  0.00
ATOM    798 HH12 ARG    91     -80.479  19.693 -58.412  1.00  0.00
ATOM    799  NH2 ARG    91     -82.917  19.477 -58.634  1.00  0.00
ATOM    800 HH21 ARG    91     -83.909  19.375 -58.652  1.00  0.00
ATOM    801 HH22 ARG    91     -82.415  19.649 -59.479  1.00  0.00
ATOM    802  C   ARG    91     -84.590  15.163 -54.188  1.00  0.00
ATOM    803  O   ARG    91     -84.214  14.111 -54.706  1.00  0.00
ATOM    804  N   VAL    92     -85.826  15.347 -53.733  1.00  0.00
ATOM    805  H   VAL    92     -86.022  16.078 -53.076  1.00  0.00
ATOM    806  CA  VAL    92     -86.929  14.385 -53.965  1.00  0.00
ATOM    807  CB  VAL    92     -88.068  14.564 -52.935  1.00  0.00
ATOM    808  CG1 VAL    92     -89.097  13.433 -53.045  1.00  0.00
ATOM    809  CG2 VAL    92     -87.559  14.606 -51.488  1.00  0.00
ATOM    810  C   VAL    92     -87.426  14.506 -55.422  1.00  0.00
ATOM    811  O   VAL    92     -88.346  15.261 -55.738  1.00  0.00
ATOM    812  N   SER    93     -86.715  13.801 -56.298  1.00  0.00
ATOM    813  H   SER    93     -85.896  13.300 -56.004  1.00  0.00
ATOM    814  CA  SER    93     -86.954  13.765 -57.758  1.00  0.00
ATOM    815  CB  SER    93     -85.767  13.097 -58.465  1.00  0.00
ATOM    816  OG  SER    93     -85.612  11.757 -57.988  1.00  0.00
ATOM    817  HG  SER    93     -86.502  11.287 -58.080  1.00  0.00
ATOM    818  C   SER    93     -88.269  13.079 -58.165  1.00  0.00
ATOM    819  O   SER    93     -88.374  11.851 -58.188  1.00  0.00
ATOM    820  N   ARG    94     -89.273  13.913 -58.417  1.00  0.00
ATOM    821  H   ARG    94     -89.198  14.890 -58.221  1.00  0.00
ATOM    822  CA  ARG    94     -90.611  13.475 -58.871  1.00  0.00
ATOM    823  CB  ARG    94     -91.664  13.945 -57.862  1.00  0.00
ATOM    824  CG  ARG    94     -91.539  13.220 -56.517  1.00  0.00
ATOM    825  CD  ARG    94     -92.151  14.034 -55.373  1.00  0.00
ATOM    826  NE  ARG    94     -91.337  15.243 -55.147  1.00  0.00
ATOM    827  HE  ARG    94     -90.351  15.091 -55.086  1.00  0.00
ATOM    828  CZ  ARG    94     -91.763  16.506 -55.103  1.00  0.00
ATOM    829  NH1 ARG    94     -93.040  16.837 -55.239  1.00  0.00
ATOM    830 HH11 ARG    94     -93.716  16.116 -55.378  1.00  0.00
ATOM    831 HH12 ARG    94     -93.315  17.795 -55.205  1.00  0.00
ATOM    832  NH2 ARG    94     -90.872  17.482 -55.027  1.00  0.00
ATOM    833 HH21 ARG    94     -89.898  17.263 -55.016  1.00  0.00
ATOM    834 HH22 ARG    94     -91.180  18.429 -54.984  1.00  0.00
ATOM    835  C   ARG    94     -90.953  14.039 -60.258  1.00  0.00
ATOM    836  O   ARG    94     -90.652  15.193 -60.561  1.00  0.00
ATOM    837  N   SER    95     -91.549  13.174 -61.079  1.00  0.00
ATOM    838  H   SER    95     -91.689  12.222 -60.807  1.00  0.00
ATOM    839  CA  SER    95     -92.025  13.480 -62.451  1.00  0.00
ATOM    840  CB  SER    95     -90.857  13.778 -63.403  1.00  0.00
ATOM    841  OG  SER    95     -91.356  14.228 -64.668  1.00  0.00
ATOM    842  HG  SER    95     -90.594  14.571 -65.221  1.00  0.00
ATOM    843  C   SER    95     -92.822  12.292 -63.014  1.00  0.00
ATOM    844  O   SER    95     -92.653  11.158 -62.565  1.00  0.00
ATOM    845  N   SER    96     -93.731  12.601 -63.937  1.00  0.00
ATOM    846  H   SER    96     -93.724  13.505 -64.366  1.00  0.00
ATOM    847  CA  SER    96     -94.593  11.600 -64.605  1.00  0.00
ATOM    848  CB  SER    96     -96.008  11.620 -64.015  1.00  0.00
ATOM    849  OG  SER    96     -96.794  10.571 -64.592  1.00  0.00
ATOM    850  HG  SER    96     -97.694  10.547 -64.153  1.00  0.00
ATOM    851  C   SER    96     -94.668  11.858 -66.117  1.00  0.00
ATOM    852  O   SER    96     -94.743  13.004 -66.560  1.00  0.00
ATOM    853  N   LEU    97     -94.724  10.764 -66.870  1.00  0.00
ATOM    854  H   LEU    97     -94.826   9.861 -66.454  1.00  0.00
ATOM    855  CA  LEU    97     -94.796  10.796 -68.343  1.00  0.00
ATOM    856  CB  LEU    97     -93.503  10.189 -68.921  1.00  0.00
ATOM    857  CG  LEU    97     -93.107  10.587 -70.358  1.00  0.00
ATOM    858  CD1 LEU    97     -94.078  10.079 -71.428  1.00  0.00
ATOM    859  CD2 LEU    97     -92.885  12.098 -70.480  1.00  0.00
ATOM    860  C   LEU    97     -96.054  10.042 -68.801  1.00  0.00
ATOM    861  O   LEU    97     -96.105   8.813 -68.792  1.00  0.00
ATOM    862  N   LYS    98     -97.094  10.826 -69.072  1.00  0.00
ATOM    863  H   LYS    98     -97.052  11.814 -68.926  1.00  0.00
ATOM    864  CA  LYS    98     -98.406  10.306 -69.511  1.00  0.00
ATOM    865  CB  LYS    98     -99.505  10.720 -68.523  1.00  0.00
ATOM    866  CG  LYS    98     -99.332  10.056 -67.151  1.00  0.00
ATOM    867  CD  LYS    98    -100.403  10.482 -66.139  1.00  0.00
ATOM    868  CE  LYS    98    -101.787   9.908 -66.461  1.00  0.00
ATOM    869  NZ  LYS    98    -102.785  10.350 -65.477  1.00  0.00
ATOM    870  HZ1 LYS    98    -103.677   9.966 -65.714  1.00  0.00
ATOM    871  HZ2 LYS    98    -102.520  10.036 -64.565  1.00  0.00
ATOM    872  HZ3 LYS    98    -102.841  11.349 -65.484  1.00  0.00
ATOM    873  C   LYS    98     -98.753  10.758 -70.945  1.00  0.00
ATOM    874  O   LYS    98     -99.085  11.928 -71.148  1.00  0.00
ATOM    875  N   PRO    99     -98.506   9.899 -71.947  1.00  0.00
ATOM    876  CA  PRO    99     -98.843  10.192 -73.354  1.00  0.00
ATOM    877  CB  PRO    99     -98.029   9.178 -74.161  1.00  0.00
ATOM    878  CG  PRO    99     -97.933   7.971 -73.228  1.00  0.00
ATOM    879  CD  PRO    99     -97.809   8.600 -71.838  1.00  0.00
ATOM    880  C   PRO    99    -100.350  10.079 -73.632  1.00  0.00
ATOM    881  O   PRO    99    -101.040   9.237 -73.060  1.00  0.00
ATOM    882  N   CYS   100    -100.827  10.961 -74.506  1.00  0.00
ATOM    883  H   CYS   100    -100.245  11.655 -74.927  1.00  0.00
ATOM    884  CA  CYS   100    -102.233  10.978 -74.958  1.00  0.00
ATOM    885  CB  CYS   100    -102.933  12.217 -74.388  1.00  0.00
ATOM    886  SG  CYS   100    -104.726  12.290 -74.754  1.00  0.00
ATOM    887  HG  CYS   100    -104.952  13.440 -74.125  1.00  0.00
ATOM    888  C   CYS   100    -102.317  10.977 -76.493  1.00  0.00
ATOM    889  O   CYS   100    -101.518  11.623 -77.169  1.00  0.00
ATOM    890  N   ALA   101    -103.298  10.234 -76.999  1.00  0.00
ATOM    891  H   ALA   101    -103.941   9.747 -76.409  1.00  0.00
ATOM    892  CA  ALA   101    -103.588  10.131 -78.443  1.00  0.00
ATOM    893  CB  ALA   101    -103.183   8.743 -78.950  1.00  0.00
ATOM    894  C   ALA   101    -105.078  10.379 -78.725  1.00  0.00
ATOM    895  O   ALA   101    -105.941   9.932 -77.971  1.00  0.00
ATOM    896  N   GLN   102    -105.337  11.079 -79.827  1.00  0.00
ATOM    897  H   GLN   102    -104.607  11.391 -80.433  1.00  0.00
ATOM    898  CA  GLN   102    -106.703  11.409 -80.279  1.00  0.00
ATOM    899  CB  GLN   102    -106.918  12.927 -80.154  1.00  0.00
ATOM    900  CG  GLN   102    -108.335  13.407 -80.512  1.00  0.00
ATOM    901  CD  GLN   102    -109.425  12.747 -79.659  1.00  0.00
ATOM    902  OE1 GLN   102    -109.405  12.738 -78.438  1.00  0.00
ATOM    903  NE2 GLN   102    -110.424  12.183 -80.303  1.00  0.00
ATOM    904 HE21 GLN   102    -110.491  12.179 -81.306  1.00  0.00
ATOM    905 HE22 GLN   102    -111.157  11.820 -79.734  1.00  0.00
ATOM    906  C   GLN   102    -106.944  10.923 -81.719  1.00  0.00
ATOM    907  O   GLN   102    -106.064  11.010 -82.574  1.00  0.00
ATOM    908  N   ALA   103    -108.173  10.468 -81.950  1.00  0.00
ATOM    909  H   ALA   103    -108.850  10.424 -81.216  1.00  0.00
ATOM    910  CA  ALA   103    -108.641  10.015 -83.276  1.00  0.00
ATOM    911  CB  ALA   103    -109.167   8.582 -83.161  1.00  0.00
ATOM    912  C   ALA   103    -109.742  10.933 -83.831  1.00  0.00
ATOM    913  O   ALA   103    -110.545  11.486 -83.078  1.00  0.00
ATOM    914  N   ALA   104    -109.686  11.147 -85.143  1.00  0.00
ATOM    915  H   ALA   104    -108.973  10.737 -85.712  1.00  0.00
ATOM    916  CA  ALA   104    -110.675  11.954 -85.888  1.00  0.00
ATOM    917  CB  ALA   104    -110.044  13.289 -86.295  1.00  0.00
ATOM    918  C   ALA   104    -111.177  11.211 -87.136  1.00  0.00
ATOM    919  O   ALA   104    -110.419  10.492 -87.786  1.00  0.00
ATOM    920  N   THR   105    -112.468  11.368 -87.411  1.00  0.00
ATOM    921  H   THR   105    -113.089  11.865 -86.804  1.00  0.00
ATOM    922  CA  THR   105    -113.135  10.771 -88.590  1.00  0.00
ATOM    923  CB  THR   105    -114.206   9.747 -88.180  1.00  0.00
ATOM    924  OG1 THR   105    -115.085  10.312 -87.201  1.00  0.00
ATOM    925  HG1 THR   105    -115.800   9.650 -86.969  1.00  0.00
ATOM    926  CG2 THR   105    -113.582   8.437 -87.692  1.00  0.00
ATOM    927  C   THR   105    -113.777  11.836 -89.488  1.00  0.00
ATOM    928  O   THR   105    -114.298  12.846 -89.018  1.00  0.00
ATOM    929  N   LEU   106    -113.706  11.582 -90.792  1.00  0.00
ATOM    930  H   LEU   106    -113.213  10.789 -91.146  1.00  0.00
ATOM    931  CA  LEU   106    -114.275  12.476 -91.820  1.00  0.00
ATOM    932  CB  LEU   106    -113.165  13.019 -92.734  1.00  0.00
ATOM    933  CG  LEU   106    -112.137  13.898 -92.006  1.00  0.00
ATOM    934  CD1 LEU   106    -110.955  14.176 -92.935  1.00  0.00
ATOM    935  CD2 LEU   106    -112.751  15.225 -91.545  1.00  0.00
ATOM    936  C   LEU   106    -115.366  11.770 -92.638  1.00  0.00
ATOM    937  O   LEU   106    -115.086  10.941 -93.503  1.00  0.00
ATOM    938  N   ALA   107    -116.606  12.024 -92.230  1.00  0.00
ATOM    939  H   ALA   107    -116.787  12.629 -91.456  1.00  0.00
ATOM    940  CA  ALA   107    -117.802  11.427 -92.857  1.00  0.00
ATOM    941  CB  ALA   107    -118.574  10.609 -91.816  1.00  0.00
ATOM    942  C   ALA   107    -118.702  12.489 -93.510  1.00  0.00
ATOM    943  O   ALA   107    -119.358  13.281 -92.834  1.00  0.00
ATOM    944  N   ALA   108    -118.539  12.603 -94.825  1.00  0.00
ATOM    945  H   ALA   108    -117.884  12.034 -95.321  1.00  0.00
ATOM    946  CA  ALA   108    -119.325  13.527 -95.668  1.00  0.00
ATOM    947  CB  ALA   108    -118.408  14.631 -96.206  1.00  0.00
ATOM    948  C   ALA   108    -119.999  12.789 -96.835  1.00  0.00
ATOM    949  O   ALA   108    -119.400  11.913 -97.456  1.00  0.00
ATOM    950  N   TYR   109    -121.249  13.163 -97.094  1.00  0.00
ATOM    951  H   TYR   109    -121.714  13.857 -96.546  1.00  0.00
ATOM    952  CA  TYR   109    -122.054  12.581 -98.186  1.00  0.00
ATOM    953  CB  TYR   109    -123.179  11.724 -97.577  1.00  0.00
ATOM    954  CG  TYR   109    -124.065  11.088 -98.654  1.00  0.00
ATOM    955  CD1 TYR   109    -123.546  10.051 -99.447  1.00  0.00
ATOM    956  HD1 TYR   109    -122.739   9.422 -99.071  1.00  0.00
ATOM    957  CD2 TYR   109    -125.182  11.808 -99.102  1.00  0.00
ATOM    958  HD2 TYR   109    -125.656  12.545 -98.453  1.00  0.00
ATOM    959  CE1 TYR   109    -124.074   9.813-100.724  1.00  0.00
ATOM    960  HE1 TYR   109    -123.665   9.021-101.350  1.00  0.00
ATOM    961  CE2 TYR   109    -125.708  11.565-100.376  1.00  0.00
ATOM    962  HE2 TYR   109    -126.591  12.105-100.714  1.00  0.00
ATOM    963  CZ  TYR   109    -125.123  10.604-101.206  1.00  0.00
ATOM    964  OH  TYR   109    -125.346  10.671-102.541  1.00  0.00
ATOM    965  HH  TYR   109    -125.482  11.643-102.773  1.00  0.00
ATOM    966  C   TYR   109    -122.597  13.661 -99.150  1.00  0.00
ATOM    967  O   TYR   109    -123.192  14.636 -98.684  1.00  0.00
ATOM    968  N   PRO   110    -122.400  13.490-100.469  1.00  0.00
ATOM    969  CA  PRO   110    -122.930  14.409-101.498  1.00  0.00
ATOM    970  CB  PRO   110    -122.126  14.088-102.761  1.00  0.00
ATOM    971  CG  PRO   110    -121.767  12.612-102.590  1.00  0.00
ATOM    972  CD  PRO   110    -121.510  12.486-101.087  1.00  0.00
ATOM    973  C   PRO   110    -124.453  14.304-101.698  1.00  0.00
ATOM    974  O   PRO   110    -124.964  13.494-102.475  1.00  0.00
ATOM    975  N   ALA   111    -125.160  15.142-100.947  1.00  0.00
ATOM    976  H   ALA   111    -124.719  15.742-100.279  1.00  0.00
ATOM    977  CA  ALA   111    -126.634  15.227-100.984  1.00  0.00
ATOM    978  CB  ALA   111    -127.187  15.015 -99.572  1.00  0.00
ATOM    979  C   ALA   111    -127.125  16.576-101.532  1.00  0.00
ATOM    980  O   ALA   111    -126.548  17.626-101.255  1.00  0.00
ATOM    981  N   GLU   112    -128.181  16.494-102.338  1.00  0.00
ATOM    982  H   GLU   112    -128.624  15.617-102.524  1.00  0.00
ATOM    983  CA  GLU   112    -128.858  17.663-102.939  1.00  0.00
ATOM    984  CB  GLU   112    -128.390  17.901-104.385  1.00  0.00
ATOM    985  CG  GLU   112    -128.646  16.730-105.345  1.00  0.00
ATOM    986  CD  GLU   112    -128.345  17.124-106.792  1.00  0.00
ATOM    987  OE1 GLU   112    -127.190  16.904-107.214  1.00  0.00
ATOM    988  OE2 GLU   112    -129.284  17.635-107.441  1.00  0.00
ATOM    989  C   GLU   112    -130.388  17.521-102.886  1.00  0.00
ATOM    990  O   GLU   112    -130.909  16.408-102.952  1.00  0.00
ATOM    991  N   THR   113    -131.069  18.657-102.767  1.00  0.00
ATOM    992  H   THR   113    -130.630  19.502-102.458  1.00  0.00
ATOM    993  CA  THR   113    -132.548  18.717-102.798  1.00  0.00
ATOM    994  CB  THR   113    -133.110  19.339-101.508  1.00  0.00
ATOM    995  OG1 THR   113    -132.509  20.621-101.295  1.00  0.00
ATOM    996  HG1 THR   113    -132.788  21.222-102.056  1.00  0.00
ATOM    997  CG2 THR   113    -132.936  18.417-100.297  1.00  0.00
ATOM    998  C   THR   113    -133.076  19.494-104.023  1.00  0.00
ATOM    999  O   THR   113    -133.106  20.729-103.989  1.00  0.00
ATOM   1000  N   PRO   114    -133.371  18.799-105.134  1.00  0.00
ATOM   1001  CA  PRO   114    -134.011  19.410-106.318  1.00  0.00
ATOM   1002  CB  PRO   114    -134.117  18.274-107.337  1.00  0.00
ATOM   1003  CG  PRO   114    -132.930  17.382-106.983  1.00  0.00
ATOM   1004  CD  PRO   114    -132.904  17.436-105.455  1.00  0.00
ATOM   1005  C   PRO   114    -135.408  19.943-105.969  1.00  0.00
ATOM   1006  O   PRO   114    -136.096  19.388-105.115  1.00  0.00
ATOM   1007  N   THR   115    -135.772  21.045-106.622  1.00  0.00
ATOM   1008  H   THR   115    -135.161  21.496-107.273  1.00  0.00
ATOM   1009  CA  THR   115    -137.076  21.730-106.446  1.00  0.00
ATOM   1010  CB  THR   115    -137.235  22.330-105.031  1.00  0.00
ATOM   1011  OG1 THR   115    -138.554  22.867-104.884  1.00  0.00
ATOM   1012  HG1 THR   115    -138.710  23.097-103.921  1.00  0.00
ATOM   1013  CG2 THR   115    -136.172  23.376-104.663  1.00  0.00
ATOM   1014  C   THR   115    -137.299  22.793-107.538  1.00  0.00
ATOM   1015  O   THR   115    -136.341  23.294-108.127  1.00  0.00
ATOM   1016  N   ALA   116    -138.575  23.064-107.808  1.00  0.00
ATOM   1017  H   ALA   116    -139.296  22.727-107.199  1.00  0.00
ATOM   1018  CA  ALA   116    -139.043  23.999-108.855  1.00  0.00
ATOM   1019  CB  ALA   116    -139.013  23.312-110.226  1.00  0.00
ATOM   1020  C   ALA   116    -140.475  24.478-108.563  1.00  0.00
ATOM   1021  O   ALA   116    -141.269  23.752-107.965  1.00  0.00
ATOM   1022  N   GLY   117    -140.746  25.720-108.962  1.00  0.00
ATOM   1023  H   GLY   117    -140.037  26.310-109.347  1.00  0.00
ATOM   1024  CA  GLY   117    -142.064  26.371-108.804  1.00  0.00
ATOM   1025  C   GLY   117    -142.099  27.763-109.452  1.00  0.00
ATOM   1026  O   GLY   117    -141.060  28.387-109.664  1.00  0.00
ATOM   1027  N   GLU   118    -143.302  28.165-109.854  1.00  0.00
ATOM   1028  H   GLU   118    -144.119  27.612-109.691  1.00  0.00
ATOM   1029  CA  GLU   118    -143.550  29.479-110.485  1.00  0.00
ATOM   1030  CB  GLU   118    -143.955  29.309-111.955  1.00  0.00
ATOM   1031  CG  GLU   118    -142.798  28.804-112.827  1.00  0.00
ATOM   1032  CD  GLU   118    -143.192  28.620-114.298  1.00  0.00
ATOM   1033  OE1 GLU   118    -143.840  29.537-114.851  1.00  0.00
ATOM   1034  OE2 GLU   118    -142.785  27.579-114.855  1.00  0.00
ATOM   1035  C   GLU   118    -144.638  30.269-109.744  1.00  0.00
ATOM   1036  O   GLU   118    -145.689  29.730-109.398  1.00  0.00
ATOM   1037  N   GLU   119    -144.368  31.558-109.554  1.00  0.00
ATOM   1038  H   GLU   119    -143.507  31.962-109.861  1.00  0.00
ATOM   1039  CA  GLU   119    -145.291  32.490-108.876  1.00  0.00
ATOM   1040  CB  GLU   119    -144.486  33.683-108.339  1.00  0.00
ATOM   1041  CG  GLU   119    -145.317  34.597-107.428  1.00  0.00
ATOM   1042  CD  GLU   119    -144.535  35.816-106.924  1.00  0.00
ATOM   1043  OE1 GLU   119    -143.360  35.640-106.531  1.00  0.00
ATOM   1044  OE2 GLU   119    -145.159  36.898-106.879  1.00  0.00
ATOM   1045  C   GLU   119    -146.432  32.930-109.814  1.00  0.00
ATOM   1046  O   GLU   119    -146.304  33.880-110.587  1.00  0.00
ATOM   1047  N   TYR   120    -147.500  32.139-109.794  1.00  0.00
ATOM   1048  H   TYR   120    -147.470  31.248-109.339  1.00  0.00
ATOM   1049  CA  TYR   120    -148.734  32.420-110.554  1.00  0.00
ATOM   1050  CB  TYR   120    -149.667  31.199-110.464  1.00  0.00
ATOM   1051  CG  TYR   120    -150.999  31.437-111.186  1.00  0.00
ATOM   1052  CD1 TYR   120    -151.034  31.433-112.590  1.00  0.00
ATOM   1053  HD1 TYR   120    -150.307  30.852-113.156  1.00  0.00
ATOM   1054  CD2 TYR   120    -152.020  32.083-110.474  1.00  0.00
ATOM   1055  HD2 TYR   120    -152.047  32.029-109.386  1.00  0.00
ATOM   1056  CE1 TYR   120    -152.019  32.165-113.270  1.00  0.00
ATOM   1057  HE1 TYR   120    -152.041  32.179-114.359  1.00  0.00
ATOM   1058  CE2 TYR   120    -153.001  32.812-111.154  1.00  0.00
ATOM   1059  HE2 TYR   120    -153.790  33.314-110.594  1.00  0.00
ATOM   1060  CZ  TYR   120    -152.972  32.894-112.550  1.00  0.00
ATOM   1061  OH  TYR   120    -153.635  33.907-113.158  1.00  0.00
ATOM   1062  HH  TYR   120    -153.706  34.660-112.490  1.00  0.00
ATOM   1063  C   TYR   120    -149.421  33.732-110.098  1.00  0.00
ATOM   1064  O   TYR   120    -149.663  33.906-108.900  1.00  0.00
ATOM   1065  N   PRO   121    -149.739  34.636-111.041  1.00  0.00
ATOM   1066  CA  PRO   121    -150.409  35.920-110.747  1.00  0.00
ATOM   1067  CB  PRO   121    -150.190  36.773-112.000  1.00  0.00
ATOM   1068  CG  PRO   121    -150.098  35.738-113.121  1.00  0.00
ATOM   1069  CD  PRO   121    -149.349  34.578-112.465  1.00  0.00
ATOM   1070  C   PRO   121    -151.889  35.809-110.338  1.00  0.00
ATOM   1071  O   PRO   121    -152.803  35.772-111.165  1.00  0.00
ATOM   1072  N   SER   122    -152.081  35.730-109.025  1.00  0.00
ATOM   1073  H   SER   122    -151.321  35.517-108.410  1.00  0.00
ATOM   1074  CA  SER   122    -153.414  35.772-108.384  1.00  0.00
ATOM   1075  CB  SER   122    -153.570  34.662-107.338  1.00  0.00
ATOM   1076  OG  SER   122    -153.619  33.381-107.966  1.00  0.00
ATOM   1077  HG  SER   122    -153.762  32.676-107.269  1.00  0.00
ATOM   1078  C   SER   122    -153.649  37.108-107.668  1.00  0.00
ATOM   1079  O   SER   122    -152.765  37.624-106.986  1.00  0.00
ATOM   1080  N   ARG   123    -154.885  37.589-107.765  1.00  0.00
ATOM   1081  H   ARG   123    -155.598  37.110-108.276  1.00  0.00
ATOM   1082  CA  ARG   123    -155.314  38.845-107.115  1.00  0.00
ATOM   1083  CB  ARG   123    -155.763  39.883-108.160  1.00  0.00
ATOM   1084  CG  ARG   123    -157.032  39.491-108.926  1.00  0.00
ATOM   1085  CD  ARG   123    -157.632  40.691-109.657  1.00  0.00
ATOM   1086  NE  ARG   123    -159.007  40.340-110.050  1.00  0.00
ATOM   1087  HE  ARG   123    -159.590  40.016-109.299  1.00  0.00
ATOM   1088  CZ  ARG   123    -159.530  40.375-111.276  1.00  0.00
ATOM   1089  NH1 ARG   123    -158.837  40.756-112.341  1.00  0.00
ATOM   1090 HH11 ARG   123    -157.884  41.029-112.229  1.00  0.00
ATOM   1091 HH12 ARG   123    -159.268  40.767-113.240  1.00  0.00
ATOM   1092  NH2 ARG   123    -160.785  39.995-111.455  1.00  0.00
ATOM   1093 HH21 ARG   123    -161.326  39.684-110.676  1.00  0.00
ATOM   1094 HH22 ARG   123    -161.183  40.021-112.369  1.00  0.00
ATOM   1095  C   ARG   123    -156.429  38.609-106.072  1.00  0.00
ATOM   1096  O   ARG   123    -157.257  37.718-106.270  1.00  0.00
ATOM   1097  N   PRO   124    -156.467  39.410-104.994  1.00  0.00
ATOM   1098  CA  PRO   124    -157.588  39.403-104.030  1.00  0.00
ATOM   1099  CB  PRO   124    -157.193  40.428-102.965  1.00  0.00
ATOM   1100  CG  PRO   124    -155.669  40.342-102.961  1.00  0.00
ATOM   1101  CD  PRO   124    -155.323  40.162-104.441  1.00  0.00
ATOM   1102  C   PRO   124    -158.934  39.775-104.676  1.00  0.00
ATOM   1103  O   PRO   124    -159.845  38.952-104.664  1.00  0.00
ATOM   1104  N   THR   125    -158.909  40.826-105.504  1.00  0.00
ATOM   1105  H   THR   125    -158.038  41.235-105.765  1.00  0.00
ATOM   1106  CA  THR   125    -160.085  41.480-106.141  1.00  0.00
ATOM   1107  CB  THR   125    -161.024  40.506-106.887  1.00  0.00
ATOM   1108  OG1 THR   125    -160.270  39.457-107.501  1.00  0.00
ATOM   1109  HG1 THR   125    -160.026  38.801-106.772  1.00  0.00
ATOM   1110  CG2 THR   125    -161.844  41.223-107.965  1.00  0.00
ATOM   1111  C   THR   125    -160.910  42.249-105.092  1.00  0.00
ATOM   1112  O   THR   125    -161.067  41.810-103.955  1.00  0.00
ATOM   1113  N   GLU   126    -161.385  43.426-105.491  1.00  0.00
ATOM   1114  H   GLU   126    -161.307  43.735-106.439  1.00  0.00
ATOM   1115  CA  GLU   126    -162.180  44.313-104.617  1.00  0.00
ATOM   1116  CB  GLU   126    -161.306  45.511-104.206  1.00  0.00
ATOM   1117  CG  GLU   126    -161.935  46.436-103.152  1.00  0.00
ATOM   1118  CD  GLU   126    -162.239  45.713-101.836  1.00  0.00
ATOM   1119  OE1 GLU   126    -161.367  45.764-100.942  1.00  0.00
ATOM   1120  OE2 GLU   126    -163.339  45.120-101.763  1.00  0.00
ATOM   1121  C   GLU   126    -163.478  44.765-105.308  1.00  0.00
ATOM   1122  O   GLU   126    -163.500  44.994-106.516  1.00  0.00
ATOM   1123  N   PHE   127    -164.523  44.904-104.496  1.00  0.00
ATOM   1124  H   PHE   127    -164.451  44.713-103.515  1.00  0.00
ATOM   1125  CA  PHE   127    -165.839  45.415-104.923  1.00  0.00
ATOM   1126  CB  PHE   127    -166.902  44.341-104.648  1.00  0.00
ATOM   1127  CG  PHE   127    -168.284  44.740-105.181  1.00  0.00
ATOM   1128  CD1 PHE   127    -168.589  44.559-106.539  1.00  0.00
ATOM   1129  HD1 PHE   127    -167.891  44.039-107.195  1.00  0.00
ATOM   1130  CD2 PHE   127    -169.207  45.375-104.337  1.00  0.00
ATOM   1131  HD2 PHE   127    -168.987  45.505-103.277  1.00  0.00
ATOM   1132  CE1 PHE   127    -169.803  45.032-107.054  1.00  0.00
ATOM   1133  HE1 PHE   127    -170.037  44.896-108.109  1.00  0.00
ATOM   1134  CE2 PHE   127    -170.421  45.847-104.854  1.00  0.00
ATOM   1135  HE2 PHE   127    -171.122  46.372-104.208  1.00  0.00
ATOM   1136  CZ  PHE   127    -170.716  45.679-106.213  1.00  0.00
ATOM   1137  HZ  PHE   127    -171.646  46.076-106.619  1.00  0.00
ATOM   1138  C   PHE   127    -166.169  46.725-104.185  1.00  0.00
ATOM   1139  O   PHE   127    -165.764  46.926-103.040  1.00  0.00
ATOM   1140  N   ALA   128    -166.933  47.580-104.862  1.00  0.00
ATOM   1141  H   ALA   128    -167.347  47.329-105.737  1.00  0.00
ATOM   1142  CA  ALA   128    -167.340  48.898-104.338  1.00  0.00
ATOM   1143  CB  ALA   128    -166.767  50.005-105.229  1.00  0.00
ATOM   1144  C   ALA   128    -168.868  49.024-104.241  1.00  0.00
ATOM   1145  O   ALA   128    -169.587  48.847-105.223  1.00  0.00
ATOM   1146  N   PHE   129    -169.328  49.245-103.013  1.00  0.00
ATOM   1147  H   PHE   129    -168.711  49.347-102.234  1.00  0.00
ATOM   1148  CA  PHE   129    -170.761  49.409-102.698  1.00  0.00
ATOM   1149  CB  PHE   129    -171.227  48.220-101.843  1.00  0.00
ATOM   1150  CG  PHE   129    -172.706  48.316-101.445  1.00  0.00
ATOM   1151  CD1 PHE   129    -173.708  47.951-102.357  1.00  0.00
ATOM   1152  HD1 PHE   129    -173.445  47.496-103.312  1.00  0.00
ATOM   1153  CD2 PHE   129    -173.060  48.857-100.199  1.00  0.00
ATOM   1154  HD2 PHE   129    -172.287  49.144 -99.486  1.00  0.00
ATOM   1155  CE1 PHE   129    -175.057  48.145-102.030  1.00  0.00
ATOM   1156  HE1 PHE   129    -175.835  47.869-102.741  1.00  0.00
ATOM   1157  CE2 PHE   129    -174.409  49.044 -99.871  1.00  0.00
ATOM   1158  HE2 PHE   129    -174.682  49.438 -98.893  1.00  0.00
ATOM   1159  CZ  PHE   129    -175.407  48.693-100.789  1.00  0.00
ATOM   1160  HZ  PHE   129    -176.456  48.844-100.537  1.00  0.00
ATOM   1161  C   PHE   129    -171.044  50.740-101.983  1.00  0.00
ATOM   1162  O   PHE   129    -170.286  51.170-101.115  1.00  0.00
ATOM   1163  N   TYR   130    -172.197  51.310-102.325  1.00  0.00
ATOM   1164  H   TYR   130    -172.789  50.905-103.020  1.00  0.00
ATOM   1165  CA  TYR   130    -172.735  52.519-101.674  1.00  0.00
ATOM   1166  CB  TYR   130    -172.731  53.693-102.664  1.00  0.00
ATOM   1167  CG  TYR   130    -173.234  54.986-102.010  1.00  0.00
ATOM   1168  CD1 TYR   130    -172.363  55.753-101.221  1.00  0.00
ATOM   1169  HD1 TYR   130    -171.292  55.547-101.223  1.00  0.00
ATOM   1170  CD2 TYR   130    -174.604  55.290-102.031  1.00  0.00
ATOM   1171  HD2 TYR   130    -175.282  54.731-102.678  1.00  0.00
ATOM   1172  CE1 TYR   130    -172.868  56.793-100.429  1.00  0.00
ATOM   1173  HE1 TYR   130    -172.197  57.387 -99.810  1.00  0.00
ATOM   1174  CE2 TYR   130    -175.106  56.328-101.235  1.00  0.00
ATOM   1175  HE2 TYR   130    -176.175  56.534-101.226  1.00  0.00
ATOM   1176  CZ  TYR   130    -174.239  57.072-100.426  1.00  0.00
ATOM   1177  OH  TYR   130    -174.725  58.041 -99.611  1.00  0.00
ATOM   1178  HH  TYR   130    -175.723  58.020 -99.640  1.00  0.00
ATOM   1179  C   TYR   130    -174.155  52.254-101.134  1.00  0.00
ATOM   1180  O   TYR   130    -174.995  51.741-101.880  1.00  0.00
ATOM   1181  N   PRO   131    -174.415  52.588 -99.859  1.00  0.00
ATOM   1182  CA  PRO   131    -175.765  52.502 -99.260  1.00  0.00
ATOM   1183  CB  PRO   131    -175.549  52.735 -97.761  1.00  0.00
ATOM   1184  CG  PRO   131    -174.111  52.279 -97.533  1.00  0.00
ATOM   1185  CD  PRO   131    -173.397  52.745 -98.802  1.00  0.00
ATOM   1186  C   PRO   131    -176.737  53.534 -99.862  1.00  0.00
ATOM   1187  O   PRO   131    -176.871  54.664 -99.389  1.00  0.00
ATOM   1188  N   GLY   132    -177.343  53.135-100.979  1.00  0.00
ATOM   1189  H   GLY   132    -177.032  52.314-101.461  1.00  0.00
ATOM   1190  CA  GLY   132    -178.375  53.918-101.690  1.00  0.00
ATOM   1191  C   GLY   132    -179.713  53.940-100.936  1.00  0.00
ATOM   1192  O   GLY   132    -180.613  53.158-101.234  1.00  0.00
ATOM   1193  N   TYR   133    -179.799  54.840 -99.960  1.00  0.00
ATOM   1194  H   TYR   133    -178.998  55.364 -99.666  1.00  0.00
ATOM   1195  CA  TYR   133    -181.008  55.017 -99.133  1.00  0.00
ATOM   1196  CB  TYR   133    -180.642  54.775 -97.663  1.00  0.00
ATOM   1197  CG  TYR   133    -181.890  54.671 -96.778  1.00  0.00
ATOM   1198  CD1 TYR   133    -182.555  53.443 -96.646  1.00  0.00
ATOM   1199  HD1 TYR   133    -182.134  52.538 -97.087  1.00  0.00
ATOM   1200  CD2 TYR   133    -182.437  55.826 -96.200  1.00  0.00
ATOM   1201  HD2 TYR   133    -181.931  56.787 -96.300  1.00  0.00
ATOM   1202  CE1 TYR   133    -183.772  53.375 -95.954  1.00  0.00
ATOM   1203  HE1 TYR   133    -184.294  52.425 -95.852  1.00  0.00
ATOM   1204  CE2 TYR   133    -183.658  55.757 -95.514  1.00  0.00
ATOM   1205  HE2 TYR   133    -184.107  56.671 -95.129  1.00  0.00
ATOM   1206  CZ  TYR   133    -184.324  54.532 -95.393  1.00  0.00
ATOM   1207  OH  TYR   133    -185.512  54.462 -94.740  1.00  0.00
ATOM   1208  HH  TYR   133    -185.767  55.379 -94.440  1.00  0.00
ATOM   1209  C   TYR   133    -181.637  56.414 -99.336  1.00  0.00
ATOM   1210  O   TYR   133    -180.914  57.412 -99.293  1.00  0.00
ATOM   1211  N   PRO   134    -182.954  56.477 -99.595  1.00  0.00
ATOM   1212  CA  PRO   134    -183.687  57.745 -99.801  1.00  0.00
ATOM   1213  CB  PRO   134    -185.120  57.323-100.131  1.00  0.00
ATOM   1214  CG  PRO   134    -184.940  55.955-100.782  1.00  0.00
ATOM   1215  CD  PRO   134    -183.810  55.331 -99.964  1.00  0.00
ATOM   1216  C   PRO   134    -183.686  58.657 -98.566  1.00  0.00
ATOM   1217  O   PRO   134    -183.810  58.195 -97.433  1.00  0.00
ATOM   1218  N   GLY   135    -183.627  59.958 -98.844  1.00  0.00
ATOM   1219  H   GLY   135    -183.428  60.283 -99.768  1.00  0.00
ATOM   1220  CA  GLY   135    -183.706  61.033 -97.833  1.00  0.00
ATOM   1221  C   GLY   135    -183.748  62.416 -98.498  1.00  0.00
ATOM   1222  O   GLY   135    -183.211  62.596 -99.591  1.00  0.00
ATOM   1223  N   THR   136    -184.493  63.323 -97.865  1.00  0.00
ATOM   1224  H   THR   136    -184.985  63.092 -97.025  1.00  0.00
ATOM   1225  CA  THR   136    -184.691  64.726 -98.308  1.00  0.00
ATOM   1226  CB  THR   136    -185.328  64.820 -99.715  1.00  0.00
ATOM   1227  OG1 THR   136    -185.327  66.184-100.150  1.00  0.00
ATOM   1228  HG1 THR   136    -185.640  66.229-101.101  1.00  0.00
ATOM   1229  CG2 THR   136    -186.736  64.215 -99.813  1.00  0.00
ATOM   1230  C   THR   136    -185.499  65.533 -97.272  1.00  0.00
ATOM   1231  O   THR   136    -186.165  64.958 -96.411  1.00  0.00
ATOM   1232  N   TYR   137    -185.394  66.855 -97.374  1.00  0.00
ATOM   1233  H   TYR   137    -184.992  67.255 -98.201  1.00  0.00
ATOM   1234  CA  TYR   137    -186.086  67.815 -96.491  1.00  0.00
ATOM   1235  CB  TYR   137    -185.041  68.593 -95.673  1.00  0.00
ATOM   1236  CG  TYR   137    -185.598  69.721 -94.786  1.00  0.00
ATOM   1237  CD1 TYR   137    -186.743  69.538 -93.991  1.00  0.00
ATOM   1238  HD1 TYR   137    -187.131  68.536 -93.809  1.00  0.00
ATOM   1239  CD2 TYR   137    -185.036  71.002 -94.898  1.00  0.00
ATOM   1240  HD2 TYR   137    -184.142  71.156 -95.503  1.00  0.00
ATOM   1241  CE1 TYR   137    -187.336  70.635 -93.349  1.00  0.00
ATOM   1242  HE1 TYR   137    -188.261  70.506 -92.788  1.00  0.00
ATOM   1243  CE2 TYR   137    -185.619  72.093 -94.238  1.00  0.00
ATOM   1244  HE2 TYR   137    -185.181  73.084 -94.343  1.00  0.00
ATOM   1245  CZ  TYR   137    -186.775  71.912 -93.469  1.00  0.00
ATOM   1246  OH  TYR   137    -187.431  72.990 -92.965  1.00  0.00
ATOM   1247  HH  TYR   137    -186.766  73.715 -92.772  1.00  0.00
ATOM   1248  C   TYR   137    -186.961  68.777 -97.311  1.00  0.00
ATOM   1249  O   TYR   137    -186.553  69.280 -98.356  1.00  0.00
ATOM   1250  N   GLN   138    -188.129  69.065 -96.747  1.00  0.00
ATOM   1251  H   GLN   138    -188.440  68.585 -95.929  1.00  0.00
ATOM   1252  CA  GLN   138    -189.076  70.065 -97.278  1.00  0.00
ATOM   1253  CB  GLN   138    -190.501  69.494 -97.388  1.00  0.00
ATOM   1254  CG  GLN   138    -191.054  68.860 -96.103  1.00  0.00
ATOM   1255  CD  GLN   138    -192.512  68.431 -96.276  1.00  0.00
ATOM   1256  OE1 GLN   138    -192.831  67.330 -96.695  1.00  0.00
ATOM   1257  NE2 GLN   138    -193.429  69.310 -95.939  1.00  0.00
ATOM   1258 HE21 GLN   138    -193.177  70.208 -95.590  1.00  0.00
ATOM   1259 HE22 GLN   138    -194.377  69.026 -96.054  1.00  0.00
ATOM   1260  C   GLN   138    -189.008  71.372 -96.458  1.00  0.00
ATOM   1261  O   GLN   138    -189.532  71.425 -95.343  1.00  0.00
ATOM   1262  N   PRO   139    -188.293  72.386 -96.972  1.00  0.00
ATOM   1263  CA  PRO   139    -187.989  73.630 -96.237  1.00  0.00
ATOM   1264  CB  PRO   139    -187.060  74.423 -97.159  1.00  0.00
ATOM   1265  CG  PRO   139    -187.465  73.960 -98.558  1.00  0.00
ATOM   1266  CD  PRO   139    -187.798  72.480 -98.361  1.00  0.00
ATOM   1267  C   PRO   139    -189.226  74.424 -95.797  1.00  0.00
ATOM   1268  O   PRO   139    -189.969  74.970 -96.612  1.00  0.00
ATOM   1269  N   MET   140    -189.468  74.372 -94.492  1.00  0.00
ATOM   1270  H   MET   140    -188.939  73.768 -93.886  1.00  0.00
ATOM   1271  CA  MET   140    -190.564  75.116 -93.844  1.00  0.00
ATOM   1272  CB  MET   140    -191.163  74.253 -92.722  1.00  0.00
ATOM   1273  CG  MET   140    -192.505  74.774 -92.186  1.00  0.00
ATOM   1274  SD  MET   140    -192.404  76.296 -91.172  1.00  0.00
ATOM   1275  CE  MET   140    -194.134  76.673 -91.000  1.00  0.00
ATOM   1276  C   MET   140    -190.050  76.461 -93.307  1.00  0.00
ATOM   1277  O   MET   140    -189.090  76.527 -92.539  1.00  0.00
ATOM   1278  N   ALA   141    -190.706  77.517 -93.780  1.00  0.00
ATOM   1279  H   ALA   141    -191.430  77.412 -94.461  1.00  0.00
ATOM   1280  CA  ALA   141    -190.464  78.906 -93.344  1.00  0.00
ATOM   1281  CB  ALA   141    -189.905  79.715 -94.518  1.00  0.00
ATOM   1282  C   ALA   141    -191.760  79.553 -92.828  1.00  0.00
ATOM   1283  O   ALA   141    -192.850  79.250 -93.312  1.00  0.00
ATOM   1284  N   SER   142    -191.607  80.412 -91.823  1.00  0.00
ATOM   1285  H   SER   142    -190.702  80.649 -91.470  1.00  0.00
ATOM   1286  CA  SER   142    -192.729  81.164 -91.219  1.00  0.00
ATOM   1287  CB  SER   142    -192.988  80.686 -89.785  1.00  0.00
ATOM   1288  OG  SER   142    -194.151  81.332 -89.256  1.00  0.00
ATOM   1289  HG  SER   142    -194.382  80.926 -88.369  1.00  0.00
ATOM   1290  C   SER   142    -192.448  82.674 -91.222  1.00  0.00
ATOM   1291  O   SER   142    -191.317  83.105 -90.998  1.00  0.00
ATOM   1292  N   TYR   143    -193.520  83.445 -91.380  1.00  0.00
ATOM   1293  H   TYR   143    -194.440  83.055 -91.335  1.00  0.00
ATOM   1294  CA  TYR   143    -193.457  84.916 -91.484  1.00  0.00
ATOM   1295  CB  TYR   143    -193.979  85.342 -92.864  1.00  0.00
ATOM   1296  CG  TYR   143    -193.880  86.854 -93.097  1.00  0.00
ATOM   1297  CD1 TYR   143    -192.671  87.427 -93.519  1.00  0.00
ATOM   1298  HD1 TYR   143    -191.791  86.802 -93.678  1.00  0.00
ATOM   1299  CD2 TYR   143    -195.011  87.665 -92.917  1.00  0.00
ATOM   1300  HD2 TYR   143    -195.945  87.233 -92.555  1.00  0.00
ATOM   1301  CE1 TYR   143    -192.591  88.808 -93.744  1.00  0.00
ATOM   1302  HE1 TYR   143    -191.656  89.257 -94.076  1.00  0.00
ATOM   1303  CE2 TYR   143    -194.931  89.044 -93.157  1.00  0.00
ATOM   1304  HE2 TYR   143    -195.829  89.656 -93.084  1.00  0.00
ATOM   1305  CZ  TYR   143    -193.717  89.617 -93.554  1.00  0.00
ATOM   1306  OH  TYR   143    -193.594  90.965 -93.658  1.00  0.00
ATOM   1307  HH  TYR   143    -194.441  91.406 -93.347  1.00  0.00
ATOM   1308  C   TYR   143    -194.217  85.591 -90.329  1.00  0.00
ATOM   1309  O   TYR   143    -195.436  85.755 -90.357  1.00  0.00
ATOM   1310  N   LEU   144    -193.449  85.926 -89.297  1.00  0.00
ATOM   1311  H   LEU   144    -192.475  85.705 -89.282  1.00  0.00
ATOM   1312  CA  LEU   144    -193.969  86.577 -88.078  1.00  0.00
ATOM   1313  CB  LEU   144    -193.654  85.669 -86.878  1.00  0.00
ATOM   1314  CG  LEU   144    -194.472  85.975 -85.616  1.00  0.00
ATOM   1315  CD1 LEU   144    -194.566  84.708 -84.764  1.00  0.00
ATOM   1316  CD2 LEU   144    -193.828  87.077 -84.770  1.00  0.00
ATOM   1317  C   LEU   144    -193.372  87.988 -87.943  1.00  0.00
ATOM   1318  O   LEU   144    -192.223  88.174 -87.546  1.00  0.00
ATOM   1319  N   ASP   145    -194.164  88.961 -88.382  1.00  0.00
ATOM   1320  H   ASP   145    -195.062  88.758 -88.779  1.00  0.00
ATOM   1321  CA  ASP   145    -193.772  90.386 -88.395  1.00  0.00
ATOM   1322  CB  ASP   145    -193.759  90.935 -89.836  1.00  0.00
ATOM   1323  CG  ASP   145    -195.102  90.932 -90.587  1.00  0.00
ATOM   1324  OD1 ASP   145    -195.922  90.019 -90.338  1.00  0.00
ATOM   1325  OD2 ASP   145    -195.246  91.791 -91.486  1.00  0.00
ATOM   1326  C   ASP   145    -194.625  91.257 -87.456  1.00  0.00
ATOM   1327  O   ASP   145    -195.682  91.761 -87.833  1.00  0.00
ATOM   1328  N   VAL   146    -194.114  91.438 -86.242  1.00  0.00
ATOM   1329  H   VAL   146    -193.248  91.023 -85.967  1.00  0.00
ATOM   1330  CA  VAL   146    -194.796  92.238 -85.199  1.00  0.00
ATOM   1331  CB  VAL   146    -195.073  91.447 -83.901  1.00  0.00
ATOM   1332  CG1 VAL   146    -196.182  90.418 -84.135  1.00  0.00
ATOM   1333  CG2 VAL   146    -193.835  90.757 -83.310  1.00  0.00
ATOM   1334  C   VAL   146    -194.107  93.585 -84.923  1.00  0.00
ATOM   1335  O   VAL   146    -193.086  93.668 -84.240  1.00  0.00
ATOM   1336  N   SER   147    -194.600  94.597 -85.632  1.00  0.00
ATOM   1337  H   SER   147    -195.215  94.436 -86.404  1.00  0.00
ATOM   1338  CA  SER   147    -194.127  95.996 -85.520  1.00  0.00
ATOM   1339  CB  SER   147    -194.688  96.836 -86.676  1.00  0.00
ATOM   1340  OG  SER   147    -194.359  96.228 -87.929  1.00  0.00
ATOM   1341  HG  SER   147    -194.591  96.858 -88.674  1.00  0.00
ATOM   1342  C   SER   147    -194.482  96.642 -84.169  1.00  0.00
ATOM   1343  O   SER   147    -195.464  97.371 -84.018  1.00  0.00
ATOM   1344  N   VAL   148    -193.673  96.298 -83.171  1.00  0.00
ATOM   1345  H   VAL   148    -192.997  95.569 -83.295  1.00  0.00
ATOM   1346  CA  VAL   148    -193.801  96.812 -81.788  1.00  0.00
ATOM   1347  CB  VAL   148    -193.109  95.867 -80.778  1.00  0.00
ATOM   1348  CG1 VAL   148    -193.300  96.337 -79.330  1.00  0.00
ATOM   1349  CG2 VAL   148    -193.633  94.429 -80.884  1.00  0.00
ATOM   1350  C   VAL   148    -193.264  98.256 -81.717  1.00  0.00
ATOM   1351  O   VAL   148    -192.068  98.494 -81.557  1.00  0.00
ATOM   1352  N   VAL   149    -194.172  99.185 -81.997  1.00  0.00
ATOM   1353  H   VAL   149    -195.082  98.929 -82.326  1.00  0.00
ATOM   1354  CA  VAL   149    -193.895 100.639 -81.974  1.00  0.00
ATOM   1355  CB  VAL   149    -193.943 101.274 -83.381  1.00  0.00
ATOM   1356  CG1 VAL   149    -192.753 100.811 -84.228  1.00  0.00
ATOM   1357  CG2 VAL   149    -195.255 101.015 -84.135  1.00  0.00
ATOM   1358  C   VAL   149    -194.804 101.404 -80.996  1.00  0.00
ATOM   1359  O   VAL   149    -195.994 101.115 -80.878  1.00  0.00
ATOM   1360  N   GLN   150    -194.203 102.389 -80.331  1.00  0.00
ATOM   1361  H   GLN   150    -193.226 102.573 -80.441  1.00  0.00
ATOM   1362  CA  GLN   150    -194.879 103.270 -79.354  1.00  0.00
ATOM   1363  CB  GLN   150    -195.073 102.508 -78.031  1.00  0.00
ATOM   1364  CG  GLN   150    -196.340 102.897 -77.252  1.00  0.00
ATOM   1365  CD  GLN   150    -196.340 104.352 -76.777  1.00  0.00
ATOM   1366  OE1 GLN   150    -195.578 104.762 -75.917  1.00  0.00
ATOM   1367  NE2 GLN   150    -197.120 105.195 -77.422  1.00  0.00
ATOM   1368 HE21 GLN   150    -197.735 104.891 -78.146  1.00  0.00
ATOM   1369 HE22 GLN   150    -197.109 106.144 -77.091  1.00  0.00
ATOM   1370  C   GLN   150    -194.019 104.527 -79.122  1.00  0.00
ATOM   1371  O   GLN   150    -192.790 104.460 -79.124  1.00  0.00
ATOM   1372  N   THR   151    -194.708 105.632 -78.858  1.00  0.00
ATOM   1373  H   THR   151    -195.669 105.572 -78.583  1.00  0.00
ATOM   1374  CA  THR   151    -194.104 106.970 -78.683  1.00  0.00
ATOM   1375  CB  THR   151    -194.514 107.921 -79.824  1.00  0.00
ATOM   1376  OG1 THR   151    -194.325 107.281 -81.090  1.00  0.00
ATOM   1377  HG1 THR   151    -194.432 107.952 -81.824  1.00  0.00
ATOM   1378  CG2 THR   151    -193.700 109.220 -79.801  1.00  0.00
ATOM   1379  C   THR   151    -194.571 107.540 -77.335  1.00  0.00
ATOM   1380  O   THR   151    -195.747 107.867 -77.165  1.00  0.00
ATOM   1381  N   LEU   152    -193.666 107.486 -76.363  1.00  0.00
ATOM   1382  H   LEU   152    -192.776 107.051 -76.497  1.00  0.00
ATOM   1383  CA  LEU   152    -193.910 108.001 -75.000  1.00  0.00
ATOM   1384  CB  LEU   152    -193.867 106.809 -74.027  1.00  0.00
ATOM   1385  CG  LEU   152    -194.836 106.833 -72.828  1.00  0.00
ATOM   1386  CD1 LEU   152    -194.522 107.939 -71.816  1.00  0.00
ATOM   1387  CD2 LEU   152    -196.297 106.892 -73.285  1.00  0.00
ATOM   1388  C   LEU   152    -192.852 109.052 -74.626  1.00  0.00
ATOM   1389  O   LEU   152    -191.665 108.877 -74.899  1.00  0.00
ATOM   1390  N   GLY   153    -193.336 110.134 -74.019  1.00  0.00
ATOM   1391  H   GLY   153    -194.321 110.279 -73.927  1.00  0.00
ATOM   1392  CA  GLY   153    -192.509 111.249 -73.514  1.00  0.00
ATOM   1393  C   GLY   153    -193.358 112.262 -72.732  1.00  0.00
ATOM   1394  O   GLY   153    -194.550 112.415 -72.993  1.00  0.00
ATOM   1395  N   ALA   154    -192.726 112.874 -71.733  1.00  0.00
ATOM   1396  H   ALA   154    -191.758 112.712 -71.547  1.00  0.00
ATOM   1397  CA  ALA   154    -193.365 113.878 -70.859  1.00  0.00
ATOM   1398  CB  ALA   154    -193.498 113.309 -69.442  1.00  0.00
ATOM   1399  C   ALA   154    -192.567 115.197 -70.820  1.00  0.00
ATOM   1400  O   ALA   154    -191.335 115.150 -70.793  1.00  0.00
ATOM   1401  N   PRO   155    -193.250 116.349 -70.912  1.00  0.00
ATOM   1402  CA  PRO   155    -192.619 117.673 -70.729  1.00  0.00
ATOM   1403  CB  PRO   155    -193.736 118.681 -71.006  1.00  0.00
ATOM   1404  CG  PRO   155    -194.625 117.943 -72.003  1.00  0.00
ATOM   1405  CD  PRO   155    -194.598 116.501 -71.495  1.00  0.00
ATOM   1406  C   PRO   155    -192.094 117.845 -69.296  1.00  0.00
ATOM   1407  O   PRO   155    -192.721 117.396 -68.338  1.00  0.00
ATOM   1408  N   GLY   156    -190.947 118.513 -69.199  1.00  0.00
ATOM   1409  H   GLY   156    -190.474 118.861 -70.007  1.00  0.00
ATOM   1410  CA  GLY   156    -190.285 118.834 -67.918  1.00  0.00
ATOM   1411  C   GLY   156    -189.993 120.336 -67.801  1.00  0.00
ATOM   1412  O   GLY   156    -189.625 120.982 -68.781  1.00  0.00
ATOM   1413  N   GLU   157    -190.138 120.847 -66.581  1.00  0.00
ATOM   1414  H   GLU   157    -190.358 120.269 -65.795  1.00  0.00
ATOM   1415  CA  GLU   157    -189.895 122.271 -66.266  1.00  0.00
ATOM   1416  CB  GLU   157    -191.217 123.017 -66.013  1.00  0.00
ATOM   1417  CG  GLU   157    -192.058 122.471 -64.848  1.00  0.00
ATOM   1418  CD  GLU   157    -193.352 123.262 -64.618  1.00  0.00
ATOM   1419  OE1 GLU   157    -194.036 123.575 -65.618  1.00  0.00
ATOM   1420  OE2 GLU   157    -193.674 123.467 -63.428  1.00  0.00
ATOM   1421  C   GLU   157    -188.915 122.466 -65.092  1.00  0.00
ATOM   1422  O   GLU   157    -188.964 121.688 -64.136  1.00  0.00
ATOM   1423  N   PRO   158    -187.993 123.435 -65.198  1.00  0.00
ATOM   1424  CA  PRO   158    -187.131 123.850 -64.071  1.00  0.00
ATOM   1425  CB  PRO   158    -186.210 124.919 -64.661  1.00  0.00
ATOM   1426  CG  PRO   158    -186.083 124.496 -66.122  1.00  0.00
ATOM   1427  CD  PRO   158    -187.489 124.002 -66.465  1.00  0.00
ATOM   1428  C   PRO   158    -187.966 124.445 -62.928  1.00  0.00
ATOM   1429  O   PRO   158    -189.012 125.050 -63.157  1.00  0.00
ATOM   1430  N   ARG   159    -187.493 124.208 -61.708  1.00  0.00
ATOM   1431  H   ARG   159    -186.659 123.680 -61.558  1.00  0.00
ATOM   1432  CA  ARG   159    -188.108 124.740 -60.475  1.00  0.00
ATOM   1433  CB  ARG   159    -188.735 123.579 -59.688  1.00  0.00
ATOM   1434  CG  ARG   159    -189.553 124.061 -58.485  1.00  0.00
ATOM   1435  CD  ARG   159    -190.023 122.900 -57.611  1.00  0.00
ATOM   1436  NE  ARG   159    -190.659 123.452 -56.402  1.00  0.00
ATOM   1437  HE  ARG   159    -190.692 124.448 -56.356  1.00  0.00
ATOM   1438  CZ  ARG   159    -191.175 122.764 -55.382  1.00  0.00
ATOM   1439  NH1 ARG   159    -191.181 121.438 -55.345  1.00  0.00
ATOM   1440 HH11 ARG   159    -190.787 120.930 -56.109  1.00  0.00
ATOM   1441 HH12 ARG   159    -191.576 120.960 -54.565  1.00  0.00
ATOM   1442  NH2 ARG   159    -191.680 123.412 -54.343  1.00  0.00
ATOM   1443 HH21 ARG   159    -191.674 124.409 -54.319  1.00  0.00
ATOM   1444 HH22 ARG   159    -192.065 122.893 -53.583  1.00  0.00
ATOM   1445  C   ARG   159    -187.049 125.462 -59.622  1.00  0.00
ATOM   1446  O   ARG   159    -185.896 125.040 -59.561  1.00  0.00
ATOM   1447  N   HIS   160    -187.492 126.536 -58.972  1.00  0.00
ATOM   1448  H   HIS   160    -188.431 126.859 -59.083  1.00  0.00
ATOM   1449  CA  HIS   160    -186.687 127.299 -58.000  1.00  0.00
ATOM   1450  CB  HIS   160    -186.516 128.744 -58.493  1.00  0.00
ATOM   1451  CG  HIS   160    -185.636 129.617 -57.585  1.00  0.00
ATOM   1452  ND1 HIS   160    -184.646 129.208 -56.793  1.00  0.00
ATOM   1453  CD2 HIS   160    -185.740 130.935 -57.445  1.00  0.00
ATOM   1454  CE1 HIS   160    -184.135 130.266 -56.171  1.00  0.00
ATOM   1455  NE2 HIS   160    -184.813 131.333 -56.577  1.00  0.00
ATOM   1456  HE2 HIS   160    -184.633 132.274 -56.300  1.00  0.00
ATOM   1457  C   HIS   160    -187.352 127.265 -56.613  1.00  0.00
ATOM   1458  O   HIS   160    -188.576 127.291 -56.487  1.00  0.00
ATOM   1459  N   ASP   161    -186.499 127.327 -55.597  1.00  0.00
ATOM   1460  H   ASP   161    -185.540 127.569 -55.779  1.00  0.00
ATOM   1461  CA  ASP   161    -186.909 127.335 -54.182  1.00  0.00
ATOM   1462  CB  ASP   161    -186.326 126.090 -53.494  1.00  0.00
ATOM   1463  CG  ASP   161    -186.728 125.939 -52.021  1.00  0.00
ATOM   1464  OD1 ASP   161    -187.832 126.411 -51.665  1.00  0.00
ATOM   1465  OD2 ASP   161    -185.920 125.340 -51.280  1.00  0.00
ATOM   1466  C   ASP   161    -186.469 128.654 -53.519  1.00  0.00
ATOM   1467  O   ASP   161    -185.436 128.741 -52.855  1.00  0.00
ATOM   1468  N   SER   162    -187.291 129.675 -53.737  1.00  0.00
ATOM   1469  H   SER   162    -188.144 129.564 -54.251  1.00  0.00
ATOM   1470  CA  SER   162    -187.058 131.046 -53.234  1.00  0.00
ATOM   1471  CB  SER   162    -187.913 132.042 -54.028  1.00  0.00
ATOM   1472  OG  SER   162    -189.294 131.688 -53.913  1.00  0.00
ATOM   1473  HG  SER   162    -189.539 131.706 -52.932  1.00  0.00
ATOM   1474  C   SER   162    -187.313 131.185 -51.722  1.00  0.00
ATOM   1475  O   SER   162    -188.436 131.424 -51.274  1.00  0.00
ATOM   1476  N   LEU   163    -186.255 130.918 -50.962  1.00  0.00
ATOM   1477  H   LEU   163    -185.428 130.509 -51.352  1.00  0.00
ATOM   1478  CA  LEU   163    -186.253 131.051 -49.491  1.00  0.00
ATOM   1479  CB  LEU   163    -185.961 129.694 -48.832  1.00  0.00
ATOM   1480  CG  LEU   163    -186.993 128.597 -49.133  1.00  0.00
ATOM   1481  CD1 LEU   163    -186.504 127.276 -48.538  1.00  0.00
ATOM   1482  CD2 LEU   163    -188.376 128.932 -48.565  1.00  0.00
ATOM   1483  C   LEU   163    -185.214 132.076 -49.013  1.00  0.00
ATOM   1484  O   LEU   163    -184.126 132.185 -49.576  1.00  0.00
ATOM   1485  N   LEU   164    -185.573 132.780 -47.942  1.00  0.00
ATOM   1486  H   LEU   164    -186.470 132.669 -47.519  1.00  0.00
ATOM   1487  CA  LEU   164    -184.708 133.801 -47.319  1.00  0.00
ATOM   1488  CB  LEU   164    -185.422 135.165 -47.380  1.00  0.00
ATOM   1489  CG  LEU   164    -184.548 136.433 -47.315  1.00  0.00
ATOM   1490  CD1 LEU   164    -183.850 136.631 -45.965  1.00  0.00
ATOM   1491  CD2 LEU   164    -183.543 136.483 -48.470  1.00  0.00
ATOM   1492  C   LEU   164    -184.366 133.386 -45.872  1.00  0.00
ATOM   1493  O   LEU   164    -185.265 133.341 -45.029  1.00  0.00
ATOM   1494  N   PRO   165    -183.126 132.933 -45.630  1.00  0.00
ATOM   1495  CA  PRO   165    -182.641 132.591 -44.277  1.00  0.00
ATOM   1496  CB  PRO   165    -181.214 132.079 -44.487  1.00  0.00
ATOM   1497  CG  PRO   165    -181.260 131.495 -45.896  1.00  0.00
ATOM   1498  CD  PRO   165    -182.160 132.475 -46.650  1.00  0.00
ATOM   1499  C   PRO   165    -182.647 133.820 -43.358  1.00  0.00
ATOM   1500  O   PRO   165    -182.011 134.833 -43.643  1.00  0.00
ATOM   1501  N   VAL   166    -183.444 133.721 -42.299  1.00  0.00
ATOM   1502  H   VAL   166    -184.035 132.928 -42.158  1.00  0.00
ATOM   1503  CA  VAL   166    -183.574 134.782 -41.276  1.00  0.00
ATOM   1504  CB  VAL   166    -185.045 135.236 -41.131  1.00  0.00
ATOM   1505  CG1 VAL   166    -185.202 136.373 -40.113  1.00  0.00
ATOM   1506  CG2 VAL   166    -185.642 135.705 -42.464  1.00  0.00
ATOM   1507  C   VAL   166    -183.022 134.244 -39.944  1.00  0.00
ATOM   1508  O   VAL   166    -183.421 133.177 -39.479  1.00  0.00
ATOM   1509  N   ASN   167    -182.089 135.003 -39.375  1.00  0.00
ATOM   1510  H   ASN   167    -181.789 135.862 -39.789  1.00  0.00
ATOM   1511  CA  ASN   167    -181.439 134.665 -38.094  1.00  0.00
ATOM   1512  CB  ASN   167    -179.943 134.420 -38.336  1.00  0.00
ATOM   1513  CG  ASN   167    -179.202 133.852 -37.118  1.00  0.00
ATOM   1514  OD1 ASN   167    -179.499 134.120 -35.962  1.00  0.00
ATOM   1515  ND2 ASN   167    -178.189 133.055 -37.368  1.00  0.00
ATOM   1516 HD21 ASN   167    -177.924 132.833 -38.301  1.00  0.00
ATOM   1517 HD22 ASN   167    -177.704 132.694 -36.576  1.00  0.00
ATOM   1518  C   ASN   167    -181.654 135.783 -37.061  1.00  0.00
ATOM   1519  O   ASN   167    -181.280 136.934 -37.283  1.00  0.00
ATOM   1520  N   SER   168    -182.348 135.418 -35.988  1.00  0.00
ATOM   1521  H   SER   168    -182.817 134.537 -35.942  1.00  0.00
ATOM   1522  CA  SER   168    -182.584 136.307 -34.831  1.00  0.00
ATOM   1523  CB  SER   168    -184.090 136.405 -34.545  1.00  0.00
ATOM   1524  OG  SER   168    -184.617 135.111 -34.235  1.00  0.00
ATOM   1525  HG  SER   168    -184.087 134.744 -33.456  1.00  0.00
ATOM   1526  C   SER   168    -181.813 135.814 -33.593  1.00  0.00
ATOM   1527  O   SER   168    -182.297 134.998 -32.805  1.00  0.00
ATOM   1528  N   TYR   169    -180.576 136.293 -33.492  1.00  0.00
ATOM   1529  H   TYR   169    -180.187 136.887 -34.195  1.00  0.00
ATOM   1530  CA  TYR   169    -179.651 135.922 -32.403  1.00  0.00
ATOM   1531  CB  TYR   169    -178.412 135.256 -33.021  1.00  0.00
ATOM   1532  CG  TYR   169    -177.444 134.707 -31.965  1.00  0.00
ATOM   1533  CD1 TYR   169    -177.622 133.409 -31.464  1.00  0.00
ATOM   1534  HD1 TYR   169    -178.336 132.731 -31.932  1.00  0.00
ATOM   1535  CD2 TYR   169    -176.491 135.556 -31.381  1.00  0.00
ATOM   1536  HD2 TYR   169    -176.321 136.554 -31.787  1.00  0.00
ATOM   1537  CE1 TYR   169    -176.871 132.975 -30.362  1.00  0.00
ATOM   1538  HE1 TYR   169    -176.999 131.966 -29.972  1.00  0.00
ATOM   1539  CE2 TYR   169    -175.750 135.123 -30.274  1.00  0.00
ATOM   1540  HE2 TYR   169    -175.006 135.781 -29.826  1.00  0.00
ATOM   1541  CZ  TYR   169    -175.949 133.837 -29.760  1.00  0.00
ATOM   1542  OH  TYR   169    -175.250 133.424 -28.673  1.00  0.00
ATOM   1543  HH  TYR   169    -174.987 134.246 -28.133  1.00  0.00
ATOM   1544  C   TYR   169    -179.243 137.133 -31.546  1.00  0.00
ATOM   1545  O   TYR   169    -178.985 138.219 -32.062  1.00  0.00
ATOM   1546  N   GLN   170    -179.115 136.863 -30.246  1.00  0.00
ATOM   1547  H   GLN   170    -179.360 135.963 -29.885  1.00  0.00
ATOM   1548  CA  GLN   170    -178.624 137.813 -29.224  1.00  0.00
ATOM   1549  CB  GLN   170    -179.672 138.917 -28.987  1.00  0.00
ATOM   1550  CG  GLN   170    -179.234 140.048 -28.044  1.00  0.00
ATOM   1551  CD  GLN   170    -177.885 140.667 -28.425  1.00  0.00
ATOM   1552  OE1 GLN   170    -176.827 140.230 -27.993  1.00  0.00
ATOM   1553  NE2 GLN   170    -177.900 141.674 -29.268  1.00  0.00
ATOM   1554 HE21 GLN   170    -178.755 142.013 -29.650  1.00  0.00
ATOM   1555 HE22 GLN   170    -177.018 142.067 -29.514  1.00  0.00
ATOM   1556  C   GLN   170    -178.290 137.063 -27.922  1.00  0.00
ATOM   1557  O   GLN   170    -179.038 136.186 -27.494  1.00  0.00
ATOM   1558  N   SER   171    -177.193 137.486 -27.294  1.00  0.00
ATOM   1559  H   SER   171    -176.723 138.317 -27.607  1.00  0.00
ATOM   1560  CA  SER   171    -176.642 136.881 -26.058  1.00  0.00
ATOM   1561  CB  SER   171    -175.982 135.516 -26.314  1.00  0.00
ATOM   1562  OG  SER   171    -174.861 135.639 -27.201  1.00  0.00
ATOM   1563  HG  SER   171    -174.330 136.452 -26.907  1.00  0.00
ATOM   1564  C   SER   171    -175.620 137.809 -25.386  1.00  0.00
ATOM   1565  O   SER   171    -174.533 138.047 -25.914  1.00  0.00
ATOM   1566  N   TRP   172    -175.996 138.267 -24.198  1.00  0.00
ATOM   1567  H   TRP   172    -176.864 137.999 -23.780  1.00  0.00
ATOM   1568  CA  TRP   172    -175.223 139.234 -23.393  1.00  0.00
ATOM   1569  CB  TRP   172    -176.100 140.468 -23.127  1.00  0.00
ATOM   1570  CG  TRP   172    -177.430 140.119 -22.443  1.00  0.00
ATOM   1571  CD1 TRP   172    -177.644 140.088 -21.129  1.00  0.00
ATOM   1572  HD1 TRP   172    -176.933 140.408 -20.367  1.00  0.00
ATOM   1573  CD2 TRP   172    -178.567 139.610 -23.061  1.00  0.00
ATOM   1574  NE1 TRP   172    -178.847 139.567 -20.883  1.00  0.00
ATOM   1575  HE1 TRP   172    -179.235 139.423 -19.975  1.00  0.00
ATOM   1576  CE2 TRP   172    -179.441 139.253 -22.031  1.00  0.00
ATOM   1577  CE3 TRP   172    -178.891 139.312 -24.393  1.00  0.00
ATOM   1578  HE3 TRP   172    -178.244 139.651 -25.201  1.00  0.00
ATOM   1579  CZ2 TRP   172    -180.640 138.589 -22.326  1.00  0.00
ATOM   1580  HZ2 TRP   172    -181.329 138.320 -21.526  1.00  0.00
ATOM   1581  CZ3 TRP   172    -180.080 138.630 -24.688  1.00  0.00
ATOM   1582  HZ3 TRP   172    -180.302 138.336 -25.714  1.00  0.00
ATOM   1583  CH2 TRP   172    -180.956 138.273 -23.655  1.00  0.00
ATOM   1584  HH2 TRP   172    -181.881 137.745 -23.884  1.00  0.00
ATOM   1585  C   TRP   172    -174.724 138.616 -22.076  1.00  0.00
ATOM   1586  O   TRP   172    -175.408 137.809 -21.448  1.00  0.00
ATOM   1587  N   ALA   173    -173.512 139.014 -21.699  1.00  0.00
ATOM   1588  H   ALA   173    -173.015 139.720 -22.202  1.00  0.00
ATOM   1589  CA  ALA   173    -172.833 138.526 -20.481  1.00  0.00
ATOM   1590  CB  ALA   173    -171.643 137.647 -20.881  1.00  0.00
ATOM   1591  C   ALA   173    -172.353 139.682 -19.589  1.00  0.00
ATOM   1592  O   ALA   173    -171.942 140.732 -20.082  1.00  0.00
ATOM   1593  N   LEU   174    -172.412 139.445 -18.281  1.00  0.00
ATOM   1594  H   LEU   174    -172.737 138.572 -17.920  1.00  0.00
ATOM   1595  CA  LEU   174    -171.958 140.407 -17.258  1.00  0.00
ATOM   1596  CB  LEU   174    -173.189 140.865 -16.451  1.00  0.00
ATOM   1597  CG  LEU   174    -173.074 142.114 -15.553  1.00  0.00
ATOM   1598  CD1 LEU   174    -172.260 141.874 -14.277  1.00  0.00
ATOM   1599  CD2 LEU   174    -172.549 143.329 -16.325  1.00  0.00
ATOM   1600  C   LEU   174    -170.893 139.744 -16.371  1.00  0.00
ATOM   1601  O   LEU   174    -171.066 138.617 -15.909  1.00  0.00
ATOM   1602  N   ALA   175    -169.795 140.472 -16.184  1.00  0.00
ATOM   1603  H   ALA   175    -169.707 141.390 -16.568  1.00  0.00
ATOM   1604  CA  ALA   175    -168.662 140.046 -15.339  1.00  0.00
ATOM   1605  CB  ALA   175    -167.432 139.812 -16.223  1.00  0.00
ATOM   1606  C   ALA   175    -168.344 141.099 -14.265  1.00  0.00
ATOM   1607  O   ALA   175    -168.497 142.297 -14.502  1.00  0.00
ATOM   1608  N   GLY   176    -167.942 140.605 -13.096  1.00  0.00
ATOM   1609  H   GLY   176    -167.945 139.622 -12.913  1.00  0.00
ATOM   1610  CA  GLY   176    -167.552 141.438 -11.938  1.00  0.00
ATOM   1611  C   GLY   176    -167.077 140.588 -10.751  1.00  0.00
ATOM   1612  O   GLY   176    -167.434 139.415 -10.636  1.00  0.00
ATOM   1613  N   GLY   177    -166.197 141.195  -9.958  1.00  0.00
ATOM   1614  H   GLY   177    -165.799 142.073 -10.216  1.00  0.00
ATOM   1615  CA  GLY   177    -165.631 140.589  -8.734  1.00  0.00
ATOM   1616  C   GLY   177    -164.096 140.533  -8.753  1.00  0.00
ATOM   1617  O   GLY   177    -163.469 140.525  -9.811  1.00  0.00
ATOM   1618  N   TRP   178    -163.529 140.576  -7.551  1.00  0.00
ATOM   1619  H   TRP   178    -164.074 140.580  -6.714  1.00  0.00
ATOM   1620  CA  TRP   178    -162.069 140.533  -7.330  1.00  0.00
ATOM   1621  CB  TRP   178    -161.578 141.917  -6.872  1.00  0.00
ATOM   1622  CG  TRP   178    -160.106 141.939  -6.427  1.00  0.00
ATOM   1623  CD1 TRP   178    -159.038 141.781  -7.211  1.00  0.00
ATOM   1624  HD1 TRP   178    -159.041 141.829  -8.300  1.00  0.00
ATOM   1625  CD2 TRP   178    -159.664 141.851  -5.113  1.00  0.00
ATOM   1626  NE1 TRP   178    -157.954 141.572  -6.460  1.00  0.00
ATOM   1627  HE1 TRP   178    -157.044 141.328  -6.802  1.00  0.00
ATOM   1628  CE2 TRP   178    -158.288 141.621  -5.174  1.00  0.00
ATOM   1629  CE3 TRP   178    -160.301 141.975  -3.869  1.00  0.00
ATOM   1630  HE3 TRP   178    -161.377 142.138  -3.820  1.00  0.00
ATOM   1631  CZ2 TRP   178    -157.537 141.530  -3.994  1.00  0.00
ATOM   1632  HZ2 TRP   178    -156.459 141.381  -4.045  1.00  0.00
ATOM   1633  CZ3 TRP   178    -159.552 141.885  -2.688  1.00  0.00
ATOM   1634  HZ3 TRP   178    -160.046 141.991  -1.723  1.00  0.00
ATOM   1635  CH2 TRP   178    -158.168 141.672  -2.750  1.00  0.00
ATOM   1636  HH2 TRP   178    -157.574 141.713  -1.838  1.00  0.00
ATOM   1637  C   TRP   178    -161.644 139.430  -6.344  1.00  0.00
ATOM   1638  O   TRP   178    -162.456 138.914  -5.576  1.00  0.00
ATOM   1639  N   ASN   179    -160.437 138.943  -6.618  1.00  0.00
ATOM   1640  H   ASN   179    -160.010 139.155  -7.498  1.00  0.00
ATOM   1641  CA  ASN   179    -159.603 138.060  -5.775  1.00  0.00
ATOM   1642  CB  ASN   179    -160.240 136.683  -5.519  1.00  0.00
ATOM   1643  CG  ASN   179    -160.736 135.981  -6.787  1.00  0.00
ATOM   1644  OD1 ASN   179    -160.043 135.211  -7.434  1.00  0.00
ATOM   1645  ND2 ASN   179    -161.970 136.252  -7.150  1.00  0.00
ATOM   1646 HD21 ASN   179    -162.516 136.891  -6.610  1.00  0.00
ATOM   1647 HD22 ASN   179    -162.311 135.803  -7.970  1.00  0.00
ATOM   1648  C   ASN   179    -158.220 137.903  -6.427  1.00  0.00
ATOM   1649  O   ASN   179    -158.098 137.965  -7.650  1.00  0.00
ATOM   1650  N   SER   180    -157.204 137.843  -5.569  1.00  0.00
ATOM   1651  H   SER   180    -157.394 137.769  -4.585  1.00  0.00
ATOM   1652  CA  SER   180    -155.772 137.718  -5.937  1.00  0.00
ATOM   1653  CB  SER   180    -155.269 138.895  -6.797  1.00  0.00
ATOM   1654  OG  SER   180    -155.332 140.131  -6.076  1.00  0.00
ATOM   1655  HG  SER   180    -154.820 139.988  -5.216  1.00  0.00
ATOM   1656  C   SER   180    -154.908 137.573  -4.670  1.00  0.00
ATOM   1657  O   SER   180    -154.402 138.544  -4.102  1.00  0.00
ATOM   1658  N   GLN   181    -154.901 136.344  -4.164  1.00  0.00
ATOM   1659  H   GLN   181    -155.366 135.586  -4.620  1.00  0.00
ATOM   1660  CA  GLN   181    -154.200 135.972  -2.917  1.00  0.00
ATOM   1661  CB  GLN   181    -155.212 135.672  -1.800  1.00  0.00
ATOM   1662  CG  GLN   181    -155.865 136.913  -1.173  1.00  0.00
ATOM   1663  CD  GLN   181    -156.861 137.669  -2.064  1.00  0.00
ATOM   1664  OE1 GLN   181    -157.596 137.132  -2.881  1.00  0.00
ATOM   1665  NE2 GLN   181    -156.896 138.974  -1.913  1.00  0.00
ATOM   1666 HE21 GLN   181    -156.280 139.421  -1.272  1.00  0.00
ATOM   1667 HE22 GLN   181    -157.585 139.484  -2.427  1.00  0.00
ATOM   1668  C   GLN   181    -153.290 134.753  -3.124  1.00  0.00
ATOM   1669  O   GLN   181    -153.640 133.827  -3.854  1.00  0.00
ATOM   1670  N   MET   182    -152.140 134.790  -2.452  1.00  0.00
ATOM   1671  H   MET   182    -151.887 135.583  -1.898  1.00  0.00
ATOM   1672  CA  MET   182    -151.116 133.720  -2.470  1.00  0.00
ATOM   1673  CB  MET   182    -150.360 133.677  -3.811  1.00  0.00
ATOM   1674  CG  MET   182    -149.664 134.988  -4.197  1.00  0.00
ATOM   1675  SD  MET   182    -148.792 134.885  -5.802  1.00  0.00
ATOM   1676  CE  MET   182    -148.149 136.542  -5.903  1.00  0.00
ATOM   1677  C   MET   182    -150.126 133.871  -1.303  1.00  0.00
ATOM   1678  O   MET   182    -149.867 134.982  -0.843  1.00  0.00
ATOM   1679  N   CYS   183    -149.682 132.727  -0.788  1.00  0.00
ATOM   1680  H   CYS   183    -149.947 131.842  -1.169  1.00  0.00
ATOM   1681  CA  CYS   183    -148.721 132.650   0.332  1.00  0.00
ATOM   1682  CB  CYS   183    -149.458 132.320   1.635  1.00  0.00
ATOM   1683  SG  CYS   183    -150.645 133.611   2.160  1.00  0.00
ATOM   1684  HG  CYS   183    -151.046 132.992   3.267  1.00  0.00
ATOM   1685  C   CYS   183    -147.639 131.590   0.077  1.00  0.00
ATOM   1686  O   CYS   183    -147.911 130.551  -0.522  1.00  0.00
ATOM   1687  N   CYS   184    -146.432 131.892   0.553  1.00  0.00
ATOM   1688  H   CYS   184    -146.247 132.778   0.979  1.00  0.00
ATOM   1689  CA  CYS   184    -145.252 131.003   0.478  1.00  0.00
ATOM   1690  CB  CYS   184    -144.641 131.060  -0.929  1.00  0.00
ATOM   1691  SG  CYS   184    -143.265 129.880  -1.193  1.00  0.00
ATOM   1692  HG  CYS   184    -143.036 130.215  -2.459  1.00  0.00
ATOM   1693  C   CYS   184    -144.201 131.439   1.511  1.00  0.00
ATOM   1694  O   CYS   184    -144.058 132.628   1.793  1.00  0.00
ATOM   1695  N   GLN   185    -143.520 130.446   2.078  1.00  0.00
ATOM   1696  H   GLN   185    -143.664 129.495   1.811  1.00  0.00
ATOM   1697  CA  GLN   185    -142.461 130.657   3.085  1.00  0.00
ATOM   1698  CB  GLN   185    -142.998 130.224   4.463  1.00  0.00
ATOM   1699  CG  GLN   185    -141.999 130.228   5.633  1.00  0.00
ATOM   1700  CD  GLN   185    -141.138 131.492   5.783  1.00  0.00
ATOM   1701  OE1 GLN   185    -141.407 132.569   5.273  1.00  0.00
ATOM   1702  NE2 GLN   185    -139.965 131.318   6.346  1.00  0.00
ATOM   1703 HE21 GLN   185    -139.661 130.409   6.641  1.00  0.00
ATOM   1704 HE22 GLN   185    -139.395 132.124   6.473  1.00  0.00
ATOM   1705  C   GLN   185    -141.146 129.959   2.701  1.00  0.00
ATOM   1706  O   GLN   185    -141.137 128.798   2.292  1.00  0.00
ATOM   1707  N   GLY   186    -140.057 130.692   2.928  1.00  0.00
ATOM   1708  H   GLY   186    -140.139 131.593   3.359  1.00  0.00
ATOM   1709  CA  GLY   186    -138.671 130.255   2.658  1.00  0.00
ATOM   1710  C   GLY   186    -138.204 129.163   3.633  1.00  0.00
ATOM   1711  O   GLY   186    -137.835 129.450   4.771  1.00  0.00
ATOM   1712  N   GLU   187    -138.393 127.913   3.219  1.00  0.00
ATOM   1713  H   GLU   187    -138.893 127.711   2.376  1.00  0.00
ATOM   1714  CA  GLU   187    -137.975 126.738   4.011  1.00  0.00
ATOM   1715  CB  GLU   187    -139.195 125.977   4.550  1.00  0.00
ATOM   1716  CG  GLU   187    -140.028 126.803   5.543  1.00  0.00
ATOM   1717  CD  GLU   187    -139.226 127.346   6.735  1.00  0.00
ATOM   1718  OE1 GLU   187    -138.374 126.595   7.263  1.00  0.00
ATOM   1719  OE2 GLU   187    -139.514 128.502   7.120  1.00  0.00
ATOM   1720  C   GLU   187    -137.051 125.779   3.248  1.00  0.00
ATOM   1721  O   GLU   187    -137.247 125.521   2.062  1.00  0.00
ATOM   1722  N   GLN   188    -136.087 125.244   3.996  1.00  0.00
ATOM   1723  H   GLN   188    -136.006 125.472   4.966  1.00  0.00
ATOM   1724  CA  GLN   188    -135.063 124.284   3.524  1.00  0.00
ATOM   1725  CB  GLN   188    -134.074 124.943   2.538  1.00  0.00
ATOM   1726  CG  GLN   188    -133.264 126.137   3.069  1.00  0.00
ATOM   1727  CD  GLN   188    -132.140 125.743   4.035  1.00  0.00
ATOM   1728  OE1 GLN   188    -131.490 124.712   3.926  1.00  0.00
ATOM   1729  NE2 GLN   188    -131.880 126.589   5.007  1.00  0.00
ATOM   1730 HE21 GLN   188    -132.390 127.438   5.103  1.00  0.00
ATOM   1731 HE22 GLN   188    -131.151 126.334   5.636  1.00  0.00
ATOM   1732  C   GLN   188    -134.329 123.634   4.711  1.00  0.00
ATOM   1733  O   GLN   188    -134.394 124.133   5.836  1.00  0.00
ATOM   1734  N   ASN   189    -133.733 122.471   4.460  1.00  0.00
ATOM   1735  H   ASN   189    -133.724 122.067   3.546  1.00  0.00
ATOM   1736  CA  ASN   189    -132.984 121.721   5.488  1.00  0.00
ATOM   1737  CB  ASN   189    -133.632 120.353   5.747  1.00  0.00
ATOM   1738  CG  ASN   189    -135.084 120.404   6.252  1.00  0.00
ATOM   1739  OD1 ASN   189    -135.870 119.496   6.035  1.00  0.00
ATOM   1740  ND2 ASN   189    -135.495 121.475   6.900  1.00  0.00
ATOM   1741 HD21 ASN   189    -134.902 122.269   7.024  1.00  0.00
ATOM   1742 HD22 ASN   189    -136.426 121.448   7.252  1.00  0.00
ATOM   1743  C   ASN   189    -131.497 121.568   5.112  1.00  0.00
ATOM   1744  O   ASN   189    -131.189 120.874   4.139  1.00  0.00
ATOM   1745  N   PRO   190    -130.596 122.268   5.821  1.00  0.00
ATOM   1746  CA  PRO   190    -129.142 122.214   5.563  1.00  0.00
ATOM   1747  CB  PRO   190    -128.521 123.158   6.595  1.00  0.00
ATOM   1748  CG  PRO   190    -129.638 124.162   6.869  1.00  0.00
ATOM   1749  CD  PRO   190    -130.898 123.298   6.836  1.00  0.00
ATOM   1750  C   PRO   190    -128.588 120.788   5.751  1.00  0.00
ATOM   1751  O   PRO   190    -128.930 120.135   6.739  1.00  0.00
ATOM   1752  N   PRO   191    -127.788 120.290   4.796  1.00  0.00
ATOM   1753  CA  PRO   191    -127.098 118.992   4.926  1.00  0.00
ATOM   1754  CB  PRO   191    -126.625 118.661   3.508  1.00  0.00
ATOM   1755  CG  PRO   191    -126.422 120.033   2.865  1.00  0.00
ATOM   1756  CD  PRO   191    -127.551 120.877   3.461  1.00  0.00
ATOM   1757  C   PRO   191    -125.934 119.061   5.926  1.00  0.00
ATOM   1758  O   PRO   191    -125.267 120.087   6.045  1.00  0.00
ATOM   1759  N   GLY   192    -125.715 117.940   6.612  1.00  0.00
ATOM   1760  H   GLY   192    -126.336 117.161   6.546  1.00  0.00
ATOM   1761  CA  GLY   192    -124.632 117.788   7.606  1.00  0.00
ATOM   1762  C   GLY   192    -123.594 116.731   7.181  1.00  0.00
ATOM   1763  O   GLY   192    -123.830 115.547   7.430  1.00  0.00
ATOM   1764  N   PRO   193    -122.520 117.118   6.469  1.00  0.00
ATOM   1765  CA  PRO   193    -121.438 116.186   6.096  1.00  0.00
ATOM   1766  CB  PRO   193    -120.649 116.916   5.008  1.00  0.00
ATOM   1767  CG  PRO   193    -120.844 118.393   5.349  1.00  0.00
ATOM   1768  CD  PRO   193    -122.276 118.454   5.884  1.00  0.00
ATOM   1769  C   PRO   193    -120.564 115.799   7.298  1.00  0.00
ATOM   1770  O   PRO   193    -120.329 116.600   8.201  1.00  0.00
ATOM   1771  N   PHE   194    -120.196 114.522   7.316  1.00  0.00
ATOM   1772  H   PHE   194    -120.496 113.878   6.614  1.00  0.00
ATOM   1773  CA  PHE   194    -119.341 113.921   8.360  1.00  0.00
ATOM   1774  CB  PHE   194    -120.182 113.055   9.312  1.00  0.00
ATOM   1775  CG  PHE   194    -121.027 111.989   8.600  1.00  0.00
ATOM   1776  CD1 PHE   194    -120.507 110.706   8.376  1.00  0.00
ATOM   1777  HD1 PHE   194    -119.506 110.448   8.721  1.00  0.00
ATOM   1778  CD2 PHE   194    -122.313 112.313   8.141  1.00  0.00
ATOM   1779  HD2 PHE   194    -122.734 113.301   8.329  1.00  0.00
ATOM   1780  CE1 PHE   194    -121.270 109.751   7.691  1.00  0.00
ATOM   1781  HE1 PHE   194    -120.872 108.750   7.530  1.00  0.00
ATOM   1782  CE2 PHE   194    -123.073 111.358   7.452  1.00  0.00
ATOM   1783  HE2 PHE   194    -124.072 111.611   7.098  1.00  0.00
ATOM   1784  CZ  PHE   194    -122.551 110.078   7.227  1.00  0.00
ATOM   1785  HZ  PHE   194    -123.143 109.334   6.695  1.00  0.00
ATOM   1786  C   PHE   194    -118.179 113.119   7.755  1.00  0.00
ATOM   1787  O   PHE   194    -118.342 112.426   6.750  1.00  0.00
ATOM   1788  N   TRP   195    -117.058 113.138   8.469  1.00  0.00
ATOM   1789  H   TRP   195    -117.016 113.563   9.371  1.00  0.00
ATOM   1790  CA  TRP   195    -115.793 112.536   8.004  1.00  0.00
ATOM   1791  CB  TRP   195    -114.716 113.622   7.885  1.00  0.00
ATOM   1792  CG  TRP   195    -115.116 114.697   6.868  1.00  0.00
ATOM   1793  CD1 TRP   195    -114.901 114.650   5.554  1.00  0.00
ATOM   1794  HD1 TRP   195    -114.312 113.892   5.038  1.00  0.00
ATOM   1795  CD2 TRP   195    -115.900 115.817   7.120  1.00  0.00
ATOM   1796  NE1 TRP   195    -115.520 115.673   4.962  1.00  0.00
ATOM   1797  HE1 TRP   195    -115.512 115.860   3.982  1.00  0.00
ATOM   1798  CE2 TRP   195    -116.146 116.407   5.878  1.00  0.00
ATOM   1799  CE3 TRP   195    -116.476 116.354   8.281  1.00  0.00
ATOM   1800  HE3 TRP   195    -116.244 115.927   9.256  1.00  0.00
ATOM   1801  CZ2 TRP   195    -116.972 117.537   5.788  1.00  0.00
ATOM   1802  HZ2 TRP   195    -117.162 118.003   4.822  1.00  0.00
ATOM   1803  CZ3 TRP   195    -117.312 117.474   8.191  1.00  0.00
ATOM   1804  HZ3 TRP   195    -117.827 117.844   9.078  1.00  0.00
ATOM   1805  CH2 TRP   195    -117.556 118.068   6.946  1.00  0.00
ATOM   1806  HH2 TRP   195    -118.208 118.938   6.880  1.00  0.00
ATOM   1807  C   TRP   195    -115.320 111.422   8.946  1.00  0.00
ATOM   1808  O   TRP   195    -115.376 111.554  10.168  1.00  0.00
ATOM   1809  N   LYS   196    -114.863 110.341   8.320  1.00  0.00
ATOM   1810  H   LYS   196    -114.820 110.308   7.321  1.00  0.00
ATOM   1811  CA  LYS   196    -114.423 109.090   8.979  1.00  0.00
ATOM   1812  CB  LYS   196    -115.602 108.321   9.618  1.00  0.00
ATOM   1813  CG  LYS   196    -116.930 108.296   8.839  1.00  0.00
ATOM   1814  CD  LYS   196    -116.894 107.478   7.544  1.00  0.00
ATOM   1815  CE  LYS   196    -118.168 107.666   6.715  1.00  0.00
ATOM   1816  NZ  LYS   196    -118.272 109.022   6.150  1.00  0.00
ATOM   1817  HZ1 LYS   196    -119.118 109.105   5.624  1.00  0.00
ATOM   1818  HZ2 LYS   196    -118.276 109.707   6.879  1.00  0.00
ATOM   1819  HZ3 LYS   196    -117.495 109.192   5.544  1.00  0.00
ATOM   1820  C   LYS   196    -113.626 108.182   8.026  1.00  0.00
ATOM   1821  O   LYS   196    -113.799 108.252   6.810  1.00  0.00
ATOM   1822  N   ALA   197    -112.678 107.448   8.609  1.00  0.00
ATOM   1823  H   ALA   197    -112.492 107.529   9.589  1.00  0.00
ATOM   1824  CA  ALA   197    -111.796 106.489   7.906  1.00  0.00
ATOM   1825  CB  ALA   197    -110.710 107.235   7.119  1.00  0.00
ATOM   1826  C   ALA   197    -111.118 105.534   8.903  1.00  0.00
ATOM   1827  O   ALA   197    -110.843 105.908  10.043  1.00  0.00
ATOM   1828  N   ALA   198    -110.891 104.304   8.445  1.00  0.00
ATOM   1829  H   ALA   198    -111.055 104.065   7.489  1.00  0.00
ATOM   1830  CA  ALA   198    -110.261 103.234   9.246  1.00  0.00
ATOM   1831  CB  ALA   198    -111.250 102.078   9.420  1.00  0.00
ATOM   1832  C   ALA   198    -108.977 102.732   8.569  1.00  0.00
ATOM   1833  O   ALA   198    -108.924 102.593   7.347  1.00  0.00
ATOM   1834  N   PHE   199    -107.978 102.437   9.398  1.00  0.00
ATOM   1835  H   PHE   199    -108.099 102.421  10.389  1.00  0.00
ATOM   1836  CA  PHE   199    -106.631 102.051   8.928  1.00  0.00
ATOM   1837  CB  PHE   199    -105.641 103.197   9.184  1.00  0.00
ATOM   1838  CG  PHE   199    -106.074 104.506   8.510  1.00  0.00
ATOM   1839  CD1 PHE   199    -105.735 104.761   7.173  1.00  0.00
ATOM   1840  HD1 PHE   199    -105.120 104.054   6.617  1.00  0.00
ATOM   1841  CD2 PHE   199    -106.873 105.422   9.213  1.00  0.00
ATOM   1842  HD2 PHE   199    -107.135 105.239  10.255  1.00  0.00
ATOM   1843  CE1 PHE   199    -106.200 105.921   6.540  1.00  0.00
ATOM   1844  HE1 PHE   199    -105.942 106.114   5.499  1.00  0.00
ATOM   1845  CE2 PHE   199    -107.340 106.579   8.578  1.00  0.00
ATOM   1846  HE2 PHE   199    -107.982 107.274   9.119  1.00  0.00
ATOM   1847  CZ  PHE   199    -107.003 106.829   7.242  1.00  0.00
ATOM   1848  HZ  PHE   199    -107.365 107.730   6.748  1.00  0.00
ATOM   1849  C   PHE   199    -106.130 100.772   9.616  1.00  0.00
ATOM   1850  O   PHE   199    -106.348 100.575  10.811  1.00  0.00
ATOM   1851  N   ALA   200    -105.455  99.939   8.825  1.00  0.00
ATOM   1852  H   ALA   200    -105.361 100.122   7.846  1.00  0.00
ATOM   1853  CA  ALA   200    -104.840  98.665   9.261  1.00  0.00
ATOM   1854  CB  ALA   200    -105.911  97.576   9.406  1.00  0.00
ATOM   1855  C   ALA   200    -103.788  98.192   8.243  1.00  0.00
ATOM   1856  O   ALA   200    -103.900  98.484   7.053  1.00  0.00
ATOM   1857  N   ASP   201    -102.742  97.543   8.757  1.00  0.00
ATOM   1858  H   ASP   201    -102.643  97.418   9.745  1.00  0.00
ATOM   1859  CA  ASP   201    -101.633  96.978   7.956  1.00  0.00
ATOM   1860  CB  ASP   201    -100.744  98.119   7.428  1.00  0.00
ATOM   1861  CG  ASP   201     -99.679  97.681   6.413  1.00  0.00
ATOM   1862  OD1 ASP   201     -99.950  96.716   5.663  1.00  0.00
ATOM   1863  OD2 ASP   201     -98.590  98.291   6.447  1.00  0.00
ATOM   1864  C   ASP   201    -100.790  96.009   8.805  1.00  0.00
ATOM   1865  O   ASP   201    -100.601  96.228  10.000  1.00  0.00
ATOM   1866  N   SER   202    -100.297  94.964   8.142  1.00  0.00
ATOM   1867  H   SER   202    -100.578  94.765   7.201  1.00  0.00
ATOM   1868  CA  SER   202     -99.395  93.940   8.717  1.00  0.00
ATOM   1869  CB  SER   202    -100.159  92.958   9.620  1.00  0.00
ATOM   1870  OG  SER   202    -101.196  92.291   8.893  1.00  0.00
ATOM   1871  HG  SER   202    -101.693  91.674   9.506  1.00  0.00
ATOM   1872  C   SER   202     -98.684  93.151   7.605  1.00  0.00
ATOM   1873  O   SER   202     -99.178  93.074   6.479  1.00  0.00
ATOM   1874  N   SER   203     -97.449  92.743   7.903  1.00  0.00
ATOM   1875  H   SER   203     -97.027  92.980   8.779  1.00  0.00
ATOM   1876  CA  SER   203     -96.560  91.954   7.012  1.00  0.00
ATOM   1877  CB  SER   203     -96.097  92.748   5.783  1.00  0.00
ATOM   1878  OG  SER   203     -97.138  92.767   4.805  1.00  0.00
ATOM   1879  HG  SER   203     -98.025  92.927   5.275  1.00  0.00
ATOM   1880  C   SER   203     -95.297  91.476   7.742  1.00  0.00
ATOM   1881  O   SER   203     -94.887  92.082   8.731  1.00  0.00
ATOM   1882  N   GLY   204     -94.761  90.355   7.260  1.00  0.00
ATOM   1883  H   GLY   204     -95.242  89.810   6.576  1.00  0.00
ATOM   1884  CA  GLY   204     -93.499  89.764   7.755  1.00  0.00
ATOM   1885  C   GLY   204     -93.631  88.278   8.122  1.00  0.00
ATOM   1886  O   GLY   204     -94.670  87.827   8.600  1.00  0.00
ATOM   1887  N   GLN   205     -92.536  87.557   7.882  1.00  0.00
ATOM   1888  H   GLN   205     -91.715  87.978   7.496  1.00  0.00
ATOM   1889  CA  GLN   205     -92.407  86.100   8.116  1.00  0.00
ATOM   1890  CB  GLN   205     -93.215  85.292   7.083  1.00  0.00
ATOM   1891  CG  GLN   205     -92.836  85.562   5.619  1.00  0.00
ATOM   1892  CD  GLN   205     -93.730  84.781   4.655  1.00  0.00
ATOM   1893  OE1 GLN   205     -94.799  85.213   4.254  1.00  0.00
ATOM   1894  NE2 GLN   205     -93.291  83.610   4.248  1.00  0.00
ATOM   1895 HE21 GLN   205     -92.414  83.251   4.546  1.00  0.00
ATOM   1896 HE22 GLN   205     -93.888  83.116   3.620  1.00  0.00
ATOM   1897  C   GLN   205     -90.933  85.663   8.096  1.00  0.00
ATOM   1898  O   GLN   205     -90.109  86.284   7.426  1.00  0.00
ATOM   1899  N   HIS   206     -90.636  84.622   8.870  1.00  0.00
ATOM   1900  H   HIS   206     -91.322  84.186   9.451  1.00  0.00
ATOM   1901  CA  HIS   206     -89.276  84.052   8.977  1.00  0.00
ATOM   1902  CB  HIS   206     -88.728  84.226  10.400  1.00  0.00
ATOM   1903  CG  HIS   206     -88.453  85.696  10.732  1.00  0.00
ATOM   1904  ND1 HIS   206     -87.329  86.354  10.468  1.00  0.00
ATOM   1905  CD2 HIS   206     -89.286  86.544  11.330  1.00  0.00
ATOM   1906  CE1 HIS   206     -87.462  87.605  10.891  1.00  0.00
ATOM   1907  NE2 HIS   206     -88.673  87.720  11.424  1.00  0.00
ATOM   1908  HE2 HIS   206     -89.049  88.549  11.830  1.00  0.00
ATOM   1909  C   HIS   206     -89.241  82.572   8.547  1.00  0.00
ATOM   1910  O   HIS   206     -89.782  81.725   9.261  1.00  0.00
ATOM   1911  N   PRO   207     -88.787  82.287   7.316  1.00  0.00
ATOM   1912  CA  PRO   207     -88.699  80.910   6.791  1.00  0.00
ATOM   1913  CB  PRO   207     -88.463  81.080   5.288  1.00  0.00
ATOM   1914  CG  PRO   207     -87.727  82.417   5.187  1.00  0.00
ATOM   1915  CD  PRO   207     -88.366  83.264   6.290  1.00  0.00
ATOM   1916  C   PRO   207     -87.598  80.072   7.470  1.00  0.00
ATOM   1917  O   PRO   207     -86.467  80.545   7.603  1.00  0.00
ATOM   1918  N   PRO   208     -87.942  78.872   7.963  1.00  0.00
ATOM   1919  CA  PRO   208     -86.955  77.912   8.503  1.00  0.00
ATOM   1920  CB  PRO   208     -87.791  76.739   9.017  1.00  0.00
ATOM   1921  CG  PRO   208     -89.112  77.399   9.404  1.00  0.00
ATOM   1922  CD  PRO   208     -89.313  78.445   8.306  1.00  0.00
ATOM   1923  C   PRO   208     -85.993  77.433   7.407  1.00  0.00
ATOM   1924  O   PRO   208     -86.379  77.269   6.251  1.00  0.00
ATOM   1925  N   ASP   209     -84.736  77.243   7.801  1.00  0.00
ATOM   1926  H   ASP   209     -84.451  77.411   8.744  1.00  0.00
ATOM   1927  CA  ASP   209     -83.674  76.738   6.908  1.00  0.00
ATOM   1928  CB  ASP   209     -82.713  77.893   6.583  1.00  0.00
ATOM   1929  CG  ASP   209     -81.639  77.548   5.542  1.00  0.00
ATOM   1930  OD1 ASP   209     -81.937  76.719   4.652  1.00  0.00
ATOM   1931  OD2 ASP   209     -80.520  78.082   5.693  1.00  0.00
ATOM   1932  C   ASP   209     -82.932  75.557   7.559  1.00  0.00
ATOM   1933  O   ASP   209     -82.607  75.604   8.743  1.00  0.00
ATOM   1934  N   ALA   210     -82.586  74.576   6.729  1.00  0.00
ATOM   1935  H   ALA   210     -82.757  74.633   5.744  1.00  0.00
ATOM   1936  CA  ALA   210     -81.858  73.366   7.164  1.00  0.00
ATOM   1937  CB  ALA   210     -82.741  72.133   6.948  1.00  0.00
ATOM   1938  C   ALA   210     -80.530  73.200   6.411  1.00  0.00
ATOM   1939  O   ALA   210     -80.468  73.335   5.188  1.00  0.00
ATOM   1940  N   CYS   211     -79.487  72.885   7.175  1.00  0.00
ATOM   1941  H   CYS   211     -79.572  72.819   8.168  1.00  0.00
ATOM   1942  CA  CYS   211     -78.121  72.678   6.649  1.00  0.00
ATOM   1943  CB  CYS   211     -77.107  72.921   7.773  1.00  0.00
ATOM   1944  SG  CYS   211     -77.084  74.652   8.367  1.00  0.00
ATOM   1945  HG  CYS   211     -76.125  74.477   9.272  1.00  0.00
ATOM   1946  C   CYS   211     -77.936  71.297   5.989  1.00  0.00
ATOM   1947  O   CYS   211     -77.398  70.352   6.568  1.00  0.00
ATOM   1948  N   ALA   212     -78.425  71.212   4.755  1.00  0.00
ATOM   1949  H   ALA   212     -78.930  71.978   4.351  1.00  0.00
ATOM   1950  CA  ALA   212     -78.378  69.984   3.935  1.00  0.00
ATOM   1951  CB  ALA   212     -79.467  70.061   2.858  1.00  0.00
ATOM   1952  C   ALA   212     -76.984  69.703   3.339  1.00  0.00
ATOM   1953  O   ALA   212     -76.640  70.122   2.233  1.00  0.00
ATOM   1954  N   PHE   213     -76.162  69.063   4.166  1.00  0.00
ATOM   1955  H   PHE   213     -76.399  68.943   5.131  1.00  0.00
ATOM   1956  CA  PHE   213     -74.792  68.654   3.790  1.00  0.00
ATOM   1957  CB  PHE   213     -73.755  69.505   4.537  1.00  0.00
ATOM   1958  CG  PHE   213     -73.893  70.999   4.219  1.00  0.00
ATOM   1959  CD1 PHE   213     -74.602  71.835   5.095  1.00  0.00
ATOM   1960  HD1 PHE   213     -74.956  71.451   6.052  1.00  0.00
ATOM   1961  CD2 PHE   213     -73.423  71.508   2.999  1.00  0.00
ATOM   1962  HD2 PHE   213     -72.878  70.866   2.308  1.00  0.00
ATOM   1963  CE1 PHE   213     -74.849  73.169   4.747  1.00  0.00
ATOM   1964  HE1 PHE   213     -75.388  73.822   5.433  1.00  0.00
ATOM   1965  CE2 PHE   213     -73.673  72.842   2.651  1.00  0.00
ATOM   1966  HE2 PHE   213     -73.326  73.229   1.694  1.00  0.00
ATOM   1967  CZ  PHE   213     -74.388  73.672   3.524  1.00  0.00
ATOM   1968  HZ  PHE   213     -74.592  74.705   3.248  1.00  0.00
ATOM   1969  C   PHE   213     -74.529  67.166   4.064  1.00  0.00
ATOM   1970  O   PHE   213     -74.896  66.646   5.118  1.00  0.00
ATOM   1971  N   ARG   214     -73.768  66.560   3.154  1.00  0.00
ATOM   1972  H   ARG   214     -73.388  67.057   2.377  1.00  0.00
ATOM   1973  CA  ARG   214     -73.382  65.137   3.234  1.00  0.00
ATOM   1974  CB  ARG   214     -73.698  64.437   1.904  1.00  0.00
ATOM   1975  CG  ARG   214     -73.506  62.910   1.894  1.00  0.00
ATOM   1976  CD  ARG   214     -74.403  62.161   2.889  1.00  0.00
ATOM   1977  NE  ARG   214     -73.706  61.961   4.175  1.00  0.00
ATOM   1978  HE  ARG   214     -72.995  61.261   4.169  1.00  0.00
ATOM   1979  CZ  ARG   214     -73.985  62.553   5.339  1.00  0.00
ATOM   1980  NH1 ARG   214     -74.972  63.422   5.481  1.00  0.00
ATOM   1981 HH11 ARG   214     -75.562  63.641   4.707  1.00  0.00
ATOM   1982 HH12 ARG   214     -75.077  63.904   6.355  1.00  0.00
ATOM   1983  NH2 ARG   214     -73.179  62.397   6.375  1.00  0.00
ATOM   1984 HH21 ARG   214     -72.366  61.818   6.311  1.00  0.00
ATOM   1985 HH22 ARG   214     -73.386  62.888   7.225  1.00  0.00
ATOM   1986  C   ARG   214     -71.897  65.014   3.606  1.00  0.00
ATOM   1987  O   ARG   214     -71.020  65.573   2.949  1.00  0.00
ATOM   1988  N   ARG   215     -71.665  64.240   4.660  1.00  0.00
ATOM   1989  H   ARG   215     -72.405  63.699   5.076  1.00  0.00
ATOM   1990  CA  ARG   215     -70.354  64.157   5.337  1.00  0.00
ATOM   1991  CB  ARG   215     -70.539  64.617   6.787  1.00  0.00
ATOM   1992  CG  ARG   215     -70.902  66.104   6.881  1.00  0.00
ATOM   1993  CD  ARG   215     -71.916  66.368   7.997  1.00  0.00
ATOM   1994  NE  ARG   215     -73.263  65.916   7.598  1.00  0.00
ATOM   1995  HE  ARG   215     -73.655  66.374   6.798  1.00  0.00
ATOM   1996  CZ  ARG   215     -73.999  64.962   8.174  1.00  0.00
ATOM   1997  NH1 ARG   215     -73.546  64.208   9.166  1.00  0.00
ATOM   1998 HH11 ARG   215     -72.617  64.354   9.501  1.00  0.00
ATOM   1999 HH12 ARG   215     -74.143  63.536   9.600  1.00  0.00
ATOM   2000  NH2 ARG   215     -75.288  64.888   7.886  1.00  0.00
ATOM   2001 HH21 ARG   215     -75.687  65.544   7.244  1.00  0.00
ATOM   2002 HH22 ARG   215     -75.866  64.220   8.350  1.00  0.00
ATOM   2003  C   ARG   215     -69.720  62.756   5.322  1.00  0.00
ATOM   2004  O   ARG   215     -70.411  61.738   5.273  1.00  0.00
ATOM   2005  N   GLY   216     -68.387  62.770   5.256  1.00  0.00
ATOM   2006  H   GLY   216     -67.909  63.633   5.098  1.00  0.00
ATOM   2007  CA  GLY   216     -67.485  61.606   5.428  1.00  0.00
ATOM   2008  C   GLY   216     -67.463  60.515   4.341  1.00  0.00
ATOM   2009  O   GLY   216     -66.392  60.136   3.873  1.00  0.00
ATOM   2010  N   ARG   217     -68.649  60.130   3.874  1.00  0.00
ATOM   2011  H   ARG   217     -69.482  60.550   4.248  1.00  0.00
ATOM   2012  CA  ARG   217     -68.890  59.000   2.944  1.00  0.00
ATOM   2013  CB  ARG   217     -70.359  59.008   2.510  1.00  0.00
ATOM   2014  CG  ARG   217     -71.283  58.600   3.664  1.00  0.00
ATOM   2015  CD  ARG   217     -72.764  58.737   3.305  1.00  0.00
ATOM   2016  NE  ARG   217     -73.149  57.812   2.223  1.00  0.00
ATOM   2017  HE  ARG   217     -72.446  57.164   1.941  1.00  0.00
ATOM   2018  CZ  ARG   217     -74.336  57.753   1.616  1.00  0.00
ATOM   2019  NH1 ARG   217     -75.342  58.558   1.933  1.00  0.00
ATOM   2020 HH11 ARG   217     -75.215  59.237   2.655  1.00  0.00
ATOM   2021 HH12 ARG   217     -76.214  58.482   1.456  1.00  0.00
ATOM   2022  NH2 ARG   217     -74.537  56.870   0.651  1.00  0.00
ATOM   2023 HH21 ARG   217     -73.807  56.248   0.374  1.00  0.00
ATOM   2024 HH22 ARG   217     -75.426  56.831   0.201  1.00  0.00
ATOM   2025  C   ARG   217     -67.972  58.894   1.712  1.00  0.00
ATOM   2026  O   ARG   217     -67.592  57.792   1.319  1.00  0.00
ATOM   2027  N   LYS   218     -67.627  60.033   1.113  1.00  0.00
ATOM   2028  H   LYS   218     -68.001  60.913   1.397  1.00  0.00
ATOM   2029  CA  LYS   218     -66.623  60.088   0.033  1.00  0.00
ATOM   2030  CB  LYS   218     -66.802  61.372  -0.787  1.00  0.00
ATOM   2031  CG  LYS   218     -67.088  61.079  -2.267  1.00  0.00
ATOM   2032  CD  LYS   218     -65.955  60.367  -3.021  1.00  0.00
ATOM   2033  CE  LYS   218     -64.698  61.230  -3.171  1.00  0.00
ATOM   2034  NZ  LYS   218     -63.685  60.546  -3.986  1.00  0.00
ATOM   2035  HZ1 LYS   218     -62.861  61.111  -4.038  1.00  0.00
ATOM   2036  HZ2 LYS   218     -63.449  59.659  -3.577  1.00  0.00
ATOM   2037  HZ3 LYS   218     -64.044  60.397  -4.906  1.00  0.00
ATOM   2038  C   LYS   218     -65.199  59.964   0.606  1.00  0.00
ATOM   2039  O   LYS   218     -64.512  60.952   0.868  1.00  0.00
ATOM   2040  N   LYS   219     -64.801  58.704   0.777  1.00  0.00
ATOM   2041  H   LYS   219     -65.471  57.969   0.649  1.00  0.00
ATOM   2042  CA  LYS   219     -63.530  58.252   1.393  1.00  0.00
ATOM   2043  CB  LYS   219     -63.624  56.755   1.760  1.00  0.00
ATOM   2044  CG  LYS   219     -63.802  55.762   0.600  1.00  0.00
ATOM   2045  CD  LYS   219     -65.246  55.657   0.095  1.00  0.00
ATOM   2046  CE  LYS   219     -65.382  54.687  -1.083  1.00  0.00
ATOM   2047  NZ  LYS   219     -64.800  55.212  -2.328  1.00  0.00
ATOM   2048  HZ1 LYS   219     -64.901  54.523  -3.047  1.00  0.00
ATOM   2049  HZ2 LYS   219     -65.290  56.039  -2.598  1.00  0.00
ATOM   2050  HZ3 LYS   219     -63.824  55.405  -2.200  1.00  0.00
ATOM   2051  C   LYS   219     -62.186  58.614   0.711  1.00  0.00
ATOM   2052  O   LYS   219     -61.272  57.801   0.576  1.00  0.00
ATOM   2053  N   ARG   220     -62.134  59.835   0.192  1.00  0.00
ATOM   2054  H   ARG   220     -62.981  60.358   0.073  1.00  0.00
ATOM   2055  CA  ARG   220     -60.906  60.503  -0.291  1.00  0.00
ATOM   2056  CB  ARG   220     -61.008  60.764  -1.798  1.00  0.00
ATOM   2057  CG  ARG   220     -59.925  60.020  -2.590  1.00  0.00
ATOM   2058  CD  ARG   220     -60.183  58.514  -2.711  1.00  0.00
ATOM   2059  NE  ARG   220     -61.284  58.253  -3.658  1.00  0.00
ATOM   2060  HE  ARG   220     -61.079  58.465  -4.612  1.00  0.00
ATOM   2061  CZ  ARG   220     -62.485  57.747  -3.370  1.00  0.00
ATOM   2062  NH1 ARG   220     -62.835  57.426  -2.134  1.00  0.00
ATOM   2063 HH11 ARG   220     -62.164  57.541  -1.398  1.00  0.00
ATOM   2064 HH12 ARG   220     -63.751  57.085  -1.933  1.00  0.00
ATOM   2065  NH2 ARG   220     -63.330  57.461  -4.348  1.00  0.00
ATOM   2066 HH21 ARG   220     -63.069  57.616  -5.300  1.00  0.00
ATOM   2067 HH22 ARG   220     -64.228  57.085  -4.132  1.00  0.00
ATOM   2068  C   ARG   220     -60.599  61.831   0.435  1.00  0.00
ATOM   2069  O   ARG   220     -59.535  62.416   0.240  1.00  0.00
ATOM   2070  N   ILE   221     -61.515  62.260   1.307  1.00  0.00
ATOM   2071  H   ILE   221     -62.303  61.695   1.548  1.00  0.00
ATOM   2072  CA  ILE   221     -61.462  63.560   2.014  1.00  0.00
ATOM   2073  CB  ILE   221     -62.718  63.849   2.873  1.00  0.00
ATOM   2074  CG1 ILE   221     -62.979  62.921   4.080  1.00  0.00
ATOM   2075  CG2 ILE   221     -63.949  64.059   1.982  1.00  0.00
ATOM   2076  CD  ILE   221     -63.219  61.426   3.824  1.00  0.00
ATOM   2077  C   ILE   221     -60.169  63.795   2.827  1.00  0.00
ATOM   2078  O   ILE   221     -59.875  63.036   3.754  1.00  0.00
ATOM   2079  N   PRO   222     -59.363  64.796   2.437  1.00  0.00
ATOM   2080  CA  PRO   222     -58.134  65.160   3.167  1.00  0.00
ATOM   2081  CB  PRO   222     -57.413  66.147   2.244  1.00  0.00
ATOM   2082  CG  PRO   222     -58.546  66.805   1.456  1.00  0.00
ATOM   2083  CD  PRO   222     -59.550  65.668   1.258  1.00  0.00
ATOM   2084  C   PRO   222     -58.452  65.781   4.534  1.00  0.00
ATOM   2085  O   PRO   222     -59.390  66.563   4.670  1.00  0.00
ATOM   2086  N   TYR   223     -57.638  65.418   5.524  1.00  0.00
ATOM   2087  H   TYR   223     -57.071  64.599   5.446  1.00  0.00
ATOM   2088  CA  TYR   223     -57.721  65.981   6.896  1.00  0.00
ATOM   2089  CB  TYR   223     -56.631  65.381   7.802  1.00  0.00
ATOM   2090  CG  TYR   223     -56.334  63.881   7.642  1.00  0.00
ATOM   2091  CD1 TYR   223     -57.330  62.953   7.288  1.00  0.00
ATOM   2092  HD1 TYR   223     -58.385  63.226   7.339  1.00  0.00
ATOM   2093  CD2 TYR   223     -54.993  63.472   7.681  1.00  0.00
ATOM   2094  HD2 TYR   223     -54.218  64.154   8.034  1.00  0.00
ATOM   2095  CE1 TYR   223     -56.975  61.644   6.933  1.00  0.00
ATOM   2096  HE1 TYR   223     -57.742  60.929   6.637  1.00  0.00
ATOM   2097  CE2 TYR   223     -54.644  62.161   7.333  1.00  0.00
ATOM   2098  HE2 TYR   223     -53.607  61.845   7.411  1.00  0.00
ATOM   2099  CZ  TYR   223     -55.633  61.250   6.947  1.00  0.00
ATOM   2100  OH  TYR   223     -55.299  60.001   6.536  1.00  0.00
ATOM   2101  HH  TYR   223     -54.301  59.891   6.540  1.00  0.00
ATOM   2102  C   TYR   223     -57.534  67.513   6.904  1.00  0.00
ATOM   2103  O   TYR   223     -58.135  68.231   7.699  1.00  0.00
ATOM   2104  N   SER   224     -56.595  67.939   6.060  1.00  0.00
ATOM   2105  H   SER   224     -56.079  67.262   5.538  1.00  0.00
ATOM   2106  CA  SER   224     -56.169  69.328   5.779  1.00  0.00
ATOM   2107  CB  SER   224     -55.542  69.980   7.020  1.00  0.00
ATOM   2108  OG  SER   224     -54.936  71.240   6.703  1.00  0.00
ATOM   2109  HG  SER   224     -54.153  71.372   7.335  1.00  0.00
ATOM   2110  C   SER   224     -55.120  69.265   4.660  1.00  0.00
ATOM   2111  O   SER   224     -54.345  68.308   4.595  1.00  0.00
ATOM   2112  N   LYS   225     -55.067  70.322   3.854  1.00  0.00
ATOM   2113  H   LYS   225     -55.627  71.128   4.045  1.00  0.00
ATOM   2114  CA  LYS   225     -54.184  70.420   2.669  1.00  0.00
ATOM   2115  CB  LYS   225     -54.361  71.775   1.971  1.00  0.00
ATOM   2116  CG  LYS   225     -55.750  71.921   1.344  1.00  0.00
ATOM   2117  CD  LYS   225     -55.901  73.282   0.663  1.00  0.00
ATOM   2118  CE  LYS   225     -57.292  73.428   0.044  1.00  0.00
ATOM   2119  NZ  LYS   225     -57.439  74.733  -0.616  1.00  0.00
ATOM   2120  HZ1 LYS   225     -58.355  74.804  -1.013  1.00  0.00
ATOM   2121  HZ2 LYS   225     -57.310  75.465   0.053  1.00  0.00
ATOM   2122  HZ3 LYS   225     -56.756  74.820  -1.341  1.00  0.00
ATOM   2123  C   LYS   225     -52.701  70.148   2.987  1.00  0.00
ATOM   2124  O   LYS   225     -52.207  69.065   2.676  1.00  0.00
ATOM   2125  N   GLY   226     -52.092  71.037   3.778  1.00  0.00
ATOM   2126  H   GLY   226     -52.567  71.861   4.081  1.00  0.00
ATOM   2127  CA  GLY   226     -50.680  70.937   4.216  1.00  0.00
ATOM   2128  C   GLY   226     -50.364  69.613   4.933  1.00  0.00
ATOM   2129  O   GLY   226     -49.422  68.908   4.572  1.00  0.00
ATOM   2130  N   GLN   227     -51.258  69.242   5.846  1.00  0.00
ATOM   2131  H   GLN   227     -51.914  69.903   6.214  1.00  0.00
ATOM   2132  CA  GLN   227     -51.226  67.958   6.575  1.00  0.00
ATOM   2133  CB  GLN   227     -52.436  67.872   7.514  1.00  0.00
ATOM   2134  CG  GLN   227     -52.235  68.638   8.831  1.00  0.00
ATOM   2135  CD  GLN   227     -51.962  70.141   8.688  1.00  0.00
ATOM   2136  OE1 GLN   227     -52.541  70.862   7.883  1.00  0.00
ATOM   2137  NE2 GLN   227     -51.040  70.630   9.482  1.00  0.00
ATOM   2138 HE21 GLN   227     -50.550  70.020  10.119  1.00  0.00
ATOM   2139 HE22 GLN   227     -50.839  71.603   9.443  1.00  0.00
ATOM   2140  C   GLN   227     -51.139  66.725   5.658  1.00  0.00
ATOM   2141  O   GLN   227     -50.134  66.018   5.690  1.00  0.00
ATOM   2142  N   LEU   228     -52.078  66.610   4.718  1.00  0.00
ATOM   2143  H   LEU   228     -52.823  67.280   4.635  1.00  0.00
ATOM   2144  CA  LEU   228     -52.099  65.520   3.718  1.00  0.00
ATOM   2145  CB  LEU   228     -53.395  65.621   2.897  1.00  0.00
ATOM   2146  CG  LEU   228     -54.134  64.302   2.600  1.00  0.00
ATOM   2147  CD1 LEU   228     -53.313  63.318   1.761  1.00  0.00
ATOM   2148  CD2 LEU   228     -54.657  63.650   3.883  1.00  0.00
ATOM   2149  C   LEU   228     -50.865  65.569   2.794  1.00  0.00
ATOM   2150  O   LEU   228     -50.183  64.559   2.605  1.00  0.00
ATOM   2151  N   ARG   229     -50.510  66.790   2.388  1.00  0.00
ATOM   2152  H   ARG   229     -51.110  67.582   2.545  1.00  0.00
ATOM   2153  CA  ARG   229     -49.329  67.086   1.554  1.00  0.00
ATOM   2154  CB  ARG   229     -49.309  68.587   1.240  1.00  0.00
ATOM   2155  CG  ARG   229     -48.245  68.944   0.202  1.00  0.00
ATOM   2156  CD  ARG   229     -48.270  70.424  -0.176  1.00  0.00
ATOM   2157  NE  ARG   229     -47.152  70.675  -1.103  1.00  0.00
ATOM   2158  HE  ARG   229     -46.248  70.683  -0.680  1.00  0.00
ATOM   2159  CZ  ARG   229     -47.239  70.933  -2.409  1.00  0.00
ATOM   2160  NH1 ARG   229     -48.401  71.032  -3.041  1.00  0.00
ATOM   2161 HH11 ARG   229     -49.247  70.918  -2.522  1.00  0.00
ATOM   2162 HH12 ARG   229     -48.426  71.256  -4.013  1.00  0.00
ATOM   2163  NH2 ARG   229     -46.135  71.003  -3.137  1.00  0.00
ATOM   2164 HH21 ARG   229     -45.237  70.881  -2.717  1.00  0.00
ATOM   2165 HH22 ARG   229     -46.206  71.180  -4.117  1.00  0.00
ATOM   2166  C   ARG   229     -48.002  66.611   2.178  1.00  0.00
ATOM   2167  O   ARG   229     -47.162  66.075   1.458  1.00  0.00
ATOM   2168  N   GLU   230     -47.891  66.669   3.507  1.00  0.00
ATOM   2169  H   GLU   230     -48.547  67.203   4.049  1.00  0.00
ATOM   2170  CA  GLU   230     -46.730  66.133   4.260  1.00  0.00
ATOM   2171  CB  GLU   230     -46.990  66.158   5.771  1.00  0.00
ATOM   2172  CG  GLU   230     -47.133  67.564   6.365  1.00  0.00
ATOM   2173  CD  GLU   230     -47.563  67.528   7.837  1.00  0.00
ATOM   2174  OE1 GLU   230     -48.419  68.367   8.194  1.00  0.00
ATOM   2175  OE2 GLU   230     -47.052  66.658   8.579  1.00  0.00
ATOM   2176  C   GLU   230     -46.387  64.689   3.847  1.00  0.00
ATOM   2177  O   GLU   230     -45.319  64.444   3.280  1.00  0.00
ATOM   2178  N   LEU   231     -47.373  63.796   3.969  1.00  0.00
ATOM   2179  H   LEU   231     -48.268  64.043   4.343  1.00  0.00
ATOM   2180  CA  LEU   231     -47.213  62.387   3.557  1.00  0.00
ATOM   2181  CB  LEU   231     -48.355  61.502   4.067  1.00  0.00
ATOM   2182  CG  LEU   231     -47.820  60.176   4.628  1.00  0.00
ATOM   2183  CD1 LEU   231     -47.236  60.366   6.030  1.00  0.00
ATOM   2184  CD2 LEU   231     -48.893  59.088   4.631  1.00  0.00
ATOM   2185  C   LEU   231     -47.051  62.239   2.034  1.00  0.00
ATOM   2186  O   LEU   231     -46.071  61.646   1.592  1.00  0.00
ATOM   2187  N   GLU   232     -47.821  63.020   1.275  1.00  0.00
ATOM   2188  H   GLU   232     -48.537  63.593   1.679  1.00  0.00
ATOM   2189  CA  GLU   232     -47.736  63.060  -0.204  1.00  0.00
ATOM   2190  CB  GLU   232     -48.707  64.102  -0.773  1.00  0.00
ATOM   2191  CG  GLU   232     -50.171  63.716  -0.553  1.00  0.00
ATOM   2192  CD  GLU   232     -51.125  64.762  -1.128  1.00  0.00
ATOM   2193  OE1 GLU   232     -51.399  64.669  -2.345  1.00  0.00
ATOM   2194  OE2 GLU   232     -51.583  65.614  -0.335  1.00  0.00
ATOM   2195  C   GLU   232     -46.314  63.346  -0.728  1.00  0.00
ATOM   2196  O   GLU   232     -45.735  62.527  -1.442  1.00  0.00
ATOM   2197  N   ARG   233     -45.717  64.426  -0.225  1.00  0.00
ATOM   2198  H   ARG   233     -46.209  65.059   0.385  1.00  0.00
ATOM   2199  CA  ARG   233     -44.351  64.851  -0.596  1.00  0.00
ATOM   2200  CB  ARG   233     -44.049  66.282  -0.126  1.00  0.00
ATOM   2201  CG  ARG   233     -45.028  67.319  -0.692  1.00  0.00
ATOM   2202  CD  ARG   233     -45.065  67.351  -2.224  1.00  0.00
ATOM   2203  NE  ARG   233     -46.326  67.978  -2.655  1.00  0.00
ATOM   2204  HE  ARG   233     -46.403  68.967  -2.515  1.00  0.00
ATOM   2205  CZ  ARG   233     -47.364  67.365  -3.226  1.00  0.00
ATOM   2206  NH1 ARG   233     -47.377  66.067  -3.502  1.00  0.00
ATOM   2207 HH11 ARG   233     -46.576  65.515  -3.278  1.00  0.00
ATOM   2208 HH12 ARG   233     -48.169  65.661  -3.951  1.00  0.00
ATOM   2209  NH2 ARG   233     -48.450  68.072  -3.491  1.00  0.00
ATOM   2210 HH21 ARG   233     -48.463  69.047  -3.260  1.00  0.00
ATOM   2211 HH22 ARG   233     -49.244  67.636  -3.908  1.00  0.00
ATOM   2212  C   ARG   233     -43.258  63.885  -0.116  1.00  0.00
ATOM   2213  O   ARG   233     -42.425  63.469  -0.922  1.00  0.00
ATOM   2214  N   GLU   234     -43.360  63.421   1.135  1.00  0.00
ATOM   2215  H   GLU   234     -44.019  63.789   1.797  1.00  0.00
ATOM   2216  CA  GLU   234     -42.414  62.402   1.644  1.00  0.00
ATOM   2217  CB  GLU   234     -42.482  62.190   3.168  1.00  0.00
ATOM   2218  CG  GLU   234     -43.749  61.554   3.760  1.00  0.00
ATOM   2219  CD  GLU   234     -43.928  60.059   3.458  1.00  0.00
ATOM   2220  OE1 GLU   234     -42.920  59.323   3.520  1.00  0.00
ATOM   2221  OE2 GLU   234     -45.090  59.673   3.220  1.00  0.00
ATOM   2222  C   GLU   234     -42.481  61.087   0.846  1.00  0.00
ATOM   2223  O   GLU   234     -41.447  60.654   0.348  1.00  0.00
ATOM   2224  N   TYR   235     -43.703  60.691   0.480  1.00  0.00
ATOM   2225  H   TYR   235     -44.528  61.170   0.799  1.00  0.00
ATOM   2226  CA  TYR   235     -43.996  59.487  -0.325  1.00  0.00
ATOM   2227  CB  TYR   235     -45.513  59.335  -0.466  1.00  0.00
ATOM   2228  CG  TYR   235     -45.986  57.930  -0.095  1.00  0.00
ATOM   2229  CD1 TYR   235     -45.750  56.853  -0.962  1.00  0.00
ATOM   2230  HD1 TYR   235     -45.153  56.990  -1.864  1.00  0.00
ATOM   2231  CD2 TYR   235     -46.750  57.743   1.066  1.00  0.00
ATOM   2232  HD2 TYR   235     -46.867  58.554   1.786  1.00  0.00
ATOM   2233  CE1 TYR   235     -46.276  55.589  -0.664  1.00  0.00
ATOM   2234  HE1 TYR   235     -46.087  54.745  -1.324  1.00  0.00
ATOM   2235  CE2 TYR   235     -47.290  56.482   1.350  1.00  0.00
ATOM   2236  HE2 TYR   235     -47.911  56.348   2.233  1.00  0.00
ATOM   2237  CZ  TYR   235     -47.043  55.404   0.491  1.00  0.00
ATOM   2238  OH  TYR   235     -47.465  54.158   0.816  1.00  0.00
ATOM   2239  HH  TYR   235     -48.111  54.221   1.587  1.00  0.00
ATOM   2240  C   TYR   235     -43.373  59.551  -1.729  1.00  0.00
ATOM   2241  O   TYR   235     -42.771  58.582  -2.188  1.00  0.00
ATOM   2242  N   ALA   236     -43.499  60.724  -2.356  1.00  0.00
ATOM   2243  H   ALA   236     -44.103  61.437  -1.991  1.00  0.00
ATOM   2244  CA  ALA   236     -42.900  61.037  -3.671  1.00  0.00
ATOM   2245  CB  ALA   236     -43.275  62.470  -4.063  1.00  0.00
ATOM   2246  C   ALA   236     -41.370  60.853  -3.710  1.00  0.00
ATOM   2247  O   ALA   236     -40.817  60.487  -4.745  1.00  0.00
ATOM   2248  N   ALA   237     -40.710  61.182  -2.599  1.00  0.00
ATOM   2249  H   ALA   237     -41.160  61.690  -1.862  1.00  0.00
ATOM   2250  CA  ALA   237     -39.279  60.886  -2.386  1.00  0.00
ATOM   2251  CB  ALA   237     -38.699  61.860  -1.353  1.00  0.00
ATOM   2252  C   ALA   237     -39.051  59.414  -1.980  1.00  0.00
ATOM   2253  O   ALA   237     -38.342  58.673  -2.659  1.00  0.00
ATOM   2254  N   ASN   238     -39.606  59.030  -0.831  1.00  0.00
ATOM   2255  H   ASN   238     -40.201  59.656  -0.312  1.00  0.00
ATOM   2256  CA  ASN   238     -39.565  57.658  -0.290  1.00  0.00
ATOM   2257  CB  ASN   238     -38.648  57.567   0.942  1.00  0.00
ATOM   2258  CG  ASN   238     -37.181  57.997   0.787  1.00  0.00
ATOM   2259  OD1 ASN   238     -36.493  58.275   1.758  1.00  0.00
ATOM   2260  ND2 ASN   238     -36.655  58.082  -0.415  1.00  0.00
ATOM   2261 HD21 ASN   238     -37.205  57.941  -1.242  1.00  0.00
ATOM   2262 HD22 ASN   238     -35.693  58.331  -0.461  1.00  0.00
ATOM   2263  C   ASN   238     -40.981  57.245   0.145  1.00  0.00
ATOM   2264  O   ASN   238     -41.615  57.933   0.943  1.00  0.00
ATOM   2265  N   LYS   239     -41.375  56.041  -0.264  1.00  0.00
ATOM   2266  H   LYS   239     -40.870  55.549  -0.969  1.00  0.00
ATOM   2267  CA  LYS   239     -42.682  55.442   0.101  1.00  0.00
ATOM   2268  CB  LYS   239     -42.867  54.072  -0.571  1.00  0.00
ATOM   2269  CG  LYS   239     -41.776  53.044  -0.236  1.00  0.00
ATOM   2270  CD  LYS   239     -42.004  51.660  -0.862  1.00  0.00
ATOM   2271  CE  LYS   239     -41.788  51.588  -2.380  1.00  0.00
ATOM   2272  NZ  LYS   239     -42.905  52.157  -3.151  1.00  0.00
ATOM   2273  HZ1 LYS   239     -42.710  52.085  -4.129  1.00  0.00
ATOM   2274  HZ2 LYS   239     -43.743  51.650  -2.942  1.00  0.00
ATOM   2275  HZ3 LYS   239     -43.033  53.117  -2.905  1.00  0.00
ATOM   2276  C   LYS   239     -42.984  55.352   1.613  1.00  0.00
ATOM   2277  O   LYS   239     -44.143  55.288   2.013  1.00  0.00
ATOM   2278  N   PHE   240     -41.920  55.236   2.408  1.00  0.00
ATOM   2279  H   PHE   240     -40.997  55.218   2.030  1.00  0.00
ATOM   2280  CA  PHE   240     -41.961  55.254   3.882  1.00  0.00
ATOM   2281  CB  PHE   240     -42.145  53.827   4.423  1.00  0.00
ATOM   2282  CG  PHE   240     -42.319  53.806   5.947  1.00  0.00
ATOM   2283  CD1 PHE   240     -41.220  53.534   6.776  1.00  0.00
ATOM   2284  HD1 PHE   240     -40.287  53.166   6.347  1.00  0.00
ATOM   2285  CD2 PHE   240     -43.516  54.267   6.515  1.00  0.00
ATOM   2286  HD2 PHE   240     -44.393  54.422   5.888  1.00  0.00
ATOM   2287  CE1 PHE   240     -41.311  53.746   8.158  1.00  0.00
ATOM   2288  HE1 PHE   240     -40.447  53.567   8.796  1.00  0.00
ATOM   2289  CE2 PHE   240     -43.603  54.493   7.894  1.00  0.00
ATOM   2290  HE2 PHE   240     -44.512  54.914   8.318  1.00  0.00
ATOM   2291  CZ  PHE   240     -42.499  54.234   8.716  1.00  0.00
ATOM   2292  HZ  PHE   240     -42.541  54.478   9.777  1.00  0.00
ATOM   2293  C   PHE   240     -40.664  55.878   4.422  1.00  0.00
ATOM   2294  O   PHE   240     -39.589  55.678   3.855  1.00  0.00
ATOM   2295  N   ILE   241     -40.803  56.586   5.538  1.00  0.00
ATOM   2296  H   ILE   241     -41.671  56.597   6.033  1.00  0.00
ATOM   2297  CA  ILE   241     -39.684  57.273   6.222  1.00  0.00
ATOM   2298  CB  ILE   241     -39.664  58.801   5.995  1.00  0.00
ATOM   2299  CG1 ILE   241     -41.031  59.500   6.003  1.00  0.00
ATOM   2300  CG2 ILE   241     -38.912  59.120   4.701  1.00  0.00
ATOM   2301  CD  ILE   241     -41.756  59.489   7.349  1.00  0.00
ATOM   2302  C   ILE   241     -39.559  56.915   7.712  1.00  0.00
ATOM   2303  O   ILE   241     -40.550  56.636   8.383  1.00  0.00
ATOM   2304  N   THR   242     -38.346  57.105   8.228  1.00  0.00
ATOM   2305  H   THR   242     -37.668  57.647   7.735  1.00  0.00
ATOM   2306  CA  THR   242     -37.923  56.681   9.585  1.00  0.00
ATOM   2307  CB  THR   242     -36.485  57.129   9.901  1.00  0.00
ATOM   2308  OG1 THR   242     -36.367  58.551   9.785  1.00  0.00
ATOM   2309  HG1 THR   242     -35.401  58.796   9.664  1.00  0.00
ATOM   2310  CG2 THR   242     -35.453  56.402   9.035  1.00  0.00
ATOM   2311  C   THR   242     -38.838  57.157  10.724  1.00  0.00
ATOM   2312  O   THR   242     -39.464  58.214  10.645  1.00  0.00
ATOM   2313  N   LYS   243     -38.785  56.406  11.825  1.00  0.00
ATOM   2314  H   LYS   243     -38.300  55.533  11.821  1.00  0.00
ATOM   2315  CA  LYS   243     -39.588  56.646  13.046  1.00  0.00
ATOM   2316  CB  LYS   243     -39.111  55.739  14.189  1.00  0.00
ATOM   2317  CG  LYS   243     -39.332  54.233  13.971  1.00  0.00
ATOM   2318  CD  LYS   243     -40.804  53.803  13.935  1.00  0.00
ATOM   2319  CE  LYS   243     -41.351  53.700  12.507  1.00  0.00
ATOM   2320  NZ  LYS   243     -42.783  53.366  12.509  1.00  0.00
ATOM   2321  HZ1 LYS   243     -43.115  53.295  11.570  1.00  0.00
ATOM   2322  HZ2 LYS   243     -42.924  52.495  12.979  1.00  0.00
ATOM   2323  HZ3 LYS   243     -43.301  54.083  12.987  1.00  0.00
ATOM   2324  C   LYS   243     -39.649  58.109  13.520  1.00  0.00
ATOM   2325  O   LYS   243     -40.728  58.692  13.558  1.00  0.00
ATOM   2326  N   ASP   244     -38.486  58.754  13.625  1.00  0.00
ATOM   2327  H   ASP   244     -37.618  58.262  13.560  1.00  0.00
ATOM   2328  CA  ASP   244     -38.399  60.192  13.978  1.00  0.00
ATOM   2329  CB  ASP   244     -36.938  60.655  14.029  1.00  0.00
ATOM   2330  CG  ASP   244     -36.159  59.950  15.143  1.00  0.00
ATOM   2331  OD1 ASP   244     -36.086  60.532  16.246  1.00  0.00
ATOM   2332  OD2 ASP   244     -35.720  58.810  14.870  1.00  0.00
ATOM   2333  C   ASP   244     -39.206  61.092  13.020  1.00  0.00
ATOM   2334  O   ASP   244     -40.138  61.764  13.456  1.00  0.00
ATOM   2335  N   LYS   245     -39.031  60.855  11.721  1.00  0.00
ATOM   2336  H   LYS   245     -38.523  60.057  11.393  1.00  0.00
ATOM   2337  CA  LYS   245     -39.729  61.604  10.657  1.00  0.00
ATOM   2338  CB  LYS   245     -39.135  61.258   9.285  1.00  0.00
ATOM   2339  CG  LYS   245     -37.698  61.757   9.098  1.00  0.00
ATOM   2340  CD  LYS   245     -37.625  63.286   9.021  1.00  0.00
ATOM   2341  CE  LYS   245     -36.186  63.793   8.885  1.00  0.00
ATOM   2342  NZ  LYS   245     -35.398  63.569  10.108  1.00  0.00
ATOM   2343  HZ1 LYS   245     -34.470  63.916   9.969  1.00  0.00
ATOM   2344  HZ2 LYS   245     -35.823  64.059  10.869  1.00  0.00
ATOM   2345  HZ3 LYS   245     -35.364  62.592  10.311  1.00  0.00
ATOM   2346  C   LYS   245     -41.250  61.374  10.667  1.00  0.00
ATOM   2347  O   LYS   245     -42.006  62.341  10.760  1.00  0.00
ATOM   2348  N   ARG   246     -41.676  60.109  10.749  1.00  0.00
ATOM   2349  H   ARG   246     -41.045  59.328  10.694  1.00  0.00
ATOM   2350  CA  ARG   246     -43.114  59.775  10.852  1.00  0.00
ATOM   2351  CB  ARG   246     -43.432  58.295  10.552  1.00  0.00
ATOM   2352  CG  ARG   246     -42.760  57.208  11.401  1.00  0.00
ATOM   2353  CD  ARG   246     -43.309  57.073  12.826  1.00  0.00
ATOM   2354  NE  ARG   246     -44.633  56.429  12.887  1.00  0.00
ATOM   2355  HE  ARG   246     -45.302  56.747  12.220  1.00  0.00
ATOM   2356  CZ  ARG   246     -44.997  55.479  13.754  1.00  0.00
ATOM   2357  NH1 ARG   246     -44.163  55.000  14.667  1.00  0.00
ATOM   2358 HH11 ARG   246     -43.229  55.357  14.711  1.00  0.00
ATOM   2359 HH12 ARG   246     -44.476  54.330  15.336  1.00  0.00
ATOM   2360  NH2 ARG   246     -46.251  55.056  13.793  1.00  0.00
ATOM   2361 HH21 ARG   246     -46.940  55.444  13.181  1.00  0.00
ATOM   2362 HH22 ARG   246     -46.505  54.348  14.448  1.00  0.00
ATOM   2363  C   ARG   246     -43.788  60.305  12.131  1.00  0.00
ATOM   2364  O   ARG   246     -44.886  60.851  12.054  1.00  0.00
ATOM   2365  N   ARG   247     -43.054  60.305  13.246  1.00  0.00
ATOM   2366  H   ARG   247     -42.203  59.772  13.315  1.00  0.00
ATOM   2367  CA  ARG   247     -43.503  60.925  14.511  1.00  0.00
ATOM   2368  CB  ARG   247     -42.591  60.542  15.680  1.00  0.00
ATOM   2369  CG  ARG   247     -42.746  59.059  16.022  1.00  0.00
ATOM   2370  CD  ARG   247     -41.852  58.646  17.190  1.00  0.00
ATOM   2371  NE  ARG   247     -41.956  57.187  17.360  1.00  0.00
ATOM   2372  HE  ARG   247     -42.887  56.832  17.442  1.00  0.00
ATOM   2373  CZ  ARG   247     -40.948  56.316  17.430  1.00  0.00
ATOM   2374  NH1 ARG   247     -39.677  56.693  17.412  1.00  0.00
ATOM   2375 HH11 ARG   247     -39.463  57.666  17.348  1.00  0.00
ATOM   2376 HH12 ARG   247     -38.952  56.014  17.499  1.00  0.00
ATOM   2377  NH2 ARG   247     -41.211  55.021  17.494  1.00  0.00
ATOM   2378 HH21 ARG   247     -42.158  54.704  17.493  1.00  0.00
ATOM   2379 HH22 ARG   247     -40.460  54.367  17.555  1.00  0.00
ATOM   2380  C   ARG   247     -43.652  62.452  14.412  1.00  0.00
ATOM   2381  O   ARG   247     -44.727  62.971  14.713  1.00  0.00
ATOM   2382  N   LYS   248     -42.666  63.115  13.806  1.00  0.00
ATOM   2383  H   LYS   248     -41.785  62.673  13.603  1.00  0.00
ATOM   2384  CA  LYS   248     -42.732  64.562  13.499  1.00  0.00
ATOM   2385  CB  LYS   248     -41.408  65.048  12.892  1.00  0.00
ATOM   2386  CG  LYS   248     -40.406  65.574  13.930  1.00  0.00
ATOM   2387  CD  LYS   248     -39.895  64.514  14.910  1.00  0.00
ATOM   2388  CE  LYS   248     -38.878  65.102  15.889  1.00  0.00
ATOM   2389  NZ  LYS   248     -38.418  64.082  16.842  1.00  0.00
ATOM   2390  HZ1 LYS   248     -37.759  64.491  17.475  1.00  0.00
ATOM   2391  HZ2 LYS   248     -39.199  63.731  17.359  1.00  0.00
ATOM   2392  HZ3 LYS   248     -37.981  63.331  16.349  1.00  0.00
ATOM   2393  C   LYS   248     -43.916  64.929  12.585  1.00  0.00
ATOM   2394  O   LYS   248     -44.746  65.761  12.956  1.00  0.00
ATOM   2395  N   ILE   249     -44.089  64.155  11.512  1.00  0.00
ATOM   2396  H   ILE   249     -43.376  63.509  11.219  1.00  0.00
ATOM   2397  CA  ILE   249     -45.251  64.269  10.600  1.00  0.00
ATOM   2398  CB  ILE   249     -45.034  63.384   9.352  1.00  0.00
ATOM   2399  CG1 ILE   249     -43.851  63.947   8.545  1.00  0.00
ATOM   2400  CG2 ILE   249     -46.288  63.287   8.463  1.00  0.00
ATOM   2401  CD  ILE   249     -43.253  62.975   7.522  1.00  0.00
ATOM   2402  C   ILE   249     -46.579  63.994  11.339  1.00  0.00
ATOM   2403  O   ILE   249     -47.549  64.723  11.148  1.00  0.00
ATOM   2404  N   SER   250     -46.605  62.987  12.211  1.00  0.00
ATOM   2405  H   SER   250     -45.890  62.278  12.211  1.00  0.00
ATOM   2406  CA  SER   250     -47.794  62.685  13.039  1.00  0.00
ATOM   2407  CB  SER   250     -47.646  61.364  13.803  1.00  0.00
ATOM   2408  OG  SER   250     -46.861  61.436  14.997  1.00  0.00
ATOM   2409  HG  SER   250     -45.985  61.916  14.831  1.00  0.00
ATOM   2410  C   SER   250     -48.210  63.834  13.973  1.00  0.00
ATOM   2411  O   SER   250     -49.358  64.267  13.920  1.00  0.00
ATOM   2412  N   ALA   251     -47.220  64.484  14.588  1.00  0.00
ATOM   2413  H   ALA   251     -46.287  64.117  14.609  1.00  0.00
ATOM   2414  CA  ALA   251     -47.425  65.707  15.391  1.00  0.00
ATOM   2415  CB  ALA   251     -46.114  66.087  16.086  1.00  0.00
ATOM   2416  C   ALA   251     -47.955  66.876  14.537  1.00  0.00
ATOM   2417  O   ALA   251     -49.044  67.386  14.797  1.00  0.00
ATOM   2418  N   ALA   252     -47.294  67.113  13.402  1.00  0.00
ATOM   2419  H   ALA   252     -46.424  66.650  13.206  1.00  0.00
ATOM   2420  CA  ALA   252     -47.691  68.130  12.402  1.00  0.00
ATOM   2421  CB  ALA   252     -46.596  68.227  11.337  1.00  0.00
ATOM   2422  C   ALA   252     -49.072  67.907  11.746  1.00  0.00
ATOM   2423  O   ALA   252     -49.690  68.850  11.251  1.00  0.00
ATOM   2424  N   THR   253     -49.537  66.659  11.769  1.00  0.00
ATOM   2425  H   THR   253     -48.954  65.907  12.079  1.00  0.00
ATOM   2426  CA  THR   253     -50.864  66.244  11.256  1.00  0.00
ATOM   2427  CB  THR   253     -50.771  65.001  10.349  1.00  0.00
ATOM   2428  OG1 THR   253     -50.093  63.930  11.009  1.00  0.00
ATOM   2429  HG1 THR   253     -49.100  64.128  11.000  1.00  0.00
ATOM   2430  CG2 THR   253     -50.094  65.308   9.014  1.00  0.00
ATOM   2431  C   THR   253     -51.914  65.963  12.349  1.00  0.00
ATOM   2432  O   THR   253     -53.028  65.545  12.035  1.00  0.00
ATOM   2433  N   SER   254     -51.598  66.331  13.595  1.00  0.00
ATOM   2434  H   SER   254     -50.761  66.849  13.785  1.00  0.00
ATOM   2435  CA  SER   254     -52.441  66.117  14.800  1.00  0.00
ATOM   2436  CB  SER   254     -53.653  67.060  14.798  1.00  0.00
ATOM   2437  OG  SER   254     -53.221  68.423  14.865  1.00  0.00
ATOM   2438  HG  SER   254     -54.018  69.020  14.779  1.00  0.00
ATOM   2439  C   SER   254     -52.886  64.658  15.032  1.00  0.00
ATOM   2440  O   SER   254     -53.911  64.380  15.657  1.00  0.00
ATOM   2441  N   LEU   255     -52.003  63.731  14.665  1.00  0.00
ATOM   2442  H   LEU   255     -51.081  63.984  14.352  1.00  0.00
ATOM   2443  CA  LEU   255     -52.279  62.282  14.695  1.00  0.00
ATOM   2444  CB  LEU   255     -52.215  61.723  13.265  1.00  0.00
ATOM   2445  CG  LEU   255     -53.252  62.333  12.305  1.00  0.00
ATOM   2446  CD1 LEU   255     -53.016  61.827  10.882  1.00  0.00
ATOM   2447  CD2 LEU   255     -54.691  62.020  12.726  1.00  0.00
ATOM   2448  C   LEU   255     -51.329  61.513  15.629  1.00  0.00
ATOM   2449  O   LEU   255     -50.125  61.751  15.660  1.00  0.00
ATOM   2450  N   SER   256     -51.894  60.499  16.281  1.00  0.00
ATOM   2451  H   SER   256     -52.856  60.271  16.133  1.00  0.00
ATOM   2452  CA  SER   256     -51.246  59.644  17.307  1.00  0.00
ATOM   2453  CB  SER   256     -52.358  58.956  18.112  1.00  0.00
ATOM   2454  OG  SER   256     -53.208  58.226  17.219  1.00  0.00
ATOM   2455  HG  SER   256     -53.730  57.539  17.736  1.00  0.00
ATOM   2456  C   SER   256     -50.223  58.597  16.806  1.00  0.00
ATOM   2457  O   SER   256     -50.102  57.507  17.368  1.00  0.00
ATOM   2458  N   GLU   257     -49.395  59.002  15.840  1.00  0.00
ATOM   2459  H   GLU   257     -49.315  59.990  15.667  1.00  0.00
ATOM   2460  CA  GLU   257     -48.431  58.183  15.057  1.00  0.00
ATOM   2461  CB  GLU   257     -47.057  57.999  15.730  1.00  0.00
ATOM   2462  CG  GLU   257     -47.033  57.250  17.066  1.00  0.00
ATOM   2463  CD  GLU   257     -45.630  57.258  17.678  1.00  0.00
ATOM   2464  OE1 GLU   257     -45.312  58.254  18.361  1.00  0.00
ATOM   2465  OE2 GLU   257     -44.901  56.263  17.466  1.00  0.00
ATOM   2466  C   GLU   257     -48.933  56.896  14.374  1.00  0.00
ATOM   2467  O   GLU   257     -48.805  56.761  13.159  1.00  0.00
ATOM   2468  N   ARG   258     -49.692  56.076  15.095  1.00  0.00
ATOM   2469  H   ARG   258     -49.858  56.261  16.070  1.00  0.00
ATOM   2470  CA  ARG   258     -50.350  54.864  14.553  1.00  0.00
ATOM   2471  CB  ARG   258     -51.219  54.214  15.636  1.00  0.00
ATOM   2472  CG  ARG   258     -50.388  53.676  16.805  1.00  0.00
ATOM   2473  CD  ARG   258     -51.262  53.074  17.910  1.00  0.00
ATOM   2474  NE  ARG   258     -51.964  51.869  17.430  1.00  0.00
ATOM   2475  HE  ARG   258     -52.610  52.020  16.685  1.00  0.00
ATOM   2476  CZ  ARG   258     -51.836  50.626  17.902  1.00  0.00
ATOM   2477  NH1 ARG   258     -51.025  50.325  18.907  1.00  0.00
ATOM   2478 HH11 ARG   258     -50.488  51.050  19.333  1.00  0.00
ATOM   2479 HH12 ARG   258     -50.958  49.384  19.232  1.00  0.00
ATOM   2480  NH2 ARG   258     -52.535  49.642  17.358  1.00  0.00
ATOM   2481 HH21 ARG   258     -53.155  49.824  16.598  1.00  0.00
ATOM   2482 HH22 ARG   258     -52.437  48.717  17.717  1.00  0.00
ATOM   2483  C   ARG   258     -51.225  55.190  13.327  1.00  0.00
ATOM   2484  O   ARG   258     -51.108  54.563  12.275  1.00  0.00
ATOM   2485  N   GLN   259     -51.916  56.326  13.420  1.00  0.00
ATOM   2486  H   GLN   259     -52.105  56.728  14.315  1.00  0.00
ATOM   2487  CA  GLN   259     -52.730  56.873  12.316  1.00  0.00
ATOM   2488  CB  GLN   259     -53.403  58.200  12.698  1.00  0.00
ATOM   2489  CG  GLN   259     -54.093  58.246  14.069  1.00  0.00
ATOM   2490  CD  GLN   259     -54.999  57.047  14.364  1.00  0.00
ATOM   2491  OE1 GLN   259     -54.597  56.077  14.991  1.00  0.00
ATOM   2492  NE2 GLN   259     -56.244  57.113  13.951  1.00  0.00
ATOM   2493 HE21 GLN   259     -56.589  57.910  13.465  1.00  0.00
ATOM   2494 HE22 GLN   259     -56.820  56.324  14.148  1.00  0.00
ATOM   2495  C   GLN   259     -51.938  57.080  11.013  1.00  0.00
ATOM   2496  O   GLN   259     -52.339  56.527   9.990  1.00  0.00
ATOM   2497  N   ILE   260     -50.738  57.670  11.088  1.00  0.00
ATOM   2498  H   ILE   260     -50.248  57.792  11.951  1.00  0.00
ATOM   2499  CA  ILE   260     -49.978  57.982   9.853  1.00  0.00
ATOM   2500  CB  ILE   260     -49.009  59.197   9.853  1.00  0.00
ATOM   2501  CG1 ILE   260     -47.502  58.933  10.038  1.00  0.00
ATOM   2502  CG2 ILE   260     -49.525  60.358  10.710  1.00  0.00
ATOM   2503  CD  ILE   260     -47.045  58.352  11.377  1.00  0.00
ATOM   2504  C   ILE   260     -49.384  56.743   9.162  1.00  0.00
ATOM   2505  O   ILE   260     -49.332  56.721   7.939  1.00  0.00
ATOM   2506  N   THR   261     -49.012  55.710   9.921  1.00  0.00
ATOM   2507  H   THR   261     -49.062  55.721  10.923  1.00  0.00
ATOM   2508  CA  THR   261     -48.557  54.423   9.341  1.00  0.00
ATOM   2509  CB  THR   261     -47.799  53.543  10.342  1.00  0.00
ATOM   2510  OG1 THR   261     -48.498  53.494  11.588  1.00  0.00
ATOM   2511  HG1 THR   261     -48.108  52.769  12.160  1.00  0.00
ATOM   2512  CG2 THR   261     -46.359  54.028  10.518  1.00  0.00
ATOM   2513  C   THR   261     -49.684  53.624   8.666  1.00  0.00
ATOM   2514  O   THR   261     -49.496  53.088   7.574  1.00  0.00
ATOM   2515  N   ILE   262     -50.874  53.653   9.267  1.00  0.00
ATOM   2516  H   ILE   262     -50.962  53.908  10.234  1.00  0.00
ATOM   2517  CA  ILE   262     -52.114  53.165   8.619  1.00  0.00
ATOM   2518  CB  ILE   262     -53.249  53.106   9.675  1.00  0.00
ATOM   2519  CG1 ILE   262     -53.208  51.788  10.465  1.00  0.00
ATOM   2520  CG2 ILE   262     -54.670  53.288   9.124  1.00  0.00
ATOM   2521  CD  ILE   262     -52.068  51.649  11.481  1.00  0.00
ATOM   2522  C   ILE   262     -52.420  53.980   7.338  1.00  0.00
ATOM   2523  O   ILE   262     -52.584  53.415   6.256  1.00  0.00
ATOM   2524  N   TRP   263     -52.329  55.303   7.464  1.00  0.00
ATOM   2525  H   TRP   263     -52.299  55.730   8.375  1.00  0.00
ATOM   2526  CA  TRP   263     -52.438  56.265   6.348  1.00  0.00
ATOM   2527  CB  TRP   263     -52.411  57.675   6.950  1.00  0.00
ATOM   2528  CG  TRP   263     -52.455  58.863   5.980  1.00  0.00
ATOM   2529  CD1 TRP   263     -52.954  58.909   4.744  1.00  0.00
ATOM   2530  HD1 TRP   263     -53.497  58.103   4.250  1.00  0.00
ATOM   2531  CD2 TRP   263     -51.891  60.102   6.240  1.00  0.00
ATOM   2532  NE1 TRP   263     -52.712  60.106   4.206  1.00  0.00
ATOM   2533  HE1 TRP   263     -52.976  60.385   3.284  1.00  0.00
ATOM   2534  CE2 TRP   263     -52.063  60.866   5.084  1.00  0.00
ATOM   2535  CE3 TRP   263     -51.266  60.653   7.366  1.00  0.00
ATOM   2536  HE3 TRP   263     -51.213  60.082   8.289  1.00  0.00
ATOM   2537  CZ2 TRP   263     -51.590  62.185   5.045  1.00  0.00
ATOM   2538  HZ2 TRP   263     -51.612  62.745   4.112  1.00  0.00
ATOM   2539  CZ3 TRP   263     -50.800  61.972   7.332  1.00  0.00
ATOM   2540  HZ3 TRP   263     -50.314  62.400   8.209  1.00  0.00
ATOM   2541  CH2 TRP   263     -50.964  62.738   6.171  1.00  0.00
ATOM   2542  HH2 TRP   263     -50.594  63.759   6.143  1.00  0.00
ATOM   2543  C   TRP   263     -51.380  56.057   5.245  1.00  0.00
ATOM   2544  O   TRP   263     -51.707  56.178   4.069  1.00  0.00
ATOM   2545  N   PHE   264     -50.163  55.653   5.615  1.00  0.00
ATOM   2546  H   PHE   264     -49.819  55.876   6.534  1.00  0.00
ATOM   2547  CA  PHE   264     -49.125  55.185   4.670  1.00  0.00
ATOM   2548  CB  PHE   264     -47.870  54.699   5.405  1.00  0.00
ATOM   2549  CG  PHE   264     -46.781  55.767   5.535  1.00  0.00
ATOM   2550  CD1 PHE   264     -46.521  56.398   6.762  1.00  0.00
ATOM   2551  HD1 PHE   264     -47.062  56.102   7.656  1.00  0.00
ATOM   2552  CD2 PHE   264     -45.973  56.052   4.426  1.00  0.00
ATOM   2553  HD2 PHE   264     -46.092  55.491   3.500  1.00  0.00
ATOM   2554  CE1 PHE   264     -45.471  57.319   6.873  1.00  0.00
ATOM   2555  HE1 PHE   264     -45.277  57.813   7.824  1.00  0.00
ATOM   2556  CE2 PHE   264     -44.925  56.971   4.536  1.00  0.00
ATOM   2557  HE2 PHE   264     -44.310  57.191   3.664  1.00  0.00
ATOM   2558  CZ  PHE   264     -44.675  57.606   5.758  1.00  0.00
ATOM   2559  HZ  PHE   264     -43.884  58.348   5.827  1.00  0.00
ATOM   2560  C   PHE   264     -49.620  54.066   3.740  1.00  0.00
ATOM   2561  O   PHE   264     -49.540  54.207   2.520  1.00  0.00
ATOM   2562  N   GLN   265     -50.219  53.026   4.323  1.00  0.00
ATOM   2563  H   GLN   265     -50.232  52.920   5.321  1.00  0.00
ATOM   2564  CA  GLN   265     -50.835  51.925   3.551  1.00  0.00
ATOM   2565  CB  GLN   265     -51.205  50.752   4.466  1.00  0.00
ATOM   2566  CG  GLN   265     -50.662  49.420   3.934  1.00  0.00
ATOM   2567  CD  GLN   265     -51.181  49.045   2.540  1.00  0.00
ATOM   2568  OE1 GLN   265     -50.529  49.220   1.524  1.00  0.00
ATOM   2569  NE2 GLN   265     -52.251  48.290   2.491  1.00  0.00
ATOM   2570 HE21 GLN   265     -52.649  47.918   3.338  1.00  0.00
ATOM   2571 HE22 GLN   265     -52.751  48.203   1.627  1.00  0.00
ATOM   2572  C   GLN   265     -52.071  52.375   2.750  1.00  0.00
ATOM   2573  O   GLN   265     -52.192  52.062   1.567  1.00  0.00
ATOM   2574  N   ASN   266     -52.905  53.215   3.366  1.00  0.00
ATOM   2575  H   ASN   266     -52.850  53.365   4.358  1.00  0.00
ATOM   2576  CA  ASN   266     -54.066  53.843   2.695  1.00  0.00
ATOM   2577  CB  ASN   266     -54.802  54.733   3.706  1.00  0.00
ATOM   2578  CG  ASN   266     -56.254  55.093   3.353  1.00  0.00
ATOM   2579  OD1 ASN   266     -57.080  55.316   4.223  1.00  0.00
ATOM   2580  ND2 ASN   266     -56.614  55.164   2.088  1.00  0.00
ATOM   2581 HD21 ASN   266     -55.975  54.976   1.343  1.00  0.00
ATOM   2582 HD22 ASN   266     -57.570  55.392   1.919  1.00  0.00
ATOM   2583  C   ASN   266     -53.629  54.664   1.463  1.00  0.00
ATOM   2584  O   ASN   266     -54.263  54.586   0.409  1.00  0.00
ATOM   2585  N   ARG   267     -52.545  55.426   1.617  1.00  0.00
ATOM   2586  H   ARG   267     -52.184  55.644   2.533  1.00  0.00
ATOM   2587  CA  ARG   267     -51.879  56.140   0.512  1.00  0.00
ATOM   2588  CB  ARG   267     -50.792  57.098   1.001  1.00  0.00
ATOM   2589  CG  ARG   267     -51.336  58.528   1.044  1.00  0.00
ATOM   2590  CD  ARG   267     -50.224  59.577   1.160  1.00  0.00
ATOM   2591  NE  ARG   267     -49.319  59.581  -0.009  1.00  0.00
ATOM   2592  HE  ARG   267     -48.465  59.077   0.120  1.00  0.00
ATOM   2593  CZ  ARG   267     -49.548  60.100  -1.219  1.00  0.00
ATOM   2594  NH1 ARG   267     -50.709  60.638  -1.569  1.00  0.00
ATOM   2595 HH11 ARG   267     -51.468  60.620  -0.920  1.00  0.00
ATOM   2596 HH12 ARG   267     -50.791  61.119  -2.439  1.00  0.00
ATOM   2597  NH2 ARG   267     -48.548  60.199  -2.081  1.00  0.00
ATOM   2598 HH21 ARG   267     -47.634  59.885  -1.824  1.00  0.00
ATOM   2599 HH22 ARG   267     -48.699  60.608  -2.978  1.00  0.00
ATOM   2600  C   ARG   267     -51.323  55.218  -0.578  1.00  0.00
ATOM   2601  O   ARG   267     -51.684  55.403  -1.735  1.00  0.00
ATOM   2602  N   ARG   268     -50.663  54.130  -0.185  1.00  0.00
ATOM   2603  H   ARG   268     -50.337  54.030   0.758  1.00  0.00
ATOM   2604  CA  ARG   268     -50.199  53.073  -1.113  1.00  0.00
ATOM   2605  CB  ARG   268     -49.577  51.954  -0.262  1.00  0.00
ATOM   2606  CG  ARG   268     -48.767  50.902  -1.027  1.00  0.00
ATOM   2607  CD  ARG   268     -49.643  49.809  -1.648  1.00  0.00
ATOM   2608  NE  ARG   268     -48.813  48.822  -2.362  1.00  0.00
ATOM   2609  HE  ARG   268     -48.791  47.912  -1.945  1.00  0.00
ATOM   2610  CZ  ARG   268     -48.202  48.978  -3.540  1.00  0.00
ATOM   2611  NH1 ARG   268     -48.386  50.047  -4.304  1.00  0.00
ATOM   2612 HH11 ARG   268     -49.006  50.763  -3.987  1.00  0.00
ATOM   2613 HH12 ARG   268     -47.920  50.126  -5.181  1.00  0.00
ATOM   2614  NH2 ARG   268     -47.208  48.165  -3.857  1.00  0.00
ATOM   2615 HH21 ARG   268     -46.929  47.453  -3.215  1.00  0.00
ATOM   2616 HH22 ARG   268     -46.732  48.282  -4.725  1.00  0.00
ATOM   2617  C   ARG   268     -51.362  52.570  -1.995  1.00  0.00
ATOM   2618  O   ARG   268     -51.298  52.686  -3.220  1.00  0.00
ATOM   2619  N   VAL   269     -52.490  52.293  -1.334  1.00  0.00
ATOM   2620  H   VAL   269     -52.479  52.202  -0.334  1.00  0.00
ATOM   2621  CA  VAL   269     -53.766  51.916  -1.984  1.00  0.00
ATOM   2622  CB  VAL   269     -54.845  51.538  -0.944  1.00  0.00
ATOM   2623  CG1 VAL   269     -56.163  51.130  -1.613  1.00  0.00
ATOM   2624  CG2 VAL   269     -54.394  50.369  -0.060  1.00  0.00
ATOM   2625  C   VAL   269     -54.247  52.999  -2.974  1.00  0.00
ATOM   2626  O   VAL   269     -54.333  52.729  -4.171  1.00  0.00
ATOM   2627  N   LYS   270     -54.495  54.220  -2.498  1.00  0.00
ATOM   2628  H   LYS   270     -54.394  54.445  -1.524  1.00  0.00
ATOM   2629  CA  LYS   270     -54.963  55.311  -3.384  1.00  0.00
ATOM   2630  CB  LYS   270     -55.551  56.515  -2.622  1.00  0.00
ATOM   2631  CG  LYS   270     -54.664  57.228  -1.589  1.00  0.00
ATOM   2632  CD  LYS   270     -53.509  58.048  -2.177  1.00  0.00
ATOM   2633  CE  LYS   270     -53.953  59.283  -2.962  1.00  0.00
ATOM   2634  NZ  LYS   270     -52.789  59.894  -3.617  1.00  0.00
ATOM   2635  HZ1 LYS   270     -53.047  60.782  -3.997  1.00  0.00
ATOM   2636  HZ2 LYS   270     -52.051  59.995  -2.947  1.00  0.00
ATOM   2637  HZ3 LYS   270     -52.483  59.298  -4.359  1.00  0.00
ATOM   2638  C   LYS   270     -53.988  55.712  -4.510  1.00  0.00
ATOM   2639  O   LYS   270     -54.417  55.950  -5.636  1.00  0.00
ATOM   2640  N   GLU   271     -52.688  55.610  -4.242  1.00  0.00
ATOM   2641  H   GLU   271     -52.364  55.443  -3.302  1.00  0.00
ATOM   2642  CA  GLU   271     -51.613  55.833  -5.233  1.00  0.00
ATOM   2643  CB  GLU   271     -50.239  55.849  -4.551  1.00  0.00
ATOM   2644  CG  GLU   271     -50.017  57.145  -3.763  1.00  0.00
ATOM   2645  CD  GLU   271     -48.778  57.063  -2.869  1.00  0.00
ATOM   2646  OE1 GLU   271     -48.955  56.706  -1.685  1.00  0.00
ATOM   2647  OE2 GLU   271     -47.681  57.369  -3.387  1.00  0.00
ATOM   2648  C   GLU   271     -51.643  54.811  -6.381  1.00  0.00
ATOM   2649  O   GLU   271     -51.626  55.209  -7.543  1.00  0.00
ATOM   2650  N   LYS   272     -51.780  53.524  -6.055  1.00  0.00
ATOM   2651  H   LYS   272     -51.692  53.195  -5.110  1.00  0.00
ATOM   2652  CA  LYS   272     -51.981  52.483  -7.088  1.00  0.00
ATOM   2653  CB  LYS   272     -51.627  51.076  -6.583  1.00  0.00
ATOM   2654  CG  LYS   272     -52.518  50.575  -5.448  1.00  0.00
ATOM   2655  CD  LYS   272     -51.966  49.293  -4.836  1.00  0.00
ATOM   2656  CE  LYS   272     -52.802  48.922  -3.616  1.00  0.00
ATOM   2657  NZ  LYS   272     -52.178  47.818  -2.880  1.00  0.00
ATOM   2658  HZ1 LYS   272     -52.698  47.630  -2.050  1.00  0.00
ATOM   2659  HZ2 LYS   272     -52.165  47.007  -3.470  1.00  0.00
ATOM   2660  HZ3 LYS   272     -51.236  48.070  -2.643  1.00  0.00
ATOM   2661  C   LYS   272     -53.362  52.549  -7.772  1.00  0.00
ATOM   2662  O   LYS   272     -53.464  52.328  -8.978  1.00  0.00
ATOM   2663  N   LYS   273     -54.387  52.932  -7.010  1.00  0.00
ATOM   2664  H   LYS   273     -54.317  52.922  -6.007  1.00  0.00
ATOM   2665  CA  LYS   273     -55.737  53.253  -7.525  1.00  0.00
ATOM   2666  CB  LYS   273     -56.591  53.680  -6.324  1.00  0.00
ATOM   2667  CG  LYS   273     -58.053  54.016  -6.627  1.00  0.00
ATOM   2668  CD  LYS   273     -58.748  54.443  -5.332  1.00  0.00
ATOM   2669  CE  LYS   273     -60.199  54.863  -5.569  1.00  0.00
ATOM   2670  NZ  LYS   273     -60.841  55.227  -4.298  1.00  0.00
ATOM   2671  HZ1 LYS   273     -61.776  55.545  -4.458  1.00  0.00
ATOM   2672  HZ2 LYS   273     -60.860  54.435  -3.689  1.00  0.00
ATOM   2673  HZ3 LYS   273     -60.330  55.966  -3.857  1.00  0.00
ATOM   2674  C   LYS   273     -55.679  54.346  -8.615  1.00  0.00
ATOM   2675  O   LYS   273     -56.315  54.216  -9.662  1.00  0.00
ATOM   2676  N   VAL   274     -54.851  55.366  -8.387  1.00  0.00
ATOM   2677  H   VAL   274     -54.493  55.548  -7.465  1.00  0.00
ATOM   2678  CA  VAL   274     -54.502  56.388  -9.399  1.00  0.00
ATOM   2679  CB  VAL   274     -53.921  57.658  -8.734  1.00  0.00
ATOM   2680  CG1 VAL   274     -53.547  58.735  -9.761  1.00  0.00
ATOM   2681  CG2 VAL   274     -54.919  58.283  -7.753  1.00  0.00
ATOM   2682  C   VAL   274     -53.554  55.771 -10.452  1.00  0.00
ATOM   2683  O   VAL   274     -52.333  55.751 -10.310  1.00  0.00
ATOM   2684  N   LEU   275     -54.196  55.118 -11.419  1.00  0.00
ATOM   2685  H   LEU   275     -55.167  54.907 -11.284  1.00  0.00
ATOM   2686  CA  LEU   275     -53.607  54.535 -12.648  1.00  0.00
ATOM   2687  CB  LEU   275     -52.949  55.608 -13.530  1.00  0.00
ATOM   2688  CG  LEU   275     -53.949  56.618 -14.109  1.00  0.00
ATOM   2689  CD1 LEU   275     -53.187  57.790 -14.729  1.00  0.00
ATOM   2690  CD2 LEU   275     -54.847  55.972 -15.169  1.00  0.00
ATOM   2691  C   LEU   275     -52.657  53.331 -12.522  1.00  0.00
ATOM   2692  O   LEU   275     -52.816  52.376 -13.280  1.00  0.00
ATOM   2693  N   ALA   276     -51.800  53.303 -11.502  1.00  0.00
ATOM   2694  H   ALA   276     -51.775  54.060 -10.839  1.00  0.00
ATOM   2695  CA  ALA   276     -50.755  52.268 -11.335  1.00  0.00
ATOM   2696  CB  ALA   276     -49.951  52.530 -10.058  1.00  0.00
ATOM   2697  C   ALA   276     -51.258  50.812 -11.400  1.00  0.00
ATOM   2698  O   ALA   276     -50.875  50.076 -12.308  1.00  0.00
ATOM   2699  N   LYS   277     -52.219  50.463 -10.546  1.00  0.00
ATOM   2700  H   LYS   277     -52.554  51.105  -9.848  1.00  0.00
ATOM   2701  CA  LYS   277     -52.881  49.139 -10.555  1.00  0.00
ATOM   2702  CB  LYS   277     -53.635  48.933  -9.234  1.00  0.00
ATOM   2703  CG  LYS   277     -54.122  47.491  -9.059  1.00  0.00
ATOM   2704  CD  LYS   277     -54.433  47.180  -7.594  1.00  0.00
ATOM   2705  CE  LYS   277     -54.826  45.710  -7.431  1.00  0.00
ATOM   2706  NZ  LYS   277     -54.944  45.346  -6.013  1.00  0.00
ATOM   2707  HZ1 LYS   277     -55.278  44.405  -5.934  1.00  0.00
ATOM   2708  HZ2 LYS   277     -54.045  45.424  -5.574  1.00  0.00
ATOM   2709  HZ3 LYS   277     -55.585  45.966  -5.563  1.00  0.00
ATOM   2710  C   LYS   277     -53.803  48.957 -11.778  1.00  0.00
ATOM   2711  O   LYS   277     -53.794  47.901 -12.405  1.00  0.00
ATOM   2712  N   VAL   278     -54.424  50.057 -12.206  1.00  0.00
ATOM   2713  H   VAL   278     -54.291  50.926 -11.733  1.00  0.00
ATOM   2714  CA  VAL   278     -55.332  50.131 -13.378  1.00  0.00
ATOM   2715  CB  VAL   278     -55.918  51.558 -13.501  1.00  0.00
ATOM   2716  CG1 VAL   278     -56.907  51.698 -14.664  1.00  0.00
ATOM   2717  CG2 VAL   278     -56.627  52.000 -12.215  1.00  0.00
ATOM   2718  C   VAL   278     -54.621  49.691 -14.681  1.00  0.00
ATOM   2719  O   VAL   278     -55.200  48.971 -15.492  1.00  0.00
ATOM   2720  N   LYS   279     -53.360  50.100 -14.834  1.00  0.00
ATOM   2721  H   LYS   279     -52.989  50.834 -14.256  1.00  0.00
ATOM   2722  CA  LYS   279     -52.467  49.675 -15.937  1.00  0.00
ATOM   2723  CB  LYS   279     -51.128  50.409 -15.831  1.00  0.00
ATOM   2724  CG  LYS   279     -51.267  51.880 -16.242  1.00  0.00
ATOM   2725  CD  LYS   279     -49.958  52.669 -16.123  1.00  0.00
ATOM   2726  CE  LYS   279     -49.574  52.954 -14.668  1.00  0.00
ATOM   2727  NZ  LYS   279     -48.349  53.760 -14.591  1.00  0.00
ATOM   2728  HZ1 LYS   279     -48.118  53.923 -13.631  1.00  0.00
ATOM   2729  HZ2 LYS   279     -47.602  53.265 -15.034  1.00  0.00
ATOM   2730  HZ3 LYS   279     -48.493  54.633 -15.055  1.00  0.00
ATOM   2731  C   LYS   279     -52.248  48.152 -16.044  1.00  0.00
ATOM   2732  O   LYS   279     -51.855  47.648 -17.099  1.00  0.00
ATOM   2733  N   ASN   280     -52.422  47.465 -14.912  1.00  0.00
ATOM   2734  H   ASN   280     -52.611  47.952 -14.057  1.00  0.00
ATOM   2735  CA  ASN   280     -52.521  45.997 -14.758  1.00  0.00
ATOM   2736  CB  ASN   280     -53.937  45.568 -15.189  1.00  0.00
ATOM   2737  CG  ASN   280     -54.286  44.137 -14.776  1.00  0.00
ATOM   2738  OD1 ASN   280     -54.860  43.895 -13.725  1.00  0.00
ATOM   2739  ND2 ASN   280     -53.953  43.155 -15.590  1.00  0.00
ATOM   2740 HD21 ASN   280     -53.487  43.298 -16.465  1.00  0.00
ATOM   2741 HD22 ASN   280     -54.192  42.237 -15.286  1.00  0.00
ATOM   2742  C   ASN   280     -51.397  45.194 -15.443  1.00  0.00
ATOM   2743  O   ASN   280     -50.325  45.000 -14.877  1.00  0.00
ATOM   2744  N   SER   281     -51.631  44.848 -16.707  1.00  0.00
ATOM   2745  H   SER   281     -52.424  45.220 -17.187  1.00  0.00
ATOM   2746  CA  SER   281     -50.740  44.014 -17.539  1.00  0.00
ATOM   2747  CB  SER   281     -51.469  43.607 -18.823  1.00  0.00
ATOM   2748  OG  SER   281     -52.738  43.024 -18.495  1.00  0.00
ATOM   2749  HG  SER   281     -53.101  42.567 -19.313  1.00  0.00
ATOM   2750  C   SER   281     -49.419  44.714 -17.898  1.00  0.00
ATOM   2751  O   SER   281     -48.397  44.054 -18.068  1.00  0.00
ATOM   2752  N   ALA   282     -49.475  46.039 -18.051  1.00  0.00
ATOM   2753  H   ALA   282     -50.320  46.555 -17.893  1.00  0.00
ATOM   2754  CA  ALA   282     -48.289  46.869 -18.337  1.00  0.00
ATOM   2755  CB  ALA   282     -48.339  47.345 -19.795  1.00  0.00
ATOM   2756  C   ALA   282     -48.185  48.037 -17.341  1.00  0.00
ATOM   2757  O   ALA   282     -48.662  49.148 -17.577  1.00  0.00
ATOM   2758  N   THR   283     -47.656  47.704 -16.167  1.00  0.00
ATOM   2759  H   THR   283     -47.377  46.766 -15.962  1.00  0.00
ATOM   2760  CA  THR   283     -47.460  48.678 -15.071  1.00  0.00
ATOM   2761  CB  THR   283     -48.523  48.498 -13.969  1.00  0.00
ATOM   2762  OG1 THR   283     -48.394  49.563 -13.028  1.00  0.00
ATOM   2763  HG1 THR   283     -49.326  49.783 -12.684  1.00  0.00
ATOM   2764  CG2 THR   283     -48.489  47.143 -13.251  1.00  0.00
ATOM   2765  C   THR   283     -46.027  48.660 -14.502  1.00  0.00
ATOM   2766  O   THR   283     -45.440  47.582 -14.386  1.00  0.00
ATOM   2767  N   PRO   284     -45.433  49.832 -14.226  1.00  0.00
ATOM   2768  CA  PRO   284     -44.107  49.930 -13.581  1.00  0.00
ATOM   2769  CB  PRO   284     -43.695  51.396 -13.745  1.00  0.00
ATOM   2770  CG  PRO   284     -45.027  52.139 -13.834  1.00  0.00
ATOM   2771  CD  PRO   284     -45.919  51.172 -14.614  1.00  0.00
ATOM   2772  C   PRO   284     -44.105  49.485 -12.110  1.00  0.00
ATOM   2773  O1  PRO   284     -45.115  49.743 -11.418  1.00  0.00
ATOM   2774  O2  PRO   284     -43.052  48.962 -11.687  1.00  0.00
TER
ENDMDL
