# Supplementary material for: Computational Modeling of complete HOXB13 protein for predicting the functional effect of SNPs and the associated role in hereditary prostate cancer
Source: Sci Rep. 2017 Mar 8;7:43830. doi: 10.1038/srep43830 (PMC5363706; doi:10.1038/srep43830)
Supplement: Supplementary Dataset [file srep43830-s1.zip › SR Supplementary Data Files Complete/Energy minimised protein/Energy Minimised G135E.pdb]

TITLE     Protein
REMARK    THIS IS A SIMULATION BOX
CRYST1  164.847  162.861  135.714  90.00  90.00  90.00 P 1           1
MODEL        1
ATOM      1  N   MET     1     -59.194  21.717   2.302  1.00  0.00
ATOM      2  H1  MET     1     -60.181  21.911   2.298  1.00  0.00
ATOM      3  H2  MET     1     -58.820  21.927   3.205  1.00  0.00
ATOM      4  H3  MET     1     -58.746  22.289   1.614  1.00  0.00
ATOM      5  CA  MET     1     -58.969  20.292   1.970  1.00  0.00
ATOM      6  CB  MET     1     -59.913  19.854   0.837  1.00  0.00
ATOM      7  CG  MET     1     -59.725  20.624  -0.477  1.00  0.00
ATOM      8  SD  MET     1     -60.830  20.067  -1.826  1.00  0.00
ATOM      9  CE  MET     1     -60.096  18.498  -2.239  1.00  0.00
ATOM     10  C   MET     1     -57.511  19.893   1.648  1.00  0.00
ATOM     11  O   MET     1     -56.733  20.672   1.097  1.00  0.00
ATOM     12  N   GLU     2     -57.187  18.648   1.988  1.00  0.00
ATOM     13  H   GLU     2     -57.840  18.051   2.452  1.00  0.00
ATOM     14  CA  GLU     2     -55.860  18.056   1.728  1.00  0.00
ATOM     15  CB  GLU     2     -55.196  17.696   3.065  1.00  0.00
ATOM     16  CG  GLU     2     -53.669  17.531   2.991  1.00  0.00
ATOM     17  CD  GLU     2     -53.150  16.325   2.193  1.00  0.00
ATOM     18  OE1 GLU     2     -53.798  15.257   2.252  1.00  0.00
ATOM     19  OE2 GLU     2     -52.075  16.493   1.581  1.00  0.00
ATOM     20  C   GLU     2     -56.008  16.822   0.814  1.00  0.00
ATOM     21  O   GLU     2     -56.557  15.808   1.251  1.00  0.00
ATOM     22  N   PRO     3     -55.686  16.963  -0.480  1.00  0.00
ATOM     23  CA  PRO     3     -55.592  15.819  -1.409  1.00  0.00
ATOM     24  CB  PRO     3     -55.310  16.443  -2.777  1.00  0.00
ATOM     25  CG  PRO     3     -55.968  17.817  -2.672  1.00  0.00
ATOM     26  CD  PRO     3     -55.676  18.235  -1.230  1.00  0.00
ATOM     27  C   PRO     3     -54.446  14.889  -0.985  1.00  0.00
ATOM     28  O   PRO     3     -53.296  15.317  -0.902  1.00  0.00
ATOM     29  N   GLY     4     -54.835  13.701  -0.529  1.00  0.00
ATOM     30  H   GLY     4     -55.796  13.504  -0.344  1.00  0.00
ATOM     31  CA  GLY     4     -53.893  12.638  -0.119  1.00  0.00
ATOM     32  C   GLY     4     -53.939  11.431  -1.067  1.00  0.00
ATOM     33  O   GLY     4     -54.996  11.051  -1.573  1.00  0.00
ATOM     34  N   ASN     5     -52.759  10.873  -1.323  1.00  0.00
ATOM     35  H   ASN     5     -51.917  11.210  -0.902  1.00  0.00
ATOM     36  CA  ASN     5     -52.593   9.703  -2.210  1.00  0.00
ATOM     37  CB  ASN     5     -51.828  10.090  -3.486  1.00  0.00
ATOM     38  CG  ASN     5     -52.474  11.169  -4.370  1.00  0.00
ATOM     39  OD1 ASN     5     -51.817  11.806  -5.179  1.00  0.00
ATOM     40  ND2 ASN     5     -53.762  11.415  -4.252  1.00  0.00
ATOM     41 HD21 ASN     5     -54.325  10.959  -3.562  1.00  0.00
ATOM     42 HD22 ASN     5     -54.137  12.095  -4.875  1.00  0.00
ATOM     43  C   ASN     5     -51.859   8.548  -1.511  1.00  0.00
ATOM     44  O   ASN     5     -50.964   8.768  -0.696  1.00  0.00
ATOM     45  N   TYR     6     -52.271   7.331  -1.859  1.00  0.00
ATOM     46  H   TYR     6     -52.972   7.195  -2.558  1.00  0.00
ATOM     47  CA  TYR     6     -51.681   6.083  -1.335  1.00  0.00
ATOM     48  CB  TYR     6     -52.654   5.451  -0.327  1.00  0.00
ATOM     49  CG  TYR     6     -52.050   4.232   0.382  1.00  0.00
ATOM     50  CD1 TYR     6     -51.152   4.413   1.445  1.00  0.00
ATOM     51  HD1 TYR     6     -50.988   5.407   1.865  1.00  0.00
ATOM     52  CD2 TYR     6     -52.293   2.941  -0.112  1.00  0.00
ATOM     53  HD2 TYR     6     -52.988   2.788  -0.939  1.00  0.00
ATOM     54  CE1 TYR     6     -50.479   3.310   1.989  1.00  0.00
ATOM     55  HE1 TYR     6     -49.783   3.445   2.816  1.00  0.00
ATOM     56  CE2 TYR     6     -51.618   1.840   0.435  1.00  0.00
ATOM     57  HE2 TYR     6     -51.783   0.847   0.019  1.00  0.00
ATOM     58  CZ  TYR     6     -50.706   2.027   1.479  1.00  0.00
ATOM     59  OH  TYR     6     -49.994   0.977   1.961  1.00  0.00
ATOM     60  HH  TYR     6     -50.283   0.144   1.492  1.00  0.00
ATOM     61  C   TYR     6     -51.347   5.108  -2.479  1.00  0.00
ATOM     62  O   TYR     6     -51.982   5.130  -3.532  1.00  0.00
ATOM     63  N   ALA     7     -50.343   4.268  -2.235  1.00  0.00
ATOM     64  H   ALA     7     -49.875   4.269  -1.352  1.00  0.00
ATOM     65  CA  ALA     7     -49.888   3.225  -3.178  1.00  0.00
ATOM     66  CB  ALA     7     -48.556   2.646  -2.690  1.00  0.00
ATOM     67  C   ALA     7     -50.935   2.111  -3.374  1.00  0.00
ATOM     68  O   ALA     7     -51.162   1.281  -2.492  1.00  0.00
ATOM     69  N   THR     8     -51.699   2.257  -4.455  1.00  0.00
ATOM     70  H   THR     8     -51.783   3.151  -4.900  1.00  0.00
ATOM     71  CA  THR     8     -52.750   1.302  -4.884  1.00  0.00
ATOM     72  CB  THR     8     -53.515   1.866  -6.096  1.00  0.00
ATOM     73  OG1 THR     8     -53.757   3.265  -5.908  1.00  0.00
ATOM     74  HG1 THR     8     -54.346   3.603  -6.644  1.00  0.00
ATOM     75  CG2 THR     8     -54.858   1.155  -6.296  1.00  0.00
ATOM     76  C   THR     8     -52.184  -0.096  -5.206  1.00  0.00
ATOM     77  O   THR     8     -51.960  -0.482  -6.354  1.00  0.00
ATOM     78  N   LEU     9     -51.960  -0.841  -4.129  1.00  0.00
ATOM     79  H   LEU     9     -51.951  -0.410  -3.224  1.00  0.00
ATOM     80  CA  LEU     9     -51.485  -2.238  -4.161  1.00  0.00
ATOM     81  CB  LEU     9     -50.927  -2.613  -2.779  1.00  0.00
ATOM     82  CG  LEU     9     -49.755  -1.729  -2.327  1.00  0.00
ATOM     83  CD1 LEU     9     -49.479  -1.958  -0.840  1.00  0.00
ATOM     84  CD2 LEU     9     -48.487  -2.011  -3.139  1.00  0.00
ATOM     85  C   LEU     9     -52.609  -3.194  -4.597  1.00  0.00
ATOM     86  O   LEU     9     -53.444  -3.622  -3.799  1.00  0.00
ATOM     87  N   ASP    10     -52.693  -3.374  -5.914  1.00  0.00
ATOM     88  H   ASP    10     -52.147  -2.804  -6.530  1.00  0.00
ATOM     89  CA  ASP    10     -53.705  -4.231  -6.568  1.00  0.00
ATOM     90  CB  ASP    10     -53.716  -3.922  -8.078  1.00  0.00
ATOM     91  CG  ASP    10     -54.739  -4.725  -8.899  1.00  0.00
ATOM     92  OD1 ASP    10     -55.779  -5.110  -8.318  1.00  0.00
ATOM     93  OD2 ASP    10     -54.470  -4.915 -10.106  1.00  0.00
ATOM     94  C   ASP    10     -53.557  -5.738  -6.262  1.00  0.00
ATOM     95  O   ASP    10     -53.216  -6.540  -7.131  1.00  0.00
ATOM     96  N   GLY    11     -53.987  -6.100  -5.054  1.00  0.00
ATOM     97  H   GLY    11     -54.133  -5.403  -4.346  1.00  0.00
ATOM     98  CA  GLY    11     -54.123  -7.500  -4.591  1.00  0.00
ATOM     99  C   GLY    11     -55.413  -8.172  -5.097  1.00  0.00
ATOM    100  O   GLY    11     -56.053  -8.933  -4.375  1.00  0.00
ATOM    101  N   ALA    12     -55.751  -7.878  -6.351  1.00  0.00
ATOM    102  H   ALA    12     -55.090  -7.434  -6.959  1.00  0.00
ATOM    103  CA  ALA    12     -57.003  -8.292  -7.013  1.00  0.00
ATOM    104  CB  ALA    12     -58.037  -7.166  -6.892  1.00  0.00
ATOM    105  C   ALA    12     -56.758  -8.617  -8.495  1.00  0.00
ATOM    106  O   ALA    12     -55.784  -8.159  -9.095  1.00  0.00
ATOM    107  N   LYS    13     -57.641  -9.451  -9.041  1.00  0.00
ATOM    108  H   LYS    13     -58.388  -9.835  -8.501  1.00  0.00
ATOM    109  CA  LYS    13     -57.610  -9.880 -10.455  1.00  0.00
ATOM    110  CB  LYS    13     -58.637 -11.007 -10.657  1.00  0.00
ATOM    111  CG  LYS    13     -58.641 -11.617 -12.066  1.00  0.00
ATOM    112  CD  LYS    13     -57.326 -12.323 -12.417  1.00  0.00
ATOM    113  CE  LYS    13     -57.322 -12.850 -13.855  1.00  0.00
ATOM    114  NZ  LYS    13     -58.305 -13.926 -14.061  1.00  0.00
ATOM    115  HZ1 LYS    13     -58.265 -14.236 -15.011  1.00  0.00
ATOM    116  HZ2 LYS    13     -58.094 -14.691 -13.452  1.00  0.00
ATOM    117  HZ3 LYS    13     -59.223 -13.584 -13.861  1.00  0.00
ATOM    118  C   LYS    13     -57.829  -8.706 -11.430  1.00  0.00
ATOM    119  O   LYS    13     -58.947  -8.243 -11.656  1.00  0.00
ATOM    120  N   ASP    14     -56.700  -8.141 -11.849  1.00  0.00
ATOM    121  H   ASP    14     -55.857  -8.282 -11.328  1.00  0.00
ATOM    122  CA  ASP    14     -56.630  -7.086 -12.879  1.00  0.00
ATOM    123  CB  ASP    14     -55.190  -6.545 -12.905  1.00  0.00
ATOM    124  CG  ASP    14     -54.952  -5.450 -13.953  1.00  0.00
ATOM    125  OD1 ASP    14     -55.880  -4.637 -14.161  1.00  0.00
ATOM    126  OD2 ASP    14     -53.889  -5.524 -14.606  1.00  0.00
ATOM    127  C   ASP    14     -57.099  -7.585 -14.262  1.00  0.00
ATOM    128  O   ASP    14     -56.302  -7.956 -15.125  1.00  0.00
ATOM    129  N   ILE    15     -58.416  -7.555 -14.442  1.00  0.00
ATOM    130  H   ILE    15     -59.029  -7.380 -13.668  1.00  0.00
ATOM    131  CA  ILE    15     -59.090  -7.949 -15.699  1.00  0.00
ATOM    132  CB  ILE    15     -60.591  -8.222 -15.449  1.00  0.00
ATOM    133  CG1 ILE    15     -60.776  -9.261 -14.331  1.00  0.00
ATOM    134  CG2 ILE    15     -61.271  -8.732 -16.732  1.00  0.00
ATOM    135  CD  ILE    15     -62.147  -9.194 -13.645  1.00  0.00
ATOM    136  C   ILE    15     -58.849  -6.888 -16.793  1.00  0.00
ATOM    137  O   ILE    15     -59.574  -5.902 -16.919  1.00  0.00
ATOM    138  N   GLU    16     -57.752  -7.090 -17.514  1.00  0.00
ATOM    139  H   GLU    16     -57.062  -7.753 -17.217  1.00  0.00
ATOM    140  CA  GLU    16     -57.377  -6.260 -18.675  1.00  0.00
ATOM    141  CB  GLU    16     -55.970  -5.675 -18.507  1.00  0.00
ATOM    142  CG  GLU    16     -55.963  -4.509 -17.508  1.00  0.00
ATOM    143  CD  GLU    16     -54.607  -3.801 -17.380  1.00  0.00
ATOM    144  OE1 GLU    16     -53.886  -3.713 -18.400  1.00  0.00
ATOM    145  OE2 GLU    16     -54.353  -3.273 -16.277  1.00  0.00
ATOM    146  C   GLU    16     -57.511  -7.043 -19.989  1.00  0.00
ATOM    147  O   GLU    16     -56.705  -7.916 -20.307  1.00  0.00
ATOM    148  N   GLY    17     -58.652  -6.796 -20.627  1.00  0.00
ATOM    149  H   GLY    17     -59.326  -6.163 -20.245  1.00  0.00
ATOM    150  CA  GLY    17     -59.066  -7.434 -21.894  1.00  0.00
ATOM    151  C   GLY    17     -60.338  -6.781 -22.454  1.00  0.00
ATOM    152  O   GLY    17     -60.995  -5.991 -21.774  1.00  0.00
ATOM    153  N   LEU    18     -60.624  -7.087 -23.718  1.00  0.00
ATOM    154  H   LEU    18     -60.055  -7.721 -24.240  1.00  0.00
ATOM    155  CA  LEU    18     -61.781  -6.536 -24.455  1.00  0.00
ATOM    156  CB  LEU    18     -61.596  -6.812 -25.957  1.00  0.00
ATOM    157  CG  LEU    18     -62.659  -6.157 -26.851  1.00  0.00
ATOM    158  CD1 LEU    18     -62.512  -4.633 -26.893  1.00  0.00
ATOM    159  CD2 LEU    18     -62.592  -6.750 -28.259  1.00  0.00
ATOM    160  C   LEU    18     -63.136  -7.053 -23.930  1.00  0.00
ATOM    161  O   LEU    18     -63.678  -8.066 -24.374  1.00  0.00
ATOM    162  N   LEU    19     -63.611  -6.366 -22.896  1.00  0.00
ATOM    163  H   LEU    19     -63.015  -5.741 -22.388  1.00  0.00
ATOM    164  CA  LEU    19     -64.933  -6.606 -22.287  1.00  0.00
ATOM    165  CB  LEU    19     -64.985  -5.931 -20.908  1.00  0.00
ATOM    166  CG  LEU    19     -66.279  -6.207 -20.128  1.00  0.00
ATOM    167  CD1 LEU    19     -66.355  -7.660 -19.646  1.00  0.00
ATOM    168  CD2 LEU    19     -66.398  -5.235 -18.954  1.00  0.00
ATOM    169  C   LEU    19     -66.073  -6.127 -23.204  1.00  0.00
ATOM    170  O   LEU    19     -66.388  -4.938 -23.271  1.00  0.00
ATOM    171  N   GLY    20     -66.565  -7.072 -24.004  1.00  0.00
ATOM    172  H   GLY    20     -66.059  -7.924 -24.146  1.00  0.00
ATOM    173  CA  GLY    20     -67.741  -6.889 -24.884  1.00  0.00
ATOM    174  C   GLY    20     -69.046  -6.688 -24.094  1.00  0.00
ATOM    175  O   GLY    20     -69.909  -7.563 -24.048  1.00  0.00
ATOM    176  N   ALA    21     -69.152  -5.511 -23.483  1.00  0.00
ATOM    177  H   ALA    21     -68.372  -4.879 -23.474  1.00  0.00
ATOM    178  CA  ALA    21     -70.302  -5.103 -22.654  1.00  0.00
ATOM    179  CB  ALA    21     -69.881  -3.930 -21.761  1.00  0.00
ATOM    180  C   ALA    21     -71.567  -4.791 -23.477  1.00  0.00
ATOM    181  O   ALA    21     -71.809  -3.663 -23.916  1.00  0.00
ATOM    182  N   GLY    22     -72.327  -5.859 -23.714  1.00  0.00
ATOM    183  H   GLY    22     -71.966  -6.774 -23.525  1.00  0.00
ATOM    184  CA  GLY    22     -73.634  -5.844 -24.408  1.00  0.00
ATOM    185  C   GLY    22     -74.634  -4.890 -23.738  1.00  0.00
ATOM    186  O   GLY    22     -75.179  -5.190 -22.679  1.00  0.00
ATOM    187  N   GLY    23     -74.734  -3.702 -24.332  1.00  0.00
ATOM    188  H   GLY    23     -74.241  -3.518 -25.180  1.00  0.00
ATOM    189  CA  GLY    23     -75.534  -2.569 -23.816  1.00  0.00
ATOM    190  C   GLY    23     -75.002  -1.975 -22.498  1.00  0.00
ATOM    191  O   GLY    23     -75.781  -1.490 -21.678  1.00  0.00
ATOM    192  N   GLY    24     -73.675  -1.986 -22.345  1.00  0.00
ATOM    193  H   GLY    24     -73.083  -2.439 -23.016  1.00  0.00
ATOM    194  CA  GLY    24     -72.955  -1.454 -21.167  1.00  0.00
ATOM    195  C   GLY    24     -73.057   0.072 -21.020  1.00  0.00
ATOM    196  O   GLY    24     -72.208   0.818 -21.506  1.00  0.00
ATOM    197  N   ARG    25     -74.138   0.496 -20.372  1.00  0.00
ATOM    198  H   ARG    25     -74.905  -0.131 -20.221  1.00  0.00
ATOM    199  CA  ARG    25     -74.415   1.907 -20.034  1.00  0.00
ATOM    200  CB  ARG    25     -75.842   1.997 -19.478  1.00  0.00
ATOM    201  CG  ARG    25     -76.325   3.441 -19.298  1.00  0.00
ATOM    202  CD  ARG    25     -77.752   3.505 -18.743  1.00  0.00
ATOM    203  NE  ARG    25     -77.807   2.981 -17.365  1.00  0.00
ATOM    204  HE  ARG    25     -77.235   3.460 -16.704  1.00  0.00
ATOM    205  CZ  ARG    25     -78.525   1.942 -16.932  1.00  0.00
ATOM    206  NH1 ARG    25     -79.304   1.229 -17.734  1.00  0.00
ATOM    207 HH11 ARG    25     -79.360   1.475 -18.700  1.00  0.00
ATOM    208 HH12 ARG    25     -79.821   0.457 -17.375  1.00  0.00
ATOM    209  NH2 ARG    25     -78.452   1.577 -15.661  1.00  0.00
ATOM    210 HH21 ARG    25     -77.863   2.072 -15.026  1.00  0.00
ATOM    211 HH22 ARG    25     -78.990   0.799 -15.345  1.00  0.00
ATOM    212  C   ARG    25     -73.371   2.475 -19.052  1.00  0.00
ATOM    213  O   ARG    25     -73.379   2.190 -17.854  1.00  0.00
ATOM    214  N   ASN    26     -72.386   3.147 -19.644  1.00  0.00
ATOM    215  H   ASN    26     -72.283   3.109 -20.638  1.00  0.00
ATOM    216  CA  ASN    26     -71.273   3.808 -18.929  1.00  0.00
ATOM    217  CB  ASN    26     -70.231   4.244 -19.968  1.00  0.00
ATOM    218  CG  ASN    26     -68.927   4.725 -19.325  1.00  0.00
ATOM    219  OD1 ASN    26     -68.729   5.892 -19.028  1.00  0.00
ATOM    220  ND2 ASN    26     -68.005   3.816 -19.101  1.00  0.00
ATOM    221 HD21 ASN    26     -68.148   2.862 -19.343  1.00  0.00
ATOM    222 HD22 ASN    26     -67.161   4.141 -18.684  1.00  0.00
ATOM    223  C   ASN    26     -71.747   4.975 -18.039  1.00  0.00
ATOM    224  O   ASN    26     -71.849   6.131 -18.450  1.00  0.00
ATOM    225  N   LEU    27     -72.170   4.588 -16.840  1.00  0.00
ATOM    226  H   LEU    27     -72.338   3.618 -16.657  1.00  0.00
ATOM    227  CA  LEU    27     -72.641   5.513 -15.791  1.00  0.00
ATOM    228  CB  LEU    27     -73.504   4.744 -14.780  1.00  0.00
ATOM    229  CG  LEU    27     -74.818   4.225 -15.379  1.00  0.00
ATOM    230  CD1 LEU    27     -75.447   3.204 -14.430  1.00  0.00
ATOM    231  CD2 LEU    27     -75.805   5.371 -15.624  1.00  0.00
ATOM    232  C   LEU    27     -71.497   6.276 -15.101  1.00  0.00
ATOM    233  O   LEU    27     -70.903   5.824 -14.123  1.00  0.00
ATOM    234  N   VAL    28     -71.141   7.392 -15.729  1.00  0.00
ATOM    235  H   VAL    28     -71.455   7.576 -16.662  1.00  0.00
ATOM    236  CA  VAL    28     -70.138   8.340 -15.194  1.00  0.00
ATOM    237  CB  VAL    28     -68.902   8.495 -16.107  1.00  0.00
ATOM    238  CG1 VAL    28     -68.050   7.223 -16.078  1.00  0.00
ATOM    239  CG2 VAL    28     -69.243   8.881 -17.554  1.00  0.00
ATOM    240  C   VAL    28     -70.743   9.712 -14.857  1.00  0.00
ATOM    241  O   VAL    28     -71.539  10.261 -15.618  1.00  0.00
ATOM    242  N   ALA    29     -70.238  10.284 -13.767  1.00  0.00
ATOM    243  H   ALA    29     -69.484   9.868 -13.262  1.00  0.00
ATOM    244  CA  ALA    29     -70.697  11.587 -13.246  1.00  0.00
ATOM    245  CB  ALA    29     -71.002  11.460 -11.751  1.00  0.00
ATOM    246  C   ALA    29     -69.640  12.676 -13.480  1.00  0.00
ATOM    247  O   ALA    29     -68.448  12.472 -13.251  1.00  0.00
ATOM    248  N   HIS    30     -70.125  13.833 -13.915  1.00  0.00
ATOM    249  H   HIS    30     -71.078  13.923 -14.209  1.00  0.00
ATOM    250  CA  HIS    30     -69.261  14.961 -14.317  1.00  0.00
ATOM    251  CB  HIS    30     -69.807  15.588 -15.611  1.00  0.00
ATOM    252  CG  HIS    30     -70.193  14.530 -16.655  1.00  0.00
ATOM    253  ND1 HIS    30     -71.397  13.971 -16.744  1.00  0.00
ATOM    254  CD2 HIS    30     -69.363  13.809 -17.405  1.00  0.00
ATOM    255  CE1 HIS    30     -71.314  12.899 -17.524  1.00  0.00
ATOM    256  NE2 HIS    30     -70.053  12.799 -17.929  1.00  0.00
ATOM    257  HE2 HIS    30     -69.688  12.069 -18.501  1.00  0.00
ATOM    258  C   HIS    30     -69.155  16.001 -13.191  1.00  0.00
ATOM    259  O   HIS    30     -70.069  16.791 -12.954  1.00  0.00
ATOM    260  N   SER    31     -68.123  15.788 -12.376  1.00  0.00
ATOM    261  H   SER    31     -67.563  14.965 -12.484  1.00  0.00
ATOM    262  CA  SER    31     -67.720  16.607 -11.207  1.00  0.00
ATOM    263  CB  SER    31     -66.202  16.534 -11.013  1.00  0.00
ATOM    264  OG  SER    31     -65.806  15.169 -10.846  1.00  0.00
ATOM    265  HG  SER    31     -64.841  15.136 -10.579  1.00  0.00
ATOM    266  C   SER    31     -68.168  18.084 -11.206  1.00  0.00
ATOM    267  O   SER    31     -67.604  18.895 -11.946  1.00  0.00
ATOM    268  N   PRO    32     -69.202  18.421 -10.415  1.00  0.00
ATOM    269  CA  PRO    32     -69.689  19.808 -10.264  1.00  0.00
ATOM    270  CB  PRO    32     -70.852  19.711  -9.275  1.00  0.00
ATOM    271  CG  PRO    32     -71.386  18.300  -9.505  1.00  0.00
ATOM    272  CD  PRO    32     -70.114  17.482  -9.730  1.00  0.00
ATOM    273  C   PRO    32     -68.591  20.719  -9.697  1.00  0.00
ATOM    274  O   PRO    32     -67.785  20.303  -8.866  1.00  0.00
ATOM    275  N   LEU    33     -68.625  21.974 -10.133  1.00  0.00
ATOM    276  H   LEU    33     -69.336  22.300 -10.753  1.00  0.00
ATOM    277  CA  LEU    33     -67.647  22.998  -9.712  1.00  0.00
ATOM    278  CB  LEU    33     -66.893  23.541 -10.934  1.00  0.00
ATOM    279  CG  LEU    33     -66.076  22.476 -11.681  1.00  0.00
ATOM    280  CD1 LEU    33     -65.558  23.058 -12.996  1.00  0.00
ATOM    281  CD2 LEU    33     -64.897  21.969 -10.843  1.00  0.00
ATOM    282  C   LEU    33     -68.333  24.145  -8.957  1.00  0.00
ATOM    283  O   LEU    33     -69.401  24.612  -9.350  1.00  0.00
ATOM    284  N   THR    34     -67.665  24.584  -7.895  1.00  0.00
ATOM    285  H   THR    34     -66.736  24.273  -7.701  1.00  0.00
ATOM    286  CA  THR    34     -68.179  25.619  -6.969  1.00  0.00
ATOM    287  CB  THR    34     -68.584  25.013  -5.604  1.00  0.00
ATOM    288  OG1 THR    34     -69.093  26.030  -4.730  1.00  0.00
ATOM    289  HG1 THR    34     -68.332  26.580  -4.343  1.00  0.00
ATOM    290  CG2 THR    34     -67.465  24.228  -4.905  1.00  0.00
ATOM    291  C   THR    34     -67.191  26.775  -6.763  1.00  0.00
ATOM    292  O   THR    34     -65.976  26.584  -6.776  1.00  0.00
ATOM    293  N   SER    35     -67.766  27.956  -6.545  1.00  0.00
ATOM    294  H   SER    35     -68.692  28.155  -6.864  1.00  0.00
ATOM    295  CA  SER    35     -67.073  29.109  -5.930  1.00  0.00
ATOM    296  CB  SER    35     -68.058  30.265  -5.721  1.00  0.00
ATOM    297  OG  SER    35     -68.692  30.601  -6.958  1.00  0.00
ATOM    298  HG  SER    35     -69.171  31.475  -6.859  1.00  0.00
ATOM    299  C   SER    35     -66.519  28.704  -4.554  1.00  0.00
ATOM    300  O   SER    35     -67.070  27.812  -3.904  1.00  0.00
ATOM    301  N   HIS    36     -65.452  29.394  -4.153  1.00  0.00
ATOM    302  H   HIS    36     -65.196  30.242  -4.622  1.00  0.00
ATOM    303  CA  HIS    36     -64.626  29.155  -2.946  1.00  0.00
ATOM    304  CB  HIS    36     -64.517  30.473  -2.170  1.00  0.00
ATOM    305  CG  HIS    36     -63.765  31.532  -2.981  1.00  0.00
ATOM    306  ND1 HIS    36     -64.270  32.240  -3.989  1.00  0.00
ATOM    307  CD2 HIS    36     -62.549  32.003  -2.723  1.00  0.00
ATOM    308  CE1 HIS    36     -63.378  33.162  -4.338  1.00  0.00
ATOM    309  NE2 HIS    36     -62.317  33.015  -3.552  1.00  0.00
ATOM    310  HE2 HIS    36     -61.505  33.593  -3.558  1.00  0.00
ATOM    311  C   HIS    36     -65.004  27.968  -2.027  1.00  0.00
ATOM    312  O   HIS    36     -65.770  28.135  -1.074  1.00  0.00
ATOM    313  N   PRO    37     -64.519  26.758  -2.359  1.00  0.00
ATOM    314  CA  PRO    37     -64.780  25.530  -1.579  1.00  0.00
ATOM    315  CB  PRO    37     -64.298  24.395  -2.486  1.00  0.00
ATOM    316  CG  PRO    37     -63.158  25.031  -3.279  1.00  0.00
ATOM    317  CD  PRO    37     -63.658  26.456  -3.523  1.00  0.00
ATOM    318  C   PRO    37     -64.046  25.525  -0.229  1.00  0.00
ATOM    319  O   PRO    37     -63.186  26.366   0.020  1.00  0.00
ATOM    320  N   ALA    38     -64.428  24.582   0.635  1.00  0.00
ATOM    321  H   ALA    38     -65.222  24.006   0.453  1.00  0.00
ATOM    322  CA  ALA    38     -63.758  24.327   1.931  1.00  0.00
ATOM    323  CB  ALA    38     -64.594  23.335   2.748  1.00  0.00
ATOM    324  C   ALA    38     -62.307  23.842   1.732  1.00  0.00
ATOM    325  O   ALA    38     -61.996  22.654   1.640  1.00  0.00
ATOM    326  N   ALA    39     -61.454  24.851   1.587  1.00  0.00
ATOM    327  H   ALA    39     -61.801  25.791   1.628  1.00  0.00
ATOM    328  CA  ALA    39     -60.038  24.778   1.168  1.00  0.00
ATOM    329  CB  ALA    39     -60.026  24.516  -0.348  1.00  0.00
ATOM    330  C   ALA    39     -59.368  26.141   1.461  1.00  0.00
ATOM    331  O   ALA    39     -60.071  27.068   1.869  1.00  0.00
ATOM    332  N   PRO    40     -58.044  26.296   1.280  1.00  0.00
ATOM    333  CA  PRO    40     -57.391  27.624   1.298  1.00  0.00
ATOM    334  CB  PRO    40     -55.963  27.339   0.835  1.00  0.00
ATOM    335  CG  PRO    40     -55.691  25.973   1.462  1.00  0.00
ATOM    336  CD  PRO    40     -57.021  25.230   1.298  1.00  0.00
ATOM    337  C   PRO    40     -58.098  28.652   0.395  1.00  0.00
ATOM    338  O   PRO    40     -58.162  29.832   0.733  1.00  0.00
ATOM    339  N   THR    41     -58.625  28.183  -0.737  1.00  0.00
ATOM    340  H   THR    41     -58.261  27.367  -1.185  1.00  0.00
ATOM    341  CA  THR    41     -59.532  28.948  -1.624  1.00  0.00
ATOM    342  CB  THR    41     -59.679  28.210  -2.970  1.00  0.00
ATOM    343  OG1 THR    41     -58.434  27.611  -3.352  1.00  0.00
ATOM    344  HG1 THR    41     -58.499  27.303  -4.304  1.00  0.00
ATOM    345  CG2 THR    41     -60.141  29.162  -4.078  1.00  0.00
ATOM    346  C   THR    41     -60.920  29.151  -0.976  1.00  0.00
ATOM    347  O   THR    41     -61.920  28.563  -1.385  1.00  0.00
ATOM    348  N   LEU    42     -60.943  30.012   0.036  1.00  0.00
ATOM    349  H   LEU    42     -60.085  30.353   0.429  1.00  0.00
ATOM    350  CA  LEU    42     -62.169  30.458   0.731  1.00  0.00
ATOM    351  CB  LEU    42     -62.206  29.929   2.171  1.00  0.00
ATOM    352  CG  LEU    42     -62.880  28.557   2.291  1.00  0.00
ATOM    353  CD1 LEU    42     -62.640  27.987   3.689  1.00  0.00
ATOM    354  CD2 LEU    42     -64.390  28.659   2.047  1.00  0.00
ATOM    355  C   LEU    42     -62.322  31.985   0.736  1.00  0.00
ATOM    356  O   LEU    42     -61.336  32.722   0.710  1.00  0.00
ATOM    357  N   MET    43     -63.578  32.431   0.757  1.00  0.00
ATOM    358  H   MET    43     -64.360  31.815   0.679  1.00  0.00
ATOM    359  CA  MET    43     -63.894  33.873   0.781  1.00  0.00
ATOM    360  CB  MET    43     -64.652  34.216  -0.510  1.00  0.00
ATOM    361  CG  MET    43     -64.547  35.681  -0.948  1.00  0.00
ATOM    362  SD  MET    43     -65.313  36.903   0.179  1.00  0.00
ATOM    363  CE  MET    43     -65.529  38.252  -0.961  1.00  0.00
ATOM    364  C   MET    43     -64.665  34.321   2.046  1.00  0.00
ATOM    365  O   MET    43     -65.897  34.287   2.074  1.00  0.00
ATOM    366  N   PRO    44     -63.934  34.512   3.152  1.00  0.00
ATOM    367  CA  PRO    44     -64.338  35.487   4.184  1.00  0.00
ATOM    368  CB  PRO    44     -64.041  34.766   5.505  1.00  0.00
ATOM    369  CG  PRO    44     -62.806  33.928   5.182  1.00  0.00
ATOM    370  CD  PRO    44     -63.061  33.477   3.743  1.00  0.00
ATOM    371  C   PRO    44     -63.532  36.783   3.954  1.00  0.00
ATOM    372  O   PRO    44     -63.343  37.180   2.805  1.00  0.00
ATOM    373  N   ALA    45     -63.088  37.455   5.018  1.00  0.00
ATOM    374  H   ALA    45     -63.347  37.192   5.946  1.00  0.00
ATOM    375  CA  ALA    45     -62.218  38.649   4.926  1.00  0.00
ATOM    376  CB  ALA    45     -62.169  39.330   6.299  1.00  0.00
ATOM    377  C   ALA    45     -60.812  38.308   4.386  1.00  0.00
ATOM    378  O   ALA    45     -59.845  38.107   5.117  1.00  0.00
ATOM    379  N   VAL    46     -60.730  38.237   3.059  1.00  0.00
ATOM    380  H   VAL    46     -61.574  38.178   2.515  1.00  0.00
ATOM    381  CA  VAL    46     -59.511  37.821   2.316  1.00  0.00
ATOM    382  CB  VAL    46     -59.815  36.431   1.680  1.00  0.00
ATOM    383  CG1 VAL    46     -60.065  35.358   2.745  1.00  0.00
ATOM    384  CG2 VAL    46     -60.995  36.367   0.702  1.00  0.00
ATOM    385  C   VAL    46     -59.047  38.926   1.313  1.00  0.00
ATOM    386  O   VAL    46     -59.965  39.163   0.563  1.00  0.00
ATOM    387  N   ASN    47     -57.735  39.307   1.120  1.00  0.00
ATOM    388  H   ASN    47     -57.074  38.795   1.653  1.00  0.00
ATOM    389  CA  ASN    47     -56.970  40.391   0.370  1.00  0.00
ATOM    390  CB  ASN    47     -56.069  41.160   1.343  1.00  0.00
ATOM    391  CG  ASN    47     -56.242  42.683   1.341  1.00  0.00
ATOM    392  OD1 ASN    47     -55.318  43.436   1.612  1.00  0.00
ATOM    393  ND2 ASN    47     -57.424  43.178   1.046  1.00  0.00
ATOM    394 HD21 ASN    47     -58.206  42.596   0.804  1.00  0.00
ATOM    395 HD22 ASN    47     -57.576  44.152   1.175  1.00  0.00
ATOM    396  C   ASN    47     -56.151  40.398  -0.985  1.00  0.00
ATOM    397  O   ASN    47     -55.786  41.491  -1.420  1.00  0.00
ATOM    398  N   TYR    48     -55.835  39.295  -1.691  1.00  0.00
ATOM    399  H   TYR    48     -55.818  38.397  -1.255  1.00  0.00
ATOM    400  CA  TYR    48     -55.280  39.248  -3.086  1.00  0.00
ATOM    401  CB  TYR    48     -54.196  38.156  -3.127  1.00  0.00
ATOM    402  CG  TYR    48     -53.597  37.900  -4.516  1.00  0.00
ATOM    403  CD1 TYR    48     -52.547  38.700  -4.985  1.00  0.00
ATOM    404  HD1 TYR    48     -52.071  39.418  -4.318  1.00  0.00
ATOM    405  CD2 TYR    48     -54.168  36.931  -5.357  1.00  0.00
ATOM    406  HD2 TYR    48     -54.941  36.262  -4.981  1.00  0.00
ATOM    407  CE1 TYR    48     -52.084  38.551  -6.300  1.00  0.00
ATOM    408  HE1 TYR    48     -51.298  39.202  -6.682  1.00  0.00
ATOM    409  CE2 TYR    48     -53.707  36.784  -6.672  1.00  0.00
ATOM    410  HE2 TYR    48     -54.167  36.050  -7.332  1.00  0.00
ATOM    411  CZ  TYR    48     -52.665  37.594  -7.139  1.00  0.00
ATOM    412  OH  TYR    48     -52.204  37.430  -8.403  1.00  0.00
ATOM    413  HH  TYR    48     -52.809  36.776  -8.885  1.00  0.00
ATOM    414  C   TYR    48     -56.237  39.151  -4.324  1.00  0.00
ATOM    415  O   TYR    48     -56.063  39.909  -5.275  1.00  0.00
ATOM    416  N   ALA    49     -57.195  38.207  -4.374  1.00  0.00
ATOM    417  H   ALA    49     -57.086  37.386  -3.813  1.00  0.00
ATOM    418  CA  ALA    49     -58.370  38.158  -5.307  1.00  0.00
ATOM    419  CB  ALA    49     -58.542  36.707  -5.777  1.00  0.00
ATOM    420  C   ALA    49     -59.694  38.953  -4.974  1.00  0.00
ATOM    421  O   ALA    49     -59.808  39.998  -5.607  1.00  0.00
ATOM    422  N   PRO    50     -60.710  38.572  -4.140  1.00  0.00
ATOM    423  CA  PRO    50     -61.639  39.575  -3.510  1.00  0.00
ATOM    424  CB  PRO    50     -62.988  39.208  -4.125  1.00  0.00
ATOM    425  CG  PRO    50     -62.955  37.678  -4.127  1.00  0.00
ATOM    426  CD  PRO    50     -61.480  37.328  -4.357  1.00  0.00
ATOM    427  C   PRO    50     -61.766  39.637  -1.950  1.00  0.00
ATOM    428  O   PRO    50     -61.806  38.580  -1.326  1.00  0.00
ATOM    429  N   LEU    51     -61.837  40.852  -1.354  1.00  0.00
ATOM    430  H   LEU    51     -61.680  41.645  -1.942  1.00  0.00
ATOM    431  CA  LEU    51     -62.003  41.242   0.097  1.00  0.00
ATOM    432  CB  LEU    51     -63.008  40.345   0.847  1.00  0.00
ATOM    433  CG  LEU    51     -63.802  41.090   1.933  1.00  0.00
ATOM    434  CD1 LEU    51     -64.657  42.220   1.348  1.00  0.00
ATOM    435  CD2 LEU    51     -64.709  40.113   2.679  1.00  0.00
ATOM    436  C   LEU    51     -60.786  41.712   0.982  1.00  0.00
ATOM    437  O   LEU    51     -60.063  42.592   0.523  1.00  0.00
ATOM    438  N   ASP    52     -60.541  41.196   2.216  1.00  0.00
ATOM    439  H   ASP    52     -61.065  40.396   2.495  1.00  0.00
ATOM    440  CA  ASP    52     -59.530  41.671   3.223  1.00  0.00
ATOM    441  CB  ASP    52     -60.346  42.149   4.436  1.00  0.00
ATOM    442  CG  ASP    52     -59.555  42.902   5.513  1.00  0.00
ATOM    443  OD1 ASP    52     -59.163  42.223   6.486  1.00  0.00
ATOM    444  OD2 ASP    52     -59.391  44.130   5.347  1.00  0.00
ATOM    445  C   ASP    52     -58.172  41.009   3.679  1.00  0.00
ATOM    446  O   ASP    52     -57.320  41.798   4.075  1.00  0.00
ATOM    447  N   LEU    53     -57.953  39.683   3.838  1.00  0.00
ATOM    448  H   LEU    53     -58.682  39.110   4.225  1.00  0.00
ATOM    449  CA  LEU    53     -56.597  39.038   3.959  1.00  0.00
ATOM    450  CB  LEU    53     -56.457  38.453   5.374  1.00  0.00
ATOM    451  CG  LEU    53     -55.006  38.172   5.786  1.00  0.00
ATOM    452  CD1 LEU    53     -54.256  39.465   6.118  1.00  0.00
ATOM    453  CD2 LEU    53     -54.973  37.203   6.968  1.00  0.00
ATOM    454  C   LEU    53     -56.009  38.126   2.806  1.00  0.00
ATOM    455  O   LEU    53     -54.957  38.497   2.288  1.00  0.00
ATOM    456  N   PRO    54     -56.572  36.975   2.350  1.00  0.00
ATOM    457  CA  PRO    54     -56.395  36.434   0.946  1.00  0.00
ATOM    458  CB  PRO    54     -56.646  34.928   1.070  1.00  0.00
ATOM    459  CG  PRO    54     -56.176  34.617   2.484  1.00  0.00
ATOM    460  CD  PRO    54     -56.683  35.825   3.269  1.00  0.00
ATOM    461  C   PRO    54     -56.903  36.893  -0.471  1.00  0.00
ATOM    462  O   PRO    54     -56.213  36.564  -1.430  1.00  0.00
ATOM    463  N   GLY    55     -58.099  37.471  -0.708  1.00  0.00
ATOM    464  H   GLY    55     -58.845  37.322  -0.060  1.00  0.00
ATOM    465  CA  GLY    55     -58.609  38.209  -1.917  1.00  0.00
ATOM    466  C   GLY    55     -58.712  39.789  -2.049  1.00  0.00
ATOM    467  O   GLY    55     -59.176  40.495  -1.178  1.00  0.00
ATOM    468  N   SER    56     -58.330  40.488  -3.124  1.00  0.00
ATOM    469  H   SER    56     -58.239  40.097  -4.039  1.00  0.00
ATOM    470  CA  SER    56     -58.242  41.977  -3.119  1.00  0.00
ATOM    471  CB  SER    56     -57.253  42.567  -4.134  1.00  0.00
ATOM    472  OG  SER    56     -57.534  42.145  -5.468  1.00  0.00
ATOM    473  HG  SER    56     -56.970  41.329  -5.678  1.00  0.00
ATOM    474  C   SER    56     -59.546  42.786  -3.161  1.00  0.00
ATOM    475  O   SER    56     -60.553  42.371  -3.729  1.00  0.00
ATOM    476  N   ALA    57     -59.578  43.726  -2.220  1.00  0.00
ATOM    477  H   ALA    57     -59.098  43.566  -1.357  1.00  0.00
ATOM    478  CA  ALA    57     -60.516  44.869  -2.173  1.00  0.00
ATOM    479  CB  ALA    57     -61.898  44.461  -1.647  1.00  0.00
ATOM    480  C   ALA    57     -59.926  45.952  -1.258  1.00  0.00
ATOM    481  O   ALA    57     -59.557  45.671  -0.118  1.00  0.00
ATOM    482  N   GLU    58     -59.559  47.068  -1.896  1.00  0.00
ATOM    483  H   GLU    58     -59.738  47.166  -2.874  1.00  0.00
ATOM    484  CA  GLU    58     -58.910  48.248  -1.266  1.00  0.00
ATOM    485  CB  GLU    58     -59.996  49.001  -0.471  1.00  0.00
ATOM    486  CG  GLU    58     -59.705  50.477  -0.154  1.00  0.00
ATOM    487  CD  GLU    58     -58.878  50.730   1.115  1.00  0.00
ATOM    488  OE1 GLU    58     -59.189  50.097   2.149  1.00  0.00
ATOM    489  OE2 GLU    58     -58.022  51.639   1.046  1.00  0.00
ATOM    490  C   GLU    58     -57.676  47.839  -0.416  1.00  0.00
ATOM    491  O   GLU    58     -57.315  48.530   0.535  1.00  0.00
ATOM    492  N   PRO    59     -56.876  46.887  -0.920  1.00  0.00
ATOM    493  CA  PRO    59     -56.132  45.919  -0.087  1.00  0.00
ATOM    494  CB  PRO    59     -55.240  45.151  -1.069  1.00  0.00
ATOM    495  CG  PRO    59     -55.039  46.124  -2.226  1.00  0.00
ATOM    496  CD  PRO    59     -56.367  46.878  -2.305  1.00  0.00
ATOM    497  C   PRO    59     -55.397  46.451   1.163  1.00  0.00
ATOM    498  O   PRO    59     -54.280  46.960   1.044  1.00  0.00
ATOM    499  N   PRO    60     -56.036  46.346   2.346  1.00  0.00
ATOM    500  CA  PRO    60     -55.465  46.782   3.639  1.00  0.00
ATOM    501  CB  PRO    60     -56.589  46.607   4.663  1.00  0.00
ATOM    502  CG  PRO    60     -57.851  46.760   3.820  1.00  0.00
ATOM    503  CD  PRO    60     -57.471  46.038   2.529  1.00  0.00
ATOM    504  C   PRO    60     -54.215  46.020   4.107  1.00  0.00
ATOM    505  O   PRO    60     -53.305  46.651   4.643  1.00  0.00
ATOM    506  N   LYS    61     -54.172  44.701   3.900  1.00  0.00
ATOM    507  H   LYS    61     -54.910  44.209   3.428  1.00  0.00
ATOM    508  CA  LYS    61     -53.051  43.832   4.322  1.00  0.00
ATOM    509  CB  LYS    61     -53.046  43.715   5.855  1.00  0.00
ATOM    510  CG  LYS    61     -51.795  43.024   6.409  1.00  0.00
ATOM    511  CD  LYS    61     -51.742  43.054   7.939  1.00  0.00
ATOM    512  CE  LYS    61     -51.385  44.439   8.487  1.00  0.00
ATOM    513  NZ  LYS    61     -51.311  44.416   9.955  1.00  0.00
ATOM    514  HZ1 LYS    61     -51.083  45.330  10.292  1.00  0.00
ATOM    515  HZ2 LYS    61     -52.195  44.133  10.327  1.00  0.00
ATOM    516  HZ3 LYS    61     -50.605  43.769  10.242  1.00  0.00
ATOM    517  C   LYS    61     -53.175  42.435   3.688  1.00  0.00
ATOM    518  O   LYS    61     -54.224  41.799   3.746  1.00  0.00
ATOM    519  N   GLN    62     -52.047  41.952   3.180  1.00  0.00
ATOM    520  H   GLN    62     -51.173  42.434   3.312  1.00  0.00
ATOM    521  CA  GLN    62     -51.948  40.641   2.507  1.00  0.00
ATOM    522  CB  GLN    62     -50.864  40.656   1.423  1.00  0.00
ATOM    523  CG  GLN    62     -51.046  41.703   0.320  1.00  0.00
ATOM    524  CD  GLN    62     -52.298  41.482  -0.530  1.00  0.00
ATOM    525  OE1 GLN    62     -52.402  40.569  -1.335  1.00  0.00
ATOM    526  NE2 GLN    62     -53.313  42.282  -0.304  1.00  0.00
ATOM    527 HE21 GLN    62     -53.318  42.957   0.431  1.00  0.00
ATOM    528 HE22 GLN    62     -54.158  42.084  -0.816  1.00  0.00
ATOM    529  C   GLN    62     -51.598  39.518   3.494  1.00  0.00
ATOM    530  O   GLN    62     -50.793  39.710   4.407  1.00  0.00
ATOM    531  N   CYS    63     -52.242  38.379   3.236  1.00  0.00
ATOM    532  H   CYS    63     -53.022  38.417   2.608  1.00  0.00
ATOM    533  CA  CYS    63     -52.088  37.049   3.876  1.00  0.00
ATOM    534  CB  CYS    63     -51.770  36.016   2.782  1.00  0.00
ATOM    535  SG  CYS    63     -52.950  35.989   1.384  1.00  0.00
ATOM    536  HG  CYS    63     -52.332  35.031   0.699  1.00  0.00
ATOM    537  C   CYS    63     -51.087  36.983   5.051  1.00  0.00
ATOM    538  O   CYS    63     -51.482  37.152   6.203  1.00  0.00
ATOM    539  N   HIS    64     -49.829  36.653   4.758  1.00  0.00
ATOM    540  H   HIS    64     -49.601  36.151   3.921  1.00  0.00
ATOM    541  CA  HIS    64     -48.690  36.790   5.687  1.00  0.00
ATOM    542  CB  HIS    64     -47.457  36.113   5.071  1.00  0.00
ATOM    543  CG  HIS    64     -47.728  34.651   4.697  1.00  0.00
ATOM    544  ND1 HIS    64     -48.361  34.240   3.600  1.00  0.00
ATOM    545  CD2 HIS    64     -47.366  33.576   5.389  1.00  0.00
ATOM    546  CE1 HIS    64     -48.390  32.912   3.611  1.00  0.00
ATOM    547  NE2 HIS    64     -47.776  32.504   4.716  1.00  0.00
ATOM    548  HE2 HIS    64     -47.644  31.554   4.988  1.00  0.00
ATOM    549  C   HIS    64     -48.450  38.297   5.911  1.00  0.00
ATOM    550  O   HIS    64     -47.887  38.951   5.031  1.00  0.00
ATOM    551  N   PRO    65     -48.806  38.803   7.101  1.00  0.00
ATOM    552  CA  PRO    65     -49.128  40.227   7.345  1.00  0.00
ATOM    553  CB  PRO    65     -49.341  40.328   8.859  1.00  0.00
ATOM    554  CG  PRO    65     -48.490  39.192   9.421  1.00  0.00
ATOM    555  CD  PRO    65     -48.660  38.084   8.381  1.00  0.00
ATOM    556  C   PRO    65     -48.134  41.266   6.799  1.00  0.00
ATOM    557  O   PRO    65     -47.128  41.606   7.420  1.00  0.00
ATOM    558  N   CYS    66     -48.446  41.697   5.580  1.00  0.00
ATOM    559  H   CYS    66     -49.164  41.233   5.058  1.00  0.00
ATOM    560  CA  CYS    66     -47.668  42.689   4.806  1.00  0.00
ATOM    561  CB  CYS    66     -46.742  41.930   3.841  1.00  0.00
ATOM    562  SG  CYS    66     -47.593  40.905   2.587  1.00  0.00
ATOM    563  HG  CYS    66     -46.488  40.400   2.047  1.00  0.00
ATOM    564  C   CYS    66     -48.585  43.682   4.052  1.00  0.00
ATOM    565  O   CYS    66     -49.750  43.345   3.826  1.00  0.00
ATOM    566  N   PRO    67     -48.104  44.879   3.665  1.00  0.00
ATOM    567  CA  PRO    67     -48.894  45.877   2.908  1.00  0.00
ATOM    568  CB  PRO    67     -47.918  47.017   2.598  1.00  0.00
ATOM    569  CG  PRO    67     -46.539  46.375   2.727  1.00  0.00
ATOM    570  CD  PRO    67     -46.733  45.385   3.874  1.00  0.00
ATOM    571  C   PRO    67     -49.543  45.318   1.631  1.00  0.00
ATOM    572  O   PRO    67     -49.122  44.284   1.112  1.00  0.00
ATOM    573  N   GLY    68     -50.573  46.025   1.165  1.00  0.00
ATOM    574  H   GLY    68     -50.763  46.947   1.515  1.00  0.00
ATOM    575  CA  GLY    68     -51.437  45.602   0.039  1.00  0.00
ATOM    576  C   GLY    68     -50.681  45.283  -1.263  1.00  0.00
ATOM    577  O   GLY    68     -49.667  45.901  -1.585  1.00  0.00
ATOM    578  N   VAL    69     -51.231  44.326  -2.009  1.00  0.00
ATOM    579  H   VAL    69     -52.025  43.805  -1.694  1.00  0.00
ATOM    580  CA  VAL    69     -50.653  43.862  -3.288  1.00  0.00
ATOM    581  CB  VAL    69     -51.245  42.479  -3.643  1.00  0.00
ATOM    582  CG1 VAL    69     -52.702  42.487  -4.131  1.00  0.00
ATOM    583  CG2 VAL    69     -50.315  41.700  -4.574  1.00  0.00
ATOM    584  C   VAL    69     -50.745  44.913  -4.424  1.00  0.00
ATOM    585  O   VAL    69     -51.843  45.389  -4.719  1.00  0.00
ATOM    586  N   PRO    70     -49.616  45.246  -5.074  1.00  0.00
ATOM    587  CA  PRO    70     -49.573  46.201  -6.203  1.00  0.00
ATOM    588  CB  PRO    70     -48.086  46.399  -6.508  1.00  0.00
ATOM    589  CG  PRO    70     -47.441  45.104  -6.016  1.00  0.00
ATOM    590  CD  PRO    70     -48.256  44.757  -4.769  1.00  0.00
ATOM    591  C   PRO    70     -50.353  45.779  -7.460  1.00  0.00
ATOM    592  O   PRO    70     -50.686  46.634  -8.275  1.00  0.00
ATOM    593  N   GLN    71     -50.456  44.469  -7.686  1.00  0.00
ATOM    594  H   GLN    71     -49.984  43.795  -7.119  1.00  0.00
ATOM    595  CA  GLN    71     -51.234  43.872  -8.790  1.00  0.00
ATOM    596  CB  GLN    71     -50.287  43.666  -9.986  1.00  0.00
ATOM    597  CG  GLN    71     -50.972  43.362 -11.328  1.00  0.00
ATOM    598  CD  GLN    71     -51.653  41.989 -11.376  1.00  0.00
ATOM    599  OE1 GLN    71     -51.182  40.990 -10.852  1.00  0.00
ATOM    600  NE2 GLN    71     -52.775  41.916 -12.052  1.00  0.00
ATOM    601 HE21 GLN    71     -53.117  42.700 -12.587  1.00  0.00
ATOM    602 HE22 GLN    71     -53.336  41.099 -11.942  1.00  0.00
ATOM    603  C   GLN    71     -51.831  42.539  -8.302  1.00  0.00
ATOM    604  O   GLN    71     -51.160  41.780  -7.603  1.00  0.00
ATOM    605  N   GLY    72     -53.109  42.339  -8.616  1.00  0.00
ATOM    606  H   GLY    72     -53.644  43.043  -9.079  1.00  0.00
ATOM    607  CA  GLY    72     -53.857  41.103  -8.303  1.00  0.00
ATOM    608  C   GLY    72     -54.327  40.412  -9.590  1.00  0.00
ATOM    609  O   GLY    72     -55.182  40.938 -10.300  1.00  0.00
ATOM    610  N   THR    73     -53.666  39.310  -9.939  1.00  0.00
ATOM    611  H   THR    73     -52.924  38.939  -9.369  1.00  0.00
ATOM    612  CA  THR    73     -53.972  38.552 -11.175  1.00  0.00
ATOM    613  CB  THR    73     -52.772  38.525 -12.146  1.00  0.00
ATOM    614  OG1 THR    73     -53.201  38.000 -13.405  1.00  0.00
ATOM    615  HG1 THR    73     -52.405  37.903 -14.006  1.00  0.00
ATOM    616  CG2 THR    73     -51.544  37.759 -11.634  1.00  0.00
ATOM    617  C   THR    73     -54.541  37.142 -10.929  1.00  0.00
ATOM    618  O   THR    73     -54.144  36.431 -10.003  1.00  0.00
ATOM    619  N   SER    74     -55.436  36.766 -11.837  1.00  0.00
ATOM    620  H   SER    74     -55.627  37.353 -12.625  1.00  0.00
ATOM    621  CA  SER    74     -56.162  35.478 -11.851  1.00  0.00
ATOM    622  CB  SER    74     -57.671  35.733 -11.726  1.00  0.00
ATOM    623  OG  SER    74     -58.152  36.527 -12.819  1.00  0.00
ATOM    624  HG  SER    74     -58.060  36.017 -13.680  1.00  0.00
ATOM    625  C   SER    74     -55.896  34.699 -13.155  1.00  0.00
ATOM    626  O   SER    74     -55.760  35.329 -14.206  1.00  0.00
ATOM    627  N   PRO    75     -55.892  33.355 -13.117  1.00  0.00
ATOM    628  CA  PRO    75     -55.794  32.514 -14.330  1.00  0.00
ATOM    629  CB  PRO    75     -55.951  31.084 -13.814  1.00  0.00
ATOM    630  CG  PRO    75     -55.313  31.156 -12.429  1.00  0.00
ATOM    631  CD  PRO    75     -55.761  32.522 -11.904  1.00  0.00
ATOM    632  C   PRO    75     -56.903  32.851 -15.338  1.00  0.00
ATOM    633  O   PRO    75     -58.020  33.203 -14.962  1.00  0.00
ATOM    634  N   ALA    76     -56.530  32.799 -16.615  1.00  0.00
ATOM    635  H   ALA    76     -55.610  32.514 -16.875  1.00  0.00
ATOM    636  CA  ALA    76     -57.414  33.151 -17.745  1.00  0.00
ATOM    637  CB  ALA    76     -56.570  33.313 -19.014  1.00  0.00
ATOM    638  C   ALA    76     -58.549  32.135 -17.993  1.00  0.00
ATOM    639  O   ALA    76     -58.287  30.931 -18.062  1.00  0.00
ATOM    640  N   PRO    77     -59.800  32.614 -18.082  1.00  0.00
ATOM    641  CA  PRO    77     -60.949  31.795 -18.524  1.00  0.00
ATOM    642  CB  PRO    77     -62.174  32.694 -18.335  1.00  0.00
ATOM    643  CG  PRO    77     -61.756  33.611 -17.188  1.00  0.00
ATOM    644  CD  PRO    77     -60.276  33.872 -17.473  1.00  0.00
ATOM    645  C   PRO    77     -60.777  31.388 -19.996  1.00  0.00
ATOM    646  O   PRO    77     -60.877  32.212 -20.902  1.00  0.00
ATOM    647  N   VAL    78     -60.344  30.143 -20.178  1.00  0.00
ATOM    648  H   VAL    78     -60.070  29.584 -19.396  1.00  0.00
ATOM    649  CA  VAL    78     -60.070  29.529 -21.499  1.00  0.00
ATOM    650  CB  VAL    78     -59.498  28.102 -21.324  1.00  0.00
ATOM    651  CG1 VAL    78     -59.165  27.433 -22.665  1.00  0.00
ATOM    652  CG2 VAL    78     -58.227  28.104 -20.465  1.00  0.00
ATOM    653  C   VAL    78     -61.325  29.546 -22.407  1.00  0.00
ATOM    654  O   VAL    78     -62.308  28.867 -22.098  1.00  0.00
ATOM    655  N   PRO    79     -61.296  30.320 -23.505  1.00  0.00
ATOM    656  CA  PRO    79     -62.418  30.416 -24.458  1.00  0.00
ATOM    657  CB  PRO    79     -62.093  31.641 -25.318  1.00  0.00
ATOM    658  CG  PRO    79     -60.565  31.679 -25.326  1.00  0.00
ATOM    659  CD  PRO    79     -60.184  31.201 -23.923  1.00  0.00
ATOM    660  C   PRO    79     -62.612  29.131 -25.279  1.00  0.00
ATOM    661  O   PRO    79     -61.832  28.813 -26.177  1.00  0.00
ATOM    662  N   TYR    80     -63.566  28.322 -24.825  1.00  0.00
ATOM    663  H   TYR    80     -63.967  28.462 -23.920  1.00  0.00
ATOM    664  CA  TYR    80     -63.970  27.068 -25.497  1.00  0.00
ATOM    665  CB  TYR    80     -64.843  26.261 -24.525  1.00  0.00
ATOM    666  CG  TYR    80     -65.244  24.881 -25.064  1.00  0.00
ATOM    667  CD1 TYR    80     -64.365  23.794 -24.946  1.00  0.00
ATOM    668  HD1 TYR    80     -63.361  23.937 -24.548  1.00  0.00
ATOM    669  CD2 TYR    80     -66.534  24.682 -25.581  1.00  0.00
ATOM    670  HD2 TYR    80     -67.206  25.529 -25.720  1.00  0.00
ATOM    671  CE1 TYR    80     -64.777  22.513 -25.343  1.00  0.00
ATOM    672  HE1 TYR    80     -64.097  21.667 -25.256  1.00  0.00
ATOM    673  CE2 TYR    80     -66.946  23.398 -25.968  1.00  0.00
ATOM    674  HE2 TYR    80     -67.954  23.247 -26.349  1.00  0.00
ATOM    675  CZ  TYR    80     -66.065  22.316 -25.853  1.00  0.00
ATOM    676  OH  TYR    80     -66.442  21.080 -26.269  1.00  0.00
ATOM    677  HH  TYR    80     -67.376  21.120 -26.622  1.00  0.00
ATOM    678  C   TYR    80     -64.651  27.313 -26.861  1.00  0.00
ATOM    679  O   TYR    80     -65.869  27.466 -26.971  1.00  0.00
ATOM    680  N   GLY    81     -63.792  27.472 -27.865  1.00  0.00
ATOM    681  H   GLY    81     -62.817  27.597 -27.671  1.00  0.00
ATOM    682  CA  GLY    81     -64.166  27.648 -29.285  1.00  0.00
ATOM    683  C   GLY    81     -64.751  26.368 -29.899  1.00  0.00
ATOM    684  O   GLY    81     -64.018  25.523 -30.409  1.00  0.00
ATOM    685  N   TYR    82     -66.076  26.267 -29.836  1.00  0.00
ATOM    686  H   TYR    82     -66.627  26.954 -29.363  1.00  0.00
ATOM    687  CA  TYR    82     -66.817  25.096 -30.343  1.00  0.00
ATOM    688  CB  TYR    82     -67.664  24.531 -29.198  1.00  0.00
ATOM    689  CG  TYR    82     -68.179  23.121 -29.508  1.00  0.00
ATOM    690  CD1 TYR    82     -67.376  22.009 -29.214  1.00  0.00
ATOM    691  HD1 TYR    82     -66.392  22.143 -28.760  1.00  0.00
ATOM    692  CD2 TYR    82     -69.421  22.942 -30.136  1.00  0.00
ATOM    693  HD2 TYR    82     -70.046  23.803 -30.378  1.00  0.00
ATOM    694  CE1 TYR    82     -67.815  20.721 -29.549  1.00  0.00
ATOM    695  HE1 TYR    82     -67.194  19.855 -29.325  1.00  0.00
ATOM    696  CE2 TYR    82     -69.851  21.654 -30.481  1.00  0.00
ATOM    697  HE2 TYR    82     -70.781  21.526 -31.032  1.00  0.00
ATOM    698  CZ  TYR    82     -69.048  20.545 -30.186  1.00  0.00
ATOM    699  OH  TYR    82     -69.468  19.294 -30.500  1.00  0.00
ATOM    700  HH  TYR    82     -70.287  19.361 -31.067  1.00  0.00
ATOM    701  C   TYR    82     -67.705  25.448 -31.549  1.00  0.00
ATOM    702  O   TYR    82     -68.357  26.490 -31.579  1.00  0.00
ATOM    703  N   PHE    83     -67.796  24.485 -32.465  1.00  0.00
ATOM    704  H   PHE    83     -67.393  23.584 -32.310  1.00  0.00
ATOM    705  CA  PHE    83     -68.572  24.610 -33.715  1.00  0.00
ATOM    706  CB  PHE    83     -67.597  24.653 -34.905  1.00  0.00
ATOM    707  CG  PHE    83     -68.314  24.771 -36.257  1.00  0.00
ATOM    708  CD1 PHE    83     -68.909  25.986 -36.631  1.00  0.00
ATOM    709  HD1 PHE    83     -68.677  26.902 -36.087  1.00  0.00
ATOM    710  CD2 PHE    83     -68.566  23.614 -37.010  1.00  0.00
ATOM    711  HD2 PHE    83     -68.085  22.672 -36.747  1.00  0.00
ATOM    712  CE1 PHE    83     -69.783  26.033 -37.725  1.00  0.00
ATOM    713  HE1 PHE    83     -70.270  26.970 -37.995  1.00  0.00
ATOM    714  CE2 PHE    83     -69.437  23.662 -38.107  1.00  0.00
ATOM    715  HE2 PHE    83     -69.639  22.760 -38.684  1.00  0.00
ATOM    716  CZ  PHE    83     -70.051  24.870 -38.459  1.00  0.00
ATOM    717  HZ  PHE    83     -70.760  24.901 -39.286  1.00  0.00
ATOM    718  C   PHE    83     -69.611  23.484 -33.878  1.00  0.00
ATOM    719  O   PHE    83     -69.408  22.360 -33.421  1.00  0.00
ATOM    720  N   GLY    84     -70.678  23.827 -34.597  1.00  0.00
ATOM    721  H   GLY    84     -70.767  24.748 -34.978  1.00  0.00
ATOM    722  CA  GLY    84     -71.772  22.911 -34.978  1.00  0.00
ATOM    723  C   GLY    84     -72.491  23.433 -36.231  1.00  0.00
ATOM    724  O   GLY    84     -72.682  24.639 -36.382  1.00  0.00
ATOM    725  N   GLY    85     -72.800  22.499 -37.128  1.00  0.00
ATOM    726  H   GLY    85     -72.503  21.551 -37.017  1.00  0.00
ATOM    727  CA  GLY    85     -73.502  22.770 -38.401  1.00  0.00
ATOM    728  C   GLY    85     -73.658  21.499 -39.251  1.00  0.00
ATOM    729  O   GLY    85     -72.922  20.531 -39.062  1.00  0.00
ATOM    730  N   GLY    86     -74.665  21.528 -40.121  1.00  0.00
ATOM    731  H   GLY    86     -75.307  22.294 -40.153  1.00  0.00
ATOM    732  CA  GLY    86     -74.985  20.428 -41.056  1.00  0.00
ATOM    733  C   GLY    86     -76.114  20.811 -42.026  1.00  0.00
ATOM    734  O   GLY    86     -76.961  21.642 -41.704  1.00  0.00
ATOM    735  N   TYR    87     -76.055  20.210 -43.214  1.00  0.00
ATOM    736  H   TYR    87     -75.325  19.562 -43.429  1.00  0.00
ATOM    737  CA  TYR    87     -77.006  20.432 -44.327  1.00  0.00
ATOM    738  CB  TYR    87     -76.734  21.806 -44.970  1.00  0.00
ATOM    739  CG  TYR    87     -77.531  22.055 -46.258  1.00  0.00
ATOM    740  CD1 TYR    87     -78.891  22.398 -46.197  1.00  0.00
ATOM    741  HD1 TYR    87     -79.334  22.729 -45.258  1.00  0.00
ATOM    742  CD2 TYR    87     -76.952  21.717 -47.491  1.00  0.00
ATOM    743  HD2 TYR    87     -75.888  21.486 -47.553  1.00  0.00
ATOM    744  CE1 TYR    87     -79.675  22.354 -47.360  1.00  0.00
ATOM    745  HE1 TYR    87     -80.733  22.611 -47.319  1.00  0.00
ATOM    746  CE2 TYR    87     -77.738  21.676 -48.650  1.00  0.00
ATOM    747  HE2 TYR    87     -77.276  21.442 -49.607  1.00  0.00
ATOM    748  CZ  TYR    87     -79.102  21.981 -48.581  1.00  0.00
ATOM    749  OH  TYR    87     -79.878  21.876 -49.688  1.00  0.00
ATOM    750  HH  TYR    87     -79.360  21.377 -50.405  1.00  0.00
ATOM    751  C   TYR    87     -76.896  19.311 -45.379  1.00  0.00
ATOM    752  O   TYR    87     -75.823  18.745 -45.584  1.00  0.00
ATOM    753  N   TYR    88     -78.034  19.021 -46.010  1.00  0.00
ATOM    754  H   TYR    88     -78.891  19.474 -45.768  1.00  0.00
ATOM    755  CA  TYR    88     -78.135  18.075 -47.140  1.00  0.00
ATOM    756  CB  TYR    88     -78.387  16.655 -46.609  1.00  0.00
ATOM    757  CG  TYR    88     -78.438  15.615 -47.735  1.00  0.00
ATOM    758  CD1 TYR    88     -77.247  15.085 -48.253  1.00  0.00
ATOM    759  HD1 TYR    88     -76.295  15.284 -47.759  1.00  0.00
ATOM    760  CD2 TYR    88     -79.664  15.305 -48.345  1.00  0.00
ATOM    761  HD2 TYR    88     -80.597  15.690 -47.933  1.00  0.00
ATOM    762  CE1 TYR    88     -77.280  14.274 -49.396  1.00  0.00
ATOM    763  HE1 TYR    88     -76.359  13.856 -49.799  1.00  0.00
ATOM    764  CE2 TYR    88     -79.694  14.494 -49.489  1.00  0.00
ATOM    765  HE2 TYR    88     -80.644  14.283 -49.976  1.00  0.00
ATOM    766  CZ  TYR    88     -78.500  13.987 -50.017  1.00  0.00
ATOM    767  OH  TYR    88     -78.514  13.247 -51.155  1.00  0.00
ATOM    768  HH  TYR    88     -79.449  13.192 -51.498  1.00  0.00
ATOM    769  C   TYR    88     -79.252  18.494 -48.111  1.00  0.00
ATOM    770  O   TYR    88     -80.386  18.747 -47.703  1.00  0.00
ATOM    771  N   SER    89     -78.925  18.433 -49.400  1.00  0.00
ATOM    772  H   SER    89     -78.000  18.192 -49.690  1.00  0.00
ATOM    773  CA  SER    89     -79.878  18.722 -50.495  1.00  0.00
ATOM    774  CB  SER    89     -79.161  19.180 -51.771  1.00  0.00
ATOM    775  OG  SER    89     -78.570  20.469 -51.572  1.00  0.00
ATOM    776  HG  SER    89     -78.173  20.776 -52.444  1.00  0.00
ATOM    777  C   SER    89     -80.791  17.528 -50.803  1.00  0.00
ATOM    778  O   SER    89     -80.458  16.635 -51.584  1.00  0.00
ATOM    779  N   CYS    90     -81.906  17.487 -50.078  1.00  0.00
ATOM    780  H   CYS    90     -82.043  18.124 -49.317  1.00  0.00
ATOM    781  CA  CYS    90     -82.946  16.447 -50.235  1.00  0.00
ATOM    782  CB  CYS    90     -83.837  16.450 -48.986  1.00  0.00
ATOM    783  SG  CYS    90     -85.044  15.075 -48.942  1.00  0.00
ATOM    784  HG  CYS    90     -85.611  15.424 -47.790  1.00  0.00
ATOM    785  C   CYS    90     -83.750  16.612 -51.542  1.00  0.00
ATOM    786  O   CYS    90     -84.884  17.094 -51.578  1.00  0.00
ATOM    787  N   ARG    91     -83.096  16.213 -52.628  1.00  0.00
ATOM    788  H   ARG    91     -82.125  15.969 -52.572  1.00  0.00
ATOM    789  CA  ARG    91     -83.645  16.277 -53.998  1.00  0.00
ATOM    790  CB  ARG    91     -82.504  16.230 -55.027  1.00  0.00
ATOM    791  CG  ARG    91     -81.508  17.395 -54.917  1.00  0.00
ATOM    792  CD  ARG    91     -82.121  18.774 -55.205  1.00  0.00
ATOM    793  NE  ARG    91     -82.605  18.897 -56.595  1.00  0.00
ATOM    794  HE  ARG    91     -83.597  18.913 -56.696  1.00  0.00
ATOM    795  CZ  ARG    91     -81.874  19.003 -57.710  1.00  0.00
ATOM    796  NH1 ARG    91     -80.548  19.028 -57.702  1.00  0.00
ATOM    797 HH11 ARG    91     -80.065  18.962 -56.832  1.00  0.00
ATOM    798 HH12 ARG    91     -80.045  19.107 -58.559  1.00  0.00
ATOM    799  NH2 ARG    91     -82.481  19.076 -58.884  1.00  0.00
ATOM    800 HH21 ARG    91     -83.476  19.052 -58.943  1.00  0.00
ATOM    801 HH22 ARG    91     -81.931  19.155 -59.713  1.00  0.00
ATOM    802  C   ARG    91     -84.684  15.174 -54.268  1.00  0.00
ATOM    803  O   ARG    91     -84.365  14.063 -54.691  1.00  0.00
ATOM    804  N   VAL    92     -85.924  15.482 -53.895  1.00  0.00
ATOM    805  H   VAL    92     -86.095  16.275 -53.308  1.00  0.00
ATOM    806  CA  VAL    92     -87.083  14.583 -54.110  1.00  0.00
ATOM    807  CB  VAL    92     -88.239  14.912 -53.136  1.00  0.00
ATOM    808  CG1 VAL    92     -89.352  13.861 -53.217  1.00  0.00
ATOM    809  CG2 VAL    92     -87.777  15.003 -51.677  1.00  0.00
ATOM    810  C   VAL    92     -87.517  14.636 -55.592  1.00  0.00
ATOM    811  O   VAL    92     -88.433  15.360 -55.986  1.00  0.00
ATOM    812  N   SER    93     -86.776  13.884 -56.401  1.00  0.00
ATOM    813  H   SER    93     -85.977  13.388 -56.050  1.00  0.00
ATOM    814  CA  SER    93     -86.954  13.787 -57.867  1.00  0.00
ATOM    815  CB  SER    93     -85.716  13.140 -58.502  1.00  0.00
ATOM    816  OG  SER    93     -85.533  11.823 -57.974  1.00  0.00
ATOM    817  HG  SER    93     -86.398  11.315 -58.098  1.00  0.00
ATOM    818  C   SER    93     -88.230  13.040 -58.295  1.00  0.00
ATOM    819  O   SER    93     -88.275  11.808 -58.327  1.00  0.00
ATOM    820  N   ARG    94     -89.277  13.824 -58.531  1.00  0.00
ATOM    821  H   ARG    94     -89.262  14.795 -58.289  1.00  0.00
ATOM    822  CA  ARG    94     -90.581  13.323 -59.017  1.00  0.00
ATOM    823  CB  ARG    94     -91.676  13.646 -57.995  1.00  0.00
ATOM    824  CG  ARG    94     -91.503  12.867 -56.686  1.00  0.00
ATOM    825  CD  ARG    94     -92.465  13.351 -55.597  1.00  0.00
ATOM    826  NE  ARG    94     -92.125  14.730 -55.199  1.00  0.00
ATOM    827  HE  ARG    94     -91.174  14.875 -54.932  1.00  0.00
ATOM    828  CZ  ARG    94     -92.938  15.789 -55.202  1.00  0.00
ATOM    829  NH1 ARG    94     -94.210  15.711 -55.568  1.00  0.00
ATOM    830 HH11 ARG    94     -94.580  14.829 -55.851  1.00  0.00
ATOM    831 HH12 ARG    94     -94.784  16.526 -55.562  1.00  0.00
ATOM    832  NH2 ARG    94     -92.456  16.982 -54.892  1.00  0.00
ATOM    833 HH21 ARG    94     -91.491  17.091 -54.663  1.00  0.00
ATOM    834 HH22 ARG    94     -93.065  17.772 -54.896  1.00  0.00
ATOM    835  C   ARG    94     -90.962  13.934 -60.374  1.00  0.00
ATOM    836  O   ARG    94     -90.714  15.112 -60.628  1.00  0.00
ATOM    837  N   SER    95     -91.537  13.084 -61.224  1.00  0.00
ATOM    838  H   SER    95     -91.640  12.116 -60.991  1.00  0.00
ATOM    839  CA  SER    95     -92.045  13.430 -62.575  1.00  0.00
ATOM    840  CB  SER    95     -90.902  13.801 -63.532  1.00  0.00
ATOM    841  OG  SER    95     -91.436  14.283 -64.770  1.00  0.00
ATOM    842  HG  SER    95     -90.693  14.668 -65.323  1.00  0.00
ATOM    843  C   SER    95     -92.816  12.241 -63.172  1.00  0.00
ATOM    844  O   SER    95     -92.604  11.096 -62.772  1.00  0.00
ATOM    845  N   SER    96     -93.750  12.557 -64.067  1.00  0.00
ATOM    846  H   SER    96     -93.773  13.474 -64.467  1.00  0.00
ATOM    847  CA  SER    96     -94.599  11.556 -64.751  1.00  0.00
ATOM    848  CB  SER    96     -96.007  11.531 -64.144  1.00  0.00
ATOM    849  OG  SER    96     -96.779  10.481 -64.738  1.00  0.00
ATOM    850  HG  SER    96     -97.672  10.428 -64.288  1.00  0.00
ATOM    851  C   SER    96     -94.698  11.848 -66.256  1.00  0.00
ATOM    852  O   SER    96     -94.800  13.002 -66.671  1.00  0.00
ATOM    853  N   LEU    97     -94.741  10.771 -67.033  1.00  0.00
ATOM    854  H   LEU    97     -94.813   9.856 -66.636  1.00  0.00
ATOM    855  CA  LEU    97     -94.837  10.832 -68.504  1.00  0.00
ATOM    856  CB  LEU    97     -93.532  10.286 -69.115  1.00  0.00
ATOM    857  CG  LEU    97     -93.175  10.727 -70.550  1.00  0.00
ATOM    858  CD1 LEU    97     -94.144  10.201 -71.614  1.00  0.00
ATOM    859  CD2 LEU    97     -93.016  12.248 -70.646  1.00  0.00
ATOM    860  C   LEU    97     -96.073  10.041 -68.960  1.00  0.00
ATOM    861  O   LEU    97     -96.082   8.811 -68.962  1.00  0.00
ATOM    862  N   LYS    98     -97.140  10.791 -69.218  1.00  0.00
ATOM    863  H   LYS    98     -97.131  11.779 -69.068  1.00  0.00
ATOM    864  CA  LYS    98     -98.437  10.230 -69.651  1.00  0.00
ATOM    865  CB  LYS    98     -99.544  10.606 -68.656  1.00  0.00
ATOM    866  CG  LYS    98     -99.341   9.947 -67.285  1.00  0.00
ATOM    867  CD  LYS    98    -100.419  10.335 -66.267  1.00  0.00
ATOM    868  CE  LYS    98    -101.785   9.716 -66.581  1.00  0.00
ATOM    869  NZ  LYS    98    -102.790  10.125 -65.590  1.00  0.00
ATOM    870  HZ1 LYS    98    -103.671   9.711 -65.822  1.00  0.00
ATOM    871  HZ2 LYS    98    -102.509   9.818 -64.680  1.00  0.00
ATOM    872  HZ3 LYS    98    -102.880  11.121 -65.595  1.00  0.00
ATOM    873  C   LYS    98     -98.807  10.672 -71.082  1.00  0.00
ATOM    874  O   LYS    98     -99.176  11.832 -71.282  1.00  0.00
ATOM    875  N   PRO    99     -98.542   9.822 -72.087  1.00  0.00
ATOM    876  CA  PRO    99     -98.895  10.106 -73.492  1.00  0.00
ATOM    877  CB  PRO    99     -98.054   9.118 -74.304  1.00  0.00
ATOM    878  CG  PRO    99     -97.917   7.913 -73.373  1.00  0.00
ATOM    879  CD  PRO    99     -97.806   8.544 -71.983  1.00  0.00
ATOM    880  C   PRO    99    -100.399   9.946 -73.764  1.00  0.00
ATOM    881  O   PRO    99    -101.062   9.087 -73.186  1.00  0.00
ATOM    882  N   CYS   100    -100.905  10.809 -74.641  1.00  0.00
ATOM    883  H   CYS   100    -100.345  11.519 -75.066  1.00  0.00
ATOM    884  CA  CYS   100    -102.311  10.783 -75.090  1.00  0.00
ATOM    885  CB  CYS   100    -103.050  11.997 -74.515  1.00  0.00
ATOM    886  SG  CYS   100    -104.845  12.014 -74.876  1.00  0.00
ATOM    887  HG  CYS   100    -105.106  13.155 -74.244  1.00  0.00
ATOM    888  C   CYS   100    -102.398  10.783 -76.625  1.00  0.00
ATOM    889  O   CYS   100    -101.616  11.450 -77.300  1.00  0.00
ATOM    890  N   ALA   101    -103.363  10.020 -77.132  1.00  0.00
ATOM    891  H   ALA   101    -103.997   9.519 -76.543  1.00  0.00
ATOM    892  CA  ALA   101    -103.652   9.915 -78.576  1.00  0.00
ATOM    893  CB  ALA   101    -103.227   8.533 -79.083  1.00  0.00
ATOM    894  C   ALA   101    -105.146  10.141 -78.859  1.00  0.00
ATOM    895  O   ALA   101    -106.003   9.680 -78.107  1.00  0.00
ATOM    896  N   GLN   102    -105.414  10.840 -79.959  1.00  0.00
ATOM    897  H   GLN   102    -104.688  11.163 -80.565  1.00  0.00
ATOM    898  CA  GLN   102    -106.784  11.154 -80.412  1.00  0.00
ATOM    899  CB  GLN   102    -107.021  12.668 -80.272  1.00  0.00
ATOM    900  CG  GLN   102    -108.444  13.130 -80.627  1.00  0.00
ATOM    901  CD  GLN   102    -109.526  12.447 -79.784  1.00  0.00
ATOM    902  OE1 GLN   102    -109.506  12.424 -78.563  1.00  0.00
ATOM    903  NE2 GLN   102    -110.517  11.877 -80.435  1.00  0.00
ATOM    904 HE21 GLN   102    -110.582  11.884 -81.438  1.00  0.00
ATOM    905 HE22 GLN   102    -111.245  11.499 -79.871  1.00  0.00
ATOM    906  C   GLN   102    -107.016  10.678 -81.856  1.00  0.00
ATOM    907  O   GLN   102    -106.135  10.781 -82.708  1.00  0.00
ATOM    908  N   ALA   103    -108.239  10.213 -82.095  1.00  0.00
ATOM    909  H   ALA   103    -108.918  10.154 -81.364  1.00  0.00
ATOM    910  CA  ALA   103    -108.699   9.767 -83.426  1.00  0.00
ATOM    911  CB  ALA   103    -109.209   8.326 -83.327  1.00  0.00
ATOM    912  C   ALA   103    -109.810  10.678 -83.975  1.00  0.00
ATOM    913  O   ALA   103    -110.621  11.214 -83.218  1.00  0.00
ATOM    914  N   ALA   104    -109.757  10.902 -85.286  1.00  0.00
ATOM    915  H   ALA   104    -109.043  10.501 -85.858  1.00  0.00
ATOM    916  CA  ALA   104    -110.754  11.707 -86.023  1.00  0.00
ATOM    917  CB  ALA   104    -110.134  13.051 -86.417  1.00  0.00
ATOM    918  C   ALA   104    -111.249  10.973 -87.280  1.00  0.00
ATOM    919  O   ALA   104    -110.487  10.261 -87.933  1.00  0.00
ATOM    920  N   THR   105    -112.540  11.130 -87.558  1.00  0.00
ATOM    921  H   THR   105    -113.164  11.620 -86.950  1.00  0.00
ATOM    922  CA  THR   105    -113.201  10.542 -88.745  1.00  0.00
ATOM    923  CB  THR   105    -114.273   9.514 -88.348  1.00  0.00
ATOM    924  OG1 THR   105    -115.156  10.068 -87.367  1.00  0.00
ATOM    925  HG1 THR   105    -115.871   9.404 -87.144  1.00  0.00
ATOM    926  CG2 THR   105    -113.649   8.200 -87.869  1.00  0.00
ATOM    927  C   THR   105    -113.842  11.614 -89.636  1.00  0.00
ATOM    928  O   THR   105    -114.363  12.621 -89.159  1.00  0.00
ATOM    929  N   LEU   106    -113.767  11.371 -90.942  1.00  0.00
ATOM    930  H   LEU   106    -113.276  10.580 -91.302  1.00  0.00
ATOM    931  CA  LEU   106    -114.331  12.276 -91.965  1.00  0.00
ATOM    932  CB  LEU   106    -113.215  12.834 -92.861  1.00  0.00
ATOM    933  CG  LEU   106    -112.198  13.710 -92.114  1.00  0.00
ATOM    934  CD1 LEU   106    -111.008  14.004 -93.028  1.00  0.00
ATOM    935  CD2 LEU   106    -112.822  15.028 -91.644  1.00  0.00
ATOM    936  C   LEU   106    -115.411  11.576 -92.803  1.00  0.00
ATOM    937  O   LEU   106    -115.120  10.747 -93.664  1.00  0.00
ATOM    938  N   ALA   107    -116.657  11.835 -92.417  1.00  0.00
ATOM    939  H   ALA   107    -116.850  12.438 -91.643  1.00  0.00
ATOM    940  CA  ALA   107    -117.845  11.248 -93.068  1.00  0.00
ATOM    941  CB  ALA   107    -118.633  10.418 -92.048  1.00  0.00
ATOM    942  C   ALA   107    -118.735  12.318 -93.721  1.00  0.00
ATOM    943  O   ALA   107    -119.390  13.110 -93.043  1.00  0.00
ATOM    944  N   ALA   108    -118.566  12.438 -95.035  1.00  0.00
ATOM    945  H   ALA   108    -117.913  11.867 -95.532  1.00  0.00
ATOM    946  CA  ALA   108    -119.342  13.372 -95.876  1.00  0.00
ATOM    947  CB  ALA   108    -118.417  14.475 -96.402  1.00  0.00
ATOM    948  C   ALA   108    -120.013  12.646 -97.052  1.00  0.00
ATOM    949  O   ALA   108    -119.418  11.766 -97.672  1.00  0.00
ATOM    950  N   TYR   109    -121.257  13.035 -97.323  1.00  0.00
ATOM    951  H   TYR   109    -121.719  13.733 -96.778  1.00  0.00
ATOM    952  CA  TYR   109    -122.058  12.466 -98.424  1.00  0.00
ATOM    953  CB  TYR   109    -123.197  11.619 -97.829  1.00  0.00
ATOM    954  CG  TYR   109    -124.077  10.994 -98.918  1.00  0.00
ATOM    955  CD1 TYR   109    -123.561   9.952 -99.706  1.00  0.00
ATOM    956  HD1 TYR   109    -122.765   9.314 -99.320  1.00  0.00
ATOM    957  CD2 TYR   109    -125.182  11.726 -99.378  1.00  0.00
ATOM    958  HD2 TYR   109    -125.655  12.467 -98.734  1.00  0.00
ATOM    959  CE1 TYR   109    -124.076   9.721-100.989  1.00  0.00
ATOM    960  HE1 TYR   109    -123.669   8.925-101.611  1.00  0.00
ATOM    961  CE2 TYR   109    -125.695  11.490-100.658  1.00  0.00
ATOM    962  HE2 TYR   109    -126.569  12.039-101.006  1.00  0.00
ATOM    963  CZ  TYR   109    -125.111  10.523-101.482  1.00  0.00
ATOM    964  OH  TYR   109    -125.317  10.593-102.819  1.00  0.00
ATOM    965  HH  TYR   109    -125.439  11.567-103.052  1.00  0.00
ATOM    966  C   TYR   109    -122.579  13.553 -99.392  1.00  0.00
ATOM    967  O   TYR   109    -123.172  14.532 -98.931  1.00  0.00
ATOM    968  N   PRO   110    -122.369  13.384-100.709  1.00  0.00
ATOM    969  CA  PRO   110    -122.879  14.310-101.742  1.00  0.00
ATOM    970  CB  PRO   110    -122.060  13.986-102.995  1.00  0.00
ATOM    971  CG  PRO   110    -121.718  12.507-102.825  1.00  0.00
ATOM    972  CD  PRO   110    -121.482  12.372-101.320  1.00  0.00
ATOM    973  C   PRO   110    -124.399  14.218-101.964  1.00  0.00
ATOM    974  O   PRO   110    -124.906  13.411-102.746  1.00  0.00
ATOM    975  N   ALA   111    -125.110  15.065-101.225  1.00  0.00
ATOM    976  H   ALA   111    -124.673  15.664-100.553  1.00  0.00
ATOM    977  CA  ALA   111    -126.583  15.163-101.283  1.00  0.00
ATOM    978  CB  ALA   111    -127.158  14.951 -99.879  1.00  0.00
ATOM    979  C   ALA   111    -127.056  16.517-101.836  1.00  0.00
ATOM    980  O   ALA   111    -126.471  17.561-101.553  1.00  0.00
ATOM    981  N   GLU   112    -128.107  16.445-102.649  1.00  0.00
ATOM    982  H   GLU   112    -128.558  15.574-102.837  1.00  0.00
ATOM    983  CA  GLU   112    -128.767  17.623-103.253  1.00  0.00
ATOM    984  CB  GLU   112    -128.322  17.830-104.711  1.00  0.00
ATOM    985  CG  GLU   112    -128.625  16.654-105.650  1.00  0.00
ATOM    986  CD  GLU   112    -128.341  17.022-107.107  1.00  0.00
ATOM    987  OE1 GLU   112    -127.200  16.767-107.548  1.00  0.00
ATOM    988  OE2 GLU   112    -129.279  17.548-107.746  1.00  0.00
ATOM    989  C   GLU   112    -130.299  17.518-103.168  1.00  0.00
ATOM    990  O   GLU   112    -130.849  16.419-103.217  1.00  0.00
ATOM    991  N   THR   113    -130.950  18.672-103.045  1.00  0.00
ATOM    992  H   THR   113    -130.485  19.509-102.756  1.00  0.00
ATOM    993  CA  THR   113    -132.428  18.766-103.040  1.00  0.00
ATOM    994  CB  THR   113    -132.943  19.405-101.739  1.00  0.00
ATOM    995  OG1 THR   113    -132.309  20.675-101.547  1.00  0.00
ATOM    996  HG1 THR   113    -132.594  21.279-102.303  1.00  0.00
ATOM    997  CG2 THR   113    -132.759  18.485-100.528  1.00  0.00
ATOM    998  C   THR   113    -132.972  19.549-104.254  1.00  0.00
ATOM    999  O   THR   113    -132.975  20.784-104.226  1.00  0.00
ATOM   1000  N   PRO   114    -133.311  18.855-105.353  1.00  0.00
ATOM   1001  CA  PRO   114    -133.980  19.473-106.519  1.00  0.00
ATOM   1002  CB  PRO   114    -134.128  18.337-107.533  1.00  0.00
ATOM   1003  CG  PRO   114    -132.940  17.434-107.213  1.00  0.00
ATOM   1004  CD  PRO   114    -132.868  17.487-105.687  1.00  0.00
ATOM   1005  C   PRO   114    -135.362  20.020-106.130  1.00  0.00
ATOM   1006  O   PRO   114    -136.023  19.481-105.244  1.00  0.00
ATOM   1007  N   THR   115    -135.743  21.114-106.787  1.00  0.00
ATOM   1008  H   THR   115    -135.153  21.553-107.465  1.00  0.00
ATOM   1009  CA  THR   115    -137.037  21.807-106.577  1.00  0.00
ATOM   1010  CB  THR   115    -137.142  22.436-105.168  1.00  0.00
ATOM   1011  OG1 THR   115    -138.454  22.980-104.984  1.00  0.00
ATOM   1012  HG1 THR   115    -138.572  23.230-104.020  1.00  0.00
ATOM   1013  CG2 THR   115    -136.064  23.486-104.862  1.00  0.00
ATOM   1014  C   THR   115    -137.301  22.847-107.681  1.00  0.00
ATOM   1015  O   THR   115    -136.364  23.338-108.312  1.00  0.00
ATOM   1016  N   ALA   116    -138.585  23.114-107.910  1.00  0.00
ATOM   1017  H   ALA   116    -139.284  22.786-107.271  1.00  0.00
ATOM   1018  CA  ALA   116    -139.094  24.026-108.958  1.00  0.00
ATOM   1019  CB  ALA   116    -139.074  23.326-110.324  1.00  0.00
ATOM   1020  C   ALA   116    -140.532  24.474-108.647  1.00  0.00
ATOM   1021  O   ALA   116    -141.295  23.740-108.019  1.00  0.00
ATOM   1022  N   GLY   117    -140.843  25.702-109.062  1.00  0.00
ATOM   1023  H   GLY   117    -140.156  26.304-109.468  1.00  0.00
ATOM   1024  CA  GLY   117    -142.175  26.322-108.890  1.00  0.00
ATOM   1025  C   GLY   117    -142.257  27.702-109.558  1.00  0.00
ATOM   1026  O   GLY   117    -141.239  28.351-109.794  1.00  0.00
ATOM   1027  N   GLU   118    -143.476  28.067-109.948  1.00  0.00
ATOM   1028  H   GLU   118    -144.275  27.495-109.768  1.00  0.00
ATOM   1029  CA  GLU   118    -143.766  29.364-110.598  1.00  0.00
ATOM   1030  CB  GLU   118    -144.189  29.160-112.058  1.00  0.00
ATOM   1031  CG  GLU   118    -143.035  28.667-112.940  1.00  0.00
ATOM   1032  CD  GLU   118    -143.448  28.447-114.400  1.00  0.00
ATOM   1033  OE1 GLU   118    -144.129  29.336-114.959  1.00  0.00
ATOM   1034  OE2 GLU   118    -143.023  27.406-114.946  1.00  0.00
ATOM   1035  C   GLU   118    -144.859  30.143-109.853  1.00  0.00
ATOM   1036  O   GLU   118    -145.911  29.598-109.518  1.00  0.00
ATOM   1037  N   GLU   119    -144.593  31.431-109.650  1.00  0.00
ATOM   1038  H   GLU   119    -143.733  31.841-109.951  1.00  0.00
ATOM   1039  CA  GLU   119    -145.522  32.353-108.965  1.00  0.00
ATOM   1040  CB  GLU   119    -144.719  33.523-108.380  1.00  0.00
ATOM   1041  CG  GLU   119    -145.561  34.420-107.462  1.00  0.00
ATOM   1042  CD  GLU   119    -144.779  35.617-106.908  1.00  0.00
ATOM   1043  OE1 GLU   119    -143.614  35.418-106.494  1.00  0.00
ATOM   1044  OE2 GLU   119    -145.393  36.703-106.848  1.00  0.00
ATOM   1045  C   GLU   119    -146.638  32.828-109.917  1.00  0.00
ATOM   1046  O   GLU   119    -146.482  33.793-110.664  1.00  0.00
ATOM   1047  N   TYR   120    -147.717  32.050-109.935  1.00  0.00
ATOM   1048  H   TYR   120    -147.712  31.154-109.492  1.00  0.00
ATOM   1049  CA  TYR   120    -148.929  32.363-110.718  1.00  0.00
ATOM   1050  CB  TYR   120    -149.879  31.153-110.679  1.00  0.00
ATOM   1051  CG  TYR   120    -151.186  31.422-111.435  1.00  0.00
ATOM   1052  CD1 TYR   120    -151.179  31.447-112.839  1.00  0.00
ATOM   1053  HD1 TYR   120    -150.442  30.867-113.396  1.00  0.00
ATOM   1054  CD2 TYR   120    -152.219  32.067-110.741  1.00  0.00
ATOM   1055  HD2 TYR   120    -152.280  31.993-109.656  1.00  0.00
ATOM   1056  CE1 TYR   120    -152.133  32.205-113.533  1.00  0.00
ATOM   1057  HE1 TYR   120    -152.122  32.242-114.621  1.00  0.00
ATOM   1058  CE2 TYR   120    -153.170  32.824-111.435  1.00  0.00
ATOM   1059  HE2 TYR   120    -153.968  33.325-110.889  1.00  0.00
ATOM   1060  CZ  TYR   120    -153.098  32.933-112.827  1.00  0.00
ATOM   1061  OH  TYR   120    -153.728  33.968-113.434  1.00  0.00
ATOM   1062  HH  TYR   120    -153.809  34.707-112.752  1.00  0.00
ATOM   1063  C   TYR   120    -149.613  33.674-110.253  1.00  0.00
ATOM   1064  O   TYR   120    -149.887  33.824-109.059  1.00  0.00
ATOM   1065  N   PRO   121    -149.892  34.603-111.183  1.00  0.00
ATOM   1066  CA  PRO   121    -150.555  35.888-110.880  1.00  0.00
ATOM   1067  CB  PRO   121    -150.284  36.767-112.105  1.00  0.00
ATOM   1068  CG  PRO   121    -150.173  35.758-113.247  1.00  0.00
ATOM   1069  CD  PRO   121    -149.461  34.571-112.596  1.00  0.00
ATOM   1070  C   PRO   121    -152.049  35.790-110.522  1.00  0.00
ATOM   1071  O   PRO   121    -152.935  35.779-111.378  1.00  0.00
ATOM   1072  N   SER   122    -152.284  35.694-109.217  1.00  0.00
ATOM   1073  H   SER   122    -151.547  35.468-108.580  1.00  0.00
ATOM   1074  CA  SER   122    -153.638  35.738-108.619  1.00  0.00
ATOM   1075  CB  SER   122    -153.840  34.608-107.603  1.00  0.00
ATOM   1076  OG  SER   122    -153.880  33.340-108.259  1.00  0.00
ATOM   1077  HG  SER   122    -154.053  32.623-107.582  1.00  0.00
ATOM   1078  C   SER   122    -153.884  37.061-107.883  1.00  0.00
ATOM   1079  O   SER   122    -153.014  37.559-107.171  1.00  0.00
ATOM   1080  N   ARG   123    -155.116  37.550-107.998  1.00  0.00
ATOM   1081  H   ARG   123    -155.819  37.084-108.533  1.00  0.00
ATOM   1082  CA  ARG   123    -155.554  38.794-107.331  1.00  0.00
ATOM   1083  CB  ARG   123    -155.988  39.851-108.363  1.00  0.00
ATOM   1084  CG  ARG   123    -157.248  39.478-109.151  1.00  0.00
ATOM   1085  CD  ARG   123    -157.837  40.694-109.864  1.00  0.00
ATOM   1086  NE  ARG   123    -159.209  40.357-110.277  1.00  0.00
ATOM   1087  HE  ARG   123    -159.802  40.024-109.539  1.00  0.00
ATOM   1088  CZ  ARG   123    -159.719  40.418-111.509  1.00  0.00
ATOM   1089  NH1 ARG   123    -159.014  40.816-112.559  1.00  0.00
ATOM   1090 HH11 ARG   123    -158.061  41.082-112.431  1.00  0.00
ATOM   1091 HH12 ARG   123    -159.435  40.845-113.462  1.00  0.00
ATOM   1092  NH2 ARG   123    -160.974  40.048-111.707  1.00  0.00
ATOM   1093 HH21 ARG   123    -161.525  39.725-110.940  1.00  0.00
ATOM   1094 HH22 ARG   123    -161.363  40.092-112.625  1.00  0.00
ATOM   1095  C   ARG   123    -156.684  38.539-106.309  1.00  0.00
ATOM   1096  O   ARG   123    -157.509  37.652-106.536  1.00  0.00
ATOM   1097  N   PRO   124    -156.738  39.318-105.216  1.00  0.00
ATOM   1098  CA  PRO   124    -157.870  39.290-104.266  1.00  0.00
ATOM   1099  CB  PRO   124    -157.489  40.291-103.173  1.00  0.00
ATOM   1100  CG  PRO   124    -155.964  40.208-103.155  1.00  0.00
ATOM   1101  CD  PRO   124    -155.602  40.061-104.634  1.00  0.00
ATOM   1102  C   PRO   124    -159.210  39.673-104.918  1.00  0.00
ATOM   1103  O   PRO   124    -160.114  38.843-104.947  1.00  0.00
ATOM   1104  N   THR   125    -159.181  40.752-105.710  1.00  0.00
ATOM   1105  H   THR   125    -158.310  41.173-105.947  1.00  0.00
ATOM   1106  CA  THR   125    -160.354  41.419-106.340  1.00  0.00
ATOM   1107  CB  THR   125    -161.277  40.466-107.131  1.00  0.00
ATOM   1108  OG1 THR   125    -160.510  39.437-107.763  1.00  0.00
ATOM   1109  HG1 THR   125    -160.275  38.762-107.048  1.00  0.00
ATOM   1110  CG2 THR   125    -162.077  41.215-108.202  1.00  0.00
ATOM   1111  C   THR   125    -161.198  42.146-105.276  1.00  0.00
ATOM   1112  O   THR   125    -161.370  41.667-104.157  1.00  0.00
ATOM   1113  N   GLU   126    -161.674  43.335-105.640  1.00  0.00
ATOM   1114  H   GLU   126    -161.588  43.675-106.576  1.00  0.00
ATOM   1115  CA  GLU   126    -162.479  44.192-104.745  1.00  0.00
ATOM   1116  CB  GLU   126    -161.599  45.359-104.264  1.00  0.00
ATOM   1117  CG  GLU   126    -162.237  46.253-103.189  1.00  0.00
ATOM   1118  CD  GLU   126    -162.586  45.484-101.910  1.00  0.00
ATOM   1119  OE1 GLU   126    -161.736  45.484-100.994  1.00  0.00
ATOM   1120  OE2 GLU   126    -163.698  44.909-101.887  1.00  0.00
ATOM   1121  C   GLU   126    -163.756  44.691-105.444  1.00  0.00
ATOM   1122  O   GLU   126    -163.751  44.956-106.645  1.00  0.00
ATOM   1123  N   PHE   127    -164.812  44.831-104.646  1.00  0.00
ATOM   1124  H   PHE   127    -164.766  44.601-103.672  1.00  0.00
ATOM   1125  CA  PHE   127    -166.105  45.393-105.081  1.00  0.00
ATOM   1126  CB  PHE   127    -167.214  44.366-104.814  1.00  0.00
ATOM   1127  CG  PHE   127    -168.569  44.820-105.372  1.00  0.00
ATOM   1128  CD1 PHE   127    -168.857  44.644-106.734  1.00  0.00
ATOM   1129  HD1 PHE   127    -168.181  44.073-107.371  1.00  0.00
ATOM   1130  CD2 PHE   127    -169.469  45.519-104.554  1.00  0.00
ATOM   1131  HD2 PHE   127    -169.266  45.641-103.489  1.00  0.00
ATOM   1132  CE1 PHE   127    -170.028  45.186-107.280  1.00  0.00
ATOM   1133  HE1 PHE   127    -170.249  45.052-108.338  1.00  0.00
ATOM   1134  CE2 PHE   127    -170.638  46.062-105.101  1.00  0.00
ATOM   1135  HE2 PHE   127    -171.316  46.642-104.476  1.00  0.00
ATOM   1136  CZ  PHE   127    -170.915  45.900-106.464  1.00  0.00
ATOM   1137  HZ  PHE   127    -171.811  46.348-106.894  1.00  0.00
ATOM   1138  C   PHE   127    -166.384  46.716-104.344  1.00  0.00
ATOM   1139  O   PHE   127    -165.990  46.895-103.192  1.00  0.00
ATOM   1140  N   ALA   128    -167.112  47.599-105.025  1.00  0.00
ATOM   1141  H   ALA   128    -167.544  47.359-105.894  1.00  0.00
ATOM   1142  CA  ALA   128    -167.443  48.945-104.517  1.00  0.00
ATOM   1143  CB  ALA   128    -166.845  50.007-105.445  1.00  0.00
ATOM   1144  C   ALA   128    -168.959  49.150-104.365  1.00  0.00
ATOM   1145  O   ALA   128    -169.716  49.074-105.331  1.00  0.00
ATOM   1146  N   PHE   129    -169.374  49.261-103.106  1.00  0.00
ATOM   1147  H   PHE   129    -168.735  49.208-102.339  1.00  0.00
ATOM   1148  CA  PHE   129    -170.779  49.517-102.731  1.00  0.00
ATOM   1149  CB  PHE   129    -171.338  48.296-101.985  1.00  0.00
ATOM   1150  CG  PHE   129    -172.806  48.480-101.579  1.00  0.00
ATOM   1151  CD1 PHE   129    -173.825  48.321-102.530  1.00  0.00
ATOM   1152  HD1 PHE   129    -173.596  47.933-103.522  1.00  0.00
ATOM   1153  CD2 PHE   129    -173.121  48.928-100.286  1.00  0.00
ATOM   1154  HD2 PHE   129    -172.336  49.047 -99.539  1.00  0.00
ATOM   1155  CE1 PHE   129    -175.150  48.634-102.196  1.00  0.00
ATOM   1156  HE1 PHE   129    -175.940  48.519-102.937  1.00  0.00
ATOM   1157  CE2 PHE   129    -174.447  49.233 -99.953  1.00  0.00
ATOM   1158  HE2 PHE   129    -174.695  49.554 -98.942  1.00  0.00
ATOM   1159  CZ  PHE   129    -175.460  49.094-100.910  1.00  0.00
ATOM   1160  HZ  PHE   129    -176.488  49.352-100.657  1.00  0.00
ATOM   1161  C   PHE   129    -170.910  50.789-101.877  1.00  0.00
ATOM   1162  O   PHE   129    -170.090  51.047-100.998  1.00  0.00
ATOM   1163  N   TYR   130    -172.017  51.495-102.098  1.00  0.00
ATOM   1164  H   TYR   130    -172.703  51.196-102.760  1.00  0.00
ATOM   1165  CA  TYR   130    -172.360  52.716-101.347  1.00  0.00
ATOM   1166  CB  TYR   130    -172.358  53.935-102.282  1.00  0.00
ATOM   1167  CG  TYR   130    -172.567  55.237-101.499  1.00  0.00
ATOM   1168  CD1 TYR   130    -171.467  55.873-100.902  1.00  0.00
ATOM   1169  HD1 TYR   130    -170.452  55.568-101.155  1.00  0.00
ATOM   1170  CD2 TYR   130    -173.869  55.668-101.194  1.00  0.00
ATOM   1171  HD2 TYR   130    -174.729  55.209-101.684  1.00  0.00
ATOM   1172  CE1 TYR   130    -171.671  56.905 -99.976  1.00  0.00
ATOM   1173  HE1 TYR   130    -170.821  57.398 -99.507  1.00  0.00
ATOM   1174  CE2 TYR   130    -174.070  56.695-100.263  1.00  0.00
ATOM   1175  HE2 TYR   130    -175.082  56.987 -99.990  1.00  0.00
ATOM   1176  CZ  TYR   130    -172.971  57.305 -99.647  1.00  0.00
ATOM   1177  OH  TYR   130    -173.162  58.259 -98.701  1.00  0.00
ATOM   1178  HH  TYR   130    -174.128  58.265 -98.446  1.00  0.00
ATOM   1179  C   TYR   130    -173.718  52.569-100.629  1.00  0.00
ATOM   1180  O   TYR   130    -174.735  52.353-101.294  1.00  0.00
ATOM   1181  N   PRO   131    -173.720  52.619 -99.288  1.00  0.00
ATOM   1182  CA  PRO   131    -174.959  52.643 -98.483  1.00  0.00
ATOM   1183  CB  PRO   131    -174.493  52.497 -97.031  1.00  0.00
ATOM   1184  CG  PRO   131    -173.168  51.749 -97.158  1.00  0.00
ATOM   1185  CD  PRO   131    -172.555  52.346 -98.425  1.00  0.00
ATOM   1186  C   PRO   131    -175.747  53.948 -98.693  1.00  0.00
ATOM   1187  O   PRO   131    -175.414  54.995 -98.138  1.00  0.00
ATOM   1188  N   GLY   132    -176.696  53.878 -99.623  1.00  0.00
ATOM   1189  H   GLY   132    -176.789  53.073-100.210  1.00  0.00
ATOM   1190  CA  GLY   132    -177.619  54.988 -99.940  1.00  0.00
ATOM   1191  C   GLY   132    -179.085  54.596 -99.713  1.00  0.00
ATOM   1192  O   GLY   132    -179.506  53.495-100.064  1.00  0.00
ATOM   1193  N   TYR   133    -179.832  55.538 -99.143  1.00  0.00
ATOM   1194  H   TYR   133    -179.453  56.428 -98.887  1.00  0.00
ATOM   1195  CA  TYR   133    -181.270  55.376 -98.847  1.00  0.00
ATOM   1196  CB  TYR   133    -181.437  55.327 -97.320  1.00  0.00
ATOM   1197  CG  TYR   133    -182.854  54.930 -96.893  1.00  0.00
ATOM   1198  CD1 TYR   133    -183.222  53.575 -96.865  1.00  0.00
ATOM   1199  HD1 TYR   133    -182.473  52.798 -97.023  1.00  0.00
ATOM   1200  CD2 TYR   133    -183.823  55.918 -96.664  1.00  0.00
ATOM   1201  HD2 TYR   133    -183.546  56.970 -96.643  1.00  0.00
ATOM   1202  CE1 TYR   133    -184.558  53.216 -96.639  1.00  0.00
ATOM   1203  HE1 TYR   133    -184.849  52.167 -96.622  1.00  0.00
ATOM   1204  CE2 TYR   133    -185.160  55.557 -96.446  1.00  0.00
ATOM   1205  HE2 TYR   133    -185.914  56.334 -96.331  1.00  0.00
ATOM   1206  CZ  TYR   133    -185.526  54.206 -96.437  1.00  0.00
ATOM   1207  OH  TYR   133    -186.823  53.851 -96.255  1.00  0.00
ATOM   1208  HH  TYR   133    -187.373  54.677 -96.148  1.00  0.00
ATOM   1209  C   TYR   133    -182.091  56.527 -99.470  1.00  0.00
ATOM   1210  O   TYR   133    -181.546  57.620 -99.641  1.00  0.00
ATOM   1211  N   PRO   134    -183.350  56.278 -99.875  1.00  0.00
ATOM   1212  CA  PRO   134    -184.293  57.335-100.306  1.00  0.00
ATOM   1213  CB  PRO   134    -185.585  56.585-100.633  1.00  0.00
ATOM   1214  CG  PRO   134    -185.070  55.249-101.161  1.00  0.00
ATOM   1215  CD  PRO   134    -183.874  54.950-100.255  1.00  0.00
ATOM   1216  C   PRO   134    -184.506  58.394 -99.213  1.00  0.00
ATOM   1217  O   PRO   134    -185.192  58.176 -98.216  1.00  0.00
ATOM   1218  N   GLU   135    -183.753  59.480 -99.363  1.00  0.00
ATOM   1219  H   GLU   135    -183.156  59.587-100.158  1.00  0.00
ATOM   1220  CA  GLU   135    -183.680  60.591 -98.391  1.00  0.00
ATOM   1221  CB  GLU   135    -182.260  60.638 -97.810  1.00  0.00
ATOM   1222  CG  GLU   135    -181.969  59.442 -96.897  1.00  0.00
ATOM   1223  CD  GLU   135    -180.468  59.243 -96.669  1.00  0.00
ATOM   1224  OE1 GLU   135    -179.938  59.914 -95.759  1.00  0.00
ATOM   1225  OE2 GLU   135    -179.885  58.413 -97.403  1.00  0.00
ATOM   1226  C   GLU   135    -184.017  61.935 -99.054  1.00  0.00
ATOM   1227  O   GLU   135    -183.636  62.177-100.199  1.00  0.00
ATOM   1228  N   THR   136    -184.730  62.775 -98.305  1.00  0.00
ATOM   1229  H   THR   136    -185.052  62.517 -97.394  1.00  0.00
ATOM   1230  CA  THR   136    -185.150  64.133 -98.729  1.00  0.00
ATOM   1231  CB  THR   136    -186.116  64.103 -99.936  1.00  0.00
ATOM   1232  OG1 THR   136    -186.362  65.441-100.382  1.00  0.00
ATOM   1233  HG1 THR   136    -186.910  65.415-101.221  1.00  0.00
ATOM   1234  CG2 THR   136    -187.436  63.363 -99.671  1.00  0.00
ATOM   1235  C   THR   136    -185.747  64.931 -97.555  1.00  0.00
ATOM   1236  O   THR   136    -186.191  64.352 -96.564  1.00  0.00
ATOM   1237  N   TYR   137    -185.681  66.253 -97.682  1.00  0.00
ATOM   1238  H   TYR   137    -185.469  66.657 -98.574  1.00  0.00
ATOM   1239  CA  TYR   137    -186.170  67.209 -96.669  1.00  0.00
ATOM   1240  CB  TYR   137    -184.965  67.882 -95.991  1.00  0.00
ATOM   1241  CG  TYR   137    -185.318  68.974 -94.967  1.00  0.00
ATOM   1242  CD1 TYR   137    -186.316  68.779 -93.997  1.00  0.00
ATOM   1243  HD1 TYR   137    -186.711  67.781 -93.807  1.00  0.00
ATOM   1244  CD2 TYR   137    -184.728  70.239 -95.106  1.00  0.00
ATOM   1245  HD2 TYR   137    -183.951  70.402 -95.853  1.00  0.00
ATOM   1246  CE1 TYR   137    -186.739  69.851 -93.198  1.00  0.00
ATOM   1247  HE1 TYR   137    -187.553  69.718 -92.486  1.00  0.00
ATOM   1248  CE2 TYR   137    -185.139  71.304 -94.293  1.00  0.00
ATOM   1249  HE2 TYR   137    -184.682  72.285 -94.418  1.00  0.00
ATOM   1250  CZ  TYR   137    -186.147  71.111 -93.341  1.00  0.00
ATOM   1251  OH  TYR   137    -186.594  72.159 -92.603  1.00  0.00
ATOM   1252  HH  TYR   137    -185.920  72.895 -92.644  1.00  0.00
ATOM   1253  C   TYR   137    -187.098  68.261 -97.300  1.00  0.00
ATOM   1254  O   TYR   137    -186.834  68.772 -98.387  1.00  0.00
ATOM   1255  N   GLN   138    -188.134  68.602 -96.541  1.00  0.00
ATOM   1256  H   GLN   138    -188.326  68.126 -95.684  1.00  0.00
ATOM   1257  CA  GLN   138    -189.093  69.669 -96.888  1.00  0.00
ATOM   1258  CB  GLN   138    -190.511  69.112 -97.108  1.00  0.00
ATOM   1259  CG  GLN   138    -191.064  68.260 -95.957  1.00  0.00
ATOM   1260  CD  GLN   138    -192.524  67.877 -96.200  1.00  0.00
ATOM   1261  OE1 GLN   138    -192.853  66.863 -96.796  1.00  0.00
ATOM   1262  NE2 GLN   138    -193.435  68.696 -95.721  1.00  0.00
ATOM   1263 HE21 GLN   138    -193.174  69.521 -95.229  1.00  0.00
ATOM   1264 HE22 GLN   138    -194.385  68.445 -95.882  1.00  0.00
ATOM   1265  C   GLN   138    -189.057  70.825 -95.863  1.00  0.00
ATOM   1266  O   GLN   138    -189.561  70.671 -94.748  1.00  0.00
ATOM   1267  N   PRO   139    -188.339  71.914 -96.181  1.00  0.00
ATOM   1268  CA  PRO   139    -188.228  73.089 -95.295  1.00  0.00
ATOM   1269  CB  PRO   139    -187.153  73.968 -95.939  1.00  0.00
ATOM   1270  CG  PRO   139    -187.246  73.622 -97.424  1.00  0.00
ATOM   1271  CD  PRO   139    -187.568  72.126 -97.423  1.00  0.00
ATOM   1272  C   PRO   139    -189.555  73.835 -95.113  1.00  0.00
ATOM   1273  O   PRO   139    -190.364  73.936 -96.034  1.00  0.00
ATOM   1274  N   MET   140    -189.750  74.322 -93.891  1.00  0.00
ATOM   1275  H   MET   140    -189.125  74.116 -93.139  1.00  0.00
ATOM   1276  CA  MET   140    -190.921  75.142 -93.523  1.00  0.00
ATOM   1277  CB  MET   140    -191.700  74.413 -92.417  1.00  0.00
ATOM   1278  CG  MET   140    -193.081  75.008 -92.109  1.00  0.00
ATOM   1279  SD  MET   140    -193.057  76.578 -91.166  1.00  0.00
ATOM   1280  CE  MET   140    -194.792  76.974 -91.177  1.00  0.00
ATOM   1281  C   MET   140    -190.461  76.537 -93.070  1.00  0.00
ATOM   1282  O   MET   140    -189.557  76.673 -92.246  1.00  0.00
ATOM   1283  N   ALA   141    -191.117  77.546 -93.635  1.00  0.00
ATOM   1284  H   ALA   141    -191.850  77.385 -94.295  1.00  0.00
ATOM   1285  CA  ALA   141    -190.887  78.965 -93.301  1.00  0.00
ATOM   1286  CB  ALA   141    -190.316  79.689 -94.524  1.00  0.00
ATOM   1287  C   ALA   141    -192.192  79.642 -92.852  1.00  0.00
ATOM   1288  O   ALA   141    -193.269  79.330 -93.359  1.00  0.00
ATOM   1289  N   SER   142    -192.060  80.529 -91.869  1.00  0.00
ATOM   1290  H   SER   142    -191.164  80.763 -91.493  1.00  0.00
ATOM   1291  CA  SER   142    -193.189  81.312 -91.322  1.00  0.00
ATOM   1292  CB  SER   142    -193.517  80.858 -89.895  1.00  0.00
ATOM   1293  OG  SER   142    -194.686  81.536 -89.421  1.00  0.00
ATOM   1294  HG  SER   142    -194.962  81.146 -88.540  1.00  0.00
ATOM   1295  C   SER   142    -192.871  82.814 -91.330  1.00  0.00
ATOM   1296  O   SER   142    -191.739  83.220 -91.065  1.00  0.00
ATOM   1297  N   TYR   143    -193.918  83.610 -91.528  1.00  0.00
ATOM   1298  H   TYR   143    -194.848  83.245 -91.507  1.00  0.00
ATOM   1299  CA  TYR   143    -193.810  85.077 -91.640  1.00  0.00
ATOM   1300  CB  TYR   143    -194.329  85.515 -93.018  1.00  0.00
ATOM   1301  CG  TYR   143    -194.176  87.022 -93.258  1.00  0.00
ATOM   1302  CD1 TYR   143    -192.947  87.548 -93.685  1.00  0.00
ATOM   1303  HD1 TYR   143    -192.094  86.890 -93.852  1.00  0.00
ATOM   1304  CD2 TYR   143    -195.273  87.875 -93.069  1.00  0.00
ATOM   1305  HD2 TYR   143    -196.222  87.479 -92.704  1.00  0.00
ATOM   1306  CE1 TYR   143    -192.815  88.926 -93.908  1.00  0.00
ATOM   1307  HE1 TYR   143    -191.865  89.339 -94.244  1.00  0.00
ATOM   1308  CE2 TYR   143    -195.141  89.250 -93.307  1.00  0.00
ATOM   1309  HE2 TYR   143    -196.015  89.896 -93.228  1.00  0.00
ATOM   1310  CZ  TYR   143    -193.908  89.777 -93.709  1.00  0.00
ATOM   1311  OH  TYR   143    -193.732  91.119 -93.805  1.00  0.00
ATOM   1312  HH  TYR   143    -194.558  91.591 -93.482  1.00  0.00
ATOM   1313  C   TYR   143    -194.542  85.775 -90.480  1.00  0.00
ATOM   1314  O   TYR   143    -195.751  86.002 -90.509  1.00  0.00
ATOM   1315  N   LEU   144    -193.761  86.058 -89.442  1.00  0.00
ATOM   1316  H   LEU   144    -192.799  85.788 -89.429  1.00  0.00
ATOM   1317  CA  LEU   144    -194.251  86.713 -88.214  1.00  0.00
ATOM   1318  CB  LEU   144    -193.958  85.783 -87.026  1.00  0.00
ATOM   1319  CG  LEU   144    -194.754  86.104 -85.753  1.00  0.00
ATOM   1320  CD1 LEU   144    -194.891  84.830 -84.917  1.00  0.00
ATOM   1321  CD2 LEU   144    -194.061  87.169 -84.899  1.00  0.00
ATOM   1322  C   LEU   144    -193.607  88.102 -88.071  1.00  0.00
ATOM   1323  O   LEU   144    -192.456  88.249 -87.662  1.00  0.00
ATOM   1324  N   ASP   145    -194.360  89.101 -88.519  1.00  0.00
ATOM   1325  H   ASP   145    -195.260  88.929 -88.928  1.00  0.00
ATOM   1326  CA  ASP   145    -193.920  90.512 -88.526  1.00  0.00
ATOM   1327  CB  ASP   145    -193.885  91.067 -89.964  1.00  0.00
ATOM   1328  CG  ASP   145    -195.225  91.115 -90.717  1.00  0.00
ATOM   1329  OD1 ASP   145    -196.078  90.230 -90.473  1.00  0.00
ATOM   1330  OD2 ASP   145    -195.338  91.983 -91.611  1.00  0.00
ATOM   1331  C   ASP   145    -194.748  91.404 -87.584  1.00  0.00
ATOM   1332  O   ASP   145    -195.775  91.962 -87.965  1.00  0.00
ATOM   1333  N   VAL   146    -194.243  91.545 -86.362  1.00  0.00
ATOM   1334  H   VAL   146    -193.396  91.093 -86.085  1.00  0.00
ATOM   1335  CA  VAL   146    -194.905  92.353 -85.313  1.00  0.00
ATOM   1336  CB  VAL   146    -195.184  91.564 -84.014  1.00  0.00
ATOM   1337  CG1 VAL   146    -196.311  90.552 -84.241  1.00  0.00
ATOM   1338  CG2 VAL   146    -193.953  90.853 -83.435  1.00  0.00
ATOM   1339  C   VAL   146    -194.194  93.688 -85.041  1.00  0.00
ATOM   1340  O   VAL   146    -193.173  93.758 -84.357  1.00  0.00
ATOM   1341  N   SER   147    -194.669  94.705 -85.756  1.00  0.00
ATOM   1342  H   SER   147    -195.282  94.549 -86.531  1.00  0.00
ATOM   1343  CA  SER   147    -194.176  96.097 -85.648  1.00  0.00
ATOM   1344  CB  SER   147    -194.724  96.941 -86.807  1.00  0.00
ATOM   1345  OG  SER   147    -194.400  96.326 -88.058  1.00  0.00
ATOM   1346  HG  SER   147    -194.628  96.954 -88.805  1.00  0.00
ATOM   1347  C   SER   147    -194.525  96.751 -84.299  1.00  0.00
ATOM   1348  O   SER   147    -195.501  97.489 -84.151  1.00  0.00
ATOM   1349  N   VAL   148    -193.722  96.399 -83.299  1.00  0.00
ATOM   1350  H   VAL   148    -193.055  95.660 -83.421  1.00  0.00
ATOM   1351  CA  VAL   148    -193.847  96.915 -81.917  1.00  0.00
ATOM   1352  CB  VAL   148    -193.160  95.968 -80.905  1.00  0.00
ATOM   1353  CG1 VAL   148    -193.345  96.442 -79.458  1.00  0.00
ATOM   1354  CG2 VAL   148    -193.692  94.533 -81.009  1.00  0.00
ATOM   1355  C   VAL   148    -193.302  98.356 -81.848  1.00  0.00
ATOM   1356  O   VAL   148    -192.104  98.589 -81.688  1.00  0.00
ATOM   1357  N   VAL   149    -194.205  99.289 -82.132  1.00  0.00
ATOM   1358  H   VAL   149    -195.115  99.037 -82.465  1.00  0.00
ATOM   1359  CA  VAL   149    -193.923 100.742 -82.106  1.00  0.00
ATOM   1360  CB  VAL   149    -193.965 101.379 -83.514  1.00  0.00
ATOM   1361  CG1 VAL   149    -192.775 100.912 -84.357  1.00  0.00
ATOM   1362  CG2 VAL   149    -195.276 101.124 -84.271  1.00  0.00
ATOM   1363  C   VAL   149    -194.833 101.508 -81.131  1.00  0.00
ATOM   1364  O   VAL   149    -196.025 101.223 -81.019  1.00  0.00
ATOM   1365  N   GLN   150    -194.232 102.488 -80.459  1.00  0.00
ATOM   1366  H   GLN   150    -193.254 102.670 -80.564  1.00  0.00
ATOM   1367  CA  GLN   150    -194.909 103.365 -79.480  1.00  0.00
ATOM   1368  CB  GLN   150    -195.107 102.598 -78.161  1.00  0.00
ATOM   1369  CG  GLN   150    -196.374 102.984 -77.383  1.00  0.00
ATOM   1370  CD  GLN   150    -196.374 104.438 -76.905  1.00  0.00
ATOM   1371  OE1 GLN   150    -195.609 104.847 -76.046  1.00  0.00
ATOM   1372  NE2 GLN   150    -197.156 105.282 -77.546  1.00  0.00
ATOM   1373 HE21 GLN   150    -197.772 104.979 -78.270  1.00  0.00
ATOM   1374 HE22 GLN   150    -197.144 106.231 -77.213  1.00  0.00
ATOM   1375  C   GLN   150    -194.049 104.621 -79.242  1.00  0.00
ATOM   1376  O   GLN   150    -192.820 104.553 -79.238  1.00  0.00
ATOM   1377  N   THR   151    -194.739 105.726 -78.979  1.00  0.00
ATOM   1378  H   THR   151    -195.701 105.666 -78.709  1.00  0.00
ATOM   1379  CA  THR   151    -194.136 107.064 -78.799  1.00  0.00
ATOM   1380  CB  THR   151    -194.531 108.013 -79.946  1.00  0.00
ATOM   1381  OG1 THR   151    -194.327 107.370 -81.208  1.00  0.00
ATOM   1382  HG1 THR   151    -194.427 108.040 -81.945  1.00  0.00
ATOM   1383  CG2 THR   151    -193.715 109.311 -79.915  1.00  0.00
ATOM   1384  C   THR   151    -194.616 107.638 -77.457  1.00  0.00
ATOM   1385  O   THR   151    -195.795 107.960 -77.300  1.00  0.00
ATOM   1386  N   LEU   152    -193.722 107.587 -76.475  1.00  0.00
ATOM   1387  H   LEU   152    -192.833 107.147 -76.597  1.00  0.00
ATOM   1388  CA  LEU   152    -193.979 108.112 -75.119  1.00  0.00
ATOM   1389  CB  LEU   152    -193.969 106.927 -74.137  1.00  0.00
ATOM   1390  CG  LEU   152    -194.987 106.956 -72.980  1.00  0.00
ATOM   1391  CD1 LEU   152    -194.724 108.075 -71.969  1.00  0.00
ATOM   1392  CD2 LEU   152    -196.429 107.000 -73.498  1.00  0.00
ATOM   1393  C   LEU   152    -192.913 109.151 -74.731  1.00  0.00
ATOM   1394  O   LEU   152    -191.726 108.967 -75.001  1.00  0.00
ATOM   1395  N   GLY   153    -193.389 110.231 -74.117  1.00  0.00
ATOM   1396  H   GLY   153    -194.373 110.383 -74.024  1.00  0.00
ATOM   1397  CA  GLY   153    -192.555 111.334 -73.597  1.00  0.00
ATOM   1398  C   GLY   153    -193.399 112.339 -72.799  1.00  0.00
ATOM   1399  O   GLY   153    -194.590 112.501 -73.058  1.00  0.00
ATOM   1400  N   ALA   154    -192.765 112.933 -71.792  1.00  0.00
ATOM   1401  H   ALA   154    -191.796 112.768 -71.610  1.00  0.00
ATOM   1402  CA  ALA   154    -193.402 113.923 -70.899  1.00  0.00
ATOM   1403  CB  ALA   154    -193.527 113.333 -69.491  1.00  0.00
ATOM   1404  C   ALA   154    -192.609 115.244 -70.845  1.00  0.00
ATOM   1405  O   ALA   154    -191.376 115.202 -70.820  1.00  0.00
ATOM   1406  N   PRO   155    -193.297 116.394 -70.925  1.00  0.00
ATOM   1407  CA  PRO   155    -192.672 117.719 -70.723  1.00  0.00
ATOM   1408  CB  PRO   155    -193.794 118.724 -70.991  1.00  0.00
ATOM   1409  CG  PRO   155    -194.676 117.995 -72.001  1.00  0.00
ATOM   1410  CD  PRO   155    -194.644 116.547 -71.510  1.00  0.00
ATOM   1411  C   PRO   155    -192.154 117.876 -69.286  1.00  0.00
ATOM   1412  O   PRO   155    -192.775 117.402 -68.336  1.00  0.00
ATOM   1413  N   GLY   156    -191.019 118.564 -69.176  1.00  0.00
ATOM   1414  H   GLY   156    -190.553 118.934 -69.977  1.00  0.00
ATOM   1415  CA  GLY   156    -190.365 118.876 -67.888  1.00  0.00
ATOM   1416  C   GLY   156    -190.125 120.384 -67.738  1.00  0.00
ATOM   1417  O   GLY   156    -189.776 121.063 -68.702  1.00  0.00
ATOM   1418  N   GLU   157    -190.285 120.862 -66.507  1.00  0.00
ATOM   1419  H   GLU   157    -190.478 120.260 -65.733  1.00  0.00
ATOM   1420  CA  GLU   157    -190.097 122.288 -66.164  1.00  0.00
ATOM   1421  CB  GLU   157    -191.446 122.972 -65.873  1.00  0.00
ATOM   1422  CG  GLU   157    -192.244 122.365 -64.709  1.00  0.00
ATOM   1423  CD  GLU   157    -193.564 123.097 -64.437  1.00  0.00
ATOM   1424  OE1 GLU   157    -194.277 123.408 -65.418  1.00  0.00
ATOM   1425  OE2 GLU   157    -193.873 123.258 -63.238  1.00  0.00
ATOM   1426  C   GLU   157    -189.108 122.501 -65.000  1.00  0.00
ATOM   1427  O   GLU   157    -189.111 121.705 -64.058  1.00  0.00
ATOM   1428  N   PRO   158    -188.228 123.509 -65.103  1.00  0.00
ATOM   1429  CA  PRO   158    -187.370 123.943 -63.980  1.00  0.00
ATOM   1430  CB  PRO   158    -186.499 125.057 -64.565  1.00  0.00
ATOM   1431  CG  PRO   158    -186.373 124.658 -66.033  1.00  0.00
ATOM   1432  CD  PRO   158    -187.762 124.112 -66.367  1.00  0.00
ATOM   1433  C   PRO   158    -188.214 124.488 -62.820  1.00  0.00
ATOM   1434  O   PRO   158    -189.291 125.046 -63.028  1.00  0.00
ATOM   1435  N   ARG   159    -187.707 124.275 -61.609  1.00  0.00
ATOM   1436  H   ARG   159    -186.842 123.793 -61.476  1.00  0.00
ATOM   1437  CA  ARG   159    -188.330 124.768 -60.364  1.00  0.00
ATOM   1438  CB  ARG   159    -188.844 123.557 -59.564  1.00  0.00
ATOM   1439  CG  ARG   159    -189.632 123.906 -58.293  1.00  0.00
ATOM   1440  CD  ARG   159    -188.731 124.015 -57.058  1.00  0.00
ATOM   1441  NE  ARG   159    -189.452 124.699 -55.971  1.00  0.00
ATOM   1442  HE  ARG   159    -189.729 125.639 -56.172  1.00  0.00
ATOM   1443  CZ  ARG   159    -189.702 124.229 -54.747  1.00  0.00
ATOM   1444  NH1 ARG   159    -189.291 123.035 -54.340  1.00  0.00
ATOM   1445 HH11 ARG   159    -188.773 122.459 -54.969  1.00  0.00
ATOM   1446 HH12 ARG   159    -189.513 122.714 -53.423  1.00  0.00
ATOM   1447  NH2 ARG   159    -190.371 124.979 -53.887  1.00  0.00
ATOM   1448 HH21 ARG   159    -190.686 125.889 -54.152  1.00  0.00
ATOM   1449 HH22 ARG   159    -190.568 124.629 -52.973  1.00  0.00
ATOM   1450  C   ARG   159    -187.319 125.609 -59.566  1.00  0.00
ATOM   1451  O   ARG   159    -186.139 125.271 -59.489  1.00  0.00
ATOM   1452  N   HIS   160    -187.829 126.698 -58.996  1.00  0.00
ATOM   1453  H   HIS   160    -188.773 126.978 -59.160  1.00  0.00
ATOM   1454  CA  HIS   160    -187.079 127.558 -58.061  1.00  0.00
ATOM   1455  CB  HIS   160    -186.988 128.985 -58.621  1.00  0.00
ATOM   1456  CG  HIS   160    -186.182 129.949 -57.737  1.00  0.00
ATOM   1457  ND1 HIS   160    -185.204 129.632 -56.888  1.00  0.00
ATOM   1458  CD2 HIS   160    -186.323 131.270 -57.708  1.00  0.00
ATOM   1459  CE1 HIS   160    -184.737 130.751 -56.345  1.00  0.00
ATOM   1460  NE2 HIS   160    -185.431 131.762 -56.853  1.00  0.00
ATOM   1461  HE2 HIS   160    -185.286 132.727 -56.647  1.00  0.00
ATOM   1462  C   HIS   160    -187.755 127.551 -56.680  1.00  0.00
ATOM   1463  O   HIS   160    -188.980 127.614 -56.565  1.00  0.00
ATOM   1464  N   ASP   161    -186.908 127.562 -55.658  1.00  0.00
ATOM   1465  H   ASP   161    -185.942 127.777 -55.821  1.00  0.00
ATOM   1466  CA  ASP   161    -187.337 127.528 -54.248  1.00  0.00
ATOM   1467  CB  ASP   161    -186.933 126.170 -53.651  1.00  0.00
ATOM   1468  CG  ASP   161    -187.447 125.925 -52.227  1.00  0.00
ATOM   1469  OD1 ASP   161    -188.450 126.569 -51.840  1.00  0.00
ATOM   1470  OD2 ASP   161    -186.823 125.083 -51.545  1.00  0.00
ATOM   1471  C   ASP   161    -186.758 128.729 -53.478  1.00  0.00
ATOM   1472  O   ASP   161    -185.769 128.629 -52.751  1.00  0.00
ATOM   1473  N   SER   162    -187.426 129.864 -53.658  1.00  0.00
ATOM   1474  H   SER   162    -188.256 129.901 -54.217  1.00  0.00
ATOM   1475  CA  SER   162    -187.048 131.155 -53.044  1.00  0.00
ATOM   1476  CB  SER   162    -187.730 132.308 -53.792  1.00  0.00
ATOM   1477  OG  SER   162    -189.149 132.124 -53.768  1.00  0.00
ATOM   1478  HG  SER   162    -189.442 132.090 -52.801  1.00  0.00
ATOM   1479  C   SER   162    -187.361 131.217 -51.539  1.00  0.00
ATOM   1480  O   SER   162    -188.477 131.532 -51.124  1.00  0.00
ATOM   1481  N   LEU   163    -186.366 130.810 -50.757  1.00  0.00
ATOM   1482  H   LEU   163    -185.552 130.373 -51.141  1.00  0.00
ATOM   1483  CA  LEU   163    -186.434 130.820 -49.281  1.00  0.00
ATOM   1484  CB  LEU   163    -186.206 129.404 -48.732  1.00  0.00
ATOM   1485  CG  LEU   163    -187.227 128.358 -49.202  1.00  0.00
ATOM   1486  CD1 LEU   163    -186.790 126.977 -48.713  1.00  0.00
ATOM   1487  CD2 LEU   163    -188.641 128.659 -48.693  1.00  0.00
ATOM   1488  C   LEU   163    -185.394 131.770 -48.668  1.00  0.00
ATOM   1489  O   LEU   163    -184.272 131.884 -49.159  1.00  0.00
ATOM   1490  N   LEU   164    -185.789 132.390 -47.559  1.00  0.00
ATOM   1491  H   LEU   164    -186.710 132.268 -47.193  1.00  0.00
ATOM   1492  CA  LEU   164    -184.932 133.330 -46.809  1.00  0.00
ATOM   1493  CB  LEU   164    -185.634 134.699 -46.737  1.00  0.00
ATOM   1494  CG  LEU   164    -184.773 135.939 -46.417  1.00  0.00
ATOM   1495  CD1 LEU   164    -184.234 135.961 -44.982  1.00  0.00
ATOM   1496  CD2 LEU   164    -183.644 136.121 -47.436  1.00  0.00
ATOM   1497  C   LEU   164    -184.627 132.758 -45.410  1.00  0.00
ATOM   1498  O   LEU   164    -185.550 132.606 -44.605  1.00  0.00
ATOM   1499  N   PRO   165    -183.381 132.318 -45.174  1.00  0.00
ATOM   1500  CA  PRO   165    -182.924 131.864 -43.844  1.00  0.00
ATOM   1501  CB  PRO   165    -181.512 131.319 -44.072  1.00  0.00
ATOM   1502  CG  PRO   165    -181.542 130.868 -45.531  1.00  0.00
ATOM   1503  CD  PRO   165    -182.394 131.943 -46.207  1.00  0.00
ATOM   1504  C   PRO   165    -182.924 133.018 -42.828  1.00  0.00
ATOM   1505  O   PRO   165    -182.022 133.855 -42.797  1.00  0.00
ATOM   1506  N   VAL   166    -184.046 133.137 -42.122  1.00  0.00
ATOM   1507  H   VAL   166    -184.871 132.632 -42.378  1.00  0.00
ATOM   1508  CA  VAL   166    -184.233 134.129 -41.038  1.00  0.00
ATOM   1509  CB  VAL   166    -185.726 134.271 -40.662  1.00  0.00
ATOM   1510  CG1 VAL   166    -185.948 135.359 -39.604  1.00  0.00
ATOM   1511  CG2 VAL   166    -186.599 134.602 -41.879  1.00  0.00
ATOM   1512  C   VAL   166    -183.356 133.743 -39.829  1.00  0.00
ATOM   1513  O   VAL   166    -183.724 132.911 -39.002  1.00  0.00
ATOM   1514  N   ASP   167    -182.140 134.280 -39.845  1.00  0.00
ATOM   1515  H   ASP   167    -181.818 134.784 -40.648  1.00  0.00
ATOM   1516  CA  ASP   167    -181.125 134.022 -38.807  1.00  0.00
ATOM   1517  CB  ASP   167    -179.883 133.415 -39.480  1.00  0.00
ATOM   1518  CG  ASP   167    -178.746 133.051 -38.515  1.00  0.00
ATOM   1519  OD1 ASP   167    -179.052 132.708 -37.351  1.00  0.00
ATOM   1520  OD2 ASP   167    -177.584 133.108 -38.972  1.00  0.00
ATOM   1521  C   ASP   167    -180.791 135.287 -37.998  1.00  0.00
ATOM   1522  O   ASP   167    -179.997 136.125 -38.422  1.00  0.00
ATOM   1523  N   SER   168    -181.434 135.390 -36.840  1.00  0.00
ATOM   1524  H   SER   168    -182.138 134.736 -36.557  1.00  0.00
ATOM   1525  CA  SER   168    -181.206 136.481 -35.870  1.00  0.00
ATOM   1526  CB  SER   168    -182.516 137.225 -35.577  1.00  0.00
ATOM   1527  OG  SER   168    -183.547 136.310 -35.190  1.00  0.00
ATOM   1528  HG  SER   168    -184.342 136.817 -34.854  1.00  0.00
ATOM   1529  C   SER   168    -180.591 135.956 -34.564  1.00  0.00
ATOM   1530  O   SER   168    -180.969 134.903 -34.052  1.00  0.00
ATOM   1531  N   TYR   169    -179.587 136.689 -34.090  1.00  0.00
ATOM   1532  H   TYR   169    -179.301 137.538 -34.530  1.00  0.00
ATOM   1533  CA  TYR   169    -178.820 136.328 -32.881  1.00  0.00
ATOM   1534  CB  TYR   169    -177.426 135.852 -33.318  1.00  0.00
ATOM   1535  CG  TYR   169    -176.593 135.317 -32.148  1.00  0.00
ATOM   1536  CD1 TYR   169    -176.724 133.977 -31.753  1.00  0.00
ATOM   1537  HD1 TYR   169    -177.285 133.273 -32.369  1.00  0.00
ATOM   1538  CD2 TYR   169    -175.830 136.203 -31.370  1.00  0.00
ATOM   1539  HD2 TYR   169    -175.694 137.237 -31.688  1.00  0.00
ATOM   1540  CE1 TYR   169    -176.122 133.535 -30.567  1.00  0.00
ATOM   1541  HE1 TYR   169    -176.215 132.495 -30.257  1.00  0.00
ATOM   1542  CE2 TYR   169    -175.237 135.760 -30.181  1.00  0.00
ATOM   1543  HE2 TYR   169    -174.632 136.443 -29.588  1.00  0.00
ATOM   1544  CZ  TYR   169    -175.394 134.429 -29.775  1.00  0.00
ATOM   1545  OH  TYR   169    -174.848 134.006 -28.608  1.00  0.00
ATOM   1546  HH  TYR   169    -174.739 134.813 -27.996  1.00  0.00
ATOM   1547  C   TYR   169    -178.715 137.501 -31.891  1.00  0.00
ATOM   1548  O   TYR   169    -178.578 138.655 -32.296  1.00  0.00
ATOM   1549  N   GLN   170    -178.718 137.144 -30.606  1.00  0.00
ATOM   1550  H   GLN   170    -178.865 136.192 -30.339  1.00  0.00
ATOM   1551  CA  GLN   170    -178.513 138.068 -29.468  1.00  0.00
ATOM   1552  CB  GLN   170    -179.748 138.974 -29.301  1.00  0.00
ATOM   1553  CG  GLN   170    -179.624 140.065 -28.226  1.00  0.00
ATOM   1554  CD  GLN   170    -178.368 140.930 -28.380  1.00  0.00
ATOM   1555  OE1 GLN   170    -177.309 140.635 -27.845  1.00  0.00
ATOM   1556  NE2 GLN   170    -178.462 141.999 -29.139  1.00  0.00
ATOM   1557 HE21 GLN   170    -179.313 142.231 -29.600  1.00  0.00
ATOM   1558 HE22 GLN   170    -177.638 142.551 -29.237  1.00  0.00
ATOM   1559  C   GLN   170    -178.221 137.276 -28.180  1.00  0.00
ATOM   1560  O   GLN   170    -178.842 136.246 -27.924  1.00  0.00
ATOM   1561  N   SER   171    -177.300 137.820 -27.385  1.00  0.00
ATOM   1562  H   SER   171    -176.929 138.728 -27.599  1.00  0.00
ATOM   1563  CA  SER   171    -176.838 137.249 -26.096  1.00  0.00
ATOM   1564  CB  SER   171    -176.046 135.943 -26.273  1.00  0.00
ATOM   1565  OG  SER   171    -174.842 136.162 -27.022  1.00  0.00
ATOM   1566  HG  SER   171    -174.438 137.035 -26.702  1.00  0.00
ATOM   1567  C   SER   171    -175.954 138.249 -25.337  1.00  0.00
ATOM   1568  O   SER   171    -174.886 138.635 -25.816  1.00  0.00
ATOM   1569  N   TRP   172    -176.376 138.546 -24.115  1.00  0.00
ATOM   1570  H   TRP   172    -177.213 138.155 -23.733  1.00  0.00
ATOM   1571  CA  TRP   172    -175.709 139.517 -23.223  1.00  0.00
ATOM   1572  CB  TRP   172    -176.687 140.658 -22.901  1.00  0.00
ATOM   1573  CG  TRP   172    -178.011 140.159 -22.304  1.00  0.00
ATOM   1574  CD1 TRP   172    -178.264 139.988 -21.007  1.00  0.00
ATOM   1575  HD1 TRP   172    -177.596 140.266 -20.192  1.00  0.00
ATOM   1576  CD2 TRP   172    -179.095 139.652 -23.011  1.00  0.00
ATOM   1577  NE1 TRP   172    -179.444 139.385 -20.858  1.00  0.00
ATOM   1578  HE1 TRP   172    -179.854 139.134 -19.983  1.00  0.00
ATOM   1579  CE2 TRP   172    -179.982 139.154 -22.052  1.00  0.00
ATOM   1580  CE3 TRP   172    -179.365 139.481 -24.377  1.00  0.00
ATOM   1581  HE3 TRP   172    -178.709 139.925 -25.125  1.00  0.00
ATOM   1582  CZ2 TRP   172    -181.141 138.475 -22.454  1.00  0.00
ATOM   1583  HZ2 TRP   172    -181.839 138.094 -21.709  1.00  0.00
ATOM   1584  CZ3 TRP   172    -180.516 138.788 -24.779  1.00  0.00
ATOM   1585  HZ3 TRP   172    -180.706 138.610 -25.836  1.00  0.00
ATOM   1586  CH2 TRP   172    -181.404 138.288 -23.817  1.00  0.00
ATOM   1587  HH2 TRP   172    -182.300 137.753 -24.131  1.00  0.00
ATOM   1588  C   TRP   172    -175.187 138.853 -21.938  1.00  0.00
ATOM   1589  O   TRP   172    -175.826 137.966 -21.371  1.00  0.00
ATOM   1590  N   ALA   173    -174.002 139.295 -21.525  1.00  0.00
ATOM   1591  H   ALA   173    -173.542 140.055 -21.981  1.00  0.00
ATOM   1592  CA  ALA   173    -173.304 138.775 -20.331  1.00  0.00
ATOM   1593  CB  ALA   173    -172.098 137.939 -20.773  1.00  0.00
ATOM   1594  C   ALA   173    -172.843 139.904 -19.397  1.00  0.00
ATOM   1595  O   ALA   173    -172.473 140.987 -19.850  1.00  0.00
ATOM   1596  N   LEU   174    -172.873 139.610 -18.099  1.00  0.00
ATOM   1597  H   LEU   174    -173.169 138.714 -17.771  1.00  0.00
ATOM   1598  CA  LEU   174    -172.426 140.540 -17.043  1.00  0.00
ATOM   1599  CB  LEU   174    -173.655 140.936 -16.200  1.00  0.00
ATOM   1600  CG  LEU   174    -173.554 142.152 -15.256  1.00  0.00
ATOM   1601  CD1 LEU   174    -172.713 141.882 -14.004  1.00  0.00
ATOM   1602  CD2 LEU   174    -173.073 143.409 -15.988  1.00  0.00
ATOM   1603  C   LEU   174    -171.333 139.866 -16.199  1.00  0.00
ATOM   1604  O   LEU   174    -171.474 138.717 -15.782  1.00  0.00
ATOM   1605  N   ALA   175    -170.248 140.609 -15.999  1.00  0.00
ATOM   1606  H   ALA   175    -170.184 141.543 -16.348  1.00  0.00
ATOM   1607  CA  ALA   175    -169.093 140.175 -15.188  1.00  0.00
ATOM   1608  CB  ALA   175    -167.876 139.989 -16.101  1.00  0.00
ATOM   1609  C   ALA   175    -168.772 141.198 -14.087  1.00  0.00
ATOM   1610  O   ALA   175    -168.953 142.401 -14.282  1.00  0.00
ATOM   1611  N   GLY   176    -168.336 140.676 -12.942  1.00  0.00
ATOM   1612  H   GLY   176    -168.317 139.687 -12.791  1.00  0.00
ATOM   1613  CA  GLY   176    -167.938 141.479 -11.767  1.00  0.00
ATOM   1614  C   GLY   176    -167.431 140.603 -10.612  1.00  0.00
ATOM   1615  O   GLY   176    -167.760 139.420 -10.531  1.00  0.00
ATOM   1616  N   GLY   177    -166.556 141.205  -9.809  1.00  0.00
ATOM   1617  H   GLY   177    -166.177 142.097 -10.046  1.00  0.00
ATOM   1618  CA  GLY   177    -165.967 140.576  -8.608  1.00  0.00
ATOM   1619  C   GLY   177    -164.430 140.570  -8.629  1.00  0.00
ATOM   1620  O   GLY   177    -163.806 140.613  -9.688  1.00  0.00
ATOM   1621  N   TRP   178    -163.863 140.602  -7.426  1.00  0.00
ATOM   1622  H   TRP   178    -164.408 140.570  -6.590  1.00  0.00
ATOM   1623  CA  TRP   178    -162.403 140.600  -7.206  1.00  0.00
ATOM   1624  CB  TRP   178    -161.953 141.995  -6.737  1.00  0.00
ATOM   1625  CG  TRP   178    -160.483 142.057  -6.290  1.00  0.00
ATOM   1626  CD1 TRP   178    -159.409 141.939  -7.074  1.00  0.00
ATOM   1627  HD1 TRP   178    -159.413 141.997  -8.162  1.00  0.00
ATOM   1628  CD2 TRP   178    -160.040 141.971  -4.976  1.00  0.00
ATOM   1629  NE1 TRP   178    -158.320 141.757  -6.323  1.00  0.00
ATOM   1630  HE1 TRP   178    -157.403 141.545  -6.667  1.00  0.00
ATOM   1631  CE2 TRP   178    -158.657 141.784  -5.037  1.00  0.00
ATOM   1632  CE3 TRP   178    -160.682 142.062  -3.732  1.00  0.00
ATOM   1633  HE3 TRP   178    -161.762 142.191  -3.683  1.00  0.00
ATOM   1634  CZ2 TRP   178    -157.905 141.703  -3.857  1.00  0.00
ATOM   1635  HZ2 TRP   178    -156.823 141.589  -3.908  1.00  0.00
ATOM   1636  CZ3 TRP   178    -159.932 141.981  -2.551  1.00  0.00
ATOM   1637  HZ3 TRP   178    -160.430 142.062  -1.585  1.00  0.00
ATOM   1638  CH2 TRP   178    -158.542 141.812  -2.613  1.00  0.00
ATOM   1639  HH2 TRP   178    -157.951 141.861  -1.699  1.00  0.00
ATOM   1640  C   TRP   178    -161.946 139.503  -6.228  1.00  0.00
ATOM   1641  O   TRP   178    -162.743 138.955  -5.466  1.00  0.00
ATOM   1642  N   ASN   179    -160.723 139.056  -6.503  1.00  0.00
ATOM   1643  H   ASN   179    -160.301 139.287  -7.380  1.00  0.00
ATOM   1644  CA  ASN   179    -159.862 138.194  -5.664  1.00  0.00
ATOM   1645  CB  ASN   179    -160.457 136.797  -5.415  1.00  0.00
ATOM   1646  CG  ASN   179    -160.932 136.086  -6.686  1.00  0.00
ATOM   1647  OD1 ASN   179    -160.216 135.341  -7.337  1.00  0.00
ATOM   1648  ND2 ASN   179    -162.174 136.320  -7.047  1.00  0.00
ATOM   1649 HD21 ASN   179    -162.739 136.940  -6.505  1.00  0.00
ATOM   1650 HD22 ASN   179    -162.501 135.864  -7.869  1.00  0.00
ATOM   1651  C   ASN   179    -158.476 138.081  -6.318  1.00  0.00
ATOM   1652  O   ASN   179    -158.357 138.156  -7.541  1.00  0.00
ATOM   1653  N   SER   180    -157.457 138.041  -5.462  1.00  0.00
ATOM   1654  H   SER   180    -157.642 137.953  -4.478  1.00  0.00
ATOM   1655  CA  SER   180    -156.023 137.961  -5.835  1.00  0.00
ATOM   1656  CB  SER   180    -155.557 139.164  -6.682  1.00  0.00
ATOM   1657  OG  SER   180    -155.653 140.387  -5.943  1.00  0.00
ATOM   1658  HG  SER   180    -155.130 140.248  -5.088  1.00  0.00
ATOM   1659  C   SER   180    -155.149 137.821  -4.575  1.00  0.00
ATOM   1660  O   SER   180    -154.659 138.797  -4.000  1.00  0.00
ATOM   1661  N   GLN   181    -155.111 136.587  -4.082  1.00  0.00
ATOM   1662  H   GLN   181    -155.564 135.824  -4.543  1.00  0.00
ATOM   1663  CA  GLN   181    -154.393 136.217  -2.845  1.00  0.00
ATOM   1664  CB  GLN   181    -155.389 135.894  -1.720  1.00  0.00
ATOM   1665  CG  GLN   181    -156.064 137.120  -1.085  1.00  0.00
ATOM   1666  CD  GLN   181    -157.087 137.853  -1.964  1.00  0.00
ATOM   1667  OE1 GLN   181    -157.815 137.299  -2.776  1.00  0.00
ATOM   1668  NE2 GLN   181    -157.153 139.156  -1.810  1.00  0.00
ATOM   1669 HE21 GLN   181    -156.541 139.618  -1.175  1.00  0.00
ATOM   1670 HE22 GLN   181    -157.860 139.649  -2.314  1.00  0.00
ATOM   1671  C   GLN   181    -153.469 135.010  -3.071  1.00  0.00
ATOM   1672  O   GLN   181    -153.817 134.086  -3.804  1.00  0.00
ATOM   1673  N   MET   182    -152.312 135.055  -2.412  1.00  0.00
ATOM   1674  H   MET   182    -152.060 135.847  -1.856  1.00  0.00
ATOM   1675  CA  MET   182    -151.276 133.996  -2.453  1.00  0.00
ATOM   1676  CB  MET   182    -150.541 133.968  -3.806  1.00  0.00
ATOM   1677  CG  MET   182    -149.867 135.289  -4.198  1.00  0.00
ATOM   1678  SD  MET   182    -149.022 135.205  -5.817  1.00  0.00
ATOM   1679  CE  MET   182    -148.401 136.870  -5.921  1.00  0.00
ATOM   1680  C   MET   182    -150.268 134.149  -1.302  1.00  0.00
ATOM   1681  O   MET   182    -150.008 135.260  -0.841  1.00  0.00
ATOM   1682  N   CYS   183    -149.806 133.005  -0.802  1.00  0.00
ATOM   1683  H   CYS   183    -150.074 132.120  -1.181  1.00  0.00
ATOM   1684  CA  CYS   183    -148.823 132.926   0.300  1.00  0.00
ATOM   1685  CB  CYS   183    -149.538 132.618   1.622  1.00  0.00
ATOM   1686  SG  CYS   183    -150.695 133.929   2.162  1.00  0.00
ATOM   1687  HG  CYS   183    -151.080 133.324   3.282  1.00  0.00
ATOM   1688  C   CYS   183    -147.762 131.848   0.035  1.00  0.00
ATOM   1689  O   CYS   183    -148.060 130.811  -0.557  1.00  0.00
ATOM   1690  N   CYS   184    -146.543 132.131   0.492  1.00  0.00
ATOM   1691  H   CYS   184    -146.337 133.016   0.910  1.00  0.00
ATOM   1692  CA  CYS   184    -145.380 131.221   0.404  1.00  0.00
ATOM   1693  CB  CYS   184    -144.793 131.254  -1.014  1.00  0.00
ATOM   1694  SG  CYS   184    -143.443 130.049  -1.291  1.00  0.00
ATOM   1695  HG  CYS   184    -143.231 130.368  -2.565  1.00  0.00
ATOM   1696  C   CYS   184    -144.302 131.649   1.414  1.00  0.00
ATOM   1697  O   CYS   184    -144.136 132.838   1.682  1.00  0.00
ATOM   1698  N   GLN   185    -143.625 130.651   1.977  1.00  0.00
ATOM   1699  H   GLN   185    -143.787 129.699   1.721  1.00  0.00
ATOM   1700  CA  GLN   185    -142.548 130.856   2.966  1.00  0.00
ATOM   1701  CB  GLN   185    -143.070 130.447   4.356  1.00  0.00
ATOM   1702  CG  GLN   185    -142.054 130.459   5.512  1.00  0.00
ATOM   1703  CD  GLN   185    -141.186 131.720   5.633  1.00  0.00
ATOM   1704  OE1 GLN   185    -141.459 132.794   5.117  1.00  0.00
ATOM   1705  NE2 GLN   185    -140.004 131.549   6.178  1.00  0.00
ATOM   1706 HE21 GLN   185    -139.699 130.642   6.480  1.00  0.00
ATOM   1707 HE22 GLN   185    -139.429 132.354   6.287  1.00  0.00
ATOM   1708  C   GLN   185    -141.248 130.135   2.573  1.00  0.00
ATOM   1709  O   GLN   185    -141.257 128.965   2.188  1.00  0.00
ATOM   1710  N   GLY   186    -140.147 130.859   2.770  1.00  0.00
ATOM   1711  H   GLY   186    -140.212 131.768   3.186  1.00  0.00
ATOM   1712  CA  GLY   186    -138.770 130.401   2.486  1.00  0.00
ATOM   1713  C   GLY   186    -138.294 129.331   3.480  1.00  0.00
ATOM   1714  O   GLY   186    -137.914 129.643   4.608  1.00  0.00
ATOM   1715  N   GLU   187    -138.484 128.072   3.096  1.00  0.00
ATOM   1716  H   GLU   187    -138.987 127.850   2.259  1.00  0.00
ATOM   1717  CA  GLU   187    -138.057 126.915   3.911  1.00  0.00
ATOM   1718  CB  GLU   187    -139.273 126.166   4.478  1.00  0.00
ATOM   1719  CG  GLU   187    -140.095 127.012   5.461  1.00  0.00
ATOM   1720  CD  GLU   187    -139.281 127.579   6.634  1.00  0.00
ATOM   1721  OE1 GLU   187    -138.425 126.837   7.169  1.00  0.00
ATOM   1722  OE2 GLU   187    -139.562 128.743   6.996  1.00  0.00
ATOM   1723  C   GLU   187    -137.136 125.940   3.165  1.00  0.00
ATOM   1724  O   GLU   187    -137.337 125.657   1.986  1.00  0.00
ATOM   1725  N   GLN   188    -136.169 125.420   3.920  1.00  0.00
ATOM   1726  H   GLN   188    -136.084 125.669   4.885  1.00  0.00
ATOM   1727  CA  GLN   188    -135.149 124.448   3.465  1.00  0.00
ATOM   1728  CB  GLN   188    -134.160 125.085   2.466  1.00  0.00
ATOM   1729  CG  GLN   188    -133.340 126.283   2.975  1.00  0.00
ATOM   1730  CD  GLN   188    -132.214 125.897   3.942  1.00  0.00
ATOM   1731  OE1 GLN   188    -131.573 124.859   3.848  1.00  0.00
ATOM   1732  NE2 GLN   188    -131.943 126.757   4.897  1.00  0.00
ATOM   1733 HE21 GLN   188    -132.446 127.611   4.981  1.00  0.00
ATOM   1734 HE22 GLN   188    -131.213 126.507   5.527  1.00  0.00
ATOM   1735  C   GLN   188    -134.414 123.817   4.662  1.00  0.00
ATOM   1736  O   GLN   188    -134.469 124.341   5.777  1.00  0.00
ATOM   1737  N   ASN   189    -133.827 122.645   4.432  1.00  0.00
ATOM   1738  H   ASN   189    -133.824 122.223   3.527  1.00  0.00
ATOM   1739  CA  ASN   189    -133.078 121.911   5.471  1.00  0.00
ATOM   1740  CB  ASN   189    -133.739 120.557   5.768  1.00  0.00
ATOM   1741  CG  ASN   189    -135.185 120.635   6.285  1.00  0.00
ATOM   1742  OD1 ASN   189    -135.982 119.729   6.098  1.00  0.00
ATOM   1743  ND2 ASN   189    -135.580 121.725   6.910  1.00  0.00
ATOM   1744 HD21 ASN   189    -134.978 122.516   7.008  1.00  0.00
ATOM   1745 HD22 ASN   189    -136.507 121.716   7.272  1.00  0.00
ATOM   1746  C   ASN   189    -131.595 121.730   5.088  1.00  0.00
ATOM   1747  O   ASN   189    -131.305 121.017   4.124  1.00  0.00
ATOM   1748  N   PRO   190    -130.679 122.427   5.782  1.00  0.00
ATOM   1749  CA  PRO   190    -129.227 122.341   5.519  1.00  0.00
ATOM   1750  CB  PRO   190    -128.587 123.297   6.528  1.00  0.00
ATOM   1751  CG  PRO   190    -129.684 124.328   6.781  1.00  0.00
ATOM   1752  CD  PRO   190    -130.960 123.485   6.773  1.00  0.00
ATOM   1753  C   PRO   190    -128.696 120.911   5.737  1.00  0.00
ATOM   1754  O   PRO   190    -129.058 120.279   6.731  1.00  0.00
ATOM   1755  N   PRO   191    -127.888 120.388   4.802  1.00  0.00
ATOM   1756  CA  PRO   191    -127.214 119.084   4.961  1.00  0.00
ATOM   1757  CB  PRO   191    -126.733 118.721   3.554  1.00  0.00
ATOM   1758  CG  PRO   191    -126.507 120.079   2.889  1.00  0.00
ATOM   1759  CD  PRO   191    -127.630 120.949   3.459  1.00  0.00
ATOM   1760  C   PRO   191    -126.058 119.154   5.971  1.00  0.00
ATOM   1761  O   PRO   191    -125.387 120.179   6.088  1.00  0.00
ATOM   1762  N   GLY   192    -125.846 118.036   6.663  1.00  0.00
ATOM   1763  H   GLY   192    -126.467 117.257   6.593  1.00  0.00
ATOM   1764  CA  GLY   192    -124.773 117.886   7.669  1.00  0.00
ATOM   1765  C   GLY   192    -123.731 116.827   7.258  1.00  0.00
ATOM   1766  O   GLY   192    -123.973 115.643   7.503  1.00  0.00
ATOM   1767  N   PRO   193    -122.645 117.213   6.565  1.00  0.00
ATOM   1768  CA  PRO   193    -121.559 116.279   6.207  1.00  0.00
ATOM   1769  CB  PRO   193    -120.751 117.009   5.132  1.00  0.00
ATOM   1770  CG  PRO   193    -120.949 118.486   5.472  1.00  0.00
ATOM   1771  CD  PRO   193    -122.390 118.549   5.984  1.00  0.00
ATOM   1772  C   PRO   193    -120.702 115.889   7.421  1.00  0.00
ATOM   1773  O   PRO   193    -120.493 116.682   8.337  1.00  0.00
ATOM   1774  N   PHE   194    -120.317 114.617   7.431  1.00  0.00
ATOM   1775  H   PHE   194    -120.590 113.979   6.713  1.00  0.00
ATOM   1776  CA  PHE   194    -119.475 114.013   8.484  1.00  0.00
ATOM   1777  CB  PHE   194    -120.324 113.126   9.409  1.00  0.00
ATOM   1778  CG  PHE   194    -121.136 112.055   8.668  1.00  0.00
ATOM   1779  CD1 PHE   194    -120.592 110.781   8.445  1.00  0.00
ATOM   1780  HD1 PHE   194    -119.596 110.535   8.812  1.00  0.00
ATOM   1781  CD2 PHE   194    -122.415 112.363   8.179  1.00  0.00
ATOM   1782  HD2 PHE   194    -122.856 113.344   8.366  1.00  0.00
ATOM   1783  CE1 PHE   194    -121.323 109.822   7.732  1.00  0.00
ATOM   1784  HE1 PHE   194    -120.905 108.828   7.571  1.00  0.00
ATOM   1785  CE2 PHE   194    -123.143 111.404   7.463  1.00  0.00
ATOM   1786  HE2 PHE   194    -124.137 111.645   7.088  1.00  0.00
ATOM   1787  CZ  PHE   194    -122.597 110.134   7.239  1.00  0.00
ATOM   1788  HZ  PHE   194    -123.164 109.386   6.686  1.00  0.00
ATOM   1789  C   PHE   194    -118.291 113.232   7.893  1.00  0.00
ATOM   1790  O   PHE   194    -118.424 112.557   6.873  1.00  0.00
ATOM   1791  N   TRP   195    -117.188 113.247   8.634  1.00  0.00
ATOM   1792  H   TRP   195    -117.170 113.656   9.544  1.00  0.00
ATOM   1793  CA  TRP   195    -115.906 112.663   8.189  1.00  0.00
ATOM   1794  CB  TRP   195    -114.839 113.762   8.103  1.00  0.00
ATOM   1795  CG  TRP   195    -115.233 114.847   7.093  1.00  0.00
ATOM   1796  CD1 TRP   195    -114.999 114.818   5.782  1.00  0.00
ATOM   1797  HD1 TRP   195    -114.394 114.073   5.266  1.00  0.00
ATOM   1798  CD2 TRP   195    -116.034 115.955   7.348  1.00  0.00
ATOM   1799  NE1 TRP   195    -115.621 115.841   5.194  1.00  0.00
ATOM   1800  HE1 TRP   195    -115.601 116.040   4.215  1.00  0.00
ATOM   1801  CE2 TRP   195    -116.269 116.556   6.109  1.00  0.00
ATOM   1802  CE3 TRP   195    -116.633 116.471   8.506  1.00  0.00
ATOM   1803  HE3 TRP   195    -116.410 116.035   9.479  1.00  0.00
ATOM   1804  CZ2 TRP   195    -117.108 117.677   6.020  1.00  0.00
ATOM   1805  HZ2 TRP   195    -117.290 118.152   5.057  1.00  0.00
ATOM   1806  CZ3 TRP   195    -117.483 117.581   8.417  1.00  0.00
ATOM   1807  HZ3 TRP   195    -118.014 117.934   9.300  1.00  0.00
ATOM   1808  CH2 TRP   195    -117.715 118.186   7.175  1.00  0.00
ATOM   1809  HH2 TRP   195    -118.379 119.047   7.110  1.00  0.00
ATOM   1810  C   TRP   195    -115.439 111.544   9.128  1.00  0.00
ATOM   1811  O   TRP   195    -115.530 111.658  10.350  1.00  0.00
ATOM   1812  N   LYS   196    -114.942 110.481   8.500  1.00  0.00
ATOM   1813  H   LYS   196    -114.871 110.463   7.503  1.00  0.00
ATOM   1814  CA  LYS   196    -114.494 109.230   9.154  1.00  0.00
ATOM   1815  CB  LYS   196    -115.672 108.431   9.756  1.00  0.00
ATOM   1816  CG  LYS   196    -116.983 108.396   8.951  1.00  0.00
ATOM   1817  CD  LYS   196    -116.906 107.604   7.641  1.00  0.00
ATOM   1818  CE  LYS   196    -118.167 107.785   6.790  1.00  0.00
ATOM   1819  NZ  LYS   196    -118.284 109.149   6.249  1.00  0.00
ATOM   1820  HZ1 LYS   196    -119.122 109.228   5.708  1.00  0.00
ATOM   1821  HZ2 LYS   196    -118.315 109.819   6.991  1.00  0.00
ATOM   1822  HZ3 LYS   196    -117.499 109.346   5.662  1.00  0.00
ATOM   1823  C   LYS   196    -113.658 108.349   8.210  1.00  0.00
ATOM   1824  O   LYS   196    -113.804 108.429   6.991  1.00  0.00
ATOM   1825  N   ALA   197    -112.709 107.625   8.806  1.00  0.00
ATOM   1826  H   ALA   197    -112.547 107.698   9.791  1.00  0.00
ATOM   1827  CA  ALA   197    -111.793 106.691   8.113  1.00  0.00
ATOM   1828  CB  ALA   197    -110.706 107.467   7.356  1.00  0.00
ATOM   1829  C   ALA   197    -111.116 105.740   9.114  1.00  0.00
ATOM   1830  O   ALA   197    -110.874 106.107  10.263  1.00  0.00
ATOM   1831  N   ALA   198    -110.861 104.517   8.652  1.00  0.00
ATOM   1832  H   ALA   198    -111.013 104.279   7.693  1.00  0.00
ATOM   1833  CA  ALA   198    -110.220 103.454   9.452  1.00  0.00
ATOM   1834  CB  ALA   198    -111.210 102.303   9.659  1.00  0.00
ATOM   1835  C   ALA   198    -108.950 102.938   8.759  1.00  0.00
ATOM   1836  O   ALA   198    -108.917 102.794   7.537  1.00  0.00
ATOM   1837  N   PHE   199    -107.938 102.642   9.572  1.00  0.00
ATOM   1838  H   PHE   199    -108.038 102.645  10.565  1.00  0.00
ATOM   1839  CA  PHE   199    -106.605 102.230   9.082  1.00  0.00
ATOM   1840  CB  PHE   199    -105.600 103.375   9.273  1.00  0.00
ATOM   1841  CG  PHE   199    -106.042 104.667   8.572  1.00  0.00
ATOM   1842  CD1 PHE   199    -105.753 104.871   7.215  1.00  0.00
ATOM   1843  HD1 PHE   199    -105.173 104.135   6.658  1.00  0.00
ATOM   1844  CD2 PHE   199    -106.797 105.619   9.275  1.00  0.00
ATOM   1845  HD2 PHE   199    -107.018 105.476  10.332  1.00  0.00
ATOM   1846  CE1 PHE   199    -106.225 106.018   6.562  1.00  0.00
ATOM   1847  HE1 PHE   199    -106.008 106.171   5.505  1.00  0.00
ATOM   1848  CE2 PHE   199    -107.271 106.763   8.621  1.00  0.00
ATOM   1849  HE2 PHE   199    -107.873 107.491   9.165  1.00  0.00
ATOM   1850  CZ  PHE   199    -106.985 106.963   7.264  1.00  0.00
ATOM   1851  HZ  PHE   199    -107.353 107.852   6.755  1.00  0.00
ATOM   1852  C   PHE   199    -106.095 100.972   9.799  1.00  0.00
ATOM   1853  O   PHE   199    -106.289 100.815  11.004  1.00  0.00
ATOM   1854  N   ALA   200    -105.440 100.110   9.021  1.00  0.00
ATOM   1855  H   ALA   200    -105.367 100.260   8.035  1.00  0.00
ATOM   1856  CA  ALA   200    -104.819  98.848   9.486  1.00  0.00
ATOM   1857  CB  ALA   200    -105.892  97.774   9.707  1.00  0.00
ATOM   1858  C   ALA   200    -103.805  98.327   8.453  1.00  0.00
ATOM   1859  O   ALA   200    -103.954  98.574   7.257  1.00  0.00
ATOM   1860  N   ASP   201    -102.747  97.690   8.957  1.00  0.00
ATOM   1861  H   ASP   201    -102.615  97.605   9.945  1.00  0.00
ATOM   1862  CA  ASP   201    -101.669  97.083   8.142  1.00  0.00
ATOM   1863  CB  ASP   201    -100.796  98.193   7.529  1.00  0.00
ATOM   1864  CG  ASP   201     -99.772  97.703   6.496  1.00  0.00
ATOM   1865  OD1 ASP   201    -100.075  96.707   5.802  1.00  0.00
ATOM   1866  OD2 ASP   201     -98.680  98.308   6.462  1.00  0.00
ATOM   1867  C   ASP   201    -100.797  96.150   9.003  1.00  0.00
ATOM   1868  O   ASP   201    -100.563  96.424  10.178  1.00  0.00
ATOM   1869  N   SER   202    -100.333  95.073   8.371  1.00  0.00
ATOM   1870  H   SER   202    -100.654  94.829   7.453  1.00  0.00
ATOM   1871  CA  SER   202     -99.410  94.073   8.957  1.00  0.00
ATOM   1872  CB  SER   202    -100.133  93.152   9.953  1.00  0.00
ATOM   1873  OG  SER   202    -101.212  92.455   9.320  1.00  0.00
ATOM   1874  HG  SER   202    -101.681  91.881   9.993  1.00  0.00
ATOM   1875  C   SER   202     -98.764  93.215   7.857  1.00  0.00
ATOM   1876  O   SER   202     -99.319  93.075   6.766  1.00  0.00
ATOM   1877  N   SER   203     -97.516  92.814   8.111  1.00  0.00
ATOM   1878  H   SER   203     -97.047  93.099   8.947  1.00  0.00
ATOM   1879  CA  SER   203     -96.679  91.967   7.222  1.00  0.00
ATOM   1880  CB  SER   203     -96.288  92.681   5.920  1.00  0.00
ATOM   1881  OG  SER   203     -97.382  92.639   5.003  1.00  0.00
ATOM   1882  HG  SER   203     -98.241  92.837   5.510  1.00  0.00
ATOM   1883  C   SER   203     -95.376  91.532   7.905  1.00  0.00
ATOM   1884  O   SER   203     -94.914  92.192   8.835  1.00  0.00
ATOM   1885  N   GLY   204     -94.863  90.385   7.459  1.00  0.00
ATOM   1886  H   GLY   204     -95.382  89.799   6.839  1.00  0.00
ATOM   1887  CA  GLY   204     -93.570  89.828   7.910  1.00  0.00
ATOM   1888  C   GLY   204     -93.663  88.360   8.353  1.00  0.00
ATOM   1889  O   GLY   204     -94.669  87.923   8.908  1.00  0.00
ATOM   1890  N   GLN   205     -92.575  87.639   8.085  1.00  0.00
ATOM   1891  H   GLN   205     -91.785  88.047   7.629  1.00  0.00
ATOM   1892  CA  GLN   205     -92.414  86.196   8.381  1.00  0.00
ATOM   1893  CB  GLN   205     -93.276  85.328   7.444  1.00  0.00
ATOM   1894  CG  GLN   205     -92.995  85.529   5.947  1.00  0.00
ATOM   1895  CD  GLN   205     -93.937  84.689   5.083  1.00  0.00
ATOM   1896  OE1 GLN   205     -95.037  85.087   4.731  1.00  0.00
ATOM   1897  NE2 GLN   205     -93.507  83.504   4.707  1.00  0.00
ATOM   1898 HE21 GLN   205     -92.607  83.172   4.965  1.00  0.00
ATOM   1899 HE22 GLN   205     -94.135  82.972   4.145  1.00  0.00
ATOM   1900  C   GLN   205     -90.938  85.771   8.287  1.00  0.00
ATOM   1901  O   GLN   205     -90.167  86.367   7.537  1.00  0.00
ATOM   1902  N   HIS   206     -90.578  84.775   9.093  1.00  0.00
ATOM   1903  H   HIS   206     -91.219  84.365   9.740  1.00  0.00
ATOM   1904  CA  HIS   206     -89.208  84.222   9.138  1.00  0.00
ATOM   1905  CB  HIS   206     -88.562  84.491  10.504  1.00  0.00
ATOM   1906  CG  HIS   206     -88.270  85.980  10.714  1.00  0.00
ATOM   1907  ND1 HIS   206     -87.169  86.617  10.328  1.00  0.00
ATOM   1908  CD2 HIS   206     -89.063  86.868  11.308  1.00  0.00
ATOM   1909  CE1 HIS   206     -87.278  87.895  10.670  1.00  0.00
ATOM   1910  NE2 HIS   206     -88.449  88.048  11.277  1.00  0.00
ATOM   1911  HE2 HIS   206     -88.800  88.903  11.649  1.00  0.00
ATOM   1912  C   HIS   206     -89.185  82.717   8.802  1.00  0.00
ATOM   1913  O   HIS   206     -89.672  81.915   9.601  1.00  0.00
ATOM   1914  N   PRO   207     -88.804  82.357   7.566  1.00  0.00
ATOM   1915  CA  PRO   207     -88.733  80.949   7.126  1.00  0.00
ATOM   1916  CB  PRO   207     -88.595  81.023   5.603  1.00  0.00
ATOM   1917  CG  PRO   207     -87.883  82.356   5.369  1.00  0.00
ATOM   1918  CD  PRO   207     -88.460  83.268   6.454  1.00  0.00
ATOM   1919  C   PRO   207     -87.581  80.164   7.784  1.00  0.00
ATOM   1920  O   PRO   207     -86.449  80.650   7.810  1.00  0.00
ATOM   1921  N   PRO   208     -87.881  78.997   8.377  1.00  0.00
ATOM   1922  CA  PRO   208     -86.852  78.079   8.911  1.00  0.00
ATOM   1923  CB  PRO   208     -87.642  76.942   9.562  1.00  0.00
ATOM   1924  CG  PRO   208     -88.938  77.623   9.992  1.00  0.00
ATOM   1925  CD  PRO   208     -89.222  78.589   8.841  1.00  0.00
ATOM   1926  C   PRO   208     -85.964  77.527   7.787  1.00  0.00
ATOM   1927  O   PRO   208     -86.426  77.294   6.671  1.00  0.00
ATOM   1928  N   ASP   209     -84.685  77.351   8.110  1.00  0.00
ATOM   1929  H   ASP   209     -84.340  77.573   9.021  1.00  0.00
ATOM   1930  CA  ASP   209     -83.685  76.781   7.185  1.00  0.00
ATOM   1931  CB  ASP   209     -82.741  77.905   6.728  1.00  0.00
ATOM   1932  CG  ASP   209     -81.738  77.488   5.643  1.00  0.00
ATOM   1933  OD1 ASP   209     -82.097  76.608   4.828  1.00  0.00
ATOM   1934  OD2 ASP   209     -80.610  78.020   5.688  1.00  0.00
ATOM   1935  C   ASP   209     -82.909  75.637   7.859  1.00  0.00
ATOM   1936  O   ASP   209     -82.511  75.753   9.017  1.00  0.00
ATOM   1937  N   ALA   210     -82.618  74.604   7.071  1.00  0.00
ATOM   1938  H   ALA   210     -82.847  74.604   6.097  1.00  0.00
ATOM   1939  CA  ALA   210     -81.871  73.417   7.535  1.00  0.00
ATOM   1940  CB  ALA   210     -82.771  72.180   7.447  1.00  0.00
ATOM   1941  C   ALA   210     -80.590  73.194   6.716  1.00  0.00
ATOM   1942  O   ALA   210     -80.599  73.261   5.487  1.00  0.00
ATOM   1943  N   CYS   211     -79.508  72.905   7.435  1.00  0.00
ATOM   1944  H   CYS   211     -79.536  72.889   8.433  1.00  0.00
ATOM   1945  CA  CYS   211     -78.176  72.655   6.843  1.00  0.00
ATOM   1946  CB  CYS   211     -77.097  72.947   7.893  1.00  0.00
ATOM   1947  SG  CYS   211     -77.025  74.706   8.390  1.00  0.00
ATOM   1948  HG  CYS   211     -76.017  74.570   9.246  1.00  0.00
ATOM   1949  C   CYS   211     -78.039  71.240   6.247  1.00  0.00
ATOM   1950  O   CYS   211     -77.470  70.323   6.841  1.00  0.00
ATOM   1951  N   ALA   212     -78.601  71.095   5.050  1.00  0.00
ATOM   1952  H   ALA   212     -79.125  71.842   4.637  1.00  0.00
ATOM   1953  CA  ALA   212     -78.606  69.826   4.293  1.00  0.00
ATOM   1954  CB  ALA   212     -79.761  69.850   3.285  1.00  0.00
ATOM   1955  C   ALA   212     -77.252  69.512   3.625  1.00  0.00
ATOM   1956  O   ALA   212     -76.976  69.884   2.484  1.00  0.00
ATOM   1957  N   PHE   213     -76.382  68.901   4.426  1.00  0.00
ATOM   1958  H   PHE   213     -76.560  68.818   5.407  1.00  0.00
ATOM   1959  CA  PHE   213     -75.039  68.471   3.983  1.00  0.00
ATOM   1960  CB  PHE   213     -73.956  69.339   4.640  1.00  0.00
ATOM   1961  CG  PHE   213     -74.095  70.819   4.266  1.00  0.00
ATOM   1962  CD1 PHE   213     -74.755  71.699   5.137  1.00  0.00
ATOM   1963  HD1 PHE   213     -75.068  71.360   6.124  1.00  0.00
ATOM   1964  CD2 PHE   213     -73.676  71.272   3.005  1.00  0.00
ATOM   1965  HD2 PHE   213     -73.168  70.595   2.319  1.00  0.00
ATOM   1966  CE1 PHE   213     -75.003  73.022   4.745  1.00  0.00
ATOM   1967  HE1 PHE   213     -75.504  73.709   5.425  1.00  0.00
ATOM   1968  CE2 PHE   213     -73.927  72.593   2.613  1.00  0.00
ATOM   1969  HE2 PHE   213     -73.619  72.936   1.626  1.00  0.00
ATOM   1970  CZ  PHE   213     -74.592  73.467   3.483  1.00  0.00
ATOM   1971  HZ  PHE   213     -74.798  74.491   3.173  1.00  0.00
ATOM   1972  C   PHE   213     -74.763  66.990   4.280  1.00  0.00
ATOM   1973  O   PHE   213     -75.072  66.497   5.365  1.00  0.00
ATOM   1974  N   ARG   214     -74.054  66.361   3.345  1.00  0.00
ATOM   1975  H   ARG   214     -73.718  66.839   2.536  1.00  0.00
ATOM   1976  CA  ARG   214     -73.662  64.941   3.438  1.00  0.00
ATOM   1977  CB  ARG   214     -74.038  64.212   2.139  1.00  0.00
ATOM   1978  CG  ARG   214     -73.844  62.687   2.151  1.00  0.00
ATOM   1979  CD  ARG   214     -74.690  61.958   3.204  1.00  0.00
ATOM   1980  NE  ARG   214     -73.928  61.778   4.456  1.00  0.00
ATOM   1981  HE  ARG   214     -73.216  61.079   4.424  1.00  0.00
ATOM   1982  CZ  ARG   214     -74.147  62.390   5.621  1.00  0.00
ATOM   1983  NH1 ARG   214     -75.123  63.265   5.798  1.00  0.00
ATOM   1984 HH11 ARG   214     -75.751  63.473   5.051  1.00  0.00
ATOM   1985 HH12 ARG   214     -75.185  63.759   6.669  1.00  0.00
ATOM   1986  NH2 ARG   214     -73.291  62.249   6.619  1.00  0.00
ATOM   1987 HH21 ARG   214     -72.483  61.667   6.524  1.00  0.00
ATOM   1988 HH22 ARG   214     -73.455  62.753   7.470  1.00  0.00
ATOM   1989  C   ARG   214     -72.161  64.829   3.742  1.00  0.00
ATOM   1990  O   ARG   214     -71.317  65.375   3.033  1.00  0.00
ATOM   1991  N   ARG   215     -71.877  64.076   4.798  1.00  0.00
ATOM   1992  H   ARG   215     -72.594  63.538   5.256  1.00  0.00
ATOM   1993  CA  ARG   215     -70.537  64.011   5.418  1.00  0.00
ATOM   1994  CB  ARG   215     -70.661  64.495   6.867  1.00  0.00
ATOM   1995  CG  ARG   215     -71.026  65.982   6.951  1.00  0.00
ATOM   1996  CD  ARG   215     -71.984  66.261   8.111  1.00  0.00
ATOM   1997  NE  ARG   215     -73.348  65.796   7.787  1.00  0.00
ATOM   1998  HE  ARG   215     -73.780  66.239   7.000  1.00  0.00
ATOM   1999  CZ  ARG   215     -74.047  64.847   8.413  1.00  0.00
ATOM   2000  NH1 ARG   215     -73.540  64.109   9.391  1.00  0.00
ATOM   2001 HH11 ARG   215     -72.596  64.265   9.676  1.00  0.00
ATOM   2002 HH12 ARG   215     -74.110  63.441   9.864  1.00  0.00
ATOM   2003  NH2 ARG   215     -75.349  64.762   8.192  1.00  0.00
ATOM   2004 HH21 ARG   215     -75.785  65.407   7.564  1.00  0.00
ATOM   2005 HH22 ARG   215     -75.898  64.095   8.693  1.00  0.00
ATOM   2006  C   ARG   215     -69.895  62.614   5.398  1.00  0.00
ATOM   2007  O   ARG   215     -70.580  61.591   5.364  1.00  0.00
ATOM   2008  N   GLY   216     -68.564  62.636   5.301  1.00  0.00
ATOM   2009  H   GLY   216     -68.094  63.500   5.129  1.00  0.00
ATOM   2010  CA  GLY   216     -67.653  61.477   5.458  1.00  0.00
ATOM   2011  C   GLY   216     -67.641  60.393   4.363  1.00  0.00
ATOM   2012  O   GLY   216     -66.573  60.021   3.883  1.00  0.00
ATOM   2013  N   ARG   217     -68.830  60.008   3.906  1.00  0.00
ATOM   2014  H   ARG   217     -69.661  60.419   4.294  1.00  0.00
ATOM   2015  CA  ARG   217     -69.076  58.886   2.968  1.00  0.00
ATOM   2016  CB  ARG   217     -70.544  58.897   2.529  1.00  0.00
ATOM   2017  CG  ARG   217     -71.473  58.491   3.678  1.00  0.00
ATOM   2018  CD  ARG   217     -72.952  58.586   3.294  1.00  0.00
ATOM   2019  NE  ARG   217     -73.297  57.623   2.232  1.00  0.00
ATOM   2020  HE  ARG   217     -72.571  56.991   1.972  1.00  0.00
ATOM   2021  CZ  ARG   217     -74.475  57.512   1.614  1.00  0.00
ATOM   2022  NH1 ARG   217     -75.509  58.292   1.902  1.00  0.00
ATOM   2023 HH11 ARG   217     -75.411  58.991   2.609  1.00  0.00
ATOM   2024 HH12 ARG   217     -76.373  58.178   1.418  1.00  0.00
ATOM   2025  NH2 ARG   217     -74.637  56.600   0.669  1.00  0.00
ATOM   2026 HH21 ARG   217     -73.885  55.995   0.415  1.00  0.00
ATOM   2027 HH22 ARG   217     -75.520  56.522   0.212  1.00  0.00
ATOM   2028  C   ARG   217     -68.156  58.791   1.737  1.00  0.00
ATOM   2029  O   ARG   217     -67.752  57.694   1.351  1.00  0.00
ATOM   2030  N   LYS   218     -67.838  59.933   1.129  1.00  0.00
ATOM   2031  H   LYS   218     -68.254  60.802   1.385  1.00  0.00
ATOM   2032  CA  LYS   218     -66.815  60.003   0.068  1.00  0.00
ATOM   2033  CB  LYS   218     -67.000  61.265  -0.783  1.00  0.00
ATOM   2034  CG  LYS   218     -67.452  60.927  -2.211  1.00  0.00
ATOM   2035  CD  LYS   218     -66.420  60.140  -3.035  1.00  0.00
ATOM   2036  CE  LYS   218     -65.166  60.958  -3.360  1.00  0.00
ATOM   2037  NZ  LYS   218     -64.223  60.189  -4.184  1.00  0.00
ATOM   2038  HZ1 LYS   218     -63.426  60.757  -4.390  1.00  0.00
ATOM   2039  HZ2 LYS   218     -63.915  59.370  -3.693  1.00  0.00
ATOM   2040  HZ3 LYS   218     -64.668  59.916  -5.036  1.00  0.00
ATOM   2041  C   LYS   218     -65.394  59.903   0.650  1.00  0.00
ATOM   2042  O   LYS   218     -64.728  60.903   0.923  1.00  0.00
ATOM   2043  N   LYS   219     -64.979  58.647   0.805  1.00  0.00
ATOM   2044  H   LYS   219     -65.644  57.908   0.680  1.00  0.00
ATOM   2045  CA  LYS   219     -63.690  58.191   1.381  1.00  0.00
ATOM   2046  CB  LYS   219     -63.758  56.677   1.676  1.00  0.00
ATOM   2047  CG  LYS   219     -63.928  55.735   0.471  1.00  0.00
ATOM   2048  CD  LYS   219     -65.364  55.666  -0.062  1.00  0.00
ATOM   2049  CE  LYS   219     -65.505  54.744  -1.277  1.00  0.00
ATOM   2050  NZ  LYS   219     -64.848  55.275  -2.483  1.00  0.00
ATOM   2051  HZ1 LYS   219     -65.065  54.674  -3.253  1.00  0.00
ATOM   2052  HZ2 LYS   219     -65.191  56.197  -2.666  1.00  0.00
ATOM   2053  HZ3 LYS   219     -63.855  55.282  -2.352  1.00  0.00
ATOM   2054  C   LYS   219     -62.378  58.590   0.660  1.00  0.00
ATOM   2055  O   LYS   219     -61.419  57.826   0.551  1.00  0.00
ATOM   2056  N   ARG   220     -62.378  59.815   0.148  1.00  0.00
ATOM   2057  H   ARG   220     -63.235  60.335   0.122  1.00  0.00
ATOM   2058  CA  ARG   220     -61.213  60.489  -0.460  1.00  0.00
ATOM   2059  CB  ARG   220     -61.537  60.823  -1.920  1.00  0.00
ATOM   2060  CG  ARG   220     -60.406  60.412  -2.870  1.00  0.00
ATOM   2061  CD  ARG   220     -60.315  58.891  -3.055  1.00  0.00
ATOM   2062  NE  ARG   220     -61.424  58.400  -3.896  1.00  0.00
ATOM   2063  HE  ARG   220     -61.356  58.637  -4.862  1.00  0.00
ATOM   2064  CZ  ARG   220     -62.464  57.660  -3.502  1.00  0.00
ATOM   2065  NH1 ARG   220     -62.640  57.299  -2.240  1.00  0.00
ATOM   2066 HH11 ARG   220     -61.952  57.558  -1.558  1.00  0.00
ATOM   2067 HH12 ARG   220     -63.462  56.810  -1.957  1.00  0.00
ATOM   2068  NH2 ARG   220     -63.281  57.146  -4.408  1.00  0.00
ATOM   2069 HH21 ARG   220     -63.129  57.317  -5.380  1.00  0.00
ATOM   2070 HH22 ARG   220     -64.030  56.553  -4.116  1.00  0.00
ATOM   2071  C   ARG   220     -60.805  61.781   0.280  1.00  0.00
ATOM   2072  O   ARG   220     -59.715  62.306   0.063  1.00  0.00
ATOM   2073  N   ILE   221     -61.679  62.257   1.170  1.00  0.00
ATOM   2074  H   ILE   221     -62.480  61.725   1.441  1.00  0.00
ATOM   2075  CA  ILE   221     -61.549  63.553   1.875  1.00  0.00
ATOM   2076  CB  ILE   221     -62.774  63.895   2.759  1.00  0.00
ATOM   2077  CG1 ILE   221     -63.035  62.995   3.987  1.00  0.00
ATOM   2078  CG2 ILE   221     -64.020  64.127   1.896  1.00  0.00
ATOM   2079  CD  ILE   221     -63.326  61.504   3.763  1.00  0.00
ATOM   2080  C   ILE   221     -60.229  63.733   2.659  1.00  0.00
ATOM   2081  O   ILE   221     -59.944  62.959   3.576  1.00  0.00
ATOM   2082  N   PRO   222     -59.395  64.704   2.254  1.00  0.00
ATOM   2083  CA  PRO   222     -58.149  65.036   2.971  1.00  0.00
ATOM   2084  CB  PRO   222     -57.400  65.982   2.029  1.00  0.00
ATOM   2085  CG  PRO   222     -58.513  66.667   1.237  1.00  0.00
ATOM   2086  CD  PRO   222     -59.557  65.563   1.062  1.00  0.00
ATOM   2087  C   PRO   222     -58.442  65.690   4.328  1.00  0.00
ATOM   2088  O   PRO   222     -59.367  66.488   4.456  1.00  0.00
ATOM   2089  N   TYR   223     -57.620  65.344   5.318  1.00  0.00
ATOM   2090  H   TYR   223     -57.049  64.526   5.247  1.00  0.00
ATOM   2091  CA  TYR   223     -57.693  65.927   6.682  1.00  0.00
ATOM   2092  CB  TYR   223     -56.594  65.347   7.589  1.00  0.00
ATOM   2093  CG  TYR   223     -56.293  63.845   7.457  1.00  0.00
ATOM   2094  CD1 TYR   223     -57.285  62.907   7.122  1.00  0.00
ATOM   2095  HD1 TYR   223     -58.341  63.178   7.165  1.00  0.00
ATOM   2096  CD2 TYR   223     -54.950  63.441   7.509  1.00  0.00
ATOM   2097  HD2 TYR   223     -54.178  64.134   7.846  1.00  0.00
ATOM   2098  CE1 TYR   223     -56.926  61.591   6.799  1.00  0.00
ATOM   2099  HE1 TYR   223     -57.690  60.866   6.519  1.00  0.00
ATOM   2100  CE2 TYR   223     -54.597  62.123   7.194  1.00  0.00
ATOM   2101  HE2 TYR   223     -53.561  61.810   7.286  1.00  0.00
ATOM   2102  CZ  TYR   223     -55.582  61.200   6.826  1.00  0.00
ATOM   2103  OH  TYR   223     -55.244  59.943   6.445  1.00  0.00
ATOM   2104  HH  TYR   223     -54.245  59.837   6.453  1.00  0.00
ATOM   2105  C   TYR   223     -57.515  67.460   6.668  1.00  0.00
ATOM   2106  O   TYR   223     -58.126  68.185   7.449  1.00  0.00
ATOM   2107  N   SER   224     -56.576  67.881   5.821  1.00  0.00
ATOM   2108  H   SER   224     -56.058  67.202   5.305  1.00  0.00
ATOM   2109  CA  SER   224     -56.155  69.270   5.531  1.00  0.00
ATOM   2110  CB  SER   224     -55.546  69.940   6.771  1.00  0.00
ATOM   2111  OG  SER   224     -54.950  71.202   6.449  1.00  0.00
ATOM   2112  HG  SER   224     -54.169  71.344   7.083  1.00  0.00
ATOM   2113  C   SER   224     -55.093  69.204   4.424  1.00  0.00
ATOM   2114  O   SER   224     -54.312  68.251   4.374  1.00  0.00
ATOM   2115  N   LYS   225     -55.033  70.259   3.614  1.00  0.00
ATOM   2116  H   LYS   225     -55.595  71.065   3.799  1.00  0.00
ATOM   2117  CA  LYS   225     -54.137  70.356   2.439  1.00  0.00
ATOM   2118  CB  LYS   225     -54.309  71.710   1.737  1.00  0.00
ATOM   2119  CG  LYS   225     -55.692  71.858   1.099  1.00  0.00
ATOM   2120  CD  LYS   225     -55.836  73.221   0.420  1.00  0.00
ATOM   2121  CE  LYS   225     -57.222  73.371  -0.209  1.00  0.00
ATOM   2122  NZ  LYS   225     -57.362  74.678  -0.866  1.00  0.00
ATOM   2123  HZ1 LYS   225     -58.274  74.752  -1.270  1.00  0.00
ATOM   2124  HZ2 LYS   225     -57.237  75.407  -0.193  1.00  0.00
ATOM   2125  HZ3 LYS   225     -56.673  74.767  -1.586  1.00  0.00
ATOM   2126  C   LYS   225     -52.657  70.085   2.772  1.00  0.00
ATOM   2127  O   LYS   225     -52.162  68.997   2.477  1.00  0.00
ATOM   2128  N   GLY   226     -52.052  70.984   3.554  1.00  0.00
ATOM   2129  H   GLY   226     -52.527  71.814   3.842  1.00  0.00
ATOM   2130  CA  GLY   226     -50.643  70.888   4.004  1.00  0.00
ATOM   2131  C   GLY   226     -50.332  69.573   4.739  1.00  0.00
ATOM   2132  O   GLY   226     -49.386  68.865   4.397  1.00  0.00
ATOM   2133  N   GLN   227     -51.236  69.211   5.647  1.00  0.00
ATOM   2134  H   GLN   227     -51.898  69.874   5.999  1.00  0.00
ATOM   2135  CA  GLN   227     -51.209  67.935   6.391  1.00  0.00
ATOM   2136  CB  GLN   227     -52.428  67.858   7.320  1.00  0.00
ATOM   2137  CG  GLN   227     -52.243  68.646   8.626  1.00  0.00
ATOM   2138  CD  GLN   227     -51.980  70.148   8.463  1.00  0.00
ATOM   2139  OE1 GLN   227     -52.556  70.853   7.641  1.00  0.00
ATOM   2140  NE2 GLN   227     -51.066  70.655   9.255  1.00  0.00
ATOM   2141 HE21 GLN   227     -50.576  70.059   9.905  1.00  0.00
ATOM   2142 HE22 GLN   227     -50.872  71.629   9.203  1.00  0.00
ATOM   2143  C   GLN   227     -51.111  66.692   5.490  1.00  0.00
ATOM   2144  O   GLN   227     -50.104  65.989   5.537  1.00  0.00
ATOM   2145  N   LEU   228     -52.042  66.563   4.544  1.00  0.00
ATOM   2146  H   LEU   228     -52.788  67.230   4.446  1.00  0.00
ATOM   2147  CA  LEU   228     -52.053  65.462   3.556  1.00  0.00
ATOM   2148  CB  LEU   228     -53.343  65.552   2.724  1.00  0.00
ATOM   2149  CG  LEU   228     -54.079  64.228   2.440  1.00  0.00
ATOM   2150  CD1 LEU   228     -53.253  63.234   1.619  1.00  0.00
ATOM   2151  CD2 LEU   228     -54.611  63.594   3.728  1.00  0.00
ATOM   2152  C   LEU   228     -50.812  65.505   2.641  1.00  0.00
ATOM   2153  O   LEU   228     -50.126  64.494   2.468  1.00  0.00
ATOM   2154  N   ARG   229     -50.457  66.722   2.225  1.00  0.00
ATOM   2155  H   ARG   229     -51.060  67.513   2.368  1.00  0.00
ATOM   2156  CA  ARG   229     -49.270  67.013   1.398  1.00  0.00
ATOM   2157  CB  ARG   229     -49.246  68.513   1.078  1.00  0.00
ATOM   2158  CG  ARG   229     -48.163  68.871   0.061  1.00  0.00
ATOM   2159  CD  ARG   229     -48.171  70.354  -0.308  1.00  0.00
ATOM   2160  NE  ARG   229     -47.026  70.604  -1.202  1.00  0.00
ATOM   2161  HE  ARG   229     -46.134  70.589  -0.757  1.00  0.00
ATOM   2162  CZ  ARG   229     -47.076  70.889  -2.504  1.00  0.00
ATOM   2163  NH1 ARG   229     -48.220  71.021  -3.162  1.00  0.00
ATOM   2164 HH11 ARG   229     -49.081  70.913  -2.667  1.00  0.00
ATOM   2165 HH12 ARG   229     -48.217  71.265  -4.130  1.00  0.00
ATOM   2166  NH2 ARG   229     -45.953  70.954  -3.202  1.00  0.00
ATOM   2167 HH21 ARG   229     -45.068  70.808  -2.763  1.00  0.00
ATOM   2168 HH22 ARG   229     -45.996  71.153  -4.180  1.00  0.00
ATOM   2169  C   ARG   229     -47.948  66.541   2.035  1.00  0.00
ATOM   2170  O   ARG   229     -47.105  65.995   1.327  1.00  0.00
ATOM   2171  N   GLU   230     -47.845  66.615   3.364  1.00  0.00
ATOM   2172  H   GLU   230     -48.506  67.153   3.896  1.00  0.00
ATOM   2173  CA  GLU   230     -46.689  66.091   4.131  1.00  0.00
ATOM   2174  CB  GLU   230     -46.959  66.134   5.640  1.00  0.00
ATOM   2175  CG  GLU   230     -47.107  67.547   6.214  1.00  0.00
ATOM   2176  CD  GLU   230     -47.551  67.530   7.682  1.00  0.00
ATOM   2177  OE1 GLU   230     -48.412  68.372   8.020  1.00  0.00
ATOM   2178  OE2 GLU   230     -47.045  66.671   8.441  1.00  0.00
ATOM   2179  C   GLU   230     -46.337  64.643   3.737  1.00  0.00
ATOM   2180  O   GLU   230     -45.265  64.395   3.180  1.00  0.00
ATOM   2181  N   LEU   231     -47.321  63.747   3.865  1.00  0.00
ATOM   2182  H   LEU   231     -48.218  63.995   4.231  1.00  0.00
ATOM   2183  CA  LEU   231     -47.152  62.334   3.470  1.00  0.00
ATOM   2184  CB  LEU   231     -48.291  61.448   3.987  1.00  0.00
ATOM   2185  CG  LEU   231     -47.749  60.137   4.575  1.00  0.00
ATOM   2186  CD1 LEU   231     -47.173  60.357   5.976  1.00  0.00
ATOM   2187  CD2 LEU   231     -48.814  59.042   4.593  1.00  0.00
ATOM   2188  C   LEU   231     -46.981  62.168   1.951  1.00  0.00
ATOM   2189  O   LEU   231     -45.996  61.573   1.522  1.00  0.00
ATOM   2190  N   GLU   232     -47.748  62.937   1.177  1.00  0.00
ATOM   2191  H   GLU   232     -48.468  63.514   1.570  1.00  0.00
ATOM   2192  CA  GLU   232     -47.655  62.960  -0.302  1.00  0.00
ATOM   2193  CB  GLU   232     -48.626  63.990  -0.890  1.00  0.00
ATOM   2194  CG  GLU   232     -50.089  63.601  -0.671  1.00  0.00
ATOM   2195  CD  GLU   232     -51.047  64.635  -1.264  1.00  0.00
ATOM   2196  OE1 GLU   232     -51.321  64.518  -2.479  1.00  0.00
ATOM   2197  OE2 GLU   232     -51.507  65.498  -0.486  1.00  0.00
ATOM   2198  C   GLU   232     -46.231  63.244  -0.819  1.00  0.00
ATOM   2199  O   GLU   232     -45.642  62.417  -1.516  1.00  0.00
ATOM   2200  N   ARG   233     -45.641  64.333  -0.327  1.00  0.00
ATOM   2201  H   ARG   233     -46.139  64.971   0.272  1.00  0.00
ATOM   2202  CA  ARG   233     -44.274  64.759  -0.694  1.00  0.00
ATOM   2203  CB  ARG   233     -43.975  66.192  -0.226  1.00  0.00
ATOM   2204  CG  ARG   233     -44.949  67.228  -0.802  1.00  0.00
ATOM   2205  CD  ARG   233     -44.970  67.260  -2.334  1.00  0.00
ATOM   2206  NE  ARG   233     -46.211  67.920  -2.778  1.00  0.00
ATOM   2207  HE  ARG   233     -46.265  68.910  -2.635  1.00  0.00
ATOM   2208  CZ  ARG   233     -47.258  67.335  -3.361  1.00  0.00
ATOM   2209  NH1 ARG   233     -47.302  66.038  -3.637  1.00  0.00
ATOM   2210 HH11 ARG   233     -46.518  65.465  -3.404  1.00  0.00
ATOM   2211 HH12 ARG   233     -48.100  65.652  -4.093  1.00  0.00
ATOM   2212  NH2 ARG   233     -48.322  68.070  -3.637  1.00  0.00
ATOM   2213 HH21 ARG   233     -48.312  69.045  -3.404  1.00  0.00
ATOM   2214 HH22 ARG   233     -49.122  67.655  -4.064  1.00  0.00
ATOM   2215  C   ARG   233     -43.183  63.797  -0.200  1.00  0.00
ATOM   2216  O   ARG   233     -42.348  63.371  -1.000  1.00  0.00
ATOM   2217  N   GLU   234     -43.288  63.349   1.056  1.00  0.00
ATOM   2218  H   GLU   234     -43.951  63.723   1.710  1.00  0.00
ATOM   2219  CA  GLU   234     -42.342  62.339   1.580  1.00  0.00
ATOM   2220  CB  GLU   234     -42.416  62.147   3.107  1.00  0.00
ATOM   2221  CG  GLU   234     -43.684  61.516   3.701  1.00  0.00
ATOM   2222  CD  GLU   234     -43.857  60.017   3.418  1.00  0.00
ATOM   2223  OE1 GLU   234     -42.848  59.284   3.493  1.00  0.00
ATOM   2224  OE2 GLU   234     -45.017  59.624   3.180  1.00  0.00
ATOM   2225  C   GLU   234     -42.401  61.013   0.800  1.00  0.00
ATOM   2226  O   GLU   234     -41.365  60.578   0.310  1.00  0.00
ATOM   2227  N   TYR   235     -43.621  60.607   0.435  1.00  0.00
ATOM   2228  H   TYR   235     -44.448  61.089   0.743  1.00  0.00
ATOM   2229  CA  TYR   235     -43.907  59.390  -0.351  1.00  0.00
ATOM   2230  CB  TYR   235     -45.422  59.227  -0.493  1.00  0.00
ATOM   2231  CG  TYR   235     -45.888  57.824  -0.108  1.00  0.00
ATOM   2232  CD1 TYR   235     -45.644  56.739  -0.963  1.00  0.00
ATOM   2233  HD1 TYR   235     -45.042  56.869  -1.863  1.00  0.00
ATOM   2234  CD2 TYR   235     -46.657  57.645   1.052  1.00  0.00
ATOM   2235  HD2 TYR   235     -46.780  58.462   1.763  1.00  0.00
ATOM   2236  CE1 TYR   235     -46.167  55.476  -0.655  1.00  0.00
ATOM   2237  HE1 TYR   235     -45.972  54.626  -1.306  1.00  0.00
ATOM   2238  CE2 TYR   235     -47.193  56.385   1.345  1.00  0.00
ATOM   2239  HE2 TYR   235     -47.818  56.257   2.227  1.00  0.00
ATOM   2240  CZ  TYR   235     -46.938  55.300   0.498  1.00  0.00
ATOM   2241  OH  TYR   235     -47.367  54.057   0.827  1.00  0.00
ATOM   2242  HH  TYR   235     -48.007  54.125   1.603  1.00  0.00
ATOM   2243  C   TYR   235     -43.281  59.435  -1.754  1.00  0.00
ATOM   2244  O   TYR   235     -42.675  58.461  -2.198  1.00  0.00
ATOM   2245  N   ALA   236     -43.407  60.598  -2.399  1.00  0.00
ATOM   2246  H   ALA   236     -44.013  61.316  -2.046  1.00  0.00
ATOM   2247  CA  ALA   236     -42.805  60.893  -3.716  1.00  0.00
ATOM   2248  CB  ALA   236     -43.182  62.319  -4.130  1.00  0.00
ATOM   2249  C   ALA   236     -41.275  60.714  -3.748  1.00  0.00
ATOM   2250  O   ALA   236     -40.717  60.333  -4.776  1.00  0.00
ATOM   2251  N   ALA   237     -40.619  61.061  -2.640  1.00  0.00
ATOM   2252  H   ALA   237     -41.072  61.577  -1.912  1.00  0.00
ATOM   2253  CA  ALA   237     -39.187  60.774  -2.420  1.00  0.00
ATOM   2254  CB  ALA   237     -38.613  61.767  -1.402  1.00  0.00
ATOM   2255  C   ALA   237     -38.954  59.311  -1.987  1.00  0.00
ATOM   2256  O   ALA   237     -38.237  58.561  -2.651  1.00  0.00
ATOM   2257  N   ASN   238     -39.513  58.943  -0.835  1.00  0.00
ATOM   2258  H   ASN   238     -40.113  59.575  -0.330  1.00  0.00
ATOM   2259  CA  ASN   238     -39.468  57.580  -0.270  1.00  0.00
ATOM   2260  CB  ASN   238     -38.558  57.516   0.968  1.00  0.00
ATOM   2261  CG  ASN   238     -37.092  57.952   0.814  1.00  0.00
ATOM   2262  OD1 ASN   238     -36.412  58.251   1.784  1.00  0.00
ATOM   2263  ND2 ASN   238     -36.559  58.019  -0.387  1.00  0.00
ATOM   2264 HD21 ASN   238     -37.104  57.860  -1.214  1.00  0.00
ATOM   2265 HD22 ASN   238     -35.599  58.272  -0.432  1.00  0.00
ATOM   2266  C   ASN   238     -40.884  57.167   0.163  1.00  0.00
ATOM   2267  O   ASN   238     -41.526  57.864   0.947  1.00  0.00
ATOM   2268  N   LYS   239     -41.269  55.955  -0.229  1.00  0.00
ATOM   2269  H   LYS   239     -40.756  55.454  -0.923  1.00  0.00
ATOM   2270  CA  LYS   239     -42.575  55.353   0.138  1.00  0.00
ATOM   2271  CB  LYS   239     -42.747  53.973  -0.515  1.00  0.00
ATOM   2272  CG  LYS   239     -41.652  52.957  -0.157  1.00  0.00
ATOM   2273  CD  LYS   239     -41.862  51.565  -0.770  1.00  0.00
ATOM   2274  CE  LYS   239     -41.621  51.479  -2.285  1.00  0.00
ATOM   2275  NZ  LYS   239     -42.728  52.035  -3.079  1.00  0.00
ATOM   2276  HZ1 LYS   239     -42.516  51.954  -4.053  1.00  0.00
ATOM   2277  HZ2 LYS   239     -43.568  51.529  -2.880  1.00  0.00
ATOM   2278  HZ3 LYS   239     -42.863  52.998  -2.845  1.00  0.00
ATOM   2279  C   LYS   239     -42.884  55.284   1.650  1.00  0.00
ATOM   2280  O   LYS   239     -44.045  55.215   2.044  1.00  0.00
ATOM   2281  N   PHE   240     -41.824  55.189   2.452  1.00  0.00
ATOM   2282  H   PHE   240     -40.898  55.174   2.079  1.00  0.00
ATOM   2283  CA  PHE   240     -41.872  55.229   3.926  1.00  0.00
ATOM   2284  CB  PHE   240     -42.049  53.810   4.487  1.00  0.00
ATOM   2285  CG  PHE   240     -42.232  53.811   6.011  1.00  0.00
ATOM   2286  CD1 PHE   240     -41.136  53.559   6.849  1.00  0.00
ATOM   2287  HD1 PHE   240     -40.200  53.188   6.432  1.00  0.00
ATOM   2288  CD2 PHE   240     -43.434  54.277   6.564  1.00  0.00
ATOM   2289  HD2 PHE   240     -44.308  54.415   5.930  1.00  0.00
ATOM   2290  CE1 PHE   240     -41.235  53.795   8.227  1.00  0.00
ATOM   2291  HE1 PHE   240     -40.373  53.631   8.873  1.00  0.00
ATOM   2292  CE2 PHE   240     -43.528  54.526   7.939  1.00  0.00
ATOM   2293  HE2 PHE   240     -44.442  54.951   8.350  1.00  0.00
ATOM   2294  CZ  PHE   240     -42.428  54.288   8.771  1.00  0.00
ATOM   2295  HZ  PHE   240     -42.475  54.553   9.826  1.00  0.00
ATOM   2296  C   PHE   240     -40.581  55.870   4.462  1.00  0.00
ATOM   2297  O   PHE   240     -39.503  55.670   3.902  1.00  0.00
ATOM   2298  N   ILE   241     -40.730  56.594   5.567  1.00  0.00
ATOM   2299  H   ILE   241     -41.600  56.605   6.060  1.00  0.00
ATOM   2300  CA  ILE   241     -39.619  57.299   6.245  1.00  0.00
ATOM   2301  CB  ILE   241     -39.612  58.824   5.996  1.00  0.00
ATOM   2302  CG1 ILE   241     -40.984  59.512   5.992  1.00  0.00
ATOM   2303  CG2 ILE   241     -38.860  59.131   4.698  1.00  0.00
ATOM   2304  CD  ILE   241     -41.711  59.515   7.336  1.00  0.00
ATOM   2305  C   ILE   241     -39.495  56.965   7.740  1.00  0.00
ATOM   2306  O   ILE   241     -40.487  56.687   8.412  1.00  0.00
ATOM   2307  N   THR   242     -38.286  57.175   8.257  1.00  0.00
ATOM   2308  H   THR   242     -37.610  57.714   7.758  1.00  0.00
ATOM   2309  CA  THR   242     -37.865  56.776   9.623  1.00  0.00
ATOM   2310  CB  THR   242     -36.431  57.240   9.936  1.00  0.00
ATOM   2311  OG1 THR   242     -36.323  58.661   9.797  1.00  0.00
ATOM   2312  HG1 THR   242     -35.358  58.910   9.673  1.00  0.00
ATOM   2313  CG2 THR   242     -35.391  56.505   9.086  1.00  0.00
ATOM   2314  C   THR   242     -38.788  57.266  10.750  1.00  0.00
ATOM   2315  O   THR   242     -39.421  58.317  10.649  1.00  0.00
ATOM   2316  N   LYS   243     -38.734  56.534  11.864  1.00  0.00
ATOM   2317  H   LYS   243     -38.244  55.665  11.877  1.00  0.00
ATOM   2318  CA  LYS   243     -39.544  56.791  13.077  1.00  0.00
ATOM   2319  CB  LYS   243     -39.069  55.904  14.237  1.00  0.00
ATOM   2320  CG  LYS   243     -39.280  54.394  14.042  1.00  0.00
ATOM   2321  CD  LYS   243     -40.749  53.954  14.001  1.00  0.00
ATOM   2322  CE  LYS   243     -41.286  53.829  12.572  1.00  0.00
ATOM   2323  NZ  LYS   243     -42.715  53.483  12.569  1.00  0.00
ATOM   2324  HZ1 LYS   243     -43.041  53.399  11.628  1.00  0.00
ATOM   2325  HZ2 LYS   243     -42.852  52.616  13.047  1.00  0.00
ATOM   2326  HZ3 LYS   243     -43.242  54.201  13.035  1.00  0.00
ATOM   2327  C   LYS   243     -39.613  58.261  13.527  1.00  0.00
ATOM   2328  O   LYS   243     -40.695  58.841  13.547  1.00  0.00
ATOM   2329  N   ASP   244     -38.454  58.913  13.625  1.00  0.00
ATOM   2330  H   ASP   244     -37.584  58.423  13.573  1.00  0.00
ATOM   2331  CA  ASP   244     -38.375  60.357  13.954  1.00  0.00
ATOM   2332  CB  ASP   244     -36.916  60.828  14.004  1.00  0.00
ATOM   2333  CG  ASP   244     -36.139  60.145  15.134  1.00  0.00
ATOM   2334  OD1 ASP   244     -36.074  60.746  16.226  1.00  0.00
ATOM   2335  OD2 ASP   244     -35.694  59.003  14.882  1.00  0.00
ATOM   2336  C   ASP   244     -39.181  61.237  12.978  1.00  0.00
ATOM   2337  O   ASP   244     -40.115  61.917  13.399  1.00  0.00
ATOM   2338  N   LYS   245     -39.002  60.978  11.683  1.00  0.00
ATOM   2339  H   LYS   245     -38.489  60.178  11.371  1.00  0.00
ATOM   2340  CA  LYS   245     -39.701  61.705  10.604  1.00  0.00
ATOM   2341  CB  LYS   245     -39.103  61.337   9.240  1.00  0.00
ATOM   2342  CG  LYS   245     -37.668  61.843   9.047  1.00  0.00
ATOM   2343  CD  LYS   245     -37.606  63.371   8.941  1.00  0.00
ATOM   2344  CE  LYS   245     -36.171  63.886   8.797  1.00  0.00
ATOM   2345  NZ  LYS   245     -35.383  63.691  10.024  1.00  0.00
ATOM   2346  HZ1 LYS   245     -34.457  64.041   9.880  1.00  0.00
ATOM   2347  HZ2 LYS   245     -35.812  64.193  10.775  1.00  0.00
ATOM   2348  HZ3 LYS   245     -35.342  62.718  10.246  1.00  0.00
ATOM   2349  C   LYS   245     -41.221  61.467  10.615  1.00  0.00
ATOM   2350  O   LYS   245     -41.982  62.433  10.686  1.00  0.00
ATOM   2351  N   ARG   246     -41.641  60.203  10.721  1.00  0.00
ATOM   2352  H   ARG   246     -41.006  59.424  10.682  1.00  0.00
ATOM   2353  CA  ARG   246     -43.078  59.863  10.828  1.00  0.00
ATOM   2354  CB  ARG   246     -43.387  58.376  10.558  1.00  0.00
ATOM   2355  CG  ARG   246     -42.717  57.310  11.435  1.00  0.00
ATOM   2356  CD  ARG   246     -43.281  57.201  12.858  1.00  0.00
ATOM   2357  NE  ARG   246     -44.599  56.544  12.917  1.00  0.00
ATOM   2358  HE  ARG   246     -45.270  56.856  12.249  1.00  0.00
ATOM   2359  CZ  ARG   246     -44.957  55.593  13.784  1.00  0.00
ATOM   2360  NH1 ARG   246     -44.120  55.121  14.699  1.00  0.00
ATOM   2361 HH11 ARG   246     -43.190  55.486  14.744  1.00  0.00
ATOM   2362 HH12 ARG   246     -44.429  54.448  15.367  1.00  0.00
ATOM   2363  NH2 ARG   246     -46.208  55.162  13.824  1.00  0.00
ATOM   2364 HH21 ARG   246     -46.900  55.545  13.211  1.00  0.00
ATOM   2365 HH22 ARG   246     -46.458  54.454  14.481  1.00  0.00
ATOM   2366  C   ARG   246     -43.756  60.417  12.095  1.00  0.00
ATOM   2367  O   ARG   246     -44.856  60.956  12.005  1.00  0.00
ATOM   2368  N   ARG   247     -43.023  60.443  13.209  1.00  0.00
ATOM   2369  H   ARG   247     -42.170  59.915  13.290  1.00  0.00
ATOM   2370  CA  ARG   247     -43.475  61.088  14.462  1.00  0.00
ATOM   2371  CB  ARG   247     -42.557  60.739  15.638  1.00  0.00
ATOM   2372  CG  ARG   247     -42.693  59.262  16.010  1.00  0.00
ATOM   2373  CD  ARG   247     -41.793  58.885  17.184  1.00  0.00
ATOM   2374  NE  ARG   247     -41.873  57.427  17.380  1.00  0.00
ATOM   2375  HE  ARG   247     -42.798  57.058  17.464  1.00  0.00
ATOM   2376  CZ  ARG   247     -40.850  56.575  17.466  1.00  0.00
ATOM   2377  NH1 ARG   247     -39.585  56.974  17.442  1.00  0.00
ATOM   2378 HH11 ARG   247     -39.388  57.949  17.361  1.00  0.00
ATOM   2379 HH12 ARG   247     -38.848  56.309  17.543  1.00  0.00
ATOM   2380  NH2 ARG   247     -41.091  55.276  17.551  1.00  0.00
ATOM   2381 HH21 ARG   247     -42.031  54.943  17.552  1.00  0.00
ATOM   2382 HH22 ARG   247     -40.329  54.637  17.625  1.00  0.00
ATOM   2383  C   ARG   247     -43.634  62.611  14.329  1.00  0.00
ATOM   2384  O   ARG   247     -44.715  63.128  14.611  1.00  0.00
ATOM   2385  N   LYS   248     -42.651  63.267  13.713  1.00  0.00
ATOM   2386  H   LYS   248     -41.767  62.827  13.521  1.00  0.00
ATOM   2387  CA  LYS   248     -42.723  64.708  13.378  1.00  0.00
ATOM   2388  CB  LYS   248     -41.401  65.189  12.763  1.00  0.00
ATOM   2389  CG  LYS   248     -40.403  65.739  13.792  1.00  0.00
ATOM   2390  CD  LYS   248     -39.887  64.699  14.792  1.00  0.00
ATOM   2391  CE  LYS   248     -38.875  65.311  15.761  1.00  0.00
ATOM   2392  NZ  LYS   248     -38.410  64.311  16.733  1.00  0.00
ATOM   2393  HZ1 LYS   248     -37.754  64.735  17.359  1.00  0.00
ATOM   2394  HZ2 LYS   248     -39.190  63.966  17.256  1.00  0.00
ATOM   2395  HZ3 LYS   248     -37.969  63.553  16.255  1.00  0.00
ATOM   2396  C   LYS   248     -43.908  65.051  12.454  1.00  0.00
ATOM   2397  O   LYS   248     -44.743  65.885  12.807  1.00  0.00
ATOM   2398  N   ILE   249     -44.074  64.255  11.396  1.00  0.00
ATOM   2399  H   ILE   249     -43.357  63.607  11.117  1.00  0.00
ATOM   2400  CA  ILE   249     -45.233  64.346  10.479  1.00  0.00
ATOM   2401  CB  ILE   249     -45.008  63.436   9.249  1.00  0.00
ATOM   2402  CG1 ILE   249     -43.827  63.990   8.434  1.00  0.00
ATOM   2403  CG2 ILE   249     -46.260  63.312   8.361  1.00  0.00
ATOM   2404  CD  ILE   249     -43.220  63.000   7.433  1.00  0.00
ATOM   2405  C   ILE   249     -46.562  64.079  11.219  1.00  0.00
ATOM   2406  O   ILE   249     -47.534  64.802  11.014  1.00  0.00
ATOM   2407  N   SER   250     -46.587  63.087  12.107  1.00  0.00
ATOM   2408  H   SER   250     -45.868  62.382  12.122  1.00  0.00
ATOM   2409  CA  SER   250     -47.777  62.794  12.937  1.00  0.00
ATOM   2410  CB  SER   250     -47.627  61.485  13.721  1.00  0.00
ATOM   2411  OG  SER   250     -46.839  61.577  14.911  1.00  0.00
ATOM   2412  HG  SER   250     -45.966  62.060  14.738  1.00  0.00
ATOM   2413  C   SER   250     -48.198  63.955  13.854  1.00  0.00
ATOM   2414  O   SER   250     -49.348  64.381  13.796  1.00  0.00
ATOM   2415  N   ALA   251     -47.211  64.619  14.459  1.00  0.00
ATOM   2416  H   ALA   251     -46.277  64.257  14.486  1.00  0.00
ATOM   2417  CA  ALA   251     -47.423  65.854  15.243  1.00  0.00
ATOM   2418  CB  ALA   251     -46.114  66.252  15.931  1.00  0.00
ATOM   2419  C   ALA   251     -47.961  67.006  14.371  1.00  0.00
ATOM   2420  O   ALA   251     -49.053  67.512  14.622  1.00  0.00
ATOM   2421  N   ALA   252     -47.301  67.230  13.233  1.00  0.00
ATOM   2422  H   ALA   252     -46.428  66.770  13.043  1.00  0.00
ATOM   2423  CA  ALA   252     -47.704  68.230  12.218  1.00  0.00
ATOM   2424  CB  ALA   252     -46.609  68.321  11.154  1.00  0.00
ATOM   2425  C   ALA   252     -49.082  67.986  11.564  1.00  0.00
ATOM   2426  O   ALA   252     -49.709  68.917  11.057  1.00  0.00
ATOM   2427  N   THR   253     -49.536  66.734  11.602  1.00  0.00
ATOM   2428  H   THR   253     -48.946  65.991  11.919  1.00  0.00
ATOM   2429  CA  THR   253     -50.860  66.301  11.095  1.00  0.00
ATOM   2430  CB  THR   253     -50.760  65.041  10.212  1.00  0.00
ATOM   2431  OG1 THR   253     -50.073  63.988  10.892  1.00  0.00
ATOM   2432  HG1 THR   253     -49.081  64.193  10.877  1.00  0.00
ATOM   2433  CG2 THR   253     -50.087  65.326   8.870  1.00  0.00
ATOM   2434  C   THR   253     -51.910  66.034  12.192  1.00  0.00
ATOM   2435  O   THR   253     -53.022  65.607  11.883  1.00  0.00
ATOM   2436  N   SER   254     -51.597  66.422  13.433  1.00  0.00
ATOM   2437  H   SER   254     -50.762  66.946  13.615  1.00  0.00
ATOM   2438  CA  SER   254     -52.440  66.222  14.640  1.00  0.00
ATOM   2439  CB  SER   254     -53.657  67.160  14.622  1.00  0.00
ATOM   2440  OG  SER   254     -53.231  68.525  14.670  1.00  0.00
ATOM   2441  HG  SER   254     -54.030  69.117  14.575  1.00  0.00
ATOM   2442  C   SER   254     -52.878  64.764  14.893  1.00  0.00
ATOM   2443  O   SER   254     -53.904  64.491  15.519  1.00  0.00
ATOM   2444  N   LEU   255     -51.989  63.838  14.543  1.00  0.00
ATOM   2445  H   LEU   255     -51.068  64.091  14.228  1.00  0.00
ATOM   2446  CA  LEU   255     -52.257  62.387  14.594  1.00  0.00
ATOM   2447  CB  LEU   255     -52.185  61.807  13.172  1.00  0.00
ATOM   2448  CG  LEU   255     -53.222  62.397  12.200  1.00  0.00
ATOM   2449  CD1 LEU   255     -52.981  61.869  10.786  1.00  0.00
ATOM   2450  CD2 LEU   255     -54.662  62.086  12.623  1.00  0.00
ATOM   2451  C   LEU   255     -51.306  61.638  15.542  1.00  0.00
ATOM   2452  O   LEU   255     -50.104  61.886  15.578  1.00  0.00
ATOM   2453  N   SER   256     -51.866  60.626  16.202  1.00  0.00
ATOM   2454  H   SER   256     -52.825  60.387  16.048  1.00  0.00
ATOM   2455  CA  SER   256     -51.218  59.789  17.244  1.00  0.00
ATOM   2456  CB  SER   256     -52.331  59.095  18.042  1.00  0.00
ATOM   2457  OG  SER   256     -53.156  58.339  17.146  1.00  0.00
ATOM   2458  HG  SER   256     -53.685  57.660  17.664  1.00  0.00
ATOM   2459  C   SER   256     -50.178  58.749  16.766  1.00  0.00
ATOM   2460  O   SER   256     -50.039  57.674  17.352  1.00  0.00
ATOM   2461  N   GLU   257     -49.357  59.144  15.790  1.00  0.00
ATOM   2462  H   GLU   257     -49.284  60.130  15.602  1.00  0.00
ATOM   2463  CA  GLU   257     -48.387  58.320  15.020  1.00  0.00
ATOM   2464  CB  GLU   257     -47.009  58.160  15.692  1.00  0.00
ATOM   2465  CG  GLU   257     -46.973  57.433  17.040  1.00  0.00
ATOM   2466  CD  GLU   257     -45.572  57.479  17.654  1.00  0.00
ATOM   2467  OE1 GLU   257     -45.276  58.492  18.324  1.00  0.00
ATOM   2468  OE2 GLU   257     -44.821  56.497  17.460  1.00  0.00
ATOM   2469  C   GLU   257     -48.881  57.016  14.362  1.00  0.00
ATOM   2470  O   GLU   257     -48.746  56.856  13.150  1.00  0.00
ATOM   2471  N   ARG   258     -49.642  56.211  15.097  1.00  0.00
ATOM   2472  H   ARG   258     -49.807  56.413  16.069  1.00  0.00
ATOM   2473  CA  ARG   258     -50.297  54.987  14.578  1.00  0.00
ATOM   2474  CB  ARG   258     -51.172  54.362  15.671  1.00  0.00
ATOM   2475  CG  ARG   258     -50.347  53.854  16.859  1.00  0.00
ATOM   2476  CD  ARG   258     -51.229  53.280  17.973  1.00  0.00
ATOM   2477  NE  ARG   258     -51.927  52.062  17.520  1.00  0.00
ATOM   2478  HE  ARG   258     -52.566  52.193  16.765  1.00  0.00
ATOM   2479  CZ  ARG   258     -51.801  50.833  18.026  1.00  0.00
ATOM   2480  NH1 ARG   258     -50.998  50.559  19.046  1.00  0.00
ATOM   2481 HH11 ARG   258     -50.465  51.296  19.456  1.00  0.00
ATOM   2482 HH12 ARG   258     -50.933  49.628  19.397  1.00  0.00
ATOM   2483  NH2 ARG   258     -52.495  49.834  17.503  1.00  0.00
ATOM   2484 HH21 ARG   258     -53.110  49.995  16.734  1.00  0.00
ATOM   2485 HH22 ARG   258     -52.400  48.919  17.888  1.00  0.00
ATOM   2486  C   ARG   258     -51.166  55.286  13.341  1.00  0.00
ATOM   2487  O   ARG   258     -51.040  54.640  12.302  1.00  0.00
ATOM   2488  N   GLN   259     -51.861  56.422  13.407  1.00  0.00
ATOM   2489  H   GLN   259     -52.054  56.842  14.293  1.00  0.00
ATOM   2490  CA  GLN   259     -52.673  56.941  12.289  1.00  0.00
ATOM   2491  CB  GLN   259     -53.358  58.270  12.640  1.00  0.00
ATOM   2492  CG  GLN   259     -54.060  58.336  14.004  1.00  0.00
ATOM   2493  CD  GLN   259     -54.960  57.136  14.314  1.00  0.00
ATOM   2494  OE1 GLN   259     -54.557  56.182  14.963  1.00  0.00
ATOM   2495  NE2 GLN   259     -56.202  57.185  13.888  1.00  0.00
ATOM   2496 HE21 GLN   259     -56.548  57.970  13.383  1.00  0.00
ATOM   2497 HE22 GLN   259     -56.774  56.396  14.094  1.00  0.00
ATOM   2498  C   GLN   259     -51.877  57.127  10.984  1.00  0.00
ATOM   2499  O   GLN   259     -52.271  56.552   9.971  1.00  0.00
ATOM   2500  N   ILE   260     -50.681  57.726  11.052  1.00  0.00
ATOM   2501  H   ILE   260     -50.195  57.868  11.914  1.00  0.00
ATOM   2502  CA  ILE   260     -49.920  58.019   9.814  1.00  0.00
ATOM   2503  CB  ILE   260     -48.957  59.239   9.795  1.00  0.00
ATOM   2504  CG1 ILE   260     -47.450  58.986   9.995  1.00  0.00
ATOM   2505  CG2 ILE   260     -49.484  60.415  10.625  1.00  0.00
ATOM   2506  CD  ILE   260     -47.000  58.438  11.349  1.00  0.00
ATOM   2507  C   ILE   260     -49.318  56.772   9.147  1.00  0.00
ATOM   2508  O   ILE   260     -49.264  56.727   7.924  1.00  0.00
ATOM   2509  N   THR   261     -48.943  55.755   9.925  1.00  0.00
ATOM   2510  H   THR   261     -48.996  55.783  10.926  1.00  0.00
ATOM   2511  CA  THR   261     -48.479  54.460   9.370  1.00  0.00
ATOM   2512  CB  THR   261     -47.720  53.601  10.389  1.00  0.00
ATOM   2513  OG1 THR   261     -48.424  53.570  11.632  1.00  0.00
ATOM   2514  HG1 THR   261     -48.030  52.860  12.220  1.00  0.00
ATOM   2515  CG2 THR   261     -46.284  54.099  10.563  1.00  0.00
ATOM   2516  C   THR   261     -49.599  53.643   8.705  1.00  0.00
ATOM   2517  O   THR   261     -49.404  53.087   7.625  1.00  0.00
ATOM   2518  N   ILE   262     -50.791  53.676   9.302  1.00  0.00
ATOM   2519  H   ILE   262     -50.884  53.947  10.264  1.00  0.00
ATOM   2520  CA  ILE   262     -52.027  53.169   8.658  1.00  0.00
ATOM   2521  CB  ILE   262     -53.165  53.124   9.711  1.00  0.00
ATOM   2522  CG1 ILE   262     -53.120  51.822  10.527  1.00  0.00
ATOM   2523  CG2 ILE   262     -54.585  53.287   9.150  1.00  0.00
ATOM   2524  CD  ILE   262     -51.985  51.710  11.550  1.00  0.00
ATOM   2525  C   ILE   262     -52.331  53.959   7.361  1.00  0.00
ATOM   2526  O   ILE   262     -52.485  53.373   6.288  1.00  0.00
ATOM   2527  N   TRP   263     -52.248  55.285   7.464  1.00  0.00
ATOM   2528  H   TRP   263     -52.223  55.728   8.367  1.00  0.00
ATOM   2529  CA  TRP   263     -52.358  56.226   6.330  1.00  0.00
ATOM   2530  CB  TRP   263     -52.337  57.647   6.906  1.00  0.00
ATOM   2531  CG  TRP   263     -52.387  58.816   5.914  1.00  0.00
ATOM   2532  CD1 TRP   263     -52.886  58.837   4.677  1.00  0.00
ATOM   2533  HD1 TRP   263     -53.422  58.017   4.197  1.00  0.00
ATOM   2534  CD2 TRP   263     -51.831  60.064   6.151  1.00  0.00
ATOM   2535  NE1 TRP   263     -52.652  60.025   4.118  1.00  0.00
ATOM   2536  HE1 TRP   263     -52.916  60.285   3.190  1.00  0.00
ATOM   2537  CE2 TRP   263     -52.008  60.806   4.982  1.00  0.00
ATOM   2538  CE3 TRP   263     -51.211  60.640   7.268  1.00  0.00
ATOM   2539  HE3 TRP   263     -51.153  60.085   8.200  1.00  0.00
ATOM   2540  CZ2 TRP   263     -51.547  62.128   4.920  1.00  0.00
ATOM   2541  HZ2 TRP   263     -51.574  62.672   3.978  1.00  0.00
ATOM   2542  CZ3 TRP   263     -50.757  61.963   7.211  1.00  0.00
ATOM   2543  HZ3 TRP   263     -50.275  62.410   8.080  1.00  0.00
ATOM   2544  CH2 TRP   263     -50.927  62.706   6.037  1.00  0.00
ATOM   2545  HH2 TRP   263     -50.567  63.731   5.990  1.00  0.00
ATOM   2546  C   TRP   263     -51.295  56.001   5.235  1.00  0.00
ATOM   2547  O   TRP   263     -51.621  56.098   4.055  1.00  0.00
ATOM   2548  N   PHE   264     -50.079  55.609   5.615  1.00  0.00
ATOM   2549  H   PHE   264     -49.738  55.848   6.531  1.00  0.00
ATOM   2550  CA  PHE   264     -49.036  55.129   4.681  1.00  0.00
ATOM   2551  CB  PHE   264     -47.780  54.663   5.429  1.00  0.00
ATOM   2552  CG  PHE   264     -46.699  55.742   5.545  1.00  0.00
ATOM   2553  CD1 PHE   264     -46.449  56.395   6.762  1.00  0.00
ATOM   2554  HD1 PHE   264     -46.991  56.110   7.658  1.00  0.00
ATOM   2555  CD2 PHE   264     -45.889  56.013   4.435  1.00  0.00
ATOM   2556  HD2 PHE   264     -46.000  55.437   3.517  1.00  0.00
ATOM   2557  CE1 PHE   264     -45.405  57.324   6.862  1.00  0.00
ATOM   2558  HE1 PHE   264     -45.217  57.835   7.805  1.00  0.00
ATOM   2559  CE2 PHE   264     -44.847  56.941   4.533  1.00  0.00
ATOM   2560  HE2 PHE   264     -44.229  57.150   3.660  1.00  0.00
ATOM   2561  CZ  PHE   264     -44.606  57.597   5.745  1.00  0.00
ATOM   2562  HZ  PHE   264     -43.820  58.345   5.805  1.00  0.00
ATOM   2563  C   PHE   264     -49.520  53.990   3.769  1.00  0.00
ATOM   2564  O   PHE   264     -49.433  54.110   2.546  1.00  0.00
ATOM   2565  N   GLN   265     -50.114  52.956   4.367  1.00  0.00
ATOM   2566  H   GLN   265     -50.132  52.868   5.366  1.00  0.00
ATOM   2567  CA  GLN   265     -50.717  51.835   3.612  1.00  0.00
ATOM   2568  CB  GLN   265     -51.079  50.677   4.547  1.00  0.00
ATOM   2569  CG  GLN   265     -50.545  49.335   4.029  1.00  0.00
ATOM   2570  CD  GLN   265     -51.091  48.931   2.654  1.00  0.00
ATOM   2571  OE1 GLN   265     -50.459  49.087   1.622  1.00  0.00
ATOM   2572  NE2 GLN   265     -52.156  48.168   2.642  1.00  0.00
ATOM   2573 HE21 GLN   265     -52.533  47.805   3.502  1.00  0.00
ATOM   2574 HE22 GLN   265     -52.676  48.065   1.790  1.00  0.00
ATOM   2575  C   GLN   265     -51.954  52.263   2.800  1.00  0.00
ATOM   2576  O   GLN   265     -52.072  51.927   1.623  1.00  0.00
ATOM   2577  N   ASN   266     -52.795  53.109   3.398  1.00  0.00
ATOM   2578  H   ASN   266     -52.743  53.278   4.388  1.00  0.00
ATOM   2579  CA  ASN   266     -53.956  53.718   2.713  1.00  0.00
ATOM   2580  CB  ASN   266     -54.705  54.617   3.706  1.00  0.00
ATOM   2581  CG  ASN   266     -56.161  54.948   3.344  1.00  0.00
ATOM   2582  OD1 ASN   266     -56.991  55.184   4.208  1.00  0.00
ATOM   2583  ND2 ASN   266     -56.521  54.981   2.078  1.00  0.00
ATOM   2584 HD21 ASN   266     -55.879  54.781   1.338  1.00  0.00
ATOM   2585 HD22 ASN   266     -57.481  55.182   1.902  1.00  0.00
ATOM   2586  C   ASN   266     -53.520  54.524   1.470  1.00  0.00
ATOM   2587  O   ASN   266     -54.150  54.429   0.416  1.00  0.00
ATOM   2588  N   ARG   267     -52.439  55.292   1.616  1.00  0.00
ATOM   2589  H   ARG   267     -52.085  55.528   2.530  1.00  0.00
ATOM   2590  CA  ARG   267     -51.772  55.994   0.504  1.00  0.00
ATOM   2591  CB  ARG   267     -50.693  56.966   0.983  1.00  0.00
ATOM   2592  CG  ARG   267     -51.248  58.392   1.011  1.00  0.00
ATOM   2593  CD  ARG   267     -50.145  59.450   1.120  1.00  0.00
ATOM   2594  NE  ARG   267     -49.238  59.450  -0.047  1.00  0.00
ATOM   2595  HE  ARG   267     -48.384  58.948   0.086  1.00  0.00
ATOM   2596  CZ  ARG   267     -49.465  59.965  -1.260  1.00  0.00
ATOM   2597  NH1 ARG   267     -50.626  60.499  -1.613  1.00  0.00
ATOM   2598 HH11 ARG   267     -51.386  60.483  -0.965  1.00  0.00
ATOM   2599 HH12 ARG   267     -50.708  60.977  -2.485  1.00  0.00
ATOM   2600  NH2 ARG   267     -48.464  60.059  -2.121  1.00  0.00
ATOM   2601 HH21 ARG   267     -47.551  59.745  -1.863  1.00  0.00
ATOM   2602 HH22 ARG   267     -48.614  60.463  -3.020  1.00  0.00
ATOM   2603  C   ARG   267     -51.207  55.060  -0.571  1.00  0.00
ATOM   2604  O   ARG   267     -51.555  55.233  -1.734  1.00  0.00
ATOM   2605  N   ARG   268     -50.549  53.976  -0.161  1.00  0.00
ATOM   2606  H   ARG   268     -50.227  53.889   0.785  1.00  0.00
ATOM   2607  CA  ARG   268     -50.082  52.907  -1.073  1.00  0.00
ATOM   2608  CB  ARG   268     -49.467  51.798  -0.204  1.00  0.00
ATOM   2609  CG  ARG   268     -48.674  50.719  -0.948  1.00  0.00
ATOM   2610  CD  ARG   268     -49.565  49.625  -1.547  1.00  0.00
ATOM   2611  NE  ARG   268     -48.747  48.606  -2.228  1.00  0.00
ATOM   2612  HE  ARG   268     -48.748  47.705  -1.791  1.00  0.00
ATOM   2613  CZ  ARG   268     -48.114  48.723  -3.398  1.00  0.00
ATOM   2614  NH1 ARG   268     -48.262  49.778  -4.189  1.00  0.00
ATOM   2615 HH11 ARG   268     -48.870  50.515  -3.899  1.00  0.00
ATOM   2616 HH12 ARG   268     -47.780  49.827  -5.060  1.00  0.00
ATOM   2617  NH2 ARG   268     -47.131  47.884  -3.676  1.00  0.00
ATOM   2618 HH21 ARG   268     -46.878  47.182  -3.013  1.00  0.00
ATOM   2619 HH22 ARG   268     -46.635  47.972  -4.537  1.00  0.00
ATOM   2620  C   ARG   268     -51.242  52.396  -1.954  1.00  0.00
ATOM   2621  O   ARG   268     -51.175  52.501  -3.181  1.00  0.00
ATOM   2622  N   VAL   269     -52.371  52.123  -1.294  1.00  0.00
ATOM   2623  H   VAL   269     -52.363  52.041  -0.293  1.00  0.00
ATOM   2624  CA  VAL   269     -53.645  51.740  -1.944  1.00  0.00
ATOM   2625  CB  VAL   269     -54.728  51.377  -0.903  1.00  0.00
ATOM   2626  CG1 VAL   269     -56.045  50.962  -1.569  1.00  0.00
ATOM   2627  CG2 VAL   269     -54.281  50.223   0.002  1.00  0.00
ATOM   2628  C   VAL   269     -54.122  52.813  -2.947  1.00  0.00
ATOM   2629  O   VAL   269     -54.203  52.532  -4.142  1.00  0.00
ATOM   2630  N   LYS   270     -54.368  54.039  -2.483  1.00  0.00
ATOM   2631  H   LYS   270     -54.269  54.273  -1.512  1.00  0.00
ATOM   2632  CA  LYS   270     -54.835  55.122  -3.380  1.00  0.00
ATOM   2633  CB  LYS   270     -55.425  56.332  -2.632  1.00  0.00
ATOM   2634  CG  LYS   270     -54.539  57.060  -1.608  1.00  0.00
ATOM   2635  CD  LYS   270     -53.388  57.876  -2.207  1.00  0.00
ATOM   2636  CE  LYS   270     -53.837  59.101  -3.007  1.00  0.00
ATOM   2637  NZ  LYS   270     -52.675  59.708  -3.669  1.00  0.00
ATOM   2638  HZ1 LYS   270     -52.936  60.590  -4.062  1.00  0.00
ATOM   2639  HZ2 LYS   270     -51.937  59.821  -3.001  1.00  0.00
ATOM   2640  HZ3 LYS   270     -52.366  59.103  -4.404  1.00  0.00
ATOM   2641  C   LYS   270     -53.859  55.514  -4.509  1.00  0.00
ATOM   2642  O   LYS   270     -54.287  55.753  -5.634  1.00  0.00
ATOM   2643  N   GLU   271     -52.558  55.414  -4.240  1.00  0.00
ATOM   2644  H   GLU   271     -52.234  55.255  -3.299  1.00  0.00
ATOM   2645  CA  GLU   271     -51.484  55.631  -5.234  1.00  0.00
ATOM   2646  CB  GLU   271     -50.112  55.666  -4.551  1.00  0.00
ATOM   2647  CG  GLU   271     -49.902  56.974  -3.779  1.00  0.00
ATOM   2648  CD  GLU   271     -48.667  56.912  -2.877  1.00  0.00
ATOM   2649  OE1 GLU   271     -48.848  56.569  -1.690  1.00  0.00
ATOM   2650  OE2 GLU   271     -47.570  57.221  -3.394  1.00  0.00
ATOM   2651  C   GLU   271     -51.504  54.594  -6.369  1.00  0.00
ATOM   2652  O   GLU   271     -51.456  54.972  -7.537  1.00  0.00
ATOM   2653  N   LYS   272     -51.653  53.312  -6.027  1.00  0.00
ATOM   2654  H   LYS   272     -51.572  52.993  -5.077  1.00  0.00
ATOM   2655  CA  LYS   272     -51.849  52.260  -7.050  1.00  0.00
ATOM   2656  CB  LYS   272     -51.498  50.859  -6.528  1.00  0.00
ATOM   2657  CG  LYS   272     -52.395  50.364  -5.396  1.00  0.00
ATOM   2658  CD  LYS   272     -51.850  49.081  -4.779  1.00  0.00
ATOM   2659  CE  LYS   272     -52.704  48.706  -3.572  1.00  0.00
ATOM   2660  NZ  LYS   272     -52.088  47.603  -2.830  1.00  0.00
ATOM   2661  HZ1 LYS   272     -52.624  47.407  -2.010  1.00  0.00
ATOM   2662  HZ2 LYS   272     -52.057  46.794  -3.423  1.00  0.00
ATOM   2663  HZ3 LYS   272     -51.154  47.860  -2.574  1.00  0.00
ATOM   2664  C   LYS   272     -53.224  52.327  -7.747  1.00  0.00
ATOM   2665  O   LYS   272     -53.310  52.134  -8.959  1.00  0.00
ATOM   2666  N   LYS   273     -54.255  52.707  -6.990  1.00  0.00
ATOM   2667  H   LYS   273     -54.187  52.700  -5.987  1.00  0.00
ATOM   2668  CA  LYS   273     -55.604  53.027  -7.507  1.00  0.00
ATOM   2669  CB  LYS   273     -56.450  53.461  -6.302  1.00  0.00
ATOM   2670  CG  LYS   273     -57.896  53.868  -6.593  1.00  0.00
ATOM   2671  CD  LYS   273     -58.539  54.357  -5.293  1.00  0.00
ATOM   2672  CE  LYS   273     -59.956  54.890  -5.506  1.00  0.00
ATOM   2673  NZ  LYS   273     -60.514  55.359  -4.229  1.00  0.00
ATOM   2674  HZ1 LYS   273     -61.420  55.765  -4.367  1.00  0.00
ATOM   2675  HZ2 LYS   273     -60.588  54.595  -3.590  1.00  0.00
ATOM   2676  HZ3 LYS   273     -59.916  56.059  -3.836  1.00  0.00
ATOM   2677  C   LYS   273     -55.548  54.115  -8.601  1.00  0.00
ATOM   2678  O   LYS   273     -56.134  53.951  -9.672  1.00  0.00
ATOM   2679  N   VAL   274     -54.771  55.169  -8.348  1.00  0.00
ATOM   2680  H   VAL   274     -54.433  55.354  -7.419  1.00  0.00
ATOM   2681  CA  VAL   274     -54.454  56.218  -9.342  1.00  0.00
ATOM   2682  CB  VAL   274     -53.976  57.516  -8.651  1.00  0.00
ATOM   2683  CG1 VAL   274     -53.640  58.624  -9.657  1.00  0.00
ATOM   2684  CG2 VAL   274     -55.043  58.068  -7.698  1.00  0.00
ATOM   2685  C   VAL   274     -53.440  55.670 -10.370  1.00  0.00
ATOM   2686  O   VAL   274     -52.224  55.745 -10.205  1.00  0.00
ATOM   2687  N   LEU   275     -54.011  54.971 -11.349  1.00  0.00
ATOM   2688  H   LEU   275     -54.969  54.695 -11.238  1.00  0.00
ATOM   2689  CA  LEU   275     -53.352  54.426 -12.559  1.00  0.00
ATOM   2690  CB  LEU   275     -52.747  55.538 -13.431  1.00  0.00
ATOM   2691  CG  LEU   275     -53.799  56.466 -14.050  1.00  0.00
ATOM   2692  CD1 LEU   275     -53.106  57.686 -14.658  1.00  0.00
ATOM   2693  CD2 LEU   275     -54.614  55.747 -15.131  1.00  0.00
ATOM   2694  C   LEU   275     -52.326  53.290 -12.402  1.00  0.00
ATOM   2695  O   LEU   275     -52.386  52.338 -13.177  1.00  0.00
ATOM   2696  N   ALA   276     -51.510  53.307 -11.349  1.00  0.00
ATOM   2697  H   ALA   276     -51.553  54.061 -10.682  1.00  0.00
ATOM   2698  CA  ALA   276     -50.402  52.342 -11.158  1.00  0.00
ATOM   2699  CB  ALA   276     -49.665  52.638  -9.849  1.00  0.00
ATOM   2700  C   ALA   276     -50.795  50.855 -11.261  1.00  0.00
ATOM   2701  O   ALA   276     -50.278  50.149 -12.126  1.00  0.00
ATOM   2702  N   LYS   277     -51.799  50.436 -10.493  1.00  0.00
ATOM   2703  H   LYS   277     -52.231  51.048  -9.821  1.00  0.00
ATOM   2704  CA  LYS   277     -52.370  49.072 -10.558  1.00  0.00
ATOM   2705  CB  LYS   277     -53.197  48.807  -9.292  1.00  0.00
ATOM   2706  CG  LYS   277     -53.636  47.346  -9.152  1.00  0.00
ATOM   2707  CD  LYS   277     -54.056  47.037  -7.714  1.00  0.00
ATOM   2708  CE  LYS   277     -54.396  45.555  -7.551  1.00  0.00
ATOM   2709  NZ  LYS   277     -54.601  45.212  -6.137  1.00  0.00
ATOM   2710  HZ1 LYS   277     -54.868  44.252  -6.055  1.00  0.00
ATOM   2711  HZ2 LYS   277     -53.746  45.364  -5.633  1.00  0.00
ATOM   2712  HZ3 LYS   277     -55.317  45.793  -5.753  1.00  0.00
ATOM   2713  C   LYS   277     -53.200  48.852 -11.840  1.00  0.00
ATOM   2714  O   LYS   277     -53.053  47.829 -12.503  1.00  0.00
ATOM   2715  N   VAL   278     -53.892  49.909 -12.267  1.00  0.00
ATOM   2716  H   VAL   278     -53.853  50.770 -11.764  1.00  0.00
ATOM   2717  CA  VAL   278     -54.746  49.948 -13.481  1.00  0.00
ATOM   2718  CB  VAL   278     -55.429  51.332 -13.599  1.00  0.00
ATOM   2719  CG1 VAL   278     -56.383  51.422 -14.796  1.00  0.00
ATOM   2720  CG2 VAL   278     -56.212  51.701 -12.332  1.00  0.00
ATOM   2721  C   VAL   278     -53.944  49.600 -14.758  1.00  0.00
ATOM   2722  O   VAL   278     -54.422  48.851 -15.607  1.00  0.00
ATOM   2723  N   LYS   279     -52.720  50.121 -14.846  1.00  0.00
ATOM   2724  H   LYS   279     -52.435  50.860 -14.226  1.00  0.00
ATOM   2725  CA  LYS   279     -51.748  49.814 -15.921  1.00  0.00
ATOM   2726  CB  LYS   279     -50.488  50.663 -15.737  1.00  0.00
ATOM   2727  CG  LYS   279     -50.743  52.128 -16.111  1.00  0.00
ATOM   2728  CD  LYS   279     -49.516  53.026 -15.916  1.00  0.00
ATOM   2729  CE  LYS   279     -49.211  53.292 -14.439  1.00  0.00
ATOM   2730  NZ  LYS   279     -48.067  54.202 -14.288  1.00  0.00
ATOM   2731  HZ1 LYS   279     -47.888  54.351 -13.316  1.00  0.00
ATOM   2732  HZ2 LYS   279     -47.263  53.791 -14.717  1.00  0.00
ATOM   2733  HZ3 LYS   279     -48.274  55.074 -14.730  1.00  0.00
ATOM   2734  C   LYS   279     -51.383  48.322 -16.064  1.00  0.00
ATOM   2735  O   LYS   279     -50.912  47.893 -17.119  1.00  0.00
ATOM   2736  N   ASN   280     -51.526  47.585 -14.958  1.00  0.00
ATOM   2737  H   ASN   280     -51.802  48.021 -14.099  1.00  0.00
ATOM   2738  CA  ASN   280     -51.472  46.111 -14.851  1.00  0.00
ATOM   2739  CB  ASN   280     -52.819  45.547 -15.344  1.00  0.00
ATOM   2740  CG  ASN   280     -53.019  44.071 -14.992  1.00  0.00
ATOM   2741  OD1 ASN   280     -53.603  43.729 -13.976  1.00  0.00
ATOM   2742  ND2 ASN   280     -52.556  43.162 -15.827  1.00  0.00
ATOM   2743 HD21 ASN   280     -52.083  43.387 -16.682  1.00  0.00
ATOM   2744 HD22 ASN   280     -52.697  42.213 -15.561  1.00  0.00
ATOM   2745  C   ASN   280     -50.247  45.454 -15.521  1.00  0.00
ATOM   2746  O   ASN   280     -49.179  45.354 -14.924  1.00  0.00
ATOM   2747  N   SER   281     -50.402  45.128 -16.802  1.00  0.00
ATOM   2748  H   SER   281     -51.213  45.435 -17.299  1.00  0.00
ATOM   2749  CA  SER   281     -49.403  44.419 -17.626  1.00  0.00
ATOM   2750  CB  SER   281     -50.045  43.978 -18.945  1.00  0.00
ATOM   2751  OG  SER   281     -51.255  43.257 -18.678  1.00  0.00
ATOM   2752  HG  SER   281     -51.536  42.783 -19.519  1.00  0.00
ATOM   2753  C   SER   281     -48.152  45.264 -17.920  1.00  0.00
ATOM   2754  O   SER   281     -47.061  44.719 -18.070  1.00  0.00
ATOM   2755  N   ALA   282     -48.342  46.579 -18.039  1.00  0.00
ATOM   2756  H   ALA   282     -49.240  47.001 -17.892  1.00  0.00
ATOM   2757  CA  ALA   282     -47.241  47.535 -18.268  1.00  0.00
ATOM   2758  CB  ALA   282     -47.307  48.054 -19.710  1.00  0.00
ATOM   2759  C   ALA   282     -47.278  48.673 -17.233  1.00  0.00
ATOM   2760  O   ALA   282     -47.858  49.738 -17.445  1.00  0.00
ATOM   2761  N   THR   283     -46.744  48.354 -16.057  1.00  0.00
ATOM   2762  H   THR   283     -46.372  47.443 -15.877  1.00  0.00
ATOM   2763  CA  THR   283     -46.672  49.302 -14.924  1.00  0.00
ATOM   2764  CB  THR   283     -47.751  48.986 -13.868  1.00  0.00
ATOM   2765  OG1 THR   283     -47.756  50.024 -12.888  1.00  0.00
ATOM   2766  HG1 THR   283     -48.702  50.093 -12.520  1.00  0.00
ATOM   2767  CG2 THR   283     -47.614  47.615 -13.193  1.00  0.00
ATOM   2768  C   THR   283     -45.263  49.389 -14.303  1.00  0.00
ATOM   2769  O   THR   283     -44.584  48.364 -14.210  1.00  0.00
ATOM   2770  N   PRO   284     -44.788  50.596 -13.958  1.00  0.00
ATOM   2771  CA  PRO   284     -43.499  50.784 -13.261  1.00  0.00
ATOM   2772  CB  PRO   284     -43.218  52.287 -13.346  1.00  0.00
ATOM   2773  CG  PRO   284     -44.609  52.910 -13.455  1.00  0.00
ATOM   2774  CD  PRO   284     -45.381  51.902 -14.309  1.00  0.00
ATOM   2775  C   PRO   284     -43.505  50.273 -11.811  1.00  0.00
ATOM   2776  O1  PRO   284     -44.559  50.400 -11.150  1.00  0.00
ATOM   2777  O2  PRO   284     -42.422  49.831 -11.371  1.00  0.00
TER
ENDMDL
