# Supplementary material for: Computational Modeling of complete HOXB13 protein for predicting the functional effect of SNPs and the associated role in hereditary prostate cancer
Source: Sci Rep. 2017 Mar 8;7:43830. doi: 10.1038/srep43830 (PMC5363706; doi:10.1038/srep43830)
Supplement: Supplementary Dataset [file srep43830-s1.zip › SR Supplementary Data Files Complete/Energy minimised protein/Energy Minimised G153V.pdb]

TITLE     Protein
REMARK    THIS IS A SIMULATION BOX
CRYST1  164.847  162.861  135.714  90.00  90.00  90.00 P 1           1
MODEL        1
ATOM      1  N   MET     1     -59.567  21.785   2.745  1.00  0.00
ATOM      2  H1  MET     1     -60.562  21.911   2.668  1.00  0.00
ATOM      3  H2  MET     1     -59.286  21.980   3.684  1.00  0.00
ATOM      4  H3  MET     1     -59.108  22.420   2.123  1.00  0.00
ATOM      5  CA  MET     1     -59.210  20.395   2.378  1.00  0.00
ATOM      6  CB  MET     1     -60.028  19.935   1.161  1.00  0.00
ATOM      7  CG  MET     1     -59.753  20.732  -0.122  1.00  0.00
ATOM      8  SD  MET     1     -60.663  20.119  -1.587  1.00  0.00
ATOM      9  CE  MET     1     -59.775  18.613  -1.928  1.00  0.00
ATOM     10  C   MET     1     -57.705  20.121   2.152  1.00  0.00
ATOM     11  O   MET     1     -56.938  21.002   1.761  1.00  0.00
ATOM     12  N   GLU     2     -57.327  18.863   2.365  1.00  0.00
ATOM     13  H   GLU     2     -57.970  18.179   2.705  1.00  0.00
ATOM     14  CA  GLU     2     -55.952  18.382   2.128  1.00  0.00
ATOM     15  CB  GLU     2     -55.386  17.802   3.433  1.00  0.00
ATOM     16  CG  GLU     2     -53.855  17.664   3.446  1.00  0.00
ATOM     17  CD  GLU     2     -53.276  16.601   2.502  1.00  0.00
ATOM     18  OE1 GLU     2     -53.872  15.505   2.418  1.00  0.00
ATOM     19  OE2 GLU     2     -52.219  16.902   1.910  1.00  0.00
ATOM     20  C   GLU     2     -55.963  17.342   0.988  1.00  0.00
ATOM     21  O   GLU     2     -56.489  16.243   1.181  1.00  0.00
ATOM     22  N   PRO     3     -55.540  17.736  -0.223  1.00  0.00
ATOM     23  CA  PRO     3     -55.364  16.802  -1.354  1.00  0.00
ATOM     24  CB  PRO     3     -55.009  17.689  -2.550  1.00  0.00
ATOM     25  CG  PRO     3     -55.672  19.021  -2.208  1.00  0.00
ATOM     26  CD  PRO     3     -55.467  19.132  -0.697  1.00  0.00
ATOM     27  C   PRO     3     -54.244  15.793  -1.056  1.00  0.00
ATOM     28  O   PRO     3     -53.070  16.156  -1.011  1.00  0.00
ATOM     29  N   GLY     4     -54.670  14.614  -0.610  1.00  0.00
ATOM     30  H   GLY     4     -55.612  14.488  -0.301  1.00  0.00
ATOM     31  CA  GLY     4     -53.772  13.474  -0.334  1.00  0.00
ATOM     32  C   GLY     4     -54.072  12.266  -1.231  1.00  0.00
ATOM     33  O   GLY     4     -55.227  11.957  -1.529  1.00  0.00
ATOM     34  N   ASN     5     -52.998  11.625  -1.680  1.00  0.00
ATOM     35  H   ASN     5     -52.074  11.912  -1.430  1.00  0.00
ATOM     36  CA  ASN     5     -53.069  10.421  -2.535  1.00  0.00
ATOM     37  CB  ASN     5     -52.541  10.720  -3.946  1.00  0.00
ATOM     38  CG  ASN     5     -53.284  11.807  -4.741  1.00  0.00
ATOM     39  OD1 ASN     5     -52.759  12.377  -5.684  1.00  0.00
ATOM     40  ND2 ASN     5     -54.511  12.136  -4.393  1.00  0.00
ATOM     41 HD21 ASN     5     -54.956  11.741  -3.587  1.00  0.00
ATOM     42 HD22 ASN     5     -54.963  12.811  -4.967  1.00  0.00
ATOM     43  C   ASN     5     -52.271   9.254  -1.930  1.00  0.00
ATOM     44  O   ASN     5     -51.229   9.459  -1.310  1.00  0.00
ATOM     45  N   TYR     6     -52.789   8.047  -2.140  1.00  0.00
ATOM     46  H   TYR     6     -53.598   7.913  -2.710  1.00  0.00
ATOM     47  CA  TYR     6     -52.171   6.800  -1.648  1.00  0.00
ATOM     48  CB  TYR     6     -53.037   6.222  -0.518  1.00  0.00
ATOM     49  CG  TYR     6     -52.373   5.021   0.168  1.00  0.00
ATOM     50  CD1 TYR     6     -51.371   5.227   1.128  1.00  0.00
ATOM     51  HD1 TYR     6     -51.154   6.232   1.491  1.00  0.00
ATOM     52  CD2 TYR     6     -52.677   3.717  -0.253  1.00  0.00
ATOM     53  HD2 TYR     6     -53.451   3.545  -1.002  1.00  0.00
ATOM     54  CE1 TYR     6     -50.659   4.135   1.643  1.00  0.00
ATOM     55  HE1 TYR     6     -49.882   4.289   2.390  1.00  0.00
ATOM     56  CE2 TYR     6     -51.963   2.627   0.264  1.00  0.00
ATOM     57  HE2 TYR     6     -52.178   1.623  -0.098  1.00  0.00
ATOM     58  CZ  TYR     6     -50.950   2.838   1.207  1.00  0.00
ATOM     59  OH  TYR     6     -50.209   1.795   1.659  1.00  0.00
ATOM     60  HH  TYR     6     -50.555   0.950   1.255  1.00  0.00
ATOM     61  C   TYR     6     -51.982   5.782  -2.787  1.00  0.00
ATOM     62  O   TYR     6     -52.750   5.756  -3.747  1.00  0.00
ATOM     63  N   ALA     7     -50.955   4.950  -2.633  1.00  0.00
ATOM     64  H   ALA     7     -50.391   4.980  -1.808  1.00  0.00
ATOM     65  CA  ALA     7     -50.603   3.876  -3.585  1.00  0.00
ATOM     66  CB  ALA     7     -49.238   3.292  -3.209  1.00  0.00
ATOM     67  C   ALA     7     -51.671   2.769  -3.649  1.00  0.00
ATOM     68  O   ALA     7     -51.871   2.017  -2.694  1.00  0.00
ATOM     69  N   THR     8     -52.477   2.837  -4.707  1.00  0.00
ATOM     70  H   THR     8     -52.577   3.694  -5.217  1.00  0.00
ATOM     71  CA  THR     8     -53.543   1.855  -5.023  1.00  0.00
ATOM     72  CB  THR     8     -54.341   2.320  -6.256  1.00  0.00
ATOM     73  OG1 THR     8     -54.567   3.733  -6.185  1.00  0.00
ATOM     74  HG1 THR     8     -55.195   4.007  -6.915  1.00  0.00
ATOM     75  CG2 THR     8     -55.694   1.606  -6.353  1.00  0.00
ATOM     76  C   THR     8     -52.984   0.436  -5.249  1.00  0.00
ATOM     77  O   THR     8     -52.778  -0.034  -6.369  1.00  0.00
ATOM     78  N   LEU     9     -52.734  -0.224  -4.124  1.00  0.00
ATOM     79  H   LEU     9     -52.716   0.274  -3.254  1.00  0.00
ATOM     80  CA  LEU     9     -52.239  -1.613  -4.058  1.00  0.00
ATOM     81  CB  LEU     9     -51.662  -1.881  -2.658  1.00  0.00
ATOM     82  CG  LEU     9     -50.495  -0.955  -2.283  1.00  0.00
ATOM     83  CD1 LEU     9     -50.190  -1.090  -0.791  1.00  0.00
ATOM     84  CD2 LEU     9     -49.237  -1.269  -3.099  1.00  0.00
ATOM     85  C   LEU     9     -53.341  -2.623  -4.419  1.00  0.00
ATOM     86  O   LEU     9     -54.163  -3.016  -3.590  1.00  0.00
ATOM     87  N   ASP    10     -53.423  -2.896  -5.720  1.00  0.00
ATOM     88  H   ASP    10     -52.902  -2.349  -6.378  1.00  0.00
ATOM     89  CA  ASP    10     -54.405  -3.833  -6.306  1.00  0.00
ATOM     90  CB  ASP    10     -54.421  -3.643  -7.834  1.00  0.00
ATOM     91  CG  ASP    10     -55.414  -4.543  -8.589  1.00  0.00
ATOM     92  OD1 ASP    10     -56.453  -4.897  -7.987  1.00  0.00
ATOM     93  OD2 ASP    10     -55.122  -4.833  -9.769  1.00  0.00
ATOM     94  C   ASP    10     -54.194  -5.305  -5.889  1.00  0.00
ATOM     95  O   ASP    10     -53.735  -6.136  -6.673  1.00  0.00
ATOM     96  N   GLY    11     -54.653  -5.605  -4.675  1.00  0.00
ATOM     97  H   GLY    11     -54.858  -4.870  -4.023  1.00  0.00
ATOM     98  CA  GLY    11     -54.738  -6.974  -4.118  1.00  0.00
ATOM     99  C   GLY    11     -55.941  -7.760  -4.670  1.00  0.00
ATOM    100  O   GLY    11     -56.670  -8.406  -3.921  1.00  0.00
ATOM    101  N   ALA    12     -56.087  -7.709  -5.993  1.00  0.00
ATOM    102  H   ALA    12     -55.359  -7.319  -6.563  1.00  0.00
ATOM    103  CA  ALA    12     -57.234  -8.244  -6.754  1.00  0.00
ATOM    104  CB  ALA    12     -58.427  -7.284  -6.646  1.00  0.00
ATOM    105  C   ALA    12     -56.866  -8.430  -8.235  1.00  0.00
ATOM    106  O   ALA    12     -55.911  -7.834  -8.736  1.00  0.00
ATOM    107  N   LYS    13     -57.606  -9.325  -8.887  1.00  0.00
ATOM    108  H   LYS    13     -58.348  -9.808  -8.426  1.00  0.00
ATOM    109  CA  LYS    13     -57.430  -9.673 -10.311  1.00  0.00
ATOM    110  CB  LYS    13     -58.338 -10.867 -10.650  1.00  0.00
ATOM    111  CG  LYS    13     -58.191 -11.392 -12.086  1.00  0.00
ATOM    112  CD  LYS    13     -56.797 -11.963 -12.374  1.00  0.00
ATOM    113  CE  LYS    13     -56.647 -12.406 -13.833  1.00  0.00
ATOM    114  NZ  LYS    13     -57.512 -13.550 -14.164  1.00  0.00
ATOM    115  HZ1 LYS    13     -57.379 -13.801 -15.123  1.00  0.00
ATOM    116  HZ2 LYS    13     -57.275 -14.327 -13.581  1.00  0.00
ATOM    117  HZ3 LYS    13     -58.469 -13.301 -14.015  1.00  0.00
ATOM    118  C   LYS    13     -57.671  -8.477 -11.252  1.00  0.00
ATOM    119  O   LYS    13     -58.802  -8.054 -11.491  1.00  0.00
ATOM    120  N   ASP    14     -56.556  -7.856 -11.628  1.00  0.00
ATOM    121  H   ASP    14     -55.724  -7.962 -11.083  1.00  0.00
ATOM    122  CA  ASP    14     -56.506  -6.782 -12.641  1.00  0.00
ATOM    123  CB  ASP    14     -55.082  -6.202 -12.655  1.00  0.00
ATOM    124  CG  ASP    14     -54.889  -5.059 -13.659  1.00  0.00
ATOM    125  OD1 ASP    14     -55.843  -4.265 -13.821  1.00  0.00
ATOM    126  OD2 ASP    14     -53.833  -5.073 -14.327  1.00  0.00
ATOM    127  C   ASP    14     -56.948  -7.268 -14.038  1.00  0.00
ATOM    128  O   ASP    14     -56.132  -7.608 -14.896  1.00  0.00
ATOM    129  N   ILE    15     -58.262  -7.260 -14.237  1.00  0.00
ATOM    130  H   ILE    15     -58.890  -7.122 -13.469  1.00  0.00
ATOM    131  CA  ILE    15     -58.905  -7.635 -15.516  1.00  0.00
ATOM    132  CB  ILE    15     -60.399  -7.965 -15.296  1.00  0.00
ATOM    133  CG1 ILE    15     -60.561  -9.049 -14.217  1.00  0.00
ATOM    134  CG2 ILE    15     -61.046  -8.451 -16.605  1.00  0.00
ATOM    135  CD  ILE    15     -61.941  -9.053 -13.547  1.00  0.00
ATOM    136  C   ILE    15     -58.682  -6.529 -16.570  1.00  0.00
ATOM    137  O   ILE    15     -59.442  -5.568 -16.682  1.00  0.00
ATOM    138  N   GLU    16     -57.559  -6.663 -17.268  1.00  0.00
ATOM    139  H   GLU    16     -56.855  -7.314 -16.980  1.00  0.00
ATOM    140  CA  GLU    16     -57.186  -5.777 -18.387  1.00  0.00
ATOM    141  CB  GLU    16     -55.813  -5.133 -18.153  1.00  0.00
ATOM    142  CG  GLU    16     -55.897  -3.988 -17.136  1.00  0.00
ATOM    143  CD  GLU    16     -54.579  -3.224 -16.944  1.00  0.00
ATOM    144  OE1 GLU    16     -53.829  -3.079 -17.937  1.00  0.00
ATOM    145  OE2 GLU    16     -54.386  -2.712 -15.821  1.00  0.00
ATOM    146  C   GLU    16     -57.238  -6.513 -19.733  1.00  0.00
ATOM    147  O   GLU    16     -56.397  -7.356 -20.042  1.00  0.00
ATOM    148  N   GLY    17     -58.354  -6.271 -20.415  1.00  0.00
ATOM    149  H   GLY    17     -59.062  -5.670 -20.043  1.00  0.00
ATOM    150  CA  GLY    17     -58.686  -6.862 -21.728  1.00  0.00
ATOM    151  C   GLY    17     -59.969  -6.248 -22.305  1.00  0.00
ATOM    152  O   GLY    17     -60.642  -5.453 -21.647  1.00  0.00
ATOM    153  N   LEU    18     -60.261  -6.611 -23.553  1.00  0.00
ATOM    154  H   LEU    18     -59.687  -7.255 -24.055  1.00  0.00
ATOM    155  CA  LEU    18     -61.435  -6.108 -24.298  1.00  0.00
ATOM    156  CB  LEU    18     -61.249  -6.414 -25.793  1.00  0.00
ATOM    157  CG  LEU    18     -62.332  -5.806 -26.697  1.00  0.00
ATOM    158  CD1 LEU    18     -62.222  -4.280 -26.774  1.00  0.00
ATOM    159  CD2 LEU    18     -62.255  -6.428 -28.092  1.00  0.00
ATOM    160  C   LEU    18     -62.771  -6.651 -23.752  1.00  0.00
ATOM    161  O   LEU    18     -63.289  -7.686 -24.174  1.00  0.00
ATOM    162  N   LEU    19     -63.256  -5.960 -22.725  1.00  0.00
ATOM    163  H   LEU    19     -62.675  -5.304 -22.239  1.00  0.00
ATOM    164  CA  LEU    19     -64.562  -6.231 -22.097  1.00  0.00
ATOM    165  CB  LEU    19     -64.618  -5.537 -20.727  1.00  0.00
ATOM    166  CG  LEU    19     -65.889  -5.847 -19.924  1.00  0.00
ATOM    167  CD1 LEU    19     -65.907  -7.294 -19.419  1.00  0.00
ATOM    168  CD2 LEU    19     -66.027  -4.862 -18.763  1.00  0.00
ATOM    169  C   LEU    19     -65.727  -5.800 -23.007  1.00  0.00
ATOM    170  O   LEU    19     -66.089  -4.624 -23.077  1.00  0.00
ATOM    171  N   GLY    20     -66.189  -6.768 -23.798  1.00  0.00
ATOM    172  H   GLY    20     -65.653  -7.603 -23.935  1.00  0.00
ATOM    173  CA  GLY    20     -67.373  -6.635 -24.675  1.00  0.00
ATOM    174  C   GLY    20     -68.683  -6.476 -23.884  1.00  0.00
ATOM    175  O   GLY    20     -69.516  -7.380 -23.837  1.00  0.00
ATOM    176  N   ALA    21     -68.830  -5.302 -23.277  1.00  0.00
ATOM    177  H   ALA    21     -68.072  -4.644 -23.268  1.00  0.00
ATOM    178  CA  ALA    21     -69.997  -4.930 -22.453  1.00  0.00
ATOM    179  CB  ALA    21     -69.619  -3.743 -21.559  1.00  0.00
ATOM    180  C   ALA    21     -71.265  -4.659 -23.286  1.00  0.00
ATOM    181  O   ALA    21     -71.539  -3.540 -23.727  1.00  0.00
ATOM    182  N   GLY    22     -71.988  -5.752 -23.529  1.00  0.00
ATOM    183  H   GLY    22     -71.600  -6.654 -23.334  1.00  0.00
ATOM    184  CA  GLY    22     -73.286  -5.781 -24.240  1.00  0.00
ATOM    185  C   GLY    22     -74.324  -4.852 -23.592  1.00  0.00
ATOM    186  O   GLY    22     -74.876  -5.162 -22.539  1.00  0.00
ATOM    187  N   GLY    23     -74.447  -3.670 -24.193  1.00  0.00
ATOM    188  H   GLY    23     -73.942  -3.476 -25.033  1.00  0.00
ATOM    189  CA  GLY    23     -75.289  -2.559 -23.700  1.00  0.00
ATOM    190  C   GLY    23     -74.805  -1.949 -22.370  1.00  0.00
ATOM    191  O   GLY    23     -75.617  -1.473 -21.576  1.00  0.00
ATOM    192  N   GLY    24     -73.483  -1.930 -22.181  1.00  0.00
ATOM    193  H   GLY    24     -72.863  -2.368 -22.835  1.00  0.00
ATOM    194  CA  GLY    24     -72.809  -1.380 -20.984  1.00  0.00
ATOM    195  C   GLY    24     -72.931   0.146 -20.855  1.00  0.00
ATOM    196  O   GLY    24     -72.057   0.896 -21.290  1.00  0.00
ATOM    197  N   ARG    25     -74.052   0.566 -20.275  1.00  0.00
ATOM    198  H   ARG    25     -74.820  -0.068 -20.159  1.00  0.00
ATOM    199  CA  ARG    25     -74.360   1.978 -19.971  1.00  0.00
ATOM    200  CB  ARG    25     -75.826   2.064 -19.526  1.00  0.00
ATOM    201  CG  ARG    25     -76.330   3.507 -19.402  1.00  0.00
ATOM    202  CD  ARG    25     -77.797   3.569 -18.962  1.00  0.00
ATOM    203  NE  ARG    25     -77.957   3.061 -17.586  1.00  0.00
ATOM    204  HE  ARG    25     -77.443   3.553 -16.888  1.00  0.00
ATOM    205  CZ  ARG    25     -78.699   2.021 -17.199  1.00  0.00
ATOM    206  NH1 ARG    25     -79.406   1.292 -18.052  1.00  0.00
ATOM    207 HH11 ARG    25     -79.387   1.525 -19.022  1.00  0.00
ATOM    208 HH12 ARG    25     -79.945   0.519 -17.725  1.00  0.00
ATOM    209  NH2 ARG    25     -78.726   1.672 -15.922  1.00  0.00
ATOM    210 HH21 ARG    25     -78.194   2.180 -15.248  1.00  0.00
ATOM    211 HH22 ARG    25     -79.282   0.894 -15.640  1.00  0.00
ATOM    212  C   ARG    25     -73.396   2.560 -18.919  1.00  0.00
ATOM    213  O   ARG    25     -73.500   2.294 -17.720  1.00  0.00
ATOM    214  N   ASN    26     -72.365   3.222 -19.440  1.00  0.00
ATOM    215  H   ASN    26     -72.183   3.167 -20.422  1.00  0.00
ATOM    216  CA  ASN    26     -71.314   3.895 -18.649  1.00  0.00
ATOM    217  CB  ASN    26     -70.188   4.311 -19.604  1.00  0.00
ATOM    218  CG  ASN    26     -68.942   4.805 -18.863  1.00  0.00
ATOM    219  OD1 ASN    26     -68.771   5.976 -18.566  1.00  0.00
ATOM    220  ND2 ASN    26     -68.042   3.901 -18.548  1.00  0.00
ATOM    221 HD21 ASN    26     -68.164   2.942 -18.786  1.00  0.00
ATOM    222 HD22 ASN    26     -67.236   4.234 -18.067  1.00  0.00
ATOM    223  C   ASN    26     -71.857   5.079 -17.822  1.00  0.00
ATOM    224  O   ASN    26     -71.925   6.226 -18.263  1.00  0.00
ATOM    225  N   LEU    27     -72.377   4.715 -16.655  1.00  0.00
ATOM    226  H   LEU    27     -72.559   3.748 -16.466  1.00  0.00
ATOM    227  CA  LEU    27     -72.931   5.660 -15.666  1.00  0.00
ATOM    228  CB  LEU    27     -73.874   4.910 -14.714  1.00  0.00
ATOM    229  CG  LEU    27     -75.134   4.376 -15.408  1.00  0.00
ATOM    230  CD1 LEU    27     -75.839   3.373 -14.495  1.00  0.00
ATOM    231  CD2 LEU    27     -76.099   5.515 -15.756  1.00  0.00
ATOM    232  C   LEU    27     -71.848   6.439 -14.900  1.00  0.00
ATOM    233  O   LEU    27     -71.339   6.009 -13.866  1.00  0.00
ATOM    234  N   VAL    28     -71.442   7.544 -15.518  1.00  0.00
ATOM    235  H   VAL    28     -71.673   7.707 -16.479  1.00  0.00
ATOM    236  CA  VAL    28     -70.490   8.506 -14.919  1.00  0.00
ATOM    237  CB  VAL    28     -69.184   8.653 -15.730  1.00  0.00
ATOM    238  CG1 VAL    28     -68.331   7.388 -15.607  1.00  0.00
ATOM    239  CG2 VAL    28     -69.408   9.009 -17.207  1.00  0.00
ATOM    240  C   VAL    28     -71.127   9.878 -14.649  1.00  0.00
ATOM    241  O   VAL    28     -71.839  10.426 -15.490  1.00  0.00
ATOM    242  N   ALA    29     -70.736  10.454 -13.516  1.00  0.00
ATOM    243  H   ALA    29     -70.033  10.046 -12.937  1.00  0.00
ATOM    244  CA  ALA    29     -71.269  11.745 -13.036  1.00  0.00
ATOM    245  CB  ALA    29     -71.722  11.604 -11.580  1.00  0.00
ATOM    246  C   ALA    29     -70.227  12.865 -13.159  1.00  0.00
ATOM    247  O   ALA    29     -69.076  12.728 -12.742  1.00  0.00
ATOM    248  N   HIS    30     -70.653  13.931 -13.825  1.00  0.00
ATOM    249  H   HIS    30     -71.517  13.918 -14.335  1.00  0.00
ATOM    250  CA  HIS    30     -69.806  15.104 -14.122  1.00  0.00
ATOM    251  CB  HIS    30     -70.280  15.751 -15.435  1.00  0.00
ATOM    252  CG  HIS    30     -70.545  14.708 -16.530  1.00  0.00
ATOM    253  ND1 HIS    30     -71.708  14.083 -16.700  1.00  0.00
ATOM    254  CD2 HIS    30     -69.634  14.052 -17.246  1.00  0.00
ATOM    255  CE1 HIS    30     -71.519  13.035 -17.494  1.00  0.00
ATOM    256  NE2 HIS    30     -70.234  13.016 -17.828  1.00  0.00
ATOM    257  HE2 HIS    30     -69.795  12.320 -18.390  1.00  0.00
ATOM    258  C   HIS    30     -69.824  16.105 -12.954  1.00  0.00
ATOM    259  O   HIS    30     -70.739  16.914 -12.803  1.00  0.00
ATOM    260  N   SER    31     -68.849  15.914 -12.067  1.00  0.00
ATOM    261  H   SER    31     -68.270  15.100 -12.119  1.00  0.00
ATOM    262  CA  SER    31     -68.649  16.697 -10.825  1.00  0.00
ATOM    263  CB  SER    31     -67.285  16.369 -10.208  1.00  0.00
ATOM    264  OG  SER    31     -67.187  14.963  -9.965  1.00  0.00
ATOM    265  HG  SER    31     -66.349  14.772  -9.451  1.00  0.00
ATOM    266  C   SER    31     -68.759  18.226 -10.992  1.00  0.00
ATOM    267  O   SER    31     -67.929  18.827 -11.680  1.00  0.00
ATOM    268  N   PRO    32     -69.796  18.844 -10.400  1.00  0.00
ATOM    269  CA  PRO    32     -69.985  20.310 -10.414  1.00  0.00
ATOM    270  CB  PRO    32     -71.273  20.550  -9.625  1.00  0.00
ATOM    271  CG  PRO    32     -72.062  19.262  -9.847  1.00  0.00
ATOM    272  CD  PRO    32     -70.978  18.184  -9.809  1.00  0.00
ATOM    273  C   PRO    32     -68.810  21.020  -9.727  1.00  0.00
ATOM    274  O   PRO    32     -68.251  20.525  -8.750  1.00  0.00
ATOM    275  N   LEU    33     -68.497  22.207 -10.237  1.00  0.00
ATOM    276  H   LEU    33     -69.021  22.619 -10.981  1.00  0.00
ATOM    277  CA  LEU    33     -67.384  23.031  -9.726  1.00  0.00
ATOM    278  CB  LEU    33     -66.336  23.244 -10.829  1.00  0.00
ATOM    279  CG  LEU    33     -65.689  21.943 -11.327  1.00  0.00
ATOM    280  CD1 LEU    33     -64.845  22.234 -12.568  1.00  0.00
ATOM    281  CD2 LEU    33     -64.813  21.291 -10.250  1.00  0.00
ATOM    282  C   LEU    33     -67.880  24.385  -9.199  1.00  0.00
ATOM    283  O   LEU    33     -68.739  25.024  -9.803  1.00  0.00
ATOM    284  N   THR    34     -67.295  24.784  -8.074  1.00  0.00
ATOM    285  H   THR    34     -66.526  24.281  -7.683  1.00  0.00
ATOM    286  CA  THR    34     -67.650  26.028  -7.353  1.00  0.00
ATOM    287  CB  THR    34     -68.420  25.739  -6.041  1.00  0.00
ATOM    288  OG1 THR    34     -68.723  26.959  -5.350  1.00  0.00
ATOM    289  HG1 THR    34     -67.897  27.322  -4.888  1.00  0.00
ATOM    290  CG2 THR    34     -67.711  24.757  -5.098  1.00  0.00
ATOM    291  C   THR    34     -66.425  26.906  -7.064  1.00  0.00
ATOM    292  O   THR    34     -65.328  26.404  -6.820  1.00  0.00
ATOM    293  N   SER    35     -66.674  28.213  -7.066  1.00  0.00
ATOM    294  H   SER    35     -67.466  28.595  -7.541  1.00  0.00
ATOM    295  CA  SER    35     -65.769  29.227  -6.482  1.00  0.00
ATOM    296  CB  SER    35     -66.419  30.613  -6.551  1.00  0.00
ATOM    297  OG  SER    35     -66.798  30.915  -7.897  1.00  0.00
ATOM    298  HG  SER    35     -67.039  31.885  -7.965  1.00  0.00
ATOM    299  C   SER    35     -65.505  28.903  -5.003  1.00  0.00
ATOM    300  O   SER    35     -66.354  28.308  -4.334  1.00  0.00
ATOM    301  N   HIS    36     -64.318  29.310  -4.554  1.00  0.00
ATOM    302  H   HIS    36     -63.746  29.914  -5.116  1.00  0.00
ATOM    303  CA  HIS    36     -63.711  29.083  -3.222  1.00  0.00
ATOM    304  CB  HIS    36     -63.311  30.444  -2.635  1.00  0.00
ATOM    305  CG  HIS    36     -62.304  31.248  -3.468  1.00  0.00
ATOM    306  ND1 HIS    36     -62.263  31.360  -4.796  1.00  0.00
ATOM    307  CD2 HIS    36     -61.349  32.026  -2.969  1.00  0.00
ATOM    308  CE1 HIS    36     -61.292  32.211  -5.113  1.00  0.00
ATOM    309  NE2 HIS    36     -60.728  32.619  -3.982  1.00  0.00
ATOM    310  HE2 HIS    36     -59.968  33.260  -3.909  1.00  0.00
ATOM    311  C   HIS    36     -64.518  28.249  -2.194  1.00  0.00
ATOM    312  O   HIS    36     -65.202  28.814  -1.335  1.00  0.00
ATOM    313  N   PRO    37     -64.455  26.909  -2.296  1.00  0.00
ATOM    314  CA  PRO    37     -65.162  25.994  -1.374  1.00  0.00
ATOM    315  CB  PRO    37     -65.209  24.674  -2.152  1.00  0.00
ATOM    316  CG  PRO    37     -63.908  24.681  -2.952  1.00  0.00
ATOM    317  CD  PRO    37     -63.755  26.148  -3.354  1.00  0.00
ATOM    318  C   PRO    37     -64.434  25.874  -0.020  1.00  0.00
ATOM    319  O   PRO    37     -63.617  26.724   0.325  1.00  0.00
ATOM    320  N   ALA    38     -64.737  24.816   0.737  1.00  0.00
ATOM    321  H   ALA    38     -65.498  24.214   0.505  1.00  0.00
ATOM    322  CA  ALA    38     -64.026  24.466   1.988  1.00  0.00
ATOM    323  CB  ALA    38     -64.919  23.537   2.820  1.00  0.00
ATOM    324  C   ALA    38     -62.631  23.864   1.705  1.00  0.00
ATOM    325  O   ALA    38     -62.335  22.690   1.927  1.00  0.00
ATOM    326  N   ALA    39     -61.809  24.728   1.119  1.00  0.00
ATOM    327  H   ALA    39     -62.114  25.674   0.963  1.00  0.00
ATOM    328  CA  ALA    39     -60.446  24.446   0.632  1.00  0.00
ATOM    329  CB  ALA    39     -60.527  24.421  -0.900  1.00  0.00
ATOM    330  C   ALA    39     -59.470  25.546   1.104  1.00  0.00
ATOM    331  O   ALA    39     -59.923  26.542   1.671  1.00  0.00
ATOM    332  N   PRO    40     -58.151  25.397   0.889  1.00  0.00
ATOM    333  CA  PRO    40     -57.203  26.530   0.982  1.00  0.00
ATOM    334  CB  PRO    40     -55.882  25.947   0.481  1.00  0.00
ATOM    335  CG  PRO    40     -55.948  24.508   0.989  1.00  0.00
ATOM    336  CD  PRO    40     -57.415  24.121   0.786  1.00  0.00
ATOM    337  C   PRO    40     -57.683  27.709   0.116  1.00  0.00
ATOM    338  O   PRO    40     -57.580  28.868   0.513  1.00  0.00
ATOM    339  N   THR    41     -58.227  27.379  -1.057  1.00  0.00
ATOM    340  H   THR    41     -57.912  26.582  -1.573  1.00  0.00
ATOM    341  CA  THR    41     -59.078  28.273  -1.872  1.00  0.00
ATOM    342  CB  THR    41     -59.322  27.626  -3.248  1.00  0.00
ATOM    343  OG1 THR    41     -58.132  26.973  -3.710  1.00  0.00
ATOM    344  HG1 THR    41     -58.247  26.732  -4.677  1.00  0.00
ATOM    345  CG2 THR    41     -59.761  28.662  -4.286  1.00  0.00
ATOM    346  C   THR    41     -60.427  28.491  -1.154  1.00  0.00
ATOM    347  O   THR    41     -61.391  27.754  -1.362  1.00  0.00
ATOM    348  N   LEU    42     -60.395  29.409  -0.192  1.00  0.00
ATOM    349  H   LEU    42     -59.519  29.770   0.134  1.00  0.00
ATOM    350  CA  LEU    42     -61.572  29.840   0.590  1.00  0.00
ATOM    351  CB  LEU    42     -61.381  29.440   2.059  1.00  0.00
ATOM    352  CG  LEU    42     -62.446  28.462   2.571  1.00  0.00
ATOM    353  CD1 LEU    42     -62.019  27.905   3.929  1.00  0.00
ATOM    354  CD2 LEU    42     -63.820  29.128   2.706  1.00  0.00
ATOM    355  C   LEU    42     -61.777  31.360   0.506  1.00  0.00
ATOM    356  O   LEU    42     -60.814  32.122   0.409  1.00  0.00
ATOM    357  N   MET    43     -63.043  31.776   0.555  1.00  0.00
ATOM    358  H   MET    43     -63.811  31.137   0.502  1.00  0.00
ATOM    359  CA  MET    43     -63.392  33.211   0.541  1.00  0.00
ATOM    360  CB  MET    43     -64.186  33.499  -0.743  1.00  0.00
ATOM    361  CG  MET    43     -64.097  34.946  -1.240  1.00  0.00
ATOM    362  SD  MET    43     -64.847  36.207  -0.146  1.00  0.00
ATOM    363  CE  MET    43     -65.011  37.536  -1.317  1.00  0.00
ATOM    364  C   MET    43     -64.148  33.680   1.807  1.00  0.00
ATOM    365  O   MET    43     -65.378  33.621   1.860  1.00  0.00
ATOM    366  N   PRO    44     -63.402  33.939   2.889  1.00  0.00
ATOM    367  CA  PRO    44     -63.842  34.905   3.916  1.00  0.00
ATOM    368  CB  PRO    44     -63.463  34.226   5.238  1.00  0.00
ATOM    369  CG  PRO    44     -62.180  33.472   4.896  1.00  0.00
ATOM    370  CD  PRO    44     -62.438  32.983   3.470  1.00  0.00
ATOM    371  C   PRO    44     -63.130  36.248   3.649  1.00  0.00
ATOM    372  O   PRO    44     -62.974  36.633   2.491  1.00  0.00
ATOM    373  N   ALA    45     -62.730  36.974   4.696  1.00  0.00
ATOM    374  H   ALA    45     -62.969  36.714   5.631  1.00  0.00
ATOM    375  CA  ALA    45     -61.941  38.219   4.574  1.00  0.00
ATOM    376  CB  ALA    45     -61.915  38.923   5.936  1.00  0.00
ATOM    377  C   ALA    45     -60.524  37.956   4.022  1.00  0.00
ATOM    378  O   ALA    45     -59.554  37.758   4.749  1.00  0.00
ATOM    379  N   VAL    46     -60.440  37.919   2.693  1.00  0.00
ATOM    380  H   VAL    46     -61.280  37.826   2.149  1.00  0.00
ATOM    381  CA  VAL    46     -59.203  37.570   1.945  1.00  0.00
ATOM    382  CB  VAL    46     -59.452  36.189   1.266  1.00  0.00
ATOM    383  CG1 VAL    46     -59.663  35.074   2.296  1.00  0.00
ATOM    384  CG2 VAL    46     -60.631  36.106   0.288  1.00  0.00
ATOM    385  C   VAL    46     -58.768  38.716   0.976  1.00  0.00
ATOM    386  O   VAL    46     -59.678  38.929   0.210  1.00  0.00
ATOM    387  N   ASN    47     -57.470  39.156   0.817  1.00  0.00
ATOM    388  H   ASN    47     -56.800  38.663   1.357  1.00  0.00
ATOM    389  CA  ASN    47     -56.734  40.283   0.101  1.00  0.00
ATOM    390  CB  ASN    47     -55.887  41.075   1.102  1.00  0.00
ATOM    391  CG  ASN    47     -56.128  42.589   1.118  1.00  0.00
ATOM    392  OD1 ASN    47     -55.241  43.380   1.404  1.00  0.00
ATOM    393  ND2 ASN    47     -57.326  43.034   0.810  1.00  0.00
ATOM    394 HD21 ASN    47     -58.076  42.422   0.544  1.00  0.00
ATOM    395 HD22 ASN    47     -57.523  43.999   0.951  1.00  0.00
ATOM    396  C   ASN    47     -55.886  40.341  -1.234  1.00  0.00
ATOM    397  O   ASN    47     -55.559  41.454  -1.648  1.00  0.00
ATOM    398  N   TYR    48     -55.498  39.262  -1.939  1.00  0.00
ATOM    399  H   TYR    48     -55.435  38.365  -1.505  1.00  0.00
ATOM    400  CA  TYR    48     -54.914  39.252  -3.323  1.00  0.00
ATOM    401  CB  TYR    48     -53.803  38.188  -3.363  1.00  0.00
ATOM    402  CG  TYR    48     -53.186  37.957  -4.748  1.00  0.00
ATOM    403  CD1 TYR    48     -52.174  38.807  -5.214  1.00  0.00
ATOM    404  HD1 TYR    48     -51.718  39.529  -4.538  1.00  0.00
ATOM    405  CD2 TYR    48     -53.723  36.976  -5.597  1.00  0.00
ATOM    406  HD2 TYR    48     -54.456  36.264  -5.221  1.00  0.00
ATOM    407  CE1 TYR    48     -51.721  38.699  -6.537  1.00  0.00
ATOM    408  HE1 TYR    48     -50.973  39.393  -6.919  1.00  0.00
ATOM    409  CE2 TYR    48     -53.270  36.870  -6.919  1.00  0.00
ATOM    410  HE2 TYR    48     -53.698  36.118  -7.581  1.00  0.00
ATOM    411  CZ  TYR    48     -52.273  37.733  -7.386  1.00  0.00
ATOM    412  OH  TYR    48     -51.849  37.638  -8.670  1.00  0.00
ATOM    413  HH  TYR    48     -52.424  36.955  -9.148  1.00  0.00
ATOM    414  C   TYR    48     -55.841  39.165  -4.585  1.00  0.00
ATOM    415  O   TYR    48     -55.675  39.962  -5.505  1.00  0.00
ATOM    416  N   ALA    49     -56.760  38.188  -4.691  1.00  0.00
ATOM    417  H   ALA    49     -56.636  37.354  -4.152  1.00  0.00
ATOM    418  CA  ALA    49     -57.907  38.126  -5.658  1.00  0.00
ATOM    419  CB  ALA    49     -58.006  36.691  -6.191  1.00  0.00
ATOM    420  C   ALA    49     -59.272  38.854  -5.336  1.00  0.00
ATOM    421  O   ALA    49     -59.416  39.911  -5.944  1.00  0.00
ATOM    422  N   PRO    50     -60.287  38.409  -4.534  1.00  0.00
ATOM    423  CA  PRO    50     -61.278  39.352  -3.907  1.00  0.00
ATOM    424  CB  PRO    50     -62.596  38.921  -4.549  1.00  0.00
ATOM    425  CG  PRO    50     -62.480  37.395  -4.569  1.00  0.00
ATOM    426  CD  PRO    50     -60.985  37.130  -4.785  1.00  0.00
ATOM    427  C   PRO    50     -61.435  39.380  -2.348  1.00  0.00
ATOM    428  O   PRO    50     -61.423  38.310  -1.744  1.00  0.00
ATOM    429  N   LEU    51     -61.582  40.577  -1.730  1.00  0.00
ATOM    430  H   LEU    51     -61.460  41.390  -2.299  1.00  0.00
ATOM    431  CA  LEU    51     -61.795  40.925  -0.274  1.00  0.00
ATOM    432  CB  LEU    51     -62.762  39.952   0.433  1.00  0.00
ATOM    433  CG  LEU    51     -63.575  40.595   1.568  1.00  0.00
ATOM    434  CD1 LEU    51     -64.477  41.726   1.062  1.00  0.00
ATOM    435  CD2 LEU    51     -64.437  39.534   2.252  1.00  0.00
ATOM    436  C   LEU    51     -60.618  41.435   0.642  1.00  0.00
ATOM    437  O   LEU    51     -59.928  42.354   0.210  1.00  0.00
ATOM    438  N   ASP    52     -60.374  40.911   1.873  1.00  0.00
ATOM    439  H   ASP    52     -60.866  40.085   2.129  1.00  0.00
ATOM    440  CA  ASP    52     -59.405  41.414   2.907  1.00  0.00
ATOM    441  CB  ASP    52     -60.267  41.848   4.105  1.00  0.00
ATOM    442  CG  ASP    52     -59.530  42.620   5.208  1.00  0.00
ATOM    443  OD1 ASP    52     -59.139  41.946   6.185  1.00  0.00
ATOM    444  OD2 ASP    52     -59.405  43.854   5.056  1.00  0.00
ATOM    445  C   ASP    52     -58.031  40.802   3.388  1.00  0.00
ATOM    446  O   ASP    52     -57.224  41.620   3.816  1.00  0.00
ATOM    447  N   LEU    53     -57.758  39.484   3.529  1.00  0.00
ATOM    448  H   LEU    53     -58.467  38.871   3.890  1.00  0.00
ATOM    449  CA  LEU    53     -56.376  38.900   3.671  1.00  0.00
ATOM    450  CB  LEU    53     -56.238  38.305   5.082  1.00  0.00
ATOM    451  CG  LEU    53     -54.784  38.095   5.524  1.00  0.00
ATOM    452  CD1 LEU    53     -54.109  39.423   5.884  1.00  0.00
ATOM    453  CD2 LEU    53     -54.727  37.119   6.699  1.00  0.00
ATOM    454  C   LEU    53     -55.726  38.027   2.521  1.00  0.00
ATOM    455  O   LEU    53     -54.677  38.445   2.033  1.00  0.00
ATOM    456  N   PRO    54     -56.236  36.864   2.035  1.00  0.00
ATOM    457  CA  PRO    54     -56.008  36.349   0.629  1.00  0.00
ATOM    458  CB  PRO    54     -56.197  34.832   0.730  1.00  0.00
ATOM    459  CG  PRO    54     -55.750  34.523   2.152  1.00  0.00
ATOM    460  CD  PRO    54     -56.327  35.698   2.937  1.00  0.00
ATOM    461  C   PRO    54     -56.506  36.802  -0.795  1.00  0.00
ATOM    462  O   PRO    54     -55.791  36.500  -1.744  1.00  0.00
ATOM    463  N   GLY    55     -57.715  37.345  -1.051  1.00  0.00
ATOM    464  H   GLY    55     -58.469  37.171  -0.417  1.00  0.00
ATOM    465  CA  GLY    55     -58.224  38.077  -2.263  1.00  0.00
ATOM    466  C   GLY    55     -58.394  39.653  -2.368  1.00  0.00
ATOM    467  O   GLY    55     -58.911  40.319  -1.494  1.00  0.00
ATOM    468  N   SER    56     -58.014  40.392  -3.417  1.00  0.00
ATOM    469  H   SER    56     -57.875  40.025  -4.335  1.00  0.00
ATOM    470  CA  SER    56     -57.998  41.883  -3.379  1.00  0.00
ATOM    471  CB  SER    56     -56.994  42.543  -4.335  1.00  0.00
ATOM    472  OG  SER    56     -57.200  42.158  -5.694  1.00  0.00
ATOM    473  HG  SER    56     -56.618  41.354  -5.899  1.00  0.00
ATOM    474  C   SER    56     -59.336  42.632  -3.461  1.00  0.00
ATOM    475  O   SER    56     -60.296  42.187  -4.083  1.00  0.00
ATOM    476  N   ALA    57     -59.456  43.539  -2.496  1.00  0.00
ATOM    477  H   ALA    57     -59.018  43.372  -1.612  1.00  0.00
ATOM    478  CA  ALA    57     -60.444  44.639  -2.469  1.00  0.00
ATOM    479  CB  ALA    57     -61.819  44.166  -1.981  1.00  0.00
ATOM    480  C   ALA    57     -59.924  45.741  -1.535  1.00  0.00
ATOM    481  O   ALA    57     -59.576  45.470  -0.385  1.00  0.00
ATOM    482  N   GLU    58     -59.588  46.875  -2.156  1.00  0.00
ATOM    483  H   GLU    58     -59.751  46.975  -3.137  1.00  0.00
ATOM    484  CA  GLU    58     -58.998  48.074  -1.502  1.00  0.00
ATOM    485  CB  GLU    58     -60.130  48.768  -0.717  1.00  0.00
ATOM    486  CG  GLU    58     -59.896  50.236  -0.327  1.00  0.00
ATOM    487  CD  GLU    58     -59.143  50.453   0.994  1.00  0.00
ATOM    488  OE1 GLU    58     -59.470  49.749   1.975  1.00  0.00
ATOM    489  OE2 GLU    58     -58.324  51.398   1.016  1.00  0.00
ATOM    490  C   GLU    58     -57.760  47.703  -0.639  1.00  0.00
ATOM    491  O   GLU    58     -57.434  48.402   0.320  1.00  0.00
ATOM    492  N   PRO    59     -56.922  46.781  -1.137  1.00  0.00
ATOM    493  CA  PRO    59     -56.157  45.836  -0.298  1.00  0.00
ATOM    494  CB  PRO    59     -55.231  45.097  -1.270  1.00  0.00
ATOM    495  CG  PRO    59     -55.052  46.073  -2.428  1.00  0.00
ATOM    496  CD  PRO    59     -56.398  46.793  -2.516  1.00  0.00
ATOM    497  C   PRO    59     -55.454  46.388   0.962  1.00  0.00
ATOM    498  O   PRO    59     -54.359  46.945   0.857  1.00  0.00
ATOM    499  N   PRO    60     -56.102  46.252   2.137  1.00  0.00
ATOM    500  CA  PRO    60     -55.564  46.702   3.440  1.00  0.00
ATOM    501  CB  PRO    60     -56.691  46.471   4.449  1.00  0.00
ATOM    502  CG  PRO    60     -57.948  46.581   3.593  1.00  0.00
ATOM    503  CD  PRO    60     -57.526  45.887   2.300  1.00  0.00
ATOM    504  C   PRO    60     -54.287  45.995   3.919  1.00  0.00
ATOM    505  O   PRO    60     -53.417  46.663   4.476  1.00  0.00
ATOM    506  N   LYS    61     -54.178  44.682   3.701  1.00  0.00
ATOM    507  H   LYS    61     -54.884  44.160   3.212  1.00  0.00
ATOM    508  CA  LYS    61     -53.022  43.862   4.131  1.00  0.00
ATOM    509  CB  LYS    61     -53.027  43.741   5.663  1.00  0.00
ATOM    510  CG  LYS    61     -51.750  43.111   6.230  1.00  0.00
ATOM    511  CD  LYS    61     -51.714  43.146   7.760  1.00  0.00
ATOM    512  CE  LYS    61     -51.432  44.547   8.311  1.00  0.00
ATOM    513  NZ  LYS    61     -51.375  44.530   9.779  1.00  0.00
ATOM    514  HZ1 LYS    61     -51.196  45.454  10.116  1.00  0.00
ATOM    515  HZ2 LYS    61     -52.249  44.204  10.141  1.00  0.00
ATOM    516  HZ3 LYS    61     -50.641  43.918  10.076  1.00  0.00
ATOM    517  C   LYS    61     -53.080  42.462   3.495  1.00  0.00
ATOM    518  O   LYS    61     -54.104  41.785   3.535  1.00  0.00
ATOM    519  N   GLN    62     -51.926  42.023   3.003  1.00  0.00
ATOM    520  H   GLN    62     -51.073  42.536   3.151  1.00  0.00
ATOM    521  CA  GLN    62     -51.768  40.718   2.330  1.00  0.00
ATOM    522  CB  GLN    62     -50.671  40.773   1.261  1.00  0.00
ATOM    523  CG  GLN    62     -50.869  41.819   0.161  1.00  0.00
ATOM    524  CD  GLN    62     -52.104  41.571  -0.706  1.00  0.00
ATOM    525  OE1 GLN    62     -52.174  40.660  -1.517  1.00  0.00
ATOM    526  NE2 GLN    62     -53.143  42.342  -0.488  1.00  0.00
ATOM    527 HE21 GLN    62     -53.175  43.011   0.252  1.00  0.00
ATOM    528 HE22 GLN    62     -53.977  42.118  -1.006  1.00  0.00
ATOM    529  C   GLN    62     -51.387  39.608   3.321  1.00  0.00
ATOM    530  O   GLN    62     -50.598  39.828   4.242  1.00  0.00
ATOM    531  N   CYS    63     -51.981  38.444   3.052  1.00  0.00
ATOM    532  H   CYS    63     -52.750  38.451   2.410  1.00  0.00
ATOM    533  CA  CYS    63     -51.784  37.121   3.694  1.00  0.00
ATOM    534  CB  CYS    63     -51.402  36.103   2.606  1.00  0.00
ATOM    535  SG  CYS    63     -52.554  36.029   1.185  1.00  0.00
ATOM    536  HG  CYS    63     -51.882  35.099   0.511  1.00  0.00
ATOM    537  C   CYS    63     -50.807  37.093   4.890  1.00  0.00
ATOM    538  O   CYS    63     -51.231  37.256   6.032  1.00  0.00
ATOM    539  N   HIS    64     -49.532  36.804   4.626  1.00  0.00
ATOM    540  H   HIS    64     -49.270  36.306   3.797  1.00  0.00
ATOM    541  CA  HIS    64     -48.419  36.982   5.580  1.00  0.00
ATOM    542  CB  HIS    64     -47.152  36.340   4.996  1.00  0.00
ATOM    543  CG  HIS    64     -47.368  34.868   4.627  1.00  0.00
ATOM    544  ND1 HIS    64     -47.963  34.429   3.520  1.00  0.00
ATOM    545  CD2 HIS    64     -46.992  33.810   5.338  1.00  0.00
ATOM    546  CE1 HIS    64     -47.954  33.101   3.542  1.00  0.00
ATOM    547  NE2 HIS    64     -47.354  32.721   4.665  1.00  0.00
ATOM    548  HE2 HIS    64     -47.202  31.777   4.949  1.00  0.00
ATOM    549  C   HIS    64     -48.232  38.496   5.801  1.00  0.00
ATOM    550  O   HIS    64     -47.673  39.164   4.930  1.00  0.00
ATOM    551  N   PRO    65     -48.626  38.995   6.982  1.00  0.00
ATOM    552  CA  PRO    65     -48.999  40.408   7.214  1.00  0.00
ATOM    553  CB  PRO    65     -49.237  40.510   8.725  1.00  0.00
ATOM    554  CG  PRO    65     -48.356  39.405   9.304  1.00  0.00
ATOM    555  CD  PRO    65     -48.475  38.287   8.268  1.00  0.00
ATOM    556  C   PRO    65     -48.035  41.479   6.676  1.00  0.00
ATOM    557  O   PRO    65     -47.052  41.859   7.310  1.00  0.00
ATOM    558  N   CYS    66     -48.342  41.889   5.449  1.00  0.00
ATOM    559  H   CYS    66     -49.036  41.396   4.920  1.00  0.00
ATOM    560  CA  CYS    66     -47.590  42.904   4.680  1.00  0.00
ATOM    561  CB  CYS    66     -46.628  42.172   3.729  1.00  0.00
ATOM    562  SG  CYS    66     -47.430  41.109   2.474  1.00  0.00
ATOM    563  HG  CYS    66     -46.303  40.639   1.948  1.00  0.00
ATOM    564  C   CYS    66     -48.531  43.864   3.914  1.00  0.00
ATOM    565  O   CYS    66     -49.682  43.488   3.676  1.00  0.00
ATOM    566  N   PRO    67     -48.085  45.075   3.528  1.00  0.00
ATOM    567  CA  PRO    67     -48.903  46.048   2.767  1.00  0.00
ATOM    568  CB  PRO    67     -47.961  47.215   2.453  1.00  0.00
ATOM    569  CG  PRO    67     -46.564  46.614   2.587  1.00  0.00
ATOM    570  CD  PRO    67     -46.730  45.624   3.738  1.00  0.00
ATOM    571  C   PRO    67     -49.537  45.468   1.493  1.00  0.00
ATOM    572  O   PRO    67     -49.069  44.462   0.959  1.00  0.00
ATOM    573  N   GLY    68     -50.610  46.123   1.048  1.00  0.00
ATOM    574  H   GLY    68     -50.838  47.034   1.405  1.00  0.00
ATOM    575  CA  GLY    68     -51.467  45.666  -0.068  1.00  0.00
ATOM    576  C   GLY    68     -50.721  45.417  -1.391  1.00  0.00
ATOM    577  O   GLY    68     -49.745  46.091  -1.715  1.00  0.00
ATOM    578  N   VAL    69     -51.234  44.448  -2.149  1.00  0.00
ATOM    579  H   VAL    69     -51.979  43.865  -1.824  1.00  0.00
ATOM    580  CA  VAL    69     -50.663  44.057  -3.456  1.00  0.00
ATOM    581  CB  VAL    69     -51.183  42.653  -3.838  1.00  0.00
ATOM    582  CG1 VAL    69     -52.650  42.588  -4.288  1.00  0.00
ATOM    583  CG2 VAL    69     -50.236  41.960  -4.819  1.00  0.00
ATOM    584  C   VAL    69     -50.853  45.135  -4.554  1.00  0.00
ATOM    585  O   VAL    69     -51.985  45.562  -4.790  1.00  0.00
ATOM    586  N   PRO    70     -49.770  45.542  -5.240  1.00  0.00
ATOM    587  CA  PRO    70     -49.819  46.527  -6.342  1.00  0.00
ATOM    588  CB  PRO    70     -48.358  46.792  -6.715  1.00  0.00
ATOM    589  CG  PRO    70     -47.639  45.514  -6.285  1.00  0.00
ATOM    590  CD  PRO    70     -48.376  45.111  -5.007  1.00  0.00
ATOM    591  C   PRO    70     -50.649  46.111  -7.568  1.00  0.00
ATOM    592  O   PRO    70     -51.038  46.971  -8.351  1.00  0.00
ATOM    593  N   GLN    71     -50.728  44.802  -7.813  1.00  0.00
ATOM    594  H   GLN    71     -50.169  44.139  -7.319  1.00  0.00
ATOM    595  CA  GLN    71     -51.573  44.193  -8.861  1.00  0.00
ATOM    596  CB  GLN    71     -50.768  44.147 -10.173  1.00  0.00
ATOM    597  CG  GLN    71     -51.584  43.831 -11.438  1.00  0.00
ATOM    598  CD  GLN    71     -52.125  42.397 -11.477  1.00  0.00
ATOM    599  OE1 GLN    71     -51.494  41.432 -11.070  1.00  0.00
ATOM    600  NE2 GLN    71     -53.315  42.230 -12.005  1.00  0.00
ATOM    601 HE21 GLN    71     -53.808  42.987 -12.451  1.00  0.00
ATOM    602 HE22 GLN    71     -53.769  41.355 -11.859  1.00  0.00
ATOM    603  C   GLN    71     -51.970  42.781  -8.392  1.00  0.00
ATOM    604  O   GLN    71     -51.144  42.060  -7.831  1.00  0.00
ATOM    605  N   GLY    72     -53.256  42.470  -8.545  1.00  0.00
ATOM    606  H   GLY    72     -53.913  43.140  -8.886  1.00  0.00
ATOM    607  CA  GLY    72     -53.835  41.153  -8.209  1.00  0.00
ATOM    608  C   GLY    72     -54.383  40.460  -9.465  1.00  0.00
ATOM    609  O   GLY    72     -55.369  40.912 -10.043  1.00  0.00
ATOM    610  N   THR    73     -53.659  39.450  -9.941  1.00  0.00
ATOM    611  H   THR    73     -52.821  39.138  -9.479  1.00  0.00
ATOM    612  CA  THR    73     -54.030  38.716 -11.174  1.00  0.00
ATOM    613  CB  THR    73     -52.955  38.857 -12.273  1.00  0.00
ATOM    614  OG1 THR    73     -53.463  38.326 -13.500  1.00  0.00
ATOM    615  HG1 THR    73     -52.733  38.348 -14.187  1.00  0.00
ATOM    616  CG2 THR    73     -51.599  38.224 -11.934  1.00  0.00
ATOM    617  C   THR    73     -54.419  37.243 -10.947  1.00  0.00
ATOM    618  O   THR    73     -53.817  36.525 -10.145  1.00  0.00
ATOM    619  N   SER    74     -55.425  36.835 -11.714  1.00  0.00
ATOM    620  H   SER    74     -55.855  37.466 -12.360  1.00  0.00
ATOM    621  CA  SER    74     -55.986  35.467 -11.729  1.00  0.00
ATOM    622  CB  SER    74     -57.460  35.501 -11.302  1.00  0.00
ATOM    623  OG  SER    74     -58.225  36.337 -12.180  1.00  0.00
ATOM    624  HG  SER    74     -58.135  36.006 -13.126  1.00  0.00
ATOM    625  C   SER    74     -55.888  34.842 -13.135  1.00  0.00
ATOM    626  O   SER    74     -56.188  35.534 -14.111  1.00  0.00
ATOM    627  N   PRO    75     -55.557  33.544 -13.243  1.00  0.00
ATOM    628  CA  PRO    75     -55.507  32.825 -14.535  1.00  0.00
ATOM    629  CB  PRO    75     -55.175  31.381 -14.159  1.00  0.00
ATOM    630  CG  PRO    75     -54.317  31.547 -12.907  1.00  0.00
ATOM    631  CD  PRO    75     -54.994  32.703 -12.168  1.00  0.00
ATOM    632  C   PRO    75     -56.849  32.889 -15.281  1.00  0.00
ATOM    633  O   PRO    75     -57.918  32.853 -14.673  1.00  0.00
ATOM    634  N   ALA    76     -56.745  33.035 -16.599  1.00  0.00
ATOM    635  H   ALA    76     -55.856  33.063 -17.051  1.00  0.00
ATOM    636  CA  ALA    76     -57.905  33.138 -17.507  1.00  0.00
ATOM    637  CB  ALA    76     -57.453  33.767 -18.829  1.00  0.00
ATOM    638  C   ALA    76     -58.581  31.777 -17.777  1.00  0.00
ATOM    639  O   ALA    76     -57.881  30.780 -17.969  1.00  0.00
ATOM    640  N   PRO    77     -59.923  31.728 -17.755  1.00  0.00
ATOM    641  CA  PRO    77     -60.692  30.535 -18.170  1.00  0.00
ATOM    642  CB  PRO    77     -62.155  30.917 -17.941  1.00  0.00
ATOM    643  CG  PRO    77     -62.074  31.890 -16.767  1.00  0.00
ATOM    644  CD  PRO    77     -60.805  32.690 -17.063  1.00  0.00
ATOM    645  C   PRO    77     -60.451  30.214 -19.652  1.00  0.00
ATOM    646  O   PRO    77     -60.363  31.110 -20.489  1.00  0.00
ATOM    647  N   VAL    78     -60.397  28.917 -19.942  1.00  0.00
ATOM    648  H   VAL    78     -60.498  28.227 -19.228  1.00  0.00
ATOM    649  CA  VAL    78     -60.150  28.372 -21.298  1.00  0.00
ATOM    650  CB  VAL    78     -59.863  26.853 -21.230  1.00  0.00
ATOM    651  CG1 VAL    78     -59.580  26.244 -22.610  1.00  0.00
ATOM    652  CG2 VAL    78     -58.669  26.543 -20.319  1.00  0.00
ATOM    653  C   VAL    78     -61.330  28.694 -22.247  1.00  0.00
ATOM    654  O   VAL    78     -62.442  28.214 -22.011  1.00  0.00
ATOM    655  N   PRO    79     -61.094  29.489 -23.304  1.00  0.00
ATOM    656  CA  PRO    79     -62.120  29.808 -24.316  1.00  0.00
ATOM    657  CB  PRO    79     -61.552  31.010 -25.076  1.00  0.00
ATOM    658  CG  PRO    79     -60.038  30.812 -24.984  1.00  0.00
ATOM    659  CD  PRO    79     -59.836  30.210 -23.592  1.00  0.00
ATOM    660  C   PRO    79     -62.437  28.603 -25.219  1.00  0.00
ATOM    661  O   PRO    79     -61.701  28.274 -26.149  1.00  0.00
ATOM    662  N   TYR    80     -63.463  27.860 -24.809  1.00  0.00
ATOM    663  H   TYR    80     -63.869  28.002 -23.905  1.00  0.00
ATOM    664  CA  TYR    80     -63.961  26.672 -25.534  1.00  0.00
ATOM    665  CB  TYR    80     -64.876  25.880 -24.587  1.00  0.00
ATOM    666  CG  TYR    80     -65.350  24.544 -25.172  1.00  0.00
ATOM    667  CD1 TYR    80     -64.526  23.410 -25.102  1.00  0.00
ATOM    668  HD1 TYR    80     -63.512  23.489 -24.709  1.00  0.00
ATOM    669  CD2 TYR    80     -66.652  24.428 -25.682  1.00  0.00
ATOM    670  HD2 TYR    80     -67.281  25.314 -25.785  1.00  0.00
ATOM    671  CE1 TYR    80     -65.006  22.167 -25.539  1.00  0.00
ATOM    672  HE1 TYR    80     -64.369  21.285 -25.488  1.00  0.00
ATOM    673  CE2 TYR    80     -67.132  23.182 -26.109  1.00  0.00
ATOM    674  HE2 TYR    80     -68.150  23.094 -26.484  1.00  0.00
ATOM    675  CZ  TYR    80     -66.306  22.053 -26.043  1.00  0.00
ATOM    676  OH  TYR    80     -66.746  20.854 -26.502  1.00  0.00
ATOM    677  HH  TYR    80     -67.677  20.955 -26.853  1.00  0.00
ATOM    678  C   TYR    80     -64.637  27.022 -26.877  1.00  0.00
ATOM    679  O   TYR    80     -65.846  27.238 -26.971  1.00  0.00
ATOM    680  N   GLY    81     -63.776  27.181 -27.881  1.00  0.00
ATOM    681  H   GLY    81     -62.795  27.241 -27.690  1.00  0.00
ATOM    682  CA  GLY    81     -64.151  27.441 -29.287  1.00  0.00
ATOM    683  C   GLY    81     -64.791  26.216 -29.956  1.00  0.00
ATOM    684  O   GLY    81     -64.096  25.373 -30.521  1.00  0.00
ATOM    685  N   TYR    82     -66.117  26.158 -29.876  1.00  0.00
ATOM    686  H   TYR    82     -66.636  26.842 -29.364  1.00  0.00
ATOM    687  CA  TYR    82     -66.907  25.037 -30.421  1.00  0.00
ATOM    688  CB  TYR    82     -67.752  24.449 -29.286  1.00  0.00
ATOM    689  CG  TYR    82     -68.335  23.080 -29.651  1.00  0.00
ATOM    690  CD1 TYR    82     -67.580  21.920 -29.422  1.00  0.00
ATOM    691  HD1 TYR    82     -66.589  21.987 -28.969  1.00  0.00
ATOM    692  CD2 TYR    82     -69.592  22.987 -30.267  1.00  0.00
ATOM    693  HD2 TYR    82     -70.183  23.884 -30.454  1.00  0.00
ATOM    694  CE1 TYR    82     -68.080  20.671 -29.813  1.00  0.00
ATOM    695  HE1 TYR    82     -67.497  19.768 -29.638  1.00  0.00
ATOM    696  CE2 TYR    82     -70.085  21.737 -30.668  1.00  0.00
ATOM    697  HE2 TYR    82     -71.027  21.678 -31.210  1.00  0.00
ATOM    698  CZ  TYR    82     -69.328  20.581 -30.440  1.00  0.00
ATOM    699  OH  TYR    82     -69.806  19.367 -30.809  1.00  0.00
ATOM    700  HH  TYR    82     -70.626  19.497 -31.364  1.00  0.00
ATOM    701  C   TYR    82     -67.807  25.473 -31.591  1.00  0.00
ATOM    702  O   TYR    82     -68.429  26.534 -31.555  1.00  0.00
ATOM    703  N   PHE    83     -67.950  24.558 -32.547  1.00  0.00
ATOM    704  H   PHE    83     -67.553  23.646 -32.455  1.00  0.00
ATOM    705  CA  PHE    83     -68.765  24.760 -33.761  1.00  0.00
ATOM    706  CB  PHE    83     -67.837  24.800 -34.987  1.00  0.00
ATOM    707  CG  PHE    83     -68.601  24.955 -36.309  1.00  0.00
ATOM    708  CD1 PHE    83     -69.107  26.208 -36.686  1.00  0.00
ATOM    709  HD1 PHE    83     -68.808  27.108 -36.147  1.00  0.00
ATOM    710  CD2 PHE    83     -68.946  23.814 -37.049  1.00  0.00
ATOM    711  HD2 PHE    83     -68.542  22.839 -36.776  1.00  0.00
ATOM    712  CE1 PHE    83     -69.980  26.313 -37.777  1.00  0.00
ATOM    713  HE1 PHE    83     -70.396  27.282 -38.052  1.00  0.00
ATOM    714  CE2 PHE    83     -69.816  23.919 -38.142  1.00  0.00
ATOM    715  HE2 PHE    83     -70.093  23.030 -38.708  1.00  0.00
ATOM    716  CZ  PHE    83     -70.338  25.168 -38.502  1.00  0.00
ATOM    717  HZ  PHE    83     -71.046  25.246 -39.326  1.00  0.00
ATOM    718  C   PHE    83     -69.853  23.683 -33.921  1.00  0.00
ATOM    719  O   PHE    83     -69.646  22.515 -33.596  1.00  0.00
ATOM    720  N   GLY    84     -70.980  24.128 -34.474  1.00  0.00
ATOM    721  H   GLY    84     -71.078  25.086 -34.745  1.00  0.00
ATOM    722  CA  GLY    84     -72.128  23.276 -34.843  1.00  0.00
ATOM    723  C   GLY    84     -72.736  23.748 -36.172  1.00  0.00
ATOM    724  O   GLY    84     -72.912  24.948 -36.380  1.00  0.00
ATOM    725  N   GLY    85     -72.998  22.781 -37.049  1.00  0.00
ATOM    726  H   GLY    85     -72.711  21.837 -36.887  1.00  0.00
ATOM    727  CA  GLY    85     -73.617  23.012 -38.372  1.00  0.00
ATOM    728  C   GLY    85     -73.735  21.718 -39.190  1.00  0.00
ATOM    729  O   GLY    85     -72.999  20.761 -38.953  1.00  0.00
ATOM    730  N   GLY    86     -74.721  21.714 -40.086  1.00  0.00
ATOM    731  H   GLY    86     -75.378  22.466 -40.140  1.00  0.00
ATOM    732  CA  GLY    86     -75.004  20.596 -41.010  1.00  0.00
ATOM    733  C   GLY    86     -76.144  20.937 -41.981  1.00  0.00
ATOM    734  O   GLY    86     -77.023  21.735 -41.658  1.00  0.00
ATOM    735  N   TYR    87     -76.061  20.345 -43.172  1.00  0.00
ATOM    736  H   TYR    87     -75.306  19.728 -43.391  1.00  0.00
ATOM    737  CA  TYR    87     -77.020  20.536 -44.284  1.00  0.00
ATOM    738  CB  TYR    87     -76.818  21.932 -44.907  1.00  0.00
ATOM    739  CG  TYR    87     -77.645  22.165 -46.179  1.00  0.00
ATOM    740  CD1 TYR    87     -79.019  22.440 -46.092  1.00  0.00
ATOM    741  HD1 TYR    87     -79.463  22.732 -45.140  1.00  0.00
ATOM    742  CD2 TYR    87     -77.069  21.878 -47.426  1.00  0.00
ATOM    743  HD2 TYR    87     -75.996  21.702 -47.508  1.00  0.00
ATOM    744  CE1 TYR    87     -79.818  22.379 -47.243  1.00  0.00
ATOM    745  HE1 TYR    87     -80.886  22.583 -47.183  1.00  0.00
ATOM    746  CE2 TYR    87     -77.870  21.821 -48.574  1.00  0.00
ATOM    747  HE2 TYR    87     -77.412  21.627 -49.542  1.00  0.00
ATOM    748  CZ  TYR    87     -79.246  22.057 -48.479  1.00  0.00
ATOM    749  OH  TYR    87     -80.034  21.932 -49.576  1.00  0.00
ATOM    750  HH  TYR    87     -79.502  21.475 -50.312  1.00  0.00
ATOM    751  C   TYR    87     -76.855  19.440 -45.353  1.00  0.00
ATOM    752  O   TYR    87     -75.757  18.927 -45.564  1.00  0.00
ATOM    753  N   TYR    88     -77.977  19.108 -45.992  1.00  0.00
ATOM    754  H   TYR    88     -78.857  19.512 -45.739  1.00  0.00
ATOM    755  CA  TYR    88     -78.035  18.184 -47.142  1.00  0.00
ATOM    756  CB  TYR    88     -78.183  16.737 -46.644  1.00  0.00
ATOM    757  CG  TYR    88     -78.184  15.725 -47.797  1.00  0.00
ATOM    758  CD1 TYR    88     -76.969  15.298 -48.353  1.00  0.00
ATOM    759  HD1 TYR    88     -76.024  15.542 -47.867  1.00  0.00
ATOM    760  CD2 TYR    88     -79.397  15.353 -48.399  1.00  0.00
ATOM    761  HD2 TYR    88     -80.346  15.655 -47.955  1.00  0.00
ATOM    762  CE1 TYR    88     -76.969  14.529 -49.526  1.00  0.00
ATOM    763  HE1 TYR    88     -76.029  14.190 -49.959  1.00  0.00
ATOM    764  CE2 TYR    88     -79.393  14.585 -49.572  1.00  0.00
ATOM    765  HE2 TYR    88     -80.335  14.326 -50.051  1.00  0.00
ATOM    766  CZ  TYR    88     -78.178  14.182 -50.139  1.00  0.00
ATOM    767  OH  TYR    88     -78.162  13.493 -51.307  1.00  0.00
ATOM    768  HH  TYR    88     -79.097  13.391 -51.640  1.00  0.00
ATOM    769  C   TYR    88     -79.195  18.551 -48.084  1.00  0.00
ATOM    770  O   TYR    88     -80.334  18.724 -47.650  1.00  0.00
ATOM    771  N   SER    89     -78.889  18.540 -49.380  1.00  0.00
ATOM    772  H   SER    89     -77.958  18.363 -49.692  1.00  0.00
ATOM    773  CA  SER    89     -79.879  18.797 -50.449  1.00  0.00
ATOM    774  CB  SER    89     -79.213  19.321 -51.728  1.00  0.00
ATOM    775  OG  SER    89     -78.688  20.635 -51.511  1.00  0.00
ATOM    776  HG  SER    89     -78.326  20.983 -52.383  1.00  0.00
ATOM    777  C   SER    89     -80.730  17.559 -50.766  1.00  0.00
ATOM    778  O   SER    89     -80.375  16.714 -51.590  1.00  0.00
ATOM    779  N   CYS    90     -81.815  17.429 -50.006  1.00  0.00
ATOM    780  H   CYS    90     -81.961  18.032 -49.219  1.00  0.00
ATOM    781  CA  CYS    90     -82.797  16.335 -50.164  1.00  0.00
ATOM    782  CB  CYS    90     -83.632  16.235 -48.882  1.00  0.00
ATOM    783  SG  CYS    90     -84.755  14.789 -48.846  1.00  0.00
ATOM    784  HG  CYS    90     -85.290  15.057 -47.659  1.00  0.00
ATOM    785  C   CYS    90     -83.664  16.507 -51.430  1.00  0.00
ATOM    786  O   CYS    90     -84.831  16.902 -51.398  1.00  0.00
ATOM    787  N   ARG    91     -83.029  16.209 -52.559  1.00  0.00
ATOM    788  H   ARG    91     -82.045  16.022 -52.552  1.00  0.00
ATOM    789  CA  ARG    91     -83.637  16.311 -53.902  1.00  0.00
ATOM    790  CB  ARG    91     -82.538  16.411 -54.973  1.00  0.00
ATOM    791  CG  ARG    91     -81.635  17.646 -54.832  1.00  0.00
ATOM    792  CD  ARG    91     -82.368  18.985 -55.014  1.00  0.00
ATOM    793  NE  ARG    91     -82.923  19.143 -56.374  1.00  0.00
ATOM    794  HE  ARG    91     -83.916  19.083 -56.432  1.00  0.00
ATOM    795  CZ  ARG    91     -82.255  19.371 -57.509  1.00  0.00
ATOM    796  NH1 ARG    91     -80.936  19.506 -57.555  1.00  0.00
ATOM    797 HH11 ARG    91     -80.411  19.433 -56.710  1.00  0.00
ATOM    798 HH12 ARG    91     -80.480  19.674 -58.425  1.00  0.00
ATOM    799  NH2 ARG    91     -82.919  19.461 -58.652  1.00  0.00
ATOM    800 HH21 ARG    91     -83.911  19.360 -58.671  1.00  0.00
ATOM    801 HH22 ARG    91     -82.415  19.631 -59.496  1.00  0.00
ATOM    802  C   ARG    91     -84.605  15.153 -54.201  1.00  0.00
ATOM    803  O   ARG    91     -84.230  14.100 -54.719  1.00  0.00
ATOM    804  N   VAL    92     -85.842  15.339 -53.748  1.00  0.00
ATOM    805  H   VAL    92     -86.037  16.071 -53.092  1.00  0.00
ATOM    806  CA  VAL    92     -86.945  14.377 -53.980  1.00  0.00
ATOM    807  CB  VAL    92     -88.084  14.558 -52.950  1.00  0.00
ATOM    808  CG1 VAL    92     -89.114  13.428 -53.060  1.00  0.00
ATOM    809  CG2 VAL    92     -87.576  14.600 -51.503  1.00  0.00
ATOM    810  C   VAL    92     -87.441  14.497 -55.437  1.00  0.00
ATOM    811  O   VAL    92     -88.362  15.251 -55.754  1.00  0.00
ATOM    812  N   SER    93     -86.730  13.792 -56.312  1.00  0.00
ATOM    813  H   SER    93     -85.911  13.291 -56.018  1.00  0.00
ATOM    814  CA  SER    93     -86.968  13.755 -57.773  1.00  0.00
ATOM    815  CB  SER    93     -85.780  13.088 -58.479  1.00  0.00
ATOM    816  OG  SER    93     -85.624  11.748 -58.001  1.00  0.00
ATOM    817  HG  SER    93     -86.513  11.278 -58.094  1.00  0.00
ATOM    818  C   SER    93     -88.283  13.067 -58.180  1.00  0.00
ATOM    819  O   SER    93     -88.386  11.839 -58.202  1.00  0.00
ATOM    820  N   ARG    94     -89.287  13.900 -58.434  1.00  0.00
ATOM    821  H   ARG    94     -89.213  14.878 -58.238  1.00  0.00
ATOM    822  CA  ARG    94     -90.624  13.461 -58.888  1.00  0.00
ATOM    823  CB  ARG    94     -91.678  13.930 -57.880  1.00  0.00
ATOM    824  CG  ARG    94     -91.553  13.207 -56.535  1.00  0.00
ATOM    825  CD  ARG    94     -92.167  14.020 -55.392  1.00  0.00
ATOM    826  NE  ARG    94     -91.354  15.231 -55.166  1.00  0.00
ATOM    827  HE  ARG    94     -90.368  15.079 -55.103  1.00  0.00
ATOM    828  CZ  ARG    94     -91.782  16.493 -55.123  1.00  0.00
ATOM    829  NH1 ARG    94     -93.058  16.823 -55.260  1.00  0.00
ATOM    830 HH11 ARG    94     -93.734  16.101 -55.400  1.00  0.00
ATOM    831 HH12 ARG    94     -93.335  17.780 -55.227  1.00  0.00
ATOM    832  NH2 ARG    94     -90.892  17.470 -55.047  1.00  0.00
ATOM    833 HH21 ARG    94     -89.917  17.252 -55.035  1.00  0.00
ATOM    834 HH22 ARG    94     -91.200  18.417 -55.005  1.00  0.00
ATOM    835  C   ARG    94     -90.965  14.024 -60.276  1.00  0.00
ATOM    836  O   ARG    94     -90.665  15.177 -60.580  1.00  0.00
ATOM    837  N   SER    95     -91.562  13.158 -61.097  1.00  0.00
ATOM    838  H   SER    95     -91.701  12.206 -60.824  1.00  0.00
ATOM    839  CA  SER    95     -92.036  13.463 -62.469  1.00  0.00
ATOM    840  CB  SER    95     -90.868  13.761 -63.421  1.00  0.00
ATOM    841  OG  SER    95     -91.367  14.210 -64.686  1.00  0.00
ATOM    842  HG  SER    95     -90.605  14.553 -65.239  1.00  0.00
ATOM    843  C   SER    95     -92.834  12.275 -63.032  1.00  0.00
ATOM    844  O   SER    95     -92.665  11.141 -62.582  1.00  0.00
ATOM    845  N   SER    96     -93.742  12.583 -63.955  1.00  0.00
ATOM    846  H   SER    96     -93.735  13.487 -64.385  1.00  0.00
ATOM    847  CA  SER    96     -94.604  11.582 -64.623  1.00  0.00
ATOM    848  CB  SER    96     -96.019  11.600 -64.032  1.00  0.00
ATOM    849  OG  SER    96     -96.804  10.551 -64.610  1.00  0.00
ATOM    850  HG  SER    96     -97.704  10.527 -64.170  1.00  0.00
ATOM    851  C   SER    96     -94.679  11.840 -66.135  1.00  0.00
ATOM    852  O   SER    96     -94.754  12.986 -66.578  1.00  0.00
ATOM    853  N   LEU    97     -94.735  10.746 -66.889  1.00  0.00
ATOM    854  H   LEU    97     -94.837   9.843 -66.473  1.00  0.00
ATOM    855  CA  LEU    97     -94.808  10.778 -68.362  1.00  0.00
ATOM    856  CB  LEU    97     -93.514  10.172 -68.940  1.00  0.00
ATOM    857  CG  LEU    97     -93.119  10.571 -70.377  1.00  0.00
ATOM    858  CD1 LEU    97     -94.091  10.062 -71.447  1.00  0.00
ATOM    859  CD2 LEU    97     -92.900  12.082 -70.499  1.00  0.00
ATOM    860  C   LEU    97     -96.066  10.023 -68.819  1.00  0.00
ATOM    861  O   LEU    97     -96.116   8.794 -68.810  1.00  0.00
ATOM    862  N   LYS    98     -97.106  10.806 -69.090  1.00  0.00
ATOM    863  H   LYS    98     -97.065  11.794 -68.945  1.00  0.00
ATOM    864  CA  LYS    98     -98.417  10.285 -69.530  1.00  0.00
ATOM    865  CB  LYS    98     -99.517  10.699 -68.542  1.00  0.00
ATOM    866  CG  LYS    98     -99.344  10.035 -67.169  1.00  0.00
ATOM    867  CD  LYS    98    -100.415  10.460 -66.158  1.00  0.00
ATOM    868  CE  LYS    98    -101.799   9.885 -66.480  1.00  0.00
ATOM    869  NZ  LYS    98    -102.797  10.327 -65.496  1.00  0.00
ATOM    870  HZ1 LYS    98    -103.689   9.941 -65.733  1.00  0.00
ATOM    871  HZ2 LYS    98    -102.532  10.013 -64.585  1.00  0.00
ATOM    872  HZ3 LYS    98    -102.854  11.325 -65.504  1.00  0.00
ATOM    873  C   LYS    98     -98.765  10.736 -70.964  1.00  0.00
ATOM    874  O   LYS    98     -99.098  11.906 -71.168  1.00  0.00
ATOM    875  N   PRO    99     -98.517   9.877 -71.966  1.00  0.00
ATOM    876  CA  PRO    99     -98.854  10.169 -73.373  1.00  0.00
ATOM    877  CB  PRO    99     -98.040   9.155 -74.179  1.00  0.00
ATOM    878  CG  PRO    99     -97.943   7.948 -73.245  1.00  0.00
ATOM    879  CD  PRO    99     -97.820   8.578 -71.856  1.00  0.00
ATOM    880  C   PRO    99    -100.361  10.054 -73.651  1.00  0.00
ATOM    881  O   PRO    99    -101.051   9.213 -73.079  1.00  0.00
ATOM    882  N   CYS   100    -100.839  10.935 -74.526  1.00  0.00
ATOM    883  H   CYS   100    -100.258  11.630 -74.947  1.00  0.00
ATOM    884  CA  CYS   100    -102.245  10.951 -74.977  1.00  0.00
ATOM    885  CB  CYS   100    -102.946  12.190 -74.407  1.00  0.00
ATOM    886  SG  CYS   100    -104.739  12.261 -74.774  1.00  0.00
ATOM    887  HG  CYS   100    -104.966  13.411 -74.145  1.00  0.00
ATOM    888  C   CYS   100    -102.329  10.950 -76.512  1.00  0.00
ATOM    889  O   CYS   100    -101.529  11.596 -77.188  1.00  0.00
ATOM    890  N   ALA   101    -103.309  10.207 -77.019  1.00  0.00
ATOM    891  H   ALA   101    -103.953   9.720 -76.429  1.00  0.00
ATOM    892  CA  ALA   101    -103.600  10.104 -78.463  1.00  0.00
ATOM    893  CB  ALA   101    -103.195   8.716 -78.969  1.00  0.00
ATOM    894  C   ALA   101    -105.090  10.352 -78.745  1.00  0.00
ATOM    895  O   ALA   101    -105.953   9.904 -77.991  1.00  0.00
ATOM    896  N   GLN   102    -105.348  11.052 -79.847  1.00  0.00
ATOM    897  H   GLN   102    -104.618  11.364 -80.453  1.00  0.00
ATOM    898  CA  GLN   102    -106.715  11.381 -80.300  1.00  0.00
ATOM    899  CB  GLN   102    -106.930  12.900 -80.173  1.00  0.00
ATOM    900  CG  GLN   102    -108.346  13.379 -80.531  1.00  0.00
ATOM    901  CD  GLN   102    -109.437  12.719 -79.680  1.00  0.00
ATOM    902  OE1 GLN   102    -109.416  12.709 -78.459  1.00  0.00
ATOM    903  NE2 GLN   102    -110.436  12.155 -80.324  1.00  0.00
ATOM    904 HE21 GLN   102    -110.502  12.152 -81.327  1.00  0.00
ATOM    905 HE22 GLN   102    -111.168  11.792 -79.755  1.00  0.00
ATOM    906  C   GLN   102    -106.955  10.896 -81.739  1.00  0.00
ATOM    907  O   GLN   102    -106.075  10.983 -82.594  1.00  0.00
ATOM    908  N   ALA   103    -108.183  10.442 -81.971  1.00  0.00
ATOM    909  H   ALA   103    -108.861  10.397 -81.237  1.00  0.00
ATOM    910  CA  ALA   103    -108.651   9.989 -83.297  1.00  0.00
ATOM    911  CB  ALA   103    -109.178   8.555 -83.183  1.00  0.00
ATOM    912  C   ALA   103    -109.752  10.907 -83.852  1.00  0.00
ATOM    913  O   ALA   103    -110.556  11.459 -83.099  1.00  0.00
ATOM    914  N   ALA   104    -109.696  11.122 -85.164  1.00  0.00
ATOM    915  H   ALA   104    -108.983  10.712 -85.733  1.00  0.00
ATOM    916  CA  ALA   104    -110.685  11.929 -85.908  1.00  0.00
ATOM    917  CB  ALA   104    -110.054  13.264 -86.316  1.00  0.00
ATOM    918  C   ALA   104    -111.187  11.187 -87.158  1.00  0.00
ATOM    919  O   ALA   104    -110.429  10.467 -87.808  1.00  0.00
ATOM    920  N   THR   105    -112.478  11.345 -87.433  1.00  0.00
ATOM    921  H   THR   105    -113.099  11.841 -86.826  1.00  0.00
ATOM    922  CA  THR   105    -113.144  10.748 -88.612  1.00  0.00
ATOM    923  CB  THR   105    -114.217   9.725 -88.203  1.00  0.00
ATOM    924  OG1 THR   105    -115.095  10.289 -87.224  1.00  0.00
ATOM    925  HG1 THR   105    -115.811   9.628 -86.992  1.00  0.00
ATOM    926  CG2 THR   105    -113.593   8.414 -87.715  1.00  0.00
ATOM    927  C   THR   105    -113.786  11.813 -89.510  1.00  0.00
ATOM    928  O   THR   105    -114.306  12.824 -89.040  1.00  0.00
ATOM    929  N   LEU   106    -113.714  11.560 -90.814  1.00  0.00
ATOM    930  H   LEU   106    -113.221  10.767 -91.169  1.00  0.00
ATOM    931  CA  LEU   106    -114.283  12.455 -91.842  1.00  0.00
ATOM    932  CB  LEU   106    -113.172  12.998 -92.755  1.00  0.00
ATOM    933  CG  LEU   106    -112.144  13.876 -92.026  1.00  0.00
ATOM    934  CD1 LEU   106    -110.961  14.155 -92.955  1.00  0.00
ATOM    935  CD2 LEU   106    -112.757  15.203 -91.565  1.00  0.00
ATOM    936  C   LEU   106    -115.373  11.749 -92.661  1.00  0.00
ATOM    937  O   LEU   106    -115.094  10.921 -93.526  1.00  0.00
ATOM    938  N   ALA   107    -116.613  12.005 -92.254  1.00  0.00
ATOM    939  H   ALA   107    -116.795  12.609 -91.479  1.00  0.00
ATOM    940  CA  ALA   107    -117.810  11.409 -92.881  1.00  0.00
ATOM    941  CB  ALA   107    -118.582  10.590 -91.841  1.00  0.00
ATOM    942  C   ALA   107    -118.709  12.471 -93.535  1.00  0.00
ATOM    943  O   ALA   107    -119.364  13.263 -92.859  1.00  0.00
ATOM    944  N   ALA   108    -118.544  12.585 -94.850  1.00  0.00
ATOM    945  H   ALA   108    -117.889  12.016 -95.346  1.00  0.00
ATOM    946  CA  ALA   108    -119.329  13.511 -95.693  1.00  0.00
ATOM    947  CB  ALA   108    -118.411  14.614 -96.230  1.00  0.00
ATOM    948  C   ALA   108    -120.002  12.773 -96.861  1.00  0.00
ATOM    949  O   ALA   108    -119.403  11.897 -97.482  1.00  0.00
ATOM    950  N   TYR   109    -121.253  13.148 -97.121  1.00  0.00
ATOM    951  H   TYR   109    -121.717  13.842 -96.573  1.00  0.00
ATOM    952  CA  TYR   109    -122.057  12.567 -98.213  1.00  0.00
ATOM    953  CB  TYR   109    -123.182  11.710 -97.606  1.00  0.00
ATOM    954  CG  TYR   109    -124.068  11.076 -98.684  1.00  0.00
ATOM    955  CD1 TYR   109    -123.550  10.039 -99.477  1.00  0.00
ATOM    956  HD1 TYR   109    -122.744   9.409 -99.100  1.00  0.00
ATOM    957  CD2 TYR   109    -125.185  11.797 -99.132  1.00  0.00
ATOM    958  HD2 TYR   109    -125.659  12.534 -98.483  1.00  0.00
ATOM    959  CE1 TYR   109    -124.077   9.802-100.755  1.00  0.00
ATOM    960  HE1 TYR   109    -123.669   9.010-101.380  1.00  0.00
ATOM    961  CE2 TYR   109    -125.710  11.555-100.407  1.00  0.00
ATOM    962  HE2 TYR   109    -126.592  12.096-100.745  1.00  0.00
ATOM    963  CZ  TYR   109    -125.125  10.593-101.237  1.00  0.00
ATOM    964  OH  TYR   109    -125.347  10.661-102.571  1.00  0.00
ATOM    965  HH  TYR   109    -125.482  11.633-102.803  1.00  0.00
ATOM    966  C   TYR   109    -122.598  13.648 -99.178  1.00  0.00
ATOM    967  O   TYR   109    -123.193  14.623 -98.712  1.00  0.00
ATOM    968  N   PRO   110    -122.400  13.478-100.496  1.00  0.00
ATOM    969  CA  PRO   110    -122.929  14.397-101.526  1.00  0.00
ATOM    970  CB  PRO   110    -122.124  14.076-102.788  1.00  0.00
ATOM    971  CG  PRO   110    -121.767  12.600-102.617  1.00  0.00
ATOM    972  CD  PRO   110    -121.511  12.472-101.115  1.00  0.00
ATOM    973  C   PRO   110    -124.451  14.293-101.727  1.00  0.00
ATOM    974  O   PRO   110    -124.962  13.483-102.504  1.00  0.00
ATOM    975  N   ALA   111    -125.159  15.132-100.976  1.00  0.00
ATOM    976  H   ALA   111    -124.718  15.731-100.308  1.00  0.00
ATOM    977  CA  ALA   111    -126.633  15.218-101.014  1.00  0.00
ATOM    978  CB  ALA   111    -127.186  15.005 -99.602  1.00  0.00
ATOM    979  C   ALA   111    -127.123  16.567-101.563  1.00  0.00
ATOM    980  O   ALA   111    -126.545  17.617-101.285  1.00  0.00
ATOM    981  N   GLU   112    -128.178  16.485-102.368  1.00  0.00
ATOM    982  H   GLU   112    -128.621  15.609-102.555  1.00  0.00
ATOM    983  CA  GLU   112    -128.854  17.655-102.970  1.00  0.00
ATOM    984  CB  GLU   112    -128.388  17.891-104.417  1.00  0.00
ATOM    985  CG  GLU   112    -128.648  16.719-105.375  1.00  0.00
ATOM    986  CD  GLU   112    -128.349  17.111-106.823  1.00  0.00
ATOM    987  OE1 GLU   112    -127.195  16.889-107.247  1.00  0.00
ATOM    988  OE2 GLU   112    -129.289  17.624-107.471  1.00  0.00
ATOM    989  C   GLU   112    -130.384  17.515-102.914  1.00  0.00
ATOM    990  O   GLU   112    -130.907  16.404-102.978  1.00  0.00
ATOM    991  N   THR   113    -131.063  18.653-102.795  1.00  0.00
ATOM    992  H   THR   113    -130.623  19.497-102.488  1.00  0.00
ATOM    993  CA  THR   113    -132.542  18.715-102.823  1.00  0.00
ATOM    994  CB  THR   113    -133.100  19.340-101.532  1.00  0.00
ATOM    995  OG1 THR   113    -132.497  20.622-101.323  1.00  0.00
ATOM    996  HG1 THR   113    -132.776  21.222-102.083  1.00  0.00
ATOM    997  CG2 THR   113    -132.925  18.419-100.320  1.00  0.00
ATOM    998  C   THR   113    -133.071  19.492-104.048  1.00  0.00
ATOM    999  O   THR   113    -133.099  20.726-104.016  1.00  0.00
ATOM   1000  N   PRO   114    -133.369  18.795-105.157  1.00  0.00
ATOM   1001  CA  PRO   114    -134.011  19.406-106.341  1.00  0.00
ATOM   1002  CB  PRO   114    -134.121  18.269-107.358  1.00  0.00
ATOM   1003  CG  PRO   114    -132.934  17.376-107.005  1.00  0.00
ATOM   1004  CD  PRO   114    -132.905  17.431-105.478  1.00  0.00
ATOM   1005  C   PRO   114    -135.407  19.941-105.990  1.00  0.00
ATOM   1006  O   PRO   114    -136.094  19.388-105.133  1.00  0.00
ATOM   1007  N   THR   115    -135.772  21.042-106.644  1.00  0.00
ATOM   1008  H   THR   115    -135.161  21.492-107.296  1.00  0.00
ATOM   1009  CA  THR   115    -137.074  21.729-106.466  1.00  0.00
ATOM   1010  CB  THR   115    -137.230  22.332-105.051  1.00  0.00
ATOM   1011  OG1 THR   115    -138.548  22.870-104.903  1.00  0.00
ATOM   1012  HG1 THR   115    -138.701  23.102-103.940  1.00  0.00
ATOM   1013  CG2 THR   115    -136.165  23.377-104.688  1.00  0.00
ATOM   1014  C   THR   115    -137.299  22.789-107.560  1.00  0.00
ATOM   1015  O   THR   115    -136.342  23.289-108.151  1.00  0.00
ATOM   1016  N   ALA   116    -138.575  23.061-107.827  1.00  0.00
ATOM   1017  H   ALA   116    -139.295  22.725-107.217  1.00  0.00
ATOM   1018  CA  ALA   116    -139.045  23.994-108.875  1.00  0.00
ATOM   1019  CB  ALA   116    -139.016  23.305-110.245  1.00  0.00
ATOM   1020  C   ALA   116    -140.477  24.472-108.583  1.00  0.00
ATOM   1021  O   ALA   116    -141.270  23.747-107.983  1.00  0.00
ATOM   1022  N   GLY   117    -140.749  25.713-108.983  1.00  0.00
ATOM   1023  H   GLY   117    -140.040  26.303-109.369  1.00  0.00
ATOM   1024  CA  GLY   117    -142.067  26.364-108.824  1.00  0.00
ATOM   1025  C   GLY   117    -142.103  27.755-109.474  1.00  0.00
ATOM   1026  O   GLY   117    -141.065  28.380-109.688  1.00  0.00
ATOM   1027  N   GLU   118    -143.307  28.156-109.876  1.00  0.00
ATOM   1028  H   GLU   118    -144.123  27.602-109.713  1.00  0.00
ATOM   1029  CA  GLU   118    -143.556  29.469-110.509  1.00  0.00
ATOM   1030  CB  GLU   118    -143.961  29.297-111.979  1.00  0.00
ATOM   1031  CG  GLU   118    -142.805  28.792-112.851  1.00  0.00
ATOM   1032  CD  GLU   118    -143.200  28.606-114.321  1.00  0.00
ATOM   1033  OE1 GLU   118    -143.848  29.522-114.875  1.00  0.00
ATOM   1034  OE2 GLU   118    -142.792  27.564-114.877  1.00  0.00
ATOM   1035  C   GLU   118    -144.644  30.259-109.768  1.00  0.00
ATOM   1036  O   GLU   118    -145.696  29.720-109.423  1.00  0.00
ATOM   1037  N   GLU   119    -144.373  31.548-109.578  1.00  0.00
ATOM   1038  H   GLU   119    -143.512  31.952-109.884  1.00  0.00
ATOM   1039  CA  GLU   119    -145.297  32.480-108.900  1.00  0.00
ATOM   1040  CB  GLU   119    -144.492  33.673-108.362  1.00  0.00
ATOM   1041  CG  GLU   119    -145.324  34.586-107.451  1.00  0.00
ATOM   1042  CD  GLU   119    -144.542  35.805-106.945  1.00  0.00
ATOM   1043  OE1 GLU   119    -143.367  35.628-106.551  1.00  0.00
ATOM   1044  OE2 GLU   119    -145.165  36.887-106.900  1.00  0.00
ATOM   1045  C   GLU   119    -146.436  32.922-109.840  1.00  0.00
ATOM   1046  O   GLU   119    -146.307  33.872-110.611  1.00  0.00
ATOM   1047  N   TYR   120    -147.505  32.130-109.821  1.00  0.00
ATOM   1048  H   TYR   120    -147.475  31.239-109.367  1.00  0.00
ATOM   1049  CA  TYR   120    -148.738  32.412-110.583  1.00  0.00
ATOM   1050  CB  TYR   120    -149.671  31.191-110.495  1.00  0.00
ATOM   1051  CG  TYR   120    -151.002  31.431-111.218  1.00  0.00
ATOM   1052  CD1 TYR   120    -151.036  31.427-112.622  1.00  0.00
ATOM   1053  HD1 TYR   120    -150.308  30.847-113.189  1.00  0.00
ATOM   1054  CD2 TYR   120    -152.024  32.076-110.507  1.00  0.00
ATOM   1055  HD2 TYR   120    -152.052  32.021-109.419  1.00  0.00
ATOM   1056  CE1 TYR   120    -152.020  32.160-113.303  1.00  0.00
ATOM   1057  HE1 TYR   120    -152.041  32.175-114.391  1.00  0.00
ATOM   1058  CE2 TYR   120    -153.004  32.806-111.188  1.00  0.00
ATOM   1059  HE2 TYR   120    -153.793  33.308-110.628  1.00  0.00
ATOM   1060  CZ  TYR   120    -152.974  32.889-112.583  1.00  0.00
ATOM   1061  OH  TYR   120    -153.635  33.903-113.191  1.00  0.00
ATOM   1062  HH  TYR   120    -153.708  34.654-112.522  1.00  0.00
ATOM   1063  C   TYR   120    -149.425  33.724-110.127  1.00  0.00
ATOM   1064  O   TYR   120    -149.668  33.897-108.929  1.00  0.00
ATOM   1065  N   PRO   121    -149.742  34.629-111.069  1.00  0.00
ATOM   1066  CA  PRO   121    -150.412  35.912-110.775  1.00  0.00
ATOM   1067  CB  PRO   121    -150.192  36.766-112.028  1.00  0.00
ATOM   1068  CG  PRO   121    -150.099  35.732-113.149  1.00  0.00
ATOM   1069  CD  PRO   121    -149.350  34.572-112.493  1.00  0.00
ATOM   1070  C   PRO   121    -151.892  35.802-110.367  1.00  0.00
ATOM   1071  O   PRO   121    -152.806  35.766-111.194  1.00  0.00
ATOM   1072  N   SER   122    -152.084  35.722-109.054  1.00  0.00
ATOM   1073  H   SER   122    -151.324  35.507-108.439  1.00  0.00
ATOM   1074  CA  SER   122    -153.418  35.763-108.412  1.00  0.00
ATOM   1075  CB  SER   122    -153.575  34.651-107.370  1.00  0.00
ATOM   1076  OG  SER   122    -153.626  33.371-108.000  1.00  0.00
ATOM   1077  HG  SER   122    -153.771  32.665-107.305  1.00  0.00
ATOM   1078  C   SER   122    -153.650  37.098-107.694  1.00  0.00
ATOM   1079  O   SER   122    -152.766  37.611-107.011  1.00  0.00
ATOM   1080  N   ARG   123    -154.886  37.581-107.790  1.00  0.00
ATOM   1081  H   ARG   123    -155.599  37.104-108.301  1.00  0.00
ATOM   1082  CA  ARG   123    -155.313  38.836-107.136  1.00  0.00
ATOM   1083  CB  ARG   123    -155.761  39.876-108.179  1.00  0.00
ATOM   1084  CG  ARG   123    -157.031  39.488-108.945  1.00  0.00
ATOM   1085  CD  ARG   123    -157.630  40.690-109.673  1.00  0.00
ATOM   1086  NE  ARG   123    -159.005  40.341-110.066  1.00  0.00
ATOM   1087  HE  ARG   123    -159.588  40.016-109.317  1.00  0.00
ATOM   1088  CZ  ARG   123    -159.529  40.381-111.293  1.00  0.00
ATOM   1089  NH1 ARG   123    -158.836  40.765-112.357  1.00  0.00
ATOM   1090 HH11 ARG   123    -157.882  41.037-112.244  1.00  0.00
ATOM   1091 HH12 ARG   123    -159.266  40.779-113.256  1.00  0.00
ATOM   1092  NH2 ARG   123    -160.784  40.003-111.473  1.00  0.00
ATOM   1093 HH21 ARG   123    -161.325  39.689-110.695  1.00  0.00
ATOM   1094 HH22 ARG   123    -161.182  40.031-112.387  1.00  0.00
ATOM   1095  C   ARG   123    -156.428  38.598-106.094  1.00  0.00
ATOM   1096  O   ARG   123    -157.258  37.709-106.294  1.00  0.00
ATOM   1097  N   PRO   124    -156.465  39.396-105.014  1.00  0.00
ATOM   1098  CA  PRO   124    -157.586  39.388-104.050  1.00  0.00
ATOM   1099  CB  PRO   124    -157.190  40.409-102.982  1.00  0.00
ATOM   1100  CG  PRO   124    -155.666  40.321-102.978  1.00  0.00
ATOM   1101  CD  PRO   124    -155.320  40.145-104.458  1.00  0.00
ATOM   1102  C   PRO   124    -158.932  39.763-104.694  1.00  0.00
ATOM   1103  O   PRO   124    -159.844  38.940-104.683  1.00  0.00
ATOM   1104  N   THR   125    -158.906  40.815-105.521  1.00  0.00
ATOM   1105  H   THR   125    -158.034  41.223-105.781  1.00  0.00
ATOM   1106  CA  THR   125    -160.081  41.472-106.156  1.00  0.00
ATOM   1107  CB  THR   125    -161.021  40.501-106.904  1.00  0.00
ATOM   1108  OG1 THR   125    -160.269  39.453-107.521  1.00  0.00
ATOM   1109  HG1 THR   125    -160.025  38.795-106.793  1.00  0.00
ATOM   1110  CG2 THR   125    -161.841  41.221-107.980  1.00  0.00
ATOM   1111  C   THR   125    -160.904  42.240-105.105  1.00  0.00
ATOM   1112  O   THR   125    -161.063  41.799-103.969  1.00  0.00
ATOM   1113  N   GLU   126    -161.377  43.420-105.501  1.00  0.00
ATOM   1114  H   GLU   126    -161.298  43.731-106.448  1.00  0.00
ATOM   1115  CA  GLU   126    -162.170  44.305-104.625  1.00  0.00
ATOM   1116  CB  GLU   126    -161.294  45.500-104.210  1.00  0.00
ATOM   1117  CG  GLU   126    -161.920  46.423-103.153  1.00  0.00
ATOM   1118  CD  GLU   126    -162.226  45.696-101.839  1.00  0.00
ATOM   1119  OE1 GLU   126    -161.354  45.742-100.945  1.00  0.00
ATOM   1120  OE2 GLU   126    -163.327  45.104-101.768  1.00  0.00
ATOM   1121  C   GLU   126    -163.467  44.762-105.315  1.00  0.00
ATOM   1122  O   GLU   126    -163.488  44.995-106.522  1.00  0.00
ATOM   1123  N   PHE   127    -164.511  44.900-104.502  1.00  0.00
ATOM   1124  H   PHE   127    -164.440  44.705-103.522  1.00  0.00
ATOM   1125  CA  PHE   127    -165.827  45.415-104.927  1.00  0.00
ATOM   1126  CB  PHE   127    -166.890  44.340-104.660  1.00  0.00
ATOM   1127  CG  PHE   127    -168.273  44.743-105.187  1.00  0.00
ATOM   1128  CD1 PHE   127    -168.580  44.575-106.546  1.00  0.00
ATOM   1129  HD1 PHE   127    -167.883  44.061-107.208  1.00  0.00
ATOM   1130  CD2 PHE   127    -169.196  45.369-104.335  1.00  0.00
ATOM   1131  HD2 PHE   127    -168.973  45.492-103.275  1.00  0.00
ATOM   1132  CE1 PHE   127    -169.796  45.051-107.054  1.00  0.00
ATOM   1133  HE1 PHE   127    -170.032  44.924-108.111  1.00  0.00
ATOM   1134  CE2 PHE   127    -170.411  45.844-104.846  1.00  0.00
ATOM   1135  HE2 PHE   127    -171.111  46.363-104.193  1.00  0.00
ATOM   1136  CZ  PHE   127    -170.709  45.689-106.205  1.00  0.00
ATOM   1137  HZ  PHE   127    -171.639  46.088-106.607  1.00  0.00
ATOM   1138  C   PHE   127    -166.157  46.721-104.181  1.00  0.00
ATOM   1139  O   PHE   127    -165.751  46.914-103.035  1.00  0.00
ATOM   1140  N   ALA   128    -166.920  47.580-104.853  1.00  0.00
ATOM   1141  H   ALA   128    -167.332  47.335-105.730  1.00  0.00
ATOM   1142  CA  ALA   128    -167.328  48.894-104.320  1.00  0.00
ATOM   1143  CB  ALA   128    -166.752  50.008-105.200  1.00  0.00
ATOM   1144  C   ALA   128    -168.856  49.019-104.229  1.00  0.00
ATOM   1145  O   ALA   128    -169.572  48.840-105.214  1.00  0.00
ATOM   1146  N   PHE   129    -169.321  49.250-103.004  1.00  0.00
ATOM   1147  H   PHE   129    -168.706  49.361-102.224  1.00  0.00
ATOM   1148  CA  PHE   129    -170.755  49.410-102.694  1.00  0.00
ATOM   1149  CB  PHE   129    -171.220  48.223-101.836  1.00  0.00
ATOM   1150  CG  PHE   129    -172.700  48.316-101.441  1.00  0.00
ATOM   1151  CD1 PHE   129    -173.700  47.946-102.353  1.00  0.00
ATOM   1152  HD1 PHE   129    -173.435  47.491-103.308  1.00  0.00
ATOM   1153  CD2 PHE   129    -173.057  48.858-100.197  1.00  0.00
ATOM   1154  HD2 PHE   129    -172.286  49.149 -99.483  1.00  0.00
ATOM   1155  CE1 PHE   129    -175.050  48.138-102.029  1.00  0.00
ATOM   1156  HE1 PHE   129    -175.826  47.858-102.740  1.00  0.00
ATOM   1157  CE2 PHE   129    -174.407  49.042 -99.871  1.00  0.00
ATOM   1158  HE2 PHE   129    -174.683  49.436 -98.894  1.00  0.00
ATOM   1159  CZ  PHE   129    -175.403  48.687-100.789  1.00  0.00
ATOM   1160  HZ  PHE   129    -176.453  48.836-100.539  1.00  0.00
ATOM   1161  C   PHE   129    -171.046  50.743-101.985  1.00  0.00
ATOM   1162  O   PHE   129    -170.290  51.180-101.118  1.00  0.00
ATOM   1163  N   TYR   130    -172.200  51.307-102.332  1.00  0.00
ATOM   1164  H   TYR   130    -172.789  50.898-103.027  1.00  0.00
ATOM   1165  CA  TYR   130    -172.744  52.516-101.686  1.00  0.00
ATOM   1166  CB  TYR   130    -172.740  53.688-102.679  1.00  0.00
ATOM   1167  CG  TYR   130    -173.249  54.980-102.029  1.00  0.00
ATOM   1168  CD1 TYR   130    -172.383  55.751-101.238  1.00  0.00
ATOM   1169  HD1 TYR   130    -171.312  55.549-101.236  1.00  0.00
ATOM   1170  CD2 TYR   130    -174.621  55.280-102.055  1.00  0.00
ATOM   1171  HD2 TYR   130    -175.294  54.718-102.704  1.00  0.00
ATOM   1172  CE1 TYR   130    -172.894  56.790-100.448  1.00  0.00
ATOM   1173  HE1 TYR   130    -172.228  57.387 -99.828  1.00  0.00
ATOM   1174  CE2 TYR   130    -175.129  56.317-101.261  1.00  0.00
ATOM   1175  HE2 TYR   130    -176.198  56.520-101.256  1.00  0.00
ATOM   1176  CZ  TYR   130    -174.266  57.064-100.450  1.00  0.00
ATOM   1177  OH  TYR   130    -174.759  58.032 -99.637  1.00  0.00
ATOM   1178  HH  TYR   130    -175.757  58.006 -99.667  1.00  0.00
ATOM   1179  C   TYR   130    -174.167  52.248-101.151  1.00  0.00
ATOM   1180  O   TYR   130    -175.002  51.732-101.898  1.00  0.00
ATOM   1181  N   PRO   131    -174.432  52.585 -99.878  1.00  0.00
ATOM   1182  CA  PRO   131    -175.784  52.495 -99.283  1.00  0.00
ATOM   1183  CB  PRO   131    -175.575  52.731 -97.784  1.00  0.00
ATOM   1184  CG  PRO   131    -174.135  52.283 -97.550  1.00  0.00
ATOM   1185  CD  PRO   131    -173.419  52.749 -98.817  1.00  0.00
ATOM   1186  C   PRO   131    -176.757  53.522 -99.890  1.00  0.00
ATOM   1187  O   PRO   131    -176.896  54.653 -99.421  1.00  0.00
ATOM   1188  N   GLY   132    -177.361  53.119-101.007  1.00  0.00
ATOM   1189  H   GLY   132    -177.046  52.297-101.487  1.00  0.00
ATOM   1190  CA  GLY   132    -178.395  53.897-101.722  1.00  0.00
ATOM   1191  C   GLY   132    -179.734  53.915-100.969  1.00  0.00
ATOM   1192  O   GLY   132    -180.629  53.127-101.264  1.00  0.00
ATOM   1193  N   TYR   133    -179.825  54.818 -99.996  1.00  0.00
ATOM   1194  H   TYR   133    -179.027  55.348 -99.705  1.00  0.00
ATOM   1195  CA  TYR   133    -181.035  54.990 -99.169  1.00  0.00
ATOM   1196  CB  TYR   133    -180.668  54.738 -97.700  1.00  0.00
ATOM   1197  CG  TYR   133    -181.914  54.624 -96.816  1.00  0.00
ATOM   1198  CD1 TYR   133    -182.574  53.392 -96.691  1.00  0.00
ATOM   1199  HD1 TYR   133    -182.152  52.493 -97.140  1.00  0.00
ATOM   1200  CD2 TYR   133    -182.464  55.773 -96.227  1.00  0.00
ATOM   1201  HD2 TYR   133    -181.960  56.736 -96.320  1.00  0.00
ATOM   1202  CE1 TYR   133    -183.789  53.316 -95.996  1.00  0.00
ATOM   1203  HE1 TYR   133    -184.308  52.363 -95.899  1.00  0.00
ATOM   1204  CE2 TYR   133    -183.682  55.695 -95.539  1.00  0.00
ATOM   1205  HE2 TYR   133    -184.134  56.604 -95.146  1.00  0.00
ATOM   1206  CZ  TYR   133    -184.344  54.467 -95.424  1.00  0.00
ATOM   1207  OH  TYR   133    -185.529  54.388 -94.768  1.00  0.00
ATOM   1208  HH  TYR   133    -185.786  55.302 -94.459  1.00  0.00
ATOM   1209  C   TYR   133    -181.664  56.388 -99.362  1.00  0.00
ATOM   1210  O   TYR   133    -180.941  57.386 -99.320  1.00  0.00
ATOM   1211  N   PRO   134    -182.984  56.453 -99.612  1.00  0.00
ATOM   1212  CA  PRO   134    -183.718  57.723 -99.807  1.00  0.00
ATOM   1213  CB  PRO   134    -185.152  57.302-100.134  1.00  0.00
ATOM   1214  CG  PRO   134    -184.975  55.938-100.794  1.00  0.00
ATOM   1215  CD  PRO   134    -183.841  55.309 -99.984  1.00  0.00
ATOM   1216  C   PRO   134    -183.713  58.628 -98.566  1.00  0.00
ATOM   1217  O   PRO   134    -183.828  58.158 -97.435  1.00  0.00
ATOM   1218  N   GLY   135    -183.662  59.930 -98.836  1.00  0.00
ATOM   1219  H   GLY   135    -183.472  60.263 -99.759  1.00  0.00
ATOM   1220  CA  GLY   135    -183.740  60.999 -97.817  1.00  0.00
ATOM   1221  C   GLY   135    -183.781  62.388 -98.472  1.00  0.00
ATOM   1222  O   GLY   135    -183.252  62.572 -99.567  1.00  0.00
ATOM   1223  N   THR   136    -184.515  63.295 -97.827  1.00  0.00
ATOM   1224  H   THR   136    -185.003  63.062 -96.985  1.00  0.00
ATOM   1225  CA  THR   136    -184.708  64.702 -98.260  1.00  0.00
ATOM   1226  CB  THR   136    -185.353  64.808 -99.662  1.00  0.00
ATOM   1227  OG1 THR   136    -185.347  66.174-100.091  1.00  0.00
ATOM   1228  HG1 THR   136    -185.671  66.226-101.038  1.00  0.00
ATOM   1229  CG2 THR   136    -186.765  64.211 -99.755  1.00  0.00
ATOM   1230  C   THR   136    -185.506  65.511 -97.217  1.00  0.00
ATOM   1231  O   THR   136    -186.174  64.937 -96.357  1.00  0.00
ATOM   1232  N   TYR   137    -185.386  66.832 -97.311  1.00  0.00
ATOM   1233  H   TYR   137    -184.971  67.232 -98.130  1.00  0.00
ATOM   1234  CA  TYR   137    -186.077  67.796 -96.430  1.00  0.00
ATOM   1235  CB  TYR   137    -185.034  68.568 -95.604  1.00  0.00
ATOM   1236  CG  TYR   137    -185.580  69.715 -94.735  1.00  0.00
ATOM   1237  CD1 TYR   137    -186.751  69.577 -93.970  1.00  0.00
ATOM   1238  HD1 TYR   137    -187.192  68.593 -93.813  1.00  0.00
ATOM   1239  CD2 TYR   137    -184.959  70.971 -94.818  1.00  0.00
ATOM   1240  HD2 TYR   137    -184.046  71.093 -95.403  1.00  0.00
ATOM   1241  CE1 TYR   137    -187.308  70.692 -93.325  1.00  0.00
ATOM   1242  HE1 TYR   137    -188.256  70.601 -92.796  1.00  0.00
ATOM   1243  CE2 TYR   137    -185.507  72.080 -94.157  1.00  0.00
ATOM   1244  HE2 TYR   137    -185.025  73.053 -94.245  1.00  0.00
ATOM   1245  CZ  TYR   137    -186.685  71.943 -93.414  1.00  0.00
ATOM   1246  OH  TYR   137    -187.290  73.043 -92.894  1.00  0.00
ATOM   1247  HH  TYR   137    -186.589  73.729 -92.686  1.00  0.00
ATOM   1248  C   TYR   137    -186.939  68.763 -97.257  1.00  0.00
ATOM   1249  O   TYR   137    -186.509  69.286 -98.284  1.00  0.00
ATOM   1250  N   GLN   138    -188.128  69.024 -96.725  1.00  0.00
ATOM   1251  H   GLN   138    -188.463  68.513 -95.936  1.00  0.00
ATOM   1252  CA  GLN   138    -189.065  70.030 -97.259  1.00  0.00
ATOM   1253  CB  GLN   138    -190.485  69.456 -97.419  1.00  0.00
ATOM   1254  CG  GLN   138    -191.066  68.790 -96.163  1.00  0.00
ATOM   1255  CD  GLN   138    -192.522  68.372 -96.378  1.00  0.00
ATOM   1256  OE1 GLN   138    -192.837  67.282 -96.830  1.00  0.00
ATOM   1257  NE2 GLN   138    -193.442  69.249 -96.042  1.00  0.00
ATOM   1258 HE21 GLN   138    -193.193  70.137 -95.667  1.00  0.00
ATOM   1259 HE22 GLN   138    -194.389  68.973 -96.183  1.00  0.00
ATOM   1260  C   GLN   138    -189.026  71.316 -96.405  1.00  0.00
ATOM   1261  O   GLN   138    -189.566  71.335 -95.296  1.00  0.00
ATOM   1262  N   PRO   139    -188.309  72.348 -96.880  1.00  0.00
ATOM   1263  CA  PRO   139    -188.029  73.568 -96.098  1.00  0.00
ATOM   1264  CB  PRO   139    -187.119  74.414 -96.992  1.00  0.00
ATOM   1265  CG  PRO   139    -187.510  73.990 -98.406  1.00  0.00
ATOM   1266  CD  PRO   139    -187.809  72.496 -98.262  1.00  0.00
ATOM   1267  C   PRO   139    -189.285  74.321 -95.644  1.00  0.00
ATOM   1268  O   PRO   139    -190.132  74.706 -96.448  1.00  0.00
ATOM   1269  N   MET   140    -189.398  74.437 -94.325  1.00  0.00
ATOM   1270  H   MET   140    -188.791  73.928 -93.705  1.00  0.00
ATOM   1271  CA  MET   140    -190.494  75.179 -93.673  1.00  0.00
ATOM   1272  CB  MET   140    -191.068  74.323 -92.534  1.00  0.00
ATOM   1273  CG  MET   140    -192.412  74.830 -91.992  1.00  0.00
ATOM   1274  SD  MET   140    -192.325  76.368 -90.999  1.00  0.00
ATOM   1275  CE  MET   140    -194.059  76.726 -90.825  1.00  0.00
ATOM   1276  C   MET   140    -189.990  76.537 -93.158  1.00  0.00
ATOM   1277  O   MET   140    -189.015  76.625 -92.413  1.00  0.00
ATOM   1278  N   ALA   141    -190.675  77.576 -93.626  1.00  0.00
ATOM   1279  H   ALA   141    -191.423  77.448 -94.277  1.00  0.00
ATOM   1280  CA  ALA   141    -190.451  78.976 -93.213  1.00  0.00
ATOM   1281  CB  ALA   141    -189.874  79.765 -94.392  1.00  0.00
ATOM   1282  C   ALA   141    -191.763  79.624 -92.739  1.00  0.00
ATOM   1283  O   ALA   141    -192.842  79.282 -93.222  1.00  0.00
ATOM   1284  N   SER   142    -191.638  80.524 -91.765  1.00  0.00
ATOM   1285  H   SER   142    -190.743  80.790 -91.411  1.00  0.00
ATOM   1286  CA  SER   142    -192.781  81.281 -91.207  1.00  0.00
ATOM   1287  CB  SER   142    -193.083  80.821 -89.775  1.00  0.00
ATOM   1288  OG  SER   142    -194.268  81.464 -89.294  1.00  0.00
ATOM   1289  HG  SER   142    -194.529  81.064 -88.413  1.00  0.00
ATOM   1290  C   SER   142    -192.508  82.793 -91.223  1.00  0.00
ATOM   1291  O   SER   142    -191.381  83.232 -90.996  1.00  0.00
ATOM   1292  N   TYR   143    -193.584  83.558 -91.387  1.00  0.00
ATOM   1293  H   TYR   143    -194.501  83.164 -91.334  1.00  0.00
ATOM   1294  CA  TYR   143    -193.529  85.029 -91.499  1.00  0.00
ATOM   1295  CB  TYR   143    -194.086  85.451 -92.866  1.00  0.00
ATOM   1296  CG  TYR   143    -194.002  86.964 -93.102  1.00  0.00
ATOM   1297  CD1 TYR   143    -192.807  87.543 -93.558  1.00  0.00
ATOM   1298  HD1 TYR   143    -191.930  86.922 -93.745  1.00  0.00
ATOM   1299  CD2 TYR   143    -195.129  87.771 -92.886  1.00  0.00
ATOM   1300  HD2 TYR   143    -196.052  87.334 -92.500  1.00  0.00
ATOM   1301  CE1 TYR   143    -192.740  88.925 -93.781  1.00  0.00
ATOM   1302  HE1 TYR   143    -191.816  89.379 -94.139  1.00  0.00
ATOM   1303  CE2 TYR   143    -195.062  89.150 -93.124  1.00  0.00
ATOM   1304  HE2 TYR   143    -195.960  89.759 -93.021  1.00  0.00
ATOM   1305  CZ  TYR   143    -193.862  89.729 -93.555  1.00  0.00
ATOM   1306  OH  TYR   143    -193.748  91.078 -93.662  1.00  0.00
ATOM   1307  HH  TYR   143    -194.588  91.516 -93.330  1.00  0.00
ATOM   1308  C   TYR   143    -194.264  85.705 -90.328  1.00  0.00
ATOM   1309  O   TYR   143    -195.485  85.858 -90.325  1.00  0.00
ATOM   1310  N   LEU   144    -193.474  86.048 -89.316  1.00  0.00
ATOM   1311  H   LEU   144    -192.498  85.830 -89.324  1.00  0.00
ATOM   1312  CA  LEU   144    -193.966  86.704 -88.089  1.00  0.00
ATOM   1313  CB  LEU   144    -193.629  85.800 -86.892  1.00  0.00
ATOM   1314  CG  LEU   144    -194.410  86.122 -85.611  1.00  0.00
ATOM   1315  CD1 LEU   144    -194.509  84.857 -84.757  1.00  0.00
ATOM   1316  CD2 LEU   144    -193.721  87.210 -84.782  1.00  0.00
ATOM   1317  C   LEU   144    -193.364  88.115 -87.971  1.00  0.00
ATOM   1318  O   LEU   144    -192.204  88.298 -87.606  1.00  0.00
ATOM   1319  N   ASP   145    -194.167  89.089 -88.386  1.00  0.00
ATOM   1320  H   ASP   145    -195.077  88.888 -88.756  1.00  0.00
ATOM   1321  CA  ASP   145    -193.773  90.514 -88.411  1.00  0.00
ATOM   1322  CB  ASP   145    -193.805  91.064 -89.850  1.00  0.00
ATOM   1323  CG  ASP   145    -195.171  91.063 -90.559  1.00  0.00
ATOM   1324  OD1 ASP   145    -195.985  90.152 -90.282  1.00  0.00
ATOM   1325  OD2 ASP   145    -195.340  91.919 -91.456  1.00  0.00
ATOM   1326  C   ASP   145    -194.593  91.385 -87.443  1.00  0.00
ATOM   1327  O   ASP   145    -195.658  91.895 -87.786  1.00  0.00
ATOM   1328  N   VAL   146    -194.042  91.563 -86.246  1.00  0.00
ATOM   1329  H   VAL   146    -193.168  91.145 -86.000  1.00  0.00
ATOM   1330  CA  VAL   146    -194.687  92.364 -85.181  1.00  0.00
ATOM   1331  CB  VAL   146    -194.894  91.583 -83.864  1.00  0.00
ATOM   1332  CG1 VAL   146    -196.001  90.540 -84.037  1.00  0.00
ATOM   1333  CG2 VAL   146    -193.622  90.911 -83.327  1.00  0.00
ATOM   1334  C   VAL   146    -194.006  93.723 -84.950  1.00  0.00
ATOM   1335  O   VAL   146    -192.962  93.830 -84.305  1.00  0.00
ATOM   1336  N   SER   147    -194.538  94.718 -85.655  1.00  0.00
ATOM   1337  H   SER   147    -195.179  94.537 -86.401  1.00  0.00
ATOM   1338  CA  SER   147    -194.080  96.124 -85.582  1.00  0.00
ATOM   1339  CB  SER   147    -194.698  96.939 -86.727  1.00  0.00
ATOM   1340  OG  SER   147    -194.408  96.319 -87.983  1.00  0.00
ATOM   1341  HG  SER   147    -194.682  96.932 -88.727  1.00  0.00
ATOM   1342  C   SER   147    -194.390  96.786 -84.227  1.00  0.00
ATOM   1343  O   SER   147    -195.385  97.489 -84.044  1.00  0.00
ATOM   1344  N   VAL   148    -193.529  96.478 -83.261  1.00  0.00
ATOM   1345  H   VAL   148    -192.846  95.759 -83.401  1.00  0.00
ATOM   1346  CA  VAL   148    -193.606  97.016 -81.883  1.00  0.00
ATOM   1347  CB  VAL   148    -192.837  96.114 -80.891  1.00  0.00
ATOM   1348  CG1 VAL   148    -192.971  96.608 -79.444  1.00  0.00
ATOM   1349  CG2 VAL   148    -193.320  94.659 -80.944  1.00  0.00
ATOM   1350  C   VAL   148    -193.112  98.477 -81.867  1.00  0.00
ATOM   1351  O   VAL   148    -191.917  98.755 -81.771  1.00  0.00
ATOM   1352  N   VAL   149    -194.061  99.372 -82.118  1.00  0.00
ATOM   1353  H   VAL   149    -194.978  99.082 -82.396  1.00  0.00
ATOM   1354  CA  VAL   149    -193.831 100.834 -82.135  1.00  0.00
ATOM   1355  CB  VAL   149    -193.973 101.439 -83.550  1.00  0.00
ATOM   1356  CG1 VAL   149    -192.817 100.995 -84.451  1.00  0.00
ATOM   1357  CG2 VAL   149    -195.316 101.126 -84.226  1.00  0.00
ATOM   1358  C   VAL   149    -194.712 101.589 -81.125  1.00  0.00
ATOM   1359  O   VAL   149    -195.880 101.256 -80.930  1.00  0.00
ATOM   1360  N   GLN   150    -194.116 102.616 -80.522  1.00  0.00
ATOM   1361  H   GLN   150    -193.158 102.841 -80.697  1.00  0.00
ATOM   1362  CA  GLN   150    -194.774 103.490 -79.527  1.00  0.00
ATOM   1363  CB  GLN   150    -194.820 102.770 -78.169  1.00  0.00
ATOM   1364  CG  GLN   150    -196.054 103.100 -77.313  1.00  0.00
ATOM   1365  CD  GLN   150    -196.129 104.570 -76.890  1.00  0.00
ATOM   1366  OE1 GLN   150    -195.360 105.062 -76.080  1.00  0.00
ATOM   1367  NE2 GLN   150    -197.003 105.332 -77.515  1.00  0.00
ATOM   1368 HE21 GLN   150    -197.635 104.959 -78.190  1.00  0.00
ATOM   1369 HE22 GLN   150    -197.040 106.290 -77.214  1.00  0.00
ATOM   1370  C   GLN   150    -193.984 104.807 -79.403  1.00  0.00
ATOM   1371  O   GLN   150    -192.757 104.819 -79.490  1.00  0.00
ATOM   1372  N   THR   151    -194.726 105.874 -79.126  1.00  0.00
ATOM   1373  H   THR   151    -195.664 105.761 -78.793  1.00  0.00
ATOM   1374  CA  THR   151    -194.203 107.253 -79.023  1.00  0.00
ATOM   1375  CB  THR   151    -194.781 108.155 -80.130  1.00  0.00
ATOM   1376  OG1 THR   151    -194.660 107.509 -81.402  1.00  0.00
ATOM   1377  HG1 THR   151    -194.877 108.161 -82.129  1.00  0.00
ATOM   1378  CG2 THR   151    -194.064 109.509 -80.191  1.00  0.00
ATOM   1379  C   THR   151    -194.591 107.803 -77.642  1.00  0.00
ATOM   1380  O   THR   151    -195.762 108.084 -77.382  1.00  0.00
ATOM   1381  N   LEU   152    -193.604 107.821 -76.752  1.00  0.00
ATOM   1382  H   LEU   152    -192.694 107.472 -76.969  1.00  0.00
ATOM   1383  CA  LEU   152    -193.785 108.281 -75.361  1.00  0.00
ATOM   1384  CB  LEU   152    -193.390 107.125 -74.424  1.00  0.00
ATOM   1385  CG  LEU   152    -193.997 107.094 -73.006  1.00  0.00
ATOM   1386  CD1 LEU   152    -193.473 108.206 -72.092  1.00  0.00
ATOM   1387  CD2 LEU   152    -195.528 107.080 -73.049  1.00  0.00
ATOM   1388  C   LEU   152    -192.940 109.536 -75.095  1.00  0.00
ATOM   1389  O   LEU   152    -191.747 109.582 -75.394  1.00  0.00
ATOM   1390  N   VAL   153    -193.613 110.540 -74.544  1.00  0.00
ATOM   1391  H   VAL   153    -194.585 110.457 -74.329  1.00  0.00
ATOM   1392  CA  VAL   153    -192.996 111.818 -74.132  1.00  0.00
ATOM   1393  CB  VAL   153    -193.442 112.945 -75.092  1.00  0.00
ATOM   1394  CG1 VAL   153    -194.937 113.286 -75.022  1.00  0.00
ATOM   1395  CG2 VAL   153    -192.575 114.199 -74.936  1.00  0.00
ATOM   1396  C   VAL   153    -193.296 112.104 -72.646  1.00  0.00
ATOM   1397  O   VAL   153    -194.383 111.803 -72.156  1.00  0.00
ATOM   1398  N   ALA   154    -192.298 112.653 -71.959  1.00  0.00
ATOM   1399  H   ALA   154    -191.399 112.803 -72.369  1.00  0.00
ATOM   1400  CA  ALA   154    -192.408 113.034 -70.537  1.00  0.00
ATOM   1401  CB  ALA   154    -191.398 112.235 -69.706  1.00  0.00
ATOM   1402  C   ALA   154    -192.221 114.553 -70.336  1.00  0.00
ATOM   1403  O   ALA   154    -191.114 115.059 -70.536  1.00  0.00
ATOM   1404  N   PRO   155    -193.329 115.296 -70.182  1.00  0.00
ATOM   1405  CA  PRO   155    -193.291 116.733 -69.835  1.00  0.00
ATOM   1406  CB  PRO   155    -194.755 117.175 -69.837  1.00  0.00
ATOM   1407  CG  PRO   155    -195.397 116.239 -70.857  1.00  0.00
ATOM   1408  CD  PRO   155    -194.693 114.907 -70.593  1.00  0.00
ATOM   1409  C   PRO   155    -192.672 116.956 -68.447  1.00  0.00
ATOM   1410  O   PRO   155    -192.824 116.126 -67.551  1.00  0.00
ATOM   1411  N   GLY   156    -191.999 118.097 -68.310  1.00  0.00
ATOM   1412  H   GLY   156    -191.825 118.700 -69.088  1.00  0.00
ATOM   1413  CA  GLY   156    -191.356 118.530 -67.052  1.00  0.00
ATOM   1414  C   GLY   156    -190.819 119.964 -67.151  1.00  0.00
ATOM   1415  O   GLY   156    -190.522 120.453 -68.240  1.00  0.00
ATOM   1416  N   GLU   157    -190.797 120.632 -66.000  1.00  0.00
ATOM   1417  H   GLU   157    -191.027 120.186 -65.136  1.00  0.00
ATOM   1418  CA  GLU   157    -190.318 122.025 -65.873  1.00  0.00
ATOM   1419  CB  GLU   157    -191.499 123.002 -65.722  1.00  0.00
ATOM   1420  CG  GLU   157    -192.379 122.768 -64.484  1.00  0.00
ATOM   1421  CD  GLU   157    -193.522 123.783 -64.358  1.00  0.00
ATOM   1422  OE1 GLU   157    -194.183 124.054 -65.386  1.00  0.00
ATOM   1423  OE2 GLU   157    -193.769 124.203 -63.207  1.00  0.00
ATOM   1424  C   GLU   157    -189.311 122.200 -64.718  1.00  0.00
ATOM   1425  O   GLU   157    -189.436 121.503 -63.708  1.00  0.00
ATOM   1426  N   PRO   158    -188.299 123.065 -64.887  1.00  0.00
ATOM   1427  CA  PRO   158    -187.410 123.483 -63.783  1.00  0.00
ATOM   1428  CB  PRO   158    -186.410 124.439 -64.433  1.00  0.00
ATOM   1429  CG  PRO   158    -186.303 123.902 -65.858  1.00  0.00
ATOM   1430  CD  PRO   158    -187.738 123.487 -66.186  1.00  0.00
ATOM   1431  C   PRO   158    -188.207 124.207 -62.688  1.00  0.00
ATOM   1432  O   PRO   158    -189.197 124.882 -62.968  1.00  0.00
ATOM   1433  N   ARG   159    -187.767 124.008 -61.449  1.00  0.00
ATOM   1434  H   ARG   159    -186.963 123.447 -61.257  1.00  0.00
ATOM   1435  CA  ARG   159    -188.378 124.629 -60.257  1.00  0.00
ATOM   1436  CB  ARG   159    -189.051 123.518 -59.427  1.00  0.00
ATOM   1437  CG  ARG   159    -189.842 124.006 -58.204  1.00  0.00
ATOM   1438  CD  ARG   159    -188.979 124.068 -56.939  1.00  0.00
ATOM   1439  NE  ARG   159    -189.667 124.857 -55.903  1.00  0.00
ATOM   1440  HE  ARG   159    -189.847 125.810 -56.147  1.00  0.00
ATOM   1441  CZ  ARG   159    -190.002 124.457 -54.675  1.00  0.00
ATOM   1442  NH1 ARG   159    -189.721 123.246 -54.214  1.00  0.00
ATOM   1443 HH11 ARG   159    -189.237 122.602 -54.803  1.00  0.00
ATOM   1444 HH12 ARG   159    -190.004 122.981 -53.295  1.00  0.00
ATOM   1445  NH2 ARG   159    -190.632 125.296 -53.868  1.00  0.00
ATOM   1446 HH21 ARG   159    -190.854 126.219 -54.177  1.00  0.00
ATOM   1447 HH22 ARG   159    -190.889 125.000 -52.950  1.00  0.00
ATOM   1448  C   ARG   159    -187.317 125.399 -59.453  1.00  0.00
ATOM   1449  O   ARG   159    -186.181 124.947 -59.312  1.00  0.00
ATOM   1450  N   HIS   160    -187.735 126.557 -58.950  1.00  0.00
ATOM   1451  H   HIS   160    -188.638 126.924 -59.168  1.00  0.00
ATOM   1452  CA  HIS   160    -186.940 127.377 -58.015  1.00  0.00
ATOM   1453  CB  HIS   160    -186.693 128.767 -58.619  1.00  0.00
ATOM   1454  CG  HIS   160    -185.838 129.686 -57.733  1.00  0.00
ATOM   1455  ND1 HIS   160    -184.929 129.313 -56.832  1.00  0.00
ATOM   1456  CD2 HIS   160    -185.866 131.015 -57.745  1.00  0.00
ATOM   1457  CE1 HIS   160    -184.391 130.405 -56.297  1.00  0.00
ATOM   1458  NE2 HIS   160    -184.973 131.455 -56.863  1.00  0.00
ATOM   1459  HE2 HIS   160    -184.755 132.410 -56.676  1.00  0.00
ATOM   1460  C   HIS   160    -187.666 127.487 -56.665  1.00  0.00
ATOM   1461  O   HIS   160    -188.881 127.680 -56.603  1.00  0.00
ATOM   1462  N   ASP   161    -186.863 127.451 -55.608  1.00  0.00
ATOM   1463  H   ASP   161    -185.875 127.569 -55.737  1.00  0.00
ATOM   1464  CA  ASP   161    -187.349 127.505 -54.218  1.00  0.00
ATOM   1465  CB  ASP   161    -187.081 126.142 -53.558  1.00  0.00
ATOM   1466  CG  ASP   161    -187.666 125.994 -52.147  1.00  0.00
ATOM   1467  OD1 ASP   161    -188.621 126.737 -51.821  1.00  0.00
ATOM   1468  OD2 ASP   161    -187.146 125.125 -51.416  1.00  0.00
ATOM   1469  C   ASP   161    -186.705 128.684 -53.467  1.00  0.00
ATOM   1470  O   ASP   161    -185.754 128.534 -52.700  1.00  0.00
ATOM   1471  N   SER   162    -187.276 129.860 -53.711  1.00  0.00
ATOM   1472  H   SER   162    -188.078 129.940 -54.305  1.00  0.00
ATOM   1473  CA  SER   162    -186.822 131.139 -53.125  1.00  0.00
ATOM   1474  CB  SER   162    -187.384 132.313 -53.937  1.00  0.00
ATOM   1475  OG  SER   162    -188.813 132.239 -53.962  1.00  0.00
ATOM   1476  HG  SER   162    -189.143 132.262 -53.007  1.00  0.00
ATOM   1477  C   SER   162    -187.185 131.277 -51.636  1.00  0.00
ATOM   1478  O   SER   162    -188.288 131.693 -51.277  1.00  0.00
ATOM   1479  N   LEU   163    -186.257 130.819 -50.803  1.00  0.00
ATOM   1480  H   LEU   163    -185.467 130.305 -51.140  1.00  0.00
ATOM   1481  CA  LEU   163    -186.379 130.884 -49.332  1.00  0.00
ATOM   1482  CB  LEU   163    -186.286 129.475 -48.729  1.00  0.00
ATOM   1483  CG  LEU   163    -187.373 128.498 -49.201  1.00  0.00
ATOM   1484  CD1 LEU   163    -187.068 127.106 -48.647  1.00  0.00
ATOM   1485  CD2 LEU   163    -188.774 128.932 -48.757  1.00  0.00
ATOM   1486  C   LEU   163    -185.290 131.769 -48.708  1.00  0.00
ATOM   1487  O   LEU   163    -184.147 131.787 -49.163  1.00  0.00
ATOM   1488  N   LEU   164    -185.670 132.445 -47.627  1.00  0.00
ATOM   1489  H   LEU   164    -186.610 132.403 -47.290  1.00  0.00
ATOM   1490  CA  LEU   164    -184.768 133.333 -46.868  1.00  0.00
ATOM   1491  CB  LEU   164    -185.374 134.750 -46.832  1.00  0.00
ATOM   1492  CG  LEU   164    -184.437 135.930 -46.499  1.00  0.00
ATOM   1493  CD1 LEU   164    -183.942 135.934 -45.048  1.00  0.00
ATOM   1494  CD2 LEU   164    -183.267 136.018 -47.484  1.00  0.00
ATOM   1495  C   LEU   164    -184.542 132.761 -45.454  1.00  0.00
ATOM   1496  O   LEU   164    -185.494 132.688 -44.672  1.00  0.00
ATOM   1497  N   PRO   165    -183.338 132.233 -45.180  1.00  0.00
ATOM   1498  CA  PRO   165    -182.951 131.764 -43.834  1.00  0.00
ATOM   1499  CB  PRO   165    -181.575 131.116 -44.018  1.00  0.00
ATOM   1500  CG  PRO   165    -181.600 130.652 -45.471  1.00  0.00
ATOM   1501  CD  PRO   165    -182.354 131.776 -46.182  1.00  0.00
ATOM   1502  C   PRO   165    -182.894 132.928 -42.831  1.00  0.00
ATOM   1503  O   PRO   165    -181.938 133.702 -42.790  1.00  0.00
ATOM   1504  N   VAL   166    -184.022 133.134 -42.155  1.00  0.00
ATOM   1505  H   VAL   166    -184.874 132.685 -42.427  1.00  0.00
ATOM   1506  CA  VAL   166    -184.165 134.151 -41.087  1.00  0.00
ATOM   1507  CB  VAL   166    -185.653 134.398 -40.748  1.00  0.00
ATOM   1508  CG1 VAL   166    -185.824 135.512 -39.707  1.00  0.00
ATOM   1509  CG2 VAL   166    -186.475 134.771 -41.988  1.00  0.00
ATOM   1510  C   VAL   166    -183.343 133.722 -39.854  1.00  0.00
ATOM   1511  O   VAL   166    -183.786 132.930 -39.024  1.00  0.00
ATOM   1512  N   ASP   167    -182.092 134.169 -39.853  1.00  0.00
ATOM   1513  H   ASP   167    -181.718 134.635 -40.657  1.00  0.00
ATOM   1514  CA  ASP   167    -181.119 133.857 -38.790  1.00  0.00
ATOM   1515  CB  ASP   167    -179.909 133.154 -39.428  1.00  0.00
ATOM   1516  CG  ASP   167    -178.819 132.727 -38.434  1.00  0.00
ATOM   1517  OD1 ASP   167    -179.172 132.426 -37.272  1.00  0.00
ATOM   1518  OD2 ASP   167    -177.648 132.696 -38.868  1.00  0.00
ATOM   1519  C   ASP   167    -180.713 135.109 -37.995  1.00  0.00
ATOM   1520  O   ASP   167    -179.851 135.881 -38.414  1.00  0.00
ATOM   1521  N   SER   168    -181.369 135.275 -36.852  1.00  0.00
ATOM   1522  H   SER   168    -182.122 134.677 -36.573  1.00  0.00
ATOM   1523  CA  SER   168    -181.086 136.367 -35.897  1.00  0.00
ATOM   1524  CB  SER   168    -182.355 137.185 -35.621  1.00  0.00
ATOM   1525  OG  SER   168    -183.439 136.332 -35.236  1.00  0.00
ATOM   1526  HG  SER   168    -184.202 136.886 -34.899  1.00  0.00
ATOM   1527  C   SER   168    -180.507 135.826 -34.582  1.00  0.00
ATOM   1528  O   SER   168    -180.961 134.818 -34.042  1.00  0.00
ATOM   1529  N   TYR   169    -179.447 136.491 -34.131  1.00  0.00
ATOM   1530  H   TYR   169    -179.100 137.306 -34.593  1.00  0.00
ATOM   1531  CA  TYR   169    -178.699 136.101 -32.919  1.00  0.00
ATOM   1532  CB  TYR   169    -177.337 135.537 -33.353  1.00  0.00
ATOM   1533  CG  TYR   169    -176.531 134.973 -32.177  1.00  0.00
ATOM   1534  CD1 TYR   169    -176.734 133.648 -31.763  1.00  0.00
ATOM   1535  HD1 TYR   169    -177.336 132.968 -32.366  1.00  0.00
ATOM   1536  CD2 TYR   169    -175.717 135.826 -31.415  1.00  0.00
ATOM   1537  HD2 TYR   169    -175.525 136.847 -31.749  1.00  0.00
ATOM   1538  CE1 TYR   169    -176.152 133.190 -30.572  1.00  0.00
ATOM   1539  HE1 TYR   169    -176.301 132.162 -30.247  1.00  0.00
ATOM   1540  CE2 TYR   169    -175.143 135.368 -30.222  1.00  0.00
ATOM   1541  HE2 TYR   169    -174.498 136.025 -29.642  1.00  0.00
ATOM   1542  CZ  TYR   169    -175.371 134.054 -29.797  1.00  0.00
ATOM   1543  OH  TYR   169    -174.844 133.618 -28.626  1.00  0.00
ATOM   1544  HH  TYR   169    -174.689 134.427 -28.026  1.00  0.00
ATOM   1545  C   TYR   169    -178.521 137.278 -31.945  1.00  0.00
ATOM   1546  O   TYR   169    -178.309 138.415 -32.366  1.00  0.00
ATOM   1547  N   GLN   170    -178.548 136.941 -30.655  1.00  0.00
ATOM   1548  H   GLN   170    -178.755 136.003 -30.375  1.00  0.00
ATOM   1549  CA  GLN   170    -178.289 137.867 -29.531  1.00  0.00
ATOM   1550  CB  GLN   170    -179.468 138.848 -29.380  1.00  0.00
ATOM   1551  CG  GLN   170    -179.279 139.948 -28.324  1.00  0.00
ATOM   1552  CD  GLN   170    -177.972 140.731 -28.489  1.00  0.00
ATOM   1553  OE1 GLN   170    -176.933 140.380 -27.945  1.00  0.00
ATOM   1554  NE2 GLN   170    -177.997 141.790 -29.265  1.00  0.00
ATOM   1555 HE21 GLN   170    -178.831 142.066 -29.733  1.00  0.00
ATOM   1556 HE22 GLN   170    -177.142 142.289 -29.370  1.00  0.00
ATOM   1557  C   GLN   170    -178.044 137.078 -28.232  1.00  0.00
ATOM   1558  O   GLN   170    -178.730 136.096 -27.956  1.00  0.00
ATOM   1559  N   SER   171    -177.089 137.576 -27.447  1.00  0.00
ATOM   1560  H   SER   171    -176.667 138.459 -27.674  1.00  0.00
ATOM   1561  CA  SER   171    -176.655 136.994 -26.155  1.00  0.00
ATOM   1562  CB  SER   171    -175.932 135.646 -26.319  1.00  0.00
ATOM   1563  OG  SER   171    -174.719 135.795 -27.071  1.00  0.00
ATOM   1564  HG  SER   171    -174.264 136.644 -26.752  1.00  0.00
ATOM   1565  C   SER   171    -175.722 137.956 -25.404  1.00  0.00
ATOM   1566  O   SER   171    -174.622 138.260 -25.868  1.00  0.00
ATOM   1567  N   TRP   172    -176.162 138.336 -24.211  1.00  0.00
ATOM   1568  H   TRP   172    -177.032 138.013 -23.839  1.00  0.00
ATOM   1569  CA  TRP   172    -175.462 139.302 -23.341  1.00  0.00
ATOM   1570  CB  TRP   172    -176.392 140.495 -23.067  1.00  0.00
ATOM   1571  CG  TRP   172    -177.742 140.074 -22.468  1.00  0.00
ATOM   1572  CD1 TRP   172    -178.016 139.963 -21.170  1.00  0.00
ATOM   1573  HD1 TRP   172    -177.347 140.249 -20.357  1.00  0.00
ATOM   1574  CD2 TRP   172    -178.837 139.581 -23.168  1.00  0.00
ATOM   1575  NE1 TRP   172    -179.219 139.410 -21.012  1.00  0.00
ATOM   1576  HE1 TRP   172    -179.647 139.208 -20.132  1.00  0.00
ATOM   1577  CE2 TRP   172    -179.752 139.152 -22.203  1.00  0.00
ATOM   1578  CE3 TRP   172    -179.097 139.362 -24.530  1.00  0.00
ATOM   1579  HE3 TRP   172    -178.417 139.755 -25.286  1.00  0.00
ATOM   1580  CZ2 TRP   172    -180.929 138.497 -22.592  1.00  0.00
ATOM   1581  HZ2 TRP   172    -181.649 138.171 -21.842  1.00  0.00
ATOM   1582  CZ3 TRP   172    -180.264 138.692 -24.919  1.00  0.00
ATOM   1583  HZ3 TRP   172    -180.445 138.472 -25.971  1.00  0.00
ATOM   1584  CH2 TRP   172    -181.181 138.262 -23.951  1.00  0.00
ATOM   1585  HH2 TRP   172    -182.090 137.744 -24.254  1.00  0.00
ATOM   1586  C   TRP   172    -174.987 138.657 -22.029  1.00  0.00
ATOM   1587  O   TRP   172    -175.671 137.819 -21.442  1.00  0.00
ATOM   1588  N   ALA   173    -173.787 139.057 -21.616  1.00  0.00
ATOM   1589  H   ALA   173    -173.286 139.779 -22.093  1.00  0.00
ATOM   1590  CA  ALA   173    -173.126 138.546 -20.398  1.00  0.00
ATOM   1591  CB  ALA   173    -171.947 137.653 -20.796  1.00  0.00
ATOM   1592  C   ALA   173    -172.635 139.686 -19.492  1.00  0.00
ATOM   1593  O   ALA   173    -172.215 140.738 -19.973  1.00  0.00
ATOM   1594  N   LEU   174    -172.692 139.433 -18.187  1.00  0.00
ATOM   1595  H   LEU   174    -173.023 138.559 -17.835  1.00  0.00
ATOM   1596  CA  LEU   174    -172.227 140.380 -17.154  1.00  0.00
ATOM   1597  CB  LEU   174    -173.447 140.827 -16.326  1.00  0.00
ATOM   1598  CG  LEU   174    -173.320 142.066 -15.415  1.00  0.00
ATOM   1599  CD1 LEU   174    -172.485 141.813 -14.156  1.00  0.00
ATOM   1600  CD2 LEU   174    -172.811 143.291 -16.182  1.00  0.00
ATOM   1601  C   LEU   174    -171.152 139.703 -16.289  1.00  0.00
ATOM   1602  O   LEU   174    -171.324 138.572 -15.836  1.00  0.00
ATOM   1603  N   ALA   175    -170.047 140.422 -16.114  1.00  0.00
ATOM   1604  H   ALA   175    -169.958 141.342 -16.493  1.00  0.00
ATOM   1605  CA  ALA   175    -168.903 139.982 -15.290  1.00  0.00
ATOM   1606  CB  ALA   175    -167.690 139.746 -16.195  1.00  0.00
ATOM   1607  C   ALA   175    -168.561 141.026 -14.215  1.00  0.00
ATOM   1608  O   ALA   175    -168.711 142.227 -14.442  1.00  0.00
ATOM   1609  N   GLY   176    -168.142 140.523 -13.056  1.00  0.00
ATOM   1610  H   GLY   176    -168.146 139.538 -12.880  1.00  0.00
ATOM   1611  CA  GLY   176    -167.730 141.345 -11.899  1.00  0.00
ATOM   1612  C   GLY   176    -167.239 140.486 -10.725  1.00  0.00
ATOM   1613  O   GLY   176    -167.595 139.313 -10.615  1.00  0.00
ATOM   1614  N   GLY   177    -166.349 141.088  -9.940  1.00  0.00
ATOM   1615  H   GLY   177    -165.953 141.967 -10.197  1.00  0.00
ATOM   1616  CA  GLY   177    -165.767 140.472  -8.727  1.00  0.00
ATOM   1617  C   GLY   177    -164.231 140.427  -8.761  1.00  0.00
ATOM   1618  O   GLY   177    -163.615 140.430  -9.825  1.00  0.00
ATOM   1619  N   TRP   178    -163.654 140.469  -7.563  1.00  0.00
ATOM   1620  H   TRP   178    -164.191 140.465  -6.722  1.00  0.00
ATOM   1621  CA  TRP   178    -162.192 140.436  -7.355  1.00  0.00
ATOM   1622  CB  TRP   178    -161.707 141.825  -6.904  1.00  0.00
ATOM   1623  CG  TRP   178    -160.234 141.859  -6.468  1.00  0.00
ATOM   1624  CD1 TRP   178    -159.169 141.707  -7.258  1.00  0.00
ATOM   1625  HD1 TRP   178    -159.179 141.752  -8.347  1.00  0.00
ATOM   1626  CD2 TRP   178    -159.783 141.778  -5.156  1.00  0.00
ATOM   1627  NE1 TRP   178    -158.078 141.509  -6.513  1.00  0.00
ATOM   1628  HE1 TRP   178    -157.168 141.271  -6.860  1.00  0.00
ATOM   1629  CE2 TRP   178    -158.405 141.559  -5.225  1.00  0.00
ATOM   1630  CE3 TRP   178    -160.413 141.900  -3.909  1.00  0.00
ATOM   1631  HE3 TRP   178    -161.490 142.054  -3.853  1.00  0.00
ATOM   1632  CZ2 TRP   178    -157.646 141.477  -4.049  1.00  0.00
ATOM   1633  HZ2 TRP   178    -156.567 141.337  -4.107  1.00  0.00
ATOM   1634  CZ3 TRP   178    -159.656 141.819  -2.732  1.00  0.00
ATOM   1635  HZ3 TRP   178    -160.145 141.924  -1.764  1.00  0.00
ATOM   1636  CH2 TRP   178    -158.271 141.617  -2.802  1.00  0.00
ATOM   1637  HH2 TRP   178    -157.671 141.666  -1.894  1.00  0.00
ATOM   1638  C   TRP   178    -161.751 139.338  -6.371  1.00  0.00
ATOM   1639  O   TRP   178    -162.554 138.815  -5.597  1.00  0.00
ATOM   1640  N   ASN   179    -160.542 138.861  -6.653  1.00  0.00
ATOM   1641  H   ASN   179    -160.122 139.075  -7.535  1.00  0.00
ATOM   1642  CA  ASN   179    -159.696 137.985  -5.814  1.00  0.00
ATOM   1643  CB  ASN   179    -160.319 136.603  -5.554  1.00  0.00
ATOM   1644  CG  ASN   179    -160.817 135.896  -6.818  1.00  0.00
ATOM   1645  OD1 ASN   179    -160.121 135.133  -7.469  1.00  0.00
ATOM   1646  ND2 ASN   179    -162.055 136.156  -7.174  1.00  0.00
ATOM   1647 HD21 ASN   179    -162.604 136.790  -6.631  1.00  0.00
ATOM   1648 HD22 ASN   179    -162.397 135.704  -7.992  1.00  0.00
ATOM   1649  C   ASN   179    -158.315 137.839  -6.473  1.00  0.00
ATOM   1650  O   ASN   179    -158.199 137.902  -7.696  1.00  0.00
ATOM   1651  N   SER   180    -157.294 137.788  -5.619  1.00  0.00
ATOM   1652  H   SER   180    -157.479 137.715  -4.634  1.00  0.00
ATOM   1653  CA  SER   180    -155.863 137.674  -5.993  1.00  0.00
ATOM   1654  CB  SER   180    -155.374 138.854  -6.859  1.00  0.00
ATOM   1655  OG  SER   180    -155.442 140.090  -6.140  1.00  0.00
ATOM   1656  HG  SER   180    -154.926 139.953  -5.282  1.00  0.00
ATOM   1657  C   SER   180    -154.992 137.538  -4.731  1.00  0.00
ATOM   1658  O   SER   180    -154.491 138.514  -4.167  1.00  0.00
ATOM   1659  N   GLN   181    -154.972 136.311  -4.222  1.00  0.00
ATOM   1660  H   GLN   181    -155.433 135.548  -4.675  1.00  0.00
ATOM   1661  CA  GLN   181    -154.263 135.947  -2.978  1.00  0.00
ATOM   1662  CB  GLN   181    -155.267 135.641  -1.856  1.00  0.00
ATOM   1663  CG  GLN   181    -155.927 136.879  -1.228  1.00  0.00
ATOM   1664  CD  GLN   181    -156.934 137.625  -2.115  1.00  0.00
ATOM   1665  OE1 GLN   181    -157.667 137.080  -2.928  1.00  0.00
ATOM   1666  NE2 GLN   181    -156.978 138.929  -1.967  1.00  0.00
ATOM   1667 HE21 GLN   181    -156.363 139.383  -1.330  1.00  0.00
ATOM   1668 HE22 GLN   181    -157.673 139.433  -2.479  1.00  0.00
ATOM   1669  C   GLN   181    -153.344 134.734  -3.186  1.00  0.00
ATOM   1670  O   GLN   181    -153.690 133.805  -3.914  1.00  0.00
ATOM   1671  N   MET   182    -152.193 134.780  -2.517  1.00  0.00
ATOM   1672  H   MET   182    -151.944 135.575  -1.964  1.00  0.00
ATOM   1673  CA  MET   182    -151.162 133.717  -2.536  1.00  0.00
ATOM   1674  CB  MET   182    -150.407 133.679  -3.878  1.00  0.00
ATOM   1675  CG  MET   182    -149.720 134.995  -4.265  1.00  0.00
ATOM   1676  SD  MET   182    -148.849 134.899  -5.870  1.00  0.00
ATOM   1677  CE  MET   182    -148.218 136.560  -5.971  1.00  0.00
ATOM   1678  C   MET   182    -150.172 133.873  -1.370  1.00  0.00
ATOM   1679  O   MET   182    -149.918 134.986  -0.911  1.00  0.00
ATOM   1680  N   CYS   183    -149.722 132.731  -0.856  1.00  0.00
ATOM   1681  H   CYS   183    -149.983 131.845  -1.236  1.00  0.00
ATOM   1682  CA  CYS   183    -148.760 132.659   0.264  1.00  0.00
ATOM   1683  CB  CYS   183    -149.495 132.332   1.569  1.00  0.00
ATOM   1684  SG  CYS   183    -150.684 133.623   2.092  1.00  0.00
ATOM   1685  HG  CYS   183    -151.083 133.005   3.201  1.00  0.00
ATOM   1686  C   CYS   183    -147.676 131.600   0.012  1.00  0.00
ATOM   1687  O   CYS   183    -147.947 130.559  -0.586  1.00  0.00
ATOM   1688  N   CYS   184    -146.470 131.903   0.489  1.00  0.00
ATOM   1689  H   CYS   184    -146.287 132.790   0.913  1.00  0.00
ATOM   1690  CA  CYS   184    -145.290 131.014   0.416  1.00  0.00
ATOM   1691  CB  CYS   184    -144.676 131.071  -0.990  1.00  0.00
ATOM   1692  SG  CYS   184    -143.299 129.893  -1.251  1.00  0.00
ATOM   1693  HG  CYS   184    -143.068 130.228  -2.517  1.00  0.00
ATOM   1694  C   CYS   184    -144.240 131.451   1.450  1.00  0.00
ATOM   1695  O   CYS   184    -144.098 132.640   1.732  1.00  0.00
ATOM   1696  N   GLN   185    -143.560 130.459   2.019  1.00  0.00
ATOM   1697  H   GLN   185    -143.703 129.507   1.752  1.00  0.00
ATOM   1698  CA  GLN   185    -142.504 130.671   3.029  1.00  0.00
ATOM   1699  CB  GLN   185    -143.043 130.238   4.405  1.00  0.00
ATOM   1700  CG  GLN   185    -142.046 130.244   5.578  1.00  0.00
ATOM   1701  CD  GLN   185    -141.188 131.509   5.729  1.00  0.00
ATOM   1702  OE1 GLN   185    -141.458 132.586   5.218  1.00  0.00
ATOM   1703  NE2 GLN   185    -140.016 131.338   6.294  1.00  0.00
ATOM   1704 HE21 GLN   185    -139.711 130.429   6.590  1.00  0.00
ATOM   1705 HE22 GLN   185    -139.448 132.144   6.422  1.00  0.00
ATOM   1706  C   GLN   185    -141.187 129.973   2.648  1.00  0.00
ATOM   1707  O   GLN   185    -141.176 128.811   2.241  1.00  0.00
ATOM   1708  N   GLY   186    -140.100 130.707   2.877  1.00  0.00
ATOM   1709  H   GLY   186    -140.183 131.608   3.306  1.00  0.00
ATOM   1710  CA  GLY   186    -138.713 130.271   2.610  1.00  0.00
ATOM   1711  C   GLY   186    -138.246 129.182   3.588  1.00  0.00
ATOM   1712  O   GLY   186    -137.880 129.471   4.726  1.00  0.00
ATOM   1713  N   GLU   187    -138.431 127.930   3.175  1.00  0.00
ATOM   1714  H   GLU   187    -138.928 127.726   2.331  1.00  0.00
ATOM   1715  CA  GLU   187    -138.012 126.757   3.970  1.00  0.00
ATOM   1716  CB  GLU   187    -139.232 125.995   4.508  1.00  0.00
ATOM   1717  CG  GLU   187    -140.069 126.820   5.497  1.00  0.00
ATOM   1718  CD  GLU   187    -139.271 127.367   6.690  1.00  0.00
ATOM   1719  OE1 GLU   187    -138.419 126.618   7.222  1.00  0.00
ATOM   1720  OE2 GLU   187    -139.562 128.523   7.072  1.00  0.00
ATOM   1721  C   GLU   187    -137.084 125.799   3.211  1.00  0.00
ATOM   1722  O   GLU   187    -137.276 125.539   2.025  1.00  0.00
ATOM   1723  N   GLN   188    -136.121 125.267   3.962  1.00  0.00
ATOM   1724  H   GLN   188    -136.043 125.496   4.932  1.00  0.00
ATOM   1725  CA  GLN   188    -135.094 124.308   3.494  1.00  0.00
ATOM   1726  CB  GLN   188    -134.104 124.967   2.511  1.00  0.00
ATOM   1727  CG  GLN   188    -133.295 126.162   3.044  1.00  0.00
ATOM   1728  CD  GLN   188    -132.173 125.769   4.013  1.00  0.00
ATOM   1729  OE1 GLN   188    -131.523 124.738   3.906  1.00  0.00
ATOM   1730  NE2 GLN   188    -131.916 126.615   4.984  1.00  0.00
ATOM   1731 HE21 GLN   188    -132.427 127.463   5.079  1.00  0.00
ATOM   1732 HE22 GLN   188    -131.189 126.360   5.615  1.00  0.00
ATOM   1733  C   GLN   188    -134.363 123.659   4.684  1.00  0.00
ATOM   1734  O   GLN   188    -134.431 124.160   5.808  1.00  0.00
ATOM   1735  N   ASN   189    -133.767 122.496   4.436  1.00  0.00
ATOM   1736  H   ASN   189    -133.755 122.091   3.522  1.00  0.00
ATOM   1737  CA  ASN   189    -133.019 121.748   5.466  1.00  0.00
ATOM   1738  CB  ASN   189    -133.669 120.380   5.727  1.00  0.00
ATOM   1739  CG  ASN   189    -135.121 120.433   6.230  1.00  0.00
ATOM   1740  OD1 ASN   189    -135.907 119.524   6.013  1.00  0.00
ATOM   1741  ND2 ASN   189    -135.533 121.505   6.875  1.00  0.00
ATOM   1742 HD21 ASN   189    -134.939 122.299   6.998  1.00  0.00
ATOM   1743 HD22 ASN   189    -136.464 121.479   7.226  1.00  0.00
ATOM   1744  C   ASN   189    -131.531 121.593   5.093  1.00  0.00
ATOM   1745  O   ASN   189    -131.223 120.899   4.121  1.00  0.00
ATOM   1746  N   PRO   190    -130.631 122.292   5.803  1.00  0.00
ATOM   1747  CA  PRO   190    -129.176 122.235   5.547  1.00  0.00
ATOM   1748  CB  PRO   190    -128.557 123.180   6.580  1.00  0.00
ATOM   1749  CG  PRO   190    -129.672 124.187   6.850  1.00  0.00
ATOM   1750  CD  PRO   190    -130.934 123.324   6.816  1.00  0.00
ATOM   1751  C   PRO   190    -128.625 120.810   5.738  1.00  0.00
ATOM   1752  O   PRO   190    -128.970 120.157   6.726  1.00  0.00
ATOM   1753  N   PRO   191    -127.822 120.310   4.786  1.00  0.00
ATOM   1754  CA  PRO   191    -127.133 119.011   4.919  1.00  0.00
ATOM   1755  CB  PRO   191    -126.659 118.678   3.502  1.00  0.00
ATOM   1756  CG  PRO   191    -126.453 120.049   2.858  1.00  0.00
ATOM   1757  CD  PRO   191    -127.582 120.896   3.451  1.00  0.00
ATOM   1758  C   PRO   191    -125.971 119.080   5.921  1.00  0.00
ATOM   1759  O   PRO   191    -125.304 120.106   6.041  1.00  0.00
ATOM   1760  N   GLY   192    -125.753 117.959   6.606  1.00  0.00
ATOM   1761  H   GLY   192    -126.374 117.180   6.539  1.00  0.00
ATOM   1762  CA  GLY   192    -124.671 117.806   7.602  1.00  0.00
ATOM   1763  C   GLY   192    -123.633 116.749   7.178  1.00  0.00
ATOM   1764  O   GLY   192    -123.869 115.565   7.427  1.00  0.00
ATOM   1765  N   PRO   193    -122.558 117.137   6.469  1.00  0.00
ATOM   1766  CA  PRO   193    -121.475 116.204   6.097  1.00  0.00
ATOM   1767  CB  PRO   193    -120.683 116.935   5.010  1.00  0.00
ATOM   1768  CG  PRO   193    -120.879 118.412   5.352  1.00  0.00
ATOM   1769  CD  PRO   193    -122.312 118.473   5.884  1.00  0.00
ATOM   1770  C   PRO   193    -120.602 115.817   7.300  1.00  0.00
ATOM   1771  O   PRO   193    -120.370 116.618   8.205  1.00  0.00
ATOM   1772  N   PHE   194    -120.232 114.541   7.318  1.00  0.00
ATOM   1773  H   PHE   194    -120.529 113.898   6.613  1.00  0.00
ATOM   1774  CA  PHE   194    -119.378 113.940   8.362  1.00  0.00
ATOM   1775  CB  PHE   194    -120.219 113.072   9.311  1.00  0.00
ATOM   1776  CG  PHE   194    -121.060 112.005   8.596  1.00  0.00
ATOM   1777  CD1 PHE   194    -120.538 110.723   8.373  1.00  0.00
ATOM   1778  HD1 PHE   194    -119.537 110.467   8.720  1.00  0.00
ATOM   1779  CD2 PHE   194    -122.346 112.326   8.133  1.00  0.00
ATOM   1780  HD2 PHE   194    -122.769 113.314   8.322  1.00  0.00
ATOM   1781  CE1 PHE   194    -121.297 109.767   7.685  1.00  0.00
ATOM   1782  HE1 PHE   194    -120.896 108.767   7.524  1.00  0.00
ATOM   1783  CE2 PHE   194    -123.102 111.371   7.442  1.00  0.00
ATOM   1784  HE2 PHE   194    -124.100 111.621   7.086  1.00  0.00
ATOM   1785  CZ  PHE   194    -122.577 110.091   7.217  1.00  0.00
ATOM   1786  HZ  PHE   194    -123.166 109.347   6.683  1.00  0.00
ATOM   1787  C   PHE   194    -118.213 113.141   7.758  1.00  0.00
ATOM   1788  O   PHE   194    -118.373 112.450   6.752  1.00  0.00
ATOM   1789  N   TRP   195    -117.094 113.160   8.476  1.00  0.00
ATOM   1790  H   TRP   195    -117.055 113.582   9.379  1.00  0.00
ATOM   1791  CA  TRP   195    -115.827 112.559   8.013  1.00  0.00
ATOM   1792  CB  TRP   195    -114.751 113.647   7.897  1.00  0.00
ATOM   1793  CG  TRP   195    -115.151 114.723   6.880  1.00  0.00
ATOM   1794  CD1 TRP   195    -114.935 114.678   5.567  1.00  0.00
ATOM   1795  HD1 TRP   195    -114.344 113.921   5.051  1.00  0.00
ATOM   1796  CD2 TRP   195    -115.937 115.841   7.133  1.00  0.00
ATOM   1797  NE1 TRP   195    -115.555 115.700   4.975  1.00  0.00
ATOM   1798  HE1 TRP   195    -115.545 115.888   3.995  1.00  0.00
ATOM   1799  CE2 TRP   195    -116.183 116.432   5.891  1.00  0.00
ATOM   1800  CE3 TRP   195    -116.516 116.376   8.294  1.00  0.00
ATOM   1801  HE3 TRP   195    -116.284 115.949   9.268  1.00  0.00
ATOM   1802  CZ2 TRP   195    -117.010 117.561   5.801  1.00  0.00
ATOM   1803  HZ2 TRP   195    -117.200 118.028   4.835  1.00  0.00
ATOM   1804  CZ3 TRP   195    -117.354 117.495   8.204  1.00  0.00
ATOM   1805  HZ3 TRP   195    -117.870 117.863   9.090  1.00  0.00
ATOM   1806  CH2 TRP   195    -117.596 118.090   6.959  1.00  0.00
ATOM   1807  HH2 TRP   195    -118.250 118.959   6.893  1.00  0.00
ATOM   1808  C   TRP   195    -115.355 111.445   8.955  1.00  0.00
ATOM   1809  O   TRP   195    -115.414 111.576  10.177  1.00  0.00
ATOM   1810  N   LYS   196    -114.892 110.366   8.328  1.00  0.00
ATOM   1811  H   LYS   196    -114.846 110.335   7.330  1.00  0.00
ATOM   1812  CA  LYS   196    -114.450 109.115   8.987  1.00  0.00
ATOM   1813  CB  LYS   196    -115.629 108.343   9.622  1.00  0.00
ATOM   1814  CG  LYS   196    -116.955 108.316   8.841  1.00  0.00
ATOM   1815  CD  LYS   196    -116.914 107.501   7.544  1.00  0.00
ATOM   1816  CE  LYS   196    -118.187 107.688   6.713  1.00  0.00
ATOM   1817  NZ  LYS   196    -118.293 109.045   6.150  1.00  0.00
ATOM   1818  HZ1 LYS   196    -119.139 109.127   5.624  1.00  0.00
ATOM   1819  HZ2 LYS   196    -118.300 109.728   6.881  1.00  0.00
ATOM   1820  HZ3 LYS   196    -117.515 109.219   5.547  1.00  0.00
ATOM   1821  C   LYS   196    -113.648 108.211   8.036  1.00  0.00
ATOM   1822  O   LYS   196    -113.818 108.281   6.819  1.00  0.00
ATOM   1823  N   ALA   197    -112.700 107.479   8.621  1.00  0.00
ATOM   1824  H   ALA   197    -112.517 107.559   9.601  1.00  0.00
ATOM   1825  CA  ALA   197    -111.813 106.524   7.919  1.00  0.00
ATOM   1826  CB  ALA   197    -110.727 107.274   7.135  1.00  0.00
ATOM   1827  C   ALA   197    -111.135 105.569   8.916  1.00  0.00
ATOM   1828  O   ALA   197    -110.864 105.943  10.057  1.00  0.00
ATOM   1829  N   ALA   198    -110.904 104.341   8.458  1.00  0.00
ATOM   1830  H   ALA   198    -111.066 104.101   7.502  1.00  0.00
ATOM   1831  CA  ALA   198    -110.272 103.272   9.259  1.00  0.00
ATOM   1832  CB  ALA   198    -111.261 102.116   9.439  1.00  0.00
ATOM   1833  C   ALA   198    -108.990 102.767   8.579  1.00  0.00
ATOM   1834  O   ALA   198    -108.940 102.627   7.357  1.00  0.00
ATOM   1835  N   PHE   199    -107.989 102.472   9.405  1.00  0.00
ATOM   1836  H   PHE   199    -108.107 102.459  10.397  1.00  0.00
ATOM   1837  CA  PHE   199    -106.644 102.081   8.933  1.00  0.00
ATOM   1838  CB  PHE   199    -105.651 103.227   9.178  1.00  0.00
ATOM   1839  CG  PHE   199    -106.086 104.533   8.500  1.00  0.00
ATOM   1840  CD1 PHE   199    -105.754 104.780   7.159  1.00  0.00
ATOM   1841  HD1 PHE   199    -105.145 104.068   6.603  1.00  0.00
ATOM   1842  CD2 PHE   199    -106.878 105.455   9.202  1.00  0.00
ATOM   1843  HD2 PHE   199    -107.133 105.279  10.247  1.00  0.00
ATOM   1844  CE1 PHE   199    -106.221 105.938   6.522  1.00  0.00
ATOM   1845  HE1 PHE   199    -105.969 106.124   5.479  1.00  0.00
ATOM   1846  CE2 PHE   199    -107.346 106.611   8.564  1.00  0.00
ATOM   1847  HE2 PHE   199    -107.982 107.311   9.106  1.00  0.00
ATOM   1848  CZ  PHE   199    -107.017 106.852   7.224  1.00  0.00
ATOM   1849  HZ  PHE   199    -107.380 107.751   6.728  1.00  0.00
ATOM   1850  C   PHE   199    -106.141 100.806   9.625  1.00  0.00
ATOM   1851  O   PHE   199    -106.356 100.615  10.821  1.00  0.00
ATOM   1852  N   ALA   200    -105.470  99.968   8.836  1.00  0.00
ATOM   1853  H   ALA   200    -105.378 100.147   7.856  1.00  0.00
ATOM   1854  CA  ALA   200    -104.853  98.696   9.277  1.00  0.00
ATOM   1855  CB  ALA   200    -105.926  97.609   9.432  1.00  0.00
ATOM   1856  C   ALA   200    -103.806  98.217   8.258  1.00  0.00
ATOM   1857  O   ALA   200    -103.922  98.502   7.066  1.00  0.00
ATOM   1858  N   ASP   201    -102.759  97.569   8.771  1.00  0.00
ATOM   1859  H   ASP   201    -102.657  97.449   9.760  1.00  0.00
ATOM   1860  CA  ASP   201    -101.653  96.998   7.969  1.00  0.00
ATOM   1861  CB  ASP   201    -100.765  98.135   7.430  1.00  0.00
ATOM   1862  CG  ASP   201     -99.705  97.690   6.414  1.00  0.00
ATOM   1863  OD1 ASP   201     -99.981  96.721   5.671  1.00  0.00
ATOM   1864  OD2 ASP   201     -98.615  98.299   6.440  1.00  0.00
ATOM   1865  C   ASP   201    -100.807  96.033   8.820  1.00  0.00
ATOM   1866  O   ASP   201    -100.614  96.259  10.013  1.00  0.00
ATOM   1867  N   SER   202    -100.318  94.985   8.161  1.00  0.00
ATOM   1868  H   SER   202    -100.603  94.779   7.223  1.00  0.00
ATOM   1869  CA  SER   202     -99.414  93.963   8.739  1.00  0.00
ATOM   1870  CB  SER   202    -100.174  92.989   9.653  1.00  0.00
ATOM   1871  OG  SER   202    -101.216  92.317   8.937  1.00  0.00
ATOM   1872  HG  SER   202    -101.710  91.706   9.557  1.00  0.00
ATOM   1873  C   SER   202     -98.709  93.166   7.629  1.00  0.00
ATOM   1874  O   SER   202     -99.210  93.081   6.507  1.00  0.00
ATOM   1875  N   SER   203     -97.473  92.758   7.923  1.00  0.00
ATOM   1876  H   SER   203     -97.047  93.000   8.795  1.00  0.00
ATOM   1877  CA  SER   203     -96.590  91.962   7.033  1.00  0.00
ATOM   1878  CB  SER   203     -96.134  92.747   5.795  1.00  0.00
ATOM   1879  OG  SER   203     -97.180  92.759   4.823  1.00  0.00
ATOM   1880  HG  SER   203     -98.064  92.923   5.297  1.00  0.00
ATOM   1881  C   SER   203     -95.323  91.489   7.758  1.00  0.00
ATOM   1882  O   SER   203     -94.908  92.101   8.742  1.00  0.00
ATOM   1883  N   GLY   204     -94.789  90.365   7.281  1.00  0.00
ATOM   1884  H   GLY   204     -95.274  89.815   6.603  1.00  0.00
ATOM   1885  CA  GLY   204     -93.524  89.778   7.771  1.00  0.00
ATOM   1886  C   GLY   204     -93.651  88.293   8.144  1.00  0.00
ATOM   1887  O   GLY   204     -94.686  87.841   8.628  1.00  0.00
ATOM   1888  N   GLN   205     -92.556  87.574   7.901  1.00  0.00
ATOM   1889  H   GLN   205     -91.738  87.995   7.509  1.00  0.00
ATOM   1890  CA  GLN   205     -92.422  86.118   8.139  1.00  0.00
ATOM   1891  CB  GLN   205     -93.235  85.303   7.114  1.00  0.00
ATOM   1892  CG  GLN   205     -92.865  85.570   5.647  1.00  0.00
ATOM   1893  CD  GLN   205     -93.763  84.783   4.691  1.00  0.00
ATOM   1894  OE1 GLN   205     -94.835  85.211   4.295  1.00  0.00
ATOM   1895  NE2 GLN   205     -93.324  83.611   4.285  1.00  0.00
ATOM   1896 HE21 GLN   205     -92.444  83.255   4.579  1.00  0.00
ATOM   1897 HE22 GLN   205     -93.923  83.114   3.663  1.00  0.00
ATOM   1898  C   GLN   205     -90.947  85.683   8.112  1.00  0.00
ATOM   1899  O   GLN   205     -90.129  86.303   7.436  1.00  0.00
ATOM   1900  N   HIS   206     -90.644  84.645   8.889  1.00  0.00
ATOM   1901  H   HIS   206     -91.325  84.210   9.474  1.00  0.00
ATOM   1902  CA  HIS   206     -89.282  84.078   8.989  1.00  0.00
ATOM   1903  CB  HIS   206     -88.725  84.261  10.408  1.00  0.00
ATOM   1904  CG  HIS   206     -88.450  85.733  10.729  1.00  0.00
ATOM   1905  ND1 HIS   206     -87.328  86.391  10.454  1.00  0.00
ATOM   1906  CD2 HIS   206     -89.279  86.583  11.328  1.00  0.00
ATOM   1907  CE1 HIS   206     -87.459  87.644  10.871  1.00  0.00
ATOM   1908  NE2 HIS   206     -88.666  87.761  11.411  1.00  0.00
ATOM   1909  HE2 HIS   206     -89.041  88.592  11.815  1.00  0.00
ATOM   1910  C   HIS   206     -89.247  82.596   8.567  1.00  0.00
ATOM   1911  O   HIS   206     -89.784  81.752   9.289  1.00  0.00
ATOM   1912  N   PRO   207     -88.798  82.306   7.335  1.00  0.00
ATOM   1913  CA  PRO   207     -88.710  80.926   6.818  1.00  0.00
ATOM   1914  CB  PRO   207     -88.481  81.088   5.312  1.00  0.00
ATOM   1915  CG  PRO   207     -87.748  82.425   5.201  1.00  0.00
ATOM   1916  CD  PRO   207     -88.383  83.278   6.302  1.00  0.00
ATOM   1917  C   PRO   207     -87.604  80.093   7.496  1.00  0.00
ATOM   1918  O   PRO   207     -86.473  80.568   7.620  1.00  0.00
ATOM   1919  N   PRO   208     -87.943  78.895   7.997  1.00  0.00
ATOM   1920  CA  PRO   208     -86.953  77.939   8.537  1.00  0.00
ATOM   1921  CB  PRO   208     -87.785  76.769   9.063  1.00  0.00
ATOM   1922  CG  PRO   208     -89.104  77.430   9.454  1.00  0.00
ATOM   1923  CD  PRO   208     -89.312  78.468   8.350  1.00  0.00
ATOM   1924  C   PRO   208     -85.996  77.454   7.438  1.00  0.00
ATOM   1925  O   PRO   208     -86.389  77.285   6.285  1.00  0.00
ATOM   1926  N   ASP   209     -84.738  77.264   7.826  1.00  0.00
ATOM   1927  H   ASP   209     -84.448  77.436   8.768  1.00  0.00
ATOM   1928  CA  ASP   209     -83.681  76.752   6.931  1.00  0.00
ATOM   1929  CB  ASP   209     -82.720  77.904   6.595  1.00  0.00
ATOM   1930  CG  ASP   209     -81.652  77.553   5.550  1.00  0.00
ATOM   1931  OD1 ASP   209     -81.956  76.719   4.666  1.00  0.00
ATOM   1932  OD2 ASP   209     -80.532  78.086   5.692  1.00  0.00
ATOM   1933  C   ASP   209     -82.938  75.574   7.584  1.00  0.00
ATOM   1934  O   ASP   209     -82.606  75.628   8.767  1.00  0.00
ATOM   1935  N   ALA   210     -82.596  74.588   6.758  1.00  0.00
ATOM   1936  H   ALA   210     -82.771  74.641   5.774  1.00  0.00
ATOM   1937  CA  ALA   210     -81.868  73.380   7.196  1.00  0.00
ATOM   1938  CB  ALA   210     -82.753  72.147   6.992  1.00  0.00
ATOM   1939  C   ALA   210     -80.543  73.208   6.437  1.00  0.00
ATOM   1940  O   ALA   210     -80.487  73.336   5.214  1.00  0.00
ATOM   1941  N   CYS   211     -79.497  72.895   7.198  1.00  0.00
ATOM   1942  H   CYS   211     -79.578  72.833   8.192  1.00  0.00
ATOM   1943  CA  CYS   211     -78.134  72.683   6.667  1.00  0.00
ATOM   1944  CB  CYS   211     -77.114  72.932   7.785  1.00  0.00
ATOM   1945  SG  CYS   211     -77.087  74.666   8.369  1.00  0.00
ATOM   1946  HG  CYS   211     -76.124  74.496   9.270  1.00  0.00
ATOM   1947  C   CYS   211     -77.953  71.299   6.015  1.00  0.00
ATOM   1948  O   CYS   211     -77.411  70.357   6.596  1.00  0.00
ATOM   1949  N   ALA   212     -78.449  71.206   4.783  1.00  0.00
ATOM   1950  H   ALA   212     -78.954  71.970   4.377  1.00  0.00
ATOM   1951  CA  ALA   212     -78.405  69.974   3.970  1.00  0.00
ATOM   1952  CB  ALA   212     -79.501  70.043   2.900  1.00  0.00
ATOM   1953  C   ALA   212     -77.015  69.690   3.367  1.00  0.00
ATOM   1954  O   ALA   212     -76.678  70.105   2.258  1.00  0.00
ATOM   1955  N   PHE   213     -76.188  69.053   4.192  1.00  0.00
ATOM   1956  H   PHE   213     -76.419  68.936   5.159  1.00  0.00
ATOM   1957  CA  PHE   213     -74.820  68.642   3.810  1.00  0.00
ATOM   1958  CB  PHE   213     -73.779  69.495   4.549  1.00  0.00
ATOM   1959  CG  PHE   213     -73.917  70.988   4.226  1.00  0.00
ATOM   1960  CD1 PHE   213     -74.622  71.828   5.101  1.00  0.00
ATOM   1961  HD1 PHE   213     -74.973  71.448   6.060  1.00  0.00
ATOM   1962  CD2 PHE   213     -73.451  71.492   3.002  1.00  0.00
ATOM   1963  HD2 PHE   213     -72.909  70.846   2.312  1.00  0.00
ATOM   1964  CE1 PHE   213     -74.869  73.161   4.749  1.00  0.00
ATOM   1965  HE1 PHE   213     -75.405  73.818   5.434  1.00  0.00
ATOM   1966  CE2 PHE   213     -73.701  72.825   2.650  1.00  0.00
ATOM   1967  HE2 PHE   213     -73.356  73.208   1.690  1.00  0.00
ATOM   1968  CZ  PHE   213     -74.411  73.659   3.523  1.00  0.00
ATOM   1969  HZ  PHE   213     -74.615  74.692   3.243  1.00  0.00
ATOM   1970  C   PHE   213     -74.556  67.155   4.085  1.00  0.00
ATOM   1971  O   PHE   213     -74.916  66.637   5.142  1.00  0.00
ATOM   1972  N   ARG   214     -73.800  66.548   3.172  1.00  0.00
ATOM   1973  H   ARG   214     -73.425  67.044   2.391  1.00  0.00
ATOM   1974  CA  ARG   214     -73.413  65.125   3.251  1.00  0.00
ATOM   1975  CB  ARG   214     -73.740  64.422   1.925  1.00  0.00
ATOM   1976  CG  ARG   214     -73.547  62.896   1.915  1.00  0.00
ATOM   1977  CD  ARG   214     -74.436  62.148   2.919  1.00  0.00
ATOM   1978  NE  ARG   214     -73.728  61.949   4.199  1.00  0.00
ATOM   1979  HE  ARG   214     -73.016  61.249   4.187  1.00  0.00
ATOM   1980  CZ  ARG   214     -73.997  62.543   5.364  1.00  0.00
ATOM   1981  NH1 ARG   214     -74.982  63.412   5.514  1.00  0.00
ATOM   1982 HH11 ARG   214     -75.578  63.631   4.744  1.00  0.00
ATOM   1983 HH12 ARG   214     -75.079  63.895   6.388  1.00  0.00
ATOM   1984  NH2 ARG   214     -73.182  62.387   6.394  1.00  0.00
ATOM   1985 HH21 ARG   214     -72.370  61.808   6.324  1.00  0.00
ATOM   1986 HH22 ARG   214     -73.382  62.879   7.245  1.00  0.00
ATOM   1987  C   ARG   214     -71.925  65.003   3.611  1.00  0.00
ATOM   1988  O   ARG   214     -71.053  65.563   2.948  1.00  0.00
ATOM   1989  N   ARG   215     -71.683  64.230   4.663  1.00  0.00
ATOM   1990  H   ARG   215     -72.420  63.687   5.085  1.00  0.00
ATOM   1991  CA  ARG   215     -70.368  64.148   5.330  1.00  0.00
ATOM   1992  CB  ARG   215     -70.542  64.611   6.781  1.00  0.00
ATOM   1993  CG  ARG   215     -70.904  66.097   6.875  1.00  0.00
ATOM   1994  CD  ARG   215     -71.909  66.363   7.999  1.00  0.00
ATOM   1995  NE  ARG   215     -73.260  65.910   7.611  1.00  0.00
ATOM   1996  HE  ARG   215     -73.658  66.368   6.814  1.00  0.00
ATOM   1997  CZ  ARG   215     -73.991  64.958   8.195  1.00  0.00
ATOM   1998  NH1 ARG   215     -73.530  64.206   9.184  1.00  0.00
ATOM   1999 HH11 ARG   215     -72.599  64.353   9.513  1.00  0.00
ATOM   2000 HH12 ARG   215     -74.124  63.535   9.624  1.00  0.00
ATOM   2001  NH2 ARG   215     -75.283  64.884   7.917  1.00  0.00
ATOM   2002 HH21 ARG   215     -75.687  65.538   7.276  1.00  0.00
ATOM   2003 HH22 ARG   215     -75.857  64.216   8.387  1.00  0.00
ATOM   2004  C   ARG   215     -69.732  62.748   5.313  1.00  0.00
ATOM   2005  O   ARG   215     -70.423  61.729   5.265  1.00  0.00
ATOM   2006  N   GLY   216     -68.400  62.763   5.240  1.00  0.00
ATOM   2007  H   GLY   216     -67.923  63.626   5.079  1.00  0.00
ATOM   2008  CA  GLY   216     -67.495  61.600   5.410  1.00  0.00
ATOM   2009  C   GLY   216     -67.476  60.506   4.326  1.00  0.00
ATOM   2010  O   GLY   216     -66.406  60.124   3.860  1.00  0.00
ATOM   2011  N   ARG   217     -68.662  60.123   3.859  1.00  0.00
ATOM   2012  H   ARG   217     -69.495  60.545   4.232  1.00  0.00
ATOM   2013  CA  ARG   217     -68.905  58.992   2.933  1.00  0.00
ATOM   2014  CB  ARG   217     -70.374  58.999   2.499  1.00  0.00
ATOM   2015  CG  ARG   217     -71.297  58.596   3.655  1.00  0.00
ATOM   2016  CD  ARG   217     -72.779  58.731   3.296  1.00  0.00
ATOM   2017  NE  ARG   217     -73.164  57.800   2.219  1.00  0.00
ATOM   2018  HE  ARG   217     -72.460  57.152   1.938  1.00  0.00
ATOM   2019  CZ  ARG   217     -74.353  57.735   1.615  1.00  0.00
ATOM   2020  NH1 ARG   217     -75.359  58.539   1.931  1.00  0.00
ATOM   2021 HH11 ARG   217     -75.233  59.222   2.649  1.00  0.00
ATOM   2022 HH12 ARG   217     -76.232  58.460   1.456  1.00  0.00
ATOM   2023  NH2 ARG   217     -74.553  56.847   0.654  1.00  0.00
ATOM   2024 HH21 ARG   217     -73.822  56.226   0.379  1.00  0.00
ATOM   2025 HH22 ARG   217     -75.444  56.804   0.207  1.00  0.00
ATOM   2026  C   ARG   217     -67.988  58.880   1.700  1.00  0.00
ATOM   2027  O   ARG   217     -67.613  57.775   1.308  1.00  0.00
ATOM   2028  N   LYS   218     -67.636  60.016   1.100  1.00  0.00
ATOM   2029  H   LYS   218     -68.002  60.898   1.387  1.00  0.00
ATOM   2030  CA  LYS   218     -66.636  60.063   0.015  1.00  0.00
ATOM   2031  CB  LYS   218     -66.813  61.349  -0.803  1.00  0.00
ATOM   2032  CG  LYS   218     -67.071  61.061  -2.289  1.00  0.00
ATOM   2033  CD  LYS   218     -65.923  60.357  -3.028  1.00  0.00
ATOM   2034  CE  LYS   218     -64.665  61.223  -3.150  1.00  0.00
ATOM   2035  NZ  LYS   218     -63.641  60.548  -3.959  1.00  0.00
ATOM   2036  HZ1 LYS   218     -62.814  61.108  -3.988  1.00  0.00
ATOM   2037  HZ2 LYS   218     -63.418  59.652  -3.563  1.00  0.00
ATOM   2038  HZ3 LYS   218     -63.985  60.417  -4.888  1.00  0.00
ATOM   2039  C   LYS   218     -65.211  59.935   0.586  1.00  0.00
ATOM   2040  O   LYS   218     -64.519  60.920   0.842  1.00  0.00
ATOM   2041  N   LYS   219     -64.819  58.674   0.762  1.00  0.00
ATOM   2042  H   LYS   219     -65.491  57.941   0.636  1.00  0.00
ATOM   2043  CA  LYS   219     -63.552  58.221   1.386  1.00  0.00
ATOM   2044  CB  LYS   219     -63.653  56.729   1.765  1.00  0.00
ATOM   2045  CG  LYS   219     -63.832  55.726   0.614  1.00  0.00
ATOM   2046  CD  LYS   219     -65.276  55.619   0.110  1.00  0.00
ATOM   2047  CE  LYS   219     -65.412  54.636  -1.058  1.00  0.00
ATOM   2048  NZ  LYS   219     -64.833  55.150  -2.309  1.00  0.00
ATOM   2049  HZ1 LYS   219     -64.914  54.445  -3.015  1.00  0.00
ATOM   2050  HZ2 LYS   219     -65.340  55.960  -2.600  1.00  0.00
ATOM   2051  HZ3 LYS   219     -63.864  55.370  -2.179  1.00  0.00
ATOM   2052  C   LYS   219     -62.202  58.573   0.711  1.00  0.00
ATOM   2053  O   LYS   219     -61.292  57.754   0.588  1.00  0.00
ATOM   2054  N   ARG   220     -62.139  59.790   0.181  1.00  0.00
ATOM   2055  H   ARG   220     -62.983  60.314   0.041  1.00  0.00
ATOM   2056  CA  ARG   220     -60.900  60.452  -0.282  1.00  0.00
ATOM   2057  CB  ARG   220     -60.960  60.690  -1.796  1.00  0.00
ATOM   2058  CG  ARG   220     -59.896  59.887  -2.555  1.00  0.00
ATOM   2059  CD  ARG   220     -60.217  58.392  -2.667  1.00  0.00
ATOM   2060  NE  ARG   220     -61.313  58.171  -3.630  1.00  0.00
ATOM   2061  HE  ARG   220     -61.087  58.374  -4.581  1.00  0.00
ATOM   2062  CZ  ARG   220     -62.535  57.710  -3.357  1.00  0.00
ATOM   2063  NH1 ARG   220     -62.912  57.403  -2.126  1.00  0.00
ATOM   2064 HH11 ARG   220     -62.246  57.496  -1.382  1.00  0.00
ATOM   2065 HH12 ARG   220     -63.840  57.088  -1.937  1.00  0.00
ATOM   2066  NH2 ARG   220     -63.380  57.461  -4.346  1.00  0.00
ATOM   2067 HH21 ARG   220     -63.102  57.608  -5.294  1.00  0.00
ATOM   2068 HH22 ARG   220     -64.298  57.129  -4.140  1.00  0.00
ATOM   2069  C   ARG   220     -60.611  61.791   0.431  1.00  0.00
ATOM   2070  O   ARG   220     -59.554  62.388   0.230  1.00  0.00
ATOM   2071  N   ILE   221     -61.527  62.212   1.307  1.00  0.00
ATOM   2072  H   ILE   221     -62.310  61.642   1.550  1.00  0.00
ATOM   2073  CA  ILE   221     -61.484  63.515   2.009  1.00  0.00
ATOM   2074  CB  ILE   221     -62.742  63.800   2.865  1.00  0.00
ATOM   2075  CG1 ILE   221     -63.003  62.872   4.072  1.00  0.00
ATOM   2076  CG2 ILE   221     -63.972  64.007   1.971  1.00  0.00
ATOM   2077  CD  ILE   221     -63.238  61.377   3.815  1.00  0.00
ATOM   2078  C   ILE   221     -60.193  63.761   2.823  1.00  0.00
ATOM   2079  O   ILE   221     -59.897  63.005   3.753  1.00  0.00
ATOM   2080  N   PRO   222     -59.394  64.765   2.433  1.00  0.00
ATOM   2081  CA  PRO   222     -58.166  65.137   3.162  1.00  0.00
ATOM   2082  CB  PRO   222     -57.451  66.127   2.238  1.00  0.00
ATOM   2083  CG  PRO   222     -58.587  66.779   1.451  1.00  0.00
ATOM   2084  CD  PRO   222     -59.586  65.637   1.254  1.00  0.00
ATOM   2085  C   PRO   222     -58.485  65.755   4.529  1.00  0.00
ATOM   2086  O   PRO   222     -59.425  66.535   4.665  1.00  0.00
ATOM   2087  N   TYR   223     -57.672  65.393   5.520  1.00  0.00
ATOM   2088  H   TYR   223     -57.106  64.573   5.442  1.00  0.00
ATOM   2089  CA  TYR   223     -57.754  65.956   6.891  1.00  0.00
ATOM   2090  CB  TYR   223     -56.665  65.355   7.797  1.00  0.00
ATOM   2091  CG  TYR   223     -56.372  63.854   7.640  1.00  0.00
ATOM   2092  CD1 TYR   223     -57.370  62.929   7.288  1.00  0.00
ATOM   2093  HD1 TYR   223     -58.425  63.205   7.336  1.00  0.00
ATOM   2094  CD2 TYR   223     -55.032  63.442   7.681  1.00  0.00
ATOM   2095  HD2 TYR   223     -54.255  64.122   8.033  1.00  0.00
ATOM   2096  CE1 TYR   223     -57.019  61.617   6.937  1.00  0.00
ATOM   2097  HE1 TYR   223     -57.788  60.904   6.642  1.00  0.00
ATOM   2098  CE2 TYR   223     -54.687  62.128   7.338  1.00  0.00
ATOM   2099  HE2 TYR   223     -53.652  61.809   7.418  1.00  0.00
ATOM   2100  CZ  TYR   223     -55.678  61.219   6.953  1.00  0.00
ATOM   2101  OH  TYR   223     -55.348  59.967   6.547  1.00  0.00
ATOM   2102  HH  TYR   223     -54.350  59.854   6.552  1.00  0.00
ATOM   2103  C   TYR   223     -57.565  67.488   6.898  1.00  0.00
ATOM   2104  O   TYR   223     -58.164  68.208   7.692  1.00  0.00
ATOM   2105  N   SER   224     -56.627  67.912   6.051  1.00  0.00
ATOM   2106  H   SER   224     -56.112  67.234   5.531  1.00  0.00
ATOM   2107  CA  SER   224     -56.199  69.300   5.768  1.00  0.00
ATOM   2108  CB  SER   224     -55.569  69.953   7.006  1.00  0.00
ATOM   2109  OG  SER   224     -54.963  71.212   6.686  1.00  0.00
ATOM   2110  HG  SER   224     -54.177  71.342   7.315  1.00  0.00
ATOM   2111  C   SER   224     -55.151  69.232   4.648  1.00  0.00
ATOM   2112  O   SER   224     -54.379  68.274   4.582  1.00  0.00
ATOM   2113  N   LYS   225     -55.097  70.288   3.840  1.00  0.00
ATOM   2114  H   LYS   225     -55.654  71.097   4.032  1.00  0.00
ATOM   2115  CA  LYS   225     -54.216  70.383   2.653  1.00  0.00
ATOM   2116  CB  LYS   225     -54.390  71.738   1.955  1.00  0.00
ATOM   2117  CG  LYS   225     -55.779  71.889   1.330  1.00  0.00
ATOM   2118  CD  LYS   225     -55.926  73.251   0.650  1.00  0.00
ATOM   2119  CE  LYS   225     -57.317  73.402   0.033  1.00  0.00
ATOM   2120  NZ  LYS   225     -57.461  74.707  -0.627  1.00  0.00
ATOM   2121  HZ1 LYS   225     -58.377  74.781  -1.022  1.00  0.00
ATOM   2122  HZ2 LYS   225     -57.327  75.438   0.041  1.00  0.00
ATOM   2123  HZ3 LYS   225     -56.779  74.791  -1.354  1.00  0.00
ATOM   2124  C   LYS   225     -52.733  70.104   2.968  1.00  0.00
ATOM   2125  O   LYS   225     -52.245  69.018   2.659  1.00  0.00
ATOM   2126  N   GLY   226     -52.118  70.993   3.754  1.00  0.00
ATOM   2127  H   GLY   226     -52.588  71.821   4.056  1.00  0.00
ATOM   2128  CA  GLY   226     -50.705  70.888   4.189  1.00  0.00
ATOM   2129  C   GLY   226     -50.393  69.565   4.908  1.00  0.00
ATOM   2130  O   GLY   226     -49.455  68.855   4.548  1.00  0.00
ATOM   2131  N   GLN   227     -51.287  69.199   5.824  1.00  0.00
ATOM   2132  H   GLN   227     -51.941  69.863   6.191  1.00  0.00
ATOM   2133  CA  GLN   227     -51.258  67.916   6.556  1.00  0.00
ATOM   2134  CB  GLN   227     -52.467  67.837   7.498  1.00  0.00
ATOM   2135  CG  GLN   227     -52.261  68.607   8.811  1.00  0.00
ATOM   2136  CD  GLN   227     -51.986  70.109   8.663  1.00  0.00
ATOM   2137  OE1 GLN   227     -52.564  70.829   7.856  1.00  0.00
ATOM   2138  NE2 GLN   227     -51.061  70.599   9.454  1.00  0.00
ATOM   2139 HE21 GLN   227     -50.571  69.990  10.093  1.00  0.00
ATOM   2140 HE22 GLN   227     -50.858  71.571   9.412  1.00  0.00
ATOM   2141  C   GLN   227     -51.177  66.681   5.643  1.00  0.00
ATOM   2142  O   GLN   227     -50.174  65.970   5.674  1.00  0.00
ATOM   2143  N   LEU   228     -52.118  66.566   4.705  1.00  0.00
ATOM   2144  H   LEU   228     -52.861  67.238   4.621  1.00  0.00
ATOM   2145  CA  LEU   228     -52.145  65.473   3.708  1.00  0.00
ATOM   2146  CB  LEU   228     -53.443  65.575   2.891  1.00  0.00
ATOM   2147  CG  LEU   228     -54.185  64.257   2.598  1.00  0.00
ATOM   2148  CD1 LEU   228     -53.368  63.270   1.758  1.00  0.00
ATOM   2149  CD2 LEU   228     -54.706  63.608   3.884  1.00  0.00
ATOM   2150  C   LEU   228     -50.914  65.518   2.781  1.00  0.00
ATOM   2151  O   LEU   228     -50.235  64.505   2.591  1.00  0.00
ATOM   2152  N   ARG   229     -50.557  66.736   2.371  1.00  0.00
ATOM   2153  H   ARG   229     -51.154  67.530   2.528  1.00  0.00
ATOM   2154  CA  ARG   229     -49.377  67.028   1.533  1.00  0.00
ATOM   2155  CB  ARG   229     -49.354  68.528   1.217  1.00  0.00
ATOM   2156  CG  ARG   229     -48.291  68.882   0.176  1.00  0.00
ATOM   2157  CD  ARG   229     -48.313  70.361  -0.203  1.00  0.00
ATOM   2158  NE  ARG   229     -47.195  70.608  -1.131  1.00  0.00
ATOM   2159  HE  ARG   229     -46.291  70.612  -0.710  1.00  0.00
ATOM   2160  CZ  ARG   229     -47.283  70.868  -2.437  1.00  0.00
ATOM   2161  NH1 ARG   229     -48.445  70.972  -3.067  1.00  0.00
ATOM   2162 HH11 ARG   229     -49.292  70.862  -2.547  1.00  0.00
ATOM   2163 HH12 ARG   229     -48.471  71.197  -4.039  1.00  0.00
ATOM   2164  NH2 ARG   229     -46.179  70.934  -3.166  1.00  0.00
ATOM   2165 HH21 ARG   229     -45.282  70.809  -2.748  1.00  0.00
ATOM   2166 HH22 ARG   229     -46.251  71.113  -4.146  1.00  0.00
ATOM   2167  C   ARG   229     -48.050  66.550   2.154  1.00  0.00
ATOM   2168  O   ARG   229     -47.213  66.012   1.433  1.00  0.00
ATOM   2169  N   GLU   230     -47.935  66.610   3.482  1.00  0.00
ATOM   2170  H   GLU   230     -48.587  67.148   4.025  1.00  0.00
ATOM   2171  CA  GLU   230     -46.774  66.073   4.233  1.00  0.00
ATOM   2172  CB  GLU   230     -47.029  66.102   5.745  1.00  0.00
ATOM   2173  CG  GLU   230     -47.166  67.509   6.336  1.00  0.00
ATOM   2174  CD  GLU   230     -47.593  67.477   7.809  1.00  0.00
ATOM   2175  OE1 GLU   230     -48.446  68.320   8.166  1.00  0.00
ATOM   2176  OE2 GLU   230     -47.083  66.608   8.552  1.00  0.00
ATOM   2177  C   GLU   230     -46.435  64.627   3.821  1.00  0.00
ATOM   2178  O   GLU   230     -45.370  64.379   3.252  1.00  0.00
ATOM   2179  N   LEU   231     -47.423  63.737   3.948  1.00  0.00
ATOM   2180  H   LEU   231     -48.316  63.987   4.325  1.00  0.00
ATOM   2181  CA  LEU   231     -47.268  62.326   3.538  1.00  0.00
ATOM   2182  CB  LEU   231     -48.410  61.445   4.055  1.00  0.00
ATOM   2183  CG  LEU   231     -47.875  60.120   4.618  1.00  0.00
ATOM   2184  CD1 LEU   231     -47.285  60.314   6.017  1.00  0.00
ATOM   2185  CD2 LEU   231     -48.950  59.034   4.629  1.00  0.00
ATOM   2186  C   LEU   231     -47.112  62.175   2.015  1.00  0.00
ATOM   2187  O   LEU   231     -46.137  61.577   1.571  1.00  0.00
ATOM   2188  N   GLU   232     -47.882  62.958   1.257  1.00  0.00
ATOM   2189  H   GLU   232     -48.595  63.534   1.662  1.00  0.00
ATOM   2190  CA  GLU   232     -47.801  62.995  -0.222  1.00  0.00
ATOM   2191  CB  GLU   232     -48.771  64.039  -0.790  1.00  0.00
ATOM   2192  CG  GLU   232     -50.235  63.655  -0.566  1.00  0.00
ATOM   2193  CD  GLU   232     -51.189  64.703  -1.139  1.00  0.00
ATOM   2194  OE1 GLU   232     -51.467  64.608  -2.355  1.00  0.00
ATOM   2195  OE2 GLU   232     -51.642  65.557  -0.346  1.00  0.00
ATOM   2196  C   GLU   232     -46.380  63.277  -0.751  1.00  0.00
ATOM   2197  O   GLU   232     -45.805  62.455  -1.465  1.00  0.00
ATOM   2198  N   ARG   233     -45.778  64.356  -0.252  1.00  0.00
ATOM   2199  H   ARG   233     -46.267  64.992   0.358  1.00  0.00
ATOM   2200  CA  ARG   233     -44.412  64.777  -0.628  1.00  0.00
ATOM   2201  CB  ARG   233     -44.105  66.208  -0.160  1.00  0.00
ATOM   2202  CG  ARG   233     -45.082  67.247  -0.725  1.00  0.00
ATOM   2203  CD  ARG   233     -45.123  67.277  -2.257  1.00  0.00
ATOM   2204  NE  ARG   233     -46.382  67.909  -2.686  1.00  0.00
ATOM   2205  HE  ARG   233     -46.454  68.899  -2.547  1.00  0.00
ATOM   2206  CZ  ARG   233     -47.425  67.301  -3.254  1.00  0.00
ATOM   2207  NH1 ARG   233     -47.444  66.003  -3.528  1.00  0.00
ATOM   2208 HH11 ARG   233     -46.645  65.448  -3.305  1.00  0.00
ATOM   2209 HH12 ARG   233     -48.239  65.599  -3.974  1.00  0.00
ATOM   2210  NH2 ARG   233     -48.508  68.012  -3.516  1.00  0.00
ATOM   2211 HH21 ARG   233     -48.516  68.988  -3.286  1.00  0.00
ATOM   2212 HH22 ARG   233     -49.305  67.579  -3.931  1.00  0.00
ATOM   2213  C   ARG   233     -43.321  63.809  -0.149  1.00  0.00
ATOM   2214  O   ARG   233     -42.491  63.390  -0.957  1.00  0.00
ATOM   2215  N   GLU   234     -43.420  63.347   1.103  1.00  0.00
ATOM   2216  H   GLU   234     -44.077  63.719   1.766  1.00  0.00
ATOM   2217  CA  GLU   234     -42.476  62.327   1.609  1.00  0.00
ATOM   2218  CB  GLU   234     -42.540  62.117   3.135  1.00  0.00
ATOM   2219  CG  GLU   234     -43.806  61.485   3.731  1.00  0.00
ATOM   2220  CD  GLU   234     -43.989  59.990   3.433  1.00  0.00
ATOM   2221  OE1 GLU   234     -42.982  59.251   3.494  1.00  0.00
ATOM   2222  OE2 GLU   234     -45.152  59.606   3.199  1.00  0.00
ATOM   2223  C   GLU   234     -42.549  61.010   0.814  1.00  0.00
ATOM   2224  O   GLU   234     -41.518  60.575   0.313  1.00  0.00
ATOM   2225  N   TYR   235     -43.773  60.617   0.452  1.00  0.00
ATOM   2226  H   TYR   235     -44.596  61.097   0.774  1.00  0.00
ATOM   2227  CA  TYR   235     -44.072  59.413  -0.351  1.00  0.00
ATOM   2228  CB  TYR   235     -45.589  59.264  -0.488  1.00  0.00
ATOM   2229  CG  TYR   235     -46.066  57.863  -0.107  1.00  0.00
ATOM   2230  CD1 TYR   235     -45.833  56.780  -0.967  1.00  0.00
ATOM   2231  HD1 TYR   235     -45.237  56.911  -1.872  1.00  0.00
ATOM   2232  CD2 TYR   235     -46.828  57.685   1.057  1.00  0.00
ATOM   2233  HD2 TYR   235     -46.942  58.501   1.772  1.00  0.00
ATOM   2234  CE1 TYR   235     -46.359  55.518  -0.659  1.00  0.00
ATOM   2235  HE1 TYR   235     -46.172  54.670  -1.313  1.00  0.00
ATOM   2236  CE2 TYR   235     -47.367  56.426   1.351  1.00  0.00
ATOM   2237  HE2 TYR   235     -47.986  56.299   2.237  1.00  0.00
ATOM   2238  CZ  TYR   235     -47.123  55.342   0.499  1.00  0.00
ATOM   2239  OH  TYR   235     -47.543  54.098   0.834  1.00  0.00
ATOM   2240  HH  TYR   235     -48.191  54.166   1.603  1.00  0.00
ATOM   2241  C   TYR   235     -43.452  59.473  -1.756  1.00  0.00
ATOM   2242  O   TYR   235     -42.853  58.502  -2.214  1.00  0.00
ATOM   2243  N   ALA   236     -43.576  60.645  -2.384  1.00  0.00
ATOM   2244  H   ALA   236     -44.176  61.361  -2.019  1.00  0.00
ATOM   2245  CA  ALA   236     -42.979  60.954  -3.701  1.00  0.00
ATOM   2246  CB  ALA   236     -43.350  62.387  -4.094  1.00  0.00
ATOM   2247  C   ALA   236     -41.450  60.766  -3.745  1.00  0.00
ATOM   2248  O   ALA   236     -40.900  60.397  -4.781  1.00  0.00
ATOM   2249  N   ALA   237     -40.785  61.094  -2.635  1.00  0.00
ATOM   2250  H   ALA   237     -41.232  61.603  -1.897  1.00  0.00
ATOM   2251  CA  ALA   237     -39.354  60.794  -2.426  1.00  0.00
ATOM   2252  CB  ALA   237     -38.768  61.770  -1.398  1.00  0.00
ATOM   2253  C   ALA   237     -39.129  59.324  -2.016  1.00  0.00
ATOM   2254  O   ALA   237     -38.423  58.578  -2.695  1.00  0.00
ATOM   2255  N   ASN   238     -39.682  58.944  -0.865  1.00  0.00
ATOM   2256  H   ASN   238     -40.275  59.573  -0.347  1.00  0.00
ATOM   2257  CA  ASN   238     -39.643  57.573  -0.319  1.00  0.00
ATOM   2258  CB  ASN   238     -38.723  57.485   0.911  1.00  0.00
ATOM   2259  CG  ASN   238     -37.255  57.912   0.751  1.00  0.00
ATOM   2260  OD1 ASN   238     -36.566  58.194   1.720  1.00  0.00
ATOM   2261  ND2 ASN   238     -36.732  57.993  -0.453  1.00  0.00
ATOM   2262 HD21 ASN   238     -37.284  57.849  -1.278  1.00  0.00
ATOM   2263 HD22 ASN   238     -35.769  58.240  -0.502  1.00  0.00
ATOM   2264  C   ASN   238     -41.058  57.165   0.120  1.00  0.00
ATOM   2265  O   ASN   238     -41.689  57.857   0.916  1.00  0.00
ATOM   2266  N   LYS   239     -41.455  55.959  -0.282  1.00  0.00
ATOM   2267  H   LYS   239     -40.953  55.463  -0.987  1.00  0.00
ATOM   2268  CA  LYS   239     -42.762  55.364   0.090  1.00  0.00
ATOM   2269  CB  LYS   239     -42.952  53.993  -0.578  1.00  0.00
ATOM   2270  CG  LYS   239     -41.862  52.963  -0.243  1.00  0.00
ATOM   2271  CD  LYS   239     -42.096  51.577  -0.861  1.00  0.00
ATOM   2272  CE  LYS   239     -41.888  51.498  -2.381  1.00  0.00
ATOM   2273  NZ  LYS   239     -43.009  52.065  -3.148  1.00  0.00
ATOM   2274  HZ1 LYS   239     -42.819  51.989  -4.127  1.00  0.00
ATOM   2275  HZ2 LYS   239     -43.847  51.562  -2.933  1.00  0.00
ATOM   2276  HZ3 LYS   239     -43.134  53.027  -2.905  1.00  0.00
ATOM   2277  C   LYS   239     -43.058  55.279   1.603  1.00  0.00
ATOM   2278  O   LYS   239     -44.216  55.217   2.007  1.00  0.00
ATOM   2279  N   PHE   240     -41.992  55.166   2.394  1.00  0.00
ATOM   2280  H   PHE   240     -41.070  55.147   2.014  1.00  0.00
ATOM   2281  CA  PHE   240     -42.027  55.189   3.869  1.00  0.00
ATOM   2282  CB  PHE   240     -42.210  53.764   4.415  1.00  0.00
ATOM   2283  CG  PHE   240     -42.378  53.748   5.940  1.00  0.00
ATOM   2284  CD1 PHE   240     -41.276  53.478   6.765  1.00  0.00
ATOM   2285  HD1 PHE   240     -40.345  53.108   6.334  1.00  0.00
ATOM   2286  CD2 PHE   240     -43.572  54.213   6.511  1.00  0.00
ATOM   2287  HD2 PHE   240     -44.452  54.366   5.887  1.00  0.00
ATOM   2288  CE1 PHE   240     -41.361  53.695   8.147  1.00  0.00
ATOM   2289  HE1 PHE   240     -40.495  53.517   8.782  1.00  0.00
ATOM   2290  CE2 PHE   240     -43.653  54.443   7.889  1.00  0.00
ATOM   2291  HE2 PHE   240     -44.561  54.866   8.315  1.00  0.00
ATOM   2292  CZ  PHE   240     -42.547  54.186   8.708  1.00  0.00
ATOM   2293  HZ  PHE   240     -42.584  54.435   9.768  1.00  0.00
ATOM   2294  C   PHE   240     -40.727  55.814   4.401  1.00  0.00
ATOM   2295  O   PHE   240     -39.655  55.613   3.831  1.00  0.00
ATOM   2296  N   ILE   241     -40.862  56.526   5.516  1.00  0.00
ATOM   2297  H   ILE   241     -41.728  56.538   6.015  1.00  0.00
ATOM   2298  CA  ILE   241     -39.740  57.214   6.194  1.00  0.00
ATOM   2299  CB  ILE   241     -39.722  58.742   5.962  1.00  0.00
ATOM   2300  CG1 ILE   241     -41.089  59.441   5.974  1.00  0.00
ATOM   2301  CG2 ILE   241     -38.975  59.057   4.664  1.00  0.00
ATOM   2302  CD  ILE   241     -41.808  59.435   7.322  1.00  0.00
ATOM   2303  C   ILE   241     -39.609  56.861   7.684  1.00  0.00
ATOM   2304  O   ILE   241     -40.598  56.585   8.360  1.00  0.00
ATOM   2305  N   THR   242     -38.394  57.053   8.194  1.00  0.00
ATOM   2306  H   THR   242     -37.717  57.593   7.697  1.00  0.00
ATOM   2307  CA  THR   242     -37.965  56.633   9.551  1.00  0.00
ATOM   2308  CB  THR   242     -36.526  57.081   9.859  1.00  0.00
ATOM   2309  OG1 THR   242     -36.408  58.503   9.738  1.00  0.00
ATOM   2310  HG1 THR   242     -35.442  58.747   9.612  1.00  0.00
ATOM   2311  CG2 THR   242     -35.498  56.350   8.991  1.00  0.00
ATOM   2312  C   THR   242     -38.876  57.114  10.692  1.00  0.00
ATOM   2313  O   THR   242     -39.501  58.171  10.612  1.00  0.00
ATOM   2314  N   LYS   243     -38.819  56.367  11.796  1.00  0.00
ATOM   2315  H   LYS   243     -38.334  55.494  11.793  1.00  0.00
ATOM   2316  CA  LYS   243     -39.616  56.611  13.019  1.00  0.00
ATOM   2317  CB  LYS   243     -39.136  55.708  14.163  1.00  0.00
ATOM   2318  CG  LYS   243     -39.358  54.201  13.952  1.00  0.00
ATOM   2319  CD  LYS   243     -40.832  53.773  13.921  1.00  0.00
ATOM   2320  CE  LYS   243     -41.383  53.665  12.496  1.00  0.00
ATOM   2321  NZ  LYS   243     -42.815  53.332  12.504  1.00  0.00
ATOM   2322  HZ1 LYS   243     -43.151  53.259  11.566  1.00  0.00
ATOM   2323  HZ2 LYS   243     -42.955  52.462  12.977  1.00  0.00
ATOM   2324  HZ3 LYS   243     -43.331  54.051  12.981  1.00  0.00
ATOM   2325  C   LYS   243     -39.674  58.076  13.488  1.00  0.00
ATOM   2326  O   LYS   243     -40.753  58.661  13.528  1.00  0.00
ATOM   2327  N   ASP   244     -38.510  58.721  13.586  1.00  0.00
ATOM   2328  H   ASP   244     -37.643  58.227  13.520  1.00  0.00
ATOM   2329  CA  ASP   244     -38.420  60.159  13.933  1.00  0.00
ATOM   2330  CB  ASP   244     -36.959  60.622  13.978  1.00  0.00
ATOM   2331  CG  ASP   244     -36.177  59.921  15.092  1.00  0.00
ATOM   2332  OD1 ASP   244     -36.100  60.506  16.192  1.00  0.00
ATOM   2333  OD2 ASP   244     -35.740  58.779  14.822  1.00  0.00
ATOM   2334  C   ASP   244     -39.230  61.057  12.976  1.00  0.00
ATOM   2335  O   ASP   244     -40.159  61.733  13.413  1.00  0.00
ATOM   2336  N   LYS   245     -39.060  60.815  11.676  1.00  0.00
ATOM   2337  H   LYS   245     -38.554  60.016  11.349  1.00  0.00
ATOM   2338  CA  LYS   245     -39.762  61.560  10.612  1.00  0.00
ATOM   2339  CB  LYS   245     -39.175  61.208   9.239  1.00  0.00
ATOM   2340  CG  LYS   245     -37.738  61.706   9.044  1.00  0.00
ATOM   2341  CD  LYS   245     -37.665  63.235   8.961  1.00  0.00
ATOM   2342  CE  LYS   245     -36.227  63.741   8.817  1.00  0.00
ATOM   2343  NZ  LYS   245     -35.434  63.522  10.037  1.00  0.00
ATOM   2344  HZ1 LYS   245     -34.506  63.868   9.894  1.00  0.00
ATOM   2345  HZ2 LYS   245     -35.856  64.016  10.798  1.00  0.00
ATOM   2346  HZ3 LYS   245     -35.399  62.546  10.245  1.00  0.00
ATOM   2347  C   LYS   245     -41.284  61.332  10.630  1.00  0.00
ATOM   2348  O   LYS   245     -42.038  62.300  10.722  1.00  0.00
ATOM   2349  N   ARG   246     -41.710  60.068  10.719  1.00  0.00
ATOM   2350  H   ARG   246     -41.080  59.286  10.664  1.00  0.00
ATOM   2351  CA  ARG   246     -43.148  59.735  10.830  1.00  0.00
ATOM   2352  CB  ARG   246     -43.468  58.254  10.537  1.00  0.00
ATOM   2353  CG  ARG   246     -42.795  57.170  11.389  1.00  0.00
ATOM   2354  CD  ARG   246     -43.341  57.042  12.816  1.00  0.00
ATOM   2355  NE  ARG   246     -44.665  56.398  12.883  1.00  0.00
ATOM   2356  HE  ARG   246     -45.336  56.716  12.219  1.00  0.00
ATOM   2357  CZ  ARG   246     -45.025  55.449  13.751  1.00  0.00
ATOM   2358  NH1 ARG   246     -44.188  54.970  14.662  1.00  0.00
ATOM   2359 HH11 ARG   246     -43.254  55.327  14.702  1.00  0.00
ATOM   2360 HH12 ARG   246     -44.499  54.300  15.332  1.00  0.00
ATOM   2361  NH2 ARG   246     -46.280  55.027  13.797  1.00  0.00
ATOM   2362 HH21 ARG   246     -46.971  55.415  13.187  1.00  0.00
ATOM   2363 HH22 ARG   246     -46.531  54.320  14.453  1.00  0.00
ATOM   2364  C   ARG   246     -43.816  60.271  12.109  1.00  0.00
ATOM   2365  O   ARG   246     -44.914  60.818  12.035  1.00  0.00
ATOM   2366  N   ARG   247     -43.078  60.275  13.221  1.00  0.00
ATOM   2367  H   ARG   247     -42.227  59.742  13.288  1.00  0.00
ATOM   2368  CA  ARG   247     -43.520  60.901  14.485  1.00  0.00
ATOM   2369  CB  ARG   247     -42.602  60.523  15.652  1.00  0.00
ATOM   2370  CG  ARG   247     -42.755  59.042  16.001  1.00  0.00
ATOM   2371  CD  ARG   247     -41.855  58.634  17.166  1.00  0.00
ATOM   2372  NE  ARG   247     -41.958  57.175  17.342  1.00  0.00
ATOM   2373  HE  ARG   247     -42.888  56.820  17.429  1.00  0.00
ATOM   2374  CZ  ARG   247     -40.948  56.306  17.411  1.00  0.00
ATOM   2375  NH1 ARG   247     -39.677  56.684  17.386  1.00  0.00
ATOM   2376 HH11 ARG   247     -39.465  57.657  17.318  1.00  0.00
ATOM   2377 HH12 ARG   247     -38.951  56.007  17.473  1.00  0.00
ATOM   2378  NH2 ARG   247     -41.210  55.011  17.480  1.00  0.00
ATOM   2379 HH21 ARG   247     -42.156  54.693  17.484  1.00  0.00
ATOM   2380 HH22 ARG   247     -40.458  54.358  17.541  1.00  0.00
ATOM   2381  C   ARG   247     -43.668  62.428  14.381  1.00  0.00
ATOM   2382  O   ARG   247     -44.742  62.949  14.682  1.00  0.00
ATOM   2383  N   LYS   248     -42.685  63.087  13.768  1.00  0.00
ATOM   2384  H   LYS   248     -41.805  62.644  13.563  1.00  0.00
ATOM   2385  CA  LYS   248     -42.750  64.533  13.456  1.00  0.00
ATOM   2386  CB  LYS   248     -41.428  65.016  12.842  1.00  0.00
ATOM   2387  CG  LYS   248     -40.421  65.545  13.874  1.00  0.00
ATOM   2388  CD  LYS   248     -39.907  64.487  14.856  1.00  0.00
ATOM   2389  CE  LYS   248     -38.887  65.078  15.829  1.00  0.00
ATOM   2390  NZ  LYS   248     -38.424  64.062  16.784  1.00  0.00
ATOM   2391  HZ1 LYS   248     -37.763  64.472  17.413  1.00  0.00
ATOM   2392  HZ2 LYS   248     -39.203  63.714  17.306  1.00  0.00
ATOM   2393  HZ3 LYS   248     -37.989  63.308  16.293  1.00  0.00
ATOM   2394  C   LYS   248     -43.937  64.898  12.545  1.00  0.00
ATOM   2395  O   LYS   248     -44.765  65.732  12.916  1.00  0.00
ATOM   2396  N   ILE   249     -44.115  64.120  11.476  1.00  0.00
ATOM   2397  H   ILE   249     -43.404  63.472  11.182  1.00  0.00
ATOM   2398  CA  ILE   249     -45.281  64.231  10.568  1.00  0.00
ATOM   2399  CB  ILE   249     -45.069  63.340   9.322  1.00  0.00
ATOM   2400  CG1 ILE   249     -43.890  63.901   8.508  1.00  0.00
ATOM   2401  CG2 ILE   249     -46.327  63.239   8.440  1.00  0.00
ATOM   2402  CD  ILE   249     -43.296  62.925   7.486  1.00  0.00
ATOM   2403  C   ILE   249     -46.606  63.961  11.312  1.00  0.00
ATOM   2404  O   ILE   249     -47.576  64.691  11.124  1.00  0.00
ATOM   2405  N   SER   250     -46.630  62.957  12.188  1.00  0.00
ATOM   2406  H   SER   250     -45.915  62.248  12.188  1.00  0.00
ATOM   2407  CA  SER   250     -47.816  62.659  13.022  1.00  0.00
ATOM   2408  CB  SER   250     -47.668  61.340  13.789  1.00  0.00
ATOM   2409  OG  SER   250     -46.876  61.415  14.979  1.00  0.00
ATOM   2410  HG  SER   250     -46.000  61.893  14.808  1.00  0.00
ATOM   2411  C   SER   250     -48.226  63.812  13.955  1.00  0.00
ATOM   2412  O   SER   250     -49.374  64.246  13.905  1.00  0.00
ATOM   2413  N   ALA   251     -47.233  64.462  14.563  1.00  0.00
ATOM   2414  H   ALA   251     -46.301  64.094  14.581  1.00  0.00
ATOM   2415  CA  ALA   251     -47.433  65.688  15.364  1.00  0.00
ATOM   2416  CB  ALA   251     -46.118  66.068  16.052  1.00  0.00
ATOM   2417  C   ALA   251     -47.966  66.854  14.508  1.00  0.00
ATOM   2418  O   ALA   251     -49.053  67.366  14.771  1.00  0.00
ATOM   2419  N   ALA   252     -47.310  67.088  13.370  1.00  0.00
ATOM   2420  H   ALA   252     -46.441  66.624  13.171  1.00  0.00
ATOM   2421  CA  ALA   252     -47.710  68.103  12.369  1.00  0.00
ATOM   2422  CB  ALA   252     -46.619  68.196  11.299  1.00  0.00
ATOM   2423  C   ALA   252     -49.093  67.879  11.720  1.00  0.00
ATOM   2424  O   ALA   252     -49.713  68.821  11.226  1.00  0.00
ATOM   2425  N   THR   253     -49.559  66.631  11.747  1.00  0.00
ATOM   2426  H   THR   253     -48.975  65.879  12.056  1.00  0.00
ATOM   2427  CA  THR   253     -50.888  66.215  11.241  1.00  0.00
ATOM   2428  CB  THR   253     -50.801  64.969  10.338  1.00  0.00
ATOM   2429  OG1 THR   253     -50.121  63.900  10.999  1.00  0.00
ATOM   2430  HG1 THR   253     -49.127  64.097  10.984  1.00  0.00
ATOM   2431  CG2 THR   253     -50.129  65.270   8.999  1.00  0.00
ATOM   2432  C   THR   253     -51.934  65.940  12.339  1.00  0.00
ATOM   2433  O   THR   253     -53.050  65.522  12.031  1.00  0.00
ATOM   2434  N   SER   254     -51.613  66.311  13.583  1.00  0.00
ATOM   2435  H   SER   254     -50.774  66.828  13.767  1.00  0.00
ATOM   2436  CA  SER   254     -52.451  66.101  14.792  1.00  0.00
ATOM   2437  CB  SER   254     -53.662  67.046  14.792  1.00  0.00
ATOM   2438  OG  SER   254     -53.228  68.408  14.853  1.00  0.00
ATOM   2439  HG  SER   254     -54.025  69.006  14.769  1.00  0.00
ATOM   2440  C   SER   254     -52.897  64.643  15.030  1.00  0.00
ATOM   2441  O   SER   254     -53.920  64.368  15.659  1.00  0.00
ATOM   2442  N   LEU   255     -52.016  63.715  14.663  1.00  0.00
ATOM   2443  H   LEU   255     -51.095  63.966  14.345  1.00  0.00
ATOM   2444  CA  LEU   255     -52.293  62.266  14.698  1.00  0.00
ATOM   2445  CB  LEU   255     -52.235  61.703  13.270  1.00  0.00
ATOM   2446  CG  LEU   255     -53.275  62.311  12.312  1.00  0.00
ATOM   2447  CD1 LEU   255     -53.045  61.799  10.889  1.00  0.00
ATOM   2448  CD2 LEU   255     -54.713  62.001  12.739  1.00  0.00
ATOM   2449  C   LEU   255     -51.341  61.499  15.631  1.00  0.00
ATOM   2450  O   LEU   255     -50.136  61.737  15.657  1.00  0.00
ATOM   2451  N   SER   256     -51.903  60.487  16.287  1.00  0.00
ATOM   2452  H   SER   256     -52.866  60.259  16.143  1.00  0.00
ATOM   2453  CA  SER   256     -51.252  59.634  17.314  1.00  0.00
ATOM   2454  CB  SER   256     -52.362  58.949  18.124  1.00  0.00
ATOM   2455  OG  SER   256     -53.215  58.216  17.235  1.00  0.00
ATOM   2456  HG  SER   256     -53.736  57.532  17.755  1.00  0.00
ATOM   2457  C   SER   256     -50.231  58.586  16.813  1.00  0.00
ATOM   2458  O   SER   256     -50.107  57.498  17.378  1.00  0.00
ATOM   2459  N   GLU   257     -49.408  58.987  15.841  1.00  0.00
ATOM   2460  H   GLU   257     -49.328  59.974  15.664  1.00  0.00
ATOM   2461  CA  GLU   257     -48.448  58.165  15.056  1.00  0.00
ATOM   2462  CB  GLU   257     -47.070  57.982  15.723  1.00  0.00
ATOM   2463  CG  GLU   257     -47.040  57.238  17.062  1.00  0.00
ATOM   2464  CD  GLU   257     -45.635  57.250  17.668  1.00  0.00
ATOM   2465  OE1 GLU   257     -45.315  58.249  18.347  1.00  0.00
ATOM   2466  OE2 GLU   257     -44.904  56.256  17.457  1.00  0.00
ATOM   2467  C   GLU   257     -48.954  56.875  14.381  1.00  0.00
ATOM   2468  O   GLU   257     -48.831  56.735  13.165  1.00  0.00
ATOM   2469  N   ARG   258     -49.712  56.059  15.108  1.00  0.00
ATOM   2470  H   ARG   258     -49.873  56.248  16.083  1.00  0.00
ATOM   2471  CA  ARG   258     -50.374  54.846  14.573  1.00  0.00
ATOM   2472  CB  ARG   258     -51.239  54.202  15.662  1.00  0.00
ATOM   2473  CG  ARG   258     -50.404  53.667  16.830  1.00  0.00
ATOM   2474  CD  ARG   258     -51.274  53.069  17.940  1.00  0.00
ATOM   2475  NE  ARG   258     -51.978  51.862  17.466  1.00  0.00
ATOM   2476  HE  ARG   258     -52.626  52.011  16.722  1.00  0.00
ATOM   2477  CZ  ARG   258     -51.848  50.622  17.942  1.00  0.00
ATOM   2478  NH1 ARG   258     -51.034  50.323  18.946  1.00  0.00
ATOM   2479 HH11 ARG   258     -50.496  51.050  19.367  1.00  0.00
ATOM   2480 HH12 ARG   258     -50.966  49.384  19.274  1.00  0.00
ATOM   2481  NH2 ARG   258     -52.549  49.636  17.403  1.00  0.00
ATOM   2482 HH21 ARG   258     -53.172  49.814  16.645  1.00  0.00
ATOM   2483 HH22 ARG   258     -52.450  48.712  17.766  1.00  0.00
ATOM   2484  C   ARG   258     -51.253  55.169  13.349  1.00  0.00
ATOM   2485  O   ARG   258     -51.141  54.538  12.299  1.00  0.00
ATOM   2486  N   GLN   259     -51.942  56.307  13.441  1.00  0.00
ATOM   2487  H   GLN   259     -52.126  56.712  14.335  1.00  0.00
ATOM   2488  CA  GLN   259     -52.760  56.850  12.338  1.00  0.00
ATOM   2489  CB  GLN   259     -53.430  58.179  12.717  1.00  0.00
ATOM   2490  CG  GLN   259     -54.116  58.231  14.090  1.00  0.00
ATOM   2491  CD  GLN   259     -55.021  57.034  14.393  1.00  0.00
ATOM   2492  OE1 GLN   259     -54.618  56.066  15.021  1.00  0.00
ATOM   2493  NE2 GLN   259     -56.268  57.100  13.983  1.00  0.00
ATOM   2494 HE21 GLN   259     -56.614  57.896  13.495  1.00  0.00
ATOM   2495 HE22 GLN   259     -56.845  56.312  14.184  1.00  0.00
ATOM   2496  C   GLN   259     -51.973  57.051  11.030  1.00  0.00
ATOM   2497  O   GLN   259     -52.378  56.494  10.011  1.00  0.00
ATOM   2498  N   ILE   260     -50.772  57.640  11.098  1.00  0.00
ATOM   2499  H   ILE   260     -50.278  57.765  11.959  1.00  0.00
ATOM   2500  CA  ILE   260     -50.017  57.945   9.859  1.00  0.00
ATOM   2501  CB  ILE   260     -49.046  59.159   9.850  1.00  0.00
ATOM   2502  CG1 ILE   260     -47.539  58.894  10.031  1.00  0.00
ATOM   2503  CG2 ILE   260     -49.558  60.324  10.705  1.00  0.00
ATOM   2504  CD  ILE   260     -47.078  58.319  11.370  1.00  0.00
ATOM   2505  C   ILE   260     -49.427  56.703   9.171  1.00  0.00
ATOM   2506  O   ILE   260     -49.380  56.676   7.947  1.00  0.00
ATOM   2507  N   THR   261     -49.054  55.673   9.932  1.00  0.00
ATOM   2508  H   THR   261     -49.099  55.687  10.934  1.00  0.00
ATOM   2509  CA  THR   261     -48.602  54.383   9.355  1.00  0.00
ATOM   2510  CB  THR   261     -47.841  53.505  10.357  1.00  0.00
ATOM   2511  OG1 THR   261     -48.535  53.462  11.605  1.00  0.00
ATOM   2512  HG1 THR   261     -48.144  52.739  12.178  1.00  0.00
ATOM   2513  CG2 THR   261     -46.400  53.990  10.526  1.00  0.00
ATOM   2514  C   THR   261     -49.732  53.583   8.687  1.00  0.00
ATOM   2515  O   THR   261     -49.548  53.041   7.598  1.00  0.00
ATOM   2516  N   ILE   262     -50.920  53.616   9.292  1.00  0.00
ATOM   2517  H   ILE   262     -51.005  53.874  10.259  1.00  0.00
ATOM   2518  CA  ILE   262     -52.163  53.127   8.650  1.00  0.00
ATOM   2519  CB  ILE   262     -53.294  53.073   9.709  1.00  0.00
ATOM   2520  CG1 ILE   262     -53.252  51.758  10.505  1.00  0.00
ATOM   2521  CG2 ILE   262     -54.717  53.253   9.162  1.00  0.00
ATOM   2522  CD  ILE   262     -52.109  51.623  11.518  1.00  0.00
ATOM   2523  C   ILE   262     -52.472  53.938   7.367  1.00  0.00
ATOM   2524  O   ILE   262     -52.639  53.369   6.287  1.00  0.00
ATOM   2525  N   TRP   263     -52.381  55.261   7.489  1.00  0.00
ATOM   2526  H   TRP   263     -52.347  55.691   8.398  1.00  0.00
ATOM   2527  CA  TRP   263     -52.493  56.220   6.370  1.00  0.00
ATOM   2528  CB  TRP   263     -52.461  57.632   6.968  1.00  0.00
ATOM   2529  CG  TRP   263     -52.508  58.817   5.994  1.00  0.00
ATOM   2530  CD1 TRP   263     -53.012  58.859   4.759  1.00  0.00
ATOM   2531  HD1 TRP   263     -53.558  58.051   4.270  1.00  0.00
ATOM   2532  CD2 TRP   263     -51.942  60.056   6.246  1.00  0.00
ATOM   2533  NE1 TRP   263     -52.771  60.054   4.216  1.00  0.00
ATOM   2534  HE1 TRP   263     -53.038  60.329   3.294  1.00  0.00
ATOM   2535  CE2 TRP   263     -52.117  60.816   5.088  1.00  0.00
ATOM   2536  CE3 TRP   263     -51.311  60.611   7.368  1.00  0.00
ATOM   2537  HE3 TRP   263     -51.255  60.043   8.293  1.00  0.00
ATOM   2538  CZ2 TRP   263     -51.643  62.135   5.042  1.00  0.00
ATOM   2539  HZ2 TRP   263     -51.668  62.691   4.108  1.00  0.00
ATOM   2540  CZ3 TRP   263     -50.844  61.930   7.327  1.00  0.00
ATOM   2541  HZ3 TRP   263     -50.354  62.361   8.200  1.00  0.00
ATOM   2542  CH2 TRP   263     -51.012  62.691   6.164  1.00  0.00
ATOM   2543  HH2 TRP   263     -50.641  63.712   6.130  1.00  0.00
ATOM   2544  C   TRP   263     -51.440  56.006   5.264  1.00  0.00
ATOM   2545  O   TRP   263     -51.772  56.124   4.088  1.00  0.00
ATOM   2546  N   PHE   264     -50.223  55.601   5.630  1.00  0.00
ATOM   2547  H   PHE   264     -49.874  55.824   6.548  1.00  0.00
ATOM   2548  CA  PHE   264     -49.189  55.128   4.682  1.00  0.00
ATOM   2549  CB  PHE   264     -47.932  54.641   5.413  1.00  0.00
ATOM   2550  CG  PHE   264     -46.841  55.709   5.536  1.00  0.00
ATOM   2551  CD1 PHE   264     -46.576  56.342   6.759  1.00  0.00
ATOM   2552  HD1 PHE   264     -47.112  56.049   7.657  1.00  0.00
ATOM   2553  CD2 PHE   264     -46.038  55.990   4.422  1.00  0.00
ATOM   2554  HD2 PHE   264     -46.162  55.428   3.497  1.00  0.00
ATOM   2555  CE1 PHE   264     -45.525  57.263   6.863  1.00  0.00
ATOM   2556  HE1 PHE   264     -45.325  57.760   7.812  1.00  0.00
ATOM   2557  CE2 PHE   264     -44.989  56.909   4.525  1.00  0.00
ATOM   2558  HE2 PHE   264     -44.377  57.125   3.650  1.00  0.00
ATOM   2559  CZ  PHE   264     -44.733  57.547   5.744  1.00  0.00
ATOM   2560  HZ  PHE   264     -43.941  58.287   5.807  1.00  0.00
ATOM   2561  C   PHE   264     -49.690  54.009   3.755  1.00  0.00
ATOM   2562  O   PHE   264     -49.619  54.153   2.535  1.00  0.00
ATOM   2563  N   GLN   265     -50.285  52.968   4.340  1.00  0.00
ATOM   2564  H   GLN   265     -50.293  52.861   5.338  1.00  0.00
ATOM   2565  CA  GLN   265     -50.904  51.867   3.570  1.00  0.00
ATOM   2566  CB  GLN   265     -51.265  50.690   4.481  1.00  0.00
ATOM   2567  CG  GLN   265     -50.708  49.364   3.945  1.00  0.00
ATOM   2568  CD  GLN   265     -51.224  48.987   2.551  1.00  0.00
ATOM   2569  OE1 GLN   265     -50.575  49.174   1.535  1.00  0.00
ATOM   2570  NE2 GLN   265     -52.282  48.215   2.500  1.00  0.00
ATOM   2571 HE21 GLN   265     -52.672  47.831   3.346  1.00  0.00
ATOM   2572 HE22 GLN   265     -52.780  48.122   1.636  1.00  0.00
ATOM   2573  C   GLN   265     -52.145  52.316   2.776  1.00  0.00
ATOM   2574  O   GLN   265     -52.273  52.002   1.595  1.00  0.00
ATOM   2575  N   ASN   266     -52.976  53.157   3.396  1.00  0.00
ATOM   2576  H   ASN   266     -52.914  53.309   4.388  1.00  0.00
ATOM   2577  CA  ASN   266     -54.140  53.785   2.732  1.00  0.00
ATOM   2578  CB  ASN   266     -54.868  54.679   3.746  1.00  0.00
ATOM   2579  CG  ASN   266     -56.317  55.053   3.396  1.00  0.00
ATOM   2580  OD1 ASN   266     -57.139  55.282   4.268  1.00  0.00
ATOM   2581  ND2 ASN   266     -56.678  55.132   2.132  1.00  0.00
ATOM   2582 HD21 ASN   266     -56.044  54.939   1.384  1.00  0.00
ATOM   2583 HD22 ASN   266     -57.631  55.374   1.966  1.00  0.00
ATOM   2584  C   ASN   266     -53.708  54.603   1.496  1.00  0.00
ATOM   2585  O   ASN   266     -54.343  54.519   0.443  1.00  0.00
ATOM   2586  N   ARG   267     -52.625  55.367   1.644  1.00  0.00
ATOM   2587  H   ARG   267     -52.261  55.588   2.558  1.00  0.00
ATOM   2588  CA  ARG   267     -51.965  56.081   0.536  1.00  0.00
ATOM   2589  CB  ARG   267     -50.877  57.041   1.018  1.00  0.00
ATOM   2590  CG  ARG   267     -51.423  58.471   1.059  1.00  0.00
ATOM   2591  CD  ARG   267     -50.312  59.521   1.171  1.00  0.00
ATOM   2592  NE  ARG   267     -49.410  59.525  -0.000  1.00  0.00
ATOM   2593  HE  ARG   267     -48.554  59.024   0.128  1.00  0.00
ATOM   2594  CZ  ARG   267     -49.644  60.040  -1.212  1.00  0.00
ATOM   2595  NH1 ARG   267     -50.807  60.573  -1.560  1.00  0.00
ATOM   2596 HH11 ARG   267     -51.564  60.555  -0.908  1.00  0.00
ATOM   2597 HH12 ARG   267     -50.894  61.049  -2.432  1.00  0.00
ATOM   2598  NH2 ARG   267     -48.646  60.141  -2.075  1.00  0.00
ATOM   2599 HH21 ARG   267     -47.730  59.832  -1.820  1.00  0.00
ATOM   2600 HH22 ARG   267     -48.801  60.546  -2.974  1.00  0.00
ATOM   2601  C   ARG   267     -51.412  55.157  -0.555  1.00  0.00
ATOM   2602  O   ARG   267     -51.778  55.338  -1.710  1.00  0.00
ATOM   2603  N   ARG   268     -50.749  54.070  -0.162  1.00  0.00
ATOM   2604  H   ARG   268     -50.422  53.971   0.780  1.00  0.00
ATOM   2605  CA  ARG   268     -50.284  53.015  -1.091  1.00  0.00
ATOM   2606  CB  ARG   268     -49.656  51.898  -0.243  1.00  0.00
ATOM   2607  CG  ARG   268     -48.830  50.860  -1.010  1.00  0.00
ATOM   2608  CD  ARG   268     -49.689  49.765  -1.651  1.00  0.00
ATOM   2609  NE  ARG   268     -48.842  48.801  -2.374  1.00  0.00
ATOM   2610  HE  ARG   268     -48.806  47.887  -1.966  1.00  0.00
ATOM   2611  CZ  ARG   268     -48.233  48.980  -3.549  1.00  0.00
ATOM   2612  NH1 ARG   268     -48.437  50.053  -4.303  1.00  0.00
ATOM   2613 HH11 ARG   268     -49.070  50.754  -3.979  1.00  0.00
ATOM   2614 HH12 ARG   268     -47.972  50.150  -5.179  1.00  0.00
ATOM   2615  NH2 ARG   268     -47.221  48.192  -3.871  1.00  0.00
ATOM   2616 HH21 ARG   268     -46.926  47.482  -3.234  1.00  0.00
ATOM   2617 HH22 ARG   268     -46.747  48.326  -4.738  1.00  0.00
ATOM   2618  C   ARG   268     -51.448  52.506  -1.969  1.00  0.00
ATOM   2619  O   ARG   268     -51.388  52.624  -3.195  1.00  0.00
ATOM   2620  N   VAL   269     -52.572  52.221  -1.307  1.00  0.00
ATOM   2621  H   VAL   269     -52.559  52.132  -0.306  1.00  0.00
ATOM   2622  CA  VAL   269     -53.846  51.834  -1.954  1.00  0.00
ATOM   2623  CB  VAL   269     -54.920  51.444  -0.912  1.00  0.00
ATOM   2624  CG1 VAL   269     -56.236  51.023  -1.577  1.00  0.00
ATOM   2625  CG2 VAL   269     -54.455  50.278  -0.031  1.00  0.00
ATOM   2626  C   VAL   269     -54.339  52.914  -2.941  1.00  0.00
ATOM   2627  O   VAL   269     -54.431  52.644  -4.138  1.00  0.00
ATOM   2628  N   LYS   270     -54.585  54.136  -2.465  1.00  0.00
ATOM   2629  H   LYS   270     -54.479  54.362  -1.492  1.00  0.00
ATOM   2630  CA  LYS   270     -55.059  55.226  -3.349  1.00  0.00
ATOM   2631  CB  LYS   270     -55.651  56.427  -2.587  1.00  0.00
ATOM   2632  CG  LYS   270     -54.765  57.146  -1.557  1.00  0.00
ATOM   2633  CD  LYS   270     -53.617  57.973  -2.149  1.00  0.00
ATOM   2634  CE  LYS   270     -54.071  59.206  -2.932  1.00  0.00
ATOM   2635  NZ  LYS   270     -52.913  59.824  -3.590  1.00  0.00
ATOM   2636  HZ1 LYS   270     -53.178  60.711  -3.970  1.00  0.00
ATOM   2637  HZ2 LYS   270     -52.173  59.931  -2.923  1.00  0.00
ATOM   2638  HZ3 LYS   270     -52.605  59.230  -4.334  1.00  0.00
ATOM   2639  C   LYS   270     -54.088  55.631  -4.478  1.00  0.00
ATOM   2640  O   LYS   270     -54.520  55.870  -5.602  1.00  0.00
ATOM   2641  N   GLU   271     -52.786  55.536  -4.212  1.00  0.00
ATOM   2642  H   GLU   271     -52.460  55.371  -3.273  1.00  0.00
ATOM   2643  CA  GLU   271     -51.715  55.765  -5.205  1.00  0.00
ATOM   2644  CB  GLU   271     -50.339  55.786  -4.527  1.00  0.00
ATOM   2645  CG  GLU   271     -50.119  57.083  -3.739  1.00  0.00
ATOM   2646  CD  GLU   271     -48.875  57.004  -2.851  1.00  0.00
ATOM   2647  OE1 GLU   271     -49.045  56.645  -1.667  1.00  0.00
ATOM   2648  OE2 GLU   271     -47.781  57.314  -3.375  1.00  0.00
ATOM   2649  C   GLU   271     -51.741  54.743  -6.353  1.00  0.00
ATOM   2650  O   GLU   271     -51.719  55.139  -7.516  1.00  0.00
ATOM   2651  N   LYS   272     -51.875  53.455  -6.026  1.00  0.00
ATOM   2652  H   LYS   272     -51.785  53.127  -5.080  1.00  0.00
ATOM   2653  CA  LYS   272     -52.073  52.414  -7.059  1.00  0.00
ATOM   2654  CB  LYS   272     -51.712  51.009  -6.555  1.00  0.00
ATOM   2655  CG  LYS   272     -52.598  50.502  -5.418  1.00  0.00
ATOM   2656  CD  LYS   272     -52.032  49.225  -4.808  1.00  0.00
ATOM   2657  CE  LYS   272     -52.865  48.842  -3.588  1.00  0.00
ATOM   2658  NZ  LYS   272     -52.226  47.747  -2.853  1.00  0.00
ATOM   2659  HZ1 LYS   272     -52.749  47.545  -2.027  1.00  0.00
ATOM   2660  HZ2 LYS   272     -52.193  46.939  -3.448  1.00  0.00
ATOM   2661  HZ3 LYS   272     -51.292  48.015  -2.608  1.00  0.00
ATOM   2662  C   LYS   272     -53.453  52.477  -7.744  1.00  0.00
ATOM   2663  O   LYS   272     -53.552  52.266  -8.953  1.00  0.00
ATOM   2664  N   LYS   273     -54.481  52.855  -6.982  1.00  0.00
ATOM   2665  H   LYS   273     -54.412  52.842  -5.979  1.00  0.00
ATOM   2666  CA  LYS   273     -55.830  53.175  -7.499  1.00  0.00
ATOM   2667  CB  LYS   273     -56.689  53.596  -6.299  1.00  0.00
ATOM   2668  CG  LYS   273     -58.149  53.934  -6.607  1.00  0.00
ATOM   2669  CD  LYS   273     -58.851  54.359  -5.315  1.00  0.00
ATOM   2670  CE  LYS   273     -60.300  54.781  -5.562  1.00  0.00
ATOM   2671  NZ  LYS   273     -60.953  55.141  -4.295  1.00  0.00
ATOM   2672  HZ1 LYS   273     -61.888  55.457  -4.463  1.00  0.00
ATOM   2673  HZ2 LYS   273     -60.975  54.348  -3.688  1.00  0.00
ATOM   2674  HZ3 LYS   273     -60.448  55.881  -3.848  1.00  0.00
ATOM   2675  C   LYS   273     -55.774  54.271  -8.586  1.00  0.00
ATOM   2676  O   LYS   273     -56.395  54.135  -9.640  1.00  0.00
ATOM   2677  N   VAL   274     -54.959  55.300  -8.346  1.00  0.00
ATOM   2678  H   VAL   274     -54.608  55.479  -7.421  1.00  0.00
ATOM   2679  CA  VAL   274     -54.619  56.334  -9.348  1.00  0.00
ATOM   2680  CB  VAL   274     -54.068  57.610  -8.670  1.00  0.00
ATOM   2681  CG1 VAL   274     -53.705  58.701  -9.686  1.00  0.00
ATOM   2682  CG2 VAL   274     -55.087  58.211  -7.694  1.00  0.00
ATOM   2683  C   VAL   274     -53.652  55.741 -10.396  1.00  0.00
ATOM   2684  O   VAL   274     -52.431  55.750 -10.249  1.00  0.00
ATOM   2685  N   LEU   275     -54.272  55.079 -11.370  1.00  0.00
ATOM   2686  H   LEU   275     -55.240  54.848 -11.244  1.00  0.00
ATOM   2687  CA  LEU   275     -53.662  54.511 -12.596  1.00  0.00
ATOM   2688  CB  LEU   275     -53.019  55.600 -13.470  1.00  0.00
ATOM   2689  CG  LEU   275     -54.035  56.590 -14.055  1.00  0.00
ATOM   2690  CD1 LEU   275     -53.293  57.779 -14.666  1.00  0.00
ATOM   2691  CD2 LEU   275     -54.910  55.927 -15.125  1.00  0.00
ATOM   2692  C   LEU   275     -52.688  53.327 -12.466  1.00  0.00
ATOM   2693  O   LEU   275     -52.817  52.375 -13.233  1.00  0.00
ATOM   2694  N   ALA   276     -51.844  53.308 -11.435  1.00  0.00
ATOM   2695  H   ALA   276     -51.839  54.062 -10.768  1.00  0.00
ATOM   2696  CA  ALA   276     -50.780  52.292 -11.265  1.00  0.00
ATOM   2697  CB  ALA   276     -49.995  52.560  -9.979  1.00  0.00
ATOM   2698  C   ALA   276     -51.252  50.827 -11.347  1.00  0.00
ATOM   2699  O   ALA   276     -50.831  50.103 -12.249  1.00  0.00
ATOM   2700  N   LYS   277     -52.224  50.454 -10.516  1.00  0.00
ATOM   2701  H   LYS   277     -52.587  51.086  -9.823  1.00  0.00
ATOM   2702  CA  LYS   277     -52.859  49.118 -10.546  1.00  0.00
ATOM   2703  CB  LYS   277     -53.632  48.890  -9.240  1.00  0.00
ATOM   2704  CG  LYS   277     -54.092  47.437  -9.074  1.00  0.00
ATOM   2705  CD  LYS   277     -54.409  47.118  -7.612  1.00  0.00
ATOM   2706  CE  LYS   277     -54.759  45.638  -7.448  1.00  0.00
ATOM   2707  NZ  LYS   277     -54.863  45.273  -6.029  1.00  0.00
ATOM   2708  HZ1 LYS   277     -55.147  44.316  -5.946  1.00  0.00
ATOM   2709  HZ2 LYS   277     -53.970  45.398  -5.588  1.00  0.00
ATOM   2710  HZ3 LYS   277     -55.536  45.861  -5.583  1.00  0.00
ATOM   2711  C   LYS   277     -53.758  48.928 -11.785  1.00  0.00
ATOM   2712  O   LYS   277     -53.715  47.880 -12.424  1.00  0.00
ATOM   2713  N   VAL   278     -54.398  50.019 -12.210  1.00  0.00
ATOM   2714  H   VAL   278     -54.290  50.885 -11.725  1.00  0.00
ATOM   2715  CA  VAL   278     -55.290  50.087 -13.394  1.00  0.00
ATOM   2716  CB  VAL   278     -55.903  51.503 -13.510  1.00  0.00
ATOM   2717  CG1 VAL   278     -56.882  51.634 -14.683  1.00  0.00
ATOM   2718  CG2 VAL   278     -56.635  51.920 -12.228  1.00  0.00
ATOM   2719  C   VAL   278     -54.552  49.677 -14.691  1.00  0.00
ATOM   2720  O   VAL   278     -55.103  48.953 -15.518  1.00  0.00
ATOM   2721  N   LYS   279     -53.300  50.118 -14.824  1.00  0.00
ATOM   2722  H   LYS   279     -52.953  50.853 -14.232  1.00  0.00
ATOM   2723  CA  LYS   279     -52.382  49.727 -15.920  1.00  0.00
ATOM   2724  CB  LYS   279     -51.062  50.491 -15.787  1.00  0.00
ATOM   2725  CG  LYS   279     -51.229  51.963 -16.183  1.00  0.00
ATOM   2726  CD  LYS   279     -49.941  52.779 -16.040  1.00  0.00
ATOM   2727  CE  LYS   279     -49.579  53.055 -14.578  1.00  0.00
ATOM   2728  NZ  LYS   279     -48.373  53.888 -14.477  1.00  0.00
ATOM   2729  HZ1 LYS   279     -48.157  54.044 -13.513  1.00  0.00
ATOM   2730  HZ2 LYS   279     -47.610  53.414 -14.918  1.00  0.00
ATOM   2731  HZ3 LYS   279     -48.532  54.763 -14.933  1.00  0.00
ATOM   2732  C   LYS   279     -52.125  48.211 -16.042  1.00  0.00
ATOM   2733  O   LYS   279     -51.709  47.729 -17.097  1.00  0.00
ATOM   2734  N   ASN   280     -52.295  47.507 -14.919  1.00  0.00
ATOM   2735  H   ASN   280     -52.505  47.979 -14.060  1.00  0.00
ATOM   2736  CA  ASN   280     -52.360  46.036 -14.784  1.00  0.00
ATOM   2737  CB  ASN   280     -53.760  45.578 -15.237  1.00  0.00
ATOM   2738  CG  ASN   280     -54.080  44.134 -14.844  1.00  0.00
ATOM   2739  OD1 ASN   280     -54.667  43.867 -13.807  1.00  0.00
ATOM   2740  ND2 ASN   280     -53.712  43.170 -15.664  1.00  0.00
ATOM   2741 HD21 ASN   280     -53.238  43.334 -16.531  1.00  0.00
ATOM   2742 HD22 ASN   280     -53.933  42.243 -15.374  1.00  0.00
ATOM   2743  C   ASN   280     -51.209  45.268 -15.465  1.00  0.00
ATOM   2744  O   ASN   280     -50.140  45.091 -14.888  1.00  0.00
ATOM   2745  N   SER   281     -51.420  44.933 -16.736  1.00  0.00
ATOM   2746  H   SER   281     -52.216  45.292 -17.221  1.00  0.00
ATOM   2747  CA  SER   281     -50.499  44.132 -17.568  1.00  0.00
ATOM   2748  CB  SER   281     -51.205  43.721 -18.864  1.00  0.00
ATOM   2749  OG  SER   281     -52.462  43.103 -18.557  1.00  0.00
ATOM   2750  HG  SER   281     -52.804  42.646 -19.384  1.00  0.00
ATOM   2751  C   SER   281     -49.193  44.870 -17.905  1.00  0.00
ATOM   2752  O   SER   281     -48.152  44.238 -18.071  1.00  0.00
ATOM   2753  N   ALA   282     -49.282  46.194 -18.045  1.00  0.00
ATOM   2754  H   ALA   282     -50.141  46.687 -17.889  1.00  0.00
ATOM   2755  CA  ALA   282     -48.115  47.056 -18.311  1.00  0.00
ATOM   2756  CB  ALA   282     -48.165  47.549 -19.764  1.00  0.00
ATOM   2757  C   ALA   282     -48.048  48.215 -17.301  1.00  0.00
ATOM   2758  O   ALA   282     -48.549  49.316 -17.527  1.00  0.00
ATOM   2759  N   THR   283     -47.520  47.880 -16.127  1.00  0.00
ATOM   2760  H   THR   283     -47.219  46.947 -15.931  1.00  0.00
ATOM   2761  CA  THR   283     -47.358  48.844 -15.016  1.00  0.00
ATOM   2762  CB  THR   283     -48.428  48.626 -13.928  1.00  0.00
ATOM   2763  OG1 THR   283     -48.333  49.681 -12.972  1.00  0.00
ATOM   2764  HG1 THR   283     -49.272  49.865 -12.624  1.00  0.00
ATOM   2765  CG2 THR   283     -48.370  47.262 -13.227  1.00  0.00
ATOM   2766  C   THR   283     -45.930  48.850 -14.432  1.00  0.00
ATOM   2767  O   THR   283     -45.320  47.784 -14.324  1.00  0.00
ATOM   2768  N   PRO   284     -45.365  50.031 -14.134  1.00  0.00
ATOM   2769  CA  PRO   284     -44.049  50.150 -13.475  1.00  0.00
ATOM   2770  CB  PRO   284     -43.667  51.626 -13.615  1.00  0.00
ATOM   2771  CG  PRO   284     -45.015  52.341 -13.707  1.00  0.00
ATOM   2772  CD  PRO   284     -45.878  51.365 -14.508  1.00  0.00
ATOM   2773  C   PRO   284     -44.050  49.684 -12.010  1.00  0.00
ATOM   2774  O1  PRO   284     -45.073  49.908 -11.326  1.00  0.00
ATOM   2775  O2  PRO   284     -42.989  49.179 -11.585  1.00  0.00
TER
ENDMDL
