# Supplementary material for: Computational Modeling of complete HOXB13 protein for predicting the functional effect of SNPs and the associated role in hereditary prostate cancer
Source: Sci Rep. 2017 Mar 8;7:43830. doi: 10.1038/srep43830 (PMC5363706; doi:10.1038/srep43830)
Supplement: Supplementary Dataset [file srep43830-s1.zip › SR Supplementary Data Files Complete/Energy minimised protein/Energy Minimised G177V.pdb]

TITLE     Protein
REMARK    THIS IS A SIMULATION BOX
CRYST1  164.847  162.861  135.714  90.00  90.00  90.00 P 1           1
MODEL        1
ATOM      1  N   MET     1     -59.574  21.792   2.778  1.00  0.00
ATOM      2  H1  MET     1     -60.569  21.916   2.700  1.00  0.00
ATOM      3  H2  MET     1     -59.294  21.984   3.718  1.00  0.00
ATOM      4  H3  MET     1     -59.115  22.429   2.159  1.00  0.00
ATOM      5  CA  MET     1     -59.213  20.404   2.407  1.00  0.00
ATOM      6  CB  MET     1     -60.032  19.945   1.189  1.00  0.00
ATOM      7  CG  MET     1     -59.759  20.743  -0.092  1.00  0.00
ATOM      8  SD  MET     1     -60.671  20.134  -1.557  1.00  0.00
ATOM      9  CE  MET     1     -59.787  18.627  -1.901  1.00  0.00
ATOM     10  C   MET     1     -57.708  20.134   2.178  1.00  0.00
ATOM     11  O   MET     1     -56.943  21.019   1.795  1.00  0.00
ATOM     12  N   GLU     2     -57.329  18.875   2.381  1.00  0.00
ATOM     13  H   GLU     2     -57.971  18.188   2.718  1.00  0.00
ATOM     14  CA  GLU     2     -55.954  18.397   2.139  1.00  0.00
ATOM     15  CB  GLU     2     -55.389  17.803   3.439  1.00  0.00
ATOM     16  CG  GLU     2     -53.860  17.646   3.446  1.00  0.00
ATOM     17  CD  GLU     2     -53.302  16.571   2.502  1.00  0.00
ATOM     18  OE1 GLU     2     -53.906  15.478   2.436  1.00  0.00
ATOM     19  OE2 GLU     2     -52.253  16.862   1.890  1.00  0.00
ATOM     20  C   GLU     2     -55.965  17.369   0.988  1.00  0.00
ATOM     21  O   GLU     2     -56.485  16.266   1.170  1.00  0.00
ATOM     22  N   PRO     3     -55.548  17.778  -0.220  1.00  0.00
ATOM     23  CA  PRO     3     -55.376  16.858  -1.363  1.00  0.00
ATOM     24  CB  PRO     3     -55.035  17.759  -2.552  1.00  0.00
ATOM     25  CG  PRO     3     -55.697  19.086  -2.188  1.00  0.00
ATOM     26  CD  PRO     3     -55.479  19.180  -0.678  1.00  0.00
ATOM     27  C   PRO     3     -54.249  15.850  -1.085  1.00  0.00
ATOM     28  O   PRO     3     -53.075  16.213  -1.063  1.00  0.00
ATOM     29  N   GLY     4     -54.666  14.670  -0.633  1.00  0.00
ATOM     30  H   GLY     4     -55.604  14.542  -0.310  1.00  0.00
ATOM     31  CA  GLY     4     -53.762  13.531  -0.373  1.00  0.00
ATOM     32  C   GLY     4     -54.079  12.321  -1.262  1.00  0.00
ATOM     33  O   GLY     4     -55.238  12.016  -1.545  1.00  0.00
ATOM     34  N   ASN     5     -53.012  11.674  -1.723  1.00  0.00
ATOM     35  H   ASN     5     -52.084  11.960  -1.486  1.00  0.00
ATOM     36  CA  ASN     5     -53.099  10.468  -2.572  1.00  0.00
ATOM     37  CB  ASN     5     -52.586  10.759  -3.991  1.00  0.00
ATOM     38  CG  ASN     5     -53.334  11.847  -4.780  1.00  0.00
ATOM     39  OD1 ASN     5     -52.817  12.411  -5.731  1.00  0.00
ATOM     40  ND2 ASN     5     -54.555  12.183  -4.419  1.00  0.00
ATOM     41 HD21 ASN     5     -54.991  11.794  -3.606  1.00  0.00
ATOM     42 HD22 ASN     5     -55.011  12.859  -4.989  1.00  0.00
ATOM     43  C   ASN     5     -52.299   9.300  -1.972  1.00  0.00
ATOM     44  O   ASN     5     -51.247   9.503  -1.366  1.00  0.00
ATOM     45  N   TYR     6     -52.825   8.094  -2.169  1.00  0.00
ATOM     46  H   TYR     6     -53.642   7.961  -2.729  1.00  0.00
ATOM     47  CA  TYR     6     -52.207   6.847  -1.677  1.00  0.00
ATOM     48  CB  TYR     6     -53.063   6.280  -0.534  1.00  0.00
ATOM     49  CG  TYR     6     -52.395   5.080   0.152  1.00  0.00
ATOM     50  CD1 TYR     6     -51.382   5.290   1.100  1.00  0.00
ATOM     51  HD1 TYR     6     -51.158   6.296   1.455  1.00  0.00
ATOM     52  CD2 TYR     6     -52.708   3.775  -0.257  1.00  0.00
ATOM     53  HD2 TYR     6     -53.491   3.601  -0.997  1.00  0.00
ATOM     54  CE1 TYR     6     -50.668   4.198   1.614  1.00  0.00
ATOM     55  HE1 TYR     6     -49.883   4.354   2.352  1.00  0.00
ATOM     56  CE2 TYR     6     -51.992   2.686   0.259  1.00  0.00
ATOM     57  HE2 TYR     6     -52.214   1.680  -0.095  1.00  0.00
ATOM     58  CZ  TYR     6     -50.968   2.899   1.189  1.00  0.00
ATOM     59  OH  TYR     6     -50.226   1.857   1.639  1.00  0.00
ATOM     60  HH  TYR     6     -50.578   1.010   1.245  1.00  0.00
ATOM     61  C   TYR     6     -52.034   5.823  -2.811  1.00  0.00
ATOM     62  O   TYR     6     -52.814   5.793  -3.763  1.00  0.00
ATOM     63  N   ALA     7     -51.008   4.988  -2.664  1.00  0.00
ATOM     64  H   ALA     7     -50.435   5.021  -1.846  1.00  0.00
ATOM     65  CA  ALA     7     -50.670   3.907  -3.614  1.00  0.00
ATOM     66  CB  ALA     7     -49.302   3.322  -3.250  1.00  0.00
ATOM     67  C   ALA     7     -51.741   2.802  -3.659  1.00  0.00
ATOM     68  O   ALA     7     -51.933   2.057  -2.696  1.00  0.00
ATOM     69  N   THR     8     -52.558   2.865  -4.709  1.00  0.00
ATOM     70  H   THR     8     -52.662   3.719  -5.222  1.00  0.00
ATOM     71  CA  THR     8     -53.629   1.883  -5.007  1.00  0.00
ATOM     72  CB  THR     8     -54.438   2.340  -6.236  1.00  0.00
ATOM     73  OG1 THR     8     -54.662   3.752  -6.171  1.00  0.00
ATOM     74  HG1 THR     8     -55.298   4.022  -6.898  1.00  0.00
ATOM     75  CG2 THR     8     -55.791   1.624  -6.316  1.00  0.00
ATOM     76  C   THR     8     -53.072   0.461  -5.228  1.00  0.00
ATOM     77  O   THR     8     -52.871  -0.014  -6.347  1.00  0.00
ATOM     78  N   LEU     9     -52.818  -0.193  -4.100  1.00  0.00
ATOM     79  H   LEU     9     -52.795   0.309  -3.233  1.00  0.00
ATOM     80  CA  LEU     9     -52.322  -1.582  -4.030  1.00  0.00
ATOM     81  CB  LEU     9     -51.744  -1.845  -2.631  1.00  0.00
ATOM     82  CG  LEU     9     -50.576  -0.919  -2.260  1.00  0.00
ATOM     83  CD1 LEU     9     -50.266  -1.050  -0.769  1.00  0.00
ATOM     84  CD2 LEU     9     -49.320  -1.234  -3.079  1.00  0.00
ATOM     85  C   LEU     9     -53.424  -2.594  -4.388  1.00  0.00
ATOM     86  O   LEU     9     -54.243  -2.988  -3.557  1.00  0.00
ATOM     87  N   ASP    10     -53.507  -2.870  -5.688  1.00  0.00
ATOM     88  H   ASP    10     -52.989  -2.322  -6.347  1.00  0.00
ATOM     89  CA  ASP    10     -54.486  -3.812  -6.270  1.00  0.00
ATOM     90  CB  ASP    10     -54.504  -3.625  -7.799  1.00  0.00
ATOM     91  CG  ASP    10     -55.493  -4.531  -8.551  1.00  0.00
ATOM     92  OD1 ASP    10     -56.530  -4.888  -7.948  1.00  0.00
ATOM     93  OD2 ASP    10     -55.201  -4.822  -9.731  1.00  0.00
ATOM     94  C   ASP    10     -54.268  -5.282  -5.850  1.00  0.00
ATOM     95  O   ASP    10     -53.797  -6.110  -6.630  1.00  0.00
ATOM     96  N   GLY    11     -54.732  -5.583  -4.639  1.00  0.00
ATOM     97  H   GLY    11     -54.943  -4.849  -3.988  1.00  0.00
ATOM     98  CA  GLY    11     -54.811  -6.952  -4.079  1.00  0.00
ATOM     99  C   GLY    11     -56.001  -7.750  -4.643  1.00  0.00
ATOM    100  O   GLY    11     -56.731  -8.402  -3.899  1.00  0.00
ATOM    101  N   ALA    12     -56.133  -7.704  -5.967  1.00  0.00
ATOM    102  H   ALA    12     -55.403  -7.307  -6.530  1.00  0.00
ATOM    103  CA  ALA    12     -57.266  -8.253  -6.740  1.00  0.00
ATOM    104  CB  ALA    12     -58.475  -7.312  -6.636  1.00  0.00
ATOM    105  C   ALA    12     -56.883  -8.422  -8.219  1.00  0.00
ATOM    106  O   ALA    12     -55.932  -7.808  -8.707  1.00  0.00
ATOM    107  N   LYS    13     -57.603  -9.323  -8.884  1.00  0.00
ATOM    108  H   LYS    13     -58.343  -9.820  -8.435  1.00  0.00
ATOM    109  CA  LYS    13     -57.409  -9.657 -10.310  1.00  0.00
ATOM    110  CB  LYS    13     -58.297 -10.861 -10.668  1.00  0.00
ATOM    111  CG  LYS    13     -58.129 -11.371 -12.106  1.00  0.00
ATOM    112  CD  LYS    13     -56.725 -11.918 -12.388  1.00  0.00
ATOM    113  CE  LYS    13     -56.554 -12.340 -13.851  1.00  0.00
ATOM    114  NZ  LYS    13     -57.398 -13.493 -14.204  1.00  0.00
ATOM    115  HZ1 LYS    13     -57.252 -13.730 -15.164  1.00  0.00
ATOM    116  HZ2 LYS    13     -57.155 -14.274 -13.628  1.00  0.00
ATOM    117  HZ3 LYS    13     -58.360 -13.260 -14.061  1.00  0.00
ATOM    118  C   LYS    13     -57.657  -8.458 -11.244  1.00  0.00
ATOM    119  O   LYS    13     -58.791  -8.044 -11.485  1.00  0.00
ATOM    120  N   ASP    14     -56.546  -7.824 -11.612  1.00  0.00
ATOM    121  H   ASP    14     -55.715  -7.926 -11.064  1.00  0.00
ATOM    122  CA  ASP    14     -56.502  -6.744 -12.618  1.00  0.00
ATOM    123  CB  ASP    14     -55.083  -6.153 -12.625  1.00  0.00
ATOM    124  CG  ASP    14     -54.900  -4.998 -13.617  1.00  0.00
ATOM    125  OD1 ASP    14     -55.860  -4.210 -13.770  1.00  0.00
ATOM    126  OD2 ASP    14     -53.844  -4.996 -14.286  1.00  0.00
ATOM    127  C   ASP    14     -56.935  -7.225 -14.019  1.00  0.00
ATOM    128  O   ASP    14     -56.115  -7.552 -14.877  1.00  0.00
ATOM    129  N   ILE    15     -58.249  -7.225 -14.223  1.00  0.00
ATOM    130  H   ILE    15     -58.881  -7.099 -13.455  1.00  0.00
ATOM    131  CA  ILE    15     -58.886  -7.596 -15.507  1.00  0.00
ATOM    132  CB  ILE    15     -60.377  -7.941 -15.293  1.00  0.00
ATOM    133  CG1 ILE    15     -60.533  -9.036 -14.224  1.00  0.00
ATOM    134  CG2 ILE    15     -61.017  -8.421 -16.607  1.00  0.00
ATOM    135  CD  ILE    15     -61.913  -9.056 -13.556  1.00  0.00
ATOM    136  C   ILE    15     -58.670  -6.479 -16.550  1.00  0.00
ATOM    137  O   ILE    15     -59.438  -5.524 -16.655  1.00  0.00
ATOM    138  N   GLU    16     -57.544  -6.597 -17.246  1.00  0.00
ATOM    139  H   GLU    16     -56.836  -7.247 -16.965  1.00  0.00
ATOM    140  CA  GLU    16     -57.173  -5.694 -18.353  1.00  0.00
ATOM    141  CB  GLU    16     -55.809  -5.038 -18.103  1.00  0.00
ATOM    142  CG  GLU    16     -55.913  -3.900 -17.079  1.00  0.00
ATOM    143  CD  GLU    16     -54.605  -3.123 -16.873  1.00  0.00
ATOM    144  OE1 GLU    16     -53.851  -2.962 -17.860  1.00  0.00
ATOM    145  OE2 GLU    16     -54.424  -2.617 -15.745  1.00  0.00
ATOM    146  C   GLU    16     -57.205  -6.414 -19.709  1.00  0.00
ATOM    147  O   GLU    16     -56.360  -7.255 -20.012  1.00  0.00
ATOM    148  N   GLY    17     -58.309  -6.163 -20.406  1.00  0.00
ATOM    149  H   GLY    17     -59.026  -5.571 -20.037  1.00  0.00
ATOM    150  CA  GLY    17     -58.609  -6.725 -21.740  1.00  0.00
ATOM    151  C   GLY    17     -59.896  -6.122 -22.323  1.00  0.00
ATOM    152  O   GLY    17     -60.563  -5.312 -21.679  1.00  0.00
ATOM    153  N   LEU    18     -60.212  -6.536 -23.548  1.00  0.00
ATOM    154  H   LEU    18     -59.654  -7.209 -24.031  1.00  0.00
ATOM    155  CA  LEU    18     -61.391  -6.050 -24.295  1.00  0.00
ATOM    156  CB  LEU    18     -61.216  -6.386 -25.785  1.00  0.00
ATOM    157  CG  LEU    18     -62.304  -5.793 -26.693  1.00  0.00
ATOM    158  CD1 LEU    18     -62.194  -4.268 -26.798  1.00  0.00
ATOM    159  CD2 LEU    18     -62.238  -6.440 -28.077  1.00  0.00
ATOM    160  C   LEU    18     -62.721  -6.584 -23.727  1.00  0.00
ATOM    161  O   LEU    18     -63.244  -7.625 -24.128  1.00  0.00
ATOM    162  N   LEU    19     -63.196  -5.877 -22.706  1.00  0.00
ATOM    163  H   LEU    19     -62.613  -5.209 -22.238  1.00  0.00
ATOM    164  CA  LEU    19     -64.497  -6.139 -22.062  1.00  0.00
ATOM    165  CB  LEU    19     -64.539  -5.431 -20.699  1.00  0.00
ATOM    166  CG  LEU    19     -65.803  -5.733 -19.881  1.00  0.00
ATOM    167  CD1 LEU    19     -65.816  -7.175 -19.362  1.00  0.00
ATOM    168  CD2 LEU    19     -65.930  -4.737 -18.729  1.00  0.00
ATOM    169  C   LEU    19     -65.669  -5.717 -22.966  1.00  0.00
ATOM    170  O   LEU    19     -66.032  -4.541 -23.043  1.00  0.00
ATOM    171  N   GLY    20     -66.137  -6.691 -23.745  1.00  0.00
ATOM    172  H   GLY    20     -65.603  -7.528 -23.878  1.00  0.00
ATOM    173  CA  GLY    20     -67.327  -6.564 -24.616  1.00  0.00
ATOM    174  C   GLY    20     -68.632  -6.399 -23.820  1.00  0.00
ATOM    175  O   GLY    20     -69.468  -7.300 -23.766  1.00  0.00
ATOM    176  N   ALA    21     -68.773  -5.222 -23.217  1.00  0.00
ATOM    177  H   ALA    21     -68.014  -4.565 -23.215  1.00  0.00
ATOM    178  CA  ALA    21     -69.936  -4.844 -22.390  1.00  0.00
ATOM    179  CB  ALA    21     -69.551  -3.656 -21.501  1.00  0.00
ATOM    180  C   ALA    21     -71.205  -4.570 -23.219  1.00  0.00
ATOM    181  O   ALA    21     -71.479  -3.450 -23.660  1.00  0.00
ATOM    182  N   GLY    22     -71.931  -5.662 -23.461  1.00  0.00
ATOM    183  H   GLY    22     -71.545  -6.565 -23.265  1.00  0.00
ATOM    184  CA  GLY    22     -73.231  -5.689 -24.169  1.00  0.00
ATOM    185  C   GLY    22     -74.265  -4.758 -23.520  1.00  0.00
ATOM    186  O   GLY    22     -74.817  -5.066 -22.466  1.00  0.00
ATOM    187  N   GLY    23     -74.387  -3.576 -24.122  1.00  0.00
ATOM    188  H   GLY    23     -73.882  -3.383 -24.961  1.00  0.00
ATOM    189  CA  GLY    23     -75.227  -2.463 -23.628  1.00  0.00
ATOM    190  C   GLY    23     -74.740  -1.852 -22.299  1.00  0.00
ATOM    191  O   GLY    23     -75.551  -1.384 -21.500  1.00  0.00
ATOM    192  N   GLY    24     -73.417  -1.828 -22.115  1.00  0.00
ATOM    193  H   GLY    24     -72.798  -2.268 -22.770  1.00  0.00
ATOM    194  CA  GLY    24     -72.740  -1.274 -20.922  1.00  0.00
ATOM    195  C   GLY    24     -72.871   0.252 -20.795  1.00  0.00
ATOM    196  O   GLY    24     -71.999   1.007 -21.223  1.00  0.00
ATOM    197  N   ARG    25     -73.997   0.666 -20.220  1.00  0.00
ATOM    198  H   ARG    25     -74.760   0.027 -20.103  1.00  0.00
ATOM    199  CA  ARG    25     -74.317   2.076 -19.921  1.00  0.00
ATOM    200  CB  ARG    25     -75.786   2.154 -19.487  1.00  0.00
ATOM    201  CG  ARG    25     -76.301   3.593 -19.367  1.00  0.00
ATOM    202  CD  ARG    25     -77.772   3.645 -18.939  1.00  0.00
ATOM    203  NE  ARG    25     -77.941   3.134 -17.565  1.00  0.00
ATOM    204  HE  ARG    25     -77.437   3.629 -16.862  1.00  0.00
ATOM    205  CZ  ARG    25     -78.679   2.088 -17.186  1.00  0.00
ATOM    206  NH1 ARG    25     -79.372   1.355 -18.047  1.00  0.00
ATOM    207 HH11 ARG    25     -79.346   1.590 -19.016  1.00  0.00
ATOM    208 HH12 ARG    25     -79.908   0.577 -17.726  1.00  0.00
ATOM    209  NH2 ARG    25     -78.713   1.736 -15.910  1.00  0.00
ATOM    210 HH21 ARG    25     -78.190   2.246 -15.231  1.00  0.00
ATOM    211 HH22 ARG    25     -79.266   0.952 -15.635  1.00  0.00
ATOM    212  C   ARG    25     -73.364   2.669 -18.865  1.00  0.00
ATOM    213  O   ARG    25     -73.470   2.400 -17.668  1.00  0.00
ATOM    214  N   ASN    26     -72.340   3.344 -19.382  1.00  0.00
ATOM    215  H   ASN    26     -72.149   3.289 -20.362  1.00  0.00
ATOM    216  CA  ASN    26     -71.304   4.034 -18.585  1.00  0.00
ATOM    217  CB  ASN    26     -70.178   4.468 -19.534  1.00  0.00
ATOM    218  CG  ASN    26     -68.952   5.000 -18.787  1.00  0.00
ATOM    219  OD1 ASN    26     -68.803   6.182 -18.520  1.00  0.00
ATOM    220  ND2 ASN    26     -68.040   4.120 -18.439  1.00  0.00
ATOM    221 HD21 ASN    26     -68.141   3.155 -18.657  1.00  0.00
ATOM    222 HD22 ASN    26     -67.247   4.479 -17.955  1.00  0.00
ATOM    223  C   ASN    26     -71.872   5.210 -17.763  1.00  0.00
ATOM    224  O   ASN    26     -71.955   6.356 -18.205  1.00  0.00
ATOM    225  N   LEU    27     -72.397   4.837 -16.601  1.00  0.00
ATOM    226  H   LEU    27     -72.571   3.867 -16.417  1.00  0.00
ATOM    227  CA  LEU    27     -72.968   5.772 -15.613  1.00  0.00
ATOM    228  CB  LEU    27     -73.909   5.012 -14.667  1.00  0.00
ATOM    229  CG  LEU    27     -75.163   4.473 -15.368  1.00  0.00
ATOM    230  CD1 LEU    27     -75.866   3.465 -14.458  1.00  0.00
ATOM    231  CD2 LEU    27     -76.132   5.608 -15.717  1.00  0.00
ATOM    232  C   LEU    27     -71.896   6.559 -14.841  1.00  0.00
ATOM    233  O   LEU    27     -71.373   6.121 -13.816  1.00  0.00
ATOM    234  N   VAL    28     -71.515   7.681 -15.443  1.00  0.00
ATOM    235  H   VAL    28     -71.760   7.859 -16.397  1.00  0.00
ATOM    236  CA  VAL    28     -70.575   8.647 -14.834  1.00  0.00
ATOM    237  CB  VAL    28     -69.296   8.864 -15.672  1.00  0.00
ATOM    238  CG1 VAL    28     -68.394   7.629 -15.596  1.00  0.00
ATOM    239  CG2 VAL    28     -69.568   9.239 -17.136  1.00  0.00
ATOM    240  C   VAL    28     -71.242   9.988 -14.493  1.00  0.00
ATOM    241  O   VAL    28     -72.002  10.544 -15.285  1.00  0.00
ATOM    242  N   ALA    29     -70.841  10.521 -13.343  1.00  0.00
ATOM    243  H   ALA    29     -70.133  10.088 -12.789  1.00  0.00
ATOM    244  CA  ALA    29     -71.386  11.776 -12.790  1.00  0.00
ATOM    245  CB  ALA    29     -71.807  11.559 -11.333  1.00  0.00
ATOM    246  C   ALA    29     -70.364  12.918 -12.894  1.00  0.00
ATOM    247  O   ALA    29     -69.271  12.854 -12.333  1.00  0.00
ATOM    248  N   HIS    30     -70.656  13.810 -13.834  1.00  0.00
ATOM    249  H   HIS    30     -71.388  13.646 -14.503  1.00  0.00
ATOM    250  CA  HIS    30     -69.837  15.004 -14.135  1.00  0.00
ATOM    251  CB  HIS    30     -70.331  15.637 -15.447  1.00  0.00
ATOM    252  CG  HIS    30     -70.516  14.595 -16.557  1.00  0.00
ATOM    253  ND1 HIS    30     -71.608  13.851 -16.716  1.00  0.00
ATOM    254  CD2 HIS    30     -69.586  14.127 -17.386  1.00  0.00
ATOM    255  CE1 HIS    30     -71.357  12.917 -17.627  1.00  0.00
ATOM    256  NE2 HIS    30     -70.106  13.090 -18.038  1.00  0.00
ATOM    257  HE2 HIS    30     -69.639  12.527 -18.715  1.00  0.00
ATOM    258  C   HIS    30     -69.864  16.019 -12.977  1.00  0.00
ATOM    259  O   HIS    30     -70.779  16.832 -12.843  1.00  0.00
ATOM    260  N   SER    31     -68.898  15.840 -12.078  1.00  0.00
ATOM    261  H   SER    31     -68.355  14.999 -12.089  1.00  0.00
ATOM    262  CA  SER    31     -68.700  16.644 -10.850  1.00  0.00
ATOM    263  CB  SER    31     -67.340  16.322 -10.221  1.00  0.00
ATOM    264  OG  SER    31     -67.250  14.921  -9.946  1.00  0.00
ATOM    265  HG  SER    31     -66.414  14.738  -9.426  1.00  0.00
ATOM    266  C   SER    31     -68.804  18.171 -11.040  1.00  0.00
ATOM    267  O   SER    31     -67.973  18.760 -11.736  1.00  0.00
ATOM    268  N   PRO    32     -69.837  18.799 -10.453  1.00  0.00
ATOM    269  CA  PRO    32     -70.008  20.267 -10.467  1.00  0.00
ATOM    270  CB  PRO    32     -71.304  20.521  -9.694  1.00  0.00
ATOM    271  CG  PRO    32     -72.105  19.243  -9.928  1.00  0.00
ATOM    272  CD  PRO    32     -71.035  18.153  -9.878  1.00  0.00
ATOM    273  C   PRO    32     -68.834  20.959  -9.762  1.00  0.00
ATOM    274  O   PRO    32     -68.287  20.447  -8.786  1.00  0.00
ATOM    275  N   LEU    33     -68.502  22.147 -10.257  1.00  0.00
ATOM    276  H   LEU    33     -69.012  22.571 -11.003  1.00  0.00
ATOM    277  CA  LEU    33     -67.388  22.957  -9.723  1.00  0.00
ATOM    278  CB  LEU    33     -66.321  23.165 -10.807  1.00  0.00
ATOM    279  CG  LEU    33     -65.676  21.861 -11.299  1.00  0.00
ATOM    280  CD1 LEU    33     -64.810  22.150 -12.526  1.00  0.00
ATOM    281  CD2 LEU    33     -64.823  21.199 -10.211  1.00  0.00
ATOM    282  C   LEU    33     -67.880  24.311  -9.194  1.00  0.00
ATOM    283  O   LEU    33     -68.731  24.958  -9.803  1.00  0.00
ATOM    284  N   THR    34     -67.298  24.707  -8.066  1.00  0.00
ATOM    285  H   THR    34     -66.532  24.200  -7.673  1.00  0.00
ATOM    286  CA  THR    34     -67.654  25.950  -7.344  1.00  0.00
ATOM    287  CB  THR    34     -68.425  25.659  -6.033  1.00  0.00
ATOM    288  OG1 THR    34     -68.734  26.879  -5.345  1.00  0.00
ATOM    289  HG1 THR    34     -67.910  27.248  -4.883  1.00  0.00
ATOM    290  CG2 THR    34     -67.714  24.681  -5.088  1.00  0.00
ATOM    291  C   THR    34     -66.431  26.830  -7.053  1.00  0.00
ATOM    292  O   THR    34     -65.334  26.332  -6.804  1.00  0.00
ATOM    293  N   SER    35     -66.683  28.137  -7.061  1.00  0.00
ATOM    294  H   SER    35     -67.472  28.515  -7.544  1.00  0.00
ATOM    295  CA  SER    35     -65.785  29.156  -6.476  1.00  0.00
ATOM    296  CB  SER    35     -66.436  30.541  -6.562  1.00  0.00
ATOM    297  OG  SER    35     -66.801  30.832  -7.914  1.00  0.00
ATOM    298  HG  SER    35     -67.041  31.801  -7.993  1.00  0.00
ATOM    299  C   SER    35     -65.533  28.844  -4.992  1.00  0.00
ATOM    300  O   SER    35     -66.384  28.244  -4.329  1.00  0.00
ATOM    301  N   HIS    36     -64.358  29.269  -4.531  1.00  0.00
ATOM    302  H   HIS    36     -63.788  29.880  -5.088  1.00  0.00
ATOM    303  CA  HIS    36     -63.764  29.055  -3.191  1.00  0.00
ATOM    304  CB  HIS    36     -63.389  30.423  -2.602  1.00  0.00
ATOM    305  CG  HIS    36     -62.382  31.236  -3.426  1.00  0.00
ATOM    306  ND1 HIS    36     -62.331  31.350  -4.754  1.00  0.00
ATOM    307  CD2 HIS    36     -61.434  32.017  -2.919  1.00  0.00
ATOM    308  CE1 HIS    36     -61.362  32.206  -5.062  1.00  0.00
ATOM    309  NE2 HIS    36     -60.808  32.615  -3.927  1.00  0.00
ATOM    310  HE2 HIS    36     -60.052  33.259  -3.847  1.00  0.00
ATOM    311  C   HIS    36     -64.571  28.212  -2.170  1.00  0.00
ATOM    312  O   HIS    36     -65.273  28.769  -1.321  1.00  0.00
ATOM    313  N   PRO    37     -64.489  26.873  -2.268  1.00  0.00
ATOM    314  CA  PRO    37     -65.189  25.951  -1.348  1.00  0.00
ATOM    315  CB  PRO    37     -65.220  24.630  -2.125  1.00  0.00
ATOM    316  CG  PRO    37     -63.916  24.651  -2.920  1.00  0.00
ATOM    317  CD  PRO    37     -63.775  26.119  -3.322  1.00  0.00
ATOM    318  C   PRO    37     -64.464  25.841   0.007  1.00  0.00
ATOM    319  O   PRO    37     -63.655  26.699   0.353  1.00  0.00
ATOM    320  N   ALA    38     -64.759  24.782   0.766  1.00  0.00
ATOM    321  H   ALA    38     -65.515  24.173   0.535  1.00  0.00
ATOM    322  CA  ALA    38     -64.045  24.441   2.018  1.00  0.00
ATOM    323  CB  ALA    38     -64.930  23.507   2.852  1.00  0.00
ATOM    324  C   ALA    38     -62.645  23.850   1.735  1.00  0.00
ATOM    325  O   ALA    38     -62.343  22.676   1.952  1.00  0.00
ATOM    326  N   ALA    39     -61.829  24.721   1.153  1.00  0.00
ATOM    327  H   ALA    39     -62.140  25.665   0.999  1.00  0.00
ATOM    328  CA  ALA    39     -60.464  24.449   0.664  1.00  0.00
ATOM    329  CB  ALA    39     -60.546  24.426  -0.868  1.00  0.00
ATOM    330  C   ALA    39     -59.495  25.554   1.137  1.00  0.00
ATOM    331  O   ALA    39     -59.952  26.547   1.704  1.00  0.00
ATOM    332  N   PRO    40     -58.175  25.412   0.922  1.00  0.00
ATOM    333  CA  PRO    40     -57.233  26.550   1.014  1.00  0.00
ATOM    334  CB  PRO    40     -55.909  25.974   0.513  1.00  0.00
ATOM    335  CG  PRO    40     -55.967  24.534   1.022  1.00  0.00
ATOM    336  CD  PRO    40     -57.432  24.140   0.819  1.00  0.00
ATOM    337  C   PRO    40     -57.720  27.727   0.148  1.00  0.00
ATOM    338  O   PRO    40     -57.622  28.886   0.545  1.00  0.00
ATOM    339  N   THR    41     -58.262  27.394  -1.024  1.00  0.00
ATOM    340  H   THR    41     -57.943  26.599  -1.540  1.00  0.00
ATOM    341  CA  THR    41     -59.117  28.284  -1.839  1.00  0.00
ATOM    342  CB  THR    41     -59.357  27.637  -3.216  1.00  0.00
ATOM    343  OG1 THR    41     -58.164  26.993  -3.679  1.00  0.00
ATOM    344  HG1 THR    41     -58.277  26.753  -4.646  1.00  0.00
ATOM    345  CG2 THR    41     -59.804  28.672  -4.253  1.00  0.00
ATOM    346  C   THR    41     -60.467  28.497  -1.122  1.00  0.00
ATOM    347  O   THR    41     -61.428  27.758  -1.331  1.00  0.00
ATOM    348  N   LEU    42     -60.438  29.414  -0.159  1.00  0.00
ATOM    349  H   LEU    42     -59.563  29.776   0.169  1.00  0.00
ATOM    350  CA  LEU    42     -61.616  29.842   0.623  1.00  0.00
ATOM    351  CB  LEU    42     -61.430  29.436   2.090  1.00  0.00
ATOM    352  CG  LEU    42     -62.492  28.451   2.593  1.00  0.00
ATOM    353  CD1 LEU    42     -62.069  27.890   3.951  1.00  0.00
ATOM    354  CD2 LEU    42     -63.870  29.109   2.725  1.00  0.00
ATOM    355  C   LEU    42     -61.822  31.362   0.544  1.00  0.00
ATOM    356  O   LEU    42     -60.859  32.125   0.449  1.00  0.00
ATOM    357  N   MET    43     -63.087  31.778   0.597  1.00  0.00
ATOM    358  H   MET    43     -63.856  31.139   0.545  1.00  0.00
ATOM    359  CA  MET    43     -63.437  33.213   0.590  1.00  0.00
ATOM    360  CB  MET    43     -64.233  33.506  -0.691  1.00  0.00
ATOM    361  CG  MET    43     -64.152  34.957  -1.179  1.00  0.00
ATOM    362  SD  MET    43     -64.908  36.206  -0.074  1.00  0.00
ATOM    363  CE  MET    43     -65.101  37.536  -1.240  1.00  0.00
ATOM    364  C   MET    43     -64.190  33.676   1.860  1.00  0.00
ATOM    365  O   MET    43     -65.420  33.615   1.916  1.00  0.00
ATOM    366  N   PRO    44     -63.441  33.930   2.941  1.00  0.00
ATOM    367  CA  PRO    44     -63.877  34.894   3.971  1.00  0.00
ATOM    368  CB  PRO    44     -63.498  34.210   5.291  1.00  0.00
ATOM    369  CG  PRO    44     -62.219  33.452   4.945  1.00  0.00
ATOM    370  CD  PRO    44     -62.480  32.968   3.518  1.00  0.00
ATOM    371  C   PRO    44     -63.161  36.236   3.708  1.00  0.00
ATOM    372  O   PRO    44     -63.007  36.624   2.551  1.00  0.00
ATOM    373  N   ALA    45     -62.755  36.956   4.755  1.00  0.00
ATOM    374  H   ALA    45     -62.991  36.694   5.690  1.00  0.00
ATOM    375  CA  ALA    45     -61.964  38.200   4.635  1.00  0.00
ATOM    376  CB  ALA    45     -61.935  38.902   5.998  1.00  0.00
ATOM    377  C   ALA    45     -60.548  37.937   4.080  1.00  0.00
ATOM    378  O   ALA    45     -59.573  37.751   4.804  1.00  0.00
ATOM    379  N   VAL    46     -60.469  37.893   2.751  1.00  0.00
ATOM    380  H   VAL    46     -61.311  37.798   2.211  1.00  0.00
ATOM    381  CA  VAL    46     -59.234  37.543   2.000  1.00  0.00
ATOM    382  CB  VAL    46     -59.482  36.156   1.332  1.00  0.00
ATOM    383  CG1 VAL    46     -59.685  35.048   2.371  1.00  0.00
ATOM    384  CG2 VAL    46     -60.664  36.063   0.359  1.00  0.00
ATOM    385  C   VAL    46     -58.809  38.684   1.021  1.00  0.00
ATOM    386  O   VAL    46     -59.726  38.892   0.262  1.00  0.00
ATOM    387  N   ASN    47     -57.513  39.125   0.849  1.00  0.00
ATOM    388  H   ASN    47     -56.837  38.638   1.388  1.00  0.00
ATOM    389  CA  ASN    47     -56.785  40.250   0.122  1.00  0.00
ATOM    390  CB  ASN    47     -55.932  41.048   1.112  1.00  0.00
ATOM    391  CG  ASN    47     -56.174  42.562   1.122  1.00  0.00
ATOM    392  OD1 ASN    47     -55.286  43.354   1.402  1.00  0.00
ATOM    393  ND2 ASN    47     -57.374  43.005   0.819  1.00  0.00
ATOM    394 HD21 ASN    47     -58.126  42.391   0.561  1.00  0.00
ATOM    395 HD22 ASN    47     -57.571  43.970   0.957  1.00  0.00
ATOM    396  C   ASN    47     -55.948  40.304  -1.221  1.00  0.00
ATOM    397  O   ASN    47     -55.625  41.416  -1.642  1.00  0.00
ATOM    398  N   TYR    48     -55.566  39.222  -1.926  1.00  0.00
ATOM    399  H   TYR    48     -55.500  38.326  -1.490  1.00  0.00
ATOM    400  CA  TYR    48     -54.994  39.208  -3.315  1.00  0.00
ATOM    401  CB  TYR    48     -53.878  38.149  -3.359  1.00  0.00
ATOM    402  CG  TYR    48     -53.273  37.912  -4.748  1.00  0.00
ATOM    403  CD1 TYR    48     -52.266  38.762  -5.227  1.00  0.00
ATOM    404  HD1 TYR    48     -51.803  39.486  -4.558  1.00  0.00
ATOM    405  CD2 TYR    48     -53.819  36.930  -5.590  1.00  0.00
ATOM    406  HD2 TYR    48     -54.547  36.218  -5.205  1.00  0.00
ATOM    407  CE1 TYR    48     -51.828  38.652  -6.554  1.00  0.00
ATOM    408  HE1 TYR    48     -51.082  39.344  -6.945  1.00  0.00
ATOM    409  CE2 TYR    48     -53.382  36.823  -6.917  1.00  0.00
ATOM    410  HE2 TYR    48     -53.821  36.075  -7.576  1.00  0.00
ATOM    411  CZ  TYR    48     -52.389  37.685  -7.396  1.00  0.00
ATOM    412  OH  TYR    48     -51.972  37.581  -8.681  1.00  0.00
ATOM    413  HH  TYR    48     -52.564  36.909  -9.157  1.00  0.00
ATOM    414  C   TYR    48     -55.931  39.108  -4.569  1.00  0.00
ATOM    415  O   TYR    48     -55.773  39.896  -5.498  1.00  0.00
ATOM    416  N   ALA    49     -56.849  38.129  -4.657  1.00  0.00
ATOM    417  H   ALA    49     -56.718  37.301  -4.112  1.00  0.00
ATOM    418  CA  ALA    49     -58.005  38.055  -5.612  1.00  0.00
ATOM    419  CB  ALA    49     -58.106  36.614  -6.130  1.00  0.00
ATOM    420  C   ALA    49     -59.369  38.783  -5.283  1.00  0.00
ATOM    421  O   ALA    49     -59.522  39.834  -5.899  1.00  0.00
ATOM    422  N   PRO    50     -60.376  38.341  -4.469  1.00  0.00
ATOM    423  CA  PRO    50     -61.363  39.287  -3.840  1.00  0.00
ATOM    424  CB  PRO    50     -62.685  38.851  -4.469  1.00  0.00
ATOM    425  CG  PRO    50     -62.568  37.325  -4.481  1.00  0.00
ATOM    426  CD  PRO    50     -61.075  37.060  -4.706  1.00  0.00
ATOM    427  C   PRO    50     -61.507  39.324  -2.280  1.00  0.00
ATOM    428  O   PRO    50     -61.491  38.259  -1.669  1.00  0.00
ATOM    429  N   LEU    51     -61.647  40.525  -1.668  1.00  0.00
ATOM    430  H   LEU    51     -61.526  41.335  -2.243  1.00  0.00
ATOM    431  CA  LEU    51     -61.850  40.883  -0.213  1.00  0.00
ATOM    432  CB  LEU    51     -62.812  39.917   0.508  1.00  0.00
ATOM    433  CG  LEU    51     -63.622  40.572   1.639  1.00  0.00
ATOM    434  CD1 LEU    51     -64.526  41.697   1.124  1.00  0.00
ATOM    435  CD2 LEU    51     -64.481  39.519   2.339  1.00  0.00
ATOM    436  C   LEU    51     -60.666  41.399   0.691  1.00  0.00
ATOM    437  O   LEU    51     -59.980  42.317   0.250  1.00  0.00
ATOM    438  N   ASP    52     -60.411  40.881   1.922  1.00  0.00
ATOM    439  H   ASP    52     -60.901  40.054   2.186  1.00  0.00
ATOM    440  CA  ASP    52     -59.435  41.390   2.946  1.00  0.00
ATOM    441  CB  ASP    52     -60.288  41.825   4.150  1.00  0.00
ATOM    442  CG  ASP    52     -59.544  42.604   5.243  1.00  0.00
ATOM    443  OD1 ASP    52     -59.140  41.935   6.219  1.00  0.00
ATOM    444  OD2 ASP    52     -59.425  43.838   5.086  1.00  0.00
ATOM    445  C   ASP    52     -58.057  40.782   3.417  1.00  0.00
ATOM    446  O   ASP    52     -57.246  41.604   3.834  1.00  0.00
ATOM    447  N   LEU    53     -57.780  39.465   3.563  1.00  0.00
ATOM    448  H   LEU    53     -58.486  38.854   3.933  1.00  0.00
ATOM    449  CA  LEU    53     -56.397  38.883   3.697  1.00  0.00
ATOM    450  CB  LEU    53     -56.249  38.294   5.110  1.00  0.00
ATOM    451  CG  LEU    53     -54.792  38.085   5.542  1.00  0.00
ATOM    452  CD1 LEU    53     -54.114  39.414   5.893  1.00  0.00
ATOM    453  CD2 LEU    53     -54.728  37.113   6.721  1.00  0.00
ATOM    454  C   LEU    53     -55.754  38.008   2.545  1.00  0.00
ATOM    455  O   LEU    53     -54.710  38.426   2.047  1.00  0.00
ATOM    456  N   PRO    54     -56.264  36.840   2.069  1.00  0.00
ATOM    457  CA  PRO    54     -56.046  36.320   0.663  1.00  0.00
ATOM    458  CB  PRO    54     -56.230  34.803   0.772  1.00  0.00
ATOM    459  CG  PRO    54     -55.770  34.501   2.191  1.00  0.00
ATOM    460  CD  PRO    54     -56.344  35.678   2.977  1.00  0.00
ATOM    461  C   PRO    54     -56.557  36.766  -0.758  1.00  0.00
ATOM    462  O   PRO    54     -55.848  36.463  -1.712  1.00  0.00
ATOM    463  N   GLY    55     -57.770  37.303  -1.006  1.00  0.00
ATOM    464  H   GLY    55     -58.517  37.130  -0.365  1.00  0.00
ATOM    465  CA  GLY    55     -58.292  38.029  -2.217  1.00  0.00
ATOM    466  C   GLY    55     -58.465  39.604  -2.329  1.00  0.00
ATOM    467  O   GLY    55     -58.975  40.275  -1.455  1.00  0.00
ATOM    468  N   SER    56     -58.096  40.337  -3.386  1.00  0.00
ATOM    469  H   SER    56     -57.967  39.965  -4.304  1.00  0.00
ATOM    470  CA  SER    56     -58.079  41.828  -3.358  1.00  0.00
ATOM    471  CB  SER    56     -57.090  42.481  -4.334  1.00  0.00
ATOM    472  OG  SER    56     -57.316  42.081  -5.685  1.00  0.00
ATOM    473  HG  SER    56     -56.726  41.283  -5.894  1.00  0.00
ATOM    474  C   SER    56     -59.417  42.576  -3.424  1.00  0.00
ATOM    475  O   SER    56     -60.389  42.125  -4.022  1.00  0.00
ATOM    476  N   ALA    57     -59.517  43.499  -2.471  1.00  0.00
ATOM    477  H   ALA    57     -59.056  43.346  -1.596  1.00  0.00
ATOM    478  CA  ALA    57     -60.506  44.598  -2.436  1.00  0.00
ATOM    479  CB  ALA    57     -61.875  44.125  -1.929  1.00  0.00
ATOM    480  C   ALA    57     -59.976  45.703  -1.511  1.00  0.00
ATOM    481  O   ALA    57     -59.616  45.437  -0.364  1.00  0.00
ATOM    482  N   GLU    58     -59.643  46.834  -2.141  1.00  0.00
ATOM    483  H   GLU    58     -59.812  46.929  -3.121  1.00  0.00
ATOM    484  CA  GLU    58     -59.049  48.036  -1.498  1.00  0.00
ATOM    485  CB  GLU    58     -60.177  48.737  -0.711  1.00  0.00
ATOM    486  CG  GLU    58     -59.939  50.208  -0.333  1.00  0.00
ATOM    487  CD  GLU    58     -59.179  50.432   0.983  1.00  0.00
ATOM    488  OE1 GLU    58     -59.504  49.736   1.971  1.00  0.00
ATOM    489  OE2 GLU    58     -58.357  51.375   0.994  1.00  0.00
ATOM    490  C   GLU    58     -57.807  47.670  -0.639  1.00  0.00
ATOM    491  O   GLU    58     -57.478  48.371   0.317  1.00  0.00
ATOM    492  N   PRO    59     -56.970  46.748  -1.139  1.00  0.00
ATOM    493  CA  PRO    59     -56.200  45.806  -0.301  1.00  0.00
ATOM    494  CB  PRO    59     -55.276  45.068  -1.276  1.00  0.00
ATOM    495  CG  PRO    59     -55.103  46.044  -2.434  1.00  0.00
ATOM    496  CD  PRO    59     -56.451  46.759  -2.520  1.00  0.00
ATOM    497  C   PRO    59     -55.495  46.360   0.956  1.00  0.00
ATOM    498  O   PRO    59     -54.398  46.915   0.848  1.00  0.00
ATOM    499  N   PRO    60     -56.139  46.226   2.134  1.00  0.00
ATOM    500  CA  PRO    60     -55.598  46.679   3.434  1.00  0.00
ATOM    501  CB  PRO    60     -56.721  46.449   4.447  1.00  0.00
ATOM    502  CG  PRO    60     -57.981  46.557   3.595  1.00  0.00
ATOM    503  CD  PRO    60     -57.562  45.861   2.302  1.00  0.00
ATOM    504  C   PRO    60     -54.319  45.972   3.910  1.00  0.00
ATOM    505  O   PRO    60     -53.448  46.641   4.465  1.00  0.00
ATOM    506  N   LYS    61     -54.209  44.659   3.693  1.00  0.00
ATOM    507  H   LYS    61     -54.917  44.136   3.209  1.00  0.00
ATOM    508  CA  LYS    61     -53.051  43.841   4.120  1.00  0.00
ATOM    509  CB  LYS    61     -53.050  43.723   5.652  1.00  0.00
ATOM    510  CG  LYS    61     -51.769  43.096   6.215  1.00  0.00
ATOM    511  CD  LYS    61     -51.726  43.135   7.745  1.00  0.00
ATOM    512  CE  LYS    61     -51.444  44.538   8.290  1.00  0.00
ATOM    513  NZ  LYS    61     -51.380  44.524   9.758  1.00  0.00
ATOM    514  HZ1 LYS    61     -51.201  45.450  10.092  1.00  0.00
ATOM    515  HZ2 LYS    61     -52.251  44.198  10.125  1.00  0.00
ATOM    516  HZ3 LYS    61     -50.644  43.915  10.053  1.00  0.00
ATOM    517  C   LYS    61     -53.111  42.440   3.486  1.00  0.00
ATOM    518  O   LYS    61     -54.135  41.763   3.531  1.00  0.00
ATOM    519  N   GLN    62     -51.958  41.999   2.993  1.00  0.00
ATOM    520  H   GLN    62     -51.105  42.512   3.138  1.00  0.00
ATOM    521  CA  GLN    62     -51.803  40.693   2.322  1.00  0.00
ATOM    522  CB  GLN    62     -50.713  40.748   1.244  1.00  0.00
ATOM    523  CG  GLN    62     -50.922  41.791   0.143  1.00  0.00
ATOM    524  CD  GLN    62     -52.161  41.536  -0.716  1.00  0.00
ATOM    525  OE1 GLN    62     -52.232  40.623  -1.525  1.00  0.00
ATOM    526  NE2 GLN    62     -53.201  42.305  -0.495  1.00  0.00
ATOM    527 HE21 GLN    62     -53.231  42.976   0.242  1.00  0.00
ATOM    528 HE22 GLN    62     -54.037  42.078  -1.010  1.00  0.00
ATOM    529  C   GLN    62     -51.413  39.585   3.311  1.00  0.00
ATOM    530  O   GLN    62     -50.617  39.807   4.225  1.00  0.00
ATOM    531  N   CYS    63     -52.008  38.421   3.048  1.00  0.00
ATOM    532  H   CYS    63     -52.781  38.426   2.410  1.00  0.00
ATOM    533  CA  CYS    63     -51.807  37.098   3.690  1.00  0.00
ATOM    534  CB  CYS    63     -51.429  36.081   2.602  1.00  0.00
ATOM    535  SG  CYS    63     -52.586  36.005   1.186  1.00  0.00
ATOM    536  HG  CYS    63     -51.916  35.075   0.510  1.00  0.00
ATOM    537  C   CYS    63     -50.825  37.074   4.883  1.00  0.00
ATOM    538  O   CYS    63     -51.245  37.240   6.026  1.00  0.00
ATOM    539  N   HIS    64     -49.552  36.783   4.615  1.00  0.00
ATOM    540  H   HIS    64     -49.292  36.284   3.786  1.00  0.00
ATOM    541  CA  HIS    64     -48.436  36.961   5.565  1.00  0.00
ATOM    542  CB  HIS    64     -47.171  36.318   4.978  1.00  0.00
ATOM    543  CG  HIS    64     -47.389  34.846   4.613  1.00  0.00
ATOM    544  ND1 HIS    64     -47.988  34.405   3.508  1.00  0.00
ATOM    545  CD2 HIS    64     -47.011  33.788   5.324  1.00  0.00
ATOM    546  CE1 HIS    64     -47.980  33.076   3.533  1.00  0.00
ATOM    547  NE2 HIS    64     -47.377  32.698   4.654  1.00  0.00
ATOM    548  HE2 HIS    64     -47.224  31.755   4.940  1.00  0.00
ATOM    549  C   HIS    64     -48.247  38.476   5.783  1.00  0.00
ATOM    550  O   HIS    64     -47.686  39.142   4.912  1.00  0.00
ATOM    551  N   PRO    65     -48.641  38.977   6.964  1.00  0.00
ATOM    552  CA  PRO    65     -49.016  40.390   7.193  1.00  0.00
ATOM    553  CB  PRO    65     -49.250  40.496   8.704  1.00  0.00
ATOM    554  CG  PRO    65     -48.367  39.393   9.284  1.00  0.00
ATOM    555  CD  PRO    65     -48.487  38.272   8.252  1.00  0.00
ATOM    556  C   PRO    65     -48.055  41.461   6.650  1.00  0.00
ATOM    557  O   PRO    65     -47.072  41.846   7.281  1.00  0.00
ATOM    558  N   CYS    66     -48.365  41.867   5.422  1.00  0.00
ATOM    559  H   CYS    66     -49.059  41.372   4.896  1.00  0.00
ATOM    560  CA  CYS    66     -47.615  42.880   4.648  1.00  0.00
ATOM    561  CB  CYS    66     -46.659  42.145   3.693  1.00  0.00
ATOM    562  SG  CYS    66     -47.468  41.079   2.446  1.00  0.00
ATOM    563  HG  CYS    66     -46.344  40.607   1.915  1.00  0.00
ATOM    564  C   CYS    66     -48.558  43.839   3.884  1.00  0.00
ATOM    565  O   CYS    66     -49.711  43.465   3.653  1.00  0.00
ATOM    566  N   PRO    67     -48.113  45.049   3.494  1.00  0.00
ATOM    567  CA  PRO    67     -48.934  46.021   2.735  1.00  0.00
ATOM    568  CB  PRO    67     -47.992  47.187   2.415  1.00  0.00
ATOM    569  CG  PRO    67     -46.594  46.585   2.544  1.00  0.00
ATOM    570  CD  PRO    67     -46.757  45.597   3.698  1.00  0.00
ATOM    571  C   PRO    67     -49.573  45.439   1.464  1.00  0.00
ATOM    572  O   PRO    67     -49.109  44.431   0.932  1.00  0.00
ATOM    573  N   GLY    68     -50.645  46.096   1.020  1.00  0.00
ATOM    574  H   GLY    68     -50.869  47.009   1.375  1.00  0.00
ATOM    575  CA  GLY    68     -51.506  45.638  -0.093  1.00  0.00
ATOM    576  C   GLY    68     -50.763  45.381  -1.415  1.00  0.00
ATOM    577  O   GLY    68     -49.785  46.051  -1.744  1.00  0.00
ATOM    578  N   VAL    69     -51.280  44.411  -2.168  1.00  0.00
ATOM    579  H   VAL    69     -52.029  43.834  -1.842  1.00  0.00
ATOM    580  CA  VAL    69     -50.711  44.010  -3.473  1.00  0.00
ATOM    581  CB  VAL    69     -51.239  42.608  -3.851  1.00  0.00
ATOM    582  CG1 VAL    69     -52.707  42.551  -4.300  1.00  0.00
ATOM    583  CG2 VAL    69     -50.297  41.906  -4.829  1.00  0.00
ATOM    584  C   VAL    69     -50.889  45.085  -4.576  1.00  0.00
ATOM    585  O   VAL    69     -52.018  45.516  -4.821  1.00  0.00
ATOM    586  N   PRO    70     -49.800  45.485  -5.255  1.00  0.00
ATOM    587  CA  PRO    70     -49.837  46.468  -6.360  1.00  0.00
ATOM    588  CB  PRO    70     -48.372  46.728  -6.721  1.00  0.00
ATOM    589  CG  PRO    70     -47.660  45.449  -6.284  1.00  0.00
ATOM    590  CD  PRO    70     -48.409  45.049  -5.012  1.00  0.00
ATOM    591  C   PRO    70     -50.656  46.051  -7.593  1.00  0.00
ATOM    592  O   PRO    70     -51.038  46.911  -8.381  1.00  0.00
ATOM    593  N   GLN    71     -50.736  44.742  -7.837  1.00  0.00
ATOM    594  H   GLN    71     -50.192  44.076  -7.329  1.00  0.00
ATOM    595  CA  GLN    71     -51.565  44.136  -8.899  1.00  0.00
ATOM    596  CB  GLN    71     -50.730  44.070 -10.191  1.00  0.00
ATOM    597  CG  GLN    71     -51.519  43.754 -11.472  1.00  0.00
ATOM    598  CD  GLN    71     -52.068  42.324 -11.519  1.00  0.00
ATOM    599  OE1 GLN    71     -51.455  41.357 -11.092  1.00  0.00
ATOM    600  NE2 GLN    71     -53.246  42.163 -12.077  1.00  0.00
ATOM    601 HE21 GLN    71     -53.724  42.923 -12.533  1.00  0.00
ATOM    602 HE22 GLN    71     -53.705  41.288 -11.949  1.00  0.00
ATOM    603  C   GLN    71     -51.994  42.732  -8.430  1.00  0.00
ATOM    604  O   GLN    71     -51.192  42.004  -7.845  1.00  0.00
ATOM    605  N   GLY    72     -53.279  42.439  -8.613  1.00  0.00
ATOM    606  H   GLY    72     -53.918  43.116  -8.978  1.00  0.00
ATOM    607  CA  GLY    72     -53.887  41.132  -8.286  1.00  0.00
ATOM    608  C   GLY    72     -54.415  40.445  -9.553  1.00  0.00
ATOM    609  O   GLY    72     -55.383  40.909 -10.152  1.00  0.00
ATOM    610  N   THR    73     -53.695  39.423 -10.009  1.00  0.00
ATOM    611  H   THR    73     -52.879  39.093  -9.520  1.00  0.00
ATOM    612  CA  THR    73     -54.042  38.694 -11.251  1.00  0.00
ATOM    613  CB  THR    73     -52.925  38.802 -12.312  1.00  0.00
ATOM    614  OG1 THR    73     -53.414  38.304 -13.560  1.00  0.00
ATOM    615  HG1 THR    73     -52.657  38.272 -14.216  1.00  0.00
ATOM    616  CG2 THR    73     -51.607  38.113 -11.934  1.00  0.00
ATOM    617  C   THR    73     -54.483  37.235 -11.031  1.00  0.00
ATOM    618  O   THR    73     -53.958  36.517 -10.176  1.00  0.00
ATOM    619  N   SER    74     -55.414  36.827 -11.886  1.00  0.00
ATOM    620  H   SER    74     -55.706  37.425 -12.634  1.00  0.00
ATOM    621  CA  SER    74     -56.042  35.488 -11.901  1.00  0.00
ATOM    622  CB  SER    74     -57.556  35.624 -11.678  1.00  0.00
ATOM    623  OG  SER    74     -58.163  36.402 -12.717  1.00  0.00
ATOM    624  HG  SER    74     -58.125  35.902 -13.588  1.00  0.00
ATOM    625  C   SER    74     -55.799  34.769 -13.244  1.00  0.00
ATOM    626  O   SER    74     -55.740  35.441 -14.277  1.00  0.00
ATOM    627  N   PRO    75     -55.720  33.428 -13.255  1.00  0.00
ATOM    628  CA  PRO    75     -55.647  32.635 -14.501  1.00  0.00
ATOM    629  CB  PRO    75     -55.700  31.182 -14.031  1.00  0.00
ATOM    630  CG  PRO    75     -54.987  31.241 -12.682  1.00  0.00
ATOM    631  CD  PRO    75     -55.473  32.563 -12.083  1.00  0.00
ATOM    632  C   PRO    75     -56.827  32.947 -15.434  1.00  0.00
ATOM    633  O   PRO    75     -57.936  33.234 -14.984  1.00  0.00
ATOM    634  N   ALA    76     -56.524  32.959 -16.730  1.00  0.00
ATOM    635  H   ALA    76     -55.606  32.736 -17.050  1.00  0.00
ATOM    636  CA  ALA    76     -57.488  33.298 -17.797  1.00  0.00
ATOM    637  CB  ALA    76     -56.727  33.555 -19.101  1.00  0.00
ATOM    638  C   ALA    76     -58.573  32.224 -18.023  1.00  0.00
ATOM    639  O   ALA    76     -58.247  31.039 -18.133  1.00  0.00
ATOM    640  N   PRO    77     -59.853  32.632 -18.049  1.00  0.00
ATOM    641  CA  PRO    77     -60.970  31.761 -18.468  1.00  0.00
ATOM    642  CB  PRO    77     -62.234  32.584 -18.210  1.00  0.00
ATOM    643  CG  PRO    77     -61.825  33.491 -17.052  1.00  0.00
ATOM    644  CD  PRO    77     -60.374  33.843 -17.383  1.00  0.00
ATOM    645  C   PRO    77     -60.832  31.400 -19.955  1.00  0.00
ATOM    646  O   PRO    77     -61.009  32.240 -20.835  1.00  0.00
ATOM    647  N   VAL    78     -60.340  30.185 -20.185  1.00  0.00
ATOM    648  H   VAL    78     -60.011  29.622 -19.429  1.00  0.00
ATOM    649  CA  VAL    78     -60.078  29.620 -21.531  1.00  0.00
ATOM    650  CB  VAL    78     -59.432  28.220 -21.413  1.00  0.00
ATOM    651  CG1 VAL    78     -59.109  27.603 -22.781  1.00  0.00
ATOM    652  CG2 VAL    78     -58.136  28.262 -20.593  1.00  0.00
ATOM    653  C   VAL    78     -61.360  29.599 -22.400  1.00  0.00
ATOM    654  O   VAL    78     -62.300  28.865 -22.081  1.00  0.00
ATOM    655  N   PRO    79     -61.402  30.402 -23.477  1.00  0.00
ATOM    656  CA  PRO    79     -62.556  30.465 -24.394  1.00  0.00
ATOM    657  CB  PRO    79     -62.317  31.725 -25.231  1.00  0.00
ATOM    658  CG  PRO    79     -60.794  31.840 -25.282  1.00  0.00
ATOM    659  CD  PRO    79     -60.349  31.348 -23.903  1.00  0.00
ATOM    660  C   PRO    79     -62.710  29.192 -25.242  1.00  0.00
ATOM    661  O   PRO    79     -61.938  28.932 -26.165  1.00  0.00
ATOM    662  N   TYR    80     -63.611  28.327 -24.784  1.00  0.00
ATOM    663  H   TYR    80     -63.994  28.426 -23.865  1.00  0.00
ATOM    664  CA  TYR    80     -63.973  27.072 -25.476  1.00  0.00
ATOM    665  CB  TYR    80     -64.786  26.203 -24.504  1.00  0.00
ATOM    666  CG  TYR    80     -65.140  24.820 -25.067  1.00  0.00
ATOM    667  CD1 TYR    80     -64.211  23.771 -25.001  1.00  0.00
ATOM    668  HD1 TYR    80     -63.203  23.950 -24.627  1.00  0.00
ATOM    669  CD2 TYR    80     -66.433  24.576 -25.553  1.00  0.00
ATOM    670  HD2 TYR    80     -67.146  25.396 -25.653  1.00  0.00
ATOM    671  CE1 TYR    80     -64.577  22.483 -25.419  1.00  0.00
ATOM    672  HE1 TYR    80     -63.858  21.667 -25.373  1.00  0.00
ATOM    673  CE2 TYR    80     -66.799  23.285 -25.961  1.00  0.00
ATOM    674  HE2 TYR    80     -67.810  23.098 -26.319  1.00  0.00
ATOM    675  CZ  TYR    80     -65.868  22.241 -25.899  1.00  0.00
ATOM    676  OH  TYR    80     -66.201  21.000 -26.337  1.00  0.00
ATOM    677  HH  TYR    80     -67.146  21.006 -26.663  1.00  0.00
ATOM    678  C   TYR    80     -64.698  27.317 -26.817  1.00  0.00
ATOM    679  O   TYR    80     -65.924  27.418 -26.896  1.00  0.00
ATOM    680  N   GLY    81     -63.871  27.537 -27.837  1.00  0.00
ATOM    681  H   GLY    81     -62.899  27.703 -27.662  1.00  0.00
ATOM    682  CA  GLY    81     -64.287  27.731 -29.243  1.00  0.00
ATOM    683  C   GLY    81     -64.834  26.442 -29.874  1.00  0.00
ATOM    684  O   GLY    81     -64.081  25.644 -30.428  1.00  0.00
ATOM    685  N   TYR    82     -66.150  26.282 -29.774  1.00  0.00
ATOM    686  H   TYR    82     -66.714  26.931 -29.264  1.00  0.00
ATOM    687  CA  TYR    82     -66.857  25.095 -30.292  1.00  0.00
ATOM    688  CB  TYR    82     -67.643  24.462 -29.139  1.00  0.00
ATOM    689  CG  TYR    82     -68.109  23.042 -29.475  1.00  0.00
ATOM    690  CD1 TYR    82     -67.254  21.956 -29.235  1.00  0.00
ATOM    691  HD1 TYR    82     -66.264  22.117 -28.805  1.00  0.00
ATOM    692  CD2 TYR    82     -69.361  22.829 -30.071  1.00  0.00
ATOM    693  HD2 TYR    82     -70.027  23.670 -30.269  1.00  0.00
ATOM    694  CE1 TYR    82     -67.650  20.661 -29.596  1.00  0.00
ATOM    695  HE1 TYR    82     -66.989  19.814 -29.414  1.00  0.00
ATOM    696  CE2 TYR    82     -69.749  21.534 -30.441  1.00  0.00
ATOM    697  HE2 TYR    82     -70.689  21.384 -30.970  1.00  0.00
ATOM    698  CZ  TYR    82     -68.894  20.452 -30.202  1.00  0.00
ATOM    699  OH  TYR    82     -69.272  19.194 -30.540  1.00  0.00
ATOM    700  HH  TYR    82     -70.111  19.243 -31.080  1.00  0.00
ATOM    701  C   TYR    82     -67.798  25.444 -31.458  1.00  0.00
ATOM    702  O   TYR    82     -68.494  26.458 -31.433  1.00  0.00
ATOM    703  N   PHE    83     -67.882  24.507 -32.399  1.00  0.00
ATOM    704  H   PHE    83     -67.435  23.620 -32.289  1.00  0.00
ATOM    705  CA  PHE    83     -68.707  24.637 -33.617  1.00  0.00
ATOM    706  CB  PHE    83     -67.780  24.731 -34.842  1.00  0.00
ATOM    707  CG  PHE    83     -68.551  24.845 -36.164  1.00  0.00
ATOM    708  CD1 PHE    83     -69.175  26.053 -36.511  1.00  0.00
ATOM    709  HD1 PHE    83     -68.944  26.968 -35.965  1.00  0.00
ATOM    710  CD2 PHE    83     -68.806  23.689 -36.919  1.00  0.00
ATOM    711  HD2 PHE    83     -68.306  22.752 -36.675  1.00  0.00
ATOM    712  CE1 PHE    83     -70.079  26.094 -37.581  1.00  0.00
ATOM    713  HE1 PHE    83     -70.586  27.026 -37.830  1.00  0.00
ATOM    714  CE2 PHE    83     -69.707  23.732 -37.992  1.00  0.00
ATOM    715  HE2 PHE    83     -69.912  22.831 -38.570  1.00  0.00
ATOM    716  CZ  PHE    83     -70.348  24.934 -38.318  1.00  0.00
ATOM    717  HZ  PHE    83     -71.076  24.961 -39.127  1.00  0.00
ATOM    718  C   PHE    83     -69.722  23.489 -33.768  1.00  0.00
ATOM    719  O   PHE    83     -69.461  22.353 -33.373  1.00  0.00
ATOM    720  N   GLY    84     -70.840  23.833 -34.403  1.00  0.00
ATOM    721  H   GLY    84     -70.981  24.770 -34.725  1.00  0.00
ATOM    722  CA  GLY    84     -71.924  22.901 -34.772  1.00  0.00
ATOM    723  C   GLY    84     -72.668  23.420 -36.011  1.00  0.00
ATOM    724  O   GLY    84     -72.926  24.619 -36.124  1.00  0.00
ATOM    725  N   GLY    85     -72.915  22.503 -36.943  1.00  0.00
ATOM    726  H   GLY    85     -72.549  21.575 -36.871  1.00  0.00
ATOM    727  CA  GLY    85     -73.636  22.776 -38.205  1.00  0.00
ATOM    728  C   GLY    85     -73.691  21.539 -39.114  1.00  0.00
ATOM    729  O   GLY    85     -72.871  20.632 -38.981  1.00  0.00
ATOM    730  N   GLY    86     -74.709  21.523 -39.972  1.00  0.00
ATOM    731  H   GLY    86     -75.417  22.230 -39.957  1.00  0.00
ATOM    732  CA  GLY    86     -74.946  20.449 -40.960  1.00  0.00
ATOM    733  C   GLY    86     -76.125  20.780 -41.888  1.00  0.00
ATOM    734  O   GLY    86     -77.038  21.511 -41.505  1.00  0.00
ATOM    735  N   TYR    87     -76.037  20.256 -43.110  1.00  0.00
ATOM    736  H   TYR    87     -75.256  19.691 -43.376  1.00  0.00
ATOM    737  CA  TYR    87     -77.029  20.453 -44.192  1.00  0.00
ATOM    738  CB  TYR    87     -76.893  21.880 -44.761  1.00  0.00
ATOM    739  CG  TYR    87     -77.745  22.128 -46.013  1.00  0.00
ATOM    740  CD1 TYR    87     -79.126  22.349 -45.902  1.00  0.00
ATOM    741  HD1 TYR    87     -79.570  22.588 -44.935  1.00  0.00
ATOM    742  CD2 TYR    87     -77.174  21.910 -47.277  1.00  0.00
ATOM    743  HD2 TYR    87     -76.096  21.775 -47.377  1.00  0.00
ATOM    744  CE1 TYR    87     -79.936  22.304 -47.047  1.00  0.00
ATOM    745  HE1 TYR    87     -81.010  22.466 -46.967  1.00  0.00
ATOM    746  CE2 TYR    87     -77.985  21.867 -48.418  1.00  0.00
ATOM    747  HE2 TYR    87     -77.533  21.727 -49.397  1.00  0.00
ATOM    748  CZ  TYR    87     -79.368  22.050 -48.300  1.00  0.00
ATOM    749  OH  TYR    87     -80.163  21.941 -49.393  1.00  0.00
ATOM    750  HH  TYR    87     -79.625  21.529 -50.150  1.00  0.00
ATOM    751  C   TYR    87     -76.846  19.407 -45.307  1.00  0.00
ATOM    752  O   TYR    87     -75.733  18.951 -45.566  1.00  0.00
ATOM    753  N   TYR    88     -77.970  19.051 -45.929  1.00  0.00
ATOM    754  H   TYR    88     -78.858  19.409 -45.641  1.00  0.00
ATOM    755  CA  TYR    88     -78.018  18.168 -47.111  1.00  0.00
ATOM    756  CB  TYR    88     -78.124  16.701 -46.663  1.00  0.00
ATOM    757  CG  TYR    88     -78.116  15.730 -47.850  1.00  0.00
ATOM    758  CD1 TYR    88     -76.898  15.348 -48.433  1.00  0.00
ATOM    759  HD1 TYR    88     -75.953  15.602 -47.952  1.00  0.00
ATOM    760  CD2 TYR    88     -79.327  15.346 -48.447  1.00  0.00
ATOM    761  HD2 TYR    88     -80.278  15.614 -47.984  1.00  0.00
ATOM    762  CE1 TYR    88     -76.895  14.614 -49.627  1.00  0.00
ATOM    763  HE1 TYR    88     -75.953  14.310 -50.082  1.00  0.00
ATOM    764  CE2 TYR    88     -79.320  14.614 -49.642  1.00  0.00
ATOM    765  HE2 TYR    88     -80.262  14.347 -50.118  1.00  0.00
ATOM    766  CZ  TYR    88     -78.103  14.256 -50.235  1.00  0.00
ATOM    767  OH  TYR    88     -78.086  13.598 -51.422  1.00  0.00
ATOM    768  HH  TYR    88     -79.023  13.480 -51.744  1.00  0.00
ATOM    769  C   TYR    88     -79.199  18.539 -48.026  1.00  0.00
ATOM    770  O   TYR    88     -80.336  18.665 -47.573  1.00  0.00
ATOM    771  N   SER    89     -78.908  18.584 -49.324  1.00  0.00
ATOM    772  H   SER    89     -77.975  18.448 -49.653  1.00  0.00
ATOM    773  CA  SER    89     -79.918  18.849 -50.373  1.00  0.00
ATOM    774  CB  SER    89     -79.284  19.435 -51.641  1.00  0.00
ATOM    775  OG  SER    89     -78.796  20.756 -51.386  1.00  0.00
ATOM    776  HG  SER    89     -78.454  21.143 -52.250  1.00  0.00
ATOM    777  C   SER    89     -80.740  17.600 -50.721  1.00  0.00
ATOM    778  O   SER    89     -80.369  16.789 -51.571  1.00  0.00
ATOM    779  N   CYS    90     -81.814  17.420 -49.956  1.00  0.00
ATOM    780  H   CYS    90     -81.967  17.993 -49.149  1.00  0.00
ATOM    781  CA  CYS    90     -82.770  16.307 -50.139  1.00  0.00
ATOM    782  CB  CYS    90     -83.598  16.152 -48.857  1.00  0.00
ATOM    783  SG  CYS    90     -84.687  14.682 -48.859  1.00  0.00
ATOM    784  HG  CYS    90     -85.224  14.904 -47.662  1.00  0.00
ATOM    785  C   CYS    90     -83.646  16.491 -51.396  1.00  0.00
ATOM    786  O   CYS    90     -84.817  16.872 -51.351  1.00  0.00
ATOM    787  N   ARG    91     -83.013  16.226 -52.535  1.00  0.00
ATOM    788  H   ARG    91     -82.024  16.061 -52.536  1.00  0.00
ATOM    789  CA  ARG    91     -83.629  16.342 -53.872  1.00  0.00
ATOM    790  CB  ARG    91     -82.538  16.468 -54.948  1.00  0.00
ATOM    791  CG  ARG    91     -81.645  17.709 -54.794  1.00  0.00
ATOM    792  CD  ARG    91     -82.391  19.043 -54.951  1.00  0.00
ATOM    793  NE  ARG    91     -82.954  19.217 -56.306  1.00  0.00
ATOM    794  HE  ARG    91     -83.947  19.151 -56.360  1.00  0.00
ATOM    795  CZ  ARG    91     -82.294  19.468 -57.441  1.00  0.00
ATOM    796  NH1 ARG    91     -80.977  19.613 -57.491  1.00  0.00
ATOM    797 HH11 ARG    91     -80.446  19.531 -56.650  1.00  0.00
ATOM    798 HH12 ARG    91     -80.526  19.797 -58.361  1.00  0.00
ATOM    799  NH2 ARG    91     -82.964  19.569 -58.579  1.00  0.00
ATOM    800 HH21 ARG    91     -83.955  19.461 -58.595  1.00  0.00
ATOM    801 HH22 ARG    91     -82.466  19.756 -59.423  1.00  0.00
ATOM    802  C   ARG    91     -84.587  15.178 -54.183  1.00  0.00
ATOM    803  O   ARG    91     -84.203  14.135 -54.714  1.00  0.00
ATOM    804  N   VAL    92     -85.823  15.346 -53.721  1.00  0.00
ATOM    805  H   VAL    92     -86.022  16.066 -53.053  1.00  0.00
ATOM    806  CA  VAL    92     -86.919  14.377 -53.961  1.00  0.00
ATOM    807  CB  VAL    92     -88.059  14.539 -52.929  1.00  0.00
ATOM    808  CG1 VAL    92     -89.081  13.404 -53.049  1.00  0.00
ATOM    809  CG2 VAL    92     -87.549  14.570 -51.482  1.00  0.00
ATOM    810  C   VAL    92     -87.418  14.507 -55.416  1.00  0.00
ATOM    811  O   VAL    92     -88.340  15.263 -55.726  1.00  0.00
ATOM    812  N   SER    93     -86.705  13.811 -56.298  1.00  0.00
ATOM    813  H   SER    93     -85.883  13.313 -56.009  1.00  0.00
ATOM    814  CA  SER    93     -86.947  13.784 -57.758  1.00  0.00
ATOM    815  CB  SER    93     -85.760  13.123 -58.472  1.00  0.00
ATOM    816  OG  SER    93     -85.601  11.780 -58.002  1.00  0.00
ATOM    817  HG  SER    93     -86.489  11.310 -58.096  1.00  0.00
ATOM    818  C   SER    93     -88.262  13.096 -58.166  1.00  0.00
ATOM    819  O   SER    93     -88.363  11.868 -58.196  1.00  0.00
ATOM    820  N   ARG    94     -89.268  13.929 -58.410  1.00  0.00
ATOM    821  H   ARG    94     -89.195  14.906 -58.209  1.00  0.00
ATOM    822  CA  ARG    94     -90.606  13.491 -58.863  1.00  0.00
ATOM    823  CB  ARG    94     -91.657  13.956 -57.850  1.00  0.00
ATOM    824  CG  ARG    94     -91.529  13.228 -56.508  1.00  0.00
ATOM    825  CD  ARG    94     -92.141  14.036 -55.361  1.00  0.00
ATOM    826  NE  ARG    94     -91.326  15.246 -55.132  1.00  0.00
ATOM    827  HE  ARG    94     -90.340  15.093 -55.072  1.00  0.00
ATOM    828  CZ  ARG    94     -91.753  16.508 -55.083  1.00  0.00
ATOM    829  NH1 ARG    94     -93.030  16.839 -55.217  1.00  0.00
ATOM    830 HH11 ARG    94     -93.705  16.119 -55.358  1.00  0.00
ATOM    831 HH12 ARG    94     -93.305  17.797 -55.180  1.00  0.00
ATOM    832  NH2 ARG    94     -90.862  17.484 -55.005  1.00  0.00
ATOM    833 HH21 ARG    94     -89.888  17.265 -54.995  1.00  0.00
ATOM    834 HH22 ARG    94     -91.170  18.431 -54.959  1.00  0.00
ATOM    835  C   ARG    94     -90.951  14.058 -60.248  1.00  0.00
ATOM    836  O   ARG    94     -90.655  15.214 -60.548  1.00  0.00
ATOM    837  N   SER    95     -91.546  13.194 -61.071  1.00  0.00
ATOM    838  H   SER    95     -91.682  12.240 -60.802  1.00  0.00
ATOM    839  CA  SER    95     -92.024  13.502 -62.441  1.00  0.00
ATOM    840  CB  SER    95     -90.858  13.806 -63.394  1.00  0.00
ATOM    841  OG  SER    95     -91.361  14.258 -64.657  1.00  0.00
ATOM    842  HG  SER    95     -90.601  14.604 -65.210  1.00  0.00
ATOM    843  C   SER    95     -92.819  12.313 -63.006  1.00  0.00
ATOM    844  O   SER    95     -92.646  11.179 -62.560  1.00  0.00
ATOM    845  N   SER    96     -93.730  12.621 -63.927  1.00  0.00
ATOM    846  H   SER    96     -93.726  13.527 -64.354  1.00  0.00
ATOM    847  CA  SER    96     -94.590  11.620 -64.595  1.00  0.00
ATOM    848  CB  SER    96     -96.006  11.639 -64.007  1.00  0.00
ATOM    849  OG  SER    96     -96.790  10.588 -64.585  1.00  0.00
ATOM    850  HG  SER    96     -97.691  10.565 -64.147  1.00  0.00
ATOM    851  C   SER    96     -94.663  11.876 -66.107  1.00  0.00
ATOM    852  O   SER    96     -94.740  13.022 -66.551  1.00  0.00
ATOM    853  N   LEU    97     -94.717  10.782 -66.860  1.00  0.00
ATOM    854  H   LEU    97     -94.818   9.879 -66.443  1.00  0.00
ATOM    855  CA  LEU    97     -94.786  10.812 -68.333  1.00  0.00
ATOM    856  CB  LEU    97     -93.493  10.203 -68.908  1.00  0.00
ATOM    857  CG  LEU    97     -93.094  10.599 -70.345  1.00  0.00
ATOM    858  CD1 LEU    97     -94.065  10.092 -71.416  1.00  0.00
ATOM    859  CD2 LEU    97     -92.872  12.110 -70.468  1.00  0.00
ATOM    860  C   LEU    97     -96.045  10.059 -68.791  1.00  0.00
ATOM    861  O   LEU    97     -96.096   8.830 -68.784  1.00  0.00
ATOM    862  N   LYS    98     -97.084  10.843 -69.061  1.00  0.00
ATOM    863  H   LYS    98     -97.042  11.831 -68.915  1.00  0.00
ATOM    864  CA  LYS    98     -98.396  10.325 -69.501  1.00  0.00
ATOM    865  CB  LYS    98     -99.495  10.739 -68.513  1.00  0.00
ATOM    866  CG  LYS    98     -99.324  10.073 -67.141  1.00  0.00
ATOM    867  CD  LYS    98    -100.394  10.500 -66.130  1.00  0.00
ATOM    868  CE  LYS    98    -101.779   9.927 -66.452  1.00  0.00
ATOM    869  NZ  LYS    98    -102.776  10.370 -65.467  1.00  0.00
ATOM    870  HZ1 LYS    98    -103.668   9.987 -65.705  1.00  0.00
ATOM    871  HZ2 LYS    98    -102.511  10.055 -64.556  1.00  0.00
ATOM    872  HZ3 LYS    98    -102.831  11.369 -65.474  1.00  0.00
ATOM    873  C   LYS    98     -98.743  10.778 -70.935  1.00  0.00
ATOM    874  O   LYS    98     -99.075  11.948 -71.137  1.00  0.00
ATOM    875  N   PRO    99     -98.495   9.920 -71.938  1.00  0.00
ATOM    876  CA  PRO    99     -98.832  10.214 -73.345  1.00  0.00
ATOM    877  CB  PRO    99     -98.019   9.199 -74.152  1.00  0.00
ATOM    878  CG  PRO    99     -97.923   7.992 -73.219  1.00  0.00
ATOM    879  CD  PRO    99     -97.799   8.620 -71.829  1.00  0.00
ATOM    880  C   PRO    99    -100.339  10.101 -73.622  1.00  0.00
ATOM    881  O   PRO    99    -101.030   9.259 -73.052  1.00  0.00
ATOM    882  N   CYS   100    -100.816  10.985 -74.495  1.00  0.00
ATOM    883  H   CYS   100    -100.234  11.680 -74.914  1.00  0.00
ATOM    884  CA  CYS   100    -102.222  11.003 -74.946  1.00  0.00
ATOM    885  CB  CYS   100    -102.922  12.242 -74.374  1.00  0.00
ATOM    886  SG  CYS   100    -104.715  12.316 -74.740  1.00  0.00
ATOM    887  HG  CYS   100    -104.939  13.466 -74.110  1.00  0.00
ATOM    888  C   CYS   100    -102.307  11.003 -76.480  1.00  0.00
ATOM    889  O   CYS   100    -101.508  11.650 -77.157  1.00  0.00
ATOM    890  N   ALA   101    -103.288  10.260 -76.987  1.00  0.00
ATOM    891  H   ALA   101    -103.930   9.772 -76.397  1.00  0.00
ATOM    892  CA  ALA   101    -103.579  10.158 -78.431  1.00  0.00
ATOM    893  CB  ALA   101    -103.174   8.770 -78.938  1.00  0.00
ATOM    894  C   ALA   101    -105.069  10.405 -78.712  1.00  0.00
ATOM    895  O   ALA   101    -105.932   9.956 -77.958  1.00  0.00
ATOM    896  N   GLN   102    -105.329  11.106 -79.812  1.00  0.00
ATOM    897  H   GLN   102    -104.600  11.419 -80.419  1.00  0.00
ATOM    898  CA  GLN   102    -106.695  11.435 -80.264  1.00  0.00
ATOM    899  CB  GLN   102    -106.911  12.954 -80.138  1.00  0.00
ATOM    900  CG  GLN   102    -108.328  13.432 -80.495  1.00  0.00
ATOM    901  CD  GLN   102    -109.418  12.772 -79.642  1.00  0.00
ATOM    902  OE1 GLN   102    -109.396  12.763 -78.421  1.00  0.00
ATOM    903  NE2 GLN   102    -110.416  12.208 -80.285  1.00  0.00
ATOM    904 HE21 GLN   102    -110.484  12.204 -81.288  1.00  0.00
ATOM    905 HE22 GLN   102    -111.149  11.845 -79.715  1.00  0.00
ATOM    906  C   GLN   102    -106.937  10.949 -81.703  1.00  0.00
ATOM    907  O   GLN   102    -106.058  11.037 -82.559  1.00  0.00
ATOM    908  N   ALA   103    -108.165  10.494 -81.933  1.00  0.00
ATOM    909  H   ALA   103    -108.842  10.449 -81.199  1.00  0.00
ATOM    910  CA  ALA   103    -108.634  10.040 -83.258  1.00  0.00
ATOM    911  CB  ALA   103    -109.160   8.607 -83.143  1.00  0.00
ATOM    912  C   ALA   103    -109.736  10.959 -83.813  1.00  0.00
ATOM    913  O   ALA   103    -110.539  11.510 -83.060  1.00  0.00
ATOM    914  N   ALA   104    -109.680  11.173 -85.125  1.00  0.00
ATOM    915  H   ALA   104    -108.966  10.764 -85.694  1.00  0.00
ATOM    916  CA  ALA   104    -110.669  11.980 -85.869  1.00  0.00
ATOM    917  CB  ALA   104    -110.039  13.315 -86.277  1.00  0.00
ATOM    918  C   ALA   104    -111.171  11.237 -87.118  1.00  0.00
ATOM    919  O   ALA   104    -110.412  10.518 -87.769  1.00  0.00
ATOM    920  N   THR   105    -112.462  11.393 -87.392  1.00  0.00
ATOM    921  H   THR   105    -113.083  11.888 -86.785  1.00  0.00
ATOM    922  CA  THR   105    -113.129  10.795 -88.570  1.00  0.00
ATOM    923  CB  THR   105    -114.200   9.771 -88.160  1.00  0.00
ATOM    924  OG1 THR   105    -115.079  10.335 -87.180  1.00  0.00
ATOM    925  HG1 THR   105    -115.793   9.673 -86.948  1.00  0.00
ATOM    926  CG2 THR   105    -113.575   8.461 -87.672  1.00  0.00
ATOM    927  C   THR   105    -113.772  11.859 -89.469  1.00  0.00
ATOM    928  O   THR   105    -114.294  12.869 -88.998  1.00  0.00
ATOM    929  N   LEU   106    -113.701  11.606 -90.772  1.00  0.00
ATOM    930  H   LEU   106    -113.207  10.814 -91.127  1.00  0.00
ATOM    931  CA  LEU   106    -114.271  12.500 -91.800  1.00  0.00
ATOM    932  CB  LEU   106    -113.161  13.042 -92.715  1.00  0.00
ATOM    933  CG  LEU   106    -112.133  13.922 -91.989  1.00  0.00
ATOM    934  CD1 LEU   106    -110.951  14.200 -92.919  1.00  0.00
ATOM    935  CD2 LEU   106    -112.746  15.249 -91.527  1.00  0.00
ATOM    936  C   LEU   106    -115.362  11.793 -92.617  1.00  0.00
ATOM    937  O   LEU   106    -115.084  10.965 -93.483  1.00  0.00
ATOM    938  N   ALA   107    -116.602  12.046 -92.207  1.00  0.00
ATOM    939  H   ALA   107    -116.782  12.650 -91.431  1.00  0.00
ATOM    940  CA  ALA   107    -117.799  11.448 -92.831  1.00  0.00
ATOM    941  CB  ALA   107    -118.568  10.630 -91.788  1.00  0.00
ATOM    942  C   ALA   107    -118.700  12.509 -93.483  1.00  0.00
ATOM    943  O   ALA   107    -119.356  13.300 -92.807  1.00  0.00
ATOM    944  N   ALA   108    -118.537  12.624 -94.799  1.00  0.00
ATOM    945  H   ALA   108    -117.881  12.055 -95.295  1.00  0.00
ATOM    946  CA  ALA   108    -119.323  13.547 -95.641  1.00  0.00
ATOM    947  CB  ALA   108    -118.408  14.651 -96.180  1.00  0.00
ATOM    948  C   ALA   108    -119.997  12.808 -96.808  1.00  0.00
ATOM    949  O   ALA   108    -119.398  11.933 -97.430  1.00  0.00
ATOM    950  N   TYR   109    -121.249  13.181 -97.066  1.00  0.00
ATOM    951  H   TYR   109    -121.714  13.874 -96.517  1.00  0.00
ATOM    952  CA  TYR   109    -122.054  12.598 -98.157  1.00  0.00
ATOM    953  CB  TYR   109    -123.177  11.740 -97.547  1.00  0.00
ATOM    954  CG  TYR   109    -124.064  11.104 -98.624  1.00  0.00
ATOM    955  CD1 TYR   109    -123.546  10.067 -99.417  1.00  0.00
ATOM    956  HD1 TYR   109    -122.738   9.438 -99.041  1.00  0.00
ATOM    957  CD2 TYR   109    -125.182  11.823 -99.071  1.00  0.00
ATOM    958  HD2 TYR   109    -125.656  12.559 -98.421  1.00  0.00
ATOM    959  CE1 TYR   109    -124.074   9.829-100.693  1.00  0.00
ATOM    960  HE1 TYR   109    -123.666   9.037-101.319  1.00  0.00
ATOM    961  CE2 TYR   109    -125.709  11.580-100.344  1.00  0.00
ATOM    962  HE2 TYR   109    -126.592  12.119-100.682  1.00  0.00
ATOM    963  CZ  TYR   109    -125.124  10.618-101.174  1.00  0.00
ATOM    964  OH  TYR   109    -125.348  10.685-102.509  1.00  0.00
ATOM    965  HH  TYR   109    -125.485  11.657-102.741  1.00  0.00
ATOM    966  C   TYR   109    -122.598  13.677 -99.121  1.00  0.00
ATOM    967  O   TYR   109    -123.193  14.652 -98.655  1.00  0.00
ATOM    968  N   PRO   110    -122.402  13.507-100.440  1.00  0.00
ATOM    969  CA  PRO   110    -122.933  14.425-101.469  1.00  0.00
ATOM    970  CB  PRO   110    -122.130  14.103-102.733  1.00  0.00
ATOM    971  CG  PRO   110    -121.771  12.628-102.561  1.00  0.00
ATOM    972  CD  PRO   110    -121.512  12.502-101.059  1.00  0.00
ATOM    973  C   PRO   110    -124.456  14.319-101.668  1.00  0.00
ATOM    974  O   PRO   110    -124.967  13.508-102.444  1.00  0.00
ATOM    975  N   ALA   111    -125.163  15.157-100.916  1.00  0.00
ATOM    976  H   ALA   111    -124.721  15.757-100.248  1.00  0.00
ATOM    977  CA  ALA   111    -126.637  15.241-100.951  1.00  0.00
ATOM    978  CB  ALA   111    -127.188  15.029 -99.538  1.00  0.00
ATOM    979  C   ALA   111    -127.129  16.590-101.499  1.00  0.00
ATOM    980  O   ALA   111    -126.552  17.641-101.222  1.00  0.00
ATOM    981  N   GLU   112    -128.185  16.507-102.304  1.00  0.00
ATOM    982  H   GLU   112    -128.627  15.631-102.490  1.00  0.00
ATOM    983  CA  GLU   112    -128.863  17.677-102.904  1.00  0.00
ATOM    984  CB  GLU   112    -128.393  17.917-104.350  1.00  0.00
ATOM    985  CG  GLU   112    -128.646  16.746-105.311  1.00  0.00
ATOM    986  CD  GLU   112    -128.343  17.143-106.757  1.00  0.00
ATOM    987  OE1 GLU   112    -127.187  16.925-107.178  1.00  0.00
ATOM    988  OE2 GLU   112    -129.282  17.653-107.407  1.00  0.00
ATOM    989  C   GLU   112    -130.393  17.532-102.854  1.00  0.00
ATOM    990  O   GLU   112    -130.912  16.419-102.921  1.00  0.00
ATOM    991  N   THR   113    -131.075  18.667-102.735  1.00  0.00
ATOM    992  H   THR   113    -130.639  19.512-102.424  1.00  0.00
ATOM    993  CA  THR   113    -132.555  18.724-102.768  1.00  0.00
ATOM    994  CB  THR   113    -133.119  19.344-101.478  1.00  0.00
ATOM    995  OG1 THR   113    -132.521  20.628-101.264  1.00  0.00
ATOM    996  HG1 THR   113    -132.799  21.229-102.024  1.00  0.00
ATOM    997  CG2 THR   113    -132.946  18.422-100.268  1.00  0.00
ATOM    998  C   THR   113    -133.082  19.502-103.993  1.00  0.00
ATOM    999  O   THR   113    -133.114  20.737-103.958  1.00  0.00
ATOM   1000  N   PRO   114    -133.373  18.807-105.105  1.00  0.00
ATOM   1001  CA  PRO   114    -134.012  19.419-106.290  1.00  0.00
ATOM   1002  CB  PRO   114    -134.115  18.284-107.310  1.00  0.00
ATOM   1003  CG  PRO   114    -132.928  17.393-106.955  1.00  0.00
ATOM   1004  CD  PRO   114    -132.904  17.445-105.427  1.00  0.00
ATOM   1005  C   PRO   114    -135.411  19.950-105.943  1.00  0.00
ATOM   1006  O   PRO   114    -136.100  19.393-105.091  1.00  0.00
ATOM   1007  N   THR   115    -135.775  21.052-106.596  1.00  0.00
ATOM   1008  H   THR   115    -135.163  21.506-107.244  1.00  0.00
ATOM   1009  CA  THR   115    -137.079  21.737-106.421  1.00  0.00
ATOM   1010  CB  THR   115    -137.241  22.334-105.005  1.00  0.00
ATOM   1011  OG1 THR   115    -138.561  22.870-104.860  1.00  0.00
ATOM   1012  HG1 THR   115    -138.719  23.098-103.897  1.00  0.00
ATOM   1013  CG2 THR   115    -136.180  23.380-104.633  1.00  0.00
ATOM   1014  C   THR   115    -137.301  22.800-107.512  1.00  0.00
ATOM   1015  O   THR   115    -136.342  23.304-108.098  1.00  0.00
ATOM   1016  N   ALA   116    -138.576  23.072-107.783  1.00  0.00
ATOM   1017  H   ALA   116    -139.298  22.733-107.177  1.00  0.00
ATOM   1018  CA  ALA   116    -139.043  24.008-108.830  1.00  0.00
ATOM   1019  CB  ALA   116    -139.012  23.322-110.202  1.00  0.00
ATOM   1020  C   ALA   116    -140.475  24.487-108.539  1.00  0.00
ATOM   1021  O   ALA   116    -141.270  23.760-107.943  1.00  0.00
ATOM   1022  N   GLY   117    -140.745  25.729-108.937  1.00  0.00
ATOM   1023  H   GLY   117    -140.035  26.320-109.320  1.00  0.00
ATOM   1024  CA  GLY   117    -142.063  26.381-108.779  1.00  0.00
ATOM   1025  C   GLY   117    -142.096  27.773-109.425  1.00  0.00
ATOM   1026  O   GLY   117    -141.058  28.398-109.636  1.00  0.00
ATOM   1027  N   GLU   118    -143.299  28.176-109.828  1.00  0.00
ATOM   1028  H   GLU   118    -144.116  27.623-109.667  1.00  0.00
ATOM   1029  CA  GLU   118    -143.547  29.491-110.458  1.00  0.00
ATOM   1030  CB  GLU   118    -143.950  29.323-111.929  1.00  0.00
ATOM   1031  CG  GLU   118    -142.792  28.818-112.801  1.00  0.00
ATOM   1032  CD  GLU   118    -143.185  28.636-114.272  1.00  0.00
ATOM   1033  OE1 GLU   118    -143.831  29.554-114.825  1.00  0.00
ATOM   1034  OE2 GLU   118    -142.777  27.595-114.830  1.00  0.00
ATOM   1035  C   GLU   118    -144.635  30.281-109.717  1.00  0.00
ATOM   1036  O   GLU   118    -145.686  29.741-109.372  1.00  0.00
ATOM   1037  N   GLU   119    -144.365  31.570-109.527  1.00  0.00
ATOM   1038  H   GLU   119    -143.505  31.974-109.834  1.00  0.00
ATOM   1039  CA  GLU   119    -145.289  32.501-108.849  1.00  0.00
ATOM   1040  CB  GLU   119    -144.486  33.695-108.313  1.00  0.00
ATOM   1041  CG  GLU   119    -145.317  34.608-107.401  1.00  0.00
ATOM   1042  CD  GLU   119    -144.536  35.828-106.898  1.00  0.00
ATOM   1043  OE1 GLU   119    -143.360  35.653-106.505  1.00  0.00
ATOM   1044  OE2 GLU   119    -145.160  36.910-106.853  1.00  0.00
ATOM   1045  C   GLU   119    -146.430  32.940-109.787  1.00  0.00
ATOM   1046  O   GLU   119    -146.304  33.890-110.560  1.00  0.00
ATOM   1047  N   TYR   120    -147.498  32.148-109.766  1.00  0.00
ATOM   1048  H   TYR   120    -147.467  31.257-109.311  1.00  0.00
ATOM   1049  CA  TYR   120    -148.733  32.428-110.526  1.00  0.00
ATOM   1050  CB  TYR   120    -149.665  31.206-110.436  1.00  0.00
ATOM   1051  CG  TYR   120    -150.997  31.443-111.157  1.00  0.00
ATOM   1052  CD1 TYR   120    -151.033  31.439-112.561  1.00  0.00
ATOM   1053  HD1 TYR   120    -150.305  30.858-113.128  1.00  0.00
ATOM   1054  CD2 TYR   120    -152.018  32.088-110.445  1.00  0.00
ATOM   1055  HD2 TYR   120    -152.045  32.034-109.357  1.00  0.00
ATOM   1056  CE1 TYR   120    -152.019  32.169-113.241  1.00  0.00
ATOM   1057  HE1 TYR   120    -152.041  32.184-114.330  1.00  0.00
ATOM   1058  CE2 TYR   120    -153.000  32.816-111.125  1.00  0.00
ATOM   1059  HE2 TYR   120    -153.789  33.317-110.565  1.00  0.00
ATOM   1060  CZ  TYR   120    -152.972  32.898-112.521  1.00  0.00
ATOM   1061  OH  TYR   120    -153.636  33.910-113.129  1.00  0.00
ATOM   1062  HH  TYR   120    -153.707  34.663-112.461  1.00  0.00
ATOM   1063  C   TYR   120    -149.421  33.739-110.070  1.00  0.00
ATOM   1064  O   TYR   120    -149.663  33.913-108.872  1.00  0.00
ATOM   1065  N   PRO   121    -149.740  34.643-111.012  1.00  0.00
ATOM   1066  CA  PRO   121    -150.412  35.926-110.719  1.00  0.00
ATOM   1067  CB  PRO   121    -150.193  36.779-111.972  1.00  0.00
ATOM   1068  CG  PRO   121    -150.101  35.745-113.092  1.00  0.00
ATOM   1069  CD  PRO   121    -149.350  34.586-112.437  1.00  0.00
ATOM   1070  C   PRO   121    -151.891  35.814-110.310  1.00  0.00
ATOM   1071  O   PRO   121    -152.805  35.776-111.136  1.00  0.00
ATOM   1072  N   SER   122    -152.082  35.735-108.996  1.00  0.00
ATOM   1073  H   SER   122    -151.322  35.523-108.381  1.00  0.00
ATOM   1074  CA  SER   122    -153.416  35.776-108.355  1.00  0.00
ATOM   1075  CB  SER   122    -153.570  34.666-107.309  1.00  0.00
ATOM   1076  OG  SER   122    -153.617  33.384-107.936  1.00  0.00
ATOM   1077  HG  SER   122    -153.759  32.679-107.239  1.00  0.00
ATOM   1078  C   SER   122    -153.652  37.112-107.640  1.00  0.00
ATOM   1079  O   SER   122    -152.768  37.629-106.958  1.00  0.00
ATOM   1080  N   ARG   123    -154.889  37.592-107.737  1.00  0.00
ATOM   1081  H   ARG   123    -155.601  37.111-108.247  1.00  0.00
ATOM   1082  CA  ARG   123    -155.318  38.848-107.088  1.00  0.00
ATOM   1083  CB  ARG   123    -155.768  39.884-108.134  1.00  0.00
ATOM   1084  CG  ARG   123    -157.036  39.491-108.899  1.00  0.00
ATOM   1085  CD  ARG   123    -157.637  40.689-109.632  1.00  0.00
ATOM   1086  NE  ARG   123    -159.012  40.337-110.025  1.00  0.00
ATOM   1087  HE  ARG   123    -159.594  40.013-109.274  1.00  0.00
ATOM   1088  CZ  ARG   123    -159.535  40.370-111.252  1.00  0.00
ATOM   1089  NH1 ARG   123    -158.842  40.751-112.317  1.00  0.00
ATOM   1090 HH11 ARG   123    -157.889  41.025-112.204  1.00  0.00
ATOM   1091 HH12 ARG   123    -159.272  40.761-113.216  1.00  0.00
ATOM   1092  NH2 ARG   123    -160.789  39.989-111.431  1.00  0.00
ATOM   1093 HH21 ARG   123    -161.330  39.678-110.652  1.00  0.00
ATOM   1094 HH22 ARG   123    -161.187  40.013-112.345  1.00  0.00
ATOM   1095  C   ARG   123    -156.433  38.613-106.044  1.00  0.00
ATOM   1096  O   ARG   123    -157.261  37.721-106.242  1.00  0.00
ATOM   1097  N   PRO   124    -156.472  39.414-104.968  1.00  0.00
ATOM   1098  CA  PRO   124    -157.593  39.408-104.004  1.00  0.00
ATOM   1099  CB  PRO   124    -157.199  40.434-102.939  1.00  0.00
ATOM   1100  CG  PRO   124    -155.675  40.348-102.935  1.00  0.00
ATOM   1101  CD  PRO   124    -155.328  40.167-104.414  1.00  0.00
ATOM   1102  C   PRO   124    -158.940  39.779-104.650  1.00  0.00
ATOM   1103  O   PRO   124    -159.851  38.955-104.636  1.00  0.00
ATOM   1104  N   THR   125    -158.915  40.829-105.480  1.00  0.00
ATOM   1105  H   THR   125    -158.044  41.237-105.741  1.00  0.00
ATOM   1106  CA  THR   125    -160.091  41.481-106.119  1.00  0.00
ATOM   1107  CB  THR   125    -161.029  40.506-106.863  1.00  0.00
ATOM   1108  OG1 THR   125    -160.275  39.456-107.475  1.00  0.00
ATOM   1109  HG1 THR   125    -160.031  38.801-106.745  1.00  0.00
ATOM   1110  CG2 THR   125    -161.850  41.220-107.942  1.00  0.00
ATOM   1111  C   THR   125    -160.916  42.252-105.072  1.00  0.00
ATOM   1112  O   THR   125    -161.073  41.817-103.933  1.00  0.00
ATOM   1113  N   GLU   126    -161.391  43.429-105.474  1.00  0.00
ATOM   1114  H   GLU   126    -161.312  43.735-106.423  1.00  0.00
ATOM   1115  CA  GLU   126    -162.186  44.318-104.603  1.00  0.00
ATOM   1116  CB  GLU   126    -161.313  45.517-104.196  1.00  0.00
ATOM   1117  CG  GLU   126    -161.942  46.447-103.146  1.00  0.00
ATOM   1118  CD  GLU   126    -162.250  45.729-101.827  1.00  0.00
ATOM   1119  OE1 GLU   126    -161.380  45.781-100.932  1.00  0.00
ATOM   1120  OE2 GLU   126    -163.351  45.138-101.755  1.00  0.00
ATOM   1121  C   GLU   126    -163.484  44.768-105.298  1.00  0.00
ATOM   1122  O   GLU   126    -163.504  44.992-106.507  1.00  0.00
ATOM   1123  N   PHE   127    -164.529  44.914-104.488  1.00  0.00
ATOM   1124  H   PHE   127    -164.459  44.727-103.506  1.00  0.00
ATOM   1125  CA  PHE   127    -165.845  45.423-104.921  1.00  0.00
ATOM   1126  CB  PHE   127    -166.909  44.354-104.637  1.00  0.00
ATOM   1127  CG  PHE   127    -168.288  44.747-105.182  1.00  0.00
ATOM   1128  CD1 PHE   127    -168.587  44.548-106.538  1.00  0.00
ATOM   1129  HD1 PHE   127    -167.888  44.016-107.184  1.00  0.00
ATOM   1130  CD2 PHE   127    -169.214  45.398-104.351  1.00  0.00
ATOM   1131  HD2 PHE   127    -168.998  45.542-103.292  1.00  0.00
ATOM   1132  CE1 PHE   127    -169.797  45.018-107.066  1.00  0.00
ATOM   1133  HE1 PHE   127    -170.026  44.868-108.121  1.00  0.00
ATOM   1134  CE2 PHE   127    -170.422  45.868-104.882  1.00  0.00
ATOM   1135  HE2 PHE   127    -171.123  46.407-104.247  1.00  0.00
ATOM   1136  CZ  PHE   127    -170.712  45.682-106.239  1.00  0.00
ATOM   1137  HZ  PHE   127    -171.638  46.075-106.656  1.00  0.00
ATOM   1138  C   PHE   127    -166.173  46.741-104.197  1.00  0.00
ATOM   1139  O   PHE   127    -165.771  46.952-103.053  1.00  0.00
ATOM   1140  N   ALA   128    -166.935  47.589-104.884  1.00  0.00
ATOM   1141  H   ALA   128    -167.349  47.329-105.756  1.00  0.00
ATOM   1142  CA  ALA   128    -167.339  48.915-104.376  1.00  0.00
ATOM   1143  CB  ALA   128    -166.772  50.009-105.285  1.00  0.00
ATOM   1144  C   ALA   128    -168.866  49.041-104.270  1.00  0.00
ATOM   1145  O   ALA   128    -169.592  48.870-105.250  1.00  0.00
ATOM   1146  N   PHE   129    -169.320  49.248-103.037  1.00  0.00
ATOM   1147  H   PHE   129    -168.699  49.340-102.260  1.00  0.00
ATOM   1148  CA  PHE   129    -170.751  49.410-102.714  1.00  0.00
ATOM   1149  CB  PHE   129    -171.211  48.220-101.856  1.00  0.00
ATOM   1150  CG  PHE   129    -172.689  48.314-101.451  1.00  0.00
ATOM   1151  CD1 PHE   129    -173.695  47.947-102.356  1.00  0.00
ATOM   1152  HD1 PHE   129    -173.437  47.491-103.312  1.00  0.00
ATOM   1153  CD2 PHE   129    -173.036  48.857-100.204  1.00  0.00
ATOM   1154  HD2 PHE   129    -172.260  49.146 -99.494  1.00  0.00
ATOM   1155  CE1 PHE   129    -175.042  48.142-102.023  1.00  0.00
ATOM   1156  HE1 PHE   129    -175.824  47.863-102.730  1.00  0.00
ATOM   1157  CE2 PHE   129    -174.383  49.044 -99.869  1.00  0.00
ATOM   1158  HE2 PHE   129    -174.652  49.440 -98.891  1.00  0.00
ATOM   1159  CZ  PHE   129    -175.386  48.692-100.781  1.00  0.00
ATOM   1160  HZ  PHE   129    -176.434  48.843-100.525  1.00  0.00
ATOM   1161  C   PHE   129    -171.034  50.740-101.997  1.00  0.00
ATOM   1162  O   PHE   129    -170.274  51.170-101.131  1.00  0.00
ATOM   1163  N   TYR   130    -172.188  51.309-102.336  1.00  0.00
ATOM   1164  H   TYR   130    -172.782  50.903-103.029  1.00  0.00
ATOM   1165  CA  TYR   130    -172.726  52.517-101.684  1.00  0.00
ATOM   1166  CB  TYR   130    -172.723  53.691-102.675  1.00  0.00
ATOM   1167  CG  TYR   130    -173.227  54.984-102.021  1.00  0.00
ATOM   1168  CD1 TYR   130    -172.356  55.752-101.233  1.00  0.00
ATOM   1169  HD1 TYR   130    -171.285  55.546-101.234  1.00  0.00
ATOM   1170  CD2 TYR   130    -174.597  55.288-102.044  1.00  0.00
ATOM   1171  HD2 TYR   130    -175.274  54.729-102.690  1.00  0.00
ATOM   1172  CE1 TYR   130    -172.861  56.793-100.441  1.00  0.00
ATOM   1173  HE1 TYR   130    -172.191  57.388 -99.823  1.00  0.00
ATOM   1174  CE2 TYR   130    -175.100  56.327-101.248  1.00  0.00
ATOM   1175  HE2 TYR   130    -176.169  56.533-101.240  1.00  0.00
ATOM   1176  CZ  TYR   130    -174.232  57.072-100.440  1.00  0.00
ATOM   1177  OH  TYR   130    -174.719  58.042 -99.626  1.00  0.00
ATOM   1178  HH  TYR   130    -175.717  58.019 -99.654  1.00  0.00
ATOM   1179  C   TYR   130    -174.146  52.253-101.143  1.00  0.00
ATOM   1180  O   TYR   130    -174.985  51.738-101.887  1.00  0.00
ATOM   1181  N   PRO   131    -174.405  52.590 -99.868  1.00  0.00
ATOM   1182  CA  PRO   131    -175.754  52.504 -99.269  1.00  0.00
ATOM   1183  CB  PRO   131    -175.538  52.739 -97.770  1.00  0.00
ATOM   1184  CG  PRO   131    -174.099  52.285 -97.542  1.00  0.00
ATOM   1185  CD  PRO   131    -173.386  52.749 -98.812  1.00  0.00
ATOM   1186  C   PRO   131    -176.727  53.534 -99.871  1.00  0.00
ATOM   1187  O   PRO   131    -176.862  54.665 -99.400  1.00  0.00
ATOM   1188  N   GLY   132    -177.333  53.135-100.987  1.00  0.00
ATOM   1189  H   GLY   132    -177.023  52.313-101.469  1.00  0.00
ATOM   1190  CA  GLY   132    -178.366  53.917-101.699  1.00  0.00
ATOM   1191  C   GLY   132    -179.704  53.939-100.945  1.00  0.00
ATOM   1192  O   GLY   132    -180.604  53.157-101.242  1.00  0.00
ATOM   1193  N   TYR   133    -179.790  54.840 -99.969  1.00  0.00
ATOM   1194  H   TYR   133    -178.989  55.365 -99.676  1.00  0.00
ATOM   1195  CA  TYR   133    -180.999  55.017 -99.143  1.00  0.00
ATOM   1196  CB  TYR   133    -180.634  54.771 -97.673  1.00  0.00
ATOM   1197  CG  TYR   133    -181.882  54.666 -96.789  1.00  0.00
ATOM   1198  CD1 TYR   133    -182.547  53.437 -96.660  1.00  0.00
ATOM   1199  HD1 TYR   133    -182.127  52.534 -97.104  1.00  0.00
ATOM   1200  CD2 TYR   133    -182.429  55.819 -96.207  1.00  0.00
ATOM   1201  HD2 TYR   133    -181.922  56.780 -96.304  1.00  0.00
ATOM   1202  CE1 TYR   133    -183.764  53.368 -95.968  1.00  0.00
ATOM   1203  HE1 TYR   133    -184.287  52.418 -95.869  1.00  0.00
ATOM   1204  CE2 TYR   133    -183.649  55.749 -95.521  1.00  0.00
ATOM   1205  HE2 TYR   133    -184.098  56.662 -95.133  1.00  0.00
ATOM   1206  CZ  TYR   133    -184.316  54.523 -95.404  1.00  0.00
ATOM   1207  OH  TYR   133    -185.504  54.452 -94.751  1.00  0.00
ATOM   1208  HH  TYR   133    -185.758  55.369 -94.448  1.00  0.00
ATOM   1209  C   TYR   133    -181.627  56.415 -99.342  1.00  0.00
ATOM   1210  O   TYR   133    -180.903  57.412 -99.298  1.00  0.00
ATOM   1211  N   PRO   134    -182.944  56.480 -99.599  1.00  0.00
ATOM   1212  CA  PRO   134    -183.676  57.750 -99.802  1.00  0.00
ATOM   1213  CB  PRO   134    -185.110  57.330-100.132  1.00  0.00
ATOM   1214  CG  PRO   134    -184.932  55.963-100.787  1.00  0.00
ATOM   1215  CD  PRO   134    -183.802  55.336 -99.971  1.00  0.00
ATOM   1216  C   PRO   134    -183.674  58.659 -98.564  1.00  0.00
ATOM   1217  O   PRO   134    -183.797  58.194 -97.433  1.00  0.00
ATOM   1218  N   GLY   135    -183.616  59.960 -98.840  1.00  0.00
ATOM   1219  H   GLY   135    -183.418  60.288 -99.763  1.00  0.00
ATOM   1220  CA  GLY   135    -183.694  61.033 -97.826  1.00  0.00
ATOM   1221  C   GLY   135    -183.735  62.418 -98.487  1.00  0.00
ATOM   1222  O   GLY   135    -183.199  62.599 -99.580  1.00  0.00
ATOM   1223  N   THR   136    -184.476  63.325 -97.850  1.00  0.00
ATOM   1224  H   THR   136    -184.968  63.093 -97.010  1.00  0.00
ATOM   1225  CA  THR   136    -184.671  64.730 -98.290  1.00  0.00
ATOM   1226  CB  THR   136    -185.311  64.828 -99.695  1.00  0.00
ATOM   1227  OG1 THR   136    -185.307  66.193-100.128  1.00  0.00
ATOM   1228  HG1 THR   136    -185.623  66.241-101.078  1.00  0.00
ATOM   1229  CG2 THR   136    -186.721  64.227 -99.792  1.00  0.00
ATOM   1230  C   THR   136    -185.476  65.537 -97.252  1.00  0.00
ATOM   1231  O   THR   136    -186.144  64.963 -96.391  1.00  0.00
ATOM   1232  N   TYR   137    -185.364  66.859 -97.350  1.00  0.00
ATOM   1233  H   TYR   137    -184.958  67.259 -98.174  1.00  0.00
ATOM   1234  CA  TYR   137    -186.053  67.821 -96.467  1.00  0.00
ATOM   1235  CB  TYR   137    -185.006  68.595 -95.647  1.00  0.00
ATOM   1236  CG  TYR   137    -185.556  69.731 -94.766  1.00  0.00
ATOM   1237  CD1 TYR   137    -186.710  69.567 -93.981  1.00  0.00
ATOM   1238  HD1 TYR   137    -187.118  68.572 -93.804  1.00  0.00
ATOM   1239  CD2 TYR   137    -184.971  71.003 -94.870  1.00  0.00
ATOM   1240  HD2 TYR   137    -184.070  71.143 -95.468  1.00  0.00
ATOM   1241  CE1 TYR   137    -187.289  70.673 -93.339  1.00  0.00
ATOM   1242  HE1 TYR   137    -188.222  70.559 -92.788  1.00  0.00
ATOM   1243  CE2 TYR   137    -185.540  72.102 -94.211  1.00  0.00
ATOM   1244  HE2 TYR   137    -185.084  73.086 -94.312  1.00  0.00
ATOM   1245  CZ  TYR   137    -186.704  71.939 -93.451  1.00  0.00
ATOM   1246  OH  TYR   137    -187.341  73.028 -92.944  1.00  0.00
ATOM   1247  HH  TYR   137    -186.662  73.739 -92.747  1.00  0.00
ATOM   1248  C   TYR   137    -186.923  68.787 -97.288  1.00  0.00
ATOM   1249  O   TYR   137    -186.508  69.293 -98.329  1.00  0.00
ATOM   1250  N   GLN   138    -188.097  69.069 -96.733  1.00  0.00
ATOM   1251  H   GLN   138    -188.416  68.579 -95.924  1.00  0.00
ATOM   1252  CA  GLN   138    -189.038  70.073 -97.266  1.00  0.00
ATOM   1253  CB  GLN   138    -190.462  69.504 -97.396  1.00  0.00
ATOM   1254  CG  GLN   138    -191.029  68.860 -96.123  1.00  0.00
ATOM   1255  CD  GLN   138    -192.486  68.436 -96.315  1.00  0.00
ATOM   1256  OE1 GLN   138    -192.803  67.338 -96.745  1.00  0.00
ATOM   1257  NE2 GLN   138    -193.406  69.316 -95.984  1.00  0.00
ATOM   1258 HE21 GLN   138    -193.155  70.210 -95.626  1.00  0.00
ATOM   1259 HE22 GLN   138    -194.352  69.035 -96.112  1.00  0.00
ATOM   1260  C   GLN   138    -188.979  71.373 -96.433  1.00  0.00
ATOM   1261  O   GLN   138    -189.512  71.416 -95.322  1.00  0.00
ATOM   1262  N   PRO   139    -188.258  72.391 -96.931  1.00  0.00
ATOM   1263  CA  PRO   139    -187.965  73.628 -96.181  1.00  0.00
ATOM   1264  CB  PRO   139    -187.037  74.438 -97.090  1.00  0.00
ATOM   1265  CG  PRO   139    -187.428  73.984 -98.496  1.00  0.00
ATOM   1266  CD  PRO   139    -187.750  72.499 -98.315  1.00  0.00
ATOM   1267  C   PRO   139    -189.212  74.409 -95.747  1.00  0.00
ATOM   1268  O   PRO   139    -189.991  74.892 -96.567  1.00  0.00
ATOM   1269  N   MET   140    -189.413  74.421 -94.433  1.00  0.00
ATOM   1270  H   MET   140    -188.858  73.853 -93.815  1.00  0.00
ATOM   1271  CA  MET   140    -190.514  75.165 -93.794  1.00  0.00
ATOM   1272  CB  MET   140    -191.124  74.301 -92.680  1.00  0.00
ATOM   1273  CG  MET   140    -192.468  74.822 -92.152  1.00  0.00
ATOM   1274  SD  MET   140    -192.373  76.339 -91.129  1.00  0.00
ATOM   1275  CE  MET   140    -194.103  76.719 -90.969  1.00  0.00
ATOM   1276  C   MET   140    -190.005  76.510 -93.250  1.00  0.00
ATOM   1277  O   MET   140    -189.048  76.575 -92.479  1.00  0.00
ATOM   1278  N   ALA   141    -190.663  77.565 -93.720  1.00  0.00
ATOM   1279  H   ALA   141    -191.392  77.459 -94.396  1.00  0.00
ATOM   1280  CA  ALA   141    -190.427  78.954 -93.281  1.00  0.00
ATOM   1281  CB  ALA   141    -189.850  79.762 -94.448  1.00  0.00
ATOM   1282  C   ALA   141    -191.730  79.603 -92.787  1.00  0.00
ATOM   1283  O   ALA   141    -192.813  79.294 -93.281  1.00  0.00
ATOM   1284  N   SER   142    -191.591  80.470 -91.786  1.00  0.00
ATOM   1285  H   SER   142    -190.692  80.712 -91.424  1.00  0.00
ATOM   1286  CA  SER   142    -192.723  81.224 -91.201  1.00  0.00
ATOM   1287  CB  SER   142    -193.005  80.749 -89.771  1.00  0.00
ATOM   1288  OG  SER   142    -194.177  81.396 -89.262  1.00  0.00
ATOM   1289  HG  SER   142    -194.423  80.990 -88.379  1.00  0.00
ATOM   1290  C   SER   142    -192.442  82.734 -91.203  1.00  0.00
ATOM   1291  O   SER   142    -191.313  83.165 -90.968  1.00  0.00
ATOM   1292  N   TYR   143    -193.512  83.506 -91.370  1.00  0.00
ATOM   1293  H   TYR   143    -194.432  83.116 -91.331  1.00  0.00
ATOM   1294  CA  TYR   143    -193.448  84.977 -91.471  1.00  0.00
ATOM   1295  CB  TYR   143    -193.971  85.407 -92.850  1.00  0.00
ATOM   1296  CG  TYR   143    -193.872  86.920 -93.079  1.00  0.00
ATOM   1297  CD1 TYR   143    -192.663  87.493 -93.501  1.00  0.00
ATOM   1298  HD1 TYR   143    -191.784  86.868 -93.666  1.00  0.00
ATOM   1299  CD2 TYR   143    -195.001  87.731 -92.892  1.00  0.00
ATOM   1300  HD2 TYR   143    -195.935  87.298 -92.531  1.00  0.00
ATOM   1301  CE1 TYR   143    -192.583  88.876 -93.721  1.00  0.00
ATOM   1302  HE1 TYR   143    -191.648  89.325 -94.053  1.00  0.00
ATOM   1303  CE2 TYR   143    -194.921  89.111 -93.126  1.00  0.00
ATOM   1304  HE2 TYR   143    -195.818  89.724 -93.048  1.00  0.00
ATOM   1305  CZ  TYR   143    -193.707  89.685 -93.524  1.00  0.00
ATOM   1306  OH  TYR   143    -193.583  91.033 -93.623  1.00  0.00
ATOM   1307  HH  TYR   143    -194.429  91.474 -93.308  1.00  0.00
ATOM   1308  C   TYR   143    -194.207  85.650 -90.315  1.00  0.00
ATOM   1309  O   TYR   143    -195.426  85.814 -90.341  1.00  0.00
ATOM   1310  N   LEU   144    -193.439  85.981 -89.281  1.00  0.00
ATOM   1311  H   LEU   144    -192.464  85.758 -89.268  1.00  0.00
ATOM   1312  CA  LEU   144    -193.957  86.628 -88.061  1.00  0.00
ATOM   1313  CB  LEU   144    -193.645  85.716 -86.864  1.00  0.00
ATOM   1314  CG  LEU   144    -194.462  86.020 -85.600  1.00  0.00
ATOM   1315  CD1 LEU   144    -194.563  84.750 -84.754  1.00  0.00
ATOM   1316  CD2 LEU   144    -193.811  87.115 -84.749  1.00  0.00
ATOM   1317  C   LEU   144    -193.357  88.038 -87.920  1.00  0.00
ATOM   1318  O   LEU   144    -192.207  88.219 -87.522  1.00  0.00
ATOM   1319  N   ASP   145    -194.147  89.014 -88.355  1.00  0.00
ATOM   1320  H   ASP   145    -195.046  88.815 -88.751  1.00  0.00
ATOM   1321  CA  ASP   145    -193.751  90.439 -88.364  1.00  0.00
ATOM   1322  CB  ASP   145    -193.740  90.993 -89.802  1.00  0.00
ATOM   1323  CG  ASP   145    -195.084  90.996 -90.550  1.00  0.00
ATOM   1324  OD1 ASP   145    -195.906  90.084 -90.302  1.00  0.00
ATOM   1325  OD2 ASP   145    -195.228  91.858 -91.447  1.00  0.00
ATOM   1326  C   ASP   145    -194.599  91.308 -87.419  1.00  0.00
ATOM   1327  O   ASP   145    -195.655  91.817 -87.791  1.00  0.00
ATOM   1328  N   VAL   146    -194.085  91.482 -86.205  1.00  0.00
ATOM   1329  H   VAL   146    -193.219  91.063 -85.934  1.00  0.00
ATOM   1330  CA  VAL   146    -194.762  92.279 -85.157  1.00  0.00
ATOM   1331  CB  VAL   146    -195.036  91.485 -83.861  1.00  0.00
ATOM   1332  CG1 VAL   146    -196.148  90.458 -84.095  1.00  0.00
ATOM   1333  CG2 VAL   146    -193.798  90.790 -83.277  1.00  0.00
ATOM   1334  C   VAL   146    -194.070  93.624 -84.879  1.00  0.00
ATOM   1335  O   VAL   146    -193.049  93.704 -84.196  1.00  0.00
ATOM   1336  N   SER   147    -194.563  94.640 -85.584  1.00  0.00
ATOM   1337  H   SER   147    -195.179  94.481 -86.356  1.00  0.00
ATOM   1338  CA  SER   147    -194.087  96.037 -85.469  1.00  0.00
ATOM   1339  CB  SER   147    -194.647  96.881 -86.623  1.00  0.00
ATOM   1340  OG  SER   147    -194.319  96.276 -87.877  1.00  0.00
ATOM   1341  HG  SER   147    -194.551  96.908 -88.620  1.00  0.00
ATOM   1342  C   SER   147    -194.440  96.680 -84.116  1.00  0.00
ATOM   1343  O   SER   147    -195.422  97.408 -83.962  1.00  0.00
ATOM   1344  N   VAL   148    -193.630  96.333 -83.119  1.00  0.00
ATOM   1345  H   VAL   148    -192.955  95.604 -83.246  1.00  0.00
ATOM   1346  CA  VAL   148    -193.758  96.844 -81.735  1.00  0.00
ATOM   1347  CB  VAL   148    -193.064  95.897 -80.728  1.00  0.00
ATOM   1348  CG1 VAL   148    -193.253  96.364 -79.279  1.00  0.00
ATOM   1349  CG2 VAL   148    -193.586  94.459 -80.837  1.00  0.00
ATOM   1350  C   VAL   148    -193.222  98.288 -81.662  1.00  0.00
ATOM   1351  O   VAL   148    -192.026  98.527 -81.502  1.00  0.00
ATOM   1352  N   VAL   149    -194.131  99.217 -81.939  1.00  0.00
ATOM   1353  H   VAL   149    -195.041  98.961 -82.269  1.00  0.00
ATOM   1354  CA  VAL   149    -193.856 100.671 -81.911  1.00  0.00
ATOM   1355  CB  VAL   149    -193.903 101.310 -83.318  1.00  0.00
ATOM   1356  CG1 VAL   149    -192.712 100.850 -84.164  1.00  0.00
ATOM   1357  CG2 VAL   149    -195.214 101.051 -84.073  1.00  0.00
ATOM   1358  C   VAL   149    -194.766 101.432 -80.933  1.00  0.00
ATOM   1359  O   VAL   149    -195.956 101.141 -80.817  1.00  0.00
ATOM   1360  N   GLN   150    -194.168 102.416 -80.264  1.00  0.00
ATOM   1361  H   GLN   150    -193.191 102.602 -80.373  1.00  0.00
ATOM   1362  CA  GLN   150    -194.846 103.292 -79.284  1.00  0.00
ATOM   1363  CB  GLN   150    -195.041 102.526 -77.965  1.00  0.00
ATOM   1364  CG  GLN   150    -196.310 102.909 -77.187  1.00  0.00
ATOM   1365  CD  GLN   150    -196.312 104.363 -76.705  1.00  0.00
ATOM   1366  OE1 GLN   150    -195.554 104.769 -75.839  1.00  0.00
ATOM   1367  NE2 GLN   150    -197.091 105.208 -77.348  1.00  0.00
ATOM   1368 HE21 GLN   150    -197.704 104.907 -78.075  1.00  0.00
ATOM   1369 HE22 GLN   150    -197.082 106.155 -77.011  1.00  0.00
ATOM   1370  C   GLN   150    -193.987 104.549 -79.047  1.00  0.00
ATOM   1371  O   GLN   150    -192.758 104.485 -79.049  1.00  0.00
ATOM   1372  N   THR   151    -194.678 105.652 -78.778  1.00  0.00
ATOM   1373  H   THR   151    -195.639 105.590 -78.503  1.00  0.00
ATOM   1374  CA  THR   151    -194.076 106.991 -78.596  1.00  0.00
ATOM   1375  CB  THR   151    -194.493 107.949 -79.728  1.00  0.00
ATOM   1376  OG1 THR   151    -194.307 107.318 -80.999  1.00  0.00
ATOM   1377  HG1 THR   151    -194.418 107.995 -81.728  1.00  0.00
ATOM   1378  CG2 THR   151    -193.681 109.250 -79.699  1.00  0.00
ATOM   1379  C   THR   151    -194.539 107.550 -77.241  1.00  0.00
ATOM   1380  O   THR   151    -195.714 107.876 -77.066  1.00  0.00
ATOM   1381  N   LEU   152    -193.630 107.487 -76.273  1.00  0.00
ATOM   1382  H   LEU   152    -192.740 107.058 -76.416  1.00  0.00
ATOM   1383  CA  LEU   152    -193.872 107.986 -74.904  1.00  0.00
ATOM   1384  CB  LEU   152    -193.811 106.784 -73.945  1.00  0.00
ATOM   1385  CG  LEU   152    -194.758 106.792 -72.728  1.00  0.00
ATOM   1386  CD1 LEU   152    -194.425 107.884 -71.706  1.00  0.00
ATOM   1387  CD2 LEU   152    -196.227 106.859 -73.157  1.00  0.00
ATOM   1388  C   LEU   152    -192.823 109.045 -74.526  1.00  0.00
ATOM   1389  O   LEU   152    -191.635 108.884 -74.807  1.00  0.00
ATOM   1390  N   GLY   153    -193.314 110.116 -73.908  1.00  0.00
ATOM   1391  H   GLY   153    -194.300 110.249 -73.806  1.00  0.00
ATOM   1392  CA  GLY   153    -192.496 111.236 -73.397  1.00  0.00
ATOM   1393  C   GLY   153    -193.350 112.227 -72.594  1.00  0.00
ATOM   1394  O   GLY   153    -194.547 112.367 -72.840  1.00  0.00
ATOM   1395  N   ALA   154    -192.715 112.836 -71.596  1.00  0.00
ATOM   1396  H   ALA   154    -191.742 112.689 -71.425  1.00  0.00
ATOM   1397  CA  ALA   154    -193.359 113.819 -70.701  1.00  0.00
ATOM   1398  CB  ALA   154    -193.455 113.234 -69.288  1.00  0.00
ATOM   1399  C   ALA   154    -192.588 115.154 -70.662  1.00  0.00
ATOM   1400  O   ALA   154    -191.355 115.133 -70.657  1.00  0.00
ATOM   1401  N   PRO   155    -193.296 116.292 -70.732  1.00  0.00
ATOM   1402  CA  PRO   155    -192.690 117.628 -70.546  1.00  0.00
ATOM   1403  CB  PRO   155    -193.834 118.613 -70.792  1.00  0.00
ATOM   1404  CG  PRO   155    -194.725 117.868 -71.782  1.00  0.00
ATOM   1405  CD  PRO   155    -194.657 116.421 -71.290  1.00  0.00
ATOM   1406  C   PRO   155    -192.143 117.797 -69.122  1.00  0.00
ATOM   1407  O   PRO   155    -192.739 117.319 -68.157  1.00  0.00
ATOM   1408  N   GLY   156    -191.014 118.497 -69.038  1.00  0.00
ATOM   1409  H   GLY   156    -190.569 118.870 -69.850  1.00  0.00
ATOM   1410  CA  GLY   156    -190.336 118.821 -67.766  1.00  0.00
ATOM   1411  C   GLY   156    -190.106 120.332 -67.626  1.00  0.00
ATOM   1412  O   GLY   156    -189.784 121.010 -68.600  1.00  0.00
ATOM   1413  N   GLU   157    -190.247 120.813 -66.394  1.00  0.00
ATOM   1414  H   GLU   157    -190.420 120.212 -65.615  1.00  0.00
ATOM   1415  CA  GLU   157    -190.063 122.242 -66.059  1.00  0.00
ATOM   1416  CB  GLU   157    -191.412 122.917 -65.752  1.00  0.00
ATOM   1417  CG  GLU   157    -192.188 122.310 -64.573  1.00  0.00
ATOM   1418  CD  GLU   157    -193.507 123.036 -64.283  1.00  0.00
ATOM   1419  OE1 GLU   157    -194.238 123.339 -65.253  1.00  0.00
ATOM   1420  OE2 GLU   157    -193.799 123.200 -63.079  1.00  0.00
ATOM   1421  C   GLU   157    -189.059 122.464 -64.910  1.00  0.00
ATOM   1422  O   GLU   157    -189.040 121.667 -63.969  1.00  0.00
ATOM   1423  N   PRO   158    -188.192 123.482 -65.024  1.00  0.00
ATOM   1424  CA  PRO   158    -187.325 123.926 -63.912  1.00  0.00
ATOM   1425  CB  PRO   158    -186.477 125.052 -64.507  1.00  0.00
ATOM   1426  CG  PRO   158    -186.364 124.656 -65.977  1.00  0.00
ATOM   1427  CD  PRO   158    -187.750 124.092 -66.294  1.00  0.00
ATOM   1428  C   PRO   158    -188.162 124.458 -62.740  1.00  0.00
ATOM   1429  O   PRO   158    -189.247 125.004 -62.934  1.00  0.00
ATOM   1430  N   ARG   159    -187.639 124.246 -61.536  1.00  0.00
ATOM   1431  H   ARG   159    -186.767 123.775 -61.414  1.00  0.00
ATOM   1432  CA  ARG   159    -188.256 124.726 -60.283  1.00  0.00
ATOM   1433  CB  ARG   159    -188.745 123.504 -59.482  1.00  0.00
ATOM   1434  CG  ARG   159    -189.528 123.838 -58.203  1.00  0.00
ATOM   1435  CD  ARG   159    -188.617 123.958 -56.976  1.00  0.00
ATOM   1436  NE  ARG   159    -189.341 124.626 -55.880  1.00  0.00
ATOM   1437  HE  ARG   159    -189.636 125.562 -56.075  1.00  0.00
ATOM   1438  CZ  ARG   159    -189.574 124.145 -54.657  1.00  0.00
ATOM   1439  NH1 ARG   159    -189.141 122.957 -54.260  1.00  0.00
ATOM   1440 HH11 ARG   159    -188.618 122.392 -54.896  1.00  0.00
ATOM   1441 HH12 ARG   159    -189.351 122.627 -53.342  1.00  0.00
ATOM   1442  NH2 ARG   159    -190.252 124.879 -53.788  1.00  0.00
ATOM   1443 HH21 ARG   159    -190.585 125.784 -54.047  1.00  0.00
ATOM   1444 HH22 ARG   159    -190.436 124.520 -52.876  1.00  0.00
ATOM   1445  C   ARG   159    -187.249 125.578 -59.491  1.00  0.00
ATOM   1446  O   ARG   159    -186.063 125.255 -59.427  1.00  0.00
ATOM   1447  N   HIS   160    -187.768 126.657 -58.913  1.00  0.00
ATOM   1448  H   HIS   160    -188.718 126.924 -59.068  1.00  0.00
ATOM   1449  CA  HIS   160    -187.022 127.524 -57.981  1.00  0.00
ATOM   1450  CB  HIS   160    -186.949 128.952 -58.541  1.00  0.00
ATOM   1451  CG  HIS   160    -186.146 129.924 -57.663  1.00  0.00
ATOM   1452  ND1 HIS   160    -185.160 129.616 -56.820  1.00  0.00
ATOM   1453  CD2 HIS   160    -186.297 131.244 -57.636  1.00  0.00
ATOM   1454  CE1 HIS   160    -184.697 130.740 -56.283  1.00  0.00
ATOM   1455  NE2 HIS   160    -185.402 131.745 -56.788  1.00  0.00
ATOM   1456  HE2 HIS   160    -185.263 132.711 -56.585  1.00  0.00
ATOM   1457  C   HIS   160    -187.691 127.510 -56.597  1.00  0.00
ATOM   1458  O   HIS   160    -188.916 127.553 -56.476  1.00  0.00
ATOM   1459  N   ASP   161    -186.839 127.533 -55.579  1.00  0.00
ATOM   1460  H   ASP   161    -185.876 127.758 -55.748  1.00  0.00
ATOM   1461  CA  ASP   161    -187.260 127.498 -54.167  1.00  0.00
ATOM   1462  CB  ASP   161    -186.843 126.145 -53.569  1.00  0.00
ATOM   1463  CG  ASP   161    -187.349 125.901 -52.142  1.00  0.00
ATOM   1464  OD1 ASP   161    -188.364 126.528 -51.759  1.00  0.00
ATOM   1465  OD2 ASP   161    -186.707 125.079 -51.454  1.00  0.00
ATOM   1466  C   ASP   161    -186.685 128.705 -53.402  1.00  0.00
ATOM   1467  O   ASP   161    -185.694 128.612 -52.678  1.00  0.00
ATOM   1468  N   SER   162    -187.363 129.835 -53.579  1.00  0.00
ATOM   1469  H   SER   162    -188.197 129.866 -54.133  1.00  0.00
ATOM   1470  CA  SER   162    -186.987 131.130 -52.971  1.00  0.00
ATOM   1471  CB  SER   162    -187.674 132.278 -53.723  1.00  0.00
ATOM   1472  OG  SER   162    -189.092 132.090 -53.695  1.00  0.00
ATOM   1473  HG  SER   162    -189.384 132.064 -52.727  1.00  0.00
ATOM   1474  C   SER   162    -187.296 131.197 -51.465  1.00  0.00
ATOM   1475  O   SER   162    -188.409 131.522 -51.048  1.00  0.00
ATOM   1476  N   LEU   163    -186.304 130.779 -50.685  1.00  0.00
ATOM   1477  H   LEU   163    -185.499 130.327 -51.070  1.00  0.00
ATOM   1478  CA  LEU   163    -186.364 130.799 -49.209  1.00  0.00
ATOM   1479  CB  LEU   163    -186.189 129.378 -48.652  1.00  0.00
ATOM   1480  CG  LEU   163    -187.255 128.371 -49.105  1.00  0.00
ATOM   1481  CD1 LEU   163    -186.870 126.977 -48.607  1.00  0.00
ATOM   1482  CD2 LEU   163    -188.651 128.733 -48.587  1.00  0.00
ATOM   1483  C   LEU   163    -185.286 131.711 -48.607  1.00  0.00
ATOM   1484  O   LEU   163    -184.162 131.778 -49.103  1.00  0.00
ATOM   1485  N   LEU   164    -185.651 132.358 -47.503  1.00  0.00
ATOM   1486  H   LEU   164    -186.578 132.285 -47.138  1.00  0.00
ATOM   1487  CA  LEU   164    -184.751 133.263 -46.761  1.00  0.00
ATOM   1488  CB  LEU   164    -185.377 134.670 -46.718  1.00  0.00
ATOM   1489  CG  LEU   164    -184.444 135.866 -46.433  1.00  0.00
ATOM   1490  CD1 LEU   164    -183.880 135.883 -45.008  1.00  0.00
ATOM   1491  CD2 LEU   164    -183.324 135.967 -47.474  1.00  0.00
ATOM   1492  C   LEU   164    -184.490 132.701 -45.348  1.00  0.00
ATOM   1493  O   LEU   164    -185.424 132.626 -44.545  1.00  0.00
ATOM   1494  N   PRO   165    -183.277 132.181 -45.098  1.00  0.00
ATOM   1495  CA  PRO   165    -182.859 131.723 -43.757  1.00  0.00
ATOM   1496  CB  PRO   165    -181.489 131.071 -43.970  1.00  0.00
ATOM   1497  CG  PRO   165    -181.547 130.598 -45.420  1.00  0.00
ATOM   1498  CD  PRO   165    -182.316 131.719 -46.119  1.00  0.00
ATOM   1499  C   PRO   165    -182.778 132.892 -42.762  1.00  0.00
ATOM   1500  O   PRO   165    -181.810 133.651 -42.728  1.00  0.00
ATOM   1501  N   VAL   166    -183.895 133.113 -42.073  1.00  0.00
ATOM   1502  H   VAL   166    -184.754 132.668 -42.328  1.00  0.00
ATOM   1503  CA  VAL   166    -184.015 134.140 -41.012  1.00  0.00
ATOM   1504  CB  VAL   166    -185.497 134.415 -40.664  1.00  0.00
ATOM   1505  CG1 VAL   166    -185.641 135.542 -39.634  1.00  0.00
ATOM   1506  CG2 VAL   166    -186.322 134.788 -41.902  1.00  0.00
ATOM   1507  C   VAL   166    -183.194 133.708 -39.779  1.00  0.00
ATOM   1508  O   VAL   166    -183.646 132.929 -38.942  1.00  0.00
ATOM   1509  N   ASP   167    -181.937 134.141 -39.780  1.00  0.00
ATOM   1510  H   ASP   167    -181.552 134.583 -40.592  1.00  0.00
ATOM   1511  CA  ASP   167    -180.976 133.833 -38.704  1.00  0.00
ATOM   1512  CB  ASP   167    -179.760 133.122 -39.322  1.00  0.00
ATOM   1513  CG  ASP   167    -178.682 132.705 -38.312  1.00  0.00
ATOM   1514  OD1 ASP   167    -179.046 132.426 -37.148  1.00  0.00
ATOM   1515  OD2 ASP   167    -177.508 132.653 -38.737  1.00  0.00
ATOM   1516  C   ASP   167    -180.584 135.088 -37.904  1.00  0.00
ATOM   1517  O   ASP   167    -179.645 135.803 -38.250  1.00  0.00
ATOM   1518  N   SER   168    -181.329 135.308 -36.827  1.00  0.00
ATOM   1519  H   SER   168    -182.143 134.762 -36.620  1.00  0.00
ATOM   1520  CA  SER   168    -181.102 136.420 -35.881  1.00  0.00
ATOM   1521  CB  SER   168    -182.350 137.307 -35.778  1.00  0.00
ATOM   1522  OG  SER   168    -183.522 136.516 -35.551  1.00  0.00
ATOM   1523  HG  SER   168    -184.251 137.092 -35.177  1.00  0.00
ATOM   1524  C   SER   168    -180.685 135.914 -34.493  1.00  0.00
ATOM   1525  O   SER   168    -181.369 135.109 -33.863  1.00  0.00
ATOM   1526  N   TYR   169    -179.493 136.344 -34.088  1.00  0.00
ATOM   1527  H   TYR   169    -178.945 136.971 -34.638  1.00  0.00
ATOM   1528  CA  TYR   169    -178.879 135.942 -32.806  1.00  0.00
ATOM   1529  CB  TYR   169    -177.628 135.102 -33.109  1.00  0.00
ATOM   1530  CG  TYR   169    -176.992 134.515 -31.843  1.00  0.00
ATOM   1531  CD1 TYR   169    -177.447 133.287 -31.339  1.00  0.00
ATOM   1532  HD1 TYR   169    -178.123 132.666 -31.929  1.00  0.00
ATOM   1533  CD2 TYR   169    -176.084 135.282 -31.095  1.00  0.00
ATOM   1534  HD2 TYR   169    -175.696 136.220 -31.495  1.00  0.00
ATOM   1535  CE1 TYR   169    -177.023 132.847 -30.078  1.00  0.00
ATOM   1536  HE1 TYR   169    -177.366 131.891 -29.684  1.00  0.00
ATOM   1537  CE2 TYR   169    -175.670 134.844 -29.831  1.00  0.00
ATOM   1538  HE2 TYR   169    -174.957 135.434 -29.257  1.00  0.00
ATOM   1539  CZ  TYR   169    -176.148 133.632 -29.319  1.00  0.00
ATOM   1540  OH  TYR   169    -175.775 133.221 -28.082  1.00  0.00
ATOM   1541  HH  TYR   169    -175.519 134.043 -27.537  1.00  0.00
ATOM   1542  C   TYR   169    -178.523 137.155 -31.929  1.00  0.00
ATOM   1543  O   TYR   169    -178.055 138.178 -32.429  1.00  0.00
ATOM   1544  N   GLN   170    -178.691 136.961 -30.621  1.00  0.00
ATOM   1545  H   GLN   170    -179.099 136.114 -30.278  1.00  0.00
ATOM   1546  CA  GLN   170    -178.319 137.926 -29.563  1.00  0.00
ATOM   1547  CB  GLN   170    -179.274 139.135 -29.601  1.00  0.00
ATOM   1548  CG  GLN   170    -178.931 140.279 -28.635  1.00  0.00
ATOM   1549  CD  GLN   170    -177.479 140.755 -28.745  1.00  0.00
ATOM   1550  OE1 GLN   170    -176.582 140.258 -28.079  1.00  0.00
ATOM   1551  NE2 GLN   170    -177.222 141.710 -29.610  1.00  0.00
ATOM   1552 HE21 GLN   170    -177.941 142.101 -30.176  1.00  0.00
ATOM   1553 HE22 GLN   170    -176.274 142.011 -29.678  1.00  0.00
ATOM   1554  C   GLN   170    -178.331 137.240 -28.184  1.00  0.00
ATOM   1555  O   GLN   170    -179.232 136.460 -27.881  1.00  0.00
ATOM   1556  N   SER   171    -177.347 137.608 -27.364  1.00  0.00
ATOM   1557  H   SER   171    -176.742 138.370 -27.618  1.00  0.00
ATOM   1558  CA  SER   171    -177.121 137.059 -26.005  1.00  0.00
ATOM   1559  CB  SER   171    -176.648 135.595 -26.028  1.00  0.00
ATOM   1560  OG  SER   171    -175.377 135.470 -26.683  1.00  0.00
ATOM   1561  HG  SER   171    -174.793 136.234 -26.361  1.00  0.00
ATOM   1562  C   SER   171    -176.094 137.897 -25.229  1.00  0.00
ATOM   1563  O   SER   171    -174.910 137.926 -25.571  1.00  0.00
ATOM   1564  N   TRP   172    -176.581 138.525 -24.167  1.00  0.00
ATOM   1565  H   TRP   172    -177.539 138.440 -23.893  1.00  0.00
ATOM   1566  CA  TRP   172    -175.796 139.440 -23.314  1.00  0.00
ATOM   1567  CB  TRP   172    -176.478 140.819 -23.307  1.00  0.00
ATOM   1568  CG  TRP   172    -177.937 140.763 -22.831  1.00  0.00
ATOM   1569  CD1 TRP   172    -178.351 140.925 -21.575  1.00  0.00
ATOM   1570  HD1 TRP   172    -177.720 141.221 -20.737  1.00  0.00
ATOM   1571  CD2 TRP   172    -179.037 140.366 -23.582  1.00  0.00
ATOM   1572  NE1 TRP   172    -179.648 140.630 -21.489  1.00  0.00
ATOM   1573  HE1 TRP   172    -180.188 140.657 -20.650  1.00  0.00
ATOM   1574  CE2 TRP   172    -180.106 140.275 -22.686  1.00  0.00
ATOM   1575  CE3 TRP   172    -179.204 139.967 -24.918  1.00  0.00
ATOM   1576  HE3 TRP   172    -178.394 140.109 -25.633  1.00  0.00
ATOM   1577  CZ2 TRP   172    -181.344 139.778 -23.117  1.00  0.00
ATOM   1578  HZ2 TRP   172    -182.182 139.716 -22.423  1.00  0.00
ATOM   1579  CZ3 TRP   172    -180.435 139.452 -25.345  1.00  0.00
ATOM   1580  HZ3 TRP   172    -180.550 139.081 -26.363  1.00  0.00
ATOM   1581  CH2 TRP   172    -181.506 139.361 -24.445  1.00  0.00
ATOM   1582  HH2 TRP   172    -182.464 138.964 -24.779  1.00  0.00
ATOM   1583  C   TRP   172    -175.633 138.897 -21.884  1.00  0.00
ATOM   1584  O   TRP   172    -176.556 138.321 -21.309  1.00  0.00
ATOM   1585  N   ALA   173    -174.419 139.057 -21.363  1.00  0.00
ATOM   1586  H   ALA   173    -173.696 139.534 -21.861  1.00  0.00
ATOM   1587  CA  ALA   173    -174.047 138.604 -20.007  1.00  0.00
ATOM   1588  CB  ALA   173    -173.175 137.348 -20.110  1.00  0.00
ATOM   1589  C   ALA   173    -173.300 139.693 -19.223  1.00  0.00
ATOM   1590  O   ALA   173    -172.489 140.431 -19.782  1.00  0.00
ATOM   1591  N   LEU   174    -173.581 139.744 -17.923  1.00  0.00
ATOM   1592  H   LEU   174    -174.266 139.145 -17.511  1.00  0.00
ATOM   1593  CA  LEU   174    -172.928 140.680 -16.988  1.00  0.00
ATOM   1594  CB  LEU   174    -173.993 141.631 -16.409  1.00  0.00
ATOM   1595  CG  LEU   174    -173.515 142.975 -15.824  1.00  0.00
ATOM   1596  CD1 LEU   174    -172.664 142.827 -14.558  1.00  0.00
ATOM   1597  CD2 LEU   174    -172.799 143.824 -16.880  1.00  0.00
ATOM   1598  C   LEU   174    -172.209 139.873 -15.895  1.00  0.00
ATOM   1599  O   LEU   174    -172.843 139.259 -15.038  1.00  0.00
ATOM   1600  N   ALA   175    -170.899 139.743 -16.084  1.00  0.00
ATOM   1601  H   ALA   175    -170.432 140.197 -16.843  1.00  0.00
ATOM   1602  CA  ALA   175    -170.014 138.999 -15.166  1.00  0.00
ATOM   1603  CB  ALA   175    -169.521 137.726 -15.863  1.00  0.00
ATOM   1604  C   ALA   175    -168.815 139.844 -14.708  1.00  0.00
ATOM   1605  O   ALA   175    -168.298 140.662 -15.468  1.00  0.00
ATOM   1606  N   GLY   176    -168.433 139.631 -13.450  1.00  0.00
ATOM   1607  H   GLY   176    -168.983 139.076 -12.827  1.00  0.00
ATOM   1608  CA  GLY   176    -167.261 140.272 -12.817  1.00  0.00
ATOM   1609  C   GLY   176    -167.039 139.749 -11.391  1.00  0.00
ATOM   1610  O   GLY   176    -167.992 139.391 -10.701  1.00  0.00
ATOM   1611  N   VAL   177    -165.763 139.667 -11.018  1.00  0.00
ATOM   1612  H   VAL   177    -165.024 139.912 -11.646  1.00  0.00
ATOM   1613  CA  VAL   177    -165.295 139.183  -9.698  1.00  0.00
ATOM   1614  CB  VAL   177    -165.649 137.685  -9.516  1.00  0.00
ATOM   1615  CG1 VAL   177    -164.886 136.731 -10.446  1.00  0.00
ATOM   1616  CG2 VAL   177    -165.555 137.244  -8.052  1.00  0.00
ATOM   1617  C   VAL   177    -163.787 139.465  -9.528  1.00  0.00
ATOM   1618  O   VAL   177    -163.049 139.529 -10.510  1.00  0.00
ATOM   1619  N   TRP   178    -163.392 139.714  -8.282  1.00  0.00
ATOM   1620  H   TRP   178    -164.039 139.750  -7.523  1.00  0.00
ATOM   1621  CA  TRP   178    -161.979 139.901  -7.899  1.00  0.00
ATOM   1622  CB  TRP   178    -161.758 141.330  -7.374  1.00  0.00
ATOM   1623  CG  TRP   178    -160.354 141.554  -6.789  1.00  0.00
ATOM   1624  CD1 TRP   178    -159.207 141.581  -7.470  1.00  0.00
ATOM   1625  HD1 TRP   178    -159.119 141.676  -8.553  1.00  0.00
ATOM   1626  CD2 TRP   178    -160.024 141.472  -5.441  1.00  0.00
ATOM   1627  NE1 TRP   178    -158.176 141.494  -6.626  1.00  0.00
ATOM   1628  HE1 TRP   178    -157.213 141.397  -6.887  1.00  0.00
ATOM   1629  CE2 TRP   178    -158.629 141.440  -5.377  1.00  0.00
ATOM   1630  CE3 TRP   178    -160.782 141.439  -4.261  1.00  0.00
ATOM   1631  HE3 TRP   178    -161.870 141.446  -4.310  1.00  0.00
ATOM   1632  CZ2 TRP   178    -157.982 141.391  -4.134  1.00  0.00
ATOM   1633  HZ2 TRP   178    -156.894 141.406  -4.087  1.00  0.00
ATOM   1634  CZ3 TRP   178    -160.137 141.389  -3.018  1.00  0.00
ATOM   1635  HZ3 TRP   178    -160.727 141.369  -2.101  1.00  0.00
ATOM   1636  CH2 TRP   178    -158.738 141.374  -2.953  1.00  0.00
ATOM   1637  HH2 TRP   178    -158.241 141.444  -1.986  1.00  0.00
ATOM   1638  C   TRP   178    -161.508 138.851  -6.878  1.00  0.00
ATOM   1639  O   TRP   178    -162.312 138.216  -6.195  1.00  0.00
ATOM   1640  N   ASN   179    -160.227 138.533  -7.044  1.00  0.00
ATOM   1641  H   ASN   179    -159.754 138.822  -7.877  1.00  0.00
ATOM   1642  CA  ASN   179    -159.363 137.740  -6.145  1.00  0.00
ATOM   1643  CB  ASN   179    -159.842 136.289  -5.963  1.00  0.00
ATOM   1644  CG  ASN   179    -160.154 135.565  -7.277  1.00  0.00
ATOM   1645  OD1 ASN   179    -159.326 134.904  -7.884  1.00  0.00
ATOM   1646  ND2 ASN   179    -161.382 135.693  -7.728  1.00  0.00
ATOM   1647 HD21 ASN   179    -162.039 136.249  -7.221  1.00  0.00
ATOM   1648 HD22 ASN   179    -161.605 135.223  -8.577  1.00  0.00
ATOM   1649  C   ASN   179    -157.925 137.772  -6.684  1.00  0.00
ATOM   1650  O   ASN   179    -157.715 137.885  -7.892  1.00  0.00
ATOM   1651  N   SER   180    -156.978 137.810  -5.750  1.00  0.00
ATOM   1652  H   SER   180    -157.230 137.682  -4.785  1.00  0.00
ATOM   1653  CA  SER   180    -155.520 137.886  -6.013  1.00  0.00
ATOM   1654  CB  SER   180    -155.124 139.177  -6.757  1.00  0.00
ATOM   1655  OG  SER   180    -155.400 140.337  -5.964  1.00  0.00
ATOM   1656  HG  SER   180    -154.909 140.210  -5.090  1.00  0.00
ATOM   1657  C   SER   180    -154.730 137.754  -4.698  1.00  0.00
ATOM   1658  O   SER   180    -154.329 138.734  -4.064  1.00  0.00
ATOM   1659  N   GLN   181    -154.669 136.510  -4.234  1.00  0.00
ATOM   1660  H   GLN   181    -155.052 135.741  -4.746  1.00  0.00
ATOM   1661  CA  GLN   181    -154.019 136.134  -2.962  1.00  0.00
ATOM   1662  CB  GLN   181    -155.073 135.755  -1.908  1.00  0.00
ATOM   1663  CG  GLN   181    -155.857 136.940  -1.323  1.00  0.00
ATOM   1664  CD  GLN   181    -156.874 137.598  -2.267  1.00  0.00
ATOM   1665  OE1 GLN   181    -157.512 136.991  -3.116  1.00  0.00
ATOM   1666  NE2 GLN   181    -157.028 138.896  -2.140  1.00  0.00
ATOM   1667 HE21 GLN   181    -156.478 139.405  -1.484  1.00  0.00
ATOM   1668 HE22 GLN   181    -157.742 139.335  -2.683  1.00  0.00
ATOM   1669  C   GLN   181    -153.052 134.957  -3.159  1.00  0.00
ATOM   1670  O   GLN   181    -153.332 134.043  -3.934  1.00  0.00
ATOM   1671  N   MET   182    -151.937 135.013  -2.433  1.00  0.00
ATOM   1672  H   MET   182    -151.739 135.793  -1.840  1.00  0.00
ATOM   1673  CA  MET   182    -150.875 133.980  -2.443  1.00  0.00
ATOM   1674  CB  MET   182    -150.056 134.017  -3.747  1.00  0.00
ATOM   1675  CG  MET   182    -149.390 135.365  -4.048  1.00  0.00
ATOM   1676  SD  MET   182    -148.441 135.357  -5.612  1.00  0.00
ATOM   1677  CE  MET   182    -147.853 137.037  -5.616  1.00  0.00
ATOM   1678  C   MET   182    -149.945 134.111  -1.226  1.00  0.00
ATOM   1679  O   MET   182    -149.739 135.209  -0.710  1.00  0.00
ATOM   1680  N   CYS   183    -149.493 132.958  -0.738  1.00  0.00
ATOM   1681  H   CYS   183    -149.726 132.083  -1.161  1.00  0.00
ATOM   1682  CA  CYS   183    -148.573 132.856   0.414  1.00  0.00
ATOM   1683  CB  CYS   183    -149.352 132.477   1.679  1.00  0.00
ATOM   1684  SG  CYS   183    -150.573 133.737   2.203  1.00  0.00
ATOM   1685  HG  CYS   183    -151.005 133.077   3.273  1.00  0.00
ATOM   1686  C   CYS   183    -147.475 131.812   0.163  1.00  0.00
ATOM   1687  O   CYS   183    -147.720 130.790  -0.477  1.00  0.00
ATOM   1688  N   CYS   184    -146.285 132.106   0.685  1.00  0.00
ATOM   1689  H   CYS   184    -146.120 132.978   1.148  1.00  0.00
ATOM   1690  CA  CYS   184    -145.098 131.226   0.614  1.00  0.00
ATOM   1691  CB  CYS   184    -144.447 131.335  -0.771  1.00  0.00
ATOM   1692  SG  CYS   184    -143.057 130.173  -1.036  1.00  0.00
ATOM   1693  HG  CYS   184    -142.793 130.553  -2.283  1.00  0.00
ATOM   1694  C   CYS   184    -144.078 131.630   1.692  1.00  0.00
ATOM   1695  O   CYS   184    -143.953 132.808   2.023  1.00  0.00
ATOM   1696  N   GLN   185    -143.407 130.621   2.240  1.00  0.00
ATOM   1697  H   GLN   185    -143.541 129.679   1.936  1.00  0.00
ATOM   1698  CA  GLN   185    -142.373 130.798   3.278  1.00  0.00
ATOM   1699  CB  GLN   185    -142.940 130.317   4.627  1.00  0.00
ATOM   1700  CG  GLN   185    -141.968 130.278   5.819  1.00  0.00
ATOM   1701  CD  GLN   185    -141.109 131.533   6.033  1.00  0.00
ATOM   1702  OE1 GLN   185    -141.363 132.628   5.554  1.00  0.00
ATOM   1703  NE2 GLN   185    -139.949 131.337   6.615  1.00  0.00
ATOM   1704 HE21 GLN   185    -139.653 130.417   6.885  1.00  0.00
ATOM   1705 HE22 GLN   185    -139.380 132.136   6.784  1.00  0.00
ATOM   1706  C   GLN   185    -141.049 130.114   2.900  1.00  0.00
ATOM   1707  O   GLN   185    -141.030 128.968   2.448  1.00  0.00
ATOM   1708  N   GLY   186    -139.966 130.837   3.178  1.00  0.00
ATOM   1709  H   GLY   186    -140.057 131.721   3.640  1.00  0.00
ATOM   1710  CA  GLY   186    -138.574 130.408   2.923  1.00  0.00
ATOM   1711  C   GLY   186    -138.129 129.280   3.865  1.00  0.00
ATOM   1712  O   GLY   186    -137.783 129.522   5.020  1.00  0.00
ATOM   1713  N   GLU   187    -138.312 128.047   3.400  1.00  0.00
ATOM   1714  H   GLU   187    -138.797 127.878   2.541  1.00  0.00
ATOM   1715  CA  GLU   187    -137.912 126.841   4.155  1.00  0.00
ATOM   1716  CB  GLU   187    -139.145 126.065   4.642  1.00  0.00
ATOM   1717  CG  GLU   187    -139.997 126.855   5.647  1.00  0.00
ATOM   1718  CD  GLU   187    -139.219 127.353   6.874  1.00  0.00
ATOM   1719  OE1 GLU   187    -138.379 126.581   7.392  1.00  0.00
ATOM   1720  OE2 GLU   187    -139.514 128.494   7.295  1.00  0.00
ATOM   1721  C   GLU   187    -136.977 125.909   3.373  1.00  0.00
ATOM   1722  O   GLU   187    -137.155 125.693   2.176  1.00  0.00
ATOM   1723  N   GLN   188    -136.025 125.347   4.116  1.00  0.00
ATOM   1724  H   GLN   188    -135.958 125.541   5.095  1.00  0.00
ATOM   1725  CA  GLN   188    -134.996 124.401   3.628  1.00  0.00
ATOM   1726  CB  GLN   188    -133.995 125.088   2.675  1.00  0.00
ATOM   1727  CG  GLN   188    -133.191 126.265   3.252  1.00  0.00
ATOM   1728  CD  GLN   188    -132.078 125.841   4.218  1.00  0.00
ATOM   1729  OE1 GLN   188    -131.428 124.813   4.085  1.00  0.00
ATOM   1730  NE2 GLN   188    -131.829 126.656   5.218  1.00  0.00
ATOM   1731 HE21 GLN   188    -132.340 127.502   5.334  1.00  0.00
ATOM   1732 HE22 GLN   188    -131.108 126.381   5.847  1.00  0.00
ATOM   1733  C   GLN   188    -134.277 123.714   4.804  1.00  0.00
ATOM   1734  O   GLN   188    -134.355 124.180   5.943  1.00  0.00
ATOM   1735  N   ASN   189    -133.679 122.559   4.525  1.00  0.00
ATOM   1736  H   ASN   189    -133.659 122.183   3.600  1.00  0.00
ATOM   1737  CA  ASN   189    -132.944 121.777   5.539  1.00  0.00
ATOM   1738  CB  ASN   189    -133.597 120.403   5.749  1.00  0.00
ATOM   1739  CG  ASN   189    -135.055 120.441   6.237  1.00  0.00
ATOM   1740  OD1 ASN   189    -135.840 119.542   5.982  1.00  0.00
ATOM   1741  ND2 ASN   189    -135.473 121.492   6.912  1.00  0.00
ATOM   1742 HD21 ASN   189    -134.880 122.281   7.067  1.00  0.00
ATOM   1743 HD22 ASN   189    -136.408 121.457   7.251  1.00  0.00
ATOM   1744  C   ASN   189    -131.452 121.632   5.178  1.00  0.00
ATOM   1745  O   ASN   189    -131.133 120.966   4.190  1.00  0.00
ATOM   1746  N   PRO   190    -130.559 122.312   5.917  1.00  0.00
ATOM   1747  CA  PRO   190    -129.103 122.264   5.675  1.00  0.00
ATOM   1748  CB  PRO   190    -128.494 123.179   6.739  1.00  0.00
ATOM   1749  CG  PRO   190    -129.613 124.176   7.029  1.00  0.00
ATOM   1750  CD  PRO   190    -130.873 123.312   6.957  1.00  0.00
ATOM   1751  C   PRO   190    -128.552 120.833   5.831  1.00  0.00
ATOM   1752  O   PRO   190    -128.902 120.156   6.800  1.00  0.00
ATOM   1753  N   PRO   191    -127.745 120.358   4.870  1.00  0.00
ATOM   1754  CA  PRO   191    -127.056 119.057   4.974  1.00  0.00
ATOM   1755  CB  PRO   191    -126.576 118.758   3.552  1.00  0.00
ATOM   1756  CG  PRO   191    -126.370 120.144   2.941  1.00  0.00
ATOM   1757  CD  PRO   191    -127.501 120.976   3.550  1.00  0.00
ATOM   1758  C   PRO   191    -125.897 119.103   5.982  1.00  0.00
ATOM   1759  O   PRO   191    -125.229 120.127   6.125  1.00  0.00
ATOM   1760  N   GLY   192    -125.683 117.969   6.646  1.00  0.00
ATOM   1761  H   GLY   192    -126.306 117.194   6.564  1.00  0.00
ATOM   1762  CA  GLY   192    -124.605 117.796   7.643  1.00  0.00
ATOM   1763  C   GLY   192    -123.570 116.741   7.204  1.00  0.00
ATOM   1764  O   GLY   192    -123.809 115.555   7.439  1.00  0.00
ATOM   1765  N   PRO   193    -122.494 117.135   6.500  1.00  0.00
ATOM   1766  CA  PRO   193    -121.413 116.204   6.119  1.00  0.00
ATOM   1767  CB  PRO   193    -120.622 116.943   5.037  1.00  0.00
ATOM   1768  CG  PRO   193    -120.815 118.417   5.392  1.00  0.00
ATOM   1769  CD  PRO   193    -122.247 118.476   5.927  1.00  0.00
ATOM   1770  C   PRO   193    -120.539 115.806   7.318  1.00  0.00
ATOM   1771  O   PRO   193    -120.302 116.600   8.226  1.00  0.00
ATOM   1772  N   PHE   194    -120.175 114.528   7.327  1.00  0.00
ATOM   1773  H   PHE   194    -120.477 113.890   6.620  1.00  0.00
ATOM   1774  CA  PHE   194    -119.322 113.918   8.367  1.00  0.00
ATOM   1775  CB  PHE   194    -120.166 113.048   9.313  1.00  0.00
ATOM   1776  CG  PHE   194    -121.013 111.989   8.593  1.00  0.00
ATOM   1777  CD1 PHE   194    -120.497 110.705   8.362  1.00  0.00
ATOM   1778  HD1 PHE   194    -119.496 110.443   8.707  1.00  0.00
ATOM   1779  CD2 PHE   194    -122.298 112.318   8.134  1.00  0.00
ATOM   1780  HD2 PHE   194    -122.717 113.307   8.329  1.00  0.00
ATOM   1781  CE1 PHE   194    -121.262 109.756   7.670  1.00  0.00
ATOM   1782  HE1 PHE   194    -120.866 108.755   7.504  1.00  0.00
ATOM   1783  CE2 PHE   194    -123.059 111.370   7.439  1.00  0.00
ATOM   1784  HE2 PHE   194    -124.058 111.627   7.086  1.00  0.00
ATOM   1785  CZ  PHE   194    -122.541 110.089   7.207  1.00  0.00
ATOM   1786  HZ  PHE   194    -123.134 109.350   6.670  1.00  0.00
ATOM   1787  C   PHE   194    -118.162 113.116   7.757  1.00  0.00
ATOM   1788  O   PHE   194    -118.326 112.431   6.748  1.00  0.00
ATOM   1789  N   TRP   195    -117.042 113.129   8.472  1.00  0.00
ATOM   1790  H   TRP   195    -116.999 113.548   9.377  1.00  0.00
ATOM   1791  CA  TRP   195    -115.778 112.525   8.006  1.00  0.00
ATOM   1792  CB  TRP   195    -114.698 113.608   7.891  1.00  0.00
ATOM   1793  CG  TRP   195    -115.095 114.689   6.878  1.00  0.00
ATOM   1794  CD1 TRP   195    -114.879 114.648   5.564  1.00  0.00
ATOM   1795  HD1 TRP   195    -114.292 113.890   5.045  1.00  0.00
ATOM   1796  CD2 TRP   195    -115.876 115.810   7.135  1.00  0.00
ATOM   1797  NE1 TRP   195    -115.494 115.675   4.977  1.00  0.00
ATOM   1798  HE1 TRP   195    -115.484 115.867   3.997  1.00  0.00
ATOM   1799  CE2 TRP   195    -116.118 116.407   5.896  1.00  0.00
ATOM   1800  CE3 TRP   195    -116.451 116.344   8.298  1.00  0.00
ATOM   1801  HE3 TRP   195    -116.221 115.911   9.271  1.00  0.00
ATOM   1802  CZ2 TRP   195    -116.939 117.541   5.810  1.00  0.00
ATOM   1803  HZ2 TRP   195    -117.127 118.012   4.846  1.00  0.00
ATOM   1804  CZ3 TRP   195    -117.282 117.468   8.213  1.00  0.00
ATOM   1805  HZ3 TRP   195    -117.796 117.835   9.101  1.00  0.00
ATOM   1806  CH2 TRP   195    -117.522 118.069   6.971  1.00  0.00
ATOM   1807  HH2 TRP   195    -118.170 118.942   6.909  1.00  0.00
ATOM   1808  C   TRP   195    -115.308 111.406   8.944  1.00  0.00
ATOM   1809  O   TRP   195    -115.364 111.534  10.166  1.00  0.00
ATOM   1810  N   LYS   196    -114.852 110.327   8.313  1.00  0.00
ATOM   1811  H   LYS   196    -114.808 110.297   7.315  1.00  0.00
ATOM   1812  CA  LYS   196    -114.415 109.072   8.968  1.00  0.00
ATOM   1813  CB  LYS   196    -115.597 108.303   9.602  1.00  0.00
ATOM   1814  CG  LYS   196    -116.923 108.284   8.822  1.00  0.00
ATOM   1815  CD  LYS   196    -116.888 107.473   7.523  1.00  0.00
ATOM   1816  CE  LYS   196    -118.160 107.668   6.694  1.00  0.00
ATOM   1817  NZ  LYS   196    -118.260 109.026   6.134  1.00  0.00
ATOM   1818  HZ1 LYS   196    -119.106 109.114   5.608  1.00  0.00
ATOM   1819  HZ2 LYS   196    -118.264 109.708   6.867  1.00  0.00
ATOM   1820  HZ3 LYS   196    -117.482 109.198   5.530  1.00  0.00
ATOM   1821  C   LYS   196    -113.618 108.167   8.014  1.00  0.00
ATOM   1822  O   LYS   196    -113.789 108.241   6.798  1.00  0.00
ATOM   1823  N   ALA   197    -112.672 107.430   8.596  1.00  0.00
ATOM   1824  H   ALA   197    -112.487 107.507   9.576  1.00  0.00
ATOM   1825  CA  ALA   197    -111.789 106.473   7.891  1.00  0.00
ATOM   1826  CB  ALA   197    -110.702 107.220   7.107  1.00  0.00
ATOM   1827  C   ALA   197    -111.113 105.514   8.886  1.00  0.00
ATOM   1828  O   ALA   197    -110.839 105.886  10.027  1.00  0.00
ATOM   1829  N   ALA   198    -110.886 104.286   8.426  1.00  0.00
ATOM   1830  H   ALA   198    -111.047 104.049   7.469  1.00  0.00
ATOM   1831  CA  ALA   198    -110.257 103.214   9.225  1.00  0.00
ATOM   1832  CB  ALA   198    -111.247 102.057   9.394  1.00  0.00
ATOM   1833  C   ALA   198    -108.971 102.714   8.549  1.00  0.00
ATOM   1834  O   ALA   198    -108.915 102.578   7.327  1.00  0.00
ATOM   1835  N   PHE   199    -107.974 102.416   9.380  1.00  0.00
ATOM   1836  H   PHE   199    -108.098 102.398  10.371  1.00  0.00
ATOM   1837  CA  PHE   199    -106.626 102.031   8.913  1.00  0.00
ATOM   1838  CB  PHE   199    -105.637 103.177   9.174  1.00  0.00
ATOM   1839  CG  PHE   199    -106.069 104.488   8.503  1.00  0.00
ATOM   1840  CD1 PHE   199    -105.726 104.747   7.167  1.00  0.00
ATOM   1841  HD1 PHE   199    -105.110 104.041   6.610  1.00  0.00
ATOM   1842  CD2 PHE   199    -106.870 105.402   9.206  1.00  0.00
ATOM   1843  HD2 PHE   199    -107.134 105.216  10.247  1.00  0.00
ATOM   1844  CE1 PHE   199    -106.191 105.909   6.536  1.00  0.00
ATOM   1845  HE1 PHE   199    -105.931 106.104   5.496  1.00  0.00
ATOM   1846  CE2 PHE   199    -107.336 106.561   8.573  1.00  0.00
ATOM   1847  HE2 PHE   199    -107.980 107.254   9.114  1.00  0.00
ATOM   1848  CZ  PHE   199    -106.996 106.814   7.239  1.00  0.00
ATOM   1849  HZ  PHE   199    -107.357 107.717   6.746  1.00  0.00
ATOM   1850  C   PHE   199    -106.126 100.752   9.599  1.00  0.00
ATOM   1851  O   PHE   199    -106.347 100.551  10.792  1.00  0.00
ATOM   1852  N   ALA   200    -105.449  99.920   8.807  1.00  0.00
ATOM   1853  H   ALA   200    -105.351 100.107   7.829  1.00  0.00
ATOM   1854  CA  ALA   200    -104.834  98.646   9.242  1.00  0.00
ATOM   1855  CB  ALA   200    -105.906  97.556   9.380  1.00  0.00
ATOM   1856  C   ALA   200    -103.779  98.176   8.227  1.00  0.00
ATOM   1857  O   ALA   200    -103.886  98.471   7.037  1.00  0.00
ATOM   1858  N   ASP   201    -102.734  97.526   8.742  1.00  0.00
ATOM   1859  H   ASP   201    -102.639  97.398   9.730  1.00  0.00
ATOM   1860  CA  ASP   201    -101.622  96.963   7.944  1.00  0.00
ATOM   1861  CB  ASP   201    -100.731  98.106   7.422  1.00  0.00
ATOM   1862  CG  ASP   201     -99.662  97.671   6.410  1.00  0.00
ATOM   1863  OD1 ASP   201     -99.931  96.709   5.656  1.00  0.00
ATOM   1864  OD2 ASP   201     -98.573  98.281   6.450  1.00  0.00
ATOM   1865  C   ASP   201    -100.782  95.991   8.792  1.00  0.00
ATOM   1866  O   ASP   201    -100.598  96.207   9.989  1.00  0.00
ATOM   1867  N   SER   202    -100.287  94.949   8.128  1.00  0.00
ATOM   1868  H   SER   202    -100.564  94.753   7.185  1.00  0.00
ATOM   1869  CA  SER   202     -99.387  93.923   8.704  1.00  0.00
ATOM   1870  CB  SER   202    -100.154  92.939   9.601  1.00  0.00
ATOM   1871  OG  SER   202    -101.189  92.274   8.868  1.00  0.00
ATOM   1872  HG  SER   202    -101.688  91.656   9.478  1.00  0.00
ATOM   1873  C   SER   202     -98.671  93.137   7.592  1.00  0.00
ATOM   1874  O   SER   202     -99.161  93.064   6.464  1.00  0.00
ATOM   1875  N   SER   203     -97.438  92.727   7.893  1.00  0.00
ATOM   1876  H   SER   203     -97.020  92.960   8.772  1.00  0.00
ATOM   1877  CA  SER   203     -96.546  91.940   7.004  1.00  0.00
ATOM   1878  CB  SER   203     -96.078  92.738   5.779  1.00  0.00
ATOM   1879  OG  SER   203     -97.115  92.761   4.797  1.00  0.00
ATOM   1880  HG  SER   203     -98.004  92.920   5.264  1.00  0.00
ATOM   1881  C   SER   203     -95.287  91.459   7.736  1.00  0.00
ATOM   1882  O   SER   203     -94.880  92.061   8.730  1.00  0.00
ATOM   1883  N   GLY   204     -94.749  90.339   7.253  1.00  0.00
ATOM   1884  H   GLY   204     -95.228  89.797   6.565  1.00  0.00
ATOM   1885  CA  GLY   204     -93.489  89.746   7.750  1.00  0.00
ATOM   1886  C   GLY   204     -93.622  88.258   8.109  1.00  0.00
ATOM   1887  O   GLY   204     -94.663  87.805   8.580  1.00  0.00
ATOM   1888  N   GLN   205     -92.526  87.539   7.871  1.00  0.00
ATOM   1889  H   GLN   205     -91.704  87.962   7.490  1.00  0.00
ATOM   1890  CA  GLN   205     -92.398  86.081   8.097  1.00  0.00
ATOM   1891  CB  GLN   205     -93.202  85.277   7.057  1.00  0.00
ATOM   1892  CG  GLN   205     -92.816  85.555   5.597  1.00  0.00
ATOM   1893  CD  GLN   205     -93.707  84.779   4.625  1.00  0.00
ATOM   1894  OE1 GLN   205     -94.775  85.213   4.222  1.00  0.00
ATOM   1895  NE2 GLN   205     -93.267  83.610   4.214  1.00  0.00
ATOM   1896 HE21 GLN   205     -92.391  83.249   4.513  1.00  0.00
ATOM   1897 HE22 GLN   205     -93.861  83.119   3.581  1.00  0.00
ATOM   1898  C   GLN   205     -90.923  85.643   8.081  1.00  0.00
ATOM   1899  O   GLN   205     -90.098  86.268   7.418  1.00  0.00
ATOM   1900  N   HIS   206     -90.629  84.599   8.852  1.00  0.00
ATOM   1901  H   HIS   206     -91.318  84.159   9.427  1.00  0.00
ATOM   1902  CA  HIS   206     -89.270  84.029   8.962  1.00  0.00
ATOM   1903  CB  HIS   206     -88.728  84.197  10.388  1.00  0.00
ATOM   1904  CG  HIS   206     -88.456  85.666  10.727  1.00  0.00
ATOM   1905  ND1 HIS   206     -87.331  86.326  10.471  1.00  0.00
ATOM   1906  CD2 HIS   206     -89.291  86.510  11.326  1.00  0.00
ATOM   1907  CE1 HIS   206     -87.466  87.575  10.899  1.00  0.00
ATOM   1908  NE2 HIS   206     -88.679  87.686  11.429  1.00  0.00
ATOM   1909  HE2 HIS   206     -89.058  88.513  11.837  1.00  0.00
ATOM   1910  C   HIS   206     -89.232  82.551   8.525  1.00  0.00
ATOM   1911  O   HIS   206     -89.777  81.701   9.233  1.00  0.00
ATOM   1912  N   PRO   207     -88.771  82.272   7.295  1.00  0.00
ATOM   1913  CA  PRO   207     -88.680  80.897   6.765  1.00  0.00
ATOM   1914  CB  PRO   207     -88.437  81.074   5.263  1.00  0.00
ATOM   1915  CG  PRO   207     -87.702  82.412   5.172  1.00  0.00
ATOM   1916  CD  PRO   207     -88.346  83.254   6.275  1.00  0.00
ATOM   1917  C   PRO   207     -87.581  80.057   7.445  1.00  0.00
ATOM   1918  O   PRO   207     -86.451  80.530   7.585  1.00  0.00
ATOM   1919  N   PRO   208     -87.926  78.854   7.931  1.00  0.00
ATOM   1920  CA  PRO   208     -86.941  77.893   8.470  1.00  0.00
ATOM   1921  CB  PRO   208     -87.779  76.718   8.977  1.00  0.00
ATOM   1922  CG  PRO   208     -89.101  77.376   9.362  1.00  0.00
ATOM   1923  CD  PRO   208     -89.298  78.425   8.267  1.00  0.00
ATOM   1924  C   PRO   208     -85.975  77.418   7.376  1.00  0.00
ATOM   1925  O   PRO   208     -86.357  77.260   6.218  1.00  0.00
ATOM   1926  N   ASP   209     -84.720  77.224   7.774  1.00  0.00
ATOM   1927  H   ASP   209     -84.439  77.387   8.719  1.00  0.00
ATOM   1928  CA  ASP   209     -83.655  76.721   6.884  1.00  0.00
ATOM   1929  CB  ASP   209     -82.692  77.876   6.566  1.00  0.00
ATOM   1930  CG  ASP   209     -81.615  77.535   5.527  1.00  0.00
ATOM   1931  OD1 ASP   209     -81.910  76.709   4.634  1.00  0.00
ATOM   1932  OD2 ASP   209     -80.496  78.068   5.684  1.00  0.00
ATOM   1933  C   ASP   209     -82.916  75.538   7.533  1.00  0.00
ATOM   1934  O   ASP   209     -82.595  75.581   8.719  1.00  0.00
ATOM   1935  N   ALA   210     -82.567  74.559   6.701  1.00  0.00
ATOM   1936  H   ALA   210     -82.734  74.619   5.716  1.00  0.00
ATOM   1937  CA  ALA   210     -81.841  73.348   7.136  1.00  0.00
ATOM   1938  CB  ALA   210     -82.725  72.116   6.915  1.00  0.00
ATOM   1939  C   ALA   210     -80.511  73.182   6.386  1.00  0.00
ATOM   1940  O   ALA   210     -80.446  73.317   5.164  1.00  0.00
ATOM   1941  N   CYS   211     -79.470  72.865   7.152  1.00  0.00
ATOM   1942  H   CYS   211     -79.558  72.797   8.145  1.00  0.00
ATOM   1943  CA  CYS   211     -78.103  72.659   6.629  1.00  0.00
ATOM   1944  CB  CYS   211     -77.091  72.903   7.756  1.00  0.00
ATOM   1945  SG  CYS   211     -77.072  74.634   8.350  1.00  0.00
ATOM   1946  HG  CYS   211     -76.115  74.461   9.257  1.00  0.00
ATOM   1947  C   CYS   211     -77.915  71.278   5.971  1.00  0.00
ATOM   1948  O   CYS   211     -77.375  70.334   6.551  1.00  0.00
ATOM   1949  N   ALA   212     -78.402  71.191   4.736  1.00  0.00
ATOM   1950  H   ALA   212     -78.906  71.956   4.330  1.00  0.00
ATOM   1951  CA  ALA   212     -78.351  69.963   3.917  1.00  0.00
ATOM   1952  CB  ALA   212     -79.441  70.035   2.840  1.00  0.00
ATOM   1953  C   ALA   212     -76.957  69.685   3.321  1.00  0.00
ATOM   1954  O   ALA   212     -76.614  70.107   2.216  1.00  0.00
ATOM   1955  N   PHE   213     -76.134  69.045   4.147  1.00  0.00
ATOM   1956  H   PHE   213     -76.371  68.922   5.112  1.00  0.00
ATOM   1957  CA  PHE   213     -74.763  68.639   3.771  1.00  0.00
ATOM   1958  CB  PHE   213     -73.728  69.490   4.521  1.00  0.00
ATOM   1959  CG  PHE   213     -73.867  70.984   4.205  1.00  0.00
ATOM   1960  CD1 PHE   213     -74.579  71.817   5.082  1.00  0.00
ATOM   1961  HD1 PHE   213     -74.935  71.431   6.037  1.00  0.00
ATOM   1962  CD2 PHE   213     -73.396  71.496   2.987  1.00  0.00
ATOM   1963  HD2 PHE   213     -72.848  70.856   2.296  1.00  0.00
ATOM   1964  CE1 PHE   213     -74.827  73.152   4.737  1.00  0.00
ATOM   1965  HE1 PHE   213     -75.368  73.804   5.422  1.00  0.00
ATOM   1966  CE2 PHE   213     -73.646  72.831   2.642  1.00  0.00
ATOM   1967  HE2 PHE   213     -73.298  73.220   1.686  1.00  0.00
ATOM   1968  CZ  PHE   213     -74.363  73.658   3.516  1.00  0.00
ATOM   1969  HZ  PHE   213     -74.568  74.692   3.241  1.00  0.00
ATOM   1970  C   PHE   213     -74.497  67.151   4.039  1.00  0.00
ATOM   1971  O   PHE   213     -74.859  66.627   5.093  1.00  0.00
ATOM   1972  N   ARG   214     -73.737  66.549   3.126  1.00  0.00
ATOM   1973  H   ARG   214     -73.359  67.050   2.349  1.00  0.00
ATOM   1974  CA  ARG   214     -73.348  65.127   3.199  1.00  0.00
ATOM   1975  CB  ARG   214     -73.675  64.429   1.870  1.00  0.00
ATOM   1976  CG  ARG   214     -73.481  62.903   1.854  1.00  0.00
ATOM   1977  CD  ARG   214     -74.367  62.150   2.855  1.00  0.00
ATOM   1978  NE  ARG   214     -73.658  61.946   4.133  1.00  0.00
ATOM   1979  HE  ARG   214     -72.946  61.246   4.117  1.00  0.00
ATOM   1980  CZ  ARG   214     -73.926  62.534   5.301  1.00  0.00
ATOM   1981  NH1 ARG   214     -74.911  63.402   5.456  1.00  0.00
ATOM   1982 HH11 ARG   214     -75.509  63.623   4.688  1.00  0.00
ATOM   1983 HH12 ARG   214     -75.007  63.881   6.332  1.00  0.00
ATOM   1984  NH2 ARG   214     -73.109  62.375   6.329  1.00  0.00
ATOM   1985 HH21 ARG   214     -72.297  61.796   6.256  1.00  0.00
ATOM   1986 HH22 ARG   214     -73.308  62.863   7.182  1.00  0.00
ATOM   1987  C   ARG   214     -71.859  65.005   3.557  1.00  0.00
ATOM   1988  O   ARG   214     -70.990  65.573   2.897  1.00  0.00
ATOM   1989  N   ARG   215     -71.614  64.224   4.602  1.00  0.00
ATOM   1990  H   ARG   215     -72.350  63.678   5.022  1.00  0.00
ATOM   1991  CA  ARG   215     -70.298  64.141   5.267  1.00  0.00
ATOM   1992  CB  ARG   215     -70.471  64.598   6.720  1.00  0.00
ATOM   1993  CG  ARG   215     -70.833  66.084   6.820  1.00  0.00
ATOM   1994  CD  ARG   215     -71.837  66.346   7.945  1.00  0.00
ATOM   1995  NE  ARG   215     -73.189  65.896   7.556  1.00  0.00
ATOM   1996  HE  ARG   215     -73.586  66.356   6.760  1.00  0.00
ATOM   1997  CZ  ARG   215     -73.921  64.943   8.138  1.00  0.00
ATOM   1998  NH1 ARG   215     -73.461  64.189   9.127  1.00  0.00
ATOM   1999 HH11 ARG   215     -72.530  64.335   9.456  1.00  0.00
ATOM   2000 HH12 ARG   215     -74.056  63.518   9.565  1.00  0.00
ATOM   2001  NH2 ARG   215     -75.212  64.871   7.860  1.00  0.00
ATOM   2002 HH21 ARG   215     -75.615  65.526   7.219  1.00  0.00
ATOM   2003 HH22 ARG   215     -75.788  64.203   8.329  1.00  0.00
ATOM   2004  C   ARG   215     -69.659  62.743   5.243  1.00  0.00
ATOM   2005  O   ARG   215     -70.348  61.723   5.192  1.00  0.00
ATOM   2006  N   GLY   216     -68.327  62.760   5.167  1.00  0.00
ATOM   2007  H   GLY   216     -67.853  63.625   5.003  1.00  0.00
ATOM   2008  CA  GLY   216     -67.418  61.601   5.336  1.00  0.00
ATOM   2009  C   GLY   216     -67.399  60.501   4.257  1.00  0.00
ATOM   2010  O   GLY   216     -66.328  60.112   3.799  1.00  0.00
ATOM   2011  N   ARG   217     -68.583  60.119   3.787  1.00  0.00
ATOM   2012  H   ARG   217     -69.416  60.544   4.155  1.00  0.00
ATOM   2013  CA  ARG   217     -68.825  58.981   2.867  1.00  0.00
ATOM   2014  CB  ARG   217     -70.294  58.986   2.434  1.00  0.00
ATOM   2015  CG  ARG   217     -71.216  58.592   3.594  1.00  0.00
ATOM   2016  CD  ARG   217     -72.699  58.734   3.241  1.00  0.00
ATOM   2017  NE  ARG   217     -73.095  57.801   2.170  1.00  0.00
ATOM   2018  HE  ARG   217     -72.395  57.151   1.885  1.00  0.00
ATOM   2019  CZ  ARG   217     -74.289  57.738   1.576  1.00  0.00
ATOM   2020  NH1 ARG   217     -75.291  58.545   1.899  1.00  0.00
ATOM   2021 HH11 ARG   217     -75.157  59.230   2.613  1.00  0.00
ATOM   2022 HH12 ARG   217     -76.168  58.466   1.431  1.00  0.00
ATOM   2023  NH2 ARG   217     -74.500  56.847   0.620  1.00  0.00
ATOM   2024 HH21 ARG   217     -73.774  56.223   0.341  1.00  0.00
ATOM   2025 HH22 ARG   217     -75.395  56.805   0.181  1.00  0.00
ATOM   2026  C   ARG   217     -67.907  58.856   1.636  1.00  0.00
ATOM   2027  O   ARG   217     -67.548  57.746   1.245  1.00  0.00
ATOM   2028  N   LYS   218     -67.536  59.987   1.037  1.00  0.00
ATOM   2029  H   LYS   218     -67.876  60.876   1.335  1.00  0.00
ATOM   2030  CA  LYS   218     -66.543  60.019  -0.054  1.00  0.00
ATOM   2031  CB  LYS   218     -66.703  61.314  -0.859  1.00  0.00
ATOM   2032  CG  LYS   218     -66.851  61.057  -2.366  1.00  0.00
ATOM   2033  CD  LYS   218     -65.652  60.375  -3.044  1.00  0.00
ATOM   2034  CE  LYS   218     -64.387  61.239  -3.049  1.00  0.00
ATOM   2035  NZ  LYS   218     -63.322  60.590  -3.824  1.00  0.00
ATOM   2036  HZ1 LYS   218     -62.483  61.131  -3.763  1.00  0.00
ATOM   2037  HZ2 LYS   218     -63.148  59.665  -3.471  1.00  0.00
ATOM   2038  HZ3 LYS   218     -63.601  60.523  -4.781  1.00  0.00
ATOM   2039  C   LYS   218     -65.120  59.870   0.519  1.00  0.00
ATOM   2040  O   LYS   218     -64.413  60.845   0.778  1.00  0.00
ATOM   2041  N   LYS   219     -64.741  58.606   0.696  1.00  0.00
ATOM   2042  H   LYS   219     -65.415  57.877   0.561  1.00  0.00
ATOM   2043  CA  LYS   219     -63.492  58.152   1.354  1.00  0.00
ATOM   2044  CB  LYS   219     -63.611  56.663   1.741  1.00  0.00
ATOM   2045  CG  LYS   219     -63.765  55.655   0.591  1.00  0.00
ATOM   2046  CD  LYS   219     -65.203  55.530   0.073  1.00  0.00
ATOM   2047  CE  LYS   219     -65.313  54.525  -1.077  1.00  0.00
ATOM   2048  NZ  LYS   219     -64.738  55.029  -2.335  1.00  0.00
ATOM   2049  HZ1 LYS   219     -64.727  54.289  -3.008  1.00  0.00
ATOM   2050  HZ2 LYS   219     -65.306  55.771  -2.685  1.00  0.00
ATOM   2051  HZ3 LYS   219     -63.801  55.355  -2.186  1.00  0.00
ATOM   2052  C   LYS   219     -62.112  58.494   0.734  1.00  0.00
ATOM   2053  O   LYS   219     -61.180  57.691   0.738  1.00  0.00
ATOM   2054  N   ARG   220     -62.023  59.678   0.135  1.00  0.00
ATOM   2055  H   ARG   220     -62.853  60.194  -0.090  1.00  0.00
ATOM   2056  CA  ARG   220     -60.749  60.333  -0.240  1.00  0.00
ATOM   2057  CB  ARG   220     -60.619  60.442  -1.766  1.00  0.00
ATOM   2058  CG  ARG   220     -59.637  59.425  -2.363  1.00  0.00
ATOM   2059  CD  ARG   220     -60.189  57.999  -2.462  1.00  0.00
ATOM   2060  NE  ARG   220     -61.223  57.916  -3.512  1.00  0.00
ATOM   2061  HE  ARG   220     -60.896  58.072  -4.442  1.00  0.00
ATOM   2062  CZ  ARG   220     -62.518  57.651  -3.333  1.00  0.00
ATOM   2063  NH1 ARG   220     -63.031  57.445  -2.130  1.00  0.00
ATOM   2064 HH11 ARG   220     -62.417  57.472  -1.340  1.00  0.00
ATOM   2065 HH12 ARG   220     -64.003  57.250  -2.015  1.00  0.00
ATOM   2066  NH2 ARG   220     -63.315  57.516  -4.380  1.00  0.00
ATOM   2067 HH21 ARG   220     -62.948  57.596  -5.306  1.00  0.00
ATOM   2068 HH22 ARG   220     -64.290  57.350  -4.243  1.00  0.00
ATOM   2069  C   ARG   220     -60.562  61.729   0.395  1.00  0.00
ATOM   2070  O   ARG   220     -59.599  62.434   0.092  1.00  0.00
ATOM   2071  N   ILE   221     -61.418  62.061   1.363  1.00  0.00
ATOM   2072  H   ILE   221     -62.126  61.425   1.668  1.00  0.00
ATOM   2073  CA  ILE   221     -61.429  63.369   2.056  1.00  0.00
ATOM   2074  CB  ILE   221     -62.678  63.602   2.940  1.00  0.00
ATOM   2075  CG1 ILE   221     -62.894  62.640   4.128  1.00  0.00
ATOM   2076  CG2 ILE   221     -63.926  63.808   2.072  1.00  0.00
ATOM   2077  CD  ILE   221     -63.124  61.150   3.836  1.00  0.00
ATOM   2078  C   ILE   221     -60.134  63.673   2.841  1.00  0.00
ATOM   2079  O   ILE   221     -59.786  62.932   3.765  1.00  0.00
ATOM   2080  N   PRO   222     -59.389  64.714   2.439  1.00  0.00
ATOM   2081  CA  PRO   222     -58.167  65.137   3.148  1.00  0.00
ATOM   2082  CB  PRO   222     -57.507  66.154   2.213  1.00  0.00
ATOM   2083  CG  PRO   222     -58.682  66.759   1.444  1.00  0.00
ATOM   2084  CD  PRO   222     -59.640  65.579   1.267  1.00  0.00
ATOM   2085  C   PRO   222     -58.493  65.743   4.520  1.00  0.00
ATOM   2086  O   PRO   222     -59.445  66.507   4.664  1.00  0.00
ATOM   2087  N   TYR   223     -57.679  65.378   5.509  1.00  0.00
ATOM   2088  H   TYR   223     -57.112  64.559   5.429  1.00  0.00
ATOM   2089  CA  TYR   223     -57.767  65.932   6.885  1.00  0.00
ATOM   2090  CB  TYR   223     -56.683  65.323   7.790  1.00  0.00
ATOM   2091  CG  TYR   223     -56.395  63.822   7.627  1.00  0.00
ATOM   2092  CD1 TYR   223     -57.394  62.903   7.262  1.00  0.00
ATOM   2093  HD1 TYR   223     -58.447  63.183   7.304  1.00  0.00
ATOM   2094  CD2 TYR   223     -55.056  63.404   7.675  1.00  0.00
ATOM   2095  HD2 TYR   223     -54.279  64.079   8.036  1.00  0.00
ATOM   2096  CE1 TYR   223     -57.046  61.592   6.905  1.00  0.00
ATOM   2097  HE1 TYR   223     -57.815  60.884   6.599  1.00  0.00
ATOM   2098  CE2 TYR   223     -54.714  62.091   7.326  1.00  0.00
ATOM   2099  HE2 TYR   223     -53.681  61.767   7.412  1.00  0.00
ATOM   2100  CZ  TYR   223     -55.706  61.188   6.929  1.00  0.00
ATOM   2101  OH  TYR   223     -55.378  59.938   6.518  1.00  0.00
ATOM   2102  HH  TYR   223     -54.381  59.821   6.528  1.00  0.00
ATOM   2103  C   TYR   223     -57.579  67.464   6.901  1.00  0.00
ATOM   2104  O   TYR   223     -58.178  68.178   7.701  1.00  0.00
ATOM   2105  N   SER   224     -56.640  67.893   6.059  1.00  0.00
ATOM   2106  H   SER   224     -56.124  67.217   5.537  1.00  0.00
ATOM   2107  CA  SER   224     -56.214  69.282   5.781  1.00  0.00
ATOM   2108  CB  SER   224     -55.583  69.930   7.021  1.00  0.00
ATOM   2109  OG  SER   224     -54.977  71.190   6.705  1.00  0.00
ATOM   2110  HG  SER   224     -54.188  71.317   7.330  1.00  0.00
ATOM   2111  C   SER   224     -55.168  69.218   4.659  1.00  0.00
ATOM   2112  O   SER   224     -54.396  68.260   4.589  1.00  0.00
ATOM   2113  N   LYS   225     -55.116  70.276   3.853  1.00  0.00
ATOM   2114  H   LYS   225     -55.672  71.084   4.047  1.00  0.00
ATOM   2115  CA  LYS   225     -54.237  70.371   2.664  1.00  0.00
ATOM   2116  CB  LYS   225     -54.411  71.728   1.968  1.00  0.00
ATOM   2117  CG  LYS   225     -55.802  71.881   1.347  1.00  0.00
ATOM   2118  CD  LYS   225     -55.950  73.242   0.668  1.00  0.00
ATOM   2119  CE  LYS   225     -57.342  73.394   0.054  1.00  0.00
ATOM   2120  NZ  LYS   225     -57.488  74.699  -0.606  1.00  0.00
ATOM   2121  HZ1 LYS   225     -58.404  74.774  -0.999  1.00  0.00
ATOM   2122  HZ2 LYS   225     -57.353  75.430   0.063  1.00  0.00
ATOM   2123  HZ3 LYS   225     -56.807  74.784  -1.334  1.00  0.00
ATOM   2124  C   LYS   225     -52.754  70.090   2.974  1.00  0.00
ATOM   2125  O   LYS   225     -52.269  69.003   2.660  1.00  0.00
ATOM   2126  N   GLY   226     -52.136  70.974   3.762  1.00  0.00
ATOM   2127  H   GLY   226     -52.604  71.801   4.068  1.00  0.00
ATOM   2128  CA  GLY   226     -50.722  70.865   4.193  1.00  0.00
ATOM   2129  C   GLY   226     -50.411  69.538   4.908  1.00  0.00
ATOM   2130  O   GLY   226     -49.477  68.827   4.541  1.00  0.00
ATOM   2131  N   GLN   227     -51.303  69.172   5.825  1.00  0.00
ATOM   2132  H   GLN   227     -51.955  69.837   6.195  1.00  0.00
ATOM   2133  CA  GLN   227     -51.275  67.887   6.553  1.00  0.00
ATOM   2134  CB  GLN   227     -52.481  67.808   7.499  1.00  0.00
ATOM   2135  CG  GLN   227     -52.271  68.575   8.813  1.00  0.00
ATOM   2136  CD  GLN   227     -51.994  70.077   8.667  1.00  0.00
ATOM   2137  OE1 GLN   227     -52.573  70.799   7.863  1.00  0.00
ATOM   2138  NE2 GLN   227     -51.067  70.564   9.456  1.00  0.00
ATOM   2139 HE21 GLN   227     -50.576  69.953  10.093  1.00  0.00
ATOM   2140 HE22 GLN   227     -50.862  71.536   9.416  1.00  0.00
ATOM   2141  C   GLN   227     -51.200  66.654   5.637  1.00  0.00
ATOM   2142  O   GLN   227     -50.199  65.941   5.663  1.00  0.00
ATOM   2143  N   LEU   228     -52.144  66.543   4.702  1.00  0.00
ATOM   2144  H   LEU   228     -52.885  67.219   4.622  1.00  0.00
ATOM   2145  CA  LEU   228     -52.178  65.453   3.703  1.00  0.00
ATOM   2146  CB  LEU   228     -53.478  65.563   2.889  1.00  0.00
ATOM   2147  CG  LEU   228     -54.226  64.249   2.593  1.00  0.00
ATOM   2148  CD1 LEU   228     -53.416  63.264   1.745  1.00  0.00
ATOM   2149  CD2 LEU   228     -54.743  63.595   3.878  1.00  0.00
ATOM   2150  C   LEU   228     -50.949  65.496   2.772  1.00  0.00
ATOM   2151  O   LEU   228     -50.273  64.482   2.579  1.00  0.00
ATOM   2152  N   ARG   229     -50.590  66.714   2.364  1.00  0.00
ATOM   2153  H   ARG   229     -51.184  67.509   2.524  1.00  0.00
ATOM   2154  CA  ARG   229     -49.411  67.004   1.523  1.00  0.00
ATOM   2155  CB  ARG   229     -49.386  68.505   1.209  1.00  0.00
ATOM   2156  CG  ARG   229     -48.325  68.858   0.166  1.00  0.00
ATOM   2157  CD  ARG   229     -48.346  70.338  -0.213  1.00  0.00
ATOM   2158  NE  ARG   229     -47.230  70.584  -1.143  1.00  0.00
ATOM   2159  HE  ARG   229     -46.325  70.587  -0.724  1.00  0.00
ATOM   2160  CZ  ARG   229     -47.321  70.844  -2.449  1.00  0.00
ATOM   2161  NH1 ARG   229     -48.485  70.948  -3.076  1.00  0.00
ATOM   2162 HH11 ARG   229     -49.330  70.838  -2.554  1.00  0.00
ATOM   2163 HH12 ARG   229     -48.513  71.173  -4.048  1.00  0.00
ATOM   2164  NH2 ARG   229     -46.219  70.910  -3.180  1.00  0.00
ATOM   2165 HH21 ARG   229     -45.320  70.784  -2.764  1.00  0.00
ATOM   2166 HH22 ARG   229     -46.294  71.089  -4.160  1.00  0.00
ATOM   2167  C   ARG   229     -48.083  66.523   2.140  1.00  0.00
ATOM   2168  O   ARG   229     -47.249  65.984   1.417  1.00  0.00
ATOM   2169  N   GLU   230     -47.965  66.582   3.469  1.00  0.00
ATOM   2170  H   GLU   230     -48.615  67.120   4.014  1.00  0.00
ATOM   2171  CA  GLU   230     -46.803  66.044   4.216  1.00  0.00
ATOM   2172  CB  GLU   230     -47.053  66.071   5.729  1.00  0.00
ATOM   2173  CG  GLU   230     -47.186  67.478   6.322  1.00  0.00
ATOM   2174  CD  GLU   230     -47.607  67.445   7.797  1.00  0.00
ATOM   2175  OE1 GLU   230     -48.458  68.288   8.157  1.00  0.00
ATOM   2176  OE2 GLU   230     -47.095  66.575   8.537  1.00  0.00
ATOM   2177  C   GLU   230     -46.466  64.598   3.803  1.00  0.00
ATOM   2178  O   GLU   230     -45.402  64.349   3.231  1.00  0.00
ATOM   2179  N   LEU   231     -47.454  63.708   3.931  1.00  0.00
ATOM   2180  H   LEU   231     -48.346  63.958   4.311  1.00  0.00
ATOM   2181  CA  LEU   231     -47.300  62.298   3.520  1.00  0.00
ATOM   2182  CB  LEU   231     -48.441  61.415   4.038  1.00  0.00
ATOM   2183  CG  LEU   231     -47.905  60.090   4.598  1.00  0.00
ATOM   2184  CD1 LEU   231     -47.313  60.282   5.997  1.00  0.00
ATOM   2185  CD2 LEU   231     -48.979  59.004   4.609  1.00  0.00
ATOM   2186  C   LEU   231     -47.146  62.147   1.997  1.00  0.00
ATOM   2187  O   LEU   231     -46.171  61.550   1.551  1.00  0.00
ATOM   2188  N   GLU   232     -47.917  62.930   1.240  1.00  0.00
ATOM   2189  H   GLU   232     -48.629  63.507   1.647  1.00  0.00
ATOM   2190  CA  GLU   232     -47.838  62.969  -0.239  1.00  0.00
ATOM   2191  CB  GLU   232     -48.810  64.012  -0.805  1.00  0.00
ATOM   2192  CG  GLU   232     -50.273  63.629  -0.577  1.00  0.00
ATOM   2193  CD  GLU   232     -51.228  64.678  -1.148  1.00  0.00
ATOM   2194  OE1 GLU   232     -51.510  64.582  -2.363  1.00  0.00
ATOM   2195  OE2 GLU   232     -51.677  65.532  -0.354  1.00  0.00
ATOM   2196  C   GLU   232     -46.418  63.252  -0.769  1.00  0.00
ATOM   2197  O   GLU   232     -45.844  62.431  -1.486  1.00  0.00
ATOM   2198  N   ARG   233     -45.815  64.330  -0.270  1.00  0.00
ATOM   2199  H   ARG   233     -46.304  64.965   0.341  1.00  0.00
ATOM   2200  CA  ARG   233     -44.450  64.751  -0.647  1.00  0.00
ATOM   2201  CB  ARG   233     -44.142  66.182  -0.178  1.00  0.00
ATOM   2202  CG  ARG   233     -45.120  67.222  -0.742  1.00  0.00
ATOM   2203  CD  ARG   233     -45.162  67.254  -2.273  1.00  0.00
ATOM   2204  NE  ARG   233     -46.422  67.886  -2.700  1.00  0.00
ATOM   2205  HE  ARG   233     -46.494  68.875  -2.561  1.00  0.00
ATOM   2206  CZ  ARG   233     -47.465  67.277  -3.268  1.00  0.00
ATOM   2207  NH1 ARG   233     -47.484  65.979  -3.542  1.00  0.00
ATOM   2208 HH11 ARG   233     -46.684  65.424  -3.320  1.00  0.00
ATOM   2209 HH12 ARG   233     -48.279  65.576  -3.988  1.00  0.00
ATOM   2210  NH2 ARG   233     -48.549  67.989  -3.528  1.00  0.00
ATOM   2211 HH21 ARG   233     -48.556  68.964  -3.297  1.00  0.00
ATOM   2212 HH22 ARG   233     -49.346  67.556  -3.942  1.00  0.00
ATOM   2213  C   ARG   233     -43.358  63.783  -0.171  1.00  0.00
ATOM   2214  O   ARG   233     -42.529  63.365  -0.981  1.00  0.00
ATOM   2215  N   GLU   234     -43.455  63.320   1.080  1.00  0.00
ATOM   2216  H   GLU   234     -44.111  63.691   1.745  1.00  0.00
ATOM   2217  CA  GLU   234     -42.510  62.299   1.585  1.00  0.00
ATOM   2218  CB  GLU   234     -42.571  62.089   3.110  1.00  0.00
ATOM   2219  CG  GLU   234     -43.837  61.456   3.708  1.00  0.00
ATOM   2220  CD  GLU   234     -44.020  59.962   3.408  1.00  0.00
ATOM   2221  OE1 GLU   234     -43.014  59.223   3.468  1.00  0.00
ATOM   2222  OE2 GLU   234     -45.184  59.578   3.175  1.00  0.00
ATOM   2223  C   GLU   234     -42.584  60.984   0.788  1.00  0.00
ATOM   2224  O   GLU   234     -41.554  60.549   0.285  1.00  0.00
ATOM   2225  N   TYR   235     -43.809  60.591   0.428  1.00  0.00
ATOM   2226  H   TYR   235     -44.631  61.072   0.751  1.00  0.00
ATOM   2227  CA  TYR   235     -44.110  59.388  -0.376  1.00  0.00
ATOM   2228  CB  TYR   235     -45.627  59.241  -0.512  1.00  0.00
ATOM   2229  CG  TYR   235     -46.105  57.839  -0.136  1.00  0.00
ATOM   2230  CD1 TYR   235     -45.876  56.759  -1.001  1.00  0.00
ATOM   2231  HD1 TYR   235     -45.283  56.893  -1.907  1.00  0.00
ATOM   2232  CD2 TYR   235     -46.864  57.658   1.029  1.00  0.00
ATOM   2233  HD2 TYR   235     -46.975  58.471   1.748  1.00  0.00
ATOM   2234  CE1 TYR   235     -46.403  55.497  -0.696  1.00  0.00
ATOM   2235  HE1 TYR   235     -46.219  54.651  -1.355  1.00  0.00
ATOM   2236  CE2 TYR   235     -47.404  56.398   1.320  1.00  0.00
ATOM   2237  HE2 TYR   235     -48.022  56.268   2.206  1.00  0.00
ATOM   2238  CZ  TYR   235     -47.164  55.318   0.463  1.00  0.00
ATOM   2239  OH  TYR   235     -47.585  54.073   0.794  1.00  0.00
ATOM   2240  HH  TYR   235     -48.229  54.138   1.566  1.00  0.00
ATOM   2241  C   TYR   235     -43.491  59.449  -1.782  1.00  0.00
ATOM   2242  O   TYR   235     -42.893  58.478  -2.242  1.00  0.00
ATOM   2243  N   ALA   236     -43.615  60.622  -2.409  1.00  0.00
ATOM   2244  H   ALA   236     -44.215  61.337  -2.043  1.00  0.00
ATOM   2245  CA  ALA   236     -43.020  60.932  -3.726  1.00  0.00
ATOM   2246  CB  ALA   236     -43.391  62.365  -4.118  1.00  0.00
ATOM   2247  C   ALA   236     -41.490  60.744  -3.771  1.00  0.00
ATOM   2248  O   ALA   236     -40.942  60.375  -4.808  1.00  0.00
ATOM   2249  N   ALA   237     -40.825  61.072  -2.663  1.00  0.00
ATOM   2250  H   ALA   237     -41.270  61.581  -1.924  1.00  0.00
ATOM   2251  CA  ALA   237     -39.393  60.773  -2.456  1.00  0.00
ATOM   2252  CB  ALA   237     -38.807  61.747  -1.427  1.00  0.00
ATOM   2253  C   ALA   237     -39.167  59.302  -2.048  1.00  0.00
ATOM   2254  O   ALA   237     -38.461  58.557  -2.729  1.00  0.00
ATOM   2255  N   ASN   238     -39.719  58.920  -0.897  1.00  0.00
ATOM   2256  H   ASN   238     -40.311  59.549  -0.377  1.00  0.00
ATOM   2257  CA  ASN   238     -39.679  57.549  -0.353  1.00  0.00
ATOM   2258  CB  ASN   238     -38.758  57.459   0.876  1.00  0.00
ATOM   2259  CG  ASN   238     -37.290  57.886   0.715  1.00  0.00
ATOM   2260  OD1 ASN   238     -36.600  58.166   1.684  1.00  0.00
ATOM   2261  ND2 ASN   238     -36.768  57.968  -0.489  1.00  0.00
ATOM   2262 HD21 ASN   238     -37.321  57.826  -1.314  1.00  0.00
ATOM   2263 HD22 ASN   238     -35.806  58.215  -0.538  1.00  0.00
ATOM   2264  C   ASN   238     -41.094  57.141   0.087  1.00  0.00
ATOM   2265  O   ASN   238     -41.724  57.831   0.886  1.00  0.00
ATOM   2266  N   LYS   239     -41.494  55.937  -0.318  1.00  0.00
ATOM   2267  H   LYS   239     -40.992  55.443  -1.025  1.00  0.00
ATOM   2268  CA  LYS   239     -42.800  55.341   0.054  1.00  0.00
ATOM   2269  CB  LYS   239     -42.992  53.972  -0.617  1.00  0.00
ATOM   2270  CG  LYS   239     -41.903  52.941  -0.286  1.00  0.00
ATOM   2271  CD  LYS   239     -42.137  51.557  -0.909  1.00  0.00
ATOM   2272  CE  LYS   239     -41.927  51.483  -2.428  1.00  0.00
ATOM   2273  NZ  LYS   239     -43.046  52.054  -3.195  1.00  0.00
ATOM   2274  HZ1 LYS   239     -42.855  51.981  -4.174  1.00  0.00
ATOM   2275  HZ2 LYS   239     -43.885  51.551  -2.983  1.00  0.00
ATOM   2276  HZ3 LYS   239     -43.170  53.016  -2.949  1.00  0.00
ATOM   2277  C   LYS   239     -43.095  55.253   1.567  1.00  0.00
ATOM   2278  O   LYS   239     -44.252  55.190   1.972  1.00  0.00
ATOM   2279  N   PHE   240     -42.027  55.137   2.357  1.00  0.00
ATOM   2280  H   PHE   240     -41.106  55.119   1.975  1.00  0.00
ATOM   2281  CA  PHE   240     -42.061  55.157   3.831  1.00  0.00
ATOM   2282  CB  PHE   240     -42.245  53.731   4.374  1.00  0.00
ATOM   2283  CG  PHE   240     -42.409  53.712   5.900  1.00  0.00
ATOM   2284  CD1 PHE   240     -41.305  53.438   6.722  1.00  0.00
ATOM   2285  HD1 PHE   240     -40.377  53.067   6.288  1.00  0.00
ATOM   2286  CD2 PHE   240     -43.601  54.178   6.474  1.00  0.00
ATOM   2287  HD2 PHE   240     -44.481  54.334   5.853  1.00  0.00
ATOM   2288  CE1 PHE   240     -41.387  53.652   8.104  1.00  0.00
ATOM   2289  HE1 PHE   240     -40.519  53.470   8.737  1.00  0.00
ATOM   2290  CE2 PHE   240     -43.678  54.405   7.854  1.00  0.00
ATOM   2291  HE2 PHE   240     -44.584  54.830   8.283  1.00  0.00
ATOM   2292  CZ  PHE   240     -42.570  54.144   8.669  1.00  0.00
ATOM   2293  HZ  PHE   240     -42.605  54.390   9.730  1.00  0.00
ATOM   2294  C   PHE   240     -40.760  55.780   4.363  1.00  0.00
ATOM   2295  O   PHE   240     -39.688  55.578   3.791  1.00  0.00
ATOM   2296  N   ILE   241     -40.892  56.489   5.480  1.00  0.00
ATOM   2297  H   ILE   241     -41.757  56.501   5.980  1.00  0.00
ATOM   2298  CA  ILE   241     -39.768  57.174   6.158  1.00  0.00
ATOM   2299  CB  ILE   241     -39.747  58.702   5.930  1.00  0.00
ATOM   2300  CG1 ILE   241     -41.114  59.404   5.943  1.00  0.00
ATOM   2301  CG2 ILE   241     -39.000  59.019   4.633  1.00  0.00
ATOM   2302  CD  ILE   241     -41.832  59.395   7.293  1.00  0.00
ATOM   2303  C   ILE   241     -39.636  56.817   7.648  1.00  0.00
ATOM   2304  O   ILE   241     -40.624  56.542   8.324  1.00  0.00
ATOM   2305  N   THR   242     -38.420  57.005   8.157  1.00  0.00
ATOM   2306  H   THR   242     -37.742  57.545   7.660  1.00  0.00
ATOM   2307  CA  THR   242     -37.990  56.580   9.512  1.00  0.00
ATOM   2308  CB  THR   242     -36.549  57.025   9.819  1.00  0.00
ATOM   2309  OG1 THR   242     -36.427  58.447   9.701  1.00  0.00
ATOM   2310  HG1 THR   242     -35.461  58.689   9.574  1.00  0.00
ATOM   2311  CG2 THR   242     -35.524  56.293   8.947  1.00  0.00
ATOM   2312  C   THR   242     -38.897  57.060  10.656  1.00  0.00
ATOM   2313  O   THR   242     -39.521  58.119  10.578  1.00  0.00
ATOM   2314  N   LYS   243     -38.839  56.311  11.757  1.00  0.00
ATOM   2315  H   LYS   243     -38.356  55.437  11.752  1.00  0.00
ATOM   2316  CA  LYS   243     -39.634  56.554  12.983  1.00  0.00
ATOM   2317  CB  LYS   243     -39.154  55.648  14.124  1.00  0.00
ATOM   2318  CG  LYS   243     -39.378  54.142  13.910  1.00  0.00
ATOM   2319  CD  LYS   243     -40.852  53.716  13.881  1.00  0.00
ATOM   2320  CE  LYS   243     -41.406  53.611  12.456  1.00  0.00
ATOM   2321  NZ  LYS   243     -42.838  53.280  12.466  1.00  0.00
ATOM   2322  HZ1 LYS   243     -43.175  53.209  11.528  1.00  0.00
ATOM   2323  HZ2 LYS   243     -42.979  52.410  12.937  1.00  0.00
ATOM   2324  HZ3 LYS   243     -43.352  53.999  12.945  1.00  0.00
ATOM   2325  C   LYS   243     -39.690  58.018  13.455  1.00  0.00
ATOM   2326  O   LYS   243     -40.768  58.604  13.497  1.00  0.00
ATOM   2327  N   ASP   244     -38.526  58.661  13.554  1.00  0.00
ATOM   2328  H   ASP   244     -37.659  58.167  13.485  1.00  0.00
ATOM   2329  CA  ASP   244     -38.434  60.099  13.904  1.00  0.00
ATOM   2330  CB  ASP   244     -36.972  60.560  13.949  1.00  0.00
ATOM   2331  CG  ASP   244     -36.190  59.856  15.061  1.00  0.00
ATOM   2332  OD1 ASP   244     -36.113  60.439  16.162  1.00  0.00
ATOM   2333  OD2 ASP   244     -35.755  58.715  14.789  1.00  0.00
ATOM   2334  C   ASP   244     -39.244  60.999  12.949  1.00  0.00
ATOM   2335  O   ASP   244     -40.171  61.676  13.388  1.00  0.00
ATOM   2336  N   LYS   245     -39.075  60.760  11.649  1.00  0.00
ATOM   2337  H   LYS   245     -38.571  59.961  11.320  1.00  0.00
ATOM   2338  CA  LYS   245     -39.777  61.508  10.587  1.00  0.00
ATOM   2339  CB  LYS   245     -39.192  61.158   9.212  1.00  0.00
ATOM   2340  CG  LYS   245     -37.755  61.654   9.017  1.00  0.00
ATOM   2341  CD  LYS   245     -37.679  63.183   8.937  1.00  0.00
ATOM   2342  CE  LYS   245     -36.239  63.686   8.793  1.00  0.00
ATOM   2343  NZ  LYS   245     -35.446  63.464  10.013  1.00  0.00
ATOM   2344  HZ1 LYS   245     -34.518  63.808   9.870  1.00  0.00
ATOM   2345  HZ2 LYS   245     -35.866  63.956  10.775  1.00  0.00
ATOM   2346  HZ3 LYS   245     -35.413  62.487  10.218  1.00  0.00
ATOM   2347  C   LYS   245     -41.299  61.281  10.606  1.00  0.00
ATOM   2348  O   LYS   245     -42.052  62.251  10.701  1.00  0.00
ATOM   2349  N   ARG   246     -41.727  60.018  10.692  1.00  0.00
ATOM   2350  H   ARG   246     -41.098  59.236  10.635  1.00  0.00
ATOM   2351  CA  ARG   246     -43.165  59.687  10.803  1.00  0.00
ATOM   2352  CB  ARG   246     -43.487  58.207  10.507  1.00  0.00
ATOM   2353  CG  ARG   246     -42.814  57.120  11.356  1.00  0.00
ATOM   2354  CD  ARG   246     -43.358  56.990  12.783  1.00  0.00
ATOM   2355  NE  ARG   246     -44.683  56.347  12.851  1.00  0.00
ATOM   2356  HE  ARG   246     -45.355  56.667  12.188  1.00  0.00
ATOM   2357  CZ  ARG   246     -45.044  55.398  13.719  1.00  0.00
ATOM   2358  NH1 ARG   246     -44.206  54.918  14.628  1.00  0.00
ATOM   2359 HH11 ARG   246     -43.272  55.273  14.667  1.00  0.00
ATOM   2360 HH12 ARG   246     -44.517  54.247  15.298  1.00  0.00
ATOM   2361  NH2 ARG   246     -46.298  54.977  13.765  1.00  0.00
ATOM   2362 HH21 ARG   246     -46.990  55.366  13.156  1.00  0.00
ATOM   2363 HH22 ARG   246     -46.550  54.269  14.421  1.00  0.00
ATOM   2364  C   ARG   246     -43.831  60.221  12.084  1.00  0.00
ATOM   2365  O   ARG   246     -44.929  60.769  12.012  1.00  0.00
ATOM   2366  N   ARG   247     -43.092  60.221  13.195  1.00  0.00
ATOM   2367  H   ARG   247     -42.242  59.687  13.261  1.00  0.00
ATOM   2368  CA  ARG   247     -43.533  60.844  14.462  1.00  0.00
ATOM   2369  CB  ARG   247     -42.615  60.463  15.627  1.00  0.00
ATOM   2370  CG  ARG   247     -42.769  58.980  15.972  1.00  0.00
ATOM   2371  CD  ARG   247     -41.869  58.569  17.136  1.00  0.00
ATOM   2372  NE  ARG   247     -41.974  57.110  17.309  1.00  0.00
ATOM   2373  HE  ARG   247     -42.905  56.756  17.396  1.00  0.00
ATOM   2374  CZ  ARG   247     -40.966  56.239  17.375  1.00  0.00
ATOM   2375  NH1 ARG   247     -39.694  56.615  17.350  1.00  0.00
ATOM   2376 HH11 ARG   247     -39.480  57.588  17.283  1.00  0.00
ATOM   2377 HH12 ARG   247     -38.969  55.936  17.434  1.00  0.00
ATOM   2378  NH2 ARG   247     -41.229  54.944  17.442  1.00  0.00
ATOM   2379 HH21 ARG   247     -42.176  54.627  17.447  1.00  0.00
ATOM   2380 HH22 ARG   247     -40.478  54.290  17.500  1.00  0.00
ATOM   2381  C   ARG   247     -43.679  62.372  14.361  1.00  0.00
ATOM   2382  O   ARG   247     -44.753  62.893  14.664  1.00  0.00
ATOM   2383  N   LYS   248     -42.696  63.031  13.750  1.00  0.00
ATOM   2384  H   LYS   248     -41.816  62.588  13.543  1.00  0.00
ATOM   2385  CA  LYS   248     -42.759  64.478  13.441  1.00  0.00
ATOM   2386  CB  LYS   248     -41.437  64.961  12.829  1.00  0.00
ATOM   2387  CG  LYS   248     -40.429  65.485  13.862  1.00  0.00
ATOM   2388  CD  LYS   248     -39.917  64.424  14.841  1.00  0.00
ATOM   2389  CE  LYS   248     -38.896  65.011  15.816  1.00  0.00
ATOM   2390  NZ  LYS   248     -38.434  63.991  16.769  1.00  0.00
ATOM   2391  HZ1 LYS   248     -37.772  64.399  17.399  1.00  0.00
ATOM   2392  HZ2 LYS   248     -39.214  63.643  17.289  1.00  0.00
ATOM   2393  HZ3 LYS   248     -38.000  63.239  16.275  1.00  0.00
ATOM   2394  C   LYS   248     -43.946  64.847  12.532  1.00  0.00
ATOM   2395  O   LYS   248     -44.773  65.681  12.905  1.00  0.00
ATOM   2396  N   ILE   249     -44.125  64.072  11.461  1.00  0.00
ATOM   2397  H   ILE   249     -43.415  63.424  11.165  1.00  0.00
ATOM   2398  CA  ILE   249     -45.290  64.188  10.552  1.00  0.00
ATOM   2399  CB  ILE   249     -45.078  63.301   9.304  1.00  0.00
ATOM   2400  CG1 ILE   249     -43.899  63.864   8.492  1.00  0.00
ATOM   2401  CG2 ILE   249     -46.337  63.204   8.420  1.00  0.00
ATOM   2402  CD  ILE   249     -43.305  62.891   7.466  1.00  0.00
ATOM   2403  C   ILE   249     -46.616  63.916  11.296  1.00  0.00
ATOM   2404  O   ILE   249     -47.586  64.647  11.108  1.00  0.00
ATOM   2405  N   SER   250     -46.641  62.911  12.169  1.00  0.00
ATOM   2406  H   SER   250     -45.927  62.200  12.168  1.00  0.00
ATOM   2407  CA  SER   250     -47.827  62.612  13.002  1.00  0.00
ATOM   2408  CB  SER   250     -47.681  61.291  13.766  1.00  0.00
ATOM   2409  OG  SER   250     -46.890  61.361  14.956  1.00  0.00
ATOM   2410  HG  SER   250     -46.013  61.839  14.786  1.00  0.00
ATOM   2411  C   SER   250     -48.236  63.763  13.938  1.00  0.00
ATOM   2412  O   SER   250     -49.383  64.199  13.888  1.00  0.00
ATOM   2413  N   ALA   251     -47.242  64.410  14.548  1.00  0.00
ATOM   2414  H   ALA   251     -46.311  64.040  14.566  1.00  0.00
ATOM   2415  CA  ALA   251     -47.441  65.634  15.352  1.00  0.00
ATOM   2416  CB  ALA   251     -46.126  66.011  16.041  1.00  0.00
ATOM   2417  C   ALA   251     -47.972  66.803  14.499  1.00  0.00
ATOM   2418  O   ALA   251     -49.058  67.317  14.763  1.00  0.00
ATOM   2419  N   ALA   252     -47.316  67.038  13.360  1.00  0.00
ATOM   2420  H   ALA   252     -46.447  66.573  13.161  1.00  0.00
ATOM   2421  CA  ALA   252     -47.715  68.055  12.361  1.00  0.00
ATOM   2422  CB  ALA   252     -46.625  68.148  11.291  1.00  0.00
ATOM   2423  C   ALA   252     -49.099  67.835  11.712  1.00  0.00
ATOM   2424  O   ALA   252     -49.718  68.778  11.220  1.00  0.00
ATOM   2425  N   THR   253     -49.566  66.588  11.738  1.00  0.00
ATOM   2426  H   THR   253     -48.984  65.834  12.045  1.00  0.00
ATOM   2427  CA  THR   253     -50.897  66.175  11.231  1.00  0.00
ATOM   2428  CB  THR   253     -50.811  64.931  10.325  1.00  0.00
ATOM   2429  OG1 THR   253     -50.132  63.859  10.983  1.00  0.00
ATOM   2430  HG1 THR   253     -49.138  64.055  10.968  1.00  0.00
ATOM   2431  CG2 THR   253     -50.140  65.235   8.986  1.00  0.00
ATOM   2432  C   THR   253     -51.942  65.897  12.329  1.00  0.00
ATOM   2433  O   THR   253     -53.058  65.481  12.021  1.00  0.00
ATOM   2434  N   SER   254     -51.621  66.267  13.574  1.00  0.00
ATOM   2435  H   SER   254     -50.782  66.784  13.758  1.00  0.00
ATOM   2436  CA  SER   254     -52.458  66.056  14.782  1.00  0.00
ATOM   2437  CB  SER   254     -53.669  67.002  14.784  1.00  0.00
ATOM   2438  OG  SER   254     -53.234  68.364  14.846  1.00  0.00
ATOM   2439  HG  SER   254     -54.030  68.962  14.763  1.00  0.00
ATOM   2440  C   SER   254     -52.905  64.598  15.019  1.00  0.00
ATOM   2441  O   SER   254     -53.928  64.323  15.648  1.00  0.00
ATOM   2442  N   LEU   255     -52.025  63.670  14.650  1.00  0.00
ATOM   2443  H   LEU   255     -51.104  63.920  14.331  1.00  0.00
ATOM   2444  CA  LEU   255     -52.303  62.221  14.683  1.00  0.00
ATOM   2445  CB  LEU   255     -52.247  61.660  13.253  1.00  0.00
ATOM   2446  CG  LEU   255     -53.287  62.270  12.298  1.00  0.00
ATOM   2447  CD1 LEU   255     -53.060  61.762  10.874  1.00  0.00
ATOM   2448  CD2 LEU   255     -54.726  61.960  12.727  1.00  0.00
ATOM   2449  C   LEU   255     -51.350  61.452  15.614  1.00  0.00
ATOM   2450  O   LEU   255     -50.145  61.688  15.639  1.00  0.00
ATOM   2451  N   SER   256     -51.913  60.439  16.269  1.00  0.00
ATOM   2452  H   SER   256     -52.877  60.213  16.127  1.00  0.00
ATOM   2453  CA  SER   256     -51.261  59.585  17.294  1.00  0.00
ATOM   2454  CB  SER   256     -52.371  58.901  18.106  1.00  0.00
ATOM   2455  OG  SER   256     -53.227  58.171  17.219  1.00  0.00
ATOM   2456  HG  SER   256     -53.747  57.486  17.740  1.00  0.00
ATOM   2457  C   SER   256     -50.243  58.535  16.790  1.00  0.00
ATOM   2458  O   SER   256     -50.122  57.445  17.352  1.00  0.00
ATOM   2459  N   GLU   257     -49.419  58.937  15.819  1.00  0.00
ATOM   2460  H   GLU   257     -49.338  59.924  15.644  1.00  0.00
ATOM   2461  CA  GLU   257     -48.461  58.115  15.032  1.00  0.00
ATOM   2462  CB  GLU   257     -47.083  57.928  15.699  1.00  0.00
ATOM   2463  CG  GLU   257     -47.054  57.182  17.036  1.00  0.00
ATOM   2464  CD  GLU   257     -45.649  57.189  17.641  1.00  0.00
ATOM   2465  OE1 GLU   257     -45.327  58.186  18.322  1.00  0.00
ATOM   2466  OE2 GLU   257     -44.921  56.194  17.428  1.00  0.00
ATOM   2467  C   GLU   257     -48.969  56.827  14.354  1.00  0.00
ATOM   2468  O   GLU   257     -48.847  56.691  13.138  1.00  0.00
ATOM   2469  N   ARG   258     -49.726  56.010  15.080  1.00  0.00
ATOM   2470  H   ARG   258     -49.886  56.197  16.056  1.00  0.00
ATOM   2471  CA  ARG   258     -50.389  54.799  14.543  1.00  0.00
ATOM   2472  CB  ARG   258     -51.254  54.152  15.631  1.00  0.00
ATOM   2473  CG  ARG   258     -50.417  53.613  16.797  1.00  0.00
ATOM   2474  CD  ARG   258     -51.286  53.013  17.906  1.00  0.00
ATOM   2475  NE  ARG   258     -51.992  51.808  17.430  1.00  0.00
ATOM   2476  HE  ARG   258     -52.641  51.959  16.688  1.00  0.00
ATOM   2477  CZ  ARG   258     -51.863  50.566  17.902  1.00  0.00
ATOM   2478  NH1 ARG   258     -51.048  50.264  18.904  1.00  0.00
ATOM   2479 HH11 ARG   258     -50.508  50.989  19.327  1.00  0.00
ATOM   2480 HH12 ARG   258     -50.980  49.324  19.229  1.00  0.00
ATOM   2481  NH2 ARG   258     -52.565  49.582  17.362  1.00  0.00
ATOM   2482 HH21 ARG   258     -53.189  49.764  16.605  1.00  0.00
ATOM   2483 HH22 ARG   258     -52.467  48.657  17.722  1.00  0.00
ATOM   2484  C   ARG   258     -51.270  55.125  13.321  1.00  0.00
ATOM   2485  O   ARG   258     -51.160  54.496  12.270  1.00  0.00
ATOM   2486  N   GLN   259     -51.958  56.263  13.416  1.00  0.00
ATOM   2487  H   GLN   259     -52.140  56.667  14.312  1.00  0.00
ATOM   2488  CA  GLN   259     -52.777  56.810  12.316  1.00  0.00
ATOM   2489  CB  GLN   259     -53.444  58.139  12.699  1.00  0.00
ATOM   2490  CG  GLN   259     -54.128  58.188  14.074  1.00  0.00
ATOM   2491  CD  GLN   259     -55.035  56.992  14.375  1.00  0.00
ATOM   2492  OE1 GLN   259     -54.632  56.022  15.000  1.00  0.00
ATOM   2493  NE2 GLN   259     -56.282  57.060  13.967  1.00  0.00
ATOM   2494 HE21 GLN   259     -56.628  57.858  13.482  1.00  0.00
ATOM   2495 HE22 GLN   259     -56.859  56.273  14.168  1.00  0.00
ATOM   2496  C   GLN   259     -51.992  57.013  11.007  1.00  0.00
ATOM   2497  O   GLN   259     -52.399  56.458   9.988  1.00  0.00
ATOM   2498  N   ILE   260     -50.790  57.601  11.074  1.00  0.00
ATOM   2499  H   ILE   260     -50.294  57.725  11.934  1.00  0.00
ATOM   2500  CA  ILE   260     -50.036  57.907   9.834  1.00  0.00
ATOM   2501  CB  ILE   260     -49.064  59.120   9.825  1.00  0.00
ATOM   2502  CG1 ILE   260     -47.557  58.853  10.005  1.00  0.00
ATOM   2503  CG2 ILE   260     -49.575  60.286  10.680  1.00  0.00
ATOM   2504  CD  ILE   260     -47.097  58.277  11.344  1.00  0.00
ATOM   2505  C   ILE   260     -49.449  56.666   9.144  1.00  0.00
ATOM   2506  O   ILE   260     -49.405  56.639   7.920  1.00  0.00
ATOM   2507  N   THR   261     -49.075  55.635   9.904  1.00  0.00
ATOM   2508  H   THR   261     -49.118  55.648  10.905  1.00  0.00
ATOM   2509  CA  THR   261     -48.625  54.345   9.325  1.00  0.00
ATOM   2510  CB  THR   261     -47.863  53.465  10.324  1.00  0.00
ATOM   2511  OG1 THR   261     -48.555  53.422  11.573  1.00  0.00
ATOM   2512  HG1 THR   261     -48.164  52.697  12.145  1.00  0.00
ATOM   2513  CG2 THR   261     -46.421  53.949  10.491  1.00  0.00
ATOM   2514  C   THR   261     -49.756  53.546   8.658  1.00  0.00
ATOM   2515  O   THR   261     -49.575  53.006   7.567  1.00  0.00
ATOM   2516  N   ILE   262     -50.943  53.579   9.264  1.00  0.00
ATOM   2517  H   ILE   262     -51.026  53.837  10.232  1.00  0.00
ATOM   2518  CA  ILE   262     -52.188  53.092   8.624  1.00  0.00
ATOM   2519  CB  ILE   262     -53.317  53.037   9.686  1.00  0.00
ATOM   2520  CG1 ILE   262     -53.275  51.721  10.479  1.00  0.00
ATOM   2521  CG2 ILE   262     -54.741  53.221   9.142  1.00  0.00
ATOM   2522  CD  ILE   262     -52.130  51.582  11.489  1.00  0.00
ATOM   2523  C   ILE   262     -52.499  53.904   7.343  1.00  0.00
ATOM   2524  O   ILE   262     -52.668  53.337   6.263  1.00  0.00
ATOM   2525  N   TRP   263     -52.406  55.228   7.466  1.00  0.00
ATOM   2526  H   TRP   263     -52.370  55.657   8.375  1.00  0.00
ATOM   2527  CA  TRP   263     -52.520  56.187   6.348  1.00  0.00
ATOM   2528  CB  TRP   263     -52.485  57.599   6.946  1.00  0.00
ATOM   2529  CG  TRP   263     -52.535  58.784   5.973  1.00  0.00
ATOM   2530  CD1 TRP   263     -53.043  58.827   4.740  1.00  0.00
ATOM   2531  HD1 TRP   263     -53.589  58.019   4.252  1.00  0.00
ATOM   2532  CD2 TRP   263     -51.970  60.024   6.225  1.00  0.00
ATOM   2533  NE1 TRP   263     -52.805  60.023   4.197  1.00  0.00
ATOM   2534  HE1 TRP   263     -53.077  60.299   3.277  1.00  0.00
ATOM   2535  CE2 TRP   263     -52.150  60.786   5.069  1.00  0.00
ATOM   2536  CE3 TRP   263     -51.336  60.579   7.345  1.00  0.00
ATOM   2537  HE3 TRP   263     -51.274  60.009   8.269  1.00  0.00
ATOM   2538  CZ2 TRP   263     -51.679  62.105   5.023  1.00  0.00
ATOM   2539  HZ2 TRP   263     -51.710  62.663   4.089  1.00  0.00
ATOM   2540  CZ3 TRP   263     -50.873  61.899   7.305  1.00  0.00
ATOM   2541  HZ3 TRP   263     -50.381  62.330   8.177  1.00  0.00
ATOM   2542  CH2 TRP   263     -51.047  62.661   6.143  1.00  0.00
ATOM   2543  HH2 TRP   263     -50.679  63.684   6.110  1.00  0.00
ATOM   2544  C   TRP   263     -51.469  55.974   5.239  1.00  0.00
ATOM   2545  O   TRP   263     -51.804  56.092   4.065  1.00  0.00
ATOM   2546  N   PHE   264     -50.251  55.568   5.603  1.00  0.00
ATOM   2547  H   PHE   264     -49.901  55.791   6.520  1.00  0.00
ATOM   2548  CA  PHE   264     -49.220  55.096   4.652  1.00  0.00
ATOM   2549  CB  PHE   264     -47.961  54.609   5.381  1.00  0.00
ATOM   2550  CG  PHE   264     -46.871  55.676   5.504  1.00  0.00
ATOM   2551  CD1 PHE   264     -46.603  56.307   6.729  1.00  0.00
ATOM   2552  HD1 PHE   264     -47.138  56.011   7.626  1.00  0.00
ATOM   2553  CD2 PHE   264     -46.070  55.960   4.390  1.00  0.00
ATOM   2554  HD2 PHE   264     -46.196  55.401   3.464  1.00  0.00
ATOM   2555  CE1 PHE   264     -45.552  57.227   6.834  1.00  0.00
ATOM   2556  HE1 PHE   264     -45.351  57.721   7.783  1.00  0.00
ATOM   2557  CE2 PHE   264     -45.020  56.878   4.494  1.00  0.00
ATOM   2558  HE2 PHE   264     -44.409  57.097   3.618  1.00  0.00
ATOM   2559  CZ  PHE   264     -44.762  57.513   5.714  1.00  0.00
ATOM   2560  HZ  PHE   264     -43.969  58.253   5.778  1.00  0.00
ATOM   2561  C   PHE   264     -49.723  53.977   3.726  1.00  0.00
ATOM   2562  O   PHE   264     -49.653  54.121   2.505  1.00  0.00
ATOM   2563  N   GLN   265     -50.317  52.936   4.312  1.00  0.00
ATOM   2564  H   GLN   265     -50.323  52.830   5.310  1.00  0.00
ATOM   2565  CA  GLN   265     -50.938  51.836   3.543  1.00  0.00
ATOM   2566  CB  GLN   265     -51.295  50.659   4.456  1.00  0.00
ATOM   2567  CG  GLN   265     -50.737  49.333   3.920  1.00  0.00
ATOM   2568  CD  GLN   265     -51.257  48.954   2.527  1.00  0.00
ATOM   2569  OE1 GLN   265     -50.611  49.140   1.510  1.00  0.00
ATOM   2570  NE2 GLN   265     -52.316  48.184   2.481  1.00  0.00
ATOM   2571 HE21 GLN   265     -52.704  47.802   3.329  1.00  0.00
ATOM   2572 HE22 GLN   265     -52.816  48.089   1.618  1.00  0.00
ATOM   2573  C   GLN   265     -52.182  52.284   2.753  1.00  0.00
ATOM   2574  O   GLN   265     -52.313  51.970   1.572  1.00  0.00
ATOM   2575  N   ASN   266     -53.011  53.124   3.376  1.00  0.00
ATOM   2576  H   ASN   266     -52.947  53.276   4.368  1.00  0.00
ATOM   2577  CA  ASN   266     -54.177  53.752   2.715  1.00  0.00
ATOM   2578  CB  ASN   266     -54.901  54.647   3.731  1.00  0.00
ATOM   2579  CG  ASN   266     -56.351  55.023   3.386  1.00  0.00
ATOM   2580  OD1 ASN   266     -57.170  55.252   4.262  1.00  0.00
ATOM   2581  ND2 ASN   266     -56.717  55.105   2.124  1.00  0.00
ATOM   2582 HD21 ASN   266     -56.086  54.911   1.373  1.00  0.00
ATOM   2583 HD22 ASN   266     -57.669  55.351   1.961  1.00  0.00
ATOM   2584  C   ASN   266     -53.749  54.570   1.478  1.00  0.00
ATOM   2585  O   ASN   266     -54.386  54.484   0.426  1.00  0.00
ATOM   2586  N   ARG   267     -52.666  55.335   1.623  1.00  0.00
ATOM   2587  H   ARG   267     -52.300  55.555   2.536  1.00  0.00
ATOM   2588  CA  ARG   267     -52.008  56.049   0.514  1.00  0.00
ATOM   2589  CB  ARG   267     -50.919  57.008   0.994  1.00  0.00
ATOM   2590  CG  ARG   267     -51.464  58.437   1.043  1.00  0.00
ATOM   2591  CD  ARG   267     -50.353  59.487   1.156  1.00  0.00
ATOM   2592  NE  ARG   267     -49.454  59.495  -0.017  1.00  0.00
ATOM   2593  HE  ARG   267     -48.597  58.996   0.108  1.00  0.00
ATOM   2594  CZ  ARG   267     -49.691  60.013  -1.227  1.00  0.00
ATOM   2595  NH1 ARG   267     -50.857  60.544  -1.571  1.00  0.00
ATOM   2596 HH11 ARG   267     -51.612  60.525  -0.917  1.00  0.00
ATOM   2597 HH12 ARG   267     -50.946  61.021  -2.443  1.00  0.00
ATOM   2598  NH2 ARG   267     -48.696  60.116  -2.093  1.00  0.00
ATOM   2599 HH21 ARG   267     -47.779  59.807  -1.840  1.00  0.00
ATOM   2600 HH22 ARG   267     -48.853  60.522  -2.990  1.00  0.00
ATOM   2601  C   ARG   267     -51.459  55.125  -0.578  1.00  0.00
ATOM   2602  O   ARG   267     -51.829  55.306  -1.733  1.00  0.00
ATOM   2603  N   ARG   268     -50.794  54.039  -0.188  1.00  0.00
ATOM   2604  H   ARG   268     -50.464  53.940   0.754  1.00  0.00
ATOM   2605  CA  ARG   268     -50.330  52.983  -1.118  1.00  0.00
ATOM   2606  CB  ARG   268     -49.701  51.866  -0.270  1.00  0.00
ATOM   2607  CG  ARG   268     -48.877  50.828  -1.038  1.00  0.00
ATOM   2608  CD  ARG   268     -49.737  49.733  -1.677  1.00  0.00
ATOM   2609  NE  ARG   268     -48.891  48.763  -2.394  1.00  0.00
ATOM   2610  HE  ARG   268     -48.859  47.850  -1.983  1.00  0.00
ATOM   2611  CZ  ARG   268     -48.276  48.937  -3.567  1.00  0.00
ATOM   2612  NH1 ARG   268     -48.471  50.008  -4.324  1.00  0.00
ATOM   2613 HH11 ARG   268     -49.103  50.713  -4.006  1.00  0.00
ATOM   2614 HH12 ARG   268     -48.002  50.101  -5.199  1.00  0.00
ATOM   2615  NH2 ARG   268     -47.265  48.144  -3.881  1.00  0.00
ATOM   2616 HH21 ARG   268     -46.976  47.434  -3.241  1.00  0.00
ATOM   2617 HH22 ARG   268     -46.786  48.273  -4.746  1.00  0.00
ATOM   2618  C   ARG   268     -51.495  52.475  -1.995  1.00  0.00
ATOM   2619  O   ARG   268     -51.437  52.596  -3.221  1.00  0.00
ATOM   2620  N   VAL   269     -52.617  52.187  -1.331  1.00  0.00
ATOM   2621  H   VAL   269     -52.603  52.098  -0.330  1.00  0.00
ATOM   2622  CA  VAL   269     -53.891  51.798  -1.976  1.00  0.00
ATOM   2623  CB  VAL   269     -54.962  51.403  -0.934  1.00  0.00
ATOM   2624  CG1 VAL   269     -56.277  50.978  -1.599  1.00  0.00
ATOM   2625  CG2 VAL   269     -54.492  50.239  -0.054  1.00  0.00
ATOM   2626  C   VAL   269     -54.389  52.879  -2.960  1.00  0.00
ATOM   2627  O   VAL   269     -54.483  52.611  -4.157  1.00  0.00
ATOM   2628  N   LYS   270     -54.637  54.100  -2.481  1.00  0.00
ATOM   2629  H   LYS   270     -54.530  54.324  -1.508  1.00  0.00
ATOM   2630  CA  LYS   270     -55.117  55.190  -3.362  1.00  0.00
ATOM   2631  CB  LYS   270     -55.710  56.388  -2.596  1.00  0.00
ATOM   2632  CG  LYS   270     -54.825  57.107  -1.566  1.00  0.00
ATOM   2633  CD  LYS   270     -53.679  57.937  -2.157  1.00  0.00
ATOM   2634  CE  LYS   270     -54.135  59.172  -2.936  1.00  0.00
ATOM   2635  NZ  LYS   270     -52.978  59.795  -3.592  1.00  0.00
ATOM   2636  HZ1 LYS   270     -53.245  60.682  -3.969  1.00  0.00
ATOM   2637  HZ2 LYS   270     -52.239  59.902  -2.924  1.00  0.00
ATOM   2638  HZ3 LYS   270     -52.668  59.203  -4.337  1.00  0.00
ATOM   2639  C   LYS   270     -54.150  55.600  -4.492  1.00  0.00
ATOM   2640  O   LYS   270     -54.585  55.838  -5.615  1.00  0.00
ATOM   2641  N   GLU   271     -52.847  55.509  -4.230  1.00  0.00
ATOM   2642  H   GLU   271     -52.518  55.343  -3.292  1.00  0.00
ATOM   2643  CA  GLU   271     -51.778  55.742  -5.225  1.00  0.00
ATOM   2644  CB  GLU   271     -50.401  55.765  -4.551  1.00  0.00
ATOM   2645  CG  GLU   271     -50.179  57.060  -3.761  1.00  0.00
ATOM   2646  CD  GLU   271     -48.931  56.981  -2.878  1.00  0.00
ATOM   2647  OE1 GLU   271     -49.096  56.618  -1.694  1.00  0.00
ATOM   2648  OE2 GLU   271     -47.841  57.293  -3.406  1.00  0.00
ATOM   2649  C   GLU   271     -51.804  54.721  -6.374  1.00  0.00
ATOM   2650  O   GLU   271     -51.787  55.118  -7.536  1.00  0.00
ATOM   2651  N   LYS   272     -51.934  53.433  -6.048  1.00  0.00
ATOM   2652  H   LYS   272     -51.840  53.104  -5.103  1.00  0.00
ATOM   2653  CA  LYS   272     -52.130  52.392  -7.082  1.00  0.00
ATOM   2654  CB  LYS   272     -51.763  50.987  -6.580  1.00  0.00
ATOM   2655  CG  LYS   272     -52.645  50.474  -5.443  1.00  0.00
ATOM   2656  CD  LYS   272     -52.076  49.196  -4.839  1.00  0.00
ATOM   2657  CE  LYS   272     -52.907  48.804  -3.622  1.00  0.00
ATOM   2658  NZ  LYS   272     -52.266  47.706  -2.894  1.00  0.00
ATOM   2659  HZ1 LYS   272     -52.788  47.498  -2.068  1.00  0.00
ATOM   2660  HZ2 LYS   272     -52.231  46.901  -3.492  1.00  0.00
ATOM   2661  HZ3 LYS   272     -51.332  47.974  -2.648  1.00  0.00
ATOM   2662  C   LYS   272     -53.512  52.451  -7.764  1.00  0.00
ATOM   2663  O   LYS   272     -53.611  52.240  -8.973  1.00  0.00
ATOM   2664  N   LYS   273     -54.539  52.827  -7.001  1.00  0.00
ATOM   2665  H   LYS   273     -54.469  52.814  -5.997  1.00  0.00
ATOM   2666  CA  LYS   273     -55.890  53.142  -7.516  1.00  0.00
ATOM   2667  CB  LYS   273     -56.754  53.553  -6.315  1.00  0.00
ATOM   2668  CG  LYS   273     -58.219  53.867  -6.629  1.00  0.00
ATOM   2669  CD  LYS   273     -58.945  54.262  -5.341  1.00  0.00
ATOM   2670  CE  LYS   273     -60.402  54.644  -5.605  1.00  0.00
ATOM   2671  NZ  LYS   273     -61.096  54.951  -4.345  1.00  0.00
ATOM   2672  HZ1 LYS   273     -62.039  55.228  -4.531  1.00  0.00
ATOM   2673  HZ2 LYS   273     -61.097  54.144  -3.756  1.00  0.00
ATOM   2674  HZ3 LYS   273     -60.634  55.702  -3.871  1.00  0.00
ATOM   2675  C   LYS   273     -55.840  54.242  -8.599  1.00  0.00
ATOM   2676  O   LYS   273     -56.462  54.106  -9.653  1.00  0.00
ATOM   2677  N   VAL   274     -55.032  55.275  -8.356  1.00  0.00
ATOM   2678  H   VAL   274     -54.679  55.452  -7.432  1.00  0.00
ATOM   2679  CA  VAL   274     -54.700  56.315  -9.355  1.00  0.00
ATOM   2680  CB  VAL   274     -54.161  57.593  -8.672  1.00  0.00
ATOM   2681  CG1 VAL   274     -53.807  58.691  -9.684  1.00  0.00
ATOM   2682  CG2 VAL   274     -55.184  58.182  -7.694  1.00  0.00
ATOM   2683  C   VAL   274     -53.728  55.734 -10.404  1.00  0.00
ATOM   2684  O   VAL   274     -52.506  55.759 -10.260  1.00  0.00
ATOM   2685  N   LEU   275     -54.342  55.064 -11.377  1.00  0.00
ATOM   2686  H   LEU   275     -55.307  54.824 -11.250  1.00  0.00
ATOM   2687  CA  LEU   275     -53.727  54.502 -12.603  1.00  0.00
ATOM   2688  CB  LEU   275     -53.099  55.597 -13.480  1.00  0.00
ATOM   2689  CG  LEU   275     -54.127  56.571 -14.068  1.00  0.00
ATOM   2690  CD1 LEU   275     -53.401  57.769 -14.682  1.00  0.00
ATOM   2691  CD2 LEU   275     -54.993  55.894 -15.137  1.00  0.00
ATOM   2692  C   LEU   275     -52.740  53.329 -12.473  1.00  0.00
ATOM   2693  O   LEU   275     -52.859  52.376 -13.239  1.00  0.00
ATOM   2694  N   ALA   276     -51.894  53.321 -11.444  1.00  0.00
ATOM   2695  H   ALA   276     -51.897  54.076 -10.777  1.00  0.00
ATOM   2696  CA  ALA   276     -50.815  52.320 -11.276  1.00  0.00
ATOM   2697  CB  ALA   276     -50.036  52.596  -9.987  1.00  0.00
ATOM   2698  C   ALA   276     -51.264  50.848 -11.364  1.00  0.00
ATOM   2699  O   ALA   276     -50.822  50.130 -12.260  1.00  0.00
ATOM   2700  N   LYS   277     -52.238  50.460 -10.542  1.00  0.00
ATOM   2701  H   LYS   277     -52.615  51.084  -9.849  1.00  0.00
ATOM   2702  CA  LYS   277     -52.854  49.115 -10.580  1.00  0.00
ATOM   2703  CB  LYS   277     -53.627  48.871  -9.276  1.00  0.00
ATOM   2704  CG  LYS   277     -54.078  47.414  -9.118  1.00  0.00
ATOM   2705  CD  LYS   277     -54.408  47.091  -7.660  1.00  0.00
ATOM   2706  CE  LYS   277     -54.750  45.609  -7.499  1.00  0.00
ATOM   2707  NZ  LYS   277     -54.868  45.245  -6.080  1.00  0.00
ATOM   2708  HZ1 LYS   277     -55.143  44.286  -5.999  1.00  0.00
ATOM   2709  HZ2 LYS   277     -53.980  45.379  -5.630  1.00  0.00
ATOM   2710  HZ3 LYS   277     -55.551  45.827  -5.643  1.00  0.00
ATOM   2711  C   LYS   277     -53.748  48.919 -11.821  1.00  0.00
ATOM   2712  O   LYS   277     -53.681  47.881 -12.473  1.00  0.00
ATOM   2713  N   VAL   278     -54.410  50.001 -12.234  1.00  0.00
ATOM   2714  H   VAL   278     -54.315  50.865 -11.742  1.00  0.00
ATOM   2715  CA  VAL   278     -55.309  50.064 -13.413  1.00  0.00
ATOM   2716  CB  VAL   278     -55.943  51.472 -13.517  1.00  0.00
ATOM   2717  CG1 VAL   278     -56.932  51.595 -14.683  1.00  0.00
ATOM   2718  CG2 VAL   278     -56.672  51.871 -12.227  1.00  0.00
ATOM   2719  C   VAL   278     -54.573  49.673 -14.717  1.00  0.00
ATOM   2720  O   VAL   278     -55.117  48.944 -15.543  1.00  0.00
ATOM   2721  N   LYS   279     -53.330  50.137 -14.855  1.00  0.00
ATOM   2722  H   LYS   279     -52.990  50.871 -14.258  1.00  0.00
ATOM   2723  CA  LYS   279     -52.414  49.772 -15.962  1.00  0.00
ATOM   2724  CB  LYS   279     -51.107  50.559 -15.832  1.00  0.00
ATOM   2725  CG  LYS   279     -51.303  52.032 -16.211  1.00  0.00
ATOM   2726  CD  LYS   279     -50.029  52.870 -16.066  1.00  0.00
ATOM   2727  CE  LYS   279     -49.662  53.134 -14.603  1.00  0.00
ATOM   2728  NZ  LYS   279     -48.470  53.987 -14.500  1.00  0.00
ATOM   2729  HZ1 LYS   279     -48.250  54.135 -13.535  1.00  0.00
ATOM   2730  HZ2 LYS   279     -47.702  53.532 -14.951  1.00  0.00
ATOM   2731  HZ3 LYS   279     -48.647  54.865 -14.943  1.00  0.00
ATOM   2732  C   LYS   279     -52.130  48.263 -16.099  1.00  0.00
ATOM   2733  O   LYS   279     -51.718  47.798 -17.164  1.00  0.00
ATOM   2734  N   ASN   280     -52.274  47.546 -14.981  1.00  0.00
ATOM   2735  H   ASN   280     -52.489  48.006 -14.117  1.00  0.00
ATOM   2736  CA  ASN   280     -52.305  46.072 -14.858  1.00  0.00
ATOM   2737  CB  ASN   280     -53.700  45.588 -15.296  1.00  0.00
ATOM   2738  CG  ASN   280     -53.981  44.133 -14.913  1.00  0.00
ATOM   2739  OD1 ASN   280     -54.546  43.843 -13.869  1.00  0.00
ATOM   2740  ND2 ASN   280     -53.605  43.184 -15.747  1.00  0.00
ATOM   2741 HD21 ASN   280     -53.148  43.367 -16.620  1.00  0.00
ATOM   2742 HD22 ASN   280     -53.800  42.250 -15.463  1.00  0.00
ATOM   2743  C   ASN   280     -51.147  45.336 -15.562  1.00  0.00
ATOM   2744  O   ASN   280     -50.065  45.180 -15.002  1.00  0.00
ATOM   2745  N   SER   281     -51.368  45.006 -16.832  1.00  0.00
ATOM   2746  H   SER   281     -52.179  45.351 -17.303  1.00  0.00
ATOM   2747  CA  SER   281     -50.442  44.232 -17.684  1.00  0.00
ATOM   2748  CB  SER   281     -51.156  43.819 -18.975  1.00  0.00
ATOM   2749  OG  SER   281     -52.396  43.172 -18.657  1.00  0.00
ATOM   2750  HG  SER   281     -52.738  42.714 -19.483  1.00  0.00
ATOM   2751  C   SER   281     -49.156  45.000 -18.031  1.00  0.00
ATOM   2752  O   SER   281     -48.105  44.392 -18.216  1.00  0.00
ATOM   2753  N   ALA   282     -49.274  46.324 -18.155  1.00  0.00
ATOM   2754  H   ALA   282     -50.142  46.797 -17.984  1.00  0.00
ATOM   2755  CA  ALA   282     -48.128  47.213 -18.428  1.00  0.00
ATOM   2756  CB  ALA   282     -48.207  47.718 -19.875  1.00  0.00
ATOM   2757  C   ALA   282     -48.073  48.364 -17.408  1.00  0.00
ATOM   2758  O   ALA   282     -48.595  49.458 -17.619  1.00  0.00
ATOM   2759  N   THR   283     -47.528  48.029 -16.242  1.00  0.00
ATOM   2760  H   THR   283     -47.210  47.099 -16.056  1.00  0.00
ATOM   2761  CA  THR   283     -47.368  48.987 -15.126  1.00  0.00
ATOM   2762  CB  THR   283     -48.422  48.744 -14.027  1.00  0.00
ATOM   2763  OG1 THR   283     -48.333  49.793 -13.063  1.00  0.00
ATOM   2764  HG1 THR   283     -49.266  49.942 -12.684  1.00  0.00
ATOM   2765  CG2 THR   283     -48.335  47.376 -13.337  1.00  0.00
ATOM   2766  C   THR   283     -45.934  49.011 -14.557  1.00  0.00
ATOM   2767  O   THR   283     -45.307  47.953 -14.464  1.00  0.00
ATOM   2768  N   PRO   284     -45.383  50.198 -14.259  1.00  0.00
ATOM   2769  CA  PRO   284     -44.061  50.333 -13.615  1.00  0.00
ATOM   2770  CB  PRO   284     -43.704  51.815 -13.749  1.00  0.00
ATOM   2771  CG  PRO   284     -45.063  52.510 -13.820  1.00  0.00
ATOM   2772  CD  PRO   284     -45.921  51.526 -14.618  1.00  0.00
ATOM   2773  C   PRO   284     -44.038  49.857 -12.154  1.00  0.00
ATOM   2774  O1  PRO   284     -45.055  50.060 -11.456  1.00  0.00
ATOM   2775  O2  PRO   284     -42.964  49.366 -11.745  1.00  0.00
TER
ENDMDL
