# Supplementary material for: Computational Modeling of complete HOXB13 protein for predicting the functional effect of SNPs and the associated role in hereditary prostate cancer
Source: Sci Rep. 2017 Mar 8;7:43830. doi: 10.1038/srep43830 (PMC5363706; doi:10.1038/srep43830)
Supplement: Supplementary Dataset [file srep43830-s1.zip › SR Supplementary Data Files Complete/Energy minimised protein/Energy Minimised G84E.pdb]

TITLE     Protein
REMARK    THIS IS A SIMULATION BOX
CRYST1  164.847  162.861  135.714  90.00  90.00  90.00 P 1           1
MODEL        1
ATOM      1  N   MET     1     -59.645  21.634   2.782  1.00  0.00
ATOM      2  H1  MET     1     -60.633  21.768   2.648  1.00  0.00
ATOM      3  H2  MET     1     -59.419  21.817   3.739  1.00  0.00
ATOM      4  H3  MET     1     -59.144  22.271   2.197  1.00  0.00
ATOM      5  CA  MET     1     -59.275  20.244   2.425  1.00  0.00
ATOM      6  CB  MET     1     -60.025  19.800   1.158  1.00  0.00
ATOM      7  CG  MET     1     -59.650  20.584  -0.106  1.00  0.00
ATOM      8  SD  MET     1     -60.513  20.016  -1.617  1.00  0.00
ATOM      9  CE  MET     1     -59.709  18.452  -1.901  1.00  0.00
ATOM     10  C   MET     1     -57.760  19.962   2.290  1.00  0.00
ATOM     11  O   MET     1     -56.957  20.855   2.023  1.00  0.00
ATOM     12  N   GLU     2     -57.414  18.686   2.450  1.00  0.00
ATOM     13  H   GLU     2     -58.089  18.000   2.713  1.00  0.00
ATOM     14  CA  GLU     2     -56.032  18.192   2.290  1.00  0.00
ATOM     15  CB  GLU     2     -55.618  17.490   3.595  1.00  0.00
ATOM     16  CG  GLU     2     -54.116  17.202   3.738  1.00  0.00
ATOM     17  CD  GLU     2     -53.594  16.139   2.765  1.00  0.00
ATOM     18  OE1 GLU     2     -53.714  14.942   3.101  1.00  0.00
ATOM     19  OE2 GLU     2     -53.125  16.554   1.684  1.00  0.00
ATOM     20  C   GLU     2     -55.967  17.252   1.065  1.00  0.00
ATOM     21  O   GLU     2     -56.394  16.100   1.173  1.00  0.00
ATOM     22  N   PRO     3     -55.549  17.760  -0.107  1.00  0.00
ATOM     23  CA  PRO     3     -55.373  16.941  -1.325  1.00  0.00
ATOM     24  CB  PRO     3     -55.104  17.947  -2.449  1.00  0.00
ATOM     25  CG  PRO     3     -55.745  19.236  -1.942  1.00  0.00
ATOM     26  CD  PRO     3     -55.459  19.195  -0.441  1.00  0.00
ATOM     27  C   PRO     3     -54.214  15.939  -1.172  1.00  0.00
ATOM     28  O   PRO     3     -53.050  16.259  -1.413  1.00  0.00
ATOM     29  N   GLY     4     -54.569  14.755  -0.678  1.00  0.00
ATOM     30  H   GLY     4     -55.487  14.605  -0.309  1.00  0.00
ATOM     31  CA  GLY     4     -53.630  13.633  -0.476  1.00  0.00
ATOM     32  C   GLY     4     -53.997  12.408  -1.326  1.00  0.00
ATOM     33  O   GLY     4     -55.171  12.108  -1.550  1.00  0.00
ATOM     34  N   ASN     5     -52.959  11.745  -1.826  1.00  0.00
ATOM     35  H   ASN     5     -52.018  12.030  -1.645  1.00  0.00
ATOM     36  CA  ASN     5     -53.096  10.522  -2.646  1.00  0.00
ATOM     37  CB  ASN     5     -52.642  10.779  -4.091  1.00  0.00
ATOM     38  CG  ASN     5     -53.410  11.860  -4.870  1.00  0.00
ATOM     39  OD1 ASN     5     -52.934  12.385  -5.864  1.00  0.00
ATOM     40  ND2 ASN     5     -54.603  12.229  -4.455  1.00  0.00
ATOM     41 HD21 ASN     5     -55.006  11.867  -3.613  1.00  0.00
ATOM     42 HD22 ASN     5     -55.072  12.906  -5.015  1.00  0.00
ATOM     43  C   ASN     5     -52.289   9.355  -2.057  1.00  0.00
ATOM     44  O   ASN     5     -51.210   9.553  -1.500  1.00  0.00
ATOM     45  N   TYR     6     -52.839   8.153  -2.213  1.00  0.00
ATOM     46  H   TYR     6     -53.675   8.022  -2.743  1.00  0.00
ATOM     47  CA  TYR     6     -52.222   6.906  -1.720  1.00  0.00
ATOM     48  CB  TYR     6     -53.056   6.362  -0.550  1.00  0.00
ATOM     49  CG  TYR     6     -52.390   5.161   0.132  1.00  0.00
ATOM     50  CD1 TYR     6     -51.351   5.366   1.053  1.00  0.00
ATOM     51  HD1 TYR     6     -51.106   6.372   1.393  1.00  0.00
ATOM     52  CD2 TYR     6     -52.730   3.856  -0.256  1.00  0.00
ATOM     53  HD2 TYR     6     -53.532   3.685  -0.975  1.00  0.00
ATOM     54  CE1 TYR     6     -50.639   4.269   1.560  1.00  0.00
ATOM     55  HE1 TYR     6     -49.833   4.422   2.278  1.00  0.00
ATOM     56  CE2 TYR     6     -52.016   2.763   0.253  1.00  0.00
ATOM     57  HE2 TYR     6     -52.259   1.757  -0.086  1.00  0.00
ATOM     58  CZ  TYR     6     -50.966   2.971   1.155  1.00  0.00
ATOM     59  OH  TYR     6     -50.226   1.923   1.597  1.00  0.00
ATOM     60  HH  TYR     6     -50.599   1.077   1.219  1.00  0.00
ATOM     61  C   TYR     6     -52.087   5.865  -2.845  1.00  0.00
ATOM     62  O   TYR     6     -52.889   5.832  -3.778  1.00  0.00
ATOM     63  N   ALA     7     -51.068   5.019  -2.709  1.00  0.00
ATOM     64  H   ALA     7     -50.478   5.055  -1.904  1.00  0.00
ATOM     65  CA  ALA     7     -50.763   3.924  -3.653  1.00  0.00
ATOM     66  CB  ALA     7     -49.396   3.324  -3.307  1.00  0.00
ATOM     67  C   ALA     7     -51.849   2.833  -3.669  1.00  0.00
ATOM     68  O   ALA     7     -52.034   2.099  -2.697  1.00  0.00
ATOM     69  N   THR     8     -52.683   2.897  -4.706  1.00  0.00
ATOM     70  H   THR     8     -52.786   3.748  -5.224  1.00  0.00
ATOM     71  CA  THR     8     -53.768   1.924  -4.979  1.00  0.00
ATOM     72  CB  THR     8     -54.589   2.377  -6.201  1.00  0.00
ATOM     73  OG1 THR     8     -54.801   3.792  -6.144  1.00  0.00
ATOM     74  HG1 THR     8     -55.443   4.062  -6.865  1.00  0.00
ATOM     75  CG2 THR     8     -55.950   1.672  -6.258  1.00  0.00
ATOM     76  C   THR     8     -53.228   0.496  -5.195  1.00  0.00
ATOM     77  O   THR     8     -53.032   0.016  -6.313  1.00  0.00
ATOM     78  N   LEU     9     -52.976  -0.157  -4.066  1.00  0.00
ATOM     79  H   LEU     9     -52.945   0.348  -3.201  1.00  0.00
ATOM     80  CA  LEU     9     -52.491  -1.550  -3.993  1.00  0.00
ATOM     81  CB  LEU     9     -51.917  -1.816  -2.592  1.00  0.00
ATOM     82  CG  LEU     9     -50.742  -0.899  -2.221  1.00  0.00
ATOM     83  CD1 LEU     9     -50.433  -1.034  -0.730  1.00  0.00
ATOM     84  CD2 LEU     9     -49.488  -1.221  -3.041  1.00  0.00
ATOM     85  C   LEU     9     -53.596  -2.557  -4.355  1.00  0.00
ATOM     86  O   LEU     9     -54.411  -2.960  -3.524  1.00  0.00
ATOM     87  N   ASP    10     -53.683  -2.823  -5.656  1.00  0.00
ATOM     88  H   ASP    10     -53.167  -2.270  -6.313  1.00  0.00
ATOM     89  CA  ASP    10     -54.665  -3.759  -6.244  1.00  0.00
ATOM     90  CB  ASP    10     -54.689  -3.555  -7.770  1.00  0.00
ATOM     91  CG  ASP    10     -55.674  -4.459  -8.529  1.00  0.00
ATOM     92  OD1 ASP    10     -56.704  -4.835  -7.926  1.00  0.00
ATOM     93  OD2 ASP    10     -55.386  -4.729  -9.715  1.00  0.00
ATOM     94  C   ASP    10     -54.441  -5.233  -5.841  1.00  0.00
ATOM     95  O   ASP    10     -53.959  -6.048  -6.627  1.00  0.00
ATOM     96  N   GLY    11     -54.910  -5.551  -4.635  1.00  0.00
ATOM     97  H   GLY    11     -55.128  -4.826  -3.977  1.00  0.00
ATOM     98  CA  GLY    11     -54.982  -6.927  -4.092  1.00  0.00
ATOM     99  C   GLY    11     -56.156  -7.734  -4.676  1.00  0.00
ATOM    100  O   GLY    11     -56.889  -8.397  -3.946  1.00  0.00
ATOM    101  N   ALA    12     -56.272  -7.682  -6.002  1.00  0.00
ATOM    102  H   ALA    12     -55.543  -7.268  -6.553  1.00  0.00
ATOM    103  CA  ALA    12     -57.387  -8.244  -6.792  1.00  0.00
ATOM    104  CB  ALA    12     -58.613  -7.325  -6.697  1.00  0.00
ATOM    105  C   ALA    12     -56.985  -8.397  -8.268  1.00  0.00
ATOM    106  O   ALA    12     -56.044  -7.759  -8.743  1.00  0.00
ATOM    107  N   LYS    13     -57.678  -9.311  -8.945  1.00  0.00
ATOM    108  H   LYS    13     -58.410  -9.828  -8.505  1.00  0.00
ATOM    109  CA  LYS    13     -57.463  -9.634 -10.371  1.00  0.00
ATOM    110  CB  LYS    13     -58.319 -10.858 -10.741  1.00  0.00
ATOM    111  CG  LYS    13     -58.123 -11.359 -12.179  1.00  0.00
ATOM    112  CD  LYS    13     -56.704 -11.876 -12.444  1.00  0.00
ATOM    113  CE  LYS    13     -56.507 -12.294 -13.905  1.00  0.00
ATOM    114  NZ  LYS    13     -57.321 -13.465 -14.267  1.00  0.00
ATOM    115  HZ1 LYS    13     -57.159 -13.699 -15.226  1.00  0.00
ATOM    116  HZ2 LYS    13     -57.068 -14.240 -13.688  1.00  0.00
ATOM    117  HZ3 LYS    13     -58.290 -13.253 -14.136  1.00  0.00
ATOM    118  C   LYS    13     -57.733  -8.436 -11.301  1.00  0.00
ATOM    119  O   LYS    13     -58.876  -8.060 -11.563  1.00  0.00
ATOM    120  N   ASP    14     -56.637  -7.765 -11.646  1.00  0.00
ATOM    121  H   ASP    14     -55.808  -7.856 -11.093  1.00  0.00
ATOM    122  CA  ASP    14     -56.616  -6.664 -12.629  1.00  0.00
ATOM    123  CB  ASP    14     -55.220  -6.019 -12.601  1.00  0.00
ATOM    124  CG  ASP    14     -55.087  -4.812 -13.538  1.00  0.00
ATOM    125  OD1 ASP    14     -56.079  -4.058 -13.650  1.00  0.00
ATOM    126  OD2 ASP    14     -54.036  -4.736 -14.210  1.00  0.00
ATOM    127  C   ASP    14     -57.009  -7.126 -14.048  1.00  0.00
ATOM    128  O   ASP    14     -56.163  -7.406 -14.898  1.00  0.00
ATOM    129  N   ILE    15     -58.318  -7.159 -14.277  1.00  0.00
ATOM    130  H   ILE    15     -58.967  -7.074 -13.519  1.00  0.00
ATOM    131  CA  ILE    15     -58.918  -7.510 -15.584  1.00  0.00
ATOM    132  CB  ILE    15     -60.399  -7.915 -15.406  1.00  0.00
ATOM    133  CG1 ILE    15     -60.530  -9.051 -14.376  1.00  0.00
ATOM    134  CG2 ILE    15     -61.002  -8.373 -16.746  1.00  0.00
ATOM    135  CD  ILE    15     -61.918  -9.143 -13.731  1.00  0.00
ATOM    136  C   ILE    15     -58.724  -6.351 -16.585  1.00  0.00
ATOM    137  O   ILE    15     -59.527  -5.424 -16.675  1.00  0.00
ATOM    138  N   GLU    16     -57.578  -6.399 -17.256  1.00  0.00
ATOM    139  H   GLU    16     -56.856  -7.039 -16.987  1.00  0.00
ATOM    140  CA  GLU    16     -57.209  -5.437 -18.313  1.00  0.00
ATOM    141  CB  GLU    16     -55.902  -4.710 -17.974  1.00  0.00
ATOM    142  CG  GLU    16     -56.120  -3.606 -16.932  1.00  0.00
ATOM    143  CD  GLU    16     -54.869  -2.761 -16.652  1.00  0.00
ATOM    144  OE1 GLU    16     -54.091  -2.524 -17.604  1.00  0.00
ATOM    145  OE2 GLU    16     -54.760  -2.282 -15.503  1.00  0.00
ATOM    146  C   GLU    16     -57.123  -6.099 -19.695  1.00  0.00
ATOM    147  O   GLU    16     -56.255  -6.932 -19.952  1.00  0.00
ATOM    148  N   GLY    17     -58.164  -5.825 -20.477  1.00  0.00
ATOM    149  H   GLY    17     -58.916  -5.252 -20.150  1.00  0.00
ATOM    150  CA  GLY    17     -58.312  -6.299 -21.868  1.00  0.00
ATOM    151  C   GLY    17     -59.609  -5.781 -22.505  1.00  0.00
ATOM    152  O   GLY    17     -60.240  -4.855 -21.993  1.00  0.00
ATOM    153  N   LEU    18     -60.033  -6.466 -23.565  1.00  0.00
ATOM    154  H   LEU    18     -59.543  -7.270 -23.899  1.00  0.00
ATOM    155  CA  LEU    18     -61.243  -6.104 -24.332  1.00  0.00
ATOM    156  CB  LEU    18     -61.143  -6.701 -25.745  1.00  0.00
ATOM    157  CG  LEU    18     -62.271  -6.261 -26.690  1.00  0.00
ATOM    158  CD1 LEU    18     -62.155  -4.781 -27.069  1.00  0.00
ATOM    159  CD2 LEU    18     -62.277  -7.143 -27.940  1.00  0.00
ATOM    160  C   LEU    18     -62.540  -6.517 -23.610  1.00  0.00
ATOM    161  O   LEU    18     -63.091  -7.602 -23.805  1.00  0.00
ATOM    162  N   LEU    19     -62.955  -5.644 -22.697  1.00  0.00
ATOM    163  H   LEU    19     -62.355  -4.902 -22.392  1.00  0.00
ATOM    164  CA  LEU    19     -64.217  -5.789 -21.947  1.00  0.00
ATOM    165  CB  LEU    19     -64.171  -4.891 -20.700  1.00  0.00
ATOM    166  CG  LEU    19     -65.374  -5.072 -19.763  1.00  0.00
ATOM    167  CD1 LEU    19     -65.334  -6.423 -19.040  1.00  0.00
ATOM    168  CD2 LEU    19     -65.433  -3.919 -18.760  1.00  0.00
ATOM    169  C   LEU    19     -65.437  -5.485 -22.837  1.00  0.00
ATOM    170  O   LEU    19     -65.837  -4.333 -23.016  1.00  0.00
ATOM    171  N   GLY    20     -65.915  -6.546 -23.485  1.00  0.00
ATOM    172  H   GLY    20     -65.378  -7.390 -23.529  1.00  0.00
ATOM    173  CA  GLY    20     -67.127  -6.532 -24.334  1.00  0.00
ATOM    174  C   GLY    20     -68.420  -6.306 -23.533  1.00  0.00
ATOM    175  O   GLY    20     -69.245  -7.206 -23.382  1.00  0.00
ATOM    176  N   ALA    21     -68.572  -5.075 -23.050  1.00  0.00
ATOM    177  H   ALA    21     -67.824  -4.410 -23.123  1.00  0.00
ATOM    178  CA  ALA    21     -69.734  -4.635 -22.253  1.00  0.00
ATOM    179  CB  ALA    21     -69.350  -3.373 -21.471  1.00  0.00
ATOM    180  C   ALA    21     -71.007  -4.441 -23.100  1.00  0.00
ATOM    181  O   ALA    21     -71.318  -3.352 -23.591  1.00  0.00
ATOM    182  N   GLY    22     -71.702  -5.563 -23.283  1.00  0.00
ATOM    183  H   GLY    22     -71.297  -6.443 -23.026  1.00  0.00
ATOM    184  CA  GLY    22     -72.993  -5.668 -24.001  1.00  0.00
ATOM    185  C   GLY    22     -74.066  -4.746 -23.403  1.00  0.00
ATOM    186  O   GLY    22     -74.629  -5.035 -22.350  1.00  0.00
ATOM    187  N   GLY    23     -74.213  -3.590 -24.049  1.00  0.00
ATOM    188  H   GLY    23     -73.703  -3.413 -24.889  1.00  0.00
ATOM    189  CA  GLY    23     -75.089  -2.484 -23.604  1.00  0.00
ATOM    190  C   GLY    23     -74.643  -1.832 -22.281  1.00  0.00
ATOM    191  O   GLY    23     -75.479  -1.359 -21.511  1.00  0.00
ATOM    192  N   GLY    24     -73.325  -1.777 -22.071  1.00  0.00
ATOM    193  H   GLY    24     -72.684  -2.201 -22.715  1.00  0.00
ATOM    194  CA  GLY    24     -72.683  -1.201 -20.870  1.00  0.00
ATOM    195  C   GLY    24     -72.846   0.323 -20.753  1.00  0.00
ATOM    196  O   GLY    24     -71.981   1.092 -21.170  1.00  0.00
ATOM    197  N   ARG    25     -73.989   0.718 -20.199  1.00  0.00
ATOM    198  H   ARG    25     -74.746   0.068 -20.102  1.00  0.00
ATOM    199  CA  ARG    25     -74.332   2.122 -19.899  1.00  0.00
ATOM    200  CB  ARG    25     -75.809   2.181 -19.487  1.00  0.00
ATOM    201  CG  ARG    25     -76.339   3.615 -19.368  1.00  0.00
ATOM    202  CD  ARG    25     -77.818   3.653 -18.967  1.00  0.00
ATOM    203  NE  ARG    25     -78.007   3.136 -17.598  1.00  0.00
ATOM    204  HE  ARG    25     -77.519   3.631 -16.884  1.00  0.00
ATOM    205  CZ  ARG    25     -78.746   2.084 -17.236  1.00  0.00
ATOM    206  NH1 ARG    25     -79.419   1.349 -18.111  1.00  0.00
ATOM    207 HH11 ARG    25     -79.376   1.588 -19.079  1.00  0.00
ATOM    208 HH12 ARG    25     -79.955   0.567 -17.802  1.00  0.00
ATOM    209  NH2 ARG    25     -78.805   1.731 -15.961  1.00  0.00
ATOM    210 HH21 ARG    25     -78.301   2.245 -15.270  1.00  0.00
ATOM    211 HH22 ARG    25     -79.358   0.943 -15.698  1.00  0.00
ATOM    212  C   ARG    25     -73.403   2.714 -18.821  1.00  0.00
ATOM    213  O   ARG    25     -73.520   2.423 -17.629  1.00  0.00
ATOM    214  N   ASN    26     -72.379   3.407 -19.314  1.00  0.00
ATOM    215  H   ASN    26     -72.178   3.370 -20.293  1.00  0.00
ATOM    216  CA  ASN    26     -71.358   4.092 -18.495  1.00  0.00
ATOM    217  CB  ASN    26     -70.229   4.555 -19.427  1.00  0.00
ATOM    218  CG  ASN    26     -69.012   5.083 -18.662  1.00  0.00
ATOM    219  OD1 ASN    26     -68.868   6.262 -18.384  1.00  0.00
ATOM    220  ND2 ASN    26     -68.099   4.202 -18.319  1.00  0.00
ATOM    221 HD21 ASN    26     -68.194   3.240 -18.550  1.00  0.00
ATOM    222 HD22 ASN    26     -67.311   4.559 -17.824  1.00  0.00
ATOM    223  C   ASN    26     -71.945   5.244 -17.653  1.00  0.00
ATOM    224  O   ASN    26     -72.025   6.401 -18.067  1.00  0.00
ATOM    225  N   LEU    27     -72.484   4.840 -16.508  1.00  0.00
ATOM    226  H   LEU    27     -72.655   3.865 -16.351  1.00  0.00
ATOM    227  CA  LEU    27     -73.075   5.747 -15.506  1.00  0.00
ATOM    228  CB  LEU    27     -74.020   4.954 -14.590  1.00  0.00
ATOM    229  CG  LEU    27     -75.258   4.416 -15.320  1.00  0.00
ATOM    230  CD1 LEU    27     -75.959   3.378 -14.444  1.00  0.00
ATOM    231  CD2 LEU    27     -76.237   5.546 -15.655  1.00  0.00
ATOM    232  C   LEU    27     -72.018   6.521 -14.701  1.00  0.00
ATOM    233  O   LEU    27     -71.517   6.070 -13.671  1.00  0.00
ATOM    234  N   VAL    28     -71.619   7.646 -15.285  1.00  0.00
ATOM    235  H   VAL    28     -71.846   7.837 -16.241  1.00  0.00
ATOM    236  CA  VAL    28     -70.684   8.601 -14.649  1.00  0.00
ATOM    237  CB  VAL    28     -69.376   8.794 -15.445  1.00  0.00
ATOM    238  CG1 VAL    28     -68.503   7.539 -15.353  1.00  0.00
ATOM    239  CG2 VAL    28     -69.594   9.189 -16.912  1.00  0.00
ATOM    240  C   VAL    28     -71.344   9.953 -14.339  1.00  0.00
ATOM    241  O   VAL    28     -72.082  10.507 -15.152  1.00  0.00
ATOM    242  N   ALA    29     -70.963  10.496 -13.187  1.00  0.00
ATOM    243  H   ALA    29     -70.279  10.058 -12.606  1.00  0.00
ATOM    244  CA  ALA    29     -71.494  11.772 -12.670  1.00  0.00
ATOM    245  CB  ALA    29     -71.945  11.595 -11.217  1.00  0.00
ATOM    246  C   ALA    29     -70.446  12.888 -12.782  1.00  0.00
ATOM    247  O   ALA    29     -69.369  12.818 -12.189  1.00  0.00
ATOM    248  N   HIS    30     -70.689  13.753 -13.761  1.00  0.00
ATOM    249  H   HIS    30     -71.407  13.586 -14.443  1.00  0.00
ATOM    250  CA  HIS    30     -69.832  14.917 -14.076  1.00  0.00
ATOM    251  CB  HIS    30     -70.270  15.520 -15.421  1.00  0.00
ATOM    252  CG  HIS    30     -70.460  14.448 -16.501  1.00  0.00
ATOM    253  ND1 HIS    30     -71.575  13.743 -16.673  1.00  0.00
ATOM    254  CD2 HIS    30     -69.522  13.913 -17.279  1.00  0.00
ATOM    255  CE1 HIS    30     -71.333  12.767 -17.541  1.00  0.00
ATOM    256  NE2 HIS    30     -70.062  12.874 -17.912  1.00  0.00
ATOM    257  HE2 HIS    30     -69.594  12.264 -18.547  1.00  0.00
ATOM    258  C   HIS    30     -69.871  15.968 -12.950  1.00  0.00
ATOM    259  O   HIS    30     -70.768  16.808 -12.873  1.00  0.00
ATOM    260  N   SER    31     -68.943  15.789 -12.012  1.00  0.00
ATOM    261  H   SER    31     -68.422  14.934 -11.981  1.00  0.00
ATOM    262  CA  SER    31     -68.766  16.622 -10.800  1.00  0.00
ATOM    263  CB  SER    31     -67.430  16.294 -10.124  1.00  0.00
ATOM    264  OG  SER    31     -67.375  14.901  -9.807  1.00  0.00
ATOM    265  HG  SER    31     -66.558  14.717  -9.258  1.00  0.00
ATOM    266  C   SER    31     -68.841  18.143 -11.033  1.00  0.00
ATOM    267  O   SER    31     -67.977  18.702 -11.716  1.00  0.00
ATOM    268  N   PRO    32     -69.884  18.802 -10.499  1.00  0.00
ATOM    269  CA  PRO    32     -70.031  20.271 -10.558  1.00  0.00
ATOM    270  CB  PRO    32     -71.340  20.566  -9.824  1.00  0.00
ATOM    271  CG  PRO    32     -72.157  19.296 -10.047  1.00  0.00
ATOM    272  CD  PRO    32     -71.107  18.189  -9.943  1.00  0.00
ATOM    273  C   PRO    32     -68.862  20.961  -9.843  1.00  0.00
ATOM    274  O   PRO    32     -68.356  20.471  -8.833  1.00  0.00
ATOM    275  N   LEU    33     -68.489  22.124 -10.367  1.00  0.00
ATOM    276  H   LEU    33     -68.974  22.540 -11.135  1.00  0.00
ATOM    277  CA  LEU    33     -67.362  22.915  -9.836  1.00  0.00
ATOM    278  CB  LEU    33     -66.287  23.093 -10.918  1.00  0.00
ATOM    279  CG  LEU    33     -65.671  21.772 -11.401  1.00  0.00
ATOM    280  CD1 LEU    33     -64.791  22.034 -12.624  1.00  0.00
ATOM    281  CD2 LEU    33     -64.841  21.093 -10.306  1.00  0.00
ATOM    282  C   LEU    33     -67.828  24.282  -9.318  1.00  0.00
ATOM    283  O   LEU    33     -68.651  24.951  -9.941  1.00  0.00
ATOM    284  N   THR    34     -67.255  24.660  -8.179  1.00  0.00
ATOM    285  H   THR    34     -66.509  24.132  -7.775  1.00  0.00
ATOM    286  CA  THR    34     -67.589  25.910  -7.460  1.00  0.00
ATOM    287  CB  THR    34     -68.362  25.635  -6.148  1.00  0.00
ATOM    288  OG1 THR    34     -68.646  26.861  -5.458  1.00  0.00
ATOM    289  HG1 THR    34     -67.814  27.213  -4.998  1.00  0.00
ATOM    290  CG2 THR    34     -67.669  24.644  -5.203  1.00  0.00
ATOM    291  C   THR    34     -66.348  26.767  -7.172  1.00  0.00
ATOM    292  O   THR    34     -65.261  26.247  -6.924  1.00  0.00
ATOM    293  N   SER    35     -66.575  28.078  -7.180  1.00  0.00
ATOM    294  H   SER    35     -67.358  28.472  -7.659  1.00  0.00
ATOM    295  CA  SER    35     -65.654  29.078  -6.598  1.00  0.00
ATOM    296  CB  SER    35     -66.279  30.475  -6.672  1.00  0.00
ATOM    297  OG  SER    35     -66.652  30.777  -8.020  1.00  0.00
ATOM    298  HG  SER    35     -66.877  31.750  -8.093  1.00  0.00
ATOM    299  C   SER    35     -65.398  28.754  -5.117  1.00  0.00
ATOM    300  O   SER    35     -66.258  28.176  -4.448  1.00  0.00
ATOM    301  N   HIS    36     -64.204  29.138  -4.669  1.00  0.00
ATOM    302  H   HIS    36     -63.616  29.723  -5.236  1.00  0.00
ATOM    303  CA  HIS    36     -63.604  28.908  -3.334  1.00  0.00
ATOM    304  CB  HIS    36     -63.171  30.264  -2.760  1.00  0.00
ATOM    305  CG  HIS    36     -62.142  31.034  -3.599  1.00  0.00
ATOM    306  ND1 HIS    36     -62.096  31.132  -4.928  1.00  0.00
ATOM    307  CD2 HIS    36     -61.164  31.787  -3.106  1.00  0.00
ATOM    308  CE1 HIS    36     -61.099  31.950  -5.252  1.00  0.00
ATOM    309  NE2 HIS    36     -60.525  32.351  -4.124  1.00  0.00
ATOM    310  HE2 HIS    36     -59.746  32.969  -4.056  1.00  0.00
ATOM    311  C   HIS    36     -64.431  28.103  -2.300  1.00  0.00
ATOM    312  O   HIS    36     -65.107  28.694  -1.450  1.00  0.00
ATOM    313  N   PRO    37     -64.396  26.762  -2.385  1.00  0.00
ATOM    314  CA  PRO    37     -65.123  25.872  -1.453  1.00  0.00
ATOM    315  CB  PRO    37     -65.197  24.545  -2.216  1.00  0.00
ATOM    316  CG  PRO    37     -63.895  24.515  -3.013  1.00  0.00
ATOM    317  CD  PRO    37     -63.710  25.974  -3.433  1.00  0.00
ATOM    318  C   PRO    37     -64.399  25.754  -0.098  1.00  0.00
ATOM    319  O   PRO    37     -63.565  26.591   0.238  1.00  0.00
ATOM    320  N   ALA    38     -64.723  24.712   0.672  1.00  0.00
ATOM    321  H   ALA    38     -65.497  24.122   0.448  1.00  0.00
ATOM    322  CA  ALA    38     -64.018  24.363   1.926  1.00  0.00
ATOM    323  CB  ALA    38     -64.927  23.462   2.771  1.00  0.00
ATOM    324  C   ALA    38     -62.636  23.730   1.646  1.00  0.00
ATOM    325  O   ALA    38     -62.374  22.544   1.852  1.00  0.00
ATOM    326  N   ALA    39     -61.792  24.579   1.073  1.00  0.00
ATOM    327  H   ALA    39     -62.075  25.531   0.915  1.00  0.00
ATOM    328  CA  ALA    39     -60.433  24.268   0.589  1.00  0.00
ATOM    329  CB  ALA    39     -60.513  24.233  -0.943  1.00  0.00
ATOM    330  C   ALA    39     -59.437  25.352   1.054  1.00  0.00
ATOM    331  O   ALA    39     -59.871  26.362   1.609  1.00  0.00
ATOM    332  N   PRO    40     -58.120  25.175   0.844  1.00  0.00
ATOM    333  CA  PRO    40     -57.151  26.290   0.926  1.00  0.00
ATOM    334  CB  PRO    40     -55.840  25.675   0.437  1.00  0.00
ATOM    335  CG  PRO    40     -55.936  24.243   0.960  1.00  0.00
ATOM    336  CD  PRO    40     -57.410  23.884   0.757  1.00  0.00
ATOM    337  C   PRO    40     -57.606  27.467   0.044  1.00  0.00
ATOM    338  O   PRO    40     -57.483  28.628   0.426  1.00  0.00
ATOM    339  N   THR    41     -58.152  27.132  -1.127  1.00  0.00
ATOM    340  H   THR    41     -57.850  26.322  -1.630  1.00  0.00
ATOM    341  CA  THR    41     -58.982  28.030  -1.958  1.00  0.00
ATOM    342  CB  THR    41     -59.233  27.365  -3.325  1.00  0.00
ATOM    343  OG1 THR    41     -58.055  26.680  -3.771  1.00  0.00
ATOM    344  HG1 THR    41     -58.172  26.426  -4.734  1.00  0.00
ATOM    345  CG2 THR    41     -59.647  28.392  -4.382  1.00  0.00
ATOM    346  C   THR    41     -60.329  28.286  -1.249  1.00  0.00
ATOM    347  O   THR    41     -61.308  27.569  -1.454  1.00  0.00
ATOM    348  N   LEU    42     -60.282  29.215  -0.299  1.00  0.00
ATOM    349  H   LEU    42     -59.401  29.562   0.028  1.00  0.00
ATOM    350  CA  LEU    42     -61.454  29.679   0.472  1.00  0.00
ATOM    351  CB  LEU    42     -61.282  29.290   1.946  1.00  0.00
ATOM    352  CG  LEU    42     -62.374  28.342   2.460  1.00  0.00
ATOM    353  CD1 LEU    42     -61.970  27.789   3.827  1.00  0.00
ATOM    354  CD2 LEU    42     -63.733  29.041   2.578  1.00  0.00
ATOM    355  C   LEU    42     -61.627  31.203   0.373  1.00  0.00
ATOM    356  O   LEU    42     -60.647  31.944   0.282  1.00  0.00
ATOM    357  N   MET    43     -62.884  31.644   0.400  1.00  0.00
ATOM    358  H   MET    43     -63.664  31.021   0.338  1.00  0.00
ATOM    359  CA  MET    43     -63.206  33.086   0.375  1.00  0.00
ATOM    360  CB  MET    43     -63.959  33.386  -0.930  1.00  0.00
ATOM    361  CG  MET    43     -63.851  34.836  -1.417  1.00  0.00
ATOM    362  SD  MET    43     -64.638  36.092  -0.344  1.00  0.00
ATOM    363  CE  MET    43     -64.798  37.413  -1.526  1.00  0.00
ATOM    364  C   MET    43     -63.988  33.565   1.621  1.00  0.00
ATOM    365  O   MET    43     -65.219  33.514   1.644  1.00  0.00
ATOM    366  N   PRO    44     -63.266  33.823   2.720  1.00  0.00
ATOM    367  CA  PRO    44     -63.734  34.778   3.744  1.00  0.00
ATOM    368  CB  PRO    44     -63.374  34.093   5.069  1.00  0.00
ATOM    369  CG  PRO    44     -62.077  33.355   4.746  1.00  0.00
ATOM    370  CD  PRO    44     -62.301  32.874   3.312  1.00  0.00
ATOM    371  C   PRO    44     -63.031  36.130   3.502  1.00  0.00
ATOM    372  O   PRO    44     -62.846  36.520   2.350  1.00  0.00
ATOM    373  N   ALA    45     -62.669  36.856   4.562  1.00  0.00
ATOM    374  H   ALA    45     -62.930  36.589   5.488  1.00  0.00
ATOM    375  CA  ALA    45     -61.893  38.112   4.467  1.00  0.00
ATOM    376  CB  ALA    45     -61.915  38.811   5.832  1.00  0.00
ATOM    377  C   ALA    45     -60.458  37.871   3.954  1.00  0.00
ATOM    378  O   ALA    45     -59.504  37.691   4.707  1.00  0.00
ATOM    379  N   VAL    46     -60.338  37.837   2.628  1.00  0.00
ATOM    380  H   VAL    46     -61.162  37.732   2.062  1.00  0.00
ATOM    381  CA  VAL    46     -59.077  37.509   1.913  1.00  0.00
ATOM    382  CB  VAL    46     -59.287  36.125   1.225  1.00  0.00
ATOM    383  CG1 VAL    46     -59.508  35.005   2.247  1.00  0.00
ATOM    384  CG2 VAL    46     -60.438  36.027   0.215  1.00  0.00
ATOM    385  C   VAL    46     -58.635  38.663   0.957  1.00  0.00
ATOM    386  O   VAL    46     -59.528  38.862   0.168  1.00  0.00
ATOM    387  N   ASN    47     -57.340  39.124   0.834  1.00  0.00
ATOM    388  H   ASN    47     -56.679  38.644   1.396  1.00  0.00
ATOM    389  CA  ASN    47     -56.601  40.262   0.139  1.00  0.00
ATOM    390  CB  ASN    47     -55.786  41.066   1.158  1.00  0.00
ATOM    391  CG  ASN    47     -56.057  42.574   1.171  1.00  0.00
ATOM    392  OD1 ASN    47     -55.187  43.385   1.456  1.00  0.00
ATOM    393  ND2 ASN    47     -57.259  42.995   0.846  1.00  0.00
ATOM    394 HD21 ASN    47     -57.991  42.368   0.564  1.00  0.00
ATOM    395 HD22 ASN    47     -57.476  43.956   0.979  1.00  0.00
ATOM    396  C   ASN    47     -55.727  40.335  -1.178  1.00  0.00
ATOM    397  O   ASN    47     -55.416  41.454  -1.589  1.00  0.00
ATOM    398  N   TYR    48     -55.291  39.263  -1.866  1.00  0.00
ATOM    399  H   TYR    48     -55.212  38.371  -1.425  1.00  0.00
ATOM    400  CA  TYR    48     -54.681  39.262  -3.238  1.00  0.00
ATOM    401  CB  TYR    48     -53.552  38.217  -3.262  1.00  0.00
ATOM    402  CG  TYR    48     -52.898  38.015  -4.635  1.00  0.00
ATOM    403  CD1 TYR    48     -51.899  38.896  -5.070  1.00  0.00
ATOM    404  HD1 TYR    48     -51.469  39.615  -4.374  1.00  0.00
ATOM    405  CD2 TYR    48     -53.393  37.033  -5.508  1.00  0.00
ATOM    406  HD2 TYR    48     -54.115  36.297  -5.155  1.00  0.00
ATOM    407  CE1 TYR    48     -51.421  38.821  -6.386  1.00  0.00
ATOM    408  HE1 TYR    48     -50.687  39.541  -6.746  1.00  0.00
ATOM    409  CE2 TYR    48     -52.915  36.958  -6.823  1.00  0.00
ATOM    410  HE2 TYR    48     -53.309  36.203  -7.501  1.00  0.00
ATOM    411  CZ  TYR    48     -51.933  37.854  -7.260  1.00  0.00
ATOM    412  OH  TYR    48     -51.491  37.796  -8.541  1.00  0.00
ATOM    413  HH  TYR    48     -52.036  37.099  -9.035  1.00  0.00
ATOM    414  C   TYR    48     -55.584  39.162  -4.516  1.00  0.00
ATOM    415  O   TYR    48     -55.430  39.978  -5.421  1.00  0.00
ATOM    416  N   ALA    49     -56.466  38.156  -4.654  1.00  0.00
ATOM    417  H   ALA    49     -56.327  37.322  -4.120  1.00  0.00
ATOM    418  CA  ALA    49     -57.590  38.068  -5.645  1.00  0.00
ATOM    419  CB  ALA    49     -57.663  36.623  -6.154  1.00  0.00
ATOM    420  C   ALA    49     -58.968  38.790  -5.365  1.00  0.00
ATOM    421  O   ALA    49     -59.097  39.847  -5.977  1.00  0.00
ATOM    422  N   PRO    50     -60.005  38.339  -4.595  1.00  0.00
ATOM    423  CA  PRO    50     -61.017  39.278  -3.993  1.00  0.00
ATOM    424  CB  PRO    50     -62.314  38.851  -4.677  1.00  0.00
ATOM    425  CG  PRO    50     -62.196  37.325  -4.702  1.00  0.00
ATOM    426  CD  PRO    50     -60.696  37.062  -4.876  1.00  0.00
ATOM    427  C   PRO    50     -61.220  39.294  -2.439  1.00  0.00
ATOM    428  O   PRO    50     -61.208  38.222  -1.840  1.00  0.00
ATOM    429  N   LEU    51     -61.408  40.485  -1.820  1.00  0.00
ATOM    430  H   LEU    51     -61.306  41.303  -2.386  1.00  0.00
ATOM    431  CA  LEU    51     -61.663  40.822  -0.369  1.00  0.00
ATOM    432  CB  LEU    51     -62.631  39.832   0.311  1.00  0.00
ATOM    433  CG  LEU    51     -63.493  40.464   1.416  1.00  0.00
ATOM    434  CD1 LEU    51     -64.403  41.572   0.872  1.00  0.00
ATOM    435  CD2 LEU    51     -64.352  39.391   2.081  1.00  0.00
ATOM    436  C   LEU    51     -60.519  41.351   0.577  1.00  0.00
ATOM    437  O   LEU    51     -59.832  42.279   0.163  1.00  0.00
ATOM    438  N   ASP    52     -60.299  40.830   1.815  1.00  0.00
ATOM    439  H   ASP    52     -60.788  39.998   2.060  1.00  0.00
ATOM    440  CA  ASP    52     -59.364  41.347   2.873  1.00  0.00
ATOM    441  CB  ASP    52     -60.261  41.765   4.050  1.00  0.00
ATOM    442  CG  ASP    52     -59.564  42.546   5.171  1.00  0.00
ATOM    443  OD1 ASP    52     -59.187  41.877   6.157  1.00  0.00
ATOM    444  OD2 ASP    52     -59.454  43.782   5.024  1.00  0.00
ATOM    445  C   ASP    52     -57.993  40.756   3.387  1.00  0.00
ATOM    446  O   ASP    52     -57.209  41.586   3.834  1.00  0.00
ATOM    447  N   LEU    53     -57.701  39.442   3.536  1.00  0.00
ATOM    448  H   LEU    53     -58.409  38.819   3.882  1.00  0.00
ATOM    449  CA  LEU    53     -56.314  38.883   3.710  1.00  0.00
ATOM    450  CB  LEU    53     -56.195  38.294   5.126  1.00  0.00
ATOM    451  CG  LEU    53     -54.746  38.121   5.600  1.00  0.00
ATOM    452  CD1 LEU    53     -54.111  39.466   5.967  1.00  0.00
ATOM    453  CD2 LEU    53     -54.691  37.151   6.780  1.00  0.00
ATOM    454  C   LEU    53     -55.620  38.021   2.577  1.00  0.00
ATOM    455  O   LEU    53     -54.564  38.455   2.118  1.00  0.00
ATOM    456  N   PRO    54     -56.101  36.851   2.078  1.00  0.00
ATOM    457  CA  PRO    54     -55.829  36.341   0.678  1.00  0.00
ATOM    458  CB  PRO    54     -55.997  34.822   0.774  1.00  0.00
ATOM    459  CG  PRO    54     -55.584  34.518   2.207  1.00  0.00
ATOM    460  CD  PRO    54     -56.200  35.684   2.977  1.00  0.00
ATOM    461  C   PRO    54     -56.297  36.789  -0.758  1.00  0.00
ATOM    462  O   PRO    54     -55.553  36.497  -1.688  1.00  0.00
ATOM    463  N   GLY    55     -57.506  37.314  -1.044  1.00  0.00
ATOM    464  H   GLY    55     -58.274  37.126  -0.431  1.00  0.00
ATOM    465  CA  GLY    55     -57.995  38.042  -2.267  1.00  0.00
ATOM    466  C   GLY    55     -58.192  39.614  -2.374  1.00  0.00
ATOM    467  O   GLY    55     -58.738  40.270  -1.511  1.00  0.00
ATOM    468  N   SER    56     -57.805  40.361  -3.415  1.00  0.00
ATOM    469  H   SER    56     -57.632  39.998  -4.329  1.00  0.00
ATOM    470  CA  SER    56     -57.826  41.852  -3.376  1.00  0.00
ATOM    471  CB  SER    56     -56.789  42.543  -4.272  1.00  0.00
ATOM    472  OG  SER    56     -56.921  42.184  -5.648  1.00  0.00
ATOM    473  HG  SER    56     -56.353  41.364  -5.830  1.00  0.00
ATOM    474  C   SER    56     -59.173  42.571  -3.523  1.00  0.00
ATOM    475  O   SER    56     -60.072  42.134  -4.237  1.00  0.00
ATOM    476  N   ALA    57     -59.400  43.416  -2.521  1.00  0.00
ATOM    477  H   ALA    57     -59.052  43.201  -1.607  1.00  0.00
ATOM    478  CA  ALA    57     -60.398  44.506  -2.538  1.00  0.00
ATOM    479  CB  ALA    57     -61.784  44.016  -2.103  1.00  0.00
ATOM    480  C   ALA    57     -59.926  45.621  -1.595  1.00  0.00
ATOM    481  O   ALA    57     -59.610  45.363  -0.433  1.00  0.00
ATOM    482  N   GLU    58     -59.607  46.765  -2.207  1.00  0.00
ATOM    483  H   GLU    58     -59.750  46.864  -3.191  1.00  0.00
ATOM    484  CA  GLU    58     -59.063  47.976  -1.536  1.00  0.00
ATOM    485  CB  GLU    58     -60.232  48.629  -0.768  1.00  0.00
ATOM    486  CG  GLU    58     -60.045  50.089  -0.326  1.00  0.00
ATOM    487  CD  GLU    58     -59.347  50.279   1.029  1.00  0.00
ATOM    488  OE1 GLU    58     -59.682  49.525   1.970  1.00  0.00
ATOM    489  OE2 GLU    58     -58.560  51.247   1.116  1.00  0.00
ATOM    490  C   GLU    58     -57.829  47.636  -0.654  1.00  0.00
ATOM    491  O   GLU    58     -57.530  48.349   0.303  1.00  0.00
ATOM    492  N   PRO    59     -56.965  46.729  -1.133  1.00  0.00
ATOM    493  CA  PRO    59     -56.188  45.810  -0.276  1.00  0.00
ATOM    494  CB  PRO    59     -55.239  45.077  -1.230  1.00  0.00
ATOM    495  CG  PRO    59     -55.069  46.041  -2.397  1.00  0.00
ATOM    496  CD  PRO    59     -56.424  46.739  -2.506  1.00  0.00
ATOM    497  C   PRO    59     -55.507  46.393   0.982  1.00  0.00
ATOM    498  O   PRO    59     -54.429  46.984   0.877  1.00  0.00
ATOM    499  N   PRO    60     -56.157  46.248   2.155  1.00  0.00
ATOM    500  CA  PRO    60     -55.638  46.722   3.456  1.00  0.00
ATOM    501  CB  PRO    60     -56.764  46.468   4.461  1.00  0.00
ATOM    502  CG  PRO    60     -58.019  46.541   3.599  1.00  0.00
ATOM    503  CD  PRO    60     -57.573  45.851   2.312  1.00  0.00
ATOM    504  C   PRO    60     -54.345  46.052   3.947  1.00  0.00
ATOM    505  O   PRO    60     -53.488  46.750   4.488  1.00  0.00
ATOM    506  N   LYS    61     -54.204  44.739   3.749  1.00  0.00
ATOM    507  H   LYS    61     -54.894  44.194   3.263  1.00  0.00
ATOM    508  CA  LYS    61     -53.032  43.952   4.196  1.00  0.00
ATOM    509  CB  LYS    61     -53.039  43.858   5.730  1.00  0.00
ATOM    510  CG  LYS    61     -51.751  43.263   6.311  1.00  0.00
ATOM    511  CD  LYS    61     -51.712  43.343   7.840  1.00  0.00
ATOM    512  CE  LYS    61     -51.447  44.764   8.347  1.00  0.00
ATOM    513  NZ  LYS    61     -51.386  44.791   9.815  1.00  0.00
ATOM    514  HZ1 LYS    61     -51.219  45.727  10.124  1.00  0.00
ATOM    515  HZ2 LYS    61     -52.254  44.464  10.190  1.00  0.00
ATOM    516  HZ3 LYS    61     -50.643  44.199  10.128  1.00  0.00
ATOM    517  C   LYS    61     -53.056  42.541   3.582  1.00  0.00
ATOM    518  O   LYS    61     -54.066  41.843   3.628  1.00  0.00
ATOM    519  N   GLN    62     -51.891  42.121   3.099  1.00  0.00
ATOM    520  H   GLN    62     -51.049  42.651   3.249  1.00  0.00
ATOM    521  CA  GLN    62     -51.701  40.811   2.445  1.00  0.00
ATOM    522  CB  GLN    62     -50.584  40.871   1.396  1.00  0.00
ATOM    523  CG  GLN    62     -50.767  41.910   0.286  1.00  0.00
ATOM    524  CD  GLN    62     -51.981  41.647  -0.606  1.00  0.00
ATOM    525  OE1 GLN    62     -52.018  40.741  -1.425  1.00  0.00
ATOM    526  NE2 GLN    62     -53.038  42.398  -0.404  1.00  0.00
ATOM    527 HE21 GLN    62     -53.096  43.062   0.340  1.00  0.00
ATOM    528 HE22 GLN    62     -53.861  42.157  -0.932  1.00  0.00
ATOM    529  C   GLN    62     -51.321  39.719   3.456  1.00  0.00
ATOM    530  O   GLN    62     -50.552  39.963   4.387  1.00  0.00
ATOM    531  N   CYS    63     -51.888  38.541   3.191  1.00  0.00
ATOM    532  H   CYS    63     -52.647  38.525   2.536  1.00  0.00
ATOM    533  CA  CYS    63     -51.677  37.230   3.852  1.00  0.00
ATOM    534  CB  CYS    63     -51.261  36.205   2.783  1.00  0.00
ATOM    535  SG  CYS    63     -52.391  36.089   1.348  1.00  0.00
ATOM    536  HG  CYS    63     -51.692  35.163   0.697  1.00  0.00
ATOM    537  C   CYS    63     -50.717  37.234   5.062  1.00  0.00
ATOM    538  O   CYS    63     -51.161  37.404   6.196  1.00  0.00
ATOM    539  N   HIS    64     -49.434  36.963   4.821  1.00  0.00
ATOM    540  H   HIS    64     -49.152  36.459   4.002  1.00  0.00
ATOM    541  CA  HIS    64     -48.339  37.172   5.787  1.00  0.00
ATOM    542  CB  HIS    64     -47.052  36.544   5.230  1.00  0.00
ATOM    543  CG  HIS    64     -47.239  35.063   4.880  1.00  0.00
ATOM    544  ND1 HIS    64     -47.810  34.599   3.771  1.00  0.00
ATOM    545  CD2 HIS    64     -46.858  34.021   5.612  1.00  0.00
ATOM    546  CE1 HIS    64     -47.782  33.271   3.813  1.00  0.00
ATOM    547  NE2 HIS    64     -47.194  32.917   4.951  1.00  0.00
ATOM    548  HE2 HIS    64     -47.033  31.980   5.252  1.00  0.00
ATOM    549  C   HIS    64     -48.179  38.692   5.989  1.00  0.00
ATOM    550  O   HIS    64     -47.628  39.358   5.112  1.00  0.00
ATOM    551  N   PRO    65     -48.588  39.200   7.162  1.00  0.00
ATOM    552  CA  PRO    65     -48.985  40.610   7.373  1.00  0.00
ATOM    553  CB  PRO    65     -49.241  40.725   8.879  1.00  0.00
ATOM    554  CG  PRO    65     -48.350  39.642   9.481  1.00  0.00
ATOM    555  CD  PRO    65     -48.439  38.510   8.458  1.00  0.00
ATOM    556  C   PRO    65     -48.031  41.689   6.833  1.00  0.00
ATOM    557  O   PRO    65     -47.061  42.092   7.474  1.00  0.00
ATOM    558  N   CYS    66     -48.329  42.079   5.597  1.00  0.00
ATOM    559  H   CYS    66     -49.005  41.566   5.065  1.00  0.00
ATOM    560  CA  CYS    66     -47.586  43.100   4.826  1.00  0.00
ATOM    561  CB  CYS    66     -46.598  42.377   3.895  1.00  0.00
ATOM    562  SG  CYS    66     -47.363  41.284   2.643  1.00  0.00
ATOM    563  HG  CYS    66     -46.220  40.831   2.136  1.00  0.00
ATOM    564  C   CYS    66     -48.538  44.030   4.038  1.00  0.00
ATOM    565  O   CYS    66     -49.674  43.621   3.780  1.00  0.00
ATOM    566  N   PRO    67     -48.119  45.250   3.652  1.00  0.00
ATOM    567  CA  PRO    67     -48.956  46.201   2.884  1.00  0.00
ATOM    568  CB  PRO    67     -48.038  47.387   2.568  1.00  0.00
ATOM    569  CG  PRO    67     -46.628  46.817   2.706  1.00  0.00
ATOM    570  CD  PRO    67     -46.776  45.827   3.861  1.00  0.00
ATOM    571  C   PRO    67     -49.571  45.601   1.609  1.00  0.00
ATOM    572  O   PRO    67     -49.063  44.620   1.067  1.00  0.00
ATOM    573  N   GLY    68     -50.678  46.207   1.181  1.00  0.00
ATOM    574  H   GLY    68     -50.952  47.099   1.553  1.00  0.00
ATOM    575  CA  GLY    68     -51.522  45.719   0.067  1.00  0.00
ATOM    576  C   GLY    68     -50.780  45.525  -1.267  1.00  0.00
ATOM    577  O   GLY    68     -49.844  46.254  -1.594  1.00  0.00
ATOM    578  N   VAL    69     -51.249  44.538  -2.029  1.00  0.00
ATOM    579  H   VAL    69     -51.954  43.909  -1.699  1.00  0.00
ATOM    580  CA  VAL    69     -50.678  44.195  -3.349  1.00  0.00
ATOM    581  CB  VAL    69     -51.142  42.776  -3.750  1.00  0.00
ATOM    582  CG1 VAL    69     -52.611  42.657  -4.182  1.00  0.00
ATOM    583  CG2 VAL    69     -50.183  42.143  -4.759  1.00  0.00
ATOM    584  C   VAL    69     -50.928  45.282  -4.425  1.00  0.00
ATOM    585  O   VAL    69     -52.081  45.668  -4.633  1.00  0.00
ATOM    586  N   PRO    70     -49.875  45.736  -5.128  1.00  0.00
ATOM    587  CA  PRO    70     -49.981  46.732  -6.216  1.00  0.00
ATOM    588  CB  PRO    70     -48.540  47.044  -6.626  1.00  0.00
ATOM    589  CG  PRO    70     -47.772  45.786  -6.225  1.00  0.00
ATOM    590  CD  PRO    70     -48.462  45.352  -4.931  1.00  0.00
ATOM    591  C   PRO    70     -50.833  46.305  -7.424  1.00  0.00
ATOM    592  O   PRO    70     -51.267  47.162  -8.187  1.00  0.00
ATOM    593  N   GLN    71     -50.892  44.995  -7.672  1.00  0.00
ATOM    594  H   GLN    71     -50.297  44.346  -7.202  1.00  0.00
ATOM    595  CA  GLN    71     -51.746  44.366  -8.701  1.00  0.00
ATOM    596  CB  GLN    71     -51.020  44.443 -10.056  1.00  0.00
ATOM    597  CG  GLN    71     -51.876  44.087 -11.282  1.00  0.00
ATOM    598  CD  GLN    71     -52.227  42.598 -11.373  1.00  0.00
ATOM    599  OE1 GLN    71     -51.462  41.708 -11.032  1.00  0.00
ATOM    600  NE2 GLN    71     -53.416  42.297 -11.843  1.00  0.00
ATOM    601 HE21 GLN    71     -54.046  42.994 -12.200  1.00  0.00
ATOM    602 HE22 GLN    71     -53.716  41.351 -11.760  1.00  0.00
ATOM    603  C   GLN    71     -52.004  42.908  -8.277  1.00  0.00
ATOM    604  O   GLN    71     -51.099  42.241  -7.775  1.00  0.00
ATOM    605  N   GLY    72     -53.264  42.495  -8.395  1.00  0.00
ATOM    606  H   GLY    72     -53.988  43.116  -8.692  1.00  0.00
ATOM    607  CA  GLY    72     -53.719  41.125  -8.075  1.00  0.00
ATOM    608  C   GLY    72     -54.221  40.401  -9.331  1.00  0.00
ATOM    609  O   GLY    72     -55.287  40.721  -9.852  1.00  0.00
ATOM    610  N   THR    73     -53.399  39.489  -9.845  1.00  0.00
ATOM    611  H   THR    73     -52.536  39.246  -9.388  1.00  0.00
ATOM    612  CA  THR    73     -53.697  38.755 -11.097  1.00  0.00
ATOM    613  CB  THR    73     -52.627  39.020 -12.177  1.00  0.00
ATOM    614  OG1 THR    73     -53.103  38.538 -13.437  1.00  0.00
ATOM    615  HG1 THR    73     -52.351  38.563 -14.100  1.00  0.00
ATOM    616  CG2 THR    73     -51.239  38.446 -11.861  1.00  0.00
ATOM    617  C   THR    73     -53.957  37.248 -10.904  1.00  0.00
ATOM    618  O   THR    73     -53.376  36.597 -10.033  1.00  0.00
ATOM    619  N   SER    74     -54.764  36.719 -11.817  1.00  0.00
ATOM    620  H   SER    74     -55.012  37.245 -12.632  1.00  0.00
ATOM    621  CA  SER    74     -55.221  35.313 -11.836  1.00  0.00
ATOM    622  CB  SER    74     -56.759  35.269 -11.807  1.00  0.00
ATOM    623  OG  SER    74     -57.328  35.724 -13.042  1.00  0.00
ATOM    624  HG  SER    74     -57.344  34.970 -13.716  1.00  0.00
ATOM    625  C   SER    74     -54.730  34.582 -13.103  1.00  0.00
ATOM    626  O   SER    74     -54.303  35.230 -14.062  1.00  0.00
ATOM    627  N   PRO    75     -54.786  33.241 -13.118  1.00  0.00
ATOM    628  CA  PRO    75     -54.752  32.468 -14.376  1.00  0.00
ATOM    629  CB  PRO    75     -54.931  31.018 -13.926  1.00  0.00
ATOM    630  CG  PRO    75     -54.217  31.000 -12.576  1.00  0.00
ATOM    631  CD  PRO    75     -54.588  32.351 -11.957  1.00  0.00
ATOM    632  C   PRO    75     -55.907  32.908 -15.291  1.00  0.00
ATOM    633  O   PRO    75     -56.938  33.396 -14.821  1.00  0.00
ATOM    634  N   ALA    76     -55.632  32.871 -16.592  1.00  0.00
ATOM    635  H   ALA    76     -54.741  32.569 -16.926  1.00  0.00
ATOM    636  CA  ALA    76     -56.582  33.284 -17.645  1.00  0.00
ATOM    637  CB  ALA    76     -55.822  33.503 -18.956  1.00  0.00
ATOM    638  C   ALA    76     -57.736  32.283 -17.863  1.00  0.00
ATOM    639  O   ALA    76     -57.483  31.086 -18.021  1.00  0.00
ATOM    640  N   PRO    77     -58.991  32.758 -17.805  1.00  0.00
ATOM    641  CA  PRO    77     -60.173  31.961 -18.196  1.00  0.00
ATOM    642  CB  PRO    77     -61.378  32.828 -17.822  1.00  0.00
ATOM    643  CG  PRO    77     -60.854  33.668 -16.660  1.00  0.00
ATOM    644  CD  PRO    77     -59.412  33.967 -17.070  1.00  0.00
ATOM    645  C   PRO    77     -60.139  31.669 -19.704  1.00  0.00
ATOM    646  O   PRO    77     -60.344  32.557 -20.528  1.00  0.00
ATOM    647  N   VAL    78     -59.693  30.457 -20.024  1.00  0.00
ATOM    648  H   VAL    78     -59.326  29.851 -19.320  1.00  0.00
ATOM    649  CA  VAL    78     -59.542  29.952 -21.410  1.00  0.00
ATOM    650  CB  VAL    78     -58.900  28.544 -21.407  1.00  0.00
ATOM    651  CG1 VAL    78     -58.689  27.992 -22.823  1.00  0.00
ATOM    652  CG2 VAL    78     -57.545  28.542 -20.688  1.00  0.00
ATOM    653  C   VAL    78     -60.890  29.976 -22.171  1.00  0.00
ATOM    654  O   VAL    78     -61.799  29.219 -21.818  1.00  0.00
ATOM    655  N   PRO    79     -61.024  30.845 -23.186  1.00  0.00
ATOM    656  CA  PRO    79     -62.262  30.981 -23.977  1.00  0.00
ATOM    657  CB  PRO    79     -62.102  32.316 -24.712  1.00  0.00
ATOM    658  CG  PRO    79     -60.592  32.431 -24.920  1.00  0.00
ATOM    659  CD  PRO    79     -60.004  31.810 -23.651  1.00  0.00
ATOM    660  C   PRO    79     -62.512  29.792 -24.920  1.00  0.00
ATOM    661  O   PRO    79     -61.896  29.662 -25.977  1.00  0.00
ATOM    662  N   TYR    80     -63.281  28.834 -24.409  1.00  0.00
ATOM    663  H   TYR    80     -63.496  28.811 -23.433  1.00  0.00
ATOM    664  CA  TYR    80     -63.748  27.669 -25.188  1.00  0.00
ATOM    665  CB  TYR    80     -64.360  26.634 -24.233  1.00  0.00
ATOM    666  CG  TYR    80     -64.944  25.415 -24.962  1.00  0.00
ATOM    667  CD1 TYR    80     -64.120  24.340 -25.328  1.00  0.00
ATOM    668  HD1 TYR    80     -63.069  24.327 -25.037  1.00  0.00
ATOM    669  CD2 TYR    80     -66.301  25.408 -25.323  1.00  0.00
ATOM    670  HD2 TYR    80     -66.941  26.253 -25.064  1.00  0.00
ATOM    671  CE1 TYR    80     -64.652  23.269 -26.060  1.00  0.00
ATOM    672  HE1 TYR    80     -64.013  22.441 -26.362  1.00  0.00
ATOM    673  CE2 TYR    80     -66.830  24.333 -26.050  1.00  0.00
ATOM    674  HE2 TYR    80     -67.883  24.336 -26.328  1.00  0.00
ATOM    675  CZ  TYR    80     -66.005  23.263 -26.417  1.00  0.00
ATOM    676  OH  TYR    80     -66.522  22.195 -27.076  1.00  0.00
ATOM    677  HH  TYR    80     -67.497  22.343 -27.228  1.00  0.00
ATOM    678  C   TYR    80     -64.747  28.069 -26.291  1.00  0.00
ATOM    679  O   TYR    80     -65.737  28.754 -26.035  1.00  0.00
ATOM    680  N   GLY    81     -64.511  27.493 -27.467  1.00  0.00
ATOM    681  H   GLY    81     -63.742  26.868 -27.591  1.00  0.00
ATOM    682  CA  GLY    81     -65.361  27.662 -28.662  1.00  0.00
ATOM    683  C   GLY    81     -65.739  26.305 -29.272  1.00  0.00
ATOM    684  O   GLY    81     -64.930  25.379 -29.298  1.00  0.00
ATOM    685  N   TYR    82     -66.976  26.233 -29.756  1.00  0.00
ATOM    686  H   TYR    82     -67.596  27.016 -29.727  1.00  0.00
ATOM    687  CA  TYR    82     -67.524  25.035 -30.425  1.00  0.00
ATOM    688  CB  TYR    82     -68.414  24.268 -29.436  1.00  0.00
ATOM    689  CG  TYR    82     -68.916  22.936 -30.004  1.00  0.00
ATOM    690  CD1 TYR    82     -68.089  21.802 -29.975  1.00  0.00
ATOM    691  HD1 TYR    82     -67.071  21.867 -29.588  1.00  0.00
ATOM    692  CD2 TYR    82     -70.203  22.848 -30.556  1.00  0.00
ATOM    693  HD2 TYR    82     -70.844  23.729 -30.603  1.00  0.00
ATOM    694  CE1 TYR    82     -68.553  20.586 -30.496  1.00  0.00
ATOM    695  HE1 TYR    82     -67.918  19.701 -30.472  1.00  0.00
ATOM    696  CE2 TYR    82     -70.662  21.630 -31.077  1.00  0.00
ATOM    697  HE2 TYR    82     -71.662  21.564 -31.500  1.00  0.00
ATOM    698  CZ  TYR    82     -69.836  20.499 -31.048  1.00  0.00
ATOM    699  OH  TYR    82     -70.284  19.305 -31.511  1.00  0.00
ATOM    700  HH  TYR    82     -71.147  19.442 -32.013  1.00  0.00
ATOM    701  C   TYR    82     -68.311  25.417 -31.689  1.00  0.00
ATOM    702  O   TYR    82     -68.987  26.445 -31.721  1.00  0.00
ATOM    703  N   PHE    83     -68.255  24.528 -32.677  1.00  0.00
ATOM    704  H   PHE    83     -67.797  23.647 -32.560  1.00  0.00
ATOM    705  CA  PHE    83     -68.971  24.685 -33.958  1.00  0.00
ATOM    706  CB  PHE    83     -67.958  24.855 -35.102  1.00  0.00
ATOM    707  CG  PHE    83     -68.640  24.975 -36.472  1.00  0.00
ATOM    708  CD1 PHE    83     -69.289  26.167 -36.828  1.00  0.00
ATOM    709  HD1 PHE    83     -69.105  27.082 -36.265  1.00  0.00
ATOM    710  CD2 PHE    83     -68.827  23.823 -37.253  1.00  0.00
ATOM    711  HD2 PHE    83     -68.304  22.899 -37.003  1.00  0.00
ATOM    712  CE1 PHE    83     -70.153  26.194 -37.931  1.00  0.00
ATOM    713  HE1 PHE    83     -70.677  27.114 -38.191  1.00  0.00
ATOM    714  CE2 PHE    83     -69.689  23.852 -38.357  1.00  0.00
ATOM    715  HE2 PHE    83     -69.842  22.953 -38.954  1.00  0.00
ATOM    716  CZ  PHE    83     -70.358  25.036 -38.691  1.00  0.00
ATOM    717  HZ  PHE    83     -71.061  25.048 -39.523  1.00  0.00
ATOM    718  C   PHE    83     -69.912  23.497 -34.221  1.00  0.00
ATOM    719  O   PHE    83     -69.607  22.355 -33.882  1.00  0.00
ATOM    720  N   GLU    84     -71.023  23.806 -34.886  1.00  0.00
ATOM    721  H   GLU    84     -71.192  24.733 -35.224  1.00  0.00
ATOM    722  CA  GLU    84     -72.026  22.806 -35.296  1.00  0.00
ATOM    723  CB  GLU    84     -73.049  22.640 -34.162  1.00  0.00
ATOM    724  CG  GLU    84     -73.835  21.326 -34.244  1.00  0.00
ATOM    725  CD  GLU    84     -72.908  20.107 -34.196  1.00  0.00
ATOM    726  OE1 GLU    84     -72.524  19.721 -33.067  1.00  0.00
ATOM    727  OE2 GLU    84     -72.560  19.631 -35.298  1.00  0.00
ATOM    728  C   GLU    84     -72.712  23.244 -36.602  1.00  0.00
ATOM    729  O   GLU    84     -73.036  24.419 -36.767  1.00  0.00
ATOM    730  N   GLY    85     -72.874  22.278 -37.504  1.00  0.00
ATOM    731  H   GLY    85     -72.489  21.363 -37.373  1.00  0.00
ATOM    732  CA  GLY    85     -73.528  22.480 -38.814  1.00  0.00
ATOM    733  C   GLY    85     -73.576  21.189 -39.645  1.00  0.00
ATOM    734  O   GLY    85     -72.782  20.275 -39.423  1.00  0.00
ATOM    735  N   GLY    86     -74.557  21.144 -40.543  1.00  0.00
ATOM    736  H   GLY    86     -75.239  21.872 -40.608  1.00  0.00
ATOM    737  CA  GLY    86     -74.789  20.015 -41.469  1.00  0.00
ATOM    738  C   GLY    86     -75.912  20.329 -42.470  1.00  0.00
ATOM    739  O   GLY    86     -76.801  21.129 -42.182  1.00  0.00
ATOM    740  N   TYR    87     -75.803  19.714 -43.646  1.00  0.00
ATOM    741  H   TYR    87     -75.049  19.085 -43.836  1.00  0.00
ATOM    742  CA  TYR    87     -76.742  19.888 -44.776  1.00  0.00
ATOM    743  CB  TYR    87     -76.452  21.229 -45.480  1.00  0.00
ATOM    744  CG  TYR    87     -77.241  21.428 -46.782  1.00  0.00
ATOM    745  CD1 TYR    87     -78.590  21.815 -46.744  1.00  0.00
ATOM    746  HD1 TYR    87     -79.028  22.198 -45.822  1.00  0.00
ATOM    747  CD2 TYR    87     -76.669  21.015 -47.995  1.00  0.00
ATOM    748  HD2 TYR    87     -75.613  20.746 -48.041  1.00  0.00
ATOM    749  CE1 TYR    87     -79.370  21.746 -47.908  1.00  0.00
ATOM    750  HE1 TYR    87     -80.419  22.037 -47.885  1.00  0.00
ATOM    751  CE2 TYR    87     -77.451  20.949 -49.156  1.00  0.00
ATOM    752  HE2 TYR    87     -76.995  20.652 -50.099  1.00  0.00
ATOM    753  CZ  TYR    87     -78.804  21.302 -49.108  1.00  0.00
ATOM    754  OH  TYR    87     -79.576  21.184 -50.218  1.00  0.00
ATOM    755  HH  TYR    87     -79.079  20.624 -50.905  1.00  0.00
ATOM    756  C   TYR    87     -76.644  18.720 -45.774  1.00  0.00
ATOM    757  O   TYR    87     -75.577  18.137 -45.961  1.00  0.00
ATOM    758  N   TYR    88     -77.790  18.414 -46.381  1.00  0.00
ATOM    759  H   TYR    88     -78.644  18.873 -46.137  1.00  0.00
ATOM    760  CA  TYR    88     -77.913  17.442 -47.485  1.00  0.00
ATOM    761  CB  TYR    88     -78.168  16.034 -46.922  1.00  0.00
ATOM    762  CG  TYR    88     -78.256  14.979 -48.032  1.00  0.00
ATOM    763  CD1 TYR    88     -77.081  14.468 -48.603  1.00  0.00
ATOM    764  HD1 TYR    88     -76.116  14.643 -48.126  1.00  0.00
ATOM    765  CD2 TYR    88     -79.500  14.684 -48.614  1.00  0.00
ATOM    766  HD2 TYR    88     -80.421  15.041 -48.152  1.00  0.00
ATOM    767  CE1 TYR    88     -77.148  13.702 -49.775  1.00  0.00
ATOM    768  HE1 TYR    88     -76.239  13.298 -50.220  1.00  0.00
ATOM    769  CE2 TYR    88     -79.563  13.920 -49.787  1.00  0.00
ATOM    770  HE2 TYR    88     -80.527  13.722 -50.252  1.00  0.00
ATOM    771  CZ  TYR    88     -78.386  13.440 -50.373  1.00  0.00
ATOM    772  OH  TYR    88     -78.430  12.777 -51.556  1.00  0.00
ATOM    773  HH  TYR    88     -79.375  12.747 -51.877  1.00  0.00
ATOM    774  C   TYR    88     -79.044  17.857 -48.442  1.00  0.00
ATOM    775  O   TYR    88     -80.150  18.183 -48.008  1.00  0.00
ATOM    776  N   SER    89     -78.767  17.717 -49.737  1.00  0.00
ATOM    777  H   SER    89     -77.868  17.412 -50.046  1.00  0.00
ATOM    778  CA  SER    89     -79.740  18.015 -50.813  1.00  0.00
ATOM    779  CB  SER    89     -79.035  18.348 -52.134  1.00  0.00
ATOM    780  OG  SER    89     -78.341  19.595 -52.019  1.00  0.00
ATOM    781  HG  SER    89     -77.922  19.810 -52.908  1.00  0.00
ATOM    782  C   SER    89     -80.766  16.890 -51.016  1.00  0.00
ATOM    783  O   SER    89     -80.612  15.993 -51.848  1.00  0.00
ATOM    784  N   CYS    90     -81.790  16.930 -50.168  1.00  0.00
ATOM    785  H   CYS    90     -81.788  17.572 -49.397  1.00  0.00
ATOM    786  CA  CYS    90     -82.918  15.977 -50.204  1.00  0.00
ATOM    787  CB  CYS    90     -83.623  15.995 -48.842  1.00  0.00
ATOM    788  SG  CYS    90     -84.919  14.714 -48.671  1.00  0.00
ATOM    789  HG  CYS    90     -85.289  15.053 -47.439  1.00  0.00
ATOM    790  C   CYS    90     -83.878  16.274 -51.374  1.00  0.00
ATOM    791  O   CYS    90     -84.914  16.926 -51.235  1.00  0.00
ATOM    792  N   ARG    91     -83.451  15.818 -52.549  1.00  0.00
ATOM    793  H   ARG    91     -82.523  15.453 -52.639  1.00  0.00
ATOM    794  CA  ARG    91     -84.179  15.990 -53.823  1.00  0.00
ATOM    795  CB  ARG    91     -83.231  15.723 -55.001  1.00  0.00
ATOM    796  CG  ARG    91     -82.352  16.932 -55.344  1.00  0.00
ATOM    797  CD  ARG    91     -83.155  18.114 -55.904  1.00  0.00
ATOM    798  NE  ARG    91     -83.818  17.749 -57.172  1.00  0.00
ATOM    799  HE  ARG    91     -84.467  16.990 -57.124  1.00  0.00
ATOM    800  CZ  ARG    91     -83.640  18.320 -58.364  1.00  0.00
ATOM    801  NH1 ARG    91     -82.808  19.333 -58.562  1.00  0.00
ATOM    802 HH11 ARG    91     -82.289  19.693 -57.790  1.00  0.00
ATOM    803 HH12 ARG    91     -82.708  19.726 -59.473  1.00  0.00
ATOM    804  NH2 ARG    91     -84.322  17.859 -59.400  1.00  0.00
ATOM    805 HH21 ARG    91     -84.958  17.097 -59.267  1.00  0.00
ATOM    806 HH22 ARG    91     -84.195  18.265 -60.302  1.00  0.00
ATOM    807  C   ARG    91     -85.491  15.196 -53.958  1.00  0.00
ATOM    808  O   ARG    91     -85.593  14.191 -54.662  1.00  0.00
ATOM    809  N   VAL    92     -86.523  15.739 -53.320  1.00  0.00
ATOM    810  H   VAL    92     -86.379  16.442 -52.619  1.00  0.00
ATOM    811  CA  VAL    92     -87.906  15.229 -53.451  1.00  0.00
ATOM    812  CB  VAL    92     -88.715  15.449 -52.152  1.00  0.00
ATOM    813  CG1 VAL    92     -90.106  14.807 -52.238  1.00  0.00
ATOM    814  CG2 VAL    92     -88.002  14.880 -50.919  1.00  0.00
ATOM    815  C   VAL    92     -88.542  15.912 -54.680  1.00  0.00
ATOM    816  O   VAL    92     -89.313  16.865 -54.577  1.00  0.00
ATOM    817  N   SER    93     -88.089  15.456 -55.844  1.00  0.00
ATOM    818  H   SER    93     -87.320  14.813 -55.870  1.00  0.00
ATOM    819  CA  SER    93     -88.519  15.973 -57.162  1.00  0.00
ATOM    820  CB  SER    93     -87.344  16.647 -57.884  1.00  0.00
ATOM    821  OG  SER    93     -86.271  15.717 -58.079  1.00  0.00
ATOM    822  HG  SER    93     -86.659  14.873 -58.481  1.00  0.00
ATOM    823  C   SER    93     -89.127  14.866 -58.036  1.00  0.00
ATOM    824  O   SER    93     -88.411  14.018 -58.571  1.00  0.00
ATOM    825  N   ARG    94     -90.453  14.892 -58.134  1.00  0.00
ATOM    826  H   ARG    94     -91.009  15.599 -57.684  1.00  0.00
ATOM    827  CA  ARG    94     -91.235  13.845 -58.826  1.00  0.00
ATOM    828  CB  ARG    94     -92.393  13.341 -57.947  1.00  0.00
ATOM    829  CG  ARG    94     -92.046  13.062 -56.477  1.00  0.00
ATOM    830  CD  ARG    94     -92.610  14.130 -55.525  1.00  0.00
ATOM    831  NE  ARG    94     -91.928  15.438 -55.629  1.00  0.00
ATOM    832  HE  ARG    94     -91.195  15.593 -54.967  1.00  0.00
ATOM    833  CZ  ARG    94     -92.255  16.465 -56.419  1.00  0.00
ATOM    834  NH1 ARG    94     -93.300  16.447 -57.233  1.00  0.00
ATOM    835 HH11 ARG    94     -93.890  15.642 -57.257  1.00  0.00
ATOM    836 HH12 ARG    94     -93.484  17.222 -57.835  1.00  0.00
ATOM    837  NH2 ARG    94     -91.475  17.531 -56.451  1.00  0.00
ATOM    838 HH21 ARG    94     -90.656  17.569 -55.872  1.00  0.00
ATOM    839 HH22 ARG    94     -91.729  18.316 -57.014  1.00  0.00
ATOM    840  C   ARG    94     -91.836  14.381 -60.137  1.00  0.00
ATOM    841  O   ARG    94     -92.209  15.550 -60.235  1.00  0.00
ATOM    842  N   SER    95     -91.935  13.486 -61.120  1.00  0.00
ATOM    843  H   SER    95     -91.602  12.550 -61.007  1.00  0.00
ATOM    844  CA  SER    95     -92.523  13.764 -62.452  1.00  0.00
ATOM    845  CB  SER    95     -91.567  14.596 -63.318  1.00  0.00
ATOM    846  OG  SER    95     -92.218  14.983 -64.534  1.00  0.00
ATOM    847  HG  SER    95     -91.636  15.631 -65.029  1.00  0.00
ATOM    848  C   SER    95     -92.849  12.453 -63.186  1.00  0.00
ATOM    849  O   SER    95     -92.247  11.415 -62.911  1.00  0.00
ATOM    850  N   SER    96     -93.847  12.532 -64.063  1.00  0.00
ATOM    851  H   SER    96     -94.171  13.427 -64.373  1.00  0.00
ATOM    852  CA  SER    96     -94.340  11.384 -64.856  1.00  0.00
ATOM    853  CB  SER    96     -95.662  10.860 -64.281  1.00  0.00
ATOM    854  OG  SER    96     -96.067   9.677 -64.980  1.00  0.00
ATOM    855  HG  SER    96     -96.910   9.320 -64.571  1.00  0.00
ATOM    856  C   SER    96     -94.541  11.775 -66.327  1.00  0.00
ATOM    857  O   SER    96     -94.984  12.882 -66.632  1.00  0.00
ATOM    858  N   LEU    97     -94.329  10.796 -67.202  1.00  0.00
ATOM    859  H   LEU    97     -94.200   9.854 -66.892  1.00  0.00
ATOM    860  CA  LEU    97     -94.448  10.975 -68.661  1.00  0.00
ATOM    861  CB  LEU    97     -93.099  10.631 -69.320  1.00  0.00
ATOM    862  CG  LEU    97     -92.817  11.214 -70.721  1.00  0.00
ATOM    863  CD1 LEU    97     -93.731  10.655 -71.816  1.00  0.00
ATOM    864  CD2 LEU    97     -92.840  12.745 -70.706  1.00  0.00
ATOM    865  C   LEU    97     -95.598  10.094 -69.176  1.00  0.00
ATOM    866  O   LEU    97     -95.465   8.880 -69.323  1.00  0.00
ATOM    867  N   LYS    98     -96.752  10.738 -69.315  1.00  0.00
ATOM    868  H   LYS    98     -96.848  11.695 -69.043  1.00  0.00
ATOM    869  CA  LYS    98     -97.995  10.084 -69.775  1.00  0.00
ATOM    870  CB  LYS    98     -99.100  10.236 -68.720  1.00  0.00
ATOM    871  CG  LYS    98     -98.777   9.475 -67.427  1.00  0.00
ATOM    872  CD  LYS    98     -99.847   9.653 -66.344  1.00  0.00
ATOM    873  CE  LYS    98    -101.156   8.928 -66.674  1.00  0.00
ATOM    874  NZ  LYS    98    -102.158   9.142 -65.621  1.00  0.00
ATOM    875  HZ1 LYS    98    -103.002   8.663 -65.864  1.00  0.00
ATOM    876  HZ2 LYS    98    -101.814   8.787 -64.752  1.00  0.00
ATOM    877  HZ3 LYS    98    -102.346  10.120 -65.532  1.00  0.00
ATOM    878  C   LYS    98     -98.457  10.631 -71.142  1.00  0.00
ATOM    879  O   LYS    98     -98.955  11.757 -71.208  1.00  0.00
ATOM    880  N   PRO    99     -98.134   9.925 -72.238  1.00  0.00
ATOM    881  CA  PRO    99     -98.551  10.320 -73.598  1.00  0.00
ATOM    882  CB  PRO    99     -97.656   9.496 -74.527  1.00  0.00
ATOM    883  CG  PRO    99     -97.387   8.221 -73.729  1.00  0.00
ATOM    884  CD  PRO    99     -97.285   8.716 -72.285  1.00  0.00
ATOM    885  C   PRO    99    -100.044  10.063 -73.853  1.00  0.00
ATOM    886  O   PRO    99    -100.619   9.096 -73.355  1.00  0.00
ATOM    887  N   CYS   100    -100.642  10.964 -74.628  1.00  0.00
ATOM    888  H   CYS   100    -100.152  11.753 -74.994  1.00  0.00
ATOM    889  CA  CYS   100    -102.056  10.869 -75.046  1.00  0.00
ATOM    890  CB  CYS   100    -102.862  11.978 -74.361  1.00  0.00
ATOM    891  SG  CYS   100    -104.663  11.892 -74.681  1.00  0.00
ATOM    892  HG  CYS   100    -104.986  12.960 -73.957  1.00  0.00
ATOM    893  C   CYS   100    -102.183  10.982 -76.574  1.00  0.00
ATOM    894  O   CYS   100    -101.468  11.755 -77.211  1.00  0.00
ATOM    895  N   ALA   101    -103.107  10.196 -77.119  1.00  0.00
ATOM    896  H   ALA   101    -103.696   9.615 -76.558  1.00  0.00
ATOM    897  CA  ALA   101    -103.420  10.177 -78.562  1.00  0.00
ATOM    898  CB  ALA   101    -102.941   8.855 -79.172  1.00  0.00
ATOM    899  C   ALA   101    -104.927  10.352 -78.805  1.00  0.00
ATOM    900  O   ALA   101    -105.749   9.804 -78.071  1.00  0.00
ATOM    901  N   GLN   102    -105.246  11.103 -79.857  1.00  0.00
ATOM    902  H   GLN   102    -104.546  11.495 -80.452  1.00  0.00
ATOM    903  CA  GLN   102    -106.636  11.380 -80.269  1.00  0.00
ATOM    904  CB  GLN   102    -106.930  12.876 -80.061  1.00  0.00
ATOM    905  CG  GLN   102    -108.374  13.298 -80.378  1.00  0.00
ATOM    906  CD  GLN   102    -109.418  12.534 -79.556  1.00  0.00
ATOM    907  OE1 GLN   102    -109.382  12.455 -78.338  1.00  0.00
ATOM    908  NE2 GLN   102    -110.394  11.957 -80.222  1.00  0.00
ATOM    909 HE21 GLN   102    -110.472  12.008 -81.224  1.00  0.00
ATOM    910 HE22 GLN   102    -111.102  11.526 -79.669  1.00  0.00
ATOM    911  C   GLN   102    -106.876  10.956 -81.728  1.00  0.00
ATOM    912  O   GLN   102    -106.018  11.135 -82.591  1.00  0.00
ATOM    913  N   ALA   103    -108.083  10.451 -81.966  1.00  0.00
ATOM    914  H   ALA   103    -108.748  10.340 -81.227  1.00  0.00
ATOM    915  CA  ALA   103    -108.547  10.036 -83.306  1.00  0.00
ATOM    916  CB  ALA   103    -109.013   8.578 -83.248  1.00  0.00
ATOM    917  C   ALA   103    -109.689  10.931 -83.813  1.00  0.00
ATOM    918  O   ALA   103    -110.508  11.417 -83.032  1.00  0.00
ATOM    919  N   ALA   104    -109.654  11.201 -85.116  1.00  0.00
ATOM    920  H   ALA   104    -108.930  10.843 -85.706  1.00  0.00
ATOM    921  CA  ALA   104    -110.681  11.996 -85.820  1.00  0.00
ATOM    922  CB  ALA   104    -110.104  13.368 -86.185  1.00  0.00
ATOM    923  C   ALA   104    -111.169  11.281 -87.089  1.00  0.00
ATOM    924  O   ALA   104    -110.393  10.609 -87.770  1.00  0.00
ATOM    925  N   THR   105    -112.466  11.407 -87.351  1.00  0.00
ATOM    926  H   THR   105    -113.097  11.867 -86.726  1.00  0.00
ATOM    927  CA  THR   105    -113.123  10.825 -88.543  1.00  0.00
ATOM    928  CB  THR   105    -114.169   9.767 -88.156  1.00  0.00
ATOM    929  OG1 THR   105    -115.057  10.286 -87.159  1.00  0.00
ATOM    930  HG1 THR   105    -115.757   9.603 -86.944  1.00  0.00
ATOM    931  CG2 THR   105    -113.513   8.460 -87.704  1.00  0.00
ATOM    932  C   THR   105    -113.793  11.897 -89.412  1.00  0.00
ATOM    933  O   THR   105    -114.335  12.883 -88.916  1.00  0.00
ATOM    934  N   LEU   106    -113.719  11.677 -90.722  1.00  0.00
ATOM    935  H   LEU   106    -113.210  10.905 -91.097  1.00  0.00
ATOM    936  CA  LEU   106    -114.311  12.584 -91.727  1.00  0.00
ATOM    937  CB  LEU   106    -113.216  13.172 -92.631  1.00  0.00
ATOM    938  CG  LEU   106    -112.204  14.054 -91.885  1.00  0.00
ATOM    939  CD1 LEU   106    -111.031  14.380 -92.811  1.00  0.00
ATOM    940  CD2 LEU   106    -112.843  15.356 -91.391  1.00  0.00
ATOM    941  C   LEU   106    -115.389  11.874 -92.558  1.00  0.00
ATOM    942  O   LEU   106    -115.095  11.069 -93.441  1.00  0.00
ATOM    943  N   ALA   107    -116.633  12.097 -92.145  1.00  0.00
ATOM    944  H   ALA   107    -116.826  12.683 -91.359  1.00  0.00
ATOM    945  CA  ALA   107    -117.819  11.489 -92.782  1.00  0.00
ATOM    946  CB  ALA   107    -118.578  10.643 -91.754  1.00  0.00
ATOM    947  C   ALA   107    -118.735  12.544 -93.422  1.00  0.00
ATOM    948  O   ALA   107    -119.404  13.317 -92.736  1.00  0.00
ATOM    949  N   ALA   108    -118.574  12.677 -94.736  1.00  0.00
ATOM    950  H   ALA   108    -117.910  12.124 -95.239  1.00  0.00
ATOM    951  CA  ALA   108    -119.374  13.600 -95.567  1.00  0.00
ATOM    952  CB  ALA   108    -118.473  14.721 -96.096  1.00  0.00
ATOM    953  C   ALA   108    -120.040  12.865 -96.740  1.00  0.00
ATOM    954  O   ALA   108    -119.432  12.002 -97.371  1.00  0.00
ATOM    955  N   TYR   109    -121.295  13.228 -96.996  1.00  0.00
ATOM    956  H   TYR   109    -121.766  13.914 -96.443  1.00  0.00
ATOM    957  CA  TYR   109    -122.094  12.646 -98.092  1.00  0.00
ATOM    958  CB  TYR   109    -123.214  11.779 -97.489  1.00  0.00
ATOM    959  CG  TYR   109    -124.095  11.143 -98.570  1.00  0.00
ATOM    960  CD1 TYR   109    -123.569  10.113 -99.367  1.00  0.00
ATOM    961  HD1 TYR   109    -122.759   9.487 -98.992  1.00  0.00
ATOM    962  CD2 TYR   109    -125.215  11.859 -99.017  1.00  0.00
ATOM    963  HD2 TYR   109    -125.695  12.590 -98.366  1.00  0.00
ATOM    964  CE1 TYR   109    -124.094   9.877-100.646  1.00  0.00
ATOM    965  HE1 TYR   109    -123.680   9.090-101.274  1.00  0.00
ATOM    966  CE2 TYR   109    -125.738  11.619-100.293  1.00  0.00
ATOM    967  HE2 TYR   109    -126.623  12.155-100.630  1.00  0.00
ATOM    968  CZ  TYR   109    -125.146  10.664-101.126  1.00  0.00
ATOM    969  OH  TYR   109    -125.367  10.735-102.461  1.00  0.00
ATOM    970  HH  TYR   109    -125.509  11.707-102.689  1.00  0.00
ATOM    971  C   TYR   109    -122.642  13.727 -99.052  1.00  0.00
ATOM    972  O   TYR   109    -123.245  14.696 -98.584  1.00  0.00
ATOM    973  N   PRO   110    -122.442  13.564-100.372  1.00  0.00
ATOM    974  CA  PRO   110    -122.976  14.484-101.398  1.00  0.00
ATOM    975  CB  PRO   110    -122.167  14.173-102.661  1.00  0.00
ATOM    976  CG  PRO   110    -121.800  12.699-102.495  1.00  0.00
ATOM    977  CD  PRO   110    -121.545  12.567-100.993  1.00  0.00
ATOM    978  C   PRO   110    -124.497  14.370-101.602  1.00  0.00
ATOM    979  O   PRO   110    -125.001  13.560-102.383  1.00  0.00
ATOM    980  N   ALA   111    -125.211  15.201-100.849  1.00  0.00
ATOM    981  H   ALA   111    -124.775  15.800-100.177  1.00  0.00
ATOM    982  CA  ALA   111    -126.686  15.278-100.890  1.00  0.00
ATOM    983  CB  ALA   111    -127.241  15.055 -99.480  1.00  0.00
ATOM    984  C   ALA   111    -127.182  16.628-101.432  1.00  0.00
ATOM    985  O   ALA   111    -126.611  17.679-101.148  1.00  0.00
ATOM    986  N   GLU   112    -128.235  16.544-102.242  1.00  0.00
ATOM    987  H   GLU   112    -128.672  15.666-102.435  1.00  0.00
ATOM    988  CA  GLU   112    -128.915  17.713-102.840  1.00  0.00
ATOM    989  CB  GLU   112    -128.437  17.964-104.281  1.00  0.00
ATOM    990  CG  GLU   112    -128.678  16.799-105.250  1.00  0.00
ATOM    991  CD  GLU   112    -128.367  17.205-106.692  1.00  0.00
ATOM    992  OE1 GLU   112    -127.207  16.996-107.107  1.00  0.00
ATOM    993  OE2 GLU   112    -129.304  17.715-107.345  1.00  0.00
ATOM    994  C   GLU   112    -130.444  17.560-102.801  1.00  0.00
ATOM    995  O   GLU   112    -130.958  16.445-102.879  1.00  0.00
ATOM    996  N   THR   113    -131.133  18.691-102.677  1.00  0.00
ATOM    997  H   THR   113    -130.703  19.536-102.358  1.00  0.00
ATOM    998  CA  THR   113    -132.613  18.742-102.720  1.00  0.00
ATOM    999  CB  THR   113    -133.189  19.348-101.429  1.00  0.00
ATOM   1000  OG1 THR   113    -132.598  20.632-101.199  1.00  0.00
ATOM   1001  HG1 THR   113    -132.874  21.239-101.956  1.00  0.00
ATOM   1002  CG2 THR   113    -133.019  18.416-100.225  1.00  0.00
ATOM   1003  C   THR   113    -133.135  19.527-103.942  1.00  0.00
ATOM   1004  O   THR   113    -133.173  20.761-103.897  1.00  0.00
ATOM   1005  N   PRO   114    -133.417  18.841-105.062  1.00  0.00
ATOM   1006  CA  PRO   114    -134.051  19.460-106.246  1.00  0.00
ATOM   1007  CB  PRO   114    -134.143  18.332-107.275  1.00  0.00
ATOM   1008  CG  PRO   114    -132.954  17.443-106.919  1.00  0.00
ATOM   1009  CD  PRO   114    -132.940  17.483-105.391  1.00  0.00
ATOM   1010  C   PRO   114    -135.454  19.983-105.903  1.00  0.00
ATOM   1011  O   PRO   114    -136.146  19.415-105.060  1.00  0.00
ATOM   1012  N   THR   115    -135.817  21.089-106.548  1.00  0.00
ATOM   1013  H   THR   115    -135.203  21.550-107.189  1.00  0.00
ATOM   1014  CA  THR   115    -137.125  21.768-106.376  1.00  0.00
ATOM   1015  CB  THR   115    -137.298  22.351-104.955  1.00  0.00
ATOM   1016  OG1 THR   115    -138.621  22.881-104.813  1.00  0.00
ATOM   1017  HG1 THR   115    -138.785  23.099-103.849  1.00  0.00
ATOM   1018  CG2 THR   115    -136.243  23.398-104.567  1.00  0.00
ATOM   1019  C   THR   115    -137.344  22.841-107.458  1.00  0.00
ATOM   1020  O   THR   115    -136.383  23.351-108.034  1.00  0.00
ATOM   1021  N   ALA   116    -138.618  23.112-107.733  1.00  0.00
ATOM   1022  H   ALA   116    -139.342  22.767-107.133  1.00  0.00
ATOM   1023  CA  ALA   116    -139.081  24.056-108.774  1.00  0.00
ATOM   1024  CB  ALA   116    -139.048  23.381-110.151  1.00  0.00
ATOM   1025  C   ALA   116    -140.513  24.536-108.483  1.00  0.00
ATOM   1026  O   ALA   116    -141.311  23.806-107.894  1.00  0.00
ATOM   1027  N   GLY   117    -140.781  25.781-108.873  1.00  0.00
ATOM   1028  H   GLY   117    -140.070  26.373-109.252  1.00  0.00
ATOM   1029  CA  GLY   117    -142.098  26.434-108.712  1.00  0.00
ATOM   1030  C   GLY   117    -142.130  27.830-109.351  1.00  0.00
ATOM   1031  O   GLY   117    -141.090  28.453-109.559  1.00  0.00
ATOM   1032  N   GLU   118    -143.332  28.236-109.752  1.00  0.00
ATOM   1033  H   GLU   118    -144.150  27.684-109.592  1.00  0.00
ATOM   1034  CA  GLU   118    -143.578  29.555-110.375  1.00  0.00
ATOM   1035  CB  GLU   118    -143.981  29.394-111.847  1.00  0.00
ATOM   1036  CG  GLU   118    -142.824  28.893-112.721  1.00  0.00
ATOM   1037  CD  GLU   118    -143.216  28.719-114.193  1.00  0.00
ATOM   1038  OE1 GLU   118    -143.861  29.641-114.741  1.00  0.00
ATOM   1039  OE2 GLU   118    -142.809  27.681-114.756  1.00  0.00
ATOM   1040  C   GLU   118    -144.665  30.342-109.631  1.00  0.00
ATOM   1041  O   GLU   118    -145.715  29.801-109.284  1.00  0.00
ATOM   1042  N   GLU   119    -144.396  31.631-109.439  1.00  0.00
ATOM   1043  H   GLU   119    -143.537  32.037-109.747  1.00  0.00
ATOM   1044  CA  GLU   119    -145.319  32.561-108.757  1.00  0.00
ATOM   1045  CB  GLU   119    -144.514  33.755-108.222  1.00  0.00
ATOM   1046  CG  GLU   119    -145.343  34.667-107.307  1.00  0.00
ATOM   1047  CD  GLU   119    -144.562  35.888-106.806  1.00  0.00
ATOM   1048  OE1 GLU   119    -143.384  35.714-106.418  1.00  0.00
ATOM   1049  OE2 GLU   119    -145.188  36.968-106.758  1.00  0.00
ATOM   1050  C   GLU   119    -146.464  33.000-109.691  1.00  0.00
ATOM   1051  O   GLU   119    -146.341  33.950-110.464  1.00  0.00
ATOM   1052  N   TYR   120    -147.532  32.207-109.665  1.00  0.00
ATOM   1053  H   TYR   120    -147.498  31.317-109.211  1.00  0.00
ATOM   1054  CA  TYR   120    -148.770  32.488-110.420  1.00  0.00
ATOM   1055  CB  TYR   120    -149.701  31.265-110.327  1.00  0.00
ATOM   1056  CG  TYR   120    -151.035  31.502-111.044  1.00  0.00
ATOM   1057  CD1 TYR   120    -151.076  31.498-112.447  1.00  0.00
ATOM   1058  HD1 TYR   120    -150.349  30.918-113.017  1.00  0.00
ATOM   1059  CD2 TYR   120    -152.055  32.146-110.328  1.00  0.00
ATOM   1060  HD2 TYR   120    -152.078  32.092-109.240  1.00  0.00
ATOM   1061  CE1 TYR   120    -152.064  32.228-113.124  1.00  0.00
ATOM   1062  HE1 TYR   120    -152.090  32.242-114.212  1.00  0.00
ATOM   1063  CE2 TYR   120    -153.039  32.874-111.004  1.00  0.00
ATOM   1064  HE2 TYR   120    -153.826  33.374-110.441  1.00  0.00
ATOM   1065  CZ  TYR   120    -153.016  32.955-112.400  1.00  0.00
ATOM   1066  OH  TYR   120    -153.682  33.968-113.006  1.00  0.00
ATOM   1067  HH  TYR   120    -153.750  34.721-112.338  1.00  0.00
ATOM   1068  C   TYR   120    -149.457  33.799-109.961  1.00  0.00
ATOM   1069  O   TYR   120    -149.695  33.972-108.762  1.00  0.00
ATOM   1070  N   PRO   121    -149.779  34.703-110.902  1.00  0.00
ATOM   1071  CA  PRO   121    -150.450  35.985-110.606  1.00  0.00
ATOM   1072  CB  PRO   121    -150.234  36.840-111.859  1.00  0.00
ATOM   1073  CG  PRO   121    -150.144  35.807-112.980  1.00  0.00
ATOM   1074  CD  PRO   121    -149.392  34.646-112.327  1.00  0.00
ATOM   1075  C   PRO   121    -151.929  35.873-110.195  1.00  0.00
ATOM   1076  O   PRO   121    -152.844  35.834-111.020  1.00  0.00
ATOM   1077  N   SER   122    -152.119  35.794-108.881  1.00  0.00
ATOM   1078  H   SER   122    -151.358  35.584-108.267  1.00  0.00
ATOM   1079  CA  SER   122    -153.452  35.833-108.239  1.00  0.00
ATOM   1080  CB  SER   122    -153.601  34.727-107.188  1.00  0.00
ATOM   1081  OG  SER   122    -153.640  33.442-107.809  1.00  0.00
ATOM   1082  HG  SER   122    -153.777  32.740-107.109  1.00  0.00
ATOM   1083  C   SER   122    -153.693  37.171-107.530  1.00  0.00
ATOM   1084  O   SER   122    -152.812  37.696-106.851  1.00  0.00
ATOM   1085  N   ARG   123    -154.932  37.646-107.629  1.00  0.00
ATOM   1086  H   ARG   123    -155.643  37.159-108.135  1.00  0.00
ATOM   1087  CA  ARG   123    -155.367  38.904-106.987  1.00  0.00
ATOM   1088  CB  ARG   123    -155.820  39.932-108.039  1.00  0.00
ATOM   1089  CG  ARG   123    -157.086  39.529-108.803  1.00  0.00
ATOM   1090  CD  ARG   123    -157.692  40.720-109.543  1.00  0.00
ATOM   1091  NE  ARG   123    -159.064  40.359-109.935  1.00  0.00
ATOM   1092  HE  ARG   123    -159.646  40.038-109.183  1.00  0.00
ATOM   1093  CZ  ARG   123    -159.586  40.384-111.162  1.00  0.00
ATOM   1094  NH1 ARG   123    -158.894  40.760-112.229  1.00  0.00
ATOM   1095 HH11 ARG   123    -157.943  41.039-112.118  1.00  0.00
ATOM   1096 HH12 ARG   123    -159.324  40.762-113.129  1.00  0.00
ATOM   1097  NH2 ARG   123    -160.839  39.996-111.340  1.00  0.00
ATOM   1098 HH21 ARG   123    -161.380  39.687-110.559  1.00  0.00
ATOM   1099 HH22 ARG   123    -161.236  40.013-112.255  1.00  0.00
ATOM   1100  C   ARG   123    -156.481  38.671-105.942  1.00  0.00
ATOM   1101  O   ARG   123    -157.305  37.775-106.134  1.00  0.00
ATOM   1102  N   PRO   124    -156.523  39.480-104.871  1.00  0.00
ATOM   1103  CA  PRO   124    -157.644  39.476-103.907  1.00  0.00
ATOM   1104  CB  PRO   124    -157.254  40.510-102.849  1.00  0.00
ATOM   1105  CG  PRO   124    -155.729  40.431-102.845  1.00  0.00
ATOM   1106  CD  PRO   124    -155.382  40.241-104.323  1.00  0.00
ATOM   1107  C   PRO   124    -158.992  39.837-104.555  1.00  0.00
ATOM   1108  O   PRO   124    -159.900  39.011-104.534  1.00  0.00
ATOM   1109  N   THR   125    -158.971  40.881-105.393  1.00  0.00
ATOM   1110  H   THR   125    -158.102  41.292-105.655  1.00  0.00
ATOM   1111  CA  THR   125    -160.149  41.523-106.037  1.00  0.00
ATOM   1112  CB  THR   125    -161.083  40.538-106.774  1.00  0.00
ATOM   1113  OG1 THR   125    -160.323  39.488-107.379  1.00  0.00
ATOM   1114  HG1 THR   125    -160.076  38.839-106.645  1.00  0.00
ATOM   1115  CG2 THR   125    -161.908  41.240-107.859  1.00  0.00
ATOM   1116  C   THR   125    -160.978  42.302-104.998  1.00  0.00
ATOM   1117  O   THR   125    -161.134  41.878-103.855  1.00  0.00
ATOM   1118  N   GLU   126    -161.457  43.472-105.413  1.00  0.00
ATOM   1119  H   GLU   126    -161.377  43.769-106.364  1.00  0.00
ATOM   1120  CA  GLU   126    -162.258  44.369-104.555  1.00  0.00
ATOM   1121  CB  GLU   126    -161.387  45.573-104.155  1.00  0.00
ATOM   1122  CG  GLU   126    -162.023  46.517-103.123  1.00  0.00
ATOM   1123  CD  GLU   126    -162.344  45.818-101.798  1.00  0.00
ATOM   1124  OE1 GLU   126    -161.480  45.878-100.897  1.00  0.00
ATOM   1125  OE2 GLU   126    -163.448  45.233-101.726  1.00  0.00
ATOM   1126  C   GLU   126    -163.551  44.810-105.263  1.00  0.00
ATOM   1127  O   GLU   126    -163.563  45.016-106.476  1.00  0.00
ATOM   1128  N   PHE   127    -164.601  44.973-104.463  1.00  0.00
ATOM   1129  H   PHE   127    -164.539  44.804-103.477  1.00  0.00
ATOM   1130  CA  PHE   127    -165.912  45.475-104.917  1.00  0.00
ATOM   1131  CB  PHE   127    -166.987  44.427-104.595  1.00  0.00
ATOM   1132  CG  PHE   127    -168.354  44.803-105.181  1.00  0.00
ATOM   1133  CD1 PHE   127    -168.634  44.531-106.529  1.00  0.00
ATOM   1134  HD1 PHE   127    -167.934  43.950-107.130  1.00  0.00
ATOM   1135  CD2 PHE   127    -169.282  45.516-104.406  1.00  0.00
ATOM   1136  HD2 PHE   127    -169.085  45.713-103.353  1.00  0.00
ATOM   1137  CE1 PHE   127    -169.825  44.992-107.106  1.00  0.00
ATOM   1138  HE1 PHE   127    -170.040  44.783-108.153  1.00  0.00
ATOM   1139  CE2 PHE   127    -170.471  45.977-104.985  1.00  0.00
ATOM   1140  HE2 PHE   127    -171.169  46.572-104.398  1.00  0.00
ATOM   1141  CZ  PHE   127    -170.741  45.718-106.335  1.00  0.00
ATOM   1142  HZ  PHE   127    -171.653  46.102-106.790  1.00  0.00
ATOM   1143  C   PHE   127    -166.231  46.823-104.244  1.00  0.00
ATOM   1144  O   PHE   127    -165.841  47.070-103.104  1.00  0.00
ATOM   1145  N   ALA   128    -166.987  47.647-104.966  1.00  0.00
ATOM   1146  H   ALA   128    -167.400  47.355-105.828  1.00  0.00
ATOM   1147  CA  ALA   128    -167.374  49.000-104.519  1.00  0.00
ATOM   1148  CB  ALA   128    -166.828  50.043-105.500  1.00  0.00
ATOM   1149  C   ALA   128    -168.897  49.136-104.373  1.00  0.00
ATOM   1150  O   ALA   128    -169.649  48.992-105.337  1.00  0.00
ATOM   1151  N   PHE   129    -169.320  49.282-103.121  1.00  0.00
ATOM   1152  H   PHE   129    -168.681  49.324-102.354  1.00  0.00
ATOM   1153  CA  PHE   129    -170.742  49.443-102.758  1.00  0.00
ATOM   1154  CB  PHE   129    -171.186  48.244-101.905  1.00  0.00
ATOM   1155  CG  PHE   129    -172.654  48.338-101.466  1.00  0.00
ATOM   1156  CD1 PHE   129    -173.681  47.983-102.353  1.00  0.00
ATOM   1157  HD1 PHE   129    -173.445  47.530-103.316  1.00  0.00
ATOM   1158  CD2 PHE   129    -172.972  48.877-100.209  1.00  0.00
ATOM   1159  HD2 PHE   129    -172.180  49.156 -99.514  1.00  0.00
ATOM   1160  CE1 PHE   129    -175.020  48.185-101.991  1.00  0.00
ATOM   1161  HE1 PHE   129    -175.817  47.916-102.683  1.00  0.00
ATOM   1162  CE2 PHE   129    -174.311  49.071 -99.847  1.00  0.00
ATOM   1163  HE2 PHE   129    -174.557  49.464 -98.861  1.00  0.00
ATOM   1164  CZ  PHE   129    -175.335  48.731-100.740  1.00  0.00
ATOM   1165  HZ  PHE   129    -176.376  48.888-100.461  1.00  0.00
ATOM   1166  C   PHE   129    -171.004  50.765-102.018  1.00  0.00
ATOM   1167  O   PHE   129    -170.230  51.176-101.155  1.00  0.00
ATOM   1168  N   TYR   130    -172.159  51.345-102.333  1.00  0.00
ATOM   1169  H   TYR   130    -172.765  50.952-103.023  1.00  0.00
ATOM   1170  CA  TYR   130    -172.681  52.548-101.659  1.00  0.00
ATOM   1171  CB  TYR   130    -172.677  53.735-102.635  1.00  0.00
ATOM   1172  CG  TYR   130    -173.168  55.023-101.963  1.00  0.00
ATOM   1173  CD1 TYR   130    -172.288  55.777-101.171  1.00  0.00
ATOM   1174  HD1 TYR   130    -171.219  55.561-101.176  1.00  0.00
ATOM   1175  CD2 TYR   130    -174.536  55.340-101.979  1.00  0.00
ATOM   1176  HD2 TYR   130    -175.220  54.791-102.627  1.00  0.00
ATOM   1177  CE1 TYR   130    -172.782  56.816-100.370  1.00  0.00
ATOM   1178  HE1 TYR   130    -172.104  57.400 -99.749  1.00  0.00
ATOM   1179  CE2 TYR   130    -175.027  56.377-101.175  1.00  0.00
ATOM   1180  HE2 TYR   130    -176.094  56.593-101.163  1.00  0.00
ATOM   1181  CZ  TYR   130    -174.150  57.108-100.364  1.00  0.00
ATOM   1182  OH  TYR   130    -174.626  58.078 -99.542  1.00  0.00
ATOM   1183  HH  TYR   130    -175.624  58.068 -99.572  1.00  0.00
ATOM   1184  C   TYR   130    -174.100  52.286-101.113  1.00  0.00
ATOM   1185  O   TYR   130    -174.943  51.774-101.855  1.00  0.00
ATOM   1186  N   PRO   131    -174.355  52.622 -99.837  1.00  0.00
ATOM   1187  CA  PRO   131    -175.703  52.540 -99.234  1.00  0.00
ATOM   1188  CB  PRO   131    -175.482  52.774 -97.736  1.00  0.00
ATOM   1189  CG  PRO   131    -174.044  52.315 -97.512  1.00  0.00
ATOM   1190  CD  PRO   131    -173.332  52.777 -98.784  1.00  0.00
ATOM   1191  C   PRO   131    -176.674  53.573 -99.834  1.00  0.00
ATOM   1192  O   PRO   131    -176.806  54.703 -99.361  1.00  0.00
ATOM   1193  N   GLY   132    -177.283  53.175-100.949  1.00  0.00
ATOM   1194  H   GLY   132    -176.977  52.351-101.430  1.00  0.00
ATOM   1195  CA  GLY   132    -178.313  53.961-101.662  1.00  0.00
ATOM   1196  C   GLY   132    -179.649  53.995-100.904  1.00  0.00
ATOM   1197  O   GLY   132    -180.553  53.213-101.192  1.00  0.00
ATOM   1198  N   TYR   133    -179.730  54.907 -99.938  1.00  0.00
ATOM   1199  H   TYR   133    -178.925  55.428 -99.651  1.00  0.00
ATOM   1200  CA  TYR   133    -180.937  55.099 -99.113  1.00  0.00
ATOM   1201  CB  TYR   133    -180.568  54.882 -97.639  1.00  0.00
ATOM   1202  CG  TYR   133    -181.814  54.800 -96.749  1.00  0.00
ATOM   1203  CD1 TYR   133    -182.482  53.576 -96.592  1.00  0.00
ATOM   1204  HD1 TYR   133    -182.067  52.662 -97.018  1.00  0.00
ATOM   1205  CD2 TYR   133    -182.355  55.966 -96.189  1.00  0.00
ATOM   1206  HD2 TYR   133    -181.845  56.924 -96.309  1.00  0.00
ATOM   1207  CE1 TYR   133    -183.697  53.526 -95.893  1.00  0.00
ATOM   1208  HE1 TYR   133    -184.222  52.580 -95.773  1.00  0.00
ATOM   1209  CE2 TYR   133    -183.572  55.915 -95.497  1.00  0.00
ATOM   1210  HE2 TYR   133    -184.017  56.837 -95.126  1.00  0.00
ATOM   1211  CZ  TYR   133    -184.243  54.694 -95.351  1.00  0.00
ATOM   1212  OH  TYR   133    -185.427  54.641 -94.692  1.00  0.00
ATOM   1213  HH  TYR   133    -185.678  55.564 -94.407  1.00  0.00
ATOM   1214  C   TYR   133    -181.565  56.492 -99.340  1.00  0.00
ATOM   1215  O   TYR   133    -180.842  57.491 -99.313  1.00  0.00
ATOM   1216  N   PRO   134    -182.883  56.551 -99.600  1.00  0.00
ATOM   1217  CA  PRO   134    -183.615  57.816 -99.830  1.00  0.00
ATOM   1218  CB  PRO   134    -185.049  57.388-100.147  1.00  0.00
ATOM   1219  CG  PRO   134    -184.872  56.008-100.773  1.00  0.00
ATOM   1220  CD  PRO   134    -183.740  55.398 -99.946  1.00  0.00
ATOM   1221  C   PRO   134    -183.610  58.751 -98.611  1.00  0.00
ATOM   1222  O   PRO   134    -183.726  58.309 -97.470  1.00  0.00
ATOM   1223  N   GLY   135    -183.560  60.046 -98.914  1.00  0.00
ATOM   1224  H   GLY   135    -183.379  60.357 -99.847  1.00  0.00
ATOM   1225  CA  GLY   135    -183.633  61.138 -97.920  1.00  0.00
ATOM   1226  C   GLY   135    -183.704  62.510 -98.606  1.00  0.00
ATOM   1227  O   GLY   135    -183.197  62.678 -99.714  1.00  0.00
ATOM   1228  N   THR   136    -184.442  63.418 -97.967  1.00  0.00
ATOM   1229  H   THR   136    -184.917  63.191 -97.116  1.00  0.00
ATOM   1230  CA  THR   136    -184.662  64.815 -98.419  1.00  0.00
ATOM   1231  CB  THR   136    -185.336  64.892 -99.810  1.00  0.00
ATOM   1232  OG1 THR   136    -185.362  66.254-100.251  1.00  0.00
ATOM   1233  HG1 THR   136    -185.697  66.290-101.196  1.00  0.00
ATOM   1234  CG2 THR   136    -186.738  64.269 -99.870  1.00  0.00
ATOM   1235  C   THR   136    -185.452  65.622 -97.370  1.00  0.00
ATOM   1236  O   THR   136    -186.102  65.046 -96.497  1.00  0.00
ATOM   1237  N   TYR   137    -185.342  66.944 -97.467  1.00  0.00
ATOM   1238  H   TYR   137    -184.958  67.349 -98.299  1.00  0.00
ATOM   1239  CA  TYR   137    -186.009  67.897 -96.559  1.00  0.00
ATOM   1240  CB  TYR   137    -184.947  68.627 -95.720  1.00  0.00
ATOM   1241  CG  TYR   137    -185.492  69.713 -94.776  1.00  0.00
ATOM   1242  CD1 TYR   137    -186.616  69.484 -93.964  1.00  0.00
ATOM   1243  HD1 TYR   137    -186.985  68.470 -93.809  1.00  0.00
ATOM   1244  CD2 TYR   137    -184.950  71.005 -94.853  1.00  0.00
ATOM   1245  HD2 TYR   137    -184.072  71.195 -95.471  1.00  0.00
ATOM   1246  CE1 TYR   137    -187.211  70.548 -93.269  1.00  0.00
ATOM   1247  HE1 TYR   137    -188.117  70.383 -92.688  1.00  0.00
ATOM   1248  CE2 TYR   137    -185.535  72.063 -94.141  1.00  0.00
ATOM   1249  HE2 TYR   137    -185.111  73.063 -94.217  1.00  0.00
ATOM   1250  CZ  TYR   137    -186.672  71.836 -93.356  1.00  0.00
ATOM   1251  OH  TYR   137    -187.335  72.886 -92.804  1.00  0.00
ATOM   1252  HH  TYR   137    -186.681  73.622 -92.617  1.00  0.00
ATOM   1253  C   TYR   137    -186.869  68.903 -97.344  1.00  0.00
ATOM   1254  O   TYR   137    -186.463  69.418 -98.384  1.00  0.00
ATOM   1255  N   GLN   138    -188.013  69.220 -96.746  1.00  0.00
ATOM   1256  H   GLN   138    -188.311  68.746 -95.920  1.00  0.00
ATOM   1257  CA  GLN   138    -188.944  70.255 -97.238  1.00  0.00
ATOM   1258  CB  GLN   138    -190.378  69.710 -97.369  1.00  0.00
ATOM   1259  CG  GLN   138    -190.936  69.027 -96.112  1.00  0.00
ATOM   1260  CD  GLN   138    -192.400  68.626 -96.297  1.00  0.00
ATOM   1261  OE1 GLN   138    -192.736  67.551 -96.770  1.00  0.00
ATOM   1262  NE2 GLN   138    -193.305  69.497 -95.909  1.00  0.00
ATOM   1263 HE21 GLN   138    -193.041  70.371 -95.514  1.00  0.00
ATOM   1264 HE22 GLN   138    -194.257  69.229 -96.031  1.00  0.00
ATOM   1265  C   GLN   138    -188.858  71.524 -96.362  1.00  0.00
ATOM   1266  O   GLN   138    -189.365  71.525 -95.238  1.00  0.00
ATOM   1267  N   PRO   139    -188.141  72.556 -96.837  1.00  0.00
ATOM   1268  CA  PRO   139    -187.817  73.763 -96.051  1.00  0.00
ATOM   1269  CB  PRO   139    -186.868  74.574 -96.938  1.00  0.00
ATOM   1270  CG  PRO   139    -187.284  74.181 -98.355  1.00  0.00
ATOM   1271  CD  PRO   139    -187.647  72.701 -98.222  1.00  0.00
ATOM   1272  C   PRO   139    -189.034  74.567 -95.570  1.00  0.00
ATOM   1273  O   PRO   139    -189.703  75.259 -96.336  1.00  0.00
ATOM   1274  N   MET   140    -189.360  74.350 -94.299  1.00  0.00
ATOM   1275  H   MET   140    -188.894  73.645 -93.754  1.00  0.00
ATOM   1276  CA  MET   140    -190.436  75.079 -93.601  1.00  0.00
ATOM   1277  CB  MET   140    -190.867  74.290 -92.355  1.00  0.00
ATOM   1278  CG  MET   140    -192.201  74.763 -91.761  1.00  0.00
ATOM   1279  SD  MET   140    -192.163  76.407 -90.952  1.00  0.00
ATOM   1280  CE  MET   140    -193.903  76.662 -90.679  1.00  0.00
ATOM   1281  C   MET   140    -189.973  76.500 -93.237  1.00  0.00
ATOM   1282  O   MET   140    -189.011  76.692 -92.493  1.00  0.00
ATOM   1283  N   ALA   141    -190.663  77.468 -93.830  1.00  0.00
ATOM   1284  H   ALA   141    -191.348  77.264 -94.529  1.00  0.00
ATOM   1285  CA  ALA   141    -190.466  78.903 -93.546  1.00  0.00
ATOM   1286  CB  ALA   141    -190.072  79.625 -94.838  1.00  0.00
ATOM   1287  C   ALA   141    -191.740  79.530 -92.958  1.00  0.00
ATOM   1288  O   ALA   141    -192.855  79.178 -93.342  1.00  0.00
ATOM   1289  N   SER   142    -191.533  80.418 -91.988  1.00  0.00
ATOM   1290  H   SER   142    -190.610  80.673 -91.703  1.00  0.00
ATOM   1291  CA  SER   142    -192.621  81.164 -91.319  1.00  0.00
ATOM   1292  CB  SER   142    -192.802  80.673 -89.878  1.00  0.00
ATOM   1293  OG  SER   142    -193.932  81.315 -89.278  1.00  0.00
ATOM   1294  HG  SER   142    -194.119  80.895 -88.388  1.00  0.00
ATOM   1295  C   SER   142    -192.338  82.673 -91.322  1.00  0.00
ATOM   1296  O   SER   142    -191.196  83.100 -91.158  1.00  0.00
ATOM   1297  N   TYR   143    -193.415  83.447 -91.423  1.00  0.00
ATOM   1298  H   TYR   143    -194.332  83.058 -91.347  1.00  0.00
ATOM   1299  CA  TYR   143    -193.353  84.919 -91.506  1.00  0.00
ATOM   1300  CB  TYR   143    -193.891  85.366 -92.874  1.00  0.00
ATOM   1301  CG  TYR   143    -193.787  86.881 -93.087  1.00  0.00
ATOM   1302  CD1 TYR   143    -192.578  87.453 -93.509  1.00  0.00
ATOM   1303  HD1 TYR   143    -191.702  86.827 -93.683  1.00  0.00
ATOM   1304  CD2 TYR   143    -194.913  87.694 -92.886  1.00  0.00
ATOM   1305  HD2 TYR   143    -195.846  87.261 -92.522  1.00  0.00
ATOM   1306  CE1 TYR   143    -192.494  88.838 -93.716  1.00  0.00
ATOM   1307  HE1 TYR   143    -191.558  89.287 -94.047  1.00  0.00
ATOM   1308  CE2 TYR   143    -194.828  89.076 -93.108  1.00  0.00
ATOM   1309  HE2 TYR   143    -195.723  89.690 -93.021  1.00  0.00
ATOM   1310  CZ  TYR   143    -193.614  89.649 -93.506  1.00  0.00
ATOM   1311  OH  TYR   143    -193.486  90.997 -93.590  1.00  0.00
ATOM   1312  HH  TYR   143    -194.328  91.437 -93.267  1.00  0.00
ATOM   1313  C   TYR   143    -194.096  85.579 -90.332  1.00  0.00
ATOM   1314  O   TYR   143    -195.315  85.744 -90.341  1.00  0.00
ATOM   1315  N   LEU   144    -193.315  85.900 -89.305  1.00  0.00
ATOM   1316  H   LEU   144    -192.339  85.681 -89.307  1.00  0.00
ATOM   1317  CA  LEU   144    -193.818  86.532 -88.070  1.00  0.00
ATOM   1318  CB  LEU   144    -193.487  85.609 -86.887  1.00  0.00
ATOM   1319  CG  LEU   144    -194.287  85.897 -85.609  1.00  0.00
ATOM   1320  CD1 LEU   144    -194.368  84.619 -84.773  1.00  0.00
ATOM   1321  CD2 LEU   144    -193.632  86.989 -84.758  1.00  0.00
ATOM   1322  C   LEU   144    -193.222  87.942 -87.923  1.00  0.00
ATOM   1323  O   LEU   144    -192.067  88.123 -87.539  1.00  0.00
ATOM   1324  N   ASP   145    -194.020  88.920 -88.340  1.00  0.00
ATOM   1325  H   ASP   145    -194.921  88.722 -88.732  1.00  0.00
ATOM   1326  CA  ASP   145    -193.630  90.346 -88.335  1.00  0.00
ATOM   1327  CB  ASP   145    -193.625  90.915 -89.768  1.00  0.00
ATOM   1328  CG  ASP   145    -194.973  90.923 -90.510  1.00  0.00
ATOM   1329  OD1 ASP   145    -195.792  90.007 -90.269  1.00  0.00
ATOM   1330  OD2 ASP   145    -195.123  91.795 -91.396  1.00  0.00
ATOM   1331  C   ASP   145    -194.479  91.201 -87.379  1.00  0.00
ATOM   1332  O   ASP   145    -195.536  91.714 -87.743  1.00  0.00
ATOM   1333  N   VAL   146    -193.963  91.363 -86.164  1.00  0.00
ATOM   1334  H   VAL   146    -193.095  90.944 -85.899  1.00  0.00
ATOM   1335  CA  VAL   146    -194.641  92.146 -85.106  1.00  0.00
ATOM   1336  CB  VAL   146    -194.888  91.343 -83.810  1.00  0.00
ATOM   1337  CG1 VAL   146    -195.987  90.301 -84.034  1.00  0.00
ATOM   1338  CG2 VAL   146    -193.632  90.664 -83.243  1.00  0.00
ATOM   1339  C   VAL   146    -193.967  93.501 -84.833  1.00  0.00
ATOM   1340  O   VAL   146    -192.945  93.597 -84.153  1.00  0.00
ATOM   1341  N   SER   147    -194.476  94.507 -85.540  1.00  0.00
ATOM   1342  H   SER   147    -195.093  94.337 -86.309  1.00  0.00
ATOM   1343  CA  SER   147    -194.019  95.911 -85.432  1.00  0.00
ATOM   1344  CB  SER   147    -194.595  96.742 -86.587  1.00  0.00
ATOM   1345  OG  SER   147    -194.264  96.138 -87.840  1.00  0.00
ATOM   1346  HG  SER   147    -194.510  96.762 -88.585  1.00  0.00
ATOM   1347  C   SER   147    -194.374  96.555 -84.080  1.00  0.00
ATOM   1348  O   SER   147    -195.362  97.274 -83.925  1.00  0.00
ATOM   1349  N   VAL   148    -193.556  96.220 -83.085  1.00  0.00
ATOM   1350  H   VAL   148    -192.874  95.497 -83.212  1.00  0.00
ATOM   1351  CA  VAL   148    -193.683  96.734 -81.702  1.00  0.00
ATOM   1352  CB  VAL   148    -192.977  95.797 -80.695  1.00  0.00
ATOM   1353  CG1 VAL   148    -193.164  96.267 -79.247  1.00  0.00
ATOM   1354  CG2 VAL   148    -193.486  94.354 -80.797  1.00  0.00
ATOM   1355  C   VAL   148    -193.160  98.183 -81.636  1.00  0.00
ATOM   1356  O   VAL   148    -191.966  98.433 -81.483  1.00  0.00
ATOM   1357  N   VAL   149    -194.079  99.103 -81.912  1.00  0.00
ATOM   1358  H   VAL   149    -194.988  98.838 -82.237  1.00  0.00
ATOM   1359  CA  VAL   149    -193.817 100.559 -81.891  1.00  0.00
ATOM   1360  CB  VAL   149    -193.882 101.194 -83.299  1.00  0.00
ATOM   1361  CG1 VAL   149    -192.695 100.742 -84.154  1.00  0.00
ATOM   1362  CG2 VAL   149    -195.198 100.921 -84.042  1.00  0.00
ATOM   1363  C   VAL   149    -194.725 101.315 -80.907  1.00  0.00
ATOM   1364  O   VAL   149    -195.912 101.015 -80.781  1.00  0.00
ATOM   1365  N   GLN   150    -194.129 102.305 -80.245  1.00  0.00
ATOM   1366  H   GLN   150    -193.155 102.498 -80.362  1.00  0.00
ATOM   1367  CA  GLN   150    -194.806 103.176 -79.260  1.00  0.00
ATOM   1368  CB  GLN   150    -194.981 102.410 -77.937  1.00  0.00
ATOM   1369  CG  GLN   150    -196.245 102.783 -77.147  1.00  0.00
ATOM   1370  CD  GLN   150    -196.254 104.237 -76.667  1.00  0.00
ATOM   1371  OE1 GLN   150    -195.491 104.651 -75.811  1.00  0.00
ATOM   1372  NE2 GLN   150    -197.048 105.075 -77.302  1.00  0.00
ATOM   1373 HE21 GLN   150    -197.667 104.768 -78.022  1.00  0.00
ATOM   1374 HE22 GLN   150    -197.043 106.023 -76.967  1.00  0.00
ATOM   1375  C   GLN   150    -193.956 104.441 -79.033  1.00  0.00
ATOM   1376  O   GLN   150    -192.727 104.387 -79.046  1.00  0.00
ATOM   1377  N   THR   151    -194.654 105.539 -78.759  1.00  0.00
ATOM   1378  H   THR   151    -195.612 105.468 -78.476  1.00  0.00
ATOM   1379  CA  THR   151    -194.063 106.883 -78.585  1.00  0.00
ATOM   1380  CB  THR   151    -194.499 107.835 -79.715  1.00  0.00
ATOM   1381  OG1 THR   151    -194.320 107.204 -80.987  1.00  0.00
ATOM   1382  HG1 THR   151    -194.443 107.878 -81.715  1.00  0.00
ATOM   1383  CG2 THR   151    -193.698 109.143 -79.695  1.00  0.00
ATOM   1384  C   THR   151    -194.516 107.440 -77.227  1.00  0.00
ATOM   1385  O   THR   151    -195.693 107.756 -77.040  1.00  0.00
ATOM   1386  N   LEU   152    -193.598 107.387 -76.268  1.00  0.00
ATOM   1387  H   LEU   152    -192.705 106.965 -76.418  1.00  0.00
ATOM   1388  CA  LEU   152    -193.831 107.887 -74.898  1.00  0.00
ATOM   1389  CB  LEU   152    -193.750 106.688 -73.936  1.00  0.00
ATOM   1390  CG  LEU   152    -194.687 106.689 -72.712  1.00  0.00
ATOM   1391  CD1 LEU   152    -194.357 107.786 -71.696  1.00  0.00
ATOM   1392  CD2 LEU   152    -196.160 106.740 -73.130  1.00  0.00
ATOM   1393  C   LEU   152    -192.787 108.955 -74.532  1.00  0.00
ATOM   1394  O   LEU   152    -191.601 108.805 -74.825  1.00  0.00
ATOM   1395  N   GLY   153    -193.281 110.022 -73.909  1.00  0.00
ATOM   1396  H   GLY   153    -194.267 110.145 -73.796  1.00  0.00
ATOM   1397  CA  GLY   153    -192.467 111.150 -73.409  1.00  0.00
ATOM   1398  C   GLY   153    -193.321 112.132 -72.594  1.00  0.00
ATOM   1399  O   GLY   153    -194.523 112.259 -72.824  1.00  0.00
ATOM   1400  N   ALA   154    -192.680 112.749 -71.605  1.00  0.00
ATOM   1401  H   ALA   154    -191.703 112.613 -71.447  1.00  0.00
ATOM   1402  CA  ALA   154    -193.323 113.724 -70.700  1.00  0.00
ATOM   1403  CB  ALA   154    -193.390 113.138 -69.286  1.00  0.00
ATOM   1404  C   ALA   154    -192.569 115.068 -70.675  1.00  0.00
ATOM   1405  O   ALA   154    -191.336 115.064 -70.688  1.00  0.00
ATOM   1406  N   PRO   155    -193.294 116.197 -70.735  1.00  0.00
ATOM   1407  CA  PRO   155    -192.703 117.541 -70.559  1.00  0.00
ATOM   1408  CB  PRO   155    -193.863 118.511 -70.787  1.00  0.00
ATOM   1409  CG  PRO   155    -194.759 117.753 -71.762  1.00  0.00
ATOM   1410  CD  PRO   155    -194.665 116.307 -71.271  1.00  0.00
ATOM   1411  C   PRO   155    -192.135 117.718 -69.143  1.00  0.00
ATOM   1412  O   PRO   155    -192.709 117.232 -68.169  1.00  0.00
ATOM   1413  N   GLY   156    -191.016 118.435 -69.077  1.00  0.00
ATOM   1414  H   GLY   156    -190.590 118.816 -69.896  1.00  0.00
ATOM   1415  CA  GLY   156    -190.323 118.768 -67.816  1.00  0.00
ATOM   1416  C   GLY   156    -190.121 120.283 -67.674  1.00  0.00
ATOM   1417  O   GLY   156    -189.827 120.970 -68.651  1.00  0.00
ATOM   1418  N   GLU   157    -190.253 120.758 -66.439  1.00  0.00
ATOM   1419  H   GLU   157    -190.401 120.151 -65.659  1.00  0.00
ATOM   1420  CA  GLU   157    -190.094 122.189 -66.102  1.00  0.00
ATOM   1421  CB  GLU   157    -191.451 122.835 -65.772  1.00  0.00
ATOM   1422  CG  GLU   157    -192.197 122.209 -64.583  1.00  0.00
ATOM   1423  CD  GLU   157    -193.526 122.906 -64.270  1.00  0.00
ATOM   1424  OE1 GLU   157    -194.277 123.199 -65.228  1.00  0.00
ATOM   1425  OE2 GLU   157    -193.803 123.059 -63.061  1.00  0.00
ATOM   1426  C   GLU   157    -189.078 122.428 -64.966  1.00  0.00
ATOM   1427  O   GLU   157    -189.025 121.625 -64.031  1.00  0.00
ATOM   1428  N   PRO   158    -188.239 123.468 -65.084  1.00  0.00
ATOM   1429  CA  PRO   158    -187.368 123.926 -63.982  1.00  0.00
ATOM   1430  CB  PRO   158    -186.560 125.079 -64.579  1.00  0.00
ATOM   1431  CG  PRO   158    -186.457 124.698 -66.054  1.00  0.00
ATOM   1432  CD  PRO   158    -187.831 124.098 -66.356  1.00  0.00
ATOM   1433  C   PRO   158    -188.203 124.425 -62.794  1.00  0.00
ATOM   1434  O   PRO   158    -189.304 124.944 -62.968  1.00  0.00
ATOM   1435  N   ARG   159    -187.659 124.216 -61.599  1.00  0.00
ATOM   1436  H   ARG   159    -186.771 123.769 -61.493  1.00  0.00
ATOM   1437  CA  ARG   159    -188.272 124.665 -60.333  1.00  0.00
ATOM   1438  CB  ARG   159    -188.713 123.421 -59.538  1.00  0.00
ATOM   1439  CG  ARG   159    -189.488 123.718 -58.245  1.00  0.00
ATOM   1440  CD  ARG   159    -188.564 123.854 -57.029  1.00  0.00
ATOM   1441  NE  ARG   159    -189.294 124.488 -55.917  1.00  0.00
ATOM   1442  HE  ARG   159    -189.622 125.415 -56.098  1.00  0.00
ATOM   1443  CZ  ARG   159    -189.492 123.988 -54.695  1.00  0.00
ATOM   1444  NH1 ARG   159    -189.014 122.811 -54.315  1.00  0.00
ATOM   1445 HH11 ARG   159    -188.482 122.271 -54.964  1.00  0.00
ATOM   1446 HH12 ARG   159    -189.199 122.467 -53.398  1.00  0.00
ATOM   1447  NH2 ARG   159    -190.182 124.691 -53.810  1.00  0.00
ATOM   1448 HH21 ARG   159    -190.549 125.586 -54.055  1.00  0.00
ATOM   1449 HH22 ARG   159    -190.340 124.318 -52.898  1.00  0.00
ATOM   1450  C   ARG   159    -187.282 125.541 -59.546  1.00  0.00
ATOM   1451  O   ARG   159    -186.087 125.254 -59.500  1.00  0.00
ATOM   1452  N   HIS   160    -187.828 126.598 -58.952  1.00  0.00
ATOM   1453  H   HIS   160    -188.787 126.838 -59.094  1.00  0.00
ATOM   1454  CA  HIS   160    -187.097 127.478 -58.020  1.00  0.00
ATOM   1455  CB  HIS   160    -187.079 128.915 -58.563  1.00  0.00
ATOM   1456  CG  HIS   160    -186.298 129.902 -57.682  1.00  0.00
ATOM   1457  ND1 HIS   160    -185.292 129.617 -56.855  1.00  0.00
ATOM   1458  CD2 HIS   160    -186.495 131.215 -57.633  1.00  0.00
ATOM   1459  CE1 HIS   160    -184.863 130.748 -56.306  1.00  0.00
ATOM   1460  NE2 HIS   160    -185.609 131.735 -56.788  1.00  0.00
ATOM   1461  HE2 HIS   160    -185.502 132.703 -56.572  1.00  0.00
ATOM   1462  C   HIS   160    -187.747 127.426 -56.628  1.00  0.00
ATOM   1463  O   HIS   160    -188.971 127.431 -56.490  1.00  0.00
ATOM   1464  N   ASP   161    -186.883 127.463 -55.621  1.00  0.00
ATOM   1465  H   ASP   161    -185.930 127.722 -55.798  1.00  0.00
ATOM   1466  CA  ASP   161    -187.284 127.395 -54.204  1.00  0.00
ATOM   1467  CB  ASP   161    -186.803 126.054 -53.627  1.00  0.00
ATOM   1468  CG  ASP   161    -187.279 125.774 -52.196  1.00  0.00
ATOM   1469  OD1 ASP   161    -188.309 126.359 -51.789  1.00  0.00
ATOM   1470  OD2 ASP   161    -186.597 124.966 -51.529  1.00  0.00
ATOM   1471  C   ASP   161    -186.751 128.617 -53.434  1.00  0.00
ATOM   1472  O   ASP   161    -185.746 128.560 -52.725  1.00  0.00
ATOM   1473  N   SER   162    -187.477 129.719 -53.593  1.00  0.00
ATOM   1474  H   SER   162    -188.318 129.721 -54.137  1.00  0.00
ATOM   1475  CA  SER   162    -187.150 131.023 -52.975  1.00  0.00
ATOM   1476  CB  SER   162    -187.898 132.147 -53.704  1.00  0.00
ATOM   1477  OG  SER   162    -189.305 131.897 -53.658  1.00  0.00
ATOM   1478  HG  SER   162    -189.581 131.847 -52.686  1.00  0.00
ATOM   1479  C   SER   162    -187.440 131.059 -51.465  1.00  0.00
ATOM   1480  O   SER   162    -188.561 131.329 -51.028  1.00  0.00
ATOM   1481  N   LEU   163    -186.420 130.679 -50.703  1.00  0.00
ATOM   1482  H   LEU   163    -185.600 130.269 -51.105  1.00  0.00
ATOM   1483  CA  LEU   163    -186.461 130.677 -49.227  1.00  0.00
ATOM   1484  CB  LEU   163    -186.198 129.262 -48.690  1.00  0.00
ATOM   1485  CG  LEU   163    -187.213 128.202 -49.142  1.00  0.00
ATOM   1486  CD1 LEU   163    -186.745 126.827 -48.665  1.00  0.00
ATOM   1487  CD2 LEU   163    -188.620 128.480 -48.602  1.00  0.00
ATOM   1488  C   LEU   163    -185.426 131.640 -48.627  1.00  0.00
ATOM   1489  O   LEU   163    -184.317 131.780 -49.140  1.00  0.00
ATOM   1490  N   LEU   164    -185.809 132.244 -47.505  1.00  0.00
ATOM   1491  H   LEU   164    -186.723 132.109 -47.125  1.00  0.00
ATOM   1492  CA  LEU   164    -184.951 133.186 -46.760  1.00  0.00
ATOM   1493  CB  LEU   164    -185.667 134.547 -46.660  1.00  0.00
ATOM   1494  CG  LEU   164    -184.812 135.793 -46.348  1.00  0.00
ATOM   1495  CD1 LEU   164    -184.235 135.805 -44.928  1.00  0.00
ATOM   1496  CD2 LEU   164    -183.712 135.999 -47.394  1.00  0.00
ATOM   1497  C   LEU   164    -184.617 132.602 -45.373  1.00  0.00
ATOM   1498  O   LEU   164    -185.524 132.439 -44.552  1.00  0.00
ATOM   1499  N   PRO   165    -183.366 132.161 -45.166  1.00  0.00
ATOM   1500  CA  PRO   165    -182.884 131.693 -43.850  1.00  0.00
ATOM   1501  CB  PRO   165    -181.475 131.152 -44.112  1.00  0.00
ATOM   1502  CG  PRO   165    -181.533 130.719 -45.575  1.00  0.00
ATOM   1503  CD  PRO   165    -182.398 131.800 -46.222  1.00  0.00
ATOM   1504  C   PRO   165    -182.866 132.835 -42.822  1.00  0.00
ATOM   1505  O   PRO   165    -181.962 133.670 -42.796  1.00  0.00
ATOM   1506  N   VAL   166    -183.976 132.947 -42.097  1.00  0.00
ATOM   1507  H   VAL   166    -184.806 132.447 -42.346  1.00  0.00
ATOM   1508  CA  VAL   166    -184.144 133.927 -40.999  1.00  0.00
ATOM   1509  CB  VAL   166    -185.631 134.069 -40.598  1.00  0.00
ATOM   1510  CG1 VAL   166    -185.832 135.147 -39.525  1.00  0.00
ATOM   1511  CG2 VAL   166    -186.522 134.414 -41.798  1.00  0.00
ATOM   1512  C   VAL   166    -183.250 133.524 -39.808  1.00  0.00
ATOM   1513  O   VAL   166    -183.611 132.688 -38.982  1.00  0.00
ATOM   1514  N   ASP   167    -182.029 134.049 -39.842  1.00  0.00
ATOM   1515  H   ASP   167    -181.714 134.552 -40.649  1.00  0.00
ATOM   1516  CA  ASP   167    -181.001 133.775 -38.821  1.00  0.00
ATOM   1517  CB  ASP   167    -179.773 133.165 -39.517  1.00  0.00
ATOM   1518  CG  ASP   167    -178.622 132.789 -38.572  1.00  0.00
ATOM   1519  OD1 ASP   167    -178.912 132.446 -37.404  1.00  0.00
ATOM   1520  OD2 ASP   167    -177.468 132.838 -39.048  1.00  0.00
ATOM   1521  C   ASP   167    -180.648 135.032 -38.007  1.00  0.00
ATOM   1522  O   ASP   167    -179.829 135.852 -38.419  1.00  0.00
ATOM   1523  N   SER   168    -181.300 135.145 -36.855  1.00  0.00
ATOM   1524  H   SER   168    -182.027 134.511 -36.585  1.00  0.00
ATOM   1525  CA  SER   168    -181.060 136.230 -35.881  1.00  0.00
ATOM   1526  CB  SER   168    -182.358 136.998 -35.597  1.00  0.00
ATOM   1527  OG  SER   168    -183.415 136.101 -35.238  1.00  0.00
ATOM   1528  HG  SER   168    -184.192 136.620 -34.878  1.00  0.00
ATOM   1529  C   SER   168    -180.465 135.689 -34.574  1.00  0.00
ATOM   1530  O   SER   168    -180.904 134.675 -34.034  1.00  0.00
ATOM   1531  N   TYR   169    -179.402 136.358 -34.133  1.00  0.00
ATOM   1532  H   TYR   169    -179.061 137.171 -34.602  1.00  0.00
ATOM   1533  CA  TYR   169    -178.643 135.972 -32.927  1.00  0.00
ATOM   1534  CB  TYR   169    -177.286 135.404 -33.371  1.00  0.00
ATOM   1535  CG  TYR   169    -176.472 134.842 -32.200  1.00  0.00
ATOM   1536  CD1 TYR   169    -176.675 133.518 -31.781  1.00  0.00
ATOM   1537  HD1 TYR   169    -177.282 132.837 -32.380  1.00  0.00
ATOM   1538  CD2 TYR   169    -175.652 135.695 -31.446  1.00  0.00
ATOM   1539  HD2 TYR   169    -175.459 136.714 -31.783  1.00  0.00
ATOM   1540  CE1 TYR   169    -176.086 133.062 -30.593  1.00  0.00
ATOM   1541  HE1 TYR   169    -176.235 132.035 -30.265  1.00  0.00
ATOM   1542  CE2 TYR   169    -175.072 135.239 -30.255  1.00  0.00
ATOM   1543  HE2 TYR   169    -174.423 135.897 -29.680  1.00  0.00
ATOM   1544  CZ  TYR   169    -175.300 133.926 -29.824  1.00  0.00
ATOM   1545  OH  TYR   169    -174.768 133.493 -28.655  1.00  0.00
ATOM   1546  HH  TYR   169    -174.607 134.303 -28.058  1.00  0.00
ATOM   1547  C   TYR   169    -178.455 137.154 -31.961  1.00  0.00
ATOM   1548  O   TYR   169    -178.242 138.288 -32.389  1.00  0.00
ATOM   1549  N   GLN   170    -178.473 136.823 -30.669  1.00  0.00
ATOM   1550  H   GLN   170    -178.682 135.887 -30.383  1.00  0.00
ATOM   1551  CA  GLN   170    -178.202 137.753 -29.551  1.00  0.00
ATOM   1552  CB  GLN   170    -179.373 138.743 -29.399  1.00  0.00
ATOM   1553  CG  GLN   170    -179.169 139.849 -28.352  1.00  0.00
ATOM   1554  CD  GLN   170    -177.856 140.618 -28.527  1.00  0.00
ATOM   1555  OE1 GLN   170    -176.819 140.262 -27.985  1.00  0.00
ATOM   1556  NE2 GLN   170    -177.875 141.672 -29.311  1.00  0.00
ATOM   1557 HE21 GLN   170    -178.708 141.953 -29.778  1.00  0.00
ATOM   1558 HE22 GLN   170    -177.015 142.163 -29.423  1.00  0.00
ATOM   1559  C   GLN   170    -177.957 136.969 -28.249  1.00  0.00
ATOM   1560  O   GLN   170    -178.650 135.994 -27.964  1.00  0.00
ATOM   1561  N   SER   171    -176.994 137.463 -27.471  1.00  0.00
ATOM   1562  H   SER   171    -176.567 138.342 -27.703  1.00  0.00
ATOM   1563  CA  SER   171    -176.555 136.880 -26.180  1.00  0.00
ATOM   1564  CB  SER   171    -175.839 135.529 -26.348  1.00  0.00
ATOM   1565  OG  SER   171    -174.629 135.672 -27.106  1.00  0.00
ATOM   1566  HG  SER   171    -174.168 136.517 -26.786  1.00  0.00
ATOM   1567  C   SER   171    -175.617 137.840 -25.435  1.00  0.00
ATOM   1568  O   SER   171    -174.512 138.131 -25.897  1.00  0.00
ATOM   1569  N   TRP   172    -176.061 138.241 -24.250  1.00  0.00
ATOM   1570  H   TRP   172    -176.938 137.932 -23.880  1.00  0.00
ATOM   1571  CA  TRP   172    -175.357 139.210 -23.387  1.00  0.00
ATOM   1572  CB  TRP   172    -176.279 140.412 -23.128  1.00  0.00
ATOM   1573  CG  TRP   172    -177.632 140.008 -22.525  1.00  0.00
ATOM   1574  CD1 TRP   172    -177.908 139.919 -21.225  1.00  0.00
ATOM   1575  HD1 TRP   172    -177.239 140.213 -20.416  1.00  0.00
ATOM   1576  CD2 TRP   172    -178.729 139.509 -23.218  1.00  0.00
ATOM   1577  NE1 TRP   172    -179.114 139.375 -21.059  1.00  0.00
ATOM   1578  HE1 TRP   172    -179.544 139.189 -20.178  1.00  0.00
ATOM   1579  CE2 TRP   172    -179.647 139.101 -22.247  1.00  0.00
ATOM   1580  CE3 TRP   172    -178.988 139.271 -24.577  1.00  0.00
ATOM   1581  HE3 TRP   172    -178.306 139.649 -25.338  1.00  0.00
ATOM   1582  CZ2 TRP   172    -180.827 138.445 -22.627  1.00  0.00
ATOM   1583  HZ2 TRP   172    -181.550 138.136 -21.873  1.00  0.00
ATOM   1584  CZ3 TRP   172    -180.159 138.600 -24.956  1.00  0.00
ATOM   1585  HZ3 TRP   172    -180.338 138.363 -26.004  1.00  0.00
ATOM   1586  CH2 TRP   172    -181.079 138.190 -23.982  1.00  0.00
ATOM   1587  HH2 TRP   172    -181.990 137.672 -24.279  1.00  0.00
ATOM   1588  C   TRP   172    -174.891 138.573 -22.067  1.00  0.00
ATOM   1589  O   TRP   172    -175.585 137.747 -21.475  1.00  0.00
ATOM   1590  N   ALA   173    -173.690 138.968 -21.655  1.00  0.00
ATOM   1591  H   ALA   173    -173.182 139.681 -22.136  1.00  0.00
ATOM   1592  CA  ALA   173    -173.037 138.464 -20.429  1.00  0.00
ATOM   1593  CB  ALA   173    -171.864 137.558 -20.815  1.00  0.00
ATOM   1594  C   ALA   173    -172.541 139.609 -19.532  1.00  0.00
ATOM   1595  O   ALA   173    -172.111 140.653 -20.021  1.00  0.00
ATOM   1596  N   LEU   174    -172.604 139.369 -18.225  1.00  0.00
ATOM   1597  H   LEU   174    -172.943 138.500 -17.866  1.00  0.00
ATOM   1598  CA  LEU   174    -172.135 140.321 -17.200  1.00  0.00
ATOM   1599  CB  LEU   174    -173.354 140.783 -16.377  1.00  0.00
ATOM   1600  CG  LEU   174    -173.220 142.030 -15.479  1.00  0.00
ATOM   1601  CD1 LEU   174    -172.386 141.785 -14.217  1.00  0.00
ATOM   1602  CD2 LEU   174    -172.705 143.245 -16.258  1.00  0.00
ATOM   1603  C   LEU   174    -171.066 139.644 -16.327  1.00  0.00
ATOM   1604  O   LEU   174    -171.248 138.520 -15.862  1.00  0.00
ATOM   1605  N   ALA   175    -169.955 140.356 -16.159  1.00  0.00
ATOM   1606  H   ALA   175    -169.859 141.271 -16.547  1.00  0.00
ATOM   1607  CA  ALA   175    -168.815 139.915 -15.331  1.00  0.00
ATOM   1608  CB  ALA   175    -167.603 139.661 -16.233  1.00  0.00
ATOM   1609  C   ALA   175    -168.466 140.966 -14.265  1.00  0.00
ATOM   1610  O   ALA   175    -168.606 142.166 -14.502  1.00  0.00
ATOM   1611  N   GLY   176    -168.051 140.470 -13.100  1.00  0.00
ATOM   1612  H   GLY   176    -168.064 139.487 -12.916  1.00  0.00
ATOM   1613  CA  GLY   176    -167.633 141.299 -11.951  1.00  0.00
ATOM   1614  C   GLY   176    -167.148 140.446 -10.770  1.00  0.00
ATOM   1615  O   GLY   176    -167.514 139.277 -10.649  1.00  0.00
ATOM   1616  N   GLY   177    -166.250 141.046  -9.992  1.00  0.00
ATOM   1617  H   GLY   177    -165.847 141.919 -10.258  1.00  0.00
ATOM   1618  CA  GLY   177    -165.671 140.436  -8.776  1.00  0.00
ATOM   1619  C   GLY   177    -164.137 140.372  -8.815  1.00  0.00
ATOM   1620  O   GLY   177    -163.524 140.357  -9.881  1.00  0.00
ATOM   1621  N   TRP   178    -163.554 140.417  -7.620  1.00  0.00
ATOM   1622  H   TRP   178    -164.088 140.426  -6.777  1.00  0.00
ATOM   1623  CA  TRP   178    -162.091 140.368  -7.418  1.00  0.00
ATOM   1624  CB  TRP   178    -161.589 141.755  -6.977  1.00  0.00
ATOM   1625  CG  TRP   178    -160.113 141.774  -6.547  1.00  0.00
ATOM   1626  CD1 TRP   178    -159.053 141.603  -7.340  1.00  0.00
ATOM   1627  HD1 TRP   178    -159.067 141.640  -8.429  1.00  0.00
ATOM   1628  CD2 TRP   178    -159.659 141.697  -5.236  1.00  0.00
ATOM   1629  NE1 TRP   178    -157.963 141.397  -6.598  1.00  0.00
ATOM   1630  HE1 TRP   178    -157.057 141.146  -6.947  1.00  0.00
ATOM   1631  CE2 TRP   178    -158.284 141.461  -5.309  1.00  0.00
ATOM   1632  CE3 TRP   178    -160.282 141.837  -3.988  1.00  0.00
ATOM   1633  HE3 TRP   178    -161.357 142.005  -3.930  1.00  0.00
ATOM   1634  CZ2 TRP   178    -157.521 141.379  -4.135  1.00  0.00
ATOM   1635  HZ2 TRP   178    -156.444 141.225  -4.196  1.00  0.00
ATOM   1636  CZ3 TRP   178    -159.522 141.757  -2.814  1.00  0.00
ATOM   1637  HZ3 TRP   178    -160.005 141.876  -1.844  1.00  0.00
ATOM   1638  CH2 TRP   178    -158.140 141.538  -2.887  1.00  0.00
ATOM   1639  HH2 TRP   178    -157.536 141.587  -1.982  1.00  0.00
ATOM   1640  C   TRP   178    -161.660 139.272  -6.428  1.00  0.00
ATOM   1641  O   TRP   178    -162.466 138.764  -5.647  1.00  0.00
ATOM   1642  N   ASN   179    -160.458 138.778  -6.711  1.00  0.00
ATOM   1643  H   ASN   179    -160.038 138.982  -7.596  1.00  0.00
ATOM   1644  CA  ASN   179    -159.619 137.898  -5.869  1.00  0.00
ATOM   1645  CB  ASN   179    -160.258 136.525  -5.599  1.00  0.00
ATOM   1646  CG  ASN   179    -160.768 135.816  -6.858  1.00  0.00
ATOM   1647  OD1 ASN   179    -160.082 135.041  -7.507  1.00  0.00
ATOM   1648  ND2 ASN   179    -162.004 136.088  -7.212  1.00  0.00
ATOM   1649 HD21 ASN   179    -162.544 136.732  -6.671  1.00  0.00
ATOM   1650 HD22 ASN   179    -162.353 135.636  -8.026  1.00  0.00
ATOM   1651  C   ASN   179    -158.241 137.732  -6.531  1.00  0.00
ATOM   1652  O   ASN   179    -158.129 137.786  -7.755  1.00  0.00
ATOM   1653  N   SER   180    -157.220 137.676  -5.679  1.00  0.00
ATOM   1654  H   SER   180    -157.403 137.611  -4.693  1.00  0.00
ATOM   1655  CA  SER   180    -155.790 137.543  -6.055  1.00  0.00
ATOM   1656  CB  SER   180    -155.290 138.709  -6.932  1.00  0.00
ATOM   1657  OG  SER   180    -155.343 139.953  -6.225  1.00  0.00
ATOM   1658  HG  SER   180    -154.828 139.818  -5.365  1.00  0.00
ATOM   1659  C   SER   180    -154.920 137.410  -4.792  1.00  0.00
ATOM   1660  O   SER   180    -154.410 138.386  -4.237  1.00  0.00
ATOM   1661  N   GLN   181    -154.909 136.186  -4.274  1.00  0.00
ATOM   1662  H   GLN   181    -155.376 135.423  -4.721  1.00  0.00
ATOM   1663  CA  GLN   181    -154.203 135.827  -3.027  1.00  0.00
ATOM   1664  CB  GLN   181    -155.210 135.534  -1.903  1.00  0.00
ATOM   1665  CG  GLN   181    -155.859 136.781  -1.281  1.00  0.00
ATOM   1666  CD  GLN   181    -156.858 137.532  -2.173  1.00  0.00
ATOM   1667  OE1 GLN   181    -157.596 136.990  -2.984  1.00  0.00
ATOM   1668  NE2 GLN   181    -156.890 138.837  -2.031  1.00  0.00
ATOM   1669 HE21 GLN   181    -156.271 139.288  -1.396  1.00  0.00
ATOM   1670 HE22 GLN   181    -157.579 139.345  -2.546  1.00  0.00
ATOM   1671  C   GLN   181    -153.290 134.608  -3.225  1.00  0.00
ATOM   1672  O   GLN   181    -153.638 133.676  -3.949  1.00  0.00
ATOM   1673  N   MET   182    -152.141 134.652  -2.553  1.00  0.00
ATOM   1674  H   MET   182    -151.889 135.450  -2.005  1.00  0.00
ATOM   1675  CA  MET   182    -151.115 133.584  -2.564  1.00  0.00
ATOM   1676  CB  MET   182    -150.353 133.537  -3.902  1.00  0.00
ATOM   1677  CG  MET   182    -149.658 134.848  -4.291  1.00  0.00
ATOM   1678  SD  MET   182    -148.780 134.741  -5.892  1.00  0.00
ATOM   1679  CE  MET   182    -148.140 136.398  -5.996  1.00  0.00
ATOM   1680  C   MET   182    -150.130 133.742  -1.393  1.00  0.00
ATOM   1681  O   MET   182    -149.874 134.856  -0.937  1.00  0.00
ATOM   1682  N   CYS   183    -149.685 132.601  -0.872  1.00  0.00
ATOM   1683  H   CYS   183    -149.946 131.714  -1.250  1.00  0.00
ATOM   1684  CA  CYS   183    -148.730 132.532   0.254  1.00  0.00
ATOM   1685  CB  CYS   183    -149.473 132.203   1.554  1.00  0.00
ATOM   1686  SG  CYS   183    -150.669 133.490   2.069  1.00  0.00
ATOM   1687  HG  CYS   183    -151.073 132.872   3.175  1.00  0.00
ATOM   1688  C   CYS   183    -147.641 131.477   0.008  1.00  0.00
ATOM   1689  O   CYS   183    -147.905 130.434  -0.591  1.00  0.00
ATOM   1690  N   CYS   184    -146.439 131.785   0.491  1.00  0.00
ATOM   1691  H   CYS   184    -146.261 132.673   0.916  1.00  0.00
ATOM   1692  CA  CYS   184    -145.255 130.901   0.425  1.00  0.00
ATOM   1693  CB  CYS   184    -144.632 130.963  -0.977  1.00  0.00
ATOM   1694  SG  CYS   184    -143.249 129.790  -1.231  1.00  0.00
ATOM   1695  HG  CYS   184    -143.010 130.129  -2.495  1.00  0.00
ATOM   1696  C   CYS   184    -144.215 131.340   1.467  1.00  0.00
ATOM   1697  O   CYS   184    -144.079 132.529   1.752  1.00  0.00
ATOM   1698  N   GLN   185    -143.534 130.349   2.039  1.00  0.00
ATOM   1699  H   GLN   185    -143.671 129.398   1.768  1.00  0.00
ATOM   1700  CA  GLN   185    -142.485 130.563   3.055  1.00  0.00
ATOM   1701  CB  GLN   185    -143.031 130.121   4.426  1.00  0.00
ATOM   1702  CG  GLN   185    -142.041 130.125   5.605  1.00  0.00
ATOM   1703  CD  GLN   185    -141.189 131.393   5.768  1.00  0.00
ATOM   1704  OE1 GLN   185    -141.459 132.471   5.260  1.00  0.00
ATOM   1705  NE2 GLN   185    -140.019 131.223   6.338  1.00  0.00
ATOM   1706 HE21 GLN   185    -139.712 130.315   6.632  1.00  0.00
ATOM   1707 HE22 GLN   185    -139.455 132.032   6.474  1.00  0.00
ATOM   1708  C   GLN   185    -141.163 129.874   2.679  1.00  0.00
ATOM   1709  O   GLN   185    -141.143 128.715   2.265  1.00  0.00
ATOM   1710  N   GLY   186    -140.080 130.613   2.918  1.00  0.00
ATOM   1711  H   GLY   186    -140.171 131.511   3.352  1.00  0.00
ATOM   1712  CA  GLY   186    -138.690 130.184   2.658  1.00  0.00
ATOM   1713  C   GLY   186    -138.224 129.091   3.630  1.00  0.00
ATOM   1714  O   GLY   186    -137.865 129.373   4.772  1.00  0.00
ATOM   1715  N   GLU   187    -138.404 127.842   3.209  1.00  0.00
ATOM   1716  H   GLU   187    -138.898 127.642   2.362  1.00  0.00
ATOM   1717  CA  GLU   187    -137.985 126.664   3.998  1.00  0.00
ATOM   1718  CB  GLU   187    -139.205 125.895   4.525  1.00  0.00
ATOM   1719  CG  GLU   187    -140.050 126.712   5.516  1.00  0.00
ATOM   1720  CD  GLU   187    -139.259 127.254   6.716  1.00  0.00
ATOM   1721  OE1 GLU   187    -138.407 126.506   7.247  1.00  0.00
ATOM   1722  OE2 GLU   187    -139.556 128.406   7.103  1.00  0.00
ATOM   1723  C   GLU   187    -137.052 125.714   3.234  1.00  0.00
ATOM   1724  O   GLU   187    -137.241 125.461   2.047  1.00  0.00
ATOM   1725  N   GLN   188    -136.089 125.181   3.985  1.00  0.00
ATOM   1726  H   GLN   188    -136.014 125.403   4.957  1.00  0.00
ATOM   1727  CA  GLN   188    -135.058 124.228   3.513  1.00  0.00
ATOM   1728  CB  GLN   188    -134.068 124.897   2.535  1.00  0.00
ATOM   1729  CG  GLN   188    -133.266 126.092   3.076  1.00  0.00
ATOM   1730  CD  GLN   188    -132.144 125.699   4.045  1.00  0.00
ATOM   1731  OE1 GLN   188    -131.489 124.672   3.934  1.00  0.00
ATOM   1732  NE2 GLN   188    -131.894 126.541   5.022  1.00  0.00
ATOM   1733 HE21 GLN   188    -132.408 127.387   5.120  1.00  0.00
ATOM   1734 HE22 GLN   188    -131.166 126.286   5.653  1.00  0.00
ATOM   1735  C   GLN   188    -134.326 123.576   4.701  1.00  0.00
ATOM   1736  O   GLN   188    -134.399 124.069   5.828  1.00  0.00
ATOM   1737  N   ASN   189    -133.724 122.417   4.447  1.00  0.00
ATOM   1738  H   ASN   189    -133.710 122.017   3.531  1.00  0.00
ATOM   1739  CA  ASN   189    -132.975 121.666   5.474  1.00  0.00
ATOM   1740  CB  ASN   189    -133.618 120.294   5.725  1.00  0.00
ATOM   1741  CG  ASN   189    -135.071 120.335   6.224  1.00  0.00
ATOM   1742  OD1 ASN   189    -135.853 119.424   6.000  1.00  0.00
ATOM   1743  ND2 ASN   189    -135.490 121.401   6.875  1.00  0.00
ATOM   1744 HD21 ASN   189    -134.901 122.198   7.004  1.00  0.00
ATOM   1745 HD22 ASN   189    -136.422 121.369   7.223  1.00  0.00
ATOM   1746  C   ASN   189    -131.486 121.521   5.102  1.00  0.00
ATOM   1747  O   ASN   189    -131.172 120.834   4.127  1.00  0.00
ATOM   1748  N   PRO   190    -130.590 122.222   5.818  1.00  0.00
ATOM   1749  CA  PRO   190    -129.135 122.176   5.563  1.00  0.00
ATOM   1750  CB  PRO   190    -128.522 123.117   6.603  1.00  0.00
ATOM   1751  CG  PRO   190    -129.644 124.114   6.879  1.00  0.00
ATOM   1752  CD  PRO   190    -130.900 123.244   6.838  1.00  0.00
ATOM   1753  C   PRO   190    -128.576 120.752   5.744  1.00  0.00
ATOM   1754  O   PRO   190    -128.913 120.093   6.730  1.00  0.00
ATOM   1755  N   PRO   191    -127.776 120.261   4.785  1.00  0.00
ATOM   1756  CA  PRO   191    -127.081 118.964   4.907  1.00  0.00
ATOM   1757  CB  PRO   191    -126.612 118.640   3.487  1.00  0.00
ATOM   1758  CG  PRO   191    -126.416 120.015   2.849  1.00  0.00
ATOM   1759  CD  PRO   191    -127.544 120.854   3.452  1.00  0.00
ATOM   1760  C   PRO   191    -125.914 119.032   5.904  1.00  0.00
ATOM   1761  O   PRO   191    -125.249 120.059   6.024  1.00  0.00
ATOM   1762  N   GLY   192    -125.691 117.910   6.586  1.00  0.00
ATOM   1763  H   GLY   192    -126.313 117.131   6.522  1.00  0.00
ATOM   1764  CA  GLY   192    -124.604 117.756   7.576  1.00  0.00
ATOM   1765  C   GLY   192    -123.569 116.699   7.145  1.00  0.00
ATOM   1766  O   GLY   192    -123.805 115.515   7.395  1.00  0.00
ATOM   1767  N   PRO   193    -122.499 117.086   6.428  1.00  0.00
ATOM   1768  CA  PRO   193    -121.420 116.153   6.049  1.00  0.00
ATOM   1769  CB  PRO   193    -120.636 116.883   4.956  1.00  0.00
ATOM   1770  CG  PRO   193    -120.828 118.360   5.299  1.00  0.00
ATOM   1771  CD  PRO   193    -122.257 118.422   5.841  1.00  0.00
ATOM   1772  C   PRO   193    -120.538 115.766   7.245  1.00  0.00
ATOM   1773  O   PRO   193    -120.296 116.567   8.146  1.00  0.00
ATOM   1774  N   PHE   194    -120.174 114.488   7.263  1.00  0.00
ATOM   1775  H   PHE   194    -120.480 113.844   6.564  1.00  0.00
ATOM   1776  CA  PHE   194    -119.313 113.886   8.302  1.00  0.00
ATOM   1777  CB  PHE   194    -120.150 113.025   9.262  1.00  0.00
ATOM   1778  CG  PHE   194    -121.004 111.961   8.559  1.00  0.00
ATOM   1779  CD1 PHE   194    -120.490 110.675   8.334  1.00  0.00
ATOM   1780  HD1 PHE   194    -119.487 110.415   8.673  1.00  0.00
ATOM   1781  CD2 PHE   194    -122.292 112.287   8.107  1.00  0.00
ATOM   1782  HD2 PHE   194    -122.709 113.277   8.297  1.00  0.00
ATOM   1783  CE1 PHE   194    -121.261 109.721   7.657  1.00  0.00
ATOM   1784  HE1 PHE   194    -120.866 108.718   7.495  1.00  0.00
ATOM   1785  CE2 PHE   194    -123.060 111.333   7.426  1.00  0.00
ATOM   1786  HE2 PHE   194    -124.060 111.588   7.079  1.00  0.00
ATOM   1787  CZ  PHE   194    -122.544 110.050   7.200  1.00  0.00
ATOM   1788  HZ  PHE   194    -123.142 109.308   6.674  1.00  0.00
ATOM   1789  C   PHE   194    -118.158 113.078   7.691  1.00  0.00
ATOM   1790  O   PHE   194    -118.331 112.385   6.688  1.00  0.00
ATOM   1791  N   TRP   195    -117.033 113.094   8.398  1.00  0.00
ATOM   1792  H   TRP   195    -116.983 113.520   9.299  1.00  0.00
ATOM   1793  CA  TRP   195    -115.773 112.486   7.926  1.00  0.00
ATOM   1794  CB  TRP   195    -114.693 113.567   7.796  1.00  0.00
ATOM   1795  CG  TRP   195    -115.096 114.642   6.778  1.00  0.00
ATOM   1796  CD1 TRP   195    -114.889 114.589   5.463  1.00  0.00
ATOM   1797  HD1 TRP   195    -114.306 113.828   4.946  1.00  0.00
ATOM   1798  CD2 TRP   195    -115.875 115.764   7.032  1.00  0.00
ATOM   1799  NE1 TRP   195    -115.508 115.612   4.872  1.00  0.00
ATOM   1800  HE1 TRP   195    -115.505 115.797   3.891  1.00  0.00
ATOM   1801  CE2 TRP   195    -116.126 116.351   5.789  1.00  0.00
ATOM   1802  CE3 TRP   195    -116.442 116.307   8.195  1.00  0.00
ATOM   1803  HE3 TRP   195    -116.206 115.882   9.169  1.00  0.00
ATOM   1804  CZ2 TRP   195    -116.948 117.484   5.701  1.00  0.00
ATOM   1805  HZ2 TRP   195    -117.142 117.948   4.735  1.00  0.00
ATOM   1806  CZ3 TRP   195    -117.275 117.430   8.106  1.00  0.00
ATOM   1807  HZ3 TRP   195    -117.782 117.804   8.995  1.00  0.00
ATOM   1808  CH2 TRP   195    -117.523 118.021   6.861  1.00  0.00
ATOM   1809  HH2 TRP   195    -118.172 118.893   6.796  1.00  0.00
ATOM   1810  C   TRP   195    -115.298 111.372   8.867  1.00  0.00
ATOM   1811  O   TRP   195    -115.346 111.507  10.090  1.00  0.00
ATOM   1812  N   LYS   196    -114.847 110.289   8.241  1.00  0.00
ATOM   1813  H   LYS   196    -114.809 110.254   7.242  1.00  0.00
ATOM   1814  CA  LYS   196    -114.407 109.038   8.900  1.00  0.00
ATOM   1815  CB  LYS   196    -115.585 108.274   9.546  1.00  0.00
ATOM   1816  CG  LYS   196    -116.917 108.252   8.776  1.00  0.00
ATOM   1817  CD  LYS   196    -116.892 107.434   7.481  1.00  0.00
ATOM   1818  CE  LYS   196    -118.171 107.625   6.660  1.00  0.00
ATOM   1819  NZ  LYS   196    -118.275 108.981   6.095  1.00  0.00
ATOM   1820  HZ1 LYS   196    -119.125 109.066   5.575  1.00  0.00
ATOM   1821  HZ2 LYS   196    -118.273 109.666   6.824  1.00  0.00
ATOM   1822  HZ3 LYS   196    -117.502 109.150   5.484  1.00  0.00
ATOM   1823  C   LYS   196    -113.618 108.126   7.945  1.00  0.00
ATOM   1824  O   LYS   196    -113.796 108.194   6.730  1.00  0.00
ATOM   1825  N   ALA   197    -112.670 107.389   8.525  1.00  0.00
ATOM   1826  H   ALA   197    -112.481 107.468   9.504  1.00  0.00
ATOM   1827  CA  ALA   197    -111.793 106.427   7.819  1.00  0.00
ATOM   1828  CB  ALA   197    -110.706 107.169   7.030  1.00  0.00
ATOM   1829  C   ALA   197    -111.118 105.467   8.812  1.00  0.00
ATOM   1830  O   ALA   197    -110.839 105.837   9.953  1.00  0.00
ATOM   1831  N   ALA   198    -110.894 104.238   8.351  1.00  0.00
ATOM   1832  H   ALA   198    -111.057 104.003   7.394  1.00  0.00
ATOM   1833  CA  ALA   198    -110.269 103.163   9.148  1.00  0.00
ATOM   1834  CB  ALA   198    -111.259 102.006   9.310  1.00  0.00
ATOM   1835  C   ALA   198    -108.980 102.665   8.476  1.00  0.00
ATOM   1836  O   ALA   198    -108.919 102.534   7.254  1.00  0.00
ATOM   1837  N   PHE   199    -107.988 102.361   9.309  1.00  0.00
ATOM   1838  H   PHE   199    -108.117 102.334  10.299  1.00  0.00
ATOM   1839  CA  PHE   199    -106.636 101.981   8.847  1.00  0.00
ATOM   1840  CB  PHE   199    -105.650 103.125   9.123  1.00  0.00
ATOM   1841  CG  PHE   199    -106.080 104.442   8.462  1.00  0.00
ATOM   1842  CD1 PHE   199    -105.729 104.714   7.131  1.00  0.00
ATOM   1843  HD1 PHE   199    -105.105 104.016   6.572  1.00  0.00
ATOM   1844  CD2 PHE   199    -106.889 105.346   9.167  1.00  0.00
ATOM   1845  HD2 PHE   199    -107.160 105.150  10.204  1.00  0.00
ATOM   1846  CE1 PHE   199    -106.192 105.880   6.507  1.00  0.00
ATOM   1847  HE1 PHE   199    -105.926 106.086   5.471  1.00  0.00
ATOM   1848  CE2 PHE   199    -107.355 106.509   8.542  1.00  0.00
ATOM   1849  HE2 PHE   199    -108.007 107.194   9.084  1.00  0.00
ATOM   1850  CZ  PHE   199    -107.006 106.776   7.212  1.00  0.00
ATOM   1851  HZ  PHE   199    -107.367 107.682   6.726  1.00  0.00
ATOM   1852  C   PHE   199    -106.139 100.696   9.525  1.00  0.00
ATOM   1853  O   PHE   199    -106.370 100.484  10.715  1.00  0.00
ATOM   1854  N   ALA   200    -105.454  99.873   8.732  1.00  0.00
ATOM   1855  H   ALA   200    -105.347 100.069   7.757  1.00  0.00
ATOM   1856  CA  ALA   200    -104.841  98.595   9.161  1.00  0.00
ATOM   1857  CB  ALA   200    -105.913  97.502   9.276  1.00  0.00
ATOM   1858  C   ALA   200    -103.774  98.137   8.153  1.00  0.00
ATOM   1859  O   ALA   200    -103.867  98.446   6.965  1.00  0.00
ATOM   1860  N   ASP   201    -102.735  97.480   8.673  1.00  0.00
ATOM   1861  H   ASP   201    -102.653  97.340   9.661  1.00  0.00
ATOM   1862  CA  ASP   201    -101.613  96.927   7.882  1.00  0.00
ATOM   1863  CB  ASP   201    -100.716  98.076   7.386  1.00  0.00
ATOM   1864  CG  ASP   201     -99.635  97.654   6.382  1.00  0.00
ATOM   1865  OD1 ASP   201     -99.894  96.701   5.612  1.00  0.00
ATOM   1866  OD2 ASP   201     -98.546  98.264   6.443  1.00  0.00
ATOM   1867  C   ASP   201    -100.784  95.944   8.729  1.00  0.00
ATOM   1868  O   ASP   201    -100.617  96.144   9.930  1.00  0.00
ATOM   1869  N   SER   202    -100.279  94.911   8.057  1.00  0.00
ATOM   1870  H   SER   202    -100.541  94.728   7.108  1.00  0.00
ATOM   1871  CA  SER   202     -99.388  93.877   8.633  1.00  0.00
ATOM   1872  CB  SER   202    -100.169  92.881   9.505  1.00  0.00
ATOM   1873  OG  SER   202    -101.192  92.226   8.748  1.00  0.00
ATOM   1874  HG  SER   202    -101.701  91.601   9.342  1.00  0.00
ATOM   1875  C   SER   202     -98.656  93.105   7.522  1.00  0.00
ATOM   1876  O   SER   202     -99.126  93.050   6.385  1.00  0.00
ATOM   1877  N   SER   203     -97.429  92.686   7.838  1.00  0.00
ATOM   1878  H   SER   203     -97.025  92.905   8.727  1.00  0.00
ATOM   1879  CA  SER   203     -96.524  91.909   6.952  1.00  0.00
ATOM   1880  CB  SER   203     -96.033  92.724   5.747  1.00  0.00
ATOM   1881  OG  SER   203     -97.053  92.766   4.749  1.00  0.00
ATOM   1882  HG  SER   203     -97.949  92.920   5.202  1.00  0.00
ATOM   1883  C   SER   203     -95.279  91.412   7.698  1.00  0.00
ATOM   1884  O   SER   203     -94.889  91.996   8.708  1.00  0.00
ATOM   1885  N   GLY   204     -94.735  90.300   7.204  1.00  0.00
ATOM   1886  H   GLY   204     -95.203  89.769   6.499  1.00  0.00
ATOM   1887  CA  GLY   204     -93.484  89.696   7.713  1.00  0.00
ATOM   1888  C   GLY   204     -93.621  88.200   8.034  1.00  0.00
ATOM   1889  O   GLY   204     -94.671  87.734   8.473  1.00  0.00
ATOM   1890  N   GLN   205     -92.519  87.488   7.801  1.00  0.00
ATOM   1891  H   GLN   205     -91.690  87.921   7.447  1.00  0.00
ATOM   1892  CA  GLN   205     -92.392  86.025   7.996  1.00  0.00
ATOM   1893  CB  GLN   205     -93.175  85.244   6.922  1.00  0.00
ATOM   1894  CG  GLN   205     -92.763  85.557   5.476  1.00  0.00
ATOM   1895  CD  GLN   205     -93.636  84.805   4.470  1.00  0.00
ATOM   1896  OE1 GLN   205     -94.696  85.250   4.058  1.00  0.00
ATOM   1897  NE2 GLN   205     -93.190  83.645   4.040  1.00  0.00
ATOM   1898 HE21 GLN   205     -92.319  83.277   4.347  1.00  0.00
ATOM   1899 HE22 GLN   205     -93.772  83.170   3.385  1.00  0.00
ATOM   1900  C   GLN   205     -90.917  85.589   7.998  1.00  0.00
ATOM   1901  O   GLN   205     -90.080  86.230   7.365  1.00  0.00
ATOM   1902  N   HIS   206     -90.636  84.527   8.749  1.00  0.00
ATOM   1903  H   HIS   206     -91.335  84.071   9.297  1.00  0.00
ATOM   1904  CA  HIS   206     -89.277  83.959   8.875  1.00  0.00
ATOM   1905  CB  HIS   206     -88.766  84.097  10.315  1.00  0.00
ATOM   1906  CG  HIS   206     -88.508  85.560  10.693  1.00  0.00
ATOM   1907  ND1 HIS   206     -87.382  86.231  10.475  1.00  0.00
ATOM   1908  CD2 HIS   206     -89.360  86.386  11.294  1.00  0.00
ATOM   1909  CE1 HIS   206     -87.533  87.469  10.929  1.00  0.00
ATOM   1910  NE2 HIS   206     -88.756  87.562  11.436  1.00  0.00
ATOM   1911  HE2 HIS   206     -89.147  88.377  11.856  1.00  0.00
ATOM   1912  C   HIS   206     -89.223  82.491   8.408  1.00  0.00
ATOM   1913  O   HIS   206     -89.785  81.624   9.082  1.00  0.00
ATOM   1914  N   PRO   207     -88.727  82.238   7.186  1.00  0.00
ATOM   1915  CA  PRO   207     -88.617  80.875   6.629  1.00  0.00
ATOM   1916  CB  PRO   207     -88.340  81.085   5.138  1.00  0.00
ATOM   1917  CG  PRO   207     -87.608  82.426   5.092  1.00  0.00
ATOM   1918  CD  PRO   207     -88.281  83.243   6.197  1.00  0.00
ATOM   1919  C   PRO   207     -87.530  80.024   7.316  1.00  0.00
ATOM   1920  O   PRO   207     -86.406  80.498   7.494  1.00  0.00
ATOM   1921  N   PRO   208     -87.882  78.809   7.765  1.00  0.00
ATOM   1922  CA  PRO   208     -86.906  77.836   8.302  1.00  0.00
ATOM   1923  CB  PRO   208     -87.751  76.650   8.769  1.00  0.00
ATOM   1924  CG  PRO   208     -89.082  77.299   9.142  1.00  0.00
ATOM   1925  CD  PRO   208     -89.259  78.370   8.065  1.00  0.00
ATOM   1926  C   PRO   208     -85.918  77.384   7.217  1.00  0.00
ATOM   1927  O   PRO   208     -86.275  77.261   6.047  1.00  0.00
ATOM   1928  N   ASP   209     -84.674  77.169   7.638  1.00  0.00
ATOM   1929  H   ASP   209     -84.414  77.303   8.594  1.00  0.00
ATOM   1930  CA  ASP   209     -83.593  76.679   6.760  1.00  0.00
ATOM   1931  CB  ASP   209     -82.619  77.837   6.486  1.00  0.00
ATOM   1932  CG  ASP   209     -81.522  77.513   5.463  1.00  0.00
ATOM   1933  OD1 ASP   209     -81.800  76.707   4.547  1.00  0.00
ATOM   1934  OD2 ASP   209     -80.405  78.039   5.654  1.00  0.00
ATOM   1935  C   ASP   209     -82.871  75.479   7.399  1.00  0.00
ATOM   1936  O   ASP   209     -82.579  75.495   8.593  1.00  0.00
ATOM   1937  N   ALA   210     -82.504  74.518   6.554  1.00  0.00
ATOM   1938  H   ALA   210     -82.649  74.600   5.567  1.00  0.00
ATOM   1939  CA  ALA   210     -81.793  73.295   6.980  1.00  0.00
ATOM   1940  CB  ALA   210     -82.676  72.071   6.715  1.00  0.00
ATOM   1941  C   ALA   210     -80.446  73.138   6.258  1.00  0.00
ATOM   1942  O   ALA   210     -80.353  73.282   5.038  1.00  0.00
ATOM   1943  N   CYS   211     -79.423  72.810   7.044  1.00  0.00
ATOM   1944  H   CYS   211     -79.534  72.724   8.032  1.00  0.00
ATOM   1945  CA  CYS   211     -78.043  72.614   6.550  1.00  0.00
ATOM   1946  CB  CYS   211     -77.058  72.864   7.699  1.00  0.00
ATOM   1947  SG  CYS   211     -77.065  74.594   8.295  1.00  0.00
ATOM   1948  HG  CYS   211     -76.127  74.427   9.223  1.00  0.00
ATOM   1949  C   CYS   211     -77.830  71.236   5.892  1.00  0.00
ATOM   1950  O   CYS   211     -77.292  70.296   6.481  1.00  0.00
ATOM   1951  N   ALA   212     -78.287  71.149   4.646  1.00  0.00
ATOM   1952  H   ALA   212     -78.784  71.912   4.229  1.00  0.00
ATOM   1953  CA  ALA   212     -78.207  69.923   3.826  1.00  0.00
ATOM   1954  CB  ALA   212     -79.279  69.983   2.731  1.00  0.00
ATOM   1955  C   ALA   212     -76.800  69.664   3.253  1.00  0.00
ATOM   1956  O   ALA   212     -76.441  70.102   2.160  1.00  0.00
ATOM   1957  N   PHE   213     -75.985  69.021   4.086  1.00  0.00
ATOM   1958  H   PHE   213     -76.238  68.881   5.044  1.00  0.00
ATOM   1959  CA  PHE   213     -74.603  68.633   3.729  1.00  0.00
ATOM   1960  CB  PHE   213     -73.591  69.487   4.506  1.00  0.00
ATOM   1961  CG  PHE   213     -73.739  70.983   4.201  1.00  0.00
ATOM   1962  CD1 PHE   213     -74.478  71.801   5.070  1.00  0.00
ATOM   1963  HD1 PHE   213     -74.850  71.402   6.013  1.00  0.00
ATOM   1964  CD2 PHE   213     -73.248  71.510   2.998  1.00  0.00
ATOM   1965  HD2 PHE   213     -72.680  70.882   2.313  1.00  0.00
ATOM   1966  CE1 PHE   213     -74.733  73.137   4.731  1.00  0.00
ATOM   1967  HE1 PHE   213     -75.293  73.776   5.411  1.00  0.00
ATOM   1968  CE2 PHE   213     -73.506  72.845   2.658  1.00  0.00
ATOM   1969  HE2 PHE   213     -73.142  73.246   1.713  1.00  0.00
ATOM   1970  CZ  PHE   213     -74.249  73.657   3.524  1.00  0.00
ATOM   1971  HZ  PHE   213     -74.460  74.691   3.254  1.00  0.00
ATOM   1972  C   PHE   213     -74.323  67.145   3.980  1.00  0.00
ATOM   1973  O   PHE   213     -74.699  66.601   5.019  1.00  0.00
ATOM   1974  N   ARG   214     -73.537  66.566   3.074  1.00  0.00
ATOM   1975  H   ARG   214     -73.145  67.085   2.316  1.00  0.00
ATOM   1976  CA  ARG   214     -73.137  65.146   3.130  1.00  0.00
ATOM   1977  CB  ARG   214     -73.448  64.468   1.787  1.00  0.00
ATOM   1978  CG  ARG   214     -73.245  62.943   1.747  1.00  0.00
ATOM   1979  CD  ARG   214     -74.138  62.169   2.726  1.00  0.00
ATOM   1980  NE  ARG   214     -73.438  61.944   4.007  1.00  0.00
ATOM   1981  HE  ARG   214     -72.723  61.248   3.984  1.00  0.00
ATOM   1982  CZ  ARG   214     -73.717  62.512   5.182  1.00  0.00
ATOM   1983  NH1 ARG   214     -74.705  63.375   5.343  1.00  0.00
ATOM   1984 HH11 ARG   214     -75.298  63.608   4.574  1.00  0.00
ATOM   1985 HH12 ARG   214     -74.809  63.842   6.225  1.00  0.00
ATOM   1986  NH2 ARG   214     -72.909  62.338   6.214  1.00  0.00
ATOM   1987 HH21 ARG   214     -72.094  61.761   6.137  1.00  0.00
ATOM   1988 HH22 ARG   214     -73.115  62.811   7.073  1.00  0.00
ATOM   1989  C   ARG   214     -71.650  65.027   3.499  1.00  0.00
ATOM   1990  O   ARG   214     -70.780  65.622   2.864  1.00  0.00
ATOM   1991  N   ARG   215     -71.408  64.220   4.525  1.00  0.00
ATOM   1992  H   ARG   215     -72.144  63.659   4.925  1.00  0.00
ATOM   1993  CA  ARG   215     -70.097  64.127   5.200  1.00  0.00
ATOM   1994  CB  ARG   215     -70.281  64.574   6.655  1.00  0.00
ATOM   1995  CG  ARG   215     -70.643  66.060   6.764  1.00  0.00
ATOM   1996  CD  ARG   215     -71.659  66.312   7.882  1.00  0.00
ATOM   1997  NE  ARG   215     -73.006  65.860   7.477  1.00  0.00
ATOM   1998  HE  ARG   215     -73.399  66.326   6.684  1.00  0.00
ATOM   1999  CZ  ARG   215     -73.739  64.900   8.046  1.00  0.00
ATOM   2000  NH1 ARG   215     -73.285  64.139   9.032  1.00  0.00
ATOM   2001 HH11 ARG   215     -72.356  64.286   9.370  1.00  0.00
ATOM   2002 HH12 ARG   215     -73.880  63.463   9.460  1.00  0.00
ATOM   2003  NH2 ARG   215     -75.028  64.823   7.755  1.00  0.00
ATOM   2004 HH21 ARG   215     -75.427  65.481   7.114  1.00  0.00
ATOM   2005 HH22 ARG   215     -75.605  64.151   8.215  1.00  0.00
ATOM   2006  C   ARG   215     -69.460  62.727   5.174  1.00  0.00
ATOM   2007  O   ARG   215     -70.148  61.710   5.073  1.00  0.00
ATOM   2008  N   GLY   216     -68.126  62.741   5.149  1.00  0.00
ATOM   2009  H   GLY   216     -67.644  63.606   5.016  1.00  0.00
ATOM   2010  CA  GLY   216     -67.229  61.575   5.339  1.00  0.00
ATOM   2011  C   GLY   216     -67.166  60.490   4.248  1.00  0.00
ATOM   2012  O   GLY   216     -66.077  60.085   3.849  1.00  0.00
ATOM   2013  N   ARG   217     -68.328  60.133   3.706  1.00  0.00
ATOM   2014  H   ARG   217     -69.174  60.557   4.043  1.00  0.00
ATOM   2015  CA  ARG   217     -68.535  59.021   2.747  1.00  0.00
ATOM   2016  CB  ARG   217     -69.990  59.037   2.267  1.00  0.00
ATOM   2017  CG  ARG   217     -70.946  58.618   3.390  1.00  0.00
ATOM   2018  CD  ARG   217     -72.418  58.774   3.001  1.00  0.00
ATOM   2019  NE  ARG   217     -72.790  57.861   1.905  1.00  0.00
ATOM   2020  HE  ARG   217     -72.080  57.223   1.616  1.00  0.00
ATOM   2021  CZ  ARG   217     -73.974  57.803   1.290  1.00  0.00
ATOM   2022  NH1 ARG   217     -74.986  58.597   1.613  1.00  0.00
ATOM   2023 HH11 ARG   217     -74.867  59.268   2.343  1.00  0.00
ATOM   2024 HH12 ARG   217     -75.855  58.523   1.130  1.00  0.00
ATOM   2025  NH2 ARG   217     -74.166  56.926   0.317  1.00  0.00
ATOM   2026 HH21 ARG   217     -73.433  56.309   0.040  1.00  0.00
ATOM   2027 HH22 ARG   217     -75.053  56.887  -0.137  1.00  0.00
ATOM   2028  C   ARG   217     -67.576  58.929   1.544  1.00  0.00
ATOM   2029  O   ARG   217     -67.281  57.833   1.069  1.00  0.00
ATOM   2030  N   LYS   218     -67.119  60.079   1.049  1.00  0.00
ATOM   2031  H   LYS   218     -67.434  60.957   1.401  1.00  0.00
ATOM   2032  CA  LYS   218     -66.066  60.154   0.017  1.00  0.00
ATOM   2033  CB  LYS   218     -66.080  61.568  -0.581  1.00  0.00
ATOM   2034  CG  LYS   218     -65.973  61.598  -2.114  1.00  0.00
ATOM   2035  CD  LYS   218     -64.710  60.967  -2.717  1.00  0.00
ATOM   2036  CE  LYS   218     -63.410  61.679  -2.327  1.00  0.00
ATOM   2037  NZ  LYS   218     -62.270  61.060  -3.015  1.00  0.00
ATOM   2038  HZ1 LYS   218     -61.414  61.454  -2.679  1.00  0.00
ATOM   2039  HZ2 LYS   218     -62.269  60.066  -2.867  1.00  0.00
ATOM   2040  HZ3 LYS   218     -62.342  61.235  -3.997  1.00  0.00
ATOM   2041  C   LYS   218     -64.704  59.816   0.662  1.00  0.00
ATOM   2042  O   LYS   218     -63.919  60.690   1.024  1.00  0.00
ATOM   2043  N   LYS   219     -64.440  58.514   0.742  1.00  0.00
ATOM   2044  H   LYS   219     -65.147  57.858   0.468  1.00  0.00
ATOM   2045  CA  LYS   219     -63.315  57.901   1.490  1.00  0.00
ATOM   2046  CB  LYS   219     -63.560  56.386   1.652  1.00  0.00
ATOM   2047  CG  LYS   219     -63.565  55.532   0.374  1.00  0.00
ATOM   2048  CD  LYS   219     -64.859  55.653  -0.440  1.00  0.00
ATOM   2049  CE  LYS   219     -64.865  54.770  -1.692  1.00  0.00
ATOM   2050  NZ  LYS   219     -63.789  55.108  -2.637  1.00  0.00
ATOM   2051  HZ1 LYS   219     -63.917  54.592  -3.484  1.00  0.00
ATOM   2052  HZ2 LYS   219     -63.787  56.092  -2.834  1.00  0.00
ATOM   2053  HZ3 LYS   219     -62.906  54.866  -2.236  1.00  0.00
ATOM   2054  C   LYS   219     -61.841  58.204   1.118  1.00  0.00
ATOM   2055  O   LYS   219     -60.929  57.466   1.488  1.00  0.00
ATOM   2056  N   ARG   220     -61.613  59.317   0.423  1.00  0.00
ATOM   2057  H   ARG   220     -62.373  59.855   0.054  1.00  0.00
ATOM   2058  CA  ARG   220     -60.268  59.906   0.228  1.00  0.00
ATOM   2059  CB  ARG   220     -59.772  59.743  -1.219  1.00  0.00
ATOM   2060  CG  ARG   220     -59.232  58.346  -1.562  1.00  0.00
ATOM   2061  CD  ARG   220     -60.309  57.304  -1.884  1.00  0.00
ATOM   2062  NE  ARG   220     -61.000  57.647  -3.141  1.00  0.00
ATOM   2063  HE  ARG   220     -60.416  57.690  -3.950  1.00  0.00
ATOM   2064  CZ  ARG   220     -62.292  57.947  -3.282  1.00  0.00
ATOM   2065  NH1 ARG   220     -63.128  57.995  -2.255  1.00  0.00
ATOM   2066 HH11 ARG   220     -62.787  57.766  -1.345  1.00  0.00
ATOM   2067 HH12 ARG   220     -64.078  58.268  -2.395  1.00  0.00
ATOM   2068  NH2 ARG   220     -62.796  58.120  -4.493  1.00  0.00
ATOM   2069 HH21 ARG   220     -62.218  58.013  -5.300  1.00  0.00
ATOM   2070 HH22 ARG   220     -63.757  58.372  -4.598  1.00  0.00
ATOM   2071  C   ARG   220     -60.181  61.384   0.674  1.00  0.00
ATOM   2072  O   ARG   220     -59.306  62.135   0.244  1.00  0.00
ATOM   2073  N   ILE   221     -61.049  61.763   1.615  1.00  0.00
ATOM   2074  H   ILE   221     -61.747  61.135   1.958  1.00  0.00
ATOM   2075  CA  ILE   221     -61.124  63.130   2.178  1.00  0.00
ATOM   2076  CB  ILE   221     -62.342  63.383   3.098  1.00  0.00
ATOM   2077  CG1 ILE   221     -62.499  62.463   4.329  1.00  0.00
ATOM   2078  CG2 ILE   221     -63.621  63.572   2.275  1.00  0.00
ATOM   2079  CD  ILE   221     -62.781  60.970   4.101  1.00  0.00
ATOM   2080  C   ILE   221     -59.832  63.600   2.880  1.00  0.00
ATOM   2081  O   ILE   221     -59.388  62.969   3.843  1.00  0.00
ATOM   2082  N   PRO   222     -59.219  64.689   2.390  1.00  0.00
ATOM   2083  CA  PRO   222     -58.039  65.293   3.034  1.00  0.00
ATOM   2084  CB  PRO   222     -57.514  66.313   2.018  1.00  0.00
ATOM   2085  CG  PRO   222     -58.760  66.715   1.228  1.00  0.00
ATOM   2086  CD  PRO   222     -59.575  65.422   1.157  1.00  0.00
ATOM   2087  C   PRO   222     -58.404  65.936   4.378  1.00  0.00
ATOM   2088  O   PRO   222     -59.328  66.741   4.466  1.00  0.00
ATOM   2089  N   TYR   223     -57.685  65.515   5.417  1.00  0.00
ATOM   2090  H   TYR   223     -57.161  64.665   5.362  1.00  0.00
ATOM   2091  CA  TYR   223     -57.835  66.053   6.793  1.00  0.00
ATOM   2092  CB  TYR   223     -56.811  65.410   7.745  1.00  0.00
ATOM   2093  CG  TYR   223     -56.533  63.908   7.567  1.00  0.00
ATOM   2094  CD1 TYR   223     -57.516  63.011   7.113  1.00  0.00
ATOM   2095  HD1 TYR   223     -58.566  63.308   7.079  1.00  0.00
ATOM   2096  CD2 TYR   223     -55.208  63.468   7.704  1.00  0.00
ATOM   2097  HD2 TYR   223     -54.447  64.127   8.126  1.00  0.00
ATOM   2098  CE1 TYR   223     -57.163  61.702   6.758  1.00  0.00
ATOM   2099  HE1 TYR   223     -57.917  61.016   6.374  1.00  0.00
ATOM   2100  CE2 TYR   223     -54.860  62.155   7.358  1.00  0.00
ATOM   2101  HE2 TYR   223     -53.840  61.813   7.511  1.00  0.00
ATOM   2102  CZ  TYR   223     -55.835  61.276   6.874  1.00  0.00
ATOM   2103  OH  TYR   223     -55.500  60.022   6.480  1.00  0.00
ATOM   2104  HH  TYR   223     -54.505  59.896   6.542  1.00  0.00
ATOM   2105  C   TYR   223     -57.627  67.582   6.852  1.00  0.00
ATOM   2106  O   TYR   223     -58.243  68.285   7.648  1.00  0.00
ATOM   2107  N   SER   224     -56.653  68.017   6.055  1.00  0.00
ATOM   2108  H   SER   224     -56.120  67.347   5.542  1.00  0.00
ATOM   2109  CA  SER   224     -56.211  69.409   5.818  1.00  0.00
ATOM   2110  CB  SER   224     -55.593  70.022   7.082  1.00  0.00
ATOM   2111  OG  SER   224     -54.982  71.288   6.803  1.00  0.00
ATOM   2112  HG  SER   224     -54.193  71.396   7.432  1.00  0.00
ATOM   2113  C   SER   224     -55.148  69.362   4.712  1.00  0.00
ATOM   2114  O   SER   224     -54.374  68.406   4.642  1.00  0.00
ATOM   2115  N   LYS   225     -55.083  70.432   3.924  1.00  0.00
ATOM   2116  H   LYS   225     -55.640  71.238   4.124  1.00  0.00
ATOM   2117  CA  LYS   225     -54.192  70.543   2.746  1.00  0.00
ATOM   2118  CB  LYS   225     -54.349  71.914   2.073  1.00  0.00
ATOM   2119  CG  LYS   225     -55.732  72.086   1.439  1.00  0.00
ATOM   2120  CD  LYS   225     -55.864  73.459   0.780  1.00  0.00
ATOM   2121  CE  LYS   225     -57.249  73.627   0.152  1.00  0.00
ATOM   2122  NZ  LYS   225     -57.380  74.943  -0.489  1.00  0.00
ATOM   2123  HZ1 LYS   225     -58.292  75.028  -0.891  1.00  0.00
ATOM   2124  HZ2 LYS   225     -57.249  75.664   0.192  1.00  0.00
ATOM   2125  HZ3 LYS   225     -56.691  75.035  -1.208  1.00  0.00
ATOM   2126  C   LYS   225     -52.714  70.242   3.064  1.00  0.00
ATOM   2127  O   LYS   225     -52.240  69.152   2.745  1.00  0.00
ATOM   2128  N   GLY   226     -52.092  71.113   3.864  1.00  0.00
ATOM   2129  H   GLY   226     -52.553  71.942   4.175  1.00  0.00
ATOM   2130  CA  GLY   226     -50.683  70.984   4.304  1.00  0.00
ATOM   2131  C   GLY   226     -50.390  69.645   5.004  1.00  0.00
ATOM   2132  O   GLY   226     -49.465  68.926   4.628  1.00  0.00
ATOM   2133  N   GLN   227     -51.289  69.279   5.914  1.00  0.00
ATOM   2134  H   GLN   227     -51.939  69.945   6.284  1.00  0.00
ATOM   2135  CA  GLN   227     -51.275  67.987   6.631  1.00  0.00
ATOM   2136  CB  GLN   227     -52.485  67.909   7.571  1.00  0.00
ATOM   2137  CG  GLN   227     -52.275  68.665   8.891  1.00  0.00
ATOM   2138  CD  GLN   227     -51.997  70.168   8.755  1.00  0.00
ATOM   2139  OE1 GLN   227     -52.579  70.895   7.957  1.00  0.00
ATOM   2140  NE2 GLN   227     -51.067  70.649   9.544  1.00  0.00
ATOM   2141 HE21 GLN   227     -50.573  70.034  10.174  1.00  0.00
ATOM   2142 HE22 GLN   227     -50.863  71.621   9.509  1.00  0.00
ATOM   2143  C   GLN   227     -51.206  66.761   5.704  1.00  0.00
ATOM   2144  O   GLN   227     -50.207  66.044   5.724  1.00  0.00
ATOM   2145  N   LEU   228     -52.152  66.661   4.770  1.00  0.00
ATOM   2146  H   LEU   228     -52.886  67.344   4.691  1.00  0.00
ATOM   2147  CA  LEU   228     -52.194  65.576   3.765  1.00  0.00
ATOM   2148  CB  LEU   228     -53.496  65.694   2.956  1.00  0.00
ATOM   2149  CG  LEU   228     -54.247  64.382   2.656  1.00  0.00
ATOM   2150  CD1 LEU   228     -53.441  63.397   1.804  1.00  0.00
ATOM   2151  CD2 LEU   228     -54.763  63.725   3.939  1.00  0.00
ATOM   2152  C   LEU   228     -50.967  65.618   2.832  1.00  0.00
ATOM   2153  O   LEU   228     -50.298  64.601   2.630  1.00  0.00
ATOM   2154  N   ARG   229     -50.599  66.837   2.432  1.00  0.00
ATOM   2155  H   ARG   229     -51.186  67.636   2.600  1.00  0.00
ATOM   2156  CA  ARG   229     -49.420  67.123   1.592  1.00  0.00
ATOM   2157  CB  ARG   229     -49.383  68.625   1.285  1.00  0.00
ATOM   2158  CG  ARG   229     -48.323  68.973   0.240  1.00  0.00
ATOM   2159  CD  ARG   229     -48.333  70.454  -0.135  1.00  0.00
ATOM   2160  NE  ARG   229     -47.221  70.693  -1.072  1.00  0.00
ATOM   2161  HE  ARG   229     -46.314  70.692  -0.658  1.00  0.00
ATOM   2162  CZ  ARG   229     -47.318  70.952  -2.378  1.00  0.00
ATOM   2163  NH1 ARG   229     -48.485  71.062  -2.998  1.00  0.00
ATOM   2164 HH11 ARG   229     -49.328  70.958  -2.471  1.00  0.00
ATOM   2165 HH12 ARG   229     -48.518  71.287  -3.970  1.00  0.00
ATOM   2166  NH2 ARG   229     -46.221  71.010  -3.115  1.00  0.00
ATOM   2167 HH21 ARG   229     -45.320  70.878  -2.704  1.00  0.00
ATOM   2168 HH22 ARG   229     -46.299  71.188  -4.095  1.00  0.00
ATOM   2169  C   ARG   229     -48.095  66.629   2.206  1.00  0.00
ATOM   2170  O   ARG   229     -47.267  66.084   1.480  1.00  0.00
ATOM   2171  N   GLU   230     -47.974  66.682   3.534  1.00  0.00
ATOM   2172  H   GLU   230     -48.619  67.224   4.082  1.00  0.00
ATOM   2173  CA  GLU   230     -46.816  66.129   4.278  1.00  0.00
ATOM   2174  CB  GLU   230     -47.063  66.155   5.791  1.00  0.00
ATOM   2175  CG  GLU   230     -47.178  67.561   6.389  1.00  0.00
ATOM   2176  CD  GLU   230     -47.601  67.528   7.863  1.00  0.00
ATOM   2177  OE1 GLU   230     -48.446  68.376   8.226  1.00  0.00
ATOM   2178  OE2 GLU   230     -47.095  66.652   8.602  1.00  0.00
ATOM   2179  C   GLU   230     -46.497  64.681   3.860  1.00  0.00
ATOM   2180  O   GLU   230     -45.438  64.421   3.285  1.00  0.00
ATOM   2181  N   LEU   231     -47.497  63.803   3.987  1.00  0.00
ATOM   2182  H   LEU   231     -48.385  64.063   4.368  1.00  0.00
ATOM   2183  CA  LEU   231     -47.362  62.392   3.572  1.00  0.00
ATOM   2184  CB  LEU   231     -48.514  61.524   4.089  1.00  0.00
ATOM   2185  CG  LEU   231     -47.996  60.187   4.637  1.00  0.00
ATOM   2186  CD1 LEU   231     -47.398  60.359   6.035  1.00  0.00
ATOM   2187  CD2 LEU   231     -49.086  59.116   4.641  1.00  0.00
ATOM   2188  C   LEU   231     -47.209  62.244   2.048  1.00  0.00
ATOM   2189  O   LEU   231     -46.242  61.636   1.601  1.00  0.00
ATOM   2190  N   GLU   232     -47.972  63.036   1.294  1.00  0.00
ATOM   2191  H   GLU   232     -48.679  63.618   1.701  1.00  0.00
ATOM   2192  CA  GLU   232     -47.893  63.078  -0.186  1.00  0.00
ATOM   2193  CB  GLU   232     -48.856  64.130  -0.749  1.00  0.00
ATOM   2194  CG  GLU   232     -50.322  63.754  -0.530  1.00  0.00
ATOM   2195  CD  GLU   232     -51.267  64.817  -1.089  1.00  0.00
ATOM   2196  OE1 GLU   232     -51.549  64.738  -2.305  1.00  0.00
ATOM   2197  OE2 GLU   232     -51.709  65.667  -0.286  1.00  0.00
ATOM   2198  C   GLU   232     -46.471  63.350  -0.716  1.00  0.00
ATOM   2199  O   GLU   232     -45.906  62.528  -1.439  1.00  0.00
ATOM   2200  N   ARG   233     -45.858  64.422  -0.214  1.00  0.00
ATOM   2201  H   ARG   233     -46.339  65.059   0.399  1.00  0.00
ATOM   2202  CA  ARG   233     -44.490  64.832  -0.593  1.00  0.00
ATOM   2203  CB  ARG   233     -44.168  66.258  -0.121  1.00  0.00
ATOM   2204  CG  ARG   233     -45.137  67.309  -0.680  1.00  0.00
ATOM   2205  CD  ARG   233     -45.183  67.344  -2.211  1.00  0.00
ATOM   2206  NE  ARG   233     -46.440  67.986  -2.633  1.00  0.00
ATOM   2207  HE  ARG   233     -46.505  68.975  -2.491  1.00  0.00
ATOM   2208  CZ  ARG   233     -47.489  67.385  -3.199  1.00  0.00
ATOM   2209  NH1 ARG   233     -47.517  66.088  -3.477  1.00  0.00
ATOM   2210 HH11 ARG   233     -46.721  65.528  -3.258  1.00  0.00
ATOM   2211 HH12 ARG   233     -48.317  65.691  -3.921  1.00  0.00
ATOM   2212  NH2 ARG   233     -48.569  68.105  -3.454  1.00  0.00
ATOM   2213 HH21 ARG   233     -48.570  69.079  -3.221  1.00  0.00
ATOM   2214 HH22 ARG   233     -49.370  67.678  -3.866  1.00  0.00
ATOM   2215  C   ARG   233     -43.406  63.853  -0.121  1.00  0.00
ATOM   2216  O   ARG   233     -42.580  63.431  -0.933  1.00  0.00
ATOM   2217  N   GLU   234     -43.506  63.386   1.128  1.00  0.00
ATOM   2218  H   GLU   234     -44.157  63.761   1.795  1.00  0.00
ATOM   2219  CA  GLU   234     -42.572  62.354   1.628  1.00  0.00
ATOM   2220  CB  GLU   234     -42.632  62.138   3.152  1.00  0.00
ATOM   2221  CG  GLU   234     -43.903  61.517   3.750  1.00  0.00
ATOM   2222  CD  GLU   234     -44.102  60.025   3.447  1.00  0.00
ATOM   2223  OE1 GLU   234     -43.103  59.277   3.497  1.00  0.00
ATOM   2224  OE2 GLU   234     -45.271  59.653   3.220  1.00  0.00
ATOM   2225  C   GLU   234     -42.660  61.042   0.826  1.00  0.00
ATOM   2226  O   GLU   234     -41.636  60.600   0.318  1.00  0.00
ATOM   2227  N   TYR   235     -43.890  60.664   0.466  1.00  0.00
ATOM   2228  H   TYR   235     -44.707  61.150   0.795  1.00  0.00
ATOM   2229  CA  TYR   235     -44.205  59.470  -0.346  1.00  0.00
ATOM   2230  CB  TYR   235     -45.724  59.342  -0.484  1.00  0.00
ATOM   2231  CG  TYR   235     -46.222  57.950  -0.096  1.00  0.00
ATOM   2232  CD1 TYR   235     -46.005  56.860  -0.952  1.00  0.00
ATOM   2233  HD1 TYR   235     -45.413  56.980  -1.860  1.00  0.00
ATOM   2234  CD2 TYR   235     -46.981  57.787   1.072  1.00  0.00
ATOM   2235  HD2 TYR   235     -47.084  58.609   1.782  1.00  0.00
ATOM   2236  CE1 TYR   235     -46.542  55.606  -0.633  1.00  0.00
ATOM   2237  HE1 TYR   235     -46.367  54.752  -1.284  1.00  0.00
ATOM   2238  CE2 TYR   235     -47.531  56.535   1.376  1.00  0.00
ATOM   2239  HE2 TYR   235     -48.144  56.418   2.267  1.00  0.00
ATOM   2240  CZ  TYR   235     -47.301  55.444   0.530  1.00  0.00
ATOM   2241  OH  TYR   235     -47.718  54.203   0.880  1.00  0.00
ATOM   2242  HH  TYR   235     -48.374  54.278   1.641  1.00  0.00
ATOM   2243  C   TYR   235     -43.585  59.533  -1.751  1.00  0.00
ATOM   2244  O   TYR   235     -42.996  58.559  -2.216  1.00  0.00
ATOM   2245  N   ALA   236     -43.699  60.710  -2.373  1.00  0.00
ATOM   2246  H   ALA   236     -44.293  61.428  -2.003  1.00  0.00
ATOM   2247  CA  ALA   236     -43.102  61.021  -3.689  1.00  0.00
ATOM   2248  CB  ALA   236     -43.461  62.460  -4.074  1.00  0.00
ATOM   2249  C   ALA   236     -41.574  60.820  -3.736  1.00  0.00
ATOM   2250  O   ALA   236     -41.030  60.450  -4.775  1.00  0.00
ATOM   2251  N   ALA   237     -40.905  61.138  -2.627  1.00  0.00
ATOM   2252  H   ALA   237     -41.345  61.648  -1.886  1.00  0.00
ATOM   2253  CA  ALA   237     -39.476  60.824  -2.423  1.00  0.00
ATOM   2254  CB  ALA   237     -38.881  61.785  -1.386  1.00  0.00
ATOM   2255  C   ALA   237     -39.264  59.347  -2.027  1.00  0.00
ATOM   2256  O   ALA   237     -38.568  58.601  -2.716  1.00  0.00
ATOM   2257  N   ASN   238     -39.815  58.963  -0.876  1.00  0.00
ATOM   2258  H   ASN   238     -40.401  59.593  -0.351  1.00  0.00
ATOM   2259  CA  ASN   238     -39.788  57.587  -0.343  1.00  0.00
ATOM   2260  CB  ASN   238     -38.863  57.478   0.881  1.00  0.00
ATOM   2261  CG  ASN   238     -37.391  57.892   0.718  1.00  0.00
ATOM   2262  OD1 ASN   238     -36.695  58.158   1.686  1.00  0.00
ATOM   2263  ND2 ASN   238     -36.873  57.978  -0.488  1.00  0.00
ATOM   2264 HD21 ASN   238     -37.430  57.847  -1.311  1.00  0.00
ATOM   2265 HD22 ASN   238     -35.909  58.216  -0.539  1.00  0.00
ATOM   2266  C   ASN   238     -41.206  57.192   0.102  1.00  0.00
ATOM   2267  O   ASN   238     -41.824  57.887   0.906  1.00  0.00
ATOM   2268  N   LYS   239     -41.620  55.994  -0.306  1.00  0.00
ATOM   2269  H   LYS   239     -41.129  55.498  -1.018  1.00  0.00
ATOM   2270  CA  LYS   239     -42.932  55.412   0.072  1.00  0.00
ATOM   2271  CB  LYS   239     -43.145  54.048  -0.601  1.00  0.00
ATOM   2272  CG  LYS   239     -42.065  53.002  -0.282  1.00  0.00
ATOM   2273  CD  LYS   239     -42.327  51.620  -0.897  1.00  0.00
ATOM   2274  CE  LYS   239     -42.149  51.539  -2.420  1.00  0.00
ATOM   2275  NZ  LYS   239     -43.278  52.117  -3.166  1.00  0.00
ATOM   2276  HZ1 LYS   239     -43.107  52.039  -4.148  1.00  0.00
ATOM   2277  HZ2 LYS   239     -44.117  51.622  -2.934  1.00  0.00
ATOM   2278  HZ3 LYS   239     -43.388  53.080  -2.921  1.00  0.00
ATOM   2279  C   LYS   239     -43.217  55.323   1.587  1.00  0.00
ATOM   2280  O   LYS   239     -44.373  55.273   1.999  1.00  0.00
ATOM   2281  N   PHE   240     -42.146  55.191   2.369  1.00  0.00
ATOM   2282  H   PHE   240     -41.228  55.161   1.982  1.00  0.00
ATOM   2283  CA  PHE   240     -42.170  55.209   3.844  1.00  0.00
ATOM   2284  CB  PHE   240     -42.362  53.784   4.386  1.00  0.00
ATOM   2285  CG  PHE   240     -42.516  53.762   5.912  1.00  0.00
ATOM   2286  CD1 PHE   240     -41.409  53.475   6.725  1.00  0.00
ATOM   2287  HD1 PHE   240     -40.488  53.094   6.284  1.00  0.00
ATOM   2288  CD2 PHE   240     -43.698  54.241   6.497  1.00  0.00
ATOM   2289  HD2 PHE   240     -44.581  54.409   5.882  1.00  0.00
ATOM   2290  CE1 PHE   240     -41.478  53.688   8.109  1.00  0.00
ATOM   2291  HE1 PHE   240     -40.607  53.496   8.735  1.00  0.00
ATOM   2292  CE2 PHE   240     -43.762  54.468   7.877  1.00  0.00
ATOM   2293  HE2 PHE   240     -44.659  54.905   8.313  1.00  0.00
ATOM   2294  CZ  PHE   240     -42.651  54.194   8.683  1.00  0.00
ATOM   2295  HZ  PHE   240     -42.674  54.439   9.744  1.00  0.00
ATOM   2296  C   PHE   240     -40.861  55.821   4.370  1.00  0.00
ATOM   2297  O   PHE   240     -39.795  55.611   3.792  1.00  0.00
ATOM   2298  N   ILE   241     -40.982  56.529   5.488  1.00  0.00
ATOM   2299  H   ILE   241     -41.844  56.546   5.994  1.00  0.00
ATOM   2300  CA  ILE   241     -39.849  57.205   6.161  1.00  0.00
ATOM   2301  CB  ILE   241     -39.819  58.733   5.934  1.00  0.00
ATOM   2302  CG1 ILE   241     -41.180  59.444   5.958  1.00  0.00
ATOM   2303  CG2 ILE   241     -39.079  59.047   4.632  1.00  0.00
ATOM   2304  CD  ILE   241     -41.890  59.440   7.312  1.00  0.00
ATOM   2305  C   ILE   241     -39.711  56.846   7.649  1.00  0.00
ATOM   2306  O   ILE   241     -40.697  56.576   8.331  1.00  0.00
ATOM   2307  N   THR   242     -38.491  57.026   8.151  1.00  0.00
ATOM   2308  H   THR   242     -37.813  57.562   7.651  1.00  0.00
ATOM   2309  CA  THR   242     -38.056  56.597   9.504  1.00  0.00
ATOM   2310  CB  THR   242     -36.611  57.033   9.803  1.00  0.00
ATOM   2311  OG1 THR   242     -36.481  58.454   9.686  1.00  0.00
ATOM   2312  HG1 THR   242     -35.514  58.690   9.554  1.00  0.00
ATOM   2313  CG2 THR   242     -35.595  56.295   8.926  1.00  0.00
ATOM   2314  C   THR   242     -38.954  57.081  10.653  1.00  0.00
ATOM   2315  O   THR   242     -39.571  58.144  10.581  1.00  0.00
ATOM   2316  N   LYS   243     -38.895  56.329  11.753  1.00  0.00
ATOM   2317  H   LYS   243     -38.417  55.453  11.744  1.00  0.00
ATOM   2318  CA  LYS   243     -39.682  56.575  12.983  1.00  0.00
ATOM   2319  CB  LYS   243     -39.201  55.664  14.120  1.00  0.00
ATOM   2320  CG  LYS   243     -39.436  54.160  13.905  1.00  0.00
ATOM   2321  CD  LYS   243     -40.913  53.742  13.883  1.00  0.00
ATOM   2322  CE  LYS   243     -41.476  53.646  12.461  1.00  0.00
ATOM   2323  NZ  LYS   243     -42.910  53.323  12.478  1.00  0.00
ATOM   2324  HZ1 LYS   243     -43.253  53.257  11.542  1.00  0.00
ATOM   2325  HZ2 LYS   243     -43.053  52.453  12.947  1.00  0.00
ATOM   2326  HZ3 LYS   243     -43.417  54.044  12.962  1.00  0.00
ATOM   2327  C   LYS   243     -39.726  58.038  13.459  1.00  0.00
ATOM   2328  O   LYS   243     -40.801  58.631  13.506  1.00  0.00
ATOM   2329  N   ASP   244     -38.557  58.674  13.554  1.00  0.00
ATOM   2330  H   ASP   244     -37.695  58.174  13.481  1.00  0.00
ATOM   2331  CA  ASP   244     -38.455  60.110  13.907  1.00  0.00
ATOM   2332  CB  ASP   244     -36.990  60.561  13.946  1.00  0.00
ATOM   2333  CG  ASP   244     -36.208  59.850  15.054  1.00  0.00
ATOM   2334  OD1 ASP   244     -36.121  60.430  16.156  1.00  0.00
ATOM   2335  OD2 ASP   244     -35.781  58.706  14.778  1.00  0.00
ATOM   2336  C   ASP   244     -39.263  61.018  12.958  1.00  0.00
ATOM   2337  O   ASP   244     -40.184  61.700  13.404  1.00  0.00
ATOM   2338  N   LYS   245     -39.103  60.780  11.657  1.00  0.00
ATOM   2339  H   LYS   245     -38.607  59.978  11.323  1.00  0.00
ATOM   2340  CA  LYS   245     -39.806  61.536  10.600  1.00  0.00
ATOM   2341  CB  LYS   245     -39.229  61.185   9.222  1.00  0.00
ATOM   2342  CG  LYS   245     -37.789  61.671   9.022  1.00  0.00
ATOM   2343  CD  LYS   245     -37.703  63.200   8.947  1.00  0.00
ATOM   2344  CE  LYS   245     -36.260  63.694   8.801  1.00  0.00
ATOM   2345  NZ  LYS   245     -35.465  63.462  10.017  1.00  0.00
ATOM   2346  HZ1 LYS   245     -34.535  63.800   9.872  1.00  0.00
ATOM   2347  HZ2 LYS   245     -35.880  63.955  10.782  1.00  0.00
ATOM   2348  HZ3 LYS   245     -35.439  62.484  10.219  1.00  0.00
ATOM   2349  C   LYS   245     -41.329  61.319  10.626  1.00  0.00
ATOM   2350  O   LYS   245     -42.075  62.293  10.727  1.00  0.00
ATOM   2351  N   ARG   246     -41.765  60.058  10.712  1.00  0.00
ATOM   2352  H   ARG   246     -41.142  59.272  10.649  1.00  0.00
ATOM   2353  CA  ARG   246     -43.205  59.737  10.830  1.00  0.00
ATOM   2354  CB  ARG   246     -43.539  58.260  10.533  1.00  0.00
ATOM   2355  CG  ARG   246     -42.869  57.167  11.376  1.00  0.00
ATOM   2356  CD  ARG   246     -43.408  57.037  12.806  1.00  0.00
ATOM   2357  NE  ARG   246     -44.736  56.401  12.879  1.00  0.00
ATOM   2358  HE  ARG   246     -45.410  56.726  12.220  1.00  0.00
ATOM   2359  CZ  ARG   246     -45.096  55.451  13.747  1.00  0.00
ATOM   2360  NH1 ARG   246     -44.256  54.965  14.650  1.00  0.00
ATOM   2361 HH11 ARG   246     -43.320  55.316  14.685  1.00  0.00
ATOM   2362 HH12 ARG   246     -44.566  54.294  15.320  1.00  0.00
ATOM   2363  NH2 ARG   246     -46.352  55.034  13.797  1.00  0.00
ATOM   2364 HH21 ARG   246     -47.044  55.426  13.191  1.00  0.00
ATOM   2365 HH22 ARG   246     -46.603  54.327  14.453  1.00  0.00
ATOM   2366  C   ARG   246     -43.859  60.273  12.116  1.00  0.00
ATOM   2367  O   ARG   246     -44.953  60.830  12.051  1.00  0.00
ATOM   2368  N   ARG   247     -43.114  60.265  13.223  1.00  0.00
ATOM   2369  H   ARG   247     -42.267  59.725  13.283  1.00  0.00
ATOM   2370  CA  ARG   247     -43.544  60.889  14.494  1.00  0.00
ATOM   2371  CB  ARG   247     -42.621  60.499  15.653  1.00  0.00
ATOM   2372  CG  ARG   247     -42.782  59.017  15.996  1.00  0.00
ATOM   2373  CD  ARG   247     -41.878  58.597  17.153  1.00  0.00
ATOM   2374  NE  ARG   247     -41.990  57.139  17.324  1.00  0.00
ATOM   2375  HE  ARG   247     -42.923  56.790  17.417  1.00  0.00
ATOM   2376  CZ  ARG   247     -40.987  56.261  17.382  1.00  0.00
ATOM   2377  NH1 ARG   247     -39.713  56.629  17.351  1.00  0.00
ATOM   2378 HH11 ARG   247     -39.494  57.601  17.285  1.00  0.00
ATOM   2379 HH12 ARG   247     -38.992  55.946  17.430  1.00  0.00
ATOM   2380  NH2 ARG   247     -41.258  54.967  17.449  1.00  0.00
ATOM   2381 HH21 ARG   247     -42.207  54.657  17.459  1.00  0.00
ATOM   2382 HH22 ARG   247     -40.511  54.309  17.502  1.00  0.00
ATOM   2383  C   ARG   247     -43.681  62.417  14.397  1.00  0.00
ATOM   2384  O   ARG   247     -44.749  62.944  14.707  1.00  0.00
ATOM   2385  N   LYS   248     -42.697  63.072  13.780  1.00  0.00
ATOM   2386  H   LYS   248     -41.822  62.623  13.568  1.00  0.00
ATOM   2387  CA  LYS   248     -42.754  64.519  13.475  1.00  0.00
ATOM   2388  CB  LYS   248     -41.432  64.996  12.856  1.00  0.00
ATOM   2389  CG  LYS   248     -40.415  65.511  13.886  1.00  0.00
ATOM   2390  CD  LYS   248     -39.904  64.445  14.860  1.00  0.00
ATOM   2391  CE  LYS   248     -38.875  65.024  15.831  1.00  0.00
ATOM   2392  NZ  LYS   248     -38.415  63.999  16.779  1.00  0.00
ATOM   2393  HZ1 LYS   248     -37.748  64.402  17.407  1.00  0.00
ATOM   2394  HZ2 LYS   248     -39.195  63.655  17.303  1.00  0.00
ATOM   2395  HZ3 LYS   248     -37.988  63.245  16.282  1.00  0.00
ATOM   2396  C   LYS   248     -43.943  64.898  12.573  1.00  0.00
ATOM   2397  O   LYS   248     -44.763  65.736  12.953  1.00  0.00
ATOM   2398  N   ILE   249     -44.134  64.126  11.502  1.00  0.00
ATOM   2399  H   ILE   249     -43.429  63.473  11.201  1.00  0.00
ATOM   2400  CA  ILE   249     -45.304  64.249  10.601  1.00  0.00
ATOM   2401  CB  ILE   249     -45.105  63.362   9.351  1.00  0.00
ATOM   2402  CG1 ILE   249     -43.928  63.918   8.531  1.00  0.00
ATOM   2403  CG2 ILE   249     -46.370  63.271   8.476  1.00  0.00
ATOM   2404  CD  ILE   249     -43.346  62.942   7.502  1.00  0.00
ATOM   2405  C   ILE   249     -46.626  63.987  11.352  1.00  0.00
ATOM   2406  O   ILE   249     -47.592  64.725  11.173  1.00  0.00
ATOM   2407  N   SER   250     -46.652  62.980  12.224  1.00  0.00
ATOM   2408  H   SER   250     -45.943  62.265  12.217  1.00  0.00
ATOM   2409  CA  SER   250     -47.835  62.687  13.065  1.00  0.00
ATOM   2410  CB  SER   250     -47.692  61.363  13.824  1.00  0.00
ATOM   2411  OG  SER   250     -46.894  61.426  15.010  1.00  0.00
ATOM   2412  HG  SER   250     -46.015  61.899  14.836  1.00  0.00
ATOM   2413  C   SER   250     -48.231  63.838  14.005  1.00  0.00
ATOM   2414  O   SER   250     -49.376  64.282  13.964  1.00  0.00
ATOM   2415  N   ALA   251     -47.229  64.478  14.610  1.00  0.00
ATOM   2416  H   ALA   251     -46.299  64.103  14.620  1.00  0.00
ATOM   2417  CA  ALA   251     -47.415  65.702  15.417  1.00  0.00
ATOM   2418  CB  ALA   251     -46.093  66.069  16.098  1.00  0.00
ATOM   2419  C   ALA   251     -47.944  66.877  14.570  1.00  0.00
ATOM   2420  O   ALA   251     -49.025  67.396  14.843  1.00  0.00
ATOM   2421  N   ALA   252     -47.294  67.110  13.428  1.00  0.00
ATOM   2422  H   ALA   252     -46.430  66.640  13.222  1.00  0.00
ATOM   2423  CA  ALA   252     -47.692  68.132  12.434  1.00  0.00
ATOM   2424  CB  ALA   252     -46.609  68.220  11.357  1.00  0.00
ATOM   2425  C   ALA   252     -49.082  67.921  11.792  1.00  0.00
ATOM   2426  O   ALA   252     -49.696  68.868  11.299  1.00  0.00
ATOM   2427  N   THR   253     -49.559  66.678  11.824  1.00  0.00
ATOM   2428  H   THR   253     -48.982  65.920  12.131  1.00  0.00
ATOM   2429  CA  THR   253     -50.895  66.274  11.324  1.00  0.00
ATOM   2430  CB  THR   253     -50.820  65.035  10.410  1.00  0.00
ATOM   2431  OG1 THR   253     -50.145  63.955  11.060  1.00  0.00
ATOM   2432  HG1 THR   253     -49.150  64.145  11.040  1.00  0.00
ATOM   2433  CG2 THR   253     -50.151  65.343   9.071  1.00  0.00
ATOM   2434  C   THR   253     -51.933  65.996  12.428  1.00  0.00
ATOM   2435  O   THR   253     -53.053  65.583  12.127  1.00  0.00
ATOM   2436  N   SER   254     -51.603  66.363  13.671  1.00  0.00
ATOM   2437  H   SER   254     -50.760  66.875  13.852  1.00  0.00
ATOM   2438  CA  SER   254     -52.433  66.153  14.885  1.00  0.00
ATOM   2439  CB  SER   254     -53.638  67.105  14.898  1.00  0.00
ATOM   2440  OG  SER   254     -53.195  68.464  14.962  1.00  0.00
ATOM   2441  HG  SER   254     -53.989  69.068  14.894  1.00  0.00
ATOM   2442  C   SER   254     -52.886  64.697  15.122  1.00  0.00
ATOM   2443  O   SER   254     -53.907  64.426  15.757  1.00  0.00
ATOM   2444  N   LEU   255     -52.015  63.764  14.744  1.00  0.00
ATOM   2445  H   LEU   255     -51.095  64.010  14.419  1.00  0.00
ATOM   2446  CA  LEU   255     -52.302  62.316  14.777  1.00  0.00
ATOM   2447  CB  LEU   255     -52.262  61.760  13.344  1.00  0.00
ATOM   2448  CG  LEU   255     -53.310  62.379  12.403  1.00  0.00
ATOM   2449  CD1 LEU   255     -53.098  61.878  10.974  1.00  0.00
ATOM   2450  CD2 LEU   255     -54.745  62.070  12.844  1.00  0.00
ATOM   2451  C   LEU   255     -51.345  61.539  15.696  1.00  0.00
ATOM   2452  O   LEU   255     -50.138  61.769  15.712  1.00  0.00
ATOM   2453  N   SER   256     -51.908  60.529  16.355  1.00  0.00
ATOM   2454  H   SER   256     -52.875  60.310  16.224  1.00  0.00
ATOM   2455  CA  SER   256     -51.250  59.669  17.371  1.00  0.00
ATOM   2456  CB  SER   256     -52.354  58.995  18.200  1.00  0.00
ATOM   2457  OG  SER   256     -53.232  58.275  17.325  1.00  0.00
ATOM   2458  HG  SER   256     -53.746  57.591  17.852  1.00  0.00
ATOM   2459  C   SER   256     -50.247  58.611  16.853  1.00  0.00
ATOM   2460  O   SER   256     -50.135  57.515  17.406  1.00  0.00
ATOM   2461  N   GLU   257     -49.425  59.011  15.881  1.00  0.00
ATOM   2462  H   GLU   257     -49.337  59.999  15.709  1.00  0.00
ATOM   2463  CA  GLU   257     -48.476  58.186  15.085  1.00  0.00
ATOM   2464  CB  GLU   257     -47.097  57.987  15.744  1.00  0.00
ATOM   2465  CG  GLU   257     -47.068  57.236  17.079  1.00  0.00
ATOM   2466  CD  GLU   257     -45.660  57.231  17.679  1.00  0.00
ATOM   2467  OE1 GLU   257     -45.329  58.224  18.362  1.00  0.00
ATOM   2468  OE2 GLU   257     -44.940  56.232  17.459  1.00  0.00
ATOM   2469  C   GLU   257     -48.997  56.906  14.402  1.00  0.00
ATOM   2470  O   GLU   257     -48.886  56.778  13.184  1.00  0.00
ATOM   2471  N   ARG   258     -49.749  56.086  15.129  1.00  0.00
ATOM   2472  H   ARG   258     -49.903  56.267  16.107  1.00  0.00
ATOM   2473  CA  ARG   258     -50.422  54.881  14.588  1.00  0.00
ATOM   2474  CB  ARG   258     -51.275  54.226  15.679  1.00  0.00
ATOM   2475  CG  ARG   258     -50.426  53.670  16.828  1.00  0.00
ATOM   2476  CD  ARG   258     -51.283  53.057  17.940  1.00  0.00
ATOM   2477  NE  ARG   258     -51.997  51.860  17.457  1.00  0.00
ATOM   2478  HE  ARG   258     -52.655  52.023  16.725  1.00  0.00
ATOM   2479  CZ  ARG   258     -51.865  50.612  17.911  1.00  0.00
ATOM   2480  NH1 ARG   258     -51.038  50.295  18.898  1.00  0.00
ATOM   2481 HH11 ARG   258     -50.491  51.014  19.324  1.00  0.00
ATOM   2482 HH12 ARG   258     -50.968  49.351  19.211  1.00  0.00
ATOM   2483  NH2 ARG   258     -52.576  49.637  17.366  1.00  0.00
ATOM   2484 HH21 ARG   258     -53.209  49.829  16.620  1.00  0.00
ATOM   2485 HH22 ARG   258     -52.475  48.707  17.713  1.00  0.00
ATOM   2486  C   ARG   258     -51.315  55.221  13.379  1.00  0.00
ATOM   2487  O   ARG   258     -51.224  54.598  12.322  1.00  0.00
ATOM   2488  N   GLN   259     -51.996  56.362  13.490  1.00  0.00
ATOM   2489  H   GLN   259     -52.167  56.759  14.391  1.00  0.00
ATOM   2490  CA  GLN   259     -52.823  56.922  12.403  1.00  0.00
ATOM   2491  CB  GLN   259     -53.481  58.251  12.804  1.00  0.00
ATOM   2492  CG  GLN   259     -54.151  58.292  14.185  1.00  0.00
ATOM   2493  CD  GLN   259     -55.060  57.096  14.485  1.00  0.00
ATOM   2494  OE1 GLN   259     -54.654  56.118  15.097  1.00  0.00
ATOM   2495  NE2 GLN   259     -56.311  57.173  14.091  1.00  0.00
ATOM   2496 HE21 GLN   259     -56.658  57.976  13.616  1.00  0.00
ATOM   2497 HE22 GLN   259     -56.889  56.386  14.290  1.00  0.00
ATOM   2498  C   GLN   259     -52.051  57.131  11.088  1.00  0.00
ATOM   2499  O   GLN   259     -52.474  56.588  10.069  1.00  0.00
ATOM   2500  N   ILE   260     -50.845  57.712  11.146  1.00  0.00
ATOM   2501  H   ILE   260     -50.342  57.831  12.003  1.00  0.00
ATOM   2502  CA  ILE   260     -50.100  58.017   9.901  1.00  0.00
ATOM   2503  CB  ILE   260     -49.123  59.225   9.885  1.00  0.00
ATOM   2504  CG1 ILE   260     -47.616  58.952  10.051  1.00  0.00
ATOM   2505  CG2 ILE   260     -49.620  60.391  10.748  1.00  0.00
ATOM   2506  CD  ILE   260     -47.145  58.367  11.382  1.00  0.00
ATOM   2507  C   ILE   260     -49.523  56.773   9.205  1.00  0.00
ATOM   2508  O   ILE   260     -49.484  56.750   7.981  1.00  0.00
ATOM   2509  N   THR   261     -49.149  55.739   9.961  1.00  0.00
ATOM   2510  H   THR   261     -49.182  55.752  10.963  1.00  0.00
ATOM   2511  CA  THR   261     -48.713  54.447   9.376  1.00  0.00
ATOM   2512  CB  THR   261     -47.946  53.562  10.366  1.00  0.00
ATOM   2513  OG1 THR   261     -48.623  53.522  11.624  1.00  0.00
ATOM   2514  HG1 THR   261     -48.232  52.792  12.189  1.00  0.00
ATOM   2515  CG2 THR   261     -46.499  54.035  10.517  1.00  0.00
ATOM   2516  C   THR   261     -49.855  53.656   8.718  1.00  0.00
ATOM   2517  O   THR   261     -49.685  53.116   7.625  1.00  0.00
ATOM   2518  N   ILE   262     -51.036  53.697   9.333  1.00  0.00
ATOM   2519  H   ILE   262     -51.110  53.953  10.302  1.00  0.00
ATOM   2520  CA  ILE   262     -52.290  53.220   8.701  1.00  0.00
ATOM   2521  CB  ILE   262     -53.410  53.171   9.773  1.00  0.00
ATOM   2522  CG1 ILE   262     -53.374  51.849  10.557  1.00  0.00
ATOM   2523  CG2 ILE   262     -54.836  53.374   9.243  1.00  0.00
ATOM   2524  CD  ILE   262     -52.221  51.690  11.553  1.00  0.00
ATOM   2525  C   ILE   262     -52.604  54.037   7.424  1.00  0.00
ATOM   2526  O   ILE   262     -52.792  53.473   6.345  1.00  0.00
ATOM   2527  N   TRP   263     -52.499  55.359   7.547  1.00  0.00
ATOM   2528  H   TRP   263     -52.454  55.788   8.457  1.00  0.00
ATOM   2529  CA  TRP   263     -52.615  56.320   6.431  1.00  0.00
ATOM   2530  CB  TRP   263     -52.573  57.731   7.030  1.00  0.00
ATOM   2531  CG  TRP   263     -52.619  58.918   6.059  1.00  0.00
ATOM   2532  CD1 TRP   263     -53.114  58.962   4.820  1.00  0.00
ATOM   2533  HD1 TRP   263     -53.666  58.160   4.330  1.00  0.00
ATOM   2534  CD2 TRP   263     -52.053  60.156   6.316  1.00  0.00
ATOM   2535  NE1 TRP   263     -52.866  60.157   4.280  1.00  0.00
ATOM   2536  HE1 TRP   263     -53.130  60.435   3.358  1.00  0.00
ATOM   2537  CE2 TRP   263     -52.217  60.917   5.157  1.00  0.00
ATOM   2538  CE3 TRP   263     -51.431  60.709   7.444  1.00  0.00
ATOM   2539  HE3 TRP   263     -51.378  60.139   8.368  1.00  0.00
ATOM   2540  CZ2 TRP   263     -51.738  62.234   5.115  1.00  0.00
ATOM   2541  HZ2 TRP   263     -51.755  62.791   4.181  1.00  0.00
ATOM   2542  CZ3 TRP   263     -50.961  62.027   7.407  1.00  0.00
ATOM   2543  HZ3 TRP   263     -50.478  62.456   8.285  1.00  0.00
ATOM   2544  CH2 TRP   263     -51.117  62.789   6.243  1.00  0.00
ATOM   2545  HH2 TRP   263     -50.746  63.810   6.213  1.00  0.00
ATOM   2546  C   TRP   263     -51.571  56.104   5.316  1.00  0.00
ATOM   2547  O   TRP   263     -51.910  56.231   4.143  1.00  0.00
ATOM   2548  N   PHE   264     -50.354  55.688   5.671  1.00  0.00
ATOM   2549  H   PHE   264     -49.995  55.908   6.585  1.00  0.00
ATOM   2550  CA  PHE   264     -49.334  55.210   4.711  1.00  0.00
ATOM   2551  CB  PHE   264     -48.075  54.704   5.427  1.00  0.00
ATOM   2552  CG  PHE   264     -46.973  55.761   5.548  1.00  0.00
ATOM   2553  CD1 PHE   264     -46.694  56.386   6.772  1.00  0.00
ATOM   2554  HD1 PHE   264     -47.227  56.093   7.672  1.00  0.00
ATOM   2555  CD2 PHE   264     -46.176  56.040   4.430  1.00  0.00
ATOM   2556  HD2 PHE   264     -46.314  55.487   3.501  1.00  0.00
ATOM   2557  CE1 PHE   264     -45.634  57.297   6.873  1.00  0.00
ATOM   2558  HE1 PHE   264     -45.424  57.787   7.823  1.00  0.00
ATOM   2559  CE2 PHE   264     -45.118  56.949   4.530  1.00  0.00
ATOM   2560  HE2 PHE   264     -44.510  57.165   3.652  1.00  0.00
ATOM   2561  CZ  PHE   264     -44.848  57.579   5.750  1.00  0.00
ATOM   2562  HZ  PHE   264     -44.047  58.310   5.812  1.00  0.00
ATOM   2563  C   PHE   264     -49.859  54.101   3.785  1.00  0.00
ATOM   2564  O   PHE   264     -49.806  54.255   2.565  1.00  0.00
ATOM   2565  N   GLN   265     -50.463  53.067   4.372  1.00  0.00
ATOM   2566  H   GLN   265     -50.458  52.953   5.369  1.00  0.00
ATOM   2567  CA  GLN   265     -51.115  51.983   3.604  1.00  0.00
ATOM   2568  CB  GLN   265     -51.478  50.802   4.509  1.00  0.00
ATOM   2569  CG  GLN   265     -50.857  49.492   4.005  1.00  0.00
ATOM   2570  CD  GLN   265     -51.316  49.095   2.595  1.00  0.00
ATOM   2571  OE1 GLN   265     -50.647  49.314   1.599  1.00  0.00
ATOM   2572  NE2 GLN   265     -52.347  48.290   2.512  1.00  0.00
ATOM   2573 HE21 GLN   265     -52.751  47.897   3.347  1.00  0.00
ATOM   2574 HE22 GLN   265     -52.829  48.203   1.638  1.00  0.00
ATOM   2575  C   GLN   265     -52.359  52.453   2.829  1.00  0.00
ATOM   2576  O   GLN   265     -52.502  52.146   1.647  1.00  0.00
ATOM   2577  N   ASN   266     -53.171  53.302   3.461  1.00  0.00
ATOM   2578  H   ASN   266     -53.095  53.447   4.453  1.00  0.00
ATOM   2579  CA  ASN   266     -54.336  53.949   2.816  1.00  0.00
ATOM   2580  CB  ASN   266     -55.024  54.858   3.844  1.00  0.00
ATOM   2581  CG  ASN   266     -56.466  55.283   3.525  1.00  0.00
ATOM   2582  OD1 ASN   266     -57.269  55.506   4.417  1.00  0.00
ATOM   2583  ND2 ASN   266     -56.845  55.406   2.270  1.00  0.00
ATOM   2584 HD21 ASN   266     -56.233  55.208   1.505  1.00  0.00
ATOM   2585 HD22 ASN   266     -57.789  55.697   2.129  1.00  0.00
ATOM   2586  C   ASN   266     -53.911  54.757   1.571  1.00  0.00
ATOM   2587  O   ASN   266     -54.557  54.672   0.525  1.00  0.00
ATOM   2588  N   ARG   267     -52.819  55.511   1.705  1.00  0.00
ATOM   2589  H   ARG   267     -52.439  55.725   2.614  1.00  0.00
ATOM   2590  CA  ARG   267     -52.163  56.215   0.587  1.00  0.00
ATOM   2591  CB  ARG   267     -51.064  57.168   1.058  1.00  0.00
ATOM   2592  CG  ARG   267     -51.595  58.603   1.087  1.00  0.00
ATOM   2593  CD  ARG   267     -50.473  59.643   1.195  1.00  0.00
ATOM   2594  NE  ARG   267     -49.569  59.631   0.026  1.00  0.00
ATOM   2595  HE  ARG   267     -48.717  59.126   0.160  1.00  0.00
ATOM   2596  CZ  ARG   267     -49.798  60.136  -1.191  1.00  0.00
ATOM   2597  NH1 ARG   267     -50.957  60.674  -1.546  1.00  0.00
ATOM   2598 HH11 ARG   267     -51.714  60.673  -0.893  1.00  0.00
ATOM   2599 HH12 ARG   267     -51.041  61.135  -2.427  1.00  0.00
ATOM   2600  NH2 ARG   267     -48.798  60.219  -2.054  1.00  0.00
ATOM   2601 HH21 ARG   267     -47.886  59.903  -1.795  1.00  0.00
ATOM   2602 HH22 ARG   267     -48.948  60.617  -2.957  1.00  0.00
ATOM   2603  C   ARG   267     -51.625  55.280  -0.501  1.00  0.00
ATOM   2604  O   ARG   267     -52.005  55.450  -1.654  1.00  0.00
ATOM   2605  N   ARG   268     -50.956  54.198  -0.107  1.00  0.00
ATOM   2606  H   ARG   268     -50.625  54.104   0.835  1.00  0.00
ATOM   2607  CA  ARG   268     -50.490  53.140  -1.031  1.00  0.00
ATOM   2608  CB  ARG   268     -49.852  52.032  -0.179  1.00  0.00
ATOM   2609  CG  ARG   268     -48.990  51.020  -0.941  1.00  0.00
ATOM   2610  CD  ARG   268     -49.815  49.912  -1.604  1.00  0.00
ATOM   2611  NE  ARG   268     -48.934  48.966  -2.311  1.00  0.00
ATOM   2612  HE  ARG   268     -48.877  48.056  -1.895  1.00  0.00
ATOM   2613  CZ  ARG   268     -48.318  49.155  -3.481  1.00  0.00
ATOM   2614  NH1 ARG   268     -48.546  50.216  -4.243  1.00  0.00
ATOM   2615 HH11 ARG   268     -49.203  50.900  -3.930  1.00  0.00
ATOM   2616 HH12 ARG   268     -48.076  50.321  -5.116  1.00  0.00
ATOM   2617  NH2 ARG   268     -47.275  48.399  -3.784  1.00  0.00
ATOM   2618 HH21 ARG   268     -46.962  47.706  -3.138  1.00  0.00
ATOM   2619 HH22 ARG   268     -46.799  48.539  -4.649  1.00  0.00
ATOM   2620  C   ARG   268     -51.654  52.617  -1.900  1.00  0.00
ATOM   2621  O   ARG   268     -51.598  52.726  -3.127  1.00  0.00
ATOM   2622  N   VAL   269     -52.774  52.331  -1.232  1.00  0.00
ATOM   2623  H   VAL   269     -52.759  52.253  -0.230  1.00  0.00
ATOM   2624  CA  VAL   269     -54.048  51.929  -1.871  1.00  0.00
ATOM   2625  CB  VAL   269     -55.114  51.536  -0.823  1.00  0.00
ATOM   2626  CG1 VAL   269     -56.435  51.115  -1.477  1.00  0.00
ATOM   2627  CG2 VAL   269     -54.641  50.368   0.050  1.00  0.00
ATOM   2628  C   VAL   269     -54.551  52.997  -2.867  1.00  0.00
ATOM   2629  O   VAL   269     -54.647  52.714  -4.060  1.00  0.00
ATOM   2630  N   LYS   270     -54.796  54.224  -2.401  1.00  0.00
ATOM   2631  H   LYS   270     -54.689  54.459  -1.431  1.00  0.00
ATOM   2632  CA  LYS   270     -55.274  55.304  -3.296  1.00  0.00
ATOM   2633  CB  LYS   270     -55.859  56.513  -2.543  1.00  0.00
ATOM   2634  CG  LYS   270     -54.971  57.238  -1.520  1.00  0.00
ATOM   2635  CD  LYS   270     -53.834  58.074  -2.121  1.00  0.00
ATOM   2636  CE  LYS   270     -54.306  59.312  -2.884  1.00  0.00
ATOM   2637  NZ  LYS   270     -53.157  59.955  -3.536  1.00  0.00
ATOM   2638  HZ1 LYS   270     -53.437  60.842  -3.907  1.00  0.00
ATOM   2639  HZ2 LYS   270     -52.420  60.068  -2.869  1.00  0.00
ATOM   2640  HZ3 LYS   270     -52.840  59.374  -4.286  1.00  0.00
ATOM   2641  C   LYS   270     -54.306  55.697  -4.432  1.00  0.00
ATOM   2642  O   LYS   270     -54.740  55.911  -5.561  1.00  0.00
ATOM   2643  N   GLU   271     -53.004  55.613  -4.164  1.00  0.00
ATOM   2644  H   GLU   271     -52.678  55.461  -3.222  1.00  0.00
ATOM   2645  CA  GLU   271     -51.932  55.833  -5.159  1.00  0.00
ATOM   2646  CB  GLU   271     -50.556  55.855  -4.480  1.00  0.00
ATOM   2647  CG  GLU   271     -50.329  57.156  -3.701  1.00  0.00
ATOM   2648  CD  GLU   271     -49.080  57.078  -2.819  1.00  0.00
ATOM   2649  OE1 GLU   271     -49.244  56.727  -1.631  1.00  0.00
ATOM   2650  OE2 GLU   271     -47.988  57.379  -3.351  1.00  0.00
ATOM   2651  C   GLU   271     -51.960  54.800  -6.297  1.00  0.00
ATOM   2652  O   GLU   271     -51.971  55.187  -7.463  1.00  0.00
ATOM   2653  N   LYS   272     -52.074  53.514  -5.956  1.00  0.00
ATOM   2654  H   LYS   272     -51.979  53.198  -5.007  1.00  0.00
ATOM   2655  CA  LYS   272     -52.264  52.457  -6.975  1.00  0.00
ATOM   2656  CB  LYS   272     -51.895  51.061  -6.452  1.00  0.00
ATOM   2657  CG  LYS   272     -52.776  50.566  -5.306  1.00  0.00
ATOM   2658  CD  LYS   272     -52.193  49.308  -4.673  1.00  0.00
ATOM   2659  CE  LYS   272     -53.012  48.936  -3.441  1.00  0.00
ATOM   2660  NZ  LYS   272     -52.355  47.861  -2.693  1.00  0.00
ATOM   2661  HZ1 LYS   272     -52.873  47.662  -1.863  1.00  0.00
ATOM   2662  HZ2 LYS   272     -52.311  47.046  -3.276  1.00  0.00
ATOM   2663  HZ3 LYS   272     -51.424  48.145  -2.453  1.00  0.00
ATOM   2664  C   LYS   272     -53.645  52.499  -7.660  1.00  0.00
ATOM   2665  O   LYS   272     -53.746  52.252  -8.861  1.00  0.00
ATOM   2666  N   LYS   273     -54.674  52.887  -6.905  1.00  0.00
ATOM   2667  H   LYS   273     -54.609  52.890  -5.901  1.00  0.00
ATOM   2668  CA  LYS   273     -56.024  53.188  -7.433  1.00  0.00
ATOM   2669  CB  LYS   273     -56.900  53.610  -6.246  1.00  0.00
ATOM   2670  CG  LYS   273     -58.360  53.918  -6.588  1.00  0.00
ATOM   2671  CD  LYS   273     -59.123  54.279  -5.313  1.00  0.00
ATOM   2672  CE  LYS   273     -60.568  54.673  -5.622  1.00  0.00
ATOM   2673  NZ  LYS   273     -61.323  54.889  -4.380  1.00  0.00
ATOM   2674  HZ1 LYS   273     -62.252  55.189  -4.596  1.00  0.00
ATOM   2675  HZ2 LYS   273     -61.361  54.035  -3.863  1.00  0.00
ATOM   2676  HZ3 LYS   273     -60.881  55.594  -3.823  1.00  0.00
ATOM   2677  C   LYS   273     -55.974  54.269  -8.534  1.00  0.00
ATOM   2678  O   LYS   273     -56.622  54.131  -9.572  1.00  0.00
ATOM   2679  N   VAL   274     -55.144  55.293  -8.324  1.00  0.00
ATOM   2680  H   VAL   274     -54.777  55.484  -7.409  1.00  0.00
ATOM   2681  CA  VAL   274     -54.803  56.300  -9.353  1.00  0.00
ATOM   2682  CB  VAL   274     -54.213  57.578  -8.711  1.00  0.00
ATOM   2683  CG1 VAL   274     -53.853  58.642  -9.755  1.00  0.00
ATOM   2684  CG2 VAL   274     -55.197  58.216  -7.722  1.00  0.00
ATOM   2685  C   VAL   274     -53.867  55.668 -10.406  1.00  0.00
ATOM   2686  O   VAL   274     -52.644  55.649 -10.275  1.00  0.00
ATOM   2687  N   LEU   275     -54.518  54.998 -11.355  1.00  0.00
ATOM   2688  H   LEU   275     -55.488  54.791 -11.207  1.00  0.00
ATOM   2689  CA  LEU   275     -53.944  54.394 -12.582  1.00  0.00
ATOM   2690  CB  LEU   275     -53.301  55.454 -13.491  1.00  0.00
ATOM   2691  CG  LEU   275     -54.311  56.453 -14.069  1.00  0.00
ATOM   2692  CD1 LEU   275     -53.561  57.616 -14.721  1.00  0.00
ATOM   2693  CD2 LEU   275     -55.226  55.789 -15.104  1.00  0.00
ATOM   2694  C   LEU   275     -52.990  53.193 -12.447  1.00  0.00
ATOM   2695  O   LEU   275     -53.153  52.227 -13.190  1.00  0.00
ATOM   2696  N   ALA   276     -52.129  53.184 -11.431  1.00  0.00
ATOM   2697  H   ALA   276     -52.101  53.952 -10.782  1.00  0.00
ATOM   2698  CA  ALA   276     -51.081  52.153 -11.250  1.00  0.00
ATOM   2699  CB  ALA   276     -50.275  52.437  -9.979  1.00  0.00
ATOM   2700  C   ALA   276     -51.586  50.696 -11.290  1.00  0.00
ATOM   2701  O   ALA   276     -51.214  49.949 -12.193  1.00  0.00
ATOM   2702  N   LYS   277     -52.535  50.359 -10.419  1.00  0.00
ATOM   2703  H   LYS   277     -52.859  51.008  -9.722  1.00  0.00
ATOM   2704  CA  LYS   277     -53.196  49.035 -10.405  1.00  0.00
ATOM   2705  CB  LYS   277     -53.931  48.838  -9.072  1.00  0.00
ATOM   2706  CG  LYS   277     -54.386  47.387  -8.881  1.00  0.00
ATOM   2707  CD  LYS   277     -54.640  47.063  -7.409  1.00  0.00
ATOM   2708  CE  LYS   277     -54.983  45.581  -7.249  1.00  0.00
ATOM   2709  NZ  LYS   277     -55.028  45.195  -5.833  1.00  0.00
ATOM   2710  HZ1 LYS   277     -55.315  44.238  -5.756  1.00  0.00
ATOM   2711  HZ2 LYS   277     -54.118  45.311  -5.427  1.00  0.00
ATOM   2712  HZ3 LYS   277     -55.681  45.778  -5.352  1.00  0.00
ATOM   2713  C   LYS   277     -54.135  48.837 -11.612  1.00  0.00
ATOM   2714  O   LYS   277     -54.141  47.769 -12.219  1.00  0.00
ATOM   2715  N   VAL   278     -54.758  49.932 -12.049  1.00  0.00
ATOM   2716  H   VAL   278     -54.614  50.808 -11.593  1.00  0.00
ATOM   2717  CA  VAL   278     -55.681  49.989 -13.211  1.00  0.00
ATOM   2718  CB  VAL   278     -56.259  51.418 -13.353  1.00  0.00
ATOM   2719  CG1 VAL   278     -57.259  51.545 -14.510  1.00  0.00
ATOM   2720  CG2 VAL   278     -56.955  51.884 -12.069  1.00  0.00
ATOM   2721  C   VAL   278     -54.993  49.515 -14.513  1.00  0.00
ATOM   2722  O   VAL   278     -55.594  48.792 -15.305  1.00  0.00
ATOM   2723  N   LYS   279     -53.725  49.893 -14.685  1.00  0.00
ATOM   2724  H   LYS   279     -53.332  50.630 -14.126  1.00  0.00
ATOM   2725  CA  LYS   279     -52.853  49.427 -15.789  1.00  0.00
ATOM   2726  CB  LYS   279     -51.491  50.122 -15.702  1.00  0.00
ATOM   2727  CG  LYS   279     -51.587  51.594 -16.118  1.00  0.00
ATOM   2728  CD  LYS   279     -50.251  52.337 -16.024  1.00  0.00
ATOM   2729  CE  LYS   279     -49.829  52.608 -14.577  1.00  0.00
ATOM   2730  NZ  LYS   279     -48.570  53.363 -14.523  1.00  0.00
ATOM   2731  HZ1 LYS   279     -48.314  53.516 -13.569  1.00  0.00
ATOM   2732  HZ2 LYS   279     -47.853  52.837 -14.981  1.00  0.00
ATOM   2733  HZ3 LYS   279     -48.687  54.242 -14.986  1.00  0.00
ATOM   2734  C   LYS   279     -52.677  47.897 -15.878  1.00  0.00
ATOM   2735  O   LYS   279     -52.306  47.370 -16.929  1.00  0.00
ATOM   2736  N   ASN   280     -52.860  47.229 -14.736  1.00  0.00
ATOM   2737  H   ASN   280     -53.041  47.732 -13.888  1.00  0.00
ATOM   2738  CA  ASN   280     -52.981  45.766 -14.559  1.00  0.00
ATOM   2739  CB  ASN   280     -54.410  45.348 -14.954  1.00  0.00
ATOM   2740  CG  ASN   280     -54.760  43.922 -14.520  1.00  0.00
ATOM   2741  OD1 ASN   280     -55.264  43.688 -13.432  1.00  0.00
ATOM   2742  ND2 ASN   280     -54.476  42.933 -15.344  1.00  0.00
ATOM   2743 HD21 ASN   280     -54.043  43.066 -16.238  1.00  0.00
ATOM   2744 HD22 ASN   280     -54.716  42.019 -15.029  1.00  0.00
ATOM   2745  C   ASN   280     -51.881  44.932 -15.247  1.00  0.00
ATOM   2746  O   ASN   280     -50.802  44.735 -14.696  1.00  0.00
ATOM   2747  N   SER   281     -52.140  44.571 -16.501  1.00  0.00
ATOM   2748  H   SER   281     -52.931  44.954 -16.977  1.00  0.00
ATOM   2749  CA  SER   281     -51.279  43.705 -17.332  1.00  0.00
ATOM   2750  CB  SER   281     -52.025  43.317 -18.612  1.00  0.00
ATOM   2751  OG  SER   281     -53.311  42.777 -18.277  1.00  0.00
ATOM   2752  HG  SER   281     -53.689  42.324 -19.090  1.00  0.00
ATOM   2753  C   SER   281     -49.936  44.360 -17.696  1.00  0.00
ATOM   2754  O   SER   281     -48.940  43.664 -17.878  1.00  0.00
ATOM   2755  N   ALA   282     -49.947  45.686 -17.846  1.00  0.00
ATOM   2756  H   ALA   282     -50.777  46.229 -17.697  1.00  0.00
ATOM   2757  CA  ALA   282     -48.733  46.476 -18.126  1.00  0.00
ATOM   2758  CB  ALA   282     -48.751  46.941 -19.588  1.00  0.00
ATOM   2759  C   ALA   282     -48.600  47.650 -17.139  1.00  0.00
ATOM   2760  O   ALA   282     -49.039  48.772 -17.389  1.00  0.00
ATOM   2761  N   THR   283     -48.094  47.312 -15.956  1.00  0.00
ATOM   2762  H   THR   283     -47.865  46.365 -15.731  1.00  0.00
ATOM   2763  CA  THR   283     -47.861  48.294 -14.874  1.00  0.00
ATOM   2764  CB  THR   283     -48.939  48.185 -13.777  1.00  0.00
ATOM   2765  OG1 THR   283     -48.763  49.260 -12.854  1.00  0.00
ATOM   2766  HG1 THR   283     -49.686  49.548 -12.537  1.00  0.00
ATOM   2767  CG2 THR   283     -48.972  46.844 -13.033  1.00  0.00
ATOM   2768  C   THR   283     -46.435  48.219 -14.292  1.00  0.00
ATOM   2769  O   THR   283     -45.898  47.117 -14.157  1.00  0.00
ATOM   2770  N   PRO   284     -45.790  49.366 -14.027  1.00  0.00
ATOM   2771  CA  PRO   284     -44.468  49.412 -13.370  1.00  0.00
ATOM   2772  CB  PRO   284     -43.985  50.854 -13.552  1.00  0.00
ATOM   2773  CG  PRO   284     -45.280  51.657 -13.669  1.00  0.00
ATOM   2774  CD  PRO   284     -46.208  50.720 -14.443  1.00  0.00
ATOM   2775  C   PRO   284     -44.502  48.991 -11.892  1.00  0.00
ATOM   2776  O1  PRO   284     -45.505  49.307 -11.215  1.00  0.00
ATOM   2777  O2  PRO   284     -43.479  48.425 -11.450  1.00  0.00
TER
ENDMDL
