# Supplementary material for: Computational Modeling of complete HOXB13 protein for predicting the functional effect of SNPs and the associated role in hereditary prostate cancer
Source: Sci Rep. 2017 Mar 8;7:43830. doi: 10.1038/srep43830 (PMC5363706; doi:10.1038/srep43830)
Supplement: Supplementary Dataset [file srep43830-s1.zip › SR Supplementary Data Files Complete/Energy minimised protein/Energy Minimised H30Q.pdb]

TITLE     Protein
REMARK    THIS IS A SIMULATION BOX
CRYST1  164.847  162.861  135.714  90.00  90.00  90.00 P 1           1
MODEL        1
ATOM      1  N   MET     1     -59.889  21.765   2.545  1.00  0.00
ATOM      2  H1  MET     1     -60.879  21.892   2.420  1.00  0.00
ATOM      3  H2  MET     1     -59.656  21.948   3.500  1.00  0.00
ATOM      4  H3  MET     1     -59.398  22.408   1.957  1.00  0.00
ATOM      5  CA  MET     1     -59.512  20.380   2.181  1.00  0.00
ATOM      6  CB  MET     1     -60.262  19.935   0.915  1.00  0.00
ATOM      7  CG  MET     1     -59.914  20.744  -0.342  1.00  0.00
ATOM      8  SD  MET     1     -60.741  20.147  -1.862  1.00  0.00
ATOM      9  CE  MET     1     -59.844  18.638  -2.163  1.00  0.00
ATOM     10  C   MET     1     -57.997  20.107   2.036  1.00  0.00
ATOM     11  O   MET     1     -57.207  20.995   1.715  1.00  0.00
ATOM     12  N   GLU     2     -57.634  18.842   2.238  1.00  0.00
ATOM     13  H   GLU     2     -58.297  18.153   2.526  1.00  0.00
ATOM     14  CA  GLU     2     -56.249  18.362   2.071  1.00  0.00
ATOM     15  CB  GLU     2     -55.770  17.737   3.391  1.00  0.00
ATOM     16  CG  GLU     2     -54.250  17.530   3.477  1.00  0.00
ATOM     17  CD  GLU     2     -53.688  16.431   2.565  1.00  0.00
ATOM     18  OE1 GLU     2     -54.301  15.341   2.515  1.00  0.00
ATOM     19  OE2 GLU     2     -52.634  16.701   1.955  1.00  0.00
ATOM     20  C   GLU     2     -56.190  17.362   0.896  1.00  0.00
ATOM     21  O   GLU     2     -56.705  16.250   1.027  1.00  0.00
ATOM     22  N   PRO     3     -55.709  17.800  -0.278  1.00  0.00
ATOM     23  CA  PRO     3     -55.476  16.907  -1.431  1.00  0.00
ATOM     24  CB  PRO     3     -55.093  17.838  -2.585  1.00  0.00
ATOM     25  CG  PRO     3     -55.774  19.154  -2.218  1.00  0.00
ATOM     26  CD  PRO     3     -55.619  19.212  -0.698  1.00  0.00
ATOM     27  C   PRO     3     -54.354  15.901  -1.127  1.00  0.00
ATOM     28  O   PRO     3     -53.179  16.261  -1.092  1.00  0.00
ATOM     29  N   GLY     4     -54.778  14.719  -0.687  1.00  0.00
ATOM     30  H   GLY     4     -55.724  14.586  -0.389  1.00  0.00
ATOM     31  CA  GLY     4     -53.878  13.582  -0.406  1.00  0.00
ATOM     32  C   GLY     4     -54.173  12.372  -1.303  1.00  0.00
ATOM     33  O   GLY     4     -55.326  12.064  -1.609  1.00  0.00
ATOM     34  N   ASN     5     -53.097  11.728  -1.744  1.00  0.00
ATOM     35  H   ASN     5     -52.174  12.015  -1.488  1.00  0.00
ATOM     36  CA  ASN     5     -53.163  10.524  -2.598  1.00  0.00
ATOM     37  CB  ASN     5     -52.625  10.822  -4.006  1.00  0.00
ATOM     38  CG  ASN     5     -53.360  11.910  -4.806  1.00  0.00
ATOM     39  OD1 ASN     5     -52.827  12.479  -5.746  1.00  0.00
ATOM     40  ND2 ASN     5     -54.588  12.243  -4.467  1.00  0.00
ATOM     41 HD21 ASN     5     -55.040  11.850  -3.665  1.00  0.00
ATOM     42 HD22 ASN     5     -55.034  12.920  -5.044  1.00  0.00
ATOM     43  C   ASN     5     -52.372   9.356  -1.988  1.00  0.00
ATOM     44  O   ASN     5     -51.331   9.560  -1.364  1.00  0.00
ATOM     45  N   TYR     6     -52.892   8.150  -2.198  1.00  0.00
ATOM     46  H   TYR     6     -53.702   8.017  -2.768  1.00  0.00
ATOM     47  CA  TYR     6     -52.277   6.902  -1.704  1.00  0.00
ATOM     48  CB  TYR     6     -53.140   6.330  -0.569  1.00  0.00
ATOM     49  CG  TYR     6     -52.475   5.132   0.120  1.00  0.00
ATOM     50  CD1 TYR     6     -51.472   5.342   1.078  1.00  0.00
ATOM     51  HD1 TYR     6     -51.253   6.349   1.435  1.00  0.00
ATOM     52  CD2 TYR     6     -52.782   3.826  -0.294  1.00  0.00
ATOM     53  HD2 TYR     6     -53.556   3.651  -1.042  1.00  0.00
ATOM     54  CE1 TYR     6     -50.760   4.251   1.597  1.00  0.00
ATOM     55  HE1 TYR     6     -49.982   4.408   2.343  1.00  0.00
ATOM     56  CE2 TYR     6     -52.068   2.738   0.228  1.00  0.00
ATOM     57  HE2 TYR     6     -52.285   1.732  -0.128  1.00  0.00
ATOM     58  CZ  TYR     6     -51.054   2.952   1.168  1.00  0.00
ATOM     59  OH  TYR     6     -50.314   1.910   1.625  1.00  0.00
ATOM     60  HH  TYR     6     -50.659   1.064   1.224  1.00  0.00
ATOM     61  C   TYR     6     -52.095   5.880  -2.840  1.00  0.00
ATOM     62  O   TYR     6     -52.871   5.848  -3.794  1.00  0.00
ATOM     63  N   ALA     7     -51.065   5.049  -2.690  1.00  0.00
ATOM     64  H   ALA     7     -50.495   5.084  -1.871  1.00  0.00
ATOM     65  CA  ALA     7     -50.721   3.972  -3.640  1.00  0.00
ATOM     66  CB  ALA     7     -49.343   3.403  -3.285  1.00  0.00
ATOM     67  C   ALA     7     -51.780   2.854  -3.677  1.00  0.00
ATOM     68  O   ALA     7     -51.949   2.102  -2.716  1.00  0.00
ATOM     69  N   THR     8     -52.614   2.914  -4.714  1.00  0.00
ATOM     70  H   THR     8     -52.736   3.771  -5.220  1.00  0.00
ATOM     71  CA  THR     8     -53.676   1.920  -5.002  1.00  0.00
ATOM     72  CB  THR     8     -54.512   2.376  -6.213  1.00  0.00
ATOM     73  OG1 THR     8     -54.756   3.785  -6.132  1.00  0.00
ATOM     74  HG1 THR     8     -55.404   4.053  -6.847  1.00  0.00
ATOM     75  CG2 THR     8     -55.856   1.642  -6.278  1.00  0.00
ATOM     76  C   THR     8     -53.106   0.508  -5.243  1.00  0.00
ATOM     77  O   THR     8     -52.919   0.043  -6.368  1.00  0.00
ATOM     78  N   LEU     9     -52.822  -0.150  -4.125  1.00  0.00
ATOM     79  H   LEU     9     -52.791   0.346  -3.255  1.00  0.00
ATOM     80  CA  LEU     9     -52.305  -1.532  -4.072  1.00  0.00
ATOM     81  CB  LEU     9     -51.698  -1.794  -2.685  1.00  0.00
ATOM     82  CG  LEU     9     -50.538  -0.853  -2.330  1.00  0.00
ATOM     83  CD1 LEU     9     -50.204  -0.981  -0.844  1.00  0.00
ATOM     84  CD2 LEU     9     -49.290  -1.150  -3.168  1.00  0.00
ATOM     85  C   LEU     9     -53.398  -2.559  -4.417  1.00  0.00
ATOM     86  O   LEU     9     -54.192  -2.975  -3.572  1.00  0.00
ATOM     87  N   ASP    10     -53.504  -2.825  -5.717  1.00  0.00
ATOM     88  H   ASP    10     -53.010  -2.262  -6.383  1.00  0.00
ATOM     89  CA  ASP    10     -54.479  -3.778  -6.287  1.00  0.00
ATOM     90  CB  ASP    10     -54.539  -3.575  -7.813  1.00  0.00
ATOM     91  CG  ASP    10     -55.530  -4.491  -8.549  1.00  0.00
ATOM     92  OD1 ASP    10     -56.545  -4.873  -7.924  1.00  0.00
ATOM     93  OD2 ASP    10     -55.264  -4.763  -9.740  1.00  0.00
ATOM     94  C   ASP    10     -54.222  -5.247  -5.889  1.00  0.00
ATOM     95  O   ASP    10     -53.754  -6.058  -6.689  1.00  0.00
ATOM     96  N   GLY    11     -54.651  -5.571  -4.670  1.00  0.00
ATOM     97  H   GLY    11     -54.862  -4.848  -4.007  1.00  0.00
ATOM     98  CA  GLY    11     -54.688  -6.947  -4.124  1.00  0.00
ATOM     99  C   GLY    11     -55.873  -7.765  -4.669  1.00  0.00
ATOM    100  O   GLY    11     -56.569  -8.444  -3.917  1.00  0.00
ATOM    101  N   ALA    12     -56.039  -7.706  -5.989  1.00  0.00
ATOM    102  H   ALA    12     -55.333  -7.285  -6.564  1.00  0.00
ATOM    103  CA  ALA    12     -57.177  -8.272  -6.741  1.00  0.00
ATOM    104  CB  ALA    12     -58.405  -7.362  -6.597  1.00  0.00
ATOM    105  C   ALA    12     -56.827  -8.414  -8.231  1.00  0.00
ATOM    106  O   ALA    12     -55.909  -7.765  -8.737  1.00  0.00
ATOM    107  N   LYS    13     -57.536  -9.331  -8.887  1.00  0.00
ATOM    108  H   LYS    13     -58.247  -9.856  -8.424  1.00  0.00
ATOM    109  CA  LYS    13     -57.368  -9.643 -10.321  1.00  0.00
ATOM    110  CB  LYS    13     -58.222 -10.875 -10.667  1.00  0.00
ATOM    111  CG  LYS    13     -58.078 -11.363 -12.116  1.00  0.00
ATOM    112  CD  LYS    13     -56.663 -11.854 -12.445  1.00  0.00
ATOM    113  CE  LYS    13     -56.520 -12.253 -13.918  1.00  0.00
ATOM    114  NZ  LYS    13     -57.332 -13.431 -14.261  1.00  0.00
ATOM    115  HZ1 LYS    13     -57.206 -13.651 -15.228  1.00  0.00
ATOM    116  HZ2 LYS    13     -57.045 -14.209 -13.703  1.00  0.00
ATOM    117  HZ3 LYS    13     -58.298 -13.235 -14.088  1.00  0.00
ATOM    118  C   LYS    13     -57.685  -8.444 -11.235  1.00  0.00
ATOM    119  O   LYS    13     -58.840  -8.069 -11.439  1.00  0.00
ATOM    120  N   ASP    14     -56.609  -7.766 -11.626  1.00  0.00
ATOM    121  H   ASP    14     -55.761  -7.840 -11.100  1.00  0.00
ATOM    122  CA  ASP    14     -56.633  -6.679 -12.625  1.00  0.00
ATOM    123  CB  ASP    14     -55.238  -6.034 -12.667  1.00  0.00
ATOM    124  CG  ASP    14     -55.123  -4.872 -13.661  1.00  0.00
ATOM    125  OD1 ASP    14     -56.117  -4.122 -13.790  1.00  0.00
ATOM    126  OD2 ASP    14     -54.084  -4.828 -14.352  1.00  0.00
ATOM    127  C   ASP    14     -57.086  -7.169 -14.017  1.00  0.00
ATOM    128  O   ASP    14     -56.277  -7.461 -14.898  1.00  0.00
ATOM    129  N   ILE    15     -58.404  -7.217 -14.185  1.00  0.00
ATOM    130  H   ILE    15     -59.019  -7.116 -13.401  1.00  0.00
ATOM    131  CA  ILE    15     -59.060  -7.608 -15.453  1.00  0.00
ATOM    132  CB  ILE    15     -60.532  -8.007 -15.202  1.00  0.00
ATOM    133  CG1 ILE    15     -60.620  -9.108 -14.130  1.00  0.00
ATOM    134  CG2 ILE    15     -61.186  -8.511 -16.500  1.00  0.00
ATOM    135  CD  ILE    15     -61.982  -9.179 -13.428  1.00  0.00
ATOM    136  C   ILE    15     -58.912  -6.483 -16.499  1.00  0.00
ATOM    137  O   ILE    15     -59.716  -5.555 -16.582  1.00  0.00
ATOM    138  N   GLU    16     -57.802  -6.559 -17.225  1.00  0.00
ATOM    139  H   GLU    16     -57.061  -7.178 -16.959  1.00  0.00
ATOM    140  CA  GLU    16     -57.497  -5.649 -18.346  1.00  0.00
ATOM    141  CB  GLU    16     -56.153  -4.940 -18.137  1.00  0.00
ATOM    142  CG  GLU    16     -56.269  -3.812 -17.103  1.00  0.00
ATOM    143  CD  GLU    16     -54.986  -2.986 -16.932  1.00  0.00
ATOM    144  OE1 GLU    16     -54.271  -2.789 -17.941  1.00  0.00
ATOM    145  OE2 GLU    16     -54.790  -2.480 -15.807  1.00  0.00
ATOM    146  C   GLU    16     -57.541  -6.383 -19.694  1.00  0.00
ATOM    147  O   GLU    16     -56.659  -7.172 -20.029  1.00  0.00
ATOM    148  N   GLY    17     -58.685  -6.203 -20.348  1.00  0.00
ATOM    149  H   GLY    17     -59.419  -5.647 -19.955  1.00  0.00
ATOM    150  CA  GLY    17     -59.018  -6.817 -21.650  1.00  0.00
ATOM    151  C   GLY    17     -60.329  -6.249 -22.213  1.00  0.00
ATOM    152  O   GLY    17     -61.070  -5.558 -21.512  1.00  0.00
ATOM    153  N   LEU    18     -60.551  -6.504 -23.500  1.00  0.00
ATOM    154  H   LEU    18     -59.912  -7.051 -24.039  1.00  0.00
ATOM    155  CA  LEU    18     -61.736  -6.020 -24.241  1.00  0.00
ATOM    156  CB  LEU    18     -61.489  -6.192 -25.749  1.00  0.00
ATOM    157  CG  LEU    18     -62.587  -5.586 -26.636  1.00  0.00
ATOM    158  CD1 LEU    18     -62.580  -4.055 -26.590  1.00  0.00
ATOM    159  CD2 LEU    18     -62.430  -6.088 -28.073  1.00  0.00
ATOM    160  C   LEU    18     -63.048  -6.690 -23.784  1.00  0.00
ATOM    161  O   LEU    18     -63.475  -7.728 -24.292  1.00  0.00
ATOM    162  N   LEU    19     -63.613  -6.107 -22.732  1.00  0.00
ATOM    163  H   LEU    19     -63.094  -5.453 -22.179  1.00  0.00
ATOM    164  CA  LEU    19     -64.919  -6.506 -22.174  1.00  0.00
ATOM    165  CB  LEU    19     -65.076  -5.894 -20.773  1.00  0.00
ATOM    166  CG  LEU    19     -66.356  -6.329 -20.043  1.00  0.00
ATOM    167  CD1 LEU    19     -66.300  -7.800 -19.619  1.00  0.00
ATOM    168  CD2 LEU    19     -66.604  -5.421 -18.838  1.00  0.00
ATOM    169  C   LEU    19     -66.079  -6.110 -23.105  1.00  0.00
ATOM    170  O   LEU    19     -66.507  -4.955 -23.143  1.00  0.00
ATOM    171  N   GLY    20     -66.460  -7.072 -23.944  1.00  0.00
ATOM    172  H   GLY    20     -65.866  -7.862 -24.104  1.00  0.00
ATOM    173  CA  GLY    20     -67.632  -6.978 -24.843  1.00  0.00
ATOM    174  C   GLY    20     -68.966  -6.936 -24.078  1.00  0.00
ATOM    175  O   GLY    20     -69.755  -7.879 -24.110  1.00  0.00
ATOM    176  N   ALA    21     -69.186  -5.810 -23.404  1.00  0.00
ATOM    177  H   ALA    21     -68.470  -5.109 -23.349  1.00  0.00
ATOM    178  CA  ALA    21     -70.384  -5.552 -22.582  1.00  0.00
ATOM    179  CB  ALA    21     -70.084  -4.404 -21.611  1.00  0.00
ATOM    180  C   ALA    21     -71.650  -5.293 -23.420  1.00  0.00
ATOM    181  O   ALA    21     -71.948  -4.170 -23.834  1.00  0.00
ATOM    182  N   GLY    22     -72.338  -6.397 -23.708  1.00  0.00
ATOM    183  H   GLY    22     -71.924  -7.295 -23.544  1.00  0.00
ATOM    184  CA  GLY    22     -73.629  -6.438 -24.430  1.00  0.00
ATOM    185  C   GLY    22     -74.695  -5.549 -23.770  1.00  0.00
ATOM    186  O   GLY    22     -75.251  -5.897 -22.731  1.00  0.00
ATOM    187  N   GLY    23     -74.838  -4.355 -24.343  1.00  0.00
ATOM    188  H   GLY    23     -74.323  -4.128 -25.168  1.00  0.00
ATOM    189  CA  GLY    23     -75.711  -3.273 -23.836  1.00  0.00
ATOM    190  C   GLY    23     -75.258  -2.663 -22.495  1.00  0.00
ATOM    191  O   GLY    23     -76.084  -2.152 -21.738  1.00  0.00
ATOM    192  N   GLY    24     -73.943  -2.656 -22.266  1.00  0.00
ATOM    193  H   GLY    24     -73.305  -3.091 -22.906  1.00  0.00
ATOM    194  CA  GLY    24     -73.302  -2.102 -21.053  1.00  0.00
ATOM    195  C   GLY    24     -73.359  -0.567 -20.984  1.00  0.00
ATOM    196  O   GLY    24     -72.449   0.124 -21.439  1.00  0.00
ATOM    197  N   ARG    25     -74.470  -0.071 -20.446  1.00  0.00
ATOM    198  H   ARG    25     -75.257  -0.668 -20.282  1.00  0.00
ATOM    199  CA  ARG    25     -74.717   1.369 -20.224  1.00  0.00
ATOM    200  CB  ARG    25     -76.154   1.558 -19.723  1.00  0.00
ATOM    201  CG  ARG    25     -76.563   3.035 -19.653  1.00  0.00
ATOM    202  CD  ARG    25     -77.935   3.231 -19.000  1.00  0.00
ATOM    203  NE  ARG    25     -77.888   2.847 -17.576  1.00  0.00
ATOM    204  HE  ARG    25     -77.222   3.342 -17.024  1.00  0.00
ATOM    205  CZ  ARG    25     -78.618   1.900 -16.982  1.00  0.00
ATOM    206  NH1 ARG    25     -79.508   1.169 -17.640  1.00  0.00
ATOM    207 HH11 ARG    25     -79.639   1.329 -18.616  1.00  0.00
ATOM    208 HH12 ARG    25     -80.032   0.467 -17.163  1.00  0.00
ATOM    209  NH2 ARG    25     -78.426   1.629 -15.700  1.00  0.00
ATOM    210 HH21 ARG    25     -77.736   2.126 -15.179  1.00  0.00
ATOM    211 HH22 ARG    25     -78.974   0.920 -15.263  1.00  0.00
ATOM    212  C   ARG    25     -73.708   2.001 -19.247  1.00  0.00
ATOM    213  O   ARG    25     -73.634   1.654 -18.068  1.00  0.00
ATOM    214  N   ASN    26     -72.908   2.908 -19.801  1.00  0.00
ATOM    215  H   ASN    26     -72.948   3.108 -20.779  1.00  0.00
ATOM    216  CA  ASN    26     -71.916   3.684 -19.034  1.00  0.00
ATOM    217  CB  ASN    26     -70.859   4.247 -19.990  1.00  0.00
ATOM    218  CG  ASN    26     -69.698   4.890 -19.227  1.00  0.00
ATOM    219  OD1 ASN    26     -69.755   6.026 -18.782  1.00  0.00
ATOM    220  ND2 ASN    26     -68.662   4.123 -18.971  1.00  0.00
ATOM    221 HD21 ASN    26     -68.638   3.172 -19.264  1.00  0.00
ATOM    222 HD22 ASN    26     -67.912   4.544 -18.469  1.00  0.00
ATOM    223  C   ASN    26     -72.583   4.815 -18.231  1.00  0.00
ATOM    224  O   ASN    26     -73.350   5.613 -18.766  1.00  0.00
ATOM    225  N   LEU    27     -72.304   4.805 -16.931  1.00  0.00
ATOM    226  H   LEU    27     -71.792   4.056 -16.516  1.00  0.00
ATOM    227  CA  LEU    27     -72.776   5.838 -15.988  1.00  0.00
ATOM    228  CB  LEU    27     -73.792   5.238 -15.003  1.00  0.00
ATOM    229  CG  LEU    27     -75.067   4.699 -15.667  1.00  0.00
ATOM    230  CD1 LEU    27     -75.875   3.905 -14.640  1.00  0.00
ATOM    231  CD2 LEU    27     -75.933   5.827 -16.238  1.00  0.00
ATOM    232  C   LEU    27     -71.600   6.483 -15.238  1.00  0.00
ATOM    233  O   LEU    27     -71.009   5.880 -14.342  1.00  0.00
ATOM    234  N   VAL    28     -71.174   7.630 -15.758  1.00  0.00
ATOM    235  H   VAL    28     -71.553   7.989 -16.610  1.00  0.00
ATOM    236  CA  VAL    28     -70.077   8.433 -15.170  1.00  0.00
ATOM    237  CB  VAL    28     -68.839   8.543 -16.087  1.00  0.00
ATOM    238  CG1 VAL    28     -68.107   7.201 -16.176  1.00  0.00
ATOM    239  CG2 VAL    28     -69.157   9.080 -17.489  1.00  0.00
ATOM    240  C   VAL    28     -70.521   9.826 -14.694  1.00  0.00
ATOM    241  O   VAL    28     -71.404  10.451 -15.278  1.00  0.00
ATOM    242  N   ALA    29     -69.835  10.294 -13.655  1.00  0.00
ATOM    243  H   ALA    29     -69.046   9.800 -13.291  1.00  0.00
ATOM    244  CA  ALA    29     -70.088  11.601 -13.016  1.00  0.00
ATOM    245  CB  ALA    29     -70.493  11.377 -11.556  1.00  0.00
ATOM    246  C   ALA    29     -68.849  12.508 -13.085  1.00  0.00
ATOM    247  O   ALA    29     -67.716  12.028 -13.085  1.00  0.00
ATOM    248  N   GLN    30     -69.107  13.813 -13.120  1.00  0.00
ATOM    249  H   GLN    30     -70.037  14.165 -13.026  1.00  0.00
ATOM    250  CA  GLN    30     -68.060  14.852 -13.192  1.00  0.00
ATOM    251  CB  GLN    30     -68.268  15.666 -14.481  1.00  0.00
ATOM    252  CG  GLN    30     -67.200  16.735 -14.759  1.00  0.00
ATOM    253  CD  GLN    30     -65.780  16.160 -14.819  1.00  0.00
ATOM    254  OE1 GLN    30     -65.081  16.039 -13.823  1.00  0.00
ATOM    255  NE2 GLN    30     -65.337  15.778 -15.996  1.00  0.00
ATOM    256 HE21 GLN    30     -65.900  15.863 -16.812  1.00  0.00
ATOM    257 HE22 GLN    30     -64.419  15.392 -16.019  1.00  0.00
ATOM    258  C   GLN    30     -68.085  15.742 -11.937  1.00  0.00
ATOM    259  O   GLN    30     -69.150  16.047 -11.399  1.00  0.00
ATOM    260  N   SER    31     -66.892  16.180 -11.543  1.00  0.00
ATOM    261  H   SER    31     -66.063  15.947 -12.059  1.00  0.00
ATOM    262  CA  SER    31     -66.643  17.025 -10.354  1.00  0.00
ATOM    263  CB  SER    31     -65.157  17.385 -10.267  1.00  0.00
ATOM    264  OG  SER    31     -64.370  16.196 -10.166  1.00  0.00
ATOM    265  HG  SER    31     -63.403  16.428 -10.278  1.00  0.00
ATOM    266  C   SER    31     -67.456  18.332 -10.362  1.00  0.00
ATOM    267  O   SER    31     -67.361  19.103 -11.321  1.00  0.00
ATOM    268  N   PRO    32     -68.277  18.562  -9.323  1.00  0.00
ATOM    269  CA  PRO    32     -69.019  19.828  -9.146  1.00  0.00
ATOM    270  CB  PRO    32     -69.783  19.651  -7.834  1.00  0.00
ATOM    271  CG  PRO    32     -70.036  18.146  -7.787  1.00  0.00
ATOM    272  CD  PRO    32     -68.739  17.557  -8.345  1.00  0.00
ATOM    273  C   PRO    32     -68.045  21.008  -9.043  1.00  0.00
ATOM    274  O   PRO    32     -66.989  20.909  -8.419  1.00  0.00
ATOM    275  N   LEU    33     -68.448  22.121  -9.647  1.00  0.00
ATOM    276  H   LEU    33     -69.355  22.204 -10.057  1.00  0.00
ATOM    277  CA  LEU    33     -67.617  23.339  -9.720  1.00  0.00
ATOM    278  CB  LEU    33     -67.302  23.669 -11.187  1.00  0.00
ATOM    279  CG  LEU    33     -66.515  22.567 -11.914  1.00  0.00
ATOM    280  CD1 LEU    33     -66.457  22.881 -13.409  1.00  0.00
ATOM    281  CD2 LEU    33     -65.093  22.419 -11.362  1.00  0.00
ATOM    282  C   LEU    33     -68.301  24.532  -9.040  1.00  0.00
ATOM    283  O   LEU    33     -69.512  24.715  -9.153  1.00  0.00
ATOM    284  N   THR    34     -67.476  25.329  -8.366  1.00  0.00
ATOM    285  H   THR    34     -66.491  25.154  -8.345  1.00  0.00
ATOM    286  CA  THR    34     -67.900  26.503  -7.566  1.00  0.00
ATOM    287  CB  THR    34     -68.643  26.097  -6.268  1.00  0.00
ATOM    288  OG1 THR    34     -68.985  27.257  -5.494  1.00  0.00
ATOM    289  HG1 THR    34     -68.177  27.591  -4.985  1.00  0.00
ATOM    290  CG2 THR    34     -67.886  25.086  -5.395  1.00  0.00
ATOM    291  C   THR    34     -66.702  27.397  -7.215  1.00  0.00
ATOM    292  O   THR    34     -65.571  26.924  -7.107  1.00  0.00
ATOM    293  N   SER    35     -66.992  28.689  -7.091  1.00  0.00
ATOM    294  H   SER    35     -67.820  29.083  -7.488  1.00  0.00
ATOM    295  CA  SER    35     -66.097  29.675  -6.448  1.00  0.00
ATOM    296  CB  SER    35     -66.783  31.042  -6.375  1.00  0.00
ATOM    297  OG  SER    35     -67.218  31.446  -7.677  1.00  0.00
ATOM    298  HG  SER    35     -67.477  32.414  -7.655  1.00  0.00
ATOM    299  C   SER    35     -65.779  29.229  -5.011  1.00  0.00
ATOM    300  O   SER    35     -66.600  28.570  -4.368  1.00  0.00
ATOM    301  N   HIS    36     -64.571  29.589  -4.581  1.00  0.00
ATOM    302  H   HIS    36     -64.004  30.212  -5.130  1.00  0.00
ATOM    303  CA  HIS    36     -63.919  29.270  -3.290  1.00  0.00
ATOM    304  CB  HIS    36     -63.436  30.582  -2.656  1.00  0.00
ATOM    305  CG  HIS    36     -62.440  31.394  -3.494  1.00  0.00
ATOM    306  ND1 HIS    36     -62.450  31.567  -4.816  1.00  0.00
ATOM    307  CD2 HIS    36     -61.447  32.126  -3.000  1.00  0.00
ATOM    308  CE1 HIS    36     -61.473  32.410  -5.135  1.00  0.00
ATOM    309  NE2 HIS    36     -60.854  32.753  -4.011  1.00  0.00
ATOM    310  HE2 HIS    36     -60.078  33.374  -3.940  1.00  0.00
ATOM    311  C   HIS    36     -64.720  28.423  -2.269  1.00  0.00
ATOM    312  O   HIS    36     -65.373  28.978  -1.379  1.00  0.00
ATOM    313  N   PRO    37     -64.695  27.086  -2.415  1.00  0.00
ATOM    314  CA  PRO    37     -65.407  26.159  -1.509  1.00  0.00
ATOM    315  CB  PRO    37     -65.498  24.866  -2.327  1.00  0.00
ATOM    316  CG  PRO    37     -64.210  24.869  -3.148  1.00  0.00
ATOM    317  CD  PRO    37     -64.032  26.344  -3.509  1.00  0.00
ATOM    318  C   PRO    37     -64.663  25.980  -0.172  1.00  0.00
ATOM    319  O   PRO    37     -63.816  26.796   0.185  1.00  0.00
ATOM    320  N   ALA    38     -64.984  24.909   0.559  1.00  0.00
ATOM    321  H   ALA    38     -65.763  24.333   0.319  1.00  0.00
ATOM    322  CA  ALA    38     -64.267  24.505   1.790  1.00  0.00
ATOM    323  CB  ALA    38     -65.175  23.577   2.608  1.00  0.00
ATOM    324  C   ALA    38     -62.892  23.874   1.472  1.00  0.00
ATOM    325  O   ALA    38     -62.627  22.685   1.653  1.00  0.00
ATOM    326  N   ALA    39     -62.053  24.734   0.905  1.00  0.00
ATOM    327  H   ALA    39     -62.334  25.691   0.780  1.00  0.00
ATOM    328  CA  ALA    39     -60.703  24.431   0.395  1.00  0.00
ATOM    329  CB  ALA    39     -60.802  24.442  -1.136  1.00  0.00
ATOM    330  C   ALA    39     -59.696  25.496   0.881  1.00  0.00
ATOM    331  O   ALA    39     -60.120  26.489   1.474  1.00  0.00
ATOM    332  N   PRO    40     -58.383  25.323   0.649  1.00  0.00
ATOM    333  CA  PRO    40     -57.407  26.429   0.762  1.00  0.00
ATOM    334  CB  PRO    40     -56.105  25.830   0.230  1.00  0.00
ATOM    335  CG  PRO    40     -56.200  24.379   0.700  1.00  0.00
ATOM    336  CD  PRO    40     -57.678  24.033   0.502  1.00  0.00
ATOM    337  C   PRO    40     -57.868  27.644  -0.065  1.00  0.00
ATOM    338  O   PRO    40     -57.730  28.788   0.362  1.00  0.00
ATOM    339  N   THR    41     -58.434  27.361  -1.239  1.00  0.00
ATOM    340  H   THR    41     -58.146  26.572  -1.781  1.00  0.00
ATOM    341  CA  THR    41     -59.271  28.299  -2.018  1.00  0.00
ATOM    342  CB  THR    41     -59.549  27.699  -3.409  1.00  0.00
ATOM    343  OG1 THR    41     -58.383  27.028  -3.904  1.00  0.00
ATOM    344  HG1 THR    41     -58.515  26.822  -4.877  1.00  0.00
ATOM    345  CG2 THR    41     -59.973  28.776  -4.411  1.00  0.00
ATOM    346  C   THR    41     -60.605  28.533  -1.276  1.00  0.00
ATOM    347  O   THR    41     -61.591  27.829  -1.494  1.00  0.00
ATOM    348  N   LEU    42     -60.536  29.423  -0.291  1.00  0.00
ATOM    349  H   LEU    42     -59.647  29.751   0.035  1.00  0.00
ATOM    350  CA  LEU    42     -61.692  29.866   0.517  1.00  0.00
ATOM    351  CB  LEU    42     -61.497  29.427   1.973  1.00  0.00
ATOM    352  CG  LEU    42     -62.573  28.450   2.465  1.00  0.00
ATOM    353  CD1 LEU    42     -62.144  27.847   3.803  1.00  0.00
ATOM    354  CD2 LEU    42     -63.934  29.134   2.631  1.00  0.00
ATOM    355  C   LEU    42     -61.862  31.393   0.469  1.00  0.00
ATOM    356  O   LEU    42     -60.882  32.134   0.382  1.00  0.00
ATOM    357  N   MET    43     -63.117  31.836   0.538  1.00  0.00
ATOM    358  H   MET    43     -63.900  31.215   0.482  1.00  0.00
ATOM    359  CA  MET    43     -63.436  33.279   0.549  1.00  0.00
ATOM    360  CB  MET    43     -64.234  33.603  -0.723  1.00  0.00
ATOM    361  CG  MET    43     -64.125  35.056  -1.199  1.00  0.00
ATOM    362  SD  MET    43     -64.859  36.309  -0.086  1.00  0.00
ATOM    363  CE  MET    43     -65.089  37.626  -1.260  1.00  0.00
ATOM    364  C   MET    43     -64.171  33.743   1.829  1.00  0.00
ATOM    365  O   MET    43     -65.401  33.705   1.893  1.00  0.00
ATOM    366  N   PRO    44     -63.409  33.972   2.907  1.00  0.00
ATOM    367  CA  PRO    44     -63.823  34.929   3.953  1.00  0.00
ATOM    368  CB  PRO    44     -63.431  34.229   5.260  1.00  0.00
ATOM    369  CG  PRO    44     -62.164  33.462   4.888  1.00  0.00
ATOM    370  CD  PRO    44     -62.450  32.995   3.460  1.00  0.00
ATOM    371  C   PRO    44     -63.101  36.268   3.693  1.00  0.00
ATOM    372  O   PRO    44     -62.947  36.660   2.538  1.00  0.00
ATOM    373  N   ALA    45     -62.688  36.981   4.743  1.00  0.00
ATOM    374  H   ALA    45     -62.921  36.714   5.678  1.00  0.00
ATOM    375  CA  ALA    45     -61.891  38.222   4.627  1.00  0.00
ATOM    376  CB  ALA    45     -61.855  38.917   5.993  1.00  0.00
ATOM    377  C   ALA    45     -60.479  37.955   4.065  1.00  0.00
ATOM    378  O   ALA    45     -59.502  37.761   4.786  1.00  0.00
ATOM    379  N   VAL    46     -60.404  37.915   2.736  1.00  0.00
ATOM    380  H   VAL    46     -61.248  37.822   2.198  1.00  0.00
ATOM    381  CA  VAL    46     -59.172  37.565   1.980  1.00  0.00
ATOM    382  CB  VAL    46     -59.424  36.180   1.310  1.00  0.00
ATOM    383  CG1 VAL    46     -59.624  35.070   2.347  1.00  0.00
ATOM    384  CG2 VAL    46     -60.610  36.090   0.341  1.00  0.00
ATOM    385  C   VAL    46     -58.750  38.708   1.003  1.00  0.00
ATOM    386  O   VAL    46     -59.667  38.916   0.245  1.00  0.00
ATOM    387  N   ASN    47     -57.453  39.150   0.829  1.00  0.00
ATOM    388  H   ASN    47     -56.777  38.660   1.363  1.00  0.00
ATOM    389  CA  ASN    47     -56.728  40.278   0.104  1.00  0.00
ATOM    390  CB  ASN    47     -55.876  41.075   1.096  1.00  0.00
ATOM    391  CG  ASN    47     -56.119  42.588   1.109  1.00  0.00
ATOM    392  OD1 ASN    47     -55.232  43.382   1.391  1.00  0.00
ATOM    393  ND2 ASN    47     -57.320  43.031   0.808  1.00  0.00
ATOM    394 HD21 ASN    47     -58.071  42.417   0.549  1.00  0.00
ATOM    395 HD22 ASN    47     -57.518  43.996   0.947  1.00  0.00
ATOM    396  C   ASN    47     -55.890  40.335  -1.238  1.00  0.00
ATOM    397  O   ASN    47     -55.565  41.448  -1.655  1.00  0.00
ATOM    398  N   TYR    48     -55.511  39.256  -1.948  1.00  0.00
ATOM    399  H   TYR    48     -55.451  38.357  -1.517  1.00  0.00
ATOM    400  CA  TYR    48     -54.937  39.248  -3.336  1.00  0.00
ATOM    401  CB  TYR    48     -53.816  38.195  -3.380  1.00  0.00
ATOM    402  CG  TYR    48     -53.197  37.977  -4.766  1.00  0.00
ATOM    403  CD1 TYR    48     -52.188  38.836  -5.225  1.00  0.00
ATOM    404  HD1 TYR    48     -51.739  39.557  -4.544  1.00  0.00
ATOM    405  CD2 TYR    48     -53.725  36.998  -5.623  1.00  0.00
ATOM    406  HD2 TYR    48     -54.457  36.281  -5.254  1.00  0.00
ATOM    407  CE1 TYR    48     -51.730  38.738  -6.546  1.00  0.00
ATOM    408  HE1 TYR    48     -50.985  39.438  -6.922  1.00  0.00
ATOM    409  CE2 TYR    48     -53.267  36.901  -6.943  1.00  0.00
ATOM    410  HE2 TYR    48     -53.688  36.150  -7.611  1.00  0.00
ATOM    411  CZ  TYR    48     -52.273  37.773  -7.403  1.00  0.00
ATOM    412  OH  TYR    48     -51.846  37.689  -8.686  1.00  0.00
ATOM    413  HH  TYR    48     -52.414  37.003  -9.169  1.00  0.00
ATOM    414  C   TYR    48     -55.873  39.143  -4.590  1.00  0.00
ATOM    415  O   TYR    48     -55.719  39.932  -5.519  1.00  0.00
ATOM    416  N   ALA    49     -56.790  38.162  -4.678  1.00  0.00
ATOM    417  H   ALA    49     -56.657  37.333  -4.134  1.00  0.00
ATOM    418  CA  ALA    49     -57.946  38.088  -5.633  1.00  0.00
ATOM    419  CB  ALA    49     -58.045  36.648  -6.153  1.00  0.00
ATOM    420  C   ALA    49     -59.311  38.814  -5.302  1.00  0.00
ATOM    421  O   ALA    49     -59.463  39.868  -5.913  1.00  0.00
ATOM    422  N   PRO    50     -60.317  38.369  -4.488  1.00  0.00
ATOM    423  CA  PRO    50     -61.306  39.313  -3.858  1.00  0.00
ATOM    424  CB  PRO    50     -62.627  38.874  -4.486  1.00  0.00
ATOM    425  CG  PRO    50     -62.507  37.349  -4.499  1.00  0.00
ATOM    426  CD  PRO    50     -61.014  37.087  -4.727  1.00  0.00
ATOM    427  C   PRO    50     -61.449  39.350  -2.298  1.00  0.00
ATOM    428  O   PRO    50     -61.433  38.284  -1.688  1.00  0.00
ATOM    429  N   LEU    51     -61.591  40.550  -1.686  1.00  0.00
ATOM    430  H   LEU    51     -61.472  41.360  -2.261  1.00  0.00
ATOM    431  CA  LEU    51     -61.792  40.907  -0.230  1.00  0.00
ATOM    432  CB  LEU    51     -62.753  39.942   0.493  1.00  0.00
ATOM    433  CG  LEU    51     -63.565  40.604   1.618  1.00  0.00
ATOM    434  CD1 LEU    51     -64.479  41.716   1.089  1.00  0.00
ATOM    435  CD2 LEU    51     -64.414  39.554   2.334  1.00  0.00
ATOM    436  C   LEU    51     -60.608  41.424   0.673  1.00  0.00
ATOM    437  O   LEU    51     -59.923  42.342   0.232  1.00  0.00
ATOM    438  N   ASP    52     -60.352  40.905   1.904  1.00  0.00
ATOM    439  H   ASP    52     -60.841  40.077   2.166  1.00  0.00
ATOM    440  CA  ASP    52     -59.378  41.413   2.929  1.00  0.00
ATOM    441  CB  ASP    52     -60.232  41.845   4.133  1.00  0.00
ATOM    442  CG  ASP    52     -59.490  42.617   5.232  1.00  0.00
ATOM    443  OD1 ASP    52     -59.089  41.943   6.205  1.00  0.00
ATOM    444  OD2 ASP    52     -59.371  43.852   5.082  1.00  0.00
ATOM    445  C   ASP    52     -57.999  40.806   3.400  1.00  0.00
ATOM    446  O   ASP    52     -57.190  41.628   3.820  1.00  0.00
ATOM    447  N   LEU    53     -57.721  39.489   3.544  1.00  0.00
ATOM    448  H   LEU    53     -58.426  38.876   3.912  1.00  0.00
ATOM    449  CA  LEU    53     -56.338  38.908   3.678  1.00  0.00
ATOM    450  CB  LEU    53     -56.189  38.317   5.090  1.00  0.00
ATOM    451  CG  LEU    53     -54.733  38.108   5.523  1.00  0.00
ATOM    452  CD1 LEU    53     -54.056  39.436   5.877  1.00  0.00
ATOM    453  CD2 LEU    53     -54.668  37.133   6.699  1.00  0.00
ATOM    454  C   LEU    53     -55.694  38.034   2.525  1.00  0.00
ATOM    455  O   LEU    53     -54.651  38.454   2.027  1.00  0.00
ATOM    456  N   PRO    54     -56.203  36.867   2.048  1.00  0.00
ATOM    457  CA  PRO    54     -55.985  36.348   0.642  1.00  0.00
ATOM    458  CB  PRO    54     -56.168  34.831   0.749  1.00  0.00
ATOM    459  CG  PRO    54     -55.708  34.528   2.168  1.00  0.00
ATOM    460  CD  PRO    54     -56.283  35.704   2.954  1.00  0.00
ATOM    461  C   PRO    54     -56.495  36.796  -0.779  1.00  0.00
ATOM    462  O   PRO    54     -55.784  36.499  -1.732  1.00  0.00
ATOM    463  N   GLY    55     -57.710  37.329  -1.027  1.00  0.00
ATOM    464  H   GLY    55     -58.458  37.152  -0.387  1.00  0.00
ATOM    465  CA  GLY    55     -58.233  38.056  -2.237  1.00  0.00
ATOM    466  C   GLY    55     -58.408  39.631  -2.347  1.00  0.00
ATOM    467  O   GLY    55     -58.919  40.300  -1.473  1.00  0.00
ATOM    468  N   SER    56     -58.038  40.366  -3.403  1.00  0.00
ATOM    469  H   SER    56     -57.911  39.997  -4.322  1.00  0.00
ATOM    470  CA  SER    56     -58.023  41.858  -3.371  1.00  0.00
ATOM    471  CB  SER    56     -57.031  42.514  -4.341  1.00  0.00
ATOM    472  OG  SER    56     -57.254  42.124  -5.695  1.00  0.00
ATOM    473  HG  SER    56     -56.670  41.323  -5.908  1.00  0.00
ATOM    474  C   SER    56     -59.362  42.604  -3.441  1.00  0.00
ATOM    475  O   SER    56     -60.332  42.151  -4.044  1.00  0.00
ATOM    476  N   ALA    57     -59.469  43.523  -2.485  1.00  0.00
ATOM    477  H   ALA    57     -59.013  43.368  -1.608  1.00  0.00
ATOM    478  CA  ALA    57     -60.460  44.620  -2.451  1.00  0.00
ATOM    479  CB  ALA    57     -61.830  44.144  -1.954  1.00  0.00
ATOM    480  C   ALA    57     -59.937  45.723  -1.520  1.00  0.00
ATOM    481  O   ALA    57     -59.578  45.452  -0.373  1.00  0.00
ATOM    482  N   GLU    58     -59.611  46.860  -2.142  1.00  0.00
ATOM    483  H   GLU    58     -59.781  46.960  -3.122  1.00  0.00
ATOM    484  CA  GLU    58     -59.023  48.061  -1.491  1.00  0.00
ATOM    485  CB  GLU    58     -60.154  48.748  -0.699  1.00  0.00
ATOM    486  CG  GLU    58     -59.925  50.216  -0.304  1.00  0.00
ATOM    487  CD  GLU    58     -59.169  50.431   1.016  1.00  0.00
ATOM    488  OE1 GLU    58     -59.489  49.719   1.994  1.00  0.00
ATOM    489  OE2 GLU    58     -58.354  51.379   1.040  1.00  0.00
ATOM    490  C   GLU    58     -57.778  47.697  -0.636  1.00  0.00
ATOM    491  O   GLU    58     -57.449  48.397   0.321  1.00  0.00
ATOM    492  N   PRO    59     -56.939  46.778  -1.138  1.00  0.00
ATOM    493  CA  PRO    59     -56.165  45.836  -0.303  1.00  0.00
ATOM    494  CB  PRO    59     -55.241  45.101  -1.280  1.00  0.00
ATOM    495  CG  PRO    59     -55.074  46.077  -2.439  1.00  0.00
ATOM    496  CD  PRO    59     -56.422  46.791  -2.520  1.00  0.00
ATOM    497  C   PRO    59     -55.459  46.391   0.954  1.00  0.00
ATOM    498  O   PRO    59     -54.367  46.954   0.843  1.00  0.00
ATOM    499  N   PRO    60     -56.100  46.250   2.132  1.00  0.00
ATOM    500  CA  PRO    60     -55.557  46.701   3.432  1.00  0.00
ATOM    501  CB  PRO    60     -56.679  46.468   4.446  1.00  0.00
ATOM    502  CG  PRO    60     -57.940  46.574   3.597  1.00  0.00
ATOM    503  CD  PRO    60     -57.522  45.882   2.302  1.00  0.00
ATOM    504  C   PRO    60     -54.276  45.996   3.905  1.00  0.00
ATOM    505  O   PRO    60     -53.405  46.666   4.457  1.00  0.00
ATOM    506  N   LYS    61     -54.166  44.683   3.687  1.00  0.00
ATOM    507  H   LYS    61     -54.873  44.159   3.203  1.00  0.00
ATOM    508  CA  LYS    61     -53.007  43.866   4.113  1.00  0.00
ATOM    509  CB  LYS    61     -53.007  43.744   5.645  1.00  0.00
ATOM    510  CG  LYS    61     -51.726  43.117   6.208  1.00  0.00
ATOM    511  CD  LYS    61     -51.686  43.150   7.738  1.00  0.00
ATOM    512  CE  LYS    61     -51.408  44.551   8.290  1.00  0.00
ATOM    513  NZ  LYS    61     -51.348  44.531   9.758  1.00  0.00
ATOM    514  HZ1 LYS    61     -51.171  45.456  10.096  1.00  0.00
ATOM    515  HZ2 LYS    61     -52.219  44.202  10.121  1.00  0.00
ATOM    516  HZ3 LYS    61     -50.611  43.922  10.052  1.00  0.00
ATOM    517  C   LYS    61     -53.062  42.467   3.475  1.00  0.00
ATOM    518  O   LYS    61     -54.084  41.786   3.518  1.00  0.00
ATOM    519  N   GLN    62     -51.908  42.031   2.981  1.00  0.00
ATOM    520  H   GLN    62     -51.056  42.546   3.128  1.00  0.00
ATOM    521  CA  GLN    62     -51.748  40.727   2.306  1.00  0.00
ATOM    522  CB  GLN    62     -50.656  40.788   1.231  1.00  0.00
ATOM    523  CG  GLN    62     -50.864  41.834   0.132  1.00  0.00
ATOM    524  CD  GLN    62     -52.100  41.579  -0.731  1.00  0.00
ATOM    525  OE1 GLN    62     -52.165  40.671  -1.546  1.00  0.00
ATOM    526  NE2 GLN    62     -53.144  42.341  -0.507  1.00  0.00
ATOM    527 HE21 GLN    62     -53.180  43.007   0.236  1.00  0.00
ATOM    528 HE22 GLN    62     -53.979  42.112  -1.023  1.00  0.00
ATOM    529  C   GLN    62     -51.358  39.618   3.294  1.00  0.00
ATOM    530  O   GLN    62     -50.564  39.839   4.210  1.00  0.00
ATOM    531  N   CYS    63     -51.951  38.453   3.028  1.00  0.00
ATOM    532  H   CYS    63     -52.723  38.458   2.389  1.00  0.00
ATOM    533  CA  CYS    63     -51.748  37.130   3.667  1.00  0.00
ATOM    534  CB  CYS    63     -51.367  36.114   2.577  1.00  0.00
ATOM    535  SG  CYS    63     -52.525  36.038   1.161  1.00  0.00
ATOM    536  HG  CYS    63     -51.853  35.111   0.483  1.00  0.00
ATOM    537  C   CYS    63     -50.766  37.104   4.860  1.00  0.00
ATOM    538  O   CYS    63     -51.187  37.265   6.004  1.00  0.00
ATOM    539  N   HIS    64     -49.491  36.818   4.592  1.00  0.00
ATOM    540  H   HIS    64     -49.231  36.322   3.761  1.00  0.00
ATOM    541  CA  HIS    64     -48.376  36.996   5.542  1.00  0.00
ATOM    542  CB  HIS    64     -47.109  36.358   4.954  1.00  0.00
ATOM    543  CG  HIS    64     -47.324  34.886   4.584  1.00  0.00
ATOM    544  ND1 HIS    64     -47.921  34.447   3.478  1.00  0.00
ATOM    545  CD2 HIS    64     -46.943  33.828   5.292  1.00  0.00
ATOM    546  CE1 HIS    64     -47.909  33.119   3.498  1.00  0.00
ATOM    547  NE2 HIS    64     -47.306  32.739   4.619  1.00  0.00
ATOM    548  HE2 HIS    64     -47.151  31.795   4.902  1.00  0.00
ATOM    549  C   HIS    64     -48.192  38.511   5.766  1.00  0.00
ATOM    550  O   HIS    64     -47.634  39.181   4.896  1.00  0.00
ATOM    551  N   PRO    65     -48.587  39.007   6.948  1.00  0.00
ATOM    552  CA  PRO    65     -48.965  40.418   7.182  1.00  0.00
ATOM    553  CB  PRO    65     -49.201  40.517   8.693  1.00  0.00
ATOM    554  CG  PRO    65     -48.315  39.415   9.270  1.00  0.00
ATOM    555  CD  PRO    65     -48.432  38.297   8.233  1.00  0.00
ATOM    556  C   PRO    65     -48.006  41.493   6.644  1.00  0.00
ATOM    557  O   PRO    65     -47.024  41.878   7.277  1.00  0.00
ATOM    558  N   CYS    66     -48.317  41.903   5.417  1.00  0.00
ATOM    559  H   CYS    66     -49.009  41.407   4.889  1.00  0.00
ATOM    560  CA  CYS    66     -47.570  42.921   4.648  1.00  0.00
ATOM    561  CB  CYS    66     -46.610  42.194   3.692  1.00  0.00
ATOM    562  SG  CYS    66     -47.414  41.129   2.439  1.00  0.00
ATOM    563  HG  CYS    66     -46.287  40.664   1.908  1.00  0.00
ATOM    564  C   CYS    66     -48.517  43.879   3.886  1.00  0.00
ATOM    565  O   CYS    66     -49.667  43.499   3.651  1.00  0.00
ATOM    566  N   PRO    67     -48.077  45.093   3.502  1.00  0.00
ATOM    567  CA  PRO    67     -48.903  46.065   2.748  1.00  0.00
ATOM    568  CB  PRO    67     -47.966  47.236   2.433  1.00  0.00
ATOM    569  CG  PRO    67     -46.566  46.640   2.558  1.00  0.00
ATOM    570  CD  PRO    67     -46.723  45.646   3.707  1.00  0.00
ATOM    571  C   PRO    67     -49.539  45.485   1.474  1.00  0.00
ATOM    572  O   PRO    67     -49.069  44.484   0.935  1.00  0.00
ATOM    573  N   GLY    68     -50.619  46.135   1.039  1.00  0.00
ATOM    574  H   GLY    68     -50.854  47.041   1.404  1.00  0.00
ATOM    575  CA  GLY    68     -51.480  45.676  -0.075  1.00  0.00
ATOM    576  C   GLY    68     -50.740  45.438  -1.403  1.00  0.00
ATOM    577  O   GLY    68     -49.770  46.121  -1.729  1.00  0.00
ATOM    578  N   VAL    69     -51.251  44.470  -2.161  1.00  0.00
ATOM    579  H   VAL    69     -51.991  43.881  -1.835  1.00  0.00
ATOM    580  CA  VAL    69     -50.686  44.088  -3.474  1.00  0.00
ATOM    581  CB  VAL    69     -51.203  42.683  -3.860  1.00  0.00
ATOM    582  CG1 VAL    69     -52.674  42.616  -4.300  1.00  0.00
ATOM    583  CG2 VAL    69     -50.261  41.998  -4.850  1.00  0.00
ATOM    584  C   VAL    69     -50.886  45.171  -4.565  1.00  0.00
ATOM    585  O   VAL    69     -52.022  45.594  -4.792  1.00  0.00
ATOM    586  N   PRO    70     -49.809  45.584  -5.256  1.00  0.00
ATOM    587  CA  PRO    70     -49.869  46.575  -6.353  1.00  0.00
ATOM    588  CB  PRO    70     -48.411  46.844  -6.737  1.00  0.00
ATOM    589  CG  PRO    70     -47.687  45.565  -6.319  1.00  0.00
ATOM    590  CD  PRO    70     -48.413  45.155  -5.037  1.00  0.00
ATOM    591  C   PRO    70     -50.709  46.164  -7.573  1.00  0.00
ATOM    592  O   PRO    70     -51.110  47.029  -8.347  1.00  0.00
ATOM    593  N   GLN    71     -50.787  44.857  -7.825  1.00  0.00
ATOM    594  H   GLN    71     -50.217  44.193  -7.343  1.00  0.00
ATOM    595  CA  GLN    71     -51.641  44.249  -8.866  1.00  0.00
ATOM    596  CB  GLN    71     -50.857  44.225 -10.191  1.00  0.00
ATOM    597  CG  GLN    71     -51.689  43.907 -11.444  1.00  0.00
ATOM    598  CD  GLN    71     -52.205  42.464 -11.489  1.00  0.00
ATOM    599  OE1 GLN    71     -51.552  41.508 -11.099  1.00  0.00
ATOM    600  NE2 GLN    71     -53.402  42.280 -11.996  1.00  0.00
ATOM    601 HE21 GLN    71     -53.920  43.030 -12.424  1.00  0.00
ATOM    602 HE22 GLN    71     -53.834  41.393 -11.853  1.00  0.00
ATOM    603  C   GLN    71     -52.016  42.829  -8.403  1.00  0.00
ATOM    604  O   GLN    71     -51.175  42.113  -7.861  1.00  0.00
ATOM    605  N   GLY    72     -53.300  42.505  -8.541  1.00  0.00
ATOM    606  H   GLY    72     -53.970  43.170  -8.871  1.00  0.00
ATOM    607  CA  GLY    72     -53.861  41.179  -8.205  1.00  0.00
ATOM    608  C   GLY    72     -54.412  40.484  -9.458  1.00  0.00
ATOM    609  O   GLY    72     -55.414  40.920 -10.020  1.00  0.00
ATOM    610  N   THR    73     -53.677  39.488  -9.946  1.00  0.00
ATOM    611  H   THR    73     -52.833  39.183  -9.491  1.00  0.00
ATOM    612  CA  THR    73     -54.047  38.757 -11.181  1.00  0.00
ATOM    613  CB  THR    73     -52.979  38.917 -12.285  1.00  0.00
ATOM    614  OG1 THR    73     -53.487  38.388 -13.513  1.00  0.00
ATOM    615  HG1 THR    73     -52.762  38.427 -14.204  1.00  0.00
ATOM    616  CG2 THR    73     -51.614  38.296 -11.956  1.00  0.00
ATOM    617  C   THR    73     -54.417  37.279 -10.961  1.00  0.00
ATOM    618  O   THR    73     -53.802  36.563 -10.168  1.00  0.00
ATOM    619  N   SER    74     -55.424  36.863 -11.722  1.00  0.00
ATOM    620  H   SER    74     -55.868  37.493 -12.360  1.00  0.00
ATOM    621  CA  SER    74     -55.970  35.489 -11.741  1.00  0.00
ATOM    622  CB  SER    74     -57.441  35.504 -11.302  1.00  0.00
ATOM    623  OG  SER    74     -58.223  36.336 -12.170  1.00  0.00
ATOM    624  HG  SER    74     -58.138  36.010 -13.118  1.00  0.00
ATOM    625  C   SER    74     -55.876  34.873 -13.151  1.00  0.00
ATOM    626  O   SER    74     -56.191  35.567 -14.121  1.00  0.00
ATOM    627  N   PRO    75     -55.531  33.579 -13.268  1.00  0.00
ATOM    628  CA  PRO    75     -55.485  32.867 -14.564  1.00  0.00
ATOM    629  CB  PRO    75     -55.132  31.426 -14.198  1.00  0.00
ATOM    630  CG  PRO    75     -54.265  31.595 -12.953  1.00  0.00
ATOM    631  CD  PRO    75     -54.949  32.739 -12.202  1.00  0.00
ATOM    632  C   PRO    75     -56.833  32.919 -15.298  1.00  0.00
ATOM    633  O   PRO    75     -57.896  32.869 -14.681  1.00  0.00
ATOM    634  N   ALA    76     -56.743  33.071 -16.616  1.00  0.00
ATOM    635  H   ALA    76     -55.858  33.110 -17.076  1.00  0.00
ATOM    636  CA  ALA    76     -57.912  33.163 -17.514  1.00  0.00
ATOM    637  CB  ALA    76     -57.478  33.801 -18.837  1.00  0.00
ATOM    638  C   ALA    76     -58.575  31.796 -17.782  1.00  0.00
ATOM    639  O   ALA    76     -57.866  30.807 -17.982  1.00  0.00
ATOM    640  N   PRO    77     -59.916  31.733 -17.750  1.00  0.00
ATOM    641  CA  PRO    77     -60.676  30.533 -18.163  1.00  0.00
ATOM    642  CB  PRO    77     -62.141  30.899 -17.922  1.00  0.00
ATOM    643  CG  PRO    77     -62.062  31.869 -16.747  1.00  0.00
ATOM    644  CD  PRO    77     -60.803  32.683 -17.049  1.00  0.00
ATOM    645  C   PRO    77     -60.441  30.218 -19.647  1.00  0.00
ATOM    646  O   PRO    77     -60.367  31.116 -20.482  1.00  0.00
ATOM    647  N   VAL    78     -60.378  28.921 -19.941  1.00  0.00
ATOM    648  H   VAL    78     -60.469  28.229 -19.228  1.00  0.00
ATOM    649  CA  VAL    78     -60.134  28.382 -21.300  1.00  0.00
ATOM    650  CB  VAL    78     -59.837  26.865 -21.237  1.00  0.00
ATOM    651  CG1 VAL    78     -59.556  26.262 -22.620  1.00  0.00
ATOM    652  CG2 VAL    78     -58.636  26.561 -20.333  1.00  0.00
ATOM    653  C   VAL    78     -61.320  28.699 -22.242  1.00  0.00
ATOM    654  O   VAL    78     -62.428  28.210 -22.003  1.00  0.00
ATOM    655  N   PRO    79     -61.096  29.500 -23.297  1.00  0.00
ATOM    656  CA  PRO    79     -62.128  29.815 -24.303  1.00  0.00
ATOM    657  CB  PRO    79     -61.571  31.023 -25.062  1.00  0.00
ATOM    658  CG  PRO    79     -60.056  30.835 -24.978  1.00  0.00
ATOM    659  CD  PRO    79     -59.844  30.229 -23.589  1.00  0.00
ATOM    660  C   PRO    79     -62.442  28.611 -25.208  1.00  0.00
ATOM    661  O   PRO    79     -61.706  28.289 -26.142  1.00  0.00
ATOM    662  N   TYR    80     -63.462  27.861 -24.797  1.00  0.00
ATOM    663  H   TYR    80     -63.864  27.998 -23.891  1.00  0.00
ATOM    664  CA  TYR    80     -63.956  26.673 -25.525  1.00  0.00
ATOM    665  CB  TYR    80     -64.863  25.873 -24.578  1.00  0.00
ATOM    666  CG  TYR    80     -65.334  24.537 -25.167  1.00  0.00
ATOM    667  CD1 TYR    80     -64.504  23.407 -25.103  1.00  0.00
ATOM    668  HD1 TYR    80     -63.490  23.489 -24.714  1.00  0.00
ATOM    669  CD2 TYR    80     -66.637  24.417 -25.673  1.00  0.00
ATOM    670  HD2 TYR    80     -67.271  25.300 -25.770  1.00  0.00
ATOM    671  CE1 TYR    80     -64.979  22.163 -25.544  1.00  0.00
ATOM    672  HE1 TYR    80     -64.338  21.284 -25.499  1.00  0.00
ATOM    673  CE2 TYR    80     -67.112  23.170 -26.103  1.00  0.00
ATOM    674  HE2 TYR    80     -68.131  23.079 -26.475  1.00  0.00
ATOM    675  CZ  TYR    80     -66.281  22.045 -26.044  1.00  0.00
ATOM    676  OH  TYR    80     -66.717  20.845 -26.506  1.00  0.00
ATOM    677  HH  TYR    80     -67.649  20.943 -26.853  1.00  0.00
ATOM    678  C   TYR    80     -64.637  27.024 -26.865  1.00  0.00
ATOM    679  O   TYR    80     -65.848  27.234 -26.954  1.00  0.00
ATOM    680  N   GLY    81     -63.781  27.190 -27.871  1.00  0.00
ATOM    681  H   GLY    81     -62.799  27.255 -27.683  1.00  0.00
ATOM    682  CA  GLY    81     -64.161  27.454 -29.275  1.00  0.00
ATOM    683  C   GLY    81     -64.798  26.228 -29.946  1.00  0.00
ATOM    684  O   GLY    81     -64.102  25.390 -30.517  1.00  0.00
ATOM    685  N   TYR    82     -66.123  26.164 -29.861  1.00  0.00
ATOM    686  H   TYR    82     -66.643  26.843 -29.344  1.00  0.00
ATOM    687  CA  TYR    82     -66.911  25.042 -30.409  1.00  0.00
ATOM    688  CB  TYR    82     -67.749  24.445 -29.273  1.00  0.00
ATOM    689  CG  TYR    82     -68.328  23.075 -29.641  1.00  0.00
ATOM    690  CD1 TYR    82     -67.567  21.918 -29.419  1.00  0.00
ATOM    691  HD1 TYR    82     -66.575  21.987 -28.969  1.00  0.00
ATOM    692  CD2 TYR    82     -69.586  22.979 -30.253  1.00  0.00
ATOM    693  HD2 TYR    82     -70.182  23.875 -30.434  1.00  0.00
ATOM    694  CE1 TYR    82     -68.063  20.668 -29.814  1.00  0.00
ATOM    695  HE1 TYR    82     -67.476  19.767 -29.645  1.00  0.00
ATOM    696  CE2 TYR    82     -70.075  21.729 -30.658  1.00  0.00
ATOM    697  HE2 TYR    82     -71.019  21.668 -31.197  1.00  0.00
ATOM    698  CZ  TYR    82     -69.312  20.575 -30.437  1.00  0.00
ATOM    699  OH  TYR    82     -69.787  19.360 -30.809  1.00  0.00
ATOM    700  HH  TYR    82     -70.609  19.490 -31.361  1.00  0.00
ATOM    701  C   TYR    82     -67.816  25.478 -31.573  1.00  0.00
ATOM    702  O   TYR    82     -68.443  26.536 -31.530  1.00  0.00
ATOM    703  N   PHE    83     -67.958  24.567 -32.533  1.00  0.00
ATOM    704  H   PHE    83     -67.557  23.656 -32.446  1.00  0.00
ATOM    705  CA  PHE    83     -68.779  24.770 -33.743  1.00  0.00
ATOM    706  CB  PHE    83     -67.856  24.816 -34.972  1.00  0.00
ATOM    707  CG  PHE    83     -68.625  24.974 -36.291  1.00  0.00
ATOM    708  CD1 PHE    83     -69.136  26.226 -36.663  1.00  0.00
ATOM    709  HD1 PHE    83     -68.839  27.125 -36.122  1.00  0.00
ATOM    710  CD2 PHE    83     -68.969  23.833 -37.033  1.00  0.00
ATOM    711  HD2 PHE    83     -68.561  22.858 -36.764  1.00  0.00
ATOM    712  CE1 PHE    83     -70.013  26.331 -37.751  1.00  0.00
ATOM    713  HE1 PHE    83     -70.433  27.299 -38.022  1.00  0.00
ATOM    714  CE2 PHE    83     -69.843  23.939 -38.123  1.00  0.00
ATOM    715  HE2 PHE    83     -70.118  23.050 -38.691  1.00  0.00
ATOM    716  CZ  PHE    83     -70.369  25.187 -38.477  1.00  0.00
ATOM    717  HZ  PHE    83     -71.081  25.265 -39.299  1.00  0.00
ATOM    718  C   PHE    83     -69.865  23.691 -33.903  1.00  0.00
ATOM    719  O   PHE    83     -69.652  22.521 -33.584  1.00  0.00
ATOM    720  N   GLY    84     -70.996  24.134 -34.447  1.00  0.00
ATOM    721  H   GLY    84     -71.098  25.093 -34.713  1.00  0.00
ATOM    722  CA  GLY    84     -72.143  23.280 -34.815  1.00  0.00
ATOM    723  C   GLY    84     -72.755  23.753 -36.141  1.00  0.00
ATOM    724  O   GLY    84     -72.939  24.953 -36.344  1.00  0.00
ATOM    725  N   GLY    85     -73.011  22.789 -37.022  1.00  0.00
ATOM    726  H   GLY    85     -72.715  21.847 -36.866  1.00  0.00
ATOM    727  CA  GLY    85     -73.633  23.022 -38.343  1.00  0.00
ATOM    728  C   GLY    85     -73.740  21.731 -39.169  1.00  0.00
ATOM    729  O   GLY    85     -72.993  20.780 -38.939  1.00  0.00
ATOM    730  N   GLY    86     -74.726  21.723 -40.063  1.00  0.00
ATOM    731  H   GLY    86     -75.390  22.469 -40.113  1.00  0.00
ATOM    732  CA  GLY    86     -74.999  20.606 -40.993  1.00  0.00
ATOM    733  C   GLY    86     -76.143  20.943 -41.962  1.00  0.00
ATOM    734  O   GLY    86     -77.029  21.732 -41.633  1.00  0.00
ATOM    735  N   TYR    87     -76.057  20.358 -43.156  1.00  0.00
ATOM    736  H   TYR    87     -75.296  19.749 -43.379  1.00  0.00
ATOM    737  CA  TYR    87     -77.018  20.547 -44.266  1.00  0.00
ATOM    738  CB  TYR    87     -76.827  21.947 -44.882  1.00  0.00
ATOM    739  CG  TYR    87     -77.657  22.180 -46.152  1.00  0.00
ATOM    740  CD1 TYR    87     -79.032  22.444 -46.064  1.00  0.00
ATOM    741  HD1 TYR    87     -79.478  22.729 -45.110  1.00  0.00
ATOM    742  CD2 TYR    87     -77.080  21.903 -47.402  1.00  0.00
ATOM    743  HD2 TYR    87     -76.005  21.735 -47.485  1.00  0.00
ATOM    744  CE1 TYR    87     -79.832  22.383 -47.215  1.00  0.00
ATOM    745  HE1 TYR    87     -80.901  22.579 -47.153  1.00  0.00
ATOM    746  CE2 TYR    87     -77.880  21.845 -48.549  1.00  0.00
ATOM    747  HE2 TYR    87     -77.422  21.659 -49.519  1.00  0.00
ATOM    748  CZ  TYR    87     -79.258  22.071 -48.453  1.00  0.00
ATOM    749  OH  TYR    87     -80.046  21.946 -49.550  1.00  0.00
ATOM    750  HH  TYR    87     -79.511  21.496 -50.288  1.00  0.00
ATOM    751  C   TYR    87     -76.846  19.457 -45.340  1.00  0.00
ATOM    752  O   TYR    87     -75.744  18.953 -45.555  1.00  0.00
ATOM    753  N   TYR    88     -77.967  19.120 -45.979  1.00  0.00
ATOM    754  H   TYR    88     -78.849  19.515 -45.722  1.00  0.00
ATOM    755  CA  TYR    88     -78.019  18.200 -47.133  1.00  0.00
ATOM    756  CB  TYR    88     -78.156  16.750 -46.642  1.00  0.00
ATOM    757  CG  TYR    88     -78.152  15.744 -47.801  1.00  0.00
ATOM    758  CD1 TYR    88     -76.935  15.328 -48.360  1.00  0.00
ATOM    759  HD1 TYR    88     -75.991  15.576 -47.873  1.00  0.00
ATOM    760  CD2 TYR    88     -79.363  15.367 -48.403  1.00  0.00
ATOM    761  HD2 TYR    88     -80.314  15.660 -47.957  1.00  0.00
ATOM    762  CE1 TYR    88     -76.930  14.566 -49.537  1.00  0.00
ATOM    763  HE1 TYR    88     -75.989  14.235 -49.973  1.00  0.00
ATOM    764  CE2 TYR    88     -79.354  14.606 -49.580  1.00  0.00
ATOM    765  HE2 TYR    88     -80.295  14.343 -50.060  1.00  0.00
ATOM    766  CZ  TYR    88     -78.137  14.214 -50.151  1.00  0.00
ATOM    767  OH  TYR    88     -78.118  13.532 -51.323  1.00  0.00
ATOM    768  HH  TYR    88     -79.053  13.425 -51.655  1.00  0.00
ATOM    769  C   TYR    88     -79.182  18.564 -48.072  1.00  0.00
ATOM    770  O   TYR    88     -80.322  18.728 -47.636  1.00  0.00
ATOM    771  N   SER    89     -78.878  18.561 -49.368  1.00  0.00
ATOM    772  H   SER    89     -77.946  18.392 -49.682  1.00  0.00
ATOM    773  CA  SER    89     -79.871  18.817 -50.436  1.00  0.00
ATOM    774  CB  SER    89     -79.210  19.350 -51.713  1.00  0.00
ATOM    775  OG  SER    89     -78.693  20.667 -51.491  1.00  0.00
ATOM    776  HG  SER    89     -78.334  21.020 -52.362  1.00  0.00
ATOM    777  C   SER    89     -80.715  17.576 -50.756  1.00  0.00
ATOM    778  O   SER    89     -80.358  16.736 -51.585  1.00  0.00
ATOM    779  N   CYS    90     -81.798  17.436 -49.994  1.00  0.00
ATOM    780  H   CYS    90     -81.945  18.034 -49.204  1.00  0.00
ATOM    781  CA  CYS    90     -82.774  16.338 -50.155  1.00  0.00
ATOM    782  CB  CYS    90     -83.607  16.227 -48.872  1.00  0.00
ATOM    783  SG  CYS    90     -84.722  14.776 -48.842  1.00  0.00
ATOM    784  HG  CYS    90     -85.257  15.035 -47.652  1.00  0.00
ATOM    785  C   CYS    90     -83.645  16.511 -51.418  1.00  0.00
ATOM    786  O   CYS    90     -84.812  16.903 -51.383  1.00  0.00
ATOM    787  N   ARG    91     -83.011  16.220 -52.551  1.00  0.00
ATOM    788  H   ARG    91     -82.026  16.037 -52.546  1.00  0.00
ATOM    789  CA  ARG    91     -83.622  16.325 -53.892  1.00  0.00
ATOM    790  CB  ARG    91     -82.527  16.431 -54.965  1.00  0.00
ATOM    791  CG  ARG    91     -81.626  17.668 -54.823  1.00  0.00
ATOM    792  CD  ARG    91     -82.363  19.005 -54.996  1.00  0.00
ATOM    793  NE  ARG    91     -82.925  19.168 -56.353  1.00  0.00
ATOM    794  HE  ARG    91     -83.919  19.106 -56.406  1.00  0.00
ATOM    795  CZ  ARG    91     -82.263  19.402 -57.490  1.00  0.00
ATOM    796  NH1 ARG    91     -80.945  19.540 -57.541  1.00  0.00
ATOM    797 HH11 ARG    91     -80.416  19.465 -56.699  1.00  0.00
ATOM    798 HH12 ARG    91     -80.494  19.712 -58.413  1.00  0.00
ATOM    799  NH2 ARG    91     -82.932  19.494 -58.629  1.00  0.00
ATOM    800 HH21 ARG    91     -83.924  19.391 -58.644  1.00  0.00
ATOM    801 HH22 ARG    91     -82.433  19.669 -59.475  1.00  0.00
ATOM    802  C   ARG    91     -84.588  15.165 -54.192  1.00  0.00
ATOM    803  O   ARG    91     -84.211  14.114 -54.713  1.00  0.00
ATOM    804  N   VAL    92     -85.824  15.347 -53.736  1.00  0.00
ATOM    805  H   VAL    92     -86.019  16.076 -53.078  1.00  0.00
ATOM    806  CA  VAL    92     -86.926  14.384 -53.968  1.00  0.00
ATOM    807  CB  VAL    92     -88.065  14.562 -52.938  1.00  0.00
ATOM    808  CG1 VAL    92     -89.094  13.431 -53.050  1.00  0.00
ATOM    809  CG2 VAL    92     -87.556  14.603 -51.492  1.00  0.00
ATOM    810  C   VAL    92     -87.423  14.505 -55.425  1.00  0.00
ATOM    811  O   VAL    92     -88.342  15.261 -55.742  1.00  0.00
ATOM    812  N   SER    93     -86.713  13.799 -56.301  1.00  0.00
ATOM    813  H   SER    93     -85.895  13.298 -56.007  1.00  0.00
ATOM    814  CA  SER    93     -86.953  13.762 -57.761  1.00  0.00
ATOM    815  CB  SER    93     -85.767  13.091 -58.468  1.00  0.00
ATOM    816  OG  SER    93     -85.614  11.751 -57.990  1.00  0.00
ATOM    817  HG  SER    93     -86.505  11.284 -58.081  1.00  0.00
ATOM    818  C   SER    93     -88.270  13.077 -58.167  1.00  0.00
ATOM    819  O   SER    93     -88.376  11.850 -58.189  1.00  0.00
ATOM    820  N   ARG    94     -89.272  13.913 -58.419  1.00  0.00
ATOM    821  H   ARG    94     -89.195  14.891 -58.224  1.00  0.00
ATOM    822  CA  ARG    94     -90.611  13.477 -58.872  1.00  0.00
ATOM    823  CB  ARG    94     -91.662  13.951 -57.863  1.00  0.00
ATOM    824  CG  ARG    94     -91.538  13.228 -56.517  1.00  0.00
ATOM    825  CD  ARG    94     -92.149  14.045 -55.375  1.00  0.00
ATOM    826  NE  ARG    94     -91.331  15.253 -55.151  1.00  0.00
ATOM    827  HE  ARG    94     -90.345  15.098 -55.089  1.00  0.00
ATOM    828  CZ  ARG    94     -91.754  16.517 -55.109  1.00  0.00
ATOM    829  NH1 ARG    94     -93.029  16.851 -55.245  1.00  0.00
ATOM    830 HH11 ARG    94     -93.707  16.132 -55.384  1.00  0.00
ATOM    831 HH12 ARG    94     -93.302  17.810 -55.213  1.00  0.00
ATOM    832  NH2 ARG    94     -90.860  17.490 -55.035  1.00  0.00
ATOM    833 HH21 ARG    94     -89.886  17.269 -55.024  1.00  0.00
ATOM    834 HH22 ARG    94     -91.165  18.439 -54.994  1.00  0.00
ATOM    835  C   ARG    94     -90.952  14.039 -60.260  1.00  0.00
ATOM    836  O   ARG    94     -90.649  15.192 -60.565  1.00  0.00
ATOM    837  N   SER    95     -91.550  13.174 -61.080  1.00  0.00
ATOM    838  H   SER    95     -91.692  12.222 -60.806  1.00  0.00
ATOM    839  CA  SER    95     -92.025  13.478 -62.452  1.00  0.00
ATOM    840  CB  SER    95     -90.857  13.773 -63.405  1.00  0.00
ATOM    841  OG  SER    95     -91.355  14.222 -64.670  1.00  0.00
ATOM    842  HG  SER    95     -90.593  14.562 -65.224  1.00  0.00
ATOM    843  C   SER    95     -92.825  12.291 -63.013  1.00  0.00
ATOM    844  O   SER    95     -92.658  11.158 -62.562  1.00  0.00
ATOM    845  N   SER    96     -93.733  12.600 -63.937  1.00  0.00
ATOM    846  H   SER    96     -93.724  13.504 -64.367  1.00  0.00
ATOM    847  CA  SER    96     -94.597  11.600 -64.603  1.00  0.00
ATOM    848  CB  SER    96     -96.013  11.624 -64.013  1.00  0.00
ATOM    849  OG  SER    96     -96.801  10.576 -64.589  1.00  0.00
ATOM    850  HG  SER    96     -97.701  10.556 -64.150  1.00  0.00
ATOM    851  C   SER    96     -94.670  11.855 -66.115  1.00  0.00
ATOM    852  O   SER    96     -94.743  13.000 -66.560  1.00  0.00
ATOM    853  N   LEU    97     -94.729  10.760 -66.866  1.00  0.00
ATOM    854  H   LEU    97     -94.833   9.858 -66.448  1.00  0.00
ATOM    855  CA  LEU    97     -94.799  10.788 -68.339  1.00  0.00
ATOM    856  CB  LEU    97     -93.508  10.176 -68.915  1.00  0.00
ATOM    857  CG  LEU    97     -93.109  10.571 -70.352  1.00  0.00
ATOM    858  CD1 LEU    97     -94.082  10.063 -71.422  1.00  0.00
ATOM    859  CD2 LEU    97     -92.884  12.081 -70.477  1.00  0.00
ATOM    860  C   LEU    97     -96.060  10.037 -68.796  1.00  0.00
ATOM    861  O   LEU    97     -96.113   8.808 -68.786  1.00  0.00
ATOM    862  N   LYS    98     -97.097  10.823 -69.069  1.00  0.00
ATOM    863  H   LYS    98     -97.053  11.811 -68.925  1.00  0.00
ATOM    864  CA  LYS    98     -98.410  10.306 -69.508  1.00  0.00
ATOM    865  CB  LYS    98     -99.509  10.724 -68.521  1.00  0.00
ATOM    866  CG  LYS    98     -99.338  10.061 -67.148  1.00  0.00
ATOM    867  CD  LYS    98    -100.409  10.490 -66.138  1.00  0.00
ATOM    868  CE  LYS    98    -101.794   9.919 -66.460  1.00  0.00
ATOM    869  NZ  LYS    98    -102.791  10.365 -65.476  1.00  0.00
ATOM    870  HZ1 LYS    98    -103.684   9.982 -65.714  1.00  0.00
ATOM    871  HZ2 LYS    98    -102.527  10.051 -64.565  1.00  0.00
ATOM    872  HZ3 LYS    98    -102.845  11.363 -65.485  1.00  0.00
ATOM    873  C   LYS    98     -98.755  10.757 -70.943  1.00  0.00
ATOM    874  O   LYS    98     -99.085  11.927 -71.148  1.00  0.00
ATOM    875  N   PRO    99     -98.510   9.896 -71.944  1.00  0.00
ATOM    876  CA  PRO    99     -98.845  10.188 -73.352  1.00  0.00
ATOM    877  CB  PRO    99     -98.034   9.171 -74.157  1.00  0.00
ATOM    878  CG  PRO    99     -97.941   7.965 -73.222  1.00  0.00
ATOM    879  CD  PRO    99     -97.816   8.595 -71.833  1.00  0.00
ATOM    880  C   PRO    99    -100.352  10.078 -73.630  1.00  0.00
ATOM    881  O   PRO    99    -101.045   9.238 -73.058  1.00  0.00
ATOM    882  N   CYS   100    -100.827  10.960 -74.505  1.00  0.00
ATOM    883  H   CYS   100    -100.244  11.653 -74.926  1.00  0.00
ATOM    884  CA  CYS   100    -102.233  10.980 -74.957  1.00  0.00
ATOM    885  CB  CYS   100    -102.931  12.221 -74.388  1.00  0.00
ATOM    886  SG  CYS   100    -104.724  12.297 -74.754  1.00  0.00
ATOM    887  HG  CYS   100    -104.947  13.448 -74.126  1.00  0.00
ATOM    888  C   CYS   100    -102.317  10.978 -76.492  1.00  0.00
ATOM    889  O   CYS   100    -101.516  11.622 -77.168  1.00  0.00
ATOM    890  N   ALA   101    -103.299  10.236 -76.998  1.00  0.00
ATOM    891  H   ALA   101    -103.944   9.751 -76.408  1.00  0.00
ATOM    892  CA  ALA   101    -103.589  10.134 -78.442  1.00  0.00
ATOM    893  CB  ALA   101    -103.187   8.745 -78.948  1.00  0.00
ATOM    894  C   ALA   101    -105.079  10.383 -78.724  1.00  0.00
ATOM    895  O   ALA   101    -105.943   9.938 -77.970  1.00  0.00
ATOM    896  N   GLN   102    -105.337  11.083 -79.826  1.00  0.00
ATOM    897  H   GLN   102    -104.606  11.394 -80.433  1.00  0.00
ATOM    898  CA  GLN   102    -106.702  11.415 -80.279  1.00  0.00
ATOM    899  CB  GLN   102    -106.915  12.933 -80.155  1.00  0.00
ATOM    900  CG  GLN   102    -108.331  13.415 -80.513  1.00  0.00
ATOM    901  CD  GLN   102    -109.422  12.757 -79.660  1.00  0.00
ATOM    902  OE1 GLN   102    -109.401  12.749 -78.439  1.00  0.00
ATOM    903  NE2 GLN   102    -110.422  12.194 -80.303  1.00  0.00
ATOM    904 HE21 GLN   102    -110.489  12.189 -81.306  1.00  0.00
ATOM    905 HE22 GLN   102    -111.155  11.833 -79.733  1.00  0.00
ATOM    906  C   GLN   102    -106.944  10.928 -81.718  1.00  0.00
ATOM    907  O   GLN   102    -106.064  11.013 -82.574  1.00  0.00
ATOM    908  N   ALA   103    -108.173  10.475 -81.949  1.00  0.00
ATOM    909  H   ALA   103    -108.850  10.432 -81.215  1.00  0.00
ATOM    910  CA  ALA   103    -108.642  10.021 -83.274  1.00  0.00
ATOM    911  CB  ALA   103    -109.170   8.589 -83.159  1.00  0.00
ATOM    912  C   ALA   103    -109.742  10.941 -83.830  1.00  0.00
ATOM    913  O   ALA   103    -110.544  11.494 -83.077  1.00  0.00
ATOM    914  N   ALA   104    -109.686  11.154 -85.143  1.00  0.00
ATOM    915  H   ALA   104    -108.973  10.743 -85.711  1.00  0.00
ATOM    916  CA  ALA   104    -110.675  11.961 -85.887  1.00  0.00
ATOM    917  CB  ALA   104    -110.042  13.295 -86.296  1.00  0.00
ATOM    918  C   ALA   104    -111.177  11.218 -87.135  1.00  0.00
ATOM    919  O   ALA   104    -110.420  10.498 -87.785  1.00  0.00
ATOM    920  N   THR   105    -112.468  11.376 -87.410  1.00  0.00
ATOM    921  H   THR   105    -113.089  11.873 -86.803  1.00  0.00
ATOM    922  CA  THR   105    -113.136  10.778 -88.588  1.00  0.00
ATOM    923  CB  THR   105    -114.208   9.756 -88.177  1.00  0.00
ATOM    924  OG1 THR   105    -115.086  10.321 -87.198  1.00  0.00
ATOM    925  HG1 THR   105    -115.801   9.660 -86.965  1.00  0.00
ATOM    926  CG2 THR   105    -113.584   8.445 -87.689  1.00  0.00
ATOM    927  C   THR   105    -113.778  11.843 -89.487  1.00  0.00
ATOM    928  O   THR   105    -114.298  12.854 -89.017  1.00  0.00
ATOM    929  N   LEU   106    -113.707  11.588 -90.790  1.00  0.00
ATOM    930  H   LEU   106    -113.214  10.795 -91.144  1.00  0.00
ATOM    931  CA  LEU   106    -114.276  12.483 -91.819  1.00  0.00
ATOM    932  CB  LEU   106    -113.166  13.024 -92.733  1.00  0.00
ATOM    933  CG  LEU   106    -112.138  13.904 -92.006  1.00  0.00
ATOM    934  CD1 LEU   106    -110.956  14.181 -92.936  1.00  0.00
ATOM    935  CD2 LEU   106    -112.750  15.231 -91.546  1.00  0.00
ATOM    936  C   LEU   106    -115.367  11.776 -92.636  1.00  0.00
ATOM    937  O   LEU   106    -115.089  10.947 -93.501  1.00  0.00
ATOM    938  N   ALA   107    -116.607  12.031 -92.227  1.00  0.00
ATOM    939  H   ALA   107    -116.788  12.636 -91.452  1.00  0.00
ATOM    940  CA  ALA   107    -117.804  11.434 -92.853  1.00  0.00
ATOM    941  CB  ALA   107    -118.575  10.616 -91.810  1.00  0.00
ATOM    942  C   ALA   107    -118.704  12.495 -93.506  1.00  0.00
ATOM    943  O   ALA   107    -119.360  13.287 -92.830  1.00  0.00
ATOM    944  N   ALA   108    -118.541  12.609 -94.821  1.00  0.00
ATOM    945  H   ALA   108    -117.886  12.040 -95.317  1.00  0.00
ATOM    946  CA  ALA   108    -119.327  13.534 -95.664  1.00  0.00
ATOM    947  CB  ALA   108    -118.411  14.637 -96.203  1.00  0.00
ATOM    948  C   ALA   108    -120.001  12.795 -96.830  1.00  0.00
ATOM    949  O   ALA   108    -119.402  11.918 -97.452  1.00  0.00
ATOM    950  N   TYR   109    -121.252  13.169 -97.089  1.00  0.00
ATOM    951  H   TYR   109    -121.717  13.863 -96.541  1.00  0.00
ATOM    952  CA  TYR   109    -122.058  12.586 -98.180  1.00  0.00
ATOM    953  CB  TYR   109    -123.181  11.729 -97.571  1.00  0.00
ATOM    954  CG  TYR   109    -124.068  11.093 -98.648  1.00  0.00
ATOM    955  CD1 TYR   109    -123.550  10.057 -99.441  1.00  0.00
ATOM    956  HD1 TYR   109    -122.743   9.427 -99.065  1.00  0.00
ATOM    957  CD2 TYR   109    -125.185  11.813 -99.095  1.00  0.00
ATOM    958  HD2 TYR   109    -125.660  12.549 -98.446  1.00  0.00
ATOM    959  CE1 TYR   109    -124.078   9.818-100.718  1.00  0.00
ATOM    960  HE1 TYR   109    -123.670   9.026-101.344  1.00  0.00
ATOM    961  CE2 TYR   109    -125.712  11.570-100.369  1.00  0.00
ATOM    962  HE2 TYR   109    -126.595  12.110-100.706  1.00  0.00
ATOM    963  CZ  TYR   109    -125.127  10.608-101.199  1.00  0.00
ATOM    964  OH  TYR   109    -125.351  10.676-102.534  1.00  0.00
ATOM    965  HH  TYR   109    -125.488  11.647-102.766  1.00  0.00
ATOM    966  C   TYR   109    -122.601  13.666 -99.144  1.00  0.00
ATOM    967  O   TYR   109    -123.196  14.641 -98.679  1.00  0.00
ATOM    968  N   PRO   110    -122.404  13.495-100.463  1.00  0.00
ATOM    969  CA  PRO   110    -122.936  14.414-101.492  1.00  0.00
ATOM    970  CB  PRO   110    -122.131  14.093-102.756  1.00  0.00
ATOM    971  CG  PRO   110    -121.773  12.617-102.584  1.00  0.00
ATOM    972  CD  PRO   110    -121.515  12.491-101.082  1.00  0.00
ATOM    973  C   PRO   110    -124.458  14.308-101.692  1.00  0.00
ATOM    974  O   PRO   110    -124.969  13.498-102.468  1.00  0.00
ATOM    975  N   ALA   111    -125.165  15.147-100.940  1.00  0.00
ATOM    976  H   ALA   111    -124.723  15.747-100.272  1.00  0.00
ATOM    977  CA  ALA   111    -126.639  15.232-100.976  1.00  0.00
ATOM    978  CB  ALA   111    -127.191  15.019 -99.563  1.00  0.00
ATOM    979  C   ALA   111    -127.130  16.581-101.524  1.00  0.00
ATOM    980  O   ALA   111    -126.553  17.631-101.248  1.00  0.00
ATOM    981  N   GLU   112    -128.187  16.498-102.329  1.00  0.00
ATOM    982  H   GLU   112    -128.629  15.621-102.515  1.00  0.00
ATOM    983  CA  GLU   112    -128.864  17.668-102.930  1.00  0.00
ATOM    984  CB  GLU   112    -128.395  17.906-104.376  1.00  0.00
ATOM    985  CG  GLU   112    -128.651  16.735-105.336  1.00  0.00
ATOM    986  CD  GLU   112    -128.349  17.131-106.783  1.00  0.00
ATOM    987  OE1 GLU   112    -127.194  16.911-107.205  1.00  0.00
ATOM    988  OE2 GLU   112    -129.288  17.641-107.432  1.00  0.00
ATOM    989  C   GLU   112    -130.394  17.524-102.878  1.00  0.00
ATOM    990  O   GLU   112    -130.914  16.411-102.944  1.00  0.00
ATOM    991  N   THR   113    -131.075  18.660-102.759  1.00  0.00
ATOM    992  H   THR   113    -130.638  19.505-102.450  1.00  0.00
ATOM    993  CA  THR   113    -132.555  18.719-102.791  1.00  0.00
ATOM    994  CB  THR   113    -133.117  19.340-101.501  1.00  0.00
ATOM    995  OG1 THR   113    -132.518  20.623-101.288  1.00  0.00
ATOM    996  HG1 THR   113    -132.796  21.224-102.048  1.00  0.00
ATOM    997  CG2 THR   113    -132.943  18.418-100.290  1.00  0.00
ATOM    998  C   THR   113    -133.082  19.496-104.015  1.00  0.00
ATOM    999  O   THR   113    -133.113  20.731-103.982  1.00  0.00
ATOM   1000  N   PRO   114    -133.376  18.801-105.127  1.00  0.00
ATOM   1001  CA  PRO   114    -134.016  19.412-106.312  1.00  0.00
ATOM   1002  CB  PRO   114    -134.121  18.276-107.330  1.00  0.00
ATOM   1003  CG  PRO   114    -132.934  17.384-106.976  1.00  0.00
ATOM   1004  CD  PRO   114    -132.908  17.438-105.448  1.00  0.00
ATOM   1005  C   PRO   114    -135.413  19.945-105.964  1.00  0.00
ATOM   1006  O   PRO   114    -136.102  19.389-105.110  1.00  0.00
ATOM   1007  N   THR   115    -135.777  21.047-106.617  1.00  0.00
ATOM   1008  H   THR   115    -135.165  21.499-107.266  1.00  0.00
ATOM   1009  CA  THR   115    -137.080  21.732-106.441  1.00  0.00
ATOM   1010  CB  THR   115    -137.241  22.331-105.025  1.00  0.00
ATOM   1011  OG1 THR   115    -138.560  22.868-104.880  1.00  0.00
ATOM   1012  HG1 THR   115    -138.717  23.097-103.917  1.00  0.00
ATOM   1013  CG2 THR   115    -136.179  23.376-104.656  1.00  0.00
ATOM   1014  C   THR   115    -137.303  22.795-107.533  1.00  0.00
ATOM   1015  O   THR   115    -136.344  23.297-108.120  1.00  0.00
ATOM   1016  N   ALA   116    -138.578  23.067-107.803  1.00  0.00
ATOM   1017  H   ALA   116    -139.299  22.729-107.196  1.00  0.00
ATOM   1018  CA  ALA   116    -139.045  24.002-108.850  1.00  0.00
ATOM   1019  CB  ALA   116    -139.015  23.316-110.222  1.00  0.00
ATOM   1020  C   ALA   116    -140.477  24.482-108.559  1.00  0.00
ATOM   1021  O   ALA   116    -141.272  23.756-107.962  1.00  0.00
ATOM   1022  N   GLY   117    -140.747  25.724-108.958  1.00  0.00
ATOM   1023  H   GLY   117    -140.037  26.314-109.342  1.00  0.00
ATOM   1024  CA  GLY   117    -142.064  26.377-108.799  1.00  0.00
ATOM   1025  C   GLY   117    -142.098  27.768-109.446  1.00  0.00
ATOM   1026  O   GLY   117    -141.059  28.392-109.659  1.00  0.00
ATOM   1027  N   GLU   118    -143.301  28.171-109.849  1.00  0.00
ATOM   1028  H   GLU   118    -144.118  27.619-109.687  1.00  0.00
ATOM   1029  CA  GLU   118    -143.548  29.486-110.480  1.00  0.00
ATOM   1030  CB  GLU   118    -143.952  29.317-111.950  1.00  0.00
ATOM   1031  CG  GLU   118    -142.795  28.812-112.822  1.00  0.00
ATOM   1032  CD  GLU   118    -143.188  28.629-114.293  1.00  0.00
ATOM   1033  OE1 GLU   118    -143.835  29.547-114.846  1.00  0.00
ATOM   1034  OE2 GLU   118    -142.781  27.588-114.850  1.00  0.00
ATOM   1035  C   GLU   118    -144.636  30.276-109.739  1.00  0.00
ATOM   1036  O   GLU   118    -145.687  29.737-109.393  1.00  0.00
ATOM   1037  N   GLU   119    -144.366  31.565-109.549  1.00  0.00
ATOM   1038  H   GLU   119    -143.505  31.969-109.856  1.00  0.00
ATOM   1039  CA  GLU   119    -145.289  32.498-108.871  1.00  0.00
ATOM   1040  CB  GLU   119    -144.485  33.691-108.335  1.00  0.00
ATOM   1041  CG  GLU   119    -145.315  34.605-107.424  1.00  0.00
ATOM   1042  CD  GLU   119    -144.534  35.825-106.921  1.00  0.00
ATOM   1043  OE1 GLU   119    -143.358  35.649-106.529  1.00  0.00
ATOM   1044  OE2 GLU   119    -145.158  36.906-106.876  1.00  0.00
ATOM   1045  C   GLU   119    -146.430  32.937-109.809  1.00  0.00
ATOM   1046  O   GLU   119    -146.303  33.886-110.582  1.00  0.00
ATOM   1047  N   TYR   120    -147.498  32.144-109.787  1.00  0.00
ATOM   1048  H   TYR   120    -147.467  31.254-109.333  1.00  0.00
ATOM   1049  CA  TYR   120    -148.733  32.425-110.547  1.00  0.00
ATOM   1050  CB  TYR   120    -149.665  31.203-110.457  1.00  0.00
ATOM   1051  CG  TYR   120    -150.997  31.441-111.178  1.00  0.00
ATOM   1052  CD1 TYR   120    -151.034  31.436-112.582  1.00  0.00
ATOM   1053  HD1 TYR   120    -150.306  30.856-113.149  1.00  0.00
ATOM   1054  CD2 TYR   120    -152.019  32.085-110.466  1.00  0.00
ATOM   1055  HD2 TYR   120    -152.045  32.031-109.378  1.00  0.00
ATOM   1056  CE1 TYR   120    -152.019  32.167-113.262  1.00  0.00
ATOM   1057  HE1 TYR   120    -152.042  32.182-114.350  1.00  0.00
ATOM   1058  CE2 TYR   120    -153.001  32.814-111.145  1.00  0.00
ATOM   1059  HE2 TYR   120    -153.789  33.315-110.585  1.00  0.00
ATOM   1060  CZ  TYR   120    -152.972  32.896-112.541  1.00  0.00
ATOM   1061  OH  TYR   120    -153.636  33.909-113.148  1.00  0.00
ATOM   1062  HH  TYR   120    -153.708  34.661-112.480  1.00  0.00
ATOM   1063  C   TYR   120    -149.421  33.736-110.091  1.00  0.00
ATOM   1064  O   TYR   120    -149.662  33.910-108.893  1.00  0.00
ATOM   1065  N   PRO   121    -149.740  34.640-111.033  1.00  0.00
ATOM   1066  CA  PRO   121    -150.411  35.923-110.739  1.00  0.00
ATOM   1067  CB  PRO   121    -150.194  36.777-111.992  1.00  0.00
ATOM   1068  CG  PRO   121    -150.102  35.742-113.113  1.00  0.00
ATOM   1069  CD  PRO   121    -149.350  34.583-112.457  1.00  0.00
ATOM   1070  C   PRO   121    -151.891  35.811-110.329  1.00  0.00
ATOM   1071  O   PRO   121    -152.805  35.774-111.155  1.00  0.00
ATOM   1072  N   SER   122    -152.081  35.732-109.016  1.00  0.00
ATOM   1073  H   SER   122    -151.321  35.520-108.401  1.00  0.00
ATOM   1074  CA  SER   122    -153.414  35.773-108.373  1.00  0.00
ATOM   1075  CB  SER   122    -153.569  34.663-107.328  1.00  0.00
ATOM   1076  OG  SER   122    -153.617  33.381-107.956  1.00  0.00
ATOM   1077  HG  SER   122    -153.759  32.676-107.260  1.00  0.00
ATOM   1078  C   SER   122    -153.649  37.108-107.657  1.00  0.00
ATOM   1079  O   SER   122    -152.765  37.625-106.975  1.00  0.00
ATOM   1080  N   ARG   123    -154.886  37.589-107.753  1.00  0.00
ATOM   1081  H   ARG   123    -155.599  37.109-108.263  1.00  0.00
ATOM   1082  CA  ARG   123    -155.315  38.845-107.102  1.00  0.00
ATOM   1083  CB  ARG   123    -155.765  39.882-108.147  1.00  0.00
ATOM   1084  CG  ARG   123    -157.033  39.490-108.913  1.00  0.00
ATOM   1085  CD  ARG   123    -157.634  40.689-109.644  1.00  0.00
ATOM   1086  NE  ARG   123    -159.009  40.337-110.036  1.00  0.00
ATOM   1087  HE  ARG   123    -159.591  40.013-109.286  1.00  0.00
ATOM   1088  CZ  ARG   123    -159.533  40.373-111.263  1.00  0.00
ATOM   1089  NH1 ARG   123    -158.840  40.754-112.328  1.00  0.00
ATOM   1090 HH11 ARG   123    -157.887  41.028-112.215  1.00  0.00
ATOM   1091 HH12 ARG   123    -159.271  40.765-113.227  1.00  0.00
ATOM   1092  NH2 ARG   123    -160.787  39.992-111.442  1.00  0.00
ATOM   1093 HH21 ARG   123    -161.328  39.679-110.662  1.00  0.00
ATOM   1094 HH22 ARG   123    -161.185  40.017-112.356  1.00  0.00
ATOM   1095  C   ARG   123    -156.429  38.609-106.059  1.00  0.00
ATOM   1096  O   ARG   123    -157.257  37.717-106.257  1.00  0.00
ATOM   1097  N   PRO   124    -156.467  39.409-104.981  1.00  0.00
ATOM   1098  CA  PRO   124    -157.588  39.403-104.017  1.00  0.00
ATOM   1099  CB  PRO   124    -157.193  40.428-102.952  1.00  0.00
ATOM   1100  CG  PRO   124    -155.668  40.342-102.949  1.00  0.00
ATOM   1101  CD  PRO   124    -155.323  40.161-104.428  1.00  0.00
ATOM   1102  C   PRO   124    -158.934  39.774-104.662  1.00  0.00
ATOM   1103  O   PRO   124    -159.845  38.951-104.648  1.00  0.00
ATOM   1104  N   THR   125    -158.909  40.825-105.491  1.00  0.00
ATOM   1105  H   THR   125    -158.038  41.233-105.753  1.00  0.00
ATOM   1106  CA  THR   125    -160.085  41.478-106.129  1.00  0.00
ATOM   1107  CB  THR   125    -161.025  40.503-106.873  1.00  0.00
ATOM   1108  OG1 THR   125    -160.271  39.454-107.487  1.00  0.00
ATOM   1109  HG1 THR   125    -160.026  38.799-106.758  1.00  0.00
ATOM   1110  CG2 THR   125    -161.846  41.219-107.952  1.00  0.00
ATOM   1111  C   THR   125    -160.910  42.249-105.081  1.00  0.00
ATOM   1112  O   THR   125    -161.067  41.813-103.943  1.00  0.00
ATOM   1113  N   GLU   126    -161.385  43.426-105.482  1.00  0.00
ATOM   1114  H   GLU   126    -161.306  43.733-106.430  1.00  0.00
ATOM   1115  CA  GLU   126    -162.179  44.314-104.610  1.00  0.00
ATOM   1116  CB  GLU   126    -161.305  45.513-104.202  1.00  0.00
ATOM   1117  CG  GLU   126    -161.933  46.442-103.151  1.00  0.00
ATOM   1118  CD  GLU   126    -162.240  45.723-101.833  1.00  0.00
ATOM   1119  OE1 GLU   126    -161.369  45.774-100.938  1.00  0.00
ATOM   1120  OE2 GLU   126    -163.342  45.131-101.760  1.00  0.00
ATOM   1121  C   GLU   126    -163.477  44.765-105.304  1.00  0.00
ATOM   1122  O   GLU   126    -163.497  44.991-106.512  1.00  0.00
ATOM   1123  N   PHE   127    -164.522  44.910-104.493  1.00  0.00
ATOM   1124  H   PHE   127    -164.451  44.722-103.511  1.00  0.00
ATOM   1125  CA  PHE   127    -165.838  45.419-104.924  1.00  0.00
ATOM   1126  CB  PHE   127    -166.902  44.349-104.642  1.00  0.00
ATOM   1127  CG  PHE   127    -168.281  44.743-105.184  1.00  0.00
ATOM   1128  CD1 PHE   127    -168.582  44.549-106.540  1.00  0.00
ATOM   1129  HD1 PHE   127    -167.883  44.020-107.189  1.00  0.00
ATOM   1130  CD2 PHE   127    -169.207  45.390-104.350  1.00  0.00
ATOM   1131  HD2 PHE   127    -168.990  45.531-103.291  1.00  0.00
ATOM   1132  CE1 PHE   127    -169.793  45.019-107.065  1.00  0.00
ATOM   1133  HE1 PHE   127    -170.024  44.872-108.120  1.00  0.00
ATOM   1134  CE2 PHE   127    -170.417  45.859-104.876  1.00  0.00
ATOM   1135  HE2 PHE   127    -171.118  46.395-104.239  1.00  0.00
ATOM   1136  CZ  PHE   127    -170.708  45.678-106.234  1.00  0.00
ATOM   1137  HZ  PHE   127    -171.635  46.072-106.648  1.00  0.00
ATOM   1138  C   PHE   127    -166.166  46.735-104.197  1.00  0.00
ATOM   1139  O   PHE   127    -165.763  46.944-103.052  1.00  0.00
ATOM   1140  N   ALA   128    -166.930  47.584-104.881  1.00  0.00
ATOM   1141  H   ALA   128    -167.343  47.327-105.754  1.00  0.00
ATOM   1142  CA  ALA   128    -167.335  48.909-104.369  1.00  0.00
ATOM   1143  CB  ALA   128    -166.767  50.006-105.275  1.00  0.00
ATOM   1144  C   ALA   128    -168.862  49.034-104.265  1.00  0.00
ATOM   1145  O   ALA   128    -169.586  48.860-105.245  1.00  0.00
ATOM   1146  N   PHE   129    -169.317  49.244-103.033  1.00  0.00
ATOM   1147  H   PHE   129    -168.697  49.340-102.256  1.00  0.00
ATOM   1148  CA  PHE   129    -170.749  49.403-102.711  1.00  0.00
ATOM   1149  CB  PHE   129    -171.207  48.214-101.852  1.00  0.00
ATOM   1150  CG  PHE   129    -172.685  48.306-101.447  1.00  0.00
ATOM   1151  CD1 PHE   129    -173.691  47.936-102.352  1.00  0.00
ATOM   1152  HD1 PHE   129    -173.431  47.480-103.308  1.00  0.00
ATOM   1153  CD2 PHE   129    -173.034  48.850-100.201  1.00  0.00
ATOM   1154  HD2 PHE   129    -172.258  49.141 -99.492  1.00  0.00
ATOM   1155  CE1 PHE   129    -175.038  48.129-102.020  1.00  0.00
ATOM   1156  HE1 PHE   129    -175.819  47.848-102.726  1.00  0.00
ATOM   1157  CE2 PHE   129    -174.382  49.034 -99.867  1.00  0.00
ATOM   1158  HE2 PHE   129    -174.651  49.431 -98.888  1.00  0.00
ATOM   1159  CZ  PHE   129    -175.383  48.679-100.779  1.00  0.00
ATOM   1160  HZ  PHE   129    -176.432  48.829-100.522  1.00  0.00
ATOM   1161  C   PHE   129    -171.035  50.735-101.997  1.00  0.00
ATOM   1162  O   PHE   129    -170.276  51.168-101.132  1.00  0.00
ATOM   1163  N   TYR   130    -172.190  51.300-102.337  1.00  0.00
ATOM   1164  H   TYR   130    -172.783  50.892-103.030  1.00  0.00
ATOM   1165  CA  TYR   130    -172.730  52.508-101.688  1.00  0.00
ATOM   1166  CB  TYR   130    -172.730  53.681-102.680  1.00  0.00
ATOM   1167  CG  TYR   130    -173.237  54.974-102.028  1.00  0.00
ATOM   1168  CD1 TYR   130    -172.368  55.744-101.240  1.00  0.00
ATOM   1169  HD1 TYR   130    -171.297  55.541-101.240  1.00  0.00
ATOM   1170  CD2 TYR   130    -174.608  55.275-102.051  1.00  0.00
ATOM   1171  HD2 TYR   130    -175.283  54.713-102.698  1.00  0.00
ATOM   1172  CE1 TYR   130    -172.876  56.785-100.449  1.00  0.00
ATOM   1173  HE1 TYR   130    -172.207  57.382 -99.831  1.00  0.00
ATOM   1174  CE2 TYR   130    -175.113  56.313-101.257  1.00  0.00
ATOM   1175  HE2 TYR   130    -176.182  56.517-101.250  1.00  0.00
ATOM   1176  CZ  TYR   130    -174.248  57.060-100.449  1.00  0.00
ATOM   1177  OH  TYR   130    -174.737  58.030 -99.636  1.00  0.00
ATOM   1178  HH  TYR   130    -175.735  58.005 -99.665  1.00  0.00
ATOM   1179  C   TYR   130    -174.151  52.242-101.147  1.00  0.00
ATOM   1180  O   TYR   130    -174.989  51.724-101.891  1.00  0.00
ATOM   1181  N   PRO   131    -174.411  52.579 -99.873  1.00  0.00
ATOM   1182  CA  PRO   131    -175.761  52.492 -99.274  1.00  0.00
ATOM   1183  CB  PRO   131    -175.546  52.729 -97.775  1.00  0.00
ATOM   1184  CG  PRO   131    -174.105  52.279 -97.546  1.00  0.00
ATOM   1185  CD  PRO   131    -173.393  52.743 -98.816  1.00  0.00
ATOM   1186  C   PRO   131    -176.735  53.519 -99.878  1.00  0.00
ATOM   1187  O   PRO   131    -176.873  54.650 -99.408  1.00  0.00
ATOM   1188  N   GLY   132    -177.341  53.116-100.994  1.00  0.00
ATOM   1189  H   GLY   132    -177.028  52.294-101.474  1.00  0.00
ATOM   1190  CA  GLY   132    -178.375  53.895-101.707  1.00  0.00
ATOM   1191  C   GLY   132    -179.713  53.916-100.952  1.00  0.00
ATOM   1192  O   GLY   132    -180.611  53.130-101.248  1.00  0.00
ATOM   1193  N   TYR   133    -179.801  54.817 -99.978  1.00  0.00
ATOM   1194  H   TYR   133    -179.002  55.344 -99.686  1.00  0.00
ATOM   1195  CA  TYR   133    -181.011  54.993 -99.151  1.00  0.00
ATOM   1196  CB  TYR   133    -180.644  54.746 -97.681  1.00  0.00
ATOM   1197  CG  TYR   133    -181.891  54.639 -96.797  1.00  0.00
ATOM   1198  CD1 TYR   133    -182.554  53.408 -96.669  1.00  0.00
ATOM   1199  HD1 TYR   133    -182.133  52.506 -97.113  1.00  0.00
ATOM   1200  CD2 TYR   133    -182.440  55.790 -96.214  1.00  0.00
ATOM   1201  HD2 TYR   133    -181.934  56.752 -96.311  1.00  0.00
ATOM   1202  CE1 TYR   133    -183.771  53.337 -95.975  1.00  0.00
ATOM   1203  HE1 TYR   133    -184.291  52.386 -95.876  1.00  0.00
ATOM   1204  CE2 TYR   133    -183.659  55.718 -95.528  1.00  0.00
ATOM   1205  HE2 TYR   133    -184.110  56.630 -95.139  1.00  0.00
ATOM   1206  CZ  TYR   133    -184.324  54.491 -95.410  1.00  0.00
ATOM   1207  OH  TYR   133    -185.511  54.418 -94.756  1.00  0.00
ATOM   1208  HH  TYR   133    -185.767  55.333 -94.452  1.00  0.00
ATOM   1209  C   TYR   133    -181.640  56.389 -99.351  1.00  0.00
ATOM   1210  O   TYR   133    -180.917  57.388 -99.308  1.00  0.00
ATOM   1211  N   PRO   134    -182.958  56.453 -99.605  1.00  0.00
ATOM   1212  CA  PRO   134    -183.692  57.722 -99.807  1.00  0.00
ATOM   1213  CB  PRO   134    -185.126  57.300-100.134  1.00  0.00
ATOM   1214  CG  PRO   134    -184.947  55.934-100.788  1.00  0.00
ATOM   1215  CD  PRO   134    -183.815  55.307 -99.974  1.00  0.00
ATOM   1216  C   PRO   134    -183.689  58.631 -98.569  1.00  0.00
ATOM   1217  O   PRO   134    -183.809  58.166 -97.437  1.00  0.00
ATOM   1218  N   GLY   135    -183.632  59.932 -98.844  1.00  0.00
ATOM   1219  H   GLY   135    -183.437  60.260 -99.768  1.00  0.00
ATOM   1220  CA  GLY   135    -183.710  61.005 -97.830  1.00  0.00
ATOM   1221  C   GLY   135    -183.751  62.391 -98.492  1.00  0.00
ATOM   1222  O   GLY   135    -183.218  62.571 -99.586  1.00  0.00
ATOM   1223  N   THR   136    -184.490  63.298 -97.853  1.00  0.00
ATOM   1224  H   THR   136    -184.981  63.067 -97.012  1.00  0.00
ATOM   1225  CA  THR   136    -184.685  64.703 -98.293  1.00  0.00
ATOM   1226  CB  THR   136    -185.328  64.802 -99.696  1.00  0.00
ATOM   1227  OG1 THR   136    -185.324  66.167-100.129  1.00  0.00
ATOM   1228  HG1 THR   136    -185.643  66.215-101.079  1.00  0.00
ATOM   1229  CG2 THR   136    -186.738  64.202 -99.790  1.00  0.00
ATOM   1230  C   THR   136    -185.486  65.512 -97.253  1.00  0.00
ATOM   1231  O   THR   136    -186.155  64.939 -96.392  1.00  0.00
ATOM   1232  N   TYR   137    -185.371  66.834 -97.350  1.00  0.00
ATOM   1233  H   TYR   137    -184.963  67.233 -98.174  1.00  0.00
ATOM   1234  CA  TYR   137    -186.058  67.797 -96.467  1.00  0.00
ATOM   1235  CB  TYR   137    -185.010  68.569 -95.647  1.00  0.00
ATOM   1236  CG  TYR   137    -185.557  69.709 -94.768  1.00  0.00
ATOM   1237  CD1 TYR   137    -186.716  69.555 -93.988  1.00  0.00
ATOM   1238  HD1 TYR   137    -187.135  68.563 -93.817  1.00  0.00
ATOM   1239  CD2 TYR   137    -184.958  70.975 -94.866  1.00  0.00
ATOM   1240  HD2 TYR   137    -184.054  71.109 -95.461  1.00  0.00
ATOM   1241  CE1 TYR   137    -187.286  70.664 -93.346  1.00  0.00
ATOM   1242  HE1 TYR   137    -188.222  70.559 -92.800  1.00  0.00
ATOM   1243  CE2 TYR   137    -185.519  72.078 -94.206  1.00  0.00
ATOM   1244  HE2 TYR   137    -185.053  73.058 -94.302  1.00  0.00
ATOM   1245  CZ  TYR   137    -186.687  71.925 -93.450  1.00  0.00
ATOM   1246  OH  TYR   137    -187.313  73.019 -92.941  1.00  0.00
ATOM   1247  HH  TYR   137    -186.626  73.721 -92.742  1.00  0.00
ATOM   1248  C   TYR   137    -186.925  68.764 -97.289  1.00  0.00
ATOM   1249  O   TYR   137    -186.506  69.274 -98.327  1.00  0.00
ATOM   1250  N   GLN   138    -188.103  69.041 -96.739  1.00  0.00
ATOM   1251  H   GLN   138    -188.428  68.545 -95.937  1.00  0.00
ATOM   1252  CA  GLN   138    -189.042  70.048 -97.272  1.00  0.00
ATOM   1253  CB  GLN   138    -190.464  69.477 -97.417  1.00  0.00
ATOM   1254  CG  GLN   138    -191.040  68.824 -96.152  1.00  0.00
ATOM   1255  CD  GLN   138    -192.496  68.402 -96.358  1.00  0.00
ATOM   1256  OE1 GLN   138    -192.811  67.307 -96.797  1.00  0.00
ATOM   1257  NE2 GLN   138    -193.417  69.280 -96.027  1.00  0.00
ATOM   1258 HE21 GLN   138    -193.168  70.172 -95.662  1.00  0.00
ATOM   1259 HE22 GLN   138    -194.363  69.000 -96.163  1.00  0.00
ATOM   1260  C   GLN   138    -188.990  71.341 -96.430  1.00  0.00
ATOM   1261  O   GLN   138    -189.529  71.374 -95.320  1.00  0.00
ATOM   1262  N   PRO   139    -188.268  72.363 -96.915  1.00  0.00
ATOM   1263  CA  PRO   139    -187.984  73.594 -96.153  1.00  0.00
ATOM   1264  CB  PRO   139    -187.057  74.417 -97.050  1.00  0.00
ATOM   1265  CG  PRO   139    -187.438  73.973 -98.461  1.00  0.00
ATOM   1266  CD  PRO   139    -187.753  72.485 -98.295  1.00  0.00
ATOM   1267  C   PRO   139    -189.238  74.365 -95.720  1.00  0.00
ATOM   1268  O   PRO   139    -190.040  74.807 -96.541  1.00  0.00
ATOM   1269  N   MET   140    -189.411  74.420 -94.403  1.00  0.00
ATOM   1270  H   MET   140    -188.840  73.877 -93.779  1.00  0.00
ATOM   1271  CA  MET   140    -190.515  75.166 -93.769  1.00  0.00
ATOM   1272  CB  MET   140    -191.123  74.306 -92.650  1.00  0.00
ATOM   1273  CG  MET   140    -192.469  74.826 -92.126  1.00  0.00
ATOM   1274  SD  MET   140    -192.378  76.348 -91.110  1.00  0.00
ATOM   1275  CE  MET   140    -194.110  76.724 -90.952  1.00  0.00
ATOM   1276  C   MET   140    -190.011  76.515 -93.233  1.00  0.00
ATOM   1277  O   MET   140    -189.053  76.589 -92.463  1.00  0.00
ATOM   1278  N   ALA   141    -190.676  77.564 -93.706  1.00  0.00
ATOM   1279  H   ALA   141    -191.408  77.451 -94.377  1.00  0.00
ATOM   1280  CA  ALA   141    -190.445  78.958 -93.276  1.00  0.00
ATOM   1281  CB  ALA   141    -189.867  79.759 -94.447  1.00  0.00
ATOM   1282  C   ALA   141    -191.751  79.607 -92.791  1.00  0.00
ATOM   1283  O   ALA   141    -192.832  79.289 -93.285  1.00  0.00
ATOM   1284  N   SER   142    -191.619  80.482 -91.796  1.00  0.00
ATOM   1285  H   SER   142    -190.721  80.729 -91.434  1.00  0.00
ATOM   1286  CA  SER   142    -192.754  81.237 -91.221  1.00  0.00
ATOM   1287  CB  SER   142    -193.047  80.764 -89.792  1.00  0.00
ATOM   1288  OG  SER   142    -194.223  81.411 -89.293  1.00  0.00
ATOM   1289  HG  SER   142    -194.476  81.006 -88.412  1.00  0.00
ATOM   1290  C   SER   142    -192.474  82.747 -91.224  1.00  0.00
ATOM   1291  O   SER   142    -191.346  83.179 -90.986  1.00  0.00
ATOM   1292  N   TYR   143    -193.545  83.518 -91.393  1.00  0.00
ATOM   1293  H   TYR   143    -194.464  83.128 -91.357  1.00  0.00
ATOM   1294  CA  TYR   143    -193.480  84.989 -91.494  1.00  0.00
ATOM   1295  CB  TYR   143    -194.006  85.421 -92.872  1.00  0.00
ATOM   1296  CG  TYR   143    -193.907  86.934 -93.100  1.00  0.00
ATOM   1297  CD1 TYR   143    -192.699  87.508 -93.523  1.00  0.00
ATOM   1298  HD1 TYR   143    -191.821  86.884 -93.692  1.00  0.00
ATOM   1299  CD2 TYR   143    -195.036  87.746 -92.908  1.00  0.00
ATOM   1300  HD2 TYR   143    -195.969  87.312 -92.545  1.00  0.00
ATOM   1301  CE1 TYR   143    -192.619  88.891 -93.740  1.00  0.00
ATOM   1302  HE1 TYR   143    -191.685  89.341 -94.074  1.00  0.00
ATOM   1303  CE2 TYR   143    -194.956  89.126 -93.139  1.00  0.00
ATOM   1304  HE2 TYR   143    -195.852  89.738 -93.057  1.00  0.00
ATOM   1305  CZ  TYR   143    -193.743  89.700 -93.539  1.00  0.00
ATOM   1306  OH  TYR   143    -193.619  91.048 -93.635  1.00  0.00
ATOM   1307  HH  TYR   143    -194.463  91.489 -93.318  1.00  0.00
ATOM   1308  C   TYR   143    -194.238  85.661 -90.336  1.00  0.00
ATOM   1309  O   TYR   143    -195.458  85.825 -90.361  1.00  0.00
ATOM   1310  N   LEU   144    -193.469  85.991 -89.304  1.00  0.00
ATOM   1311  H   LEU   144    -192.495  85.767 -89.291  1.00  0.00
ATOM   1312  CA  LEU   144    -193.985  86.637 -88.082  1.00  0.00
ATOM   1313  CB  LEU   144    -193.674  85.723 -86.886  1.00  0.00
ATOM   1314  CG  LEU   144    -194.489  86.028 -85.621  1.00  0.00
ATOM   1315  CD1 LEU   144    -194.594  84.757 -84.777  1.00  0.00
ATOM   1316  CD2 LEU   144    -193.833  87.119 -84.769  1.00  0.00
ATOM   1317  C   LEU   144    -193.384  88.046 -87.939  1.00  0.00
ATOM   1318  O   LEU   144    -192.233  88.225 -87.543  1.00  0.00
ATOM   1319  N   ASP   145    -194.173  89.024 -88.371  1.00  0.00
ATOM   1320  H   ASP   145    -195.073  88.827 -88.766  1.00  0.00
ATOM   1321  CA  ASP   145    -193.775  90.448 -88.378  1.00  0.00
ATOM   1322  CB  ASP   145    -193.767  91.005 -89.816  1.00  0.00
ATOM   1323  CG  ASP   145    -195.113  91.011 -90.561  1.00  0.00
ATOM   1324  OD1 ASP   145    -195.936  90.100 -90.312  1.00  0.00
ATOM   1325  OD2 ASP   145    -195.258  91.874 -91.456  1.00  0.00
ATOM   1326  C   ASP   145    -194.620  91.317 -87.430  1.00  0.00
ATOM   1327  O   ASP   145    -195.676  91.829 -87.799  1.00  0.00
ATOM   1328  N   VAL   146    -194.103  91.488 -86.217  1.00  0.00
ATOM   1329  H   VAL   146    -193.238  91.066 -85.948  1.00  0.00
ATOM   1330  CA  VAL   146    -194.777  92.284 -85.166  1.00  0.00
ATOM   1331  CB  VAL   146    -195.046  91.488 -83.869  1.00  0.00
ATOM   1332  CG1 VAL   146    -196.158  90.461 -84.099  1.00  0.00
ATOM   1333  CG2 VAL   146    -193.805  90.793 -83.290  1.00  0.00
ATOM   1334  C   VAL   146    -194.085  93.629 -84.889  1.00  0.00
ATOM   1335  O   VAL   146    -193.063  93.710 -84.208  1.00  0.00
ATOM   1336  N   SER   147    -194.578  94.644 -85.595  1.00  0.00
ATOM   1337  H   SER   147    -195.196  94.485 -86.365  1.00  0.00
ATOM   1338  CA  SER   147    -194.103  96.042 -85.482  1.00  0.00
ATOM   1339  CB  SER   147    -194.665  96.884 -86.635  1.00  0.00
ATOM   1340  OG  SER   147    -194.338  96.278 -87.890  1.00  0.00
ATOM   1341  HG  SER   147    -194.571  96.909 -88.633  1.00  0.00
ATOM   1342  C   SER   147    -194.454  96.686 -84.128  1.00  0.00
ATOM   1343  O   SER   147    -195.437  97.413 -83.974  1.00  0.00
ATOM   1344  N   VAL   148    -193.643  96.340 -83.132  1.00  0.00
ATOM   1345  H   VAL   148    -192.967  95.611 -83.259  1.00  0.00
ATOM   1346  CA  VAL   148    -193.769  96.852 -81.749  1.00  0.00
ATOM   1347  CB  VAL   148    -193.072  95.907 -80.742  1.00  0.00
ATOM   1348  CG1 VAL   148    -193.259  96.375 -79.293  1.00  0.00
ATOM   1349  CG2 VAL   148    -193.593  94.468 -80.848  1.00  0.00
ATOM   1350  C   VAL   148    -193.234  98.297 -81.678  1.00  0.00
ATOM   1351  O   VAL   148    -192.038  98.537 -81.520  1.00  0.00
ATOM   1352  N   VAL   149    -194.144  99.224 -81.955  1.00  0.00
ATOM   1353  H   VAL   149    -195.054  98.967 -82.284  1.00  0.00
ATOM   1354  CA  VAL   149    -193.871 100.679 -81.930  1.00  0.00
ATOM   1355  CB  VAL   149    -193.920 101.316 -83.337  1.00  0.00
ATOM   1356  CG1 VAL   149    -192.730 100.856 -84.185  1.00  0.00
ATOM   1357  CG2 VAL   149    -195.233 101.054 -84.090  1.00  0.00
ATOM   1358  C   VAL   149    -194.781 101.440 -80.951  1.00  0.00
ATOM   1359  O   VAL   149    -195.970 101.148 -80.833  1.00  0.00
ATOM   1360  N   GLN   150    -194.182 102.426 -80.284  1.00  0.00
ATOM   1361  H   GLN   150    -193.205 102.612 -80.395  1.00  0.00
ATOM   1362  CA  GLN   150    -194.859 103.302 -79.305  1.00  0.00
ATOM   1363  CB  GLN   150    -195.052 102.537 -77.984  1.00  0.00
ATOM   1364  CG  GLN   150    -196.319 102.920 -77.204  1.00  0.00
ATOM   1365  CD  GLN   150    -196.322 104.373 -76.723  1.00  0.00
ATOM   1366  OE1 GLN   150    -195.563 104.780 -75.858  1.00  0.00
ATOM   1367  NE2 GLN   150    -197.103 105.218 -77.365  1.00  0.00
ATOM   1368 HE21 GLN   150    -197.716 104.917 -78.091  1.00  0.00
ATOM   1369 HE22 GLN   150    -197.093 106.165 -77.028  1.00  0.00
ATOM   1370  C   GLN   150    -194.002 104.560 -79.070  1.00  0.00
ATOM   1371  O   GLN   150    -192.773 104.497 -79.074  1.00  0.00
ATOM   1372  N   THR   151    -194.693 105.663 -78.800  1.00  0.00
ATOM   1373  H   THR   151    -195.653 105.599 -78.524  1.00  0.00
ATOM   1374  CA  THR   151    -194.092 107.002 -78.621  1.00  0.00
ATOM   1375  CB  THR   151    -194.516 107.961 -79.750  1.00  0.00
ATOM   1376  OG1 THR   151    -194.337 107.331 -81.022  1.00  0.00
ATOM   1377  HG1 THR   151    -194.451 108.008 -81.750  1.00  0.00
ATOM   1378  CG2 THR   151    -193.707 109.262 -79.723  1.00  0.00
ATOM   1379  C   THR   151    -194.548 107.559 -77.263  1.00  0.00
ATOM   1380  O   THR   151    -195.723 107.886 -77.082  1.00  0.00
ATOM   1381  N   LEU   152    -193.636 107.495 -76.299  1.00  0.00
ATOM   1382  H   LEU   152    -192.745 107.066 -76.447  1.00  0.00
ATOM   1383  CA  LEU   152    -193.871 107.989 -74.928  1.00  0.00
ATOM   1384  CB  LEU   152    -193.800 106.786 -73.972  1.00  0.00
ATOM   1385  CG  LEU   152    -194.732 106.791 -72.744  1.00  0.00
ATOM   1386  CD1 LEU   152    -194.387 107.878 -71.723  1.00  0.00
ATOM   1387  CD2 LEU   152    -196.207 106.861 -73.156  1.00  0.00
ATOM   1388  C   LEU   152    -192.823 109.051 -74.554  1.00  0.00
ATOM   1389  O   LEU   152    -191.637 108.894 -74.840  1.00  0.00
ATOM   1390  N   GLY   153    -193.316 110.121 -73.934  1.00  0.00
ATOM   1391  H   GLY   153    -194.302 110.250 -73.828  1.00  0.00
ATOM   1392  CA  GLY   153    -192.499 111.244 -73.428  1.00  0.00
ATOM   1393  C   GLY   153    -193.353 112.231 -72.619  1.00  0.00
ATOM   1394  O   GLY   153    -194.552 112.366 -72.858  1.00  0.00
ATOM   1395  N   ALA   154    -192.714 112.844 -71.625  1.00  0.00
ATOM   1396  H   ALA   154    -191.739 112.701 -71.461  1.00  0.00
ATOM   1397  CA  ALA   154    -193.357 113.824 -70.726  1.00  0.00
ATOM   1398  CB  ALA   154    -193.439 113.239 -69.312  1.00  0.00
ATOM   1399  C   ALA   154    -192.594 115.163 -70.695  1.00  0.00
ATOM   1400  O   ALA   154    -191.360 115.149 -70.700  1.00  0.00
ATOM   1401  N   PRO   155    -193.309 116.297 -70.760  1.00  0.00
ATOM   1402  CA  PRO   155    -192.709 117.636 -70.581  1.00  0.00
ATOM   1403  CB  PRO   155    -193.861 118.615 -70.815  1.00  0.00
ATOM   1404  CG  PRO   155    -194.757 117.863 -71.797  1.00  0.00
ATOM   1405  CD  PRO   155    -194.676 116.417 -71.305  1.00  0.00
ATOM   1406  C   PRO   155    -192.149 117.809 -69.162  1.00  0.00
ATOM   1407  O   PRO   155    -192.733 117.328 -68.191  1.00  0.00
ATOM   1408  N   GLY   156    -191.025 118.516 -69.089  1.00  0.00
ATOM   1409  H   GLY   156    -190.590 118.893 -69.906  1.00  0.00
ATOM   1410  CA  GLY   156    -190.335 118.843 -67.824  1.00  0.00
ATOM   1411  C   GLY   156    -190.121 120.356 -67.681  1.00  0.00
ATOM   1412  O   GLY   156    -189.814 121.041 -68.656  1.00  0.00
ATOM   1413  N   GLU   157    -190.256 120.832 -66.447  1.00  0.00
ATOM   1414  H   GLU   157    -190.415 120.227 -65.668  1.00  0.00
ATOM   1415  CA  GLU   157    -190.086 122.262 -66.109  1.00  0.00
ATOM   1416  CB  GLU   157    -191.440 122.920 -65.787  1.00  0.00
ATOM   1417  CG  GLU   157    -192.198 122.301 -64.603  1.00  0.00
ATOM   1418  CD  GLU   157    -193.523 123.010 -64.298  1.00  0.00
ATOM   1419  OE1 GLU   157    -194.265 123.309 -65.261  1.00  0.00
ATOM   1420  OE2 GLU   157    -193.806 123.166 -63.091  1.00  0.00
ATOM   1421  C   GLU   157    -189.075 122.491 -64.967  1.00  0.00
ATOM   1422  O   GLU   157    -189.036 121.689 -64.032  1.00  0.00
ATOM   1423  N   PRO   158    -188.225 123.524 -65.081  1.00  0.00
ATOM   1424  CA  PRO   158    -187.356 123.974 -63.974  1.00  0.00
ATOM   1425  CB  PRO   158    -186.533 125.118 -64.567  1.00  0.00
ATOM   1426  CG  PRO   158    -186.425 124.735 -66.040  1.00  0.00
ATOM   1427  CD  PRO   158    -187.804 124.149 -66.351  1.00  0.00
ATOM   1428  C   PRO   158    -188.193 124.481 -62.791  1.00  0.00
ATOM   1429  O   PRO   158    -189.288 125.012 -62.972  1.00  0.00
ATOM   1430  N   ARG   159    -187.658 124.267 -61.592  1.00  0.00
ATOM   1431  H   ARG   159    -186.776 123.811 -61.481  1.00  0.00
ATOM   1432  CA  ARG   159    -188.274 124.723 -60.331  1.00  0.00
ATOM   1433  CB  ARG   159    -188.732 123.484 -59.537  1.00  0.00
ATOM   1434  CG  ARG   159    -189.511 123.790 -58.249  1.00  0.00
ATOM   1435  CD  ARG   159    -188.593 123.918 -57.028  1.00  0.00
ATOM   1436  NE  ARG   159    -189.321 124.561 -55.920  1.00  0.00
ATOM   1437  HE  ARG   159    -189.639 125.491 -56.105  1.00  0.00
ATOM   1438  CZ  ARG   159    -189.532 124.065 -54.699  1.00  0.00
ATOM   1439  NH1 ARG   159    -189.068 122.884 -54.315  1.00  0.00
ATOM   1440 HH11 ARG   159    -188.538 122.337 -54.960  1.00  0.00
ATOM   1441 HH12 ARG   159    -189.262 122.543 -53.398  1.00  0.00
ATOM   1442  NH2 ARG   159    -190.218 124.777 -53.819  1.00  0.00
ATOM   1443 HH21 ARG   159    -190.575 125.676 -54.067  1.00  0.00
ATOM   1444 HH22 ARG   159    -190.385 124.407 -52.907  1.00  0.00
ATOM   1445  C   ARG   159    -187.280 125.589 -59.539  1.00  0.00
ATOM   1446  O   ARG   159    -186.088 125.291 -59.485  1.00  0.00
ATOM   1447  N   HIS   160    -187.818 126.653 -58.949  1.00  0.00
ATOM   1448  H   HIS   160    -188.773 126.903 -59.097  1.00  0.00
ATOM   1449  CA  HIS   160    -187.084 127.527 -58.014  1.00  0.00
ATOM   1450  CB  HIS   160    -187.048 128.963 -58.558  1.00  0.00
ATOM   1451  CG  HIS   160    -186.262 129.942 -57.673  1.00  0.00
ATOM   1452  ND1 HIS   160    -185.263 129.648 -56.841  1.00  0.00
ATOM   1453  CD2 HIS   160    -186.446 131.258 -57.626  1.00  0.00
ATOM   1454  CE1 HIS   160    -184.826 130.775 -56.290  1.00  0.00
ATOM   1455  NE2 HIS   160    -185.560 131.769 -56.777  1.00  0.00
ATOM   1456  HE2 HIS   160    -185.444 132.736 -56.561  1.00  0.00
ATOM   1457  C   HIS   160    -187.742 127.482 -56.625  1.00  0.00
ATOM   1458  O   HIS   160    -188.967 127.500 -56.494  1.00  0.00
ATOM   1459  N   ASP   161    -186.883 127.511 -55.613  1.00  0.00
ATOM   1460  H   ASP   161    -185.926 127.761 -55.786  1.00  0.00
ATOM   1461  CA  ASP   161    -187.293 127.449 -54.199  1.00  0.00
ATOM   1462  CB  ASP   161    -186.827 126.104 -53.617  1.00  0.00
ATOM   1463  CG  ASP   161    -187.312 125.830 -52.188  1.00  0.00
ATOM   1464  OD1 ASP   161    -188.339 126.426 -51.787  1.00  0.00
ATOM   1465  OD2 ASP   161    -186.642 125.015 -51.518  1.00  0.00
ATOM   1466  C   ASP   161    -186.753 128.667 -53.428  1.00  0.00
ATOM   1467  O   ASP   161    -185.752 128.602 -52.714  1.00  0.00
ATOM   1468  N   SER   162    -187.469 129.775 -53.592  1.00  0.00
ATOM   1469  H   SER   162    -188.306 129.783 -54.141  1.00  0.00
ATOM   1470  CA  SER   162    -187.134 131.077 -52.975  1.00  0.00
ATOM   1471  CB  SER   162    -187.869 132.206 -53.709  1.00  0.00
ATOM   1472  OG  SER   162    -189.279 131.968 -53.668  1.00  0.00
ATOM   1473  HG  SER   162    -189.558 131.920 -52.698  1.00  0.00
ATOM   1474  C   SER   162    -187.430 131.118 -51.466  1.00  0.00
ATOM   1475  O   SER   162    -188.550 131.396 -51.035  1.00  0.00
ATOM   1476  N   LEU   163    -186.415 130.732 -50.700  1.00  0.00
ATOM   1477  H   LEU   163    -185.596 130.316 -51.097  1.00  0.00
ATOM   1478  CA  LEU   163    -186.462 130.733 -49.223  1.00  0.00
ATOM   1479  CB  LEU   163    -186.208 129.317 -48.684  1.00  0.00
ATOM   1480  CG  LEU   163    -187.224 128.260 -49.140  1.00  0.00
ATOM   1481  CD1 LEU   163    -186.763 126.884 -48.660  1.00  0.00
ATOM   1482  CD2 LEU   163    -188.633 128.544 -48.608  1.00  0.00
ATOM   1483  C   LEU   163    -185.426 131.693 -48.621  1.00  0.00
ATOM   1484  O   LEU   163    -184.314 131.827 -49.129  1.00  0.00
ATOM   1485  N   LEU   164    -185.811 132.300 -47.501  1.00  0.00
ATOM   1486  H   LEU   164    -186.727 132.169 -47.125  1.00  0.00
ATOM   1487  CA  LEU   164    -184.953 133.241 -46.755  1.00  0.00
ATOM   1488  CB  LEU   164    -185.665 134.604 -46.661  1.00  0.00
ATOM   1489  CG  LEU   164    -184.808 135.848 -46.346  1.00  0.00
ATOM   1490  CD1 LEU   164    -184.239 135.861 -44.923  1.00  0.00
ATOM   1491  CD2 LEU   164    -183.702 136.049 -47.387  1.00  0.00
ATOM   1492  C   LEU   164    -184.626 132.658 -45.366  1.00  0.00
ATOM   1493  O   LEU   164    -185.536 132.498 -44.548  1.00  0.00
ATOM   1494  N   PRO   165    -183.376 132.216 -45.154  1.00  0.00
ATOM   1495  CA  PRO   165    -182.899 131.749 -43.835  1.00  0.00
ATOM   1496  CB  PRO   165    -181.490 131.206 -44.090  1.00  0.00
ATOM   1497  CG  PRO   165    -181.543 130.771 -45.552  1.00  0.00
ATOM   1498  CD  PRO   165    -182.405 131.852 -46.205  1.00  0.00
ATOM   1499  C   PRO   165    -182.884 132.894 -42.809  1.00  0.00
ATOM   1500  O   PRO   165    -181.980 133.729 -42.782  1.00  0.00
ATOM   1501  N   VAL   166    -183.996 133.008 -42.088  1.00  0.00
ATOM   1502  H   VAL   166    -184.826 132.508 -42.338  1.00  0.00
ATOM   1503  CA  VAL   166    -184.168 133.991 -40.992  1.00  0.00
ATOM   1504  CB  VAL   166    -185.655 134.134 -40.596  1.00  0.00
ATOM   1505  CG1 VAL   166    -185.860 135.214 -39.526  1.00  0.00
ATOM   1506  CG2 VAL   166    -186.544 134.476 -41.799  1.00  0.00
ATOM   1507  C   VAL   166    -183.277 133.590 -39.798  1.00  0.00
ATOM   1508  O   VAL   166    -183.639 132.756 -38.971  1.00  0.00
ATOM   1509  N   ASP   167    -182.056 134.116 -39.830  1.00  0.00
ATOM   1510  H   ASP   167    -181.740 134.619 -40.636  1.00  0.00
ATOM   1511  CA  ASP   167    -181.030 133.845 -38.806  1.00  0.00
ATOM   1512  CB  ASP   167    -179.800 133.234 -39.498  1.00  0.00
ATOM   1513  CG  ASP   167    -178.652 132.859 -38.549  1.00  0.00
ATOM   1514  OD1 ASP   167    -178.945 132.517 -37.382  1.00  0.00
ATOM   1515  OD2 ASP   167    -177.497 132.908 -39.023  1.00  0.00
ATOM   1516  C   ASP   167    -180.679 135.104 -37.994  1.00  0.00
ATOM   1517  O   ASP   167    -179.865 135.927 -38.410  1.00  0.00
ATOM   1518  N   SER   168    -181.328 135.217 -36.841  1.00  0.00
ATOM   1519  H   SER   168    -182.050 134.579 -36.567  1.00  0.00
ATOM   1520  CA  SER   168    -181.088 136.304 -35.869  1.00  0.00
ATOM   1521  CB  SER   168    -182.387 137.068 -35.582  1.00  0.00
ATOM   1522  OG  SER   168    -183.439 136.169 -35.214  1.00  0.00
ATOM   1523  HG  SER   168    -184.220 136.688 -34.862  1.00  0.00
ATOM   1524  C   SER   168    -180.488 135.766 -34.562  1.00  0.00
ATOM   1525  O   SER   168    -180.913 134.741 -34.030  1.00  0.00
ATOM   1526  N   TYR   169    -179.441 136.452 -34.112  1.00  0.00
ATOM   1527  H   TYR   169    -179.113 137.275 -34.572  1.00  0.00
ATOM   1528  CA  TYR   169    -178.680 136.070 -32.905  1.00  0.00
ATOM   1529  CB  TYR   169    -177.313 135.526 -33.347  1.00  0.00
ATOM   1530  CG  TYR   169    -176.494 134.969 -32.177  1.00  0.00
ATOM   1531  CD1 TYR   169    -176.680 133.640 -31.765  1.00  0.00
ATOM   1532  HD1 TYR   169    -177.275 132.955 -32.369  1.00  0.00
ATOM   1533  CD2 TYR   169    -175.689 135.830 -31.415  1.00  0.00
ATOM   1534  HD2 TYR   169    -175.510 136.854 -31.746  1.00  0.00
ATOM   1535  CE1 TYR   169    -176.089 133.187 -30.578  1.00  0.00
ATOM   1536  HE1 TYR   169    -176.224 132.155 -30.255  1.00  0.00
ATOM   1537  CE2 TYR   169    -175.107 135.376 -30.225  1.00  0.00
ATOM   1538  HE2 TYR   169    -174.468 136.040 -29.644  1.00  0.00
ATOM   1539  CZ  TYR   169    -175.317 134.058 -29.802  1.00  0.00
ATOM   1540  OH  TYR   169    -174.782 133.626 -28.633  1.00  0.00
ATOM   1541  HH  TYR   169    -174.635 134.435 -28.032  1.00  0.00
ATOM   1542  C   TYR   169    -178.513 137.250 -31.932  1.00  0.00
ATOM   1543  O   TYR   169    -178.318 138.390 -32.353  1.00  0.00
ATOM   1544  N   GLN   170    -178.529 136.912 -30.642  1.00  0.00
ATOM   1545  H   GLN   170    -178.723 135.971 -30.361  1.00  0.00
ATOM   1546  CA  GLN   170    -178.275 137.840 -29.518  1.00  0.00
ATOM   1547  CB  GLN   170    -179.462 138.809 -29.362  1.00  0.00
ATOM   1548  CG  GLN   170    -179.279 139.911 -28.307  1.00  0.00
ATOM   1549  CD  GLN   170    -177.979 140.705 -28.476  1.00  0.00
ATOM   1550  OE1 GLN   170    -176.936 140.363 -27.935  1.00  0.00
ATOM   1551  NE2 GLN   170    -178.015 141.763 -29.253  1.00  0.00
ATOM   1552 HE21 GLN   170    -178.853 142.033 -29.718  1.00  0.00
ATOM   1553 HE22 GLN   170    -177.164 142.270 -29.360  1.00  0.00
ATOM   1554  C   GLN   170    -178.019 137.052 -28.220  1.00  0.00
ATOM   1555  O   GLN   170    -178.695 136.063 -27.943  1.00  0.00
ATOM   1556  N   SER   171    -177.066 137.558 -27.437  1.00  0.00
ATOM   1557  H   SER   171    -176.653 138.445 -27.664  1.00  0.00
ATOM   1558  CA  SER   171    -176.622 136.977 -26.147  1.00  0.00
ATOM   1559  CB  SER   171    -175.888 135.637 -26.318  1.00  0.00
ATOM   1560  OG  SER   171    -174.678 135.799 -27.073  1.00  0.00
ATOM   1561  HG  SER   171    -174.230 136.651 -26.752  1.00  0.00
ATOM   1562  C   SER   171    -175.697 137.946 -25.397  1.00  0.00
ATOM   1563  O   SER   171    -174.600 138.260 -25.862  1.00  0.00
ATOM   1564  N   TRP   172    -176.140 138.324 -24.204  1.00  0.00
ATOM   1565  H   TRP   172    -177.008 137.996 -23.832  1.00  0.00
ATOM   1566  CA  TRP   172    -175.445 139.293 -23.334  1.00  0.00
ATOM   1567  CB  TRP   172    -176.382 140.481 -23.060  1.00  0.00
ATOM   1568  CG  TRP   172    -177.729 140.053 -22.458  1.00  0.00
ATOM   1569  CD1 TRP   172    -178.001 139.944 -21.159  1.00  0.00
ATOM   1570  HD1 TRP   172    -177.333 140.235 -20.349  1.00  0.00
ATOM   1571  CD2 TRP   172    -178.822 139.551 -23.156  1.00  0.00
ATOM   1572  NE1 TRP   172    -179.200 139.384 -20.998  1.00  0.00
ATOM   1573  HE1 TRP   172    -179.627 139.183 -20.118  1.00  0.00
ATOM   1574  CE2 TRP   172    -179.733 139.121 -22.188  1.00  0.00
ATOM   1575  CE3 TRP   172    -179.082 139.328 -24.517  1.00  0.00
ATOM   1576  HE3 TRP   172    -178.405 139.724 -25.275  1.00  0.00
ATOM   1577  CZ2 TRP   172    -180.907 138.458 -22.574  1.00  0.00
ATOM   1578  HZ2 TRP   172    -181.625 138.131 -21.822  1.00  0.00
ATOM   1579  CZ3 TRP   172    -180.247 138.651 -24.903  1.00  0.00
ATOM   1580  HZ3 TRP   172    -180.427 138.428 -25.954  1.00  0.00
ATOM   1581  CH2 TRP   172    -181.160 138.219 -23.932  1.00  0.00
ATOM   1582  HH2 TRP   172    -182.067 137.695 -24.233  1.00  0.00
ATOM   1583  C   TRP   172    -174.967 138.650 -22.022  1.00  0.00
ATOM   1584  O   TRP   172    -175.648 137.809 -21.435  1.00  0.00
ATOM   1585  N   ALA   173    -173.769 139.055 -21.610  1.00  0.00
ATOM   1586  H   ALA   173    -173.272 139.779 -22.085  1.00  0.00
ATOM   1587  CA  ALA   173    -173.106 138.546 -20.391  1.00  0.00
ATOM   1588  CB  ALA   173    -171.924 137.656 -20.791  1.00  0.00
ATOM   1589  C   ALA   173    -172.617 139.687 -19.486  1.00  0.00
ATOM   1590  O   ALA   173    -172.201 140.741 -19.966  1.00  0.00
ATOM   1591  N   LEU   174    -172.673 139.433 -18.181  1.00  0.00
ATOM   1592  H   LEU   174    -173.002 138.558 -17.829  1.00  0.00
ATOM   1593  CA  LEU   174    -172.209 140.380 -17.148  1.00  0.00
ATOM   1594  CB  LEU   174    -173.430 140.825 -16.319  1.00  0.00
ATOM   1595  CG  LEU   174    -173.305 142.065 -15.409  1.00  0.00
ATOM   1596  CD1 LEU   174    -172.467 141.813 -14.151  1.00  0.00
ATOM   1597  CD2 LEU   174    -172.799 143.291 -16.176  1.00  0.00
ATOM   1598  C   LEU   174    -171.134 139.704 -16.283  1.00  0.00
ATOM   1599  O   LEU   174    -171.305 138.573 -15.829  1.00  0.00
ATOM   1600  N   ALA   175    -170.029 140.423 -16.108  1.00  0.00
ATOM   1601  H   ALA   175    -169.940 141.343 -16.488  1.00  0.00
ATOM   1602  CA  ALA   175    -168.884 139.984 -15.286  1.00  0.00
ATOM   1603  CB  ALA   175    -167.671 139.748 -16.192  1.00  0.00
ATOM   1604  C   ALA   175    -168.542 141.027 -14.210  1.00  0.00
ATOM   1605  O   ALA   175    -168.692 142.228 -14.437  1.00  0.00
ATOM   1606  N   GLY   176    -168.123 140.523 -13.051  1.00  0.00
ATOM   1607  H   GLY   176    -168.127 139.539 -12.876  1.00  0.00
ATOM   1608  CA  GLY   176    -167.709 141.345 -11.895  1.00  0.00
ATOM   1609  C   GLY   176    -167.218 140.485 -10.721  1.00  0.00
ATOM   1610  O   GLY   176    -167.576 139.313 -10.610  1.00  0.00
ATOM   1611  N   GLY   177    -166.326 141.085  -9.937  1.00  0.00
ATOM   1612  H   GLY   177    -165.929 141.964 -10.194  1.00  0.00
ATOM   1613  CA  GLY   177    -165.744 140.469  -8.725  1.00  0.00
ATOM   1614  C   GLY   177    -164.209 140.419  -8.762  1.00  0.00
ATOM   1615  O   GLY   177    -163.594 140.418  -9.827  1.00  0.00
ATOM   1616  N   TRP   178    -163.629 140.460  -7.565  1.00  0.00
ATOM   1617  H   TRP   178    -164.164 140.459  -6.723  1.00  0.00
ATOM   1618  CA  TRP   178    -162.166 140.422  -7.360  1.00  0.00
ATOM   1619  CB  TRP   178    -161.676 141.810  -6.912  1.00  0.00
ATOM   1620  CG  TRP   178    -160.201 141.839  -6.479  1.00  0.00
ATOM   1621  CD1 TRP   178    -159.138 141.682  -7.271  1.00  0.00
ATOM   1622  HD1 TRP   178    -159.151 141.725  -8.360  1.00  0.00
ATOM   1623  CD2 TRP   178    -159.748 141.760  -5.168  1.00  0.00
ATOM   1624  NE1 TRP   178    -158.047 141.481  -6.528  1.00  0.00
ATOM   1625  HE1 TRP   178    -157.139 141.239  -6.876  1.00  0.00
ATOM   1626  CE2 TRP   178    -158.372 141.535  -5.239  1.00  0.00
ATOM   1627  CE3 TRP   178    -160.375 141.887  -3.920  1.00  0.00
ATOM   1628  HE3 TRP   178    -161.452 142.046  -3.863  1.00  0.00
ATOM   1629  CZ2 TRP   178    -157.610 141.453  -4.065  1.00  0.00
ATOM   1630  HZ2 TRP   178    -156.532 141.309  -4.124  1.00  0.00
ATOM   1631  CZ3 TRP   178    -159.616 141.807  -2.745  1.00  0.00
ATOM   1632  HZ3 TRP   178    -160.102 141.916  -1.776  1.00  0.00
ATOM   1633  CH2 TRP   178    -158.232 141.600  -2.817  1.00  0.00
ATOM   1634  HH2 TRP   178    -157.631 141.648  -1.910  1.00  0.00
ATOM   1635  C   TRP   178    -161.728 139.324  -6.375  1.00  0.00
ATOM   1636  O   TRP   178    -162.531 138.806  -5.599  1.00  0.00
ATOM   1637  N   ASN   179    -160.521 138.842  -6.658  1.00  0.00
ATOM   1638  H   ASN   179    -160.101 139.054  -7.541  1.00  0.00
ATOM   1639  CA  ASN   179    -159.676 137.965  -5.819  1.00  0.00
ATOM   1640  CB  ASN   179    -160.304 136.585  -5.555  1.00  0.00
ATOM   1641  CG  ASN   179    -160.806 135.878  -6.818  1.00  0.00
ATOM   1642  OD1 ASN   179    -160.114 135.111  -7.469  1.00  0.00
ATOM   1643  ND2 ASN   179    -162.044 136.142  -7.172  1.00  0.00
ATOM   1644 HD21 ASN   179    -162.590 136.779  -6.630  1.00  0.00
ATOM   1645 HD22 ASN   179    -162.389 135.689  -7.989  1.00  0.00
ATOM   1646  C   ASN   179    -158.297 137.813  -6.480  1.00  0.00
ATOM   1647  O   ASN   179    -158.183 137.873  -7.703  1.00  0.00
ATOM   1648  N   SER   180    -157.275 137.760  -5.628  1.00  0.00
ATOM   1649  H   SER   180    -157.459 137.689  -4.642  1.00  0.00
ATOM   1650  CA  SER   180    -155.845 137.640  -6.003  1.00  0.00
ATOM   1651  CB  SER   180    -155.353 138.815  -6.873  1.00  0.00
ATOM   1652  OG  SER   180    -155.416 140.054  -6.157  1.00  0.00
ATOM   1653  HG  SER   180    -154.899 139.918  -5.299  1.00  0.00
ATOM   1654  C   SER   180    -154.973 137.506  -4.741  1.00  0.00
ATOM   1655  O   SER   180    -154.469 138.482  -4.180  1.00  0.00
ATOM   1656  N   GLN   181    -154.956 136.279  -4.229  1.00  0.00
ATOM   1657  H   GLN   181    -155.419 135.516  -4.680  1.00  0.00
ATOM   1658  CA  GLN   181    -154.247 135.917  -2.985  1.00  0.00
ATOM   1659  CB  GLN   181    -155.251 135.615  -1.861  1.00  0.00
ATOM   1660  CG  GLN   181    -155.908 136.855  -1.235  1.00  0.00
ATOM   1661  CD  GLN   181    -156.912 137.603  -2.123  1.00  0.00
ATOM   1662  OE1 GLN   181    -157.648 137.059  -2.935  1.00  0.00
ATOM   1663  NE2 GLN   181    -156.953 138.907  -1.977  1.00  0.00
ATOM   1664 HE21 GLN   181    -156.336 139.360  -1.340  1.00  0.00
ATOM   1665 HE22 GLN   181    -157.646 139.413  -2.489  1.00  0.00
ATOM   1666  C   GLN   181    -153.330 134.702  -3.190  1.00  0.00
ATOM   1667  O   GLN   181    -153.676 133.772  -3.917  1.00  0.00
ATOM   1668  N   MET   182    -152.179 134.748  -2.521  1.00  0.00
ATOM   1669  H   MET   182    -151.929 135.544  -1.970  1.00  0.00
ATOM   1670  CA  MET   182    -151.149 133.683  -2.538  1.00  0.00
ATOM   1671  CB  MET   182    -150.392 133.643  -3.879  1.00  0.00
ATOM   1672  CG  MET   182    -149.704 134.957  -4.267  1.00  0.00
ATOM   1673  SD  MET   182    -148.832 134.858  -5.872  1.00  0.00
ATOM   1674  CE  MET   182    -148.198 136.518  -5.975  1.00  0.00
ATOM   1675  C   MET   182    -150.160 133.841  -1.371  1.00  0.00
ATOM   1676  O   MET   182    -149.905 134.954  -0.913  1.00  0.00
ATOM   1677  N   CYS   183    -149.711 132.700  -0.854  1.00  0.00
ATOM   1678  H   CYS   183    -149.972 131.813  -1.233  1.00  0.00
ATOM   1679  CA  CYS   183    -148.750 132.629   0.267  1.00  0.00
ATOM   1680  CB  CYS   183    -149.487 132.302   1.571  1.00  0.00
ATOM   1681  SG  CYS   183    -150.678 133.591   2.091  1.00  0.00
ATOM   1682  HG  CYS   183    -151.077 132.974   3.200  1.00  0.00
ATOM   1683  C   CYS   183    -147.665 131.571   0.016  1.00  0.00
ATOM   1684  O   CYS   183    -147.934 130.529  -0.582  1.00  0.00
ATOM   1685  N   CYS   184    -146.460 131.876   0.494  1.00  0.00
ATOM   1686  H   CYS   184    -146.278 132.763   0.918  1.00  0.00
ATOM   1687  CA  CYS   184    -145.279 130.988   0.422  1.00  0.00
ATOM   1688  CB  CYS   184    -144.663 131.046  -0.983  1.00  0.00
ATOM   1689  SG  CYS   184    -143.284 129.869  -1.242  1.00  0.00
ATOM   1690  HG  CYS   184    -143.051 130.205  -2.508  1.00  0.00
ATOM   1691  C   CYS   184    -144.231 131.427   1.459  1.00  0.00
ATOM   1692  O   CYS   184    -144.091 132.616   1.741  1.00  0.00
ATOM   1693  N   GLN   185    -143.550 130.435   2.028  1.00  0.00
ATOM   1694  H   GLN   185    -143.692 129.483   1.761  1.00  0.00
ATOM   1695  CA  GLN   185    -142.496 130.648   3.039  1.00  0.00
ATOM   1696  CB  GLN   185    -143.036 130.213   4.414  1.00  0.00
ATOM   1697  CG  GLN   185    -142.041 130.219   5.588  1.00  0.00
ATOM   1698  CD  GLN   185    -141.184 131.484   5.742  1.00  0.00
ATOM   1699  OE1 GLN   185    -141.453 132.562   5.231  1.00  0.00
ATOM   1700  NE2 GLN   185    -140.012 131.313   6.308  1.00  0.00
ATOM   1701 HE21 GLN   185    -139.707 130.405   6.604  1.00  0.00
ATOM   1702 HE22 GLN   185    -139.444 132.120   6.438  1.00  0.00
ATOM   1703  C   GLN   185    -141.178 129.952   2.659  1.00  0.00
ATOM   1704  O   GLN   185    -141.165 128.791   2.251  1.00  0.00
ATOM   1705  N   GLY   186    -140.091 130.687   2.890  1.00  0.00
ATOM   1706  H   GLY   186    -140.176 131.588   3.321  1.00  0.00
ATOM   1707  CA  GLY   186    -138.703 130.252   2.625  1.00  0.00
ATOM   1708  C   GLY   186    -138.237 129.162   3.601  1.00  0.00
ATOM   1709  O   GLY   186    -137.872 129.449   4.740  1.00  0.00
ATOM   1710  N   GLU   187    -138.422 127.911   3.187  1.00  0.00
ATOM   1711  H   GLU   187    -138.919 127.708   2.342  1.00  0.00
ATOM   1712  CA  GLU   187    -138.003 126.737   3.980  1.00  0.00
ATOM   1713  CB  GLU   187    -139.224 125.974   4.515  1.00  0.00
ATOM   1714  CG  GLU   187    -140.062 126.797   5.506  1.00  0.00
ATOM   1715  CD  GLU   187    -139.265 127.342   6.700  1.00  0.00
ATOM   1716  OE1 GLU   187    -138.413 126.594   7.231  1.00  0.00
ATOM   1717  OE2 GLU   187    -139.557 128.498   7.083  1.00  0.00
ATOM   1718  C   GLU   187    -137.075 125.780   3.219  1.00  0.00
ATOM   1719  O   GLU   187    -137.267 125.522   2.033  1.00  0.00
ATOM   1720  N   GLN   188    -136.112 125.247   3.969  1.00  0.00
ATOM   1721  H   GLN   188    -136.034 125.474   4.940  1.00  0.00
ATOM   1722  CA  GLN   188    -135.085 124.289   3.500  1.00  0.00
ATOM   1723  CB  GLN   188    -134.095 124.950   2.518  1.00  0.00
ATOM   1724  CG  GLN   188    -133.287 126.145   3.053  1.00  0.00
ATOM   1725  CD  GLN   188    -132.165 125.751   4.021  1.00  0.00
ATOM   1726  OE1 GLN   188    -131.514 124.721   3.913  1.00  0.00
ATOM   1727  NE2 GLN   188    -131.909 126.596   4.994  1.00  0.00
ATOM   1728 HE21 GLN   188    -132.420 127.444   5.089  1.00  0.00
ATOM   1729 HE22 GLN   188    -131.181 126.341   5.624  1.00  0.00
ATOM   1730  C   GLN   188    -134.353 123.639   4.689  1.00  0.00
ATOM   1731  O   GLN   188    -134.422 124.138   5.814  1.00  0.00
ATOM   1732  N   ASN   189    -133.756 122.477   4.439  1.00  0.00
ATOM   1733  H   ASN   189    -133.744 122.074   3.525  1.00  0.00
ATOM   1734  CA  ASN   189    -133.008 121.728   5.469  1.00  0.00
ATOM   1735  CB  ASN   189    -133.656 120.359   5.727  1.00  0.00
ATOM   1736  CG  ASN   189    -135.109 120.409   6.229  1.00  0.00
ATOM   1737  OD1 ASN   189    -135.894 119.500   6.010  1.00  0.00
ATOM   1738  ND2 ASN   189    -135.522 121.479   6.876  1.00  0.00
ATOM   1739 HD21 ASN   189    -134.930 122.274   7.000  1.00  0.00
ATOM   1740 HD22 ASN   189    -136.453 121.452   7.226  1.00  0.00
ATOM   1741  C   ASN   189    -131.520 121.575   5.095  1.00  0.00
ATOM   1742  O   ASN   189    -131.211 120.882   4.122  1.00  0.00
ATOM   1743  N   PRO   190    -130.621 122.275   5.807  1.00  0.00
ATOM   1744  CA  PRO   190    -129.166 122.221   5.551  1.00  0.00
ATOM   1745  CB  PRO   190    -128.548 123.164   6.585  1.00  0.00
ATOM   1746  CG  PRO   190    -129.665 124.169   6.858  1.00  0.00
ATOM   1747  CD  PRO   190    -130.925 123.304   6.822  1.00  0.00
ATOM   1748  C   PRO   190    -128.613 120.795   5.739  1.00  0.00
ATOM   1749  O   PRO   190    -128.956 120.141   6.726  1.00  0.00
ATOM   1750  N   PRO   191    -127.811 120.298   4.785  1.00  0.00
ATOM   1751  CA  PRO   191    -127.121 118.999   4.915  1.00  0.00
ATOM   1752  CB  PRO   191    -126.647 118.669   3.497  1.00  0.00
ATOM   1753  CG  PRO   191    -126.444 120.041   2.855  1.00  0.00
ATOM   1754  CD  PRO   191    -127.573 120.886   3.450  1.00  0.00
ATOM   1755  C   PRO   191    -125.957 119.068   5.916  1.00  0.00
ATOM   1756  O   PRO   191    -125.291 120.095   6.036  1.00  0.00
ATOM   1757  N   GLY   192    -125.738 117.947   6.600  1.00  0.00
ATOM   1758  H   GLY   192    -126.359 117.168   6.534  1.00  0.00
ATOM   1759  CA  GLY   192    -124.655 117.794   7.595  1.00  0.00
ATOM   1760  C   GLY   192    -123.617 116.737   7.169  1.00  0.00
ATOM   1761  O   GLY   192    -123.854 115.553   7.418  1.00  0.00
ATOM   1762  N   PRO   193    -122.544 117.125   6.458  1.00  0.00
ATOM   1763  CA  PRO   193    -121.462 116.192   6.084  1.00  0.00
ATOM   1764  CB  PRO   193    -120.672 116.922   4.996  1.00  0.00
ATOM   1765  CG  PRO   193    -120.867 118.399   5.338  1.00  0.00
ATOM   1766  CD  PRO   193    -122.299 118.460   5.872  1.00  0.00
ATOM   1767  C   PRO   193    -120.587 115.805   7.286  1.00  0.00
ATOM   1768  O   PRO   193    -120.352 116.606   8.189  1.00  0.00
ATOM   1769  N   PHE   194    -120.218 114.529   7.304  1.00  0.00
ATOM   1770  H   PHE   194    -120.518 113.885   6.601  1.00  0.00
ATOM   1771  CA  PHE   194    -119.363 113.928   8.347  1.00  0.00
ATOM   1772  CB  PHE   194    -120.203 113.061   9.299  1.00  0.00
ATOM   1773  CG  PHE   194    -121.047 111.995   8.587  1.00  0.00
ATOM   1774  CD1 PHE   194    -120.527 110.711   8.363  1.00  0.00
ATOM   1775  HD1 PHE   194    -119.525 110.455   8.708  1.00  0.00
ATOM   1776  CD2 PHE   194    -122.334 112.317   8.127  1.00  0.00
ATOM   1777  HD2 PHE   194    -122.755 113.306   8.315  1.00  0.00
ATOM   1778  CE1 PHE   194    -121.289 109.756   7.678  1.00  0.00
ATOM   1779  HE1 PHE   194    -120.890 108.755   7.517  1.00  0.00
ATOM   1780  CE2 PHE   194    -123.092 111.362   7.438  1.00  0.00
ATOM   1781  HE2 PHE   194    -124.092 111.614   7.084  1.00  0.00
ATOM   1782  CZ  PHE   194    -122.570 110.082   7.213  1.00  0.00
ATOM   1783  HZ  PHE   194    -123.161 109.338   6.681  1.00  0.00
ATOM   1784  C   PHE   194    -118.200 113.126   7.741  1.00  0.00
ATOM   1785  O   PHE   194    -118.363 112.434   6.736  1.00  0.00
ATOM   1786  N   TRP   195    -117.080 113.145   8.456  1.00  0.00
ATOM   1787  H   TRP   195    -117.038 113.569   9.358  1.00  0.00
ATOM   1788  CA  TRP   195    -115.814 112.542   7.992  1.00  0.00
ATOM   1789  CB  TRP   195    -114.738 113.629   7.872  1.00  0.00
ATOM   1790  CG  TRP   195    -115.138 114.704   6.855  1.00  0.00
ATOM   1791  CD1 TRP   195    -114.924 114.657   5.541  1.00  0.00
ATOM   1792  HD1 TRP   195    -114.335 113.899   5.025  1.00  0.00
ATOM   1793  CD2 TRP   195    -115.922 115.823   7.107  1.00  0.00
ATOM   1794  NE1 TRP   195    -115.543 115.680   4.949  1.00  0.00
ATOM   1795  HE1 TRP   195    -115.535 115.867   3.969  1.00  0.00
ATOM   1796  CE2 TRP   195    -116.169 116.414   5.865  1.00  0.00
ATOM   1797  CE3 TRP   195    -116.498 116.361   8.268  1.00  0.00
ATOM   1798  HE3 TRP   195    -116.266 115.934   9.243  1.00  0.00
ATOM   1799  CZ2 TRP   195    -116.995 117.543   5.775  1.00  0.00
ATOM   1800  HZ2 TRP   195    -117.186 118.009   4.809  1.00  0.00
ATOM   1801  CZ3 TRP   195    -117.335 117.480   8.179  1.00  0.00
ATOM   1802  HZ3 TRP   195    -117.849 117.850   9.065  1.00  0.00
ATOM   1803  CH2 TRP   195    -117.579 118.074   6.934  1.00  0.00
ATOM   1804  HH2 TRP   195    -118.231 118.944   6.868  1.00  0.00
ATOM   1805  C   TRP   195    -115.341 111.429   8.933  1.00  0.00
ATOM   1806  O   TRP   195    -115.398 111.561  10.155  1.00  0.00
ATOM   1807  N   LYS   196    -114.882 110.348   8.307  1.00  0.00
ATOM   1808  H   LYS   196    -114.839 110.316   7.308  1.00  0.00
ATOM   1809  CA  LYS   196    -114.441 109.097   8.966  1.00  0.00
ATOM   1810  CB  LYS   196    -115.620 108.328   9.604  1.00  0.00
ATOM   1811  CG  LYS   196    -116.947 108.302   8.826  1.00  0.00
ATOM   1812  CD  LYS   196    -116.910 107.485   7.530  1.00  0.00
ATOM   1813  CE  LYS   196    -118.185 107.673   6.701  1.00  0.00
ATOM   1814  NZ  LYS   196    -118.290 109.029   6.136  1.00  0.00
ATOM   1815  HZ1 LYS   196    -119.137 109.112   5.611  1.00  0.00
ATOM   1816  HZ2 LYS   196    -118.295 109.713   6.867  1.00  0.00
ATOM   1817  HZ3 LYS   196    -117.513 109.201   5.531  1.00  0.00
ATOM   1818  C   LYS   196    -113.643 108.191   8.014  1.00  0.00
ATOM   1819  O   LYS   196    -113.815 108.260   6.797  1.00  0.00
ATOM   1820  N   ALA   197    -112.694 107.458   8.597  1.00  0.00
ATOM   1821  H   ALA   197    -112.510 107.538   9.577  1.00  0.00
ATOM   1822  CA  ALA   197    -111.811 106.500   7.894  1.00  0.00
ATOM   1823  CB  ALA   197    -110.725 107.247   7.108  1.00  0.00
ATOM   1824  C   ALA   197    -111.133 105.544   8.891  1.00  0.00
ATOM   1825  O   ALA   197    -110.860 105.918  10.031  1.00  0.00
ATOM   1826  N   ALA   198    -110.905 104.315   8.433  1.00  0.00
ATOM   1827  H   ALA   198    -111.067 104.076   7.476  1.00  0.00
ATOM   1828  CA  ALA   198    -110.275 103.245   9.233  1.00  0.00
ATOM   1829  CB  ALA   198    -111.264 102.089   9.408  1.00  0.00
ATOM   1830  C   ALA   198    -108.991 102.743   8.556  1.00  0.00
ATOM   1831  O   ALA   198    -108.938 102.604   7.334  1.00  0.00
ATOM   1832  N   PHE   199    -107.992 102.446   9.384  1.00  0.00
ATOM   1833  H   PHE   199    -108.113 102.431  10.375  1.00  0.00
ATOM   1834  CA  PHE   199    -106.645 102.059   8.914  1.00  0.00
ATOM   1835  CB  PHE   199    -105.654 103.205   9.168  1.00  0.00
ATOM   1836  CG  PHE   199    -106.088 104.513   8.494  1.00  0.00
ATOM   1837  CD1 PHE   199    -105.750 104.767   7.156  1.00  0.00
ATOM   1838  HD1 PHE   199    -105.136 104.059   6.600  1.00  0.00
ATOM   1839  CD2 PHE   199    -106.885 105.431   9.197  1.00  0.00
ATOM   1840  HD2 PHE   199    -107.145 105.249  10.239  1.00  0.00
ATOM   1841  CE1 PHE   199    -106.215 105.927   6.522  1.00  0.00
ATOM   1842  HE1 PHE   199    -105.959 106.118   5.481  1.00  0.00
ATOM   1843  CE2 PHE   199    -107.353 106.588   8.562  1.00  0.00
ATOM   1844  HE2 PHE   199    -107.993 107.284   9.102  1.00  0.00
ATOM   1845  CZ  PHE   199    -107.017 106.836   7.224  1.00  0.00
ATOM   1846  HZ  PHE   199    -107.379 107.737   6.730  1.00  0.00
ATOM   1847  C   PHE   199    -106.144 100.781   9.603  1.00  0.00
ATOM   1848  O   PHE   199    -106.362 100.585  10.798  1.00  0.00
ATOM   1849  N   ALA   200    -105.469  99.947   8.812  1.00  0.00
ATOM   1850  H   ALA   200    -105.374 100.130   7.834  1.00  0.00
ATOM   1851  CA  ALA   200    -104.854  98.673   9.250  1.00  0.00
ATOM   1852  CB  ALA   200    -105.926  97.585   9.395  1.00  0.00
ATOM   1853  C   ALA   200    -103.801  98.200   8.234  1.00  0.00
ATOM   1854  O   ALA   200    -103.912  98.491   7.043  1.00  0.00
ATOM   1855  N   ASP   201    -102.756  97.550   8.749  1.00  0.00
ATOM   1856  H   ASP   201    -102.659  97.426   9.737  1.00  0.00
ATOM   1857  CA  ASP   201    -101.646  96.985   7.949  1.00  0.00
ATOM   1858  CB  ASP   201    -100.756  98.125   7.421  1.00  0.00
ATOM   1859  CG  ASP   201     -99.690  97.687   6.408  1.00  0.00
ATOM   1860  OD1 ASP   201     -99.961  96.722   5.658  1.00  0.00
ATOM   1861  OD2 ASP   201     -98.601  98.296   6.443  1.00  0.00
ATOM   1862  C   ASP   201    -100.804  96.015   8.799  1.00  0.00
ATOM   1863  O   ASP   201    -100.618  96.234   9.994  1.00  0.00
ATOM   1864  N   SER   202    -100.311  94.971   8.136  1.00  0.00
ATOM   1865  H   SER   202    -100.590  94.771   7.195  1.00  0.00
ATOM   1866  CA  SER   202     -99.410  93.946   8.713  1.00  0.00
ATOM   1867  CB  SER   202    -100.176  92.965   9.615  1.00  0.00
ATOM   1868  OG  SER   202    -101.212  92.298   8.887  1.00  0.00
ATOM   1869  HG  SER   202    -101.710  91.682   9.499  1.00  0.00
ATOM   1870  C   SER   202     -98.698  93.157   7.602  1.00  0.00
ATOM   1871  O   SER   202     -99.190  93.080   6.475  1.00  0.00
ATOM   1872  N   SER   203     -97.464  92.747   7.901  1.00  0.00
ATOM   1873  H   SER   203     -97.043  92.983   8.778  1.00  0.00
ATOM   1874  CA  SER   203     -96.574  91.957   7.012  1.00  0.00
ATOM   1875  CB  SER   203     -96.109  92.752   5.783  1.00  0.00
ATOM   1876  OG  SER   203     -97.148  92.771   4.804  1.00  0.00
ATOM   1877  HG  SER   203     -98.036  92.932   5.272  1.00  0.00
ATOM   1878  C   SER   203     -95.313  91.478   7.743  1.00  0.00
ATOM   1879  O   SER   203     -94.904  92.082   8.734  1.00  0.00
ATOM   1880  N   GLY   204     -94.776  90.357   7.261  1.00  0.00
ATOM   1881  H   GLY   204     -95.257  89.813   6.575  1.00  0.00
ATOM   1882  CA  GLY   204     -93.515  89.765   7.757  1.00  0.00
ATOM   1883  C   GLY   204     -93.646  88.278   8.118  1.00  0.00
ATOM   1884  O   GLY   204     -94.686  87.825   8.592  1.00  0.00
ATOM   1885  N   GLN   205     -92.551  87.559   7.879  1.00  0.00
ATOM   1886  H   GLN   205     -91.729  87.982   7.496  1.00  0.00
ATOM   1887  CA  GLN   205     -92.421  86.101   8.107  1.00  0.00
ATOM   1888  CB  GLN   205     -93.226  85.295   7.070  1.00  0.00
ATOM   1889  CG  GLN   205     -92.844  85.571   5.609  1.00  0.00
ATOM   1890  CD  GLN   205     -93.736  84.792   4.640  1.00  0.00
ATOM   1891  OE1 GLN   205     -94.805  85.226   4.238  1.00  0.00
ATOM   1892  NE2 GLN   205     -93.296  83.623   4.229  1.00  0.00
ATOM   1893 HE21 GLN   205     -92.419  83.264   4.528  1.00  0.00
ATOM   1894 HE22 GLN   205     -93.891  83.131   3.599  1.00  0.00
ATOM   1895  C   GLN   205     -90.946  85.665   8.089  1.00  0.00
ATOM   1896  O   GLN   205     -90.122  86.289   7.423  1.00  0.00
ATOM   1897  N   HIS   206     -90.650  84.621   8.860  1.00  0.00
ATOM   1898  H   HIS   206     -91.337  84.182   9.437  1.00  0.00
ATOM   1899  CA  HIS   206     -89.290  84.053   8.968  1.00  0.00
ATOM   1900  CB  HIS   206     -88.745  84.223  10.393  1.00  0.00
ATOM   1901  CG  HIS   206     -88.472  85.692  10.729  1.00  0.00
ATOM   1902  ND1 HIS   206     -87.348  86.352  10.469  1.00  0.00
ATOM   1903  CD2 HIS   206     -89.306  86.538  11.328  1.00  0.00
ATOM   1904  CE1 HIS   206     -87.482  87.602  10.895  1.00  0.00
ATOM   1905  NE2 HIS   206     -88.694  87.715  11.426  1.00  0.00
ATOM   1906  HE2 HIS   206     -89.072  88.542  11.834  1.00  0.00
ATOM   1907  C   HIS   206     -89.252  82.574   8.534  1.00  0.00
ATOM   1908  O   HIS   206     -89.795  81.724   9.245  1.00  0.00
ATOM   1909  N   PRO   207     -88.794  82.293   7.304  1.00  0.00
ATOM   1910  CA  PRO   207     -88.702  80.917   6.776  1.00  0.00
ATOM   1911  CB  PRO   207     -88.462  81.091   5.274  1.00  0.00
ATOM   1912  CG  PRO   207     -87.728  82.429   5.179  1.00  0.00
ATOM   1913  CD  PRO   207     -88.370  83.272   6.282  1.00  0.00
ATOM   1914  C   PRO   207     -87.602  80.078   7.456  1.00  0.00
ATOM   1915  O   PRO   207     -86.472  80.552   7.593  1.00  0.00
ATOM   1916  N   PRO   208     -87.946  78.876   7.944  1.00  0.00
ATOM   1917  CA  PRO   208     -86.960  77.916   8.484  1.00  0.00
ATOM   1918  CB  PRO   208     -87.796  76.741   8.995  1.00  0.00
ATOM   1919  CG  PRO   208     -89.118  77.400   9.380  1.00  0.00
ATOM   1920  CD  PRO   208     -89.317  78.447   8.284  1.00  0.00
ATOM   1921  C   PRO   208     -85.995  77.439   7.389  1.00  0.00
ATOM   1922  O   PRO   208     -86.379  77.279   6.232  1.00  0.00
ATOM   1923  N   ASP   209     -84.740  77.246   7.786  1.00  0.00
ATOM   1924  H   ASP   209     -84.457  77.410   8.730  1.00  0.00
ATOM   1925  CA  ASP   209     -83.676  76.741   6.894  1.00  0.00
ATOM   1926  CB  ASP   209     -82.714  77.896   6.573  1.00  0.00
ATOM   1927  CG  ASP   209     -81.638  77.553   5.533  1.00  0.00
ATOM   1928  OD1 ASP   209     -81.934  76.725   4.642  1.00  0.00
ATOM   1929  OD2 ASP   209     -80.519  78.086   5.688  1.00  0.00
ATOM   1930  C   ASP   209     -82.937  75.559   7.544  1.00  0.00
ATOM   1931  O   ASP   209     -82.614  75.604   8.730  1.00  0.00
ATOM   1932  N   ALA   210     -82.588  74.579   6.714  1.00  0.00
ATOM   1933  H   ALA   210     -82.757  74.638   5.729  1.00  0.00
ATOM   1934  CA  ALA   210     -81.863  73.368   7.149  1.00  0.00
ATOM   1935  CB  ALA   210     -82.746  72.136   6.930  1.00  0.00
ATOM   1936  C   ALA   210     -80.533  73.202   6.398  1.00  0.00
ATOM   1937  O   ALA   210     -80.469  73.335   5.176  1.00  0.00
ATOM   1938  N   CYS   211     -79.491  72.887   7.164  1.00  0.00
ATOM   1939  H   CYS   211     -79.578  72.820   8.157  1.00  0.00
ATOM   1940  CA  CYS   211     -78.124  72.680   6.641  1.00  0.00
ATOM   1941  CB  CYS   211     -77.112  72.927   7.766  1.00  0.00
ATOM   1942  SG  CYS   211     -77.093  74.659   8.357  1.00  0.00
ATOM   1943  HG  CYS   211     -76.135  74.488   9.264  1.00  0.00
ATOM   1944  C   CYS   211     -77.936  71.298   5.984  1.00  0.00
ATOM   1945  O   CYS   211     -77.396  70.356   6.565  1.00  0.00
ATOM   1946  N   ALA   212     -78.424  71.210   4.750  1.00  0.00
ATOM   1947  H   ALA   212     -78.929  71.974   4.343  1.00  0.00
ATOM   1948  CA  ALA   212     -78.373  69.980   3.932  1.00  0.00
ATOM   1949  CB  ALA   212     -79.463  70.050   2.856  1.00  0.00
ATOM   1950  C   ALA   212     -76.979  69.702   3.336  1.00  0.00
ATOM   1951  O   ALA   212     -76.637  70.122   2.230  1.00  0.00
ATOM   1952  N   PHE   213     -76.155  69.063   4.163  1.00  0.00
ATOM   1953  H   PHE   213     -76.391  68.941   5.128  1.00  0.00
ATOM   1954  CA  PHE   213     -74.784  68.658   3.786  1.00  0.00
ATOM   1955  CB  PHE   213     -73.749  69.510   4.534  1.00  0.00
ATOM   1956  CG  PHE   213     -73.890  71.004   4.216  1.00  0.00
ATOM   1957  CD1 PHE   213     -74.601  71.838   5.091  1.00  0.00
ATOM   1958  HD1 PHE   213     -74.957  71.454   6.047  1.00  0.00
ATOM   1959  CD2 PHE   213     -73.419  71.515   2.997  1.00  0.00
ATOM   1960  HD2 PHE   213     -72.871  70.874   2.307  1.00  0.00
ATOM   1961  CE1 PHE   213     -74.851  73.173   4.744  1.00  0.00
ATOM   1962  HE1 PHE   213     -75.391  73.825   5.429  1.00  0.00
ATOM   1963  CE2 PHE   213     -73.671  72.848   2.649  1.00  0.00
ATOM   1964  HE2 PHE   213     -73.323  73.237   1.693  1.00  0.00
ATOM   1965  CZ  PHE   213     -74.388  73.677   3.522  1.00  0.00
ATOM   1966  HZ  PHE   213     -74.594  74.710   3.246  1.00  0.00
ATOM   1967  C   PHE   213     -74.517  67.170   4.056  1.00  0.00
ATOM   1968  O   PHE   213     -74.880  66.647   5.110  1.00  0.00
ATOM   1969  N   ARG   214     -73.756  66.568   3.144  1.00  0.00
ATOM   1970  H   ARG   214     -73.378  67.068   2.367  1.00  0.00
ATOM   1971  CA  ARG   214     -73.366  65.147   3.219  1.00  0.00
ATOM   1972  CB  ARG   214     -73.689  64.447   1.891  1.00  0.00
ATOM   1973  CG  ARG   214     -73.493  62.921   1.876  1.00  0.00
ATOM   1974  CD  ARG   214     -74.381  62.168   2.876  1.00  0.00
ATOM   1975  NE  ARG   214     -73.674  61.966   4.156  1.00  0.00
ATOM   1976  HE  ARG   214     -72.961  61.267   4.142  1.00  0.00
ATOM   1977  CZ  ARG   214     -73.945  62.555   5.323  1.00  0.00
ATOM   1978  NH1 ARG   214     -74.931  63.422   5.474  1.00  0.00
ATOM   1979 HH11 ARG   214     -75.528  63.642   4.705  1.00  0.00
ATOM   1980 HH12 ARG   214     -75.031  63.902   6.350  1.00  0.00
ATOM   1981  NH2 ARG   214     -73.131  62.397   6.353  1.00  0.00
ATOM   1982 HH21 ARG   214     -72.317  61.819   6.282  1.00  0.00
ATOM   1983 HH22 ARG   214     -73.332  62.886   7.205  1.00  0.00
ATOM   1984  C   ARG   214     -71.878  65.027   3.581  1.00  0.00
ATOM   1985  O   ARG   214     -71.007  65.594   2.921  1.00  0.00
ATOM   1986  N   ARG   215     -71.634  64.248   4.628  1.00  0.00
ATOM   1987  H   ARG   215     -72.370  63.702   5.047  1.00  0.00
ATOM   1988  CA  ARG   215     -70.319  64.167   5.296  1.00  0.00
ATOM   1989  CB  ARG   215     -70.496  64.624   6.748  1.00  0.00
ATOM   1990  CG  ARG   215     -70.860  66.110   6.846  1.00  0.00
ATOM   1991  CD  ARG   215     -71.867  66.371   7.970  1.00  0.00
ATOM   1992  NE  ARG   215     -73.217  65.919   7.578  1.00  0.00
ATOM   1993  HE  ARG   215     -73.614  66.377   6.781  1.00  0.00
ATOM   1994  CZ  ARG   215     -73.949  64.965   8.159  1.00  0.00
ATOM   1995  NH1 ARG   215     -73.490  64.211   9.149  1.00  0.00
ATOM   1996 HH11 ARG   215     -72.559  64.359   9.479  1.00  0.00
ATOM   1997 HH12 ARG   215     -74.084  63.540   9.586  1.00  0.00
ATOM   1998  NH2 ARG   215     -75.240  64.890   7.878  1.00  0.00
ATOM   1999 HH21 ARG   215     -75.643  65.545   7.237  1.00  0.00
ATOM   2000 HH22 ARG   215     -75.815  64.222   8.347  1.00  0.00
ATOM   2001  C   ARG   215     -69.679  62.769   5.274  1.00  0.00
ATOM   2002  O   ARG   215     -70.367  61.748   5.222  1.00  0.00
ATOM   2003  N   GLY   216     -68.347  62.788   5.202  1.00  0.00
ATOM   2004  H   GLY   216     -67.873  63.653   5.040  1.00  0.00
ATOM   2005  CA  GLY   216     -67.438  61.629   5.371  1.00  0.00
ATOM   2006  C   GLY   216     -67.415  60.532   4.289  1.00  0.00
ATOM   2007  O   GLY   216     -66.343  60.146   3.830  1.00  0.00
ATOM   2008  N   ARG   217     -68.599  60.149   3.817  1.00  0.00
ATOM   2009  H   ARG   217     -69.433  60.571   4.186  1.00  0.00
ATOM   2010  CA  ARG   217     -68.837  59.014   2.894  1.00  0.00
ATOM   2011  CB  ARG   217     -70.307  59.017   2.459  1.00  0.00
ATOM   2012  CG  ARG   217     -71.228  58.616   3.618  1.00  0.00
ATOM   2013  CD  ARG   217     -72.711  58.754   3.263  1.00  0.00
ATOM   2014  NE  ARG   217     -73.102  57.823   2.189  1.00  0.00
ATOM   2015  HE  ARG   217     -72.400  57.175   1.904  1.00  0.00
ATOM   2016  CZ  ARG   217     -74.294  57.758   1.592  1.00  0.00
ATOM   2017  NH1 ARG   217     -75.299  58.562   1.914  1.00  0.00
ATOM   2018 HH11 ARG   217     -75.168  59.245   2.630  1.00  0.00
ATOM   2019 HH12 ARG   217     -76.175  58.482   1.444  1.00  0.00
ATOM   2020  NH2 ARG   217     -74.501  56.869   0.633  1.00  0.00
ATOM   2021 HH21 ARG   217     -73.772  56.247   0.354  1.00  0.00
ATOM   2022 HH22 ARG   217     -75.394  56.826   0.192  1.00  0.00
ATOM   2023  C   ARG   217     -67.919  58.896   1.662  1.00  0.00
ATOM   2024  O   ARG   217     -67.555  57.789   1.268  1.00  0.00
ATOM   2025  N   LYS   218     -67.553  60.031   1.067  1.00  0.00
ATOM   2026  H   LYS   218     -67.898  60.917   1.366  1.00  0.00
ATOM   2027  CA  LYS   218     -66.559  60.071  -0.024  1.00  0.00
ATOM   2028  CB  LYS   218     -66.725  61.367  -0.827  1.00  0.00
ATOM   2029  CG  LYS   218     -66.895  61.108  -2.331  1.00  0.00
ATOM   2030  CD  LYS   218     -65.706  60.425  -3.024  1.00  0.00
ATOM   2031  CE  LYS   218     -64.443  61.290  -3.050  1.00  0.00
ATOM   2032  NZ  LYS   218     -63.386  60.639  -3.835  1.00  0.00
ATOM   2033  HZ1 LYS   218     -62.548  61.183  -3.789  1.00  0.00
ATOM   2034  HZ2 LYS   218     -63.203  59.717  -3.478  1.00  0.00
ATOM   2035  HZ3 LYS   218     -63.678  60.565  -4.788  1.00  0.00
ATOM   2036  C   LYS   218     -65.135  59.926   0.547  1.00  0.00
ATOM   2037  O   LYS   218     -64.431  60.903   0.804  1.00  0.00
ATOM   2038  N   LYS   219     -64.753  58.663   0.724  1.00  0.00
ATOM   2039  H   LYS   219     -65.426  57.933   0.591  1.00  0.00
ATOM   2040  CA  LYS   219     -63.499  58.210   1.373  1.00  0.00
ATOM   2041  CB  LYS   219     -63.615  56.722   1.765  1.00  0.00
ATOM   2042  CG  LYS   219     -63.775  55.710   0.619  1.00  0.00
ATOM   2043  CD  LYS   219     -65.213  55.590   0.100  1.00  0.00
ATOM   2044  CE  LYS   219     -65.327  54.583  -1.048  1.00  0.00
ATOM   2045  NZ  LYS   219     -64.746  55.079  -2.306  1.00  0.00
ATOM   2046  HZ1 LYS   219     -64.749  54.340  -2.980  1.00  0.00
ATOM   2047  HZ2 LYS   219     -65.303  55.832  -2.653  1.00  0.00
ATOM   2048  HZ3 LYS   219     -63.804  55.388  -2.158  1.00  0.00
ATOM   2049  C   LYS   219     -62.127  58.552   0.738  1.00  0.00
ATOM   2050  O   LYS   219     -61.203  57.740   0.705  1.00  0.00
ATOM   2051  N   ARG   220     -62.042  59.745   0.156  1.00  0.00
ATOM   2052  H   ARG   220     -62.875  60.263  -0.051  1.00  0.00
ATOM   2053  CA  ARG   220     -60.773  60.399  -0.236  1.00  0.00
ATOM   2054  CB  ARG   220     -60.684  60.540  -1.762  1.00  0.00
ATOM   2055  CG  ARG   220     -59.685  59.563  -2.397  1.00  0.00
ATOM   2056  CD  ARG   220     -60.194  58.121  -2.499  1.00  0.00
ATOM   2057  NE  ARG   220     -61.249  58.018  -3.525  1.00  0.00
ATOM   2058  HE  ARG   220     -60.949  58.190  -4.461  1.00  0.00
ATOM   2059  CZ  ARG   220     -62.532  57.711  -3.319  1.00  0.00
ATOM   2060  NH1 ARG   220     -63.009  57.473  -2.108  1.00  0.00
ATOM   2061 HH11 ARG   220     -62.378  57.508  -1.331  1.00  0.00
ATOM   2062 HH12 ARG   220     -63.972  57.249  -1.972  1.00  0.00
ATOM   2063  NH2 ARG   220     -63.349  57.565  -4.350  1.00  0.00
ATOM   2064 HH21 ARG   220     -63.006  57.668  -5.283  1.00  0.00
ATOM   2065 HH22 ARG   220     -64.314  57.368  -4.192  1.00  0.00
ATOM   2066  C   ARG   220     -60.564  61.783   0.418  1.00  0.00
ATOM   2067  O   ARG   220     -59.577  62.464   0.141  1.00  0.00
ATOM   2068  N   ILE   221     -61.435  62.132   1.366  1.00  0.00
ATOM   2069  H   ILE   221     -62.160  61.510   1.657  1.00  0.00
ATOM   2070  CA  ILE   221     -61.434  63.439   2.062  1.00  0.00
ATOM   2071  CB  ILE   221     -62.687  63.686   2.936  1.00  0.00
ATOM   2072  CG1 ILE   221     -62.918  62.732   4.129  1.00  0.00
ATOM   2073  CG2 ILE   221     -63.928  63.894   2.059  1.00  0.00
ATOM   2074  CD  ILE   221     -63.150  61.241   3.844  1.00  0.00
ATOM   2075  C   ILE   221     -60.141  63.727   2.857  1.00  0.00
ATOM   2076  O   ILE   221     -59.808  62.982   3.783  1.00  0.00
ATOM   2077  N   PRO   222     -59.380  64.759   2.459  1.00  0.00
ATOM   2078  CA  PRO   222     -58.157  65.167   3.175  1.00  0.00
ATOM   2079  CB  PRO   222     -57.480  66.177   2.244  1.00  0.00
ATOM   2080  CG  PRO   222     -58.644  66.796   1.470  1.00  0.00
ATOM   2081  CD  PRO   222     -59.615  65.627   1.286  1.00  0.00
ATOM   2082  C   PRO   222     -58.481  65.776   4.545  1.00  0.00
ATOM   2083  O   PRO   222     -59.430  66.544   4.687  1.00  0.00
ATOM   2084  N   TYR   223     -57.669  65.411   5.536  1.00  0.00
ATOM   2085  H   TYR   223     -57.102  64.592   5.456  1.00  0.00
ATOM   2086  CA  TYR   223     -57.755  65.969   6.910  1.00  0.00
ATOM   2087  CB  TYR   223     -56.670  65.362   7.816  1.00  0.00
ATOM   2088  CG  TYR   223     -56.381  63.861   7.655  1.00  0.00
ATOM   2089  CD1 TYR   223     -57.381  62.940   7.295  1.00  0.00
ATOM   2090  HD1 TYR   223     -58.434  63.220   7.339  1.00  0.00
ATOM   2091  CD2 TYR   223     -55.042  63.444   7.701  1.00  0.00
ATOM   2092  HD2 TYR   223     -54.265  64.121   8.058  1.00  0.00
ATOM   2093  CE1 TYR   223     -57.033  61.629   6.940  1.00  0.00
ATOM   2094  HE1 TYR   223     -57.802  60.920   6.638  1.00  0.00
ATOM   2095  CE2 TYR   223     -54.700  62.130   7.355  1.00  0.00
ATOM   2096  HE2 TYR   223     -53.666  61.807   7.438  1.00  0.00
ATOM   2097  CZ  TYR   223     -55.693  61.226   6.962  1.00  0.00
ATOM   2098  OH  TYR   223     -55.365  59.974   6.554  1.00  0.00
ATOM   2099  HH  TYR   223     -54.368  59.858   6.562  1.00  0.00
ATOM   2100  C   TYR   223     -57.566  67.501   6.923  1.00  0.00
ATOM   2101  O   TYR   223     -58.165  68.217   7.721  1.00  0.00
ATOM   2102  N   SER   224     -56.627  67.927   6.079  1.00  0.00
ATOM   2103  H   SER   224     -56.111  67.250   5.558  1.00  0.00
ATOM   2104  CA  SER   224     -56.200  69.315   5.799  1.00  0.00
ATOM   2105  CB  SER   224     -55.568  69.965   7.038  1.00  0.00
ATOM   2106  OG  SER   224     -54.961  71.224   6.720  1.00  0.00
ATOM   2107  HG  SER   224     -54.173  71.351   7.347  1.00  0.00
ATOM   2108  C   SER   224     -55.153  69.249   4.677  1.00  0.00
ATOM   2109  O   SER   224     -54.381  68.290   4.609  1.00  0.00
ATOM   2110  N   LYS   225     -55.099  70.306   3.870  1.00  0.00
ATOM   2111  H   LYS   225     -55.656  71.114   4.063  1.00  0.00
ATOM   2112  CA  LYS   225     -54.220  70.400   2.682  1.00  0.00
ATOM   2113  CB  LYS   225     -54.393  71.755   1.984  1.00  0.00
ATOM   2114  CG  LYS   225     -55.784  71.907   1.361  1.00  0.00
ATOM   2115  CD  LYS   225     -55.931  73.268   0.679  1.00  0.00
ATOM   2116  CE  LYS   225     -57.323  73.418   0.063  1.00  0.00
ATOM   2117  NZ  LYS   225     -57.467  74.723  -0.598  1.00  0.00
ATOM   2118  HZ1 LYS   225     -58.383  74.797  -0.992  1.00  0.00
ATOM   2119  HZ2 LYS   225     -57.333  75.455   0.070  1.00  0.00
ATOM   2120  HZ3 LYS   225     -56.786  74.806  -1.325  1.00  0.00
ATOM   2121  C   LYS   225     -52.737  70.119   2.993  1.00  0.00
ATOM   2122  O   LYS   225     -52.251  69.032   2.682  1.00  0.00
ATOM   2123  N   GLY   226     -52.120  71.005   3.782  1.00  0.00
ATOM   2124  H   GLY   226     -52.589  71.832   4.086  1.00  0.00
ATOM   2125  CA  GLY   226     -50.707  70.897   4.215  1.00  0.00
ATOM   2126  C   GLY   226     -50.396  69.571   4.931  1.00  0.00
ATOM   2127  O   GLY   226     -49.460  68.860   4.566  1.00  0.00
ATOM   2128  N   GLN   227     -51.289  69.206   5.848  1.00  0.00
ATOM   2129  H   GLN   227     -51.941  69.870   6.217  1.00  0.00
ATOM   2130  CA  GLN   227     -51.261  67.921   6.577  1.00  0.00
ATOM   2131  CB  GLN   227     -52.468  67.842   7.521  1.00  0.00
ATOM   2132  CG  GLN   227     -52.259  68.610   8.835  1.00  0.00
ATOM   2133  CD  GLN   227     -51.981  70.112   8.690  1.00  0.00
ATOM   2134  OE1 GLN   227     -52.560  70.834   7.884  1.00  0.00
ATOM   2135  NE2 GLN   227     -51.055  70.599   9.480  1.00  0.00
ATOM   2136 HE21 GLN   227     -50.565  69.988  10.117  1.00  0.00
ATOM   2137 HE22 GLN   227     -50.850  71.571   9.439  1.00  0.00
ATOM   2138  C   GLN   227     -51.184  66.687   5.661  1.00  0.00
ATOM   2139  O   GLN   227     -50.183  65.975   5.690  1.00  0.00
ATOM   2140  N   LEU   228     -52.127  66.576   4.726  1.00  0.00
ATOM   2141  H   LEU   228     -52.869  67.250   4.644  1.00  0.00
ATOM   2142  CA  LEU   228     -52.159  65.485   3.727  1.00  0.00
ATOM   2143  CB  LEU   228     -53.458  65.593   2.912  1.00  0.00
ATOM   2144  CG  LEU   228     -54.205  64.277   2.617  1.00  0.00
ATOM   2145  CD1 LEU   228     -53.392  63.290   1.773  1.00  0.00
ATOM   2146  CD2 LEU   228     -54.724  63.626   3.903  1.00  0.00
ATOM   2147  C   LEU   228     -50.929  65.528   2.797  1.00  0.00
ATOM   2148  O   LEU   228     -50.252  64.514   2.606  1.00  0.00
ATOM   2149  N   ARG   229     -50.570  66.746   2.389  1.00  0.00
ATOM   2150  H   ARG   229     -51.165  67.541   2.548  1.00  0.00
ATOM   2151  CA  ARG   229     -49.391  67.036   1.549  1.00  0.00
ATOM   2152  CB  ARG   229     -49.366  68.537   1.234  1.00  0.00
ATOM   2153  CG  ARG   229     -48.305  68.889   0.191  1.00  0.00
ATOM   2154  CD  ARG   229     -48.327  70.369  -0.189  1.00  0.00
ATOM   2155  NE  ARG   229     -47.211  70.615  -1.120  1.00  0.00
ATOM   2156  HE  ARG   229     -46.306  70.620  -0.701  1.00  0.00
ATOM   2157  CZ  ARG   229     -47.303  70.872  -2.427  1.00  0.00
ATOM   2158  NH1 ARG   229     -48.467  70.974  -3.054  1.00  0.00
ATOM   2159 HH11 ARG   229     -49.312  70.864  -2.531  1.00  0.00
ATOM   2160 HH12 ARG   229     -48.496  71.197  -4.026  1.00  0.00
ATOM   2161  NH2 ARG   229     -46.202  70.938  -3.159  1.00  0.00
ATOM   2162 HH21 ARG   229     -45.303  70.814  -2.743  1.00  0.00
ATOM   2163 HH22 ARG   229     -46.276  71.115  -4.139  1.00  0.00
ATOM   2164  C   ARG   229     -48.063  66.556   2.168  1.00  0.00
ATOM   2165  O   ARG   229     -47.228  66.018   1.445  1.00  0.00
ATOM   2166  N   GLU   230     -47.946  66.615   3.496  1.00  0.00
ATOM   2167  H   GLU   230     -48.597  67.153   4.040  1.00  0.00
ATOM   2168  CA  GLU   230     -46.785  66.076   4.245  1.00  0.00
ATOM   2169  CB  GLU   230     -47.037  66.103   5.757  1.00  0.00
ATOM   2170  CG  GLU   230     -47.171  67.509   6.350  1.00  0.00
ATOM   2171  CD  GLU   230     -47.595  67.477   7.824  1.00  0.00
ATOM   2172  OE1 GLU   230     -48.446  68.320   8.184  1.00  0.00
ATOM   2173  OE2 GLU   230     -47.084  66.605   8.565  1.00  0.00
ATOM   2174  C   GLU   230     -46.448  64.630   3.831  1.00  0.00
ATOM   2175  O   GLU   230     -45.384  64.381   3.260  1.00  0.00
ATOM   2176  N   LEU   231     -47.437  63.740   3.958  1.00  0.00
ATOM   2177  H   LEU   231     -48.329  63.991   4.336  1.00  0.00
ATOM   2178  CA  LEU   231     -47.285  62.330   3.547  1.00  0.00
ATOM   2179  CB  LEU   231     -48.427  61.450   4.063  1.00  0.00
ATOM   2180  CG  LEU   231     -47.894  60.122   4.621  1.00  0.00
ATOM   2181  CD1 LEU   231     -47.301  60.311   6.020  1.00  0.00
ATOM   2182  CD2 LEU   231     -48.970  59.039   4.630  1.00  0.00
ATOM   2183  C   LEU   231     -47.129  62.181   2.023  1.00  0.00
ATOM   2184  O   LEU   231     -46.155  61.583   1.578  1.00  0.00
ATOM   2185  N   GLU   232     -47.899  62.965   1.267  1.00  0.00
ATOM   2186  H   GLU   232     -48.612  63.541   1.673  1.00  0.00
ATOM   2187  CA  GLU   232     -47.820  63.004  -0.213  1.00  0.00
ATOM   2188  CB  GLU   232     -48.790  64.048  -0.779  1.00  0.00
ATOM   2189  CG  GLU   232     -50.254  63.666  -0.552  1.00  0.00
ATOM   2190  CD  GLU   232     -51.208  64.715  -1.123  1.00  0.00
ATOM   2191  OE1 GLU   232     -51.488  64.621  -2.339  1.00  0.00
ATOM   2192  OE2 GLU   232     -51.658  65.569  -0.329  1.00  0.00
ATOM   2193  C   GLU   232     -46.400  63.285  -0.742  1.00  0.00
ATOM   2194  O   GLU   232     -45.826  62.465  -1.460  1.00  0.00
ATOM   2195  N   ARG   233     -45.796  64.363  -0.242  1.00  0.00
ATOM   2196  H   ARG   233     -46.284  64.998   0.369  1.00  0.00
ATOM   2197  CA  ARG   233     -44.430  64.783  -0.619  1.00  0.00
ATOM   2198  CB  ARG   233     -44.121  66.213  -0.150  1.00  0.00
ATOM   2199  CG  ARG   233     -45.098  67.254  -0.714  1.00  0.00
ATOM   2200  CD  ARG   233     -45.140  67.285  -2.246  1.00  0.00
ATOM   2201  NE  ARG   233     -46.401  67.915  -2.674  1.00  0.00
ATOM   2202  HE  ARG   233     -46.474  68.904  -2.535  1.00  0.00
ATOM   2203  CZ  ARG   233     -47.442  67.304  -3.241  1.00  0.00
ATOM   2204  NH1 ARG   233     -47.459  66.006  -3.515  1.00  0.00
ATOM   2205 HH11 ARG   233     -46.659  65.452  -3.292  1.00  0.00
ATOM   2206 HH12 ARG   233     -48.254  65.601  -3.960  1.00  0.00
ATOM   2207  NH2 ARG   233     -48.527  68.014  -3.502  1.00  0.00
ATOM   2208 HH21 ARG   233     -48.537  68.989  -3.272  1.00  0.00
ATOM   2209 HH22 ARG   233     -49.324  67.579  -3.916  1.00  0.00
ATOM   2210  C   ARG   233     -43.339  63.814  -0.143  1.00  0.00
ATOM   2211  O   ARG   233     -42.510  63.395  -0.952  1.00  0.00
ATOM   2212  N   GLU   234     -43.437  63.350   1.108  1.00  0.00
ATOM   2213  H   GLU   234     -44.092  63.722   1.773  1.00  0.00
ATOM   2214  CA  GLU   234     -42.494  62.328   1.613  1.00  0.00
ATOM   2215  CB  GLU   234     -42.556  62.117   3.138  1.00  0.00
ATOM   2216  CG  GLU   234     -43.822  61.485   3.735  1.00  0.00
ATOM   2217  CD  GLU   234     -44.007  59.991   3.434  1.00  0.00
ATOM   2218  OE1 GLU   234     -43.001  59.251   3.493  1.00  0.00
ATOM   2219  OE2 GLU   234     -45.171  59.608   3.201  1.00  0.00
ATOM   2220  C   GLU   234     -42.568  61.013   0.815  1.00  0.00
ATOM   2221  O   GLU   234     -41.539  60.577   0.312  1.00  0.00
ATOM   2222  N   TYR   235     -43.794  60.622   0.454  1.00  0.00
ATOM   2223  H   TYR   235     -44.615  61.103   0.777  1.00  0.00
ATOM   2224  CA  TYR   235     -44.095  59.420  -0.351  1.00  0.00
ATOM   2225  CB  TYR   235     -45.613  59.275  -0.489  1.00  0.00
ATOM   2226  CG  TYR   235     -46.093  57.875  -0.109  1.00  0.00
ATOM   2227  CD1 TYR   235     -45.864  56.792  -0.971  1.00  0.00
ATOM   2228  HD1 TYR   235     -45.269  56.923  -1.876  1.00  0.00
ATOM   2229  CD2 TYR   235     -46.853  57.697   1.056  1.00  0.00
ATOM   2230  HD2 TYR   235     -46.965  58.512   1.772  1.00  0.00
ATOM   2231  CE1 TYR   235     -46.392  55.532  -0.664  1.00  0.00
ATOM   2232  HE1 TYR   235     -46.208  54.683  -1.320  1.00  0.00
ATOM   2233  CE2 TYR   235     -47.395  56.439   1.349  1.00  0.00
ATOM   2234  HE2 TYR   235     -48.013  56.312   2.236  1.00  0.00
ATOM   2235  CZ  TYR   235     -47.154  55.356   0.495  1.00  0.00
ATOM   2236  OH  TYR   235     -47.575  54.112   0.830  1.00  0.00
ATOM   2237  HH  TYR   235     -48.224  54.180   1.599  1.00  0.00
ATOM   2238  C   TYR   235     -43.476  59.482  -1.757  1.00  0.00
ATOM   2239  O   TYR   235     -42.878  58.510  -2.217  1.00  0.00
ATOM   2240  N   ALA   236     -43.598  60.655  -2.383  1.00  0.00
ATOM   2241  H   ALA   236     -44.198  61.371  -2.016  1.00  0.00
ATOM   2242  CA  ALA   236     -43.002  60.966  -3.700  1.00  0.00
ATOM   2243  CB  ALA   236     -43.371  62.400  -4.090  1.00  0.00
ATOM   2244  C   ALA   236     -41.473  60.775  -3.744  1.00  0.00
ATOM   2245  O   ALA   236     -40.925  60.407  -4.781  1.00  0.00
ATOM   2246  N   ALA   237     -40.808  61.101  -2.635  1.00  0.00
ATOM   2247  H   ALA   237     -41.253  61.609  -1.896  1.00  0.00
ATOM   2248  CA  ALA   237     -39.377  60.799  -2.428  1.00  0.00
ATOM   2249  CB  ALA   237     -38.789  61.772  -1.398  1.00  0.00
ATOM   2250  C   ALA   237     -39.153  59.327  -2.021  1.00  0.00
ATOM   2251  O   ALA   237     -38.449  58.582  -2.702  1.00  0.00
ATOM   2252  N   ASN   238     -39.705  58.946  -0.870  1.00  0.00
ATOM   2253  H   ASN   238     -40.297  59.575  -0.350  1.00  0.00
ATOM   2254  CA  ASN   238     -39.668  57.574  -0.327  1.00  0.00
ATOM   2255  CB  ASN   238     -38.747  57.482   0.901  1.00  0.00
ATOM   2256  CG  ASN   238     -37.279  57.907   0.741  1.00  0.00
ATOM   2257  OD1 ASN   238     -36.588  58.185   1.710  1.00  0.00
ATOM   2258  ND2 ASN   238     -36.756  57.989  -0.463  1.00  0.00
ATOM   2259 HD21 ASN   238     -37.309  57.848  -1.288  1.00  0.00
ATOM   2260 HD22 ASN   238     -35.794  58.234  -0.512  1.00  0.00
ATOM   2261  C   ASN   238     -41.083  57.167   0.113  1.00  0.00
ATOM   2262  O   ASN   238     -41.712  57.859   0.911  1.00  0.00
ATOM   2263  N   LYS   239     -41.484  55.964  -0.291  1.00  0.00
ATOM   2264  H   LYS   239     -40.983  55.468  -0.998  1.00  0.00
ATOM   2265  CA  LYS   239     -42.791  55.370   0.081  1.00  0.00
ATOM   2266  CB  LYS   239     -42.985  54.000  -0.588  1.00  0.00
ATOM   2267  CG  LYS   239     -41.896  52.968  -0.257  1.00  0.00
ATOM   2268  CD  LYS   239     -42.134  51.583  -0.876  1.00  0.00
ATOM   2269  CE  LYS   239     -41.930  51.505  -2.397  1.00  0.00
ATOM   2270  NZ  LYS   239     -43.052  52.075  -3.160  1.00  0.00
ATOM   2271  HZ1 LYS   239     -42.865  51.999  -4.140  1.00  0.00
ATOM   2272  HZ2 LYS   239     -43.890  51.572  -2.944  1.00  0.00
ATOM   2273  HZ3 LYS   239     -43.175  53.037  -2.916  1.00  0.00
ATOM   2274  C   LYS   239     -43.085  55.283   1.594  1.00  0.00
ATOM   2275  O   LYS   239     -44.242  55.222   2.000  1.00  0.00
ATOM   2276  N   PHE   240     -42.018  55.166   2.384  1.00  0.00
ATOM   2277  H   PHE   240     -41.096  55.146   2.002  1.00  0.00
ATOM   2278  CA  PHE   240     -42.051  55.186   3.859  1.00  0.00
ATOM   2279  CB  PHE   240     -42.235  53.761   4.403  1.00  0.00
ATOM   2280  CG  PHE   240     -42.400  53.742   5.928  1.00  0.00
ATOM   2281  CD1 PHE   240     -41.296  53.469   6.751  1.00  0.00
ATOM   2282  HD1 PHE   240     -40.367  53.099   6.317  1.00  0.00
ATOM   2283  CD2 PHE   240     -43.592  54.208   6.502  1.00  0.00
ATOM   2284  HD2 PHE   240     -44.472  54.364   5.880  1.00  0.00
ATOM   2285  CE1 PHE   240     -41.379  53.684   8.133  1.00  0.00
ATOM   2286  HE1 PHE   240     -40.511  53.503   8.766  1.00  0.00
ATOM   2287  CE2 PHE   240     -43.670  54.435   7.882  1.00  0.00
ATOM   2288  HE2 PHE   240     -44.577  54.859   8.310  1.00  0.00
ATOM   2289  CZ  PHE   240     -42.563  54.176   8.698  1.00  0.00
ATOM   2290  HZ  PHE   240     -42.598  54.421   9.758  1.00  0.00
ATOM   2291  C   PHE   240     -40.749  55.809   4.390  1.00  0.00
ATOM   2292  O   PHE   240     -39.678  55.607   3.818  1.00  0.00
ATOM   2293  N   ILE   241     -40.881  56.519   5.507  1.00  0.00
ATOM   2294  H   ILE   241     -41.746  56.532   6.007  1.00  0.00
ATOM   2295  CA  ILE   241     -39.757  57.204   6.184  1.00  0.00
ATOM   2296  CB  ILE   241     -39.736  58.732   5.954  1.00  0.00
ATOM   2297  CG1 ILE   241     -41.102  59.434   5.968  1.00  0.00
ATOM   2298  CG2 ILE   241     -38.990  59.048   4.656  1.00  0.00
ATOM   2299  CD  ILE   241     -41.819  59.427   7.318  1.00  0.00
ATOM   2300  C   ILE   241     -39.624  56.849   7.674  1.00  0.00
ATOM   2301  O   ILE   241     -40.613  56.573   8.350  1.00  0.00
ATOM   2302  N   THR   242     -38.409  57.038   8.182  1.00  0.00
ATOM   2303  H   THR   242     -37.732  57.578   7.685  1.00  0.00
ATOM   2304  CA  THR   242     -37.978  56.615   9.538  1.00  0.00
ATOM   2305  CB  THR   242     -36.538  57.061   9.845  1.00  0.00
ATOM   2306  OG1 THR   242     -36.418  58.483   9.726  1.00  0.00
ATOM   2307  HG1 THR   242     -35.451  58.726   9.598  1.00  0.00
ATOM   2308  CG2 THR   242     -35.512  56.330   8.974  1.00  0.00
ATOM   2309  C   THR   242     -38.886  57.096  10.681  1.00  0.00
ATOM   2310  O   THR   242     -39.510  58.154  10.603  1.00  0.00
ATOM   2311  N   LYS   243     -38.828  56.347  11.783  1.00  0.00
ATOM   2312  H   LYS   243     -38.345  55.474  11.779  1.00  0.00
ATOM   2313  CA  LYS   243     -39.623  56.591  13.009  1.00  0.00
ATOM   2314  CB  LYS   243     -39.143  55.685  14.150  1.00  0.00
ATOM   2315  CG  LYS   243     -39.367  54.180  13.938  1.00  0.00
ATOM   2316  CD  LYS   243     -40.841  53.753  13.910  1.00  0.00
ATOM   2317  CE  LYS   243     -41.396  53.648  12.485  1.00  0.00
ATOM   2318  NZ  LYS   243     -42.828  53.316  12.496  1.00  0.00
ATOM   2319  HZ1 LYS   243     -43.166  53.245  11.559  1.00  0.00
ATOM   2320  HZ2 LYS   243     -42.968  52.447  12.968  1.00  0.00
ATOM   2321  HZ3 LYS   243     -43.342  54.036  12.975  1.00  0.00
ATOM   2322  C   LYS   243     -39.679  58.055  13.480  1.00  0.00
ATOM   2323  O   LYS   243     -40.757  58.641  13.522  1.00  0.00
ATOM   2324  N   ASP   244     -38.514  58.698  13.578  1.00  0.00
ATOM   2325  H   ASP   244     -37.648  58.204  13.509  1.00  0.00
ATOM   2326  CA  ASP   244     -38.423  60.136  13.927  1.00  0.00
ATOM   2327  CB  ASP   244     -36.961  60.597  13.970  1.00  0.00
ATOM   2328  CG  ASP   244     -36.178  59.894  15.082  1.00  0.00
ATOM   2329  OD1 ASP   244     -36.099  60.478  16.183  1.00  0.00
ATOM   2330  OD2 ASP   244     -35.742  58.752  14.810  1.00  0.00
ATOM   2331  C   ASP   244     -39.233  61.036  12.972  1.00  0.00
ATOM   2332  O   ASP   244     -40.161  61.712  13.411  1.00  0.00
ATOM   2333  N   LYS   245     -39.065  60.796  11.672  1.00  0.00
ATOM   2334  H   LYS   245     -38.561  59.997  11.343  1.00  0.00
ATOM   2335  CA  LYS   245     -39.767  61.544  10.610  1.00  0.00
ATOM   2336  CB  LYS   245     -39.182  61.194   9.235  1.00  0.00
ATOM   2337  CG  LYS   245     -37.745  61.690   9.040  1.00  0.00
ATOM   2338  CD  LYS   245     -37.670  63.219   8.959  1.00  0.00
ATOM   2339  CE  LYS   245     -36.230  63.723   8.815  1.00  0.00
ATOM   2340  NZ  LYS   245     -35.437  63.501  10.034  1.00  0.00
ATOM   2341  HZ1 LYS   245     -34.509  63.845   9.891  1.00  0.00
ATOM   2342  HZ2 LYS   245     -35.857  63.993  10.796  1.00  0.00
ATOM   2343  HZ3 LYS   245     -35.404  62.524  10.240  1.00  0.00
ATOM   2344  C   LYS   245     -41.289  61.317  10.629  1.00  0.00
ATOM   2345  O   LYS   245     -42.042  62.286  10.724  1.00  0.00
ATOM   2346  N   ARG   246     -41.717  60.053  10.716  1.00  0.00
ATOM   2347  H   ARG   246     -41.088  59.272  10.659  1.00  0.00
ATOM   2348  CA  ARG   246     -43.155  59.722  10.828  1.00  0.00
ATOM   2349  CB  ARG   246     -43.477  58.243  10.532  1.00  0.00
ATOM   2350  CG  ARG   246     -42.803  57.156  11.380  1.00  0.00
ATOM   2351  CD  ARG   246     -43.346  57.026  12.808  1.00  0.00
ATOM   2352  NE  ARG   246     -44.671  56.384  12.878  1.00  0.00
ATOM   2353  HE  ARG   246     -45.343  56.702  12.214  1.00  0.00
ATOM   2354  CZ  ARG   246     -45.032  55.436  13.748  1.00  0.00
ATOM   2355  NH1 ARG   246     -44.194  54.958  14.658  1.00  0.00
ATOM   2356 HH11 ARG   246     -43.260  55.313  14.696  1.00  0.00
ATOM   2357 HH12 ARG   246     -44.505  54.289  15.329  1.00  0.00
ATOM   2358  NH2 ARG   246     -46.287  55.016  13.794  1.00  0.00
ATOM   2359 HH21 ARG   246     -46.978  55.404  13.185  1.00  0.00
ATOM   2360 HH22 ARG   246     -46.538  54.309  14.452  1.00  0.00
ATOM   2361  C   ARG   246     -43.821  60.257  12.109  1.00  0.00
ATOM   2362  O   ARG   246     -44.919  60.805  12.037  1.00  0.00
ATOM   2363  N   ARG   247     -43.082  60.257  13.219  1.00  0.00
ATOM   2364  H   ARG   247     -42.231  59.723  13.285  1.00  0.00
ATOM   2365  CA  ARG   247     -43.523  60.881  14.486  1.00  0.00
ATOM   2366  CB  ARG   247     -42.604  60.499  15.651  1.00  0.00
ATOM   2367  CG  ARG   247     -42.760  59.017  15.997  1.00  0.00
ATOM   2368  CD  ARG   247     -41.861  58.605  17.161  1.00  0.00
ATOM   2369  NE  ARG   247     -41.968  57.146  17.335  1.00  0.00
ATOM   2370  HE  ARG   247     -42.899  56.793  17.423  1.00  0.00
ATOM   2371  CZ  ARG   247     -40.961  56.274  17.401  1.00  0.00
ATOM   2372  NH1 ARG   247     -39.689  56.648  17.376  1.00  0.00
ATOM   2373 HH11 ARG   247     -39.474  57.620  17.309  1.00  0.00
ATOM   2374 HH12 ARG   247     -38.964  55.968  17.460  1.00  0.00
ATOM   2375  NH2 ARG   247     -41.226  54.979  17.470  1.00  0.00
ATOM   2376 HH21 ARG   247     -42.173  54.664  17.474  1.00  0.00
ATOM   2377 HH22 ARG   247     -40.476  54.324  17.528  1.00  0.00
ATOM   2378  C   ARG   247     -43.668  62.408  14.385  1.00  0.00
ATOM   2379  O   ARG   247     -44.741  62.930  14.689  1.00  0.00
ATOM   2380  N   LYS   248     -42.685  63.068  13.772  1.00  0.00
ATOM   2381  H   LYS   248     -41.806  62.624  13.566  1.00  0.00
ATOM   2382  CA  LYS   248     -42.749  64.514  13.463  1.00  0.00
ATOM   2383  CB  LYS   248     -41.427  64.997  12.849  1.00  0.00
ATOM   2384  CG  LYS   248     -40.419  65.522  13.881  1.00  0.00
ATOM   2385  CD  LYS   248     -39.905  64.463  14.861  1.00  0.00
ATOM   2386  CE  LYS   248     -38.883  65.051  15.834  1.00  0.00
ATOM   2387  NZ  LYS   248     -38.420  64.032  16.787  1.00  0.00
ATOM   2388  HZ1 LYS   248     -37.758  64.440  17.416  1.00  0.00
ATOM   2389  HZ2 LYS   248     -39.200  63.684  17.308  1.00  0.00
ATOM   2390  HZ3 LYS   248     -37.987  63.279  16.294  1.00  0.00
ATOM   2391  C   LYS   248     -43.937  64.882  12.554  1.00  0.00
ATOM   2392  O   LYS   248     -44.763  65.716  12.927  1.00  0.00
ATOM   2393  N   ILE   249     -44.116  64.106  11.484  1.00  0.00
ATOM   2394  H   ILE   249     -43.406  63.458  11.188  1.00  0.00
ATOM   2395  CA  ILE   249     -45.283  64.221  10.577  1.00  0.00
ATOM   2396  CB  ILE   249     -45.073  63.332   9.329  1.00  0.00
ATOM   2397  CG1 ILE   249     -43.894  63.893   8.515  1.00  0.00
ATOM   2398  CG2 ILE   249     -46.333  63.234   8.448  1.00  0.00
ATOM   2399  CD  ILE   249     -43.303  62.918   7.490  1.00  0.00
ATOM   2400  C   ILE   249     -46.607  63.950  11.323  1.00  0.00
ATOM   2401  O   ILE   249     -47.577  64.682  11.136  1.00  0.00
ATOM   2402  N   SER   250     -46.632  62.946  12.197  1.00  0.00
ATOM   2403  H   SER   250     -45.918  62.235  12.195  1.00  0.00
ATOM   2404  CA  SER   250     -47.817  62.647  13.031  1.00  0.00
ATOM   2405  CB  SER   250     -47.670  61.327  13.796  1.00  0.00
ATOM   2406  OG  SER   250     -46.878  61.399  14.986  1.00  0.00
ATOM   2407  HG  SER   250     -46.001  61.876  14.814  1.00  0.00
ATOM   2408  C   SER   250     -48.225  63.799  13.966  1.00  0.00
ATOM   2409  O   SER   250     -49.372  64.235  13.917  1.00  0.00
ATOM   2410  N   ALA   251     -47.231  64.447  14.575  1.00  0.00
ATOM   2411  H   ALA   251     -46.299  64.077  14.592  1.00  0.00
ATOM   2412  CA  ALA   251     -47.429  65.672  15.378  1.00  0.00
ATOM   2413  CB  ALA   251     -46.113  66.049  16.065  1.00  0.00
ATOM   2414  C   ALA   251     -47.961  66.840  14.524  1.00  0.00
ATOM   2415  O   ALA   251     -49.046  67.353  14.789  1.00  0.00
ATOM   2416  N   ALA   252     -47.305  67.075  13.386  1.00  0.00
ATOM   2417  H   ALA   252     -46.437  66.610  13.186  1.00  0.00
ATOM   2418  CA  ALA   252     -47.704  68.092  12.387  1.00  0.00
ATOM   2419  CB  ALA   252     -46.615  68.184  11.316  1.00  0.00
ATOM   2420  C   ALA   252     -49.089  67.871  11.738  1.00  0.00
ATOM   2421  O   ALA   252     -49.708  68.815  11.246  1.00  0.00
ATOM   2422  N   THR   253     -49.556  66.624  11.765  1.00  0.00
ATOM   2423  H   THR   253     -48.974  65.871  12.072  1.00  0.00
ATOM   2424  CA  THR   253     -50.887  66.211  11.259  1.00  0.00
ATOM   2425  CB  THR   253     -50.802  64.967  10.353  1.00  0.00
ATOM   2426  OG1 THR   253     -50.123  63.895  11.011  1.00  0.00
ATOM   2427  HG1 THR   253     -49.129  64.091  10.996  1.00  0.00
ATOM   2428  CG2 THR   253     -50.131  65.270   9.014  1.00  0.00
ATOM   2429  C   THR   253     -51.932  65.934  12.358  1.00  0.00
ATOM   2430  O   THR   253     -53.049  65.518  12.050  1.00  0.00
ATOM   2431  N   SER   254     -51.610  66.304  13.602  1.00  0.00
ATOM   2432  H   SER   254     -50.770  66.820  13.786  1.00  0.00
ATOM   2433  CA  SER   254     -52.446  66.094  14.811  1.00  0.00
ATOM   2434  CB  SER   254     -53.657  67.040  14.813  1.00  0.00
ATOM   2435  OG  SER   254     -53.222  68.401  14.875  1.00  0.00
ATOM   2436  HG  SER   254     -54.017  69.000  14.793  1.00  0.00
ATOM   2437  C   SER   254     -52.894  64.636  15.048  1.00  0.00
ATOM   2438  O   SER   254     -53.917  64.361  15.678  1.00  0.00
ATOM   2439  N   LEU   255     -52.015  63.707  14.678  1.00  0.00
ATOM   2440  H   LEU   255     -51.094  63.957  14.359  1.00  0.00
ATOM   2441  CA  LEU   255     -52.293  62.258  14.712  1.00  0.00
ATOM   2442  CB  LEU   255     -52.237  61.697  13.282  1.00  0.00
ATOM   2443  CG  LEU   255     -53.277  62.307  12.327  1.00  0.00
ATOM   2444  CD1 LEU   255     -53.050  61.798  10.903  1.00  0.00
ATOM   2445  CD2 LEU   255     -54.716  61.998  12.755  1.00  0.00
ATOM   2446  C   LEU   255     -51.341  61.489  15.643  1.00  0.00
ATOM   2447  O   LEU   255     -50.135  61.725  15.668  1.00  0.00
ATOM   2448  N   SER   256     -51.904  60.477  16.299  1.00  0.00
ATOM   2449  H   SER   256     -52.868  60.251  16.157  1.00  0.00
ATOM   2450  CA  SER   256     -51.252  59.623  17.324  1.00  0.00
ATOM   2451  CB  SER   256     -52.362  58.939  18.136  1.00  0.00
ATOM   2452  OG  SER   256     -53.219  58.209  17.249  1.00  0.00
ATOM   2453  HG  SER   256     -53.739  57.525  17.769  1.00  0.00
ATOM   2454  C   SER   256     -50.234  58.573  16.819  1.00  0.00
ATOM   2455  O   SER   256     -50.113  57.483  17.382  1.00  0.00
ATOM   2456  N   GLU   257     -49.411  58.973  15.849  1.00  0.00
ATOM   2457  H   GLU   257     -49.329  59.961  15.673  1.00  0.00
ATOM   2458  CA  GLU   257     -48.452  58.151  15.062  1.00  0.00
ATOM   2459  CB  GLU   257     -47.075  57.965  15.728  1.00  0.00
ATOM   2460  CG  GLU   257     -47.046  57.219  17.066  1.00  0.00
ATOM   2461  CD  GLU   257     -45.640  57.225  17.671  1.00  0.00
ATOM   2462  OE1 GLU   257     -45.316  58.222  18.351  1.00  0.00
ATOM   2463  OE2 GLU   257     -44.914  56.229  17.457  1.00  0.00
ATOM   2464  C   GLU   257     -48.961  56.864  14.384  1.00  0.00
ATOM   2465  O   GLU   257     -48.839  56.727  13.168  1.00  0.00
ATOM   2466  N   ARG   258     -49.718  56.047  15.111  1.00  0.00
ATOM   2467  H   ARG   258     -49.878  56.234  16.086  1.00  0.00
ATOM   2468  CA  ARG   258     -50.381  54.835  14.574  1.00  0.00
ATOM   2469  CB  ARG   258     -51.245  54.189  15.662  1.00  0.00
ATOM   2470  CG  ARG   258     -50.408  53.650  16.828  1.00  0.00
ATOM   2471  CD  ARG   258     -51.278  53.050  17.937  1.00  0.00
ATOM   2472  NE  ARG   258     -51.983  51.844  17.461  1.00  0.00
ATOM   2473  HE  ARG   258     -52.631  51.995  16.719  1.00  0.00
ATOM   2474  CZ  ARG   258     -51.853  50.602  17.933  1.00  0.00
ATOM   2475  NH1 ARG   258     -51.037  50.301  18.935  1.00  0.00
ATOM   2476 HH11 ARG   258     -50.498  51.027  19.358  1.00  0.00
ATOM   2477 HH12 ARG   258     -50.969  49.361  19.261  1.00  0.00
ATOM   2478  NH2 ARG   258     -52.554  49.618  17.393  1.00  0.00
ATOM   2479 HH21 ARG   258     -53.178  49.799  16.636  1.00  0.00
ATOM   2480 HH22 ARG   258     -52.455  48.693  17.753  1.00  0.00
ATOM   2481  C   ARG   258     -51.261  55.161  13.351  1.00  0.00
ATOM   2482  O   ARG   258     -51.152  54.532  12.300  1.00  0.00
ATOM   2483  N   GLN   259     -51.949  56.299  13.446  1.00  0.00
ATOM   2484  H   GLN   259     -52.132  56.703  14.342  1.00  0.00
ATOM   2485  CA  GLN   259     -52.768  56.846  12.346  1.00  0.00
ATOM   2486  CB  GLN   259     -53.435  58.175  12.728  1.00  0.00
ATOM   2487  CG  GLN   259     -54.119  58.226  14.103  1.00  0.00
ATOM   2488  CD  GLN   259     -55.026  57.029  14.405  1.00  0.00
ATOM   2489  OE1 GLN   259     -54.623  56.060  15.031  1.00  0.00
ATOM   2490  NE2 GLN   259     -56.273  57.098  13.998  1.00  0.00
ATOM   2491 HE21 GLN   259     -56.618  57.895  13.512  1.00  0.00
ATOM   2492 HE22 GLN   259     -56.850  56.311  14.199  1.00  0.00
ATOM   2493  C   GLN   259     -51.983  57.048  11.037  1.00  0.00
ATOM   2494  O   GLN   259     -52.390  56.493  10.018  1.00  0.00
ATOM   2495  N   ILE   260     -50.781  57.636  11.104  1.00  0.00
ATOM   2496  H   ILE   260     -50.285  57.759  11.964  1.00  0.00
ATOM   2497  CA  ILE   260     -50.027  57.942   9.865  1.00  0.00
ATOM   2498  CB  ILE   260     -49.055  59.155   9.856  1.00  0.00
ATOM   2499  CG1 ILE   260     -47.548  58.887  10.035  1.00  0.00
ATOM   2500  CG2 ILE   260     -49.565  60.319  10.712  1.00  0.00
ATOM   2501  CD  ILE   260     -47.086  58.310  11.373  1.00  0.00
ATOM   2502  C   ILE   260     -49.439  56.700   9.174  1.00  0.00
ATOM   2503  O   ILE   260     -49.394  56.674   7.950  1.00  0.00
ATOM   2504  N   THR   261     -49.066  55.669   9.934  1.00  0.00
ATOM   2505  H   THR   261     -49.110  55.682  10.935  1.00  0.00
ATOM   2506  CA  THR   261     -48.616  54.379   9.355  1.00  0.00
ATOM   2507  CB  THR   261     -47.856  53.499  10.354  1.00  0.00
ATOM   2508  OG1 THR   261     -48.548  53.455  11.603  1.00  0.00
ATOM   2509  HG1 THR   261     -48.158  52.730  12.175  1.00  0.00
ATOM   2510  CG2 THR   261     -46.413  53.982  10.522  1.00  0.00
ATOM   2511  C   THR   261     -49.748  53.581   8.686  1.00  0.00
ATOM   2512  O   THR   261     -49.565  53.041   7.595  1.00  0.00
ATOM   2513  N   ILE   262     -50.935  53.615   9.292  1.00  0.00
ATOM   2514  H   ILE   262     -51.018  53.872  10.260  1.00  0.00
ATOM   2515  CA  ILE   262     -52.179  53.128   8.651  1.00  0.00
ATOM   2516  CB  ILE   262     -53.309  53.072   9.712  1.00  0.00
ATOM   2517  CG1 ILE   262     -53.266  51.756  10.505  1.00  0.00
ATOM   2518  CG2 ILE   262     -54.732  53.255   9.166  1.00  0.00
ATOM   2519  CD  ILE   262     -52.123  51.619  11.516  1.00  0.00
ATOM   2520  C   ILE   262     -52.489  53.942   7.370  1.00  0.00
ATOM   2521  O   ILE   262     -52.658  53.375   6.289  1.00  0.00
ATOM   2522  N   TRP   263     -52.397  55.265   7.495  1.00  0.00
ATOM   2523  H   TRP   263     -52.361  55.693   8.405  1.00  0.00
ATOM   2524  CA  TRP   263     -52.511  56.226   6.378  1.00  0.00
ATOM   2525  CB  TRP   263     -52.476  57.637   6.977  1.00  0.00
ATOM   2526  CG  TRP   263     -52.524  58.823   6.004  1.00  0.00
ATOM   2527  CD1 TRP   263     -53.031  58.867   4.771  1.00  0.00
ATOM   2528  HD1 TRP   263     -53.580  58.060   4.283  1.00  0.00
ATOM   2529  CD2 TRP   263     -51.957  60.062   6.257  1.00  0.00
ATOM   2530  NE1 TRP   263     -52.791  60.062   4.229  1.00  0.00
ATOM   2531  HE1 TRP   263     -53.061  60.339   3.308  1.00  0.00
ATOM   2532  CE2 TRP   263     -52.135  60.823   5.101  1.00  0.00
ATOM   2533  CE3 TRP   263     -51.323  60.615   7.378  1.00  0.00
ATOM   2534  HE3 TRP   263     -51.264  60.045   8.302  1.00  0.00
ATOM   2535  CZ2 TRP   263     -51.661  62.142   5.055  1.00  0.00
ATOM   2536  HZ2 TRP   263     -51.689  62.699   4.121  1.00  0.00
ATOM   2537  CZ3 TRP   263     -50.856  61.933   7.337  1.00  0.00
ATOM   2538  HZ3 TRP   263     -50.364  62.363   8.210  1.00  0.00
ATOM   2539  CH2 TRP   263     -51.027  62.696   6.176  1.00  0.00
ATOM   2540  HH2 TRP   263     -50.657  63.717   6.142  1.00  0.00
ATOM   2541  C   TRP   263     -51.459  56.013   5.269  1.00  0.00
ATOM   2542  O   TRP   263     -51.794  56.135   4.095  1.00  0.00
ATOM   2543  N   PHE   264     -50.242  55.605   5.632  1.00  0.00
ATOM   2544  H   PHE   264     -49.892  55.826   6.549  1.00  0.00
ATOM   2545  CA  PHE   264     -49.211  55.134   4.680  1.00  0.00
ATOM   2546  CB  PHE   264     -47.953  54.643   5.408  1.00  0.00
ATOM   2547  CG  PHE   264     -46.861  55.709   5.532  1.00  0.00
ATOM   2548  CD1 PHE   264     -46.593  56.339   6.757  1.00  0.00
ATOM   2549  HD1 PHE   264     -47.129  56.043   7.654  1.00  0.00
ATOM   2550  CD2 PHE   264     -46.060  55.992   4.418  1.00  0.00
ATOM   2551  HD2 PHE   264     -46.187  55.433   3.491  1.00  0.00
ATOM   2552  CE1 PHE   264     -45.541  57.258   6.862  1.00  0.00
ATOM   2553  HE1 PHE   264     -45.339  57.751   7.812  1.00  0.00
ATOM   2554  CE2 PHE   264     -45.009  56.909   4.522  1.00  0.00
ATOM   2555  HE2 PHE   264     -44.398  57.127   3.646  1.00  0.00
ATOM   2556  CZ  PHE   264     -44.750  57.543   5.742  1.00  0.00
ATOM   2557  HZ  PHE   264     -43.957  58.283   5.807  1.00  0.00
ATOM   2558  C   PHE   264     -49.716  54.019   3.751  1.00  0.00
ATOM   2559  O   PHE   264     -49.650  54.167   2.531  1.00  0.00
ATOM   2560  N   GLN   265     -50.310  52.976   4.335  1.00  0.00
ATOM   2561  H   GLN   265     -50.316  52.866   5.332  1.00  0.00
ATOM   2562  CA  GLN   265     -50.934  51.880   3.562  1.00  0.00
ATOM   2563  CB  GLN   265     -51.291  50.698   4.468  1.00  0.00
ATOM   2564  CG  GLN   265     -50.720  49.378   3.933  1.00  0.00
ATOM   2565  CD  GLN   265     -51.228  49.000   2.535  1.00  0.00
ATOM   2566  OE1 GLN   265     -50.578  49.198   1.522  1.00  0.00
ATOM   2567  NE2 GLN   265     -52.280  48.221   2.479  1.00  0.00
ATOM   2568 HE21 GLN   265     -52.669  47.832   3.323  1.00  0.00
ATOM   2569 HE22 GLN   265     -52.779  48.132   1.614  1.00  0.00
ATOM   2570  C   GLN   265     -52.177  52.332   2.774  1.00  0.00
ATOM   2571  O   GLN   265     -52.310  52.022   1.592  1.00  0.00
ATOM   2572  N   ASN   266     -53.005  53.172   3.400  1.00  0.00
ATOM   2573  H   ASN   266     -52.940  53.321   4.392  1.00  0.00
ATOM   2574  CA  ASN   266     -54.171  53.803   2.741  1.00  0.00
ATOM   2575  CB  ASN   266     -54.893  54.695   3.760  1.00  0.00
ATOM   2576  CG  ASN   266     -56.343  55.075   3.417  1.00  0.00
ATOM   2577  OD1 ASN   266     -57.161  55.301   4.294  1.00  0.00
ATOM   2578  ND2 ASN   266     -56.708  55.162   2.155  1.00  0.00
ATOM   2579 HD21 ASN   266     -56.077  54.970   1.404  1.00  0.00
ATOM   2580 HD22 ASN   266     -57.660  55.411   1.993  1.00  0.00
ATOM   2581  C   ASN   266     -53.743  54.623   1.506  1.00  0.00
ATOM   2582  O   ASN   266     -54.381  54.541   0.454  1.00  0.00
ATOM   2583  N   ARG   267     -52.659  55.387   1.652  1.00  0.00
ATOM   2584  H   ARG   267     -52.291  55.604   2.565  1.00  0.00
ATOM   2585  CA  ARG   267     -52.002  56.103   0.543  1.00  0.00
ATOM   2586  CB  ARG   267     -50.911  57.060   1.025  1.00  0.00
ATOM   2587  CG  ARG   267     -51.452  58.491   1.064  1.00  0.00
ATOM   2588  CD  ARG   267     -50.338  59.538   1.176  1.00  0.00
ATOM   2589  NE  ARG   267     -49.436  59.539   0.005  1.00  0.00
ATOM   2590  HE  ARG   267     -48.581  59.038   0.133  1.00  0.00
ATOM   2591  CZ  ARG   267     -49.670  60.053  -1.208  1.00  0.00
ATOM   2592  NH1 ARG   267     -50.833  60.586  -1.557  1.00  0.00
ATOM   2593 HH11 ARG   267     -51.590  60.571  -0.905  1.00  0.00
ATOM   2594 HH12 ARG   267     -50.919  61.060  -2.430  1.00  0.00
ATOM   2595  NH2 ARG   267     -48.671  60.152  -2.071  1.00  0.00
ATOM   2596 HH21 ARG   267     -47.756  59.843  -1.815  1.00  0.00
ATOM   2597 HH22 ARG   267     -48.825  60.556  -2.970  1.00  0.00
ATOM   2598  C   ARG   267     -51.455  55.181  -0.551  1.00  0.00
ATOM   2599  O   ARG   267     -51.827  55.363  -1.704  1.00  0.00
ATOM   2600  N   ARG   268     -50.789  54.093  -0.163  1.00  0.00
ATOM   2601  H   ARG   268     -50.459  53.992   0.778  1.00  0.00
ATOM   2602  CA  ARG   268     -50.327  53.041  -1.096  1.00  0.00
ATOM   2603  CB  ARG   268     -49.694  51.923  -0.253  1.00  0.00
ATOM   2604  CG  ARG   268     -48.865  50.891  -1.026  1.00  0.00
ATOM   2605  CD  ARG   268     -49.722  49.795  -1.668  1.00  0.00
ATOM   2606  NE  ARG   268     -48.872  48.833  -2.392  1.00  0.00
ATOM   2607  HE  ARG   268     -48.832  47.920  -1.984  1.00  0.00
ATOM   2608  CZ  ARG   268     -48.265  49.015  -3.568  1.00  0.00
ATOM   2609  NH1 ARG   268     -48.472  50.087  -4.321  1.00  0.00
ATOM   2610 HH11 ARG   268     -49.107  50.787  -3.996  1.00  0.00
ATOM   2611 HH12 ARG   268     -48.008  50.185  -5.198  1.00  0.00
ATOM   2612  NH2 ARG   268     -47.251  48.229  -3.891  1.00  0.00
ATOM   2613 HH21 ARG   268     -46.954  47.518  -3.256  1.00  0.00
ATOM   2614 HH22 ARG   268     -46.779  48.364  -4.759  1.00  0.00
ATOM   2615  C   ARG   268     -51.493  52.532  -1.971  1.00  0.00
ATOM   2616  O   ARG   268     -51.437  52.651  -3.197  1.00  0.00
ATOM   2617  N   VAL   269     -52.616  52.246  -1.305  1.00  0.00
ATOM   2618  H   VAL   269     -52.600  52.156  -0.305  1.00  0.00
ATOM   2619  CA  VAL   269     -53.891  51.858  -1.949  1.00  0.00
ATOM   2620  CB  VAL   269     -54.961  51.464  -0.905  1.00  0.00
ATOM   2621  CG1 VAL   269     -56.279  51.042  -1.567  1.00  0.00
ATOM   2622  CG2 VAL   269     -54.492  50.298  -0.028  1.00  0.00
ATOM   2623  C   VAL   269     -54.389  52.939  -2.934  1.00  0.00
ATOM   2624  O   VAL   269     -54.485  52.669  -4.130  1.00  0.00
ATOM   2625  N   LYS   270     -54.633  54.160  -2.456  1.00  0.00
ATOM   2626  H   LYS   270     -54.525  54.385  -1.483  1.00  0.00
ATOM   2627  CA  LYS   270     -55.110  55.251  -3.339  1.00  0.00
ATOM   2628  CB  LYS   270     -55.700  56.451  -2.574  1.00  0.00
ATOM   2629  CG  LYS   270     -54.812  57.168  -1.544  1.00  0.00
ATOM   2630  CD  LYS   270     -53.665  57.995  -2.136  1.00  0.00
ATOM   2631  CE  LYS   270     -54.120  59.231  -2.915  1.00  0.00
ATOM   2632  NZ  LYS   270     -52.962  59.851  -3.573  1.00  0.00
ATOM   2633  HZ1 LYS   270     -53.227  60.738  -3.950  1.00  0.00
ATOM   2634  HZ2 LYS   270     -52.222  59.956  -2.907  1.00  0.00
ATOM   2635  HZ3 LYS   270     -52.655  59.259  -4.319  1.00  0.00
ATOM   2636  C   LYS   270     -54.140  55.656  -4.469  1.00  0.00
ATOM   2637  O   LYS   270     -54.574  55.894  -5.593  1.00  0.00
ATOM   2638  N   GLU   271     -52.838  55.562  -4.204  1.00  0.00
ATOM   2639  H   GLU   271     -52.511  55.397  -3.266  1.00  0.00
ATOM   2640  CA  GLU   271     -51.767  55.791  -5.199  1.00  0.00
ATOM   2641  CB  GLU   271     -50.391  55.807  -4.522  1.00  0.00
ATOM   2642  CG  GLU   271     -50.164  57.102  -3.733  1.00  0.00
ATOM   2643  CD  GLU   271     -48.917  57.018  -2.849  1.00  0.00
ATOM   2644  OE1 GLU   271     -49.084  56.657  -1.665  1.00  0.00
ATOM   2645  OE2 GLU   271     -47.825  57.324  -3.377  1.00  0.00
ATOM   2646  C   GLU   271     -51.797  54.769  -6.347  1.00  0.00
ATOM   2647  O   GLU   271     -51.781  55.166  -7.509  1.00  0.00
ATOM   2648  N   LYS   272     -51.929  53.481  -6.021  1.00  0.00
ATOM   2649  H   LYS   272     -51.836  53.153  -5.075  1.00  0.00
ATOM   2650  CA  LYS   272     -52.129  52.440  -7.053  1.00  0.00
ATOM   2651  CB  LYS   272     -51.767  51.035  -6.550  1.00  0.00
ATOM   2652  CG  LYS   272     -52.649  50.527  -5.412  1.00  0.00
ATOM   2653  CD  LYS   272     -52.080  49.251  -4.802  1.00  0.00
ATOM   2654  CE  LYS   272     -52.907  48.867  -3.580  1.00  0.00
ATOM   2655  NZ  LYS   272     -52.263  47.773  -2.847  1.00  0.00
ATOM   2656  HZ1 LYS   272     -52.783  47.569  -2.019  1.00  0.00
ATOM   2657  HZ2 LYS   272     -52.228  46.966  -3.441  1.00  0.00
ATOM   2658  HZ3 LYS   272     -51.329  48.044  -2.604  1.00  0.00
ATOM   2659  C   LYS   272     -53.510  52.502  -7.736  1.00  0.00
ATOM   2660  O   LYS   272     -53.612  52.284  -8.943  1.00  0.00
ATOM   2661  N   LYS   273     -54.536  52.884  -6.973  1.00  0.00
ATOM   2662  H   LYS   273     -54.468  52.871  -5.970  1.00  0.00
ATOM   2663  CA  LYS   273     -55.886  53.203  -7.491  1.00  0.00
ATOM   2664  CB  LYS   273     -56.749  53.624  -6.294  1.00  0.00
ATOM   2665  CG  LYS   273     -58.213  53.939  -6.611  1.00  0.00
ATOM   2666  CD  LYS   273     -58.938  54.343  -5.325  1.00  0.00
ATOM   2667  CE  LYS   273     -60.396  54.723  -5.590  1.00  0.00
ATOM   2668  NZ  LYS   273     -61.087  55.040  -4.331  1.00  0.00
ATOM   2669  HZ1 LYS   273     -62.031  55.315  -4.517  1.00  0.00
ATOM   2670  HZ2 LYS   273     -61.086  54.238  -3.735  1.00  0.00
ATOM   2671  HZ3 LYS   273     -60.624  55.796  -3.865  1.00  0.00
ATOM   2672  C   LYS   273     -55.828  54.299  -8.579  1.00  0.00
ATOM   2673  O   LYS   273     -56.455  54.167  -9.630  1.00  0.00
ATOM   2674  N   VAL   274     -55.005  55.323  -8.343  1.00  0.00
ATOM   2675  H   VAL   274     -54.650  55.501  -7.420  1.00  0.00
ATOM   2676  CA  VAL   274     -54.660  56.351  -9.349  1.00  0.00
ATOM   2677  CB  VAL   274     -54.096  57.624  -8.676  1.00  0.00
ATOM   2678  CG1 VAL   274     -53.728  58.710  -9.695  1.00  0.00
ATOM   2679  CG2 VAL   274     -55.104  58.235  -7.696  1.00  0.00
ATOM   2680  C   VAL   274     -53.701  55.749 -10.399  1.00  0.00
ATOM   2681  O   VAL   274     -52.479  55.747 -10.255  1.00  0.00
ATOM   2682  N   LEU   275     -54.329  55.089 -11.370  1.00  0.00
ATOM   2683  H   LEU   275     -55.298  54.867 -11.241  1.00  0.00
ATOM   2684  CA  LEU   275     -53.727  54.516 -12.598  1.00  0.00
ATOM   2685  CB  LEU   275     -53.079  55.599 -13.475  1.00  0.00
ATOM   2686  CG  LEU   275     -54.089  56.597 -14.057  1.00  0.00
ATOM   2687  CD1 LEU   275     -53.339  57.780 -14.671  1.00  0.00
ATOM   2688  CD2 LEU   275     -54.973  55.941 -15.123  1.00  0.00
ATOM   2689  C   LEU   275     -52.762  53.324 -12.469  1.00  0.00
ATOM   2690  O   LEU   275     -52.901  52.372 -13.234  1.00  0.00
ATOM   2691  N   ALA   276     -51.914  53.302 -11.442  1.00  0.00
ATOM   2692  H   ALA   276     -51.901  54.057 -10.776  1.00  0.00
ATOM   2693  CA  ALA   276     -50.857  52.278 -11.272  1.00  0.00
ATOM   2694  CB  ALA   276     -50.066  52.544  -9.989  1.00  0.00
ATOM   2695  C   ALA   276     -51.342  50.816 -11.348  1.00  0.00
ATOM   2696  O   ALA   276     -50.936  50.088 -12.252  1.00  0.00
ATOM   2697  N   LYS   277     -52.310  50.453 -10.508  1.00  0.00
ATOM   2698  H   LYS   277     -52.662  51.089  -9.812  1.00  0.00
ATOM   2699  CA  LYS   277     -52.956  49.122 -10.530  1.00  0.00
ATOM   2700  CB  LYS   277     -53.721  48.901  -9.218  1.00  0.00
ATOM   2701  CG  LYS   277     -54.182  47.449  -9.047  1.00  0.00
ATOM   2702  CD  LYS   277     -54.480  47.129  -7.582  1.00  0.00
ATOM   2703  CE  LYS   277     -54.827  45.648  -7.416  1.00  0.00
ATOM   2704  NZ  LYS   277     -54.910  45.279  -5.997  1.00  0.00
ATOM   2705  HZ1 LYS   277     -55.187  44.321  -5.912  1.00  0.00
ATOM   2706  HZ2 LYS   277     -54.011  45.408  -5.568  1.00  0.00
ATOM   2707  HZ3 LYS   277     -55.579  45.863  -5.540  1.00  0.00
ATOM   2708  C   LYS   277     -53.864  48.936 -11.763  1.00  0.00
ATOM   2709  O   LYS   277     -53.837  47.884 -12.396  1.00  0.00
ATOM   2710  N   VAL   278     -54.495  50.031 -12.189  1.00  0.00
ATOM   2711  H   VAL   278     -54.376  50.898 -11.708  1.00  0.00
ATOM   2712  CA  VAL   278     -55.393  50.104 -13.369  1.00  0.00
ATOM   2713  CB  VAL   278     -55.993  51.525 -13.487  1.00  0.00
ATOM   2714  CG1 VAL   278     -56.975  51.661 -14.657  1.00  0.00
ATOM   2715  CG2 VAL   278     -56.716  51.952 -12.204  1.00  0.00
ATOM   2716  C   VAL   278     -54.667  49.680 -14.668  1.00  0.00
ATOM   2717  O   VAL   278     -55.232  48.961 -15.489  1.00  0.00
ATOM   2718  N   LYS   279     -53.409  50.102 -14.808  1.00  0.00
ATOM   2719  H   LYS   279     -53.049  50.835 -14.221  1.00  0.00
ATOM   2720  CA  LYS   279     -52.502  49.693 -15.906  1.00  0.00
ATOM   2721  CB  LYS   279     -51.169  50.436 -15.781  1.00  0.00
ATOM   2722  CG  LYS   279     -51.315  51.909 -16.180  1.00  0.00
ATOM   2723  CD  LYS   279     -50.012  52.705 -16.046  1.00  0.00
ATOM   2724  CE  LYS   279     -49.638  52.978 -14.587  1.00  0.00
ATOM   2725  NZ  LYS   279     -48.416  53.789 -14.495  1.00  0.00
ATOM   2726  HZ1 LYS   279     -48.191  53.944 -13.533  1.00  0.00
ATOM   2727  HZ2 LYS   279     -47.665  53.301 -14.939  1.00  0.00
ATOM   2728  HZ3 LYS   279     -48.562  54.666 -14.953  1.00  0.00
ATOM   2729  C   LYS   279     -52.270  48.172 -16.024  1.00  0.00
ATOM   2730  O   LYS   279     -51.865  47.681 -17.079  1.00  0.00
ATOM   2731  N   ASN   280     -52.447  47.475 -14.898  1.00  0.00
ATOM   2732  H   ASN   280     -52.647  47.953 -14.041  1.00  0.00
ATOM   2733  CA  ASN   280     -52.537  46.005 -14.758  1.00  0.00
ATOM   2734  CB  ASN   280     -53.946  45.569 -15.203  1.00  0.00
ATOM   2735  CG  ASN   280     -54.285  44.130 -14.806  1.00  0.00
ATOM   2736  OD1 ASN   280     -54.861  43.873 -13.760  1.00  0.00
ATOM   2737  ND2 ASN   280     -53.942  43.160 -15.629  1.00  0.00
ATOM   2738 HD21 ASN   280     -53.472  43.315 -16.500  1.00  0.00
ATOM   2739 HD22 ASN   280     -54.176  42.237 -15.336  1.00  0.00
ATOM   2740  C   ASN   280     -51.401  45.216 -15.442  1.00  0.00
ATOM   2741  O   ASN   280     -50.332  45.025 -14.869  1.00  0.00
ATOM   2742  N   SER   281     -51.622  44.880 -16.710  1.00  0.00
ATOM   2743  H   SER   281     -52.415  45.251 -17.193  1.00  0.00
ATOM   2744  CA  SER   281     -50.719  44.060 -17.543  1.00  0.00
ATOM   2745  CB  SER   281     -51.435  43.662 -18.837  1.00  0.00
ATOM   2746  OG  SER   281     -52.703  43.068 -18.527  1.00  0.00
ATOM   2747  HG  SER   281     -53.056  42.617 -19.353  1.00  0.00
ATOM   2748  C   SER   281     -49.400  44.773 -17.883  1.00  0.00
ATOM   2749  O   SER   281     -48.372  44.121 -18.052  1.00  0.00
ATOM   2750  N   ALA   282     -49.463  46.098 -18.023  1.00  0.00
ATOM   2751  H   ALA   282     -50.314  46.607 -17.869  1.00  0.00
ATOM   2752  CA  ALA   282     -48.280  46.939 -18.290  1.00  0.00
ATOM   2753  CB  ALA   282     -48.319  47.428 -19.744  1.00  0.00
ATOM   2754  C   ALA   282     -48.194  48.099 -17.282  1.00  0.00
ATOM   2755  O   ALA   282     -48.675  49.208 -17.512  1.00  0.00
ATOM   2756  N   THR   283     -47.675  47.758 -16.106  1.00  0.00
ATOM   2757  H   THR   283     -47.395  46.820 -15.905  1.00  0.00
ATOM   2758  CA  THR   283     -47.494  48.724 -15.000  1.00  0.00
ATOM   2759  CB  THR   283     -48.567  48.531 -13.909  1.00  0.00
ATOM   2760  OG1 THR   283     -48.449  49.588 -12.958  1.00  0.00
ATOM   2761  HG1 THR   283     -49.384  49.801 -12.618  1.00  0.00
ATOM   2762  CG2 THR   283     -48.535  47.170 -13.202  1.00  0.00
ATOM   2763  C   THR   283     -46.066  48.707 -14.417  1.00  0.00
ATOM   2764  O   THR   283     -45.476  47.630 -14.304  1.00  0.00
ATOM   2765  N   PRO   284     -45.479  49.879 -14.127  1.00  0.00
ATOM   2766  CA  PRO   284     -44.159  49.977 -13.471  1.00  0.00
ATOM   2767  CB  PRO   284     -43.750  51.445 -13.620  1.00  0.00
ATOM   2768  CG  PRO   284     -45.085  52.184 -13.715  1.00  0.00
ATOM   2769  CD  PRO   284     -45.967  51.219 -14.509  1.00  0.00
ATOM   2770  C   PRO   284     -44.168  49.520 -12.003  1.00  0.00
ATOM   2771  O1  PRO   284     -45.184  49.770 -11.318  1.00  0.00
ATOM   2772  O2  PRO   284     -43.116  48.998 -11.575  1.00  0.00
TER
ENDMDL
