# Supplementary material for: Computational Modeling of complete HOXB13 protein for predicting the functional effect of SNPs and the associated role in hereditary prostate cancer
Source: Sci Rep. 2017 Mar 8;7:43830. doi: 10.1038/srep43830 (PMC5363706; doi:10.1038/srep43830)
Supplement: Supplementary Dataset [file srep43830-s1.zip › SR Supplementary Data Files Complete/Energy minimised protein/Energy Minimised HOXB13_M26.pdb]

TITLE     Protein
REMARK    THIS IS A SIMULATION BOX
CRYST1  164.847  162.861  135.714  90.00  90.00  90.00 P 1           1
MODEL        1
ATOM      1  N   MET     1     -59.566  21.797   2.759  1.00  0.00
ATOM      2  H1  MET     1     -60.561  21.922   2.686  1.00  0.00
ATOM      3  H2  MET     1     -59.282  21.989   3.698  1.00  0.00
ATOM      4  H3  MET     1     -59.109  22.434   2.138  1.00  0.00
ATOM      5  CA  MET     1     -59.207  20.409   2.387  1.00  0.00
ATOM      6  CB  MET     1     -60.030  19.951   1.171  1.00  0.00
ATOM      7  CG  MET     1     -59.763  20.752  -0.110  1.00  0.00
ATOM      8  SD  MET     1     -60.680  20.144  -1.572  1.00  0.00
ATOM      9  CE  MET     1     -59.794  18.640  -1.923  1.00  0.00
ATOM     10  C   MET     1     -57.703  20.138   2.153  1.00  0.00
ATOM     11  O   MET     1     -56.940  21.020   1.760  1.00  0.00
ATOM     12  N   GLU     2     -57.323  18.880   2.361  1.00  0.00
ATOM     13  H   GLU     2     -57.963  18.195   2.704  1.00  0.00
ATOM     14  CA  GLU     2     -55.948  18.401   2.117  1.00  0.00
ATOM     15  CB  GLU     2     -55.375  17.820   3.419  1.00  0.00
ATOM     16  CG  GLU     2     -53.844  17.680   3.424  1.00  0.00
ATOM     17  CD  GLU     2     -53.273  16.614   2.478  1.00  0.00
ATOM     18  OE1 GLU     2     -53.871  15.518   2.402  1.00  0.00
ATOM     19  OE2 GLU     2     -52.222  16.914   1.877  1.00  0.00
ATOM     20  C   GLU     2     -55.963  17.363   0.976  1.00  0.00
ATOM     21  O   GLU     2     -56.486  16.263   1.170  1.00  0.00
ATOM     22  N   PRO     3     -55.548  17.759  -0.237  1.00  0.00
ATOM     23  CA  PRO     3     -55.377  16.827  -1.370  1.00  0.00
ATOM     24  CB  PRO     3     -55.030  17.717  -2.567  1.00  0.00
ATOM     25  CG  PRO     3     -55.692  19.048  -2.218  1.00  0.00
ATOM     26  CD  PRO     3     -55.478  19.156  -0.708  1.00  0.00
ATOM     27  C   PRO     3     -54.253  15.820  -1.080  1.00  0.00
ATOM     28  O   PRO     3     -53.079  16.183  -1.046  1.00  0.00
ATOM     29  N   GLY     4     -54.675  14.641  -0.630  1.00  0.00
ATOM     30  H   GLY     4     -55.615  14.514  -0.313  1.00  0.00
ATOM     31  CA  GLY     4     -53.773  13.502  -0.361  1.00  0.00
ATOM     32  C   GLY     4     -54.082  12.292  -1.253  1.00  0.00
ATOM     33  O   GLY     4     -55.239  11.983  -1.541  1.00  0.00
ATOM     34  N   ASN     5     -53.012  11.648  -1.709  1.00  0.00
ATOM     35  H   ASN     5     -52.085  11.936  -1.467  1.00  0.00
ATOM     36  CA  ASN     5     -53.090  10.442  -2.560  1.00  0.00
ATOM     37  CB  ASN     5     -52.573  10.738  -3.976  1.00  0.00
ATOM     38  CG  ASN     5     -53.322  11.824  -4.767  1.00  0.00
ATOM     39  OD1 ASN     5     -52.802  12.391  -5.716  1.00  0.00
ATOM     40  ND2 ASN     5     -54.545  12.154  -4.411  1.00  0.00
ATOM     41 HD21 ASN     5     -54.984  11.763  -3.601  1.00  0.00
ATOM     42 HD22 ASN     5     -55.001  12.830  -4.983  1.00  0.00
ATOM     43  C   ASN     5     -52.290   9.277  -1.958  1.00  0.00
ATOM     44  O   ASN     5     -51.242   9.482  -1.347  1.00  0.00
ATOM     45  N   TYR     6     -52.811   8.069  -2.161  1.00  0.00
ATOM     46  H   TYR     6     -53.624   7.934  -2.725  1.00  0.00
ATOM     47  CA  TYR     6     -52.190   6.823  -1.669  1.00  0.00
ATOM     48  CB  TYR     6     -53.048   6.250  -0.531  1.00  0.00
ATOM     49  CG  TYR     6     -52.381   5.050   0.153  1.00  0.00
ATOM     50  CD1 TYR     6     -51.371   5.259   1.106  1.00  0.00
ATOM     51  HD1 TYR     6     -51.152   6.266   1.464  1.00  0.00
ATOM     52  CD2 TYR     6     -52.689   3.745  -0.260  1.00  0.00
ATOM     53  HD2 TYR     6     -53.468   3.571  -1.003  1.00  0.00
ATOM     54  CE1 TYR     6     -50.656   4.168   1.619  1.00  0.00
ATOM     55  HE1 TYR     6     -49.874   4.325   2.360  1.00  0.00
ATOM     56  CE2 TYR     6     -51.971   2.657   0.255  1.00  0.00
ATOM     57  HE2 TYR     6     -52.189   1.651  -0.103  1.00  0.00
ATOM     58  CZ  TYR     6     -50.951   2.870   1.189  1.00  0.00
ATOM     59  OH  TYR     6     -50.207   1.828   1.639  1.00  0.00
ATOM     60  HH  TYR     6     -50.557   0.982   1.241  1.00  0.00
ATOM     61  C   TYR     6     -52.010   5.802  -2.806  1.00  0.00
ATOM     62  O   TYR     6     -52.784   5.773  -3.761  1.00  0.00
ATOM     63  N   ALA     7     -50.981   4.969  -2.656  1.00  0.00
ATOM     64  H   ALA     7     -50.413   5.001  -1.836  1.00  0.00
ATOM     65  CA  ALA     7     -50.637   3.893  -3.607  1.00  0.00
ATOM     66  CB  ALA     7     -49.270   3.308  -3.238  1.00  0.00
ATOM     67  C   ALA     7     -51.706   2.786  -3.662  1.00  0.00
ATOM     68  O   ALA     7     -51.902   2.038  -2.702  1.00  0.00
ATOM     69  N   THR     8     -52.517   2.850  -4.717  1.00  0.00
ATOM     70  H   THR     8     -52.618   3.705  -5.229  1.00  0.00
ATOM     71  CA  THR     8     -53.584   1.868  -5.024  1.00  0.00
ATOM     72  CB  THR     8     -54.387   2.327  -6.257  1.00  0.00
ATOM     73  OG1 THR     8     -54.611   3.740  -6.190  1.00  0.00
ATOM     74  HG1 THR     8     -55.243   4.011  -6.919  1.00  0.00
ATOM     75  CG2 THR     8     -55.740   1.613  -6.345  1.00  0.00
ATOM     76  C   THR     8     -53.026   0.447  -5.245  1.00  0.00
ATOM     77  O   THR     8     -52.822  -0.027  -6.364  1.00  0.00
ATOM     78  N   LEU     9     -52.775  -0.209  -4.118  1.00  0.00
ATOM     79  H   LEU     9     -52.755   0.292  -3.250  1.00  0.00
ATOM     80  CA  LEU     9     -52.279  -1.598  -4.048  1.00  0.00
ATOM     81  CB  LEU     9     -51.702  -1.862  -2.649  1.00  0.00
ATOM     82  CG  LEU     9     -50.534  -0.935  -2.277  1.00  0.00
ATOM     83  CD1 LEU     9     -50.226  -1.067  -0.785  1.00  0.00
ATOM     84  CD2 LEU     9     -49.277  -1.250  -3.094  1.00  0.00
ATOM     85  C   LEU     9     -53.381  -2.609  -4.407  1.00  0.00
ATOM     86  O   LEU     9     -54.202  -3.001  -3.577  1.00  0.00
ATOM     87  N   ASP    10     -53.464  -2.886  -5.707  1.00  0.00
ATOM     88  H   ASP    10     -52.944  -2.339  -6.366  1.00  0.00
ATOM     89  CA  ASP    10     -54.444  -3.825  -6.290  1.00  0.00
ATOM     90  CB  ASP    10     -54.461  -3.639  -7.819  1.00  0.00
ATOM     91  CG  ASP    10     -55.451  -4.543  -8.571  1.00  0.00
ATOM     92  OD1 ASP    10     -56.490  -4.896  -7.969  1.00  0.00
ATOM     93  OD2 ASP    10     -55.159  -4.835  -9.751  1.00  0.00
ATOM     94  C   ASP    10     -54.230  -5.296  -5.869  1.00  0.00
ATOM     95  O   ASP    10     -53.765  -6.127  -6.650  1.00  0.00
ATOM     96  N   GLY    11     -54.692  -5.594  -4.656  1.00  0.00
ATOM     97  H   GLY    11     -54.900  -4.859  -4.006  1.00  0.00
ATOM     98  CA  GLY    11     -54.775  -6.962  -4.096  1.00  0.00
ATOM     99  C   GLY    11     -55.972  -7.754  -4.653  1.00  0.00
ATOM    100  O   GLY    11     -56.702  -8.402  -3.906  1.00  0.00
ATOM    101  N   ALA    12     -56.111  -7.707  -5.977  1.00  0.00
ATOM    102  H   ALA    12     -55.382  -7.315  -6.544  1.00  0.00
ATOM    103  CA  ALA    12     -57.252  -8.249  -6.743  1.00  0.00
ATOM    104  CB  ALA    12     -58.451  -7.298  -6.638  1.00  0.00
ATOM    105  C   ALA    12     -56.876  -8.428  -8.223  1.00  0.00
ATOM    106  O   ALA    12     -55.922  -7.825  -8.717  1.00  0.00
ATOM    107  N   LYS    13     -57.607  -9.326  -8.881  1.00  0.00
ATOM    108  H   LYS    13     -58.349  -9.814  -8.426  1.00  0.00
ATOM    109  CA  LYS    13     -57.422  -9.668 -10.306  1.00  0.00
ATOM    110  CB  LYS    13     -58.323 -10.865 -10.654  1.00  0.00
ATOM    111  CG  LYS    13     -58.167 -11.383 -12.091  1.00  0.00
ATOM    112  CD  LYS    13     -56.769 -11.946 -12.375  1.00  0.00
ATOM    113  CE  LYS    13     -56.609 -12.379 -13.836  1.00  0.00
ATOM    114  NZ  LYS    13     -57.466 -13.526 -14.178  1.00  0.00
ATOM    115  HZ1 LYS    13     -57.326 -13.770 -15.137  1.00  0.00
ATOM    116  HZ2 LYS    13     -57.228 -14.305 -13.598  1.00  0.00
ATOM    117  HZ3 LYS    13     -58.425 -13.282 -14.033  1.00  0.00
ATOM    118  C   LYS    13     -57.663  -8.470 -11.244  1.00  0.00
ATOM    119  O   LYS    13     -58.795  -8.049 -11.484  1.00  0.00
ATOM    120  N   ASP    14     -56.549  -7.846 -11.617  1.00  0.00
ATOM    121  H   ASP    14     -55.718  -7.952 -11.070  1.00  0.00
ATOM    122  CA  ASP    14     -56.499  -6.770 -12.627  1.00  0.00
ATOM    123  CB  ASP    14     -55.075  -6.189 -12.638  1.00  0.00
ATOM    124  CG  ASP    14     -54.884  -5.042 -13.637  1.00  0.00
ATOM    125  OD1 ASP    14     -55.838  -4.248 -13.796  1.00  0.00
ATOM    126  OD2 ASP    14     -53.828  -5.052 -14.305  1.00  0.00
ATOM    127  C   ASP    14     -56.938  -7.254 -14.025  1.00  0.00
ATOM    128  O   ASP    14     -56.121  -7.590 -14.883  1.00  0.00
ATOM    129  N   ILE    15     -58.252  -7.245 -14.227  1.00  0.00
ATOM    130  H   ILE    15     -58.882  -7.111 -13.459  1.00  0.00
ATOM    131  CA  ILE    15     -58.893  -7.617 -15.508  1.00  0.00
ATOM    132  CB  ILE    15     -60.387  -7.950 -15.290  1.00  0.00
ATOM    133  CG1 ILE    15     -60.549  -9.039 -14.215  1.00  0.00
ATOM    134  CG2 ILE    15     -61.032  -8.433 -16.601  1.00  0.00
ATOM    135  CD  ILE    15     -61.928  -9.047 -13.545  1.00  0.00
ATOM    136  C   ILE    15     -58.671  -6.507 -16.557  1.00  0.00
ATOM    137  O   ILE    15     -59.432  -5.548 -16.666  1.00  0.00
ATOM    138  N   GLU    16     -57.547  -6.637 -17.254  1.00  0.00
ATOM    139  H   GLU    16     -56.842  -7.289 -16.968  1.00  0.00
ATOM    140  CA  GLU    16     -57.172  -5.745 -18.369  1.00  0.00
ATOM    141  CB  GLU    16     -55.802  -5.100 -18.128  1.00  0.00
ATOM    142  CG  GLU    16     -55.891  -3.957 -17.108  1.00  0.00
ATOM    143  CD  GLU    16     -54.575  -3.191 -16.911  1.00  0.00
ATOM    144  OE1 GLU    16     -53.824  -3.041 -17.901  1.00  0.00
ATOM    145  OE2 GLU    16     -54.386  -2.682 -15.786  1.00  0.00
ATOM    146  C   GLU    16     -57.219  -6.475 -19.718  1.00  0.00
ATOM    147  O   GLU    16     -56.378  -7.318 -20.025  1.00  0.00
ATOM    148  N   GLY    17     -58.330  -6.229 -20.405  1.00  0.00
ATOM    149  H   GLY    17     -59.041  -5.629 -20.035  1.00  0.00
ATOM    150  CA  GLY    17     -58.652  -6.809 -21.726  1.00  0.00
ATOM    151  C   GLY    17     -59.936  -6.198 -22.305  1.00  0.00
ATOM    152  O   GLY    17     -60.605  -5.396 -21.652  1.00  0.00
ATOM    153  N   LEU    18     -60.238  -6.579 -23.544  1.00  0.00
ATOM    154  H   LEU    18     -59.670  -7.235 -24.040  1.00  0.00
ATOM    155  CA  LEU    18     -61.414  -6.082 -24.290  1.00  0.00
ATOM    156  CB  LEU    18     -61.233  -6.401 -25.783  1.00  0.00
ATOM    157  CG  LEU    18     -62.319  -5.799 -26.688  1.00  0.00
ATOM    158  CD1 LEU    18     -62.208  -4.273 -26.777  1.00  0.00
ATOM    159  CD2 LEU    18     -62.248  -6.432 -28.078  1.00  0.00
ATOM    160  C   LEU    18     -62.748  -6.620 -23.733  1.00  0.00
ATOM    161  O   LEU    18     -63.268  -7.658 -24.145  1.00  0.00
ATOM    162  N   LEU    19     -63.228  -5.921 -22.710  1.00  0.00
ATOM    163  H   LEU    19     -62.646  -5.260 -22.232  1.00  0.00
ATOM    164  CA  LEU    19     -64.532  -6.186 -22.075  1.00  0.00
ATOM    165  CB  LEU    19     -64.582  -5.483 -20.709  1.00  0.00
ATOM    166  CG  LEU    19     -65.851  -5.788 -19.899  1.00  0.00
ATOM    167  CD1 LEU    19     -65.866  -7.232 -19.385  1.00  0.00
ATOM    168  CD2 LEU    19     -65.983  -4.796 -18.744  1.00  0.00
ATOM    169  C   LEU    19     -65.700  -5.760 -22.983  1.00  0.00
ATOM    170  O   LEU    19     -66.062  -4.585 -23.058  1.00  0.00
ATOM    171  N   GLY    20     -66.164  -6.732 -23.767  1.00  0.00
ATOM    172  H   GLY    20     -65.629  -7.568 -23.901  1.00  0.00
ATOM    173  CA  GLY    20     -67.352  -6.603 -24.642  1.00  0.00
ATOM    174  C   GLY    20     -68.659  -6.440 -23.849  1.00  0.00
ATOM    175  O   GLY    20     -69.495  -7.342 -23.799  1.00  0.00
ATOM    176  N   ALA    21     -68.803  -5.264 -23.244  1.00  0.00
ATOM    177  H   ALA    21     -68.044  -4.607 -23.239  1.00  0.00
ATOM    178  CA  ALA    21     -69.967  -4.889 -22.419  1.00  0.00
ATOM    179  CB  ALA    21     -69.585  -3.702 -21.527  1.00  0.00
ATOM    180  C   ALA    21     -71.236  -4.615 -23.250  1.00  0.00
ATOM    181  O   ALA    21     -71.509  -3.495 -23.690  1.00  0.00
ATOM    182  N   GLY    22     -71.961  -5.706 -23.492  1.00  0.00
ATOM    183  H   GLY    22     -71.575  -6.610 -23.297  1.00  0.00
ATOM    184  CA  GLY    22     -73.261  -5.733 -24.201  1.00  0.00
ATOM    185  C   GLY    22     -74.296  -4.802 -23.551  1.00  0.00
ATOM    186  O   GLY    22     -74.848  -5.111 -22.498  1.00  0.00
ATOM    187  N   GLY    23     -74.417  -3.620 -24.152  1.00  0.00
ATOM    188  H   GLY    23     -73.912  -3.427 -24.992  1.00  0.00
ATOM    189  CA  GLY    23     -75.257  -2.507 -23.658  1.00  0.00
ATOM    190  C   GLY    23     -74.770  -1.896 -22.330  1.00  0.00
ATOM    191  O   GLY    23     -75.581  -1.423 -21.533  1.00  0.00
ATOM    192  N   GLY    24     -73.448  -1.873 -22.144  1.00  0.00
ATOM    193  H   GLY    24     -72.828  -2.314 -22.799  1.00  0.00
ATOM    194  CA  GLY    24     -72.772  -1.320 -20.951  1.00  0.00
ATOM    195  C   GLY    24     -72.899   0.206 -20.823  1.00  0.00
ATOM    196  O   GLY    24     -72.027   0.959 -21.256  1.00  0.00
ATOM    197  N   ARG    25     -74.021   0.623 -20.242  1.00  0.00
ATOM    198  H   ARG    25     -74.786  -0.014 -20.122  1.00  0.00
ATOM    199  CA  ARG    25     -74.336   2.034 -19.942  1.00  0.00
ATOM    200  CB  ARG    25     -75.803   2.114 -19.501  1.00  0.00
ATOM    201  CG  ARG    25     -76.315   3.555 -19.380  1.00  0.00
ATOM    202  CD  ARG    25     -77.784   3.610 -18.945  1.00  0.00
ATOM    203  NE  ARG    25     -77.946   3.100 -17.570  1.00  0.00
ATOM    204  HE  ARG    25     -77.436   3.593 -16.870  1.00  0.00
ATOM    205  CZ  ARG    25     -78.686   2.057 -17.185  1.00  0.00
ATOM    206  NH1 ARG    25     -79.388   1.327 -18.041  1.00  0.00
ATOM    207 HH11 ARG    25     -79.367   1.561 -19.011  1.00  0.00
ATOM    208 HH12 ARG    25     -79.924   0.551 -17.717  1.00  0.00
ATOM    209  NH2 ARG    25     -78.713   1.706 -15.909  1.00  0.00
ATOM    210 HH21 ARG    25     -78.184   2.214 -15.234  1.00  0.00
ATOM    211 HH22 ARG    25     -79.267   0.925 -15.630  1.00  0.00
ATOM    212  C   ARG    25     -73.377   2.626 -18.890  1.00  0.00
ATOM    213  O   ARG    25     -73.482   2.365 -17.691  1.00  0.00
ATOM    214  N   ASN    26     -72.350   3.294 -19.412  1.00  0.00
ATOM    215  H   ASN    26     -72.165   3.237 -20.393  1.00  0.00
ATOM    216  CA  ASN    26     -71.306   3.977 -18.620  1.00  0.00
ATOM    217  CB  ASN    26     -70.179   4.398 -19.573  1.00  0.00
ATOM    218  CG  ASN    26     -68.941   4.903 -18.827  1.00  0.00
ATOM    219  OD1 ASN    26     -68.781   6.076 -18.531  1.00  0.00
ATOM    220  ND2 ASN    26     -68.035   4.007 -18.506  1.00  0.00
ATOM    221 HD21 ASN    26     -68.149   3.047 -18.741  1.00  0.00
ATOM    222 HD22 ASN    26     -67.234   4.347 -18.020  1.00  0.00
ATOM    223  C   ASN    26     -71.860   5.161 -17.800  1.00  0.00
ATOM    224  O   ASN    26     -71.939   6.305 -18.249  1.00  0.00
ATOM    225  N   LEU    27     -72.375   4.799 -16.631  1.00  0.00
ATOM    226  H   LEU    27     -72.548   3.832 -16.436  1.00  0.00
ATOM    227  CA  LEU    27     -72.936   5.745 -15.647  1.00  0.00
ATOM    228  CB  LEU    27     -73.880   4.996 -14.695  1.00  0.00
ATOM    229  CG  LEU    27     -75.135   4.454 -15.393  1.00  0.00
ATOM    230  CD1 LEU    27     -75.841   3.454 -14.477  1.00  0.00
ATOM    231  CD2 LEU    27     -76.101   5.588 -15.752  1.00  0.00
ATOM    232  C   LEU    27     -71.858   6.530 -14.880  1.00  0.00
ATOM    233  O   LEU    27     -71.336   6.094 -13.854  1.00  0.00
ATOM    234  N   VAL    28     -71.472   7.648 -15.486  1.00  0.00
ATOM    235  H   VAL    28     -71.716   7.824 -16.441  1.00  0.00
ATOM    236  CA  VAL    28     -70.525   8.612 -14.881  1.00  0.00
ATOM    237  CB  VAL    28     -69.240   8.808 -15.715  1.00  0.00
ATOM    238  CG1 VAL    28     -68.352   7.565 -15.625  1.00  0.00
ATOM    239  CG2 VAL    28     -69.502   9.174 -17.183  1.00  0.00
ATOM    240  C   VAL    28     -71.181   9.963 -14.555  1.00  0.00
ATOM    241  O   VAL    28     -71.921  10.525 -15.360  1.00  0.00
ATOM    242  N   ALA    29     -70.778  10.505 -13.408  1.00  0.00
ATOM    243  H   ALA    29     -70.064  10.081 -12.855  1.00  0.00
ATOM    244  CA  ALA    29     -71.328  11.761 -12.860  1.00  0.00
ATOM    245  CB  ALA    29     -71.763  11.543 -11.407  1.00  0.00
ATOM    246  C   ALA    29     -70.313  12.909 -12.951  1.00  0.00
ATOM    247  O   ALA    29     -69.212  12.841 -12.404  1.00  0.00
ATOM    248  N   HIS    30     -70.630  13.833 -13.851  1.00  0.00
ATOM    249  H   HIS    30     -71.384  13.694 -14.500  1.00  0.00
ATOM    250  CA  HIS    30     -69.818  15.035 -14.139  1.00  0.00
ATOM    251  CB  HIS    30     -70.318  15.680 -15.443  1.00  0.00
ATOM    252  CG  HIS    30     -70.532  14.645 -16.555  1.00  0.00
ATOM    253  ND1 HIS    30     -71.645  13.932 -16.711  1.00  0.00
ATOM    254  CD2 HIS    30     -69.607  14.126 -17.359  1.00  0.00
ATOM    255  CE1 HIS    30     -71.412  12.965 -17.592  1.00  0.00
ATOM    256  NE2 HIS    30     -70.150  13.087 -17.989  1.00  0.00
ATOM    257  HE2 HIS    30     -69.689  12.485 -18.636  1.00  0.00
ATOM    258  C   HIS    30     -69.847  16.036 -12.968  1.00  0.00
ATOM    259  O   HIS    30     -70.770  16.836 -12.818  1.00  0.00
ATOM    260  N   SER    31     -68.870  15.861 -12.081  1.00  0.00
ATOM    261  H   SER    31     -68.312  15.030 -12.104  1.00  0.00
ATOM    262  CA  SER    31     -68.673  16.660 -10.848  1.00  0.00
ATOM    263  CB  SER    31     -67.311  16.339 -10.222  1.00  0.00
ATOM    264  OG  SER    31     -67.217  14.937  -9.954  1.00  0.00
ATOM    265  HG  SER    31     -66.382  14.753  -9.433  1.00  0.00
ATOM    266  C   SER    31     -68.780  18.187 -11.030  1.00  0.00
ATOM    267  O   SER    31     -67.956  18.780 -11.732  1.00  0.00
ATOM    268  N   PRO    32     -69.808  18.813 -10.431  1.00  0.00
ATOM    269  CA  PRO    32     -69.983  20.281 -10.439  1.00  0.00
ATOM    270  CB  PRO    32     -71.273  20.530  -9.656  1.00  0.00
ATOM    271  CG  PRO    32     -72.072  19.249  -9.884  1.00  0.00
ATOM    272  CD  PRO    32     -70.998  18.162  -9.845  1.00  0.00
ATOM    273  C   PRO    32     -68.807  20.980  -9.745  1.00  0.00
ATOM    274  O   PRO    32     -68.241  20.466  -8.781  1.00  0.00
ATOM    275  N   LEU    33     -68.496  22.177 -10.234  1.00  0.00
ATOM    276  H   LEU    33     -69.022  22.600 -10.970  1.00  0.00
ATOM    277  CA  LEU    33     -67.388  22.999  -9.706  1.00  0.00
ATOM    278  CB  LEU    33     -66.330  23.219 -10.798  1.00  0.00
ATOM    279  CG  LEU    33     -65.672  21.923 -11.294  1.00  0.00
ATOM    280  CD1 LEU    33     -64.820  22.222 -12.527  1.00  0.00
ATOM    281  CD2 LEU    33     -64.802  21.274 -10.211  1.00  0.00
ATOM    282  C   LEU    33     -67.889  24.349  -9.175  1.00  0.00
ATOM    283  O   LEU    33     -68.756  24.983  -9.774  1.00  0.00
ATOM    284  N   THR    34     -67.299  24.755  -8.054  1.00  0.00
ATOM    285  H   THR    34     -66.524  24.257  -7.668  1.00  0.00
ATOM    286  CA  THR    34     -67.658  25.998  -7.333  1.00  0.00
ATOM    287  CB  THR    34     -68.431  25.707  -6.024  1.00  0.00
ATOM    288  OG1 THR    34     -68.741  26.927  -5.336  1.00  0.00
ATOM    289  HG1 THR    34     -67.918  27.293  -4.870  1.00  0.00
ATOM    290  CG2 THR    34     -67.721  24.729  -5.078  1.00  0.00
ATOM    291  C   THR    34     -66.436  26.880  -7.041  1.00  0.00
ATOM    292  O   THR    34     -65.338  26.382  -6.795  1.00  0.00
ATOM    293  N   SER    35     -66.689  28.186  -7.044  1.00  0.00
ATOM    294  H   SER    35     -67.481  28.565  -7.523  1.00  0.00
ATOM    295  CA  SER    35     -65.791  29.204  -6.456  1.00  0.00
ATOM    296  CB  SER    35     -66.444  30.589  -6.533  1.00  0.00
ATOM    297  OG  SER    35     -66.813  30.886  -7.883  1.00  0.00
ATOM    298  HG  SER    35     -67.054  31.856  -7.956  1.00  0.00
ATOM    299  C   SER    35     -65.535  28.886  -4.974  1.00  0.00
ATOM    300  O   SER    35     -66.385  28.284  -4.312  1.00  0.00
ATOM    301  N   HIS    36     -64.358  29.308  -4.515  1.00  0.00
ATOM    302  H   HIS    36     -63.789  29.922  -5.071  1.00  0.00
ATOM    303  CA  HIS    36     -63.760  29.088  -3.177  1.00  0.00
ATOM    304  CB  HIS    36     -63.382  30.452  -2.584  1.00  0.00
ATOM    305  CG  HIS    36     -62.376  31.268  -3.406  1.00  0.00
ATOM    306  ND1 HIS    36     -62.327  31.387  -4.733  1.00  0.00
ATOM    307  CD2 HIS    36     -61.428  32.048  -2.896  1.00  0.00
ATOM    308  CE1 HIS    36     -61.359  32.246  -5.039  1.00  0.00
ATOM    309  NE2 HIS    36     -60.804  32.651  -3.903  1.00  0.00
ATOM    310  HE2 HIS    36     -60.048  33.295  -3.821  1.00  0.00
ATOM    311  C   HIS    36     -64.565  28.241  -2.158  1.00  0.00
ATOM    312  O   HIS    36     -65.264  28.795  -1.304  1.00  0.00
ATOM    313  N   PRO    37     -64.485  26.902  -2.262  1.00  0.00
ATOM    314  CA  PRO    37     -65.186  25.977  -1.346  1.00  0.00
ATOM    315  CB  PRO    37     -65.218  24.660  -2.129  1.00  0.00
ATOM    316  CG  PRO    37     -63.914  24.682  -2.925  1.00  0.00
ATOM    317  CD  PRO    37     -63.773  26.152  -3.320  1.00  0.00
ATOM    318  C   PRO    37     -64.461  25.860   0.009  1.00  0.00
ATOM    319  O   PRO    37     -63.652  26.716   0.359  1.00  0.00
ATOM    320  N   ALA    38     -64.756  24.797   0.762  1.00  0.00
ATOM    321  H   ALA    38     -65.512  24.189   0.527  1.00  0.00
ATOM    322  CA  ALA    38     -64.045  24.449   2.013  1.00  0.00
ATOM    323  CB  ALA    38     -64.931  23.510   2.841  1.00  0.00
ATOM    324  C   ALA    38     -62.644  23.859   1.730  1.00  0.00
ATOM    325  O   ALA    38     -62.339  22.687   1.949  1.00  0.00
ATOM    326  N   ALA    39     -61.829  24.731   1.148  1.00  0.00
ATOM    327  H   ALA    39     -62.140  25.675   0.995  1.00  0.00
ATOM    328  CA  ALA    39     -60.463  24.461   0.660  1.00  0.00
ATOM    329  CB  ALA    39     -60.543  24.443  -0.873  1.00  0.00
ATOM    330  C   ALA    39     -59.495  25.565   1.137  1.00  0.00
ATOM    331  O   ALA    39     -59.954  26.556   1.707  1.00  0.00
ATOM    332  N   PRO    40     -58.174  25.425   0.924  1.00  0.00
ATOM    333  CA  PRO    40     -57.233  26.562   1.022  1.00  0.00
ATOM    334  CB  PRO    40     -55.908  25.989   0.520  1.00  0.00
ATOM    335  CG  PRO    40     -55.966  24.547   1.023  1.00  0.00
ATOM    336  CD  PRO    40     -57.431  24.153   0.817  1.00  0.00
ATOM    337  C   PRO    40     -57.719  27.742   0.161  1.00  0.00
ATOM    338  O   PRO    40     -57.622  28.900   0.563  1.00  0.00
ATOM    339  N   THR    41     -58.261  27.415  -1.014  1.00  0.00
ATOM    340  H   THR    41     -57.942  26.622  -1.533  1.00  0.00
ATOM    341  CA  THR    41     -59.116  28.309  -1.825  1.00  0.00
ATOM    342  CB  THR    41     -59.355  27.667  -3.205  1.00  0.00
ATOM    343  OG1 THR    41     -58.162  27.023  -3.669  1.00  0.00
ATOM    344  HG1 THR    41     -58.275  26.787  -4.637  1.00  0.00
ATOM    345  CG2 THR    41     -59.801  28.706  -4.237  1.00  0.00
ATOM    346  C   THR    41     -60.466  28.518  -1.107  1.00  0.00
ATOM    347  O   THR    41     -61.427  27.779  -1.320  1.00  0.00
ATOM    348  N   LEU    42     -60.437  29.432  -0.141  1.00  0.00
ATOM    349  H   LEU    42     -59.563  29.793   0.188  1.00  0.00
ATOM    350  CA  LEU    42     -61.616  29.856   0.642  1.00  0.00
ATOM    351  CB  LEU    42     -61.428  29.447   2.108  1.00  0.00
ATOM    352  CG  LEU    42     -62.489  28.458   2.608  1.00  0.00
ATOM    353  CD1 LEU    42     -62.063  27.893   3.964  1.00  0.00
ATOM    354  CD2 LEU    42     -63.868  29.113   2.743  1.00  0.00
ATOM    355  C   LEU    42     -61.824  31.377   0.567  1.00  0.00
ATOM    356  O   LEU    42     -60.863  32.141   0.473  1.00  0.00
ATOM    357  N   MET    43     -63.090  31.790   0.620  1.00  0.00
ATOM    358  H   MET    43     -63.858  31.150   0.567  1.00  0.00
ATOM    359  CA  MET    43     -63.443  33.224   0.614  1.00  0.00
ATOM    360  CB  MET    43     -64.240  33.517  -0.666  1.00  0.00
ATOM    361  CG  MET    43     -64.159  34.968  -1.154  1.00  0.00
ATOM    362  SD  MET    43     -64.912  36.218  -0.050  1.00  0.00
ATOM    363  CE  MET    43     -65.107  37.547  -1.217  1.00  0.00
ATOM    364  C   MET    43     -64.195  33.686   1.885  1.00  0.00
ATOM    365  O   MET    43     -65.425  33.625   1.942  1.00  0.00
ATOM    366  N   PRO    44     -63.446  33.940   2.966  1.00  0.00
ATOM    367  CA  PRO    44     -63.880  34.905   3.995  1.00  0.00
ATOM    368  CB  PRO    44     -63.501  34.222   5.316  1.00  0.00
ATOM    369  CG  PRO    44     -62.223  33.462   4.969  1.00  0.00
ATOM    370  CD  PRO    44     -62.486  32.977   3.543  1.00  0.00
ATOM    371  C   PRO    44     -63.163  36.246   3.730  1.00  0.00
ATOM    372  O   PRO    44     -63.010  36.633   2.573  1.00  0.00
ATOM    373  N   ALA    45     -62.756  36.967   4.777  1.00  0.00
ATOM    374  H   ALA    45     -62.991  36.706   5.712  1.00  0.00
ATOM    375  CA  ALA    45     -61.963  38.210   4.655  1.00  0.00
ATOM    376  CB  ALA    45     -61.933  38.914   6.017  1.00  0.00
ATOM    377  C   ALA    45     -60.548  37.945   4.099  1.00  0.00
ATOM    378  O   ALA    45     -59.573  37.758   4.823  1.00  0.00
ATOM    379  N   VAL    46     -60.470  37.900   2.770  1.00  0.00
ATOM    380  H   VAL    46     -61.312  37.805   2.230  1.00  0.00
ATOM    381  CA  VAL    46     -59.236  37.548   2.019  1.00  0.00
ATOM    382  CB  VAL    46     -59.486  36.160   1.352  1.00  0.00
ATOM    383  CG1 VAL    46     -59.690  35.054   2.392  1.00  0.00
ATOM    384  CG2 VAL    46     -60.669  36.068   0.379  1.00  0.00
ATOM    385  C   VAL    46     -58.810  38.687   1.039  1.00  0.00
ATOM    386  O   VAL    46     -59.727  38.895   0.280  1.00  0.00
ATOM    387  N   ASN    47     -57.513  39.126   0.866  1.00  0.00
ATOM    388  H   ASN    47     -56.838  38.639   1.405  1.00  0.00
ATOM    389  CA  ASN    47     -56.784  40.249   0.137  1.00  0.00
ATOM    390  CB  ASN    47     -55.930  41.048   1.127  1.00  0.00
ATOM    391  CG  ASN    47     -56.169  42.561   1.135  1.00  0.00
ATOM    392  OD1 ASN    47     -55.280  43.353   1.415  1.00  0.00
ATOM    393  ND2 ASN    47     -57.368  43.007   0.831  1.00  0.00
ATOM    394 HD21 ASN    47     -58.121  42.394   0.574  1.00  0.00
ATOM    395 HD22 ASN    47     -57.564  43.972   0.968  1.00  0.00
ATOM    396  C   ASN    47     -55.947  40.301  -1.206  1.00  0.00
ATOM    397  O   ASN    47     -55.622  41.412  -1.628  1.00  0.00
ATOM    398  N   TYR    48     -55.567  39.218  -1.911  1.00  0.00
ATOM    399  H   TYR    48     -55.503  38.322  -1.474  1.00  0.00
ATOM    400  CA  TYR    48     -54.996  39.202  -3.300  1.00  0.00
ATOM    401  CB  TYR    48     -53.882  38.141  -3.342  1.00  0.00
ATOM    402  CG  TYR    48     -53.277  37.902  -4.732  1.00  0.00
ATOM    403  CD1 TYR    48     -52.269  38.749  -5.212  1.00  0.00
ATOM    404  HD1 TYR    48     -51.805  39.473  -4.544  1.00  0.00
ATOM    405  CD2 TYR    48     -53.825  36.920  -5.572  1.00  0.00
ATOM    406  HD2 TYR    48     -54.554  36.209  -5.186  1.00  0.00
ATOM    407  CE1 TYR    48     -51.831  38.637  -6.539  1.00  0.00
ATOM    408  HE1 TYR    48     -51.084  39.327  -6.930  1.00  0.00
ATOM    409  CE2 TYR    48     -53.389  36.810  -6.899  1.00  0.00
ATOM    410  HE2 TYR    48     -53.830  36.062  -7.557  1.00  0.00
ATOM    411  CZ  TYR    48     -52.394  37.670  -7.380  1.00  0.00
ATOM    412  OH  TYR    48     -51.977  37.563  -8.665  1.00  0.00
ATOM    413  HH  TYR    48     -52.570  36.892  -9.139  1.00  0.00
ATOM    414  C   TYR    48     -55.933  39.102  -4.553  1.00  0.00
ATOM    415  O   TYR    48     -55.774  39.888  -5.483  1.00  0.00
ATOM    416  N   ALA    49     -56.853  38.124  -4.640  1.00  0.00
ATOM    417  H   ALA    49     -56.723  37.296  -4.094  1.00  0.00
ATOM    418  CA  ALA    49     -58.010  38.051  -5.594  1.00  0.00
ATOM    419  CB  ALA    49     -58.112  36.610  -6.111  1.00  0.00
ATOM    420  C   ALA    49     -59.373  38.781  -5.265  1.00  0.00
ATOM    421  O   ALA    49     -59.524  39.831  -5.882  1.00  0.00
ATOM    422  N   PRO    50     -60.379  38.340  -4.450  1.00  0.00
ATOM    423  CA  PRO    50     -61.365  39.288  -3.822  1.00  0.00
ATOM    424  CB  PRO    50     -62.688  38.853  -4.450  1.00  0.00
ATOM    425  CG  PRO    50     -62.573  37.327  -4.460  1.00  0.00
ATOM    426  CD  PRO    50     -61.080  37.060  -4.686  1.00  0.00
ATOM    427  C   PRO    50     -61.508  39.328  -2.262  1.00  0.00
ATOM    428  O   PRO    50     -61.494  38.263  -1.650  1.00  0.00
ATOM    429  N   LEU    51     -61.647  40.530  -1.651  1.00  0.00
ATOM    430  H   LEU    51     -61.523  41.338  -2.227  1.00  0.00
ATOM    431  CA  LEU    51     -61.848  40.889  -0.196  1.00  0.00
ATOM    432  CB  LEU    51     -62.812  39.925   0.526  1.00  0.00
ATOM    433  CG  LEU    51     -63.619  40.582   1.657  1.00  0.00
ATOM    434  CD1 LEU    51     -64.523  41.707   1.140  1.00  0.00
ATOM    435  CD2 LEU    51     -64.479  39.531   2.358  1.00  0.00
ATOM    436  C   LEU    51     -60.663  41.404   0.706  1.00  0.00
ATOM    437  O   LEU    51     -59.976  42.321   0.264  1.00  0.00
ATOM    438  N   ASP    52     -60.408  40.887   1.938  1.00  0.00
ATOM    439  H   ASP    52     -60.899  40.061   2.203  1.00  0.00
ATOM    440  CA  ASP    52     -59.432  41.396   2.961  1.00  0.00
ATOM    441  CB  ASP    52     -60.283  41.833   4.165  1.00  0.00
ATOM    442  CG  ASP    52     -59.538  42.613   5.256  1.00  0.00
ATOM    443  OD1 ASP    52     -59.135  41.945   6.233  1.00  0.00
ATOM    444  OD2 ASP    52     -59.418  43.846   5.097  1.00  0.00
ATOM    445  C   ASP    52     -58.054  40.786   3.433  1.00  0.00
ATOM    446  O   ASP    52     -57.242  41.607   3.848  1.00  0.00
ATOM    447  N   LEU    53     -57.779  39.469   3.579  1.00  0.00
ATOM    448  H   LEU    53     -58.486  38.859   3.950  1.00  0.00
ATOM    449  CA  LEU    53     -56.397  38.885   3.713  1.00  0.00
ATOM    450  CB  LEU    53     -56.249  38.297   5.126  1.00  0.00
ATOM    451  CG  LEU    53     -54.793  38.086   5.559  1.00  0.00
ATOM    452  CD1 LEU    53     -54.113  39.414   5.908  1.00  0.00
ATOM    453  CD2 LEU    53     -54.730  37.115   6.738  1.00  0.00
ATOM    454  C   LEU    53     -55.755  38.008   2.562  1.00  0.00
ATOM    455  O   LEU    53     -54.711  38.425   2.063  1.00  0.00
ATOM    456  N   PRO    54     -56.267  36.841   2.087  1.00  0.00
ATOM    457  CA  PRO    54     -56.050  36.319   0.682  1.00  0.00
ATOM    458  CB  PRO    54     -56.236  34.802   0.792  1.00  0.00
ATOM    459  CG  PRO    54     -55.776  34.501   2.211  1.00  0.00
ATOM    460  CD  PRO    54     -56.347  35.680   2.996  1.00  0.00
ATOM    461  C   PRO    54     -56.561  36.764  -0.740  1.00  0.00
ATOM    462  O   PRO    54     -55.853  36.459  -1.694  1.00  0.00
ATOM    463  N   GLY    55     -57.773  37.303  -0.988  1.00  0.00
ATOM    464  H   GLY    55     -58.521  37.131  -0.346  1.00  0.00
ATOM    465  CA  GLY    55     -58.295  38.028  -2.199  1.00  0.00
ATOM    466  C   GLY    55     -58.466  39.603  -2.313  1.00  0.00
ATOM    467  O   GLY    55     -58.975  40.276  -1.440  1.00  0.00
ATOM    468  N   SER    56     -58.096  40.334  -3.371  1.00  0.00
ATOM    469  H   SER    56     -57.968  39.961  -4.288  1.00  0.00
ATOM    470  CA  SER    56     -58.076  41.826  -3.344  1.00  0.00
ATOM    471  CB  SER    56     -57.087  42.476  -4.322  1.00  0.00
ATOM    472  OG  SER    56     -57.316  42.073  -5.672  1.00  0.00
ATOM    473  HG  SER    56     -56.726  41.276  -5.881  1.00  0.00
ATOM    474  C   SER    56     -59.413  42.577  -3.409  1.00  0.00
ATOM    475  O   SER    56     -60.388  42.125  -4.003  1.00  0.00
ATOM    476  N   ALA    57     -59.508  43.503  -2.458  1.00  0.00
ATOM    477  H   ALA    57     -59.044  43.352  -1.584  1.00  0.00
ATOM    478  CA  ALA    57     -60.495  44.603  -2.422  1.00  0.00
ATOM    479  CB  ALA    57     -61.864  44.134  -1.913  1.00  0.00
ATOM    480  C   ALA    57     -59.962  45.709  -1.500  1.00  0.00
ATOM    481  O   ALA    57     -59.601  45.443  -0.353  1.00  0.00
ATOM    482  N   GLU    58     -59.626  46.838  -2.132  1.00  0.00
ATOM    483  H   GLU    58     -59.795  46.931  -3.112  1.00  0.00
ATOM    484  CA  GLU    58     -59.029  48.039  -1.491  1.00  0.00
ATOM    485  CB  GLU    58     -60.154  48.745  -0.706  1.00  0.00
ATOM    486  CG  GLU    58     -59.913  50.216  -0.334  1.00  0.00
ATOM    487  CD  GLU    58     -59.151  50.445   0.980  1.00  0.00
ATOM    488  OE1 GLU    58     -59.476  49.754   1.972  1.00  0.00
ATOM    489  OE2 GLU    58     -58.328  51.387   0.987  1.00  0.00
ATOM    490  C   GLU    58     -57.788  47.672  -0.631  1.00  0.00
ATOM    491  O   GLU    58     -57.458  48.374   0.323  1.00  0.00
ATOM    492  N   PRO    59     -56.953  46.748  -1.129  1.00  0.00
ATOM    493  CA  PRO    59     -56.185  45.804  -0.291  1.00  0.00
ATOM    494  CB  PRO    59     -55.261  45.064  -1.264  1.00  0.00
ATOM    495  CG  PRO    59     -55.085  46.039  -2.423  1.00  0.00
ATOM    496  CD  PRO    59     -56.433  46.756  -2.511  1.00  0.00
ATOM    497  C   PRO    59     -55.480  46.359   0.968  1.00  0.00
ATOM    498  O   PRO    59     -54.382  46.911   0.860  1.00  0.00
ATOM    499  N   PRO    60     -56.126  46.227   2.144  1.00  0.00
ATOM    500  CA  PRO    60     -55.585  46.679   3.444  1.00  0.00
ATOM    501  CB  PRO    60     -56.711  46.452   4.456  1.00  0.00
ATOM    502  CG  PRO    60     -57.969  46.562   3.603  1.00  0.00
ATOM    503  CD  PRO    60     -57.550  45.865   2.311  1.00  0.00
ATOM    504  C   PRO    60     -54.308  45.971   3.923  1.00  0.00
ATOM    505  O   PRO    60     -53.438  46.638   4.480  1.00  0.00
ATOM    506  N   LYS    61     -54.201  44.657   3.705  1.00  0.00
ATOM    507  H   LYS    61     -54.909  44.135   3.221  1.00  0.00
ATOM    508  CA  LYS    61     -53.045  43.837   4.134  1.00  0.00
ATOM    509  CB  LYS    61     -53.045  43.719   5.666  1.00  0.00
ATOM    510  CG  LYS    61     -51.766  43.090   6.230  1.00  0.00
ATOM    511  CD  LYS    61     -51.724  43.128   7.760  1.00  0.00
ATOM    512  CE  LYS    61     -51.441  44.531   8.307  1.00  0.00
ATOM    513  NZ  LYS    61     -51.379  44.516   9.775  1.00  0.00
ATOM    514  HZ1 LYS    61     -51.200  45.441  10.110  1.00  0.00
ATOM    515  HZ2 LYS    61     -52.251  44.190  10.140  1.00  0.00
ATOM    516  HZ3 LYS    61     -50.644  43.906  10.070  1.00  0.00
ATOM    517  C   LYS    61     -53.106  42.436   3.500  1.00  0.00
ATOM    518  O   LYS    61     -54.131  41.760   3.544  1.00  0.00
ATOM    519  N   GLN    62     -51.954  41.994   3.008  1.00  0.00
ATOM    520  H   GLN    62     -51.100  42.505   3.153  1.00  0.00
ATOM    521  CA  GLN    62     -51.800  40.687   2.337  1.00  0.00
ATOM    522  CB  GLN    62     -50.711  40.740   1.259  1.00  0.00
ATOM    523  CG  GLN    62     -50.918  41.782   0.157  1.00  0.00
ATOM    524  CD  GLN    62     -52.158  41.527  -0.701  1.00  0.00
ATOM    525  OE1 GLN    62     -52.230  40.613  -1.509  1.00  0.00
ATOM    526  NE2 GLN    62     -53.197  42.297  -0.481  1.00  0.00
ATOM    527 HE21 GLN    62     -53.226  42.969   0.256  1.00  0.00
ATOM    528 HE22 GLN    62     -54.033  42.071  -0.996  1.00  0.00
ATOM    529  C   GLN    62     -51.412  39.579   3.327  1.00  0.00
ATOM    530  O   GLN    62     -50.616  39.799   4.241  1.00  0.00
ATOM    531  N   CYS    63     -52.009  38.415   3.064  1.00  0.00
ATOM    532  H   CYS    63     -52.782  38.422   2.426  1.00  0.00
ATOM    533  CA  CYS    63     -51.811  37.093   3.706  1.00  0.00
ATOM    534  CB  CYS    63     -51.433  36.074   2.618  1.00  0.00
ATOM    535  SG  CYS    63     -52.590  36.000   1.202  1.00  0.00
ATOM    536  HG  CYS    63     -51.922  35.069   0.526  1.00  0.00
ATOM    537  C   CYS    63     -50.829  37.067   4.899  1.00  0.00
ATOM    538  O   CYS    63     -51.249  37.233   6.042  1.00  0.00
ATOM    539  N   HIS    64     -49.555  36.774   4.632  1.00  0.00
ATOM    540  H   HIS    64     -49.297  36.275   3.802  1.00  0.00
ATOM    541  CA  HIS    64     -48.440  36.951   5.582  1.00  0.00
ATOM    542  CB  HIS    64     -47.175  36.306   4.995  1.00  0.00
ATOM    543  CG  HIS    64     -47.396  34.834   4.629  1.00  0.00
ATOM    544  ND1 HIS    64     -47.995  34.395   3.525  1.00  0.00
ATOM    545  CD2 HIS    64     -47.019  33.776   5.340  1.00  0.00
ATOM    546  CE1 HIS    64     -47.988  33.066   3.549  1.00  0.00
ATOM    547  NE2 HIS    64     -47.386  32.687   4.671  1.00  0.00
ATOM    548  HE2 HIS    64     -47.234  31.744   4.956  1.00  0.00
ATOM    549  C   HIS    64     -48.249  38.466   5.800  1.00  0.00
ATOM    550  O   HIS    64     -47.687  39.131   4.928  1.00  0.00
ATOM    551  N   PRO    65     -48.643  38.968   6.980  1.00  0.00
ATOM    552  CA  PRO    65     -49.016  40.381   7.209  1.00  0.00
ATOM    553  CB  PRO    65     -49.250  40.487   8.719  1.00  0.00
ATOM    554  CG  PRO    65     -48.370  39.384   9.301  1.00  0.00
ATOM    555  CD  PRO    65     -48.491  38.263   8.268  1.00  0.00
ATOM    556  C   PRO    65     -48.053  41.451   6.666  1.00  0.00
ATOM    557  O   PRO    65     -47.070  41.834   7.297  1.00  0.00
ATOM    558  N   CYS    66     -48.362  41.857   5.438  1.00  0.00
ATOM    559  H   CYS    66     -49.058  41.363   4.912  1.00  0.00
ATOM    560  CA  CYS    66     -47.610  42.868   4.664  1.00  0.00
ATOM    561  CB  CYS    66     -46.655  42.132   3.710  1.00  0.00
ATOM    562  SG  CYS    66     -47.466  41.067   2.462  1.00  0.00
ATOM    563  HG  CYS    66     -46.342  40.593   1.932  1.00  0.00
ATOM    564  C   CYS    66     -48.552  43.829   3.899  1.00  0.00
ATOM    565  O   CYS    66     -49.705  43.457   3.668  1.00  0.00
ATOM    566  N   PRO    67     -48.103  45.038   3.508  1.00  0.00
ATOM    567  CA  PRO    67     -48.921  46.011   2.747  1.00  0.00
ATOM    568  CB  PRO    67     -47.976  47.174   2.426  1.00  0.00
ATOM    569  CG  PRO    67     -46.581  46.570   2.558  1.00  0.00
ATOM    570  CD  PRO    67     -46.747  45.583   3.713  1.00  0.00
ATOM    571  C   PRO    67     -49.560  45.428   1.476  1.00  0.00
ATOM    572  O   PRO    67     -49.100  44.417   0.947  1.00  0.00
ATOM    573  N   GLY    68     -50.629  46.088   1.029  1.00  0.00
ATOM    574  H   GLY    68     -50.849  47.004   1.380  1.00  0.00
ATOM    575  CA  GLY    68     -51.491  45.631  -0.085  1.00  0.00
ATOM    576  C   GLY    68     -50.746  45.367  -1.405  1.00  0.00
ATOM    577  O   GLY    68     -49.764  46.033  -1.733  1.00  0.00
ATOM    578  N   VAL    69     -51.266  44.399  -2.157  1.00  0.00
ATOM    579  H   VAL    69     -52.018  43.825  -1.831  1.00  0.00
ATOM    580  CA  VAL    69     -50.696  43.993  -3.460  1.00  0.00
ATOM    581  CB  VAL    69     -51.229  42.592  -3.836  1.00  0.00
ATOM    582  CG1 VAL    69     -52.696  42.539  -4.287  1.00  0.00
ATOM    583  CG2 VAL    69     -50.287  41.885  -4.812  1.00  0.00
ATOM    584  C   VAL    69     -50.869  45.067  -4.566  1.00  0.00
ATOM    585  O   VAL    69     -51.997  45.500  -4.813  1.00  0.00
ATOM    586  N   PRO    70     -49.778  45.462  -5.244  1.00  0.00
ATOM    587  CA  PRO    70     -49.810  46.444  -6.350  1.00  0.00
ATOM    588  CB  PRO    70     -48.345  46.699  -6.709  1.00  0.00
ATOM    589  CG  PRO    70     -47.637  45.419  -6.269  1.00  0.00
ATOM    590  CD  PRO    70     -48.389  45.022  -4.997  1.00  0.00
ATOM    591  C   PRO    70     -50.629  46.027  -7.584  1.00  0.00
ATOM    592  O   PRO    70     -51.008  46.887  -8.373  1.00  0.00
ATOM    593  N   GLN    71     -50.712  44.718  -7.826  1.00  0.00
ATOM    594  H   GLN    71     -50.172  44.051  -7.315  1.00  0.00
ATOM    595  CA  GLN    71     -51.540  44.113  -8.890  1.00  0.00
ATOM    596  CB  GLN    71     -50.701  44.040 -10.178  1.00  0.00
ATOM    597  CG  GLN    71     -51.486  43.725 -11.462  1.00  0.00
ATOM    598  CD  GLN    71     -52.043  42.298 -11.508  1.00  0.00
ATOM    599  OE1 GLN    71     -51.437  41.328 -11.076  1.00  0.00
ATOM    600  NE2 GLN    71     -53.219  42.142 -12.070  1.00  0.00
ATOM    601 HE21 GLN    71     -53.690  42.905 -12.531  1.00  0.00
ATOM    602 HE22 GLN    71     -53.684  41.271 -11.942  1.00  0.00
ATOM    603  C   GLN    71     -51.977  42.713  -8.419  1.00  0.00
ATOM    604  O   GLN    71     -51.182  41.982  -7.829  1.00  0.00
ATOM    605  N   GLY    72     -53.263  42.425  -8.607  1.00  0.00
ATOM    606  H   GLY    72     -53.897  43.104  -8.976  1.00  0.00
ATOM    607  CA  GLY    72     -53.878  41.121  -8.279  1.00  0.00
ATOM    608  C   GLY    72     -54.406  40.435  -9.547  1.00  0.00
ATOM    609  O   GLY    72     -55.369  40.903 -10.151  1.00  0.00
ATOM    610  N   THR    73     -53.689  39.408  -9.999  1.00  0.00
ATOM    611  H   THR    73     -52.877  39.076  -9.507  1.00  0.00
ATOM    612  CA  THR    73     -54.037  38.678 -11.241  1.00  0.00
ATOM    613  CB  THR    73     -52.917  38.780 -12.299  1.00  0.00
ATOM    614  OG1 THR    73     -53.405  38.281 -13.547  1.00  0.00
ATOM    615  HG1 THR    73     -52.646  38.244 -14.201  1.00  0.00
ATOM    616  CG2 THR    73     -51.603  38.086 -11.917  1.00  0.00
ATOM    617  C   THR    73     -54.484  37.221 -11.018  1.00  0.00
ATOM    618  O   THR    73     -53.964  36.503 -10.161  1.00  0.00
ATOM    619  N   SER    74     -55.415  36.815 -11.876  1.00  0.00
ATOM    620  H   SER    74     -55.701  37.413 -12.625  1.00  0.00
ATOM    621  CA  SER    74     -56.047  35.479 -11.890  1.00  0.00
ATOM    622  CB  SER    74     -57.561  35.621 -11.672  1.00  0.00
ATOM    623  OG  SER    74     -58.163  36.400 -12.714  1.00  0.00
ATOM    624  HG  SER    74     -58.125  35.898 -13.584  1.00  0.00
ATOM    625  C   SER    74     -55.804  34.757 -13.231  1.00  0.00
ATOM    626  O   SER    74     -55.739  35.428 -14.265  1.00  0.00
ATOM    627  N   PRO    75     -55.730  33.415 -13.240  1.00  0.00
ATOM    628  CA  PRO    75     -55.657  32.621 -14.485  1.00  0.00
ATOM    629  CB  PRO    75     -55.717  31.168 -14.013  1.00  0.00
ATOM    630  CG  PRO    75     -55.007  31.227 -12.662  1.00  0.00
ATOM    631  CD  PRO    75     -55.489  32.552 -12.066  1.00  0.00
ATOM    632  C   PRO    75     -56.834  32.936 -15.422  1.00  0.00
ATOM    633  O   PRO    75     -57.942  33.228 -14.975  1.00  0.00
ATOM    634  N   ALA    76     -56.528  32.944 -16.717  1.00  0.00
ATOM    635  H   ALA    76     -55.609  32.718 -17.034  1.00  0.00
ATOM    636  CA  ALA    76     -57.487  33.286 -17.787  1.00  0.00
ATOM    637  CB  ALA    76     -56.721  33.538 -19.089  1.00  0.00
ATOM    638  C   ALA    76     -58.576  32.216 -18.014  1.00  0.00
ATOM    639  O   ALA    76     -58.254  31.030 -18.122  1.00  0.00
ATOM    640  N   PRO    77     -59.854  32.629 -18.043  1.00  0.00
ATOM    641  CA  PRO    77     -60.973  31.761 -18.465  1.00  0.00
ATOM    642  CB  PRO    77     -62.235  32.590 -18.210  1.00  0.00
ATOM    643  CG  PRO    77     -61.825  33.496 -17.052  1.00  0.00
ATOM    644  CD  PRO    77     -60.371  33.842 -17.380  1.00  0.00
ATOM    645  C   PRO    77     -60.833  31.398 -19.951  1.00  0.00
ATOM    646  O   PRO    77     -61.005  32.237 -20.832  1.00  0.00
ATOM    647  N   VAL    78     -60.345  30.181 -20.178  1.00  0.00
ATOM    648  H   VAL    78     -60.020  29.617 -19.420  1.00  0.00
ATOM    649  CA  VAL    78     -60.083  29.614 -21.523  1.00  0.00
ATOM    650  CB  VAL    78     -59.441  28.211 -21.402  1.00  0.00
ATOM    651  CG1 VAL    78     -59.118  27.592 -22.768  1.00  0.00
ATOM    652  CG2 VAL    78     -58.147  28.251 -20.580  1.00  0.00
ATOM    653  C   VAL    78     -61.363  29.595 -22.395  1.00  0.00
ATOM    654  O   VAL    78     -62.305  28.865 -22.076  1.00  0.00
ATOM    655  N   PRO    79     -61.401  30.397 -23.472  1.00  0.00
ATOM    656  CA  PRO    79     -62.553  30.463 -24.392  1.00  0.00
ATOM    657  CB  PRO    79     -62.308  31.721 -25.231  1.00  0.00
ATOM    658  CG  PRO    79     -60.784  31.831 -25.278  1.00  0.00
ATOM    659  CD  PRO    79     -60.343  31.339 -23.897  1.00  0.00
ATOM    660  C   PRO    79     -62.708  29.189 -25.239  1.00  0.00
ATOM    661  O   PRO    79     -61.935  28.925 -26.159  1.00  0.00
ATOM    662  N   TYR    80     -63.614  28.328 -24.781  1.00  0.00
ATOM    663  H   TYR    80     -63.998  28.430 -23.863  1.00  0.00
ATOM    664  CA  TYR    80     -63.979  27.072 -25.472  1.00  0.00
ATOM    665  CB  TYR    80     -64.796  26.208 -24.500  1.00  0.00
ATOM    666  CG  TYR    80     -65.153  24.825 -25.061  1.00  0.00
ATOM    667  CD1 TYR    80     -64.227  23.773 -24.991  1.00  0.00
ATOM    668  HD1 TYR    80     -63.220  23.950 -24.614  1.00  0.00
ATOM    669  CD2 TYR    80     -66.446  24.584 -25.551  1.00  0.00
ATOM    670  HD2 TYR    80     -67.155  25.406 -25.654  1.00  0.00
ATOM    671  CE1 TYR    80     -64.596  22.486 -25.407  1.00  0.00
ATOM    672  HE1 TYR    80     -63.880  21.667 -25.356  1.00  0.00
ATOM    673  CE2 TYR    80     -66.814  23.293 -25.957  1.00  0.00
ATOM    674  HE2 TYR    80     -67.825  23.108 -26.317  1.00  0.00
ATOM    675  CZ  TYR    80     -65.887  22.246 -25.890  1.00  0.00
ATOM    676  OH  TYR    80     -66.223  21.005 -26.326  1.00  0.00
ATOM    677  HH  TYR    80     -67.167  21.014 -26.655  1.00  0.00
ATOM    678  C   TYR    80     -64.699  27.317 -26.815  1.00  0.00
ATOM    679  O   TYR    80     -65.924  27.422 -26.897  1.00  0.00
ATOM    680  N   GLY    81     -63.869  27.534 -27.833  1.00  0.00
ATOM    681  H   GLY    81     -62.896  27.696 -27.656  1.00  0.00
ATOM    682  CA  GLY    81     -64.280  27.725 -29.240  1.00  0.00
ATOM    683  C   GLY    81     -64.829  26.437 -29.871  1.00  0.00
ATOM    684  O   GLY    81     -64.077  25.635 -30.421  1.00  0.00
ATOM    685  N   TYR    82     -66.146  26.281 -29.775  1.00  0.00
ATOM    686  H   TYR    82     -66.710  26.932 -29.269  1.00  0.00
ATOM    687  CA  TYR    82     -66.855  25.094 -30.292  1.00  0.00
ATOM    688  CB  TYR    82     -67.646  24.466 -29.140  1.00  0.00
ATOM    689  CG  TYR    82     -68.115  23.047 -29.473  1.00  0.00
ATOM    690  CD1 TYR    82     -67.264  21.959 -29.228  1.00  0.00
ATOM    691  HD1 TYR    82     -66.275  22.118 -28.796  1.00  0.00
ATOM    692  CD2 TYR    82     -69.366  22.836 -30.074  1.00  0.00
ATOM    693  HD2 TYR    82     -70.029  23.677 -30.277  1.00  0.00
ATOM    694  CE1 TYR    82     -67.663  20.664 -29.586  1.00  0.00
ATOM    695  HE1 TYR    82     -67.004  19.816 -29.400  1.00  0.00
ATOM    696  CE2 TYR    82     -69.757  21.541 -30.441  1.00  0.00
ATOM    697  HE2 TYR    82     -70.696  21.392 -30.972  1.00  0.00
ATOM    698  CZ  TYR    82     -68.905  20.457 -30.196  1.00  0.00
ATOM    699  OH  TYR    82     -69.286  19.199 -30.531  1.00  0.00
ATOM    700  HH  TYR    82     -70.122  19.248 -31.074  1.00  0.00
ATOM    701  C   TYR    82     -67.790  25.442 -31.463  1.00  0.00
ATOM    702  O   TYR    82     -68.483  26.458 -31.445  1.00  0.00
ATOM    703  N   PHE    83     -67.871  24.501 -32.402  1.00  0.00
ATOM    704  H   PHE    83     -67.427  23.614 -32.286  1.00  0.00
ATOM    705  CA  PHE    83     -68.690  24.630 -33.624  1.00  0.00
ATOM    706  CB  PHE    83     -67.757  24.722 -34.844  1.00  0.00
ATOM    707  CG  PHE    83     -68.522  24.837 -36.170  1.00  0.00
ATOM    708  CD1 PHE    83     -69.150  26.043 -36.516  1.00  0.00
ATOM    709  HD1 PHE    83     -68.923  26.958 -35.969  1.00  0.00
ATOM    710  CD2 PHE    83     -68.770  23.681 -36.928  1.00  0.00
ATOM    711  HD2 PHE    83     -68.266  22.746 -36.685  1.00  0.00
ATOM    712  CE1 PHE    83     -70.052  26.082 -37.587  1.00  0.00
ATOM    713  HE1 PHE    83     -70.563  27.012 -37.836  1.00  0.00
ATOM    714  CE2 PHE    83     -69.670  23.723 -38.002  1.00  0.00
ATOM    715  HE2 PHE    83     -69.870  22.822 -38.582  1.00  0.00
ATOM    716  CZ  PHE    83     -70.315  24.922 -38.326  1.00  0.00
ATOM    717  HZ  PHE    83     -71.043  24.947 -39.137  1.00  0.00
ATOM    718  C   PHE    83     -69.703  23.480 -33.778  1.00  0.00
ATOM    719  O   PHE    83     -69.446  22.346 -33.373  1.00  0.00
ATOM    720  N   GLY    84     -70.814  23.819 -34.428  1.00  0.00
ATOM    721  H   GLY    84     -70.952  24.753 -34.759  1.00  0.00
ATOM    722  CA  GLY    84     -71.895  22.884 -34.800  1.00  0.00
ATOM    723  C   GLY    84     -72.645  23.407 -36.033  1.00  0.00
ATOM    724  O   GLY    84     -72.901  24.606 -36.143  1.00  0.00
ATOM    725  N   GLY    85     -72.897  22.491 -36.966  1.00  0.00
ATOM    726  H   GLY    85     -72.533  21.563 -36.897  1.00  0.00
ATOM    727  CA  GLY    85     -73.622  22.767 -38.224  1.00  0.00
ATOM    728  C   GLY    85     -73.683  21.531 -39.134  1.00  0.00
ATOM    729  O   GLY    85     -72.865  20.621 -39.003  1.00  0.00
ATOM    730  N   GLY    86     -74.704  21.517 -39.990  1.00  0.00
ATOM    731  H   GLY    86     -75.409  22.226 -39.974  1.00  0.00
ATOM    732  CA  GLY    86     -74.946  20.444 -40.977  1.00  0.00
ATOM    733  C   GLY    86     -76.125  20.777 -41.904  1.00  0.00
ATOM    734  O   GLY    86     -77.035  21.511 -41.520  1.00  0.00
ATOM    735  N   TYR    87     -76.040  20.251 -43.125  1.00  0.00
ATOM    736  H   TYR    87     -75.261  19.684 -43.391  1.00  0.00
ATOM    737  CA  TYR    87     -77.032  20.449 -44.206  1.00  0.00
ATOM    738  CB  TYR    87     -76.895  21.875 -44.776  1.00  0.00
ATOM    739  CG  TYR    87     -77.747  22.123 -46.029  1.00  0.00
ATOM    740  CD1 TYR    87     -79.128  22.347 -45.917  1.00  0.00
ATOM    741  HD1 TYR    87     -79.570  22.588 -44.950  1.00  0.00
ATOM    742  CD2 TYR    87     -77.177  21.902 -47.292  1.00  0.00
ATOM    743  HD2 TYR    87     -76.100  21.765 -47.393  1.00  0.00
ATOM    744  CE1 TYR    87     -79.938  22.301 -47.060  1.00  0.00
ATOM    745  HE1 TYR    87     -81.012  22.465 -46.980  1.00  0.00
ATOM    746  CE2 TYR    87     -77.990  21.858 -48.433  1.00  0.00
ATOM    747  HE2 TYR    87     -77.538  21.716 -49.412  1.00  0.00
ATOM    748  CZ  TYR    87     -79.372  22.044 -48.314  1.00  0.00
ATOM    749  OH  TYR    87     -80.168  21.934 -49.406  1.00  0.00
ATOM    750  HH  TYR    87     -79.631  21.520 -50.163  1.00  0.00
ATOM    751  C   TYR    87     -76.853  19.401 -45.320  1.00  0.00
ATOM    752  O   TYR    87     -75.742  18.943 -45.579  1.00  0.00
ATOM    753  N   TYR    88     -77.979  19.047 -45.940  1.00  0.00
ATOM    754  H   TYR    88     -78.866  19.407 -45.652  1.00  0.00
ATOM    755  CA  TYR    88     -78.029  18.161 -47.120  1.00  0.00
ATOM    756  CB  TYR    88     -78.138  16.695 -46.668  1.00  0.00
ATOM    757  CG  TYR    88     -78.133  15.722 -47.854  1.00  0.00
ATOM    758  CD1 TYR    88     -76.916  15.335 -48.436  1.00  0.00
ATOM    759  HD1 TYR    88     -75.970  15.588 -47.955  1.00  0.00
ATOM    760  CD2 TYR    88     -79.345  15.339 -48.450  1.00  0.00
ATOM    761  HD2 TYR    88     -80.295  15.611 -47.988  1.00  0.00
ATOM    762  CE1 TYR    88     -76.914  14.597 -49.628  1.00  0.00
ATOM    763  HE1 TYR    88     -75.973  14.290 -50.082  1.00  0.00
ATOM    764  CE2 TYR    88     -79.339  14.603 -49.642  1.00  0.00
ATOM    765  HE2 TYR    88     -80.282  14.337 -50.117  1.00  0.00
ATOM    766  CZ  TYR    88     -78.123  14.240 -50.235  1.00  0.00
ATOM    767  OH  TYR    88     -78.108  13.578 -51.418  1.00  0.00
ATOM    768  HH  TYR    88     -79.045  13.461 -51.740  1.00  0.00
ATOM    769  C   TYR    88     -79.209  18.532 -48.035  1.00  0.00
ATOM    770  O   TYR    88     -80.347  18.661 -47.583  1.00  0.00
ATOM    771  N   SER    89     -78.919  18.575 -49.334  1.00  0.00
ATOM    772  H   SER    89     -77.986  18.436 -49.662  1.00  0.00
ATOM    773  CA  SER    89     -79.928  18.840 -50.383  1.00  0.00
ATOM    774  CB  SER    89     -79.294  19.423 -51.652  1.00  0.00
ATOM    775  OG  SER    89     -78.804  20.745 -51.398  1.00  0.00
ATOM    776  HG  SER    89     -78.462  21.130 -52.263  1.00  0.00
ATOM    777  C   SER    89     -80.751  17.591 -50.729  1.00  0.00
ATOM    778  O   SER    89     -80.380  16.778 -51.578  1.00  0.00
ATOM    779  N   CYS    90     -81.826  17.412 -49.965  1.00  0.00
ATOM    780  H   CYS    90     -81.980  17.988 -49.160  1.00  0.00
ATOM    781  CA  CYS    90     -82.782  16.300 -50.148  1.00  0.00
ATOM    782  CB  CYS    90     -83.611  16.148 -48.867  1.00  0.00
ATOM    783  SG  CYS    90     -84.702  14.678 -48.867  1.00  0.00
ATOM    784  HG  CYS    90     -85.240  14.902 -47.671  1.00  0.00
ATOM    785  C   CYS    90     -83.657  16.483 -51.406  1.00  0.00
ATOM    786  O   CYS    90     -84.828  16.865 -51.362  1.00  0.00
ATOM    787  N   ARG    91     -83.023  16.216 -52.544  1.00  0.00
ATOM    788  H   ARG    91     -82.034  16.051 -52.544  1.00  0.00
ATOM    789  CA  ARG    91     -83.638  16.331 -53.882  1.00  0.00
ATOM    790  CB  ARG    91     -82.546  16.457 -54.957  1.00  0.00
ATOM    791  CG  ARG    91     -81.654  17.698 -54.803  1.00  0.00
ATOM    792  CD  ARG    91     -82.400  19.032 -54.962  1.00  0.00
ATOM    793  NE  ARG    91     -82.963  19.204 -56.317  1.00  0.00
ATOM    794  HE  ARG    91     -83.956  19.136 -56.372  1.00  0.00
ATOM    795  CZ  ARG    91     -82.302  19.455 -57.452  1.00  0.00
ATOM    796  NH1 ARG    91     -80.985  19.602 -57.501  1.00  0.00
ATOM    797 HH11 ARG    91     -80.455  19.521 -56.660  1.00  0.00
ATOM    798 HH12 ARG    91     -80.535  19.787 -58.371  1.00  0.00
ATOM    799  NH2 ARG    91     -82.972  19.555 -58.590  1.00  0.00
ATOM    800 HH21 ARG    91     -83.963  19.445 -58.606  1.00  0.00
ATOM    801 HH22 ARG    91     -82.474  19.742 -59.434  1.00  0.00
ATOM    802  C   ARG    91     -84.595  15.166 -54.193  1.00  0.00
ATOM    803  O   ARG    91     -84.212  14.123 -54.723  1.00  0.00
ATOM    804  N   VAL    92     -85.832  15.335 -53.732  1.00  0.00
ATOM    805  H   VAL    92     -86.031  16.055 -53.065  1.00  0.00
ATOM    806  CA  VAL    92     -86.927  14.366 -53.972  1.00  0.00
ATOM    807  CB  VAL    92     -88.069  14.530 -52.941  1.00  0.00
ATOM    808  CG1 VAL    92     -89.092  13.395 -53.063  1.00  0.00
ATOM    809  CG2 VAL    92     -87.561  14.562 -51.494  1.00  0.00
ATOM    810  C   VAL    92     -87.425  14.495 -55.428  1.00  0.00
ATOM    811  O   VAL    92     -88.344  15.253 -55.740  1.00  0.00
ATOM    812  N   SER    93     -86.714  13.795 -56.308  1.00  0.00
ATOM    813  H   SER    93     -85.894  13.295 -56.017  1.00  0.00
ATOM    814  CA  SER    93     -86.955  13.765 -57.768  1.00  0.00
ATOM    815  CB  SER    93     -85.771  13.098 -58.479  1.00  0.00
ATOM    816  OG  SER    93     -85.616  11.755 -58.007  1.00  0.00
ATOM    817  HG  SER    93     -86.507  11.288 -58.099  1.00  0.00
ATOM    818  C   SER    93     -88.272  13.081 -58.174  1.00  0.00
ATOM    819  O   SER    93     -88.378  11.853 -58.202  1.00  0.00
ATOM    820  N   ARG    94     -89.276  13.917 -58.422  1.00  0.00
ATOM    821  H   ARG    94     -89.199  14.894 -58.223  1.00  0.00
ATOM    822  CA  ARG    94     -90.615  13.482 -58.873  1.00  0.00
ATOM    823  CB  ARG    94     -91.665  13.955 -57.863  1.00  0.00
ATOM    824  CG  ARG    94     -91.541  13.230 -56.518  1.00  0.00
ATOM    825  CD  ARG    94     -92.149  14.045 -55.374  1.00  0.00
ATOM    826  NE  ARG    94     -91.328  15.250 -55.147  1.00  0.00
ATOM    827  HE  ARG    94     -90.342  15.093 -55.087  1.00  0.00
ATOM    828  CZ  ARG    94     -91.748  16.515 -55.102  1.00  0.00
ATOM    829  NH1 ARG    94     -93.023  16.853 -55.236  1.00  0.00
ATOM    830 HH11 ARG    94     -93.702  16.136 -55.375  1.00  0.00
ATOM    831 HH12 ARG    94     -93.293  17.812 -55.201  1.00  0.00
ATOM    832  NH2 ARG    94     -90.852  17.486 -55.026  1.00  0.00
ATOM    833 HH21 ARG    94     -89.878  17.262 -55.016  1.00  0.00
ATOM    834 HH22 ARG    94     -91.154  18.435 -54.982  1.00  0.00
ATOM    835  C   ARG    94     -90.958  14.047 -60.261  1.00  0.00
ATOM    836  O   ARG    94     -90.658  15.201 -60.563  1.00  0.00
ATOM    837  N   SER    95     -91.553  13.181 -61.081  1.00  0.00
ATOM    838  H   SER    95     -91.692  12.229 -60.810  1.00  0.00
ATOM    839  CA  SER    95     -92.029  13.487 -62.453  1.00  0.00
ATOM    840  CB  SER    95     -90.862  13.787 -63.405  1.00  0.00
ATOM    841  OG  SER    95     -91.362  14.236 -64.670  1.00  0.00
ATOM    842  HG  SER    95     -90.600  14.580 -65.223  1.00  0.00
ATOM    843  C   SER    95     -92.825  12.297 -63.016  1.00  0.00
ATOM    844  O   SER    95     -92.654  11.164 -62.567  1.00  0.00
ATOM    845  N   SER    96     -93.734  12.605 -63.939  1.00  0.00
ATOM    846  H   SER    96     -93.729  13.509 -64.368  1.00  0.00
ATOM    847  CA  SER    96     -94.595  11.603 -64.607  1.00  0.00
ATOM    848  CB  SER    96     -96.010  11.621 -64.018  1.00  0.00
ATOM    849  OG  SER    96     -96.794  10.571 -64.595  1.00  0.00
ATOM    850  HG  SER    96     -97.695  10.547 -64.157  1.00  0.00
ATOM    851  C   SER    96     -94.668  11.860 -66.119  1.00  0.00
ATOM    852  O   SER    96     -94.744  13.005 -66.563  1.00  0.00
ATOM    853  N   LEU    97     -94.723  10.765 -66.872  1.00  0.00
ATOM    854  H   LEU    97     -94.824   9.862 -66.455  1.00  0.00
ATOM    855  CA  LEU    97     -94.793  10.795 -68.345  1.00  0.00
ATOM    856  CB  LEU    97     -93.500  10.187 -68.921  1.00  0.00
ATOM    857  CG  LEU    97     -93.102  10.583 -70.357  1.00  0.00
ATOM    858  CD1 LEU    97     -94.073  10.075 -71.428  1.00  0.00
ATOM    859  CD2 LEU    97     -92.880  12.094 -70.481  1.00  0.00
ATOM    860  C   LEU    97     -96.051  10.041 -68.803  1.00  0.00
ATOM    861  O   LEU    97     -96.102   8.812 -68.794  1.00  0.00
ATOM    862  N   LYS    98     -97.091  10.825 -69.074  1.00  0.00
ATOM    863  H   LYS    98     -97.049  11.813 -68.928  1.00  0.00
ATOM    864  CA  LYS    98     -98.402  10.306 -69.513  1.00  0.00
ATOM    865  CB  LYS    98     -99.502  10.720 -68.526  1.00  0.00
ATOM    866  CG  LYS    98     -99.330  10.055 -67.153  1.00  0.00
ATOM    867  CD  LYS    98    -100.401  10.482 -66.142  1.00  0.00
ATOM    868  CE  LYS    98    -101.785   9.908 -66.464  1.00  0.00
ATOM    869  NZ  LYS    98    -102.782  10.351 -65.479  1.00  0.00
ATOM    870  HZ1 LYS    98    -103.675   9.968 -65.717  1.00  0.00
ATOM    871  HZ2 LYS    98    -102.518  10.037 -64.568  1.00  0.00
ATOM    872  HZ3 LYS    98    -102.838  11.350 -65.487  1.00  0.00
ATOM    873  C   LYS    98     -98.749  10.758 -70.947  1.00  0.00
ATOM    874  O   LYS    98     -99.082  11.928 -71.150  1.00  0.00
ATOM    875  N   PRO    99     -98.502   9.899 -71.949  1.00  0.00
ATOM    876  CA  PRO    99     -98.839  10.192 -73.357  1.00  0.00
ATOM    877  CB  PRO    99     -98.025   9.177 -74.163  1.00  0.00
ATOM    878  CG  PRO    99     -97.929   7.971 -73.230  1.00  0.00
ATOM    879  CD  PRO    99     -97.805   8.600 -71.840  1.00  0.00
ATOM    880  C   PRO    99    -100.346  10.079 -73.634  1.00  0.00
ATOM    881  O   PRO    99    -101.036   9.237 -73.063  1.00  0.00
ATOM    882  N   CYS   100    -100.823  10.961 -74.508  1.00  0.00
ATOM    883  H   CYS   100    -100.242  11.656 -74.928  1.00  0.00
ATOM    884  CA  CYS   100    -102.229  10.978 -74.959  1.00  0.00
ATOM    885  CB  CYS   100    -102.930  12.217 -74.388  1.00  0.00
ATOM    886  SG  CYS   100    -104.723  12.290 -74.754  1.00  0.00
ATOM    887  HG  CYS   100    -104.948  13.441 -74.125  1.00  0.00
ATOM    888  C   CYS   100    -102.314  10.977 -76.493  1.00  0.00
ATOM    889  O   CYS   100    -101.515  11.624 -77.170  1.00  0.00
ATOM    890  N   ALA   101    -103.295  10.234 -76.999  1.00  0.00
ATOM    891  H   ALA   101    -103.938   9.747 -76.409  1.00  0.00
ATOM    892  CA  ALA   101    -103.586  10.132 -78.444  1.00  0.00
ATOM    893  CB  ALA   101    -103.181   8.744 -78.950  1.00  0.00
ATOM    894  C   ALA   101    -105.076  10.379 -78.725  1.00  0.00
ATOM    895  O   ALA   101    -105.939   9.930 -77.971  1.00  0.00
ATOM    896  N   GLN   102    -105.336  11.079 -79.826  1.00  0.00
ATOM    897  H   GLN   102    -104.606  11.392 -80.433  1.00  0.00
ATOM    898  CA  GLN   102    -106.702  11.408 -80.278  1.00  0.00
ATOM    899  CB  GLN   102    -106.918  12.926 -80.152  1.00  0.00
ATOM    900  CG  GLN   102    -108.335  13.405 -80.509  1.00  0.00
ATOM    901  CD  GLN   102    -109.425  12.745 -79.657  1.00  0.00
ATOM    902  OE1 GLN   102    -109.403  12.735 -78.435  1.00  0.00
ATOM    903  NE2 GLN   102    -110.424  12.180 -80.300  1.00  0.00
ATOM    904 HE21 GLN   102    -110.491  12.176 -81.303  1.00  0.00
ATOM    905 HE22 GLN   102    -111.156  11.817 -79.730  1.00  0.00
ATOM    906  C   GLN   102    -106.943  10.922 -81.717  1.00  0.00
ATOM    907  O   GLN   102    -106.064  11.010 -82.573  1.00  0.00
ATOM    908  N   ALA   103    -108.172  10.467 -81.948  1.00  0.00
ATOM    909  H   ALA   103    -108.849  10.422 -81.214  1.00  0.00
ATOM    910  CA  ALA   103    -108.640  10.014 -83.273  1.00  0.00
ATOM    911  CB  ALA   103    -109.167   8.580 -83.158  1.00  0.00
ATOM    912  C   ALA   103    -109.742  10.932 -83.828  1.00  0.00
ATOM    913  O   ALA   103    -110.545  11.484 -83.075  1.00  0.00
ATOM    914  N   ALA   104    -109.686  11.146 -85.140  1.00  0.00
ATOM    915  H   ALA   104    -108.972  10.737 -85.709  1.00  0.00
ATOM    916  CA  ALA   104    -110.675  11.953 -85.885  1.00  0.00
ATOM    917  CB  ALA   104    -110.044  13.288 -86.292  1.00  0.00
ATOM    918  C   ALA   104    -111.176  11.210 -87.133  1.00  0.00
ATOM    919  O   ALA   104    -110.418  10.491 -87.784  1.00  0.00
ATOM    920  N   THR   105    -112.468  11.367 -87.408  1.00  0.00
ATOM    921  H   THR   105    -113.089  11.863 -86.801  1.00  0.00
ATOM    922  CA  THR   105    -113.134  10.769 -88.587  1.00  0.00
ATOM    923  CB  THR   105    -114.205   9.746 -88.178  1.00  0.00
ATOM    924  OG1 THR   105    -115.084  10.310 -87.198  1.00  0.00
ATOM    925  HG1 THR   105    -115.799   9.648 -86.967  1.00  0.00
ATOM    926  CG2 THR   105    -113.581   8.436 -87.690  1.00  0.00
ATOM    927  C   THR   105    -113.776  11.835 -89.486  1.00  0.00
ATOM    928  O   THR   105    -114.297  12.845 -89.015  1.00  0.00
ATOM    929  N   LEU   106    -113.704  11.581 -90.789  1.00  0.00
ATOM    930  H   LEU   106    -113.211  10.788 -91.144  1.00  0.00
ATOM    931  CA  LEU   106    -114.273  12.476 -91.817  1.00  0.00
ATOM    932  CB  LEU   106    -113.163  13.018 -92.731  1.00  0.00
ATOM    933  CG  LEU   106    -112.135  13.897 -92.004  1.00  0.00
ATOM    934  CD1 LEU   106    -110.953  14.175 -92.933  1.00  0.00
ATOM    935  CD2 LEU   106    -112.748  15.224 -91.543  1.00  0.00
ATOM    936  C   LEU   106    -115.364  11.769 -92.635  1.00  0.00
ATOM    937  O   LEU   106    -115.085  10.941 -93.501  1.00  0.00
ATOM    938  N   ALA   107    -116.604  12.023 -92.227  1.00  0.00
ATOM    939  H   ALA   107    -116.785  12.628 -91.451  1.00  0.00
ATOM    940  CA  ALA   107    -117.801  11.427 -92.852  1.00  0.00
ATOM    941  CB  ALA   107    -118.572  10.608 -91.811  1.00  0.00
ATOM    942  C   ALA   107    -118.701  12.488 -93.506  1.00  0.00
ATOM    943  O   ALA   107    -119.357  13.280 -92.830  1.00  0.00
ATOM    944  N   ALA   108    -118.536  12.602 -94.821  1.00  0.00
ATOM    945  H   ALA   108    -117.881  12.033 -95.317  1.00  0.00
ATOM    946  CA  ALA   108    -119.322  13.527 -95.664  1.00  0.00
ATOM    947  CB  ALA   108    -118.405  14.630 -96.202  1.00  0.00
ATOM    948  C   ALA   108    -119.995  12.789 -96.831  1.00  0.00
ATOM    949  O   ALA   108    -119.396  11.912 -97.453  1.00  0.00
ATOM    950  N   TYR   109    -121.246  13.162 -97.091  1.00  0.00
ATOM    951  H   TYR   109    -121.711  13.856 -96.543  1.00  0.00
ATOM    952  CA  TYR   109    -122.050  12.580 -98.183  1.00  0.00
ATOM    953  CB  TYR   109    -123.175  11.723 -97.574  1.00  0.00
ATOM    954  CG  TYR   109    -124.061  11.087 -98.652  1.00  0.00
ATOM    955  CD1 TYR   109    -123.542  10.051 -99.445  1.00  0.00
ATOM    956  HD1 TYR   109    -122.736   9.421 -99.068  1.00  0.00
ATOM    957  CD2 TYR   109    -125.178  11.808 -99.100  1.00  0.00
ATOM    958  HD2 TYR   109    -125.652  12.544 -98.451  1.00  0.00
ATOM    959  CE1 TYR   109    -124.070   9.813-100.722  1.00  0.00
ATOM    960  HE1 TYR   109    -123.661   9.020-101.347  1.00  0.00
ATOM    961  CE2 TYR   109    -125.704  11.565-100.374  1.00  0.00
ATOM    962  HE2 TYR   109    -126.586  12.105-100.712  1.00  0.00
ATOM    963  CZ  TYR   109    -125.118  10.603-101.204  1.00  0.00
ATOM    964  OH  TYR   109    -125.341  10.670-102.539  1.00  0.00
ATOM    965  HH  TYR   109    -125.477  11.642-102.771  1.00  0.00
ATOM    966  C   TYR   109    -122.592  13.660 -99.147  1.00  0.00
ATOM    967  O   TYR   109    -123.188  14.635 -98.682  1.00  0.00
ATOM    968  N   PRO   110    -122.395  13.489-100.466  1.00  0.00
ATOM    969  CA  PRO   110    -122.925  14.408-101.495  1.00  0.00
ATOM    970  CB  PRO   110    -122.120  14.086-102.758  1.00  0.00
ATOM    971  CG  PRO   110    -121.762  12.611-102.586  1.00  0.00
ATOM    972  CD  PRO   110    -121.505  12.484-101.084  1.00  0.00
ATOM    973  C   PRO   110    -124.447  14.303-101.696  1.00  0.00
ATOM    974  O   PRO   110    -124.958  13.493-102.472  1.00  0.00
ATOM    975  N   ALA   111    -125.155  15.142-100.945  1.00  0.00
ATOM    976  H   ALA   111    -124.713  15.741-100.276  1.00  0.00
ATOM    977  CA  ALA   111    -126.629  15.227-100.982  1.00  0.00
ATOM    978  CB  ALA   111    -127.181  15.015 -99.569  1.00  0.00
ATOM    979  C   ALA   111    -127.119  16.576-101.530  1.00  0.00
ATOM    980  O   ALA   111    -126.542  17.626-101.253  1.00  0.00
ATOM    981  N   GLU   112    -128.175  16.494-102.335  1.00  0.00
ATOM    982  H   GLU   112    -128.618  15.617-102.522  1.00  0.00
ATOM    983  CA  GLU   112    -128.852  17.663-102.937  1.00  0.00
ATOM    984  CB  GLU   112    -128.384  17.900-104.384  1.00  0.00
ATOM    985  CG  GLU   112    -128.641  16.729-105.342  1.00  0.00
ATOM    986  CD  GLU   112    -128.341  17.123-106.789  1.00  0.00
ATOM    987  OE1 GLU   112    -127.186  16.902-107.213  1.00  0.00
ATOM    988  OE2 GLU   112    -129.280  17.634-107.438  1.00  0.00
ATOM    989  C   GLU   112    -130.382  17.521-102.883  1.00  0.00
ATOM    990  O   GLU   112    -130.903  16.409-102.948  1.00  0.00
ATOM    991  N   THR   113    -131.062  18.658-102.764  1.00  0.00
ATOM    992  H   THR   113    -130.624  19.502-102.456  1.00  0.00
ATOM    993  CA  THR   113    -132.542  18.718-102.795  1.00  0.00
ATOM    994  CB  THR   113    -133.102  19.341-101.505  1.00  0.00
ATOM    995  OG1 THR   113    -132.501  20.623-101.294  1.00  0.00
ATOM    996  HG1 THR   113    -132.780  21.224-102.054  1.00  0.00
ATOM    997  CG2 THR   113    -132.928  18.420-100.293  1.00  0.00
ATOM    998  C   THR   113    -133.070  19.494-104.020  1.00  0.00
ATOM    999  O   THR   113    -133.100  20.729-103.987  1.00  0.00
ATOM   1000  N   PRO   114    -133.365  18.798-105.131  1.00  0.00
ATOM   1001  CA  PRO   114    -134.006  19.409-106.315  1.00  0.00
ATOM   1002  CB  PRO   114    -134.112  18.272-107.333  1.00  0.00
ATOM   1003  CG  PRO   114    -132.925  17.380-106.978  1.00  0.00
ATOM   1004  CD  PRO   114    -132.898  17.435-105.451  1.00  0.00
ATOM   1005  C   PRO   114    -135.402  19.942-105.966  1.00  0.00
ATOM   1006  O   PRO   114    -136.091  19.387-105.111  1.00  0.00
ATOM   1007  N   THR   115    -135.767  21.043-106.620  1.00  0.00
ATOM   1008  H   THR   115    -135.155  21.495-107.270  1.00  0.00
ATOM   1009  CA  THR   115    -137.070  21.729-106.444  1.00  0.00
ATOM   1010  CB  THR   115    -137.228  22.330-105.028  1.00  0.00
ATOM   1011  OG1 THR   115    -138.548  22.868-104.882  1.00  0.00
ATOM   1012  HG1 THR   115    -138.702  23.099-103.920  1.00  0.00
ATOM   1013  CG2 THR   115    -136.165  23.376-104.662  1.00  0.00
ATOM   1014  C   THR   115    -137.294  22.791-107.537  1.00  0.00
ATOM   1015  O   THR   115    -136.336  23.292-108.126  1.00  0.00
ATOM   1016  N   ALA   116    -138.569  23.062-107.806  1.00  0.00
ATOM   1017  H   ALA   116    -139.290  22.725-107.197  1.00  0.00
ATOM   1018  CA  ALA   116    -139.037  23.996-108.854  1.00  0.00
ATOM   1019  CB  ALA   116    -139.008  23.308-110.225  1.00  0.00
ATOM   1020  C   ALA   116    -140.470  24.475-108.563  1.00  0.00
ATOM   1021  O   ALA   116    -141.263  23.749-107.964  1.00  0.00
ATOM   1022  N   GLY   117    -140.741  25.716-108.963  1.00  0.00
ATOM   1023  H   GLY   117    -140.031  26.306-109.347  1.00  0.00
ATOM   1024  CA  GLY   117    -142.059  26.367-108.804  1.00  0.00
ATOM   1025  C   GLY   117    -142.094  27.759-109.453  1.00  0.00
ATOM   1026  O   GLY   117    -141.055  28.383-109.666  1.00  0.00
ATOM   1027  N   GLU   118    -143.297  28.160-109.856  1.00  0.00
ATOM   1028  H   GLU   118    -144.113  27.607-109.693  1.00  0.00
ATOM   1029  CA  GLU   118    -143.545  29.474-110.488  1.00  0.00
ATOM   1030  CB  GLU   118    -143.949  29.303-111.958  1.00  0.00
ATOM   1031  CG  GLU   118    -142.793  28.798-112.830  1.00  0.00
ATOM   1032  CD  GLU   118    -143.186  28.613-114.300  1.00  0.00
ATOM   1033  OE1 GLU   118    -143.834  29.529-114.854  1.00  0.00
ATOM   1034  OE2 GLU   118    -142.779  27.571-114.857  1.00  0.00
ATOM   1035  C   GLU   118    -144.634  30.264-109.747  1.00  0.00
ATOM   1036  O   GLU   118    -145.685  29.725-109.402  1.00  0.00
ATOM   1037  N   GLU   119    -144.363  31.553-109.557  1.00  0.00
ATOM   1038  H   GLU   119    -143.502  31.957-109.863  1.00  0.00
ATOM   1039  CA  GLU   119    -145.287  32.485-108.880  1.00  0.00
ATOM   1040  CB  GLU   119    -144.483  33.678-108.343  1.00  0.00
ATOM   1041  CG  GLU   119    -145.314  34.592-107.432  1.00  0.00
ATOM   1042  CD  GLU   119    -144.533  35.811-106.927  1.00  0.00
ATOM   1043  OE1 GLU   119    -143.358  35.635-106.534  1.00  0.00
ATOM   1044  OE2 GLU   119    -145.157  36.893-106.883  1.00  0.00
ATOM   1045  C   GLU   119    -146.427  32.925-109.819  1.00  0.00
ATOM   1046  O   GLU   119    -146.299  33.875-110.591  1.00  0.00
ATOM   1047  N   TYR   120    -147.495  32.133-109.799  1.00  0.00
ATOM   1048  H   TYR   120    -147.465  31.242-109.345  1.00  0.00
ATOM   1049  CA  TYR   120    -148.729  32.414-110.560  1.00  0.00
ATOM   1050  CB  TYR   120    -149.662  31.193-110.471  1.00  0.00
ATOM   1051  CG  TYR   120    -150.993  31.431-111.194  1.00  0.00
ATOM   1052  CD1 TYR   120    -151.028  31.427-112.598  1.00  0.00
ATOM   1053  HD1 TYR   120    -150.299  30.846-113.164  1.00  0.00
ATOM   1054  CD2 TYR   120    -152.015  32.076-110.483  1.00  0.00
ATOM   1055  HD2 TYR   120    -152.042  32.022-109.395  1.00  0.00
ATOM   1056  CE1 TYR   120    -152.013  32.158-113.278  1.00  0.00
ATOM   1057  HE1 TYR   120    -152.034  32.173-114.367  1.00  0.00
ATOM   1058  CE2 TYR   120    -152.996  32.806-111.163  1.00  0.00
ATOM   1059  HE2 TYR   120    -153.784  33.307-110.604  1.00  0.00
ATOM   1060  CZ  TYR   120    -152.966  32.887-112.559  1.00  0.00
ATOM   1061  OH  TYR   120    -153.629  33.900-113.167  1.00  0.00
ATOM   1062  HH  TYR   120    -153.701  34.652-112.498  1.00  0.00
ATOM   1063  C   TYR   120    -149.416  33.726-110.105  1.00  0.00
ATOM   1064  O   TYR   120    -149.659  33.900-108.907  1.00  0.00
ATOM   1065  N   PRO   121    -149.734  34.630-111.048  1.00  0.00
ATOM   1066  CA  PRO   121    -150.405  35.913-110.754  1.00  0.00
ATOM   1067  CB  PRO   121    -150.186  36.766-112.008  1.00  0.00
ATOM   1068  CG  PRO   121    -150.093  35.732-113.128  1.00  0.00
ATOM   1069  CD  PRO   121    -149.343  34.572-112.472  1.00  0.00
ATOM   1070  C   PRO   121    -151.885  35.802-110.346  1.00  0.00
ATOM   1071  O   PRO   121    -152.799  35.765-111.172  1.00  0.00
ATOM   1072  N   SER   122    -152.076  35.723-109.032  1.00  0.00
ATOM   1073  H   SER   122    -151.316  35.510-108.417  1.00  0.00
ATOM   1074  CA  SER   122    -153.410  35.765-108.391  1.00  0.00
ATOM   1075  CB  SER   122    -153.566  34.654-107.347  1.00  0.00
ATOM   1076  OG  SER   122    -153.615  33.373-107.976  1.00  0.00
ATOM   1077  HG  SER   122    -153.759  32.667-107.279  1.00  0.00
ATOM   1078  C   SER   122    -153.644  37.100-107.674  1.00  0.00
ATOM   1079  O   SER   122    -152.759  37.615-106.992  1.00  0.00
ATOM   1080  N   ARG   123    -154.880  37.582-107.771  1.00  0.00
ATOM   1081  H   ARG   123    -155.593  37.103-108.281  1.00  0.00
ATOM   1082  CA  ARG   123    -155.308  38.837-107.119  1.00  0.00
ATOM   1083  CB  ARG   123    -155.757  39.876-108.163  1.00  0.00
ATOM   1084  CG  ARG   123    -157.026  39.485-108.929  1.00  0.00
ATOM   1085  CD  ARG   123    -157.626  40.686-109.659  1.00  0.00
ATOM   1086  NE  ARG   123    -159.001  40.335-110.052  1.00  0.00
ATOM   1087  HE  ARG   123    -159.584  40.010-109.302  1.00  0.00
ATOM   1088  CZ  ARG   123    -159.524  40.372-111.279  1.00  0.00
ATOM   1089  NH1 ARG   123    -158.832  40.755-112.343  1.00  0.00
ATOM   1090 HH11 ARG   123    -157.878  41.027-112.230  1.00  0.00
ATOM   1091 HH12 ARG   123    -159.262  40.767-113.242  1.00  0.00
ATOM   1092  NH2 ARG   123    -160.779  39.992-111.458  1.00  0.00
ATOM   1093 HH21 ARG   123    -161.320  39.679-110.679  1.00  0.00
ATOM   1094 HH22 ARG   123    -161.177  40.018-112.372  1.00  0.00
ATOM   1095  C   ARG   123    -156.423  38.601-106.076  1.00  0.00
ATOM   1096  O   ARG   123    -157.252  37.710-106.275  1.00  0.00
ATOM   1097  N   PRO   124    -156.460  39.400-104.997  1.00  0.00
ATOM   1098  CA  PRO   124    -157.581  39.394-104.033  1.00  0.00
ATOM   1099  CB  PRO   124    -157.186  40.417-102.967  1.00  0.00
ATOM   1100  CG  PRO   124    -155.662  40.330-102.964  1.00  0.00
ATOM   1101  CD  PRO   124    -155.316  40.151-104.443  1.00  0.00
ATOM   1102  C   PRO   124    -158.928  39.766-104.679  1.00  0.00
ATOM   1103  O   PRO   124    -159.839  38.944-104.666  1.00  0.00
ATOM   1104  N   THR   125    -158.902  40.818-105.507  1.00  0.00
ATOM   1105  H   THR   125    -158.030  41.225-105.768  1.00  0.00
ATOM   1106  CA  THR   125    -160.077  41.472-106.144  1.00  0.00
ATOM   1107  CB  THR   125    -161.017  40.499-106.889  1.00  0.00
ATOM   1108  OG1 THR   125    -160.264  39.450-107.504  1.00  0.00
ATOM   1109  HG1 THR   125    -160.020  38.793-106.776  1.00  0.00
ATOM   1110  CG2 THR   125    -161.838  41.216-107.967  1.00  0.00
ATOM   1111  C   THR   125    -160.901  42.241-105.094  1.00  0.00
ATOM   1112  O   THR   125    -161.059  41.803-103.957  1.00  0.00
ATOM   1113  N   GLU   126    -161.376  43.420-105.494  1.00  0.00
ATOM   1114  H   GLU   126    -161.297  43.728-106.441  1.00  0.00
ATOM   1115  CA  GLU   126    -162.169  44.307-104.620  1.00  0.00
ATOM   1116  CB  GLU   126    -161.295  45.505-104.209  1.00  0.00
ATOM   1117  CG  GLU   126    -161.922  46.430-103.156  1.00  0.00
ATOM   1118  CD  GLU   126    -162.227  45.708-101.839  1.00  0.00
ATOM   1119  OE1 GLU   126    -161.356  45.758-100.945  1.00  0.00
ATOM   1120  OE2 GLU   126    -163.328  45.116-101.766  1.00  0.00
ATOM   1121  C   GLU   126    -163.467  44.760-105.311  1.00  0.00
ATOM   1122  O   GLU   126    -163.489  44.989-106.519  1.00  0.00
ATOM   1123  N   PHE   127    -164.512  44.901-104.499  1.00  0.00
ATOM   1124  H   PHE   127    -164.440  44.710-103.518  1.00  0.00
ATOM   1125  CA  PHE   127    -165.828  45.412-104.927  1.00  0.00
ATOM   1126  CB  PHE   127    -166.891  44.339-104.651  1.00  0.00
ATOM   1127  CG  PHE   127    -168.272  44.737-105.185  1.00  0.00
ATOM   1128  CD1 PHE   127    -168.577  44.555-106.542  1.00  0.00
ATOM   1129  HD1 PHE   127    -167.879  44.035-107.199  1.00  0.00
ATOM   1130  CD2 PHE   127    -169.196  45.373-104.341  1.00  0.00
ATOM   1131  HD2 PHE   127    -168.976  45.504-103.282  1.00  0.00
ATOM   1132  CE1 PHE   127    -169.791  45.028-107.058  1.00  0.00
ATOM   1133  HE1 PHE   127    -170.025  44.891-108.114  1.00  0.00
ATOM   1134  CE2 PHE   127    -170.409  45.844-104.859  1.00  0.00
ATOM   1135  HE2 PHE   127    -171.111  46.371-104.213  1.00  0.00
ATOM   1136  CZ  PHE   127    -170.705  45.676-106.218  1.00  0.00
ATOM   1137  HZ  PHE   127    -171.634  46.072-106.625  1.00  0.00
ATOM   1138  C   PHE   127    -166.157  46.723-104.190  1.00  0.00
ATOM   1139  O   PHE   127    -165.753  46.924-103.045  1.00  0.00
ATOM   1140  N   ALA   128    -166.921  47.576-104.868  1.00  0.00
ATOM   1141  H   ALA   128    -167.334  47.325-105.743  1.00  0.00
ATOM   1142  CA  ALA   128    -167.328  48.896-104.346  1.00  0.00
ATOM   1143  CB  ALA   128    -166.757  50.002-105.239  1.00  0.00
ATOM   1144  C   ALA   128    -168.856  49.020-104.248  1.00  0.00
ATOM   1145  O   ALA   128    -169.576  48.843-105.230  1.00  0.00
ATOM   1146  N   PHE   129    -169.316  49.241-103.020  1.00  0.00
ATOM   1147  H   PHE   129    -168.698  49.345-102.241  1.00  0.00
ATOM   1148  CA  PHE   129    -170.749  49.401-102.703  1.00  0.00
ATOM   1149  CB  PHE   129    -171.210  48.213-101.844  1.00  0.00
ATOM   1150  CG  PHE   129    -172.689  48.305-101.444  1.00  0.00
ATOM   1151  CD1 PHE   129    -173.692  47.935-102.352  1.00  0.00
ATOM   1152  HD1 PHE   129    -173.429  47.478-103.307  1.00  0.00
ATOM   1153  CD2 PHE   129    -173.041  48.849-100.199  1.00  0.00
ATOM   1154  HD2 PHE   129    -172.268  49.140 -99.487  1.00  0.00
ATOM   1155  CE1 PHE   129    -175.040  48.126-102.023  1.00  0.00
ATOM   1156  HE1 PHE   129    -175.819  47.845-102.732  1.00  0.00
ATOM   1157  CE2 PHE   129    -174.390  49.032 -99.868  1.00  0.00
ATOM   1158  HE2 PHE   129    -174.663  49.428 -98.891  1.00  0.00
ATOM   1159  CZ  PHE   129    -175.389  48.676-100.783  1.00  0.00
ATOM   1160  HZ  PHE   129    -176.438  48.825-100.530  1.00  0.00
ATOM   1161  C   PHE   129    -171.037  50.733-101.992  1.00  0.00
ATOM   1162  O   PHE   129    -170.279  51.169-101.127  1.00  0.00
ATOM   1163  N   TYR   130    -172.192  51.297-102.336  1.00  0.00
ATOM   1164  H   TYR   130    -172.783  50.888-103.030  1.00  0.00
ATOM   1165  CA  TYR   130    -172.734  52.506-101.689  1.00  0.00
ATOM   1166  CB  TYR   130    -172.734  53.678-102.682  1.00  0.00
ATOM   1167  CG  TYR   130    -173.242  54.970-102.031  1.00  0.00
ATOM   1168  CD1 TYR   130    -172.375  55.742-101.243  1.00  0.00
ATOM   1169  HD1 TYR   130    -171.303  55.540-101.243  1.00  0.00
ATOM   1170  CD2 TYR   130    -174.614  55.269-102.056  1.00  0.00
ATOM   1171  HD2 TYR   130    -175.288  54.707-102.702  1.00  0.00
ATOM   1172  CE1 TYR   130    -172.885  56.782-100.454  1.00  0.00
ATOM   1173  HE1 TYR   130    -172.217  57.380 -99.836  1.00  0.00
ATOM   1174  CE2 TYR   130    -175.121  56.307-101.262  1.00  0.00
ATOM   1175  HE2 TYR   130    -176.191  56.510-101.256  1.00  0.00
ATOM   1176  CZ  TYR   130    -174.257  57.056-100.454  1.00  0.00
ATOM   1177  OH  TYR   130    -174.748  58.025 -99.641  1.00  0.00
ATOM   1178  HH  TYR   130    -175.746  57.999 -99.671  1.00  0.00
ATOM   1179  C   TYR   130    -174.155  52.238-101.149  1.00  0.00
ATOM   1180  O   TYR   130    -174.991  51.719-101.894  1.00  0.00
ATOM   1181  N   PRO   131    -174.417  52.576 -99.876  1.00  0.00
ATOM   1182  CA  PRO   131    -175.767  52.486 -99.278  1.00  0.00
ATOM   1183  CB  PRO   131    -175.555  52.725 -97.780  1.00  0.00
ATOM   1184  CG  PRO   131    -174.114  52.277 -97.549  1.00  0.00
ATOM   1185  CD  PRO   131    -173.401  52.741 -98.818  1.00  0.00
ATOM   1186  C   PRO   131    -176.743  53.511 -99.885  1.00  0.00
ATOM   1187  O   PRO   131    -176.882  54.643 -99.416  1.00  0.00
ATOM   1188  N   GLY   132    -177.347  53.106-101.000  1.00  0.00
ATOM   1189  H   GLY   132    -177.033  52.285-101.480  1.00  0.00
ATOM   1190  CA  GLY   132    -178.383  53.883-101.714  1.00  0.00
ATOM   1191  C   GLY   132    -179.721  53.901-100.960  1.00  0.00
ATOM   1192  O   GLY   132    -180.617  53.114-101.255  1.00  0.00
ATOM   1193  N   TYR   133    -179.810  54.804 -99.987  1.00  0.00
ATOM   1194  H   TYR   133    -179.012  55.333 -99.696  1.00  0.00
ATOM   1195  CA  TYR   133    -181.020  54.977 -99.159  1.00  0.00
ATOM   1196  CB  TYR   133    -180.652  54.733 -97.690  1.00  0.00
ATOM   1197  CG  TYR   133    -181.898  54.624 -96.804  1.00  0.00
ATOM   1198  CD1 TYR   133    -182.559  53.393 -96.673  1.00  0.00
ATOM   1199  HD1 TYR   133    -182.137  52.491 -97.117  1.00  0.00
ATOM   1200  CD2 TYR   133    -182.447  55.776 -96.221  1.00  0.00
ATOM   1201  HD2 TYR   133    -181.943  56.738 -96.319  1.00  0.00
ATOM   1202  CE1 TYR   133    -183.774  53.321 -95.978  1.00  0.00
ATOM   1203  HE1 TYR   133    -184.293  52.369 -95.877  1.00  0.00
ATOM   1204  CE2 TYR   133    -183.665  55.702 -95.532  1.00  0.00
ATOM   1205  HE2 TYR   133    -184.116  56.614 -95.143  1.00  0.00
ATOM   1206  CZ  TYR   133    -184.328  54.475 -95.412  1.00  0.00
ATOM   1207  OH  TYR   133    -185.513  54.400 -94.756  1.00  0.00
ATOM   1208  HH  TYR   133    -185.770  55.315 -94.452  1.00  0.00
ATOM   1209  C   TYR   133    -181.652  56.373 -99.359  1.00  0.00
ATOM   1210  O   TYR   133    -180.931  57.372 -99.319  1.00  0.00
ATOM   1211  N   PRO   134    -182.971  56.434 -99.611  1.00  0.00
ATOM   1212  CA  PRO   134    -183.707  57.702 -99.813  1.00  0.00
ATOM   1213  CB  PRO   134    -185.141  57.277-100.136  1.00  0.00
ATOM   1214  CG  PRO   134    -184.961  55.910-100.790  1.00  0.00
ATOM   1215  CD  PRO   134    -183.827  55.287 -99.977  1.00  0.00
ATOM   1216  C   PRO   134    -183.702  58.612 -98.576  1.00  0.00
ATOM   1217  O   PRO   134    -183.820  58.148 -97.443  1.00  0.00
ATOM   1218  N   GLY   135    -183.647  59.913 -98.853  1.00  0.00
ATOM   1219  H   GLY   135    -183.456  60.241 -99.778  1.00  0.00
ATOM   1220  CA  GLY   135    -183.723  60.987 -97.840  1.00  0.00
ATOM   1221  C   GLY   135    -183.767  62.372 -98.502  1.00  0.00
ATOM   1222  O   GLY   135    -183.238  62.552 -99.598  1.00  0.00
ATOM   1223  N   THR   136    -184.503  63.280 -97.860  1.00  0.00
ATOM   1224  H   THR   136    -184.990  63.050 -97.017  1.00  0.00
ATOM   1225  CA  THR   136    -184.698  64.685 -98.299  1.00  0.00
ATOM   1226  CB  THR   136    -185.348  64.784 -99.700  1.00  0.00
ATOM   1227  OG1 THR   136    -185.345  66.149-100.134  1.00  0.00
ATOM   1228  HG1 THR   136    -185.670  66.197-101.081  1.00  0.00
ATOM   1229  CG2 THR   136    -186.758  64.184 -99.787  1.00  0.00
ATOM   1230  C   THR   136    -185.494  65.496 -97.256  1.00  0.00
ATOM   1231  O   THR   136    -186.161  64.924 -96.394  1.00  0.00
ATOM   1232  N   TYR   137    -185.376  66.817 -97.354  1.00  0.00
ATOM   1233  H   TYR   137    -184.969  67.216 -98.178  1.00  0.00
ATOM   1234  CA  TYR   137    -186.061  67.781 -96.469  1.00  0.00
ATOM   1235  CB  TYR   137    -185.011  68.552 -95.651  1.00  0.00
ATOM   1236  CG  TYR   137    -185.553  69.695 -94.772  1.00  0.00
ATOM   1237  CD1 TYR   137    -186.713  69.546 -93.993  1.00  0.00
ATOM   1238  HD1 TYR   137    -187.139  68.557 -93.824  1.00  0.00
ATOM   1239  CD2 TYR   137    -184.947  70.957 -94.867  1.00  0.00
ATOM   1240  HD2 TYR   137    -184.042  71.087 -95.461  1.00  0.00
ATOM   1241  CE1 TYR   137    -187.276  70.658 -93.348  1.00  0.00
ATOM   1242  HE1 TYR   137    -188.214  70.556 -92.803  1.00  0.00
ATOM   1243  CE2 TYR   137    -185.500  72.062 -94.204  1.00  0.00
ATOM   1244  HE2 TYR   137    -185.029  73.039 -94.299  1.00  0.00
ATOM   1245  CZ  TYR   137    -186.670  71.915 -93.449  1.00  0.00
ATOM   1246  OH  TYR   137    -187.289  73.012 -92.937  1.00  0.00
ATOM   1247  HH  TYR   137    -186.596  73.709 -92.740  1.00  0.00
ATOM   1248  C   TYR   137    -186.928  68.749 -97.290  1.00  0.00
ATOM   1249  O   TYR   137    -186.509  69.261 -98.326  1.00  0.00
ATOM   1250  N   GLN   138    -188.107  69.023 -96.741  1.00  0.00
ATOM   1251  H   GLN   138    -188.432  68.523 -95.940  1.00  0.00
ATOM   1252  CA  GLN   138    -189.046  70.030 -97.271  1.00  0.00
ATOM   1253  CB  GLN   138    -190.466  69.457 -97.425  1.00  0.00
ATOM   1254  CG  GLN   138    -191.045  68.794 -96.167  1.00  0.00
ATOM   1255  CD  GLN   138    -192.501  68.376 -96.378  1.00  0.00
ATOM   1256  OE1 GLN   138    -192.817  67.285 -96.826  1.00  0.00
ATOM   1257  NE2 GLN   138    -193.421  69.253 -96.042  1.00  0.00
ATOM   1258 HE21 GLN   138    -193.171  70.142 -95.671  1.00  0.00
ATOM   1259 HE22 GLN   138    -194.368  68.976 -96.182  1.00  0.00
ATOM   1260  C   GLN   138    -189.001  71.317 -96.420  1.00  0.00
ATOM   1261  O   GLN   138    -189.542  71.341 -95.311  1.00  0.00
ATOM   1262  N   PRO   139    -188.278  72.345 -96.895  1.00  0.00
ATOM   1263  CA  PRO   139    -188.003  73.570 -96.121  1.00  0.00
ATOM   1264  CB  PRO   139    -187.075  74.404 -97.007  1.00  0.00
ATOM   1265  CG  PRO   139    -187.446  73.968 -98.424  1.00  0.00
ATOM   1266  CD  PRO   139    -187.755  72.478 -98.270  1.00  0.00
ATOM   1267  C   PRO   139    -189.263  74.332 -95.692  1.00  0.00
ATOM   1268  O   PRO   139    -190.084  74.736 -96.515  1.00  0.00
ATOM   1269  N   MET   140    -189.416  74.430 -94.376  1.00  0.00
ATOM   1270  H   MET   140    -188.832  73.908 -93.745  1.00  0.00
ATOM   1271  CA  MET   140    -190.522  75.178 -93.749  1.00  0.00
ATOM   1272  CB  MET   140    -191.134  74.323 -92.629  1.00  0.00
ATOM   1273  CG  MET   140    -192.483  74.843 -92.113  1.00  0.00
ATOM   1274  SD  MET   140    -192.399  76.368 -91.102  1.00  0.00
ATOM   1275  CE  MET   140    -194.132  76.742 -90.953  1.00  0.00
ATOM   1276  C   MET   140    -190.021  76.530 -93.216  1.00  0.00
ATOM   1277  O   MET   140    -189.064  76.608 -92.447  1.00  0.00
ATOM   1278  N   ALA   141    -190.691  77.576 -93.690  1.00  0.00
ATOM   1279  H   ALA   141    -191.427  77.458 -94.356  1.00  0.00
ATOM   1280  CA  ALA   141    -190.463  78.971 -93.265  1.00  0.00
ATOM   1281  CB  ALA   141    -189.883  79.769 -94.437  1.00  0.00
ATOM   1282  C   ALA   141    -191.772  79.620 -92.786  1.00  0.00
ATOM   1283  O   ALA   141    -192.851  79.298 -93.282  1.00  0.00
ATOM   1284  N   SER   142    -191.644  80.500 -91.795  1.00  0.00
ATOM   1285  H   SER   142    -190.748  80.750 -91.430  1.00  0.00
ATOM   1286  CA  SER   142    -192.782  81.256 -91.226  1.00  0.00
ATOM   1287  CB  SER   142    -193.082  80.785 -89.798  1.00  0.00
ATOM   1288  OG  SER   142    -194.261  81.432 -89.306  1.00  0.00
ATOM   1289  HG  SER   142    -194.518  81.028 -88.426  1.00  0.00
ATOM   1290  C   SER   142    -192.502  82.766 -91.229  1.00  0.00
ATOM   1291  O   SER   142    -191.375  83.198 -90.989  1.00  0.00
ATOM   1292  N   TYR   143    -193.572  83.537 -91.402  1.00  0.00
ATOM   1293  H   TYR   143    -194.492  83.148 -91.367  1.00  0.00
ATOM   1294  CA  TYR   143    -193.507  85.008 -91.504  1.00  0.00
ATOM   1295  CB  TYR   143    -194.034  85.440 -92.881  1.00  0.00
ATOM   1296  CG  TYR   143    -193.933  86.954 -93.108  1.00  0.00
ATOM   1297  CD1 TYR   143    -192.725  87.526 -93.534  1.00  0.00
ATOM   1298  HD1 TYR   143    -191.849  86.900 -93.705  1.00  0.00
ATOM   1299  CD2 TYR   143    -195.060  87.767 -92.913  1.00  0.00
ATOM   1300  HD2 TYR   143    -195.994  87.335 -92.550  1.00  0.00
ATOM   1301  CE1 TYR   143    -192.643  88.909 -93.750  1.00  0.00
ATOM   1302  HE1 TYR   143    -191.709  89.357 -94.085  1.00  0.00
ATOM   1303  CE2 TYR   143    -194.978  89.147 -93.144  1.00  0.00
ATOM   1304  HE2 TYR   143    -195.874  89.761 -93.059  1.00  0.00
ATOM   1305  CZ  TYR   143    -193.765  89.720 -93.546  1.00  0.00
ATOM   1306  OH  TYR   143    -193.639  91.068 -93.642  1.00  0.00
ATOM   1307  HH  TYR   143    -194.482  91.510 -93.322  1.00  0.00
ATOM   1308  C   TYR   143    -194.264  85.681 -90.345  1.00  0.00
ATOM   1309  O   TYR   143    -195.483  85.847 -90.369  1.00  0.00
ATOM   1310  N   LEU   144    -193.493  86.007 -89.312  1.00  0.00
ATOM   1311  H   LEU   144    -192.519  85.782 -89.300  1.00  0.00
ATOM   1312  CA  LEU   144    -194.008  86.653 -88.089  1.00  0.00
ATOM   1313  CB  LEU   144    -193.698  85.737 -86.894  1.00  0.00
ATOM   1314  CG  LEU   144    -194.511  86.042 -85.629  1.00  0.00
ATOM   1315  CD1 LEU   144    -194.620  84.770 -84.787  1.00  0.00
ATOM   1316  CD2 LEU   144    -193.852  87.130 -84.775  1.00  0.00
ATOM   1317  C   LEU   144    -193.404  88.061 -87.945  1.00  0.00
ATOM   1318  O   LEU   144    -192.253  88.238 -87.548  1.00  0.00
ATOM   1319  N   ASP   145    -194.191  89.041 -88.377  1.00  0.00
ATOM   1320  H   ASP   145    -195.092  88.846 -88.772  1.00  0.00
ATOM   1321  CA  ASP   145    -193.790  90.464 -88.383  1.00  0.00
ATOM   1322  CB  ASP   145    -193.782  91.022 -89.820  1.00  0.00
ATOM   1323  CG  ASP   145    -195.129  91.031 -90.564  1.00  0.00
ATOM   1324  OD1 ASP   145    -195.953  90.122 -90.315  1.00  0.00
ATOM   1325  OD2 ASP   145    -195.272  91.895 -91.458  1.00  0.00
ATOM   1326  C   ASP   145    -194.633  91.333 -87.433  1.00  0.00
ATOM   1327  O   ASP   145    -195.687  91.850 -87.802  1.00  0.00
ATOM   1328  N   VAL   146    -194.116  91.500 -86.220  1.00  0.00
ATOM   1329  H   VAL   146    -193.252  91.076 -85.951  1.00  0.00
ATOM   1330  CA  VAL   146    -194.787  92.296 -85.167  1.00  0.00
ATOM   1331  CB  VAL   146    -195.054  91.500 -83.871  1.00  0.00
ATOM   1332  CG1 VAL   146    -196.168  90.475 -84.100  1.00  0.00
ATOM   1333  CG2 VAL   146    -193.813  90.804 -83.294  1.00  0.00
ATOM   1334  C   VAL   146    -194.094  93.641 -84.892  1.00  0.00
ATOM   1335  O   VAL   146    -193.072  93.721 -84.210  1.00  0.00
ATOM   1336  N   SER   147    -194.587  94.655 -85.598  1.00  0.00
ATOM   1337  H   SER   147    -195.204  94.496 -86.368  1.00  0.00
ATOM   1338  CA  SER   147    -194.110  96.053 -85.485  1.00  0.00
ATOM   1339  CB  SER   147    -194.671  96.895 -86.639  1.00  0.00
ATOM   1340  OG  SER   147    -194.344  96.289 -87.893  1.00  0.00
ATOM   1341  HG  SER   147    -194.577  96.919 -88.637  1.00  0.00
ATOM   1342  C   SER   147    -194.461  96.698 -84.132  1.00  0.00
ATOM   1343  O   SER   147    -195.443  97.426 -83.979  1.00  0.00
ATOM   1344  N   VAL   148    -193.650  96.352 -83.136  1.00  0.00
ATOM   1345  H   VAL   148    -192.975  95.622 -83.262  1.00  0.00
ATOM   1346  CA  VAL   148    -193.776  96.865 -81.753  1.00  0.00
ATOM   1347  CB  VAL   148    -193.080  95.920 -80.745  1.00  0.00
ATOM   1348  CG1 VAL   148    -193.267  96.389 -79.296  1.00  0.00
ATOM   1349  CG2 VAL   148    -193.602  94.481 -80.851  1.00  0.00
ATOM   1350  C   VAL   148    -193.240  98.309 -81.682  1.00  0.00
ATOM   1351  O   VAL   148    -192.044  98.549 -81.524  1.00  0.00
ATOM   1352  N   VAL   149    -194.150  99.237 -81.961  1.00  0.00
ATOM   1353  H   VAL   149    -195.060  98.980 -82.290  1.00  0.00
ATOM   1354  CA  VAL   149    -193.876 100.692 -81.936  1.00  0.00
ATOM   1355  CB  VAL   149    -193.924 101.328 -83.343  1.00  0.00
ATOM   1356  CG1 VAL   149    -192.734 100.868 -84.190  1.00  0.00
ATOM   1357  CG2 VAL   149    -195.236 101.067 -84.097  1.00  0.00
ATOM   1358  C   VAL   149    -194.786 101.454 -80.958  1.00  0.00
ATOM   1359  O   VAL   149    -195.976 101.163 -80.842  1.00  0.00
ATOM   1360  N   GLN   150    -194.187 102.439 -80.291  1.00  0.00
ATOM   1361  H   GLN   150    -193.211 102.625 -80.400  1.00  0.00
ATOM   1362  CA  GLN   150    -194.865 103.316 -79.312  1.00  0.00
ATOM   1363  CB  GLN   150    -195.059 102.551 -77.991  1.00  0.00
ATOM   1364  CG  GLN   150    -196.327 102.934 -77.213  1.00  0.00
ATOM   1365  CD  GLN   150    -196.329 104.388 -76.731  1.00  0.00
ATOM   1366  OE1 GLN   150    -195.571 104.794 -75.866  1.00  0.00
ATOM   1367  NE2 GLN   150    -197.109 105.233 -77.374  1.00  0.00
ATOM   1368 HE21 GLN   150    -197.722 104.932 -78.100  1.00  0.00
ATOM   1369 HE22 GLN   150    -197.099 106.180 -77.037  1.00  0.00
ATOM   1370  C   GLN   150    -194.007 104.573 -79.077  1.00  0.00
ATOM   1371  O   GLN   150    -192.778 104.509 -79.080  1.00  0.00
ATOM   1372  N   THR   151    -194.698 105.676 -78.808  1.00  0.00
ATOM   1373  H   THR   151    -195.659 105.613 -78.532  1.00  0.00
ATOM   1374  CA  THR   151    -194.097 107.015 -78.627  1.00  0.00
ATOM   1375  CB  THR   151    -194.519 107.974 -79.757  1.00  0.00
ATOM   1376  OG1 THR   151    -194.339 107.344 -81.029  1.00  0.00
ATOM   1377  HG1 THR   151    -194.453 108.021 -81.757  1.00  0.00
ATOM   1378  CG2 THR   151    -193.709 109.275 -79.730  1.00  0.00
ATOM   1379  C   THR   151    -194.553 107.572 -77.270  1.00  0.00
ATOM   1380  O   THR   151    -195.727 107.900 -77.090  1.00  0.00
ATOM   1381  N   LEU   152    -193.641 107.506 -76.305  1.00  0.00
ATOM   1382  H   LEU   152    -192.751 107.077 -76.453  1.00  0.00
ATOM   1383  CA  LEU   152    -193.877 108.001 -74.934  1.00  0.00
ATOM   1384  CB  LEU   152    -193.808 106.797 -73.978  1.00  0.00
ATOM   1385  CG  LEU   152    -194.741 106.803 -72.751  1.00  0.00
ATOM   1386  CD1 LEU   152    -194.395 107.890 -71.730  1.00  0.00
ATOM   1387  CD2 LEU   152    -196.215 106.875 -73.165  1.00  0.00
ATOM   1388  C   LEU   152    -192.829 109.062 -74.560  1.00  0.00
ATOM   1389  O   LEU   152    -191.642 108.904 -74.844  1.00  0.00
ATOM   1390  N   GLY   153    -193.320 110.133 -73.940  1.00  0.00
ATOM   1391  H   GLY   153    -194.306 110.263 -73.835  1.00  0.00
ATOM   1392  CA  GLY   153    -192.503 111.254 -73.433  1.00  0.00
ATOM   1393  C   GLY   153    -193.356 112.243 -72.626  1.00  0.00
ATOM   1394  O   GLY   153    -194.555 112.379 -72.867  1.00  0.00
ATOM   1395  N   ALA   154    -192.719 112.855 -71.631  1.00  0.00
ATOM   1396  H   ALA   154    -191.744 112.711 -71.465  1.00  0.00
ATOM   1397  CA  ALA   154    -193.362 113.836 -70.733  1.00  0.00
ATOM   1398  CB  ALA   154    -193.446 113.251 -69.319  1.00  0.00
ATOM   1399  C   ALA   154    -192.596 115.173 -70.702  1.00  0.00
ATOM   1400  O   ALA   154    -191.363 115.158 -70.705  1.00  0.00
ATOM   1401  N   PRO   155    -193.310 116.309 -70.768  1.00  0.00
ATOM   1402  CA  PRO   155    -192.709 117.647 -70.588  1.00  0.00
ATOM   1403  CB  PRO   155    -193.859 118.627 -70.824  1.00  0.00
ATOM   1404  CG  PRO   155    -194.754 117.877 -71.807  1.00  0.00
ATOM   1405  CD  PRO   155    -194.676 116.431 -71.315  1.00  0.00
ATOM   1406  C   PRO   155    -192.151 117.819 -69.168  1.00  0.00
ATOM   1407  O   PRO   155    -192.737 117.339 -68.198  1.00  0.00
ATOM   1408  N   GLY   156    -191.024 118.524 -69.093  1.00  0.00
ATOM   1409  H   GLY   156    -190.588 118.900 -69.909  1.00  0.00
ATOM   1410  CA  GLY   156    -190.337 118.850 -67.827  1.00  0.00
ATOM   1411  C   GLY   156    -190.120 120.363 -67.684  1.00  0.00
ATOM   1412  O   GLY   156    -189.810 121.046 -68.658  1.00  0.00
ATOM   1413  N   GLU   157    -190.256 120.839 -66.450  1.00  0.00
ATOM   1414  H   GLU   157    -190.418 120.234 -65.671  1.00  0.00
ATOM   1415  CA  GLU   157    -190.085 122.268 -66.111  1.00  0.00
ATOM   1416  CB  GLU   157    -191.437 122.929 -65.792  1.00  0.00
ATOM   1417  CG  GLU   157    -192.199 122.310 -64.609  1.00  0.00
ATOM   1418  CD  GLU   157    -193.523 123.022 -64.307  1.00  0.00
ATOM   1419  OE1 GLU   157    -194.263 123.322 -65.271  1.00  0.00
ATOM   1420  OE2 GLU   157    -193.808 123.178 -63.100  1.00  0.00
ATOM   1421  C   GLU   157    -189.075 122.496 -64.968  1.00  0.00
ATOM   1422  O   GLU   157    -189.039 121.693 -64.032  1.00  0.00
ATOM   1423  N   PRO   158    -188.222 123.526 -65.081  1.00  0.00
ATOM   1424  CA  PRO   158    -187.354 123.974 -63.972  1.00  0.00
ATOM   1425  CB  PRO   158    -186.528 125.117 -64.564  1.00  0.00
ATOM   1426  CG  PRO   158    -186.418 124.733 -66.038  1.00  0.00
ATOM   1427  CD  PRO   158    -187.797 124.150 -66.350  1.00  0.00
ATOM   1428  C   PRO   158    -188.192 124.484 -62.791  1.00  0.00
ATOM   1429  O   PRO   158    -189.285 125.017 -62.974  1.00  0.00
ATOM   1430  N   ARG   159    -187.659 124.269 -61.592  1.00  0.00
ATOM   1431  H   ARG   159    -186.778 123.810 -61.479  1.00  0.00
ATOM   1432  CA  ARG   159    -188.276 124.727 -60.331  1.00  0.00
ATOM   1433  CB  ARG   159    -188.738 123.489 -59.538  1.00  0.00
ATOM   1434  CG  ARG   159    -189.518 123.797 -58.251  1.00  0.00
ATOM   1435  CD  ARG   159    -188.601 123.924 -57.028  1.00  0.00
ATOM   1436  NE  ARG   159    -189.330 124.569 -55.922  1.00  0.00
ATOM   1437  HE  ARG   159    -189.645 125.500 -56.107  1.00  0.00
ATOM   1438  CZ  ARG   159    -189.543 124.075 -54.701  1.00  0.00
ATOM   1439  NH1 ARG   159    -189.083 122.892 -54.315  1.00  0.00
ATOM   1440 HH11 ARG   159    -188.553 122.343 -54.959  1.00  0.00
ATOM   1441 HH12 ARG   159    -189.279 122.552 -53.399  1.00  0.00
ATOM   1442  NH2 ARG   159    -190.229 124.788 -53.822  1.00  0.00
ATOM   1443 HH21 ARG   159    -190.582 125.688 -54.071  1.00  0.00
ATOM   1444 HH22 ARG   159    -190.398 124.420 -52.910  1.00  0.00
ATOM   1445  C   ARG   159    -187.281 125.591 -59.538  1.00  0.00
ATOM   1446  O   ARG   159    -186.089 125.289 -59.482  1.00  0.00
ATOM   1447  N   HIS   160    -187.817 126.656 -58.949  1.00  0.00
ATOM   1448  H   HIS   160    -188.771 126.908 -59.099  1.00  0.00
ATOM   1449  CA  HIS   160    -187.082 127.528 -58.013  1.00  0.00
ATOM   1450  CB  HIS   160    -187.042 128.964 -58.558  1.00  0.00
ATOM   1451  CG  HIS   160    -186.254 129.942 -57.673  1.00  0.00
ATOM   1452  ND1 HIS   160    -185.258 129.645 -56.838  1.00  0.00
ATOM   1453  CD2 HIS   160    -186.436 131.258 -57.626  1.00  0.00
ATOM   1454  CE1 HIS   160    -184.818 130.772 -56.287  1.00  0.00
ATOM   1455  NE2 HIS   160    -185.549 131.767 -56.776  1.00  0.00
ATOM   1456  HE2 HIS   160    -185.431 132.734 -56.560  1.00  0.00
ATOM   1457  C   HIS   160    -187.742 127.485 -56.626  1.00  0.00
ATOM   1458  O   HIS   160    -188.967 127.507 -56.496  1.00  0.00
ATOM   1459  N   ASP   161    -186.884 127.513 -55.612  1.00  0.00
ATOM   1460  H   ASP   161    -185.927 127.760 -55.784  1.00  0.00
ATOM   1461  CA  ASP   161    -187.296 127.452 -54.199  1.00  0.00
ATOM   1462  CB  ASP   161    -186.834 126.107 -53.616  1.00  0.00
ATOM   1463  CG  ASP   161    -187.322 125.834 -52.187  1.00  0.00
ATOM   1464  OD1 ASP   161    -188.347 126.433 -51.788  1.00  0.00
ATOM   1465  OD2 ASP   161    -186.655 125.018 -51.516  1.00  0.00
ATOM   1466  C   ASP   161    -186.755 128.669 -53.427  1.00  0.00
ATOM   1467  O   ASP   161    -185.755 128.603 -52.712  1.00  0.00
ATOM   1468  N   SER   162    -187.468 129.779 -53.593  1.00  0.00
ATOM   1469  H   SER   162    -188.305 129.788 -54.142  1.00  0.00
ATOM   1470  CA  SER   162    -187.131 131.080 -52.976  1.00  0.00
ATOM   1471  CB  SER   162    -187.863 132.211 -53.711  1.00  0.00
ATOM   1472  OG  SER   162    -189.273 131.975 -53.671  1.00  0.00
ATOM   1473  HG  SER   162    -189.554 131.929 -52.701  1.00  0.00
ATOM   1474  C   SER   162    -187.428 131.123 -51.467  1.00  0.00
ATOM   1475  O   SER   162    -188.548 131.403 -51.037  1.00  0.00
ATOM   1476  N   LEU   163    -186.414 130.735 -50.700  1.00  0.00
ATOM   1477  H   LEU   163    -185.596 130.318 -51.097  1.00  0.00
ATOM   1478  CA  LEU   163    -186.463 130.737 -49.224  1.00  0.00
ATOM   1479  CB  LEU   163    -186.210 129.321 -48.684  1.00  0.00
ATOM   1480  CG  LEU   163    -187.227 128.265 -49.141  1.00  0.00
ATOM   1481  CD1 LEU   163    -186.768 126.888 -48.660  1.00  0.00
ATOM   1482  CD2 LEU   163    -188.636 128.550 -48.610  1.00  0.00
ATOM   1483  C   LEU   163    -185.426 131.696 -48.621  1.00  0.00
ATOM   1484  O   LEU   163    -184.314 131.829 -49.128  1.00  0.00
ATOM   1485  N   LEU   164    -185.812 132.304 -47.502  1.00  0.00
ATOM   1486  H   LEU   164    -186.728 132.174 -47.126  1.00  0.00
ATOM   1487  CA  LEU   164    -184.953 133.245 -46.756  1.00  0.00
ATOM   1488  CB  LEU   164    -185.665 134.608 -46.662  1.00  0.00
ATOM   1489  CG  LEU   164    -184.808 135.852 -46.347  1.00  0.00
ATOM   1490  CD1 LEU   164    -184.240 135.865 -44.924  1.00  0.00
ATOM   1491  CD2 LEU   164    -183.700 136.052 -47.387  1.00  0.00
ATOM   1492  C   LEU   164    -184.627 132.663 -45.365  1.00  0.00
ATOM   1493  O   LEU   164    -185.538 132.503 -44.548  1.00  0.00
ATOM   1494  N   PRO   165    -183.378 132.220 -45.153  1.00  0.00
ATOM   1495  CA  PRO   165    -182.903 131.754 -43.833  1.00  0.00
ATOM   1496  CB  PRO   165    -181.493 131.210 -44.087  1.00  0.00
ATOM   1497  CG  PRO   165    -181.545 130.774 -45.549  1.00  0.00
ATOM   1498  CD  PRO   165    -182.406 131.855 -46.203  1.00  0.00
ATOM   1499  C   PRO   165    -182.887 132.899 -42.808  1.00  0.00
ATOM   1500  O   PRO   165    -181.983 133.734 -42.781  1.00  0.00
ATOM   1501  N   VAL   166    -184.000 133.014 -42.087  1.00  0.00
ATOM   1502  H   VAL   166    -184.830 132.514 -42.338  1.00  0.00
ATOM   1503  CA  VAL   166    -184.172 133.998 -40.993  1.00  0.00
ATOM   1504  CB  VAL   166    -185.660 134.141 -40.597  1.00  0.00
ATOM   1505  CG1 VAL   166    -185.865 135.221 -39.528  1.00  0.00
ATOM   1506  CG2 VAL   166    -186.547 134.482 -41.800  1.00  0.00
ATOM   1507  C   VAL   166    -183.281 133.598 -39.798  1.00  0.00
ATOM   1508  O   VAL   166    -183.644 132.764 -38.970  1.00  0.00
ATOM   1509  N   ASP   167    -182.061 134.124 -39.829  1.00  0.00
ATOM   1510  H   ASP   167    -181.744 134.626 -40.635  1.00  0.00
ATOM   1511  CA  ASP   167    -181.035 133.854 -38.805  1.00  0.00
ATOM   1512  CB  ASP   167    -179.805 133.242 -39.496  1.00  0.00
ATOM   1513  CG  ASP   167    -178.658 132.868 -38.547  1.00  0.00
ATOM   1514  OD1 ASP   167    -178.950 132.526 -37.379  1.00  0.00
ATOM   1515  OD2 ASP   167    -177.502 132.917 -39.020  1.00  0.00
ATOM   1516  C   ASP   167    -180.684 135.113 -37.994  1.00  0.00
ATOM   1517  O   ASP   167    -179.871 135.936 -38.411  1.00  0.00
ATOM   1518  N   SER   168    -181.333 135.226 -36.840  1.00  0.00
ATOM   1519  H   SER   168    -182.054 134.588 -36.565  1.00  0.00
ATOM   1520  CA  SER   168    -181.093 136.313 -35.869  1.00  0.00
ATOM   1521  CB  SER   168    -182.392 137.077 -35.581  1.00  0.00
ATOM   1522  OG  SER   168    -183.443 136.178 -35.212  1.00  0.00
ATOM   1523  HG  SER   168    -184.224 136.696 -34.861  1.00  0.00
ATOM   1524  C   SER   168    -180.492 135.776 -34.562  1.00  0.00
ATOM   1525  O   SER   168    -180.914 134.750 -34.031  1.00  0.00
ATOM   1526  N   TYR   169    -179.447 136.465 -34.111  1.00  0.00
ATOM   1527  H   TYR   169    -179.121 137.289 -34.570  1.00  0.00
ATOM   1528  CA  TYR   169    -178.686 136.085 -32.904  1.00  0.00
ATOM   1529  CB  TYR   169    -177.317 135.544 -33.345  1.00  0.00
ATOM   1530  CG  TYR   169    -176.497 134.988 -32.175  1.00  0.00
ATOM   1531  CD1 TYR   169    -176.680 133.659 -31.765  1.00  0.00
ATOM   1532  HD1 TYR   169    -177.273 132.972 -32.369  1.00  0.00
ATOM   1533  CD2 TYR   169    -175.694 135.851 -31.412  1.00  0.00
ATOM   1534  HD2 TYR   169    -175.518 136.875 -31.743  1.00  0.00
ATOM   1535  CE1 TYR   169    -176.088 133.206 -30.577  1.00  0.00
ATOM   1536  HE1 TYR   169    -176.221 132.174 -30.255  1.00  0.00
ATOM   1537  CE2 TYR   169    -175.111 135.397 -30.222  1.00  0.00
ATOM   1538  HE2 TYR   169    -174.475 136.062 -29.641  1.00  0.00
ATOM   1539  CZ  TYR   169    -175.319 134.078 -29.800  1.00  0.00
ATOM   1540  OH  TYR   169    -174.784 133.646 -28.632  1.00  0.00
ATOM   1541  HH  TYR   169    -174.638 134.456 -28.030  1.00  0.00
ATOM   1542  C   TYR   169    -178.522 137.264 -31.929  1.00  0.00
ATOM   1543  O   TYR   169    -178.330 138.405 -32.350  1.00  0.00
ATOM   1544  N   GLN   170    -178.537 136.925 -30.640  1.00  0.00
ATOM   1545  H   GLN   170    -178.728 135.983 -30.360  1.00  0.00
ATOM   1546  CA  GLN   170    -178.285 137.853 -29.515  1.00  0.00
ATOM   1547  CB  GLN   170    -179.475 138.819 -29.359  1.00  0.00
ATOM   1548  CG  GLN   170    -179.295 139.920 -28.303  1.00  0.00
ATOM   1549  CD  GLN   170    -177.997 140.718 -28.471  1.00  0.00
ATOM   1550  OE1 GLN   170    -176.954 140.378 -27.930  1.00  0.00
ATOM   1551  NE2 GLN   170    -178.036 141.777 -29.247  1.00  0.00
ATOM   1552 HE21 GLN   170    -178.875 142.044 -29.712  1.00  0.00
ATOM   1553 HE22 GLN   170    -177.186 142.286 -29.354  1.00  0.00
ATOM   1554  C   GLN   170    -178.028 137.065 -28.217  1.00  0.00
ATOM   1555  O   GLN   170    -178.701 136.073 -27.941  1.00  0.00
ATOM   1556  N   SER   171    -177.077 137.572 -27.434  1.00  0.00
ATOM   1557  H   SER   171    -176.666 138.461 -27.660  1.00  0.00
ATOM   1558  CA  SER   171    -176.632 136.992 -26.144  1.00  0.00
ATOM   1559  CB  SER   171    -175.894 135.653 -26.315  1.00  0.00
ATOM   1560  OG  SER   171    -174.684 135.819 -27.070  1.00  0.00
ATOM   1561  HG  SER   171    -174.239 136.672 -26.749  1.00  0.00
ATOM   1562  C   SER   171    -175.709 137.963 -25.394  1.00  0.00
ATOM   1563  O   SER   171    -174.613 138.281 -25.859  1.00  0.00
ATOM   1564  N   TRP   172    -176.151 138.337 -24.200  1.00  0.00
ATOM   1565  H   TRP   172    -177.018 138.005 -23.827  1.00  0.00
ATOM   1566  CA  TRP   172    -175.458 139.306 -23.328  1.00  0.00
ATOM   1567  CB  TRP   172    -176.397 140.492 -23.052  1.00  0.00
ATOM   1568  CG  TRP   172    -177.743 140.060 -22.451  1.00  0.00
ATOM   1569  CD1 TRP   172    -178.014 139.948 -21.151  1.00  0.00
ATOM   1570  HD1 TRP   172    -177.346 140.238 -20.340  1.00  0.00
ATOM   1571  CD2 TRP   172    -178.835 139.558 -23.149  1.00  0.00
ATOM   1572  NE1 TRP   172    -179.213 139.386 -20.991  1.00  0.00
ATOM   1573  HE1 TRP   172    -179.638 139.182 -20.111  1.00  0.00
ATOM   1574  CE2 TRP   172    -179.746 139.124 -22.182  1.00  0.00
ATOM   1575  CE3 TRP   172    -179.096 139.337 -24.510  1.00  0.00
ATOM   1576  HE3 TRP   172    -178.420 139.735 -25.267  1.00  0.00
ATOM   1577  CZ2 TRP   172    -180.919 138.460 -22.568  1.00  0.00
ATOM   1578  HZ2 TRP   172    -181.635 138.130 -21.817  1.00  0.00
ATOM   1579  CZ3 TRP   172    -180.259 138.659 -24.897  1.00  0.00
ATOM   1580  HZ3 TRP   172    -180.440 138.438 -25.948  1.00  0.00
ATOM   1581  CH2 TRP   172    -181.172 138.224 -23.926  1.00  0.00
ATOM   1582  HH2 TRP   172    -182.078 137.699 -24.229  1.00  0.00
ATOM   1583  C   TRP   172    -174.978 138.662 -22.017  1.00  0.00
ATOM   1584  O   TRP   172    -175.657 137.819 -21.431  1.00  0.00
ATOM   1585  N   ALA   173    -173.780 139.069 -21.605  1.00  0.00
ATOM   1586  H   ALA   173    -173.285 139.795 -22.080  1.00  0.00
ATOM   1587  CA  ALA   173    -173.116 138.559 -20.388  1.00  0.00
ATOM   1588  CB  ALA   173    -171.933 137.672 -20.790  1.00  0.00
ATOM   1589  C   ALA   173    -172.629 139.700 -19.480  1.00  0.00
ATOM   1590  O   ALA   173    -172.215 140.755 -19.960  1.00  0.00
ATOM   1591  N   LEU   174    -172.683 139.444 -18.176  1.00  0.00
ATOM   1592  H   LEU   174    -173.011 138.567 -17.826  1.00  0.00
ATOM   1593  CA  LEU   174    -172.220 140.390 -17.142  1.00  0.00
ATOM   1594  CB  LEU   174    -173.442 140.832 -16.312  1.00  0.00
ATOM   1595  CG  LEU   174    -173.318 142.071 -15.400  1.00  0.00
ATOM   1596  CD1 LEU   174    -172.480 141.818 -14.142  1.00  0.00
ATOM   1597  CD2 LEU   174    -172.813 143.298 -16.166  1.00  0.00
ATOM   1598  C   LEU   174    -171.144 139.714 -16.278  1.00  0.00
ATOM   1599  O   LEU   174    -171.314 138.582 -15.826  1.00  0.00
ATOM   1600  N   ALA   175    -170.040 140.434 -16.102  1.00  0.00
ATOM   1601  H   ALA   175    -169.953 141.355 -16.480  1.00  0.00
ATOM   1602  CA  ALA   175    -168.895 139.995 -15.280  1.00  0.00
ATOM   1603  CB  ALA   175    -167.682 139.762 -16.186  1.00  0.00
ATOM   1604  C   ALA   175    -168.554 141.037 -14.203  1.00  0.00
ATOM   1605  O   ALA   175    -168.705 142.239 -14.428  1.00  0.00
ATOM   1606  N   GLY   176    -168.134 140.533 -13.045  1.00  0.00
ATOM   1607  H   GLY   176    -168.137 139.548 -12.871  1.00  0.00
ATOM   1608  CA  GLY   176    -167.721 141.354 -11.888  1.00  0.00
ATOM   1609  C   GLY   176    -167.230 140.493 -10.715  1.00  0.00
ATOM   1610  O   GLY   176    -167.586 139.320 -10.606  1.00  0.00
ATOM   1611  N   GLY   177    -166.338 141.093  -9.930  1.00  0.00
ATOM   1612  H   GLY   177    -165.942 141.972 -10.186  1.00  0.00
ATOM   1613  CA  GLY   177    -165.756 140.476  -8.719  1.00  0.00
ATOM   1614  C   GLY   177    -164.220 140.428  -8.755  1.00  0.00
ATOM   1615  O   GLY   177    -163.605 140.429  -9.819  1.00  0.00
ATOM   1616  N   TRP   178    -163.641 140.468  -7.558  1.00  0.00
ATOM   1617  H   TRP   178    -164.177 140.465  -6.716  1.00  0.00
ATOM   1618  CA  TRP   178    -162.178 140.432  -7.352  1.00  0.00
ATOM   1619  CB  TRP   178    -161.690 141.820  -6.903  1.00  0.00
ATOM   1620  CG  TRP   178    -160.215 141.851  -6.470  1.00  0.00
ATOM   1621  CD1 TRP   178    -159.152 141.695  -7.261  1.00  0.00
ATOM   1622  HD1 TRP   178    -159.164 141.739  -8.350  1.00  0.00
ATOM   1623  CD2 TRP   178    -159.763 141.771  -5.158  1.00  0.00
ATOM   1624  NE1 TRP   178    -158.061 141.496  -6.518  1.00  0.00
ATOM   1625  HE1 TRP   178    -157.152 141.255  -6.866  1.00  0.00
ATOM   1626  CE2 TRP   178    -158.386 141.548  -5.229  1.00  0.00
ATOM   1627  CE3 TRP   178    -160.390 141.897  -3.910  1.00  0.00
ATOM   1628  HE3 TRP   178    -161.467 142.054  -3.853  1.00  0.00
ATOM   1629  CZ2 TRP   178    -157.624 141.466  -4.055  1.00  0.00
ATOM   1630  HZ2 TRP   178    -156.546 141.323  -4.114  1.00  0.00
ATOM   1631  CZ3 TRP   178    -159.631 141.816  -2.735  1.00  0.00
ATOM   1632  HZ3 TRP   178    -160.118 141.924  -1.766  1.00  0.00
ATOM   1633  CH2 TRP   178    -158.247 141.611  -2.807  1.00  0.00
ATOM   1634  HH2 TRP   178    -157.646 141.659  -1.900  1.00  0.00
ATOM   1635  C   TRP   178    -161.739 139.334  -6.368  1.00  0.00
ATOM   1636  O   TRP   178    -162.542 138.814  -5.592  1.00  0.00
ATOM   1637  N   ASN   179    -160.531 138.854  -6.650  1.00  0.00
ATOM   1638  H   ASN   179    -160.111 139.066  -7.533  1.00  0.00
ATOM   1639  CA  ASN   179    -159.686 137.977  -5.812  1.00  0.00
ATOM   1640  CB  ASN   179    -160.312 136.596  -5.549  1.00  0.00
ATOM   1641  CG  ASN   179    -160.813 135.889  -6.812  1.00  0.00
ATOM   1642  OD1 ASN   179    -160.120 135.123  -7.463  1.00  0.00
ATOM   1643  ND2 ASN   179    -162.051 136.151  -7.167  1.00  0.00
ATOM   1644 HD21 ASN   179    -162.598 136.788  -6.624  1.00  0.00
ATOM   1645 HD22 ASN   179    -162.395 135.699  -7.984  1.00  0.00
ATOM   1646  C   ASN   179    -158.306 137.827  -6.472  1.00  0.00
ATOM   1647  O   ASN   179    -158.192 137.888  -7.696  1.00  0.00
ATOM   1648  N   SER   180    -157.284 137.775  -5.620  1.00  0.00
ATOM   1649  H   SER   180    -157.468 137.703  -4.634  1.00  0.00
ATOM   1650  CA  SER   180    -155.854 137.657  -5.995  1.00  0.00
ATOM   1651  CB  SER   180    -155.363 138.833  -6.864  1.00  0.00
ATOM   1652  OG  SER   180    -155.428 140.071  -6.147  1.00  0.00
ATOM   1653  HG  SER   180    -154.911 139.935  -5.289  1.00  0.00
ATOM   1654  C   SER   180    -154.982 137.522  -4.734  1.00  0.00
ATOM   1655  O   SER   180    -154.479 138.498  -4.172  1.00  0.00
ATOM   1656  N   GLN   181    -154.964 136.294  -4.223  1.00  0.00
ATOM   1657  H   GLN   181    -155.426 135.531  -4.674  1.00  0.00
ATOM   1658  CA  GLN   181    -154.254 135.932  -2.979  1.00  0.00
ATOM   1659  CB  GLN   181    -155.258 135.628  -1.855  1.00  0.00
ATOM   1660  CG  GLN   181    -155.916 136.868  -1.228  1.00  0.00
ATOM   1661  CD  GLN   181    -156.921 137.615  -2.116  1.00  0.00
ATOM   1662  OE1 GLN   181    -157.656 137.071  -2.928  1.00  0.00
ATOM   1663  NE2 GLN   181    -156.963 138.920  -1.969  1.00  0.00
ATOM   1664 HE21 GLN   181    -156.346 139.373  -1.332  1.00  0.00
ATOM   1665 HE22 GLN   181    -157.657 139.424  -2.480  1.00  0.00
ATOM   1666  C   GLN   181    -153.337 134.717  -3.185  1.00  0.00
ATOM   1667  O   GLN   181    -153.683 133.788  -3.912  1.00  0.00
ATOM   1668  N   MET   182    -152.186 134.763  -2.516  1.00  0.00
ATOM   1669  H   MET   182    -151.936 135.559  -1.965  1.00  0.00
ATOM   1670  CA  MET   182    -151.156 133.699  -2.535  1.00  0.00
ATOM   1671  CB  MET   182    -150.400 133.659  -3.876  1.00  0.00
ATOM   1672  CG  MET   182    -149.712 134.974  -4.264  1.00  0.00
ATOM   1673  SD  MET   182    -148.841 134.876  -5.869  1.00  0.00
ATOM   1674  CE  MET   182    -148.208 136.536  -5.971  1.00  0.00
ATOM   1675  C   MET   182    -150.166 133.856  -1.368  1.00  0.00
ATOM   1676  O   MET   182    -149.911 134.969  -0.910  1.00  0.00
ATOM   1677  N   CYS   183    -149.716 132.715  -0.853  1.00  0.00
ATOM   1678  H   CYS   183    -149.978 131.828  -1.232  1.00  0.00
ATOM   1679  CA  CYS   183    -148.755 132.643   0.268  1.00  0.00
ATOM   1680  CB  CYS   183    -149.491 132.317   1.572  1.00  0.00
ATOM   1681  SG  CYS   183    -150.680 133.607   2.094  1.00  0.00
ATOM   1682  HG  CYS   183    -151.079 132.990   3.203  1.00  0.00
ATOM   1683  C   CYS   183    -147.671 131.585   0.016  1.00  0.00
ATOM   1684  O   CYS   183    -147.940 130.544  -0.581  1.00  0.00
ATOM   1685  N   CYS   184    -146.465 131.889   0.493  1.00  0.00
ATOM   1686  H   CYS   184    -146.282 132.776   0.918  1.00  0.00
ATOM   1687  CA  CYS   184    -145.284 131.000   0.421  1.00  0.00
ATOM   1688  CB  CYS   184    -144.670 131.058  -0.984  1.00  0.00
ATOM   1689  SG  CYS   184    -143.292 129.880  -1.244  1.00  0.00
ATOM   1690  HG  CYS   184    -143.059 130.215  -2.510  1.00  0.00
ATOM   1691  C   CYS   184    -144.236 131.438   1.457  1.00  0.00
ATOM   1692  O   CYS   184    -144.094 132.627   1.739  1.00  0.00
ATOM   1693  N   GLN   185    -143.555 130.446   2.026  1.00  0.00
ATOM   1694  H   GLN   185    -143.697 129.494   1.759  1.00  0.00
ATOM   1695  CA  GLN   185    -142.500 130.658   3.036  1.00  0.00
ATOM   1696  CB  GLN   185    -143.040 130.224   4.412  1.00  0.00
ATOM   1697  CG  GLN   185    -142.043 130.230   5.585  1.00  0.00
ATOM   1698  CD  GLN   185    -141.186 131.495   5.738  1.00  0.00
ATOM   1699  OE1 GLN   185    -141.455 132.572   5.227  1.00  0.00
ATOM   1700  NE2 GLN   185    -140.014 131.324   6.303  1.00  0.00
ATOM   1701 HE21 GLN   185    -139.709 130.415   6.599  1.00  0.00
ATOM   1702 HE22 GLN   185    -139.446 132.131   6.433  1.00  0.00
ATOM   1703  C   GLN   185    -141.183 129.962   2.656  1.00  0.00
ATOM   1704  O   GLN   185    -141.170 128.800   2.248  1.00  0.00
ATOM   1705  N   GLY   186    -140.095 130.696   2.886  1.00  0.00
ATOM   1706  H   GLY   186    -140.179 131.597   3.316  1.00  0.00
ATOM   1707  CA  GLY   186    -138.708 130.260   2.620  1.00  0.00
ATOM   1708  C   GLY   186    -138.241 129.170   3.596  1.00  0.00
ATOM   1709  O   GLY   186    -137.876 129.458   4.735  1.00  0.00
ATOM   1710  N   GLU   187    -138.426 127.920   3.183  1.00  0.00
ATOM   1711  H   GLU   187    -138.923 127.716   2.338  1.00  0.00
ATOM   1712  CA  GLU   187    -138.007 126.746   3.977  1.00  0.00
ATOM   1713  CB  GLU   187    -139.228 125.983   4.513  1.00  0.00
ATOM   1714  CG  GLU   187    -140.065 126.807   5.503  1.00  0.00
ATOM   1715  CD  GLU   187    -139.268 127.353   6.697  1.00  0.00
ATOM   1716  OE1 GLU   187    -138.416 126.604   7.228  1.00  0.00
ATOM   1717  OE2 GLU   187    -139.559 128.508   7.080  1.00  0.00
ATOM   1718  C   GLU   187    -137.080 125.789   3.216  1.00  0.00
ATOM   1719  O   GLU   187    -137.272 125.529   2.030  1.00  0.00
ATOM   1720  N   GLN   188    -136.116 125.256   3.967  1.00  0.00
ATOM   1721  H   GLN   188    -136.038 125.484   4.938  1.00  0.00
ATOM   1722  CA  GLN   188    -135.089 124.297   3.498  1.00  0.00
ATOM   1723  CB  GLN   188    -134.099 124.957   2.516  1.00  0.00
ATOM   1724  CG  GLN   188    -133.291 126.152   3.050  1.00  0.00
ATOM   1725  CD  GLN   188    -132.169 125.759   4.018  1.00  0.00
ATOM   1726  OE1 GLN   188    -131.519 124.729   3.911  1.00  0.00
ATOM   1727  NE2 GLN   188    -131.913 126.604   4.991  1.00  0.00
ATOM   1728 HE21 GLN   188    -132.424 127.453   5.086  1.00  0.00
ATOM   1729 HE22 GLN   188    -131.185 126.350   5.621  1.00  0.00
ATOM   1730  C   GLN   188    -134.358 123.648   4.688  1.00  0.00
ATOM   1731  O   GLN   188    -134.426 124.148   5.812  1.00  0.00
ATOM   1732  N   ASN   189    -133.761 122.486   4.439  1.00  0.00
ATOM   1733  H   ASN   189    -133.749 122.082   3.525  1.00  0.00
ATOM   1734  CA  ASN   189    -133.013 121.737   5.468  1.00  0.00
ATOM   1735  CB  ASN   189    -133.662 120.368   5.727  1.00  0.00
ATOM   1736  CG  ASN   189    -135.114 120.419   6.230  1.00  0.00
ATOM   1737  OD1 ASN   189    -135.900 119.510   6.012  1.00  0.00
ATOM   1738  ND2 ASN   189    -135.527 121.490   6.876  1.00  0.00
ATOM   1739 HD21 ASN   189    -134.934 122.285   7.000  1.00  0.00
ATOM   1740 HD22 ASN   189    -136.458 121.464   7.226  1.00  0.00
ATOM   1741  C   ASN   189    -131.525 121.583   5.095  1.00  0.00
ATOM   1742  O   ASN   189    -131.216 120.890   4.122  1.00  0.00
ATOM   1743  N   PRO   190    -130.625 122.283   5.806  1.00  0.00
ATOM   1744  CA  PRO   190    -129.171 122.228   5.550  1.00  0.00
ATOM   1745  CB  PRO   190    -128.552 123.172   6.584  1.00  0.00
ATOM   1746  CG  PRO   190    -129.668 124.177   6.855  1.00  0.00
ATOM   1747  CD  PRO   190    -130.929 123.313   6.820  1.00  0.00
ATOM   1748  C   PRO   190    -128.618 120.802   5.739  1.00  0.00
ATOM   1749  O   PRO   190    -128.962 120.149   6.727  1.00  0.00
ATOM   1750  N   PRO   191    -127.816 120.304   4.786  1.00  0.00
ATOM   1751  CA  PRO   191    -127.126 119.005   4.917  1.00  0.00
ATOM   1752  CB  PRO   191    -126.652 118.673   3.500  1.00  0.00
ATOM   1753  CG  PRO   191    -126.448 120.045   2.857  1.00  0.00
ATOM   1754  CD  PRO   191    -127.577 120.891   3.451  1.00  0.00
ATOM   1755  C   PRO   191    -125.963 119.074   5.918  1.00  0.00
ATOM   1756  O   PRO   191    -125.297 120.101   6.039  1.00  0.00
ATOM   1757  N   GLY   192    -125.744 117.953   6.603  1.00  0.00
ATOM   1758  H   GLY   192    -126.365 117.174   6.537  1.00  0.00
ATOM   1759  CA  GLY   192    -124.662 117.800   7.599  1.00  0.00
ATOM   1760  C   GLY   192    -123.624 116.743   7.173  1.00  0.00
ATOM   1761  O   GLY   192    -123.860 115.559   7.423  1.00  0.00
ATOM   1762  N   PRO   193    -122.550 117.131   6.463  1.00  0.00
ATOM   1763  CA  PRO   193    -121.467 116.198   6.090  1.00  0.00
ATOM   1764  CB  PRO   193    -120.677 116.929   5.003  1.00  0.00
ATOM   1765  CG  PRO   193    -120.872 118.406   5.344  1.00  0.00
ATOM   1766  CD  PRO   193    -122.305 118.467   5.878  1.00  0.00
ATOM   1767  C   PRO   193    -120.593 115.812   7.293  1.00  0.00
ATOM   1768  O   PRO   193    -120.360 116.612   8.196  1.00  0.00
ATOM   1769  N   PHE   194    -120.224 114.535   7.310  1.00  0.00
ATOM   1770  H   PHE   194    -120.522 113.892   6.607  1.00  0.00
ATOM   1771  CA  PHE   194    -119.369 113.934   8.354  1.00  0.00
ATOM   1772  CB  PHE   194    -120.210 113.067   9.305  1.00  0.00
ATOM   1773  CG  PHE   194    -121.053 112.001   8.592  1.00  0.00
ATOM   1774  CD1 PHE   194    -120.531 110.717   8.368  1.00  0.00
ATOM   1775  HD1 PHE   194    -119.530 110.461   8.714  1.00  0.00
ATOM   1776  CD2 PHE   194    -122.339 112.322   8.130  1.00  0.00
ATOM   1777  HD2 PHE   194    -122.761 113.310   8.319  1.00  0.00
ATOM   1778  CE1 PHE   194    -121.292 109.762   7.682  1.00  0.00
ATOM   1779  HE1 PHE   194    -120.892 108.761   7.521  1.00  0.00
ATOM   1780  CE2 PHE   194    -123.096 111.367   7.441  1.00  0.00
ATOM   1781  HE2 PHE   194    -124.095 111.618   7.085  1.00  0.00
ATOM   1782  CZ  PHE   194    -122.573 110.087   7.216  1.00  0.00
ATOM   1783  HZ  PHE   194    -123.163 109.343   6.683  1.00  0.00
ATOM   1784  C   PHE   194    -118.205 113.133   7.749  1.00  0.00
ATOM   1785  O   PHE   194    -118.367 112.442   6.744  1.00  0.00
ATOM   1786  N   TRP   195    -117.086 113.152   8.465  1.00  0.00
ATOM   1787  H   TRP   195    -117.045 113.576   9.368  1.00  0.00
ATOM   1788  CA  TRP   195    -115.820 112.551   8.002  1.00  0.00
ATOM   1789  CB  TRP   195    -114.743 113.638   7.883  1.00  0.00
ATOM   1790  CG  TRP   195    -115.144 114.714   6.866  1.00  0.00
ATOM   1791  CD1 TRP   195    -114.928 114.667   5.553  1.00  0.00
ATOM   1792  HD1 TRP   195    -114.338 113.910   5.037  1.00  0.00
ATOM   1793  CD2 TRP   195    -115.929 115.832   7.119  1.00  0.00
ATOM   1794  NE1 TRP   195    -115.548 115.689   4.961  1.00  0.00
ATOM   1795  HE1 TRP   195    -115.539 115.877   3.980  1.00  0.00
ATOM   1796  CE2 TRP   195    -116.175 116.423   5.877  1.00  0.00
ATOM   1797  CE3 TRP   195    -116.506 116.368   8.280  1.00  0.00
ATOM   1798  HE3 TRP   195    -116.274 115.942   9.254  1.00  0.00
ATOM   1799  CZ2 TRP   195    -117.001 117.552   5.787  1.00  0.00
ATOM   1800  HZ2 TRP   195    -117.192 118.018   4.821  1.00  0.00
ATOM   1801  CZ3 TRP   195    -117.343 117.488   8.190  1.00  0.00
ATOM   1802  HZ3 TRP   195    -117.858 117.857   9.076  1.00  0.00
ATOM   1803  CH2 TRP   195    -117.586 118.082   6.945  1.00  0.00
ATOM   1804  HH2 TRP   195    -118.239 118.951   6.879  1.00  0.00
ATOM   1805  C   TRP   195    -115.347 111.437   8.943  1.00  0.00
ATOM   1806  O   TRP   195    -115.405 111.568  10.166  1.00  0.00
ATOM   1807  N   LYS   196    -114.886 110.357   8.317  1.00  0.00
ATOM   1808  H   LYS   196    -114.842 110.325   7.319  1.00  0.00
ATOM   1809  CA  LYS   196    -114.445 109.106   8.976  1.00  0.00
ATOM   1810  CB  LYS   196    -115.624 108.336   9.613  1.00  0.00
ATOM   1811  CG  LYS   196    -116.951 108.309   8.833  1.00  0.00
ATOM   1812  CD  LYS   196    -116.912 107.493   7.537  1.00  0.00
ATOM   1813  CE  LYS   196    -118.186 107.680   6.707  1.00  0.00
ATOM   1814  NZ  LYS   196    -118.291 109.037   6.143  1.00  0.00
ATOM   1815  HZ1 LYS   196    -119.138 109.119   5.617  1.00  0.00
ATOM   1816  HZ2 LYS   196    -118.297 109.721   6.874  1.00  0.00
ATOM   1817  HZ3 LYS   196    -117.514 109.210   5.538  1.00  0.00
ATOM   1818  C   LYS   196    -113.646 108.201   8.024  1.00  0.00
ATOM   1819  O   LYS   196    -113.817 108.271   6.808  1.00  0.00
ATOM   1820  N   ALA   197    -112.697 107.468   8.608  1.00  0.00
ATOM   1821  H   ALA   197    -112.513 107.548   9.588  1.00  0.00
ATOM   1822  CA  ALA   197    -111.812 106.511   7.906  1.00  0.00
ATOM   1823  CB  ALA   197    -110.726 107.260   7.121  1.00  0.00
ATOM   1824  C   ALA   197    -111.134 105.556   8.903  1.00  0.00
ATOM   1825  O   ALA   197    -110.862 105.930  10.043  1.00  0.00
ATOM   1826  N   ALA   198    -110.905 104.327   8.445  1.00  0.00
ATOM   1827  H   ALA   198    -111.067 104.088   7.488  1.00  0.00
ATOM   1828  CA  ALA   198    -110.274 103.258   9.245  1.00  0.00
ATOM   1829  CB  ALA   198    -111.263 102.102   9.422  1.00  0.00
ATOM   1830  C   ALA   198    -108.991 102.754   8.567  1.00  0.00
ATOM   1831  O   ALA   198    -108.939 102.615   7.345  1.00  0.00
ATOM   1832  N   PHE   199    -107.991 102.458   9.394  1.00  0.00
ATOM   1833  H   PHE   199    -108.111 102.444  10.386  1.00  0.00
ATOM   1834  CA  PHE   199    -106.645 102.070   8.924  1.00  0.00
ATOM   1835  CB  PHE   199    -105.654 103.216   9.174  1.00  0.00
ATOM   1836  CG  PHE   199    -106.087 104.524   8.499  1.00  0.00
ATOM   1837  CD1 PHE   199    -105.752 104.774   7.160  1.00  0.00
ATOM   1838  HD1 PHE   199    -105.140 104.065   6.604  1.00  0.00
ATOM   1839  CD2 PHE   199    -106.883 105.442   9.201  1.00  0.00
ATOM   1840  HD2 PHE   199    -107.141 105.263  10.245  1.00  0.00
ATOM   1841  CE1 PHE   199    -106.217 105.934   6.525  1.00  0.00
ATOM   1842  HE1 PHE   199    -105.963 106.123   5.483  1.00  0.00
ATOM   1843  CE2 PHE   199    -107.351 106.599   8.565  1.00  0.00
ATOM   1844  HE2 PHE   199    -107.989 107.297   9.106  1.00  0.00
ATOM   1845  CZ  PHE   199    -107.017 106.845   7.227  1.00  0.00
ATOM   1846  HZ  PHE   199    -107.380 107.745   6.732  1.00  0.00
ATOM   1847  C   PHE   199    -106.143 100.793   9.614  1.00  0.00
ATOM   1848  O   PHE   199    -106.360 100.599  10.809  1.00  0.00
ATOM   1849  N   ALA   200    -105.469  99.957   8.824  1.00  0.00
ATOM   1850  H   ALA   200    -105.376 100.139   7.845  1.00  0.00
ATOM   1851  CA  ALA   200    -104.854  98.684   9.263  1.00  0.00
ATOM   1852  CB  ALA   200    -105.926  97.597   9.411  1.00  0.00
ATOM   1853  C   ALA   200    -103.804  98.209   8.245  1.00  0.00
ATOM   1854  O   ALA   200    -103.916  98.498   7.054  1.00  0.00
ATOM   1855  N   ASP   201    -102.757  97.560   8.760  1.00  0.00
ATOM   1856  H   ASP   201    -102.658  97.437   9.748  1.00  0.00
ATOM   1857  CA  ASP   201    -101.649  96.993   7.959  1.00  0.00
ATOM   1858  CB  ASP   201    -100.760  98.132   7.427  1.00  0.00
ATOM   1859  CG  ASP   201     -99.696  97.691   6.412  1.00  0.00
ATOM   1860  OD1 ASP   201     -99.969  96.725   5.665  1.00  0.00
ATOM   1861  OD2 ASP   201     -98.607  98.300   6.444  1.00  0.00
ATOM   1862  C   ASP   201    -100.806  96.025   8.809  1.00  0.00
ATOM   1863  O   ASP   201    -100.616  96.247  10.004  1.00  0.00
ATOM   1864  N   SER   202    -100.314  94.979   8.148  1.00  0.00
ATOM   1865  H   SER   202    -100.595  94.777   7.208  1.00  0.00
ATOM   1866  CA  SER   202     -99.412  93.955   8.725  1.00  0.00
ATOM   1867  CB  SER   202    -100.175  92.977   9.631  1.00  0.00
ATOM   1868  OG  SER   202    -101.213  92.308   8.908  1.00  0.00
ATOM   1869  HG  SER   202    -101.710  91.694   9.523  1.00  0.00
ATOM   1870  C   SER   202     -98.702  93.163   7.614  1.00  0.00
ATOM   1871  O   SER   202     -99.198  93.083   6.489  1.00  0.00
ATOM   1872  N   SER   203     -97.467  92.754   7.911  1.00  0.00
ATOM   1873  H   SER   203     -97.044  92.993   8.786  1.00  0.00
ATOM   1874  CA  SER   203     -96.580  91.962   7.022  1.00  0.00
ATOM   1875  CB  SER   203     -96.119  92.754   5.789  1.00  0.00
ATOM   1876  OG  SER   203     -97.161  92.770   4.813  1.00  0.00
ATOM   1877  HG  SER   203     -98.047  92.932   5.283  1.00  0.00
ATOM   1878  C   SER   203     -95.316  91.486   7.750  1.00  0.00
ATOM   1879  O   SER   203     -94.905  92.093   8.738  1.00  0.00
ATOM   1880  N   GLY   204     -94.781  90.364   7.270  1.00  0.00
ATOM   1881  H   GLY   204     -95.263  89.817   6.587  1.00  0.00
ATOM   1882  CA  GLY   204     -93.518  89.774   7.764  1.00  0.00
ATOM   1883  C   GLY   204     -93.647  88.288   8.130  1.00  0.00
ATOM   1884  O   GLY   204     -94.686  87.836   8.608  1.00  0.00
ATOM   1885  N   GLN   205     -92.552  87.569   7.890  1.00  0.00
ATOM   1886  H   GLN   205     -91.732  87.991   7.503  1.00  0.00
ATOM   1887  CA  GLN   205     -92.421  86.112   8.122  1.00  0.00
ATOM   1888  CB  GLN   205     -93.229  85.302   7.090  1.00  0.00
ATOM   1889  CG  GLN   205     -92.852  85.574   5.626  1.00  0.00
ATOM   1890  CD  GLN   205     -93.746  84.791   4.663  1.00  0.00
ATOM   1891  OE1 GLN   205     -94.817  85.222   4.263  1.00  0.00
ATOM   1892  NE2 GLN   205     -93.306  83.621   4.255  1.00  0.00
ATOM   1893 HE21 GLN   205     -92.428  83.263   4.551  1.00  0.00
ATOM   1894 HE22 GLN   205     -93.902  83.127   3.628  1.00  0.00
ATOM   1895  C   GLN   205     -90.946  85.676   8.101  1.00  0.00
ATOM   1896  O   GLN   205     -90.124  86.298   7.430  1.00  0.00
ATOM   1897  N   HIS   206     -90.647  84.635   8.874  1.00  0.00
ATOM   1898  H   HIS   206     -91.332  84.198   9.455  1.00  0.00
ATOM   1899  CA  HIS   206     -89.287  84.067   8.979  1.00  0.00
ATOM   1900  CB  HIS   206     -88.736  84.242  10.402  1.00  0.00
ATOM   1901  CG  HIS   206     -88.462  85.713  10.731  1.00  0.00
ATOM   1902  ND1 HIS   206     -87.338  86.372  10.464  1.00  0.00
ATOM   1903  CD2 HIS   206     -89.294  86.561  11.329  1.00  0.00
ATOM   1904  CE1 HIS   206     -87.471  87.624  10.886  1.00  0.00
ATOM   1905  NE2 HIS   206     -88.681  87.738  11.421  1.00  0.00
ATOM   1906  HE2 HIS   206     -89.057  88.567  11.827  1.00  0.00
ATOM   1907  C   HIS   206     -89.250  82.587   8.551  1.00  0.00
ATOM   1908  O   HIS   206     -89.790  81.740   9.266  1.00  0.00
ATOM   1909  N   PRO   207     -88.796  82.301   7.320  1.00  0.00
ATOM   1910  CA  PRO   207     -88.707  80.923   6.796  1.00  0.00
ATOM   1911  CB  PRO   207     -88.472  81.092   5.293  1.00  0.00
ATOM   1912  CG  PRO   207     -87.738  82.429   5.190  1.00  0.00
ATOM   1913  CD  PRO   207     -88.377  83.277   6.292  1.00  0.00
ATOM   1914  C   PRO   207     -87.604  80.087   7.476  1.00  0.00
ATOM   1915  O   PRO   207     -86.474  80.561   7.606  1.00  0.00
ATOM   1916  N   PRO   208     -87.946  78.887   7.970  1.00  0.00
ATOM   1917  CA  PRO   208     -86.958  77.929   8.510  1.00  0.00
ATOM   1918  CB  PRO   208     -87.793  76.757   9.028  1.00  0.00
ATOM   1919  CG  PRO   208     -89.113  77.417   9.416  1.00  0.00
ATOM   1920  CD  PRO   208     -89.317  78.460   8.316  1.00  0.00
ATOM   1921  C   PRO   208     -85.998  77.448   7.413  1.00  0.00
ATOM   1922  O   PRO   208     -86.386  77.283   6.258  1.00  0.00
ATOM   1923  N   ASP   209     -84.741  77.257   7.806  1.00  0.00
ATOM   1924  H   ASP   209     -84.455  77.425   8.748  1.00  0.00
ATOM   1925  CA  ASP   209     -83.681  76.749   6.912  1.00  0.00
ATOM   1926  CB  ASP   209     -82.719  77.902   6.583  1.00  0.00
ATOM   1927  CG  ASP   209     -81.647  77.555   5.541  1.00  0.00
ATOM   1928  OD1 ASP   209     -81.947  76.724   4.653  1.00  0.00
ATOM   1929  OD2 ASP   209     -80.528  78.088   5.689  1.00  0.00
ATOM   1930  C   ASP   209     -82.939  75.569   7.564  1.00  0.00
ATOM   1931  O   ASP   209     -82.612  75.618   8.748  1.00  0.00
ATOM   1932  N   ALA   210     -82.594  74.586   6.735  1.00  0.00
ATOM   1933  H   ALA   210     -82.767  74.641   5.751  1.00  0.00
ATOM   1934  CA  ALA   210     -81.867  73.376   7.172  1.00  0.00
ATOM   1935  CB  ALA   210     -82.752  72.143   6.962  1.00  0.00
ATOM   1936  C   ALA   210     -80.540  73.207   6.416  1.00  0.00
ATOM   1937  O   ALA   210     -80.481  73.338   5.193  1.00  0.00
ATOM   1938  N   CYS   211     -79.496  72.892   7.179  1.00  0.00
ATOM   1939  H   CYS   211     -79.579  72.827   8.172  1.00  0.00
ATOM   1940  CA  CYS   211     -78.132  72.682   6.650  1.00  0.00
ATOM   1941  CB  CYS   211     -77.115  72.927   7.771  1.00  0.00
ATOM   1942  SG  CYS   211     -77.089  74.660   8.360  1.00  0.00
ATOM   1943  HG  CYS   211     -76.128  74.488   9.264  1.00  0.00
ATOM   1944  C   CYS   211     -77.949  71.299   5.995  1.00  0.00
ATOM   1945  O   CYS   211     -77.409  70.355   6.575  1.00  0.00
ATOM   1946  N   ALA   212     -78.442  71.210   4.762  1.00  0.00
ATOM   1947  H   ALA   212     -78.946  71.975   4.357  1.00  0.00
ATOM   1948  CA  ALA   212     -78.397  69.979   3.946  1.00  0.00
ATOM   1949  CB  ALA   212     -79.490  70.052   2.873  1.00  0.00
ATOM   1950  C   ALA   212     -77.005  69.696   3.346  1.00  0.00
ATOM   1951  O   ALA   212     -76.665  70.113   2.238  1.00  0.00
ATOM   1952  N   PHE   213     -76.181  69.057   4.172  1.00  0.00
ATOM   1953  H   PHE   213     -76.414  68.938   5.138  1.00  0.00
ATOM   1954  CA  PHE   213     -74.812  68.646   3.792  1.00  0.00
ATOM   1955  CB  PHE   213     -73.773  69.498   4.535  1.00  0.00
ATOM   1956  CG  PHE   213     -73.910  70.991   4.215  1.00  0.00
ATOM   1957  CD1 PHE   213     -74.616  71.829   5.090  1.00  0.00
ATOM   1958  HD1 PHE   213     -74.969  71.447   6.048  1.00  0.00
ATOM   1959  CD2 PHE   213     -73.442  71.498   2.993  1.00  0.00
ATOM   1960  HD2 PHE   213     -72.898  70.854   2.302  1.00  0.00
ATOM   1961  CE1 PHE   213     -74.863  73.164   4.741  1.00  0.00
ATOM   1962  HE1 PHE   213     -75.399  73.819   5.426  1.00  0.00
ATOM   1963  CE2 PHE   213     -73.691  72.832   2.643  1.00  0.00
ATOM   1964  HE2 PHE   213     -73.345  73.217   1.685  1.00  0.00
ATOM   1965  CZ  PHE   213     -74.403  73.664   3.517  1.00  0.00
ATOM   1966  HZ  PHE   213     -74.607  74.697   3.239  1.00  0.00
ATOM   1967  C   PHE   213     -74.549  67.159   4.066  1.00  0.00
ATOM   1968  O   PHE   213     -74.911  66.640   5.123  1.00  0.00
ATOM   1969  N   ARG   214     -73.794  66.551   3.153  1.00  0.00
ATOM   1970  H   ARG   214     -73.416  67.048   2.374  1.00  0.00
ATOM   1971  CA  ARG   214     -73.408  65.129   3.232  1.00  0.00
ATOM   1972  CB  ARG   214     -73.735  64.426   1.906  1.00  0.00
ATOM   1973  CG  ARG   214     -73.545  62.900   1.896  1.00  0.00
ATOM   1974  CD  ARG   214     -74.435  62.153   2.900  1.00  0.00
ATOM   1975  NE  ARG   214     -73.728  61.953   4.180  1.00  0.00
ATOM   1976  HE  ARG   214     -73.017  61.252   4.168  1.00  0.00
ATOM   1977  CZ  ARG   214     -73.996  62.547   5.345  1.00  0.00
ATOM   1978  NH1 ARG   214     -74.980  63.417   5.494  1.00  0.00
ATOM   1979 HH11 ARG   214     -75.576  63.637   4.724  1.00  0.00
ATOM   1980 HH12 ARG   214     -75.077  63.900   6.368  1.00  0.00
ATOM   1981  NH2 ARG   214     -73.182  62.391   6.375  1.00  0.00
ATOM   1982 HH21 ARG   214     -72.370  61.810   6.305  1.00  0.00
ATOM   1983 HH22 ARG   214     -73.381  62.883   7.226  1.00  0.00
ATOM   1984  C   ARG   214     -71.920  65.004   3.592  1.00  0.00
ATOM   1985  O   ARG   214     -71.048  65.564   2.929  1.00  0.00
ATOM   1986  N   ARG   215     -71.679  64.230   4.644  1.00  0.00
ATOM   1987  H   ARG   215     -72.417  63.689   5.066  1.00  0.00
ATOM   1988  CA  ARG   215     -70.364  64.146   5.311  1.00  0.00
ATOM   1989  CB  ARG   215     -70.537  64.610   6.761  1.00  0.00
ATOM   1990  CG  ARG   215     -70.897  66.097   6.855  1.00  0.00
ATOM   1991  CD  ARG   215     -71.901  66.365   7.979  1.00  0.00
ATOM   1992  NE  ARG   215     -73.253  65.914   7.590  1.00  0.00
ATOM   1993  HE  ARG   215     -73.650  66.372   6.793  1.00  0.00
ATOM   1994  CZ  ARG   215     -73.985  64.964   8.175  1.00  0.00
ATOM   1995  NH1 ARG   215     -73.526  64.211   9.165  1.00  0.00
ATOM   1996 HH11 ARG   215     -72.594  64.357   9.493  1.00  0.00
ATOM   1997 HH12 ARG   215     -74.120  63.541   9.605  1.00  0.00
ATOM   1998  NH2 ARG   215     -75.277  64.891   7.897  1.00  0.00
ATOM   1999 HH21 ARG   215     -75.680  65.545   7.256  1.00  0.00
ATOM   2000 HH22 ARG   215     -75.852  64.224   8.368  1.00  0.00
ATOM   2001  C   ARG   215     -69.731  62.745   5.294  1.00  0.00
ATOM   2002  O   ARG   215     -70.424  61.727   5.248  1.00  0.00
ATOM   2003  N   GLY   216     -68.399  62.757   5.220  1.00  0.00
ATOM   2004  H   GLY   216     -67.921  63.619   5.057  1.00  0.00
ATOM   2005  CA  GLY   216     -67.496  61.593   5.391  1.00  0.00
ATOM   2006  C   GLY   216     -67.481  60.496   4.310  1.00  0.00
ATOM   2007  O   GLY   216     -66.412  60.110   3.844  1.00  0.00
ATOM   2008  N   ARG   217     -68.668  60.115   3.845  1.00  0.00
ATOM   2009  H   ARG   217     -69.499  60.539   4.217  1.00  0.00
ATOM   2010  CA  ARG   217     -68.914  58.981   2.921  1.00  0.00
ATOM   2011  CB  ARG   217     -70.383  58.991   2.488  1.00  0.00
ATOM   2012  CG  ARG   217     -71.307  58.593   3.646  1.00  0.00
ATOM   2013  CD  ARG   217     -72.788  58.731   3.288  1.00  0.00
ATOM   2014  NE  ARG   217     -73.177  57.799   2.214  1.00  0.00
ATOM   2015  HE  ARG   217     -72.475  57.149   1.933  1.00  0.00
ATOM   2016  CZ  ARG   217     -74.366  57.737   1.610  1.00  0.00
ATOM   2017  NH1 ARG   217     -75.370  58.544   1.926  1.00  0.00
ATOM   2018 HH11 ARG   217     -75.241  59.228   2.642  1.00  0.00
ATOM   2019 HH12 ARG   217     -76.244  58.466   1.452  1.00  0.00
ATOM   2020  NH2 ARG   217     -74.570  56.847   0.651  1.00  0.00
ATOM   2021 HH21 ARG   217     -73.841  56.223   0.377  1.00  0.00
ATOM   2022 HH22 ARG   217     -75.461  56.806   0.205  1.00  0.00
ATOM   2023  C   ARG   217     -67.998  58.863   1.689  1.00  0.00
ATOM   2024  O   ARG   217     -67.626  57.757   1.300  1.00  0.00
ATOM   2025  N   LYS   218     -67.643  59.997   1.085  1.00  0.00
ATOM   2026  H   LYS   218     -68.006  60.881   1.370  1.00  0.00
ATOM   2027  CA  LYS   218     -66.644  60.039  -0.000  1.00  0.00
ATOM   2028  CB  LYS   218     -66.816  61.322  -0.822  1.00  0.00
ATOM   2029  CG  LYS   218     -67.070  61.031  -2.308  1.00  0.00
ATOM   2030  CD  LYS   218     -65.921  60.320  -3.041  1.00  0.00
ATOM   2031  CE  LYS   218     -64.660  61.182  -3.161  1.00  0.00
ATOM   2032  NZ  LYS   218     -63.637  60.502  -3.966  1.00  0.00
ATOM   2033  HZ1 LYS   218     -62.808  61.060  -3.995  1.00  0.00
ATOM   2034  HZ2 LYS   218     -63.417  59.606  -3.567  1.00  0.00
ATOM   2035  HZ3 LYS   218     -63.979  60.369  -4.896  1.00  0.00
ATOM   2036  C   LYS   218     -65.219  59.908   0.571  1.00  0.00
ATOM   2037  O   LYS   218     -64.525  60.892   0.828  1.00  0.00
ATOM   2038  N   LYS   219     -64.829  58.647   0.748  1.00  0.00
ATOM   2039  H   LYS   219     -65.502  57.915   0.623  1.00  0.00
ATOM   2040  CA  LYS   219     -63.563  58.193   1.374  1.00  0.00
ATOM   2041  CB  LYS   219     -63.667  56.700   1.753  1.00  0.00
ATOM   2042  CG  LYS   219     -63.846  55.697   0.602  1.00  0.00
ATOM   2043  CD  LYS   219     -65.289  55.593   0.095  1.00  0.00
ATOM   2044  CE  LYS   219     -65.425  54.610  -1.072  1.00  0.00
ATOM   2045  NZ  LYS   219     -64.841  55.121  -2.323  1.00  0.00
ATOM   2046  HZ1 LYS   219     -64.921  54.416  -3.028  1.00  0.00
ATOM   2047  HZ2 LYS   219     -65.346  55.932  -2.615  1.00  0.00
ATOM   2048  HZ3 LYS   219     -63.872  55.339  -2.190  1.00  0.00
ATOM   2049  C   LYS   219     -62.211  58.542   0.700  1.00  0.00
ATOM   2050  O   LYS   219     -61.301  57.722   0.584  1.00  0.00
ATOM   2051  N   ARG   220     -62.146  59.756   0.165  1.00  0.00
ATOM   2052  H   ARG   220     -62.989  60.281   0.021  1.00  0.00
ATOM   2053  CA  ARG   220     -60.905  60.416  -0.295  1.00  0.00
ATOM   2054  CB  ARG   220     -60.956  60.645  -1.810  1.00  0.00
ATOM   2055  CG  ARG   220     -59.889  59.836  -2.559  1.00  0.00
ATOM   2056  CD  ARG   220     -60.214  58.341  -2.667  1.00  0.00
ATOM   2057  NE  ARG   220     -61.305  58.119  -3.635  1.00  0.00
ATOM   2058  HE  ARG   220     -61.074  58.317  -4.585  1.00  0.00
ATOM   2059  CZ  ARG   220     -62.531  57.665  -3.366  1.00  0.00
ATOM   2060  NH1 ARG   220     -62.916  57.367  -2.135  1.00  0.00
ATOM   2061 HH11 ARG   220     -62.253  57.462  -1.389  1.00  0.00
ATOM   2062 HH12 ARG   220     -63.846  57.057  -1.949  1.00  0.00
ATOM   2063  NH2 ARG   220     -63.371  57.414  -4.358  1.00  0.00
ATOM   2064 HH21 ARG   220     -63.088  57.555  -5.305  1.00  0.00
ATOM   2065 HH22 ARG   220     -64.292  57.086  -4.155  1.00  0.00
ATOM   2066  C   ARG   220     -60.620  61.759   0.412  1.00  0.00
ATOM   2067  O   ARG   220     -59.570  62.364   0.201  1.00  0.00
ATOM   2068  N   ILE   221     -61.529  62.174   1.297  1.00  0.00
ATOM   2069  H   ILE   221     -62.306  61.598   1.548  1.00  0.00
ATOM   2070  CA  ILE   221     -61.488  63.477   1.998  1.00  0.00
ATOM   2071  CB  ILE   221     -62.744  63.760   2.858  1.00  0.00
ATOM   2072  CG1 ILE   221     -63.000  62.830   4.065  1.00  0.00
ATOM   2073  CG2 ILE   221     -63.977  63.968   1.969  1.00  0.00
ATOM   2074  CD  ILE   221     -63.237  61.335   3.806  1.00  0.00
ATOM   2075  C   ILE   221     -60.196  63.726   2.808  1.00  0.00
ATOM   2076  O   ILE   221     -59.894  62.970   3.736  1.00  0.00
ATOM   2077  N   PRO   222     -59.401  64.734   2.417  1.00  0.00
ATOM   2078  CA  PRO   222     -58.174  65.110   3.144  1.00  0.00
ATOM   2079  CB  PRO   222     -57.464  66.104   2.220  1.00  0.00
ATOM   2080  CG  PRO   222     -58.604  66.752   1.435  1.00  0.00
ATOM   2081  CD  PRO   222     -59.599  65.606   1.239  1.00  0.00
ATOM   2082  C   PRO   222     -58.493  65.726   4.512  1.00  0.00
ATOM   2083  O   PRO   222     -59.434  66.504   4.650  1.00  0.00
ATOM   2084  N   TYR   223     -57.681  65.361   5.503  1.00  0.00
ATOM   2085  H   TYR   223     -57.115  64.541   5.424  1.00  0.00
ATOM   2086  CA  TYR   223     -57.763  65.922   6.875  1.00  0.00
ATOM   2087  CB  TYR   223     -56.675  65.319   7.780  1.00  0.00
ATOM   2088  CG  TYR   223     -56.383  63.819   7.621  1.00  0.00
ATOM   2089  CD1 TYR   223     -57.380  62.894   7.265  1.00  0.00
ATOM   2090  HD1 TYR   223     -58.435  63.170   7.313  1.00  0.00
ATOM   2091  CD2 TYR   223     -55.042  63.405   7.663  1.00  0.00
ATOM   2092  HD2 TYR   223     -54.266  64.085   8.017  1.00  0.00
ATOM   2093  CE1 TYR   223     -57.029  61.583   6.912  1.00  0.00
ATOM   2094  HE1 TYR   223     -57.798  60.871   6.614  1.00  0.00
ATOM   2095  CE2 TYR   223     -54.697  62.093   7.317  1.00  0.00
ATOM   2096  HE2 TYR   223     -53.662  61.773   7.397  1.00  0.00
ATOM   2097  CZ  TYR   223     -55.688  61.185   6.929  1.00  0.00
ATOM   2098  OH  TYR   223     -55.358  59.934   6.520  1.00  0.00
ATOM   2099  HH  TYR   223     -54.360  59.821   6.527  1.00  0.00
ATOM   2100  C   TYR   223     -57.575  67.454   6.884  1.00  0.00
ATOM   2101  O   TYR   223     -58.173  68.172   7.681  1.00  0.00
ATOM   2102  N   SER   224     -56.636  67.879   6.038  1.00  0.00
ATOM   2103  H   SER   224     -56.121  67.202   5.517  1.00  0.00
ATOM   2104  CA  SER   224     -56.210  69.267   5.756  1.00  0.00
ATOM   2105  CB  SER   224     -55.579  69.920   6.995  1.00  0.00
ATOM   2106  OG  SER   224     -54.974  71.179   6.675  1.00  0.00
ATOM   2107  HG  SER   224     -54.186  71.309   7.302  1.00  0.00
ATOM   2108  C   SER   224     -55.163  69.201   4.635  1.00  0.00
ATOM   2109  O   SER   224     -54.390  68.243   4.568  1.00  0.00
ATOM   2110  N   LYS   225     -55.109  70.258   3.828  1.00  0.00
ATOM   2111  H   LYS   225     -55.666  71.066   4.021  1.00  0.00
ATOM   2112  CA  LYS   225     -54.229  70.353   2.640  1.00  0.00
ATOM   2113  CB  LYS   225     -54.404  71.709   1.943  1.00  0.00
ATOM   2114  CG  LYS   225     -55.795  71.861   1.320  1.00  0.00
ATOM   2115  CD  LYS   225     -55.942  73.223   0.641  1.00  0.00
ATOM   2116  CE  LYS   225     -57.334  73.374   0.026  1.00  0.00
ATOM   2117  NZ  LYS   225     -57.479  74.680  -0.633  1.00  0.00
ATOM   2118  HZ1 LYS   225     -58.396  74.755  -1.026  1.00  0.00
ATOM   2119  HZ2 LYS   225     -57.345  75.411   0.037  1.00  0.00
ATOM   2120  HZ3 LYS   225     -56.798  74.765  -1.360  1.00  0.00
ATOM   2121  C   LYS   225     -52.746  70.075   2.953  1.00  0.00
ATOM   2122  O   LYS   225     -52.259  68.988   2.642  1.00  0.00
ATOM   2123  N   GLY   226     -52.131  70.963   3.739  1.00  0.00
ATOM   2124  H   GLY   226     -52.601  71.790   4.042  1.00  0.00
ATOM   2125  CA  GLY   226     -50.717  70.858   4.173  1.00  0.00
ATOM   2126  C   GLY   226     -50.404  69.533   4.891  1.00  0.00
ATOM   2127  O   GLY   226     -49.467  68.824   4.528  1.00  0.00
ATOM   2128  N   GLN   227     -51.297  69.167   5.807  1.00  0.00
ATOM   2129  H   GLN   227     -51.951  69.831   6.175  1.00  0.00
ATOM   2130  CA  GLN   227     -51.268  67.884   6.538  1.00  0.00
ATOM   2131  CB  GLN   227     -52.475  67.804   7.481  1.00  0.00
ATOM   2132  CG  GLN   227     -52.268  68.574   8.795  1.00  0.00
ATOM   2133  CD  GLN   227     -51.993  70.076   8.647  1.00  0.00
ATOM   2134  OE1 GLN   227     -52.572  70.796   7.841  1.00  0.00
ATOM   2135  NE2 GLN   227     -51.068  70.565   9.436  1.00  0.00
ATOM   2136 HE21 GLN   227     -50.577  69.956  10.074  1.00  0.00
ATOM   2137 HE22 GLN   227     -50.865  71.538   9.394  1.00  0.00
ATOM   2138  C   GLN   227     -51.188  66.649   5.624  1.00  0.00
ATOM   2139  O   GLN   227     -50.185  65.938   5.654  1.00  0.00
ATOM   2140  N   LEU   228     -52.130  66.534   4.687  1.00  0.00
ATOM   2141  H   LEU   228     -52.873  67.207   4.604  1.00  0.00
ATOM   2142  CA  LEU   228     -52.159  65.442   3.690  1.00  0.00
ATOM   2143  CB  LEU   228     -53.457  65.545   2.873  1.00  0.00
ATOM   2144  CG  LEU   228     -54.200  64.228   2.580  1.00  0.00
ATOM   2145  CD1 LEU   228     -53.384  63.242   1.738  1.00  0.00
ATOM   2146  CD2 LEU   228     -54.719  63.577   3.866  1.00  0.00
ATOM   2147  C   LEU   228     -50.928  65.487   2.761  1.00  0.00
ATOM   2148  O   LEU   228     -50.249  64.475   2.570  1.00  0.00
ATOM   2149  N   ARG   229     -50.571  66.706   2.351  1.00  0.00
ATOM   2150  H   ARG   229     -51.168  67.499   2.509  1.00  0.00
ATOM   2151  CA  ARG   229     -49.392  66.998   1.513  1.00  0.00
ATOM   2152  CB  ARG   229     -49.369  68.499   1.197  1.00  0.00
ATOM   2153  CG  ARG   229     -48.307  68.853   0.157  1.00  0.00
ATOM   2154  CD  ARG   229     -48.327  70.333  -0.221  1.00  0.00
ATOM   2155  NE  ARG   229     -47.209  70.580  -1.148  1.00  0.00
ATOM   2156  HE  ARG   229     -46.305  70.583  -0.726  1.00  0.00
ATOM   2157  CZ  ARG   229     -47.296  70.842  -2.454  1.00  0.00
ATOM   2158  NH1 ARG   229     -48.459  70.948  -3.084  1.00  0.00
ATOM   2159 HH11 ARG   229     -49.305  70.837  -2.564  1.00  0.00
ATOM   2160 HH12 ARG   229     -48.484  71.175  -4.056  1.00  0.00
ATOM   2161  NH2 ARG   229     -46.193  70.909  -3.182  1.00  0.00
ATOM   2162 HH21 ARG   229     -45.295  70.782  -2.764  1.00  0.00
ATOM   2163 HH22 ARG   229     -46.265  71.089  -4.162  1.00  0.00
ATOM   2164  C   ARG   229     -48.064  66.520   2.132  1.00  0.00
ATOM   2165  O   ARG   229     -47.228  65.981   1.411  1.00  0.00
ATOM   2166  N   GLU   230     -47.948  66.580   3.461  1.00  0.00
ATOM   2167  H   GLU   230     -48.600  67.118   4.004  1.00  0.00
ATOM   2168  CA  GLU   230     -46.786  66.044   4.211  1.00  0.00
ATOM   2169  CB  GLU   230     -47.040  66.073   5.723  1.00  0.00
ATOM   2170  CG  GLU   230     -47.176  67.480   6.314  1.00  0.00
ATOM   2171  CD  GLU   230     -47.601  67.449   7.788  1.00  0.00
ATOM   2172  OE1 GLU   230     -48.453  68.291   8.145  1.00  0.00
ATOM   2173  OE2 GLU   230     -47.088  66.580   8.530  1.00  0.00
ATOM   2174  C   GLU   230     -46.447  64.598   3.799  1.00  0.00
ATOM   2175  O   GLU   230     -45.383  64.349   3.229  1.00  0.00
ATOM   2176  N   LEU   231     -47.435  63.707   3.927  1.00  0.00
ATOM   2177  H   LEU   231     -48.328  63.957   4.304  1.00  0.00
ATOM   2178  CA  LEU   231     -47.280  62.296   3.517  1.00  0.00
ATOM   2179  CB  LEU   231     -48.420  61.414   4.035  1.00  0.00
ATOM   2180  CG  LEU   231     -47.884  60.091   4.599  1.00  0.00
ATOM   2181  CD1 LEU   231     -47.294  60.287   5.998  1.00  0.00
ATOM   2182  CD2 LEU   231     -48.956  59.003   4.611  1.00  0.00
ATOM   2183  C   LEU   231     -47.123  62.145   1.994  1.00  0.00
ATOM   2184  O   LEU   231     -46.147  61.549   1.550  1.00  0.00
ATOM   2185  N   GLU   232     -47.894  62.926   1.236  1.00  0.00
ATOM   2186  H   GLU   232     -48.608  63.502   1.641  1.00  0.00
ATOM   2187  CA  GLU   232     -47.815  62.963  -0.243  1.00  0.00
ATOM   2188  CB  GLU   232     -48.786  64.006  -0.811  1.00  0.00
ATOM   2189  CG  GLU   232     -50.249  63.621  -0.586  1.00  0.00
ATOM   2190  CD  GLU   232     -51.204  64.668  -1.158  1.00  0.00
ATOM   2191  OE1 GLU   232     -51.484  64.573  -2.373  1.00  0.00
ATOM   2192  OE2 GLU   232     -51.656  65.523  -0.365  1.00  0.00
ATOM   2193  C   GLU   232     -46.394  63.246  -0.772  1.00  0.00
ATOM   2194  O   GLU   232     -45.818  62.425  -1.487  1.00  0.00
ATOM   2195  N   ARG   233     -45.793  64.326  -0.274  1.00  0.00
ATOM   2196  H   ARG   233     -46.282  64.961   0.336  1.00  0.00
ATOM   2197  CA  ARG   233     -44.427  64.748  -0.651  1.00  0.00
ATOM   2198  CB  ARG   233     -44.121  66.179  -0.182  1.00  0.00
ATOM   2199  CG  ARG   233     -45.098  67.218  -0.747  1.00  0.00
ATOM   2200  CD  ARG   233     -45.140  67.249  -2.278  1.00  0.00
ATOM   2201  NE  ARG   233     -46.398  67.883  -2.706  1.00  0.00
ATOM   2202  HE  ARG   233     -46.469  68.872  -2.567  1.00  0.00
ATOM   2203  CZ  ARG   233     -47.442  67.276  -3.275  1.00  0.00
ATOM   2204  NH1 ARG   233     -47.463  65.978  -3.549  1.00  0.00
ATOM   2205 HH11 ARG   233     -46.664  65.422  -3.327  1.00  0.00
ATOM   2206 HH12 ARG   233     -48.258  65.576  -3.996  1.00  0.00
ATOM   2207  NH2 ARG   233     -48.524  67.989  -3.536  1.00  0.00
ATOM   2208 HH21 ARG   233     -48.531  68.965  -3.306  1.00  0.00
ATOM   2209 HH22 ARG   233     -49.322  67.558  -3.951  1.00  0.00
ATOM   2210  C   ARG   233     -43.335  63.780  -0.172  1.00  0.00
ATOM   2211  O   ARG   233     -42.505  63.361  -0.981  1.00  0.00
ATOM   2212  N   GLU   234     -43.433  63.319   1.080  1.00  0.00
ATOM   2213  H   GLU   234     -44.089  63.690   1.743  1.00  0.00
ATOM   2214  CA  GLU   234     -42.488  62.300   1.586  1.00  0.00
ATOM   2215  CB  GLU   234     -42.550  62.091   3.112  1.00  0.00
ATOM   2216  CG  GLU   234     -43.816  61.458   3.710  1.00  0.00
ATOM   2217  CD  GLU   234     -43.998  59.963   3.412  1.00  0.00
ATOM   2218  OE1 GLU   234     -42.992  59.225   3.473  1.00  0.00
ATOM   2219  OE2 GLU   234     -45.162  59.579   3.178  1.00  0.00
ATOM   2220  C   GLU   234     -42.560  60.983   0.792  1.00  0.00
ATOM   2221  O   GLU   234     -41.529  60.548   0.290  1.00  0.00
ATOM   2222  N   TYR   235     -43.784  60.588   0.431  1.00  0.00
ATOM   2223  H   TYR   235     -44.607  61.069   0.752  1.00  0.00
ATOM   2224  CA  TYR   235     -44.083  59.383  -0.370  1.00  0.00
ATOM   2225  CB  TYR   235     -45.600  59.234  -0.507  1.00  0.00
ATOM   2226  CG  TYR   235     -46.076  57.832  -0.130  1.00  0.00
ATOM   2227  CD1 TYR   235     -45.845  56.751  -0.994  1.00  0.00
ATOM   2228  HD1 TYR   235     -45.251  56.885  -1.899  1.00  0.00
ATOM   2229  CD2 TYR   235     -46.836  57.650   1.035  1.00  0.00
ATOM   2230  HD2 TYR   235     -46.949  58.463   1.753  1.00  0.00
ATOM   2231  CE1 TYR   235     -46.371  55.489  -0.689  1.00  0.00
ATOM   2232  HE1 TYR   235     -46.185  54.642  -1.347  1.00  0.00
ATOM   2233  CE2 TYR   235     -47.375  56.390   1.326  1.00  0.00
ATOM   2234  HE2 TYR   235     -47.993  56.260   2.211  1.00  0.00
ATOM   2235  CZ  TYR   235     -47.133  55.309   0.470  1.00  0.00
ATOM   2236  OH  TYR   235     -47.555  54.064   0.800  1.00  0.00
ATOM   2237  HH  TYR   235     -48.198  54.130   1.573  1.00  0.00
ATOM   2238  C   TYR   235     -43.464  59.443  -1.776  1.00  0.00
ATOM   2239  O   TYR   235     -42.865  58.471  -2.235  1.00  0.00
ATOM   2240  N   ALA   236     -43.589  60.614  -2.406  1.00  0.00
ATOM   2241  H   ALA   236     -44.190  61.330  -2.041  1.00  0.00
ATOM   2242  CA  ALA   236     -42.993  60.923  -3.723  1.00  0.00
ATOM   2243  CB  ALA   236     -43.366  62.355  -4.117  1.00  0.00
ATOM   2244  C   ALA   236     -41.464  60.736  -3.767  1.00  0.00
ATOM   2245  O   ALA   236     -40.915  60.366  -4.803  1.00  0.00
ATOM   2246  N   ALA   237     -40.799  61.066  -2.659  1.00  0.00
ATOM   2247  H   ALA   237     -41.246  61.575  -1.921  1.00  0.00
ATOM   2248  CA  ALA   237     -39.368  60.768  -2.451  1.00  0.00
ATOM   2249  CB  ALA   237     -38.782  61.744  -1.424  1.00  0.00
ATOM   2250  C   ALA   237     -39.141  59.298  -2.040  1.00  0.00
ATOM   2251  O   ALA   237     -38.434  58.552  -2.718  1.00  0.00
ATOM   2252  N   ASN   238     -39.693  58.918  -0.888  1.00  0.00
ATOM   2253  H   ASN   238     -40.286  59.547  -0.370  1.00  0.00
ATOM   2254  CA  ASN   238     -39.653  57.548  -0.342  1.00  0.00
ATOM   2255  CB  ASN   238     -38.733  57.461   0.888  1.00  0.00
ATOM   2256  CG  ASN   238     -37.265  57.889   0.728  1.00  0.00
ATOM   2257  OD1 ASN   238     -36.575  58.171   1.696  1.00  0.00
ATOM   2258  ND2 ASN   238     -36.742  57.969  -0.476  1.00  0.00
ATOM   2259 HD21 ASN   238     -37.294  57.825  -1.301  1.00  0.00
ATOM   2260 HD22 ASN   238     -35.780  58.217  -0.525  1.00  0.00
ATOM   2261  C   ASN   238     -41.067  57.139   0.098  1.00  0.00
ATOM   2262  O   ASN   238     -41.698  57.830   0.896  1.00  0.00
ATOM   2263  N   LYS   239     -41.465  55.934  -0.306  1.00  0.00
ATOM   2264  H   LYS   239     -40.963  55.440  -1.011  1.00  0.00
ATOM   2265  CA  LYS   239     -42.772  55.338   0.066  1.00  0.00
ATOM   2266  CB  LYS   239     -42.962  53.968  -0.603  1.00  0.00
ATOM   2267  CG  LYS   239     -41.872  52.938  -0.269  1.00  0.00
ATOM   2268  CD  LYS   239     -42.105  51.553  -0.891  1.00  0.00
ATOM   2269  CE  LYS   239     -41.893  51.478  -2.410  1.00  0.00
ATOM   2270  NZ  LYS   239     -43.011  52.047  -3.178  1.00  0.00
ATOM   2271  HZ1 LYS   239     -42.819  51.973  -4.157  1.00  0.00
ATOM   2272  HZ2 LYS   239     -43.850  51.544  -2.967  1.00  0.00
ATOM   2273  HZ3 LYS   239     -43.136  53.009  -2.934  1.00  0.00
ATOM   2274  C   LYS   239     -43.068  55.253   1.579  1.00  0.00
ATOM   2275  O   LYS   239     -44.226  55.190   1.983  1.00  0.00
ATOM   2276  N   PHE   240     -42.002  55.138   2.370  1.00  0.00
ATOM   2277  H   PHE   240     -41.080  55.120   1.989  1.00  0.00
ATOM   2278  CA  PHE   240     -42.037  55.160   3.844  1.00  0.00
ATOM   2279  CB  PHE   240     -42.220  53.735   4.390  1.00  0.00
ATOM   2280  CG  PHE   240     -42.388  53.718   5.915  1.00  0.00
ATOM   2281  CD1 PHE   240     -41.285  53.447   6.739  1.00  0.00
ATOM   2282  HD1 PHE   240     -40.355  53.076   6.307  1.00  0.00
ATOM   2283  CD2 PHE   240     -43.581  54.183   6.487  1.00  0.00
ATOM   2284  HD2 PHE   240     -44.460  54.338   5.864  1.00  0.00
ATOM   2285  CE1 PHE   240     -41.369  53.663   8.121  1.00  0.00
ATOM   2286  HE1 PHE   240     -40.502  53.483   8.756  1.00  0.00
ATOM   2287  CE2 PHE   240     -43.661  54.413   7.866  1.00  0.00
ATOM   2288  HE2 PHE   240     -44.568  54.837   8.292  1.00  0.00
ATOM   2289  CZ  PHE   240     -42.554  54.155   8.683  1.00  0.00
ATOM   2290  HZ  PHE   240     -42.590  54.402   9.743  1.00  0.00
ATOM   2291  C   PHE   240     -40.737  55.785   4.377  1.00  0.00
ATOM   2292  O   PHE   240     -39.665  55.584   3.807  1.00  0.00
ATOM   2293  N   ILE   241     -40.872  56.496   5.493  1.00  0.00
ATOM   2294  H   ILE   241     -41.738  56.509   5.992  1.00  0.00
ATOM   2295  CA  ILE   241     -39.750  57.183   6.171  1.00  0.00
ATOM   2296  CB  ILE   241     -39.730  58.711   5.941  1.00  0.00
ATOM   2297  CG1 ILE   241     -41.097  59.411   5.952  1.00  0.00
ATOM   2298  CG2 ILE   241     -38.983  59.027   4.644  1.00  0.00
ATOM   2299  CD  ILE   241     -41.817  59.404   7.301  1.00  0.00
ATOM   2300  C   ILE   241     -39.619  56.829   7.662  1.00  0.00
ATOM   2301  O   ILE   241     -40.608  56.553   8.337  1.00  0.00
ATOM   2302  N   THR   242     -38.404  57.019   8.171  1.00  0.00
ATOM   2303  H   THR   242     -37.726  57.559   7.674  1.00  0.00
ATOM   2304  CA  THR   242     -37.975  56.597   9.528  1.00  0.00
ATOM   2305  CB  THR   242     -36.535  57.043   9.836  1.00  0.00
ATOM   2306  OG1 THR   242     -36.415  58.465   9.716  1.00  0.00
ATOM   2307  HG1 THR   242     -35.448  58.708   9.590  1.00  0.00
ATOM   2308  CG2 THR   242     -35.508  56.311   8.967  1.00  0.00
ATOM   2309  C   THR   242     -38.884  57.077  10.670  1.00  0.00
ATOM   2310  O   THR   242     -39.509  58.135  10.590  1.00  0.00
ATOM   2311  N   LYS   243     -38.827  56.329  11.772  1.00  0.00
ATOM   2312  H   LYS   243     -38.343  55.456  11.769  1.00  0.00
ATOM   2313  CA  LYS   243     -39.624  56.574  12.997  1.00  0.00
ATOM   2314  CB  LYS   243     -39.144  55.669  14.140  1.00  0.00
ATOM   2315  CG  LYS   243     -39.367  54.163  13.928  1.00  0.00
ATOM   2316  CD  LYS   243     -40.841  53.735  13.897  1.00  0.00
ATOM   2317  CE  LYS   243     -41.392  53.629  12.472  1.00  0.00
ATOM   2318  NZ  LYS   243     -42.824  53.296  12.480  1.00  0.00
ATOM   2319  HZ1 LYS   243     -43.160  53.224  11.541  1.00  0.00
ATOM   2320  HZ2 LYS   243     -42.965  52.427  12.952  1.00  0.00
ATOM   2321  HZ3 LYS   243     -43.340  54.015  12.957  1.00  0.00
ATOM   2322  C   LYS   243     -39.681  58.038  13.467  1.00  0.00
ATOM   2323  O   LYS   243     -40.760  58.623  13.506  1.00  0.00
ATOM   2324  N   ASP   244     -38.517  58.682  13.566  1.00  0.00
ATOM   2325  H   ASP   244     -37.651  58.189  13.499  1.00  0.00
ATOM   2326  CA  ASP   244     -38.428  60.121  13.914  1.00  0.00
ATOM   2327  CB  ASP   244     -36.966  60.583  13.959  1.00  0.00
ATOM   2328  CG  ASP   244     -36.185  59.881  15.074  1.00  0.00
ATOM   2329  OD1 ASP   244     -36.108  60.466  16.174  1.00  0.00
ATOM   2330  OD2 ASP   244     -35.748  58.740  14.803  1.00  0.00
ATOM   2331  C   ASP   244     -39.237  61.019  12.957  1.00  0.00
ATOM   2332  O   ASP   244     -40.165  61.695  13.394  1.00  0.00
ATOM   2333  N   LYS   245     -39.067  60.778  11.657  1.00  0.00
ATOM   2334  H   LYS   245     -38.561  59.979  11.330  1.00  0.00
ATOM   2335  CA  LYS   245     -39.768  61.524  10.593  1.00  0.00
ATOM   2336  CB  LYS   245     -39.181  61.173   9.220  1.00  0.00
ATOM   2337  CG  LYS   245     -37.744  61.669   9.025  1.00  0.00
ATOM   2338  CD  LYS   245     -37.670  63.198   8.943  1.00  0.00
ATOM   2339  CE  LYS   245     -36.231  63.703   8.800  1.00  0.00
ATOM   2340  NZ  LYS   245     -35.438  63.483  10.020  1.00  0.00
ATOM   2341  HZ1 LYS   245     -34.510  63.828   9.877  1.00  0.00
ATOM   2342  HZ2 LYS   245     -35.859  63.976  10.781  1.00  0.00
ATOM   2343  HZ3 LYS   245     -35.404  62.506  10.226  1.00  0.00
ATOM   2344  C   LYS   245     -41.290  61.296  10.611  1.00  0.00
ATOM   2345  O   LYS   245     -42.044  62.265  10.704  1.00  0.00
ATOM   2346  N   ARG   246     -41.717  60.032  10.699  1.00  0.00
ATOM   2347  H   ARG   246     -41.087  59.251  10.643  1.00  0.00
ATOM   2348  CA  ARG   246     -43.155  59.700  10.809  1.00  0.00
ATOM   2349  CB  ARG   246     -43.476  58.220  10.515  1.00  0.00
ATOM   2350  CG  ARG   246     -42.803  57.135  11.366  1.00  0.00
ATOM   2351  CD  ARG   246     -43.349  57.006  12.793  1.00  0.00
ATOM   2352  NE  ARG   246     -44.673  56.363  12.860  1.00  0.00
ATOM   2353  HE  ARG   246     -45.345  56.681  12.196  1.00  0.00
ATOM   2354  CZ  ARG   246     -45.034  55.413  13.728  1.00  0.00
ATOM   2355  NH1 ARG   246     -44.197  54.934  14.638  1.00  0.00
ATOM   2356 HH11 ARG   246     -43.263  55.290  14.678  1.00  0.00
ATOM   2357 HH12 ARG   246     -44.508  54.264  15.308  1.00  0.00
ATOM   2358  NH2 ARG   246     -46.288  54.992  13.773  1.00  0.00
ATOM   2359 HH21 ARG   246     -46.980  55.380  13.163  1.00  0.00
ATOM   2360 HH22 ARG   246     -46.540  54.284  14.430  1.00  0.00
ATOM   2361  C   ARG   246     -43.823  60.236  12.089  1.00  0.00
ATOM   2362  O   ARG   246     -44.921  60.783  12.014  1.00  0.00
ATOM   2363  N   ARG   247     -43.085  60.239  13.200  1.00  0.00
ATOM   2364  H   ARG   247     -42.234  59.705  13.267  1.00  0.00
ATOM   2365  CA  ARG   247     -43.527  60.864  14.465  1.00  0.00
ATOM   2366  CB  ARG   247     -42.609  60.485  15.632  1.00  0.00
ATOM   2367  CG  ARG   247     -42.763  59.003  15.979  1.00  0.00
ATOM   2368  CD  ARG   247     -41.863  58.595  17.144  1.00  0.00
ATOM   2369  NE  ARG   247     -41.966  57.136  17.320  1.00  0.00
ATOM   2370  HE  ARG   247     -42.896  56.780  17.406  1.00  0.00
ATOM   2371  CZ  ARG   247     -40.957  56.266  17.387  1.00  0.00
ATOM   2372  NH1 ARG   247     -39.686  56.644  17.363  1.00  0.00
ATOM   2373 HH11 ARG   247     -39.473  57.617  17.296  1.00  0.00
ATOM   2374 HH12 ARG   247     -38.960  55.966  17.449  1.00  0.00
ATOM   2375  NH2 ARG   247     -41.219  54.971  17.456  1.00  0.00
ATOM   2376 HH21 ARG   247     -42.165  54.653  17.460  1.00  0.00
ATOM   2377 HH22 ARG   247     -40.467  54.318  17.516  1.00  0.00
ATOM   2378  C   ARG   247     -43.675  62.391  14.362  1.00  0.00
ATOM   2379  O   ARG   247     -44.749  62.912  14.662  1.00  0.00
ATOM   2380  N   LYS   248     -42.691  63.050  13.750  1.00  0.00
ATOM   2381  H   LYS   248     -41.811  62.607  13.545  1.00  0.00
ATOM   2382  CA  LYS   248     -42.755  64.497  13.439  1.00  0.00
ATOM   2383  CB  LYS   248     -41.433  64.980  12.827  1.00  0.00
ATOM   2384  CG  LYS   248     -40.427  65.506  13.860  1.00  0.00
ATOM   2385  CD  LYS   248     -39.914  64.448  14.841  1.00  0.00
ATOM   2386  CE  LYS   248     -38.894  65.037  15.816  1.00  0.00
ATOM   2387  NZ  LYS   248     -38.432  64.019  16.771  1.00  0.00
ATOM   2388  HZ1 LYS   248     -37.771  64.428  17.400  1.00  0.00
ATOM   2389  HZ2 LYS   248     -39.212  63.670  17.291  1.00  0.00
ATOM   2390  HZ3 LYS   248     -37.997  63.265  16.278  1.00  0.00
ATOM   2391  C   LYS   248     -43.942  64.863  12.528  1.00  0.00
ATOM   2392  O   LYS   248     -44.770  65.696  12.899  1.00  0.00
ATOM   2393  N   ILE   249     -44.119  64.086  11.458  1.00  0.00
ATOM   2394  H   ILE   249     -43.408  63.438  11.164  1.00  0.00
ATOM   2395  CA  ILE   249     -45.284  64.199  10.549  1.00  0.00
ATOM   2396  CB  ILE   249     -45.070  63.310   9.302  1.00  0.00
ATOM   2397  CG1 ILE   249     -43.891  63.872   8.490  1.00  0.00
ATOM   2398  CG2 ILE   249     -46.328  63.211   8.418  1.00  0.00
ATOM   2399  CD  ILE   249     -43.296  62.897   7.467  1.00  0.00
ATOM   2400  C   ILE   249     -46.610  63.928  11.292  1.00  0.00
ATOM   2401  O   ILE   249     -47.580  64.657  11.102  1.00  0.00
ATOM   2402  N   SER   250     -46.635  62.923  12.167  1.00  0.00
ATOM   2403  H   SER   250     -45.921  62.214  12.167  1.00  0.00
ATOM   2404  CA  SER   250     -47.822  62.625  13.000  1.00  0.00
ATOM   2405  CB  SER   250     -47.675  61.305  13.765  1.00  0.00
ATOM   2406  OG  SER   250     -46.885  61.379  14.956  1.00  0.00
ATOM   2407  HG  SER   250     -46.008  61.857  14.786  1.00  0.00
ATOM   2408  C   SER   250     -48.232  63.777  13.933  1.00  0.00
ATOM   2409  O   SER   250     -49.380  64.212  13.882  1.00  0.00
ATOM   2410  N   ALA   251     -47.239  64.426  14.543  1.00  0.00
ATOM   2411  H   ALA   251     -46.307  64.058  14.561  1.00  0.00
ATOM   2412  CA  ALA   251     -47.440  65.652  15.344  1.00  0.00
ATOM   2413  CB  ALA   251     -46.126  66.031  16.033  1.00  0.00
ATOM   2414  C   ALA   251     -47.972  66.819  14.488  1.00  0.00
ATOM   2415  O   ALA   251     -49.058  67.331  14.751  1.00  0.00
ATOM   2416  N   ALA   252     -47.315  67.053  13.350  1.00  0.00
ATOM   2417  H   ALA   252     -46.445  66.589  13.153  1.00  0.00
ATOM   2418  CA  ALA   252     -47.714  68.068  12.350  1.00  0.00
ATOM   2419  CB  ALA   252     -46.623  68.161  11.281  1.00  0.00
ATOM   2420  C   ALA   252     -49.097  67.845  11.700  1.00  0.00
ATOM   2421  O   ALA   252     -49.717  68.787  11.206  1.00  0.00
ATOM   2422  N   THR   253     -49.563  66.597  11.726  1.00  0.00
ATOM   2423  H   THR   253     -48.980  65.845  12.035  1.00  0.00
ATOM   2424  CA  THR   253     -50.893  66.182  11.219  1.00  0.00
ATOM   2425  CB  THR   253     -50.805  64.936  10.316  1.00  0.00
ATOM   2426  OG1 THR   253     -50.125  63.866  10.976  1.00  0.00
ATOM   2427  HG1 THR   253     -49.131  64.063  10.962  1.00  0.00
ATOM   2428  CG2 THR   253     -50.132  65.237   8.977  1.00  0.00
ATOM   2429  C   THR   253     -51.939  65.906  12.317  1.00  0.00
ATOM   2430  O   THR   253     -53.054  65.488  12.008  1.00  0.00
ATOM   2431  N   SER   254     -51.618  66.277  13.561  1.00  0.00
ATOM   2432  H   SER   254     -50.780  66.795  13.746  1.00  0.00
ATOM   2433  CA  SER   254     -52.457  66.068  14.769  1.00  0.00
ATOM   2434  CB  SER   254     -53.669  67.012  14.768  1.00  0.00
ATOM   2435  OG  SER   254     -53.235  68.375  14.829  1.00  0.00
ATOM   2436  HG  SER   254     -54.031  68.972  14.745  1.00  0.00
ATOM   2437  C   SER   254     -52.903  64.610  15.007  1.00  0.00
ATOM   2438  O   SER   254     -53.926  64.335  15.636  1.00  0.00
ATOM   2439  N   LEU   255     -52.022  63.681  14.640  1.00  0.00
ATOM   2440  H   LEU   255     -51.101  63.932  14.322  1.00  0.00
ATOM   2441  CA  LEU   255     -52.300  62.232  14.675  1.00  0.00
ATOM   2442  CB  LEU   255     -52.241  61.669  13.246  1.00  0.00
ATOM   2443  CG  LEU   255     -53.281  62.278  12.289  1.00  0.00
ATOM   2444  CD1 LEU   255     -53.051  61.767  10.866  1.00  0.00
ATOM   2445  CD2 LEU   255     -54.720  61.968  12.716  1.00  0.00
ATOM   2446  C   LEU   255     -51.347  61.465  15.608  1.00  0.00
ATOM   2447  O   LEU   255     -50.142  61.702  15.634  1.00  0.00
ATOM   2448  N   SER   256     -51.910  60.453  16.264  1.00  0.00
ATOM   2449  H   SER   256     -52.873  60.225  16.120  1.00  0.00
ATOM   2450  CA  SER   256     -51.259  59.600  17.290  1.00  0.00
ATOM   2451  CB  SER   256     -52.370  58.915  18.101  1.00  0.00
ATOM   2452  OG  SER   256     -53.222  58.182  17.212  1.00  0.00
ATOM   2453  HG  SER   256     -53.743  57.498  17.731  1.00  0.00
ATOM   2454  C   SER   256     -50.238  58.552  16.789  1.00  0.00
ATOM   2455  O   SER   256     -50.115  57.463  17.354  1.00  0.00
ATOM   2456  N   GLU   257     -49.415  58.952  15.818  1.00  0.00
ATOM   2457  H   GLU   257     -49.334  59.940  15.641  1.00  0.00
ATOM   2458  CA  GLU   257     -48.455  58.130  15.033  1.00  0.00
ATOM   2459  CB  GLU   257     -47.078  57.947  15.701  1.00  0.00
ATOM   2460  CG  GLU   257     -47.048  57.202  17.039  1.00  0.00
ATOM   2461  CD  GLU   257     -45.643  57.213  17.646  1.00  0.00
ATOM   2462  OE1 GLU   257     -45.323  58.212  18.325  1.00  0.00
ATOM   2463  OE2 GLU   257     -44.913  56.218  17.434  1.00  0.00
ATOM   2464  C   GLU   257     -48.961  56.841  14.357  1.00  0.00
ATOM   2465  O   GLU   257     -48.838  56.702  13.141  1.00  0.00
ATOM   2466  N   ARG   258     -49.719  56.025  15.084  1.00  0.00
ATOM   2467  H   ARG   258     -49.880  56.214  16.059  1.00  0.00
ATOM   2468  CA  ARG   258     -50.381  54.812  14.548  1.00  0.00
ATOM   2469  CB  ARG   258     -51.247  54.168  15.636  1.00  0.00
ATOM   2470  CG  ARG   258     -50.412  53.632  16.805  1.00  0.00
ATOM   2471  CD  ARG   258     -51.284  53.035  17.915  1.00  0.00
ATOM   2472  NE  ARG   258     -51.989  51.829  17.441  1.00  0.00
ATOM   2473  HE  ARG   258     -52.636  51.978  16.697  1.00  0.00
ATOM   2474  CZ  ARG   258     -51.860  50.589  17.917  1.00  0.00
ATOM   2475  NH1 ARG   258     -51.047  50.289  18.921  1.00  0.00
ATOM   2476 HH11 ARG   258     -50.508  51.016  19.343  1.00  0.00
ATOM   2477 HH12 ARG   258     -50.980  49.350  19.249  1.00  0.00
ATOM   2478  NH2 ARG   258     -52.562  49.603  17.378  1.00  0.00
ATOM   2479 HH21 ARG   258     -53.184  49.783  16.620  1.00  0.00
ATOM   2480 HH22 ARG   258     -52.464  48.679  17.741  1.00  0.00
ATOM   2481  C   ARG   258     -51.260  55.136  13.324  1.00  0.00
ATOM   2482  O   ARG   258     -51.148  54.505  12.274  1.00  0.00
ATOM   2483  N   GLN   259     -51.949  56.273  13.416  1.00  0.00
ATOM   2484  H   GLN   259     -52.133  56.678  14.310  1.00  0.00
ATOM   2485  CA  GLN   259     -52.767  56.817  12.313  1.00  0.00
ATOM   2486  CB  GLN   259     -53.436  58.146  12.693  1.00  0.00
ATOM   2487  CG  GLN   259     -54.122  58.198  14.066  1.00  0.00
ATOM   2488  CD  GLN   259     -55.028  57.001  14.368  1.00  0.00
ATOM   2489  OE1 GLN   259     -54.625  56.033  14.997  1.00  0.00
ATOM   2490  NE2 GLN   259     -56.275  57.068  13.959  1.00  0.00
ATOM   2491 HE21 GLN   259     -56.620  57.864  13.471  1.00  0.00
ATOM   2492 HE22 GLN   259     -56.852  56.280  14.160  1.00  0.00
ATOM   2493  C   GLN   259     -51.980  57.018  11.006  1.00  0.00
ATOM   2494  O   GLN   259     -52.385  56.461   9.987  1.00  0.00
ATOM   2495  N   ILE   260     -50.779  57.607  11.073  1.00  0.00
ATOM   2496  H   ILE   260     -50.285  57.732  11.934  1.00  0.00
ATOM   2497  CA  ILE   260     -50.023  57.913   9.835  1.00  0.00
ATOM   2498  CB  ILE   260     -49.052  59.126   9.826  1.00  0.00
ATOM   2499  CG1 ILE   260     -47.545  58.861  10.007  1.00  0.00
ATOM   2500  CG2 ILE   260     -49.565  60.292  10.679  1.00  0.00
ATOM   2501  CD  ILE   260     -47.085  58.286  11.347  1.00  0.00
ATOM   2502  C   ILE   260     -49.434  56.670   9.146  1.00  0.00
ATOM   2503  O   ILE   260     -49.388  56.643   7.922  1.00  0.00
ATOM   2504  N   THR   261     -49.060  55.640   9.908  1.00  0.00
ATOM   2505  H   THR   261     -49.106  55.655  10.909  1.00  0.00
ATOM   2506  CA  THR   261     -48.609  54.351   9.331  1.00  0.00
ATOM   2507  CB  THR   261     -47.848  53.473  10.332  1.00  0.00
ATOM   2508  OG1 THR   261     -48.541  53.430  11.581  1.00  0.00
ATOM   2509  HG1 THR   261     -48.150  52.707  12.155  1.00  0.00
ATOM   2510  CG2 THR   261     -46.406  53.958  10.501  1.00  0.00
ATOM   2511  C   THR   261     -49.739  53.550   8.663  1.00  0.00
ATOM   2512  O   THR   261     -49.555  53.008   7.573  1.00  0.00
ATOM   2513  N   ILE   262     -50.926  53.583   9.268  1.00  0.00
ATOM   2514  H   ILE   262     -51.011  53.841  10.235  1.00  0.00
ATOM   2515  CA  ILE   262     -52.170  53.093   8.627  1.00  0.00
ATOM   2516  CB  ILE   262     -53.300  53.039   9.687  1.00  0.00
ATOM   2517  CG1 ILE   262     -53.258  51.724  10.483  1.00  0.00
ATOM   2518  CG2 ILE   262     -54.723  53.220   9.141  1.00  0.00
ATOM   2519  CD  ILE   262     -52.114  51.589  11.495  1.00  0.00
ATOM   2520  C   ILE   262     -52.479  53.903   7.344  1.00  0.00
ATOM   2521  O   ILE   262     -52.646  53.334   6.264  1.00  0.00
ATOM   2522  N   TRP   263     -52.388  55.227   7.466  1.00  0.00
ATOM   2523  H   TRP   263     -52.354  55.657   8.374  1.00  0.00
ATOM   2524  CA  TRP   263     -52.501  56.185   6.346  1.00  0.00
ATOM   2525  CB  TRP   263     -52.468  57.597   6.943  1.00  0.00
ATOM   2526  CG  TRP   263     -52.516  58.782   5.969  1.00  0.00
ATOM   2527  CD1 TRP   263     -53.020  58.824   4.734  1.00  0.00
ATOM   2528  HD1 TRP   263     -53.565  58.016   4.245  1.00  0.00
ATOM   2529  CD2 TRP   263     -51.951  60.022   6.222  1.00  0.00
ATOM   2530  NE1 TRP   263     -52.780  60.019   4.192  1.00  0.00
ATOM   2531  HE1 TRP   263     -53.048  60.295   3.270  1.00  0.00
ATOM   2532  CE2 TRP   263     -52.127  60.782   5.065  1.00  0.00
ATOM   2533  CE3 TRP   263     -51.322  60.577   7.344  1.00  0.00
ATOM   2534  HE3 TRP   263     -51.265  60.009   8.269  1.00  0.00
ATOM   2535  CZ2 TRP   263     -51.655  62.101   5.019  1.00  0.00
ATOM   2536  HZ2 TRP   263     -51.681  62.658   4.085  1.00  0.00
ATOM   2537  CZ3 TRP   263     -50.857  61.897   7.304  1.00  0.00
ATOM   2538  HZ3 TRP   263     -50.368  62.328   8.177  1.00  0.00
ATOM   2539  CH2 TRP   263     -51.026  62.658   6.141  1.00  0.00
ATOM   2540  HH2 TRP   263     -50.657  63.680   6.108  1.00  0.00
ATOM   2541  C   TRP   263     -51.448  55.971   5.240  1.00  0.00
ATOM   2542  O   TRP   263     -51.781  56.086   4.064  1.00  0.00
ATOM   2543  N   PHE   264     -50.230  55.567   5.606  1.00  0.00
ATOM   2544  H   PHE   264     -49.882  55.792   6.523  1.00  0.00
ATOM   2545  CA  PHE   264     -49.196  55.095   4.658  1.00  0.00
ATOM   2546  CB  PHE   264     -47.938  54.610   5.390  1.00  0.00
ATOM   2547  CG  PHE   264     -46.849  55.679   5.512  1.00  0.00
ATOM   2548  CD1 PHE   264     -46.584  56.313   6.736  1.00  0.00
ATOM   2549  HD1 PHE   264     -47.120  56.018   7.633  1.00  0.00
ATOM   2550  CD2 PHE   264     -46.047  55.961   4.399  1.00  0.00
ATOM   2551  HD2 PHE   264     -46.170  55.399   3.474  1.00  0.00
ATOM   2552  CE1 PHE   264     -45.534  57.234   6.840  1.00  0.00
ATOM   2553  HE1 PHE   264     -45.334  57.730   7.789  1.00  0.00
ATOM   2554  CE2 PHE   264     -44.998  56.881   4.502  1.00  0.00
ATOM   2555  HE2 PHE   264     -44.387  57.098   3.627  1.00  0.00
ATOM   2556  CZ  PHE   264     -44.742  57.519   5.721  1.00  0.00
ATOM   2557  HZ  PHE   264     -43.951  58.260   5.785  1.00  0.00
ATOM   2558  C   PHE   264     -49.696  53.973   3.733  1.00  0.00
ATOM   2559  O   PHE   264     -49.623  54.113   2.512  1.00  0.00
ATOM   2560  N   GLN   265     -50.290  52.932   4.320  1.00  0.00
ATOM   2561  H   GLN   265     -50.298  52.828   5.318  1.00  0.00
ATOM   2562  CA  GLN   265     -50.907  51.829   3.552  1.00  0.00
ATOM   2563  CB  GLN   265     -51.266  50.654   4.467  1.00  0.00
ATOM   2564  CG  GLN   265     -50.717  49.325   3.931  1.00  0.00
ATOM   2565  CD  GLN   265     -51.242  48.947   2.539  1.00  0.00
ATOM   2566  OE1 GLN   265     -50.596  49.127   1.520  1.00  0.00
ATOM   2567  NE2 GLN   265     -52.304  48.181   2.497  1.00  0.00
ATOM   2568 HE21 GLN   265     -52.692  47.802   3.346  1.00  0.00
ATOM   2569 HE22 GLN   265     -52.805  48.084   1.634  1.00  0.00
ATOM   2570  C   GLN   265     -52.149  52.274   2.758  1.00  0.00
ATOM   2571  O   GLN   265     -52.277  51.957   1.577  1.00  0.00
ATOM   2572  N   ASN   266     -52.980  53.115   3.377  1.00  0.00
ATOM   2573  H   ASN   266     -52.919  53.268   4.368  1.00  0.00
ATOM   2574  CA  ASN   266     -54.145  53.740   2.711  1.00  0.00
ATOM   2575  CB  ASN   266     -54.874  54.635   3.723  1.00  0.00
ATOM   2576  CG  ASN   266     -56.325  55.005   3.373  1.00  0.00
ATOM   2577  OD1 ASN   266     -57.147  55.234   4.245  1.00  0.00
ATOM   2578  ND2 ASN   266     -56.687  55.079   2.109  1.00  0.00
ATOM   2579 HD21 ASN   266     -56.052  54.885   1.362  1.00  0.00
ATOM   2580 HD22 ASN   266     -57.641  55.318   1.943  1.00  0.00
ATOM   2581  C   ASN   266     -53.714  54.556   1.474  1.00  0.00
ATOM   2582  O   ASN   266     -54.349  54.469   0.421  1.00  0.00
ATOM   2583  N   ARG   267     -52.632  55.322   1.621  1.00  0.00
ATOM   2584  H   ARG   267     -52.269  55.545   2.535  1.00  0.00
ATOM   2585  CA  ARG   267     -51.972  56.034   0.511  1.00  0.00
ATOM   2586  CB  ARG   267     -50.885  56.995   0.993  1.00  0.00
ATOM   2587  CG  ARG   267     -51.433  58.424   1.041  1.00  0.00
ATOM   2588  CD  ARG   267     -50.323  59.475   1.154  1.00  0.00
ATOM   2589  NE  ARG   267     -49.424  59.484  -0.019  1.00  0.00
ATOM   2590  HE  ARG   267     -48.567  58.984   0.106  1.00  0.00
ATOM   2591  CZ  ARG   267     -49.660  60.003  -1.228  1.00  0.00
ATOM   2592  NH1 ARG   267     -50.825  60.535  -1.573  1.00  0.00
ATOM   2593 HH11 ARG   267     -51.581  60.515  -0.919  1.00  0.00
ATOM   2594 HH12 ARG   267     -50.915  61.013  -2.444  1.00  0.00
ATOM   2595  NH2 ARG   267     -48.665  60.105  -2.095  1.00  0.00
ATOM   2596 HH21 ARG   267     -47.749  59.795  -1.842  1.00  0.00
ATOM   2597 HH22 ARG   267     -48.822  60.512  -2.991  1.00  0.00
ATOM   2598  C   ARG   267     -51.419  55.110  -0.578  1.00  0.00
ATOM   2599  O   ARG   267     -51.784  55.290  -1.734  1.00  0.00
ATOM   2600  N   ARG   268     -50.756  54.023  -0.184  1.00  0.00
ATOM   2601  H   ARG   268     -50.429  53.925   0.758  1.00  0.00
ATOM   2602  CA  ARG   268     -50.292  52.966  -1.112  1.00  0.00
ATOM   2603  CB  ARG   268     -49.665  51.849  -0.262  1.00  0.00
ATOM   2604  CG  ARG   268     -48.844  50.806  -1.027  1.00  0.00
ATOM   2605  CD  ARG   268     -49.708  49.713  -1.664  1.00  0.00
ATOM   2606  NE  ARG   268     -48.864  48.742  -2.383  1.00  0.00
ATOM   2607  HE  ARG   268     -48.834  47.829  -1.973  1.00  0.00
ATOM   2608  CZ  ARG   268     -48.251  48.915  -3.557  1.00  0.00
ATOM   2609  NH1 ARG   268     -48.445  49.987  -4.313  1.00  0.00
ATOM   2610 HH11 ARG   268     -49.076  50.693  -3.993  1.00  0.00
ATOM   2611 HH12 ARG   268     -47.977  50.079  -5.188  1.00  0.00
ATOM   2612  NH2 ARG   268     -47.241  48.120  -3.872  1.00  0.00
ATOM   2613 HH21 ARG   268     -46.953  47.410  -3.233  1.00  0.00
ATOM   2614 HH22 ARG   268     -46.763  48.250  -4.738  1.00  0.00
ATOM   2615  C   ARG   268     -51.456  52.458  -1.990  1.00  0.00
ATOM   2616  O   ARG   268     -51.396  52.576  -3.216  1.00  0.00
ATOM   2617  N   VAL   269     -52.580  52.172  -1.327  1.00  0.00
ATOM   2618  H   VAL   269     -52.567  52.083  -0.326  1.00  0.00
ATOM   2619  CA  VAL   269     -53.854  51.784  -1.974  1.00  0.00
ATOM   2620  CB  VAL   269     -54.927  51.393  -0.933  1.00  0.00
ATOM   2621  CG1 VAL   269     -56.242  50.969  -1.598  1.00  0.00
ATOM   2622  CG2 VAL   269     -54.461  50.231  -0.048  1.00  0.00
ATOM   2623  C   VAL   269     -54.347  52.864  -2.961  1.00  0.00
ATOM   2624  O   VAL   269     -54.438  52.595  -4.158  1.00  0.00
ATOM   2625  N   LYS   270     -54.594  54.086  -2.484  1.00  0.00
ATOM   2626  H   LYS   270     -54.488  54.311  -1.511  1.00  0.00
ATOM   2627  CA  LYS   270     -55.070  55.176  -3.367  1.00  0.00
ATOM   2628  CB  LYS   270     -55.662  56.376  -2.604  1.00  0.00
ATOM   2629  CG  LYS   270     -54.776  57.095  -1.575  1.00  0.00
ATOM   2630  CD  LYS   270     -53.629  57.923  -2.167  1.00  0.00
ATOM   2631  CE  LYS   270     -54.085  59.157  -2.949  1.00  0.00
ATOM   2632  NZ  LYS   270     -52.927  59.777  -3.605  1.00  0.00
ATOM   2633  HZ1 LYS   270     -53.193  60.664  -3.984  1.00  0.00
ATOM   2634  HZ2 LYS   270     -52.188  59.885  -2.937  1.00  0.00
ATOM   2635  HZ3 LYS   270     -52.617  59.185  -4.349  1.00  0.00
ATOM   2636  C   LYS   270     -54.101  55.582  -4.497  1.00  0.00
ATOM   2637  O   LYS   270     -54.535  55.822  -5.620  1.00  0.00
ATOM   2638  N   GLU   271     -52.798  55.489  -4.233  1.00  0.00
ATOM   2639  H   GLU   271     -52.471  55.323  -3.295  1.00  0.00
ATOM   2640  CA  GLU   271     -51.729  55.720  -5.228  1.00  0.00
ATOM   2641  CB  GLU   271     -50.353  55.745  -4.552  1.00  0.00
ATOM   2642  CG  GLU   271     -50.135  57.043  -3.765  1.00  0.00
ATOM   2643  CD  GLU   271     -48.890  56.968  -2.878  1.00  0.00
ATOM   2644  OE1 GLU   271     -49.058  56.608  -1.693  1.00  0.00
ATOM   2645  OE2 GLU   271     -47.798  57.281  -3.402  1.00  0.00
ATOM   2646  C   GLU   271     -51.754  54.698  -6.376  1.00  0.00
ATOM   2647  O   GLU   271     -51.732  55.093  -7.539  1.00  0.00
ATOM   2648  N   LYS   272     -51.887  53.410  -6.049  1.00  0.00
ATOM   2649  H   LYS   272     -51.796  53.082  -5.103  1.00  0.00
ATOM   2650  CA  LYS   272     -52.083  52.368  -7.082  1.00  0.00
ATOM   2651  CB  LYS   272     -51.720  50.964  -6.578  1.00  0.00
ATOM   2652  CG  LYS   272     -52.606  50.455  -5.442  1.00  0.00
ATOM   2653  CD  LYS   272     -52.042  49.176  -4.835  1.00  0.00
ATOM   2654  CE  LYS   272     -52.878  48.789  -3.619  1.00  0.00
ATOM   2655  NZ  LYS   272     -52.242  47.691  -2.886  1.00  0.00
ATOM   2656  HZ1 LYS   272     -52.767  47.486  -2.062  1.00  0.00
ATOM   2657  HZ2 LYS   272     -52.207  46.884  -3.482  1.00  0.00
ATOM   2658  HZ3 LYS   272     -51.307  47.957  -2.639  1.00  0.00
ATOM   2659  C   LYS   272     -53.464  52.431  -7.767  1.00  0.00
ATOM   2660  O   LYS   272     -53.562  52.224  -8.976  1.00  0.00
ATOM   2661  N   LYS   273     -54.491  52.806  -7.003  1.00  0.00
ATOM   2662  H   LYS   273     -54.421  52.792  -6.000  1.00  0.00
ATOM   2663  CA  LYS   273     -55.843  53.123  -7.517  1.00  0.00
ATOM   2664  CB  LYS   273     -56.699  53.539  -6.314  1.00  0.00
ATOM   2665  CG  LYS   273     -58.160  53.880  -6.618  1.00  0.00
ATOM   2666  CD  LYS   273     -58.858  54.304  -5.323  1.00  0.00
ATOM   2667  CE  LYS   273     -60.306  54.732  -5.566  1.00  0.00
ATOM   2668  NZ  LYS   273     -60.954  55.092  -4.297  1.00  0.00
ATOM   2669  HZ1 LYS   273     -61.887  55.414  -4.462  1.00  0.00
ATOM   2670  HZ2 LYS   273     -60.980  54.297  -3.692  1.00  0.00
ATOM   2671  HZ3 LYS   273     -60.444  55.828  -3.849  1.00  0.00
ATOM   2672  C   LYS   273     -55.792  54.221  -8.601  1.00  0.00
ATOM   2673  O   LYS   273     -56.411  54.084  -9.657  1.00  0.00
ATOM   2674  N   VAL   274     -54.985  55.256  -8.358  1.00  0.00
ATOM   2675  H   VAL   274     -54.634  55.435  -7.433  1.00  0.00
ATOM   2676  CA  VAL   274     -54.655  56.296  -9.357  1.00  0.00
ATOM   2677  CB  VAL   274     -54.117  57.576  -8.674  1.00  0.00
ATOM   2678  CG1 VAL   274     -53.763  58.673  -9.686  1.00  0.00
ATOM   2679  CG2 VAL   274     -55.143  58.164  -7.698  1.00  0.00
ATOM   2680  C   VAL   274     -53.681  55.717 -10.406  1.00  0.00
ATOM   2681  O   VAL   274     -52.460  55.741 -10.261  1.00  0.00
ATOM   2682  N   LEU   275     -54.295  55.048 -11.380  1.00  0.00
ATOM   2683  H   LEU   275     -55.260  54.807 -11.253  1.00  0.00
ATOM   2684  CA  LEU   275     -53.680  54.487 -12.607  1.00  0.00
ATOM   2685  CB  LEU   275     -53.050  55.583 -13.481  1.00  0.00
ATOM   2686  CG  LEU   275     -54.077  56.559 -14.069  1.00  0.00
ATOM   2687  CD1 LEU   275     -53.349  57.756 -14.681  1.00  0.00
ATOM   2688  CD2 LEU   275     -54.943  55.884 -15.139  1.00  0.00
ATOM   2689  C   LEU   275     -52.693  53.313 -12.477  1.00  0.00
ATOM   2690  O   LEU   275     -52.813  52.361 -13.244  1.00  0.00
ATOM   2691  N   ALA   276     -51.848  53.304 -11.447  1.00  0.00
ATOM   2692  H   ALA   276     -51.851  54.057 -10.779  1.00  0.00
ATOM   2693  CA  ALA   276     -50.771  52.301 -11.279  1.00  0.00
ATOM   2694  CB  ALA   276     -49.993  52.574  -9.989  1.00  0.00
ATOM   2695  C   ALA   276     -51.222  50.829 -11.368  1.00  0.00
ATOM   2696  O   ALA   276     -50.782  50.112 -12.265  1.00  0.00
ATOM   2697  N   LYS   277     -52.196  50.442 -10.546  1.00  0.00
ATOM   2698  H   LYS   277     -52.572  51.067  -9.853  1.00  0.00
ATOM   2699  CA  LYS   277     -52.815  49.098 -10.583  1.00  0.00
ATOM   2700  CB  LYS   277     -53.590  48.857  -9.280  1.00  0.00
ATOM   2701  CG  LYS   277     -54.043  47.401  -9.121  1.00  0.00
ATOM   2702  CD  LYS   277     -54.377  47.083  -7.663  1.00  0.00
ATOM   2703  CE  LYS   277     -54.722  45.601  -7.498  1.00  0.00
ATOM   2704  NZ  LYS   277     -54.843  45.241  -6.079  1.00  0.00
ATOM   2705  HZ1 LYS   277     -55.120  44.283  -5.996  1.00  0.00
ATOM   2706  HZ2 LYS   277     -53.957  45.374  -5.627  1.00  0.00
ATOM   2707  HZ3 LYS   277     -55.526  45.826  -5.644  1.00  0.00
ATOM   2708  C   LYS   277     -53.707  48.903 -11.826  1.00  0.00
ATOM   2709  O   LYS   277     -53.640  47.863 -12.477  1.00  0.00
ATOM   2710  N   VAL   278     -54.366  49.985 -12.241  1.00  0.00
ATOM   2711  H   VAL   278     -54.271  50.849 -11.750  1.00  0.00
ATOM   2712  CA  VAL   278     -55.263  50.049 -13.422  1.00  0.00
ATOM   2713  CB  VAL   278     -55.896  51.457 -13.527  1.00  0.00
ATOM   2714  CG1 VAL   278     -56.882  51.580 -14.696  1.00  0.00
ATOM   2715  CG2 VAL   278     -56.628  51.857 -12.240  1.00  0.00
ATOM   2716  C   VAL   278     -54.523  49.658 -14.724  1.00  0.00
ATOM   2717  O   VAL   278     -55.064  48.928 -15.552  1.00  0.00
ATOM   2718  N   LYS   279     -53.280  50.122 -14.860  1.00  0.00
ATOM   2719  H   LYS   279     -52.942  50.857 -14.262  1.00  0.00
ATOM   2720  CA  LYS   279     -52.361  49.758 -15.963  1.00  0.00
ATOM   2721  CB  LYS   279     -51.055  50.547 -15.831  1.00  0.00
ATOM   2722  CG  LYS   279     -51.253  52.019 -16.213  1.00  0.00
ATOM   2723  CD  LYS   279     -49.980  52.859 -16.066  1.00  0.00
ATOM   2724  CE  LYS   279     -49.617  53.126 -14.602  1.00  0.00
ATOM   2725  NZ  LYS   279     -48.427  53.982 -14.497  1.00  0.00
ATOM   2726  HZ1 LYS   279     -48.210  54.132 -13.532  1.00  0.00
ATOM   2727  HZ2 LYS   279     -47.658  53.528 -14.946  1.00  0.00
ATOM   2728  HZ3 LYS   279     -48.606  54.859 -14.942  1.00  0.00
ATOM   2729  C   LYS   279     -52.075  48.249 -16.099  1.00  0.00
ATOM   2730  O   LYS   279     -51.658  47.784 -17.162  1.00  0.00
ATOM   2731  N   ASN   280     -52.220  47.533 -14.980  1.00  0.00
ATOM   2732  H   ASN   280     -52.437  47.994 -14.117  1.00  0.00
ATOM   2733  CA  ASN   280     -52.250  46.059 -14.856  1.00  0.00
ATOM   2734  CB  ASN   280     -53.644  45.573 -15.298  1.00  0.00
ATOM   2735  CG  ASN   280     -53.925  44.119 -14.914  1.00  0.00
ATOM   2736  OD1 ASN   280     -54.494  43.830 -13.873  1.00  0.00
ATOM   2737  ND2 ASN   280     -53.544  43.170 -15.746  1.00  0.00
ATOM   2738 HD21 ASN   280     -53.083  43.351 -16.617  1.00  0.00
ATOM   2739 HD22 ASN   280     -53.739  42.236 -15.461  1.00  0.00
ATOM   2740  C   ASN   280     -51.089  45.324 -15.556  1.00  0.00
ATOM   2741  O   ASN   280     -50.009  45.169 -14.992  1.00  0.00
ATOM   2742  N   SER   281     -51.305  44.992 -16.826  1.00  0.00
ATOM   2743  H   SER   281     -52.116  45.336 -17.300  1.00  0.00
ATOM   2744  CA  SER   281     -50.376  44.220 -17.675  1.00  0.00
ATOM   2745  CB  SER   281     -51.085  43.803 -18.967  1.00  0.00
ATOM   2746  OG  SER   281     -52.325  43.155 -18.652  1.00  0.00
ATOM   2747  HG  SER   281     -52.664  42.695 -19.478  1.00  0.00
ATOM   2748  C   SER   281     -49.090  44.989 -18.019  1.00  0.00
ATOM   2749  O   SER   281     -48.037  44.382 -18.200  1.00  0.00
ATOM   2750  N   ALA   282     -49.210  46.312 -18.146  1.00  0.00
ATOM   2751  H   ALA   282     -50.079  46.785 -17.977  1.00  0.00
ATOM   2752  CA  ALA   282     -48.065  47.203 -18.417  1.00  0.00
ATOM   2753  CB  ALA   282     -48.142  47.706 -19.865  1.00  0.00
ATOM   2754  C   ALA   282     -48.013  48.355 -17.398  1.00  0.00
ATOM   2755  O   ALA   282     -48.538  49.448 -17.611  1.00  0.00
ATOM   2756  N   THR   283     -47.469  48.022 -16.231  1.00  0.00
ATOM   2757  H   THR   283     -47.147  47.093 -16.045  1.00  0.00
ATOM   2758  CA  THR   283     -47.314  48.980 -15.115  1.00  0.00
ATOM   2759  CB  THR   283     -48.371  48.734 -14.019  1.00  0.00
ATOM   2760  OG1 THR   283     -48.288  49.783 -13.055  1.00  0.00
ATOM   2761  HG1 THR   283     -49.223  49.931 -12.681  1.00  0.00
ATOM   2762  CG2 THR   283     -48.281  47.367 -13.328  1.00  0.00
ATOM   2763  C   THR   283     -45.882  49.008 -14.543  1.00  0.00
ATOM   2764  O   THR   283     -45.252  47.952 -14.449  1.00  0.00
ATOM   2765  N   PRO   284     -45.336  50.197 -14.241  1.00  0.00
ATOM   2766  CA  PRO   284     -44.015  50.334 -13.593  1.00  0.00
ATOM   2767  CB  PRO   284     -43.663  51.818 -13.724  1.00  0.00
ATOM   2768  CG  PRO   284     -45.024  52.509 -13.799  1.00  0.00
ATOM   2769  CD  PRO   284     -45.876  51.524 -14.601  1.00  0.00
ATOM   2770  C   PRO   284     -43.996  49.857 -12.132  1.00  0.00
ATOM   2771  O1  PRO   284     -45.016  50.056 -11.437  1.00  0.00
ATOM   2772  O2  PRO   284     -42.921  49.368 -11.720  1.00  0.00
TER
ENDMDL
