# Supplementary material for: Computational Modeling of complete HOXB13 protein for predicting the functional effect of SNPs and the associated role in hereditary prostate cancer
Source: Sci Rep. 2017 Mar 8;7:43830. doi: 10.1038/srep43830 (PMC5363706; doi:10.1038/srep43830)
Supplement: Supplementary Dataset [file srep43830-s1.zip › SR Supplementary Data Files Complete/Energy minimised protein/Energy Minimised K61M.pdb]

TITLE     Protein
REMARK    THIS IS A SIMULATION BOX
CRYST1  164.847  162.861  135.714  90.00  90.00  90.00 P 1           1
MODEL        1
ATOM      1  N   MET     1     -58.997  21.695   2.489  1.00  0.00
ATOM      2  H1  MET     1     -59.991  21.853   2.491  1.00  0.00
ATOM      3  H2  MET     1     -58.636  21.864   3.406  1.00  0.00
ATOM      4  H3  MET     1     -58.568  22.323   1.840  1.00  0.00
ATOM      5  CA  MET     1     -58.717  20.301   2.075  1.00  0.00
ATOM      6  CB  MET     1     -59.634  19.894   0.910  1.00  0.00
ATOM      7  CG  MET     1     -59.449  20.730  -0.364  1.00  0.00
ATOM      8  SD  MET     1     -60.497  20.190  -1.764  1.00  0.00
ATOM      9  CE  MET     1     -59.682  18.677  -2.232  1.00  0.00
ATOM     10  C   MET     1     -57.242  19.980   1.742  1.00  0.00
ATOM     11  O   MET     1     -56.486  20.827   1.267  1.00  0.00
ATOM     12  N   GLU     2     -56.882  18.720   1.977  1.00  0.00
ATOM     13  H   GLU     2     -57.520  18.067   2.382  1.00  0.00
ATOM     14  CA  GLU     2     -55.537  18.192   1.678  1.00  0.00
ATOM     15  CB  GLU     2     -54.888  17.698   2.981  1.00  0.00
ATOM     16  CG  GLU     2     -53.363  17.528   2.900  1.00  0.00
ATOM     17  CD  GLU     2     -52.866  16.380   2.010  1.00  0.00
ATOM     18  OE1 GLU     2     -53.497  15.301   2.037  1.00  0.00
ATOM     19  OE2 GLU     2     -51.831  16.602   1.348  1.00  0.00
ATOM     20  C   GLU     2     -55.646  17.070   0.625  1.00  0.00
ATOM     21  O   GLU     2     -56.180  16.003   0.934  1.00  0.00
ATOM     22  N   PRO     3     -55.298  17.363  -0.638  1.00  0.00
ATOM     23  CA  PRO     3     -55.202  16.341  -1.700  1.00  0.00
ATOM     24  CB  PRO     3     -54.906  17.127  -2.980  1.00  0.00
ATOM     25  CG  PRO     3     -55.541  18.488  -2.708  1.00  0.00
ATOM     26  CD  PRO     3     -55.250  18.717  -1.224  1.00  0.00
ATOM     27  C   PRO     3     -54.078  15.342  -1.388  1.00  0.00
ATOM     28  O   PRO     3     -52.901  15.697  -1.409  1.00  0.00
ATOM     29  N   GLY     4     -54.494  14.194  -0.859  1.00  0.00
ATOM     30  H   GLY     4     -55.426  14.090  -0.513  1.00  0.00
ATOM     31  CA  GLY     4     -53.590  13.067  -0.548  1.00  0.00
ATOM     32  C   GLY     4     -53.899  11.825  -1.395  1.00  0.00
ATOM     33  O   GLY     4     -55.056  11.500  -1.664  1.00  0.00
ATOM     34  N   ASN     5     -52.828  11.172  -1.837  1.00  0.00
ATOM     35  H   ASN     5     -51.902  11.469  -1.607  1.00  0.00
ATOM     36  CA  ASN     5     -52.906   9.943  -2.654  1.00  0.00
ATOM     37  CB  ASN     5     -52.397  10.202  -4.080  1.00  0.00
ATOM     38  CG  ASN     5     -53.156  11.262  -4.897  1.00  0.00
ATOM     39  OD1 ASN     5     -52.645  11.804  -5.865  1.00  0.00
ATOM     40  ND2 ASN     5     -54.378  11.598  -4.543  1.00  0.00
ATOM     41 HD21 ASN     5     -54.811  11.226  -3.720  1.00  0.00
ATOM     42 HD22 ASN     5     -54.840  12.255  -5.130  1.00  0.00
ATOM     43  C   ASN     5     -52.101   8.794  -2.027  1.00  0.00
ATOM     44  O   ASN     5     -51.056   9.016  -1.416  1.00  0.00
ATOM     45  N   TYR     6     -52.615   7.580  -2.211  1.00  0.00
ATOM     46  H   TYR     6     -53.427   7.433  -2.774  1.00  0.00
ATOM     47  CA  TYR     6     -51.989   6.344  -1.701  1.00  0.00
ATOM     48  CB  TYR     6     -52.851   5.777  -0.563  1.00  0.00
ATOM     49  CG  TYR     6     -52.188   4.580   0.131  1.00  0.00
ATOM     50  CD1 TYR     6     -51.177   4.792   1.081  1.00  0.00
ATOM     51  HD1 TYR     6     -50.958   5.800   1.437  1.00  0.00
ATOM     52  CD2 TYR     6     -52.497   3.273  -0.277  1.00  0.00
ATOM     53  HD2 TYR     6     -53.277   3.096  -1.018  1.00  0.00
ATOM     54  CE1 TYR     6     -50.461   3.703   1.597  1.00  0.00
ATOM     55  HE1 TYR     6     -49.678   3.862   2.338  1.00  0.00
ATOM     56  CE2 TYR     6     -51.778   2.186   0.241  1.00  0.00
ATOM     57  HE2 TYR     6     -51.997   1.180  -0.113  1.00  0.00
ATOM     58  CZ  TYR     6     -50.756   2.403   1.172  1.00  0.00
ATOM     59  OH  TYR     6     -50.010   1.363   1.622  1.00  0.00
ATOM     60  HH  TYR     6     -50.359   0.516   1.227  1.00  0.00
ATOM     61  C   TYR     6     -51.796   5.313  -2.827  1.00  0.00
ATOM     62  O   TYR     6     -52.558   5.280  -3.793  1.00  0.00
ATOM     63  N   ALA     7     -50.772   4.479  -2.659  1.00  0.00
ATOM     64  H   ALA     7     -50.212   4.516  -1.832  1.00  0.00
ATOM     65  CA  ALA     7     -50.419   3.394  -3.598  1.00  0.00
ATOM     66  CB  ALA     7     -49.061   2.804  -3.203  1.00  0.00
ATOM     67  C   ALA     7     -51.494   2.294  -3.664  1.00  0.00
ATOM     68  O   ALA     7     -51.700   1.541  -2.710  1.00  0.00
ATOM     69  N   THR     8     -52.300   2.371  -4.721  1.00  0.00
ATOM     70  H   THR     8     -52.393   3.231  -5.227  1.00  0.00
ATOM     71  CA  THR     8     -53.374   1.400  -5.039  1.00  0.00
ATOM     72  CB  THR     8     -54.167   1.874  -6.272  1.00  0.00
ATOM     73  OG1 THR     8     -54.383   3.287  -6.197  1.00  0.00
ATOM     74  HG1 THR     8     -55.003   3.569  -6.931  1.00  0.00
ATOM     75  CG2 THR     8     -55.525   1.169  -6.373  1.00  0.00
ATOM     76  C   THR     8     -52.828  -0.024  -5.267  1.00  0.00
ATOM     77  O   THR     8     -52.620  -0.492  -6.388  1.00  0.00
ATOM     78  N   LEU     9     -52.592  -0.691  -4.143  1.00  0.00
ATOM     79  H   LEU     9     -52.569  -0.197  -3.271  1.00  0.00
ATOM     80  CA  LEU     9     -52.115  -2.087  -4.080  1.00  0.00
ATOM     81  CB  LEU     9     -51.548  -2.367  -2.679  1.00  0.00
ATOM     82  CG  LEU     9     -50.372  -1.456  -2.295  1.00  0.00
ATOM     83  CD1 LEU     9     -50.076  -1.597  -0.802  1.00  0.00
ATOM     84  CD2 LEU     9     -49.113  -1.783  -3.105  1.00  0.00
ATOM     85  C   LEU     9     -53.231  -3.079  -4.451  1.00  0.00
ATOM     86  O   LEU     9     -54.049  -3.481  -3.624  1.00  0.00
ATOM     87  N   ASP    10     -53.323  -3.330  -5.756  1.00  0.00
ATOM     88  H   ASP    10     -52.795  -2.781  -6.407  1.00  0.00
ATOM     89  CA  ASP    10     -54.324  -4.239  -6.353  1.00  0.00
ATOM     90  CB  ASP    10     -54.350  -4.014  -7.877  1.00  0.00
ATOM     91  CG  ASP    10     -55.363  -4.881  -8.642  1.00  0.00
ATOM     92  OD1 ASP    10     -56.402  -5.232  -8.039  1.00  0.00
ATOM     93  OD2 ASP    10     -55.087  -5.147  -9.832  1.00  0.00
ATOM     94  C   ASP    10     -54.134  -5.723  -5.970  1.00  0.00
ATOM     95  O   ASP    10     -53.697  -6.544  -6.776  1.00  0.00
ATOM     96  N   GLY    11     -54.590  -6.041  -4.760  1.00  0.00
ATOM     97  H   GLY    11     -54.777  -5.318  -4.090  1.00  0.00
ATOM     98  CA  GLY    11     -54.695  -7.421  -4.233  1.00  0.00
ATOM     99  C   GLY    11     -55.918  -8.172  -4.792  1.00  0.00
ATOM    100  O   GLY    11     -56.652  -8.821  -4.051  1.00  0.00
ATOM    101  N   ALA    12     -56.076  -8.089  -6.112  1.00  0.00
ATOM    102  H   ALA    12     -55.347  -7.700  -6.682  1.00  0.00
ATOM    103  CA  ALA    12     -57.241  -8.588  -6.872  1.00  0.00
ATOM    104  CB  ALA    12     -58.413  -7.607  -6.734  1.00  0.00
ATOM    105  C   ALA    12     -56.893  -8.753  -8.360  1.00  0.00
ATOM    106  O   ALA    12     -55.933  -8.165  -8.862  1.00  0.00
ATOM    107  N   LYS    13     -57.656  -9.623  -9.019  1.00  0.00
ATOM    108  H   LYS    13     -58.401 -10.102  -8.558  1.00  0.00
ATOM    109  CA  LYS    13     -57.505  -9.948 -10.453  1.00  0.00
ATOM    110  CB  LYS    13     -58.435 -11.122 -10.801  1.00  0.00
ATOM    111  CG  LYS    13     -58.318 -11.619 -12.249  1.00  0.00
ATOM    112  CD  LYS    13     -56.937 -12.203 -12.572  1.00  0.00
ATOM    113  CE  LYS    13     -56.814 -12.609 -14.044  1.00  0.00
ATOM    114  NZ  LYS    13     -57.702 -13.730 -14.392  1.00  0.00
ATOM    115  HZ1 LYS    13     -57.586 -13.957 -15.359  1.00  0.00
ATOM    116  HZ2 LYS    13     -57.470 -14.526 -13.833  1.00  0.00
ATOM    117  HZ3 LYS    13     -58.652 -13.469 -14.224  1.00  0.00
ATOM    118  C   LYS    13     -57.740  -8.731 -11.368  1.00  0.00
ATOM    119  O   LYS    13     -58.869  -8.293 -11.592  1.00  0.00
ATOM    120  N   ASP    14     -56.622  -8.117 -11.745  1.00  0.00
ATOM    121  H   ASP    14     -55.782  -8.252 -11.217  1.00  0.00
ATOM    122  CA  ASP    14     -56.572  -7.017 -12.728  1.00  0.00
ATOM    123  CB  ASP    14     -55.144  -6.446 -12.739  1.00  0.00
ATOM    124  CG  ASP    14     -54.968  -5.255 -13.689  1.00  0.00
ATOM    125  OD1 ASP    14     -55.921  -4.450 -13.787  1.00  0.00
ATOM    126  OD2 ASP    14     -53.929  -5.240 -14.384  1.00  0.00
ATOM    127  C   ASP    14     -57.027  -7.458 -14.136  1.00  0.00
ATOM    128  O   ASP    14     -56.221  -7.780 -15.009  1.00  0.00
ATOM    129  N   ILE    15     -58.343  -7.428 -14.326  1.00  0.00
ATOM    130  H   ILE    15     -58.965  -7.307 -13.550  1.00  0.00
ATOM    131  CA  ILE    15     -58.999  -7.753 -15.613  1.00  0.00
ATOM    132  CB  ILE    15     -60.494  -8.075 -15.390  1.00  0.00
ATOM    133  CG1 ILE    15     -60.659  -9.194 -14.348  1.00  0.00
ATOM    134  CG2 ILE    15     -61.159  -8.507 -16.709  1.00  0.00
ATOM    135  CD  ILE    15     -62.031  -9.203 -13.663  1.00  0.00
ATOM    136  C   ILE    15     -58.773  -6.611 -16.627  1.00  0.00
ATOM    137  O   ILE    15     -59.521  -5.637 -16.692  1.00  0.00
ATOM    138  N   GLU    16     -57.658  -6.731 -17.342  1.00  0.00
ATOM    139  H   GLU    16     -56.967  -7.413 -17.097  1.00  0.00
ATOM    140  CA  GLU    16     -57.272  -5.795 -18.416  1.00  0.00
ATOM    141  CB  GLU    16     -55.914  -5.144 -18.125  1.00  0.00
ATOM    142  CG  GLU    16     -56.031  -4.029 -17.078  1.00  0.00
ATOM    143  CD  GLU    16     -54.724  -3.258 -16.844  1.00  0.00
ATOM    144  OE1 GLU    16     -53.963  -3.073 -17.822  1.00  0.00
ATOM    145  OE2 GLU    16     -54.551  -2.778 -15.704  1.00  0.00
ATOM    146  C   GLU    16     -57.270  -6.462 -19.798  1.00  0.00
ATOM    147  O   GLU    16     -56.464  -7.348 -20.079  1.00  0.00
ATOM    148  N   GLY    17     -58.316  -6.125 -20.549  1.00  0.00
ATOM    149  H   GLY    17     -59.028  -5.516 -20.199  1.00  0.00
ATOM    150  CA  GLY    17     -58.531  -6.585 -21.936  1.00  0.00
ATOM    151  C   GLY    17     -59.813  -5.993 -22.539  1.00  0.00
ATOM    152  O   GLY    17     -60.413  -5.077 -21.974  1.00  0.00
ATOM    153  N   LEU    18     -60.263  -6.612 -23.628  1.00  0.00
ATOM    154  H   LEU    18     -59.806  -7.418 -24.001  1.00  0.00
ATOM    155  CA  LEU    18     -61.460  -6.169 -24.373  1.00  0.00
ATOM    156  CB  LEU    18     -61.370  -6.670 -25.824  1.00  0.00
ATOM    157  CG  LEU    18     -62.482  -6.136 -26.738  1.00  0.00
ATOM    158  CD1 LEU    18     -62.321  -4.638 -27.015  1.00  0.00
ATOM    159  CD2 LEU    18     -62.505  -6.931 -28.044  1.00  0.00
ATOM    160  C   LEU    18     -62.771  -6.594 -23.681  1.00  0.00
ATOM    161  O   LEU    18     -63.353  -7.644 -23.955  1.00  0.00
ATOM    162  N   LEU    19     -63.160  -5.776 -22.708  1.00  0.00
ATOM    163  H   LEU    19     -62.543  -5.071 -22.353  1.00  0.00
ATOM    164  CA  LEU    19     -64.429  -5.937 -21.972  1.00  0.00
ATOM    165  CB  LEU    19     -64.361  -5.141 -20.659  1.00  0.00
ATOM    166  CG  LEU    19     -65.575  -5.355 -19.743  1.00  0.00
ATOM    167  CD1 LEU    19     -65.588  -6.760 -19.132  1.00  0.00
ATOM    168  CD2 LEU    19     -65.599  -4.285 -18.651  1.00  0.00
ATOM    169  C   LEU    19     -65.635  -5.525 -22.837  1.00  0.00
ATOM    170  O   LEU    19     -65.982  -4.347 -22.943  1.00  0.00
ATOM    171  N   GLY    20     -66.157  -6.519 -23.554  1.00  0.00
ATOM    172  H   GLY    20     -65.656  -7.380 -23.655  1.00  0.00
ATOM    173  CA  GLY    20     -67.368  -6.398 -24.396  1.00  0.00
ATOM    174  C   GLY    20     -68.647  -6.162 -23.576  1.00  0.00
ATOM    175  O   GLY    20     -69.500  -7.040 -23.454  1.00  0.00
ATOM    176  N   ALA    21     -68.752  -4.949 -23.039  1.00  0.00
ATOM    177  H   ALA    21     -67.978  -4.311 -23.083  1.00  0.00
ATOM    178  CA  ALA    21     -69.892  -4.501 -22.215  1.00  0.00
ATOM    179  CB  ALA    21     -69.463  -3.280 -21.392  1.00  0.00
ATOM    180  C   ALA    21     -71.168  -4.239 -23.038  1.00  0.00
ATOM    181  O   ALA    21     -71.443  -3.129 -23.500  1.00  0.00
ATOM    182  N   GLY    22     -71.907  -5.331 -23.239  1.00  0.00
ATOM    183  H   GLY    22     -71.528  -6.231 -23.015  1.00  0.00
ATOM    184  CA  GLY    22     -73.212  -5.368 -23.936  1.00  0.00
ATOM    185  C   GLY    22     -74.238  -4.419 -23.299  1.00  0.00
ATOM    186  O   GLY    22     -74.788  -4.706 -22.238  1.00  0.00
ATOM    187  N   GLY    23     -74.357  -3.248 -23.922  1.00  0.00
ATOM    188  H   GLY    23     -73.856  -3.073 -24.769  1.00  0.00
ATOM    189  CA  GLY    23     -75.187  -2.121 -23.443  1.00  0.00
ATOM    190  C   GLY    23     -74.689  -1.496 -22.125  1.00  0.00
ATOM    191  O   GLY    23     -75.494  -1.026 -21.321  1.00  0.00
ATOM    192  N   GLY    24     -73.364  -1.468 -21.954  1.00  0.00
ATOM    193  H   GLY    24     -72.751  -1.912 -22.611  1.00  0.00
ATOM    194  CA  GLY    24     -72.677  -0.905 -20.771  1.00  0.00
ATOM    195  C   GLY    24     -72.821   0.620 -20.640  1.00  0.00
ATOM    196  O   GLY    24     -71.964   1.383 -21.084  1.00  0.00
ATOM    197  N   ARG    25     -73.940   1.022 -20.043  1.00  0.00
ATOM    198  H   ARG    25     -74.695   0.376 -19.917  1.00  0.00
ATOM    199  CA  ARG    25     -74.267   2.428 -19.734  1.00  0.00
ATOM    200  CB  ARG    25     -75.728   2.490 -19.270  1.00  0.00
ATOM    201  CG  ARG    25     -76.255   3.923 -19.134  1.00  0.00
ATOM    202  CD  ARG    25     -77.718   3.958 -18.680  1.00  0.00
ATOM    203  NE  ARG    25     -77.857   3.439 -17.306  1.00  0.00
ATOM    204  HE  ARG    25     -77.349   3.938 -16.608  1.00  0.00
ATOM    205  CZ  ARG    25     -78.575   2.381 -16.920  1.00  0.00
ATOM    206  NH1 ARG    25     -79.271   1.642 -17.772  1.00  0.00
ATOM    207 HH11 ARG    25     -79.264   1.881 -18.741  1.00  0.00
ATOM    208 HH12 ARG    25     -79.790   0.855 -17.447  1.00  0.00
ATOM    209  NH2 ARG    25     -78.584   2.023 -15.645  1.00  0.00
ATOM    210 HH21 ARG    25     -78.057   2.538 -14.972  1.00  0.00
ATOM    211 HH22 ARG    25     -79.121   1.231 -15.364  1.00  0.00
ATOM    212  C   ARG    25     -73.298   3.025 -18.694  1.00  0.00
ATOM    213  O   ARG    25     -73.377   2.751 -17.496  1.00  0.00
ATOM    214  N   ASN    26     -72.291   3.713 -19.229  1.00  0.00
ATOM    215  H   ASN    26     -72.125   3.667 -20.214  1.00  0.00
ATOM    216  CA  ASN    26     -71.241   4.403 -18.452  1.00  0.00
ATOM    217  CB  ASN    26     -70.141   4.844 -19.428  1.00  0.00
ATOM    218  CG  ASN    26     -68.895   5.377 -18.715  1.00  0.00
ATOM    219  OD1 ASN    26     -68.729   6.562 -18.475  1.00  0.00
ATOM    220  ND2 ASN    26     -67.980   4.496 -18.379  1.00  0.00
ATOM    221 HD21 ASN    26     -68.092   3.529 -18.584  1.00  0.00
ATOM    222 HD22 ASN    26     -67.173   4.855 -17.919  1.00  0.00
ATOM    223  C   ASN    26     -71.792   5.571 -17.607  1.00  0.00
ATOM    224  O   ASN    26     -71.870   6.724 -18.031  1.00  0.00
ATOM    225  N   LEU    27     -72.299   5.187 -16.441  1.00  0.00
ATOM    226  H   LEU    27     -72.472   4.216 -16.265  1.00  0.00
ATOM    227  CA  LEU    27     -72.849   6.112 -15.431  1.00  0.00
ATOM    228  CB  LEU    27     -73.778   5.342 -14.481  1.00  0.00
ATOM    229  CG  LEU    27     -75.039   4.805 -15.171  1.00  0.00
ATOM    230  CD1 LEU    27     -75.727   3.787 -14.261  1.00  0.00
ATOM    231  CD2 LEU    27     -76.016   5.939 -15.499  1.00  0.00
ATOM    232  C   LEU    27     -71.757   6.875 -14.663  1.00  0.00
ATOM    233  O   LEU    27     -71.228   6.418 -13.650  1.00  0.00
ATOM    234  N   VAL    28     -71.362   7.995 -15.260  1.00  0.00
ATOM    235  H   VAL    28     -71.628   8.194 -16.204  1.00  0.00
ATOM    236  CA  VAL    28     -70.381   8.928 -14.663  1.00  0.00
ATOM    237  CB  VAL    28     -69.091   9.071 -15.500  1.00  0.00
ATOM    238  CG1 VAL    28     -68.260   7.787 -15.431  1.00  0.00
ATOM    239  CG2 VAL    28     -69.342   9.470 -16.961  1.00  0.00
ATOM    240  C   VAL    28     -70.979  10.308 -14.346  1.00  0.00
ATOM    241  O   VAL    28     -71.748  10.866 -15.127  1.00  0.00
ATOM    242  N   ALA    29     -70.511  10.865 -13.233  1.00  0.00
ATOM    243  H   ALA    29     -69.824  10.405 -12.673  1.00  0.00
ATOM    244  CA  ALA    29     -70.941  12.184 -12.731  1.00  0.00
ATOM    245  CB  ALA    29     -71.317  12.079 -11.250  1.00  0.00
ATOM    246  C   ALA    29     -69.833  13.226 -12.940  1.00  0.00
ATOM    247  O   ALA    29     -68.734  13.110 -12.397  1.00  0.00
ATOM    248  N   HIS    30     -70.077  14.074 -13.933  1.00  0.00
ATOM    249  H   HIS    30     -70.871  13.957 -14.537  1.00  0.00
ATOM    250  CA  HIS    30     -69.150  15.137 -14.379  1.00  0.00
ATOM    251  CB  HIS    30     -69.671  15.746 -15.691  1.00  0.00
ATOM    252  CG  HIS    30     -70.067  14.668 -16.708  1.00  0.00
ATOM    253  ND1 HIS    30     -71.252  14.065 -16.740  1.00  0.00
ATOM    254  CD2 HIS    30     -69.266  14.026 -17.553  1.00  0.00
ATOM    255  CE1 HIS    30     -71.187  13.044 -17.588  1.00  0.00
ATOM    256  NE2 HIS    30     -69.957  13.022 -18.088  1.00  0.00
ATOM    257  HE2 HIS    30     -69.611  12.349 -18.738  1.00  0.00
ATOM    258  C   HIS    30     -68.932  16.223 -13.310  1.00  0.00
ATOM    259  O   HIS    30     -69.777  17.092 -13.096  1.00  0.00
ATOM    260  N   SER    31     -67.903  15.968 -12.503  1.00  0.00
ATOM    261  H   SER    31     -67.459  15.072 -12.546  1.00  0.00
ATOM    262  CA  SER    31     -67.368  16.815 -11.409  1.00  0.00
ATOM    263  CB  SER    31     -65.840  16.902 -11.512  1.00  0.00
ATOM    264  OG  SER    31     -65.278  15.589 -11.421  1.00  0.00
ATOM    265  HG  SER    31     -64.282  15.662 -11.355  1.00  0.00
ATOM    266  C   SER    31     -67.965  18.228 -11.232  1.00  0.00
ATOM    267  O   SER    31     -67.541  19.168 -11.912  1.00  0.00
ATOM    268  N   PRO    32     -68.961  18.373 -10.341  1.00  0.00
ATOM    269  CA  PRO    32     -69.558  19.682 -10.003  1.00  0.00
ATOM    270  CB  PRO    32     -70.636  19.365  -8.965  1.00  0.00
ATOM    271  CG  PRO    32     -71.063  17.947  -9.333  1.00  0.00
ATOM    272  CD  PRO    32     -69.745  17.281  -9.729  1.00  0.00
ATOM    273  C   PRO    32     -68.503  20.621  -9.401  1.00  0.00
ATOM    274  O   PRO    32     -67.641  20.198  -8.632  1.00  0.00
ATOM    275  N   LEU    33     -68.628  21.899  -9.745  1.00  0.00
ATOM    276  H   LEU    33     -69.382  22.223 -10.313  1.00  0.00
ATOM    277  CA  LEU    33     -67.687  22.946  -9.297  1.00  0.00
ATOM    278  CB  LEU    33     -66.978  23.568 -10.509  1.00  0.00
ATOM    279  CG  LEU    33     -66.136  22.567 -11.315  1.00  0.00
ATOM    280  CD1 LEU    33     -65.670  23.220 -12.616  1.00  0.00
ATOM    281  CD2 LEU    33     -64.921  22.073 -10.522  1.00  0.00
ATOM    282  C   LEU    33     -68.399  24.034  -8.481  1.00  0.00
ATOM    283  O   LEU    33     -69.507  24.452  -8.815  1.00  0.00
ATOM    284  N   THR    34     -67.708  24.484  -7.438  1.00  0.00
ATOM    285  H   THR    34     -66.758  24.214  -7.289  1.00  0.00
ATOM    286  CA  THR    34     -68.230  25.476  -6.470  1.00  0.00
ATOM    287  CB  THR    34     -68.558  24.825  -5.104  1.00  0.00
ATOM    288  OG1 THR    34     -69.078  25.801  -4.191  1.00  0.00
ATOM    289  HG1 THR    34     -68.329  26.379  -3.822  1.00  0.00
ATOM    290  CG2 THR    34     -67.380  24.076  -4.464  1.00  0.00
ATOM    291  C   THR    34     -67.285  26.669  -6.273  1.00  0.00
ATOM    292  O   THR    34     -66.064  26.530  -6.332  1.00  0.00
ATOM    293  N   SER    35     -67.900  27.821  -6.014  1.00  0.00
ATOM    294  H   SER    35     -68.844  27.986  -6.299  1.00  0.00
ATOM    295  CA  SER    35     -67.235  28.992  -5.402  1.00  0.00
ATOM    296  CB  SER    35     -68.258  30.104  -5.147  1.00  0.00
ATOM    297  OG  SER    35     -68.941  30.432  -6.361  1.00  0.00
ATOM    298  HG  SER    35     -69.451  31.286  -6.235  1.00  0.00
ATOM    299  C   SER    35     -66.624  28.590  -4.049  1.00  0.00
ATOM    300  O   SER    35     -67.115  27.662  -3.401  1.00  0.00
ATOM    301  N   HIS    36     -65.579  29.322  -3.662  1.00  0.00
ATOM    302  H   HIS    36     -65.373  30.189  -4.122  1.00  0.00
ATOM    303  CA  HIS    36     -64.709  29.095  -2.483  1.00  0.00
ATOM    304  CB  HIS    36     -64.621  30.402  -1.685  1.00  0.00
ATOM    305  CG  HIS    36     -63.919  31.494  -2.498  1.00  0.00
ATOM    306  ND1 HIS    36     -64.475  32.220  -3.465  1.00  0.00
ATOM    307  CD2 HIS    36     -62.690  31.958  -2.295  1.00  0.00
ATOM    308  CE1 HIS    36     -63.599  33.145  -3.846  1.00  0.00
ATOM    309  NE2 HIS    36     -62.499  32.983  -3.120  1.00  0.00
ATOM    310  HE2 HIS    36     -61.685  33.557  -3.162  1.00  0.00
ATOM    311  C   HIS    36     -65.015  27.879  -1.576  1.00  0.00
ATOM    312  O   HIS    36     -65.769  27.997  -0.605  1.00  0.00
ATOM    313  N   PRO    37     -64.491  26.696  -1.941  1.00  0.00
ATOM    314  CA  PRO    37     -64.677  25.448  -1.172  1.00  0.00
ATOM    315  CB  PRO    37     -64.170  24.346  -2.106  1.00  0.00
ATOM    316  CG  PRO    37     -63.084  25.042  -2.924  1.00  0.00
ATOM    317  CD  PRO    37     -63.654  26.445  -3.135  1.00  0.00
ATOM    318  C   PRO    37     -63.908  25.461   0.157  1.00  0.00
ATOM    319  O   PRO    37     -63.045  26.307   0.373  1.00  0.00
ATOM    320  N   ALA    38     -64.265  24.526   1.041  1.00  0.00
ATOM    321  H   ALA    38     -65.065  23.950   0.888  1.00  0.00
ATOM    322  CA  ALA    38     -63.559  24.284   2.319  1.00  0.00
ATOM    323  CB  ALA    38     -64.360  23.285   3.162  1.00  0.00
ATOM    324  C   ALA    38     -62.109  23.812   2.079  1.00  0.00
ATOM    325  O   ALA    38     -61.797  22.628   1.951  1.00  0.00
ATOM    326  N   ALA    39     -61.267  24.829   1.928  1.00  0.00
ATOM    327  H   ALA    39     -61.617  25.766   2.003  1.00  0.00
ATOM    328  CA  ALA    39     -59.867  24.773   1.458  1.00  0.00
ATOM    329  CB  ALA    39     -59.906  24.530  -0.060  1.00  0.00
ATOM    330  C   ALA    39     -59.197  26.138   1.741  1.00  0.00
ATOM    331  O   ALA    39     -59.888  27.052   2.197  1.00  0.00
ATOM    332  N   PRO    40     -57.886  26.310   1.495  1.00  0.00
ATOM    333  CA  PRO    40     -57.251  27.646   1.481  1.00  0.00
ATOM    334  CB  PRO    40     -55.839  27.378   0.963  1.00  0.00
ATOM    335  CG  PRO    40     -55.524  26.018   1.584  1.00  0.00
ATOM    336  CD  PRO    40     -56.849  25.257   1.476  1.00  0.00
ATOM    337  C   PRO    40     -58.007  28.659   0.601  1.00  0.00
ATOM    338  O   PRO    40     -58.058  29.843   0.926  1.00  0.00
ATOM    339  N   THR    41     -58.586  28.174  -0.500  1.00  0.00
ATOM    340  H   THR    41     -58.245  27.347  -0.947  1.00  0.00
ATOM    341  CA  THR    41     -59.528  28.925  -1.361  1.00  0.00
ATOM    342  CB  THR    41     -59.734  28.163  -2.685  1.00  0.00
ATOM    343  OG1 THR    41     -58.512  27.539  -3.102  1.00  0.00
ATOM    344  HG1 THR    41     -58.619  27.211  -4.044  1.00  0.00
ATOM    345  CG2 THR    41     -60.223  29.101  -3.795  1.00  0.00
ATOM    346  C   THR    41     -60.888  29.154  -0.664  1.00  0.00
ATOM    347  O   THR    41     -61.917  28.597  -1.043  1.00  0.00
ATOM    348  N   LEU    42     -60.855  30.010   0.353  1.00  0.00
ATOM    349  H   LEU    42     -59.976  30.338   0.709  1.00  0.00
ATOM    350  CA  LEU    42     -62.044  30.481   1.093  1.00  0.00
ATOM    351  CB  LEU    42     -62.061  29.918   2.521  1.00  0.00
ATOM    352  CG  LEU    42     -62.718  28.537   2.619  1.00  0.00
ATOM    353  CD1 LEU    42     -62.463  27.943   4.005  1.00  0.00
ATOM    354  CD2 LEU    42     -64.230  28.626   2.387  1.00  0.00
ATOM    355  C   LEU    42     -62.139  32.012   1.136  1.00  0.00
ATOM    356  O   LEU    42     -61.128  32.712   1.079  1.00  0.00
ATOM    357  N   MET    43     -63.374  32.505   1.226  1.00  0.00
ATOM    358  H   MET    43     -64.184  31.921   1.177  1.00  0.00
ATOM    359  CA  MET    43     -63.632  33.957   1.301  1.00  0.00
ATOM    360  CB  MET    43     -64.453  34.362   0.067  1.00  0.00
ATOM    361  CG  MET    43     -64.365  35.847  -0.307  1.00  0.00
ATOM    362  SD  MET    43     -65.071  37.017   0.911  1.00  0.00
ATOM    363  CE  MET    43     -65.295  38.438  -0.136  1.00  0.00
ATOM    364  C   MET    43     -64.306  34.395   2.622  1.00  0.00
ATOM    365  O   MET    43     -65.533  34.366   2.738  1.00  0.00
ATOM    366  N   PRO    44     -63.495  34.560   3.676  1.00  0.00
ATOM    367  CA  PRO    44     -63.811  35.523   4.748  1.00  0.00
ATOM    368  CB  PRO    44     -63.443  34.771   6.034  1.00  0.00
ATOM    369  CG  PRO    44     -62.246  33.920   5.617  1.00  0.00
ATOM    370  CD  PRO    44     -62.599  33.503   4.188  1.00  0.00
ATOM    371  C   PRO    44     -62.997  36.809   4.490  1.00  0.00
ATOM    372  O   PRO    44     -62.879  37.229   3.340  1.00  0.00
ATOM    373  N   ALA    45     -62.466  37.448   5.535  1.00  0.00
ATOM    374  H   ALA    45     -62.666  37.166   6.473  1.00  0.00
ATOM    375  CA  ALA    45     -61.586  38.631   5.413  1.00  0.00
ATOM    376  CB  ALA    45     -61.439  39.278   6.795  1.00  0.00
ATOM    377  C   ALA    45     -60.224  38.289   4.769  1.00  0.00
ATOM    378  O   ALA    45     -59.202  38.102   5.426  1.00  0.00
ATOM    379  N   VAL    46     -60.238  38.230   3.439  1.00  0.00
ATOM    380  H   VAL    46     -61.119  38.187   2.955  1.00  0.00
ATOM    381  CA  VAL    46     -59.078  37.809   2.609  1.00  0.00
ATOM    382  CB  VAL    46     -59.437  36.429   1.981  1.00  0.00
ATOM    383  CG1 VAL    46     -59.631  35.349   3.052  1.00  0.00
ATOM    384  CG2 VAL    46     -60.673  36.389   1.074  1.00  0.00
ATOM    385  C   VAL    46     -58.676  38.906   1.575  1.00  0.00
ATOM    386  O   VAL    46     -59.645  39.186   0.908  1.00  0.00
ATOM    387  N   ASN    47     -57.387  39.350   1.365  1.00  0.00
ATOM    388  H   ASN    47     -56.752  39.036   2.063  1.00  0.00
ATOM    389  CA  ASN    47     -56.623  40.362   0.515  1.00  0.00
ATOM    390  CB  ASN    47     -55.556  41.055   1.370  1.00  0.00
ATOM    391  CG  ASN    47     -55.711  42.576   1.476  1.00  0.00
ATOM    392  OD1 ASN    47     -54.744  43.323   1.539  1.00  0.00
ATOM    393  ND2 ASN    47     -56.921  43.083   1.398  1.00  0.00
ATOM    394 HD21 ASN    47     -57.733  42.521   1.218  1.00  0.00
ATOM    395 HD22 ASN    47     -57.037  44.049   1.596  1.00  0.00
ATOM    396  C   ASN    47     -56.012  40.423  -0.941  1.00  0.00
ATOM    397  O   ASN    47     -55.775  41.538  -1.406  1.00  0.00
ATOM    398  N   TYR    48     -55.693  39.346  -1.679  1.00  0.00
ATOM    399  H   TYR    48     -55.543  38.457  -1.248  1.00  0.00
ATOM    400  CA  TYR    48     -55.335  39.333  -3.137  1.00  0.00
ATOM    401  CB  TYR    48     -54.319  38.201  -3.370  1.00  0.00
ATOM    402  CG  TYR    48     -53.879  38.030  -4.829  1.00  0.00
ATOM    403  CD1 TYR    48     -52.851  38.830  -5.346  1.00  0.00
ATOM    404  HD1 TYR    48     -52.279  39.479  -4.683  1.00  0.00
ATOM    405  CD2 TYR    48     -54.565  37.139  -5.670  1.00  0.00
ATOM    406  HD2 TYR    48     -55.319  36.467  -5.263  1.00  0.00
ATOM    407  CE1 TYR    48     -52.528  38.760  -6.709  1.00  0.00
ATOM    408  HE1 TYR    48     -51.747  39.397  -7.122  1.00  0.00
ATOM    409  CE2 TYR    48     -54.240  37.070  -7.032  1.00  0.00
ATOM    410  HE2 TYR    48     -54.785  36.392  -7.688  1.00  0.00
ATOM    411  CZ  TYR    48     -53.223  37.882  -7.547  1.00  0.00
ATOM    412  OH  TYR    48     -52.896  37.807  -8.860  1.00  0.00
ATOM    413  HH  TYR    48     -53.502  37.134  -9.317  1.00  0.00
ATOM    414  C   TYR    48     -56.450  39.343  -4.238  1.00  0.00
ATOM    415  O   TYR    48     -56.411  40.195  -5.121  1.00  0.00
ATOM    416  N   ALA    49     -57.373  38.365  -4.280  1.00  0.00
ATOM    417  H   ALA    49     -57.185  37.510  -3.795  1.00  0.00
ATOM    418  CA  ALA    49     -58.645  38.348  -5.076  1.00  0.00
ATOM    419  CB  ALA    49     -58.897  36.902  -5.525  1.00  0.00
ATOM    420  C   ALA    49     -59.908  39.169  -4.601  1.00  0.00
ATOM    421  O   ALA    49     -60.052  40.231  -5.201  1.00  0.00
ATOM    422  N   PRO    50     -60.855  38.792  -3.687  1.00  0.00
ATOM    423  CA  PRO    50     -61.677  39.801  -2.932  1.00  0.00
ATOM    424  CB  PRO    50     -63.092  39.518  -3.431  1.00  0.00
ATOM    425  CG  PRO    50     -63.127  37.990  -3.504  1.00  0.00
ATOM    426  CD  PRO    50     -61.695  37.592  -3.881  1.00  0.00
ATOM    427  C   PRO    50     -61.653  39.796  -1.364  1.00  0.00
ATOM    428  O   PRO    50     -61.672  38.714  -0.784  1.00  0.00
ATOM    429  N   LEU    51     -61.640  40.986  -0.714  1.00  0.00
ATOM    430  H   LEU    51     -61.584  41.804  -1.285  1.00  0.00
ATOM    431  CA  LEU    51     -61.638  41.319   0.761  1.00  0.00
ATOM    432  CB  LEU    51     -62.580  40.413   1.577  1.00  0.00
ATOM    433  CG  LEU    51     -63.373  41.182   2.647  1.00  0.00
ATOM    434  CD1 LEU    51     -64.298  42.237   2.031  1.00  0.00
ATOM    435  CD2 LEU    51     -64.210  40.210   3.477  1.00  0.00
ATOM    436  C   LEU    51     -60.332  41.741   1.536  1.00  0.00
ATOM    437  O   LEU    51     -59.650  42.638   1.046  1.00  0.00
ATOM    438  N   ASP    52     -59.972  41.170   2.718  1.00  0.00
ATOM    439  H   ASP    52     -60.484  40.370   3.019  1.00  0.00
ATOM    440  CA  ASP    52     -58.855  41.587   3.635  1.00  0.00
ATOM    441  CB  ASP    52     -59.532  42.037   4.941  1.00  0.00
ATOM    442  CG  ASP    52     -58.608  42.706   5.968  1.00  0.00
ATOM    443  OD1 ASP    52     -58.153  41.967   6.866  1.00  0.00
ATOM    444  OD2 ASP    52     -58.384  43.926   5.825  1.00  0.00
ATOM    445  C   ASP    52     -57.477  40.875   3.928  1.00  0.00
ATOM    446  O   ASP    52     -56.560  41.625   4.247  1.00  0.00
ATOM    447  N   LEU    53     -57.296  39.537   4.034  1.00  0.00
ATOM    448  H   LEU    53     -58.007  38.989   4.489  1.00  0.00
ATOM    449  CA  LEU    53     -55.968  38.828   3.993  1.00  0.00
ATOM    450  CB  LEU    53     -55.762  38.135   5.350  1.00  0.00
ATOM    451  CG  LEU    53     -54.300  37.781   5.652  1.00  0.00
ATOM    452  CD1 LEU    53     -53.508  39.015   6.094  1.00  0.00
ATOM    453  CD2 LEU    53     -54.232  36.682   6.712  1.00  0.00
ATOM    454  C   LEU    53     -55.525  37.972   2.733  1.00  0.00
ATOM    455  O   LEU    53     -54.514  38.343   2.142  1.00  0.00
ATOM    456  N   PRO    54     -56.156  36.859   2.273  1.00  0.00
ATOM    457  CA  PRO    54     -56.120  36.396   0.832  1.00  0.00
ATOM    458  CB  PRO    54     -56.402  34.891   0.896  1.00  0.00
ATOM    459  CG  PRO    54     -55.804  34.486   2.236  1.00  0.00
ATOM    460  CD  PRO    54     -56.199  35.658   3.132  1.00  0.00
ATOM    461  C   PRO    54     -56.747  36.940  -0.504  1.00  0.00
ATOM    462  O   PRO    54     -56.195  36.602  -1.546  1.00  0.00
ATOM    463  N   GLY    55     -57.923  37.593  -0.581  1.00  0.00
ATOM    464  H   GLY    55     -58.591  37.470   0.153  1.00  0.00
ATOM    465  CA  GLY    55     -58.541  38.385  -1.701  1.00  0.00
ATOM    466  C   GLY    55     -58.654  39.968  -1.753  1.00  0.00
ATOM    467  O   GLY    55     -58.959  40.640  -0.788  1.00  0.00
ATOM    468  N   SER    56     -58.430  40.707  -2.846  1.00  0.00
ATOM    469  H   SER    56     -58.421  40.346  -3.778  1.00  0.00
ATOM    470  CA  SER    56     -58.377  42.198  -2.801  1.00  0.00
ATOM    471  CB  SER    56     -57.465  42.842  -3.853  1.00  0.00
ATOM    472  OG  SER    56     -57.819  42.467  -5.184  1.00  0.00
ATOM    473  HG  SER    56     -57.305  41.629  -5.432  1.00  0.00
ATOM    474  C   SER    56     -59.698  42.978  -2.739  1.00  0.00
ATOM    475  O   SER    56     -60.686  42.631  -3.379  1.00  0.00
ATOM    476  N   ALA    57     -59.785  43.761  -1.666  1.00  0.00
ATOM    477  H   ALA    57     -59.345  43.484  -0.807  1.00  0.00
ATOM    478  CA  ALA    57     -60.730  44.890  -1.526  1.00  0.00
ATOM    479  CB  ALA    57     -62.065  44.450  -0.915  1.00  0.00
ATOM    480  C   ALA    57     -60.092  45.978  -0.650  1.00  0.00
ATOM    481  O   ALA    57     -59.662  45.706   0.471  1.00  0.00
ATOM    482  N   GLU    58     -59.804  47.114  -1.295  1.00  0.00
ATOM    483  H   GLU    58     -60.109  47.245  -2.237  1.00  0.00
ATOM    484  CA  GLU    58     -59.071  48.271  -0.714  1.00  0.00
ATOM    485  CB  GLU    58     -60.031  49.016   0.237  1.00  0.00
ATOM    486  CG  GLU    58     -59.679  50.483   0.534  1.00  0.00
ATOM    487  CD  GLU    58     -58.641  50.705   1.644  1.00  0.00
ATOM    488  OE1 GLU    58     -58.814  50.109   2.731  1.00  0.00
ATOM    489  OE2 GLU    58     -57.744  51.544   1.408  1.00  0.00
ATOM    490  C   GLU    58     -57.752  47.808  -0.038  1.00  0.00
ATOM    491  O   GLU    58     -57.277  48.432   0.910  1.00  0.00
ATOM    492  N   PRO    59     -57.040  46.869  -0.680  1.00  0.00
ATOM    493  CA  PRO    59     -56.220  45.854   0.012  1.00  0.00
ATOM    494  CB  PRO    59     -55.513  45.084  -1.107  1.00  0.00
ATOM    495  CG  PRO    59     -55.425  46.093  -2.248  1.00  0.00
ATOM    496  CD  PRO    59     -56.711  46.909  -2.119  1.00  0.00
ATOM    497  C   PRO    59     -55.274  46.351   1.123  1.00  0.00
ATOM    498  O   PRO    59     -54.336  47.092   0.825  1.00  0.00
ATOM    499  N   PRO    60     -55.662  46.126   2.393  1.00  0.00
ATOM    500  CA  PRO    60     -54.803  46.390   3.565  1.00  0.00
ATOM    501  CB  PRO    60     -55.712  46.214   4.787  1.00  0.00
ATOM    502  CG  PRO    60     -57.090  46.565   4.237  1.00  0.00
ATOM    503  CD  PRO    60     -57.057  45.941   2.843  1.00  0.00
ATOM    504  C   PRO    60     -53.547  45.502   3.612  1.00  0.00
ATOM    505  O   PRO    60     -52.479  45.951   3.202  1.00  0.00
ATOM    506  N   MET    61     -53.669  44.272   4.114  1.00  0.00
ATOM    507  H   MET    61     -54.557  43.838   4.268  1.00  0.00
ATOM    508  CA  MET    61     -52.509  43.376   4.291  1.00  0.00
ATOM    509  CB  MET    61     -52.182  43.163   5.777  1.00  0.00
ATOM    510  CG  MET    61     -51.860  44.469   6.517  1.00  0.00
ATOM    511  SD  MET    61     -50.460  45.418   5.815  1.00  0.00
ATOM    512  CE  MET    61     -49.181  44.994   6.978  1.00  0.00
ATOM    513  C   MET    61     -52.693  42.021   3.596  1.00  0.00
ATOM    514  O   MET    61     -53.649  41.290   3.843  1.00  0.00
ATOM    515  N   GLN    62     -51.755  41.745   2.698  1.00  0.00
ATOM    516  H   GLN    62     -50.992  42.384   2.558  1.00  0.00
ATOM    517  CA  GLN    62     -51.647  40.462   1.975  1.00  0.00
ATOM    518  CB  GLN    62     -50.625  40.562   0.834  1.00  0.00
ATOM    519  CG  GLN    62     -50.865  41.682  -0.185  1.00  0.00
ATOM    520  CD  GLN    62     -52.149  41.509  -0.999  1.00  0.00
ATOM    521  OE1 GLN    62     -52.292  40.631  -1.837  1.00  0.00
ATOM    522  NE2 GLN    62     -53.144  42.315  -0.710  1.00  0.00
ATOM    523 HE21 GLN    62     -53.101  42.969   0.046  1.00  0.00
ATOM    524 HE22 GLN    62     -54.031  42.113  -1.142  1.00  0.00
ATOM    525  C   GLN    62     -51.158  39.364   2.933  1.00  0.00
ATOM    526  O   GLN    62     -50.284  39.614   3.763  1.00  0.00
ATOM    527  N   CYS    63     -51.773  38.191   2.783  1.00  0.00
ATOM    528  H   CYS    63     -52.624  38.174   2.252  1.00  0.00
ATOM    529  CA  CYS    63     -51.493  36.903   3.466  1.00  0.00
ATOM    530  CB  CYS    63     -51.168  35.840   2.406  1.00  0.00
ATOM    531  SG  CYS    63     -52.494  35.605   1.166  1.00  0.00
ATOM    532  HG  CYS    63     -51.863  34.666   0.465  1.00  0.00
ATOM    533  C   CYS    63     -50.450  36.944   4.604  1.00  0.00
ATOM    534  O   CYS    63     -50.825  37.020   5.771  1.00  0.00
ATOM    535  N   HIS    64     -49.171  36.770   4.269  1.00  0.00
ATOM    536  H   HIS    64     -48.908  36.269   3.443  1.00  0.00
ATOM    537  CA  HIS    64     -48.036  37.075   5.165  1.00  0.00
ATOM    538  CB  HIS    64     -46.750  36.493   4.558  1.00  0.00
ATOM    539  CG  HIS    64     -46.877  34.993   4.270  1.00  0.00
ATOM    540  ND1 HIS    64     -47.473  34.458   3.206  1.00  0.00
ATOM    541  CD2 HIS    64     -46.420  33.999   5.026  1.00  0.00
ATOM    542  CE1 HIS    64     -47.384  33.136   3.301  1.00  0.00
ATOM    543  NE2 HIS    64     -46.734  32.855   4.425  1.00  0.00
ATOM    544  HE2 HIS    64     -46.520  31.939   4.756  1.00  0.00
ATOM    545  C   HIS    64     -47.954  38.609   5.314  1.00  0.00
ATOM    546  O   HIS    64     -47.373  39.274   4.453  1.00  0.00
ATOM    547  N   PRO    65     -48.488  39.141   6.425  1.00  0.00
ATOM    548  CA  PRO    65     -48.996  40.527   6.528  1.00  0.00
ATOM    549  CB  PRO    65     -49.449  40.678   7.983  1.00  0.00
ATOM    550  CG  PRO    65     -48.553  39.696   8.736  1.00  0.00
ATOM    551  CD  PRO    65     -48.414  38.523   7.763  1.00  0.00
ATOM    552  C   PRO    65     -48.058  41.650   6.059  1.00  0.00
ATOM    553  O   PRO    65     -47.186  42.133   6.779  1.00  0.00
ATOM    554  N   CYS    66     -48.248  41.973   4.785  1.00  0.00
ATOM    555  H   CYS    66     -48.798  41.369   4.204  1.00  0.00
ATOM    556  CA  CYS    66     -47.552  43.053   4.054  1.00  0.00
ATOM    557  CB  CYS    66     -46.548  42.407   3.086  1.00  0.00
ATOM    558  SG  CYS    66     -47.286  41.274   1.852  1.00  0.00
ATOM    559  HG  CYS    66     -46.136  40.911   1.291  1.00  0.00
ATOM    560  C   CYS    66     -48.569  43.942   3.304  1.00  0.00
ATOM    561  O   CYS    66     -49.641  43.434   2.971  1.00  0.00
ATOM    562  N   PRO    67     -48.274  45.223   3.020  1.00  0.00
ATOM    563  CA  PRO    67     -49.211  46.133   2.323  1.00  0.00
ATOM    564  CB  PRO    67     -48.436  47.438   2.118  1.00  0.00
ATOM    565  CG  PRO    67     -46.972  47.010   2.187  1.00  0.00
ATOM    566  CD  PRO    67     -46.981  45.900   3.239  1.00  0.00
ATOM    567  C   PRO    67     -49.752  45.557   1.004  1.00  0.00
ATOM    568  O   PRO    67     -49.121  44.702   0.383  1.00  0.00
ATOM    569  N   GLY    68     -50.937  46.038   0.633  1.00  0.00
ATOM    570  H   GLY    68     -51.344  46.815   1.127  1.00  0.00
ATOM    571  CA  GLY    68     -51.764  45.507  -0.471  1.00  0.00
ATOM    572  C   GLY    68     -51.049  45.287  -1.814  1.00  0.00
ATOM    573  O   GLY    68     -50.107  45.993  -2.175  1.00  0.00
ATOM    574  N   VAL    69     -51.554  44.296  -2.546  1.00  0.00
ATOM    575  H   VAL    69     -52.240  43.671  -2.168  1.00  0.00
ATOM    576  CA  VAL    69     -51.046  43.928  -3.885  1.00  0.00
ATOM    577  CB  VAL    69     -51.613  42.550  -4.292  1.00  0.00
ATOM    578  CG1 VAL    69     -53.119  42.531  -4.594  1.00  0.00
ATOM    579  CG2 VAL    69     -50.788  41.922  -5.417  1.00  0.00
ATOM    580  C   VAL    69     -51.256  45.029  -4.956  1.00  0.00
ATOM    581  O   VAL    69     -52.371  45.533  -5.096  1.00  0.00
ATOM    582  N   PRO    70     -50.187  45.412  -5.674  1.00  0.00
ATOM    583  CA  PRO    70     -50.270  46.337  -6.824  1.00  0.00
ATOM    584  CB  PRO    70     -48.867  46.936  -6.937  1.00  0.00
ATOM    585  CG  PRO    70     -47.963  45.807  -6.441  1.00  0.00
ATOM    586  CD  PRO    70     -48.775  45.175  -5.308  1.00  0.00
ATOM    587  C   PRO    70     -50.718  45.704  -8.155  1.00  0.00
ATOM    588  O   PRO    70     -51.164  46.419  -9.047  1.00  0.00
ATOM    589  N   GLN    71     -50.456  44.407  -8.328  1.00  0.00
ATOM    590  H   GLN    71     -49.997  43.861  -7.631  1.00  0.00
ATOM    591  CA  GLN    71     -50.784  43.666  -9.563  1.00  0.00
ATOM    592  CB  GLN    71     -49.468  43.223 -10.224  1.00  0.00
ATOM    593  CG  GLN    71     -49.575  42.838 -11.707  1.00  0.00
ATOM    594  CD  GLN    71     -50.236  41.480 -11.973  1.00  0.00
ATOM    595  OE1 GLN    71     -49.606  40.438 -12.054  1.00  0.00
ATOM    596  NE2 GLN    71     -51.536  41.474 -12.163  1.00  0.00
ATOM    597 HE21 GLN    71     -52.066  42.336 -12.121  1.00  0.00
ATOM    598 HE22 GLN    71     -51.992  40.589 -12.202  1.00  0.00
ATOM    599  C   GLN    71     -51.691  42.470  -9.230  1.00  0.00
ATOM    600  O   GLN    71     -51.275  41.530  -8.555  1.00  0.00
ATOM    601  N   GLY    72     -52.939  42.577  -9.679  1.00  0.00
ATOM    602  H   GLY    72     -53.230  43.374 -10.213  1.00  0.00
ATOM    603  CA  GLY    72     -53.976  41.543  -9.484  1.00  0.00
ATOM    604  C   GLY    72     -54.234  40.780 -10.791  1.00  0.00
ATOM    605  O   GLY    72     -54.744  41.346 -11.755  1.00  0.00
ATOM    606  N   THR    73     -53.695  39.564 -10.860  1.00  0.00
ATOM    607  H   THR    73     -53.238  39.145 -10.063  1.00  0.00
ATOM    608  CA  THR    73     -53.833  38.692 -12.050  1.00  0.00
ATOM    609  CB  THR    73     -52.470  38.377 -12.705  1.00  0.00
ATOM    610  OG1 THR    73     -52.688  37.697 -13.943  1.00  0.00
ATOM    611  HG1 THR    73     -51.800  37.463 -14.348  1.00  0.00
ATOM    612  CG2 THR    73     -51.494  37.591 -11.820  1.00  0.00
ATOM    613  C   THR    73     -54.645  37.410 -11.787  1.00  0.00
ATOM    614  O   THR    73     -54.540  36.777 -10.734  1.00  0.00
ATOM    615  N   SER    74     -55.461  37.081 -12.784  1.00  0.00
ATOM    616  H   SER    74     -55.512  37.649 -13.606  1.00  0.00
ATOM    617  CA  SER    74     -56.340  35.893 -12.803  1.00  0.00
ATOM    618  CB  SER    74     -57.812  36.329 -12.829  1.00  0.00
ATOM    619  OG  SER    74     -58.081  37.139 -13.981  1.00  0.00
ATOM    620  HG  SER    74     -57.825  36.634 -14.814  1.00  0.00
ATOM    621  C   SER    74     -56.062  35.009 -14.035  1.00  0.00
ATOM    622  O   SER    74     -55.958  35.550 -15.140  1.00  0.00
ATOM    623  N   PRO    75     -56.019  33.676 -13.874  1.00  0.00
ATOM    624  CA  PRO    75     -55.864  32.732 -15.001  1.00  0.00
ATOM    625  CB  PRO    75     -55.929  31.348 -14.355  1.00  0.00
ATOM    626  CG  PRO    75     -55.333  31.591 -12.970  1.00  0.00
ATOM    627  CD  PRO    75     -55.886  32.965 -12.586  1.00  0.00
ATOM    628  C   PRO    75     -56.993  32.896 -16.030  1.00  0.00
ATOM    629  O   PRO    75     -58.145  33.143 -15.676  1.00  0.00
ATOM    630  N   ALA    76     -56.609  32.805 -17.300  1.00  0.00
ATOM    631  H   ALA    76     -55.660  32.618 -17.547  1.00  0.00
ATOM    632  CA  ALA    76     -57.530  32.951 -18.446  1.00  0.00
ATOM    633  CB  ALA    76     -56.717  33.189 -19.722  1.00  0.00
ATOM    634  C   ALA    76     -58.458  31.732 -18.630  1.00  0.00
ATOM    635  O   ALA    76     -57.982  30.594 -18.582  1.00  0.00
ATOM    636  N   PRO    77     -59.772  31.962 -18.787  1.00  0.00
ATOM    637  CA  PRO    77     -60.736  30.900 -19.141  1.00  0.00
ATOM    638  CB  PRO    77     -62.097  31.597 -19.155  1.00  0.00
ATOM    639  CG  PRO    77     -61.922  32.710 -18.124  1.00  0.00
ATOM    640  CD  PRO    77     -60.486  33.182 -18.360  1.00  0.00
ATOM    641  C   PRO    77     -60.421  30.321 -20.527  1.00  0.00
ATOM    642  O   PRO    77     -60.086  31.051 -21.458  1.00  0.00
ATOM    643  N   VAL    78     -60.575  29.003 -20.634  1.00  0.00
ATOM    644  H   VAL    78     -60.850  28.454 -19.848  1.00  0.00
ATOM    645  CA  VAL    78     -60.316  28.230 -21.871  1.00  0.00
ATOM    646  CB  VAL    78     -60.298  26.712 -21.571  1.00  0.00
ATOM    647  CG1 VAL    78     -60.013  25.869 -22.821  1.00  0.00
ATOM    648  CG2 VAL    78     -59.250  26.359 -20.509  1.00  0.00
ATOM    649  C   VAL    78     -61.347  28.589 -22.968  1.00  0.00
ATOM    650  O   VAL    78     -62.538  28.320 -22.785  1.00  0.00
ATOM    651  N   PRO    79     -60.903  29.185 -24.087  1.00  0.00
ATOM    652  CA  PRO    79     -61.784  29.521 -25.223  1.00  0.00
ATOM    653  CB  PRO    79     -60.972  30.518 -26.055  1.00  0.00
ATOM    654  CG  PRO    79     -59.523  30.101 -25.804  1.00  0.00
ATOM    655  CD  PRO    79     -59.524  29.652 -24.341  1.00  0.00
ATOM    656  C   PRO    79     -62.219  28.270 -26.008  1.00  0.00
ATOM    657  O   PRO    79     -61.512  27.765 -26.879  1.00  0.00
ATOM    658  N   TYR    80     -63.343  27.707 -25.570  1.00  0.00
ATOM    659  H   TYR    80     -63.760  27.999 -24.708  1.00  0.00
ATOM    660  CA  TYR    80     -63.957  26.512 -26.186  1.00  0.00
ATOM    661  CB  TYR    80     -64.962  25.920 -25.188  1.00  0.00
ATOM    662  CG  TYR    80     -65.563  24.586 -25.648  1.00  0.00
ATOM    663  CD1 TYR    80     -64.854  23.390 -25.456  1.00  0.00
ATOM    664  HD1 TYR    80     -63.841  23.407 -25.056  1.00  0.00
ATOM    665  CD2 TYR    80     -66.867  24.548 -26.165  1.00  0.00
ATOM    666  HD2 TYR    80     -67.405  25.476 -26.362  1.00  0.00
ATOM    667  CE1 TYR    80     -65.450  22.162 -25.782  1.00  0.00
ATOM    668  HE1 TYR    80     -64.903  21.232 -25.638  1.00  0.00
ATOM    669  CE2 TYR    80     -67.463  23.319 -26.479  1.00  0.00
ATOM    670  HE2 TYR    80     -68.483  23.295 -26.858  1.00  0.00
ATOM    671  CZ  TYR    80     -66.751  22.127 -26.294  1.00  0.00
ATOM    672  OH  TYR    80     -67.301  20.938 -26.653  1.00  0.00
ATOM    673  HH  TYR    80     -68.212  21.096 -27.031  1.00  0.00
ATOM    674  C   TYR    80     -64.573  26.801 -27.572  1.00  0.00
ATOM    675  O   TYR    80     -65.751  27.132 -27.713  1.00  0.00
ATOM    676  N   GLY    81     -63.687  26.772 -28.566  1.00  0.00
ATOM    677  H   GLY    81     -62.707  26.740 -28.358  1.00  0.00
ATOM    678  CA  GLY    81     -64.011  26.939 -29.999  1.00  0.00
ATOM    679  C   GLY    81     -64.786  25.740 -30.564  1.00  0.00
ATOM    680  O   GLY    81     -64.193  24.776 -31.045  1.00  0.00
ATOM    681  N   TYR    82     -66.110  25.842 -30.493  1.00  0.00
ATOM    682  H   TYR    82     -66.545  26.624 -30.048  1.00  0.00
ATOM    683  CA  TYR    82     -67.026  24.774 -30.938  1.00  0.00
ATOM    684  CB  TYR    82     -67.906  24.378 -29.748  1.00  0.00
ATOM    685  CG  TYR    82     -68.640  23.054 -29.982  1.00  0.00
ATOM    686  CD1 TYR    82     -68.008  21.844 -29.660  1.00  0.00
ATOM    687  HD1 TYR    82     -67.005  21.842 -29.228  1.00  0.00
ATOM    688  CD2 TYR    82     -69.917  23.044 -30.562  1.00  0.00
ATOM    689  HD2 TYR    82     -70.413  23.981 -30.820  1.00  0.00
ATOM    690  CE1 TYR    82     -68.651  20.627 -29.923  1.00  0.00
ATOM    691  HE1 TYR    82     -68.164  19.684 -29.676  1.00  0.00
ATOM    692  CE2 TYR    82     -70.554  21.825 -30.833  1.00  0.00
ATOM    693  HE2 TYR    82     -71.513  21.821 -31.348  1.00  0.00
ATOM    694  CZ  TYR    82     -69.920  20.618 -30.513  1.00  0.00
ATOM    695  OH  TYR    82     -70.538  19.436 -30.755  1.00  0.00
ATOM    696  HH  TYR    82     -71.360  19.605 -31.298  1.00  0.00
ATOM    697  C   TYR    82     -67.897  25.208 -32.129  1.00  0.00
ATOM    698  O   TYR    82     -68.388  26.335 -32.182  1.00  0.00
ATOM    699  N   PHE    83     -68.177  24.235 -32.992  1.00  0.00
ATOM    700  H   PHE    83     -67.876  23.295 -32.832  1.00  0.00
ATOM    701  CA  PHE    83     -69.008  24.424 -34.198  1.00  0.00
ATOM    702  CB  PHE    83     -68.151  24.160 -35.445  1.00  0.00
ATOM    703  CG  PHE    83     -68.948  24.270 -36.751  1.00  0.00
ATOM    704  CD1 PHE    83     -69.245  25.528 -37.297  1.00  0.00
ATOM    705  HD1 PHE    83     -68.819  26.432 -36.862  1.00  0.00
ATOM    706  CD2 PHE    83     -69.462  23.110 -37.351  1.00  0.00
ATOM    707  HD2 PHE    83     -69.228  22.128 -36.938  1.00  0.00
ATOM    708  CE1 PHE    83     -70.071  25.625 -38.425  1.00  0.00
ATOM    709  HE1 PHE    83     -70.312  26.602 -38.842  1.00  0.00
ATOM    710  CE2 PHE    83     -70.280  23.207 -38.483  1.00  0.00
ATOM    711  HE2 PHE    83     -70.651  22.304 -38.968  1.00  0.00
ATOM    712  CZ  PHE    83     -70.590  24.465 -39.017  1.00  0.00
ATOM    713  HZ  PHE    83     -71.235  24.541 -39.891  1.00  0.00
ATOM    714  C   PHE    83     -70.259  23.528 -34.180  1.00  0.00
ATOM    715  O   PHE    83     -70.196  22.353 -33.820  1.00  0.00
ATOM    716  N   GLY    84     -71.354  24.117 -34.656  1.00  0.00
ATOM    717  H   GLY    84     -71.332  25.066 -34.969  1.00  0.00
ATOM    718  CA  GLY    84     -72.671  23.461 -34.778  1.00  0.00
ATOM    719  C   GLY    84     -73.397  23.906 -36.055  1.00  0.00
ATOM    720  O   GLY    84     -73.834  25.052 -36.142  1.00  0.00
ATOM    721  N   GLY    85     -73.356  23.037 -37.063  1.00  0.00
ATOM    722  H   GLY    85     -72.778  22.222 -37.028  1.00  0.00
ATOM    723  CA  GLY    85     -74.045  23.247 -38.354  1.00  0.00
ATOM    724  C   GLY    85     -73.890  22.050 -39.303  1.00  0.00
ATOM    725  O   GLY    85     -72.942  21.274 -39.185  1.00  0.00
ATOM    726  N   GLY    86     -74.877  21.917 -40.186  1.00  0.00
ATOM    727  H   GLY    86     -75.675  22.519 -40.168  1.00  0.00
ATOM    728  CA  GLY    86     -74.948  20.854 -41.212  1.00  0.00
ATOM    729  C   GLY    86     -76.153  21.052 -42.143  1.00  0.00
ATOM    730  O   GLY    86     -77.147  21.666 -41.758  1.00  0.00
ATOM    731  N   TYR    87     -76.003  20.560 -43.372  1.00  0.00
ATOM    732  H   TYR    87     -75.171  20.074 -43.640  1.00  0.00
ATOM    733  CA  TYR    87     -77.011  20.671 -44.449  1.00  0.00
ATOM    734  CB  TYR    87     -76.933  22.079 -45.071  1.00  0.00
ATOM    735  CG  TYR    87     -77.784  22.245 -46.337  1.00  0.00
ATOM    736  CD1 TYR    87     -79.172  22.434 -46.244  1.00  0.00
ATOM    737  HD1 TYR    87     -79.630  22.694 -45.289  1.00  0.00
ATOM    738  CD2 TYR    87     -77.197  21.994 -47.587  1.00  0.00
ATOM    739  HD2 TYR    87     -76.116  21.878 -47.674  1.00  0.00
ATOM    740  CE1 TYR    87     -79.970  22.327 -47.392  1.00  0.00
ATOM    741  HE1 TYR    87     -81.049  22.463 -47.327  1.00  0.00
ATOM    742  CE2 TYR    87     -77.998  21.889 -48.732  1.00  0.00
ATOM    743  HE2 TYR    87     -77.533  21.724 -49.702  1.00  0.00
ATOM    744  CZ  TYR    87     -79.385  22.042 -48.631  1.00  0.00
ATOM    745  OH  TYR    87     -80.166  21.880 -49.728  1.00  0.00
ATOM    746  HH  TYR    87     -79.613  21.445 -50.461  1.00  0.00
ATOM    747  C   TYR    87     -76.812  19.585 -45.523  1.00  0.00
ATOM    748  O   TYR    87     -75.688  19.168 -45.797  1.00  0.00
ATOM    749  N   TYR    88     -77.936  19.160 -46.099  1.00  0.00
ATOM    750  H   TYR    88     -78.830  19.497 -45.804  1.00  0.00
ATOM    751  CA  TYR    88     -77.980  18.227 -47.242  1.00  0.00
ATOM    752  CB  TYR    88     -78.092  16.782 -46.729  1.00  0.00
ATOM    753  CG  TYR    88     -78.095  15.758 -47.871  1.00  0.00
ATOM    754  CD1 TYR    88     -76.883  15.343 -48.442  1.00  0.00
ATOM    755  HD1 TYR    88     -75.934  15.608 -47.973  1.00  0.00
ATOM    756  CD2 TYR    88     -79.312  15.360 -48.448  1.00  0.00
ATOM    757  HD2 TYR    88     -80.258  15.654 -47.994  1.00  0.00
ATOM    758  CE1 TYR    88     -76.889  14.560 -49.604  1.00  0.00
ATOM    759  HE1 TYR    88     -75.951  14.230 -50.049  1.00  0.00
ATOM    760  CE2 TYR    88     -79.314  14.578 -49.612  1.00  0.00
ATOM    761  HE2 TYR    88     -80.260  14.299 -50.073  1.00  0.00
ATOM    762  CZ  TYR    88     -78.102  14.187 -50.193  1.00  0.00
ATOM    763  OH  TYR    88     -78.094  13.483 -51.353  1.00  0.00
ATOM    764  HH  TYR    88     -79.033  13.365 -51.670  1.00  0.00
ATOM    765  C   TYR    88     -79.153  18.562 -48.180  1.00  0.00
ATOM    766  O   TYR    88     -80.293  18.713 -47.738  1.00  0.00
ATOM    767  N   SER    89     -78.859  18.539 -49.478  1.00  0.00
ATOM    768  H   SER    89     -77.927  18.375 -49.796  1.00  0.00
ATOM    769  CA  SER    89     -79.864  18.763 -50.542  1.00  0.00
ATOM    770  CB  SER    89     -79.223  19.285 -51.834  1.00  0.00
ATOM    771  OG  SER    89     -78.748  20.623 -51.644  1.00  0.00
ATOM    772  HG  SER    89     -78.395  20.964 -52.523  1.00  0.00
ATOM    773  C   SER    89     -80.702  17.511 -50.835  1.00  0.00
ATOM    774  O   SER    89     -80.344  16.660 -51.651  1.00  0.00
ATOM    775  N   CYS    90     -81.781  17.381 -50.068  1.00  0.00
ATOM    776  H   CYS    90     -81.927  17.990 -49.285  1.00  0.00
ATOM    777  CA  CYS    90     -82.758  16.280 -50.212  1.00  0.00
ATOM    778  CB  CYS    90     -83.584  16.183 -48.923  1.00  0.00
ATOM    779  SG  CYS    90     -84.703  14.735 -48.875  1.00  0.00
ATOM    780  HG  CYS    90     -85.232  15.006 -47.685  1.00  0.00
ATOM    781  C   CYS    90     -83.634  16.443 -51.472  1.00  0.00
ATOM    782  O   CYS    90     -84.801  16.837 -51.434  1.00  0.00
ATOM    783  N   ARG    91     -83.006  16.143 -52.605  1.00  0.00
ATOM    784  H   ARG    91     -82.022  15.954 -52.603  1.00  0.00
ATOM    785  CA  ARG    91     -83.622  16.243 -53.944  1.00  0.00
ATOM    786  CB  ARG    91     -82.530  16.335 -55.022  1.00  0.00
ATOM    787  CG  ARG    91     -81.618  17.565 -54.889  1.00  0.00
ATOM    788  CD  ARG    91     -82.343  18.908 -55.062  1.00  0.00
ATOM    789  NE  ARG    91     -82.912  19.072 -56.416  1.00  0.00
ATOM    790  HE  ARG    91     -83.907  19.022 -56.463  1.00  0.00
ATOM    791  CZ  ARG    91     -82.255  19.294 -57.559  1.00  0.00
ATOM    792  NH1 ARG    91     -80.936  19.415 -57.619  1.00  0.00
ATOM    793 HH11 ARG    91     -80.401  19.336 -56.781  1.00  0.00
ATOM    794 HH12 ARG    91     -80.488  19.578 -58.495  1.00  0.00
ATOM    795  NH2 ARG    91     -82.931  19.391 -58.693  1.00  0.00
ATOM    796 HH21 ARG    91     -83.924  19.300 -58.701  1.00  0.00
ATOM    797 HH22 ARG    91     -82.435  19.556 -59.543  1.00  0.00
ATOM    798  C   ARG    91     -84.597  15.089 -54.236  1.00  0.00
ATOM    799  O   ARG    91     -84.231  14.033 -54.753  1.00  0.00
ATOM    800  N   VAL    92     -85.831  15.283 -53.778  1.00  0.00
ATOM    801  H   VAL    92     -86.019  16.016 -53.121  1.00  0.00
ATOM    802  CA  VAL    92     -86.941  14.328 -54.004  1.00  0.00
ATOM    803  CB  VAL    92     -88.073  14.514 -52.967  1.00  0.00
ATOM    804  CG1 VAL    92     -89.112  13.392 -53.074  1.00  0.00
ATOM    805  CG2 VAL    92     -87.555  14.549 -51.524  1.00  0.00
ATOM    806  C   VAL    92     -87.445  14.453 -55.459  1.00  0.00
ATOM    807  O   VAL    92     -88.367  15.208 -55.769  1.00  0.00
ATOM    808  N   SER    93     -86.738  13.749 -56.339  1.00  0.00
ATOM    809  H   SER    93     -85.919  13.246 -56.050  1.00  0.00
ATOM    810  CA  SER    93     -86.982  13.718 -57.799  1.00  0.00
ATOM    811  CB  SER    93     -85.796  13.056 -58.513  1.00  0.00
ATOM    812  OG  SER    93     -85.636  11.714 -58.041  1.00  0.00
ATOM    813  HG  SER    93     -86.525  11.243 -58.131  1.00  0.00
ATOM    814  C   SER    93     -88.297  13.029 -58.204  1.00  0.00
ATOM    815  O   SER    93     -88.399  11.801 -58.228  1.00  0.00
ATOM    816  N   ARG    94     -89.303  13.861 -58.453  1.00  0.00
ATOM    817  H   ARG    94     -89.230  14.839 -58.258  1.00  0.00
ATOM    818  CA  ARG    94     -90.641  13.421 -58.905  1.00  0.00
ATOM    819  CB  ARG    94     -91.693  13.887 -57.894  1.00  0.00
ATOM    820  CG  ARG    94     -91.562  13.163 -56.549  1.00  0.00
ATOM    821  CD  ARG    94     -92.173  13.976 -55.404  1.00  0.00
ATOM    822  NE  ARG    94     -91.360  15.187 -55.181  1.00  0.00
ATOM    823  HE  ARG    94     -90.373  15.035 -55.117  1.00  0.00
ATOM    824  CZ  ARG    94     -91.787  16.449 -55.141  1.00  0.00
ATOM    825  NH1 ARG    94     -93.064  16.779 -55.278  1.00  0.00
ATOM    826 HH11 ARG    94     -93.739  16.057 -55.417  1.00  0.00
ATOM    827 HH12 ARG    94     -93.340  17.736 -55.247  1.00  0.00
ATOM    828  NH2 ARG    94     -90.897  17.426 -55.066  1.00  0.00
ATOM    829 HH21 ARG    94     -89.922  17.208 -55.054  1.00  0.00
ATOM    830 HH22 ARG    94     -91.206  18.373 -55.027  1.00  0.00
ATOM    831  C   ARG    94     -90.986  13.986 -60.292  1.00  0.00
ATOM    832  O   ARG    94     -90.688  15.140 -60.594  1.00  0.00
ATOM    833  N   SER    95     -91.583  13.121 -61.112  1.00  0.00
ATOM    834  H   SER    95     -91.723  12.168 -60.841  1.00  0.00
ATOM    835  CA  SER    95     -92.061  13.428 -62.483  1.00  0.00
ATOM    836  CB  SER    95     -90.894  13.727 -63.437  1.00  0.00
ATOM    837  OG  SER    95     -91.396  14.178 -64.700  1.00  0.00
ATOM    838  HG  SER    95     -90.635  14.522 -65.254  1.00  0.00
ATOM    839  C   SER    95     -92.860  12.240 -63.047  1.00  0.00
ATOM    840  O   SER    95     -92.691  11.106 -62.598  1.00  0.00
ATOM    841  N   SER    96     -93.768  12.550 -63.969  1.00  0.00
ATOM    842  H   SER    96     -93.760  13.454 -64.398  1.00  0.00
ATOM    843  CA  SER    96     -94.631  11.550 -64.637  1.00  0.00
ATOM    844  CB  SER    96     -96.047  11.572 -64.048  1.00  0.00
ATOM    845  OG  SER    96     -96.834  10.524 -64.626  1.00  0.00
ATOM    846  HG  SER    96     -97.734  10.502 -64.186  1.00  0.00
ATOM    847  C   SER    96     -94.704  11.807 -66.149  1.00  0.00
ATOM    848  O   SER    96     -94.776  12.953 -66.593  1.00  0.00
ATOM    849  N   LEU    97     -94.763  10.713 -66.902  1.00  0.00
ATOM    850  H   LEU    97     -94.867   9.810 -66.485  1.00  0.00
ATOM    851  CA  LEU    97     -94.833  10.743 -68.375  1.00  0.00
ATOM    852  CB  LEU    97     -93.540  10.134 -68.951  1.00  0.00
ATOM    853  CG  LEU    97     -93.142  10.530 -70.388  1.00  0.00
ATOM    854  CD1 LEU    97     -94.113  10.022 -71.459  1.00  0.00
ATOM    855  CD2 LEU    97     -92.920  12.041 -70.512  1.00  0.00
ATOM    856  C   LEU    97     -96.092   9.991 -68.834  1.00  0.00
ATOM    857  O   LEU    97     -96.145   8.762 -68.824  1.00  0.00
ATOM    858  N   LYS    98     -97.130  10.775 -69.109  1.00  0.00
ATOM    859  H   LYS    98     -97.087  11.763 -68.965  1.00  0.00
ATOM    860  CA  LYS    98     -98.441  10.257 -69.550  1.00  0.00
ATOM    861  CB  LYS    98     -99.542  10.673 -68.565  1.00  0.00
ATOM    862  CG  LYS    98     -99.373  10.009 -67.191  1.00  0.00
ATOM    863  CD  LYS    98    -100.447  10.436 -66.184  1.00  0.00
ATOM    864  CE  LYS    98    -101.830   9.861 -66.509  1.00  0.00
ATOM    865  NZ  LYS    98    -102.830  10.304 -65.528  1.00  0.00
ATOM    866  HZ1 LYS    98    -103.722   9.919 -65.768  1.00  0.00
ATOM    867  HZ2 LYS    98    -102.568   9.991 -64.615  1.00  0.00
ATOM    868  HZ3 LYS    98    -102.887  11.302 -65.536  1.00  0.00
ATOM    869  C   LYS    98     -98.785  10.707 -70.985  1.00  0.00
ATOM    870  O   LYS    98     -99.115  11.878 -71.191  1.00  0.00
ATOM    871  N   PRO    99     -98.539   9.846 -71.986  1.00  0.00
ATOM    872  CA  PRO    99     -98.874  10.138 -73.394  1.00  0.00
ATOM    873  CB  PRO    99     -98.061   9.121 -74.198  1.00  0.00
ATOM    874  CG  PRO    99     -97.968   7.915 -73.263  1.00  0.00
ATOM    875  CD  PRO    99     -97.845   8.546 -71.874  1.00  0.00
ATOM    876  C   PRO    99    -100.381  10.027 -73.673  1.00  0.00
ATOM    877  O   PRO    99    -101.074   9.188 -73.101  1.00  0.00
ATOM    878  N   CYS   100    -100.855  10.908 -74.550  1.00  0.00
ATOM    879  H   CYS   100    -100.272  11.600 -74.972  1.00  0.00
ATOM    880  CA  CYS   100    -102.261  10.927 -75.003  1.00  0.00
ATOM    881  CB  CYS   100    -102.960  12.168 -74.434  1.00  0.00
ATOM    882  SG  CYS   100    -104.752  12.244 -74.802  1.00  0.00
ATOM    883  HG  CYS   100    -104.976  13.395 -74.174  1.00  0.00
ATOM    884  C   CYS   100    -102.344  10.925 -76.538  1.00  0.00
ATOM    885  O   CYS   100    -101.541  11.569 -77.214  1.00  0.00
ATOM    886  N   ALA   101    -103.326  10.185 -77.045  1.00  0.00
ATOM    887  H   ALA   101    -103.972   9.701 -76.455  1.00  0.00
ATOM    888  CA  ALA   101    -103.616  10.084 -78.489  1.00  0.00
ATOM    889  CB  ALA   101    -103.214   8.694 -78.995  1.00  0.00
ATOM    890  C   ALA   101    -105.105  10.335 -78.772  1.00  0.00
ATOM    891  O   ALA   101    -105.970   9.890 -78.019  1.00  0.00
ATOM    892  N   GLN   102    -105.362  11.034 -79.875  1.00  0.00
ATOM    893  H   GLN   102    -104.631  11.344 -80.481  1.00  0.00
ATOM    894  CA  GLN   102    -106.727  11.367 -80.328  1.00  0.00
ATOM    895  CB  GLN   102    -106.938  12.886 -80.203  1.00  0.00
ATOM    896  CG  GLN   102    -108.353  13.369 -80.562  1.00  0.00
ATOM    897  CD  GLN   102    -109.446  12.713 -79.710  1.00  0.00
ATOM    898  OE1 GLN   102    -109.425  12.704 -78.489  1.00  0.00
ATOM    899  NE2 GLN   102    -110.446  12.152 -80.354  1.00  0.00
ATOM    900 HE21 GLN   102    -110.512  12.147 -81.357  1.00  0.00
ATOM    901 HE22 GLN   102    -111.180  11.791 -79.784  1.00  0.00
ATOM    902  C   GLN   102    -106.968  10.881 -81.767  1.00  0.00
ATOM    903  O   GLN   102    -106.088  10.965 -82.622  1.00  0.00
ATOM    904  N   ALA   103    -108.198  10.430 -81.999  1.00  0.00
ATOM    905  H   ALA   103    -108.876  10.388 -81.266  1.00  0.00
ATOM    906  CA  ALA   103    -108.667   9.978 -83.325  1.00  0.00
ATOM    907  CB  ALA   103    -109.196   8.545 -83.210  1.00  0.00
ATOM    908  C   ALA   103    -109.766  10.898 -83.881  1.00  0.00
ATOM    909  O   ALA   103    -110.568  11.453 -83.128  1.00  0.00
ATOM    910  N   ALA   104    -109.710  11.110 -85.194  1.00  0.00
ATOM    911  H   ALA   104    -108.998  10.698 -85.762  1.00  0.00
ATOM    912  CA  ALA   104    -110.697  11.919 -85.938  1.00  0.00
ATOM    913  CB  ALA   104    -110.063  13.252 -86.347  1.00  0.00
ATOM    914  C   ALA   104    -111.200  11.176 -87.186  1.00  0.00
ATOM    915  O   ALA   104    -110.444  10.454 -87.836  1.00  0.00
ATOM    916  N   THR   105    -112.492  11.337 -87.462  1.00  0.00
ATOM    917  H   THR   105    -113.111  11.835 -86.856  1.00  0.00
ATOM    918  CA  THR   105    -113.159  10.740 -88.640  1.00  0.00
ATOM    919  CB  THR   105    -114.234   9.719 -88.229  1.00  0.00
ATOM    920  OG1 THR   105    -115.111  10.287 -87.251  1.00  0.00
ATOM    921  HG1 THR   105    -115.828   9.627 -87.018  1.00  0.00
ATOM    922  CG2 THR   105    -113.613   8.408 -87.740  1.00  0.00
ATOM    923  C   THR   105    -113.799  11.805 -89.540  1.00  0.00
ATOM    924  O   THR   105    -114.317  12.818 -89.070  1.00  0.00
ATOM    925  N   LEU   106    -113.728  11.550 -90.843  1.00  0.00
ATOM    926  H   LEU   106    -113.237  10.755 -91.197  1.00  0.00
ATOM    927  CA  LEU   106    -114.295  12.445 -91.872  1.00  0.00
ATOM    928  CB  LEU   106    -113.184  12.984 -92.786  1.00  0.00
ATOM    929  CG  LEU   106    -112.154  13.862 -92.059  1.00  0.00
ATOM    930  CD1 LEU   106    -110.971  14.137 -92.988  1.00  0.00
ATOM    931  CD2 LEU   106    -112.765  15.190 -91.600  1.00  0.00
ATOM    932  C   LEU   106    -115.387  11.740 -92.690  1.00  0.00
ATOM    933  O   LEU   106    -115.109  10.909 -93.554  1.00  0.00
ATOM    934  N   ALA   107    -116.627  11.997 -92.283  1.00  0.00
ATOM    935  H   ALA   107    -116.807  12.604 -91.509  1.00  0.00
ATOM    936  CA  ALA   107    -117.824  11.403 -92.910  1.00  0.00
ATOM    937  CB  ALA   107    -118.598  10.586 -91.868  1.00  0.00
ATOM    938  C   ALA   107    -118.722  12.465 -93.564  1.00  0.00
ATOM    939  O   ALA   107    -119.376  13.259 -92.889  1.00  0.00
ATOM    940  N   ALA   108    -118.557  12.578 -94.879  1.00  0.00
ATOM    941  H   ALA   108    -117.903  12.007 -95.375  1.00  0.00
ATOM    942  CA  ALA   108    -119.341  13.504 -95.723  1.00  0.00
ATOM    943  CB  ALA   108    -118.422  14.605 -96.261  1.00  0.00
ATOM    944  C   ALA   108    -120.015  12.766 -96.890  1.00  0.00
ATOM    945  O   ALA   108    -119.417  11.888 -97.511  1.00  0.00
ATOM    946  N   TYR   109    -121.266  13.141 -97.150  1.00  0.00
ATOM    947  H   TYR   109    -121.729  13.836 -96.602  1.00  0.00
ATOM    948  CA  TYR   109    -122.071  12.560 -98.242  1.00  0.00
ATOM    949  CB  TYR   109    -123.196  11.704 -97.634  1.00  0.00
ATOM    950  CG  TYR   109    -124.082  11.069 -98.712  1.00  0.00
ATOM    951  CD1 TYR   109    -123.564  10.033 -99.506  1.00  0.00
ATOM    952  HD1 TYR   109    -122.758   9.403 -99.130  1.00  0.00
ATOM    953  CD2 TYR   109    -125.199  11.790 -99.160  1.00  0.00
ATOM    954  HD2 TYR   109    -125.673  12.527 -98.510  1.00  0.00
ATOM    955  CE1 TYR   109    -124.092   9.796-100.783  1.00  0.00
ATOM    956  HE1 TYR   109    -123.684   9.003-101.409  1.00  0.00
ATOM    957  CE2 TYR   109    -125.725  11.549-100.434  1.00  0.00
ATOM    958  HE2 TYR   109    -126.608  12.089-100.771  1.00  0.00
ATOM    959  CZ  TYR   109    -125.141  10.587-101.264  1.00  0.00
ATOM    960  OH  TYR   109    -125.364  10.655-102.599  1.00  0.00
ATOM    961  HH  TYR   109    -125.499  11.627-102.830  1.00  0.00
ATOM    962  C   TYR   109    -122.612  13.641 -99.206  1.00  0.00
ATOM    963  O   TYR   109    -123.207  14.617 -98.740  1.00  0.00
ATOM    964  N   PRO   110    -122.415  13.471-100.525  1.00  0.00
ATOM    965  CA  PRO   110    -122.945  14.391-101.554  1.00  0.00
ATOM    966  CB  PRO   110    -122.141  14.069-102.817  1.00  0.00
ATOM    967  CG  PRO   110    -121.784  12.593-102.646  1.00  0.00
ATOM    968  CD  PRO   110    -121.526  12.466-101.144  1.00  0.00
ATOM    969  C   PRO   110    -124.468  14.287-101.754  1.00  0.00
ATOM    970  O   PRO   110    -124.979  13.477-102.531  1.00  0.00
ATOM    971  N   ALA   111    -125.174  15.125-101.003  1.00  0.00
ATOM    972  H   ALA   111    -124.733  15.725-100.334  1.00  0.00
ATOM    973  CA  ALA   111    -126.648  15.212-101.039  1.00  0.00
ATOM    974  CB  ALA   111    -127.201  14.999 -99.626  1.00  0.00
ATOM    975  C   ALA   111    -127.138  16.561-101.586  1.00  0.00
ATOM    976  O   ALA   111    -126.560  17.611-101.309  1.00  0.00
ATOM    977  N   GLU   112    -128.195  16.480-102.391  1.00  0.00
ATOM    978  H   GLU   112    -128.638  15.604-102.577  1.00  0.00
ATOM    979  CA  GLU   112    -128.871  17.650-102.991  1.00  0.00
ATOM    980  CB  GLU   112    -128.406  17.886-104.439  1.00  0.00
ATOM    981  CG  GLU   112    -128.667  16.715-105.397  1.00  0.00
ATOM    982  CD  GLU   112    -128.370  17.108-106.845  1.00  0.00
ATOM    983  OE1 GLU   112    -127.216  16.886-107.271  1.00  0.00
ATOM    984  OE2 GLU   112    -129.309  17.620-107.492  1.00  0.00
ATOM    985  C   GLU   112    -130.401  17.510-102.935  1.00  0.00
ATOM    986  O   GLU   112    -130.925  16.399-102.998  1.00  0.00
ATOM    987  N   THR   113    -131.080  18.648-102.815  1.00  0.00
ATOM    988  H   THR   113    -130.639  19.492-102.508  1.00  0.00
ATOM    989  CA  THR   113    -132.559  18.710-102.842  1.00  0.00
ATOM    990  CB  THR   113    -133.116  19.335-101.552  1.00  0.00
ATOM    991  OG1 THR   113    -132.513  20.617-101.342  1.00  0.00
ATOM    992  HG1 THR   113    -132.793  21.217-102.103  1.00  0.00
ATOM    993  CG2 THR   113    -132.941  18.415-100.340  1.00  0.00
ATOM    994  C   THR   113    -133.088  19.486-104.067  1.00  0.00
ATOM    995  O   THR   113    -133.117  20.721-104.035  1.00  0.00
ATOM    996  N   PRO   114    -133.387  18.790-105.176  1.00  0.00
ATOM    997  CA  PRO   114    -134.029  19.401-106.360  1.00  0.00
ATOM    998  CB  PRO   114    -134.140  18.263-107.377  1.00  0.00
ATOM    999  CG  PRO   114    -132.953  17.370-107.024  1.00  0.00
ATOM   1000  CD  PRO   114    -132.924  17.425-105.496  1.00  0.00
ATOM   1001  C   PRO   114    -135.425  19.937-106.009  1.00  0.00
ATOM   1002  O   PRO   114    -136.112  19.384-105.152  1.00  0.00
ATOM   1003  N   THR   115    -135.788  21.038-106.663  1.00  0.00
ATOM   1004  H   THR   115    -135.177  21.488-107.315  1.00  0.00
ATOM   1005  CA  THR   115    -137.090  21.726-106.485  1.00  0.00
ATOM   1006  CB  THR   115    -137.245  22.329-105.070  1.00  0.00
ATOM   1007  OG1 THR   115    -138.563  22.868-104.921  1.00  0.00
ATOM   1008  HG1 THR   115    -138.716  23.100-103.959  1.00  0.00
ATOM   1009  CG2 THR   115    -136.180  23.373-104.706  1.00  0.00
ATOM   1010  C   THR   115    -137.314  22.787-107.578  1.00  0.00
ATOM   1011  O   THR   115    -136.356  23.287-108.169  1.00  0.00
ATOM   1012  N   ALA   116    -138.589  23.060-107.846  1.00  0.00
ATOM   1013  H   ALA   116    -139.310  22.725-107.235  1.00  0.00
ATOM   1014  CA  ALA   116    -139.058  23.994-108.893  1.00  0.00
ATOM   1015  CB  ALA   116    -139.031  23.306-110.263  1.00  0.00
ATOM   1016  C   ALA   116    -140.489  24.475-108.600  1.00  0.00
ATOM   1017  O   ALA   116    -141.283  23.751-108.000  1.00  0.00
ATOM   1018  N   GLY   117    -140.759  25.717-109.000  1.00  0.00
ATOM   1019  H   GLY   117    -140.050  26.306-109.386  1.00  0.00
ATOM   1020  CA  GLY   117    -142.076  26.370-108.840  1.00  0.00
ATOM   1021  C   GLY   117    -142.110  27.761-109.489  1.00  0.00
ATOM   1022  O   GLY   117    -141.071  28.384-109.703  1.00  0.00
ATOM   1023  N   GLU   118    -143.313  28.164-109.890  1.00  0.00
ATOM   1024  H   GLU   118    -144.130  27.612-109.727  1.00  0.00
ATOM   1025  CA  GLU   118    -143.561  29.478-110.522  1.00  0.00
ATOM   1026  CB  GLU   118    -143.967  29.308-111.992  1.00  0.00
ATOM   1027  CG  GLU   118    -142.811  28.802-112.864  1.00  0.00
ATOM   1028  CD  GLU   118    -143.207  28.618-114.334  1.00  0.00
ATOM   1029  OE1 GLU   118    -143.854  29.535-114.888  1.00  0.00
ATOM   1030  OE2 GLU   118    -142.801  27.576-114.892  1.00  0.00
ATOM   1031  C   GLU   118    -144.648  30.269-109.780  1.00  0.00
ATOM   1032  O   GLU   118    -145.699  29.731-109.433  1.00  0.00
ATOM   1033  N   GLU   119    -144.376  31.558-109.590  1.00  0.00
ATOM   1034  H   GLU   119    -143.515  31.961-109.898  1.00  0.00
ATOM   1035  CA  GLU   119    -145.298  32.491-108.912  1.00  0.00
ATOM   1036  CB  GLU   119    -144.492  33.684-108.376  1.00  0.00
ATOM   1037  CG  GLU   119    -145.322  34.598-107.464  1.00  0.00
ATOM   1038  CD  GLU   119    -144.539  35.817-106.960  1.00  0.00
ATOM   1039  OE1 GLU   119    -143.363  35.640-106.569  1.00  0.00
ATOM   1040  OE2 GLU   119    -145.162  36.899-106.916  1.00  0.00
ATOM   1041  C   GLU   119    -146.439  32.932-109.850  1.00  0.00
ATOM   1042  O   GLU   119    -146.312  33.882-110.622  1.00  0.00
ATOM   1043  N   TYR   120    -147.507  32.140-109.829  1.00  0.00
ATOM   1044  H   TYR   120    -147.477  31.249-109.374  1.00  0.00
ATOM   1045  CA  TYR   120    -148.742  32.422-110.588  1.00  0.00
ATOM   1046  CB  TYR   120    -149.675  31.201-110.499  1.00  0.00
ATOM   1047  CG  TYR   120    -151.007  31.440-111.220  1.00  0.00
ATOM   1048  CD1 TYR   120    -151.043  31.436-112.624  1.00  0.00
ATOM   1049  HD1 TYR   120    -150.316  30.856-113.191  1.00  0.00
ATOM   1050  CD2 TYR   120    -152.028  32.085-110.507  1.00  0.00
ATOM   1051  HD2 TYR   120    -152.054  32.030-109.419  1.00  0.00
ATOM   1052  CE1 TYR   120    -152.029  32.169-113.303  1.00  0.00
ATOM   1053  HE1 TYR   120    -152.051  32.184-114.391  1.00  0.00
ATOM   1054  CE2 TYR   120    -153.009  32.814-111.186  1.00  0.00
ATOM   1055  HE2 TYR   120    -153.797  33.316-110.625  1.00  0.00
ATOM   1056  CZ  TYR   120    -152.981  32.897-112.581  1.00  0.00
ATOM   1057  OH  TYR   120    -153.644  33.911-113.188  1.00  0.00
ATOM   1058  HH  TYR   120    -153.716  34.662-112.519  1.00  0.00
ATOM   1059  C   TYR   120    -149.429  33.734-110.131  1.00  0.00
ATOM   1060  O   TYR   120    -149.670  33.907-108.933  1.00  0.00
ATOM   1061  N   PRO   121    -149.748  34.639-111.072  1.00  0.00
ATOM   1062  CA  PRO   121    -150.418  35.922-110.777  1.00  0.00
ATOM   1063  CB  PRO   121    -150.200  36.776-112.030  1.00  0.00
ATOM   1064  CG  PRO   121    -150.109  35.742-113.152  1.00  0.00
ATOM   1065  CD  PRO   121    -149.358  34.582-112.497  1.00  0.00
ATOM   1066  C   PRO   121    -151.897  35.810-110.367  1.00  0.00
ATOM   1067  O   PRO   121    -152.812  35.774-111.193  1.00  0.00
ATOM   1068  N   SER   122    -152.087  35.730-109.054  1.00  0.00
ATOM   1069  H   SER   122    -151.327  35.517-108.440  1.00  0.00
ATOM   1070  CA  SER   122    -153.420  35.771-108.410  1.00  0.00
ATOM   1071  CB  SER   122    -153.575  34.660-107.367  1.00  0.00
ATOM   1072  OG  SER   122    -153.625  33.379-107.997  1.00  0.00
ATOM   1073  HG  SER   122    -153.768  32.673-107.301  1.00  0.00
ATOM   1074  C   SER   122    -153.653  37.106-107.692  1.00  0.00
ATOM   1075  O   SER   122    -152.768  37.621-107.010  1.00  0.00
ATOM   1076  N   ARG   123    -154.889  37.588-107.787  1.00  0.00
ATOM   1077  H   ARG   123    -155.603  37.110-108.297  1.00  0.00
ATOM   1078  CA  ARG   123    -155.316  38.843-107.134  1.00  0.00
ATOM   1079  CB  ARG   123    -155.766  39.883-108.177  1.00  0.00
ATOM   1080  CG  ARG   123    -157.035  39.494-108.942  1.00  0.00
ATOM   1081  CD  ARG   123    -157.636  40.695-109.671  1.00  0.00
ATOM   1082  NE  ARG   123    -159.011  40.344-110.063  1.00  0.00
ATOM   1083  HE  ARG   123    -159.593  40.019-109.313  1.00  0.00
ATOM   1084  CZ  ARG   123    -159.535  40.383-111.289  1.00  0.00
ATOM   1085  NH1 ARG   123    -158.843  40.766-112.354  1.00  0.00
ATOM   1086 HH11 ARG   123    -157.890  41.039-112.241  1.00  0.00
ATOM   1087 HH12 ARG   123    -159.275  40.779-113.252  1.00  0.00
ATOM   1088  NH2 ARG   123    -160.790  40.003-111.468  1.00  0.00
ATOM   1089 HH21 ARG   123    -161.331  39.690-110.689  1.00  0.00
ATOM   1090 HH22 ARG   123    -161.189  40.030-112.382  1.00  0.00
ATOM   1091  C   ARG   123    -156.430  38.606-106.090  1.00  0.00
ATOM   1092  O   ARG   123    -157.260  37.716-106.289  1.00  0.00
ATOM   1093  N   PRO   124    -156.467  39.405-105.011  1.00  0.00
ATOM   1094  CA  PRO   124    -157.587  39.397-104.046  1.00  0.00
ATOM   1095  CB  PRO   124    -157.191  40.420-102.979  1.00  0.00
ATOM   1096  CG  PRO   124    -155.666  40.333-102.977  1.00  0.00
ATOM   1097  CD  PRO   124    -155.322  40.155-104.457  1.00  0.00
ATOM   1098  C   PRO   124    -158.934  39.771-104.690  1.00  0.00
ATOM   1099  O   PRO   124    -159.845  38.948-104.677  1.00  0.00
ATOM   1100  N   THR   125    -158.909  40.823-105.517  1.00  0.00
ATOM   1101  H   THR   125    -158.037  41.231-105.778  1.00  0.00
ATOM   1102  CA  THR   125    -160.085  41.478-106.153  1.00  0.00
ATOM   1103  CB  THR   125    -161.025  40.505-106.899  1.00  0.00
ATOM   1104  OG1 THR   125    -160.272  39.457-107.515  1.00  0.00
ATOM   1105  HG1 THR   125    -160.027  38.800-106.787  1.00  0.00
ATOM   1106  CG2 THR   125    -161.846  41.224-107.975  1.00  0.00
ATOM   1107  C   THR   125    -160.908  42.246-105.102  1.00  0.00
ATOM   1108  O   THR   125    -161.065  41.807-103.965  1.00  0.00
ATOM   1109  N   GLU   126    -161.383  43.425-105.500  1.00  0.00
ATOM   1110  H   GLU   126    -161.305  43.735-106.447  1.00  0.00
ATOM   1111  CA  GLU   126    -162.176  44.311-104.624  1.00  0.00
ATOM   1112  CB  GLU   126    -161.301  45.508-104.213  1.00  0.00
ATOM   1113  CG  GLU   126    -161.928  46.433-103.158  1.00  0.00
ATOM   1114  CD  GLU   126    -162.233  45.709-101.842  1.00  0.00
ATOM   1115  OE1 GLU   126    -161.361  45.757-100.948  1.00  0.00
ATOM   1116  OE2 GLU   126    -163.334  45.116-101.770  1.00  0.00
ATOM   1117  C   GLU   126    -163.474  44.765-105.315  1.00  0.00
ATOM   1118  O   GLU   126    -163.496  44.995-106.523  1.00  0.00
ATOM   1119  N   PHE   127    -164.518  44.905-104.502  1.00  0.00
ATOM   1120  H   PHE   127    -164.447  44.713-103.521  1.00  0.00
ATOM   1121  CA  PHE   127    -165.835  45.416-104.929  1.00  0.00
ATOM   1122  CB  PHE   127    -166.897  44.342-104.656  1.00  0.00
ATOM   1123  CG  PHE   127    -168.279  44.741-105.189  1.00  0.00
ATOM   1124  CD1 PHE   127    -168.584  44.562-106.546  1.00  0.00
ATOM   1125  HD1 PHE   127    -167.886  44.043-107.204  1.00  0.00
ATOM   1126  CD2 PHE   127    -169.203  45.374-104.344  1.00  0.00
ATOM   1127  HD2 PHE   127    -168.983  45.504-103.284  1.00  0.00
ATOM   1128  CE1 PHE   127    -169.798  45.034-107.061  1.00  0.00
ATOM   1129  HE1 PHE   127    -170.032  44.899-108.117  1.00  0.00
ATOM   1130  CE2 PHE   127    -170.417  45.846-104.860  1.00  0.00
ATOM   1131  HE2 PHE   127    -171.118  46.371-104.214  1.00  0.00
ATOM   1132  CZ  PHE   127    -170.712  45.680-106.219  1.00  0.00
ATOM   1133  HZ  PHE   127    -171.642  46.077-106.625  1.00  0.00
ATOM   1134  C   PHE   127    -166.165  46.726-104.190  1.00  0.00
ATOM   1135  O   PHE   127    -165.760  46.925-103.045  1.00  0.00
ATOM   1136  N   ALA   128    -166.929  47.580-104.866  1.00  0.00
ATOM   1137  H   ALA   128    -167.342  47.331-105.742  1.00  0.00
ATOM   1138  CA  ALA   128    -167.337  48.898-104.340  1.00  0.00
ATOM   1139  CB  ALA   128    -166.765  50.007-105.230  1.00  0.00
ATOM   1140  C   ALA   128    -168.865  49.022-104.244  1.00  0.00
ATOM   1141  O   ALA   128    -169.584  48.845-105.227  1.00  0.00
ATOM   1142  N   PHE   129    -169.326  49.244-103.016  1.00  0.00
ATOM   1143  H   PHE   129    -168.709  49.349-102.237  1.00  0.00
ATOM   1144  CA  PHE   129    -170.759  49.404-102.701  1.00  0.00
ATOM   1145  CB  PHE   129    -171.221  48.215-101.844  1.00  0.00
ATOM   1146  CG  PHE   129    -172.701  48.307-101.445  1.00  0.00
ATOM   1147  CD1 PHE   129    -173.703  47.937-102.355  1.00  0.00
ATOM   1148  HD1 PHE   129    -173.439  47.482-103.310  1.00  0.00
ATOM   1149  CD2 PHE   129    -173.054  48.849-100.200  1.00  0.00
ATOM   1150  HD2 PHE   129    -172.282  49.140 -99.487  1.00  0.00
ATOM   1151  CE1 PHE   129    -175.052  48.129-102.027  1.00  0.00
ATOM   1152  HE1 PHE   129    -175.829  47.849-102.737  1.00  0.00
ATOM   1153  CE2 PHE   129    -174.403  49.033 -99.871  1.00  0.00
ATOM   1154  HE2 PHE   129    -174.677  49.428 -98.893  1.00  0.00
ATOM   1155  CZ  PHE   129    -175.402  48.678-100.787  1.00  0.00
ATOM   1156  HZ  PHE   129    -176.451  48.827-100.535  1.00  0.00
ATOM   1157  C   PHE   129    -171.047  50.735-101.989  1.00  0.00
ATOM   1158  O   PHE   129    -170.290  51.170-101.123  1.00  0.00
ATOM   1159  N   TYR   130    -172.202  51.300-102.333  1.00  0.00
ATOM   1160  H   TYR   130    -172.793  50.892-103.027  1.00  0.00
ATOM   1161  CA  TYR   130    -172.744  52.508-101.684  1.00  0.00
ATOM   1162  CB  TYR   130    -172.742  53.681-102.676  1.00  0.00
ATOM   1163  CG  TYR   130    -173.249  54.974-102.024  1.00  0.00
ATOM   1164  CD1 TYR   130    -172.381  55.743-101.234  1.00  0.00
ATOM   1165  HD1 TYR   130    -171.310  55.540-101.234  1.00  0.00
ATOM   1166  CD2 TYR   130    -174.620  55.274-102.049  1.00  0.00
ATOM   1167  HD2 TYR   130    -175.295  54.714-102.697  1.00  0.00
ATOM   1168  CE1 TYR   130    -172.891  56.783-100.443  1.00  0.00
ATOM   1169  HE1 TYR   130    -172.223  57.379 -99.824  1.00  0.00
ATOM   1170  CE2 TYR   130    -175.127  56.312-101.254  1.00  0.00
ATOM   1171  HE2 TYR   130    -176.196  56.516-101.248  1.00  0.00
ATOM   1172  CZ  TYR   130    -174.262  57.058-100.444  1.00  0.00
ATOM   1173  OH  TYR   130    -174.753  58.026 -99.630  1.00  0.00
ATOM   1174  HH  TYR   130    -175.751  58.001 -99.660  1.00  0.00
ATOM   1175  C   TYR   130    -174.166  52.241-101.146  1.00  0.00
ATOM   1176  O   TYR   130    -175.003  51.726-101.893  1.00  0.00
ATOM   1177  N   PRO   131    -174.428  52.577 -99.872  1.00  0.00
ATOM   1178  CA  PRO   131    -175.779  52.489 -99.276  1.00  0.00
ATOM   1179  CB  PRO   131    -175.566  52.723 -97.776  1.00  0.00
ATOM   1180  CG  PRO   131    -174.126  52.273 -97.546  1.00  0.00
ATOM   1181  CD  PRO   131    -173.412  52.739 -98.814  1.00  0.00
ATOM   1182  C   PRO   131    -176.752  53.518 -99.880  1.00  0.00
ATOM   1183  O   PRO   131    -176.889  54.648 -99.409  1.00  0.00
ATOM   1184  N   GLY   132    -177.356  53.117-100.997  1.00  0.00
ATOM   1185  H   GLY   132    -177.044  52.296-101.478  1.00  0.00
ATOM   1186  CA  GLY   132    -178.390  53.898-101.710  1.00  0.00
ATOM   1187  C   GLY   132    -179.729  53.917-100.956  1.00  0.00
ATOM   1188  O   GLY   132    -180.626  53.132-101.254  1.00  0.00
ATOM   1189  N   TYR   133    -179.817  54.817 -99.981  1.00  0.00
ATOM   1190  H   TYR   133    -179.019  55.344 -99.688  1.00  0.00
ATOM   1191  CA  TYR   133    -181.028  54.990 -99.154  1.00  0.00
ATOM   1192  CB  TYR   133    -180.662  54.741 -97.685  1.00  0.00
ATOM   1193  CG  TYR   133    -181.909  54.630 -96.802  1.00  0.00
ATOM   1194  CD1 TYR   133    -182.571  53.399 -96.676  1.00  0.00
ATOM   1195  HD1 TYR   133    -182.148  52.498 -97.122  1.00  0.00
ATOM   1196  CD2 TYR   133    -182.459  55.780 -96.217  1.00  0.00
ATOM   1197  HD2 TYR   133    -181.955  56.742 -96.311  1.00  0.00
ATOM   1198  CE1 TYR   133    -183.787  53.325 -95.983  1.00  0.00
ATOM   1199  HE1 TYR   133    -184.307  52.373 -95.886  1.00  0.00
ATOM   1200  CE2 TYR   133    -183.679  55.705 -95.530  1.00  0.00
ATOM   1201  HE2 TYR   133    -184.130  56.615 -95.140  1.00  0.00
ATOM   1202  CZ  TYR   133    -184.342  54.477 -95.415  1.00  0.00
ATOM   1203  OH  TYR   133    -185.529  54.400 -94.762  1.00  0.00
ATOM   1204  HH  TYR   133    -185.786  55.315 -94.456  1.00  0.00
ATOM   1205  C   TYR   133    -181.658  56.387 -99.351  1.00  0.00
ATOM   1206  O   TYR   133    -180.935  57.386 -99.307  1.00  0.00
ATOM   1207  N   PRO   134    -182.976  56.451 -99.605  1.00  0.00
ATOM   1208  CA  PRO   134    -183.710  57.720 -99.804  1.00  0.00
ATOM   1209  CB  PRO   134    -185.143  57.298-100.133  1.00  0.00
ATOM   1210  CG  PRO   134    -184.964  55.933-100.791  1.00  0.00
ATOM   1211  CD  PRO   134    -183.832  55.306 -99.977  1.00  0.00
ATOM   1212  C   PRO   134    -183.708  58.626 -98.565  1.00  0.00
ATOM   1213  O   PRO   134    -183.828  58.159 -97.434  1.00  0.00
ATOM   1214  N   GLY   135    -183.653  59.928 -98.837  1.00  0.00
ATOM   1215  H   GLY   135    -183.458  60.259 -99.761  1.00  0.00
ATOM   1216  CA  GLY   135    -183.734  60.999 -97.821  1.00  0.00
ATOM   1217  C   GLY   135    -183.775  62.386 -98.480  1.00  0.00
ATOM   1218  O   GLY   135    -183.240  62.568 -99.573  1.00  0.00
ATOM   1219  N   THR   136    -184.515  63.292 -97.841  1.00  0.00
ATOM   1220  H   THR   136    -185.006  63.060 -97.001  1.00  0.00
ATOM   1221  CA  THR   136    -184.710  64.697 -98.279  1.00  0.00
ATOM   1222  CB  THR   136    -185.350  64.798 -99.684  1.00  0.00
ATOM   1223  OG1 THR   136    -185.346  66.163-100.116  1.00  0.00
ATOM   1224  HG1 THR   136    -185.663  66.212-101.066  1.00  0.00
ATOM   1225  CG2 THR   136    -186.760  64.197 -99.781  1.00  0.00
ATOM   1226  C   THR   136    -185.513  65.505 -97.240  1.00  0.00
ATOM   1227  O   THR   136    -186.183  64.932 -96.382  1.00  0.00
ATOM   1228  N   TYR   137    -185.398  66.827 -97.337  1.00  0.00
ATOM   1229  H   TYR   137    -184.987  67.227 -98.159  1.00  0.00
ATOM   1230  CA  TYR   137    -186.089  67.790 -96.456  1.00  0.00
ATOM   1231  CB  TYR   137    -185.043  68.564 -95.634  1.00  0.00
ATOM   1232  CG  TYR   137    -185.590  69.708 -94.761  1.00  0.00
ATOM   1233  CD1 TYR   137    -186.755  69.560 -93.988  1.00  0.00
ATOM   1234  HD1 TYR   137    -187.182  68.572 -93.821  1.00  0.00
ATOM   1235  CD2 TYR   137    -184.984  70.970 -94.854  1.00  0.00
ATOM   1236  HD2 TYR   137    -184.076  71.099 -95.444  1.00  0.00
ATOM   1237  CE1 TYR   137    -187.321  70.673 -93.346  1.00  0.00
ATOM   1238  HE1 TYR   137    -188.262  70.573 -92.806  1.00  0.00
ATOM   1239  CE2 TYR   137    -185.540  72.076 -94.195  1.00  0.00
ATOM   1240  HE2 TYR   137    -185.068  73.053 -94.289  1.00  0.00
ATOM   1241  CZ  TYR   137    -186.713  71.930 -93.445  1.00  0.00
ATOM   1242  OH  TYR   137    -187.333  73.027 -92.935  1.00  0.00
ATOM   1243  HH  TYR   137    -186.641  73.723 -92.732  1.00  0.00
ATOM   1244  C   TYR   137    -186.955  68.755 -97.281  1.00  0.00
ATOM   1245  O   TYR   137    -186.532  69.269 -98.314  1.00  0.00
ATOM   1246  N   GLN   138    -188.139  69.023 -96.739  1.00  0.00
ATOM   1247  H   GLN   138    -188.468  68.520 -95.943  1.00  0.00
ATOM   1248  CA  GLN   138    -189.078  70.028 -97.273  1.00  0.00
ATOM   1249  CB  GLN   138    -190.500  69.457 -97.419  1.00  0.00
ATOM   1250  CG  GLN   138    -191.076  68.805 -96.154  1.00  0.00
ATOM   1251  CD  GLN   138    -192.532  68.383 -96.360  1.00  0.00
ATOM   1252  OE1 GLN   138    -192.847  67.288 -96.798  1.00  0.00
ATOM   1253  NE2 GLN   138    -193.452  69.262 -96.030  1.00  0.00
ATOM   1254 HE21 GLN   138    -193.203  70.155 -95.666  1.00  0.00
ATOM   1255 HE22 GLN   138    -194.399  68.984 -96.166  1.00  0.00
ATOM   1256  C   GLN   138    -189.027  71.322 -96.431  1.00  0.00
ATOM   1257  O   GLN   138    -189.566  71.355 -95.322  1.00  0.00
ATOM   1258  N   PRO   139    -188.306  72.345 -96.917  1.00  0.00
ATOM   1259  CA  PRO   139    -188.021  73.575 -96.152  1.00  0.00
ATOM   1260  CB  PRO   139    -187.099  74.401 -97.052  1.00  0.00
ATOM   1261  CG  PRO   139    -187.487  73.960 -98.463  1.00  0.00
ATOM   1262  CD  PRO   139    -187.798  72.472 -98.299  1.00  0.00
ATOM   1263  C   PRO   139    -189.275  74.342 -95.713  1.00  0.00
ATOM   1264  O   PRO   139    -190.089  74.769 -96.530  1.00  0.00
ATOM   1265  N   MET   140    -189.429  74.415 -94.395  1.00  0.00
ATOM   1266  H   MET   140    -188.847  73.883 -93.771  1.00  0.00
ATOM   1267  CA  MET   140    -190.530  75.159 -93.755  1.00  0.00
ATOM   1268  CB  MET   140    -191.133  74.298 -92.634  1.00  0.00
ATOM   1269  CG  MET   140    -192.477  74.817 -92.104  1.00  0.00
ATOM   1270  SD  MET   140    -192.383  76.339 -91.089  1.00  0.00
ATOM   1271  CE  MET   140    -194.115  76.714 -90.925  1.00  0.00
ATOM   1272  C   MET   140    -190.024  76.508 -93.220  1.00  0.00
ATOM   1273  O   MET   140    -189.063  76.581 -92.455  1.00  0.00
ATOM   1274  N   ALA   141    -190.691  77.558 -93.691  1.00  0.00
ATOM   1275  H   ALA   141    -191.426  77.444 -94.358  1.00  0.00
ATOM   1276  CA  ALA   141    -190.460  78.951 -93.261  1.00  0.00
ATOM   1277  CB  ALA   141    -189.876  79.751 -94.429  1.00  0.00
ATOM   1278  C   ALA   141    -191.768  79.602 -92.782  1.00  0.00
ATOM   1279  O   ALA   141    -192.848  79.281 -93.278  1.00  0.00
ATOM   1280  N   SER   142    -191.640  80.481 -91.791  1.00  0.00
ATOM   1281  H   SER   142    -190.744  80.732 -91.426  1.00  0.00
ATOM   1282  CA  SER   142    -192.777  81.238 -91.223  1.00  0.00
ATOM   1283  CB  SER   142    -193.078  80.769 -89.795  1.00  0.00
ATOM   1284  OG  SER   142    -194.257  81.416 -89.304  1.00  0.00
ATOM   1285  HG  SER   142    -194.517  81.013 -88.425  1.00  0.00
ATOM   1286  C   SER   142    -192.497  82.749 -91.227  1.00  0.00
ATOM   1287  O   SER   142    -191.369  83.180 -90.988  1.00  0.00
ATOM   1288  N   TYR   143    -193.566  83.520 -91.401  1.00  0.00
ATOM   1289  H   TYR   143    -194.486  83.131 -91.365  1.00  0.00
ATOM   1290  CA  TYR   143    -193.502  84.991 -91.504  1.00  0.00
ATOM   1291  CB  TYR   143    -194.025  85.421 -92.882  1.00  0.00
ATOM   1292  CG  TYR   143    -193.927  86.935 -93.111  1.00  0.00
ATOM   1293  CD1 TYR   143    -192.718  87.508 -93.534  1.00  0.00
ATOM   1294  HD1 TYR   143    -191.840  86.884 -93.702  1.00  0.00
ATOM   1295  CD2 TYR   143    -195.056  87.746 -92.920  1.00  0.00
ATOM   1296  HD2 TYR   143    -195.989  87.312 -92.558  1.00  0.00
ATOM   1297  CE1 TYR   143    -192.638  88.891 -93.752  1.00  0.00
ATOM   1298  HE1 TYR   143    -191.704  89.341 -94.085  1.00  0.00
ATOM   1299  CE2 TYR   143    -194.975  89.126 -93.151  1.00  0.00
ATOM   1300  HE2 TYR   143    -195.872  89.739 -93.070  1.00  0.00
ATOM   1301  CZ  TYR   143    -193.762  89.700 -93.551  1.00  0.00
ATOM   1302  OH  TYR   143    -193.638  91.048 -93.649  1.00  0.00
ATOM   1303  HH  TYR   143    -194.483  91.489 -93.333  1.00  0.00
ATOM   1304  C   TYR   143    -194.262  85.665 -90.347  1.00  0.00
ATOM   1305  O   TYR   143    -195.481  85.826 -90.373  1.00  0.00
ATOM   1306  N   LEU   144    -193.493  85.998 -89.315  1.00  0.00
ATOM   1307  H   LEU   144    -192.519  85.776 -89.301  1.00  0.00
ATOM   1308  CA  LEU   144    -194.012  86.647 -88.095  1.00  0.00
ATOM   1309  CB  LEU   144    -193.704  85.734 -86.897  1.00  0.00
ATOM   1310  CG  LEU   144    -194.521  86.043 -85.634  1.00  0.00
ATOM   1311  CD1 LEU   144    -194.630  84.773 -84.789  1.00  0.00
ATOM   1312  CD2 LEU   144    -193.865  87.133 -84.783  1.00  0.00
ATOM   1313  C   LEU   144    -193.409  88.055 -87.953  1.00  0.00
ATOM   1314  O   LEU   144    -192.258  88.234 -87.558  1.00  0.00
ATOM   1315  N   ASP   145    -194.198  89.034 -88.385  1.00  0.00
ATOM   1316  H   ASP   145    -195.099  88.837 -88.779  1.00  0.00
ATOM   1317  CA  ASP   145    -193.799  90.457 -88.393  1.00  0.00
ATOM   1318  CB  ASP   145    -193.790  91.013 -89.831  1.00  0.00
ATOM   1319  CG  ASP   145    -195.136  91.018 -90.577  1.00  0.00
ATOM   1320  OD1 ASP   145    -195.959  90.108 -90.328  1.00  0.00
ATOM   1321  OD2 ASP   145    -195.279  91.880 -91.474  1.00  0.00
ATOM   1322  C   ASP   145    -194.644  91.328 -87.446  1.00  0.00
ATOM   1323  O   ASP   145    -195.700  91.838 -87.816  1.00  0.00
ATOM   1324  N   VAL   146    -194.127  91.502 -86.234  1.00  0.00
ATOM   1325  H   VAL   146    -193.261  91.081 -85.964  1.00  0.00
ATOM   1326  CA  VAL   146    -194.800  92.300 -85.184  1.00  0.00
ATOM   1327  CB  VAL   146    -195.072  91.505 -83.887  1.00  0.00
ATOM   1328  CG1 VAL   146    -196.186  90.481 -84.118  1.00  0.00
ATOM   1329  CG2 VAL   146    -193.834  90.808 -83.306  1.00  0.00
ATOM   1330  C   VAL   146    -194.105  93.643 -84.907  1.00  0.00
ATOM   1331  O   VAL   146    -193.084  93.722 -84.225  1.00  0.00
ATOM   1332  N   SER   147    -194.597  94.659 -85.612  1.00  0.00
ATOM   1333  H   SER   147    -195.215  94.502 -86.382  1.00  0.00
ATOM   1334  CA  SER   147    -194.119  96.056 -85.498  1.00  0.00
ATOM   1335  CB  SER   147    -194.678  96.900 -86.651  1.00  0.00
ATOM   1336  OG  SER   147    -194.352  96.295 -87.906  1.00  0.00
ATOM   1337  HG  SER   147    -194.583  96.926 -88.649  1.00  0.00
ATOM   1338  C   SER   147    -194.470  96.701 -84.144  1.00  0.00
ATOM   1339  O   SER   147    -195.452  97.429 -83.990  1.00  0.00
ATOM   1340  N   VAL   148    -193.659  96.354 -83.148  1.00  0.00
ATOM   1341  H   VAL   148    -192.984  95.624 -83.275  1.00  0.00
ATOM   1342  CA  VAL   148    -193.785  96.866 -81.765  1.00  0.00
ATOM   1343  CB  VAL   148    -193.090  95.920 -80.757  1.00  0.00
ATOM   1344  CG1 VAL   148    -193.277  96.388 -79.309  1.00  0.00
ATOM   1345  CG2 VAL   148    -193.613  94.482 -80.865  1.00  0.00
ATOM   1346  C   VAL   148    -193.248  98.310 -81.693  1.00  0.00
ATOM   1347  O   VAL   148    -192.052  98.549 -81.535  1.00  0.00
ATOM   1348  N   VAL   149    -194.157  99.239 -81.970  1.00  0.00
ATOM   1349  H   VAL   149    -195.068  98.984 -82.299  1.00  0.00
ATOM   1350  CA  VAL   149    -193.882 100.693 -81.944  1.00  0.00
ATOM   1351  CB  VAL   149    -193.930 101.331 -83.351  1.00  0.00
ATOM   1352  CG1 VAL   149    -192.740 100.870 -84.198  1.00  0.00
ATOM   1353  CG2 VAL   149    -195.242 101.072 -84.105  1.00  0.00
ATOM   1354  C   VAL   149    -194.791 101.456 -80.966  1.00  0.00
ATOM   1355  O   VAL   149    -195.981 101.165 -80.848  1.00  0.00
ATOM   1356  N   GLN   150    -194.191 102.441 -80.299  1.00  0.00
ATOM   1357  H   GLN   150    -193.215 102.626 -80.409  1.00  0.00
ATOM   1358  CA  GLN   150    -194.868 103.318 -79.319  1.00  0.00
ATOM   1359  CB  GLN   150    -195.062 102.553 -77.999  1.00  0.00
ATOM   1360  CG  GLN   150    -196.329 102.937 -77.219  1.00  0.00
ATOM   1361  CD  GLN   150    -196.331 104.391 -76.739  1.00  0.00
ATOM   1362  OE1 GLN   150    -195.572 104.797 -75.874  1.00  0.00
ATOM   1363  NE2 GLN   150    -197.111 105.236 -77.381  1.00  0.00
ATOM   1364 HE21 GLN   150    -197.724 104.935 -78.107  1.00  0.00
ATOM   1365 HE22 GLN   150    -197.100 106.183 -77.045  1.00  0.00
ATOM   1366  C   GLN   150    -194.009 104.575 -79.085  1.00  0.00
ATOM   1367  O   GLN   150    -192.780 104.510 -79.088  1.00  0.00
ATOM   1368  N   THR   151    -194.700 105.678 -78.815  1.00  0.00
ATOM   1369  H   THR   151    -195.660 105.616 -78.539  1.00  0.00
ATOM   1370  CA  THR   151    -194.097 107.017 -78.635  1.00  0.00
ATOM   1371  CB  THR   151    -194.518 107.975 -79.765  1.00  0.00
ATOM   1372  OG1 THR   151    -194.336 107.344 -81.037  1.00  0.00
ATOM   1373  HG1 THR   151    -194.449 108.022 -81.765  1.00  0.00
ATOM   1374  CG2 THR   151    -193.706 109.276 -79.739  1.00  0.00
ATOM   1375  C   THR   151    -194.555 107.575 -77.279  1.00  0.00
ATOM   1376  O   THR   151    -195.730 107.904 -77.100  1.00  0.00
ATOM   1377  N   LEU   152    -193.644 107.512 -76.313  1.00  0.00
ATOM   1378  H   LEU   152    -192.754 107.083 -76.459  1.00  0.00
ATOM   1379  CA  LEU   152    -193.882 108.009 -74.943  1.00  0.00
ATOM   1380  CB  LEU   152    -193.815 106.807 -73.985  1.00  0.00
ATOM   1381  CG  LEU   152    -194.754 106.814 -72.762  1.00  0.00
ATOM   1382  CD1 LEU   152    -194.413 107.903 -71.741  1.00  0.00
ATOM   1383  CD2 LEU   152    -196.226 106.884 -73.181  1.00  0.00
ATOM   1384  C   LEU   152    -192.832 109.069 -74.568  1.00  0.00
ATOM   1385  O   LEU   152    -191.645 108.910 -74.852  1.00  0.00
ATOM   1386  N   GLY   153    -193.323 110.140 -73.948  1.00  0.00
ATOM   1387  H   GLY   153    -194.309 110.271 -73.843  1.00  0.00
ATOM   1388  CA  GLY   153    -192.505 111.261 -73.441  1.00  0.00
ATOM   1389  C   GLY   153    -193.358 112.250 -72.634  1.00  0.00
ATOM   1390  O   GLY   153    -194.556 112.388 -72.875  1.00  0.00
ATOM   1391  N   ALA   154    -192.720 112.861 -71.639  1.00  0.00
ATOM   1392  H   ALA   154    -191.745 112.717 -71.472  1.00  0.00
ATOM   1393  CA  ALA   154    -193.362 113.842 -70.740  1.00  0.00
ATOM   1394  CB  ALA   154    -193.448 113.257 -69.326  1.00  0.00
ATOM   1395  C   ALA   154    -192.595 115.179 -70.707  1.00  0.00
ATOM   1396  O   ALA   154    -191.362 115.163 -70.709  1.00  0.00
ATOM   1397  N   PRO   155    -193.308 116.315 -70.774  1.00  0.00
ATOM   1398  CA  PRO   155    -192.705 117.653 -70.592  1.00  0.00
ATOM   1399  CB  PRO   155    -193.854 118.634 -70.830  1.00  0.00
ATOM   1400  CG  PRO   155    -194.749 117.885 -71.814  1.00  0.00
ATOM   1401  CD  PRO   155    -194.673 116.439 -71.323  1.00  0.00
ATOM   1402  C   PRO   155    -192.149 117.824 -69.171  1.00  0.00
ATOM   1403  O   PRO   155    -192.737 117.344 -68.203  1.00  0.00
ATOM   1404  N   GLY   156    -191.023 118.530 -69.095  1.00  0.00
ATOM   1405  H   GLY   156    -190.586 118.906 -69.910  1.00  0.00
ATOM   1406  CA  GLY   156    -190.338 118.855 -67.827  1.00  0.00
ATOM   1407  C   GLY   156    -190.120 120.368 -67.684  1.00  0.00
ATOM   1408  O   GLY   156    -189.809 121.051 -68.658  1.00  0.00
ATOM   1409  N   GLU   157    -190.258 120.844 -66.450  1.00  0.00
ATOM   1410  H   GLU   157    -190.420 120.239 -65.672  1.00  0.00
ATOM   1411  CA  GLU   157    -190.086 122.273 -66.112  1.00  0.00
ATOM   1412  CB  GLU   157    -191.438 122.935 -65.793  1.00  0.00
ATOM   1413  CG  GLU   157    -192.201 122.317 -64.611  1.00  0.00
ATOM   1414  CD  GLU   157    -193.525 123.029 -64.310  1.00  0.00
ATOM   1415  OE1 GLU   157    -194.265 123.329 -65.275  1.00  0.00
ATOM   1416  OE2 GLU   157    -193.811 123.185 -63.104  1.00  0.00
ATOM   1417  C   GLU   157    -189.077 122.501 -64.968  1.00  0.00
ATOM   1418  O   GLU   157    -189.042 121.699 -64.032  1.00  0.00
ATOM   1419  N   PRO   158    -188.223 123.531 -65.080  1.00  0.00
ATOM   1420  CA  PRO   158    -187.356 123.979 -63.971  1.00  0.00
ATOM   1421  CB  PRO   158    -186.528 125.120 -64.563  1.00  0.00
ATOM   1422  CG  PRO   158    -186.418 124.736 -66.036  1.00  0.00
ATOM   1423  CD  PRO   158    -187.797 124.154 -66.349  1.00  0.00
ATOM   1424  C   PRO   158    -188.194 124.490 -62.791  1.00  0.00
ATOM   1425  O   PRO   158    -189.287 125.023 -62.974  1.00  0.00
ATOM   1426  N   ARG   159    -187.661 124.276 -61.591  1.00  0.00
ATOM   1427  H   ARG   159    -186.781 123.817 -61.477  1.00  0.00
ATOM   1428  CA  ARG   159    -188.279 124.735 -60.331  1.00  0.00
ATOM   1429  CB  ARG   159    -188.742 123.499 -59.537  1.00  0.00
ATOM   1430  CG  ARG   159    -189.522 123.808 -58.250  1.00  0.00
ATOM   1431  CD  ARG   159    -188.606 123.934 -57.028  1.00  0.00
ATOM   1432  NE  ARG   159    -189.334 124.581 -55.922  1.00  0.00
ATOM   1433  HE  ARG   159    -189.648 125.512 -56.108  1.00  0.00
ATOM   1434  CZ  ARG   159    -189.549 124.087 -54.701  1.00  0.00
ATOM   1435  NH1 ARG   159    -189.090 122.905 -54.315  1.00  0.00
ATOM   1436 HH11 ARG   159    -188.561 122.355 -54.958  1.00  0.00
ATOM   1437 HH12 ARG   159    -189.287 122.565 -53.398  1.00  0.00
ATOM   1438  NH2 ARG   159    -190.234 124.802 -53.822  1.00  0.00
ATOM   1439 HH21 ARG   159    -190.586 125.702 -54.072  1.00  0.00
ATOM   1440 HH22 ARG   159    -190.404 124.434 -52.910  1.00  0.00
ATOM   1441  C   ARG   159    -187.283 125.598 -59.538  1.00  0.00
ATOM   1442  O   ARG   159    -186.092 125.296 -59.482  1.00  0.00
ATOM   1443  N   HIS   160    -187.818 126.665 -58.950  1.00  0.00
ATOM   1444  H   HIS   160    -188.773 126.917 -59.099  1.00  0.00
ATOM   1445  CA  HIS   160    -187.083 127.537 -58.014  1.00  0.00
ATOM   1446  CB  HIS   160    -187.042 128.972 -58.559  1.00  0.00
ATOM   1447  CG  HIS   160    -186.253 129.949 -57.675  1.00  0.00
ATOM   1448  ND1 HIS   160    -185.257 129.653 -56.840  1.00  0.00
ATOM   1449  CD2 HIS   160    -186.434 131.266 -57.629  1.00  0.00
ATOM   1450  CE1 HIS   160    -184.817 130.779 -56.289  1.00  0.00
ATOM   1451  NE2 HIS   160    -185.547 131.775 -56.778  1.00  0.00
ATOM   1452  HE2 HIS   160    -185.429 132.741 -56.563  1.00  0.00
ATOM   1453  C   HIS   160    -187.743 127.495 -56.627  1.00  0.00
ATOM   1454  O   HIS   160    -188.968 127.518 -56.497  1.00  0.00
ATOM   1455  N   ASP   161    -186.885 127.522 -55.613  1.00  0.00
ATOM   1456  H   ASP   161    -185.928 127.768 -55.785  1.00  0.00
ATOM   1457  CA  ASP   161    -187.297 127.462 -54.200  1.00  0.00
ATOM   1458  CB  ASP   161    -186.837 126.116 -53.617  1.00  0.00
ATOM   1459  CG  ASP   161    -187.325 125.844 -52.188  1.00  0.00
ATOM   1460  OD1 ASP   161    -188.350 126.444 -51.788  1.00  0.00
ATOM   1461  OD2 ASP   161    -186.660 125.026 -51.517  1.00  0.00
ATOM   1462  C   ASP   161    -186.754 128.678 -53.428  1.00  0.00
ATOM   1463  O   ASP   161    -185.754 128.610 -52.713  1.00  0.00
ATOM   1464  N   SER   162    -187.465 129.789 -53.594  1.00  0.00
ATOM   1465  H   SER   162    -188.302 129.800 -54.143  1.00  0.00
ATOM   1466  CA  SER   162    -187.126 131.090 -52.977  1.00  0.00
ATOM   1467  CB  SER   162    -187.857 132.222 -53.711  1.00  0.00
ATOM   1468  OG  SER   162    -189.268 131.988 -53.672  1.00  0.00
ATOM   1469  HG  SER   162    -189.548 131.942 -52.702  1.00  0.00
ATOM   1470  C   SER   162    -187.424 131.132 -51.468  1.00  0.00
ATOM   1471  O   SER   162    -188.544 131.414 -51.038  1.00  0.00
ATOM   1472  N   LEU   163    -186.411 130.744 -50.700  1.00  0.00
ATOM   1473  H   LEU   163    -185.592 130.327 -51.097  1.00  0.00
ATOM   1474  CA  LEU   163    -186.460 130.745 -49.224  1.00  0.00
ATOM   1475  CB  LEU   163    -186.208 129.329 -48.684  1.00  0.00
ATOM   1476  CG  LEU   163    -187.225 128.274 -49.142  1.00  0.00
ATOM   1477  CD1 LEU   163    -186.766 126.897 -48.661  1.00  0.00
ATOM   1478  CD2 LEU   163    -188.634 128.559 -48.611  1.00  0.00
ATOM   1479  C   LEU   163    -185.424 131.704 -48.620  1.00  0.00
ATOM   1480  O   LEU   163    -184.311 131.837 -49.126  1.00  0.00
ATOM   1481  N   LEU   164    -185.810 132.313 -47.501  1.00  0.00
ATOM   1482  H   LEU   164    -186.726 132.182 -47.126  1.00  0.00
ATOM   1483  CA  LEU   164    -184.951 133.253 -46.755  1.00  0.00
ATOM   1484  CB  LEU   164    -185.663 134.617 -46.661  1.00  0.00
ATOM   1485  CG  LEU   164    -184.806 135.860 -46.346  1.00  0.00
ATOM   1486  CD1 LEU   164    -184.239 135.874 -44.922  1.00  0.00
ATOM   1487  CD2 LEU   164    -183.698 136.060 -47.385  1.00  0.00
ATOM   1488  C   LEU   164    -184.626 132.671 -45.364  1.00  0.00
ATOM   1489  O   LEU   164    -185.537 132.511 -44.548  1.00  0.00
ATOM   1490  N   PRO   165    -183.376 132.229 -45.151  1.00  0.00
ATOM   1491  CA  PRO   165    -182.901 131.763 -43.831  1.00  0.00
ATOM   1492  CB  PRO   165    -181.492 131.220 -44.085  1.00  0.00
ATOM   1493  CG  PRO   165    -181.542 130.784 -45.546  1.00  0.00
ATOM   1494  CD  PRO   165    -182.404 131.864 -46.200  1.00  0.00
ATOM   1495  C   PRO   165    -182.887 132.908 -42.806  1.00  0.00
ATOM   1496  O   PRO   165    -181.983 133.744 -42.779  1.00  0.00
ATOM   1497  N   VAL   166    -184.000 133.022 -42.085  1.00  0.00
ATOM   1498  H   VAL   166    -184.829 132.521 -42.336  1.00  0.00
ATOM   1499  CA  VAL   166    -184.173 134.006 -40.991  1.00  0.00
ATOM   1500  CB  VAL   166    -185.661 134.148 -40.596  1.00  0.00
ATOM   1501  CG1 VAL   166    -185.867 135.228 -39.526  1.00  0.00
ATOM   1502  CG2 VAL   166    -186.548 134.489 -41.800  1.00  0.00
ATOM   1503  C   VAL   166    -183.283 133.606 -39.796  1.00  0.00
ATOM   1504  O   VAL   166    -183.645 132.772 -38.969  1.00  0.00
ATOM   1505  N   ASP   167    -182.063 134.134 -39.826  1.00  0.00
ATOM   1506  H   ASP   167    -181.746 134.637 -40.632  1.00  0.00
ATOM   1507  CA  ASP   167    -181.037 133.864 -38.801  1.00  0.00
ATOM   1508  CB  ASP   167    -179.807 133.253 -39.492  1.00  0.00
ATOM   1509  CG  ASP   167    -178.659 132.879 -38.543  1.00  0.00
ATOM   1510  OD1 ASP   167    -178.952 132.536 -37.376  1.00  0.00
ATOM   1511  OD2 ASP   167    -177.504 132.929 -39.016  1.00  0.00
ATOM   1512  C   ASP   167    -180.687 135.123 -37.990  1.00  0.00
ATOM   1513  O   ASP   167    -179.875 135.947 -38.408  1.00  0.00
ATOM   1514  N   SER   168    -181.335 135.235 -36.836  1.00  0.00
ATOM   1515  H   SER   168    -182.055 134.596 -36.560  1.00  0.00
ATOM   1516  CA  SER   168    -181.095 136.322 -35.864  1.00  0.00
ATOM   1517  CB  SER   168    -182.395 137.085 -35.576  1.00  0.00
ATOM   1518  OG  SER   168    -183.445 136.185 -35.205  1.00  0.00
ATOM   1519  HG  SER   168    -184.227 136.702 -34.855  1.00  0.00
ATOM   1520  C   SER   168    -180.494 135.785 -34.557  1.00  0.00
ATOM   1521  O   SER   168    -180.913 134.756 -34.029  1.00  0.00
ATOM   1522  N   TYR   169    -179.451 136.476 -34.104  1.00  0.00
ATOM   1523  H   TYR   169    -179.128 137.303 -34.562  1.00  0.00
ATOM   1524  CA  TYR   169    -178.690 136.097 -32.898  1.00  0.00
ATOM   1525  CB  TYR   169    -177.320 135.560 -33.339  1.00  0.00
ATOM   1526  CG  TYR   169    -176.499 135.005 -32.169  1.00  0.00
ATOM   1527  CD1 TYR   169    -176.680 133.675 -31.759  1.00  0.00
ATOM   1528  HD1 TYR   169    -177.271 132.987 -32.364  1.00  0.00
ATOM   1529  CD2 TYR   169    -175.698 135.868 -31.405  1.00  0.00
ATOM   1530  HD2 TYR   169    -175.524 136.893 -31.735  1.00  0.00
ATOM   1531  CE1 TYR   169    -176.088 133.222 -30.572  1.00  0.00
ATOM   1532  HE1 TYR   169    -176.218 132.190 -30.250  1.00  0.00
ATOM   1533  CE2 TYR   169    -175.115 135.415 -30.215  1.00  0.00
ATOM   1534  HE2 TYR   169    -174.480 136.081 -29.633  1.00  0.00
ATOM   1535  CZ  TYR   169    -175.320 134.096 -29.794  1.00  0.00
ATOM   1536  OH  TYR   169    -174.784 133.664 -28.626  1.00  0.00
ATOM   1537  HH  TYR   169    -174.641 134.473 -28.023  1.00  0.00
ATOM   1538  C   TYR   169    -178.529 137.276 -31.922  1.00  0.00
ATOM   1539  O   TYR   169    -178.340 138.418 -32.341  1.00  0.00
ATOM   1540  N   GLN   170    -178.543 136.935 -30.633  1.00  0.00
ATOM   1541  H   GLN   170    -178.732 135.994 -30.354  1.00  0.00
ATOM   1542  CA  GLN   170    -178.294 137.863 -29.508  1.00  0.00
ATOM   1543  CB  GLN   170    -179.486 138.827 -29.350  1.00  0.00
ATOM   1544  CG  GLN   170    -179.309 139.927 -28.293  1.00  0.00
ATOM   1545  CD  GLN   170    -178.013 140.728 -28.460  1.00  0.00
ATOM   1546  OE1 GLN   170    -176.969 140.391 -27.920  1.00  0.00
ATOM   1547  NE2 GLN   170    -178.056 141.788 -29.235  1.00  0.00
ATOM   1548 HE21 GLN   170    -178.895 142.054 -29.700  1.00  0.00
ATOM   1549 HE22 GLN   170    -177.207 142.299 -29.342  1.00  0.00
ATOM   1550  C   GLN   170    -178.035 137.075 -28.210  1.00  0.00
ATOM   1551  O   GLN   170    -178.705 136.081 -27.935  1.00  0.00
ATOM   1552  N   SER   171    -177.085 137.585 -27.426  1.00  0.00
ATOM   1553  H   SER   171    -176.676 138.474 -27.652  1.00  0.00
ATOM   1554  CA  SER   171    -176.639 137.005 -26.137  1.00  0.00
ATOM   1555  CB  SER   171    -175.899 135.668 -26.308  1.00  0.00
ATOM   1556  OG  SER   171    -174.689 135.835 -27.062  1.00  0.00
ATOM   1557  HG  SER   171    -174.246 136.690 -26.742  1.00  0.00
ATOM   1558  C   SER   171    -175.718 137.977 -25.386  1.00  0.00
ATOM   1559  O   SER   171    -174.624 138.299 -25.853  1.00  0.00
ATOM   1560  N   TRP   172    -176.158 138.346 -24.189  1.00  0.00
ATOM   1561  H   TRP   172    -177.023 138.011 -23.816  1.00  0.00
ATOM   1562  CA  TRP   172    -175.466 139.315 -23.317  1.00  0.00
ATOM   1563  CB  TRP   172    -176.407 140.498 -23.037  1.00  0.00
ATOM   1564  CG  TRP   172    -177.751 140.063 -22.436  1.00  0.00
ATOM   1565  CD1 TRP   172    -178.021 139.947 -21.137  1.00  0.00
ATOM   1566  HD1 TRP   172    -177.353 140.236 -20.326  1.00  0.00
ATOM   1567  CD2 TRP   172    -178.843 139.561 -23.134  1.00  0.00
ATOM   1568  NE1 TRP   172    -179.219 139.383 -20.977  1.00  0.00
ATOM   1569  HE1 TRP   172    -179.643 139.176 -20.097  1.00  0.00
ATOM   1570  CE2 TRP   172    -179.752 139.124 -22.168  1.00  0.00
ATOM   1571  CE3 TRP   172    -179.105 139.344 -24.496  1.00  0.00
ATOM   1572  HE3 TRP   172    -178.430 139.745 -25.253  1.00  0.00
ATOM   1573  CZ2 TRP   172    -180.925 138.460 -22.555  1.00  0.00
ATOM   1574  HZ2 TRP   172    -181.640 138.127 -21.804  1.00  0.00
ATOM   1575  CZ3 TRP   172    -180.268 138.666 -24.883  1.00  0.00
ATOM   1576  HZ3 TRP   172    -180.450 138.448 -25.935  1.00  0.00
ATOM   1577  CH2 TRP   172    -181.179 138.227 -23.914  1.00  0.00
ATOM   1578  HH2 TRP   172    -182.085 137.702 -24.216  1.00  0.00
ATOM   1579  C   TRP   172    -174.982 138.669 -22.008  1.00  0.00
ATOM   1580  O   TRP   172    -175.659 137.823 -21.423  1.00  0.00
ATOM   1581  N   ALA   173    -173.785 139.077 -21.596  1.00  0.00
ATOM   1582  H   ALA   173    -173.292 139.805 -22.070  1.00  0.00
ATOM   1583  CA  ALA   173    -173.118 138.566 -20.381  1.00  0.00
ATOM   1584  CB  ALA   173    -171.935 137.681 -20.786  1.00  0.00
ATOM   1585  C   ALA   173    -172.631 139.705 -19.472  1.00  0.00
ATOM   1586  O   ALA   173    -172.220 140.762 -19.950  1.00  0.00
ATOM   1587  N   LEU   174    -172.684 139.447 -18.168  1.00  0.00
ATOM   1588  H   LEU   174    -173.010 138.570 -17.819  1.00  0.00
ATOM   1589  CA  LEU   174    -172.220 140.392 -17.132  1.00  0.00
ATOM   1590  CB  LEU   174    -173.441 140.832 -16.301  1.00  0.00
ATOM   1591  CG  LEU   174    -173.316 142.069 -15.387  1.00  0.00
ATOM   1592  CD1 LEU   174    -172.478 141.815 -14.130  1.00  0.00
ATOM   1593  CD2 LEU   174    -172.813 143.298 -16.151  1.00  0.00
ATOM   1594  C   LEU   174    -171.143 139.714 -16.271  1.00  0.00
ATOM   1595  O   LEU   174    -171.312 138.582 -15.821  1.00  0.00
ATOM   1596  N   ALA   175    -170.039 140.435 -16.094  1.00  0.00
ATOM   1597  H   ALA   175    -169.953 141.357 -16.469  1.00  0.00
ATOM   1598  CA  ALA   175    -168.893 139.995 -15.273  1.00  0.00
ATOM   1599  CB  ALA   175    -167.681 139.764 -16.181  1.00  0.00
ATOM   1600  C   ALA   175    -168.552 141.036 -14.195  1.00  0.00
ATOM   1601  O   ALA   175    -168.705 142.237 -14.417  1.00  0.00
ATOM   1602  N   GLY   176    -168.130 140.529 -13.037  1.00  0.00
ATOM   1603  H   GLY   176    -168.133 139.544 -12.865  1.00  0.00
ATOM   1604  CA  GLY   176    -167.717 141.348 -11.879  1.00  0.00
ATOM   1605  C   GLY   176    -167.225 140.485 -10.708  1.00  0.00
ATOM   1606  O   GLY   176    -167.580 139.312 -10.601  1.00  0.00
ATOM   1607  N   GLY   177    -166.334 141.085  -9.922  1.00  0.00
ATOM   1608  H   GLY   177    -165.938 141.965 -10.177  1.00  0.00
ATOM   1609  CA  GLY   177    -165.751 140.466  -8.712  1.00  0.00
ATOM   1610  C   GLY   177    -164.215 140.421  -8.747  1.00  0.00
ATOM   1611  O   GLY   177    -163.600 140.425  -9.811  1.00  0.00
ATOM   1612  N   TRP   178    -163.636 140.460  -7.550  1.00  0.00
ATOM   1613  H   TRP   178    -164.173 140.455  -6.708  1.00  0.00
ATOM   1614  CA  TRP   178    -162.174 140.426  -7.343  1.00  0.00
ATOM   1615  CB  TRP   178    -161.688 141.815  -6.893  1.00  0.00
ATOM   1616  CG  TRP   178    -160.214 141.848  -6.458  1.00  0.00
ATOM   1617  CD1 TRP   178    -159.150 141.694  -7.249  1.00  0.00
ATOM   1618  HD1 TRP   178    -159.161 141.739  -8.338  1.00  0.00
ATOM   1619  CD2 TRP   178    -159.762 141.767  -5.147  1.00  0.00
ATOM   1620  NE1 TRP   178    -158.059 141.495  -6.505  1.00  0.00
ATOM   1621  HE1 TRP   178    -157.150 141.257  -6.853  1.00  0.00
ATOM   1622  CE2 TRP   178    -158.385 141.546  -5.217  1.00  0.00
ATOM   1623  CE3 TRP   178    -160.391 141.890  -3.899  1.00  0.00
ATOM   1624  HE3 TRP   178    -161.468 142.046  -3.843  1.00  0.00
ATOM   1625  CZ2 TRP   178    -157.624 141.464  -4.042  1.00  0.00
ATOM   1626  HZ2 TRP   178    -156.546 141.323  -4.100  1.00  0.00
ATOM   1627  CZ3 TRP   178    -159.633 141.810  -2.723  1.00  0.00
ATOM   1628  HZ3 TRP   178    -160.121 141.916  -1.755  1.00  0.00
ATOM   1629  CH2 TRP   178    -158.248 141.606  -2.794  1.00  0.00
ATOM   1630  HH2 TRP   178    -157.648 141.655  -1.887  1.00  0.00
ATOM   1631  C   TRP   178    -161.734 139.328  -6.359  1.00  0.00
ATOM   1632  O   TRP   178    -162.536 138.807  -5.584  1.00  0.00
ATOM   1633  N   ASN   179    -160.525 138.850  -6.641  1.00  0.00
ATOM   1634  H   ASN   179    -160.105 139.064  -7.523  1.00  0.00
ATOM   1635  CA  ASN   179    -159.679 137.974  -5.802  1.00  0.00
ATOM   1636  CB  ASN   179    -160.303 136.593  -5.540  1.00  0.00
ATOM   1637  CG  ASN   179    -160.802 135.885  -6.803  1.00  0.00
ATOM   1638  OD1 ASN   179    -160.107 135.121  -7.454  1.00  0.00
ATOM   1639  ND2 ASN   179    -162.041 136.145  -7.159  1.00  0.00
ATOM   1640 HD21 ASN   179    -162.589 136.781  -6.616  1.00  0.00
ATOM   1641 HD22 ASN   179    -162.383 135.693  -7.976  1.00  0.00
ATOM   1642  C   ASN   179    -158.298 137.827  -6.462  1.00  0.00
ATOM   1643  O   ASN   179    -158.184 137.888  -7.685  1.00  0.00
ATOM   1644  N   SER   180    -157.277 137.775  -5.609  1.00  0.00
ATOM   1645  H   SER   180    -157.461 137.702  -4.623  1.00  0.00
ATOM   1646  CA  SER   180    -155.846 137.660  -5.984  1.00  0.00
ATOM   1647  CB  SER   180    -155.357 138.838  -6.851  1.00  0.00
ATOM   1648  OG  SER   180    -155.424 140.075  -6.134  1.00  0.00
ATOM   1649  HG  SER   180    -154.907 139.939  -5.276  1.00  0.00
ATOM   1650  C   SER   180    -154.974 137.524  -4.723  1.00  0.00
ATOM   1651  O   SER   180    -154.472 138.501  -4.160  1.00  0.00
ATOM   1652  N   GLN   181    -154.954 136.297  -4.213  1.00  0.00
ATOM   1653  H   GLN   181    -155.415 135.534  -4.665  1.00  0.00
ATOM   1654  CA  GLN   181    -154.244 135.934  -2.969  1.00  0.00
ATOM   1655  CB  GLN   181    -155.247 135.629  -1.846  1.00  0.00
ATOM   1656  CG  GLN   181    -155.906 136.868  -1.218  1.00  0.00
ATOM   1657  CD  GLN   181    -156.913 137.614  -2.105  1.00  0.00
ATOM   1658  OE1 GLN   181    -157.647 137.068  -2.917  1.00  0.00
ATOM   1659  NE2 GLN   181    -156.957 138.918  -1.958  1.00  0.00
ATOM   1660 HE21 GLN   181    -156.341 139.372  -1.321  1.00  0.00
ATOM   1661 HE22 GLN   181    -157.652 139.421  -2.469  1.00  0.00
ATOM   1662  C   GLN   181    -153.325 134.720  -3.177  1.00  0.00
ATOM   1663  O   GLN   181    -153.672 133.791  -3.905  1.00  0.00
ATOM   1664  N   MET   182    -152.174 134.766  -2.509  1.00  0.00
ATOM   1665  H   MET   182    -151.924 135.562  -1.957  1.00  0.00
ATOM   1666  CA  MET   182    -151.143 133.703  -2.529  1.00  0.00
ATOM   1667  CB  MET   182    -150.389 133.664  -3.872  1.00  0.00
ATOM   1668  CG  MET   182    -149.702 134.980  -4.259  1.00  0.00
ATOM   1669  SD  MET   182    -148.833 134.883  -5.866  1.00  0.00
ATOM   1670  CE  MET   182    -148.202 136.544  -5.968  1.00  0.00
ATOM   1671  C   MET   182    -150.151 133.860  -1.364  1.00  0.00
ATOM   1672  O   MET   182    -149.897 134.973  -0.905  1.00  0.00
ATOM   1673  N   CYS   183    -149.700 132.718  -0.850  1.00  0.00
ATOM   1674  H   CYS   183    -149.962 131.831  -1.229  1.00  0.00
ATOM   1675  CA  CYS   183    -148.737 132.646   0.269  1.00  0.00
ATOM   1676  CB  CYS   183    -149.472 132.321   1.575  1.00  0.00
ATOM   1677  SG  CYS   183    -150.659 133.613   2.099  1.00  0.00
ATOM   1678  HG  CYS   183    -151.056 132.997   3.208  1.00  0.00
ATOM   1679  C   CYS   183    -147.655 131.586   0.017  1.00  0.00
ATOM   1680  O   CYS   183    -147.927 130.545  -0.581  1.00  0.00
ATOM   1681  N   CYS   184    -146.448 131.888   0.493  1.00  0.00
ATOM   1682  H   CYS   184    -146.264 132.774   0.918  1.00  0.00
ATOM   1683  CA  CYS   184    -145.269 130.997   0.420  1.00  0.00
ATOM   1684  CB  CYS   184    -144.656 131.054  -0.986  1.00  0.00
ATOM   1685  SG  CYS   184    -143.281 129.873  -1.248  1.00  0.00
ATOM   1686  HG  CYS   184    -143.049 130.209  -2.514  1.00  0.00
ATOM   1687  C   CYS   184    -144.219 131.433   1.454  1.00  0.00
ATOM   1688  O   CYS   184    -144.075 132.621   1.736  1.00  0.00
ATOM   1689  N   GLN   185    -143.539 130.440   2.022  1.00  0.00
ATOM   1690  H   GLN   185    -143.682 129.488   1.755  1.00  0.00
ATOM   1691  CA  GLN   185    -142.482 130.650   3.032  1.00  0.00
ATOM   1692  CB  GLN   185    -143.022 130.217   4.408  1.00  0.00
ATOM   1693  CG  GLN   185    -142.025 130.222   5.580  1.00  0.00
ATOM   1694  CD  GLN   185    -141.168 131.487   5.733  1.00  0.00
ATOM   1695  OE1 GLN   185    -141.438 132.565   5.223  1.00  0.00
ATOM   1696  NE2 GLN   185    -139.995 131.317   6.297  1.00  0.00
ATOM   1697 HE21 GLN   185    -139.689 130.408   6.592  1.00  0.00
ATOM   1698 HE22 GLN   185    -139.427 132.124   6.426  1.00  0.00
ATOM   1699  C   GLN   185    -141.166 129.952   2.651  1.00  0.00
ATOM   1700  O   GLN   185    -141.155 128.790   2.244  1.00  0.00
ATOM   1701  N   GLY   186    -140.078 130.686   2.879  1.00  0.00
ATOM   1702  H   GLY   186    -140.161 131.587   3.309  1.00  0.00
ATOM   1703  CA  GLY   186    -138.691 130.249   2.612  1.00  0.00
ATOM   1704  C   GLY   186    -138.224 129.161   3.590  1.00  0.00
ATOM   1705  O   GLY   186    -137.859 129.450   4.729  1.00  0.00
ATOM   1706  N   GLU   187    -138.407 127.909   3.178  1.00  0.00
ATOM   1707  H   GLU   187    -138.903 127.704   2.333  1.00  0.00
ATOM   1708  CA  GLU   187    -137.987 126.737   3.973  1.00  0.00
ATOM   1709  CB  GLU   187    -139.207 125.974   4.511  1.00  0.00
ATOM   1710  CG  GLU   187    -140.045 126.798   5.500  1.00  0.00
ATOM   1711  CD  GLU   187    -139.248 127.346   6.693  1.00  0.00
ATOM   1712  OE1 GLU   187    -138.395 126.599   7.225  1.00  0.00
ATOM   1713  OE2 GLU   187    -139.540 128.502   7.074  1.00  0.00
ATOM   1714  C   GLU   187    -137.058 125.780   3.214  1.00  0.00
ATOM   1715  O   GLU   187    -137.250 125.519   2.028  1.00  0.00
ATOM   1716  N   GLN   188    -136.095 125.248   3.966  1.00  0.00
ATOM   1717  H   GLN   188    -136.017 125.476   4.936  1.00  0.00
ATOM   1718  CA  GLN   188    -135.067 124.289   3.498  1.00  0.00
ATOM   1719  CB  GLN   188    -134.077 124.949   2.516  1.00  0.00
ATOM   1720  CG  GLN   188    -133.268 126.143   3.051  1.00  0.00
ATOM   1721  CD  GLN   188    -132.147 125.749   4.020  1.00  0.00
ATOM   1722  OE1 GLN   188    -131.497 124.718   3.912  1.00  0.00
ATOM   1723  NE2 GLN   188    -131.890 126.594   4.992  1.00  0.00
ATOM   1724 HE21 GLN   188    -132.400 127.443   5.087  1.00  0.00
ATOM   1725 HE22 GLN   188    -131.163 126.339   5.623  1.00  0.00
ATOM   1726  C   GLN   188    -134.337 123.640   4.688  1.00  0.00
ATOM   1727  O   GLN   188    -134.405 124.140   5.812  1.00  0.00
ATOM   1728  N   ASN   189    -133.741 122.477   4.439  1.00  0.00
ATOM   1729  H   ASN   189    -133.729 122.072   3.525  1.00  0.00
ATOM   1730  CA  ASN   189    -132.994 121.727   5.469  1.00  0.00
ATOM   1731  CB  ASN   189    -133.644 120.360   5.730  1.00  0.00
ATOM   1732  CG  ASN   189    -135.096 120.414   6.233  1.00  0.00
ATOM   1733  OD1 ASN   189    -135.883 119.506   6.016  1.00  0.00
ATOM   1734  ND2 ASN   189    -135.507 121.486   6.878  1.00  0.00
ATOM   1735 HD21 ASN   189    -134.914 122.280   7.000  1.00  0.00
ATOM   1736 HD22 ASN   189    -136.438 121.461   7.229  1.00  0.00
ATOM   1737  C   ASN   189    -131.506 121.570   5.095  1.00  0.00
ATOM   1738  O   ASN   189    -131.199 120.877   4.122  1.00  0.00
ATOM   1739  N   PRO   190    -130.604 122.267   5.807  1.00  0.00
ATOM   1740  CA  PRO   190    -129.150 122.208   5.551  1.00  0.00
ATOM   1741  CB  PRO   190    -128.529 123.151   6.584  1.00  0.00
ATOM   1742  CG  PRO   190    -129.642 124.160   6.854  1.00  0.00
ATOM   1743  CD  PRO   190    -130.905 123.299   6.820  1.00  0.00
ATOM   1744  C   PRO   190    -128.601 120.781   5.741  1.00  0.00
ATOM   1745  O   PRO   190    -128.948 120.128   6.728  1.00  0.00
ATOM   1746  N   PRO   191    -127.797 120.282   4.790  1.00  0.00
ATOM   1747  CA  PRO   191    -127.110 118.981   4.922  1.00  0.00
ATOM   1748  CB  PRO   191    -126.636 118.648   3.505  1.00  0.00
ATOM   1749  CG  PRO   191    -126.428 120.019   2.862  1.00  0.00
ATOM   1750  CD  PRO   191    -127.555 120.867   3.455  1.00  0.00
ATOM   1751  C   PRO   191    -125.947 119.048   5.924  1.00  0.00
ATOM   1752  O   PRO   191    -125.280 120.074   6.046  1.00  0.00
ATOM   1753  N   GLY   192    -125.728 117.925   6.607  1.00  0.00
ATOM   1754  H   GLY   192    -126.350 117.147   6.539  1.00  0.00
ATOM   1755  CA  GLY   192    -124.647 117.771   7.603  1.00  0.00
ATOM   1756  C   GLY   192    -123.609 116.713   7.177  1.00  0.00
ATOM   1757  O   GLY   192    -123.847 115.529   7.424  1.00  0.00
ATOM   1758  N   PRO   193    -122.533 117.101   6.469  1.00  0.00
ATOM   1759  CA  PRO   193    -121.452 116.167   6.096  1.00  0.00
ATOM   1760  CB  PRO   193    -120.660 116.898   5.009  1.00  0.00
ATOM   1761  CG  PRO   193    -120.854 118.375   5.352  1.00  0.00
ATOM   1762  CD  PRO   193    -122.287 118.437   5.885  1.00  0.00
ATOM   1763  C   PRO   193    -120.579 115.778   7.298  1.00  0.00
ATOM   1764  O   PRO   193    -120.347 116.576   8.204  1.00  0.00
ATOM   1765  N   PHE   194    -120.207 114.502   7.312  1.00  0.00
ATOM   1766  H   PHE   194    -120.502 113.861   6.605  1.00  0.00
ATOM   1767  CA  PHE   194    -119.352 113.899   8.355  1.00  0.00
ATOM   1768  CB  PHE   194    -120.194 113.029   9.303  1.00  0.00
ATOM   1769  CG  PHE   194    -121.035 111.963   8.586  1.00  0.00
ATOM   1770  CD1 PHE   194    -120.511 110.681   8.361  1.00  0.00
ATOM   1771  HD1 PHE   194    -119.511 110.425   8.709  1.00  0.00
ATOM   1772  CD2 PHE   194    -122.320 112.285   8.123  1.00  0.00
ATOM   1773  HD2 PHE   194    -122.744 113.272   8.312  1.00  0.00
ATOM   1774  CE1 PHE   194    -121.269 109.726   7.671  1.00  0.00
ATOM   1775  HE1 PHE   194    -120.868 108.727   7.509  1.00  0.00
ATOM   1776  CE2 PHE   194    -123.075 111.330   7.429  1.00  0.00
ATOM   1777  HE2 PHE   194    -124.073 111.581   7.073  1.00  0.00
ATOM   1778  CZ  PHE   194    -122.549 110.051   7.203  1.00  0.00
ATOM   1779  HZ  PHE   194    -123.138 109.307   6.667  1.00  0.00
ATOM   1780  C   PHE   194    -118.188 113.100   7.750  1.00  0.00
ATOM   1781  O   PHE   194    -118.348 112.413   6.741  1.00  0.00
ATOM   1782  N   TRP   195    -117.070 113.115   8.468  1.00  0.00
ATOM   1783  H   TRP   195    -117.031 113.534   9.373  1.00  0.00
ATOM   1784  CA  TRP   195    -115.803 112.514   8.005  1.00  0.00
ATOM   1785  CB  TRP   195    -114.727 113.602   7.889  1.00  0.00
ATOM   1786  CG  TRP   195    -115.128 114.680   6.874  1.00  0.00
ATOM   1787  CD1 TRP   195    -114.913 114.636   5.560  1.00  0.00
ATOM   1788  HD1 TRP   195    -114.323 113.880   5.043  1.00  0.00
ATOM   1789  CD2 TRP   195    -115.913 115.798   7.129  1.00  0.00
ATOM   1790  NE1 TRP   195    -115.533 115.660   4.971  1.00  0.00
ATOM   1791  HE1 TRP   195    -115.525 115.849   3.991  1.00  0.00
ATOM   1792  CE2 TRP   195    -116.160 116.391   5.889  1.00  0.00
ATOM   1793  CE3 TRP   195    -116.490 116.331   8.291  1.00  0.00
ATOM   1794  HE3 TRP   195    -116.258 115.903   9.265  1.00  0.00
ATOM   1795  CZ2 TRP   195    -116.987 117.520   5.801  1.00  0.00
ATOM   1796  HZ2 TRP   195    -117.178 117.988   4.836  1.00  0.00
ATOM   1797  CZ3 TRP   195    -117.328 117.451   8.204  1.00  0.00
ATOM   1798  HZ3 TRP   195    -117.843 117.817   9.091  1.00  0.00
ATOM   1799  CH2 TRP   195    -117.572 118.047   6.960  1.00  0.00
ATOM   1800  HH2 TRP   195    -118.226 118.916   6.896  1.00  0.00
ATOM   1801  C   TRP   195    -115.330 111.399   8.945  1.00  0.00
ATOM   1802  O   TRP   195    -115.392 111.528  10.168  1.00  0.00
ATOM   1803  N   LYS   196    -114.862 110.323   8.318  1.00  0.00
ATOM   1804  H   LYS   196    -114.814 110.293   7.320  1.00  0.00
ATOM   1805  CA  LYS   196    -114.419 109.072   8.976  1.00  0.00
ATOM   1806  CB  LYS   196    -115.597 108.296   9.608  1.00  0.00
ATOM   1807  CG  LYS   196    -116.923 108.270   8.827  1.00  0.00
ATOM   1808  CD  LYS   196    -116.881 107.462   7.526  1.00  0.00
ATOM   1809  CE  LYS   196    -118.154 107.650   6.696  1.00  0.00
ATOM   1810  NZ  LYS   196    -118.263 109.009   6.140  1.00  0.00
ATOM   1811  HZ1 LYS   196    -119.110 109.093   5.614  1.00  0.00
ATOM   1812  HZ2 LYS   196    -118.271 109.689   6.874  1.00  0.00
ATOM   1813  HZ3 LYS   196    -117.487 109.187   5.536  1.00  0.00
ATOM   1814  C   LYS   196    -113.614 108.171   8.025  1.00  0.00
ATOM   1815  O   LYS   196    -113.782 108.242   6.808  1.00  0.00
ATOM   1816  N   ALA   197    -112.665 107.439   8.610  1.00  0.00
ATOM   1817  H   ALA   197    -112.485 107.516   9.591  1.00  0.00
ATOM   1818  CA  ALA   197    -111.774 106.487   7.908  1.00  0.00
ATOM   1819  CB  ALA   197    -110.689 107.241   7.128  1.00  0.00
ATOM   1820  C   ALA   197    -111.096 105.531   8.904  1.00  0.00
ATOM   1821  O   ALA   197    -110.830 105.901  10.047  1.00  0.00
ATOM   1822  N   ALA   198    -110.861 104.304   8.443  1.00  0.00
ATOM   1823  H   ALA   198    -111.020 104.067   7.486  1.00  0.00
ATOM   1824  CA  ALA   198    -110.228 103.234   9.242  1.00  0.00
ATOM   1825  CB  ALA   198    -111.218 102.080   9.424  1.00  0.00
ATOM   1826  C   ALA   198    -108.948 102.728   8.559  1.00  0.00
ATOM   1827  O   ALA   198    -108.900 102.591   7.337  1.00  0.00
ATOM   1828  N   PHE   199    -107.947 102.426   9.383  1.00  0.00
ATOM   1829  H   PHE   199    -108.063 102.411  10.375  1.00  0.00
ATOM   1830  CA  PHE   199    -106.603 102.033   8.908  1.00  0.00
ATOM   1831  CB  PHE   199    -105.608 103.178   9.148  1.00  0.00
ATOM   1832  CG  PHE   199    -106.044 104.484   8.471  1.00  0.00
ATOM   1833  CD1 PHE   199    -105.720 104.728   7.128  1.00  0.00
ATOM   1834  HD1 PHE   199    -105.115 104.015   6.569  1.00  0.00
ATOM   1835  CD2 PHE   199    -106.830 105.408   9.177  1.00  0.00
ATOM   1836  HD2 PHE   199    -107.079 105.234  10.224  1.00  0.00
ATOM   1837  CE1 PHE   199    -106.188 105.886   6.493  1.00  0.00
ATOM   1838  HE1 PHE   199    -105.942 106.071   5.447  1.00  0.00
ATOM   1839  CE2 PHE   199    -107.301 106.563   8.540  1.00  0.00
ATOM   1840  HE2 PHE   199    -107.932 107.266   9.084  1.00  0.00
ATOM   1841  CZ  PHE   199    -106.979 106.803   7.198  1.00  0.00
ATOM   1842  HZ  PHE   199    -107.343 107.702   6.703  1.00  0.00
ATOM   1843  C   PHE   199    -106.101 100.758   9.603  1.00  0.00
ATOM   1844  O   PHE   199    -106.317 100.569  10.799  1.00  0.00
ATOM   1845  N   ALA   200    -105.426  99.920   8.816  1.00  0.00
ATOM   1846  H   ALA   200    -105.331 100.098   7.837  1.00  0.00
ATOM   1847  CA  ALA   200    -104.810  98.648   9.261  1.00  0.00
ATOM   1848  CB  ALA   200    -105.883  97.562   9.417  1.00  0.00
ATOM   1849  C   ALA   200    -103.761  98.166   8.244  1.00  0.00
ATOM   1850  O   ALA   200    -103.874  98.451   7.052  1.00  0.00
ATOM   1851  N   ASP   201    -102.717  97.516   8.760  1.00  0.00
ATOM   1852  H   ASP   201    -102.617  97.397   9.749  1.00  0.00
ATOM   1853  CA  ASP   201    -101.610  96.942   7.962  1.00  0.00
ATOM   1854  CB  ASP   201    -100.720  98.076   7.422  1.00  0.00
ATOM   1855  CG  ASP   201     -99.659  97.628   6.407  1.00  0.00
ATOM   1856  OD1 ASP   201     -99.935  96.658   5.666  1.00  0.00
ATOM   1857  OD2 ASP   201     -98.568  98.236   6.434  1.00  0.00
ATOM   1858  C   ASP   201    -100.767  95.977   8.815  1.00  0.00
ATOM   1859  O   ASP   201    -100.577  96.204  10.009  1.00  0.00
ATOM   1860  N   SER   202    -100.276  94.927   8.159  1.00  0.00
ATOM   1861  H   SER   202    -100.558  94.722   7.220  1.00  0.00
ATOM   1862  CA  SER   202     -99.375  93.905   8.740  1.00  0.00
ATOM   1863  CB  SER   202    -100.138  92.937   9.660  1.00  0.00
ATOM   1864  OG  SER   202    -101.182  92.266   8.948  1.00  0.00
ATOM   1865  HG  SER   202    -101.680  91.661   9.572  1.00  0.00
ATOM   1866  C   SER   202     -98.674  93.099   7.634  1.00  0.00
ATOM   1867  O   SER   202     -99.174  93.013   6.512  1.00  0.00
ATOM   1868  N   SER   203     -97.441  92.683   7.930  1.00  0.00
ATOM   1869  H   SER   203     -97.014  92.925   8.802  1.00  0.00
ATOM   1870  CA  SER   203     -96.561  91.878   7.044  1.00  0.00
ATOM   1871  CB  SER   203     -96.102  92.656   5.802  1.00  0.00
ATOM   1872  OG  SER   203     -97.148  92.669   4.830  1.00  0.00
ATOM   1873  HG  SER   203     -98.031  92.841   5.303  1.00  0.00
ATOM   1874  C   SER   203     -95.297  91.400   7.770  1.00  0.00
ATOM   1875  O   SER   203     -94.881  92.011   8.754  1.00  0.00
ATOM   1876  N   GLY   204     -94.765  90.276   7.292  1.00  0.00
ATOM   1877  H   GLY   204     -95.252  89.725   6.616  1.00  0.00
ATOM   1878  CA  GLY   204     -93.499  89.687   7.782  1.00  0.00
ATOM   1879  C   GLY   204     -93.620  88.197   8.136  1.00  0.00
ATOM   1880  O   GLY   204     -94.656  87.735   8.610  1.00  0.00
ATOM   1881  N   GLN   205     -92.521  87.485   7.889  1.00  0.00
ATOM   1882  H   GLN   205     -91.705  87.915   7.503  1.00  0.00
ATOM   1883  CA  GLN   205     -92.381  86.027   8.110  1.00  0.00
ATOM   1884  CB  GLN   205     -93.191  85.221   7.077  1.00  0.00
ATOM   1885  CG  GLN   205     -92.825  85.505   5.613  1.00  0.00
ATOM   1886  CD  GLN   205     -93.723  84.727   4.650  1.00  0.00
ATOM   1887  OE1 GLN   205     -94.797  85.158   4.260  1.00  0.00
ATOM   1888  NE2 GLN   205     -93.282  83.561   4.230  1.00  0.00
ATOM   1889 HE21 GLN   205     -92.401  83.204   4.519  1.00  0.00
ATOM   1890 HE22 GLN   205     -93.881  83.069   3.604  1.00  0.00
ATOM   1891  C   GLN   205     -90.903  85.599   8.077  1.00  0.00
ATOM   1892  O   GLN   205     -90.089  86.231   7.407  1.00  0.00
ATOM   1893  N   HIS   206     -90.594  84.554   8.841  1.00  0.00
ATOM   1894  H   HIS   206     -91.274  84.106   9.419  1.00  0.00
ATOM   1895  CA  HIS   206     -89.229  83.994   8.937  1.00  0.00
ATOM   1896  CB  HIS   206     -88.672  84.173  10.356  1.00  0.00
ATOM   1897  CG  HIS   206     -88.405  85.645  10.685  1.00  0.00
ATOM   1898  ND1 HIS   206     -87.288  86.312  10.412  1.00  0.00
ATOM   1899  CD2 HIS   206     -89.240  86.487  11.290  1.00  0.00
ATOM   1900  CE1 HIS   206     -87.427  87.562  10.836  1.00  0.00
ATOM   1901  NE2 HIS   206     -88.634  87.668  11.379  1.00  0.00
ATOM   1902  HE2 HIS   206     -89.013  88.494  11.788  1.00  0.00
ATOM   1903  C   HIS   206     -89.181  82.514   8.508  1.00  0.00
ATOM   1904  O   HIS   206     -89.721  81.664   9.220  1.00  0.00
ATOM   1905  N   PRO   207     -88.717  82.231   7.280  1.00  0.00
ATOM   1906  CA  PRO   207     -88.616  80.854   6.757  1.00  0.00
ATOM   1907  CB  PRO   207     -88.384  81.026   5.253  1.00  0.00
ATOM   1908  CG  PRO   207     -87.659  82.368   5.151  1.00  0.00
ATOM   1909  CD  PRO   207     -88.304  83.211   6.253  1.00  0.00
ATOM   1910  C   PRO   207     -87.506  80.025   7.434  1.00  0.00
ATOM   1911  O   PRO   207     -86.379  80.508   7.566  1.00  0.00
ATOM   1912  N   PRO   208     -87.838  78.821   7.924  1.00  0.00
ATOM   1913  CA  PRO   208     -86.843  77.865   8.456  1.00  0.00
ATOM   1914  CB  PRO   208     -87.669  76.691   8.982  1.00  0.00
ATOM   1915  CG  PRO   208     -88.990  77.346   9.379  1.00  0.00
ATOM   1916  CD  PRO   208     -89.204  78.387   8.279  1.00  0.00
ATOM   1917  C   PRO   208     -85.889  77.385   7.353  1.00  0.00
ATOM   1918  O   PRO   208     -86.280  77.236   6.197  1.00  0.00
ATOM   1919  N   ASP   209     -84.634  77.173   7.742  1.00  0.00
ATOM   1920  H   ASP   209     -84.345  77.327   8.686  1.00  0.00
ATOM   1921  CA  ASP   209     -83.580  76.658   6.844  1.00  0.00
ATOM   1922  CB  ASP   209     -82.612  77.806   6.513  1.00  0.00
ATOM   1923  CG  ASP   209     -81.547  77.454   5.466  1.00  0.00
ATOM   1924  OD1 ASP   209     -81.855  76.627   4.578  1.00  0.00
ATOM   1925  OD2 ASP   209     -80.423  77.980   5.611  1.00  0.00
ATOM   1926  C   ASP   209     -82.844  75.471   7.490  1.00  0.00
ATOM   1927  O   ASP   209     -82.519  75.514   8.675  1.00  0.00
ATOM   1928  N   ALA   210     -82.501  74.490   6.658  1.00  0.00
ATOM   1929  H   ALA   210     -82.672  74.549   5.674  1.00  0.00
ATOM   1930  CA  ALA   210     -81.781  73.275   7.092  1.00  0.00
ATOM   1931  CB  ALA   210     -82.674  72.048   6.881  1.00  0.00
ATOM   1932  C   ALA   210     -80.454  73.096   6.338  1.00  0.00
ATOM   1933  O   ALA   210     -80.395  73.211   5.113  1.00  0.00
ATOM   1934  N   CYS   211     -79.413  72.778   7.102  1.00  0.00
ATOM   1935  H   CYS   211     -79.498  72.711   8.095  1.00  0.00
ATOM   1936  CA  CYS   211     -78.047  72.568   6.577  1.00  0.00
ATOM   1937  CB  CYS   211     -77.031  72.845   7.692  1.00  0.00
ATOM   1938  SG  CYS   211     -77.020  74.590   8.244  1.00  0.00
ATOM   1939  HG  CYS   211     -76.058  74.445   9.151  1.00  0.00
ATOM   1940  C   CYS   211     -77.851  71.175   5.947  1.00  0.00
ATOM   1941  O   CYS   211     -77.292  70.250   6.541  1.00  0.00
ATOM   1942  N   ALA   212     -78.343  71.057   4.717  1.00  0.00
ATOM   1943  H   ALA   212     -78.851  71.810   4.294  1.00  0.00
ATOM   1944  CA  ALA   212     -78.284  69.811   3.925  1.00  0.00
ATOM   1945  CB  ALA   212     -79.392  69.838   2.866  1.00  0.00
ATOM   1946  C   ALA   212     -76.895  69.546   3.311  1.00  0.00
ATOM   1947  O   ALA   212     -76.574  69.967   2.199  1.00  0.00
ATOM   1948  N   PHE   213     -76.051  68.919   4.127  1.00  0.00
ATOM   1949  H   PHE   213     -76.272  68.793   5.094  1.00  0.00
ATOM   1950  CA  PHE   213     -74.679  68.533   3.731  1.00  0.00
ATOM   1951  CB  PHE   213     -73.647  69.403   4.463  1.00  0.00
ATOM   1952  CG  PHE   213     -73.809  70.892   4.136  1.00  0.00
ATOM   1953  CD1 PHE   213     -74.525  71.724   5.010  1.00  0.00
ATOM   1954  HD1 PHE   213     -74.871  71.342   5.970  1.00  0.00
ATOM   1955  CD2 PHE   213     -73.352  71.400   2.910  1.00  0.00
ATOM   1956  HD2 PHE   213     -72.800  70.761   2.221  1.00  0.00
ATOM   1957  CE1 PHE   213     -74.792  73.053   4.654  1.00  0.00
ATOM   1958  HE1 PHE   213     -75.335  73.704   5.338  1.00  0.00
ATOM   1959  CE2 PHE   213     -73.621  72.728   2.555  1.00  0.00
ATOM   1960  HE2 PHE   213     -73.284  73.113   1.593  1.00  0.00
ATOM   1961  CZ  PHE   213     -74.343  73.554   3.426  1.00  0.00
ATOM   1962  HZ  PHE   213     -74.563  74.583   3.144  1.00  0.00
ATOM   1963  C   PHE   213     -74.381  67.049   3.989  1.00  0.00
ATOM   1964  O   PHE   213     -74.719  66.515   5.046  1.00  0.00
ATOM   1965  N   ARG   214     -73.620  66.466   3.065  1.00  0.00
ATOM   1966  H   ARG   214     -73.256  66.980   2.290  1.00  0.00
ATOM   1967  CA  ARG   214     -73.204  65.051   3.123  1.00  0.00
ATOM   1968  CB  ARG   214     -73.560  64.353   1.801  1.00  0.00
ATOM   1969  CG  ARG   214     -73.344  62.831   1.770  1.00  0.00
ATOM   1970  CD  ARG   214     -74.190  62.059   2.791  1.00  0.00
ATOM   1971  NE  ARG   214     -73.437  61.851   4.044  1.00  0.00
ATOM   1972  HE  ARG   214     -72.717  61.160   3.997  1.00  0.00
ATOM   1973  CZ  ARG   214     -73.672  62.427   5.224  1.00  0.00
ATOM   1974  NH1 ARG   214     -74.658  63.286   5.417  1.00  0.00
ATOM   1975 HH11 ARG   214     -75.282  63.508   4.671  1.00  0.00
ATOM   1976 HH12 ARG   214     -74.730  63.761   6.299  1.00  0.00
ATOM   1977  NH2 ARG   214     -72.821  62.266   6.224  1.00  0.00
ATOM   1978 HH21 ARG   214     -72.007  61.694   6.119  1.00  0.00
ATOM   1979 HH22 ARG   214     -72.997  62.745   7.087  1.00  0.00
ATOM   1980  C   ARG   214     -71.704  64.950   3.436  1.00  0.00
ATOM   1981  O   ARG   214     -70.866  65.555   2.769  1.00  0.00
ATOM   1982  N   ARG   215     -71.412  64.150   4.455  1.00  0.00
ATOM   1983  H   ARG   215     -72.125  63.581   4.884  1.00  0.00
ATOM   1984  CA  ARG   215     -70.077  64.080   5.085  1.00  0.00
ATOM   1985  CB  ARG   215     -70.216  64.543   6.539  1.00  0.00
ATOM   1986  CG  ARG   215     -70.589  66.026   6.643  1.00  0.00
ATOM   1987  CD  ARG   215     -71.564  66.284   7.795  1.00  0.00
ATOM   1988  NE  ARG   215     -72.921  65.816   7.448  1.00  0.00
ATOM   1989  HE  ARG   215     -73.348  66.267   6.663  1.00  0.00
ATOM   1990  CZ  ARG   215     -73.624  64.859   8.057  1.00  0.00
ATOM   1991  NH1 ARG   215     -73.128  64.117   9.038  1.00  0.00
ATOM   1992 HH11 ARG   215     -72.189  64.277   9.339  1.00  0.00
ATOM   1993 HH12 ARG   215     -73.701  63.442   9.497  1.00  0.00
ATOM   1994  NH2 ARG   215     -74.922  64.766   7.814  1.00  0.00
ATOM   1995 HH21 ARG   215     -75.350  65.410   7.179  1.00  0.00
ATOM   1996 HH22 ARG   215     -75.476  64.097   8.306  1.00  0.00
ATOM   1997  C   ARG   215     -69.419  62.690   5.052  1.00  0.00
ATOM   1998  O   ARG   215     -70.092  61.662   4.963  1.00  0.00
ATOM   1999  N   GLY   216     -68.087  62.726   4.999  1.00  0.00
ATOM   2000  H   GLY   216     -67.622  63.596   4.840  1.00  0.00
ATOM   2001  CA  GLY   216     -67.165  61.580   5.192  1.00  0.00
ATOM   2002  C   GLY   216     -67.095  60.474   4.121  1.00  0.00
ATOM   2003  O   GLY   216     -66.002  60.077   3.724  1.00  0.00
ATOM   2004  N   ARG   217     -68.254  60.091   3.592  1.00  0.00
ATOM   2005  H   ARG   217     -69.105  60.513   3.922  1.00  0.00
ATOM   2006  CA  ARG   217     -68.454  58.950   2.665  1.00  0.00
ATOM   2007  CB  ARG   217     -69.906  58.949   2.178  1.00  0.00
ATOM   2008  CG  ARG   217     -70.869  58.572   3.310  1.00  0.00
ATOM   2009  CD  ARG   217     -72.339  58.724   2.911  1.00  0.00
ATOM   2010  NE  ARG   217     -72.716  57.776   1.846  1.00  0.00
ATOM   2011  HE  ARG   217     -72.005  57.133   1.571  1.00  0.00
ATOM   2012  CZ  ARG   217     -73.905  57.694   1.244  1.00  0.00
ATOM   2013  NH1 ARG   217     -74.919  58.492   1.552  1.00  0.00
ATOM   2014 HH11 ARG   217     -74.798  59.183   2.263  1.00  0.00
ATOM   2015 HH12 ARG   217     -75.792  58.398   1.080  1.00  0.00
ATOM   2016  NH2 ARG   217     -74.101  56.787   0.299  1.00  0.00
ATOM   2017 HH21 ARG   217     -73.367  56.166   0.035  1.00  0.00
ATOM   2018 HH22 ARG   217     -74.992  56.731  -0.145  1.00  0.00
ATOM   2019  C   ARG   217     -67.490  58.818   1.469  1.00  0.00
ATOM   2020  O   ARG   217     -67.188  57.707   1.034  1.00  0.00
ATOM   2021  N   LYS   218     -67.034  59.951   0.935  1.00  0.00
ATOM   2022  H   LYS   218     -67.330  60.840   1.274  1.00  0.00
ATOM   2023  CA  LYS   218     -65.997  59.992  -0.115  1.00  0.00
ATOM   2024  CB  LYS   218     -66.020  61.386  -0.759  1.00  0.00
ATOM   2025  CG  LYS   218     -65.923  61.363  -2.292  1.00  0.00
ATOM   2026  CD  LYS   218     -64.651  60.736  -2.880  1.00  0.00
ATOM   2027  CE  LYS   218     -63.367  61.491  -2.527  1.00  0.00
ATOM   2028  NZ  LYS   218     -62.217  60.885  -3.211  1.00  0.00
ATOM   2029  HZ1 LYS   218     -61.370  61.314  -2.898  1.00  0.00
ATOM   2030  HZ2 LYS   218     -62.184  59.897  -3.034  1.00  0.00
ATOM   2031  HZ3 LYS   218     -62.306  61.029  -4.197  1.00  0.00
ATOM   2032  C   LYS   218     -64.624  59.671   0.515  1.00  0.00
ATOM   2033  O   LYS   218     -63.857  60.558   0.886  1.00  0.00
ATOM   2034  N   LYS   219     -64.332  58.373   0.576  1.00  0.00
ATOM   2035  H   LYS   219     -65.029  57.705   0.307  1.00  0.00
ATOM   2036  CA  LYS   219     -63.184  57.778   1.306  1.00  0.00
ATOM   2037  CB  LYS   219     -63.369  56.251   1.415  1.00  0.00
ATOM   2038  CG  LYS   219     -63.403  55.465   0.096  1.00  0.00
ATOM   2039  CD  LYS   219     -64.803  55.403  -0.527  1.00  0.00
ATOM   2040  CE  LYS   219     -64.832  54.539  -1.791  1.00  0.00
ATOM   2041  NZ  LYS   219     -64.177  55.182  -2.941  1.00  0.00
ATOM   2042  HZ1 LYS   219     -64.105  54.522  -3.689  1.00  0.00
ATOM   2043  HZ2 LYS   219     -64.728  55.958  -3.246  1.00  0.00
ATOM   2044  HZ3 LYS   219     -63.266  55.512  -2.687  1.00  0.00
ATOM   2045  C   LYS   219     -61.718  58.137   0.951  1.00  0.00
ATOM   2046  O   LYS   219     -60.785  57.431   1.332  1.00  0.00
ATOM   2047  N   ARG   220     -61.517  59.258   0.260  1.00  0.00
ATOM   2048  H   ARG   220     -62.289  59.782  -0.104  1.00  0.00
ATOM   2049  CA  ARG   220     -60.185  59.878   0.070  1.00  0.00
ATOM   2050  CB  ARG   220     -59.678  59.724  -1.374  1.00  0.00
ATOM   2051  CG  ARG   220     -59.059  58.355  -1.691  1.00  0.00
ATOM   2052  CD  ARG   220     -60.070  57.243  -1.993  1.00  0.00
ATOM   2053  NE  ARG   220     -60.780  57.522  -3.255  1.00  0.00
ATOM   2054  HE  ARG   220     -60.203  57.555  -4.070  1.00  0.00
ATOM   2055  CZ  ARG   220     -62.081  57.785  -3.390  1.00  0.00
ATOM   2056  NH1 ARG   220     -62.900  57.853  -2.351  1.00  0.00
ATOM   2057 HH11 ARG   220     -62.537  57.678  -1.438  1.00  0.00
ATOM   2058 HH12 ARG   220     -63.864  58.074  -2.486  1.00  0.00
ATOM   2059  NH2 ARG   220     -62.602  57.920  -4.598  1.00  0.00
ATOM   2060 HH21 ARG   220     -62.031  57.805  -5.409  1.00  0.00
ATOM   2061 HH22 ARG   220     -63.567  58.157  -4.698  1.00  0.00
ATOM   2062  C   ARG   220     -60.129  61.358   0.516  1.00  0.00
ATOM   2063  O   ARG   220     -59.272  62.127   0.081  1.00  0.00
ATOM   2064  N   ILE   221     -60.993  61.713   1.468  1.00  0.00
ATOM   2065  H   ILE   221     -61.662  61.063   1.827  1.00  0.00
ATOM   2066  CA  ILE   221     -61.106  63.080   2.030  1.00  0.00
ATOM   2067  CB  ILE   221     -62.315  63.290   2.971  1.00  0.00
ATOM   2068  CG1 ILE   221     -62.424  62.358   4.198  1.00  0.00
ATOM   2069  CG2 ILE   221     -63.612  63.443   2.167  1.00  0.00
ATOM   2070  CD  ILE   221     -62.677  60.861   3.963  1.00  0.00
ATOM   2071  C   ILE   221     -59.816  63.609   2.696  1.00  0.00
ATOM   2072  O   ILE   221     -59.359  63.046   3.694  1.00  0.00
ATOM   2073  N   PRO   222     -59.219  64.673   2.134  1.00  0.00
ATOM   2074  CA  PRO   222     -58.032  65.323   2.719  1.00  0.00
ATOM   2075  CB  PRO   222     -57.535  66.286   1.638  1.00  0.00
ATOM   2076  CG  PRO   222     -58.800  66.640   0.856  1.00  0.00
ATOM   2077  CD  PRO   222     -59.613  65.344   0.878  1.00  0.00
ATOM   2078  C   PRO   222     -58.376  66.030   4.037  1.00  0.00
ATOM   2079  O   PRO   222     -59.228  66.915   4.080  1.00  0.00
ATOM   2080  N   TYR   223     -57.740  65.560   5.108  1.00  0.00
ATOM   2081  H   TYR   223     -57.275  64.675   5.074  1.00  0.00
ATOM   2082  CA  TYR   223     -57.907  66.108   6.479  1.00  0.00
ATOM   2083  CB  TYR   223     -56.932  65.434   7.461  1.00  0.00
ATOM   2084  CG  TYR   223     -56.673  63.929   7.282  1.00  0.00
ATOM   2085  CD1 TYR   223     -57.650  63.052   6.776  1.00  0.00
ATOM   2086  HD1 TYR   223     -58.691  63.367   6.694  1.00  0.00
ATOM   2087  CD2 TYR   223     -55.363  63.464   7.477  1.00  0.00
ATOM   2088  HD2 TYR   223     -54.611  64.108   7.934  1.00  0.00
ATOM   2089  CE1 TYR   223     -57.302  61.739   6.429  1.00  0.00
ATOM   2090  HE1 TYR   223     -58.049  61.070   6.002  1.00  0.00
ATOM   2091  CE2 TYR   223     -55.022  62.147   7.140  1.00  0.00
ATOM   2092  HE2 TYR   223     -54.017  61.785   7.340  1.00  0.00
ATOM   2093  CZ  TYR   223     -55.989  61.289   6.604  1.00  0.00
ATOM   2094  OH  TYR   223     -55.656  60.032   6.218  1.00  0.00
ATOM   2095  HH  TYR   223     -54.669  59.889   6.329  1.00  0.00
ATOM   2096  C   TYR   223     -57.655  67.629   6.550  1.00  0.00
ATOM   2097  O   TYR   223     -58.275  68.346   7.331  1.00  0.00
ATOM   2098  N   SER   224     -56.644  68.042   5.787  1.00  0.00
ATOM   2099  H   SER   224     -56.110  67.363   5.288  1.00  0.00
ATOM   2100  CA  SER   224     -56.169  69.427   5.571  1.00  0.00
ATOM   2101  CB  SER   224     -55.571  70.021   6.854  1.00  0.00
ATOM   2102  OG  SER   224     -54.943  71.283   6.598  1.00  0.00
ATOM   2103  HG  SER   224     -54.163  71.378   7.241  1.00  0.00
ATOM   2104  C   SER   224     -55.081  69.373   4.490  1.00  0.00
ATOM   2105  O   SER   224     -54.309  68.414   4.441  1.00  0.00
ATOM   2106  N   LYS   225     -54.987  70.446   3.710  1.00  0.00
ATOM   2107  H   LYS   225     -55.542  71.256   3.900  1.00  0.00
ATOM   2108  CA  LYS   225     -54.069  70.555   2.553  1.00  0.00
ATOM   2109  CB  LYS   225     -54.203  71.928   1.880  1.00  0.00
ATOM   2110  CG  LYS   225     -55.570  72.108   1.214  1.00  0.00
ATOM   2111  CD  LYS   225     -55.680  73.482   0.553  1.00  0.00
ATOM   2112  CE  LYS   225     -57.049  73.658  -0.106  1.00  0.00
ATOM   2113  NZ  LYS   225     -57.159  74.974  -0.750  1.00  0.00
ATOM   2114  HZ1 LYS   225     -58.061  75.064  -1.173  1.00  0.00
ATOM   2115  HZ2 LYS   225     -57.040  75.694  -0.066  1.00  0.00
ATOM   2116  HZ3 LYS   225     -56.453  75.063  -1.453  1.00  0.00
ATOM   2117  C   LYS   225     -52.601  70.243   2.900  1.00  0.00
ATOM   2118  O   LYS   225     -52.126  69.152   2.585  1.00  0.00
ATOM   2119  N   GLY   226     -51.988  71.106   3.716  1.00  0.00
ATOM   2120  H   GLY   226     -52.449  71.937   4.021  1.00  0.00
ATOM   2121  CA  GLY   226     -50.588  70.966   4.182  1.00  0.00
ATOM   2122  C   GLY   226     -50.317  69.623   4.884  1.00  0.00
ATOM   2123  O   GLY   226     -49.388  68.900   4.528  1.00  0.00
ATOM   2124  N   GLN   227     -51.238  69.260   5.774  1.00  0.00
ATOM   2125  H   GLN   227     -51.893  69.928   6.131  1.00  0.00
ATOM   2126  CA  GLN   227     -51.247  67.966   6.487  1.00  0.00
ATOM   2127  CB  GLN   227     -52.472  67.896   7.408  1.00  0.00
ATOM   2128  CG  GLN   227     -52.278  68.655   8.730  1.00  0.00
ATOM   2129  CD  GLN   227     -51.993  70.156   8.594  1.00  0.00
ATOM   2130  OE1 GLN   227     -52.564  70.883   7.788  1.00  0.00
ATOM   2131  NE2 GLN   227     -51.066  70.635   9.388  1.00  0.00
ATOM   2132 HE21 GLN   227     -50.576  70.022  10.023  1.00  0.00
ATOM   2133 HE22 GLN   227     -50.860  71.607   9.353  1.00  0.00
ATOM   2134  C   GLN   227     -51.176  66.742   5.556  1.00  0.00
ATOM   2135  O   GLN   227     -50.188  66.011   5.592  1.00  0.00
ATOM   2136  N   LEU   228     -52.105  66.660   4.603  1.00  0.00
ATOM   2137  H   LEU   228     -52.833  67.349   4.518  1.00  0.00
ATOM   2138  CA  LEU   228     -52.140  65.583   3.590  1.00  0.00
ATOM   2139  CB  LEU   228     -53.423  65.721   2.753  1.00  0.00
ATOM   2140  CG  LEU   228     -54.203  64.424   2.466  1.00  0.00
ATOM   2141  CD1 LEU   228     -53.405  63.402   1.651  1.00  0.00
ATOM   2142  CD2 LEU   228     -54.760  63.807   3.752  1.00  0.00
ATOM   2143  C   LEU   228     -50.894  65.614   2.682  1.00  0.00
ATOM   2144  O   LEU   228     -50.235  64.589   2.491  1.00  0.00
ATOM   2145  N   ARG   229     -50.502  66.830   2.296  1.00  0.00
ATOM   2146  H   ARG   229     -51.084  67.635   2.453  1.00  0.00
ATOM   2147  CA  ARG   229     -49.298  67.106   1.487  1.00  0.00
ATOM   2148  CB  ARG   229     -49.221  68.613   1.209  1.00  0.00
ATOM   2149  CG  ARG   229     -48.100  68.964   0.230  1.00  0.00
ATOM   2150  CD  ARG   229     -48.032  70.459  -0.077  1.00  0.00
ATOM   2151  NE  ARG   229     -46.844  70.693  -0.917  1.00  0.00
ATOM   2152  HE  ARG   229     -45.971  70.600  -0.444  1.00  0.00
ATOM   2153  CZ  ARG   229     -46.830  71.052  -2.202  1.00  0.00
ATOM   2154  NH1 ARG   229     -47.939  71.288  -2.889  1.00  0.00
ATOM   2155 HH11 ARG   229     -48.823  71.205  -2.429  1.00  0.00
ATOM   2156 HH12 ARG   229     -47.887  71.584  -3.841  1.00  0.00
ATOM   2157  NH2 ARG   229     -45.680  71.087  -2.857  1.00  0.00
ATOM   2158 HH21 ARG   229     -44.822  70.865  -2.397  1.00  0.00
ATOM   2159 HH22 ARG   229     -45.675  71.344  -3.822  1.00  0.00
ATOM   2160  C   ARG   229     -48.000  66.576   2.127  1.00  0.00
ATOM   2161  O   ARG   229     -47.175  66.005   1.417  1.00  0.00
ATOM   2162  N   GLU   230     -47.902  66.630   3.457  1.00  0.00
ATOM   2163  H   GLU   230     -48.548  67.182   3.993  1.00  0.00
ATOM   2164  CA  GLU   230     -46.769  66.055   4.222  1.00  0.00
ATOM   2165  CB  GLU   230     -47.042  66.095   5.731  1.00  0.00
ATOM   2166  CG  GLU   230     -47.140  67.507   6.317  1.00  0.00
ATOM   2167  CD  GLU   230     -47.586  67.492   7.784  1.00  0.00
ATOM   2168  OE1 GLU   230     -48.429  68.350   8.125  1.00  0.00
ATOM   2169  OE2 GLU   230     -47.101  66.616   8.537  1.00  0.00
ATOM   2170  C   GLU   230     -46.474  64.598   3.815  1.00  0.00
ATOM   2171  O   GLU   230     -45.410  64.314   3.261  1.00  0.00
ATOM   2172  N   LEU   231     -47.493  63.742   3.928  1.00  0.00
ATOM   2173  H   LEU   231     -48.382  64.022   4.295  1.00  0.00
ATOM   2174  CA  LEU   231     -47.381  62.328   3.518  1.00  0.00
ATOM   2175  CB  LEU   231     -48.553  61.482   4.026  1.00  0.00
ATOM   2176  CG  LEU   231     -48.060  60.151   4.613  1.00  0.00
ATOM   2177  CD1 LEU   231     -47.471  60.348   6.012  1.00  0.00
ATOM   2178  CD2 LEU   231     -49.164  59.096   4.637  1.00  0.00
ATOM   2179  C   LEU   231     -47.210  62.170   1.997  1.00  0.00
ATOM   2180  O   LEU   231     -46.250  61.538   1.566  1.00  0.00
ATOM   2181  N   GLU   232     -47.940  62.979   1.227  1.00  0.00
ATOM   2182  H   GLU   232     -48.642  63.577   1.621  1.00  0.00
ATOM   2183  CA  GLU   232     -47.834  63.014  -0.251  1.00  0.00
ATOM   2184  CB  GLU   232     -48.766  64.082  -0.836  1.00  0.00
ATOM   2185  CG  GLU   232     -50.242  63.728  -0.642  1.00  0.00
ATOM   2186  CD  GLU   232     -51.165  64.803  -1.216  1.00  0.00
ATOM   2187  OE1 GLU   232     -51.440  64.718  -2.433  1.00  0.00
ATOM   2188  OE2 GLU   232     -51.600  65.665  -0.422  1.00  0.00
ATOM   2189  C   GLU   232     -46.397  63.253  -0.756  1.00  0.00
ATOM   2190  O   GLU   232     -45.835  62.411  -1.458  1.00  0.00
ATOM   2191  N   ARG   233     -45.771  64.315  -0.249  1.00  0.00
ATOM   2192  H   ARG   233     -46.249  64.963   0.356  1.00  0.00
ATOM   2193  CA  ARG   233     -44.386  64.694  -0.600  1.00  0.00
ATOM   2194  CB  ARG   233     -44.031  66.100  -0.090  1.00  0.00
ATOM   2195  CG  ARG   233     -44.951  67.196  -0.645  1.00  0.00
ATOM   2196  CD  ARG   233     -44.947  67.281  -2.175  1.00  0.00
ATOM   2197  NE  ARG   233     -46.128  68.045  -2.612  1.00  0.00
ATOM   2198  HE  ARG   233     -46.115  69.029  -2.426  1.00  0.00
ATOM   2199  CZ  ARG   233     -47.203  67.560  -3.235  1.00  0.00
ATOM   2200  NH1 ARG   233     -47.336  66.281  -3.560  1.00  0.00
ATOM   2201 HH11 ARG   233     -46.600  65.644  -3.336  1.00  0.00
ATOM   2202 HH12 ARG   233     -48.152  65.971  -4.042  1.00  0.00
ATOM   2203  NH2 ARG   233     -48.205  68.381  -3.499  1.00  0.00
ATOM   2204 HH21 ARG   233     -48.131  69.343  -3.227  1.00  0.00
ATOM   2205 HH22 ARG   233     -49.024  68.042  -3.957  1.00  0.00
ATOM   2206  C   ARG   233     -43.340  63.677  -0.122  1.00  0.00
ATOM   2207  O   ARG   233     -42.525  63.226  -0.928  1.00  0.00
ATOM   2208  N   GLU   234     -43.465  63.216   1.127  1.00  0.00
ATOM   2209  H   GLU   234     -44.115  63.608   1.785  1.00  0.00
ATOM   2210  CA  GLU   234     -42.563  62.162   1.640  1.00  0.00
ATOM   2211  CB  GLU   234     -42.648  61.957   3.165  1.00  0.00
ATOM   2212  CG  GLU   234     -43.943  61.371   3.749  1.00  0.00
ATOM   2213  CD  GLU   234     -44.175  59.884   3.449  1.00  0.00
ATOM   2214  OE1 GLU   234     -43.193  59.112   3.514  1.00  0.00
ATOM   2215  OE2 GLU   234     -45.349  59.539   3.207  1.00  0.00
ATOM   2216  C   GLU   234     -42.676  60.849   0.844  1.00  0.00
ATOM   2217  O   GLU   234     -41.656  60.377   0.352  1.00  0.00
ATOM   2218  N   TYR   235     -43.910  60.496   0.473  1.00  0.00
ATOM   2219  H   TYR   235     -44.719  61.006   0.784  1.00  0.00
ATOM   2220  CA  TYR   235     -44.241  59.300  -0.330  1.00  0.00
ATOM   2221  CB  TYR   235     -45.762  59.195  -0.475  1.00  0.00
ATOM   2222  CG  TYR   235     -46.280  57.808  -0.094  1.00  0.00
ATOM   2223  CD1 TYR   235     -46.058  56.713  -0.943  1.00  0.00
ATOM   2224  HD1 TYR   235     -45.445  56.824  -1.838  1.00  0.00
ATOM   2225  CD2 TYR   235     -47.065  57.656   1.058  1.00  0.00
ATOM   2226  HD2 TYR   235     -47.168  58.477   1.768  1.00  0.00
ATOM   2227  CE1 TYR   235     -46.619  55.467  -0.635  1.00  0.00
ATOM   2228  HE1 TYR   235     -46.440  54.609  -1.280  1.00  0.00
ATOM   2229  CE2 TYR   235     -47.640  56.412   1.351  1.00  0.00
ATOM   2230  HE2 TYR   235     -48.275  56.305   2.227  1.00  0.00
ATOM   2231  CZ  TYR   235     -47.407  55.316   0.510  1.00  0.00
ATOM   2232  OH  TYR   235     -47.866  54.085   0.843  1.00  0.00
ATOM   2233  HH  TYR   235     -48.511  54.169   1.612  1.00  0.00
ATOM   2234  C   TYR   235     -43.611  59.338  -1.731  1.00  0.00
ATOM   2235  O   TYR   235     -43.040  58.347  -2.184  1.00  0.00
ATOM   2236  N   ALA   236     -43.690  60.513  -2.361  1.00  0.00
ATOM   2237  H   ALA   236     -44.267  61.249  -2.001  1.00  0.00
ATOM   2238  CA  ALA   236     -43.073  60.800  -3.674  1.00  0.00
ATOM   2239  CB  ALA   236     -43.396  62.243  -4.074  1.00  0.00
ATOM   2240  C   ALA   236     -41.550  60.564  -3.704  1.00  0.00
ATOM   2241  O   ALA   236     -41.004  60.172  -4.734  1.00  0.00
ATOM   2242  N   ALA   237     -40.885  60.877  -2.591  1.00  0.00
ATOM   2243  H   ALA   237     -41.322  61.402  -1.859  1.00  0.00
ATOM   2244  CA  ALA   237     -39.465  60.535  -2.370  1.00  0.00
ATOM   2245  CB  ALA   237     -38.861  61.493  -1.335  1.00  0.00
ATOM   2246  C   ALA   237     -39.286  59.059  -1.959  1.00  0.00
ATOM   2247  O   ALA   237     -38.592  58.295  -2.631  1.00  0.00
ATOM   2248  N   ASN   238     -39.863  58.693  -0.815  1.00  0.00
ATOM   2249  H   ASN   238     -40.445  59.337  -0.304  1.00  0.00
ATOM   2250  CA  ASN   238     -39.866  57.321  -0.271  1.00  0.00
ATOM   2251  CB  ASN   238     -38.963  57.208   0.969  1.00  0.00
ATOM   2252  CG  ASN   238     -37.483  57.599   0.827  1.00  0.00
ATOM   2253  OD1 ASN   238     -36.798  57.863   1.804  1.00  0.00
ATOM   2254  ND2 ASN   238     -36.943  57.666  -0.370  1.00  0.00
ATOM   2255 HD21 ASN   238     -37.488  57.536  -1.202  1.00  0.00
ATOM   2256 HD22 ASN   238     -35.974  57.888  -0.407  1.00  0.00
ATOM   2257  C   ASN   238     -41.296  56.950   0.154  1.00  0.00
ATOM   2258  O   ASN   238     -41.920  57.663   0.937  1.00  0.00
ATOM   2259  N   LYS   239     -41.714  55.748  -0.238  1.00  0.00
ATOM   2260  H   LYS   239     -41.212  55.232  -0.929  1.00  0.00
ATOM   2261  CA  LYS   239     -43.036  55.182   0.127  1.00  0.00
ATOM   2262  CB  LYS   239     -43.245  53.810  -0.531  1.00  0.00
ATOM   2263  CG  LYS   239     -42.181  52.762  -0.172  1.00  0.00
ATOM   2264  CD  LYS   239     -42.424  51.380  -0.795  1.00  0.00
ATOM   2265  CE  LYS   239     -42.168  51.296  -2.307  1.00  0.00
ATOM   2266  NZ  LYS   239     -43.247  51.891  -3.111  1.00  0.00
ATOM   2267  HZ1 LYS   239     -43.026  51.811  -4.083  1.00  0.00
ATOM   2268  HZ2 LYS   239     -44.104  51.407  -2.927  1.00  0.00
ATOM   2269  HZ3 LYS   239     -43.358  52.855  -2.871  1.00  0.00
ATOM   2270  C   LYS   239     -43.346  55.117   1.638  1.00  0.00
ATOM   2271  O   LYS   239     -44.507  55.073   2.034  1.00  0.00
ATOM   2272  N   PHE   240     -42.287  54.998   2.439  1.00  0.00
ATOM   2273  H   PHE   240     -41.363  54.962   2.064  1.00  0.00
ATOM   2274  CA  PHE   240     -42.330  55.035   3.913  1.00  0.00
ATOM   2275  CB  PHE   240     -42.564  53.622   4.470  1.00  0.00
ATOM   2276  CG  PHE   240     -42.738  53.626   5.995  1.00  0.00
ATOM   2277  CD1 PHE   240     -41.651  53.311   6.825  1.00  0.00
ATOM   2278  HD1 PHE   240     -40.741  52.888   6.401  1.00  0.00
ATOM   2279  CD2 PHE   240     -43.907  54.159   6.558  1.00  0.00
ATOM   2280  HD2 PHE   240     -44.778  54.346   5.931  1.00  0.00
ATOM   2281  CE1 PHE   240     -41.726  53.552   8.204  1.00  0.00
ATOM   2282  HE1 PHE   240     -40.870  53.338   8.843  1.00  0.00
ATOM   2283  CE2 PHE   240     -43.976  54.414   7.933  1.00  0.00
ATOM   2284  HE2 PHE   240     -44.858  54.896   8.350  1.00  0.00
ATOM   2285  CZ  PHE   240     -42.885  54.112   8.756  1.00  0.00
ATOM   2286  HZ  PHE   240     -42.908  54.381   9.811  1.00  0.00
ATOM   2287  C   PHE   240     -41.013  55.621   4.447  1.00  0.00
ATOM   2288  O   PHE   240     -39.946  55.384   3.882  1.00  0.00
ATOM   2289  N   ILE   241     -41.129  56.344   5.557  1.00  0.00
ATOM   2290  H   ILE   241     -41.994  56.380   6.057  1.00  0.00
ATOM   2291  CA  ILE   241     -39.990  57.007   6.231  1.00  0.00
ATOM   2292  CB  ILE   241     -39.935  58.533   5.992  1.00  0.00
ATOM   2293  CG1 ILE   241     -41.286  59.264   5.994  1.00  0.00
ATOM   2294  CG2 ILE   241     -39.176  58.823   4.696  1.00  0.00
ATOM   2295  CD  ILE   241     -42.011  59.281   7.340  1.00  0.00
ATOM   2296  C   ILE   241     -39.868  56.659   7.724  1.00  0.00
ATOM   2297  O   ILE   241     -40.864  56.417   8.402  1.00  0.00
ATOM   2298  N   THR   242     -38.648  56.819   8.232  1.00  0.00
ATOM   2299  H   THR   242     -37.956  57.337   7.731  1.00  0.00
ATOM   2300  CA  THR   242     -38.230  56.396   9.592  1.00  0.00
ATOM   2301  CB  THR   242     -36.779  56.805   9.896  1.00  0.00
ATOM   2302  OG1 THR   242     -36.619  58.221   9.763  1.00  0.00
ATOM   2303  HG1 THR   242     -35.646  58.436   9.637  1.00  0.00
ATOM   2304  CG2 THR   242     -35.772  56.036   9.035  1.00  0.00
ATOM   2305  C   THR   242     -39.128  56.909  10.729  1.00  0.00
ATOM   2306  O   THR   242     -39.723  57.983  10.641  1.00  0.00
ATOM   2307  N   LYS   243     -39.093  56.168  11.837  1.00  0.00
ATOM   2308  H   LYS   243     -38.629  55.284  11.842  1.00  0.00
ATOM   2309  CA  LYS   243     -39.891  56.439  13.054  1.00  0.00
ATOM   2310  CB  LYS   243     -39.444  55.528  14.205  1.00  0.00
ATOM   2311  CG  LYS   243     -39.699  54.027  13.997  1.00  0.00
ATOM   2312  CD  LYS   243     -41.181  53.631  13.940  1.00  0.00
ATOM   2313  CE  LYS   243     -41.709  53.535  12.505  1.00  0.00
ATOM   2314  NZ  LYS   243     -43.145  53.221  12.485  1.00  0.00
ATOM   2315  HZ1 LYS   243     -43.463  53.156  11.540  1.00  0.00
ATOM   2316  HZ2 LYS   243     -43.305  52.352  12.951  1.00  0.00
ATOM   2317  HZ3 LYS   243     -43.661  53.945  12.955  1.00  0.00
ATOM   2318  C   LYS   243     -39.917  57.907  13.515  1.00  0.00
ATOM   2319  O   LYS   243     -40.980  58.520  13.533  1.00  0.00
ATOM   2320  N   ASP   244     -38.738  58.522  13.625  1.00  0.00
ATOM   2321  H   ASP   244     -37.884  58.006  13.575  1.00  0.00
ATOM   2322  CA  ASP   244     -38.617  59.960  13.966  1.00  0.00
ATOM   2323  CB  ASP   244     -37.145  60.385  14.029  1.00  0.00
ATOM   2324  CG  ASP   244     -36.398  59.674  15.160  1.00  0.00
ATOM   2325  OD1 ASP   244     -36.324  60.267  16.257  1.00  0.00
ATOM   2326  OD2 ASP   244     -35.987  58.519  14.907  1.00  0.00
ATOM   2327  C   ASP   244     -39.392  60.875  12.997  1.00  0.00
ATOM   2328  O   ASP   244     -40.298  61.588  13.424  1.00  0.00
ATOM   2329  N   LYS   245     -39.224  60.618  11.700  1.00  0.00
ATOM   2330  H   LYS   245     -38.740  59.802  11.381  1.00  0.00
ATOM   2331  CA  LYS   245     -39.901  61.375  10.627  1.00  0.00
ATOM   2332  CB  LYS   245     -39.321  60.994   9.258  1.00  0.00
ATOM   2333  CG  LYS   245     -37.870  61.449   9.063  1.00  0.00
ATOM   2334  CD  LYS   245     -37.752  62.974   8.967  1.00  0.00
ATOM   2335  CE  LYS   245     -36.299  63.437   8.819  1.00  0.00
ATOM   2336  NZ  LYS   245     -35.512  63.204  10.040  1.00  0.00
ATOM   2337  HZ1 LYS   245     -34.575  63.521   9.894  1.00  0.00
ATOM   2338  HZ2 LYS   245     -35.919  63.716  10.797  1.00  0.00
ATOM   2339  HZ3 LYS   245     -35.507  62.229  10.255  1.00  0.00
ATOM   2340  C   LYS   245     -41.428  61.187  10.642  1.00  0.00
ATOM   2341  O   LYS   245     -42.156  62.176  10.728  1.00  0.00
ATOM   2342  N   ARG   246     -41.887  59.935  10.738  1.00  0.00
ATOM   2343  H   ARG   246     -41.277  59.138  10.689  1.00  0.00
ATOM   2344  CA  ARG   246     -43.333  59.639  10.848  1.00  0.00
ATOM   2345  CB  ARG   246     -43.687  58.163  10.570  1.00  0.00
ATOM   2346  CG  ARG   246     -43.057  57.075  11.450  1.00  0.00
ATOM   2347  CD  ARG   246     -43.645  56.968  12.862  1.00  0.00
ATOM   2348  NE  ARG   246     -44.980  56.344  12.891  1.00  0.00
ATOM   2349  HE  ARG   246     -45.639  56.700  12.233  1.00  0.00
ATOM   2350  CZ  ARG   246     -45.367  55.368  13.717  1.00  0.00
ATOM   2351  NH1 ARG   246     -44.548  54.838  14.616  1.00  0.00
ATOM   2352 HH11 ARG   246     -43.610  55.178  14.681  1.00  0.00
ATOM   2353 HH12 ARG   246     -44.876  54.143  15.252  1.00  0.00
ATOM   2354  NH2 ARG   246     -46.630  54.972  13.737  1.00  0.00
ATOM   2355 HH21 ARG   246     -47.308  55.399  13.139  1.00  0.00
ATOM   2356 HH22 ARG   246     -46.903  54.247  14.365  1.00  0.00
ATOM   2357  C   ARG   246     -43.988  60.204  12.122  1.00  0.00
ATOM   2358  O   ARG   246     -45.073  60.775  12.042  1.00  0.00
ATOM   2359  N   ARG   247     -43.249  60.201  13.233  1.00  0.00
ATOM   2360  H   ARG   247     -42.412  59.648  13.304  1.00  0.00
ATOM   2361  CA  ARG   247     -43.673  60.850  14.493  1.00  0.00
ATOM   2362  CB  ARG   247     -42.751  60.476  15.658  1.00  0.00
ATOM   2363  CG  ARG   247     -42.908  58.999  16.022  1.00  0.00
ATOM   2364  CD  ARG   247     -42.004  58.602  17.187  1.00  0.00
ATOM   2365  NE  ARG   247     -42.098  57.144  17.371  1.00  0.00
ATOM   2366  HE  ARG   247     -43.027  56.783  17.450  1.00  0.00
ATOM   2367  CZ  ARG   247     -41.082  56.283  17.449  1.00  0.00
ATOM   2368  NH1 ARG   247     -39.814  56.670  17.425  1.00  0.00
ATOM   2369 HH11 ARG   247     -39.608  57.644  17.351  1.00  0.00
ATOM   2370 HH12 ARG   247     -39.083  55.999  17.521  1.00  0.00
ATOM   2371  NH2 ARG   247     -41.334  54.985  17.524  1.00  0.00
ATOM   2372 HH21 ARG   247     -42.277  54.660  17.522  1.00  0.00
ATOM   2373 HH22 ARG   247     -40.577  54.339  17.594  1.00  0.00
ATOM   2374  C   ARG   247     -43.793  62.378  14.369  1.00  0.00
ATOM   2375  O   ARG   247     -44.862  62.920  14.650  1.00  0.00
ATOM   2376  N   LYS   248     -42.791  63.013  13.760  1.00  0.00
ATOM   2377  H   LYS   248     -41.920  62.549  13.563  1.00  0.00
ATOM   2378  CA  LYS   248     -42.821  64.458  13.441  1.00  0.00
ATOM   2379  CB  LYS   248     -41.485  64.908  12.833  1.00  0.00
ATOM   2380  CG  LYS   248     -40.470  65.413  13.870  1.00  0.00
ATOM   2381  CD  LYS   248     -39.986  64.344  14.854  1.00  0.00
ATOM   2382  CE  LYS   248     -38.957  64.911  15.833  1.00  0.00
ATOM   2383  NZ  LYS   248     -38.522  63.885  16.791  1.00  0.00
ATOM   2384  HZ1 LYS   248     -37.855  64.280  17.423  1.00  0.00
ATOM   2385  HZ2 LYS   248     -39.312  63.555  17.308  1.00  0.00
ATOM   2386  HZ3 LYS   248     -38.103  63.121  16.301  1.00  0.00
ATOM   2387  C   LYS   248     -43.994  64.847  12.521  1.00  0.00
ATOM   2388  O   LYS   248     -44.805  65.700  12.883  1.00  0.00
ATOM   2389  N   ILE   249     -44.182  64.069  11.454  1.00  0.00
ATOM   2390  H   ILE   249     -43.486  63.400  11.170  1.00  0.00
ATOM   2391  CA  ILE   249     -45.336  64.205  10.535  1.00  0.00
ATOM   2392  CB  ILE   249     -45.134  63.305   9.295  1.00  0.00
ATOM   2393  CG1 ILE   249     -43.932  63.833   8.491  1.00  0.00
ATOM   2394  CG2 ILE   249     -46.385  63.234   8.400  1.00  0.00
ATOM   2395  CD  ILE   249     -43.351  62.837   7.481  1.00  0.00
ATOM   2396  C   ILE   249     -46.674  63.967  11.269  1.00  0.00
ATOM   2397  O   ILE   249     -47.625  64.720  11.073  1.00  0.00
ATOM   2398  N   SER   250     -46.728  62.965  12.145  1.00  0.00
ATOM   2399  H   SER   250     -46.031  62.239  12.153  1.00  0.00
ATOM   2400  CA  SER   250     -47.927  62.696  12.970  1.00  0.00
ATOM   2401  CB  SER   250     -47.819  61.371  13.733  1.00  0.00
ATOM   2402  OG  SER   250     -47.027  61.421  14.924  1.00  0.00
ATOM   2403  HG  SER   250     -46.141  61.882  14.756  1.00  0.00
ATOM   2404  C   SER   250     -48.314  63.855  13.905  1.00  0.00
ATOM   2405  O   SER   250     -49.452  64.313  13.857  1.00  0.00
ATOM   2406  N   ALA   251     -47.308  64.482  14.518  1.00  0.00
ATOM   2407  H   ALA   251     -46.385  64.093  14.540  1.00  0.00
ATOM   2408  CA  ALA   251     -47.484  65.711  15.321  1.00  0.00
ATOM   2409  CB  ALA   251     -46.162  66.062  16.011  1.00  0.00
ATOM   2410  C   ALA   251     -47.991  66.889  14.466  1.00  0.00
ATOM   2411  O   ALA   251     -49.066  67.424  14.728  1.00  0.00
ATOM   2412  N   ALA   252     -47.328  67.111  13.329  1.00  0.00
ATOM   2413  H   ALA   252     -46.467  66.631  13.132  1.00  0.00
ATOM   2414  CA  ALA   252     -47.708  68.133  12.328  1.00  0.00
ATOM   2415  CB  ALA   252     -46.610  68.213  11.265  1.00  0.00
ATOM   2416  C   ALA   252     -49.091  67.931  11.671  1.00  0.00
ATOM   2417  O   ALA   252     -49.692  68.879  11.165  1.00  0.00
ATOM   2418  N   THR   253     -49.580  66.692  11.704  1.00  0.00
ATOM   2419  H   THR   253     -49.011  65.930  12.016  1.00  0.00
ATOM   2420  CA  THR   253     -50.916  66.299  11.196  1.00  0.00
ATOM   2421  CB  THR   253     -50.849  65.052  10.293  1.00  0.00
ATOM   2422  OG1 THR   253     -50.189  63.970  10.954  1.00  0.00
ATOM   2423  HG1 THR   253     -49.191  64.148  10.936  1.00  0.00
ATOM   2424  CG2 THR   253     -50.167  65.341   8.956  1.00  0.00
ATOM   2425  C   THR   253     -51.967  66.043  12.294  1.00  0.00
ATOM   2426  O   THR   253     -53.088  65.640  11.986  1.00  0.00
ATOM   2427  N   SER   254     -51.643  66.418  13.536  1.00  0.00
ATOM   2428  H   SER   254     -50.795  66.921  13.719  1.00  0.00
ATOM   2429  CA  SER   254     -52.486  66.231  14.745  1.00  0.00
ATOM   2430  CB  SER   254     -53.680  67.199  14.736  1.00  0.00
ATOM   2431  OG  SER   254     -53.220  68.553  14.790  1.00  0.00
ATOM   2432  HG  SER   254     -54.006  69.165  14.711  1.00  0.00
ATOM   2433  C   SER   254     -52.960  64.784  14.994  1.00  0.00
ATOM   2434  O   SER   254     -53.989  64.533  15.624  1.00  0.00
ATOM   2435  N   LEU   255     -52.098  63.836  14.632  1.00  0.00
ATOM   2436  H   LEU   255     -51.174  64.066  14.311  1.00  0.00
ATOM   2437  CA  LEU   255     -52.404  62.392  14.678  1.00  0.00
ATOM   2438  CB  LEU   255     -52.371  61.823  13.251  1.00  0.00
ATOM   2439  CG  LEU   255     -53.410  62.450  12.304  1.00  0.00
ATOM   2440  CD1 LEU   255     -53.202  61.939  10.878  1.00  0.00
ATOM   2441  CD2 LEU   255     -54.849  62.163  12.745  1.00  0.00
ATOM   2442  C   LEU   255     -51.458  61.611  15.606  1.00  0.00
ATOM   2443  O   LEU   255     -50.250  61.831  15.628  1.00  0.00
ATOM   2444  N   SER   256     -52.033  60.609  16.267  1.00  0.00
ATOM   2445  H   SER   256     -53.001  60.398  16.132  1.00  0.00
ATOM   2446  CA  SER   256     -51.387  59.747  17.290  1.00  0.00
ATOM   2447  CB  SER   256     -52.502  59.084  18.113  1.00  0.00
ATOM   2448  OG  SER   256     -53.377  58.366  17.235  1.00  0.00
ATOM   2449  HG  SER   256     -53.902  57.689  17.761  1.00  0.00
ATOM   2450  C   SER   256     -50.392  58.678  16.780  1.00  0.00
ATOM   2451  O   SER   256     -50.285  57.588  17.345  1.00  0.00
ATOM   2452  N   GLU   257     -49.570  59.062  15.801  1.00  0.00
ATOM   2453  H   GLU   257     -49.468  60.048  15.625  1.00  0.00
ATOM   2454  CA  GLU   257     -48.636  58.220  15.006  1.00  0.00
ATOM   2455  CB  GLU   257     -47.256  58.007  15.659  1.00  0.00
ATOM   2456  CG  GLU   257     -47.226  57.256  16.994  1.00  0.00
ATOM   2457  CD  GLU   257     -45.822  57.274  17.605  1.00  0.00
ATOM   2458  OE1 GLU   257     -45.517  58.268  18.298  1.00  0.00
ATOM   2459  OE2 GLU   257     -45.080  56.291  17.386  1.00  0.00
ATOM   2460  C   GLU   257     -49.179  56.944  14.334  1.00  0.00
ATOM   2461  O   GLU   257     -49.079  56.807  13.116  1.00  0.00
ATOM   2462  N   ARG   258     -49.944  56.142  15.069  1.00  0.00
ATOM   2463  H   ARG   258     -50.090  56.333  16.046  1.00  0.00
ATOM   2464  CA  ARG   258     -50.636  54.942  14.541  1.00  0.00
ATOM   2465  CB  ARG   258     -51.496  54.310  15.641  1.00  0.00
ATOM   2466  CG  ARG   258     -50.652  53.763  16.798  1.00  0.00
ATOM   2467  CD  ARG   258     -51.515  53.168  17.915  1.00  0.00
ATOM   2468  NE  ARG   258     -52.227  51.964  17.446  1.00  0.00
ATOM   2469  HE  ARG   258     -52.880  52.116  16.708  1.00  0.00
ATOM   2470  CZ  ARG   258     -52.097  50.723  17.921  1.00  0.00
ATOM   2471  NH1 ARG   258     -51.278  50.422  18.919  1.00  0.00
ATOM   2472 HH11 ARG   258     -50.735  51.147  19.338  1.00  0.00
ATOM   2473 HH12 ARG   258     -51.211  49.483  19.247  1.00  0.00
ATOM   2474  NH2 ARG   258     -52.799  49.738  17.382  1.00  0.00
ATOM   2475 HH21 ARG   258     -53.423  49.918  16.624  1.00  0.00
ATOM   2476 HH22 ARG   258     -52.700  48.814  17.742  1.00  0.00
ATOM   2477  C   ARG   258     -51.526  55.282  13.330  1.00  0.00
ATOM   2478  O   ARG   258     -51.441  54.648  12.279  1.00  0.00
ATOM   2479  N   GLN   259     -52.194  56.431  13.429  1.00  0.00
ATOM   2480  H   GLN   259     -52.360  56.840  14.325  1.00  0.00
ATOM   2481  CA  GLN   259     -53.019  56.985  12.336  1.00  0.00
ATOM   2482  CB  GLN   259     -53.665  58.324  12.722  1.00  0.00
ATOM   2483  CG  GLN   259     -54.327  58.390  14.107  1.00  0.00
ATOM   2484  CD  GLN   259     -55.241  57.204  14.431  1.00  0.00
ATOM   2485  OE1 GLN   259     -54.837  56.235  15.057  1.00  0.00
ATOM   2486  NE2 GLN   259     -56.494  57.283  14.045  1.00  0.00
ATOM   2487 HE21 GLN   259     -56.840  58.081  13.560  1.00  0.00
ATOM   2488 HE22 GLN   259     -57.075  56.503  14.260  1.00  0.00
ATOM   2489  C   GLN   259     -52.247  57.173  11.018  1.00  0.00
ATOM   2490  O   GLN   259     -52.682  56.637  10.000  1.00  0.00
ATOM   2491  N   ILE   260     -51.031  57.733  11.073  1.00  0.00
ATOM   2492  H   ILE   260     -50.524  57.846  11.928  1.00  0.00
ATOM   2493  CA  ILE   260     -50.283  58.021   9.826  1.00  0.00
ATOM   2494  CB  ILE   260     -49.287  59.214   9.803  1.00  0.00
ATOM   2495  CG1 ILE   260     -47.783  58.917   9.955  1.00  0.00
ATOM   2496  CG2 ILE   260     -49.758  60.387  10.669  1.00  0.00
ATOM   2497  CD  ILE   260     -47.308  58.329  11.285  1.00  0.00
ATOM   2498  C   ILE   260     -49.729  56.765   9.132  1.00  0.00
ATOM   2499  O   ILE   260     -49.685  56.743   7.909  1.00  0.00
ATOM   2500  N   THR   261     -49.379  55.722   9.888  1.00  0.00
ATOM   2501  H   THR   261     -49.416  55.734  10.890  1.00  0.00
ATOM   2502  CA  THR   261     -48.967  54.422   9.303  1.00  0.00
ATOM   2503  CB  THR   261     -48.215  53.522  10.291  1.00  0.00
ATOM   2504  OG1 THR   261     -48.903  53.478  11.543  1.00  0.00
ATOM   2505  HG1 THR   261     -48.523  52.740  12.105  1.00  0.00
ATOM   2506  CG2 THR   261     -46.765  53.981  10.458  1.00  0.00
ATOM   2507  C   THR   261     -50.126  53.651   8.649  1.00  0.00
ATOM   2508  O   THR   261     -49.972  53.107   7.555  1.00  0.00
ATOM   2509  N   ILE   262     -51.304  53.714   9.269  1.00  0.00
ATOM   2510  H   ILE   262     -51.368  53.970  10.239  1.00  0.00
ATOM   2511  CA  ILE   262     -52.568  53.260   8.643  1.00  0.00
ATOM   2512  CB  ILE   262     -53.689  53.248   9.715  1.00  0.00
ATOM   2513  CG1 ILE   262     -53.680  51.937  10.518  1.00  0.00
ATOM   2514  CG2 ILE   262     -55.111  53.471   9.181  1.00  0.00
ATOM   2515  CD  ILE   262     -52.532  51.772  11.520  1.00  0.00
ATOM   2516  C   ILE   262     -52.865  54.073   7.359  1.00  0.00
ATOM   2517  O   ILE   262     -53.069  53.503   6.286  1.00  0.00
ATOM   2518  N   TRP   263     -52.723  55.393   7.469  1.00  0.00
ATOM   2519  H   TRP   263     -52.670  55.829   8.374  1.00  0.00
ATOM   2520  CA  TRP   263     -52.810  56.343   6.342  1.00  0.00
ATOM   2521  CB  TRP   263     -52.740  57.758   6.929  1.00  0.00
ATOM   2522  CG  TRP   263     -52.745  58.940   5.950  1.00  0.00
ATOM   2523  CD1 TRP   263     -53.201  58.983   4.697  1.00  0.00
ATOM   2524  HD1 TRP   263     -53.748  58.184   4.194  1.00  0.00
ATOM   2525  CD2 TRP   263     -52.169  60.172   6.217  1.00  0.00
ATOM   2526  NE1 TRP   263     -52.920  60.170   4.157  1.00  0.00
ATOM   2527  HE1 TRP   263     -53.152  60.446   3.225  1.00  0.00
ATOM   2528  CE2 TRP   263     -52.288  60.927   5.049  1.00  0.00
ATOM   2529  CE3 TRP   263     -51.574  60.724   7.360  1.00  0.00
ATOM   2530  HE3 TRP   263     -51.553  60.158   8.288  1.00  0.00
ATOM   2531  CZ2 TRP   263     -51.792  62.238   5.014  1.00  0.00
ATOM   2532  HZ2 TRP   263     -51.777  62.791   4.077  1.00  0.00
ATOM   2533  CZ3 TRP   263     -51.087  62.035   7.330  1.00  0.00
ATOM   2534  HZ3 TRP   263     -50.624  62.464   8.218  1.00  0.00
ATOM   2535  CH2 TRP   263     -51.198  62.792   6.156  1.00  0.00
ATOM   2536  HH2 TRP   263     -50.814  63.808   6.133  1.00  0.00
ATOM   2537  C   TRP   263     -51.763  56.090   5.237  1.00  0.00
ATOM   2538  O   TRP   263     -52.102  56.177   4.060  1.00  0.00
ATOM   2539  N   PHE   264     -50.550  55.677   5.606  1.00  0.00
ATOM   2540  H   PHE   264     -50.196  55.914   6.518  1.00  0.00
ATOM   2541  CA  PHE   264     -49.525  55.169   4.666  1.00  0.00
ATOM   2542  CB  PHE   264     -48.277  54.671   5.407  1.00  0.00
ATOM   2543  CG  PHE   264     -47.162  55.714   5.522  1.00  0.00
ATOM   2544  CD1 PHE   264     -46.883  56.350   6.741  1.00  0.00
ATOM   2545  HD1 PHE   264     -47.433  56.082   7.638  1.00  0.00
ATOM   2546  CD2 PHE   264     -46.340  55.953   4.413  1.00  0.00
ATOM   2547  HD2 PHE   264     -46.473  55.383   3.494  1.00  0.00
ATOM   2548  CE1 PHE   264     -45.800  57.233   6.845  1.00  0.00
ATOM   2549  HE1 PHE   264     -45.590  57.732   7.790  1.00  0.00
ATOM   2550  CE2 PHE   264     -45.259  56.834   4.515  1.00  0.00
ATOM   2551  HE2 PHE   264     -44.633  57.021   3.643  1.00  0.00
ATOM   2552  CZ  PHE   264     -44.989  57.474   5.730  1.00  0.00
ATOM   2553  HZ  PHE   264     -44.162  58.177   5.797  1.00  0.00
ATOM   2554  C   PHE   264     -50.045  54.036   3.768  1.00  0.00
ATOM   2555  O   PHE   264     -49.951  54.136   2.544  1.00  0.00
ATOM   2556  N   GLN   265     -50.678  53.034   4.381  1.00  0.00
ATOM   2557  H   GLN   265     -50.687  52.963   5.382  1.00  0.00
ATOM   2558  CA  GLN   265     -51.316  51.913   3.657  1.00  0.00
ATOM   2559  CB  GLN   265     -51.757  50.837   4.656  1.00  0.00
ATOM   2560  CG  GLN   265     -51.493  49.409   4.157  1.00  0.00
ATOM   2561  CD  GLN   265     -52.192  49.023   2.846  1.00  0.00
ATOM   2562  OE1 GLN   265     -51.575  48.576   1.890  1.00  0.00
ATOM   2563  NE2 GLN   265     -53.497  49.163   2.777  1.00  0.00
ATOM   2564 HE21 GLN   265     -54.041  49.528   3.524  1.00  0.00
ATOM   2565 HE22 GLN   265     -53.917  48.806   1.940  1.00  0.00
ATOM   2566  C   GLN   265     -52.517  52.381   2.809  1.00  0.00
ATOM   2567  O   GLN   265     -52.594  52.084   1.618  1.00  0.00
ATOM   2568  N   ASN   266     -53.356  53.241   3.391  1.00  0.00
ATOM   2569  H   ASN   266     -53.307  53.425   4.378  1.00  0.00
ATOM   2570  CA  ASN   266     -54.494  53.876   2.687  1.00  0.00
ATOM   2571  CB  ASN   266     -55.229  54.791   3.677  1.00  0.00
ATOM   2572  CG  ASN   266     -56.662  55.199   3.300  1.00  0.00
ATOM   2573  OD1 ASN   266     -57.508  55.391   4.158  1.00  0.00
ATOM   2574  ND2 ASN   266     -56.989  55.330   2.031  1.00  0.00
ATOM   2575 HD21 ASN   266     -56.344  55.138   1.292  1.00  0.00
ATOM   2576 HD22 ASN   266     -57.923  55.635   1.854  1.00  0.00
ATOM   2577  C   ASN   266     -54.023  54.670   1.450  1.00  0.00
ATOM   2578  O   ASN   266     -54.639  54.585   0.385  1.00  0.00
ATOM   2579  N   ARG   267     -52.930  55.417   1.610  1.00  0.00
ATOM   2580  H   ARG   267     -52.581  55.641   2.529  1.00  0.00
ATOM   2581  CA  ARG   267     -52.233  56.108   0.509  1.00  0.00
ATOM   2582  CB  ARG   267     -51.142  57.056   1.007  1.00  0.00
ATOM   2583  CG  ARG   267     -51.676  58.489   1.063  1.00  0.00
ATOM   2584  CD  ARG   267     -50.557  59.528   1.202  1.00  0.00
ATOM   2585  NE  ARG   267     -49.642  59.539   0.042  1.00  0.00
ATOM   2586  HE  ARG   267     -48.796  59.022   0.169  1.00  0.00
ATOM   2587  CZ  ARG   267     -49.855  60.082  -1.162  1.00  0.00
ATOM   2588  NH1 ARG   267     -51.005  60.642  -1.510  1.00  0.00
ATOM   2589 HH11 ARG   267     -51.767  60.630  -0.864  1.00  0.00
ATOM   2590 HH12 ARG   267     -51.078  61.129  -2.378  1.00  0.00
ATOM   2591  NH2 ARG   267     -48.848  60.173  -2.017  1.00  0.00
ATOM   2592 HH21 ARG   267     -47.942  59.838  -1.761  1.00  0.00
ATOM   2593 HH22 ARG   267     -48.988  60.596  -2.910  1.00  0.00
ATOM   2594  C   ARG   267     -51.670  55.169  -0.563  1.00  0.00
ATOM   2595  O   ARG   267     -52.000  55.351  -1.729  1.00  0.00
ATOM   2596  N   ARG   268     -51.039  54.072  -0.144  1.00  0.00
ATOM   2597  H   ARG   268     -50.747  53.973   0.810  1.00  0.00
ATOM   2598  CA  ARG   268     -50.568  52.995  -1.045  1.00  0.00
ATOM   2599  CB  ARG   268     -50.019  51.862  -0.160  1.00  0.00
ATOM   2600  CG  ARG   268     -49.225  50.773  -0.888  1.00  0.00
ATOM   2601  CD  ARG   268     -50.120  49.710  -1.536  1.00  0.00
ATOM   2602  NE  ARG   268     -49.312  48.783  -2.350  1.00  0.00
ATOM   2603  HE  ARG   268     -49.310  47.833  -2.033  1.00  0.00
ATOM   2604  CZ  ARG   268     -48.704  49.044  -3.511  1.00  0.00
ATOM   2605  NH1 ARG   268     -48.861  50.188  -4.164  1.00  0.00
ATOM   2606 HH11 ARG   268     -49.462  50.886  -3.776  1.00  0.00
ATOM   2607 HH12 ARG   268     -48.391  50.343  -5.029  1.00  0.00
ATOM   2608  NH2 ARG   268     -47.763  48.219  -3.937  1.00  0.00
ATOM   2609 HH21 ARG   268     -47.525  47.419  -3.390  1.00  0.00
ATOM   2610 HH22 ARG   268     -47.288  48.410  -4.793  1.00  0.00
ATOM   2611  C   ARG   268     -51.711  52.521  -1.968  1.00  0.00
ATOM   2612  O   ARG   268     -51.611  52.651  -3.190  1.00  0.00
ATOM   2613  N   VAL   269     -52.861  52.257  -1.342  1.00  0.00
ATOM   2614  H   VAL   269     -52.883  52.175  -0.341  1.00  0.00
ATOM   2615  CA  VAL   269     -54.119  51.889  -2.028  1.00  0.00
ATOM   2616  CB  VAL   269     -55.223  51.502  -1.020  1.00  0.00
ATOM   2617  CG1 VAL   269     -56.520  51.079  -1.721  1.00  0.00
ATOM   2618  CG2 VAL   269     -54.776  50.341  -0.127  1.00  0.00
ATOM   2619  C   VAL   269     -54.578  52.986  -3.012  1.00  0.00
ATOM   2620  O   VAL   269     -54.647  52.729  -4.212  1.00  0.00
ATOM   2621  N   LYS   270     -54.826  54.203  -2.526  1.00  0.00
ATOM   2622  H   LYS   270     -54.737  54.418  -1.549  1.00  0.00
ATOM   2623  CA  LYS   270     -55.281  55.304  -3.407  1.00  0.00
ATOM   2624  CB  LYS   270     -55.861  56.505  -2.639  1.00  0.00
ATOM   2625  CG  LYS   270     -54.976  57.205  -1.596  1.00  0.00
ATOM   2626  CD  LYS   270     -53.824  58.036  -2.172  1.00  0.00
ATOM   2627  CE  LYS   270     -54.274  59.287  -2.929  1.00  0.00
ATOM   2628  NZ  LYS   270     -53.111  59.923  -3.562  1.00  0.00
ATOM   2629  HZ1 LYS   270     -53.376  60.816  -3.927  1.00  0.00
ATOM   2630  HZ2 LYS   270     -52.380  60.021  -2.885  1.00  0.00
ATOM   2631  HZ3 LYS   270     -52.792  59.345  -4.313  1.00  0.00
ATOM   2632  C   LYS   270     -54.297  55.708  -4.524  1.00  0.00
ATOM   2633  O   LYS   270     -54.717  55.931  -5.657  1.00  0.00
ATOM   2634  N   GLU   271     -52.999  55.614  -4.240  1.00  0.00
ATOM   2635  H   GLU   271     -52.685  55.439  -3.299  1.00  0.00
ATOM   2636  CA  GLU   271     -51.916  55.844  -5.220  1.00  0.00
ATOM   2637  CB  GLU   271     -50.548  55.853  -4.527  1.00  0.00
ATOM   2638  CG  GLU   271     -50.331  57.140  -3.722  1.00  0.00
ATOM   2639  CD  GLU   271     -49.096  57.045  -2.822  1.00  0.00
ATOM   2640  OE1 GLU   271     -49.281  56.673  -1.644  1.00  0.00
ATOM   2641  OE2 GLU   271     -47.997  57.358  -3.330  1.00  0.00
ATOM   2642  C   GLU   271     -51.937  54.824  -6.370  1.00  0.00
ATOM   2643  O   GLU   271     -51.925  55.221  -7.532  1.00  0.00
ATOM   2644  N   LYS   272     -52.072  53.536  -6.043  1.00  0.00
ATOM   2645  H   LYS   272     -51.994  53.209  -5.095  1.00  0.00
ATOM   2646  CA  LYS   272     -52.257  52.494  -7.076  1.00  0.00
ATOM   2647  CB  LYS   272     -51.899  51.091  -6.563  1.00  0.00
ATOM   2648  CG  LYS   272     -52.811  50.574  -5.452  1.00  0.00
ATOM   2649  CD  LYS   272     -52.304  49.251  -4.891  1.00  0.00
ATOM   2650  CE  LYS   272     -53.190  48.828  -3.723  1.00  0.00
ATOM   2651  NZ  LYS   272     -52.616  47.658  -3.054  1.00  0.00
ATOM   2652  HZ1 LYS   272     -53.159  47.427  -2.248  1.00  0.00
ATOM   2653  HZ2 LYS   272     -52.607  46.888  -3.698  1.00  0.00
ATOM   2654  HZ3 LYS   272     -51.675  47.866  -2.779  1.00  0.00
ATOM   2655  C   LYS   272     -53.631  52.550  -7.774  1.00  0.00
ATOM   2656  O   LYS   272     -53.717  52.325  -8.980  1.00  0.00
ATOM   2657  N   LYS   273     -54.670  52.923  -7.023  1.00  0.00
ATOM   2658  H   LYS   273     -54.610  52.919  -6.019  1.00  0.00
ATOM   2659  CA  LYS   273     -56.020  53.219  -7.553  1.00  0.00
ATOM   2660  CB  LYS   273     -56.907  53.635  -6.371  1.00  0.00
ATOM   2661  CG  LYS   273     -58.373  53.904  -6.718  1.00  0.00
ATOM   2662  CD  LYS   273     -59.157  54.270  -5.454  1.00  0.00
ATOM   2663  CE  LYS   273     -60.616  54.591  -5.781  1.00  0.00
ATOM   2664  NZ  LYS   273     -61.400  54.827  -4.559  1.00  0.00
ATOM   2665  HZ1 LYS   273     -62.343  55.049  -4.804  1.00  0.00
ATOM   2666  HZ2 LYS   273     -61.388  54.005  -3.990  1.00  0.00
ATOM   2667  HZ3 LYS   273     -61.016  55.593  -4.040  1.00  0.00
ATOM   2668  C   LYS   273     -55.970  54.305  -8.649  1.00  0.00
ATOM   2669  O   LYS   273     -56.584  54.152  -9.705  1.00  0.00
ATOM   2670  N   VAL   274     -55.164  55.342  -8.414  1.00  0.00
ATOM   2671  H   VAL   274     -54.809  55.527  -7.492  1.00  0.00
ATOM   2672  CA  VAL   274     -54.826  56.369  -9.425  1.00  0.00
ATOM   2673  CB  VAL   274     -54.282  57.653  -8.756  1.00  0.00
ATOM   2674  CG1 VAL   274     -53.929  58.739  -9.781  1.00  0.00
ATOM   2675  CG2 VAL   274     -55.300  58.253  -7.779  1.00  0.00
ATOM   2676  C   VAL   274     -53.852  55.769 -10.461  1.00  0.00
ATOM   2677  O   VAL   274     -52.631  55.797 -10.315  1.00  0.00
ATOM   2678  N   LEU   275     -54.464  55.072 -11.416  1.00  0.00
ATOM   2679  H   LEU   275     -55.428  54.828 -11.279  1.00  0.00
ATOM   2680  CA  LEU   275     -53.851  54.483 -12.630  1.00  0.00
ATOM   2681  CB  LEU   275     -53.241  55.563 -13.538  1.00  0.00
ATOM   2682  CG  LEU   275     -54.285  56.503 -14.154  1.00  0.00
ATOM   2683  CD1 LEU   275     -53.576  57.693 -14.803  1.00  0.00
ATOM   2684  CD2 LEU   275     -55.138  55.781 -15.203  1.00  0.00
ATOM   2685  C   LEU   275     -52.851  53.323 -12.477  1.00  0.00
ATOM   2686  O   LEU   275     -52.952  52.357 -13.230  1.00  0.00
ATOM   2687  N   ALA   276     -52.003  53.345 -11.450  1.00  0.00
ATOM   2688  H   ALA   276     -52.013  54.113 -10.799  1.00  0.00
ATOM   2689  CA  ALA   276     -50.914  52.359 -11.265  1.00  0.00
ATOM   2690  CB  ALA   276     -50.130  52.676  -9.988  1.00  0.00
ATOM   2691  C   ALA   276     -51.347  50.879 -11.308  1.00  0.00
ATOM   2692  O   ALA   276     -50.896  50.142 -12.185  1.00  0.00
ATOM   2693  N   LYS   277     -52.318  50.505 -10.475  1.00  0.00
ATOM   2694  H   LYS   277     -52.719  51.151  -9.818  1.00  0.00
ATOM   2695  CA  LYS   277     -52.907  49.147 -10.462  1.00  0.00
ATOM   2696  CB  LYS   277     -53.699  48.930  -9.165  1.00  0.00
ATOM   2697  CG  LYS   277     -54.147  47.475  -8.988  1.00  0.00
ATOM   2698  CD  LYS   277     -54.594  47.182  -7.557  1.00  0.00
ATOM   2699  CE  LYS   277     -54.998  45.713  -7.417  1.00  0.00
ATOM   2700  NZ  LYS   277     -55.284  45.379  -6.015  1.00  0.00
ATOM   2701  HZ1 LYS   277     -55.612  44.435  -5.955  1.00  0.00
ATOM   2702  HZ2 LYS   277     -54.437  45.474  -5.485  1.00  0.00
ATOM   2703  HZ3 LYS   277     -55.978  46.001  -5.656  1.00  0.00
ATOM   2704  C   LYS   277     -53.766  48.867 -11.712  1.00  0.00
ATOM   2705  O   LYS   277     -53.740  47.762 -12.244  1.00  0.00
ATOM   2706  N   VAL   278     -54.403  49.913 -12.237  1.00  0.00
ATOM   2707  H   VAL   278     -54.364  50.808 -11.797  1.00  0.00
ATOM   2708  CA  VAL   278     -55.206  49.872 -13.485  1.00  0.00
ATOM   2709  CB  VAL   278     -55.874  51.245 -13.737  1.00  0.00
ATOM   2710  CG1 VAL   278     -56.782  51.235 -14.972  1.00  0.00
ATOM   2711  CG2 VAL   278     -56.697  51.722 -12.533  1.00  0.00
ATOM   2712  C   VAL   278     -54.327  49.440 -14.684  1.00  0.00
ATOM   2713  O   VAL   278     -54.726  48.593 -15.481  1.00  0.00
ATOM   2714  N   LYS   279     -53.131  50.024 -14.770  1.00  0.00
ATOM   2715  H   LYS   279     -52.922  50.839 -14.220  1.00  0.00
ATOM   2716  CA  LYS   279     -52.086  49.659 -15.753  1.00  0.00
ATOM   2717  CB  LYS   279     -50.921  50.649 -15.658  1.00  0.00
ATOM   2718  CG  LYS   279     -51.307  52.023 -16.218  1.00  0.00
ATOM   2719  CD  LYS   279     -50.192  53.067 -16.094  1.00  0.00
ATOM   2720  CE  LYS   279     -49.981  53.535 -14.652  1.00  0.00
ATOM   2721  NZ  LYS   279     -48.969  54.597 -14.579  1.00  0.00
ATOM   2722  HZ1 LYS   279     -48.850  54.879 -13.627  1.00  0.00
ATOM   2723  HZ2 LYS   279     -48.102  54.250 -14.936  1.00  0.00
ATOM   2724  HZ3 LYS   279     -49.267  55.380 -15.125  1.00  0.00
ATOM   2725  C   LYS   279     -51.575  48.210 -15.628  1.00  0.00
ATOM   2726  O   LYS   279     -51.115  47.627 -16.610  1.00  0.00
ATOM   2727  N   ASN   280     -51.570  47.707 -14.390  1.00  0.00
ATOM   2728  H   ASN   280     -51.799  48.299 -13.616  1.00  0.00
ATOM   2729  CA  ASN   280     -51.332  46.301 -13.990  1.00  0.00
ATOM   2730  CB  ASN   280     -52.638  45.500 -14.161  1.00  0.00
ATOM   2731  CG  ASN   280     -52.548  44.109 -13.528  1.00  0.00
ATOM   2732  OD1 ASN   280     -52.808  43.915 -12.347  1.00  0.00
ATOM   2733  ND2 ASN   280     -52.099  43.125 -14.285  1.00  0.00
ATOM   2734 HD21 ASN   280     -51.868  43.249 -15.252  1.00  0.00
ATOM   2735 HD22 ASN   280     -51.880  42.255 -13.837  1.00  0.00
ATOM   2736  C   ASN   280     -50.117  45.620 -14.655  1.00  0.00
ATOM   2737  O   ASN   280     -48.996  45.702 -14.162  1.00  0.00
ATOM   2738  N   SER   281     -50.360  45.032 -15.824  1.00  0.00
ATOM   2739  H   SER   281     -51.238  45.174 -16.280  1.00  0.00
ATOM   2740  CA  SER   281     -49.381  44.247 -16.603  1.00  0.00
ATOM   2741  CB  SER   281     -50.089  43.571 -17.781  1.00  0.00
ATOM   2742  OG  SER   281     -51.236  42.853 -17.306  1.00  0.00
ATOM   2743  HG  SER   281     -51.552  42.234 -18.031  1.00  0.00
ATOM   2744  C   SER   281     -48.208  45.096 -17.118  1.00  0.00
ATOM   2745  O   SER   281     -47.104  44.586 -17.297  1.00  0.00
ATOM   2746  N   ALA   282     -48.489  46.368 -17.407  1.00  0.00
ATOM   2747  H   ALA   282     -49.415  46.740 -17.305  1.00  0.00
ATOM   2748  CA  ALA   282     -47.465  47.359 -17.787  1.00  0.00
ATOM   2749  CB  ALA   282     -47.589  47.675 -19.283  1.00  0.00
ATOM   2750  C   ALA   282     -47.594  48.615 -16.906  1.00  0.00
ATOM   2751  O   ALA   282     -48.254  49.596 -17.251  1.00  0.00
ATOM   2752  N   THR   283     -47.048  48.493 -15.699  1.00  0.00
ATOM   2753  H   THR   283     -46.609  47.645 -15.402  1.00  0.00
ATOM   2754  CA  THR   283     -47.078  49.579 -14.696  1.00  0.00
ATOM   2755  CB  THR   283     -48.058  49.234 -13.556  1.00  0.00
ATOM   2756  OG1 THR   283     -48.304  50.413 -12.790  1.00  0.00
ATOM   2757  HG1 THR   283     -49.274  50.378 -12.493  1.00  0.00
ATOM   2758  CG2 THR   283     -47.610  48.094 -12.631  1.00  0.00
ATOM   2759  C   THR   283     -45.674  49.948 -14.174  1.00  0.00
ATOM   2760  O   THR   283     -44.839  49.054 -14.012  1.00  0.00
ATOM   2761  N   PRO   284     -45.377  51.243 -13.983  1.00  0.00
ATOM   2762  CA  PRO   284     -44.103  51.696 -13.390  1.00  0.00
ATOM   2763  CB  PRO   284     -44.070  53.208 -13.627  1.00  0.00
ATOM   2764  CG  PRO   284     -45.546  53.594 -13.708  1.00  0.00
ATOM   2765  CD  PRO   284     -46.183  52.400 -14.421  1.00  0.00
ATOM   2766  C   PRO   284     -43.956  51.335 -11.903  1.00  0.00
ATOM   2767  O1  PRO   284     -44.989  51.326 -11.198  1.00  0.00
ATOM   2768  O2  PRO   284     -42.794  51.131 -11.490  1.00  0.00
TER
ENDMDL
