# Supplementary material for: Computational Modeling of complete HOXB13 protein for predicting the functional effect of SNPs and the associated role in hereditary prostate cancer
Source: Sci Rep. 2017 Mar 8;7:43830. doi: 10.1038/srep43830 (PMC5363706; doi:10.1038/srep43830)
Supplement: Supplementary Dataset [file srep43830-s1.zip › SR Supplementary Data Files Complete/Energy minimised protein/Energy Minimised Modelled Protein.pdb]

TITLE     Protein
REMARK    THIS IS A SIMULATION BOX
CRYST1  167.080  154.864  137.488  90.00  90.00  90.00 P 1           1
MODEL        1
ATOM      1  N   MET     1     -58.781  20.730  -4.558  1.00  0.00
ATOM      2  H1  MET     1     -59.682  21.166  -4.522  1.00  0.00
ATOM      3  H2  MET     1     -58.454  20.746  -5.505  1.00  0.00
ATOM      4  H3  MET     1     -58.868  19.781  -4.254  1.00  0.00
ATOM      5  CA  MET     1     -57.839  21.481  -3.694  1.00  0.00
ATOM      6  CB  MET     1     -58.444  21.598  -2.285  1.00  0.00
ATOM      7  CG  MET     1     -57.640  22.520  -1.361  1.00  0.00
ATOM      8  SD  MET     1     -58.203  22.450   0.378  1.00  0.00
ATOM      9  CE  MET     1     -57.022  23.550   1.128  1.00  0.00
ATOM     10  C   MET     1     -56.397  20.913  -3.660  1.00  0.00
ATOM     11  O   MET     1     -55.465  21.535  -4.165  1.00  0.00
ATOM     12  N   GLU     2     -56.243  19.759  -3.011  1.00  0.00
ATOM     13  H   GLU     2     -57.034  19.247  -2.681  1.00  0.00
ATOM     14  CA  GLU     2     -54.939  19.101  -2.784  1.00  0.00
ATOM     15  CB  GLU     2     -54.623  19.098  -1.282  1.00  0.00
ATOM     16  CG  GLU     2     -54.333  20.504  -0.747  1.00  0.00
ATOM     17  CD  GLU     2     -54.171  20.498   0.774  1.00  0.00
ATOM     18  OE1 GLU     2     -53.013  20.365   1.224  1.00  0.00
ATOM     19  OE2 GLU     2     -55.212  20.641   1.453  1.00  0.00
ATOM     20  C   GLU     2     -54.926  17.654  -3.315  1.00  0.00
ATOM     21  O   GLU     2     -55.964  16.990  -3.256  1.00  0.00
ATOM     22  N   PRO     3     -53.791  17.186  -3.859  1.00  0.00
ATOM     23  CA  PRO     3     -53.607  15.772  -4.245  1.00  0.00
ATOM     24  CB  PRO     3     -52.289  15.745  -5.025  1.00  0.00
ATOM     25  CG  PRO     3     -51.507  16.929  -4.459  1.00  0.00
ATOM     26  CD  PRO     3     -52.591  17.978  -4.202  1.00  0.00
ATOM     27  C   PRO     3     -53.579  14.850  -3.016  1.00  0.00
ATOM     28  O   PRO     3     -53.225  15.278  -1.918  1.00  0.00
ATOM     29  N   GLY     4     -53.926  13.587  -3.254  1.00  0.00
ATOM     30  H   GLY     4     -54.079  13.252  -4.181  1.00  0.00
ATOM     31  CA  GLY     4     -54.021  12.553  -2.204  1.00  0.00
ATOM     32  C   GLY     4     -52.892  11.519  -2.312  1.00  0.00
ATOM     33  O   GLY     4     -52.428  11.189  -3.403  1.00  0.00
ATOM     34  N   ASN     5     -52.462  11.051  -1.144  1.00  0.00
ATOM     35  H   ASN     5     -52.795  11.435  -0.281  1.00  0.00
ATOM     36  CA  ASN     5     -51.383  10.051  -0.992  1.00  0.00
ATOM     37  CB  ASN     5     -51.102   9.814   0.498  1.00  0.00
ATOM     38  CG  ASN     5     -50.714  11.102   1.231  1.00  0.00
ATOM     39  OD1 ASN     5     -51.551  11.911   1.603  1.00  0.00
ATOM     40  ND2 ASN     5     -49.433  11.341   1.394  1.00  0.00
ATOM     41 HD21 ASN     5     -48.738  10.710   1.066  1.00  0.00
ATOM     42 HD22 ASN     5     -49.201  12.192   1.860  1.00  0.00
ATOM     43  C   ASN     5     -51.709   8.704  -1.661  1.00  0.00
ATOM     44  O   ASN     5     -52.801   8.158  -1.510  1.00  0.00
ATOM     45  N   TYR     6     -50.685   8.155  -2.308  1.00  0.00
ATOM     46  H   TYR     6     -49.813   8.630  -2.403  1.00  0.00
ATOM     47  CA  TYR     6     -50.745   6.836  -2.967  1.00  0.00
ATOM     48  CB  TYR     6     -50.415   7.006  -4.460  1.00  0.00
ATOM     49  CG  TYR     6     -50.216   5.679  -5.210  1.00  0.00
ATOM     50  CD1 TYR     6     -51.318   4.915  -5.623  1.00  0.00
ATOM     51  HD1 TYR     6     -52.332   5.291  -5.487  1.00  0.00
ATOM     52  CD2 TYR     6     -48.915   5.196  -5.422  1.00  0.00
ATOM     53  HD2 TYR     6     -48.054   5.775  -5.086  1.00  0.00
ATOM     54  CE1 TYR     6     -51.115   3.668  -6.232  1.00  0.00
ATOM     55  HE1 TYR     6     -51.968   3.066  -6.539  1.00  0.00
ATOM     56  CE2 TYR     6     -48.717   3.953  -6.039  1.00  0.00
ATOM     57  HE2 TYR     6     -47.705   3.573  -6.173  1.00  0.00
ATOM     58  CZ  TYR     6     -49.817   3.187  -6.442  1.00  0.00
ATOM     59  OH  TYR     6     -49.626   1.937  -6.938  1.00  0.00
ATOM     60  HH  TYR     6     -48.747   1.916  -7.415  1.00  0.00
ATOM     61  C   TYR     6     -49.797   5.830  -2.296  1.00  0.00
ATOM     62  O   TYR     6     -48.661   6.151  -1.947  1.00  0.00
ATOM     63  N   ALA     7     -50.290   4.598  -2.228  1.00  0.00
ATOM     64  H   ALA     7     -51.210   4.392  -2.560  1.00  0.00
ATOM     65  CA  ALA     7     -49.528   3.425  -1.764  1.00  0.00
ATOM     66  CB  ALA     7     -50.232   2.799  -0.557  1.00  0.00
ATOM     67  C   ALA     7     -49.438   2.410  -2.912  1.00  0.00
ATOM     68  O   ALA     7     -50.428   2.147  -3.595  1.00  0.00
ATOM     69  N   THR     8     -48.253   1.823  -3.056  1.00  0.00
ATOM     70  H   THR     8     -47.524   1.950  -2.383  1.00  0.00
ATOM     71  CA  THR     8     -47.897   0.901  -4.161  1.00  0.00
ATOM     72  CB  THR     8     -46.416   0.501  -4.096  1.00  0.00
ATOM     73  OG1 THR     8     -46.122  -0.017  -2.795  1.00  0.00
ATOM     74  HG1 THR     8     -46.716  -0.817  -2.637  1.00  0.00
ATOM     75  CG2 THR     8     -45.492   1.665  -4.471  1.00  0.00
ATOM     76  C   THR     8     -48.764  -0.366  -4.217  1.00  0.00
ATOM     77  O   THR     8     -48.551  -1.323  -3.468  1.00  0.00
ATOM     78  N   LEU     9     -49.750  -0.320  -5.108  1.00  0.00
ATOM     79  H   LEU     9     -49.938   0.522  -5.628  1.00  0.00
ATOM     80  CA  LEU     9     -50.705  -1.421  -5.343  1.00  0.00
ATOM     81  CB  LEU     9     -51.879  -0.943  -6.210  1.00  0.00
ATOM     82  CG  LEU     9     -52.719   0.176  -5.577  1.00  0.00
ATOM     83  CD1 LEU     9     -53.750   0.666  -6.595  1.00  0.00
ATOM     84  CD2 LEU     9     -53.436  -0.290  -4.305  1.00  0.00
ATOM     85  C   LEU     9     -50.047  -2.663  -5.967  1.00  0.00
ATOM     86  O   LEU     9     -49.722  -2.701  -7.154  1.00  0.00
ATOM     87  N   ASP    10     -49.677  -3.584  -5.079  1.00  0.00
ATOM     88  H   ASP    10     -49.646  -3.355  -4.106  1.00  0.00
ATOM     89  CA  ASP    10     -49.137  -4.912  -5.444  1.00  0.00
ATOM     90  CB  ASP    10     -48.496  -5.534  -4.192  1.00  0.00
ATOM     91  CG  ASP    10     -47.806  -6.883  -4.440  1.00  0.00
ATOM     92  OD1 ASP    10     -47.278  -7.071  -5.559  1.00  0.00
ATOM     93  OD2 ASP    10     -47.771  -7.678  -3.476  1.00  0.00
ATOM     94  C   ASP    10     -50.232  -5.802  -6.071  1.00  0.00
ATOM     95  O   ASP    10     -50.678  -6.793  -5.492  1.00  0.00
ATOM     96  N   GLY    11     -50.595  -5.409  -7.288  1.00  0.00
ATOM     97  H   GLY    11     -50.205  -4.568  -7.670  1.00  0.00
ATOM     98  CA  GLY    11     -51.697  -5.997  -8.073  1.00  0.00
ATOM     99  C   GLY    11     -52.780  -4.939  -8.334  1.00  0.00
ATOM    100  O   GLY    11     -53.043  -4.074  -7.498  1.00  0.00
ATOM    101  N   ALA    12     -53.379  -5.030  -9.518  1.00  0.00
ATOM    102  H   ALA    12     -53.223  -5.804 -10.129  1.00  0.00
ATOM    103  CA  ALA    12     -54.406  -4.074  -9.978  1.00  0.00
ATOM    104  CB  ALA    12     -53.850  -3.250 -11.144  1.00  0.00
ATOM    105  C   ALA    12     -55.700  -4.778 -10.410  1.00  0.00
ATOM    106  O   ALA    12     -55.675  -5.888 -10.940  1.00  0.00
ATOM    107  N   LYS    13     -56.816  -4.116 -10.118  1.00  0.00
ATOM    108  H   LYS    13     -56.789  -3.260  -9.605  1.00  0.00
ATOM    109  CA  LYS    13     -58.163  -4.559 -10.536  1.00  0.00
ATOM    110  CB  LYS    13     -59.255  -3.790  -9.768  1.00  0.00
ATOM    111  CG  LYS    13     -59.189  -2.254  -9.807  1.00  0.00
ATOM    112  CD  LYS    13     -59.683  -1.645 -11.124  1.00  0.00
ATOM    113  CE  LYS    13     -59.576  -0.118 -11.128  1.00  0.00
ATOM    114  NZ  LYS    13     -60.517   0.510 -10.187  1.00  0.00
ATOM    115  HZ1 LYS    13     -60.411   1.504 -10.224  1.00  0.00
ATOM    116  HZ2 LYS    13     -61.454   0.268 -10.442  1.00  0.00
ATOM    117  HZ3 LYS    13     -60.330   0.190  -9.259  1.00  0.00
ATOM    118  C   LYS    13     -58.371  -4.509 -12.061  1.00  0.00
ATOM    119  O   LYS    13     -57.739  -3.722 -12.767  1.00  0.00
ATOM    120  N   ASP    14     -59.250  -5.385 -12.545  1.00  0.00
ATOM    121  H   ASP    14     -59.674  -6.070 -11.954  1.00  0.00
ATOM    122  CA  ASP    14     -59.620  -5.455 -13.973  1.00  0.00
ATOM    123  CB  ASP    14     -60.363  -6.773 -14.251  1.00  0.00
ATOM    124  CG  ASP    14     -60.741  -6.947 -15.728  1.00  0.00
ATOM    125  OD1 ASP    14     -59.924  -6.533 -16.580  1.00  0.00
ATOM    126  OD2 ASP    14     -61.885  -7.386 -15.971  1.00  0.00
ATOM    127  C   ASP    14     -60.429  -4.225 -14.436  1.00  0.00
ATOM    128  O   ASP    14     -61.660  -4.222 -14.426  1.00  0.00
ATOM    129  N   ILE    15     -59.687  -3.195 -14.829  1.00  0.00
ATOM    130  H   ILE    15     -58.708  -3.170 -14.618  1.00  0.00
ATOM    131  CA  ILE    15     -60.233  -1.942 -15.393  1.00  0.00
ATOM    132  CB  ILE    15     -59.178  -0.813 -15.266  1.00  0.00
ATOM    133  CG1 ILE    15     -59.713   0.562 -15.686  1.00  0.00
ATOM    134  CG2 ILE    15     -57.845  -1.114 -15.968  1.00  0.00
ATOM    135  CD  ILE    15     -60.723   1.134 -14.687  1.00  0.00
ATOM    136  C   ILE    15     -60.836  -2.134 -16.804  1.00  0.00
ATOM    137  O   ILE    15     -60.180  -1.995 -17.836  1.00  0.00
ATOM    138  N   GLU    16     -62.092  -2.573 -16.796  1.00  0.00
ATOM    139  H   GLU    16     -62.536  -2.830 -15.936  1.00  0.00
ATOM    140  CA  GLU    16     -62.897  -2.806 -18.014  1.00  0.00
ATOM    141  CB  GLU    16     -63.197  -4.299 -18.193  1.00  0.00
ATOM    142  CG  GLU    16     -61.986  -5.077 -18.725  1.00  0.00
ATOM    143  CD  GLU    16     -62.299  -6.546 -19.046  1.00  0.00
ATOM    144  OE1 GLU    16     -63.410  -6.811 -19.558  1.00  0.00
ATOM    145  OE2 GLU    16     -61.377  -7.370 -18.865  1.00  0.00
ATOM    146  C   GLU    16     -64.213  -2.015 -18.019  1.00  0.00
ATOM    147  O   GLU    16     -64.828  -1.804 -16.975  1.00  0.00
ATOM    148  N   GLY    17     -64.607  -1.621 -19.228  1.00  0.00
ATOM    149  H   GLY    17     -64.070  -1.839 -20.040  1.00  0.00
ATOM    150  CA  GLY    17     -65.849  -0.869 -19.501  1.00  0.00
ATOM    151  C   GLY    17     -66.805  -1.656 -20.409  1.00  0.00
ATOM    152  O   GLY    17     -66.376  -2.481 -21.216  1.00  0.00
ATOM    153  N   LEU    18     -68.093  -1.352 -20.268  1.00  0.00
ATOM    154  H   LEU    18     -68.391  -0.653 -19.608  1.00  0.00
ATOM    155  CA  LEU    18     -69.186  -1.979 -21.039  1.00  0.00
ATOM    156  CB  LEU    18     -70.529  -1.599 -20.384  1.00  0.00
ATOM    157  CG  LEU    18     -71.777  -2.442 -20.719  1.00  0.00
ATOM    158  CD1 LEU    18     -72.273  -2.269 -22.159  1.00  0.00
ATOM    159  CD2 LEU    18     -71.567  -3.921 -20.380  1.00  0.00
ATOM    160  C   LEU    18     -69.122  -1.589 -22.528  1.00  0.00
ATOM    161  O   LEU    18     -69.515  -0.494 -22.932  1.00  0.00
ATOM    162  N   LEU    19     -68.435  -2.447 -23.275  1.00  0.00
ATOM    163  H   LEU    19     -67.827  -3.114 -22.844  1.00  0.00
ATOM    164  CA  LEU    19     -68.341  -2.375 -24.745  1.00  0.00
ATOM    165  CB  LEU    19     -67.174  -3.271 -25.200  1.00  0.00
ATOM    166  CG  LEU    19     -66.548  -2.996 -26.583  1.00  0.00
ATOM    167  CD1 LEU    19     -67.487  -3.303 -27.754  1.00  0.00
ATOM    168  CD2 LEU    19     -65.990  -1.572 -26.675  1.00  0.00
ATOM    169  C   LEU    19     -69.682  -2.789 -25.380  1.00  0.00
ATOM    170  O   LEU    19     -70.083  -3.951 -25.322  1.00  0.00
ATOM    171  N   GLY    20     -70.406  -1.766 -25.823  1.00  0.00
ATOM    172  H   GLY    20     -70.101  -0.823 -25.682  1.00  0.00
ATOM    173  CA  GLY    20     -71.709  -1.909 -26.504  1.00  0.00
ATOM    174  C   GLY    20     -72.249  -0.547 -26.957  1.00  0.00
ATOM    175  O   GLY    20     -71.490   0.312 -27.403  1.00  0.00
ATOM    176  N   ALA    21     -73.570  -0.400 -26.872  1.00  0.00
ATOM    177  H   ALA    21     -74.164  -1.162 -26.618  1.00  0.00
ATOM    178  CA  ALA    21     -74.266   0.876 -27.146  1.00  0.00
ATOM    179  CB  ALA    21     -75.770   0.617 -27.294  1.00  0.00
ATOM    180  C   ALA    21     -73.959   1.910 -26.046  1.00  0.00
ATOM    181  O   ALA    21     -74.605   1.970 -24.998  1.00  0.00
ATOM    182  N   GLY    22     -72.820   2.570 -26.251  1.00  0.00
ATOM    183  H   GLY    22     -72.229   2.320 -27.020  1.00  0.00
ATOM    184  CA  GLY    22     -72.208   3.506 -25.288  1.00  0.00
ATOM    185  C   GLY    22     -71.570   2.724 -24.130  1.00  0.00
ATOM    186  O   GLY    22     -70.461   2.208 -24.262  1.00  0.00
ATOM    187  N   GLY    23     -72.399   2.482 -23.117  1.00  0.00
ATOM    188  H   GLY    23     -73.381   2.634 -23.237  1.00  0.00
ATOM    189  CA  GLY    23     -72.034   1.778 -21.868  1.00  0.00
ATOM    190  C   GLY    23     -70.873   2.439 -21.109  1.00  0.00
ATOM    191  O   GLY    23     -71.062   3.449 -20.431  1.00  0.00
ATOM    192  N   GLY    24     -69.676   1.920 -21.374  1.00  0.00
ATOM    193  H   GLY    24     -69.574   1.243 -22.110  1.00  0.00
ATOM    194  CA  GLY    24     -68.418   2.336 -20.718  1.00  0.00
ATOM    195  C   GLY    24     -68.418   2.024 -19.214  1.00  0.00
ATOM    196  O   GLY    24     -68.793   0.931 -18.791  1.00  0.00
ATOM    197  N   ARG    25     -67.884   2.966 -18.443  1.00  0.00
ATOM    198  H   ARG    25     -67.469   3.786 -18.831  1.00  0.00
ATOM    199  CA  ARG    25     -67.855   2.867 -16.969  1.00  0.00
ATOM    200  CB  ARG    25     -66.411   2.923 -16.455  1.00  0.00
ATOM    201  CG  ARG    25     -65.728   1.565 -16.633  1.00  0.00
ATOM    202  CD  ARG    25     -64.249   1.590 -16.241  1.00  0.00
ATOM    203  NE  ARG    25     -63.459   2.350 -17.228  1.00  0.00
ATOM    204  HE  ARG    25     -63.623   3.333 -17.243  1.00  0.00
ATOM    205  CZ  ARG    25     -62.531   1.853 -18.050  1.00  0.00
ATOM    206  NH1 ARG    25     -62.228   0.563 -18.075  1.00  0.00
ATOM    207 HH11 ARG    25     -62.725  -0.055 -17.469  1.00  0.00
ATOM    208 HH12 ARG    25     -61.472   0.227 -18.635  1.00  0.00
ATOM    209  NH2 ARG    25     -61.846   2.662 -18.842  1.00  0.00
ATOM    210 HH21 ARG    25     -62.013   3.646 -18.831  1.00  0.00
ATOM    211 HH22 ARG    25     -61.147   2.278 -19.442  1.00  0.00
ATOM    212  C   ARG    25     -68.760   3.917 -16.309  1.00  0.00
ATOM    213  O   ARG    25     -68.321   4.896 -15.705  1.00  0.00
ATOM    214  N   ASN    26     -70.042   3.562 -16.314  1.00  0.00
ATOM    215  H   ASN    26     -70.337   2.750 -16.828  1.00  0.00
ATOM    216  CA  ASN    26     -71.164   4.392 -15.816  1.00  0.00
ATOM    217  CB  ASN    26     -72.485   3.636 -16.017  1.00  0.00
ATOM    218  CG  ASN    26     -72.622   3.166 -17.469  1.00  0.00
ATOM    219  OD1 ASN    26     -72.118   2.120 -17.853  1.00  0.00
ATOM    220  ND2 ASN    26     -73.134   4.016 -18.327  1.00  0.00
ATOM    221 HD21 ASN    26     -73.480   4.905 -18.045  1.00  0.00
ATOM    222 HD22 ASN    26     -72.973   3.799 -19.290  1.00  0.00
ATOM    223  C   ASN    26     -71.034   4.868 -14.357  1.00  0.00
ATOM    224  O   ASN    26     -71.552   5.920 -13.992  1.00  0.00
ATOM    225  N   LEU    27     -70.314   4.083 -13.555  1.00  0.00
ATOM    226  H   LEU    27     -70.035   3.173 -13.853  1.00  0.00
ATOM    227  CA  LEU    27     -69.932   4.424 -12.167  1.00  0.00
ATOM    228  CB  LEU    27     -69.099   3.281 -11.571  1.00  0.00
ATOM    229  CG  LEU    27     -69.860   1.954 -11.448  1.00  0.00
ATOM    230  CD1 LEU    27     -68.877   0.831 -11.115  1.00  0.00
ATOM    231  CD2 LEU    27     -70.942   2.024 -10.364  1.00  0.00
ATOM    232  C   LEU    27     -69.145   5.743 -12.032  1.00  0.00
ATOM    233  O   LEU    27     -69.245   6.423 -11.009  1.00  0.00
ATOM    234  N   VAL    28     -68.398   6.105 -13.077  1.00  0.00
ATOM    235  H   VAL    28     -68.416   5.604 -13.947  1.00  0.00
ATOM    236  CA  VAL    28     -67.582   7.338 -13.103  1.00  0.00
ATOM    237  CB  VAL    28     -66.321   7.162 -13.980  1.00  0.00
ATOM    238  CG1 VAL    28     -65.390   8.377 -13.875  1.00  0.00
ATOM    239  CG2 VAL    28     -65.518   5.908 -13.612  1.00  0.00
ATOM    240  C   VAL    28     -68.468   8.520 -13.553  1.00  0.00
ATOM    241  O   VAL    28     -68.451   8.960 -14.703  1.00  0.00
ATOM    242  N   ALA    29     -69.362   8.884 -12.640  1.00  0.00
ATOM    243  H   ALA    29     -69.497   8.328 -11.819  1.00  0.00
ATOM    244  CA  ALA    29     -70.261  10.046 -12.770  1.00  0.00
ATOM    245  CB  ALA    29     -71.714   9.561 -12.837  1.00  0.00
ATOM    246  C   ALA    29     -70.022  11.001 -11.590  1.00  0.00
ATOM    247  O   ALA    29     -70.542  10.826 -10.486  1.00  0.00
ATOM    248  N   HIS    30     -69.049  11.879 -11.812  1.00  0.00
ATOM    249  H   HIS    30     -68.540  11.888 -12.672  1.00  0.00
ATOM    250  CA  HIS    30     -68.557  12.819 -10.784  1.00  0.00
ATOM    251  CB  HIS    30     -67.164  12.378 -10.308  1.00  0.00
ATOM    252  CG  HIS    30     -67.158  10.937  -9.779  1.00  0.00
ATOM    253  ND1 HIS    30     -66.841   9.855 -10.486  1.00  0.00
ATOM    254  CD2 HIS    30     -67.668  10.523  -8.622  1.00  0.00
ATOM    255  CE1 HIS    30     -67.169   8.778  -9.781  1.00  0.00
ATOM    256  NE2 HIS    30     -67.688   9.194  -8.632  1.00  0.00
ATOM    257  HE2 HIS    30     -68.085   8.606  -7.932  1.00  0.00
ATOM    258  C   HIS    30     -68.517  14.268 -11.290  1.00  0.00
ATOM    259  O   HIS    30     -68.257  14.526 -12.465  1.00  0.00
ATOM    260  N   SER    31     -68.739  15.190 -10.359  1.00  0.00
ATOM    261  H   SER    31     -68.914  14.956  -9.403  1.00  0.00
ATOM    262  CA  SER    31     -68.763  16.642 -10.632  1.00  0.00
ATOM    263  CB  SER    31     -69.975  17.287  -9.946  1.00  0.00
ATOM    264  OG  SER    31     -69.979  16.989  -8.546  1.00  0.00
ATOM    265  HG  SER    31     -70.410  17.743  -8.046  1.00  0.00
ATOM    266  C   SER    31     -67.479  17.351 -10.161  1.00  0.00
ATOM    267  O   SER    31     -66.872  16.930  -9.174  1.00  0.00
ATOM    268  N   PRO    32     -67.004  18.343 -10.929  1.00  0.00
ATOM    269  CA  PRO    32     -65.908  19.233 -10.496  1.00  0.00
ATOM    270  CB  PRO    32     -65.647  20.143 -11.698  1.00  0.00
ATOM    271  CG  PRO    32     -66.018  19.258 -12.884  1.00  0.00
ATOM    272  CD  PRO    32     -67.243  18.494 -12.379  1.00  0.00
ATOM    273  C   PRO    32     -66.319  20.072  -9.278  1.00  0.00
ATOM    274  O   PRO    32     -67.484  20.433  -9.116  1.00  0.00
ATOM    275  N   LEU    33     -65.330  20.344  -8.433  1.00  0.00
ATOM    276  H   LEU    33     -64.407  19.990  -8.575  1.00  0.00
ATOM    277  CA  LEU    33     -65.480  21.214  -7.248  1.00  0.00
ATOM    278  CB  LEU    33     -65.171  20.461  -5.945  1.00  0.00
ATOM    279  CG  LEU    33     -66.290  19.524  -5.470  1.00  0.00
ATOM    280  CD1 LEU    33     -66.254  18.162  -6.169  1.00  0.00
ATOM    281  CD2 LEU    33     -66.206  19.353  -3.952  1.00  0.00
ATOM    282  C   LEU    33     -64.562  22.440  -7.360  1.00  0.00
ATOM    283  O   LEU    33     -63.435  22.338  -7.842  1.00  0.00
ATOM    284  N   THR    34     -65.052  23.560  -6.834  1.00  0.00
ATOM    285  H   THR    34     -65.909  23.569  -6.318  1.00  0.00
ATOM    286  CA  THR    34     -64.390  24.883  -6.929  1.00  0.00
ATOM    287  CB  THR    34     -64.542  25.478  -8.348  1.00  0.00
ATOM    288  OG1 THR    34     -63.834  26.716  -8.429  1.00  0.00
ATOM    289  HG1 THR    34     -63.697  26.969  -9.387  1.00  0.00
ATOM    290  CG2 THR    34     -65.997  25.665  -8.802  1.00  0.00
ATOM    291  C   THR    34     -64.911  25.852  -5.851  1.00  0.00
ATOM    292  O   THR    34     -65.988  25.637  -5.294  1.00  0.00
ATOM    293  N   SER    35     -64.062  26.810  -5.493  1.00  0.00
ATOM    294  H   SER    35     -63.229  26.976  -6.034  1.00  0.00
ATOM    295  CA  SER    35     -64.389  27.881  -4.524  1.00  0.00
ATOM    296  CB  SER    35     -63.600  27.694  -3.223  1.00  0.00
ATOM    297  OG  SER    35     -64.042  28.615  -2.219  1.00  0.00
ATOM    298  HG  SER    35     -63.609  28.405  -1.325  1.00  0.00
ATOM    299  C   SER    35     -64.052  29.247  -5.140  1.00  0.00
ATOM    300  O   SER    35     -63.191  29.345  -6.014  1.00  0.00
ATOM    301  N   HIS    36     -64.713  30.299  -4.661  1.00  0.00
ATOM    302  H   HIS    36     -65.415  30.201  -3.951  1.00  0.00
ATOM    303  CA  HIS    36     -64.508  31.681  -5.154  1.00  0.00
ATOM    304  CB  HIS    36     -65.412  32.675  -4.414  1.00  0.00
ATOM    305  CG  HIS    36     -66.887  32.267  -4.446  1.00  0.00
ATOM    306  ND1 HIS    36     -67.448  31.357  -3.655  1.00  0.00
ATOM    307  CD2 HIS    36     -67.850  32.825  -5.172  1.00  0.00
ATOM    308  CE1 HIS    36     -68.757  31.353  -3.882  1.00  0.00
ATOM    309  NE2 HIS    36     -69.002  32.261  -4.820  1.00  0.00
ATOM    310  HE2 HIS    36     -69.901  32.480  -5.192  1.00  0.00
ATOM    311  C   HIS    36     -63.037  32.161  -5.133  1.00  0.00
ATOM    312  O   HIS    36     -62.741  33.127  -5.842  1.00  0.00
ATOM    313  N   PRO    37     -62.193  31.663  -4.212  1.00  0.00
ATOM    314  CA  PRO    37     -60.735  31.654  -4.438  1.00  0.00
ATOM    315  CB  PRO    37     -60.129  31.972  -3.066  1.00  0.00
ATOM    316  CG  PRO    37     -61.130  31.371  -2.082  1.00  0.00
ATOM    317  CD  PRO    37     -62.478  31.593  -2.764  1.00  0.00
ATOM    318  C   PRO    37     -60.279  30.309  -5.038  1.00  0.00
ATOM    319  O   PRO    37     -59.759  29.433  -4.347  1.00  0.00
ATOM    320  N   ALA    38     -60.302  30.276  -6.372  1.00  0.00
ATOM    321  H   ALA    38     -60.442  31.124  -6.893  1.00  0.00
ATOM    322  CA  ALA    38     -60.090  29.096  -7.246  1.00  0.00
ATOM    323  CB  ALA    38     -58.752  29.254  -7.984  1.00  0.00
ATOM    324  C   ALA    38     -60.284  27.685  -6.636  1.00  0.00
ATOM    325  O   ALA    38     -61.387  27.141  -6.674  1.00  0.00
ATOM    326  N   ALA    39     -59.233  27.118  -6.039  1.00  0.00
ATOM    327  H   ALA    39     -58.419  27.658  -5.838  1.00  0.00
ATOM    328  CA  ALA    39     -59.262  25.775  -5.418  1.00  0.00
ATOM    329  CB  ALA    39     -57.868  25.461  -4.867  1.00  0.00
ATOM    330  C   ALA    39     -60.305  25.709  -4.281  1.00  0.00
ATOM    331  O   ALA    39     -60.528  26.741  -3.642  1.00  0.00
ATOM    332  N   PRO    40     -60.965  24.556  -4.064  1.00  0.00
ATOM    333  CA  PRO    40     -61.931  24.343  -2.960  1.00  0.00
ATOM    334  CB  PRO    40     -62.348  22.876  -3.082  1.00  0.00
ATOM    335  CG  PRO    40     -62.260  22.626  -4.584  1.00  0.00
ATOM    336  CD  PRO    40     -61.028  23.425  -5.011  1.00  0.00
ATOM    337  C   PRO    40     -61.320  24.651  -1.583  1.00  0.00
ATOM    338  O   PRO    40     -60.655  23.833  -0.953  1.00  0.00
ATOM    339  N   THR    41     -61.495  25.911  -1.207  1.00  0.00
ATOM    340  H   THR    41     -62.017  26.540  -1.782  1.00  0.00
ATOM    341  CA  THR    41     -60.868  26.563  -0.038  1.00  0.00
ATOM    342  CB  THR    41     -59.669  27.433  -0.462  1.00  0.00
ATOM    343  OG1 THR    41     -60.068  28.379  -1.459  1.00  0.00
ATOM    344  HG1 THR    41     -60.064  27.961  -2.384  1.00  0.00
ATOM    345  CG2 THR    41     -58.463  26.605  -0.914  1.00  0.00
ATOM    346  C   THR    41     -61.874  27.460   0.698  1.00  0.00
ATOM    347  O   THR    41     -62.923  27.816   0.156  1.00  0.00
ATOM    348  N   LEU    42     -61.491  27.842   1.916  1.00  0.00
ATOM    349  H   LEU    42     -60.602  27.574   2.278  1.00  0.00
ATOM    350  CA  LEU    42     -62.271  28.732   2.802  1.00  0.00
ATOM    351  CB  LEU    42     -61.451  28.974   4.079  1.00  0.00
ATOM    352  CG  LEU    42     -62.155  29.832   5.139  1.00  0.00
ATOM    353  CD1 LEU    42     -63.330  29.094   5.788  1.00  0.00
ATOM    354  CD2 LEU    42     -61.145  30.288   6.192  1.00  0.00
ATOM    355  C   LEU    42     -62.610  30.066   2.113  1.00  0.00
ATOM    356  O   LEU    42     -61.727  30.797   1.666  1.00  0.00
ATOM    357  N   MET    43     -63.914  30.299   1.984  1.00  0.00
ATOM    358  H   MET    43     -64.598  29.613   2.221  1.00  0.00
ATOM    359  CA  MET    43     -64.442  31.517   1.343  1.00  0.00
ATOM    360  CB  MET    43     -65.212  31.124   0.072  1.00  0.00
ATOM    361  CG  MET    43     -65.583  32.317  -0.817  1.00  0.00
ATOM    362  SD  MET    43     -67.006  33.321  -0.250  1.00  0.00
ATOM    363  CE  MET    43     -66.947  34.653  -1.429  1.00  0.00
ATOM    364  C   MET    43     -65.296  32.385   2.286  1.00  0.00
ATOM    365  O   MET    43     -66.433  32.033   2.606  1.00  0.00
ATOM    366  N   PRO    44     -64.632  33.352   2.921  1.00  0.00
ATOM    367  CA  PRO    44     -65.263  34.654   3.203  1.00  0.00
ATOM    368  CB  PRO    44     -64.718  35.035   4.585  1.00  0.00
ATOM    369  CG  PRO    44     -63.330  34.399   4.622  1.00  0.00
ATOM    370  CD  PRO    44     -63.501  33.102   3.832  1.00  0.00
ATOM    371  C   PRO    44     -64.893  35.626   2.062  1.00  0.00
ATOM    372  O   PRO    44     -64.683  35.195   0.928  1.00  0.00
ATOM    373  N   ALA    45     -64.811  36.923   2.345  1.00  0.00
ATOM    374  H   ALA    45     -64.985  37.284   3.260  1.00  0.00
ATOM    375  CA  ALA    45     -64.465  37.935   1.328  1.00  0.00
ATOM    376  CB  ALA    45     -65.657  38.887   1.168  1.00  0.00
ATOM    377  C   ALA    45     -63.160  38.667   1.693  1.00  0.00
ATOM    378  O   ALA    45     -63.174  39.624   2.464  1.00  0.00
ATOM    379  N   VAL    46     -62.050  38.147   1.158  1.00  0.00
ATOM    380  H   VAL    46     -62.104  37.446   0.452  1.00  0.00
ATOM    381  CA  VAL    46     -60.664  38.558   1.514  1.00  0.00
ATOM    382  CB  VAL    46     -60.229  38.082   2.925  1.00  0.00
ATOM    383  CG1 VAL    46     -60.570  39.120   3.997  1.00  0.00
ATOM    384  CG2 VAL    46     -60.811  36.732   3.355  1.00  0.00
ATOM    385  C   VAL    46     -59.567  38.347   0.431  1.00  0.00
ATOM    386  O   VAL    46     -59.816  38.645  -0.739  1.00  0.00
ATOM    387  N   ASN    47     -58.451  37.691   0.778  1.00  0.00
ATOM    388  H   ASN    47     -58.436  37.185   1.647  1.00  0.00
ATOM    389  CA  ASN    47     -57.142  37.684   0.068  1.00  0.00
ATOM    390  CB  ASN    47     -56.153  36.846   0.894  1.00  0.00
ATOM    391  CG  ASN    47     -54.681  37.287   0.959  1.00  0.00
ATOM    392  OD1 ASN    47     -54.133  37.589   2.009  1.00  0.00
ATOM    393  ND2 ASN    47     -54.000  37.311  -0.160  1.00  0.00
ATOM    394 HD21 ASN    47     -54.481  37.174  -1.031  1.00  0.00
ATOM    395 HD22 ASN    47     -52.994  37.284  -0.130  1.00  0.00
ATOM    396  C   ASN    47     -57.046  37.281  -1.422  1.00  0.00
ATOM    397  O   ASN    47     -55.993  37.489  -2.025  1.00  0.00
ATOM    398  N   TYR    48     -58.073  36.696  -2.038  1.00  0.00
ATOM    399  H   TYR    48     -58.918  36.449  -1.549  1.00  0.00
ATOM    400  CA  TYR    48     -58.043  36.367  -3.488  1.00  0.00
ATOM    401  CB  TYR    48     -59.388  35.774  -3.904  1.00  0.00
ATOM    402  CG  TYR    48     -59.377  35.137  -5.298  1.00  0.00
ATOM    403  CD1 TYR    48     -58.521  34.057  -5.572  1.00  0.00
ATOM    404  HD1 TYR    48     -57.655  33.866  -4.938  1.00  0.00
ATOM    405  CD2 TYR    48     -60.432  35.420  -6.178  1.00  0.00
ATOM    406  HD2 TYR    48     -61.064  36.293  -6.012  1.00  0.00
ATOM    407  CE1 TYR    48     -58.763  33.229  -6.676  1.00  0.00
ATOM    408  HE1 TYR    48     -58.090  32.402  -6.897  1.00  0.00
ATOM    409  CE2 TYR    48     -60.673  34.590  -7.280  1.00  0.00
ATOM    410  HE2 TYR    48     -61.515  34.798  -7.938  1.00  0.00
ATOM    411  CZ  TYR    48     -59.859  33.474  -7.510  1.00  0.00
ATOM    412  OH  TYR    48     -60.308  32.475  -8.311  1.00  0.00
ATOM    413  HH  TYR    48     -61.058  32.829  -8.873  1.00  0.00
ATOM    414  C   TYR    48     -57.685  37.586  -4.367  1.00  0.00
ATOM    415  O   TYR    48     -57.060  37.466  -5.422  1.00  0.00
ATOM    416  N   ALA    49     -58.134  38.749  -3.901  1.00  0.00
ATOM    417  H   ALA    49     -58.876  38.796  -3.232  1.00  0.00
ATOM    418  CA  ALA    49     -57.560  40.053  -4.263  1.00  0.00
ATOM    419  CB  ALA    49     -58.661  40.946  -4.839  1.00  0.00
ATOM    420  C   ALA    49     -56.906  40.589  -2.968  1.00  0.00
ATOM    421  O   ALA    49     -57.604  40.952  -2.021  1.00  0.00
ATOM    422  N   PRO    50     -55.577  40.445  -2.871  1.00  0.00
ATOM    423  CA  PRO    50     -54.827  40.288  -1.606  1.00  0.00
ATOM    424  CB  PRO    50     -53.360  40.232  -2.028  1.00  0.00
ATOM    425  CG  PRO    50     -53.425  39.649  -3.434  1.00  0.00
ATOM    426  CD  PRO    50     -54.652  40.347  -4.015  1.00  0.00
ATOM    427  C   PRO    50     -55.038  41.247  -0.425  1.00  0.00
ATOM    428  O   PRO    50     -54.431  42.314  -0.325  1.00  0.00
ATOM    429  N   LEU    51     -55.946  40.826   0.453  1.00  0.00
ATOM    430  H   LEU    51     -56.739  40.296   0.152  1.00  0.00
ATOM    431  CA  LEU    51     -56.042  41.338   1.836  1.00  0.00
ATOM    432  CB  LEU    51     -56.860  42.647   1.921  1.00  0.00
ATOM    433  CG  LEU    51     -58.400  42.695   1.830  1.00  0.00
ATOM    434  CD1 LEU    51     -59.021  41.860   0.708  1.00  0.00
ATOM    435  CD2 LEU    51     -59.059  42.476   3.193  1.00  0.00
ATOM    436  C   LEU    51     -56.489  40.258   2.838  1.00  0.00
ATOM    437  O   LEU    51     -57.581  39.717   2.713  1.00  0.00
ATOM    438  N   ASP    52     -55.500  39.716   3.545  1.00  0.00
ATOM    439  H   ASP    52     -54.543  39.886   3.292  1.00  0.00
ATOM    440  CA  ASP    52     -55.649  38.803   4.703  1.00  0.00
ATOM    441  CB  ASP    52     -56.052  39.641   5.931  1.00  0.00
ATOM    442  CG  ASP    52     -56.222  38.858   7.241  1.00  0.00
ATOM    443  OD1 ASP    52     -55.539  37.821   7.402  1.00  0.00
ATOM    444  OD2 ASP    52     -57.004  39.345   8.085  1.00  0.00
ATOM    445  C   ASP    52     -56.544  37.554   4.533  1.00  0.00
ATOM    446  O   ASP    52     -57.757  37.639   4.701  1.00  0.00
ATOM    447  N   LEU    53     -55.891  36.390   4.431  1.00  0.00
ATOM    448  H   LEU    53     -54.907  36.392   4.255  1.00  0.00
ATOM    449  CA  LEU    53     -56.510  35.038   4.511  1.00  0.00
ATOM    450  CB  LEU    53     -57.128  34.895   5.922  1.00  0.00
ATOM    451  CG  LEU    53     -57.960  33.647   6.236  1.00  0.00
ATOM    452  CD1 LEU    53     -57.709  33.214   7.680  1.00  0.00
ATOM    453  CD2 LEU    53     -59.451  33.951   6.071  1.00  0.00
ATOM    454  C   LEU    53     -57.468  34.667   3.346  1.00  0.00
ATOM    455  O   LEU    53     -58.071  35.561   2.754  1.00  0.00
ATOM    456  N   PRO    54     -57.526  33.387   2.925  1.00  0.00
ATOM    457  CA  PRO    54     -58.413  32.906   1.840  1.00  0.00
ATOM    458  CB  PRO    54     -58.343  31.383   1.943  1.00  0.00
ATOM    459  CG  PRO    54     -56.883  31.163   2.330  1.00  0.00
ATOM    460  CD  PRO    54     -56.600  32.301   3.314  1.00  0.00
ATOM    461  C   PRO    54     -59.861  33.410   1.926  1.00  0.00
ATOM    462  O   PRO    54     -60.424  33.526   3.011  1.00  0.00
ATOM    463  N   GLY    55     -60.458  33.543   0.744  1.00  0.00
ATOM    464  H   GLY    55     -60.149  33.012  -0.041  1.00  0.00
ATOM    465  CA  GLY    55     -61.720  34.284   0.529  1.00  0.00
ATOM    466  C   GLY    55     -61.543  35.379  -0.535  1.00  0.00
ATOM    467  O   GLY    55     -60.426  35.833  -0.776  1.00  0.00
ATOM    468  N   SER    56     -62.656  35.904  -1.043  1.00  0.00
ATOM    469  H   SER    56     -63.565  35.629  -0.714  1.00  0.00
ATOM    470  CA  SER    56     -62.633  36.808  -2.220  1.00  0.00
ATOM    471  CB  SER    56     -63.261  36.116  -3.438  1.00  0.00
ATOM    472  OG  SER    56     -62.521  34.929  -3.733  1.00  0.00
ATOM    473  HG  SER    56     -62.743  34.577  -4.655  1.00  0.00
ATOM    474  C   SER    56     -63.264  38.200  -2.047  1.00  0.00
ATOM    475  O   SER    56     -64.479  38.317  -1.914  1.00  0.00
ATOM    476  N   ALA    57     -62.404  39.212  -1.905  1.00  0.00
ATOM    477  H   ALA    57     -61.436  39.054  -1.683  1.00  0.00
ATOM    478  CA  ALA    57     -62.784  40.646  -1.932  1.00  0.00
ATOM    479  CB  ALA    57     -63.220  41.148  -0.552  1.00  0.00
ATOM    480  C   ALA    57     -61.632  41.547  -2.406  1.00  0.00
ATOM    481  O   ALA    57     -60.467  41.165  -2.335  1.00  0.00
ATOM    482  N   GLU    58     -62.002  42.724  -2.914  1.00  0.00
ATOM    483  H   GLU    58     -62.974  42.937  -3.026  1.00  0.00
ATOM    484  CA  GLU    58     -61.067  43.788  -3.347  1.00  0.00
ATOM    485  CB  GLU    58     -61.847  44.971  -3.957  1.00  0.00
ATOM    486  CG  GLU    58     -62.625  45.899  -3.003  1.00  0.00
ATOM    487  CD  GLU    58     -63.727  45.240  -2.161  1.00  0.00
ATOM    488  OE1 GLU    58     -64.372  44.297  -2.676  1.00  0.00
ATOM    489  OE2 GLU    58     -63.926  45.718  -1.026  1.00  0.00
ATOM    490  C   GLU    58     -60.130  44.244  -2.202  1.00  0.00
ATOM    491  O   GLU    58     -60.618  44.476  -1.094  1.00  0.00
ATOM    492  N   PRO    59     -58.836  44.463  -2.480  1.00  0.00
ATOM    493  CA  PRO    59     -57.838  44.707  -1.425  1.00  0.00
ATOM    494  CB  PRO    59     -56.555  44.108  -2.003  1.00  0.00
ATOM    495  CG  PRO    59     -56.670  44.386  -3.503  1.00  0.00
ATOM    496  CD  PRO    59     -58.171  44.284  -3.787  1.00  0.00
ATOM    497  C   PRO    59     -57.624  46.178  -1.034  1.00  0.00
ATOM    498  O   PRO    59     -57.417  47.044  -1.886  1.00  0.00
ATOM    499  N   PRO    60     -57.679  46.450   0.273  1.00  0.00
ATOM    500  CA  PRO    60     -56.803  47.459   0.891  1.00  0.00
ATOM    501  CB  PRO    60     -57.433  47.759   2.256  1.00  0.00
ATOM    502  CG  PRO    60     -58.303  46.537   2.548  1.00  0.00
ATOM    503  CD  PRO    60     -58.797  46.107   1.166  1.00  0.00
ATOM    504  C   PRO    60     -55.388  46.860   0.956  1.00  0.00
ATOM    505  O   PRO    60     -55.079  46.043   1.820  1.00  0.00
ATOM    506  N   LYS    61     -54.704  47.066  -0.168  1.00  0.00
ATOM    507  H   LYS    61     -55.076  47.680  -0.864  1.00  0.00
ATOM    508  CA  LYS    61     -53.401  46.476  -0.559  1.00  0.00
ATOM    509  CB  LYS    61     -52.574  47.465  -1.393  1.00  0.00
ATOM    510  CG  LYS    61     -53.301  48.006  -2.632  1.00  0.00
ATOM    511  CD  LYS    61     -53.840  46.936  -3.594  1.00  0.00
ATOM    512  CE  LYS    61     -52.757  46.132  -4.318  1.00  0.00
ATOM    513  NZ  LYS    61     -51.960  46.990  -5.204  1.00  0.00
ATOM    514  HZ1 LYS    61     -51.319  46.434  -5.741  1.00  0.00
ATOM    515  HZ2 LYS    61     -52.571  47.475  -5.828  1.00  0.00
ATOM    516  HZ3 LYS    61     -51.448  47.660  -4.666  1.00  0.00
ATOM    517  C   LYS    61     -52.526  45.855   0.542  1.00  0.00
ATOM    518  O   LYS    61     -51.814  46.542   1.273  1.00  0.00
ATOM    519  N   GLN    62     -52.628  44.535   0.638  1.00  0.00
ATOM    520  H   GLN    62     -53.295  44.012   0.101  1.00  0.00
ATOM    521  CA  GLN    62     -51.858  43.735   1.605  1.00  0.00
ATOM    522  CB  GLN    62     -52.860  43.178   2.630  1.00  0.00
ATOM    523  CG  GLN    62     -52.278  42.188   3.650  1.00  0.00
ATOM    524  CD  GLN    62     -52.606  40.705   3.396  1.00  0.00
ATOM    525  OE1 GLN    62     -52.645  39.903   4.315  1.00  0.00
ATOM    526  NE2 GLN    62     -52.868  40.274   2.178  1.00  0.00
ATOM    527 HE21 GLN    62     -52.833  40.893   1.390  1.00  0.00
ATOM    528 HE22 GLN    62     -53.002  39.284   2.058  1.00  0.00
ATOM    529  C   GLN    62     -51.060  42.626   0.902  1.00  0.00
ATOM    530  O   GLN    62     -51.595  41.905   0.060  1.00  0.00
ATOM    531  N   CYS    63     -49.819  42.453   1.350  1.00  0.00
ATOM    532  H   CYS    63     -49.425  43.070   2.038  1.00  0.00
ATOM    533  CA  CYS    63     -49.006  41.272   0.994  1.00  0.00
ATOM    534  CB  CYS    63     -47.512  41.541   1.185  1.00  0.00
ATOM    535  SG  CYS    63     -46.434  40.203   0.555  1.00  0.00
ATOM    536  HG  CYS    63     -45.283  40.795   0.860  1.00  0.00
ATOM    537  C   CYS    63     -49.449  40.090   1.866  1.00  0.00
ATOM    538  O   CYS    63     -49.693  40.264   3.058  1.00  0.00
ATOM    539  N   HIS    64     -49.379  38.888   1.301  1.00  0.00
ATOM    540  H   HIS    64     -48.987  38.780   0.384  1.00  0.00
ATOM    541  CA  HIS    64     -49.941  37.659   1.912  1.00  0.00
ATOM    542  CB  HIS    64     -49.525  36.411   1.120  1.00  0.00
ATOM    543  CG  HIS    64     -50.019  36.396  -0.332  1.00  0.00
ATOM    544  ND1 HIS    64     -51.150  36.920  -0.807  1.00  0.00
ATOM    545  CD2 HIS    64     -49.382  35.816  -1.344  1.00  0.00
ATOM    546  CE1 HIS    64     -51.211  36.647  -2.111  1.00  0.00
ATOM    547  NE2 HIS    64     -50.115  35.977  -2.442  1.00  0.00
ATOM    548  HE2 HIS    64     -49.858  35.702  -3.365  1.00  0.00
ATOM    549  C   HIS    64     -49.732  37.433   3.432  1.00  0.00
ATOM    550  O   HIS    64     -50.720  37.094   4.084  1.00  0.00
ATOM    551  N   PRO    65     -48.545  37.663   4.032  1.00  0.00
ATOM    552  CA  PRO    65     -48.364  37.558   5.499  1.00  0.00
ATOM    553  CB  PRO    65     -46.874  37.237   5.663  1.00  0.00
ATOM    554  CG  PRO    65     -46.227  37.997   4.509  1.00  0.00
ATOM    555  CD  PRO    65     -47.229  37.806   3.371  1.00  0.00
ATOM    556  C   PRO    65     -48.808  38.791   6.319  1.00  0.00
ATOM    557  O   PRO    65     -48.198  39.131   7.332  1.00  0.00
ATOM    558  N   CYS    66     -49.856  39.472   5.851  1.00  0.00
ATOM    559  H   CYS    66     -50.338  39.164   5.028  1.00  0.00
ATOM    560  CA  CYS    66     -50.496  40.655   6.476  1.00  0.00
ATOM    561  CB  CYS    66     -51.238  40.198   7.744  1.00  0.00
ATOM    562  SG  CYS    66     -52.572  38.989   7.413  1.00  0.00
ATOM    563  HG  CYS    66     -52.927  38.822   8.683  1.00  0.00
ATOM    564  C   CYS    66     -49.765  42.014   6.685  1.00  0.00
ATOM    565  O   CYS    66     -50.109  42.730   7.632  1.00  0.00
ATOM    566  N   PRO    67     -48.846  42.457   5.804  1.00  0.00
ATOM    567  CA  PRO    67     -48.434  43.878   5.809  1.00  0.00
ATOM    568  CB  PRO    67     -46.913  43.846   5.644  1.00  0.00
ATOM    569  CG  PRO    67     -46.689  42.633   4.745  1.00  0.00
ATOM    570  CD  PRO    67     -47.769  41.648   5.198  1.00  0.00
ATOM    571  C   PRO    67     -49.109  44.699   4.698  1.00  0.00
ATOM    572  O   PRO    67     -49.332  44.211   3.588  1.00  0.00
ATOM    573  N   GLY    68     -49.374  45.961   5.034  1.00  0.00
ATOM    574  H   GLY    68     -49.126  46.316   5.942  1.00  0.00
ATOM    575  CA  GLY    68     -49.991  46.964   4.139  1.00  0.00
ATOM    576  C   GLY    68     -48.997  47.490   3.094  1.00  0.00
ATOM    577  O   GLY    68     -48.259  48.436   3.354  1.00  0.00
ATOM    578  N   VAL    69     -49.075  46.889   1.910  1.00  0.00
ATOM    579  H   VAL    69     -49.893  46.345   1.702  1.00  0.00
ATOM    580  CA  VAL    69     -48.178  47.096   0.745  1.00  0.00
ATOM    581  CB  VAL    69     -46.783  46.437   0.879  1.00  0.00
ATOM    582  CG1 VAL    69     -45.832  47.265   1.748  1.00  0.00
ATOM    583  CG2 VAL    69     -46.826  44.997   1.395  1.00  0.00
ATOM    584  C   VAL    69     -48.860  46.618  -0.558  1.00  0.00
ATOM    585  O   VAL    69     -49.620  45.647  -0.500  1.00  0.00
ATOM    586  N   PRO    70     -48.585  47.253  -1.712  1.00  0.00
ATOM    587  CA  PRO    70     -49.264  46.948  -2.987  1.00  0.00
ATOM    588  CB  PRO    70     -48.897  48.113  -3.911  1.00  0.00
ATOM    589  CG  PRO    70     -47.502  48.509  -3.433  1.00  0.00
ATOM    590  CD  PRO    70     -47.580  48.317  -1.918  1.00  0.00
ATOM    591  C   PRO    70     -48.921  45.570  -3.576  1.00  0.00
ATOM    592  O   PRO    70     -47.909  45.377  -4.247  1.00  0.00
ATOM    593  N   GLN    71     -49.730  44.593  -3.179  1.00  0.00
ATOM    594  H   GLN    71     -50.346  44.722  -2.401  1.00  0.00
ATOM    595  CA  GLN    71     -49.682  43.221  -3.717  1.00  0.00
ATOM    596  CB  GLN    71     -49.371  42.235  -2.583  1.00  0.00
ATOM    597  CG  GLN    71     -49.008  40.841  -3.114  1.00  0.00
ATOM    598  CD  GLN    71     -49.185  39.703  -2.098  1.00  0.00
ATOM    599  OE1 GLN    71     -48.316  38.875  -1.867  1.00  0.00
ATOM    600  NE2 GLN    71     -50.293  39.681  -1.394  1.00  0.00
ATOM    601 HE21 GLN    71     -50.928  40.457  -1.418  1.00  0.00
ATOM    602 HE22 GLN    71     -50.587  38.801  -1.006  1.00  0.00
ATOM    603  C   GLN    71     -51.040  42.901  -4.366  1.00  0.00
ATOM    604  O   GLN    71     -52.035  42.707  -3.667  1.00  0.00
ATOM    605  N   GLY    72     -51.091  43.155  -5.672  1.00  0.00
ATOM    606  H   GLY    72     -50.357  43.654  -6.132  1.00  0.00
ATOM    607  CA  GLY    72     -52.269  42.864  -6.515  1.00  0.00
ATOM    608  C   GLY    72     -52.518  41.367  -6.773  1.00  0.00
ATOM    609  O   GLY    72     -51.844  40.490  -6.233  1.00  0.00
ATOM    610  N   THR    73     -53.406  41.134  -7.735  1.00  0.00
ATOM    611  H   THR    73     -53.636  41.851  -8.392  1.00  0.00
ATOM    612  CA  THR    73     -53.890  39.786  -8.114  1.00  0.00
ATOM    613  CB  THR    73     -55.269  39.490  -7.486  1.00  0.00
ATOM    614  OG1 THR    73     -55.591  38.105  -7.653  1.00  0.00
ATOM    615  HG1 THR    73     -56.176  37.811  -6.872  1.00  0.00
ATOM    616  CG2 THR    73     -56.403  40.380  -8.014  1.00  0.00
ATOM    617  C   THR    73     -53.892  39.613  -9.644  1.00  0.00
ATOM    618  O   THR    73     -53.894  40.600 -10.382  1.00  0.00
ATOM    619  N   SER    74     -53.993  38.362 -10.086  1.00  0.00
ATOM    620  H   SER    74     -54.270  37.629  -9.461  1.00  0.00
ATOM    621  CA  SER    74     -53.925  38.017 -11.522  1.00  0.00
ATOM    622  CB  SER    74     -52.722  37.115 -11.818  1.00  0.00
ATOM    623  OG  SER    74     -52.532  37.054 -13.235  1.00  0.00
ATOM    624  HG  SER    74     -52.144  37.945 -13.556  1.00  0.00
ATOM    625  C   SER    74     -55.217  37.363 -12.049  1.00  0.00
ATOM    626  O   SER    74     -55.461  36.180 -11.793  1.00  0.00
ATOM    627  N   PRO    75     -56.101  38.149 -12.683  1.00  0.00
ATOM    628  CA  PRO    75     -57.294  37.608 -13.363  1.00  0.00
ATOM    629  CB  PRO    75     -58.256  38.798 -13.439  1.00  0.00
ATOM    630  CG  PRO    75     -57.325  40.006 -13.543  1.00  0.00
ATOM    631  CD  PRO    75     -56.141  39.626 -12.651  1.00  0.00
ATOM    632  C   PRO    75     -56.924  37.009 -14.732  1.00  0.00
ATOM    633  O   PRO    75     -57.028  37.652 -15.776  1.00  0.00
ATOM    634  N   ALA    76     -56.443  35.769 -14.677  1.00  0.00
ATOM    635  H   ALA    76     -56.271  35.325 -13.797  1.00  0.00
ATOM    636  CA  ALA    76     -56.002  34.995 -15.858  1.00  0.00
ATOM    637  CB  ALA    76     -55.416  33.657 -15.397  1.00  0.00
ATOM    638  C   ALA    76     -57.118  34.770 -16.903  1.00  0.00
ATOM    639  O   ALA    76     -58.145  34.169 -16.578  1.00  0.00
ATOM    640  N   PRO    77     -56.961  35.322 -18.119  1.00  0.00
ATOM    641  CA  PRO    77     -57.938  35.153 -19.214  1.00  0.00
ATOM    642  CB  PRO    77     -57.398  36.003 -20.366  1.00  0.00
ATOM    643  CG  PRO    77     -56.578  37.077 -19.657  1.00  0.00
ATOM    644  CD  PRO    77     -55.934  36.313 -18.500  1.00  0.00
ATOM    645  C   PRO    77     -58.031  33.684 -19.649  1.00  0.00
ATOM    646  O   PRO    77     -57.018  33.003 -19.800  1.00  0.00
ATOM    647  N   VAL    78     -59.266  33.237 -19.855  1.00  0.00
ATOM    648  H   VAL    78     -60.067  33.783 -19.614  1.00  0.00
ATOM    649  CA  VAL    78     -59.563  31.866 -20.327  1.00  0.00
ATOM    650  CB  VAL    78     -60.375  31.070 -19.279  1.00  0.00
ATOM    651  CG1 VAL    78     -60.639  29.629 -19.737  1.00  0.00
ATOM    652  CG2 VAL    78     -59.668  31.018 -17.918  1.00  0.00
ATOM    653  C   VAL    78     -60.296  31.950 -21.685  1.00  0.00
ATOM    654  O   VAL    78     -61.466  32.340 -21.712  1.00  0.00
ATOM    655  N   PRO    79     -59.577  31.755 -22.802  1.00  0.00
ATOM    656  CA  PRO    79     -60.180  31.733 -24.149  1.00  0.00
ATOM    657  CB  PRO    79     -58.990  31.845 -25.105  1.00  0.00
ATOM    658  CG  PRO    79     -57.845  31.190 -24.334  1.00  0.00
ATOM    659  CD  PRO    79     -58.110  31.599 -22.883  1.00  0.00
ATOM    660  C   PRO    79     -61.006  30.461 -24.397  1.00  0.00
ATOM    661  O   PRO    79     -60.676  29.383 -23.905  1.00  0.00
ATOM    662  N   TYR    80     -62.103  30.638 -25.129  1.00  0.00
ATOM    663  H   TYR    80     -62.372  31.539 -25.468  1.00  0.00
ATOM    664  CA  TYR    80     -63.003  29.537 -25.524  1.00  0.00
ATOM    665  CB  TYR    80     -64.293  29.616 -24.694  1.00  0.00
ATOM    666  CG  TYR    80     -65.260  28.464 -24.995  1.00  0.00
ATOM    667  CD1 TYR    80     -65.079  27.214 -24.385  1.00  0.00
ATOM    668  HD1 TYR    80     -64.290  27.069 -23.647  1.00  0.00
ATOM    669  CD2 TYR    80     -66.297  28.645 -25.924  1.00  0.00
ATOM    670  HD2 TYR    80     -66.440  29.613 -26.406  1.00  0.00
ATOM    671  CE1 TYR    80     -65.927  26.146 -24.715  1.00  0.00
ATOM    672  HE1 TYR    80     -65.783  25.170 -24.254  1.00  0.00
ATOM    673  CE2 TYR    80     -67.145  27.577 -26.247  1.00  0.00
ATOM    674  HE2 TYR    80     -67.959  27.728 -26.953  1.00  0.00
ATOM    675  CZ  TYR    80     -66.958  26.327 -25.643  1.00  0.00
ATOM    676  OH  TYR    80     -67.800  25.298 -25.917  1.00  0.00
ATOM    677  HH  TYR    80     -68.450  25.581 -26.621  1.00  0.00
ATOM    678  C   TYR    80     -63.310  29.571 -27.031  1.00  0.00
ATOM    679  O   TYR    80     -63.482  30.641 -27.614  1.00  0.00
ATOM    680  N   GLY    81     -63.434  28.370 -27.593  1.00  0.00
ATOM    681  H   GLY    81     -63.384  27.537 -27.043  1.00  0.00
ATOM    682  CA  GLY    81     -63.769  28.137 -29.013  1.00  0.00
ATOM    683  C   GLY    81     -64.765  26.977 -29.156  1.00  0.00
ATOM    684  O   GLY    81     -64.754  26.045 -28.352  1.00  0.00
ATOM    685  N   TYR    82     -65.596  27.061 -30.193  1.00  0.00
ATOM    686  H   TYR    82     -65.583  27.844 -30.815  1.00  0.00
ATOM    687  CA  TYR    82     -66.615  26.039 -30.517  1.00  0.00
ATOM    688  CB  TYR    82     -67.812  26.187 -29.566  1.00  0.00
ATOM    689  CG  TYR    82     -68.703  24.941 -29.572  1.00  0.00
ATOM    690  CD1 TYR    82     -68.365  23.842 -28.769  1.00  0.00
ATOM    691  HD1 TYR    82     -67.490  23.880 -28.117  1.00  0.00
ATOM    692  CD2 TYR    82     -69.815  24.870 -30.425  1.00  0.00
ATOM    693  HD2 TYR    82     -70.085  25.719 -31.053  1.00  0.00
ATOM    694  CE1 TYR    82     -69.132  22.670 -28.828  1.00  0.00
ATOM    695  HE1 TYR    82     -68.881  21.817 -28.199  1.00  0.00
ATOM    696  CE2 TYR    82     -70.574  23.693 -30.489  1.00  0.00
ATOM    697  HE2 TYR    82     -71.394  23.619 -31.201  1.00  0.00
ATOM    698  CZ  TYR    82     -70.230  22.594 -29.693  1.00  0.00
ATOM    699  OH  TYR    82     -70.946  21.444 -29.769  1.00  0.00
ATOM    700  HH  TYR    82     -71.609  21.525 -30.511  1.00  0.00
ATOM    701  C   TYR    82     -67.087  26.176 -31.975  1.00  0.00
ATOM    702  O   TYR    82     -67.104  27.276 -32.526  1.00  0.00
ATOM    703  N   PHE    83     -67.454  25.040 -32.564  1.00  0.00
ATOM    704  H   PHE    83     -67.514  24.183 -32.052  1.00  0.00
ATOM    705  CA  PHE    83     -67.927  24.956 -33.961  1.00  0.00
ATOM    706  CB  PHE    83     -66.844  24.287 -34.825  1.00  0.00
ATOM    707  CG  PHE    83     -67.253  24.178 -36.300  1.00  0.00
ATOM    708  CD1 PHE    83     -67.331  25.337 -37.089  1.00  0.00
ATOM    709  HD1 PHE    83     -66.857  26.261 -36.758  1.00  0.00
ATOM    710  CD2 PHE    83     -67.798  22.976 -36.777  1.00  0.00
ATOM    711  HD2 PHE    83     -67.710  22.062 -36.190  1.00  0.00
ATOM    712  CE1 PHE    83     -67.991  25.302 -38.325  1.00  0.00
ATOM    713  HE1 PHE    83     -68.080  26.210 -38.921  1.00  0.00
ATOM    714  CE2 PHE    83     -68.454  22.941 -38.015  1.00  0.00
ATOM    715  HE2 PHE    83     -68.883  22.008 -38.380  1.00  0.00
ATOM    716  CZ  PHE    83     -68.558  24.107 -38.784  1.00  0.00
ATOM    717  HZ  PHE    83     -69.105  24.091 -39.726  1.00  0.00
ATOM    718  C   PHE    83     -69.277  24.222 -34.079  1.00  0.00
ATOM    719  O   PHE    83     -69.577  23.320 -33.298  1.00  0.00
ATOM    720  N   GLY    84     -70.013  24.590 -35.127  1.00  0.00
ATOM    721  H   GLY    84     -69.678  25.273 -35.777  1.00  0.00
ATOM    722  CA  GLY    84     -71.317  24.001 -35.493  1.00  0.00
ATOM    723  C   GLY    84     -71.681  24.351 -36.943  1.00  0.00
ATOM    724  O   GLY    84     -71.342  25.430 -37.430  1.00  0.00
ATOM    725  N   GLY    85     -72.292  23.376 -37.613  1.00  0.00
ATOM    726  H   GLY    85     -72.418  22.469 -37.213  1.00  0.00
ATOM    727  CA  GLY    85     -72.748  23.488 -39.015  1.00  0.00
ATOM    728  C   GLY    85     -73.372  22.178 -39.517  1.00  0.00
ATOM    729  O   GLY    85     -73.122  21.113 -38.952  1.00  0.00
ATOM    730  N   GLY    86     -74.229  22.315 -40.528  1.00  0.00
ATOM    731  H   GLY    86     -74.496  23.216 -40.869  1.00  0.00
ATOM    732  CA  GLY    86     -74.921  21.187 -41.187  1.00  0.00
ATOM    733  C   GLY    86     -75.723  21.643 -42.415  1.00  0.00
ATOM    734  O   GLY    86     -76.192  22.779 -42.470  1.00  0.00
ATOM    735  N   TYR    87     -75.817  20.735 -43.385  1.00  0.00
ATOM    736  H   TYR    87     -75.391  19.835 -43.290  1.00  0.00
ATOM    737  CA  TYR    87     -76.501  20.934 -44.683  1.00  0.00
ATOM    738  CB  TYR    87     -75.682  21.907 -45.554  1.00  0.00
ATOM    739  CG  TYR    87     -76.211  22.039 -46.989  1.00  0.00
ATOM    740  CD1 TYR    87     -77.381  22.769 -47.250  1.00  0.00
ATOM    741  HD1 TYR    87     -77.766  23.475 -46.513  1.00  0.00
ATOM    742  CD2 TYR    87     -75.671  21.209 -47.983  1.00  0.00
ATOM    743  HD2 TYR    87     -74.738  20.673 -47.805  1.00  0.00
ATOM    744  CE1 TYR    87     -78.035  22.623 -48.482  1.00  0.00
ATOM    745  HE1 TYR    87     -78.955  23.170 -48.685  1.00  0.00
ATOM    746  CE2 TYR    87     -76.326  21.068 -49.212  1.00  0.00
ATOM    747  HE2 TYR    87     -75.886  20.445 -49.988  1.00  0.00
ATOM    748  CZ  TYR    87     -77.517  21.761 -49.455  1.00  0.00
ATOM    749  OH  TYR    87     -78.197  21.559 -50.611  1.00  0.00
ATOM    750  HH  TYR    87     -77.837  20.717 -51.055  1.00  0.00
ATOM    751  C   TYR    87     -76.701  19.587 -45.406  1.00  0.00
ATOM    752  O   TYR    87     -75.911  18.660 -45.230  1.00  0.00
ATOM    753  N   TYR    88     -77.770  19.521 -46.201  1.00  0.00
ATOM    754  H   TYR    88     -78.377  20.307 -46.323  1.00  0.00
ATOM    755  CA  TYR    88     -78.110  18.352 -47.038  1.00  0.00
ATOM    756  CB  TYR    88     -78.910  17.337 -46.201  1.00  0.00
ATOM    757  CG  TYR    88     -79.198  16.056 -46.991  1.00  0.00
ATOM    758  CD1 TYR    88     -78.131  15.206 -47.324  1.00  0.00
ATOM    759  HD1 TYR    88     -77.224  15.199 -46.717  1.00  0.00
ATOM    760  CD2 TYR    88     -80.409  15.955 -47.692  1.00  0.00
ATOM    761  HD2 TYR    88     -81.270  16.554 -47.392  1.00  0.00
ATOM    762  CE1 TYR    88     -78.243  14.332 -48.414  1.00  0.00
ATOM    763  HE1 TYR    88     -77.423  13.662 -48.670  1.00  0.00
ATOM    764  CE2 TYR    88     -80.519  15.078 -48.778  1.00  0.00
ATOM    765  HE2 TYR    88     -81.467  14.975 -49.302  1.00  0.00
ATOM    766  CZ  TYR    88     -79.421  14.302 -49.166  1.00  0.00
ATOM    767  OH  TYR    88     -79.396  13.772 -50.413  1.00  0.00
ATOM    768  HH  TYR    88     -79.929  14.383 -51.013  1.00  0.00
ATOM    769  C   TYR    88     -78.885  18.774 -48.302  1.00  0.00
ATOM    770  O   TYR    88     -79.788  19.606 -48.232  1.00  0.00
ATOM    771  N   SER    89     -78.638  18.042 -49.389  1.00  0.00
ATOM    772  H   SER    89     -78.069  17.223 -49.337  1.00  0.00
ATOM    773  CA  SER    89     -79.226  18.321 -50.720  1.00  0.00
ATOM    774  CB  SER    89     -78.177  18.243 -51.837  1.00  0.00
ATOM    775  OG  SER    89     -77.262  19.340 -51.762  1.00  0.00
ATOM    776  HG  SER    89     -76.609  19.261 -52.523  1.00  0.00
ATOM    777  C   SER    89     -80.395  17.390 -51.073  1.00  0.00
ATOM    778  O   SER    89     -80.214  16.244 -51.493  1.00  0.00
ATOM    779  N   CYS    90     -81.599  17.905 -50.846  1.00  0.00
ATOM    780  H   CYS    90     -81.712  18.831 -50.484  1.00  0.00
ATOM    781  CA  CYS    90     -82.852  17.180 -51.135  1.00  0.00
ATOM    782  CB  CYS    90     -83.689  17.090 -49.854  1.00  0.00
ATOM    783  SG  CYS    90     -85.187  16.052 -50.025  1.00  0.00
ATOM    784  HG  CYS    90     -85.624  16.230 -48.781  1.00  0.00
ATOM    785  C   CYS    90     -83.654  17.870 -52.250  1.00  0.00
ATOM    786  O   CYS    90     -83.801  19.091 -52.263  1.00  0.00
ATOM    787  N   ARG    91     -84.165  17.044 -53.160  1.00  0.00
ATOM    788  H   ARG    91     -84.082  16.052 -53.071  1.00  0.00
ATOM    789  CA  ARG    91     -84.966  17.490 -54.320  1.00  0.00
ATOM    790  CB  ARG    91     -84.105  17.560 -55.593  1.00  0.00
ATOM    791  CG  ARG    91     -83.519  16.215 -56.048  1.00  0.00
ATOM    792  CD  ARG    91     -82.795  16.325 -57.394  1.00  0.00
ATOM    793  NE  ARG    91     -83.745  16.626 -58.484  1.00  0.00
ATOM    794  HE  ARG    91     -84.437  15.928 -58.662  1.00  0.00
ATOM    795  CZ  ARG    91     -83.747  17.707 -59.267  1.00  0.00
ATOM    796  NH1 ARG    91     -82.850  18.678 -59.148  1.00  0.00
ATOM    797 HH11 ARG    91     -82.142  18.603 -58.449  1.00  0.00
ATOM    798 HH12 ARG    91     -82.887  19.468 -59.755  1.00  0.00
ATOM    799  NH2 ARG    91     -84.687  17.845 -60.187  1.00  0.00
ATOM    800 HH21 ARG    91     -85.400  17.146 -60.289  1.00  0.00
ATOM    801 HH22 ARG    91     -84.682  18.643 -60.785  1.00  0.00
ATOM    802  C   ARG    91     -86.211  16.617 -54.555  1.00  0.00
ATOM    803  O   ARG    91     -86.248  15.450 -54.166  1.00  0.00
ATOM    804  N   VAL    92     -87.196  17.212 -55.220  1.00  0.00
ATOM    805  H   VAL    92     -87.116  18.160 -55.527  1.00  0.00
ATOM    806  CA  VAL    92     -88.439  16.525 -55.630  1.00  0.00
ATOM    807  CB  VAL    92     -89.646  17.148 -54.892  1.00  0.00
ATOM    808  CG1 VAL    92     -89.957  18.597 -55.294  1.00  0.00
ATOM    809  CG2 VAL    92     -90.889  16.257 -54.990  1.00  0.00
ATOM    810  C   VAL    92     -88.571  16.524 -57.167  1.00  0.00
ATOM    811  O   VAL    92     -88.162  17.473 -57.837  1.00  0.00
ATOM    812  N   SER    93     -89.041  15.400 -57.705  1.00  0.00
ATOM    813  H   SER    93     -89.268  14.608 -57.137  1.00  0.00
ATOM    814  CA  SER    93     -89.234  15.186 -59.160  1.00  0.00
ATOM    815  CB  SER    93     -87.901  14.919 -59.874  1.00  0.00
ATOM    816  OG  SER    93     -87.106  16.107 -59.891  1.00  0.00
ATOM    817  HG  SER    93     -87.445  16.745 -59.175  1.00  0.00
ATOM    818  C   SER    93     -90.158  13.994 -59.440  1.00  0.00
ATOM    819  O   SER    93     -90.203  13.044 -58.656  1.00  0.00
ATOM    820  N   ARG    94     -90.921  14.113 -60.528  1.00  0.00
ATOM    821  H   ARG    94     -90.923  14.947 -61.080  1.00  0.00
ATOM    822  CA  ARG    94     -91.855  13.072 -61.010  1.00  0.00
ATOM    823  CB  ARG    94     -93.068  12.990 -60.070  1.00  0.00
ATOM    824  CG  ARG    94     -93.800  11.640 -60.117  1.00  0.00
ATOM    825  CD  ARG    94     -92.906  10.435 -59.782  1.00  0.00
ATOM    826  NE  ARG    94     -92.231  10.604 -58.481  1.00  0.00
ATOM    827  HE  ARG    94     -91.582  11.364 -58.433  1.00  0.00
ATOM    828  CZ  ARG    94     -92.382   9.845 -57.393  1.00  0.00
ATOM    829  NH1 ARG    94     -93.205   8.807 -57.354  1.00  0.00
ATOM    830 HH11 ARG    94     -93.737   8.578 -58.167  1.00  0.00
ATOM    831 HH12 ARG    94     -93.289   8.265 -56.521  1.00  0.00
ATOM    832  NH2 ARG    94     -91.669  10.113 -56.310  1.00  0.00
ATOM    833 HH21 ARG    94     -91.023  10.873 -56.313  1.00  0.00
ATOM    834 HH22 ARG    94     -91.782   9.548 -55.496  1.00  0.00
ATOM    835  C   ARG    94     -92.327  13.399 -62.437  1.00  0.00
ATOM    836  O   ARG    94     -92.531  14.564 -62.776  1.00  0.00
ATOM    837  N   SER    95     -92.504  12.342 -63.227  1.00  0.00
ATOM    838  H   SER    95     -92.398  11.411 -62.883  1.00  0.00
ATOM    839  CA  SER    95     -92.917  12.438 -64.645  1.00  0.00
ATOM    840  CB  SER    95     -91.802  11.941 -65.573  1.00  0.00
ATOM    841  OG  SER    95     -90.633  12.751 -65.426  1.00  0.00
ATOM    842  HG  SER    95     -89.952  12.488 -66.111  1.00  0.00
ATOM    843  C   SER    95     -94.173  11.604 -64.924  1.00  0.00
ATOM    844  O   SER    95     -94.328  10.508 -64.387  1.00  0.00
ATOM    845  N   SER    96     -95.026  12.139 -65.794  1.00  0.00
ATOM    846  H   SER    96     -94.837  13.011 -66.244  1.00  0.00
ATOM    847  CA  SER    96     -96.266  11.464 -66.239  1.00  0.00
ATOM    848  CB  SER    96     -97.503  12.186 -65.690  1.00  0.00
ATOM    849  OG  SER    96     -98.688  11.461 -66.038  1.00  0.00
ATOM    850  HG  SER    96     -99.484  11.898 -65.614  1.00  0.00
ATOM    851  C   SER    96     -96.347  11.402 -67.771  1.00  0.00
ATOM    852  O   SER    96     -95.945  12.338 -68.462  1.00  0.00
ATOM    853  N   LEU    97     -96.909  10.300 -68.258  1.00  0.00
ATOM    854  H   LEU    97     -97.345   9.638 -67.650  1.00  0.00
ATOM    855  CA  LEU    97     -97.079  10.036 -69.700  1.00  0.00
ATOM    856  CB  LEU    97     -96.161   8.869 -70.108  1.00  0.00
ATOM    857  CG  LEU    97     -95.756   8.763 -71.592  1.00  0.00
ATOM    858  CD1 LEU    97     -96.927   8.450 -72.529  1.00  0.00
ATOM    859  CD2 LEU    97     -94.991  10.007 -72.055  1.00  0.00
ATOM    860  C   LEU    97     -98.560   9.737 -69.983  1.00  0.00
ATOM    861  O   LEU    97     -99.083   8.692 -69.600  1.00  0.00
ATOM    862  N   LYS    98     -99.223  10.730 -70.568  1.00  0.00
ATOM    863  H   LYS    98     -98.781  11.601 -70.777  1.00  0.00
ATOM    864  CA  LYS    98    -100.664  10.662 -70.891  1.00  0.00
ATOM    865  CB  LYS    98    -101.423  11.803 -70.200  1.00  0.00
ATOM    866  CG  LYS    98    -101.414  11.663 -68.671  1.00  0.00
ATOM    867  CD  LYS    98    -102.146  12.808 -67.961  1.00  0.00
ATOM    868  CE  LYS    98    -103.665  12.752 -68.153  1.00  0.00
ATOM    869  NZ  LYS    98    -104.324  13.876 -67.472  1.00  0.00
ATOM    870  HZ1 LYS    98    -105.312  13.818 -67.618  1.00  0.00
ATOM    871  HZ2 LYS    98    -104.130  13.836 -66.492  1.00  0.00
ATOM    872  HZ3 LYS    98    -103.984  14.739 -67.847  1.00  0.00
ATOM    873  C   LYS    98    -100.918  10.679 -72.412  1.00  0.00
ATOM    874  O   LYS    98    -100.678  11.705 -73.053  1.00  0.00
ATOM    875  N   PRO    99    -101.210   9.511 -73.008  1.00  0.00
ATOM    876  CA  PRO    99    -101.562   9.402 -74.440  1.00  0.00
ATOM    877  CB  PRO    99    -101.734   7.902 -74.692  1.00  0.00
ATOM    878  CG  PRO    99    -100.818   7.265 -73.651  1.00  0.00
ATOM    879  CD  PRO    99    -101.000   8.168 -72.431  1.00  0.00
ATOM    880  C   PRO    99    -102.873  10.137 -74.752  1.00  0.00
ATOM    881  O   PRO    99    -103.810  10.127 -73.955  1.00  0.00
ATOM    882  N   CYS   100    -102.911  10.738 -75.938  1.00  0.00
ATOM    883  H   CYS   100    -102.116  10.765 -76.540  1.00  0.00
ATOM    884  CA  CYS   100    -104.099  11.454 -76.449  1.00  0.00
ATOM    885  CB  CYS   100    -103.784  12.950 -76.575  1.00  0.00
ATOM    886  SG  CYS   100    -102.379  13.351 -77.680  1.00  0.00
ATOM    887  HG  CYS   100    -102.483  14.671 -77.560  1.00  0.00
ATOM    888  C   CYS   100    -104.592  10.873 -77.784  1.00  0.00
ATOM    889  O   CYS   100    -103.807  10.656 -78.710  1.00  0.00
ATOM    890  N   ALA   101    -105.911  10.714 -77.873  1.00  0.00
ATOM    891  H   ALA   101    -106.521  11.065 -77.165  1.00  0.00
ATOM    892  CA  ALA   101    -106.583  10.069 -79.020  1.00  0.00
ATOM    893  CB  ALA   101    -107.371   8.847 -78.533  1.00  0.00
ATOM    894  C   ALA   101    -107.482  11.045 -79.798  1.00  0.00
ATOM    895  O   ALA   101    -108.607  11.365 -79.411  1.00  0.00
ATOM    896  N   GLN   102    -106.887  11.579 -80.859  1.00  0.00
ATOM    897  H   GLN   102    -105.916  11.412 -81.025  1.00  0.00
ATOM    898  CA  GLN   102    -107.501  12.594 -81.742  1.00  0.00
ATOM    899  CB  GLN   102    -106.401  13.319 -82.537  1.00  0.00
ATOM    900  CG  GLN   102    -105.495  14.245 -81.706  1.00  0.00
ATOM    901  CD  GLN   102    -104.788  13.531 -80.548  1.00  0.00
ATOM    902  OE1 GLN   102    -105.182  13.610 -79.395  1.00  0.00
ATOM    903  NE2 GLN   102    -103.775  12.746 -80.846  1.00  0.00
ATOM    904 HE21 GLN   102    -103.434  12.659 -81.777  1.00  0.00
ATOM    905 HE22 GLN   102    -103.398  12.206 -80.090  1.00  0.00
ATOM    906  C   GLN   102    -108.587  12.012 -82.667  1.00  0.00
ATOM    907  O   GLN   102    -108.349  11.653 -83.821  1.00  0.00
ATOM    908  N   ALA   103    -109.769  11.849 -82.080  1.00  0.00
ATOM    909  H   ALA   103    -109.861  11.951 -81.088  1.00  0.00
ATOM    910  CA  ALA   103    -110.976  11.363 -82.781  1.00  0.00
ATOM    911  CB  ALA   103    -111.993  10.863 -81.748  1.00  0.00
ATOM    912  C   ALA   103    -111.579  12.426 -83.719  1.00  0.00
ATOM    913  O   ALA   103    -112.352  13.296 -83.316  1.00  0.00
ATOM    914  N   ALA   104    -111.073  12.411 -84.949  1.00  0.00
ATOM    915  H   ALA   104    -110.297  11.822 -85.179  1.00  0.00
ATOM    916  CA  ALA   104    -111.510  13.326 -86.024  1.00  0.00
ATOM    917  CB  ALA   104    -110.336  14.228 -86.420  1.00  0.00
ATOM    918  C   ALA   104    -112.038  12.579 -87.259  1.00  0.00
ATOM    919  O   ALA   104    -111.522  11.526 -87.633  1.00  0.00
ATOM    920  N   THR   105    -113.088  13.152 -87.845  1.00  0.00
ATOM    921  H   THR   105    -113.525  13.957 -87.444  1.00  0.00
ATOM    922  CA  THR   105    -113.746  12.665 -89.083  1.00  0.00
ATOM    923  CB  THR   105    -114.380  11.266 -88.914  1.00  0.00
ATOM    924  OG1 THR   105    -114.879  10.816 -90.178  1.00  0.00
ATOM    925  HG1 THR   105    -115.157   9.857 -90.100  1.00  0.00
ATOM    926  CG2 THR   105    -115.472  11.191 -87.837  1.00  0.00
ATOM    927  C   THR   105    -114.777  13.688 -89.597  1.00  0.00
ATOM    928  O   THR   105    -115.290  14.500 -88.827  1.00  0.00
ATOM    929  N   LEU   106    -115.011  13.653 -90.907  1.00  0.00
ATOM    930  H   LEU   106    -114.720  12.863 -91.449  1.00  0.00
ATOM    931  CA  LEU   106    -115.919  14.589 -91.601  1.00  0.00
ATOM    932  CB  LEU   106    -115.061  15.585 -92.399  1.00  0.00
ATOM    933  CG  LEU   106    -115.823  16.794 -92.960  1.00  0.00
ATOM    934  CD1 LEU   106    -114.885  18.001 -93.002  1.00  0.00
ATOM    935  CD2 LEU   106    -116.333  16.531 -94.381  1.00  0.00
ATOM    936  C   LEU   106    -116.896  13.821 -92.506  1.00  0.00
ATOM    937  O   LEU   106    -116.508  12.891 -93.212  1.00  0.00
ATOM    938  N   ALA   107    -118.150  14.264 -92.477  1.00  0.00
ATOM    939  H   ALA   107    -118.421  15.025 -91.889  1.00  0.00
ATOM    940  CA  ALA   107    -119.227  13.732 -93.336  1.00  0.00
ATOM    941  CB  ALA   107    -120.284  13.047 -92.466  1.00  0.00
ATOM    942  C   ALA   107    -119.872  14.858 -94.160  1.00  0.00
ATOM    943  O   ALA   107    -120.090  15.960 -93.658  1.00  0.00
ATOM    944  N   ALA   108    -120.117  14.558 -95.434  1.00  0.00
ATOM    945  H   ALA   108    -119.915  13.654 -95.808  1.00  0.00
ATOM    946  CA  ALA   108    -120.743  15.498 -96.386  1.00  0.00
ATOM    947  CB  ALA   108    -119.697  15.959 -97.408  1.00  0.00
ATOM    948  C   ALA   108    -121.940  14.864 -97.112  1.00  0.00
ATOM    949  O   ALA   108    -121.916  13.682 -97.452  1.00  0.00
ATOM    950  N   TYR   109    -122.973  15.679 -97.316  1.00  0.00
ATOM    951  H   TYR   109    -122.968  16.621 -96.985  1.00  0.00
ATOM    952  CA  TYR   109    -124.199  15.271 -98.030  1.00  0.00
ATOM    953  CB  TYR   109    -125.368  15.225 -97.033  1.00  0.00
ATOM    954  CG  TYR   109    -126.668  14.736 -97.684  1.00  0.00
ATOM    955  CD1 TYR   109    -126.880  13.361 -97.869  1.00  0.00
ATOM    956  HD1 TYR   109    -126.226  12.632 -97.389  1.00  0.00
ATOM    957  CD2 TYR   109    -127.545  15.661 -98.270  1.00  0.00
ATOM    958  HD2 TYR   109    -127.423  16.729 -98.084  1.00  0.00
ATOM    959  CE1 TYR   109    -127.940  12.918 -98.672  1.00  0.00
ATOM    960  HE1 TYR   109    -128.104  11.852 -98.826  1.00  0.00
ATOM    961  CE2 TYR   109    -128.602  15.215 -99.076  1.00  0.00
ATOM    962  HE2 TYR   109    -129.260  15.938 -99.555  1.00  0.00
ATOM    963  CZ  TYR   109    -128.792  13.843 -99.285  1.00  0.00
ATOM    964  OH  TYR   109    -129.772  13.406-100.114  1.00  0.00
ATOM    965  HH  TYR   109    -130.196  14.192-100.562  1.00  0.00
ATOM    966  C   TYR   109    -124.512  16.218 -99.209  1.00  0.00
ATOM    967  O   TYR   109    -124.447  17.438 -99.029  1.00  0.00
ATOM    968  N   PRO   110    -124.880  15.675-100.382  1.00  0.00
ATOM    969  CA  PRO   110    -125.328  16.481-101.536  1.00  0.00
ATOM    970  CB  PRO   110    -125.206  15.535-102.736  1.00  0.00
ATOM    971  CG  PRO   110    -125.429  14.152-102.126  1.00  0.00
ATOM    972  CD  PRO   110    -124.746  14.253-100.761  1.00  0.00
ATOM    973  C   PRO   110    -126.744  17.050-101.339  1.00  0.00
ATOM    974  O   PRO   110    -127.755  16.467-101.731  1.00  0.00
ATOM    975  N   ALA   111    -126.787  18.186-100.648  1.00  0.00
ATOM    976  H   ALA   111    -125.960  18.569-100.232  1.00  0.00
ATOM    977  CA  ALA   111    -128.036  18.913-100.340  1.00  0.00
ATOM    978  CB  ALA   111    -127.781  19.882 -99.180  1.00  0.00
ATOM    979  C   ALA   111    -128.645  19.621-101.565  1.00  0.00
ATOM    980  O   ALA   111    -128.287  20.743-101.922  1.00  0.00
ATOM    981  N   GLU   112    -129.423  18.835-102.304  1.00  0.00
ATOM    982  H   GLU   112    -129.431  17.844-102.160  1.00  0.00
ATOM    983  CA  GLU   112    -130.196  19.306-103.470  1.00  0.00
ATOM    984  CB  GLU   112    -129.557  18.725-104.743  1.00  0.00
ATOM    985  CG  GLU   112    -130.192  19.200-106.060  1.00  0.00
ATOM    986  CD  GLU   112    -130.094  20.716-106.255  1.00  0.00
ATOM    987  OE1 GLU   112    -129.124  21.147-106.913  1.00  0.00
ATOM    988  OE2 GLU   112    -131.000  21.410-105.738  1.00  0.00
ATOM    989  C   GLU   112    -131.675  18.904-103.347  1.00  0.00
ATOM    990  O   GLU   112    -131.994  17.785-102.946  1.00  0.00
ATOM    991  N   THR   113    -132.546  19.832-103.739  1.00  0.00
ATOM    992  H   THR   113    -132.240  20.719-104.088  1.00  0.00
ATOM    993  CA  THR   113    -134.006  19.595-103.804  1.00  0.00
ATOM    994  CB  THR   113    -134.826  20.899-103.920  1.00  0.00
ATOM    995  OG1 THR   113    -136.218  20.563-103.951  1.00  0.00
ATOM    996  HG1 THR   113    -136.727  21.222-104.537  1.00  0.00
ATOM    997  CG2 THR   113    -134.447  21.788-105.113  1.00  0.00
ATOM    998  C   THR   113    -134.385  18.625-104.944  1.00  0.00
ATOM    999  O   THR   113    -133.803  18.708-106.028  1.00  0.00
ATOM   1000  N   PRO   114    -135.311  17.693-104.677  1.00  0.00
ATOM   1001  CA  PRO   114    -135.982  16.906-105.729  1.00  0.00
ATOM   1002  CB  PRO   114    -136.570  15.698-104.995  1.00  0.00
ATOM   1003  CG  PRO   114    -136.830  16.226-103.584  1.00  0.00
ATOM   1004  CD  PRO   114    -135.653  17.173-103.337  1.00  0.00
ATOM   1005  C   PRO   114    -137.057  17.692-106.503  1.00  0.00
ATOM   1006  O   PRO   114    -137.350  17.365-107.651  1.00  0.00
ATOM   1007  N   THR   115    -137.635  18.713-105.868  1.00  0.00
ATOM   1008  H   THR   115    -137.340  19.019-104.960  1.00  0.00
ATOM   1009  CA  THR   115    -138.768  19.487-106.424  1.00  0.00
ATOM   1010  CB  THR   115    -140.011  19.375-105.526  1.00  0.00
ATOM   1011  OG1 THR   115    -139.670  19.705-104.176  1.00  0.00
ATOM   1012  HG1 THR   115    -140.492  19.679-103.604  1.00  0.00
ATOM   1013  CG2 THR   115    -140.664  17.993-105.624  1.00  0.00
ATOM   1014  C   THR   115    -138.464  20.975-106.650  1.00  0.00
ATOM   1015  O   THR   115    -137.727  21.614-105.897  1.00  0.00
ATOM   1016  N   ALA   116    -139.059  21.485-107.725  1.00  0.00
ATOM   1017  H   ALA   116    -139.606  20.912-108.334  1.00  0.00
ATOM   1018  CA  ALA   116    -139.014  22.911-108.111  1.00  0.00
ATOM   1019  CB  ALA   116    -138.188  23.063-109.392  1.00  0.00
ATOM   1020  C   ALA   116    -140.436  23.456-108.331  1.00  0.00
ATOM   1021  O   ALA   116    -141.323  22.720-108.765  1.00  0.00
ATOM   1022  N   GLY   117    -140.609  24.742-108.030  1.00  0.00
ATOM   1023  H   GLY   117    -139.864  25.300-107.664  1.00  0.00
ATOM   1024  CA  GLY   117    -141.901  25.452-108.148  1.00  0.00
ATOM   1025  C   GLY   117    -141.757  26.960-107.893  1.00  0.00
ATOM   1026  O   GLY   117    -140.775  27.409-107.303  1.00  0.00
ATOM   1027  N   GLU   118    -142.735  27.713-108.391  1.00  0.00
ATOM   1028  H   GLU   118    -143.534  27.310-108.836  1.00  0.00
ATOM   1029  CA  GLU   118    -142.758  29.185-108.269  1.00  0.00
ATOM   1030  CB  GLU   118    -142.699  29.802-109.676  1.00  0.00
ATOM   1031  CG  GLU   118    -142.568  31.333-109.701  1.00  0.00
ATOM   1032  CD  GLU   118    -141.294  31.829-109.010  1.00  0.00
ATOM   1033  OE1 GLU   118    -140.283  31.997-109.725  1.00  0.00
ATOM   1034  OE2 GLU   118    -141.363  32.012-107.773  1.00  0.00
ATOM   1035  C   GLU   118    -143.990  29.672-107.486  1.00  0.00
ATOM   1036  O   GLU   118    -145.120  29.258-107.742  1.00  0.00
ATOM   1037  N   GLU   119    -143.730  30.621-106.590  1.00  0.00
ATOM   1038  H   GLU   119    -142.803  30.983-106.475  1.00  0.00
ATOM   1039  CA  GLU   119    -144.754  31.264-105.744  1.00  0.00
ATOM   1040  CB  GLU   119    -144.055  31.946-104.560  1.00  0.00
ATOM   1041  CG  GLU   119    -145.040  32.475-103.509  1.00  0.00
ATOM   1042  CD  GLU   119    -144.345  33.172-102.333  1.00  0.00
ATOM   1043  OE1 GLU   119    -143.347  32.613-101.826  1.00  0.00
ATOM   1044  OE2 GLU   119    -144.877  34.223-101.917  1.00  0.00
ATOM   1045  C   GLU   119    -145.608  32.259-106.551  1.00  0.00
ATOM   1046  O   GLU   119    -145.150  33.338-106.925  1.00  0.00
ATOM   1047  N   TYR   120    -146.805  31.803-106.914  1.00  0.00
ATOM   1048  H   TYR   120    -147.011  30.826-106.871  1.00  0.00
ATOM   1049  CA  TYR   120    -147.838  32.634-107.569  1.00  0.00
ATOM   1050  CB  TYR   120    -149.065  31.758-107.876  1.00  0.00
ATOM   1051  CG  TYR   120    -150.283  32.497-108.457  1.00  0.00
ATOM   1052  CD1 TYR   120    -150.146  33.488-109.444  1.00  0.00
ATOM   1053  HD1 TYR   120    -149.225  33.561-110.023  1.00  0.00
ATOM   1054  CD2 TYR   120    -151.535  32.293-107.860  1.00  0.00
ATOM   1055  HD2 TYR   120    -151.654  31.546-107.074  1.00  0.00
ATOM   1056  CE1 TYR   120    -151.240  34.294-109.792  1.00  0.00
ATOM   1057  HE1 TYR   120    -151.137  35.053-110.566  1.00  0.00
ATOM   1058  CE2 TYR   120    -152.632  33.087-108.222  1.00  0.00
ATOM   1059  HE2 TYR   120    -153.584  32.948-107.711  1.00  0.00
ATOM   1060  CZ  TYR   120    -152.482  34.100-109.176  1.00  0.00
ATOM   1061  OH  TYR   120    -153.457  35.035-109.322  1.00  0.00
ATOM   1062  HH  TYR   120    -154.334  34.620-109.066  1.00  0.00
ATOM   1063  C   TYR   120    -148.211  33.874-106.721  1.00  0.00
ATOM   1064  O   TYR   120    -148.854  33.724-105.677  1.00  0.00
ATOM   1065  N   PRO   121    -147.902  35.086-107.219  1.00  0.00
ATOM   1066  CA  PRO   121    -148.155  36.362-106.512  1.00  0.00
ATOM   1067  CB  PRO   121    -147.623  37.455-107.443  1.00  0.00
ATOM   1068  CG  PRO   121    -147.702  36.818-108.828  1.00  0.00
ATOM   1069  CD  PRO   121    -147.340  35.358-108.558  1.00  0.00
ATOM   1070  C   PRO   121    -149.612  36.616-106.090  1.00  0.00
ATOM   1071  O   PRO   121    -149.852  37.412-105.188  1.00  0.00
ATOM   1072  N   SER   122    -150.556  35.975-106.785  1.00  0.00
ATOM   1073  H   SER   122    -150.332  35.486-107.626  1.00  0.00
ATOM   1074  CA  SER   122    -151.990  35.893-106.418  1.00  0.00
ATOM   1075  CB  SER   122    -152.196  35.188-105.068  1.00  0.00
ATOM   1076  OG  SER   122    -151.667  33.859-105.130  1.00  0.00
ATOM   1077  HG  SER   122    -150.657  33.896-105.127  1.00  0.00
ATOM   1078  C   SER   122    -152.770  37.214-106.474  1.00  0.00
ATOM   1079  O   SER   122    -152.853  37.971-105.509  1.00  0.00
ATOM   1080  N   ARG   123    -153.389  37.426-107.634  1.00  0.00
ATOM   1081  H   ARG   123    -153.348  36.743-108.369  1.00  0.00
ATOM   1082  CA  ARG   123    -154.227  38.609-107.926  1.00  0.00
ATOM   1083  CB  ARG   123    -154.505  38.670-109.435  1.00  0.00
ATOM   1084  CG  ARG   123    -155.247  39.947-109.846  1.00  0.00
ATOM   1085  CD  ARG   123    -155.546  39.964-111.345  1.00  0.00
ATOM   1086  NE  ARG   123    -156.324  41.174-111.664  1.00  0.00
ATOM   1087  HE  ARG   123    -156.577  41.735-110.879  1.00  0.00
ATOM   1088  CZ  ARG   123    -156.737  41.566-112.872  1.00  0.00
ATOM   1089  NH1 ARG   123    -156.479  40.876-113.975  1.00  0.00
ATOM   1090 HH11 ARG   123    -155.957  40.028-113.905  1.00  0.00
ATOM   1091 HH12 ARG   123    -156.804  41.203-114.859  1.00  0.00
ATOM   1092  NH2 ARG   123    -157.436  42.684-112.995  1.00  0.00
ATOM   1093 HH21 ARG   123    -157.655  43.232-112.191  1.00  0.00
ATOM   1094 HH22 ARG   123    -157.740  42.974-113.900  1.00  0.00
ATOM   1095  C   ARG   123    -155.543  38.597-107.112  1.00  0.00
ATOM   1096  O   ARG   123    -156.352  37.681-107.285  1.00  0.00
ATOM   1097  N   PRO   124    -155.728  39.563-106.197  1.00  0.00
ATOM   1098  CA  PRO   124    -156.973  39.703-105.418  1.00  0.00
ATOM   1099  CB  PRO   124    -156.557  40.517-104.191  1.00  0.00
ATOM   1100  CG  PRO   124    -155.451  41.426-104.729  1.00  0.00
ATOM   1101  CD  PRO   124    -154.718  40.540-105.739  1.00  0.00
ATOM   1102  C   PRO   124    -158.091  40.401-106.211  1.00  0.00
ATOM   1103  O   PRO   124    -157.835  41.165-107.140  1.00  0.00
ATOM   1104  N   THR   125    -159.325  40.052-105.857  1.00  0.00
ATOM   1105  H   THR   125    -159.494  39.354-105.162  1.00  0.00
ATOM   1106  CA  THR   125    -160.546  40.706-106.383  1.00  0.00
ATOM   1107  CB  THR   125    -161.209  39.890-107.511  1.00  0.00
ATOM   1108  OG1 THR   125    -162.309  40.636-108.043  1.00  0.00
ATOM   1109  HG1 THR   125    -162.647  40.179-108.869  1.00  0.00
ATOM   1110  CG2 THR   125    -161.653  38.480-107.096  1.00  0.00
ATOM   1111  C   THR   125    -161.529  41.035-105.245  1.00  0.00
ATOM   1112  O   THR   125    -161.584  40.321-104.245  1.00  0.00
ATOM   1113  N   GLU   126    -162.290  42.112-105.440  1.00  0.00
ATOM   1114  H   GLU   126    -162.348  42.527-106.349  1.00  0.00
ATOM   1115  CA  GLU   126    -163.221  42.677-104.434  1.00  0.00
ATOM   1116  CB  GLU   126    -162.460  43.278-103.236  1.00  0.00
ATOM   1117  CG  GLU   126    -161.453  44.376-103.605  1.00  0.00
ATOM   1118  CD  GLU   126    -160.705  44.880-102.369  1.00  0.00
ATOM   1119  OE1 GLU   126    -161.220  45.833-101.744  1.00  0.00
ATOM   1120  OE2 GLU   126    -159.634  44.304-102.079  1.00  0.00
ATOM   1121  C   GLU   126    -164.177  43.725-105.029  1.00  0.00
ATOM   1122  O   GLU   126    -163.841  44.411-105.993  1.00  0.00
ATOM   1123  N   PHE   127    -165.367  43.798-104.436  1.00  0.00
ATOM   1124  H   PHE   127    -165.603  43.210-103.664  1.00  0.00
ATOM   1125  CA  PHE   127    -166.412  44.776-104.802  1.00  0.00
ATOM   1126  CB  PHE   127    -167.598  44.030-105.433  1.00  0.00
ATOM   1127  CG  PHE   127    -168.731  44.973-105.859  1.00  0.00
ATOM   1128  CD1 PHE   127    -168.646  45.674-107.071  1.00  0.00
ATOM   1129  HD1 PHE   127    -167.837  45.466-107.772  1.00  0.00
ATOM   1130  CD2 PHE   127    -169.801  45.218-104.985  1.00  0.00
ATOM   1131  HD2 PHE   127    -169.878  44.674-104.043  1.00  0.00
ATOM   1132  CE1 PHE   127    -169.616  46.632-107.396  1.00  0.00
ATOM   1133  HE1 PHE   127    -169.543  47.184-108.332  1.00  0.00
ATOM   1134  CE2 PHE   127    -170.771  46.173-105.313  1.00  0.00
ATOM   1135  HE2 PHE   127    -171.596  46.370-104.629  1.00  0.00
ATOM   1136  CZ  PHE   127    -170.675  46.884-106.515  1.00  0.00
ATOM   1137  HZ  PHE   127    -171.404  47.659-106.748  1.00  0.00
ATOM   1138  C   PHE   127    -166.857  45.588-103.573  1.00  0.00
ATOM   1139  O   PHE   127    -166.955  45.054-102.469  1.00  0.00
ATOM   1140  N   ALA   128    -167.195  46.850-103.826  1.00  0.00
ATOM   1141  H   ALA   128    -167.261  47.195-104.762  1.00  0.00
ATOM   1142  CA  ALA   128    -167.656  47.795-102.789  1.00  0.00
ATOM   1143  CB  ALA   128    -166.603  48.890-102.590  1.00  0.00
ATOM   1144  C   ALA   128    -169.007  48.425-103.162  1.00  0.00
ATOM   1145  O   ALA   128    -169.229  48.818-104.307  1.00  0.00
ATOM   1146  N   PHE   129    -169.874  48.527-102.158  1.00  0.00
ATOM   1147  H   PHE   129    -169.635  48.244-101.231  1.00  0.00
ATOM   1148  CA  PHE   129    -171.222  49.112-102.299  1.00  0.00
ATOM   1149  CB  PHE   129    -172.271  48.000-102.142  1.00  0.00
ATOM   1150  CG  PHE   129    -173.712  48.520-102.242  1.00  0.00
ATOM   1151  CD1 PHE   129    -174.289  48.768-103.496  1.00  0.00
ATOM   1152  HD1 PHE   129    -173.759  48.496-104.409  1.00  0.00
ATOM   1153  CD2 PHE   129    -174.423  48.832-101.072  1.00  0.00
ATOM   1154  HD2 PHE   129    -173.981  48.643-100.093  1.00  0.00
ATOM   1155  CE1 PHE   129    -175.563  49.345-103.579  1.00  0.00
ATOM   1156  HE1 PHE   129    -176.009  49.543-104.553  1.00  0.00
ATOM   1157  CE2 PHE   129    -175.700  49.402-101.157  1.00  0.00
ATOM   1158  HE2 PHE   129    -176.260  49.620-100.248  1.00  0.00
ATOM   1159  CZ  PHE   129    -176.268  49.663-102.410  1.00  0.00
ATOM   1160  HZ  PHE   129    -177.258  50.111-102.477  1.00  0.00
ATOM   1161  C   PHE   129    -171.462  50.240-101.283  1.00  0.00
ATOM   1162  O   PHE   129    -171.058  50.147-100.125  1.00  0.00
ATOM   1163  N   TYR   130    -172.203  51.245-101.742  1.00  0.00
ATOM   1164  H   TYR   130    -172.541  51.254-102.683  1.00  0.00
ATOM   1165  CA  TYR   130    -172.651  52.375-100.907  1.00  0.00
ATOM   1166  CB  TYR   130    -171.973  53.671-101.375  1.00  0.00
ATOM   1167  CG  TYR   130    -172.363  54.867-100.497  1.00  0.00
ATOM   1168  CD1 TYR   130    -171.706  55.084 -99.277  1.00  0.00
ATOM   1169  HD1 TYR   130    -170.828  54.493 -99.010  1.00  0.00
ATOM   1170  CD2 TYR   130    -173.473  55.655-100.840  1.00  0.00
ATOM   1171  HD2 TYR   130    -173.972  55.514-101.800  1.00  0.00
ATOM   1172  CE1 TYR   130    -172.175  56.065 -98.393  1.00  0.00
ATOM   1173  HE1 TYR   130    -171.672  56.234 -97.442  1.00  0.00
ATOM   1174  CE2 TYR   130    -173.942  56.634 -99.953  1.00  0.00
ATOM   1175  HE2 TYR   130    -174.825  57.216-100.208  1.00  0.00
ATOM   1176  CZ  TYR   130    -173.296  56.833 -98.727  1.00  0.00
ATOM   1177  OH  TYR   130    -173.763  57.755 -97.848  1.00  0.00
ATOM   1178  HH  TYR   130    -174.619  58.135 -98.195  1.00  0.00
ATOM   1179  C   TYR   130    -174.187  52.508-100.948  1.00  0.00
ATOM   1180  O   TYR   130    -174.759  52.548-102.041  1.00  0.00
ATOM   1181  N   PRO   131    -174.842  52.551 -99.777  1.00  0.00
ATOM   1182  CA  PRO   131    -176.292  52.822 -99.671  1.00  0.00
ATOM   1183  CB  PRO   131    -176.636  52.575 -98.199  1.00  0.00
ATOM   1184  CG  PRO   131    -175.581  51.563 -97.756  1.00  0.00
ATOM   1185  CD  PRO   131    -174.327  52.025 -98.497  1.00  0.00
ATOM   1186  C   PRO   131    -176.629  54.262-100.097  1.00  0.00
ATOM   1187  O   PRO   131    -176.527  55.212 -99.320  1.00  0.00
ATOM   1188  N   GLY   132    -176.912  54.401-101.392  1.00  0.00
ATOM   1189  H   GLY   132    -176.750  53.646-102.029  1.00  0.00
ATOM   1190  CA  GLY   132    -177.294  55.677-102.034  1.00  0.00
ATOM   1191  C   GLY   132    -178.662  56.212-101.579  1.00  0.00
ATOM   1192  O   GLY   132    -179.665  56.045-102.268  1.00  0.00
ATOM   1193  N   TYR   133    -178.654  56.845-100.410  1.00  0.00
ATOM   1194  H   TYR   133    -177.867  56.770 -99.795  1.00  0.00
ATOM   1195  CA  TYR   133    -179.841  57.504 -99.832  1.00  0.00
ATOM   1196  CB  TYR   133    -180.164  56.877 -98.467  1.00  0.00
ATOM   1197  CG  TYR   133    -181.374  57.526 -97.777  1.00  0.00
ATOM   1198  CD1 TYR   133    -182.622  57.582 -98.417  1.00  0.00
ATOM   1199  HD1 TYR   133    -182.790  57.038 -99.347  1.00  0.00
ATOM   1200  CD2 TYR   133    -181.186  58.201 -96.561  1.00  0.00
ATOM   1201  HD2 TYR   133    -180.217  58.172 -96.063  1.00  0.00
ATOM   1202  CE1 TYR   133    -183.668  58.328 -97.855  1.00  0.00
ATOM   1203  HE1 TYR   133    -184.622  58.408 -98.374  1.00  0.00
ATOM   1204  CE2 TYR   133    -182.235  58.937 -95.995  1.00  0.00
ATOM   1205  HE2 TYR   133    -182.069  59.489 -95.071  1.00  0.00
ATOM   1206  CZ  TYR   133    -183.474  59.003 -96.644  1.00  0.00
ATOM   1207  OH  TYR   133    -184.464  59.786 -96.144  1.00  0.00
ATOM   1208  HH  TYR   133    -184.248  59.999 -95.189  1.00  0.00
ATOM   1209  C   TYR   133    -179.646  59.030 -99.714  1.00  0.00
ATOM   1210  O   TYR   133    -178.679  59.471 -99.087  1.00  0.00
ATOM   1211  N   PRO   134    -180.506  59.818-100.377  1.00  0.00
ATOM   1212  CA  PRO   134    -180.508  61.289-100.262  1.00  0.00
ATOM   1213  CB  PRO   134    -181.371  61.767-101.432  1.00  0.00
ATOM   1214  CG  PRO   134    -182.356  60.618-101.642  1.00  0.00
ATOM   1215  CD  PRO   134    -181.506  59.375-101.372  1.00  0.00
ATOM   1216  C   PRO   134    -181.062  61.772 -98.913  1.00  0.00
ATOM   1217  O   PRO   134    -181.859  61.092 -98.269  1.00  0.00
ATOM   1218  N   GLY   135    -180.578  62.941 -98.494  1.00  0.00
ATOM   1219  H   GLY   135    -179.828  63.393 -98.973  1.00  0.00
ATOM   1220  CA  GLY   135    -181.061  63.648 -97.289  1.00  0.00
ATOM   1221  C   GLY   135    -182.457  64.252 -97.512  1.00  0.00
ATOM   1222  O   GLY   135    -182.584  65.411 -97.904  1.00  0.00
ATOM   1223  N   THR   136    -183.464  63.392 -97.380  1.00  0.00
ATOM   1224  H   THR   136    -183.288  62.405 -97.403  1.00  0.00
ATOM   1225  CA  THR   136    -184.897  63.737 -97.534  1.00  0.00
ATOM   1226  CB  THR   136    -185.771  62.471 -97.459  1.00  0.00
ATOM   1227  OG1 THR   136    -185.135  61.383 -98.139  1.00  0.00
ATOM   1228  HG1 THR   136    -184.913  60.656 -97.453  1.00  0.00
ATOM   1229  CG2 THR   136    -187.151  62.708 -98.080  1.00  0.00
ATOM   1230  C   THR   136    -185.369  64.754 -96.477  1.00  0.00
ATOM   1231  O   THR   136    -185.736  64.400 -95.357  1.00  0.00
ATOM   1232  N   TYR   137    -185.230  66.024 -96.841  1.00  0.00
ATOM   1233  H   TYR   137    -184.662  66.267 -97.628  1.00  0.00
ATOM   1234  CA  TYR   137    -185.720  67.167 -96.046  1.00  0.00
ATOM   1235  CB  TYR   137    -184.520  67.998 -95.563  1.00  0.00
ATOM   1236  CG  TYR   137    -184.881  69.256 -94.753  1.00  0.00
ATOM   1237  CD1 TYR   137    -185.838  69.215 -93.724  1.00  0.00
ATOM   1238  HD1 TYR   137    -186.177  68.259 -93.326  1.00  0.00
ATOM   1239  CD2 TYR   137    -184.357  70.493 -95.157  1.00  0.00
ATOM   1240  HD2 TYR   137    -183.606  70.538 -95.947  1.00  0.00
ATOM   1241  CE1 TYR   137    -186.289  70.406 -93.136  1.00  0.00
ATOM   1242  HE1 TYR   137    -187.085  70.382 -92.392  1.00  0.00
ATOM   1243  CE2 TYR   137    -184.796  71.680 -94.553  1.00  0.00
ATOM   1244  HE2 TYR   137    -184.391  72.636 -94.883  1.00  0.00
ATOM   1245  CZ  TYR   137    -185.770  71.638 -93.548  1.00  0.00
ATOM   1246  OH  TYR   137    -186.334  72.790 -93.099  1.00  0.00
ATOM   1247  HH  TYR   137    -185.646  73.519 -93.089  1.00  0.00
ATOM   1248  C   TYR   137    -186.694  68.037 -96.858  1.00  0.00
ATOM   1249  O   TYR   137    -186.474  68.322 -98.034  1.00  0.00
ATOM   1250  N   GLN   138    -187.709  68.521 -96.149  1.00  0.00
ATOM   1251  H   GLN   138    -187.841  68.267 -95.192  1.00  0.00
ATOM   1252  CA  GLN   138    -188.708  69.466 -96.678  1.00  0.00
ATOM   1253  CB  GLN   138    -190.113  68.951 -96.338  1.00  0.00
ATOM   1254  CG  GLN   138    -191.222  69.798 -96.975  1.00  0.00
ATOM   1255  CD  GLN   138    -192.626  69.286 -96.636  1.00  0.00
ATOM   1256  OE1 GLN   138    -192.930  68.799 -95.556  1.00  0.00
ATOM   1257  NE2 GLN   138    -193.542  69.441 -97.566  1.00  0.00
ATOM   1258 HE21 GLN   138    -193.326  69.867 -98.438  1.00  0.00
ATOM   1259 HE22 GLN   138    -194.456  69.120 -97.336  1.00  0.00
ATOM   1260  C   GLN   138    -188.430  70.852 -96.059  1.00  0.00
ATOM   1261  O   GLN   138    -188.684  71.037 -94.867  1.00  0.00
ATOM   1262  N   PRO   139    -187.821  71.768 -96.831  1.00  0.00
ATOM   1263  CA  PRO   139    -187.382  73.091 -96.343  1.00  0.00
ATOM   1264  CB  PRO   139    -186.644  73.730 -97.522  1.00  0.00
ATOM   1265  CG  PRO   139    -187.293  73.083 -98.744  1.00  0.00
ATOM   1266  CD  PRO   139    -187.576  71.652 -98.283  1.00  0.00
ATOM   1267  C   PRO   139    -188.526  73.956 -95.798  1.00  0.00
ATOM   1268  O   PRO   139    -189.383  74.438 -96.538  1.00  0.00
ATOM   1269  N   MET   140    -188.571  74.006 -94.472  1.00  0.00
ATOM   1270  H   MET   140    -187.945  73.453 -93.910  1.00  0.00
ATOM   1271  CA  MET   140    -189.574  74.774 -93.709  1.00  0.00
ATOM   1272  CB  MET   140    -190.445  73.821 -92.873  1.00  0.00
ATOM   1273  CG  MET   140    -189.661  72.931 -91.898  1.00  0.00
ATOM   1274  SD  MET   140    -190.711  71.776 -90.940  1.00  0.00
ATOM   1275  CE  MET   140    -191.506  72.897 -89.808  1.00  0.00
ATOM   1276  C   MET   140    -188.951  75.880 -92.841  1.00  0.00
ATOM   1277  O   MET   140    -187.845  75.739 -92.319  1.00  0.00
ATOM   1278  N   ALA   141    -189.686  76.989 -92.760  1.00  0.00
ATOM   1279  H   ALA   141    -190.545  77.071 -93.265  1.00  0.00
ATOM   1280  CA  ALA   141    -189.328  78.200 -91.987  1.00  0.00
ATOM   1281  CB  ALA   141    -188.259  79.011 -92.732  1.00  0.00
ATOM   1282  C   ALA   141    -190.565  79.089 -91.775  1.00  0.00
ATOM   1283  O   ALA   141    -191.503  79.059 -92.572  1.00  0.00
ATOM   1284  N   SER   142    -190.569  79.809 -90.655  1.00  0.00
ATOM   1285  H   SER   142    -189.837  79.750 -89.977  1.00  0.00
ATOM   1286  CA  SER   142    -191.654  80.742 -90.285  1.00  0.00
ATOM   1287  CB  SER   142    -192.312  80.306 -88.969  1.00  0.00
ATOM   1288  OG  SER   142    -191.337  80.188 -87.928  1.00  0.00
ATOM   1289  HG  SER   142    -191.797  80.028 -87.053  1.00  0.00
ATOM   1290  C   SER   142    -191.165  82.193 -90.162  1.00  0.00
ATOM   1291  O   SER   142    -190.017  82.457 -89.805  1.00  0.00
ATOM   1292  N   TYR   143    -192.047  83.109 -90.554  1.00  0.00
ATOM   1293  H   TYR   143    -192.946  82.854 -90.907  1.00  0.00
ATOM   1294  CA  TYR   143    -191.804  84.563 -90.480  1.00  0.00
ATOM   1295  CB  TYR   143    -191.651  85.119 -91.903  1.00  0.00
ATOM   1296  CG  TYR   143    -191.483  86.644 -91.936  1.00  0.00
ATOM   1297  CD1 TYR   143    -190.286  87.242 -91.510  1.00  0.00
ATOM   1298  HD1 TYR   143    -189.420  86.628 -91.260  1.00  0.00
ATOM   1299  CD2 TYR   143    -192.568  87.446 -92.318  1.00  0.00
ATOM   1300  HD2 TYR   143    -193.506  86.989 -92.637  1.00  0.00
ATOM   1301  CE1 TYR   143    -190.191  88.640 -91.440  1.00  0.00
ATOM   1302  HE1 TYR   143    -189.275  89.111 -91.089  1.00  0.00
ATOM   1303  CE2 TYR   143    -192.461  88.841 -92.268  1.00  0.00
ATOM   1304  HE2 TYR   143    -193.251  89.453 -92.697  1.00  0.00
ATOM   1305  CZ  TYR   143    -191.280  89.438 -91.810  1.00  0.00
ATOM   1306  OH  TYR   143    -191.197  90.788 -91.697  1.00  0.00
ATOM   1307  HH  TYR   143    -192.113  91.183 -91.820  1.00  0.00
ATOM   1308  C   TYR   143    -192.920  85.279 -89.701  1.00  0.00
ATOM   1309  O   TYR   143    -194.097  84.944 -89.823  1.00  0.00
ATOM   1310  N   LEU   144    -192.497  86.272 -88.923  1.00  0.00
ATOM   1311  H   LEU   144    -191.547  86.582 -88.954  1.00  0.00
ATOM   1312  CA  LEU   144    -193.381  87.083 -88.062  1.00  0.00
ATOM   1313  CB  LEU   144    -193.169  86.759 -86.574  1.00  0.00
ATOM   1314  CG  LEU   144    -193.693  85.387 -86.127  1.00  0.00
ATOM   1315  CD1 LEU   144    -192.669  84.269 -86.349  1.00  0.00
ATOM   1316  CD2 LEU   144    -194.113  85.451 -84.658  1.00  0.00
ATOM   1317  C   LEU   144    -193.149  88.585 -88.277  1.00  0.00
ATOM   1318  O   LEU   144    -192.025  89.025 -88.509  1.00  0.00
ATOM   1319  N   ASP   145    -194.220  89.358 -88.108  1.00  0.00
ATOM   1320  H   ASP   145    -195.115  88.967 -87.895  1.00  0.00
ATOM   1321  CA  ASP   145    -194.172  90.831 -88.214  1.00  0.00
ATOM   1322  CB  ASP   145    -195.117  91.332 -89.315  1.00  0.00
ATOM   1323  CG  ASP   145    -194.712  90.821 -90.700  1.00  0.00
ATOM   1324  OD1 ASP   145    -193.876  91.498 -91.342  1.00  0.00
ATOM   1325  OD2 ASP   145    -195.238  89.756 -91.087  1.00  0.00
ATOM   1326  C   ASP   145    -194.504  91.489 -86.866  1.00  0.00
ATOM   1327  O   ASP   145    -195.665  91.609 -86.480  1.00  0.00
ATOM   1328  N   VAL   146    -193.445  91.816 -86.131  1.00  0.00
ATOM   1329  H   VAL   146    -192.511  91.633 -86.440  1.00  0.00
ATOM   1330  CA  VAL   146    -193.562  92.419 -84.785  1.00  0.00
ATOM   1331  CB  VAL   146    -192.763  91.607 -83.739  1.00  0.00
ATOM   1332  CG1 VAL   146    -192.952  92.161 -82.321  1.00  0.00
ATOM   1333  CG2 VAL   146    -193.157  90.124 -83.729  1.00  0.00
ATOM   1334  C   VAL   146    -193.117  93.892 -84.859  1.00  0.00
ATOM   1335  O   VAL   146    -191.943  94.228 -84.708  1.00  0.00
ATOM   1336  N   SER   147    -194.093  94.744 -85.158  1.00  0.00
ATOM   1337  H   SER   147    -195.007  94.426 -85.412  1.00  0.00
ATOM   1338  CA  SER   147    -193.879  96.198 -85.314  1.00  0.00
ATOM   1339  CB  SER   147    -194.513  96.675 -86.629  1.00  0.00
ATOM   1340  OG  SER   147    -195.916  96.390 -86.623  1.00  0.00
ATOM   1341  HG  SER   147    -196.332  96.892 -85.852  1.00  0.00
ATOM   1342  C   SER   147    -194.418  96.995 -84.115  1.00  0.00
ATOM   1343  O   SER   147    -195.570  97.431 -84.079  1.00  0.00
ATOM   1344  N   VAL   148    -193.538  97.162 -83.132  1.00  0.00
ATOM   1345  H   VAL   148    -192.619  96.770 -83.181  1.00  0.00
ATOM   1346  CA  VAL   148    -193.855  97.881 -81.879  1.00  0.00
ATOM   1347  CB  VAL   148    -193.555  97.010 -80.637  1.00  0.00
ATOM   1348  CG1 VAL   148    -193.940  97.721 -79.333  1.00  0.00
ATOM   1349  CG2 VAL   148    -194.295  95.667 -80.685  1.00  0.00
ATOM   1350  C   VAL   148    -193.078  99.210 -81.861  1.00  0.00
ATOM   1351  O   VAL   148    -191.887  99.256 -81.557  1.00  0.00
ATOM   1352  N   VAL   149    -193.770 100.251 -82.312  1.00  0.00
ATOM   1353  H   VAL   149    -194.715 100.155 -82.623  1.00  0.00
ATOM   1354  CA  VAL   149    -193.213 101.618 -82.411  1.00  0.00
ATOM   1355  CB  VAL   149    -193.229 102.125 -83.872  1.00  0.00
ATOM   1356  CG1 VAL   149    -192.585 103.511 -84.002  1.00  0.00
ATOM   1357  CG2 VAL   149    -192.507 101.168 -84.830  1.00  0.00
ATOM   1358  C   VAL   149    -194.010 102.545 -81.476  1.00  0.00
ATOM   1359  O   VAL   149    -195.163 102.873 -81.748  1.00  0.00
ATOM   1360  N   GLN   150    -193.431 102.766 -80.299  1.00  0.00
ATOM   1361  H   GLN   150    -192.538 102.378 -80.072  1.00  0.00
ATOM   1362  CA  GLN   150    -194.005 103.650 -79.264  1.00  0.00
ATOM   1363  CB  GLN   150    -194.544 102.788 -78.112  1.00  0.00
ATOM   1364  CG  GLN   150    -195.919 103.240 -77.597  1.00  0.00
ATOM   1365  CD  GLN   150    -195.928 104.691 -77.104  1.00  0.00
ATOM   1366  OE1 GLN   150    -196.155 105.633 -77.849  1.00  0.00
ATOM   1367  NE2 GLN   150    -195.560 104.905 -75.863  1.00  0.00
ATOM   1368 HE21 GLN   150    -195.336 104.162 -75.242  1.00  0.00
ATOM   1369 HE22 GLN   150    -195.405 105.866 -75.616  1.00  0.00
ATOM   1370  C   GLN   150    -192.941 104.634 -78.742  1.00  0.00
ATOM   1371  O   GLN   150    -191.767 104.282 -78.635  1.00  0.00
ATOM   1372  N   THR   151    -193.393 105.830 -78.373  1.00  0.00
ATOM   1373  H   THR   151    -194.381 106.011 -78.313  1.00  0.00
ATOM   1374  CA  THR   151    -192.523 106.914 -77.860  1.00  0.00
ATOM   1375  CB  THR   151    -192.442 108.093 -78.851  1.00  0.00
ATOM   1376  OG1 THR   151    -191.499 109.053 -78.362  1.00  0.00
ATOM   1377  HG1 THR   151    -191.417 109.804 -79.020  1.00  0.00
ATOM   1378  CG2 THR   151    -193.793 108.758 -79.153  1.00  0.00
ATOM   1379  C   THR   151    -192.922 107.382 -76.449  1.00  0.00
ATOM   1380  O   THR   151    -194.100 107.411 -76.088  1.00  0.00
ATOM   1381  N   LEU   152    -191.903 107.732 -75.668  1.00  0.00
ATOM   1382  H   LEU   152    -190.992 107.872 -76.057  1.00  0.00
ATOM   1383  CA  LEU   152    -192.052 108.160 -74.261  1.00  0.00
ATOM   1384  CB  LEU   152    -191.728 106.995 -73.313  1.00  0.00
ATOM   1385  CG  LEU   152    -192.733 105.836 -73.381  1.00  0.00
ATOM   1386  CD1 LEU   152    -192.169 104.623 -72.640  1.00  0.00
ATOM   1387  CD2 LEU   152    -194.081 106.228 -72.766  1.00  0.00
ATOM   1388  C   LEU   152    -191.151 109.357 -73.925  1.00  0.00
ATOM   1389  O   LEU   152    -190.030 109.456 -74.422  1.00  0.00
ATOM   1390  N   GLY   153    -191.685 110.239 -73.081  1.00  0.00
ATOM   1391  H   GLY   153    -192.647 110.186 -72.815  1.00  0.00
ATOM   1392  CA  GLY   153    -190.974 111.426 -72.562  1.00  0.00
ATOM   1393  C   GLY   153    -191.837 112.216 -71.568  1.00  0.00
ATOM   1394  O   GLY   153    -193.064 112.205 -71.654  1.00  0.00
ATOM   1395  N   ALA   154    -191.163 112.814 -70.589  1.00  0.00
ATOM   1396  H   ALA   154    -190.166 112.762 -70.532  1.00  0.00
ATOM   1397  CA  ALA   154    -191.803 113.634 -69.541  1.00  0.00
ATOM   1398  CB  ALA   154    -191.755 112.884 -68.205  1.00  0.00
ATOM   1399  C   ALA   154    -191.121 115.010 -69.397  1.00  0.00
ATOM   1400  O   ALA   154    -189.890 115.062 -69.387  1.00  0.00
ATOM   1401  N   PRO   155    -191.900 116.100 -69.304  1.00  0.00
ATOM   1402  CA  PRO   155    -191.366 117.457 -69.063  1.00  0.00
ATOM   1403  CB  PRO   155    -192.500 118.401 -69.470  1.00  0.00
ATOM   1404  CG  PRO   155    -193.763 117.583 -69.202  1.00  0.00
ATOM   1405  CD  PRO   155    -193.352 116.156 -69.575  1.00  0.00
ATOM   1406  C   PRO   155    -190.879 117.716 -67.625  1.00  0.00
ATOM   1407  O   PRO   155    -189.925 118.464 -67.426  1.00  0.00
ATOM   1408  N   GLY   156    -191.559 117.111 -66.648  1.00  0.00
ATOM   1409  H   GLY   156    -192.387 116.591 -66.841  1.00  0.00
ATOM   1410  CA  GLY   156    -191.257 117.263 -65.208  1.00  0.00
ATOM   1411  C   GLY   156    -191.570 118.679 -64.697  1.00  0.00
ATOM   1412  O   GLY   156    -192.561 119.289 -65.094  1.00  0.00
ATOM   1413  N   GLU   157    -190.787 119.103 -63.708  1.00  0.00
ATOM   1414  H   GLU   157    -190.013 118.559 -63.386  1.00  0.00
ATOM   1415  CA  GLU   157    -190.903 120.444 -63.094  1.00  0.00
ATOM   1416  CB  GLU   157    -191.551 120.359 -61.706  1.00  0.00
ATOM   1417  CG  GLU   157    -193.046 120.032 -61.771  1.00  0.00
ATOM   1418  CD  GLU   157    -193.654 119.962 -60.369  1.00  0.00
ATOM   1419  OE1 GLU   157    -194.033 121.040 -59.862  1.00  0.00
ATOM   1420  OE2 GLU   157    -193.686 118.840 -59.819  1.00  0.00
ATOM   1421  C   GLU   157    -189.531 121.131 -62.966  1.00  0.00
ATOM   1422  O   GLU   157    -188.586 120.483 -62.515  1.00  0.00
ATOM   1423  N   PRO   158    -189.431 122.413 -63.355  1.00  0.00
ATOM   1424  CA  PRO   158    -188.223 123.234 -63.125  1.00  0.00
ATOM   1425  CB  PRO   158    -188.507 124.562 -63.831  1.00  0.00
ATOM   1426  CG  PRO   158    -189.450 124.157 -64.961  1.00  0.00
ATOM   1427  CD  PRO   158    -190.328 123.084 -64.316  1.00  0.00
ATOM   1428  C   PRO   158    -187.939 123.463 -61.630  1.00  0.00
ATOM   1429  O   PRO   158    -186.821 123.224 -61.184  1.00  0.00
ATOM   1430  N   ARG   159    -188.995 123.812 -60.885  1.00  0.00
ATOM   1431  H   ARG   159    -189.880 123.956 -61.319  1.00  0.00
ATOM   1432  CA  ARG   159    -188.995 124.102 -59.429  1.00  0.00
ATOM   1433  CB  ARG   159    -188.582 122.849 -58.630  1.00  0.00
ATOM   1434  CG  ARG   159    -188.766 122.996 -57.114  1.00  0.00
ATOM   1435  CD  ARG   159    -188.116 121.849 -56.342  1.00  0.00
ATOM   1436  NE  ARG   159    -188.171 122.156 -54.901  1.00  0.00
ATOM   1437  HE  ARG   159    -189.087 122.273 -54.524  1.00  0.00
ATOM   1438  CZ  ARG   159    -187.131 122.296 -54.074  1.00  0.00
ATOM   1439  NH1 ARG   159    -185.875 122.173 -54.480  1.00  0.00
ATOM   1440 HH11 ARG   159    -185.691 121.968 -55.440  1.00  0.00
ATOM   1441 HH12 ARG   159    -185.125 122.271 -53.827  1.00  0.00
ATOM   1442  NH2 ARG   159    -187.338 122.557 -52.792  1.00  0.00
ATOM   1443 HH21 ARG   159    -188.265 122.672 -52.442  1.00  0.00
ATOM   1444 HH22 ARG   159    -186.558 122.581 -52.169  1.00  0.00
ATOM   1445  C   ARG   159    -188.138 125.327 -59.034  1.00  0.00
ATOM   1446  O   ARG   159    -187.231 125.745 -59.748  1.00  0.00
ATOM   1447  N   HIS   160    -188.622 126.008 -57.998  1.00  0.00
ATOM   1448  H   HIS   160    -189.516 125.796 -57.608  1.00  0.00
ATOM   1449  CA  HIS   160    -187.877 127.053 -57.272  1.00  0.00
ATOM   1450  CB  HIS   160    -188.564 128.416 -57.450  1.00  0.00
ATOM   1451  CG  HIS   160    -187.878 129.548 -56.673  1.00  0.00
ATOM   1452  ND1 HIS   160    -186.570 129.687 -56.455  1.00  0.00
ATOM   1453  CD2 HIS   160    -188.503 130.415 -55.882  1.00  0.00
ATOM   1454  CE1 HIS   160    -186.390 130.626 -55.530  1.00  0.00
ATOM   1455  NE2 HIS   160    -187.589 131.062 -55.165  1.00  0.00
ATOM   1456  HE2 HIS   160    -187.777 131.635 -54.369  1.00  0.00
ATOM   1457  C   HIS   160    -187.798 126.671 -55.784  1.00  0.00
ATOM   1458  O   HIS   160    -188.780 126.229 -55.188  1.00  0.00
ATOM   1459  N   ASP   161    -186.660 127.008 -55.189  1.00  0.00
ATOM   1460  H   ASP   161    -186.033 127.645 -55.646  1.00  0.00
ATOM   1461  CA  ASP   161    -186.369 126.709 -53.776  1.00  0.00
ATOM   1462  CB  ASP   161    -185.221 125.690 -53.705  1.00  0.00
ATOM   1463  CG  ASP   161    -185.052 125.032 -52.329  1.00  0.00
ATOM   1464  OD1 ASP   161    -185.499 125.635 -51.327  1.00  0.00
ATOM   1465  OD2 ASP   161    -184.432 123.947 -52.296  1.00  0.00
ATOM   1466  C   ASP   161    -186.029 128.004 -53.017  1.00  0.00
ATOM   1467  O   ASP   161    -184.907 128.507 -53.085  1.00  0.00
ATOM   1468  N   SER   162    -187.057 128.582 -52.398  1.00  0.00
ATOM   1469  H   SER   162    -187.992 128.258 -52.535  1.00  0.00
ATOM   1470  CA  SER   162    -186.935 129.807 -51.571  1.00  0.00
ATOM   1471  CB  SER   162    -188.318 130.409 -51.286  1.00  0.00
ATOM   1472  OG  SER   162    -188.937 130.841 -52.502  1.00  0.00
ATOM   1473  HG  SER   162    -189.854 131.187 -52.286  1.00  0.00
ATOM   1474  C   SER   162    -186.164 129.581 -50.257  1.00  0.00
ATOM   1475  O   SER   162    -186.719 129.496 -49.160  1.00  0.00
ATOM   1476  N   LEU   163    -184.846 129.505 -50.410  1.00  0.00
ATOM   1477  H   LEU   163    -184.445 129.458 -51.328  1.00  0.00
ATOM   1478  CA  LEU   163    -183.891 129.304 -49.302  1.00  0.00
ATOM   1479  CB  LEU   163    -182.582 128.721 -49.855  1.00  0.00
ATOM   1480  CG  LEU   163    -182.747 127.303 -50.418  1.00  0.00
ATOM   1481  CD1 LEU   163    -181.534 126.941 -51.275  1.00  0.00
ATOM   1482  CD2 LEU   163    -182.899 126.276 -49.291  1.00  0.00
ATOM   1483  C   LEU   163    -183.643 130.585 -48.486  1.00  0.00
ATOM   1484  O   LEU   163    -182.805 131.420 -48.823  1.00  0.00
ATOM   1485  N   LEU   164    -184.507 130.770 -47.491  1.00  0.00
ATOM   1486  H   LEU   164    -185.346 130.227 -47.436  1.00  0.00
ATOM   1487  CA  LEU   164    -184.411 131.893 -46.536  1.00  0.00
ATOM   1488  CB  LEU   164    -185.658 132.797 -46.582  1.00  0.00
ATOM   1489  CG  LEU   164    -185.784 133.779 -47.764  1.00  0.00
ATOM   1490  CD1 LEU   164    -184.549 134.674 -47.917  1.00  0.00
ATOM   1491  CD2 LEU   164    -186.165 133.090 -49.077  1.00  0.00
ATOM   1492  C   LEU   164    -184.137 131.416 -45.096  1.00  0.00
ATOM   1493  O   LEU   164    -185.045 130.901 -44.439  1.00  0.00
ATOM   1494  N   PRO   165    -182.869 131.462 -44.655  1.00  0.00
ATOM   1495  CA  PRO   165    -182.485 131.070 -43.285  1.00  0.00
ATOM   1496  CB  PRO   165    -180.957 130.984 -43.319  1.00  0.00
ATOM   1497  CG  PRO   165    -180.562 131.992 -44.399  1.00  0.00
ATOM   1498  CD  PRO   165    -181.681 131.865 -45.435  1.00  0.00
ATOM   1499  C   PRO   165    -182.993 132.066 -42.232  1.00  0.00
ATOM   1500  O   PRO   165    -182.885 133.280 -42.391  1.00  0.00
ATOM   1501  N   VAL   166    -183.485 131.507 -41.131  1.00  0.00
ATOM   1502  H   VAL   166    -183.553 130.516 -41.029  1.00  0.00
ATOM   1503  CA  VAL   166    -184.036 132.288 -40.002  1.00  0.00
ATOM   1504  CB  VAL   166    -185.501 131.891 -39.709  1.00  0.00
ATOM   1505  CG1 VAL   166    -186.106 132.732 -38.577  1.00  0.00
ATOM   1506  CG2 VAL   166    -186.396 132.038 -40.946  1.00  0.00
ATOM   1507  C   VAL   166    -183.127 132.087 -38.777  1.00  0.00
ATOM   1508  O   VAL   166    -183.076 131.004 -38.196  1.00  0.00
ATOM   1509  N   ASP   167    -182.290 133.093 -38.542  1.00  0.00
ATOM   1510  H   ASP   167    -182.310 133.926 -39.096  1.00  0.00
ATOM   1511  CA  ASP   167    -181.332 133.106 -37.419  1.00  0.00
ATOM   1512  CB  ASP   167    -179.907 133.026 -37.991  1.00  0.00
ATOM   1513  CG  ASP   167    -178.809 132.838 -36.935  1.00  0.00
ATOM   1514  OD1 ASP   167    -179.102 132.190 -35.904  1.00  0.00
ATOM   1515  OD2 ASP   167    -177.706 133.373 -37.173  1.00  0.00
ATOM   1516  C   ASP   167    -181.513 134.361 -36.548  1.00  0.00
ATOM   1517  O   ASP   167    -181.732 135.453 -37.066  1.00  0.00
ATOM   1518  N   SER   168    -181.306 134.175 -35.246  1.00  0.00
ATOM   1519  H   SER   168    -180.957 133.306 -34.891  1.00  0.00
ATOM   1520  CA  SER   168    -181.393 135.256 -34.240  1.00  0.00
ATOM   1521  CB  SER   168    -182.556 135.001 -33.274  1.00  0.00
ATOM   1522  OG  SER   168    -182.714 136.127 -32.402  1.00  0.00
ATOM   1523  HG  SER   168    -183.414 135.926 -31.712  1.00  0.00
ATOM   1524  C   SER   168    -180.081 135.362 -33.447  1.00  0.00
ATOM   1525  O   SER   168    -179.385 134.367 -33.249  1.00  0.00
ATOM   1526  N   TYR   169    -179.801 136.575 -32.978  1.00  0.00
ATOM   1527  H   TYR   169    -180.497 137.293 -32.980  1.00  0.00
ATOM   1528  CA  TYR   169    -178.573 136.893 -32.224  1.00  0.00
ATOM   1529  CB  TYR   169    -177.717 137.857 -33.060  1.00  0.00
ATOM   1530  CG  TYR   169    -176.381 138.191 -32.387  1.00  0.00
ATOM   1531  CD1 TYR   169    -175.255 137.389 -32.624  1.00  0.00
ATOM   1532  HD1 TYR   169    -175.287 136.602 -33.378  1.00  0.00
ATOM   1533  CD2 TYR   169    -176.316 139.226 -31.441  1.00  0.00
ATOM   1534  HD2 TYR   169    -177.178 139.875 -31.276  1.00  0.00
ATOM   1535  CE1 TYR   169    -174.076 137.606 -31.897  1.00  0.00
ATOM   1536  HE1 TYR   169    -173.194 136.996 -32.084  1.00  0.00
ATOM   1537  CE2 TYR   169    -175.138 139.437 -30.712  1.00  0.00
ATOM   1538  HE2 TYR   169    -175.069 140.275 -30.021  1.00  0.00
ATOM   1539  CZ  TYR   169    -174.024 138.619 -30.933  1.00  0.00
ATOM   1540  OH  TYR   169    -172.902 138.789 -30.191  1.00  0.00
ATOM   1541  HH  TYR   169    -173.169 139.211 -29.306  1.00  0.00
ATOM   1542  C   TYR   169    -178.918 137.507 -30.857  1.00  0.00
ATOM   1543  O   TYR   169    -179.662 138.484 -30.779  1.00  0.00
ATOM   1544  N   GLN   170    -178.249 136.994 -29.825  1.00  0.00
ATOM   1545  H   GLN   170    -177.635 136.215 -29.944  1.00  0.00
ATOM   1546  CA  GLN   170    -178.428 137.447 -28.429  1.00  0.00
ATOM   1547  CB  GLN   170    -179.701 136.810 -27.848  1.00  0.00
ATOM   1548  CG  GLN   170    -180.117 137.421 -26.504  1.00  0.00
ATOM   1549  CD  GLN   170    -181.390 136.781 -25.940  1.00  0.00
ATOM   1550  OE1 GLN   170    -182.352 136.464 -26.625  1.00  0.00
ATOM   1551  NE2 GLN   170    -181.441 136.637 -24.634  1.00  0.00
ATOM   1552 HE21 GLN   170    -180.690 136.927 -24.051  1.00  0.00
ATOM   1553 HE22 GLN   170    -182.274 136.229 -24.272  1.00  0.00
ATOM   1554  C   GLN   170    -177.200 137.106 -27.565  1.00  0.00
ATOM   1555  O   GLN   170    -176.916 135.941 -27.293  1.00  0.00
ATOM   1556  N   SER   171    -176.392 138.133 -27.314  1.00  0.00
ATOM   1557  H   SER   171    -176.499 139.007 -27.785  1.00  0.00
ATOM   1558  CA  SER   171    -175.223 138.042 -26.410  1.00  0.00
ATOM   1559  CB  SER   171    -173.911 138.258 -27.176  1.00  0.00
ATOM   1560  OG  SER   171    -173.876 139.562 -27.777  1.00  0.00
ATOM   1561  HG  SER   171    -174.115 140.244 -27.069  1.00  0.00
ATOM   1562  C   SER   171    -175.296 139.066 -25.268  1.00  0.00
ATOM   1563  O   SER   171    -175.448 140.261 -25.522  1.00  0.00
ATOM   1564  N   TRP   172    -174.958 138.599 -24.070  1.00  0.00
ATOM   1565  H   TRP   172    -174.652 137.657 -23.933  1.00  0.00
ATOM   1566  CA  TRP   172    -174.961 139.432 -22.851  1.00  0.00
ATOM   1567  CB  TRP   172    -175.952 138.849 -21.830  1.00  0.00
ATOM   1568  CG  TRP   172    -175.998 139.641 -20.515  1.00  0.00
ATOM   1569  CD1 TRP   172    -175.585 139.153 -19.345  1.00  0.00
ATOM   1570  HD1 TRP   172    -175.497 138.094 -19.103  1.00  0.00
ATOM   1571  CD2 TRP   172    -176.028 141.027 -20.385  1.00  0.00
ATOM   1572  NE1 TRP   172    -175.304 140.151 -18.507  1.00  0.00
ATOM   1573  HE1 TRP   172    -174.915 140.046 -17.593  1.00  0.00
ATOM   1574  CE2 TRP   172    -175.550 141.312 -19.103  1.00  0.00
ATOM   1575  CE3 TRP   172    -176.309 142.075 -21.276  1.00  0.00
ATOM   1576  HE3 TRP   172    -176.747 141.861 -22.251  1.00  0.00
ATOM   1577  CZ2 TRP   172    -175.326 142.639 -18.713  1.00  0.00
ATOM   1578  HZ2 TRP   172    -174.900 142.856 -17.734  1.00  0.00
ATOM   1579  CZ3 TRP   172    -176.085 143.402 -20.889  1.00  0.00
ATOM   1580  HZ3 TRP   172    -176.310 144.217 -21.577  1.00  0.00
ATOM   1581  CH2 TRP   172    -175.591 143.684 -19.608  1.00  0.00
ATOM   1582  HH2 TRP   172    -175.412 144.716 -19.308  1.00  0.00
ATOM   1583  C   TRP   172    -173.556 139.568 -22.239  1.00  0.00
ATOM   1584  O   TRP   172    -172.787 138.608 -22.179  1.00  0.00
ATOM   1585  N   ALA   173    -173.308 140.756 -21.690  1.00  0.00
ATOM   1586  H   ALA   173    -174.033 141.438 -21.594  1.00  0.00
ATOM   1587  CA  ALA   173    -172.035 141.106 -21.032  1.00  0.00
ATOM   1588  CB  ALA   173    -171.820 142.621 -21.137  1.00  0.00
ATOM   1589  C   ALA   173    -172.002 140.611 -19.573  1.00  0.00
ATOM   1590  O   ALA   173    -172.352 141.310 -18.620  1.00  0.00
ATOM   1591  N   LEU   174    -171.645 139.337 -19.445  1.00  0.00
ATOM   1592  H   LEU   174    -171.543 138.748 -20.248  1.00  0.00
ATOM   1593  CA  LEU   174    -171.538 138.660 -18.139  1.00  0.00
ATOM   1594  CB  LEU   174    -172.471 137.439 -18.150  1.00  0.00
ATOM   1595  CG  LEU   174    -172.913 136.965 -16.758  1.00  0.00
ATOM   1596  CD1 LEU   174    -174.180 136.121 -16.900  1.00  0.00
ATOM   1597  CD2 LEU   174    -171.839 136.124 -16.058  1.00  0.00
ATOM   1598  C   LEU   174    -170.072 138.287 -17.861  1.00  0.00
ATOM   1599  O   LEU   174    -169.542 137.308 -18.385  1.00  0.00
ATOM   1600  N   ALA   175    -169.410 139.200 -17.154  1.00  0.00
ATOM   1601  H   ALA   175    -169.862 140.028 -16.822  1.00  0.00
ATOM   1602  CA  ALA   175    -167.996 139.063 -16.750  1.00  0.00
ATOM   1603  CB  ALA   175    -167.141 140.032 -17.573  1.00  0.00
ATOM   1604  C   ALA   175    -167.802 139.339 -15.250  1.00  0.00
ATOM   1605  O   ALA   175    -168.528 140.143 -14.665  1.00  0.00
ATOM   1606  N   GLY   176    -166.847 138.620 -14.662  1.00  0.00
ATOM   1607  H   GLY   176    -166.332 137.922 -15.160  1.00  0.00
ATOM   1608  CA  GLY   176    -166.447 138.772 -13.247  1.00  0.00
ATOM   1609  C   GLY   176    -165.389 137.740 -12.828  1.00  0.00
ATOM   1610  O   GLY   176    -164.865 137.008 -13.666  1.00  0.00
ATOM   1611  N   GLY   177    -165.278 137.585 -11.509  1.00  0.00
ATOM   1612  H   GLY   177    -165.867 138.094 -10.886  1.00  0.00
ATOM   1613  CA  GLY   177    -164.297 136.694 -10.851  1.00  0.00
ATOM   1614  C   GLY   177    -162.867 137.263 -10.827  1.00  0.00
ATOM   1615  O   GLY   177    -162.459 138.010 -11.715  1.00  0.00
ATOM   1616  N   TRP   178    -162.153 136.900  -9.762  1.00  0.00
ATOM   1617  H   TRP   178    -162.531 136.285  -9.071  1.00  0.00
ATOM   1618  CA  TRP   178    -160.759 137.313  -9.489  1.00  0.00
ATOM   1619  CB  TRP   178    -160.702 138.805  -9.122  1.00  0.00
ATOM   1620  CG  TRP   178    -159.274 139.305  -8.869  1.00  0.00
ATOM   1621  CD1 TRP   178    -158.456 139.832  -9.779  1.00  0.00
ATOM   1622  HD1 TRP   178    -158.681 139.940 -10.840  1.00  0.00
ATOM   1623  CD2 TRP   178    -158.621 139.351  -7.644  1.00  0.00
ATOM   1624  NE1 TRP   178    -157.324 140.219  -9.190  1.00  0.00
ATOM   1625  HE1 TRP   178    -156.553 140.652  -9.655  1.00  0.00
ATOM   1626  CE2 TRP   178    -157.383 139.951  -7.887  1.00  0.00
ATOM   1627  CE3 TRP   178    -158.974 138.965  -6.342  1.00  0.00
ATOM   1628  HE3 TRP   178    -159.934 138.483  -6.156  1.00  0.00
ATOM   1629  CZ2 TRP   178    -156.497 140.186  -6.827  1.00  0.00
ATOM   1630  HZ2 TRP   178    -155.534 140.663  -7.010  1.00  0.00
ATOM   1631  CZ3 TRP   178    -158.089 139.196  -5.282  1.00  0.00
ATOM   1632  HZ3 TRP   178    -158.367 138.909  -4.268  1.00  0.00
ATOM   1633  CH2 TRP   178    -156.854 139.812  -5.523  1.00  0.00
ATOM   1634  HH2 TRP   178    -156.174 140.012  -4.694  1.00  0.00
ATOM   1635  C   TRP   178    -160.186 136.480  -8.331  1.00  0.00
ATOM   1636  O   TRP   178    -160.852 136.261  -7.319  1.00  0.00
ATOM   1637  N   ASN   179    -158.912 136.125  -8.483  1.00  0.00
ATOM   1638  H   ASN   179    -158.377 136.455  -9.260  1.00  0.00
ATOM   1639  CA  ASN   179    -158.159 135.285  -7.527  1.00  0.00
ATOM   1640  CB  ASN   179    -158.378 133.794  -7.831  1.00  0.00
ATOM   1641  CG  ASN   179    -159.839 133.348  -7.689  1.00  0.00
ATOM   1642  OD1 ASN   179    -160.638 133.405  -8.612  1.00  0.00
ATOM   1643  ND2 ASN   179    -160.211 132.887  -6.516  1.00  0.00
ATOM   1644 HD21 ASN   179    -159.578 132.822  -5.753  1.00  0.00
ATOM   1645 HD22 ASN   179    -161.173 132.641  -6.431  1.00  0.00
ATOM   1646  C   ASN   179    -156.653 135.581  -7.611  1.00  0.00
ATOM   1647  O   ASN   179    -156.148 135.949  -8.671  1.00  0.00
ATOM   1648  N   SER   180    -156.000 135.503  -6.452  1.00  0.00
ATOM   1649  H   SER   180    -156.494 135.401  -5.588  1.00  0.00
ATOM   1650  CA  SER   180    -154.531 135.616  -6.273  1.00  0.00
ATOM   1651  CB  SER   180    -153.975 136.993  -6.672  1.00  0.00
ATOM   1652  OG  SER   180    -154.520 138.033  -5.855  1.00  0.00
ATOM   1653  HG  SER   180    -155.455 138.241  -6.155  1.00  0.00
ATOM   1654  C   SER   180    -154.140 135.335  -4.812  1.00  0.00
ATOM   1655  O   SER   180    -155.006 135.307  -3.936  1.00  0.00
ATOM   1656  N   GLN   181    -152.883 134.945  -4.618  1.00  0.00
ATOM   1657  H   GLN   181    -152.224 134.873  -5.370  1.00  0.00
ATOM   1658  CA  GLN   181    -152.297 134.729  -3.278  1.00  0.00
ATOM   1659  CB  GLN   181    -152.030 133.240  -2.981  1.00  0.00
ATOM   1660  CG  GLN   181    -151.296 132.412  -4.049  1.00  0.00
ATOM   1661  CD  GLN   181    -150.032 133.074  -4.607  1.00  0.00
ATOM   1662  OE1 GLN   181    -150.055 133.694  -5.660  1.00  0.00
ATOM   1663  NE2 GLN   181    -148.923 132.989  -3.904  1.00  0.00
ATOM   1664 HE21 GLN   181    -148.865 132.525  -3.021  1.00  0.00
ATOM   1665 HE22 GLN   181    -148.126 133.438  -4.295  1.00  0.00
ATOM   1666  C   GLN   181    -151.035 135.577  -3.038  1.00  0.00
ATOM   1667  O   GLN   181    -150.462 136.150  -3.963  1.00  0.00
ATOM   1668  N   MET   182    -150.660 135.681  -1.767  1.00  0.00
ATOM   1669  H   MET   182    -151.169 135.239  -1.030  1.00  0.00
ATOM   1670  CA  MET   182    -149.432 136.382  -1.345  1.00  0.00
ATOM   1671  CB  MET   182    -149.762 137.491  -0.339  1.00  0.00
ATOM   1672  CG  MET   182    -150.554 138.634  -0.981  1.00  0.00
ATOM   1673  SD  MET   182    -150.976 139.963   0.203  1.00  0.00
ATOM   1674  CE  MET   182    -151.875 141.056  -0.877  1.00  0.00
ATOM   1675  C   MET   182    -148.435 135.396  -0.721  1.00  0.00
ATOM   1676  O   MET   182    -148.823 134.504   0.032  1.00  0.00
ATOM   1677  N   CYS   183    -147.164 135.609  -1.067  1.00  0.00
ATOM   1678  H   CYS   183    -146.946 136.341  -1.708  1.00  0.00
ATOM   1679  CA  CYS   183    -145.989 134.835  -0.601  1.00  0.00
ATOM   1680  CB  CYS   183    -145.810 135.014   0.917  1.00  0.00
ATOM   1681  SG  CYS   183    -144.257 134.337   1.612  1.00  0.00
ATOM   1682  HG  CYS   183    -144.504 134.686   2.872  1.00  0.00
ATOM   1683  C   CYS   183    -145.988 133.343  -0.998  1.00  0.00
ATOM   1684  O   CYS   183    -146.986 132.784  -1.452  1.00  0.00
ATOM   1685  N   CYS   184    -144.765 132.823  -1.076  1.00  0.00
ATOM   1686  H   CYS   184    -143.957 133.383  -0.896  1.00  0.00
ATOM   1687  CA  CYS   184    -144.460 131.396  -1.302  1.00  0.00
ATOM   1688  CB  CYS   184    -143.942 131.188  -2.731  1.00  0.00
ATOM   1689  SG  CYS   184    -142.439 132.148  -3.152  1.00  0.00
ATOM   1690  HG  CYS   184    -142.324 131.689  -4.395  1.00  0.00
ATOM   1691  C   CYS   184    -143.421 130.912  -0.275  1.00  0.00
ATOM   1692  O   CYS   184    -142.574 131.689   0.167  1.00  0.00
ATOM   1693  N   GLN   185    -143.510 129.635   0.087  1.00  0.00
ATOM   1694  H   GLN   185    -144.152 129.003  -0.345  1.00  0.00
ATOM   1695  CA  GLN   185    -142.610 129.021   1.085  1.00  0.00
ATOM   1696  CB  GLN   185    -143.442 128.632   2.314  1.00  0.00
ATOM   1697  CG  GLN   185    -142.577 128.285   3.532  1.00  0.00
ATOM   1698  CD  GLN   185    -143.437 127.875   4.729  1.00  0.00
ATOM   1699  OE1 GLN   185    -143.791 126.722   4.921  1.00  0.00
ATOM   1700  NE2 GLN   185    -143.783 128.825   5.570  1.00  0.00
ATOM   1701 HE21 GLN   185    -143.498 129.768   5.432  1.00  0.00
ATOM   1702 HE22 GLN   185    -144.336 128.541   6.348  1.00  0.00
ATOM   1703  C   GLN   185    -141.884 127.797   0.499  1.00  0.00
ATOM   1704  O   GLN   185    -142.466 127.030  -0.267  1.00  0.00
ATOM   1705  N   GLY   186    -140.602 127.697   0.846  1.00  0.00
ATOM   1706  H   GLY   186    -140.136 128.442   1.323  1.00  0.00
ATOM   1707  CA  GLY   186    -139.716 126.574   0.472  1.00  0.00
ATOM   1708  C   GLY   186    -138.312 126.754   1.067  1.00  0.00
ATOM   1709  O   GLY   186    -137.893 127.876   1.350  1.00  0.00
ATOM   1710  N   GLU   187    -137.652 125.623   1.318  1.00  0.00
ATOM   1711  H   GLU   187    -138.062 124.731   1.127  1.00  0.00
ATOM   1712  CA  GLU   187    -136.281 125.557   1.877  1.00  0.00
ATOM   1713  CB  GLU   187    -136.226 125.998   3.353  1.00  0.00
ATOM   1714  CG  GLU   187    -137.066 125.145   4.314  1.00  0.00
ATOM   1715  CD  GLU   187    -136.752 125.485   5.773  1.00  0.00
ATOM   1716  OE1 GLU   187    -137.451 126.366   6.317  1.00  0.00
ATOM   1717  OE2 GLU   187    -135.810 124.857   6.308  1.00  0.00
ATOM   1718  C   GLU   187    -135.666 124.152   1.752  1.00  0.00
ATOM   1719  O   GLU   187    -136.386 123.158   1.674  1.00  0.00
ATOM   1720  N   GLN   188    -134.338 124.123   1.706  1.00  0.00
ATOM   1721  H   GLN   188    -133.795 124.960   1.645  1.00  0.00
ATOM   1722  CA  GLN   188    -133.548 122.879   1.791  1.00  0.00
ATOM   1723  CB  GLN   188    -132.695 122.698   0.530  1.00  0.00
ATOM   1724  CG  GLN   188    -132.271 121.234   0.356  1.00  0.00
ATOM   1725  CD  GLN   188    -130.913 121.103  -0.335  1.00  0.00
ATOM   1726  OE1 GLN   188    -130.735 121.373  -1.513  1.00  0.00
ATOM   1727  NE2 GLN   188    -129.916 120.674   0.410  1.00  0.00
ATOM   1728 HE21 GLN   188    -130.041 120.430   1.373  1.00  0.00
ATOM   1729 HE22 GLN   188    -129.036 120.588  -0.048  1.00  0.00
ATOM   1730  C   GLN   188    -132.618 122.957   3.015  1.00  0.00
ATOM   1731  O   GLN   188    -132.233 124.040   3.459  1.00  0.00
ATOM   1732  N   ASN   189    -132.306 121.791   3.570  1.00  0.00
ATOM   1733  H   ASN   189    -132.754 120.941   3.296  1.00  0.00
ATOM   1734  CA  ASN   189    -131.346 121.672   4.685  1.00  0.00
ATOM   1735  CB  ASN   189    -132.025 120.979   5.876  1.00  0.00
ATOM   1736  CG  ASN   189    -133.289 121.692   6.386  1.00  0.00
ATOM   1737  OD1 ASN   189    -134.240 121.066   6.826  1.00  0.00
ATOM   1738  ND2 ASN   189    -133.374 123.001   6.254  1.00  0.00
ATOM   1739 HD21 ASN   189    -132.655 123.532   5.812  1.00  0.00
ATOM   1740 HD22 ASN   189    -134.211 123.436   6.589  1.00  0.00
ATOM   1741  C   ASN   189    -130.068 120.924   4.249  1.00  0.00
ATOM   1742  O   ASN   189    -130.139 120.093   3.337  1.00  0.00
ATOM   1743  N   PRO   190    -128.894 121.336   4.756  1.00  0.00
ATOM   1744  CA  PRO   190    -127.613 120.656   4.472  1.00  0.00
ATOM   1745  CB  PRO   190    -126.560 121.478   5.216  1.00  0.00
ATOM   1746  CG  PRO   190    -127.150 122.885   5.196  1.00  0.00
ATOM   1747  CD  PRO   190    -128.645 122.639   5.405  1.00  0.00
ATOM   1748  C   PRO   190    -127.607 119.202   4.977  1.00  0.00
ATOM   1749  O   PRO   190    -128.131 118.937   6.061  1.00  0.00
ATOM   1750  N   PRO   191    -127.121 118.259   4.154  1.00  0.00
ATOM   1751  CA  PRO   191    -126.878 116.867   4.586  1.00  0.00
ATOM   1752  CB  PRO   191    -126.428 116.139   3.318  1.00  0.00
ATOM   1753  CG  PRO   191    -127.143 116.906   2.208  1.00  0.00
ATOM   1754  CD  PRO   191    -127.064 118.358   2.682  1.00  0.00
ATOM   1755  C   PRO   191    -125.771 116.814   5.648  1.00  0.00
ATOM   1756  O   PRO   191    -124.798 117.563   5.575  1.00  0.00
ATOM   1757  N   GLY   192    -125.953 115.905   6.605  1.00  0.00
ATOM   1758  H   GLY   192    -126.772 115.336   6.621  1.00  0.00
ATOM   1759  CA  GLY   192    -125.013 115.657   7.721  1.00  0.00
ATOM   1760  C   GLY   192    -123.657 115.092   7.247  1.00  0.00
ATOM   1761  O   GLY   192    -123.646 113.996   6.682  1.00  0.00
ATOM   1762  N   PRO   193    -122.546 115.831   7.419  1.00  0.00
ATOM   1763  CA  PRO   193    -121.199 115.350   7.044  1.00  0.00
ATOM   1764  CB  PRO   193    -120.260 116.523   7.328  1.00  0.00
ATOM   1765  CG  PRO   193    -121.168 117.743   7.203  1.00  0.00
ATOM   1766  CD  PRO   193    -122.484 117.255   7.808  1.00  0.00
ATOM   1767  C   PRO   193    -120.791 114.129   7.880  1.00  0.00
ATOM   1768  O   PRO   193    -121.092 114.041   9.070  1.00  0.00
ATOM   1769  N   PHE   194    -120.142 113.190   7.199  1.00  0.00
ATOM   1770  H   PHE   194    -119.946 113.291   6.225  1.00  0.00
ATOM   1771  CA  PHE   194    -119.654 111.924   7.784  1.00  0.00
ATOM   1772  CB  PHE   194    -120.540 110.750   7.336  1.00  0.00
ATOM   1773  CG  PHE   194    -120.738 110.673   5.815  1.00  0.00
ATOM   1774  CD1 PHE   194    -119.816 109.987   5.011  1.00  0.00
ATOM   1775  HD1 PHE   194    -118.951 109.498   5.459  1.00  0.00
ATOM   1776  CD2 PHE   194    -121.827 111.330   5.223  1.00  0.00
ATOM   1777  HD2 PHE   194    -122.558 111.853   5.842  1.00  0.00
ATOM   1778  CE1 PHE   194    -119.980 109.964   3.619  1.00  0.00
ATOM   1779  HE1 PHE   194    -119.259 109.438   2.995  1.00  0.00
ATOM   1780  CE2 PHE   194    -121.989 111.309   3.832  1.00  0.00
ATOM   1781  HE2 PHE   194    -122.835 111.822   3.375  1.00  0.00
ATOM   1782  CZ  PHE   194    -121.065 110.626   3.030  1.00  0.00
ATOM   1783  HZ  PHE   194    -121.191 110.609   1.948  1.00  0.00
ATOM   1784  C   PHE   194    -118.178 111.661   7.448  1.00  0.00
ATOM   1785  O   PHE   194    -117.707 111.997   6.361  1.00  0.00
ATOM   1786  N   TRP   195    -117.504 110.991   8.378  1.00  0.00
ATOM   1787  H   TRP   195    -117.953 110.632   9.194  1.00  0.00
ATOM   1788  CA  TRP   195    -116.060 110.694   8.285  1.00  0.00
ATOM   1789  CB  TRP   195    -115.295 111.498   9.346  1.00  0.00
ATOM   1790  CG  TRP   195    -115.444 113.009   9.132  1.00  0.00
ATOM   1791  CD1 TRP   195    -114.671 113.768   8.358  1.00  0.00
ATOM   1792  HD1 TRP   195    -113.785 113.427   7.822  1.00  0.00
ATOM   1793  CD2 TRP   195    -116.462 113.817   9.624  1.00  0.00
ATOM   1794  NE1 TRP   195    -115.152 115.012   8.328  1.00  0.00
ATOM   1795  HE1 TRP   195    -114.757 115.769   7.811  1.00  0.00
ATOM   1796  CE2 TRP   195    -116.244 115.087   9.084  1.00  0.00
ATOM   1797  CE3 TRP   195    -117.578 113.582  10.440  1.00  0.00
ATOM   1798  HE3 TRP   195    -117.733 112.601  10.887  1.00  0.00
ATOM   1799  CZ2 TRP   195    -117.140 116.130   9.358  1.00  0.00
ATOM   1800  HZ2 TRP   195    -116.970 117.123   8.943  1.00  0.00
ATOM   1801  CZ3 TRP   195    -118.481 114.620  10.705  1.00  0.00
ATOM   1802  HZ3 TRP   195    -119.392 114.419  11.268  1.00  0.00
ATOM   1803  CH2 TRP   195    -118.259 115.895  10.169  1.00  0.00
ATOM   1804  HH2 TRP   195    -118.967 116.698  10.369  1.00  0.00
ATOM   1805  C   TRP   195    -115.771 109.197   8.465  1.00  0.00
ATOM   1806  O   TRP   195    -116.433 108.514   9.246  1.00  0.00
ATOM   1807  N   LYS   196    -114.782 108.725   7.711  1.00  0.00
ATOM   1808  H   LYS   196    -114.255 109.321   7.107  1.00  0.00
ATOM   1809  CA  LYS   196    -114.328 107.320   7.743  1.00  0.00
ATOM   1810  CB  LYS   196    -114.768 106.631   6.441  1.00  0.00
ATOM   1811  CG  LYS   196    -114.568 105.107   6.375  1.00  0.00
ATOM   1812  CD  LYS   196    -115.521 104.290   7.260  1.00  0.00
ATOM   1813  CE  LYS   196    -115.020 104.103   8.696  1.00  0.00
ATOM   1814  NZ  LYS   196    -115.993 103.355   9.502  1.00  0.00
ATOM   1815  HZ1 LYS   196    -115.639 103.234  10.430  1.00  0.00
ATOM   1816  HZ2 LYS   196    -116.856 103.859   9.538  1.00  0.00
ATOM   1817  HZ3 LYS   196    -116.149 102.458   9.088  1.00  0.00
ATOM   1818  C   LYS   196    -112.802 107.243   7.922  1.00  0.00
ATOM   1819  O   LYS   196    -112.060 108.046   7.358  1.00  0.00
ATOM   1820  N   ALA   197    -112.377 106.252   8.702  1.00  0.00
ATOM   1821  H   ALA   197    -113.015 105.587   9.090  1.00  0.00
ATOM   1822  CA  ALA   197    -110.953 105.976   8.979  1.00  0.00
ATOM   1823  CB  ALA   197    -110.666 106.228  10.463  1.00  0.00
ATOM   1824  C   ALA   197    -110.585 104.529   8.612  1.00  0.00
ATOM   1825  O   ALA   197    -111.372 103.606   8.820  1.00  0.00
ATOM   1826  N   ALA   198    -109.381 104.374   8.067  1.00  0.00
ATOM   1827  H   ALA   198    -108.756 105.144   7.951  1.00  0.00
ATOM   1828  CA  ALA   198    -108.834 103.065   7.652  1.00  0.00
ATOM   1829  CB  ALA   198    -108.714 103.027   6.125  1.00  0.00
ATOM   1830  C   ALA   198    -107.465 102.790   8.292  1.00  0.00
ATOM   1831  O   ALA   198    -106.657 103.701   8.471  1.00  0.00
ATOM   1832  N   PHE   199    -107.249 101.522   8.636  1.00  0.00
ATOM   1833  H   PHE   199    -107.929 100.811   8.467  1.00  0.00
ATOM   1834  CA  PHE   199    -105.989 101.039   9.236  1.00  0.00
ATOM   1835  CB  PHE   199    -106.240 100.682  10.709  1.00  0.00
ATOM   1836  CG  PHE   199    -104.979 100.172  11.417  1.00  0.00
ATOM   1837  CD1 PHE   199    -103.990 101.073  11.838  1.00  0.00
ATOM   1838  HD1 PHE   199    -104.150 102.148  11.751  1.00  0.00
ATOM   1839  CD2 PHE   199    -104.781  98.792  11.576  1.00  0.00
ATOM   1840  HD2 PHE   199    -105.545  98.085  11.251  1.00  0.00
ATOM   1841  CE1 PHE   199    -102.797 100.593  12.395  1.00  0.00
ATOM   1842  HE1 PHE   199    -102.020 101.291  12.704  1.00  0.00
ATOM   1843  CE2 PHE   199    -103.593  98.315  12.143  1.00  0.00
ATOM   1844  HE2 PHE   199    -103.461  97.247  12.310  1.00  0.00
ATOM   1845  CZ  PHE   199    -102.598  99.214  12.545  1.00  0.00
ATOM   1846  HZ  PHE   199    -101.658  98.842  12.951  1.00  0.00
ATOM   1847  C   PHE   199    -105.416  99.844   8.455  1.00  0.00
ATOM   1848  O   PHE   199    -106.157  98.978   7.992  1.00  0.00
ATOM   1849  N   ALA   200    -104.086  99.797   8.406  1.00  0.00
ATOM   1850  H   ALA   200    -103.526 100.421   8.949  1.00  0.00
ATOM   1851  CA  ALA   200    -103.325  98.748   7.697  1.00  0.00
ATOM   1852  CB  ALA   200    -102.685  99.349   6.441  1.00  0.00
ATOM   1853  C   ALA   200    -102.240  98.130   8.592  1.00  0.00
ATOM   1854  O   ALA   200    -101.627  98.817   9.408  1.00  0.00
ATOM   1855  N   ASP   201    -102.022  96.829   8.398  1.00  0.00
ATOM   1856  H   ASP   201    -102.572  96.304   7.748  1.00  0.00
ATOM   1857  CA  ASP   201    -101.003  96.034   9.118  1.00  0.00
ATOM   1858  CB  ASP   201    -101.504  95.740  10.542  1.00  0.00
ATOM   1859  CG  ASP   201    -100.458  95.116  11.477  1.00  0.00
ATOM   1860  OD1 ASP   201     -99.254  95.388  11.270  1.00  0.00
ATOM   1861  OD2 ASP   201    -100.889  94.355  12.368  1.00  0.00
ATOM   1862  C   ASP   201    -100.729  94.719   8.366  1.00  0.00
ATOM   1863  O   ASP   201    -101.632  94.164   7.741  1.00  0.00
ATOM   1864  N   SER   202     -99.479  94.264   8.450  1.00  0.00
ATOM   1865  H   SER   202     -98.775  94.758   8.965  1.00  0.00
ATOM   1866  CA  SER   202     -98.993  93.006   7.835  1.00  0.00
ATOM   1867  CB  SER   202     -98.836  93.160   6.316  1.00  0.00
ATOM   1868  OG  SER   202     -98.517  91.896   5.723  1.00  0.00
ATOM   1869  HG  SER   202     -98.544  91.980   4.726  1.00  0.00
ATOM   1870  C   SER   202     -97.634  92.619   8.440  1.00  0.00
ATOM   1871  O   SER   202     -96.879  93.486   8.878  1.00  0.00
ATOM   1872  N   SER   203     -97.372  91.313   8.466  1.00  0.00
ATOM   1873  H   SER   203     -97.982  90.659   8.016  1.00  0.00
ATOM   1874  CA  SER   203     -96.159  90.704   9.059  1.00  0.00
ATOM   1875  CB  SER   203     -96.212  90.729  10.596  1.00  0.00
ATOM   1876  OG  SER   203     -97.333  89.990  11.092  1.00  0.00
ATOM   1877  HG  SER   203     -97.422  90.139  12.078  1.00  0.00
ATOM   1878  C   SER   203     -95.956  89.257   8.581  1.00  0.00
ATOM   1879  O   SER   203     -96.885  88.620   8.085  1.00  0.00
ATOM   1880  N   GLY   204     -94.690  88.841   8.594  1.00  0.00
ATOM   1881  H   GLY   204     -93.939  89.462   8.815  1.00  0.00
ATOM   1882  CA  GLY   204     -94.257  87.481   8.210  1.00  0.00
ATOM   1883  C   GLY   204     -92.752  87.282   8.441  1.00  0.00
ATOM   1884  O   GLY   204     -91.987  88.245   8.465  1.00  0.00
ATOM   1885  N   GLN   205     -92.383  86.027   8.687  1.00  0.00
ATOM   1886  H   GLN   205     -93.038  85.274   8.661  1.00  0.00
ATOM   1887  CA  GLN   205     -90.985  85.621   8.946  1.00  0.00
ATOM   1888  CB  GLN   205     -90.829  85.118  10.387  1.00  0.00
ATOM   1889  CG  GLN   205     -90.952  86.252  11.410  1.00  0.00
ATOM   1890  CD  GLN   205     -90.830  85.726  12.841  1.00  0.00
ATOM   1891  OE1 GLN   205     -91.796  85.354  13.490  1.00  0.00
ATOM   1892  NE2 GLN   205     -89.625  85.696  13.365  1.00  0.00
ATOM   1893 HE21 GLN   205     -88.831  86.000  12.849  1.00  0.00
ATOM   1894 HE22 GLN   205     -89.558  85.348  14.296  1.00  0.00
ATOM   1895  C   GLN   205     -90.507  84.535   7.971  1.00  0.00
ATOM   1896  O   GLN   205     -91.273  83.663   7.562  1.00  0.00
ATOM   1897  N   HIS   206     -89.230  84.637   7.614  1.00  0.00
ATOM   1898  H   HIS   206     -88.684  85.445   7.850  1.00  0.00
ATOM   1899  CA  HIS   206     -88.533  83.715   6.692  1.00  0.00
ATOM   1900  CB  HIS   206     -87.093  84.207   6.493  1.00  0.00
ATOM   1901  CG  HIS   206     -87.042  85.665   6.026  1.00  0.00
ATOM   1902  ND1 HIS   206     -87.205  86.729   6.809  1.00  0.00
ATOM   1903  CD2 HIS   206     -86.835  86.097   4.786  1.00  0.00
ATOM   1904  CE1 HIS   206     -87.098  87.820   6.058  1.00  0.00
ATOM   1905  NE2 HIS   206     -86.870  87.427   4.809  1.00  0.00
ATOM   1906  HE2 HIS   206     -86.746  88.032   4.026  1.00  0.00
ATOM   1907  C   HIS   206     -88.513  82.256   7.196  1.00  0.00
ATOM   1908  O   HIS   206     -88.091  82.006   8.329  1.00  0.00
ATOM   1909  N   PRO   207     -88.982  81.304   6.373  1.00  0.00
ATOM   1910  CA  PRO   207     -88.907  79.861   6.684  1.00  0.00
ATOM   1911  CB  PRO   207     -89.557  79.173   5.481  1.00  0.00
ATOM   1912  CG  PRO   207     -90.577  80.204   5.007  1.00  0.00
ATOM   1913  CD  PRO   207     -89.842  81.532   5.195  1.00  0.00
ATOM   1914  C   PRO   207     -87.444  79.402   6.837  1.00  0.00
ATOM   1915  O   PRO   207     -86.593  79.835   6.055  1.00  0.00
ATOM   1916  N   PRO   208     -87.144  78.538   7.820  1.00  0.00
ATOM   1917  CA  PRO   208     -85.783  78.008   8.032  1.00  0.00
ATOM   1918  CB  PRO   208     -85.850  77.275   9.374  1.00  0.00
ATOM   1919  CG  PRO   208     -87.313  76.844   9.478  1.00  0.00
ATOM   1920  CD  PRO   208     -88.076  78.004   8.835  1.00  0.00
ATOM   1921  C   PRO   208     -85.333  77.091   6.885  1.00  0.00
ATOM   1922  O   PRO   208     -86.091  76.258   6.390  1.00  0.00
ATOM   1923  N   ASP   209     -84.074  77.268   6.492  1.00  0.00
ATOM   1924  H   ASP   209     -83.485  77.946   6.933  1.00  0.00
ATOM   1925  CA  ASP   209     -83.455  76.503   5.388  1.00  0.00
ATOM   1926  CB  ASP   209     -82.239  77.251   4.813  1.00  0.00
ATOM   1927  CG  ASP   209     -81.080  77.451   5.799  1.00  0.00
ATOM   1928  OD1 ASP   209     -81.291  78.219   6.765  1.00  0.00
ATOM   1929  OD2 ASP   209     -80.001  76.877   5.535  1.00  0.00
ATOM   1930  C   ASP   209     -83.118  75.049   5.765  1.00  0.00
ATOM   1931  O   ASP   209     -82.092  74.776   6.387  1.00  0.00
ATOM   1932  N   ALA   210     -84.093  74.174   5.530  1.00  0.00
ATOM   1933  H   ALA   210     -85.026  74.487   5.344  1.00  0.00
ATOM   1934  CA  ALA   210     -83.939  72.713   5.691  1.00  0.00
ATOM   1935  CB  ALA   210     -85.312  72.041   5.580  1.00  0.00
ATOM   1936  C   ALA   210     -82.936  72.137   4.673  1.00  0.00
ATOM   1937  O   ALA   210     -83.242  71.931   3.498  1.00  0.00
ATOM   1938  N   CYS   211     -81.691  72.061   5.132  1.00  0.00
ATOM   1939  H   CYS   211     -81.457  72.392   6.046  1.00  0.00
ATOM   1940  CA  CYS   211     -80.541  71.638   4.308  1.00  0.00
ATOM   1941  CB  CYS   211     -79.522  72.781   4.253  1.00  0.00
ATOM   1942  SG  CYS   211     -80.175  74.315   3.499  1.00  0.00
ATOM   1943  HG  CYS   211     -79.084  75.047   3.705  1.00  0.00
ATOM   1944  C   CYS   211     -79.865  70.361   4.828  1.00  0.00
ATOM   1945  O   CYS   211     -79.736  70.148   6.033  1.00  0.00
ATOM   1946  N   ALA   212     -79.372  69.578   3.872  1.00  0.00
ATOM   1947  H   ALA   212     -79.398  69.855   2.913  1.00  0.00
ATOM   1948  CA  ALA   212     -78.665  68.308   4.128  1.00  0.00
ATOM   1949  CB  ALA   212     -79.341  67.180   3.343  1.00  0.00
ATOM   1950  C   ALA   212     -77.189  68.431   3.718  1.00  0.00
ATOM   1951  O   ALA   212     -76.868  68.998   2.674  1.00  0.00
ATOM   1952  N   PHE   213     -76.328  67.818   4.526  1.00  0.00
ATOM   1953  H   PHE   213     -76.628  67.186   5.237  1.00  0.00
ATOM   1954  CA  PHE   213     -74.865  67.984   4.405  1.00  0.00
ATOM   1955  CB  PHE   213     -74.331  68.736   5.632  1.00  0.00
ATOM   1956  CG  PHE   213     -74.955  70.131   5.774  1.00  0.00
ATOM   1957  CD1 PHE   213     -74.368  71.234   5.135  1.00  0.00
ATOM   1958  HD1 PHE   213     -73.426  71.122   4.598  1.00  0.00
ATOM   1959  CD2 PHE   213     -76.161  70.295   6.474  1.00  0.00
ATOM   1960  HD2 PHE   213     -76.625  69.449   6.980  1.00  0.00
ATOM   1961  CE1 PHE   213     -74.989  72.489   5.187  1.00  0.00
ATOM   1962  HE1 PHE   213     -74.534  73.343   4.687  1.00  0.00
ATOM   1963  CE2 PHE   213     -76.783  71.549   6.523  1.00  0.00
ATOM   1964  HE2 PHE   213     -77.741  71.661   7.031  1.00  0.00
ATOM   1965  CZ  PHE   213     -76.196  72.646   5.880  1.00  0.00
ATOM   1966  HZ  PHE   213     -76.682  73.621   5.916  1.00  0.00
ATOM   1967  C   PHE   213     -74.124  66.649   4.246  1.00  0.00
ATOM   1968  O   PHE   213     -74.483  65.642   4.856  1.00  0.00
ATOM   1969  N   ARG   214     -73.091  66.687   3.407  1.00  0.00
ATOM   1970  H   ARG   214     -72.871  67.515   2.896  1.00  0.00
ATOM   1971  CA  ARG   214     -72.185  65.546   3.160  1.00  0.00
ATOM   1972  CB  ARG   214     -71.387  65.816   1.873  1.00  0.00
ATOM   1973  CG  ARG   214     -70.661  64.603   1.269  1.00  0.00
ATOM   1974  CD  ARG   214     -69.383  64.213   2.024  1.00  0.00
ATOM   1975  NE  ARG   214     -68.620  63.157   1.332  1.00  0.00
ATOM   1976  HE  ARG   214     -68.671  62.251   1.749  1.00  0.00
ATOM   1977  CZ  ARG   214     -67.860  63.288   0.241  1.00  0.00
ATOM   1978  NH1 ARG   214     -67.693  64.444  -0.387  1.00  0.00
ATOM   1979 HH11 ARG   214     -68.152  65.258  -0.033  1.00  0.00
ATOM   1980 HH12 ARG   214     -67.142  64.489  -1.217  1.00  0.00
ATOM   1981  NH2 ARG   214     -67.207  62.235  -0.221  1.00  0.00
ATOM   1982 HH21 ARG   214     -67.281  61.360   0.257  1.00  0.00
ATOM   1983 HH22 ARG   214     -66.664  62.314  -1.054  1.00  0.00
ATOM   1984  C   ARG   214     -71.279  65.324   4.386  1.00  0.00
ATOM   1985  O   ARG   214     -70.370  66.106   4.662  1.00  0.00
ATOM   1986  N   ARG   215     -71.710  64.373   5.205  1.00  0.00
ATOM   1987  H   ARG   215     -72.621  63.976   5.098  1.00  0.00
ATOM   1988  CA  ARG   215     -70.966  63.928   6.400  1.00  0.00
ATOM   1989  CB  ARG   215     -71.759  64.245   7.680  1.00  0.00
ATOM   1990  CG  ARG   215     -73.185  63.672   7.718  1.00  0.00
ATOM   1991  CD  ARG   215     -73.388  62.637   8.829  1.00  0.00
ATOM   1992  NE  ARG   215     -72.587  61.423   8.582  1.00  0.00
ATOM   1993  HE  ARG   215     -72.679  61.030   7.668  1.00  0.00
ATOM   1994  CZ  ARG   215     -71.708  60.862   9.415  1.00  0.00
ATOM   1995  NH1 ARG   215     -71.426  61.371  10.607  1.00  0.00
ATOM   1996 HH11 ARG   215     -71.887  62.207  10.898  1.00  0.00
ATOM   1997 HH12 ARG   215     -70.774  60.913  11.207  1.00  0.00
ATOM   1998  NH2 ARG   215     -71.132  59.718   9.080  1.00  0.00
ATOM   1999 HH21 ARG   215     -71.352  59.285   8.209  1.00  0.00
ATOM   2000 HH22 ARG   215     -70.496  59.284   9.715  1.00  0.00
ATOM   2001  C   ARG   215     -70.563  62.446   6.325  1.00  0.00
ATOM   2002  O   ARG   215     -71.297  61.611   5.792  1.00  0.00
ATOM   2003  N   GLY   216     -69.345  62.184   6.794  1.00  0.00
ATOM   2004  H   GLY   216     -68.758  62.913   7.142  1.00  0.00
ATOM   2005  CA  GLY   216     -68.749  60.834   6.823  1.00  0.00
ATOM   2006  C   GLY   216     -67.488  60.740   5.955  1.00  0.00
ATOM   2007  O   GLY   216     -66.603  61.593   6.014  1.00  0.00
ATOM   2008  N   ARG   217     -67.429  59.658   5.183  1.00  0.00
ATOM   2009  H   ARG   217     -68.179  58.998   5.161  1.00  0.00
ATOM   2010  CA  ARG   217     -66.298  59.340   4.289  1.00  0.00
ATOM   2011  CB  ARG   217     -66.462  57.908   3.761  1.00  0.00
ATOM   2012  CG  ARG   217     -65.218  57.405   3.014  1.00  0.00
ATOM   2013  CD  ARG   217     -65.436  56.027   2.381  1.00  0.00
ATOM   2014  NE  ARG   217     -65.628  54.991   3.414  1.00  0.00
ATOM   2015  HE  ARG   217     -64.847  54.838   4.016  1.00  0.00
ATOM   2016  CZ  ARG   217     -66.713  54.233   3.593  1.00  0.00
ATOM   2017  NH1 ARG   217     -67.786  54.329   2.819  1.00  0.00
ATOM   2018 HH11 ARG   217     -67.788  54.989   2.070  1.00  0.00
ATOM   2019 HH12 ARG   217     -68.573  53.737   2.977  1.00  0.00
ATOM   2020  NH2 ARG   217     -66.743  53.350   4.578  1.00  0.00
ATOM   2021 HH21 ARG   217     -65.961  53.246   5.189  1.00  0.00
ATOM   2022 HH22 ARG   217     -67.553  52.780   4.699  1.00  0.00
ATOM   2023  C   ARG   217     -66.158  60.352   3.135  1.00  0.00
ATOM   2024  O   ARG   217     -66.851  60.278   2.119  1.00  0.00
ATOM   2025  N   LYS   218     -65.267  61.315   3.353  1.00  0.00
ATOM   2026  H   LYS   218     -64.992  61.530   4.291  1.00  0.00
ATOM   2027  CA  LYS   218     -64.842  62.315   2.345  1.00  0.00
ATOM   2028  CB  LYS   218     -64.083  63.448   3.054  1.00  0.00
ATOM   2029  CG  LYS   218     -64.886  64.220   4.113  1.00  0.00
ATOM   2030  CD  LYS   218     -66.145  64.947   3.614  1.00  0.00
ATOM   2031  CE  LYS   218     -65.900  66.110   2.642  1.00  0.00
ATOM   2032  NZ  LYS   218     -65.568  65.652   1.284  1.00  0.00
ATOM   2033  HZ1 LYS   218     -65.461  66.439   0.679  1.00  0.00
ATOM   2034  HZ2 LYS   218     -64.715  65.130   1.306  1.00  0.00
ATOM   2035  HZ3 LYS   218     -66.303  65.058   0.941  1.00  0.00
ATOM   2036  C   LYS   218     -63.995  61.737   1.183  1.00  0.00
ATOM   2037  O   LYS   218     -63.125  62.398   0.614  1.00  0.00
ATOM   2038  N   LYS   219     -64.345  60.516   0.779  1.00  0.00
ATOM   2039  H   LYS   219     -65.216  60.135   1.097  1.00  0.00
ATOM   2040  CA  LYS   219     -63.649  59.674  -0.221  1.00  0.00
ATOM   2041  CB  LYS   219     -63.896  60.157  -1.662  1.00  0.00
ATOM   2042  CG  LYS   219     -65.351  59.977  -2.120  1.00  0.00
ATOM   2043  CD  LYS   219     -65.865  58.528  -2.142  1.00  0.00
ATOM   2044  CE  LYS   219     -65.292  57.647  -3.262  1.00  0.00
ATOM   2045  NZ  LYS   219     -63.897  57.240  -3.031  1.00  0.00
ATOM   2046  HZ1 LYS   219     -63.595  56.651  -3.781  1.00  0.00
ATOM   2047  HZ2 LYS   219     -63.312  58.050  -2.992  1.00  0.00
ATOM   2048  HZ3 LYS   219     -63.833  56.738  -2.168  1.00  0.00
ATOM   2049  C   LYS   219     -62.157  59.412   0.066  1.00  0.00
ATOM   2050  O   LYS   219     -61.824  58.427   0.723  1.00  0.00
ATOM   2051  N   ARG   220     -61.292  60.349  -0.318  1.00  0.00
ATOM   2052  H   ARG   220     -61.606  61.264  -0.576  1.00  0.00
ATOM   2053  CA  ARG   220     -59.831  60.196  -0.168  1.00  0.00
ATOM   2054  CB  ARG   220     -59.108  60.257  -1.521  1.00  0.00
ATOM   2055  CG  ARG   220     -59.454  59.092  -2.455  1.00  0.00
ATOM   2056  CD  ARG   220     -58.506  59.041  -3.658  1.00  0.00
ATOM   2057  NE  ARG   220     -57.169  58.565  -3.249  1.00  0.00
ATOM   2058  HE  ARG   220     -57.138  57.630  -2.904  1.00  0.00
ATOM   2059  CZ  ARG   220     -56.029  59.262  -3.249  1.00  0.00
ATOM   2060  NH1 ARG   220     -55.976  60.546  -3.577  1.00  0.00
ATOM   2061 HH11 ARG   220     -56.817  61.018  -3.835  1.00  0.00
ATOM   2062 HH12 ARG   220     -55.111  61.040  -3.530  1.00  0.00
ATOM   2063  NH2 ARG   220     -54.879  58.634  -3.059  1.00  0.00
ATOM   2064 HH21 ARG   220     -54.864  57.643  -2.935  1.00  0.00
ATOM   2065 HH22 ARG   220     -54.029  59.157  -3.053  1.00  0.00
ATOM   2066  C   ARG   220     -59.257  61.255   0.783  1.00  0.00
ATOM   2067  O   ARG   220     -59.000  62.395   0.399  1.00  0.00
ATOM   2068  N   ILE   221     -59.252  60.894   2.063  1.00  0.00
ATOM   2069  H   ILE   221     -59.728  60.071   2.371  1.00  0.00
ATOM   2070  CA  ILE   221     -58.656  61.733   3.128  1.00  0.00
ATOM   2071  CB  ILE   221     -59.716  62.426   4.011  1.00  0.00
ATOM   2072  CG1 ILE   221     -60.841  61.476   4.462  1.00  0.00
ATOM   2073  CG2 ILE   221     -60.229  63.683   3.295  1.00  0.00
ATOM   2074  CD  ILE   221     -61.599  61.966   5.701  1.00  0.00
ATOM   2075  C   ILE   221     -57.589  61.017   3.985  1.00  0.00
ATOM   2076  O   ILE   221     -57.905  60.461   5.040  1.00  0.00
ATOM   2077  N   PRO   222     -56.343  60.940   3.493  1.00  0.00
ATOM   2078  CA  PRO   222     -55.205  60.514   4.332  1.00  0.00
ATOM   2079  CB  PRO   222     -54.114  60.094   3.343  1.00  0.00
ATOM   2080  CG  PRO   222     -54.875  59.791   2.055  1.00  0.00
ATOM   2081  CD  PRO   222     -55.984  60.842   2.065  1.00  0.00
ATOM   2082  C   PRO   222     -54.778  61.703   5.207  1.00  0.00
ATOM   2083  O   PRO   222     -54.091  62.616   4.750  1.00  0.00
ATOM   2084  N   TYR   223     -55.401  61.760   6.386  1.00  0.00
ATOM   2085  H   TYR   223     -56.093  61.078   6.622  1.00  0.00
ATOM   2086  CA  TYR   223     -55.255  62.841   7.392  1.00  0.00
ATOM   2087  CB  TYR   223     -53.853  62.815   8.036  1.00  0.00
ATOM   2088  CG  TYR   223     -53.517  61.507   8.764  1.00  0.00
ATOM   2089  CD1 TYR   223     -53.616  61.427  10.162  1.00  0.00
ATOM   2090  HD1 TYR   223     -54.070  62.241  10.728  1.00  0.00
ATOM   2091  CD2 TYR   223     -52.953  60.441   8.048  1.00  0.00
ATOM   2092  HD2 TYR   223     -52.889  60.481   6.962  1.00  0.00
ATOM   2093  CE1 TYR   223     -53.123  60.300  10.837  1.00  0.00
ATOM   2094  HE1 TYR   223     -53.194  60.242  11.923  1.00  0.00
ATOM   2095  CE2 TYR   223     -52.460  59.317   8.723  1.00  0.00
ATOM   2096  HE2 TYR   223     -52.032  58.492   8.155  1.00  0.00
ATOM   2097  CZ  TYR   223     -52.534  59.253  10.118  1.00  0.00
ATOM   2098  OH  TYR   223     -52.024  58.178  10.771  1.00  0.00
ATOM   2099  HH  TYR   223     -51.374  57.715  10.158  1.00  0.00
ATOM   2100  C   TYR   223     -55.633  64.210   6.776  1.00  0.00
ATOM   2101  O   TYR   223     -56.805  64.433   6.481  1.00  0.00
ATOM   2102  N   SER   224     -54.652  65.078   6.522  1.00  0.00
ATOM   2103  H   SER   224     -53.728  64.924   6.872  1.00  0.00
ATOM   2104  CA  SER   224     -54.828  66.309   5.719  1.00  0.00
ATOM   2105  CB  SER   224     -54.639  67.588   6.548  1.00  0.00
ATOM   2106  OG  SER   224     -53.275  67.764   6.945  1.00  0.00
ATOM   2107  HG  SER   224     -53.094  67.143   7.732  1.00  0.00
ATOM   2108  C   SER   224     -53.838  66.318   4.547  1.00  0.00
ATOM   2109  O   SER   224     -52.709  65.842   4.673  1.00  0.00
ATOM   2110  N   LYS   225     -54.236  66.985   3.466  1.00  0.00
ATOM   2111  H   LYS   225     -55.171  67.329   3.388  1.00  0.00
ATOM   2112  CA  LYS   225     -53.423  67.100   2.234  1.00  0.00
ATOM   2113  CB  LYS   225     -54.196  67.845   1.138  1.00  0.00
ATOM   2114  CG  LYS   225     -55.406  67.042   0.640  1.00  0.00
ATOM   2115  CD  LYS   225     -54.991  65.742  -0.062  1.00  0.00
ATOM   2116  CE  LYS   225     -56.186  64.834  -0.367  1.00  0.00
ATOM   2117  NZ  LYS   225     -56.800  64.297   0.857  1.00  0.00
ATOM   2118  HZ1 LYS   225     -57.554  63.681   0.605  1.00  0.00
ATOM   2119  HZ2 LYS   225     -56.119  63.788   1.382  1.00  0.00
ATOM   2120  HZ3 LYS   225     -57.170  65.044   1.408  1.00  0.00
ATOM   2121  C   LYS   225     -52.007  67.682   2.405  1.00  0.00
ATOM   2122  O   LYS   225     -51.072  67.181   1.784  1.00  0.00
ATOM   2123  N   GLY   226     -51.848  68.617   3.345  1.00  0.00
ATOM   2124  H   GLY   226     -52.633  69.009   3.821  1.00  0.00
ATOM   2125  CA  GLY   226     -50.535  69.180   3.741  1.00  0.00
ATOM   2126  C   GLY   226     -49.592  68.091   4.284  1.00  0.00
ATOM   2127  O   GLY   226     -48.551  67.795   3.696  1.00  0.00
ATOM   2128  N   GLN   227     -50.089  67.394   5.305  1.00  0.00
ATOM   2129  H   GLN   227     -50.947  67.659   5.746  1.00  0.00
ATOM   2130  CA  GLN   227     -49.426  66.213   5.901  1.00  0.00
ATOM   2131  CB  GLN   227     -50.280  65.676   7.052  1.00  0.00
ATOM   2132  CG  GLN   227     -50.387  66.615   8.255  1.00  0.00
ATOM   2133  CD  GLN   227     -51.546  66.196   9.166  1.00  0.00
ATOM   2134  OE1 GLN   227     -52.657  65.913   8.733  1.00  0.00
ATOM   2135  NE2 GLN   227     -51.340  66.279  10.456  1.00  0.00
ATOM   2136 HE21 GLN   227     -50.442  66.588  10.802  1.00  0.00
ATOM   2137 HE22 GLN   227     -52.078  66.035  11.077  1.00  0.00
ATOM   2138  C   GLN   227     -49.194  65.088   4.871  1.00  0.00
ATOM   2139  O   GLN   227     -48.100  64.534   4.798  1.00  0.00
ATOM   2140  N   LEU   228     -50.192  64.864   4.014  1.00  0.00
ATOM   2141  H   LEU   228     -51.095  65.276   4.172  1.00  0.00
ATOM   2142  CA  LEU   228     -50.156  63.904   2.891  1.00  0.00
ATOM   2143  CB  LEU   228     -51.559  63.901   2.249  1.00  0.00
ATOM   2144  CG  LEU   228     -51.874  63.016   1.028  1.00  0.00
ATOM   2145  CD1 LEU   228     -51.399  63.659  -0.278  1.00  0.00
ATOM   2146  CD2 LEU   228     -51.342  61.587   1.178  1.00  0.00
ATOM   2147  C   LEU   228     -49.016  64.190   1.898  1.00  0.00
ATOM   2148  O   LEU   228     -48.233  63.292   1.586  1.00  0.00
ATOM   2149  N   ARG   229     -48.889  65.452   1.490  1.00  0.00
ATOM   2150  H   ARG   229     -49.618  66.128   1.652  1.00  0.00
ATOM   2151  CA  ARG   229     -47.778  65.931   0.642  1.00  0.00
ATOM   2152  CB  ARG   229     -47.987  67.420   0.340  1.00  0.00
ATOM   2153  CG  ARG   229     -46.999  67.950  -0.703  1.00  0.00
ATOM   2154  CD  ARG   229     -47.216  69.443  -0.951  1.00  0.00
ATOM   2155  NE  ARG   229     -46.245  69.914  -1.954  1.00  0.00
ATOM   2156  HE  ARG   229     -45.626  69.217  -2.308  1.00  0.00
ATOM   2157  CZ  ARG   229     -46.122  71.156  -2.426  1.00  0.00
ATOM   2158  NH1 ARG   229     -46.899  72.153  -2.026  1.00  0.00
ATOM   2159 HH11 ARG   229     -47.607  71.972  -1.345  1.00  0.00
ATOM   2160 HH12 ARG   229     -46.776  73.068  -2.401  1.00  0.00
ATOM   2161  NH2 ARG   229     -45.194  71.426  -3.332  1.00  0.00
ATOM   2162 HH21 ARG   229     -44.586  70.707  -3.663  1.00  0.00
ATOM   2163 HH22 ARG   229     -45.108  72.356  -3.681  1.00  0.00
ATOM   2164  C   ARG   229     -46.418  65.679   1.322  1.00  0.00
ATOM   2165  O   ARG   229     -45.591  64.957   0.766  1.00  0.00
ATOM   2166  N   GLU   230     -46.325  66.077   2.594  1.00  0.00
ATOM   2167  H   GLU   230     -47.068  66.602   3.019  1.00  0.00
ATOM   2168  CA  GLU   230     -45.135  65.856   3.450  1.00  0.00
ATOM   2169  CB  GLU   230     -45.387  66.351   4.879  1.00  0.00
ATOM   2170  CG  GLU   230     -45.564  67.865   5.004  1.00  0.00
ATOM   2171  CD  GLU   230     -45.881  68.228   6.457  1.00  0.00
ATOM   2172  OE1 GLU   230     -47.088  68.276   6.781  1.00  0.00
ATOM   2173  OE2 GLU   230     -44.904  68.396   7.217  1.00  0.00
ATOM   2174  C   GLU   230     -44.728  64.373   3.520  1.00  0.00
ATOM   2175  O   GLU   230     -43.580  64.028   3.233  1.00  0.00
ATOM   2176  N   LEU   231     -45.717  63.519   3.792  1.00  0.00
ATOM   2177  H   LEU   231     -46.620  63.852   4.088  1.00  0.00
ATOM   2178  CA  LEU   231     -45.567  62.052   3.823  1.00  0.00
ATOM   2179  CB  LEU   231     -46.908  61.412   4.228  1.00  0.00
ATOM   2180  CG  LEU   231     -46.859  60.047   4.944  1.00  0.00
ATOM   2181  CD1 LEU   231     -46.283  58.915   4.089  1.00  0.00
ATOM   2182  CD2 LEU   231     -46.142  60.143   6.294  1.00  0.00
ATOM   2183  C   LEU   231     -45.071  61.543   2.458  1.00  0.00
ATOM   2184  O   LEU   231     -43.906  61.171   2.358  1.00  0.00
ATOM   2185  N   GLU   232     -45.825  61.826   1.394  1.00  0.00
ATOM   2186  H   GLU   232     -46.671  62.364   1.480  1.00  0.00
ATOM   2187  CA  GLU   232     -45.491  61.381   0.022  1.00  0.00
ATOM   2188  CB  GLU   232     -46.530  61.856  -0.999  1.00  0.00
ATOM   2189  CG  GLU   232     -47.802  61.004  -0.940  1.00  0.00
ATOM   2190  CD  GLU   232     -48.789  61.274  -2.084  1.00  0.00
ATOM   2191  OE1 GLU   232     -48.324  61.535  -3.216  1.00  0.00
ATOM   2192  OE2 GLU   232     -50.003  61.159  -1.816  1.00  0.00
ATOM   2193  C   GLU   232     -44.079  61.756  -0.461  1.00  0.00
ATOM   2194  O   GLU   232     -43.308  60.858  -0.804  1.00  0.00
ATOM   2195  N   ARG   233     -43.697  63.024  -0.288  1.00  0.00
ATOM   2196  H   ARG   233     -44.316  63.721   0.088  1.00  0.00
ATOM   2197  CA  ARG   233     -42.356  63.503  -0.692  1.00  0.00
ATOM   2198  CB  ARG   233     -42.223  65.035  -0.648  1.00  0.00
ATOM   2199  CG  ARG   233     -42.543  65.704   0.694  1.00  0.00
ATOM   2200  CD  ARG   233     -41.374  66.538   1.225  1.00  0.00
ATOM   2201  NE  ARG   233     -40.350  65.677   1.846  1.00  0.00
ATOM   2202  HE  ARG   233     -40.572  65.350   2.761  1.00  0.00
ATOM   2203  CZ  ARG   233     -39.160  65.349   1.336  1.00  0.00
ATOM   2204  NH1 ARG   233     -38.768  65.744   0.132  1.00  0.00
ATOM   2205 HH11 ARG   233     -39.376  66.314  -0.416  1.00  0.00
ATOM   2206 HH12 ARG   233     -37.880  65.461  -0.224  1.00  0.00
ATOM   2207  NH2 ARG   233     -38.283  64.694   2.079  1.00  0.00
ATOM   2208 HH21 ARG   233     -38.497  64.453   3.023  1.00  0.00
ATOM   2209 HH22 ARG   233     -37.396  64.458   1.687  1.00  0.00
ATOM   2210  C   ARG   233     -41.193  62.794   0.026  1.00  0.00
ATOM   2211  O   ARG   233     -40.346  62.198  -0.638  1.00  0.00
ATOM   2212  N   GLU   234     -41.301  62.650   1.350  1.00  0.00
ATOM   2213  H   GLU   234     -42.015  63.115   1.878  1.00  0.00
ATOM   2214  CA  GLU   234     -40.317  61.854   2.115  1.00  0.00
ATOM   2215  CB  GLU   234     -40.321  62.175   3.622  1.00  0.00
ATOM   2216  CG  GLU   234     -41.597  61.887   4.430  1.00  0.00
ATOM   2217  CD  GLU   234     -41.910  60.407   4.699  1.00  0.00
ATOM   2218  OE1 GLU   234     -40.953  59.602   4.760  1.00  0.00
ATOM   2219  OE2 GLU   234     -43.109  60.108   4.865  1.00  0.00
ATOM   2220  C   GLU   234     -40.397  60.343   1.829  1.00  0.00
ATOM   2221  O   GLU   234     -39.368  59.700   1.618  1.00  0.00
ATOM   2222  N   TYR   235     -41.621  59.851   1.648  1.00  0.00
ATOM   2223  H   TYR   235     -42.436  60.441   1.694  1.00  0.00
ATOM   2224  CA  TYR   235     -41.931  58.421   1.457  1.00  0.00
ATOM   2225  CB  TYR   235     -43.446  58.195   1.533  1.00  0.00
ATOM   2226  CG  TYR   235     -43.797  56.791   2.040  1.00  0.00
ATOM   2227  CD1 TYR   235     -44.861  56.073   1.472  1.00  0.00
ATOM   2228  HD1 TYR   235     -45.524  56.548   0.750  1.00  0.00
ATOM   2229  CD2 TYR   235     -42.984  56.176   3.004  1.00  0.00
ATOM   2230  HD2 TYR   235     -42.268  56.759   3.584  1.00  0.00
ATOM   2231  CE1 TYR   235     -45.076  54.734   1.834  1.00  0.00
ATOM   2232  HE1 TYR   235     -45.926  54.187   1.428  1.00  0.00
ATOM   2233  CE2 TYR   235     -43.184  54.836   3.336  1.00  0.00
ATOM   2234  HE2 TYR   235     -42.544  54.377   4.083  1.00  0.00
ATOM   2235  CZ  TYR   235     -44.216  54.107   2.744  1.00  0.00
ATOM   2236  OH  TYR   235     -44.280  52.770   2.961  1.00  0.00
ATOM   2237  HH  TYR   235     -43.399  52.481   3.377  1.00  0.00
ATOM   2238  C   TYR   235     -41.360  57.813   0.168  1.00  0.00
ATOM   2239  O   TYR   235     -40.892  56.676   0.190  1.00  0.00
ATOM   2240  N   ALA   236     -41.271  58.642  -0.875  1.00  0.00
ATOM   2241  H   ALA   236     -41.774  59.511  -0.883  1.00  0.00
ATOM   2242  CA  ALA   236     -40.608  58.304  -2.154  1.00  0.00
ATOM   2243  CB  ALA   236     -40.580  59.555  -3.037  1.00  0.00
ATOM   2244  C   ALA   236     -39.181  57.737  -1.992  1.00  0.00
ATOM   2245  O   ALA   236     -38.737  56.925  -2.800  1.00  0.00
ATOM   2246  N   ALA   237     -38.487  58.198  -0.950  1.00  0.00
ATOM   2247  H   ALA   237     -38.791  59.016  -0.461  1.00  0.00
ATOM   2248  CA  ALA   237     -37.180  57.652  -0.529  1.00  0.00
ATOM   2249  CB  ALA   237     -36.204  58.809  -0.302  1.00  0.00
ATOM   2250  C   ALA   237     -37.247  56.772   0.737  1.00  0.00
ATOM   2251  O   ALA   237     -36.632  55.709   0.794  1.00  0.00
ATOM   2252  N   ASN   238     -38.131  57.134   1.665  1.00  0.00
ATOM   2253  H   ASN   238     -38.786  57.873   1.500  1.00  0.00
ATOM   2254  CA  ASN   238     -38.231  56.506   2.998  1.00  0.00
ATOM   2255  CB  ASN   238     -38.381  57.612   4.053  1.00  0.00
ATOM   2256  CG  ASN   238     -37.133  58.492   4.175  1.00  0.00
ATOM   2257  OD1 ASN   238     -36.207  58.225   4.926  1.00  0.00
ATOM   2258  ND2 ASN   238     -37.091  59.569   3.424  1.00  0.00
ATOM   2259 HD21 ASN   238     -37.847  59.790   2.806  1.00  0.00
ATOM   2260 HD22 ASN   238     -36.279  60.139   3.508  1.00  0.00
ATOM   2261  C   ASN   238     -39.368  55.467   3.088  1.00  0.00
ATOM   2262  O   ASN   238     -40.176  55.471   4.016  1.00  0.00
ATOM   2263  N   LYS   239     -39.238  54.446   2.242  1.00  0.00
ATOM   2264  H   LYS   239     -38.475  54.430   1.593  1.00  0.00
ATOM   2265  CA  LYS   239     -40.198  53.324   2.106  1.00  0.00
ATOM   2266  CB  LYS   239     -39.723  52.307   1.049  1.00  0.00
ATOM   2267  CG  LYS   239     -38.468  51.458   1.333  1.00  0.00
ATOM   2268  CD  LYS   239     -37.133  52.212   1.277  1.00  0.00
ATOM   2269  CE  LYS   239     -36.640  52.629   2.665  1.00  0.00
ATOM   2270  NZ  LYS   239     -35.481  53.525   2.558  1.00  0.00
ATOM   2271  HZ1 LYS   239     -35.199  53.827   3.468  1.00  0.00
ATOM   2272  HZ2 LYS   239     -34.723  53.040   2.122  1.00  0.00
ATOM   2273  HZ3 LYS   239     -35.719  54.325   1.998  1.00  0.00
ATOM   2274  C   LYS   239     -40.595  52.615   3.419  1.00  0.00
ATOM   2275  O   LYS   239     -41.733  52.174   3.565  1.00  0.00
ATOM   2276  N   PHE   240     -39.621  52.475   4.317  1.00  0.00
ATOM   2277  H   PHE   240     -38.668  52.605   4.044  1.00  0.00
ATOM   2278  CA  PHE   240     -39.786  52.082   5.732  1.00  0.00
ATOM   2279  CB  PHE   240     -40.204  50.618   5.919  1.00  0.00
ATOM   2280  CG  PHE   240     -41.613  50.545   6.521  1.00  0.00
ATOM   2281  CD1 PHE   240     -41.798  50.747   7.898  1.00  0.00
ATOM   2282  HD1 PHE   240     -40.937  50.847   8.560  1.00  0.00
ATOM   2283  CD2 PHE   240     -42.731  50.364   5.692  1.00  0.00
ATOM   2284  HD2 PHE   240     -42.599  50.142   4.633  1.00  0.00
ATOM   2285  CE1 PHE   240     -43.092  50.794   8.435  1.00  0.00
ATOM   2286  HE1 PHE   240     -43.232  50.936   9.506  1.00  0.00
ATOM   2287  CE2 PHE   240     -44.024  50.417   6.228  1.00  0.00
ATOM   2288  HE2 PHE   240     -44.888  50.313   5.571  1.00  0.00
ATOM   2289  CZ  PHE   240     -44.205  50.636   7.600  1.00  0.00
ATOM   2290  HZ  PHE   240     -45.210  50.713   8.011  1.00  0.00
ATOM   2291  C   PHE   240     -38.474  52.350   6.478  1.00  0.00
ATOM   2292  O   PHE   240     -37.406  51.902   6.065  1.00  0.00
ATOM   2293  N   ILE   241     -38.580  53.237   7.461  1.00  0.00
ATOM   2294  H   ILE   241     -39.470  53.518   7.816  1.00  0.00
ATOM   2295  CA  ILE   241     -37.419  53.799   8.187  1.00  0.00
ATOM   2296  CB  ILE   241     -37.111  55.248   7.748  1.00  0.00
ATOM   2297  CG1 ILE   241     -38.335  56.159   7.552  1.00  0.00
ATOM   2298  CG2 ILE   241     -36.231  55.233   6.497  1.00  0.00
ATOM   2299  CD  ILE   241     -39.116  56.457   8.834  1.00  0.00
ATOM   2300  C   ILE   241     -37.486  53.676   9.718  1.00  0.00
ATOM   2301  O   ILE   241     -38.528  53.359  10.290  1.00  0.00
ATOM   2302  N   THR   242     -36.355  53.993  10.345  1.00  0.00
ATOM   2303  H   THR   242     -35.586  54.380   9.841  1.00  0.00
ATOM   2304  CA  THR   242     -36.155  53.922  11.812  1.00  0.00
ATOM   2305  CB  THR   242     -34.697  54.205  12.217  1.00  0.00
ATOM   2306  OG1 THR   242     -34.304  55.523  11.816  1.00  0.00
ATOM   2307  HG1 THR   242     -33.307  55.540  11.683  1.00  0.00
ATOM   2308  CG2 THR   242     -33.732  53.140  11.688  1.00  0.00
ATOM   2309  C   THR   242     -37.056  54.886  12.599  1.00  0.00
ATOM   2310  O   THR   242     -37.462  55.939  12.105  1.00  0.00
ATOM   2311  N   LYS   243     -37.226  54.543  13.875  1.00  0.00
ATOM   2312  H   LYS   243     -37.063  53.602  14.171  1.00  0.00
ATOM   2313  CA  LYS   243     -37.907  55.387  14.886  1.00  0.00
ATOM   2314  CB  LYS   243     -37.729  54.789  16.292  1.00  0.00
ATOM   2315  CG  LYS   243     -38.027  53.290  16.473  1.00  0.00
ATOM   2316  CD  LYS   243     -39.484  52.869  16.247  1.00  0.00
ATOM   2317  CE  LYS   243     -39.780  52.487  14.793  1.00  0.00
ATOM   2318  NZ  LYS   243     -41.214  52.236  14.604  1.00  0.00
ATOM   2319  HZ1 LYS   243     -41.395  52.041  13.640  1.00  0.00
ATOM   2320  HZ2 LYS   243     -41.498  51.460  15.165  1.00  0.00
ATOM   2321  HZ3 LYS   243     -41.732  53.052  14.882  1.00  0.00
ATOM   2322  C   LYS   243     -37.354  56.826  14.887  1.00  0.00
ATOM   2323  O   LYS   243     -38.098  57.780  14.673  1.00  0.00
ATOM   2324  N   ASP   244     -36.023  56.911  14.844  1.00  0.00
ATOM   2325  H   ASP   244     -35.467  56.101  15.026  1.00  0.00
ATOM   2326  CA  ASP   244     -35.265  58.176  14.722  1.00  0.00
ATOM   2327  CB  ASP   244     -33.760  57.890  14.617  1.00  0.00
ATOM   2328  CG  ASP   244     -33.199  57.154  15.839  1.00  0.00
ATOM   2329  OD1 ASP   244     -32.502  57.813  16.640  1.00  0.00
ATOM   2330  OD2 ASP   244     -33.467  55.933  15.918  1.00  0.00
ATOM   2331  C   ASP   244     -35.718  59.023  13.518  1.00  0.00
ATOM   2332  O   ASP   244     -36.150  60.158  13.701  1.00  0.00
ATOM   2333  N   LYS   245     -35.771  58.404  12.337  1.00  0.00
ATOM   2334  H   LYS   245     -35.564  57.429  12.235  1.00  0.00
ATOM   2335  CA  LYS   245     -36.205  59.081  11.096  1.00  0.00
ATOM   2336  CB  LYS   245     -35.912  58.216   9.864  1.00  0.00
ATOM   2337  CG  LYS   245     -34.419  58.020   9.579  1.00  0.00
ATOM   2338  CD  LYS   245     -33.709  59.333   9.229  1.00  0.00
ATOM   2339  CE  LYS   245     -32.232  59.112   8.888  1.00  0.00
ATOM   2340  NZ  LYS   245     -32.064  58.381   7.622  1.00  0.00
ATOM   2341  HZ1 LYS   245     -31.090  58.261   7.428  1.00  0.00
ATOM   2342  HZ2 LYS   245     -32.507  57.487   7.684  1.00  0.00
ATOM   2343  HZ3 LYS   245     -32.488  58.902   6.880  1.00  0.00
ATOM   2344  C   LYS   245     -37.684  59.505  11.102  1.00  0.00
ATOM   2345  O   LYS   245     -37.992  60.661  10.804  1.00  0.00
ATOM   2346  N   ARG   246     -38.564  58.620  11.578  1.00  0.00
ATOM   2347  H   ARG   246     -38.302  57.684  11.832  1.00  0.00
ATOM   2348  CA  ARG   246     -40.005  58.939  11.680  1.00  0.00
ATOM   2349  CB  ARG   246     -40.911  57.724  11.937  1.00  0.00
ATOM   2350  CG  ARG   246     -40.747  57.044  13.295  1.00  0.00
ATOM   2351  CD  ARG   246     -41.843  56.002  13.509  1.00  0.00
ATOM   2352  NE  ARG   246     -41.732  55.447  14.868  1.00  0.00
ATOM   2353  HE  ARG   246     -40.866  55.630  15.330  1.00  0.00
ATOM   2354  CZ  ARG   246     -42.668  54.766  15.534  1.00  0.00
ATOM   2355  NH1 ARG   246     -43.874  54.527  15.043  1.00  0.00
ATOM   2356 HH11 ARG   246     -44.117  54.881  14.139  1.00  0.00
ATOM   2357 HH12 ARG   246     -44.549  54.064  15.616  1.00  0.00
ATOM   2358  NH2 ARG   246     -42.431  54.364  16.771  1.00  0.00
ATOM   2359 HH21 ARG   246     -41.565  54.580  17.217  1.00  0.00
ATOM   2360 HH22 ARG   246     -43.103  53.786  17.245  1.00  0.00
ATOM   2361  C   ARG   246     -40.328  60.110  12.625  1.00  0.00
ATOM   2362  O   ARG   246     -41.228  60.884  12.315  1.00  0.00
ATOM   2363  N   ARG   247     -39.480  60.330  13.635  1.00  0.00
ATOM   2364  H   ARG   247     -38.790  59.646  13.889  1.00  0.00
ATOM   2365  CA  ARG   247     -39.559  61.499  14.545  1.00  0.00
ATOM   2366  CB  ARG   247     -38.402  61.489  15.551  1.00  0.00
ATOM   2367  CG  ARG   247     -38.476  60.284  16.486  1.00  0.00
ATOM   2368  CD  ARG   247     -37.164  60.067  17.236  1.00  0.00
ATOM   2369  NE  ARG   247     -37.158  58.689  17.759  1.00  0.00
ATOM   2370  HE  ARG   247     -38.032  58.211  17.702  1.00  0.00
ATOM   2371  CZ  ARG   247     -36.116  58.044  18.287  1.00  0.00
ATOM   2372  NH1 ARG   247     -34.923  58.608  18.415  1.00  0.00
ATOM   2373 HH11 ARG   247     -34.798  59.552  18.116  1.00  0.00
ATOM   2374 HH12 ARG   247     -34.165  58.104  18.826  1.00  0.00
ATOM   2375  NH2 ARG   247     -36.261  56.804  18.726  1.00  0.00
ATOM   2376 HH21 ARG   247     -37.148  56.350  18.671  1.00  0.00
ATOM   2377 HH22 ARG   247     -35.485  56.342  19.150  1.00  0.00
ATOM   2378  C   ARG   247     -39.555  62.851  13.807  1.00  0.00
ATOM   2379  O   ARG   247     -40.394  63.707  14.085  1.00  0.00
ATOM   2380  N   LYS   248     -38.693  62.981  12.795  1.00  0.00
ATOM   2381  H   LYS   248     -38.011  62.275  12.592  1.00  0.00
ATOM   2382  CA  LYS   248     -38.647  64.183  11.931  1.00  0.00
ATOM   2383  CB  LYS   248     -37.496  64.138  10.913  1.00  0.00
ATOM   2384  CG  LYS   248     -36.093  64.233  11.522  1.00  0.00
ATOM   2385  CD  LYS   248     -35.550  62.867  11.945  1.00  0.00
ATOM   2386  CE  LYS   248     -34.156  62.992  12.559  1.00  0.00
ATOM   2387  NZ  LYS   248     -33.639  61.666  12.919  1.00  0.00
ATOM   2388  HZ1 LYS   248     -32.774  61.764  13.410  1.00  0.00
ATOM   2389  HZ2 LYS   248     -34.317  61.204  13.495  1.00  0.00
ATOM   2390  HZ3 LYS   248     -33.495  61.134  12.084  1.00  0.00
ATOM   2391  C   LYS   248     -39.967  64.389  11.168  1.00  0.00
ATOM   2392  O   LYS   248     -40.608  65.433  11.285  1.00  0.00
ATOM   2393  N   ILE   249     -40.444  63.297  10.570  1.00  0.00
ATOM   2394  H   ILE   249     -39.950  62.428  10.623  1.00  0.00
ATOM   2395  CA  ILE   249     -41.698  63.259   9.783  1.00  0.00
ATOM   2396  CB  ILE   249     -41.851  61.904   9.060  1.00  0.00
ATOM   2397  CG1 ILE   249     -40.562  61.516   8.315  1.00  0.00
ATOM   2398  CG2 ILE   249     -43.010  61.987   8.052  1.00  0.00
ATOM   2399  CD  ILE   249     -40.437  60.011   8.053  1.00  0.00
ATOM   2400  C   ILE   249     -42.917  63.555  10.683  1.00  0.00
ATOM   2401  O   ILE   249     -43.745  64.402  10.347  1.00  0.00
ATOM   2402  N   SER   250     -42.970  62.915  11.851  1.00  0.00
ATOM   2403  H   SER   250     -42.308  62.193  12.092  1.00  0.00
ATOM   2404  CA  SER   250     -44.031  63.134  12.858  1.00  0.00
ATOM   2405  CB  SER   250     -43.967  62.101  13.991  1.00  0.00
ATOM   2406  OG  SER   250     -42.776  62.192  14.776  1.00  0.00
ATOM   2407  HG  SER   250     -42.851  62.960  15.416  1.00  0.00
ATOM   2408  C   SER   250     -44.050  64.564  13.413  1.00  0.00
ATOM   2409  O   SER   250     -45.107  65.189  13.430  1.00  0.00
ATOM   2410  N   ALA   251     -42.864  65.126  13.659  1.00  0.00
ATOM   2411  H   ALA   251     -42.013  64.589  13.657  1.00  0.00
ATOM   2412  CA  ALA   251     -42.709  66.540  14.060  1.00  0.00
ATOM   2413  CB  ALA   251     -41.247  66.834  14.411  1.00  0.00
ATOM   2414  C   ALA   251     -43.220  67.513  12.980  1.00  0.00
ATOM   2415  O   ALA   251     -44.199  68.219  13.214  1.00  0.00
ATOM   2416  N   ALA   252     -42.719  67.349  11.752  1.00  0.00
ATOM   2417  H   ALA   252     -41.978  66.692  11.578  1.00  0.00
ATOM   2418  CA  ALA   252     -43.108  68.174  10.586  1.00  0.00
ATOM   2419  CB  ALA   252     -42.300  67.727   9.363  1.00  0.00
ATOM   2420  C   ALA   252     -44.617  68.132  10.271  1.00  0.00
ATOM   2421  O   ALA   252     -45.254  69.169  10.109  1.00  0.00
ATOM   2422  N   THR   253     -45.182  66.927  10.326  1.00  0.00
ATOM   2423  H   THR   253     -44.621  66.109  10.463  1.00  0.00
ATOM   2424  CA  THR   253     -46.628  66.673  10.123  1.00  0.00
ATOM   2425  CB  THR   253     -46.921  65.216   9.728  1.00  0.00
ATOM   2426  OG1 THR   253     -46.398  64.316  10.709  1.00  0.00
ATOM   2427  HG1 THR   253     -45.403  64.200  10.561  1.00  0.00
ATOM   2428  CG2 THR   253     -46.411  64.880   8.324  1.00  0.00
ATOM   2429  C   THR   253     -47.539  67.030  11.312  1.00  0.00
ATOM   2430  O   THR   253     -48.761  66.988  11.174  1.00  0.00
ATOM   2431  N   SER   254     -46.956  67.354  12.470  1.00  0.00
ATOM   2432  H   SER   254     -45.977  67.572  12.513  1.00  0.00
ATOM   2433  CA  SER   254     -47.669  67.538  13.760  1.00  0.00
ATOM   2434  CB  SER   254     -48.517  68.824  13.734  1.00  0.00
ATOM   2435  OG  SER   254     -49.172  69.025  14.991  1.00  0.00
ATOM   2436  HG  SER   254     -49.631  68.157  15.227  1.00  0.00
ATOM   2437  C   SER   254     -48.480  66.292  14.191  1.00  0.00
ATOM   2438  O   SER   254     -49.573  66.372  14.758  1.00  0.00
ATOM   2439  N   LEU   255     -47.870  65.132  13.962  1.00  0.00
ATOM   2440  H   LEU   255     -46.918  65.114  13.637  1.00  0.00
ATOM   2441  CA  LEU   255     -48.444  63.802  14.252  1.00  0.00
ATOM   2442  CB  LEU   255     -48.712  63.043  12.943  1.00  0.00
ATOM   2443  CG  LEU   255     -49.849  63.618  12.089  1.00  0.00
ATOM   2444  CD1 LEU   255     -49.888  62.887  10.747  1.00  0.00
ATOM   2445  CD2 LEU   255     -51.209  63.471  12.779  1.00  0.00
ATOM   2446  C   LEU   255     -47.538  62.942  15.149  1.00  0.00
ATOM   2447  O   LEU   255     -46.387  63.280  15.417  1.00  0.00
ATOM   2448  N   SER   256     -48.144  61.909  15.731  1.00  0.00
ATOM   2449  H   SER   256     -49.140  61.838  15.731  1.00  0.00
ATOM   2450  CA  SER   256     -47.419  60.827  16.436  1.00  0.00
ATOM   2451  CB  SER   256     -48.420  59.915  17.162  1.00  0.00
ATOM   2452  OG  SER   256     -47.791  58.759  17.732  1.00  0.00
ATOM   2453  HG  SER   256     -48.422  58.355  18.404  1.00  0.00
ATOM   2454  C   SER   256     -46.576  59.988  15.461  1.00  0.00
ATOM   2455  O   SER   256     -47.005  59.692  14.345  1.00  0.00
ATOM   2456  N   GLU   257     -45.444  59.503  15.968  1.00  0.00
ATOM   2457  H   GLU   257     -45.103  59.829  16.848  1.00  0.00
ATOM   2458  CA  GLU   257     -44.567  58.537  15.265  1.00  0.00
ATOM   2459  CB  GLU   257     -43.486  58.035  16.225  1.00  0.00
ATOM   2460  CG  GLU   257     -42.282  58.971  16.339  1.00  0.00
ATOM   2461  CD  GLU   257     -41.216  58.340  17.238  1.00  0.00
ATOM   2462  OE1 GLU   257     -40.380  57.572  16.709  1.00  0.00
ATOM   2463  OE2 GLU   257     -41.266  58.622  18.454  1.00  0.00
ATOM   2464  C   GLU   257     -45.326  57.319  14.702  1.00  0.00
ATOM   2465  O   GLU   257     -45.208  56.995  13.520  1.00  0.00
ATOM   2466  N   ARG   258     -46.265  56.818  15.507  1.00  0.00
ATOM   2467  H   ARG   258     -46.421  57.202  16.417  1.00  0.00
ATOM   2468  CA  ARG   258     -47.134  55.675  15.149  1.00  0.00
ATOM   2469  CB  ARG   258     -47.985  55.243  16.352  1.00  0.00
ATOM   2470  CG  ARG   258     -47.139  54.783  17.547  1.00  0.00
ATOM   2471  CD  ARG   258     -46.301  53.542  17.228  1.00  0.00
ATOM   2472  NE  ARG   258     -45.312  53.335  18.300  1.00  0.00
ATOM   2473  HE  ARG   258     -45.472  53.856  19.136  1.00  0.00
ATOM   2474  CZ  ARG   258     -44.285  52.484  18.283  1.00  0.00
ATOM   2475  NH1 ARG   258     -44.048  51.666  17.267  1.00  0.00
ATOM   2476 HH11 ARG   258     -44.663  51.667  16.481  1.00  0.00
ATOM   2477 HH12 ARG   258     -43.273  51.038  17.304  1.00  0.00
ATOM   2478  NH2 ARG   258     -43.397  52.512  19.264  1.00  0.00
ATOM   2479 HH21 ARG   258     -43.487  53.166  20.013  1.00  0.00
ATOM   2480 HH22 ARG   258     -42.647  51.853  19.265  1.00  0.00
ATOM   2481  C   ARG   258     -48.034  55.964  13.936  1.00  0.00
ATOM   2482  O   ARG   258     -48.062  55.181  12.988  1.00  0.00
ATOM   2483  N   GLN   259     -48.534  57.199  13.872  1.00  0.00
ATOM   2484  H   GLN   259     -48.324  57.888  14.565  1.00  0.00
ATOM   2485  CA  GLN   259     -49.353  57.684  12.741  1.00  0.00
ATOM   2486  CB  GLN   259     -49.833  59.129  12.937  1.00  0.00
ATOM   2487  CG  GLN   259     -50.632  59.384  14.222  1.00  0.00
ATOM   2488  CD  GLN   259     -51.789  58.422  14.529  1.00  0.00
ATOM   2489  OE1 GLN   259     -51.991  58.042  15.672  1.00  0.00
ATOM   2490  NE2 GLN   259     -52.518  57.943  13.543  1.00  0.00
ATOM   2491 HE21 GLN   259     -52.329  58.153  12.573  1.00  0.00
ATOM   2492 HE22 GLN   259     -53.260  57.331  13.797  1.00  0.00
ATOM   2493  C   GLN   259     -48.593  57.613  11.407  1.00  0.00
ATOM   2494  O   GLN   259     -49.165  57.187  10.407  1.00  0.00
ATOM   2495  N   ILE   260     -47.290  57.888  11.472  1.00  0.00
ATOM   2496  H   ILE   260     -46.867  58.158  12.338  1.00  0.00
ATOM   2497  CA  ILE   260     -46.355  57.858  10.326  1.00  0.00
ATOM   2498  CB  ILE   260     -45.028  58.550  10.714  1.00  0.00
ATOM   2499  CG1 ILE   260     -45.241  59.986  11.231  1.00  0.00
ATOM   2500  CG2 ILE   260     -43.972  58.513   9.599  1.00  0.00
ATOM   2501  CD  ILE   260     -46.029  60.941  10.319  1.00  0.00
ATOM   2502  C   ILE   260     -46.154  56.428   9.787  1.00  0.00
ATOM   2503  O   ILE   260     -46.467  56.177   8.627  1.00  0.00
ATOM   2504  N   THR   261     -45.743  55.490  10.641  1.00  0.00
ATOM   2505  H   THR   261     -45.552  55.687  11.605  1.00  0.00
ATOM   2506  CA  THR   261     -45.569  54.069  10.241  1.00  0.00
ATOM   2507  CB  THR   261     -44.886  53.223  11.323  1.00  0.00
ATOM   2508  OG1 THR   261     -45.480  53.473  12.600  1.00  0.00
ATOM   2509  HG1 THR   261     -44.922  53.039  13.313  1.00  0.00
ATOM   2510  CG2 THR   261     -43.372  53.448  11.330  1.00  0.00
ATOM   2511  C   THR   261     -46.869  53.379   9.797  1.00  0.00
ATOM   2512  O   THR   261     -46.863  52.535   8.898  1.00  0.00
ATOM   2513  N   ILE   262     -47.974  53.757  10.437  1.00  0.00
ATOM   2514  H   ILE   262     -47.921  54.205  11.337  1.00  0.00
ATOM   2515  CA  ILE   262     -49.338  53.403   9.988  1.00  0.00
ATOM   2516  CB  ILE   262     -50.339  53.761  11.118  1.00  0.00
ATOM   2517  CG1 ILE   262     -50.525  52.581  12.085  1.00  0.00
ATOM   2518  CG2 ILE   262     -51.722  54.249  10.664  1.00  0.00
ATOM   2519  CD  ILE   262     -49.327  52.263  12.988  1.00  0.00
ATOM   2520  C   ILE   262     -49.638  53.988   8.589  1.00  0.00
ATOM   2521  O   ILE   262     -49.983  53.244   7.670  1.00  0.00
ATOM   2522  N   TRP   263     -49.358  55.279   8.414  1.00  0.00
ATOM   2523  H   TRP   263     -49.087  55.869   9.182  1.00  0.00
ATOM   2524  CA  TRP   263     -49.533  55.997   7.134  1.00  0.00
ATOM   2525  CB  TRP   263     -49.278  57.497   7.308  1.00  0.00
ATOM   2526  CG  TRP   263     -49.935  58.374   6.231  1.00  0.00
ATOM   2527  CD1 TRP   263     -50.623  57.978   5.155  1.00  0.00
ATOM   2528  HD1 TRP   263     -50.814  56.950   4.857  1.00  0.00
ATOM   2529  CD2 TRP   263     -50.046  59.756   6.290  1.00  0.00
ATOM   2530  NE1 TRP   263     -51.142  59.028   4.530  1.00  0.00
ATOM   2531  HE1 TRP   263     -51.703  58.984   3.704  1.00  0.00
ATOM   2532  CE2 TRP   263     -50.825  60.131   5.192  1.00  0.00
ATOM   2533  CE3 TRP   263     -49.659  60.717   7.236  1.00  0.00
ATOM   2534  HE3 TRP   263     -49.029  60.434   8.079  1.00  0.00
ATOM   2535  CZ2 TRP   263     -51.239  61.458   5.046  1.00  0.00
ATOM   2536  HZ2 TRP   263     -51.839  61.753   4.189  1.00  0.00
ATOM   2537  CZ3 TRP   263     -50.079  62.046   7.092  1.00  0.00
ATOM   2538  HZ3 TRP   263     -49.747  62.800   7.802  1.00  0.00
ATOM   2539  CH2 TRP   263     -50.887  62.409   6.007  1.00  0.00
ATOM   2540  HH2 TRP   263     -51.362  63.386   5.977  1.00  0.00
ATOM   2541  C   TRP   263     -48.639  55.455   6.007  1.00  0.00
ATOM   2542  O   TRP   263     -49.077  55.386   4.866  1.00  0.00
ATOM   2543  N   PHE   264     -47.435  55.002   6.341  1.00  0.00
ATOM   2544  H   PHE   264     -47.006  55.287   7.206  1.00  0.00
ATOM   2545  CA  PHE   264     -46.540  54.282   5.409  1.00  0.00
ATOM   2546  CB  PHE   264     -45.331  53.778   6.207  1.00  0.00
ATOM   2547  CG  PHE   264     -44.215  54.804   6.463  1.00  0.00
ATOM   2548  CD1 PHE   264     -44.417  56.194   6.370  1.00  0.00
ATOM   2549  HD1 PHE   264     -45.419  56.614   6.299  1.00  0.00
ATOM   2550  CD2 PHE   264     -42.909  54.313   6.614  1.00  0.00
ATOM   2551  HD2 PHE   264     -42.735  53.240   6.697  1.00  0.00
ATOM   2552  CE1 PHE   264     -43.326  57.071   6.385  1.00  0.00
ATOM   2553  HE1 PHE   264     -43.492  58.144   6.309  1.00  0.00
ATOM   2554  CE2 PHE   264     -41.817  55.190   6.616  1.00  0.00
ATOM   2555  HE2 PHE   264     -40.806  54.794   6.570  1.00  0.00
ATOM   2556  CZ  PHE   264     -42.025  56.570   6.497  1.00  0.00
ATOM   2557  HZ  PHE   264     -41.173  57.243   6.406  1.00  0.00
ATOM   2558  C   PHE   264     -47.268  53.130   4.688  1.00  0.00
ATOM   2559  O   PHE   264     -47.571  53.232   3.498  1.00  0.00
ATOM   2560  N   GLN   265     -47.843  52.245   5.504  1.00  0.00
ATOM   2561  H   GLN   265     -47.679  52.275   6.490  1.00  0.00
ATOM   2562  CA  GLN   265     -48.710  51.142   5.035  1.00  0.00
ATOM   2563  CB  GLN   265     -49.027  50.184   6.186  1.00  0.00
ATOM   2564  CG  GLN   265     -47.782  49.406   6.623  1.00  0.00
ATOM   2565  CD  GLN   265     -48.122  48.379   7.703  1.00  0.00
ATOM   2566  OE1 GLN   265     -48.470  47.236   7.437  1.00  0.00
ATOM   2567  NE2 GLN   265     -48.036  48.786   8.950  1.00  0.00
ATOM   2568 HE21 GLN   265     -47.765  49.720   9.167  1.00  0.00
ATOM   2569 HE22 GLN   265     -48.260  48.119   9.655  1.00  0.00
ATOM   2570  C   GLN   265     -50.014  51.625   4.370  1.00  0.00
ATOM   2571  O   GLN   265     -50.377  51.151   3.295  1.00  0.00
ATOM   2572  N   ASN   266     -50.638  52.645   4.963  1.00  0.00
ATOM   2573  H   ASN   266     -50.364  52.949   5.881  1.00  0.00
ATOM   2574  CA  ASN   266     -51.834  53.320   4.410  1.00  0.00
ATOM   2575  CB  ASN   266     -52.280  54.430   5.373  1.00  0.00
ATOM   2576  CG  ASN   266     -53.445  55.280   4.852  1.00  0.00
ATOM   2577  OD1 ASN   266     -53.270  56.305   4.209  1.00  0.00
ATOM   2578  ND2 ASN   266     -54.659  54.855   5.121  1.00  0.00
ATOM   2579 HD21 ASN   266     -54.811  54.021   5.641  1.00  0.00
ATOM   2580 HD22 ASN   266     -55.411  55.402   4.764  1.00  0.00
ATOM   2581  C   ASN   266     -51.610  53.859   2.984  1.00  0.00
ATOM   2582  O   ASN   266     -52.429  53.599   2.108  1.00  0.00
ATOM   2583  N   ARG   267     -50.478  54.521   2.759  1.00  0.00
ATOM   2584  H   ARG   267     -49.879  54.794   3.523  1.00  0.00
ATOM   2585  CA  ARG   267     -50.024  54.994   1.435  1.00  0.00
ATOM   2586  CB  ARG   267     -48.760  55.845   1.588  1.00  0.00
ATOM   2587  CG  ARG   267     -49.086  57.277   2.020  1.00  0.00
ATOM   2588  CD  ARG   267     -49.351  58.213   0.835  1.00  0.00
ATOM   2589  NE  ARG   267     -50.553  57.862   0.054  1.00  0.00
ATOM   2590  HE  ARG   267     -51.417  57.908   0.550  1.00  0.00
ATOM   2591  CZ  ARG   267     -50.583  57.469  -1.223  1.00  0.00
ATOM   2592  NH1 ARG   267     -49.481  57.258  -1.930  1.00  0.00
ATOM   2593 HH11 ARG   267     -48.592  57.376  -1.494  1.00  0.00
ATOM   2594 HH12 ARG   267     -49.544  56.977  -2.885  1.00  0.00
ATOM   2595  NH2 ARG   267     -51.741  57.389  -1.860  1.00  0.00
ATOM   2596 HH21 ARG   267     -52.589  57.627  -1.391  1.00  0.00
ATOM   2597 HH22 ARG   267     -51.756  57.106  -2.817  1.00  0.00
ATOM   2598  C   ARG   267     -49.770  53.849   0.449  1.00  0.00
ATOM   2599  O   ARG   267     -50.344  53.846  -0.638  1.00  0.00
ATOM   2600  N   ARG   268     -49.084  52.810   0.924  1.00  0.00
ATOM   2601  H   ARG   268     -48.593  52.863   1.800  1.00  0.00
ATOM   2602  CA  ARG   268     -48.861  51.564   0.158  1.00  0.00
ATOM   2603  CB  ARG   268     -47.974  50.607   0.959  1.00  0.00
ATOM   2604  CG  ARG   268     -46.555  51.145   1.169  1.00  0.00
ATOM   2605  CD  ARG   268     -45.786  51.339  -0.141  1.00  0.00
ATOM   2606  NE  ARG   268     -44.584  52.140   0.141  1.00  0.00
ATOM   2607  HE  ARG   268     -44.438  52.352   1.112  1.00  0.00
ATOM   2608  CZ  ARG   268     -43.721  52.642  -0.745  1.00  0.00
ATOM   2609  NH1 ARG   268     -43.840  52.437  -2.050  1.00  0.00
ATOM   2610 HH11 ARG   268     -44.609  51.895  -2.386  1.00  0.00
ATOM   2611 HH12 ARG   268     -43.176  52.830  -2.680  1.00  0.00
ATOM   2612  NH2 ARG   268     -42.837  53.544  -0.342  1.00  0.00
ATOM   2613 HH21 ARG   268     -42.836  53.846   0.610  1.00  0.00
ATOM   2614 HH22 ARG   268     -42.195  53.942  -0.993  1.00  0.00
ATOM   2615  C   ARG   268     -50.164  50.872  -0.288  1.00  0.00
ATOM   2616  O   ARG   268     -50.218  50.264  -1.355  1.00  0.00
ATOM   2617  N   VAL   269     -51.185  50.974   0.559  1.00  0.00
ATOM   2618  H   VAL   269     -51.009  51.121   1.538  1.00  0.00
ATOM   2619  CA  VAL   269     -52.594  50.687   0.215  1.00  0.00
ATOM   2620  CB  VAL   269     -53.437  50.637   1.512  1.00  0.00
ATOM   2621  CG1 VAL   269     -54.944  50.529   1.257  1.00  0.00
ATOM   2622  CG2 VAL   269     -53.019  49.456   2.394  1.00  0.00
ATOM   2623  C   VAL   269     -53.126  51.701  -0.828  1.00  0.00
ATOM   2624  O   VAL   269     -53.211  51.396  -2.016  1.00  0.00
ATOM   2625  N   LYS   270     -53.305  52.941  -0.375  1.00  0.00
ATOM   2626  H   LYS   270     -52.969  53.187   0.543  1.00  0.00
ATOM   2627  CA  LYS   270     -53.979  54.055  -1.077  1.00  0.00
ATOM   2628  CB  LYS   270     -53.847  55.298  -0.187  1.00  0.00
ATOM   2629  CG  LYS   270     -54.923  56.365  -0.415  1.00  0.00
ATOM   2630  CD  LYS   270     -56.299  55.898   0.070  1.00  0.00
ATOM   2631  CE  LYS   270     -57.330  57.020  -0.046  1.00  0.00
ATOM   2632  NZ  LYS   270     -58.666  56.562   0.363  1.00  0.00
ATOM   2633  HZ1 LYS   270     -59.330  57.304   0.261  1.00  0.00
ATOM   2634  HZ2 LYS   270     -58.945  55.793  -0.212  1.00  0.00
ATOM   2635  HZ3 LYS   270     -58.645  56.266   1.318  1.00  0.00
ATOM   2636  C   LYS   270     -53.457  54.347  -2.498  1.00  0.00
ATOM   2637  O   LYS   270     -54.238  54.691  -3.384  1.00  0.00
ATOM   2638  N   GLU   271     -52.155  54.151  -2.709  1.00  0.00
ATOM   2639  H   GLU   271     -51.528  54.000  -1.934  1.00  0.00
ATOM   2640  CA  GLU   271     -51.493  54.282  -4.026  1.00  0.00
ATOM   2641  CB  GLU   271     -49.974  54.087  -3.897  1.00  0.00
ATOM   2642  CG  GLU   271     -49.529  52.683  -3.465  1.00  0.00
ATOM   2643  CD  GLU   271     -48.063  52.664  -3.015  1.00  0.00
ATOM   2644  OE1 GLU   271     -47.695  53.535  -2.194  1.00  0.00
ATOM   2645  OE2 GLU   271     -47.329  51.773  -3.495  1.00  0.00
ATOM   2646  C   GLU   271     -52.074  53.419  -5.164  1.00  0.00
ATOM   2647  O   GLU   271     -51.861  53.750  -6.330  1.00  0.00
ATOM   2648  N   LYS   272     -52.849  52.385  -4.820  1.00  0.00
ATOM   2649  H   LYS   272     -52.912  52.080  -3.864  1.00  0.00
ATOM   2650  CA  LYS   272     -53.569  51.519  -5.784  1.00  0.00
ATOM   2651  CB  LYS   272     -54.545  50.571  -5.071  1.00  0.00
ATOM   2652  CG  LYS   272     -55.553  51.257  -4.140  1.00  0.00
ATOM   2653  CD  LYS   272     -56.497  50.230  -3.515  1.00  0.00
ATOM   2654  CE  LYS   272     -57.340  50.860  -2.406  1.00  0.00
ATOM   2655  NZ  LYS   272     -58.350  49.907  -1.925  1.00  0.00
ATOM   2656  HZ1 LYS   272     -58.787  50.260  -1.098  1.00  0.00
ATOM   2657  HZ2 LYS   272     -59.044  49.783  -2.634  1.00  0.00
ATOM   2658  HZ3 LYS   272     -57.920  49.019  -1.743  1.00  0.00
ATOM   2659  C   LYS   272     -54.286  52.245  -6.938  1.00  0.00
ATOM   2660  O   LYS   272     -54.133  51.862  -8.098  1.00  0.00
ATOM   2661  N   LYS   273     -54.892  53.390  -6.621  1.00  0.00
ATOM   2662  H   LYS   273     -54.941  53.705  -5.671  1.00  0.00
ATOM   2663  CA  LYS   273     -55.561  54.264  -7.611  1.00  0.00
ATOM   2664  CB  LYS   273     -56.382  55.376  -6.934  1.00  0.00
ATOM   2665  CG  LYS   273     -55.711  56.151  -5.787  1.00  0.00
ATOM   2666  CD  LYS   273     -54.552  57.077  -6.183  1.00  0.00
ATOM   2667  CE  LYS   273     -54.970  58.279  -7.040  1.00  0.00
ATOM   2668  NZ  LYS   273     -55.948  59.140  -6.356  1.00  0.00
ATOM   2669  HZ1 LYS   273     -56.099  59.973  -6.886  1.00  0.00
ATOM   2670  HZ2 LYS   273     -56.814  58.649  -6.260  1.00  0.00
ATOM   2671  HZ3 LYS   273     -55.622  59.375  -5.435  1.00  0.00
ATOM   2672  C   LYS   273     -54.671  54.796  -8.753  1.00  0.00
ATOM   2673  O   LYS   273     -55.170  55.077  -9.843  1.00  0.00
ATOM   2674  N   VAL   274     -53.356  54.824  -8.527  1.00  0.00
ATOM   2675  H   VAL   274     -52.970  54.533  -7.647  1.00  0.00
ATOM   2676  CA  VAL   274     -52.344  55.183  -9.547  1.00  0.00
ATOM   2677  CB  VAL   274     -50.982  55.522  -8.897  1.00  0.00
ATOM   2678  CG1 VAL   274     -49.933  55.937  -9.936  1.00  0.00
ATOM   2679  CG2 VAL   274     -51.100  56.649  -7.865  1.00  0.00
ATOM   2680  C   VAL   274     -52.221  54.031 -10.567  1.00  0.00
ATOM   2681  O   VAL   274     -51.569  53.017 -10.316  1.00  0.00
ATOM   2682  N   LEU   275     -53.114  54.104 -11.553  1.00  0.00
ATOM   2683  H   LEU   275     -53.877  54.750 -11.466  1.00  0.00
ATOM   2684  CA  LEU   275     -53.159  53.250 -12.763  1.00  0.00
ATOM   2685  CB  LEU   275     -52.021  53.724 -13.685  1.00  0.00
ATOM   2686  CG  LEU   275     -52.138  53.333 -15.164  1.00  0.00
ATOM   2687  CD1 LEU   275     -53.387  53.929 -15.823  1.00  0.00
ATOM   2688  CD2 LEU   275     -50.886  53.811 -15.901  1.00  0.00
ATOM   2689  C   LEU   275     -53.174  51.723 -12.496  1.00  0.00
ATOM   2690  O   LEU   275     -52.740  50.911 -13.317  1.00  0.00
ATOM   2691  N   ALA   276     -53.801  51.369 -11.369  1.00  0.00
ATOM   2692  H   ALA   276     -54.098  52.086 -10.738  1.00  0.00
ATOM   2693  CA  ALA   276     -54.024  50.009 -10.825  1.00  0.00
ATOM   2694  CB  ALA   276     -55.458  49.907 -10.288  1.00  0.00
ATOM   2695  C   ALA   276     -53.664  48.794 -11.701  1.00  0.00
ATOM   2696  O   ALA   276     -52.586  48.226 -11.528  1.00  0.00
ATOM   2697  N   LYS   277     -54.465  48.560 -12.744  1.00  0.00
ATOM   2698  H   LYS   277     -55.193  49.202 -12.978  1.00  0.00
ATOM   2699  CA  LYS   277     -54.397  47.361 -13.606  1.00  0.00
ATOM   2700  CB  LYS   277     -55.492  47.450 -14.678  1.00  0.00
ATOM   2701  CG  LYS   277     -55.805  46.135 -15.413  1.00  0.00
ATOM   2702  CD  LYS   277     -56.530  45.084 -14.559  1.00  0.00
ATOM   2703  CE  LYS   277     -55.580  44.196 -13.748  1.00  0.00
ATOM   2704  NZ  LYS   277     -56.313  43.303 -12.840  1.00  0.00
ATOM   2705  HZ1 LYS   277     -55.667  42.751 -12.310  1.00  0.00
ATOM   2706  HZ2 LYS   277     -56.893  43.833 -12.221  1.00  0.00
ATOM   2707  HZ3 LYS   277     -56.889  42.690 -13.382  1.00  0.00
ATOM   2708  C   LYS   277     -53.021  47.078 -14.239  1.00  0.00
ATOM   2709  O   LYS   277     -52.567  45.936 -14.217  1.00  0.00
ATOM   2710  N   VAL   278     -52.315  48.137 -14.631  1.00  0.00
ATOM   2711  H   VAL   278     -52.642  49.076 -14.506  1.00  0.00
ATOM   2712  CA  VAL   278     -50.974  48.001 -15.238  1.00  0.00
ATOM   2713  CB  VAL   278     -51.020  48.601 -16.661  1.00  0.00
ATOM   2714  CG1 VAL   278     -51.103  50.130 -16.689  1.00  0.00
ATOM   2715  CG2 VAL   278     -49.903  48.066 -17.561  1.00  0.00
ATOM   2716  C   VAL   278     -49.830  48.519 -14.329  1.00  0.00
ATOM   2717  O   VAL   278     -48.683  48.641 -14.756  1.00  0.00
ATOM   2718  N   LYS   279     -50.150  48.692 -13.045  1.00  0.00
ATOM   2719  H   LYS   279     -51.076  48.490 -12.720  1.00  0.00
ATOM   2720  CA  LYS   279     -49.200  49.112 -11.993  1.00  0.00
ATOM   2721  CB  LYS   279     -49.345  50.622 -11.706  1.00  0.00
ATOM   2722  CG  LYS   279     -48.984  51.537 -12.881  1.00  0.00
ATOM   2723  CD  LYS   279     -47.495  51.472 -13.239  1.00  0.00
ATOM   2724  CE  LYS   279     -47.181  52.210 -14.544  1.00  0.00
ATOM   2725  NZ  LYS   279     -47.831  51.569 -15.698  1.00  0.00
ATOM   2726  HZ1 LYS   279     -47.501  51.978 -16.548  1.00  0.00
ATOM   2727  HZ2 LYS   279     -47.630  50.586 -15.688  1.00  0.00
ATOM   2728  HZ3 LYS   279     -48.820  51.692 -15.631  1.00  0.00
ATOM   2729  C   LYS   279     -49.364  48.244 -10.723  1.00  0.00
ATOM   2730  O   LYS   279     -48.989  47.071 -10.722  1.00  0.00
ATOM   2731  N   ASN   280     -50.154  48.746  -9.772  1.00  0.00
ATOM   2732  H   ASN   280     -50.518  49.670  -9.873  1.00  0.00
ATOM   2733  CA  ASN   280     -50.449  48.124  -8.462  1.00  0.00
ATOM   2734  CB  ASN   280     -51.446  49.015  -7.714  1.00  0.00
ATOM   2735  CG  ASN   280     -50.798  50.305  -7.200  1.00  0.00
ATOM   2736  OD1 ASN   280     -50.260  50.373  -6.106  1.00  0.00
ATOM   2737  ND2 ASN   280     -50.937  51.392  -7.925  1.00  0.00
ATOM   2738 HD21 ASN   280     -51.457  51.450  -8.775  1.00  0.00
ATOM   2739 HD22 ASN   280     -50.613  52.235  -7.497  1.00  0.00
ATOM   2740  C   ASN   280     -50.950  46.665  -8.483  1.00  0.00
ATOM   2741  O   ASN   280     -50.608  45.882  -7.597  1.00  0.00
ATOM   2742  N   SER   281     -51.683  46.299  -9.536  1.00  0.00
ATOM   2743  H   SER   281     -52.012  46.972 -10.204  1.00  0.00
ATOM   2744  CA  SER   281     -52.191  44.926  -9.762  1.00  0.00
ATOM   2745  CB  SER   281     -52.985  44.835 -11.066  1.00  0.00
ATOM   2746  OG  SER   281     -54.208  45.563 -10.956  1.00  0.00
ATOM   2747  HG  SER   281     -54.785  45.317 -11.741  1.00  0.00
ATOM   2748  C   SER   281     -51.147  43.797  -9.780  1.00  0.00
ATOM   2749  O   SER   281     -51.530  42.631  -9.680  1.00  0.00
ATOM   2750  N   ALA   282     -49.875  44.139 -10.012  1.00  0.00
ATOM   2751  H   ALA   282     -49.629  45.105 -10.129  1.00  0.00
ATOM   2752  CA  ALA   282     -48.704  43.225 -10.061  1.00  0.00
ATOM   2753  CB  ALA   282     -48.494  42.489  -8.729  1.00  0.00
ATOM   2754  C   ALA   282     -48.659  42.229 -11.238  1.00  0.00
ATOM   2755  O   ALA   282     -47.592  41.960 -11.784  1.00  0.00
ATOM   2756  N   THR   283     -49.831  41.779 -11.684  1.00  0.00
ATOM   2757  H   THR   283     -50.654  41.907 -11.122  1.00  0.00
ATOM   2758  CA  THR   283     -50.001  40.926 -12.884  1.00  0.00
ATOM   2759  CB  THR   283     -51.443  40.390 -13.010  1.00  0.00
ATOM   2760  OG1 THR   283     -51.479  39.363 -14.010  1.00  0.00
ATOM   2761  HG1 THR   283     -50.766  39.567 -14.704  1.00  0.00
ATOM   2762  CG2 THR   283     -52.500  41.465 -13.295  1.00  0.00
ATOM   2763  C   THR   283     -49.457  41.434 -14.246  1.00  0.00
ATOM   2764  O   THR   283     -49.306  40.579 -15.123  1.00  0.00
ATOM   2765  N   PRO   284     -49.273  42.741 -14.525  1.00  0.00
ATOM   2766  CA  PRO   284     -48.585  43.191 -15.755  1.00  0.00
ATOM   2767  CB  PRO   284     -48.756  44.712 -15.789  1.00  0.00
ATOM   2768  CG  PRO   284     -48.979  45.077 -14.324  1.00  0.00
ATOM   2769  CD  PRO   284     -49.833  43.915 -13.825  1.00  0.00
ATOM   2770  C   PRO   284     -47.102  42.789 -15.818  1.00  0.00
ATOM   2771  O1  PRO   284     -46.470  42.730 -14.741  1.00  0.00
ATOM   2772  O2  PRO   284     -46.630  42.573 -16.954  1.00  0.00
TER
ENDMDL
