# Supplementary material for: Computational Modeling of complete HOXB13 protein for predicting the functional effect of SNPs and the associated role in hereditary prostate cancer
Source: Sci Rep. 2017 Mar 8;7:43830. doi: 10.1038/srep43830 (PMC5363706; doi:10.1038/srep43830)
Supplement: Supplementary Dataset [file srep43830-s1.zip › SR Supplementary Data Files Complete/Energy minimised protein/Energy Minimised P59L.pdb]

TITLE     Protein
REMARK    THIS IS A SIMULATION BOX
CRYST1  164.847  162.861  135.714  90.00  90.00  90.00 P 1           1
MODEL        1
ATOM      1  N   MET     1     -60.157  21.601   3.063  1.00  0.00
ATOM      2  H1  MET     1     -61.141  21.683   2.877  1.00  0.00
ATOM      3  H2  MET     1     -59.984  21.838   4.020  1.00  0.00
ATOM      4  H3  MET     1     -59.658  22.237   2.475  1.00  0.00
ATOM      5  CA  MET     1     -59.706  20.217   2.790  1.00  0.00
ATOM      6  CB  MET     1     -60.418  19.655   1.548  1.00  0.00
ATOM      7  CG  MET     1     -60.068  20.374   0.238  1.00  0.00
ATOM      8  SD  MET     1     -60.804  19.608  -1.252  1.00  0.00
ATOM      9  CE  MET     1     -59.827  18.124  -1.385  1.00  0.00
ATOM     10  C   MET     1     -58.176  20.016   2.678  1.00  0.00
ATOM     11  O   MET     1     -57.412  20.961   2.484  1.00  0.00
ATOM     12  N   GLU     2     -57.766  18.754   2.788  1.00  0.00
ATOM     13  H   GLU     2     -58.407  18.024   3.021  1.00  0.00
ATOM     14  CA  GLU     2     -56.363  18.333   2.605  1.00  0.00
ATOM     15  CB  GLU     2     -55.927  17.551   3.856  1.00  0.00
ATOM     16  CG  GLU     2     -54.415  17.312   3.986  1.00  0.00
ATOM     17  CD  GLU     2     -53.848  16.350   2.936  1.00  0.00
ATOM     18  OE1 GLU     2     -53.927  15.126   3.174  1.00  0.00
ATOM     19  OE2 GLU     2     -53.392  16.866   1.894  1.00  0.00
ATOM     20  C   GLU     2     -56.260  17.490   1.314  1.00  0.00
ATOM     21  O   GLU     2     -56.658  16.323   1.332  1.00  0.00
ATOM     22  N   PRO     3     -55.849  18.096   0.187  1.00  0.00
ATOM     23  CA  PRO     3     -55.646  17.376  -1.089  1.00  0.00
ATOM     24  CB  PRO     3     -55.402  18.473  -2.132  1.00  0.00
ATOM     25  CG  PRO     3     -56.075  19.703  -1.529  1.00  0.00
ATOM     26  CD  PRO     3     -55.787  19.552  -0.036  1.00  0.00
ATOM     27  C   PRO     3     -54.461  16.397  -1.005  1.00  0.00
ATOM     28  O   PRO     3     -53.308  16.757  -1.239  1.00  0.00
ATOM     29  N   GLY     4     -54.784  15.180  -0.573  1.00  0.00
ATOM     30  H   GLY     4     -55.694  14.990  -0.205  1.00  0.00
ATOM     31  CA  GLY     4     -53.821  14.068  -0.444  1.00  0.00
ATOM     32  C   GLY     4     -54.213  12.859  -1.305  1.00  0.00
ATOM     33  O   GLY     4     -55.392  12.578  -1.522  1.00  0.00
ATOM     34  N   ASN     5     -53.190  12.191  -1.829  1.00  0.00
ATOM     35  H   ASN     5     -52.243  12.466  -1.664  1.00  0.00
ATOM     36  CA  ASN     5     -53.356  10.975  -2.652  1.00  0.00
ATOM     37  CB  ASN     5     -52.908  11.229  -4.100  1.00  0.00
ATOM     38  CG  ASN     5     -53.663  12.328  -4.865  1.00  0.00
ATOM     39  OD1 ASN     5     -53.185  12.855  -5.857  1.00  0.00
ATOM     40  ND2 ASN     5     -54.847  12.715  -4.439  1.00  0.00
ATOM     41 HD21 ASN     5     -55.250  12.353  -3.597  1.00  0.00
ATOM     42 HD22 ASN     5     -55.308  13.404  -4.990  1.00  0.00
ATOM     43  C   ASN     5     -52.567   9.793  -2.070  1.00  0.00
ATOM     44  O   ASN     5     -51.467   9.964  -1.547  1.00  0.00
ATOM     45  N   TYR     6     -53.160   8.608  -2.189  1.00  0.00
ATOM     46  H   TYR     6     -54.014   8.497  -2.696  1.00  0.00
ATOM     47  CA  TYR     6     -52.575   7.349  -1.688  1.00  0.00
ATOM     48  CB  TYR     6     -53.383   6.871  -0.472  1.00  0.00
ATOM     49  CG  TYR     6     -52.746   5.653   0.209  1.00  0.00
ATOM     50  CD1 TYR     6     -51.647   5.824   1.065  1.00  0.00
ATOM     51  HD1 TYR     6     -51.334   6.824   1.368  1.00  0.00
ATOM     52  CD2 TYR     6     -53.173   4.359  -0.128  1.00  0.00
ATOM     53  HD2 TYR     6     -54.023   4.215  -0.796  1.00  0.00
ATOM     54  CE1 TYR     6     -50.960   4.704   1.555  1.00  0.00
ATOM     55  HE1 TYR     6     -50.108   4.830   2.221  1.00  0.00
ATOM     56  CE2 TYR     6     -52.484   3.242   0.364  1.00  0.00
ATOM     57  HE2 TYR     6     -52.798   2.243   0.065  1.00  0.00
ATOM     58  CZ  TYR     6     -51.374   3.415   1.199  1.00  0.00
ATOM     59  OH  TYR     6     -50.658   2.341   1.615  1.00  0.00
ATOM     60  HH  TYR     6     -51.091   1.508   1.274  1.00  0.00
ATOM     61  C   TYR     6     -52.526   6.277  -2.790  1.00  0.00
ATOM     62  O   TYR     6     -53.351   6.268  -3.703  1.00  0.00
ATOM     63  N   ALA     7     -51.549   5.381  -2.660  1.00  0.00
ATOM     64  H   ALA     7     -50.935   5.405  -1.873  1.00  0.00
ATOM     65  CA  ALA     7     -51.332   4.247  -3.581  1.00  0.00
ATOM     66  CB  ALA     7     -49.994   3.577  -3.252  1.00  0.00
ATOM     67  C   ALA     7     -52.480   3.222  -3.543  1.00  0.00
ATOM     68  O   ALA     7     -52.672   2.509  -2.556  1.00  0.00
ATOM     69  N   THR     8     -53.349   3.329  -4.547  1.00  0.00
ATOM     70  H   THR     8     -53.420   4.182  -5.068  1.00  0.00
ATOM     71  CA  THR     8     -54.498   2.420  -4.770  1.00  0.00
ATOM     72  CB  THR     8     -55.323   2.898  -5.980  1.00  0.00
ATOM     73  OG1 THR     8     -55.465   4.322  -5.936  1.00  0.00
ATOM     74  HG1 THR     8     -56.104   4.615  -6.650  1.00  0.00
ATOM     75  CG2 THR     8     -56.717   2.259  -6.001  1.00  0.00
ATOM     76  C   THR     8     -54.049   0.960  -4.971  1.00  0.00
ATOM     77  O   THR     8     -53.842   0.474  -6.084  1.00  0.00
ATOM     78  N   LEU     9     -53.863   0.296  -3.835  1.00  0.00
ATOM     79  H   LEU     9     -53.808   0.801  -2.972  1.00  0.00
ATOM     80  CA  LEU     9     -53.472  -1.126  -3.750  1.00  0.00
ATOM     81  CB  LEU     9     -52.984  -1.437  -2.326  1.00  0.00
ATOM     82  CG  LEU     9     -51.776  -0.596  -1.887  1.00  0.00
ATOM     83  CD1 LEU     9     -51.539  -0.777  -0.387  1.00  0.00
ATOM     84  CD2 LEU     9     -50.508  -0.975  -2.659  1.00  0.00
ATOM     85  C   LEU     9     -54.617  -2.061  -4.177  1.00  0.00
ATOM     86  O   LEU     9     -55.486  -2.440  -3.391  1.00  0.00
ATOM     87  N   ASP    10     -54.663  -2.290  -5.487  1.00  0.00
ATOM     88  H   ASP    10     -54.089  -1.749  -6.105  1.00  0.00
ATOM     89  CA  ASP    10     -55.670  -3.149  -6.144  1.00  0.00
ATOM     90  CB  ASP    10     -55.601  -2.910  -7.663  1.00  0.00
ATOM     91  CG  ASP    10     -56.600  -3.731  -8.494  1.00  0.00
ATOM     92  OD1 ASP    10     -57.679  -4.059  -7.952  1.00  0.00
ATOM     93  OD2 ASP    10     -56.272  -3.984  -9.673  1.00  0.00
ATOM     94  C   ASP    10     -55.555  -4.641  -5.768  1.00  0.00
ATOM     95  O   ASP    10     -55.022  -5.453  -6.525  1.00  0.00
ATOM     96  N   GLY    11     -56.146  -4.968  -4.621  1.00  0.00
ATOM     97  H   GLY    11     -56.377  -4.253  -3.957  1.00  0.00
ATOM     98  CA  GLY    11     -56.339  -6.353  -4.132  1.00  0.00
ATOM     99  C   GLY    11     -57.461  -7.102  -4.874  1.00  0.00
ATOM    100  O   GLY    11     -58.301  -7.752  -4.256  1.00  0.00
ATOM    101  N   ALA    12     -57.408  -7.023  -6.203  1.00  0.00
ATOM    102  H   ALA    12     -56.603  -6.617  -6.645  1.00  0.00
ATOM    103  CA  ALA    12     -58.424  -7.530  -7.148  1.00  0.00
ATOM    104  CB  ALA    12     -59.657  -6.616  -7.144  1.00  0.00
ATOM    105  C   ALA    12     -57.845  -7.591  -8.572  1.00  0.00
ATOM    106  O   ALA    12     -56.848  -6.937  -8.883  1.00  0.00
ATOM    107  N   LYS    13     -58.455  -8.446  -9.392  1.00  0.00
ATOM    108  H   LYS    13     -59.251  -8.966  -9.090  1.00  0.00
ATOM    109  CA  LYS    13     -58.049  -8.691 -10.792  1.00  0.00
ATOM    110  CB  LYS    13     -58.862  -9.871 -11.351  1.00  0.00
ATOM    111  CG  LYS    13     -58.472 -10.294 -12.774  1.00  0.00
ATOM    112  CD  LYS    13     -57.034 -10.818 -12.870  1.00  0.00
ATOM    113  CE  LYS    13     -56.635 -11.148 -14.312  1.00  0.00
ATOM    114  NZ  LYS    13     -57.398 -12.281 -14.859  1.00  0.00
ATOM    115  HZ1 LYS    13     -57.103 -12.458 -15.798  1.00  0.00
ATOM    116  HZ2 LYS    13     -57.234 -13.095 -14.302  1.00  0.00
ATOM    117  HZ3 LYS    13     -58.374 -12.063 -14.852  1.00  0.00
ATOM    118  C   LYS    13     -58.158  -7.438 -11.684  1.00  0.00
ATOM    119  O   LYS    13     -59.241  -7.018 -12.091  1.00  0.00
ATOM    120  N   ASP    14     -57.008  -6.786 -11.833  1.00  0.00
ATOM    121  H   ASP    14     -56.278  -6.915 -11.162  1.00  0.00
ATOM    122  CA  ASP    14     -56.812  -5.651 -12.757  1.00  0.00
ATOM    123  CB  ASP    14     -55.415  -5.060 -12.502  1.00  0.00
ATOM    124  CG  ASP    14     -55.096  -3.841 -13.376  1.00  0.00
ATOM    125  OD1 ASP    14     -56.029  -3.045 -13.622  1.00  0.00
ATOM    126  OD2 ASP    14     -53.952  -3.795 -13.876  1.00  0.00
ATOM    127  C   ASP    14     -57.003  -6.052 -14.235  1.00  0.00
ATOM    128  O   ASP    14     -56.047  -6.333 -14.960  1.00  0.00
ATOM    129  N   ILE    15     -58.263  -6.030 -14.661  1.00  0.00
ATOM    130  H   ILE    15     -59.019  -5.951 -14.009  1.00  0.00
ATOM    131  CA  ILE    15     -58.660  -6.321 -16.057  1.00  0.00
ATOM    132  CB  ILE    15     -60.157  -6.698 -16.139  1.00  0.00
ATOM    133  CG1 ILE    15     -60.491  -7.836 -15.159  1.00  0.00
ATOM    134  CG2 ILE    15     -60.518  -7.140 -17.568  1.00  0.00
ATOM    135  CD  ILE    15     -61.974  -7.904 -14.776  1.00  0.00
ATOM    136  C   ILE    15     -58.292  -5.134 -16.973  1.00  0.00
ATOM    137  O   ILE    15     -59.080  -4.220 -17.213  1.00  0.00
ATOM    138  N   GLU    16     -57.045  -5.165 -17.431  1.00  0.00
ATOM    139  H   GLU    16     -56.376  -5.805 -17.047  1.00  0.00
ATOM    140  CA  GLU    16     -56.509  -4.183 -18.394  1.00  0.00
ATOM    141  CB  GLU    16     -55.216  -3.541 -17.875  1.00  0.00
ATOM    142  CG  GLU    16     -55.511  -2.464 -16.824  1.00  0.00
ATOM    143  CD  GLU    16     -54.267  -1.705 -16.340  1.00  0.00
ATOM    144  OE1 GLU    16     -53.352  -1.482 -17.165  1.00  0.00
ATOM    145  OE2 GLU    16     -54.295  -1.273 -15.167  1.00  0.00
ATOM    146  C   GLU    16     -56.312  -4.808 -19.782  1.00  0.00
ATOM    147  O   GLU    16     -55.379  -5.572 -20.023  1.00  0.00
ATOM    148  N   GLY    17     -57.353  -4.608 -20.584  1.00  0.00
ATOM    149  H   GLY    17     -58.143  -4.079 -20.272  1.00  0.00
ATOM    150  CA  GLY    17     -57.453  -5.093 -21.975  1.00  0.00
ATOM    151  C   GLY    17     -58.819  -4.740 -22.578  1.00  0.00
ATOM    152  O   GLY    17     -59.477  -3.796 -22.137  1.00  0.00
ATOM    153  N   LEU    18     -59.258  -5.571 -23.521  1.00  0.00
ATOM    154  H   LEU    18     -58.720  -6.359 -23.815  1.00  0.00
ATOM    155  CA  LEU    18     -60.554  -5.400 -24.211  1.00  0.00
ATOM    156  CB  LEU    18     -60.517  -6.165 -25.544  1.00  0.00
ATOM    157  CG  LEU    18     -61.750  -5.936 -26.431  1.00  0.00
ATOM    158  CD1 LEU    18     -61.789  -4.514 -27.000  1.00  0.00
ATOM    159  CD2 LEU    18     -61.782  -6.972 -27.555  1.00  0.00
ATOM    160  C   LEU    18     -61.745  -5.816 -23.323  1.00  0.00
ATOM    161  O   LEU    18     -62.247  -6.940 -23.369  1.00  0.00
ATOM    162  N   LEU    19     -62.122  -4.888 -22.450  1.00  0.00
ATOM    163  H   LEU    19     -61.547  -4.084 -22.281  1.00  0.00
ATOM    164  CA  LEU    19     -63.285  -5.033 -21.555  1.00  0.00
ATOM    165  CB  LEU    19     -63.147  -4.047 -20.384  1.00  0.00
ATOM    166  CG  LEU    19     -64.242  -4.185 -19.316  1.00  0.00
ATOM    167  CD1 LEU    19     -64.108  -5.490 -18.523  1.00  0.00
ATOM    168  CD2 LEU    19     -64.210  -2.977 -18.380  1.00  0.00
ATOM    169  C   LEU    19     -64.606  -4.851 -22.324  1.00  0.00
ATOM    170  O   LEU    19     -65.095  -3.737 -22.521  1.00  0.00
ATOM    171  N   GLY    20     -65.081  -5.975 -22.858  1.00  0.00
ATOM    172  H   GLY    20     -64.505  -6.794 -22.896  1.00  0.00
ATOM    173  CA  GLY    20     -66.363  -6.079 -23.590  1.00  0.00
ATOM    174  C   GLY    20     -67.593  -5.867 -22.692  1.00  0.00
ATOM    175  O   GLY    20     -68.342  -6.801 -22.407  1.00  0.00
ATOM    176  N   ALA    21     -67.783  -4.615 -22.283  1.00  0.00
ATOM    177  H   ALA    21     -67.080  -3.919 -22.453  1.00  0.00
ATOM    178  CA  ALA    21     -68.911  -4.184 -21.435  1.00  0.00
ATOM    179  CB  ALA    21     -68.551  -2.853 -20.764  1.00  0.00
ATOM    180  C   ALA    21     -70.244  -4.117 -22.207  1.00  0.00
ATOM    181  O   ALA    21     -70.660  -3.076 -22.722  1.00  0.00
ATOM    182  N   GLY    22     -70.871  -5.290 -22.291  1.00  0.00
ATOM    183  H   GLY    22     -70.398  -6.124 -22.001  1.00  0.00
ATOM    184  CA  GLY    22     -72.182  -5.522 -22.939  1.00  0.00
ATOM    185  C   GLY    22     -73.290  -4.633 -22.356  1.00  0.00
ATOM    186  O   GLY    22     -73.797  -4.890 -21.267  1.00  0.00
ATOM    187  N   GLY    23     -73.531  -3.530 -23.064  1.00  0.00
ATOM    188  H   GLY    23     -73.051  -3.368 -23.924  1.00  0.00
ATOM    189  CA  GLY    23     -74.465  -2.458 -22.658  1.00  0.00
ATOM    190  C   GLY    23     -74.044  -1.716 -21.375  1.00  0.00
ATOM    191  O   GLY    23     -74.900  -1.254 -20.621  1.00  0.00
ATOM    192  N   GLY    24     -72.729  -1.571 -21.186  1.00  0.00
ATOM    193  H   GLY    24     -72.070  -1.982 -21.821  1.00  0.00
ATOM    194  CA  GLY    24     -72.112  -0.903 -20.019  1.00  0.00
ATOM    195  C   GLY    24     -72.343   0.615 -19.976  1.00  0.00
ATOM    196  O   GLY    24     -71.474   1.405 -20.345  1.00  0.00
ATOM    197  N   ARG    25     -73.535   0.985 -19.516  1.00  0.00
ATOM    198  H   ARG    25     -74.267   0.305 -19.425  1.00  0.00
ATOM    199  CA  ARG    25     -73.953   2.385 -19.308  1.00  0.00
ATOM    200  CB  ARG    25     -75.468   2.408 -19.065  1.00  0.00
ATOM    201  CG  ARG    25     -76.050   3.826 -19.069  1.00  0.00
ATOM    202  CD  ARG    25     -77.567   3.829 -18.852  1.00  0.00
ATOM    203  NE  ARG    25     -77.909   3.356 -17.497  1.00  0.00
ATOM    204  HE  ARG    25     -77.529   3.894 -16.749  1.00  0.00
ATOM    205  CZ  ARG    25     -78.653   2.292 -17.185  1.00  0.00
ATOM    206  NH1 ARG    25     -79.188   1.502 -18.106  1.00  0.00
ATOM    207 HH11 ARG    25     -79.033   1.705 -19.070  1.00  0.00
ATOM    208 HH12 ARG    25     -79.732   0.711 -17.834  1.00  0.00
ATOM    209  NH2 ARG    25     -78.860   1.984 -15.914  1.00  0.00
ATOM    210 HH21 ARG    25     -78.462   2.541 -15.188  1.00  0.00
ATOM    211 HH22 ARG    25     -79.415   1.187 -15.689  1.00  0.00
ATOM    212  C   ARG    25     -73.166   3.043 -18.158  1.00  0.00
ATOM    213  O   ARG    25     -73.412   2.797 -16.976  1.00  0.00
ATOM    214  N   ASN    26     -72.109   3.745 -18.561  1.00  0.00
ATOM    215  H   ASN    26     -71.798   3.679 -19.509  1.00  0.00
ATOM    216  CA  ASN    26     -71.206   4.490 -17.659  1.00  0.00
ATOM    217  CB  ASN    26     -69.985   4.942 -18.472  1.00  0.00
ATOM    218  CG  ASN    26     -68.879   5.538 -17.596  1.00  0.00
ATOM    219  OD1 ASN    26     -68.789   6.734 -17.369  1.00  0.00
ATOM    220  ND2 ASN    26     -68.000   4.699 -17.096  1.00  0.00
ATOM    221 HD21 ASN    26     -68.049   3.724 -17.283  1.00  0.00
ATOM    222 HD22 ASN    26     -67.284   5.100 -16.530  1.00  0.00
ATOM    223  C   ASN    26     -71.911   5.660 -16.942  1.00  0.00
ATOM    224  O   ASN    26     -71.958   6.799 -17.407  1.00  0.00
ATOM    225  N   LEU    27     -72.577   5.288 -15.854  1.00  0.00
ATOM    226  H   LEU    27     -72.748   4.317 -15.678  1.00  0.00
ATOM    227  CA  LEU    27     -73.300   6.220 -14.967  1.00  0.00
ATOM    228  CB  LEU    27     -74.341   5.445 -14.146  1.00  0.00
ATOM    229  CG  LEU    27     -75.468   4.853 -15.004  1.00  0.00
ATOM    230  CD1 LEU    27     -76.260   3.837 -14.180  1.00  0.00
ATOM    231  CD2 LEU    27     -76.413   5.949 -15.508  1.00  0.00
ATOM    232  C   LEU    27     -72.358   7.036 -14.066  1.00  0.00
ATOM    233  O   LEU    27     -71.980   6.625 -12.969  1.00  0.00
ATOM    234  N   VAL    28     -71.905   8.149 -14.632  1.00  0.00
ATOM    235  H   VAL    28     -72.024   8.312 -15.612  1.00  0.00
ATOM    236  CA  VAL    28     -71.059   9.133 -13.921  1.00  0.00
ATOM    237  CB  VAL    28     -69.666   9.313 -14.562  1.00  0.00
ATOM    238  CG1 VAL    28     -68.805   8.068 -14.335  1.00  0.00
ATOM    239  CG2 VAL    28     -69.712   9.668 -16.056  1.00  0.00
ATOM    240  C   VAL    28     -71.755  10.490 -13.733  1.00  0.00
ATOM    241  O   VAL    28     -72.407  11.005 -14.639  1.00  0.00
ATOM    242  N   ALA    29     -71.498  11.081 -12.570  1.00  0.00
ATOM    243  H   ALA    29     -70.879  10.669 -11.903  1.00  0.00
ATOM    244  CA  ALA    29     -72.081  12.373 -12.163  1.00  0.00
ATOM    245  CB  ALA    29     -72.679  12.252 -10.758  1.00  0.00
ATOM    246  C   ALA    29     -71.026  13.488 -12.209  1.00  0.00
ATOM    247  O   ALA    29     -70.013  13.441 -11.511  1.00  0.00
ATOM    248  N   HIS    30     -71.172  14.320 -13.235  1.00  0.00
ATOM    249  H   HIS    30     -71.823  14.130 -13.976  1.00  0.00
ATOM    250  CA  HIS    30     -70.282  15.469 -13.510  1.00  0.00
ATOM    251  CB  HIS    30     -70.582  16.017 -14.915  1.00  0.00
ATOM    252  CG  HIS    30     -70.671  14.901 -15.964  1.00  0.00
ATOM    253  ND1 HIS    30     -71.769  14.195 -16.218  1.00  0.00
ATOM    254  CD2 HIS    30     -69.664  14.329 -16.619  1.00  0.00
ATOM    255  CE1 HIS    30     -71.448  13.181 -17.014  1.00  0.00
ATOM    256  NE2 HIS    30     -70.145  13.266 -17.258  1.00  0.00
ATOM    257  HE2 HIS    30     -69.621  12.626 -17.815  1.00  0.00
ATOM    258  C   HIS    30     -70.419  16.566 -12.436  1.00  0.00
ATOM    259  O   HIS    30     -71.298  17.427 -12.489  1.00  0.00
ATOM    260  N   SER    31     -69.599  16.412 -11.399  1.00  0.00
ATOM    261  H   SER    31     -69.114  15.545 -11.268  1.00  0.00
ATOM    262  CA  SER    31     -69.537  17.302 -10.218  1.00  0.00
ATOM    263  CB  SER    31     -68.338  16.931  -9.337  1.00  0.00
ATOM    264  OG  SER    31     -68.432  15.560  -8.941  1.00  0.00
ATOM    265  HG  SER    31     -67.710  15.356  -8.278  1.00  0.00
ATOM    266  C   SER    31     -69.455  18.806 -10.543  1.00  0.00
ATOM    267  O   SER    31     -68.487  19.246 -11.169  1.00  0.00
ATOM    268  N   PRO    32     -70.479  19.582 -10.147  1.00  0.00
ATOM    269  CA  PRO    32     -70.481  21.054 -10.281  1.00  0.00
ATOM    270  CB  PRO    32     -71.821  21.501  -9.695  1.00  0.00
ATOM    271  CG  PRO    32     -72.730  20.303  -9.960  1.00  0.00
ATOM    272  CD  PRO    32     -71.808  19.109  -9.710  1.00  0.00
ATOM    273  C   PRO    32     -69.324  21.672  -9.484  1.00  0.00
ATOM    274  O   PRO    32     -68.953  21.181  -8.418  1.00  0.00
ATOM    275  N   LEU    33     -68.812  22.783 -10.003  1.00  0.00
ATOM    276  H   LEU    33     -69.202  23.221 -10.811  1.00  0.00
ATOM    277  CA  LEU    33     -67.662  23.489  -9.403  1.00  0.00
ATOM    278  CB  LEU    33     -66.496  23.538 -10.402  1.00  0.00
ATOM    279  CG  LEU    33     -65.966  22.153 -10.802  1.00  0.00
ATOM    280  CD1 LEU    33     -64.976  22.298 -11.958  1.00  0.00
ATOM    281  CD2 LEU    33     -65.286  21.439  -9.628  1.00  0.00
ATOM    282  C   LEU    33     -68.034  24.908  -8.950  1.00  0.00
ATOM    283  O   LEU    33     -68.764  25.623  -9.634  1.00  0.00
ATOM    284  N   THR    34     -67.483  25.274  -7.797  1.00  0.00
ATOM    285  H   THR    34     -66.808  24.696  -7.342  1.00  0.00
ATOM    286  CA  THR    34     -67.730  26.575  -7.132  1.00  0.00
ATOM    287  CB  THR    34     -68.586  26.420  -5.852  1.00  0.00
ATOM    288  OG1 THR    34     -68.760  27.686  -5.200  1.00  0.00
ATOM    289  HG1 THR    34     -67.917  27.950  -4.707  1.00  0.00
ATOM    290  CG2 THR    34     -68.049  25.381  -4.857  1.00  0.00
ATOM    291  C   THR    34     -66.427  27.320  -6.814  1.00  0.00
ATOM    292  O   THR    34     -65.405  26.707  -6.506  1.00  0.00
ATOM    293  N   SER    35     -66.528  28.646  -6.857  1.00  0.00
ATOM    294  H   SER    35     -67.273  29.098  -7.347  1.00  0.00
ATOM    295  CA  SER    35     -65.521  29.575  -6.298  1.00  0.00
ATOM    296  CB  SER    35     -66.025  31.018  -6.397  1.00  0.00
ATOM    297  OG  SER    35     -66.377  31.326  -7.749  1.00  0.00
ATOM    298  HG  SER    35     -66.524  32.313  -7.838  1.00  0.00
ATOM    299  C   SER    35     -65.273  29.261  -4.814  1.00  0.00
ATOM    300  O   SER    35     -66.182  28.811  -4.111  1.00  0.00
ATOM    301  N   HIS    36     -64.039  29.536  -4.397  1.00  0.00
ATOM    302  H   HIS    36     -63.420  30.072  -4.978  1.00  0.00
ATOM    303  CA  HIS    36     -63.427  29.257  -3.077  1.00  0.00
ATOM    304  CB  HIS    36     -62.890  30.581  -2.516  1.00  0.00
ATOM    305  CG  HIS    36     -61.823  31.280  -3.366  1.00  0.00
ATOM    306  ND1 HIS    36     -61.784  31.375  -4.695  1.00  0.00
ATOM    307  CD2 HIS    36     -60.764  31.920  -2.881  1.00  0.00
ATOM    308  CE1 HIS    36     -60.704  32.073  -5.030  1.00  0.00
ATOM    309  NE2 HIS    36     -60.073  32.403  -3.908  1.00  0.00
ATOM    310  HE2 HIS    36     -59.204  32.889  -3.852  1.00  0.00
ATOM    311  C   HIS    36     -64.275  28.497  -2.023  1.00  0.00
ATOM    312  O   HIS    36     -64.763  29.103  -1.061  1.00  0.00
ATOM    313  N   PRO    37     -64.411  27.166  -2.176  1.00  0.00
ATOM    314  CA  PRO    37     -65.190  26.318  -1.248  1.00  0.00
ATOM    315  CB  PRO    37     -65.452  25.048  -2.065  1.00  0.00
ATOM    316  CG  PRO    37     -64.197  24.909  -2.923  1.00  0.00
ATOM    317  CD  PRO    37     -63.866  26.356  -3.288  1.00  0.00
ATOM    318  C   PRO    37     -64.424  26.045   0.061  1.00  0.00
ATOM    319  O   PRO    37     -63.497  26.774   0.406  1.00  0.00
ATOM    320  N   ALA    38     -64.822  24.999   0.790  1.00  0.00
ATOM    321  H   ALA    38     -65.657  24.499   0.571  1.00  0.00
ATOM    322  CA  ALA    38     -64.100  24.515   1.988  1.00  0.00
ATOM    323  CB  ALA    38     -65.067  23.698   2.854  1.00  0.00
ATOM    324  C   ALA    38     -62.824  23.732   1.608  1.00  0.00
ATOM    325  O   ALA    38     -62.715  22.512   1.732  1.00  0.00
ATOM    326  N   ALA    39     -61.904  24.495   1.027  1.00  0.00
ATOM    327  H   ALA    39     -62.076  25.479   0.911  1.00  0.00
ATOM    328  CA  ALA    39     -60.604  24.040   0.494  1.00  0.00
ATOM    329  CB  ALA    39     -60.745  24.042  -1.035  1.00  0.00
ATOM    330  C   ALA    39     -59.476  24.992   0.955  1.00  0.00
ATOM    331  O   ALA    39     -59.769  25.958   1.660  1.00  0.00
ATOM    332  N   PRO    40     -58.201  24.750   0.602  1.00  0.00
ATOM    333  CA  PRO    40     -57.153  25.791   0.692  1.00  0.00
ATOM    334  CB  PRO    40     -55.922  25.135   0.067  1.00  0.00
ATOM    335  CG  PRO    40     -56.082  23.676   0.491  1.00  0.00
ATOM    336  CD  PRO    40     -57.587  23.429   0.363  1.00  0.00
ATOM    337  C   PRO    40     -57.592  27.053  -0.073  1.00  0.00
ATOM    338  O   PRO    40     -57.402  28.175   0.390  1.00  0.00
ATOM    339  N   THR    41     -58.203  26.831  -1.237  1.00  0.00
ATOM    340  H   THR    41     -57.959  26.051  -1.813  1.00  0.00
ATOM    341  CA  THR    41     -59.034  27.820  -1.958  1.00  0.00
ATOM    342  CB  THR    41     -59.365  27.265  -3.356  1.00  0.00
ATOM    343  OG1 THR    41     -58.236  26.570  -3.901  1.00  0.00
ATOM    344  HG1 THR    41     -58.404  26.386  -4.872  1.00  0.00
ATOM    345  CG2 THR    41     -59.779  28.379  -4.320  1.00  0.00
ATOM    346  C   THR    41     -60.338  28.048  -1.165  1.00  0.00
ATOM    347  O   THR    41     -61.334  27.354  -1.368  1.00  0.00
ATOM    348  N   LEU    42     -60.236  28.911  -0.158  1.00  0.00
ATOM    349  H   LEU    42     -59.341  29.258   0.127  1.00  0.00
ATOM    350  CA  LEU    42     -61.357  29.289   0.729  1.00  0.00
ATOM    351  CB  LEU    42     -61.017  28.865   2.164  1.00  0.00
ATOM    352  CG  LEU    42     -62.078  27.980   2.836  1.00  0.00
ATOM    353  CD1 LEU    42     -61.509  27.401   4.131  1.00  0.00
ATOM    354  CD2 LEU    42     -63.368  28.744   3.151  1.00  0.00
ATOM    355  C   LEU    42     -61.605  30.806   0.706  1.00  0.00
ATOM    356  O   LEU    42     -60.673  31.595   0.543  1.00  0.00
ATOM    357  N   MET    43     -62.871  31.187   0.876  1.00  0.00
ATOM    358  H   MET    43     -63.630  30.543   0.766  1.00  0.00
ATOM    359  CA  MET    43     -63.250  32.611   0.996  1.00  0.00
ATOM    360  CB  MET    43     -64.213  32.953  -0.150  1.00  0.00
ATOM    361  CG  MET    43     -64.290  34.443  -0.503  1.00  0.00
ATOM    362  SD  MET    43     -65.042  35.525   0.767  1.00  0.00
ATOM    363  CE  MET    43     -65.715  36.784  -0.295  1.00  0.00
ATOM    364  C   MET    43     -63.849  32.971   2.376  1.00  0.00
ATOM    365  O   MET    43     -65.049  32.804   2.601  1.00  0.00
ATOM    366  N   PRO    44     -62.975  33.256   3.352  1.00  0.00
ATOM    367  CA  PRO    44     -63.349  34.117   4.492  1.00  0.00
ATOM    368  CB  PRO    44     -62.763  33.382   5.704  1.00  0.00
ATOM    369  CG  PRO    44     -61.476  32.766   5.159  1.00  0.00
ATOM    370  CD  PRO    44     -61.856  32.370   3.731  1.00  0.00
ATOM    371  C   PRO    44     -62.777  35.530   4.248  1.00  0.00
ATOM    372  O   PRO    44     -62.802  36.009   3.116  1.00  0.00
ATOM    373  N   ALA    45     -62.300  36.209   5.293  1.00  0.00
ATOM    374  H   ALA    45     -62.383  35.855   6.224  1.00  0.00
ATOM    375  CA  ALA    45     -61.655  37.537   5.188  1.00  0.00
ATOM    376  CB  ALA    45     -61.566  38.137   6.597  1.00  0.00
ATOM    377  C   ALA    45     -60.285  37.483   4.474  1.00  0.00
ATOM    378  O   ALA    45     -59.214  37.539   5.073  1.00  0.00
ATOM    379  N   VAL    46     -60.349  37.429   3.145  1.00  0.00
ATOM    380  H   VAL    46     -61.230  37.239   2.699  1.00  0.00
ATOM    381  CA  VAL    46     -59.170  37.224   2.261  1.00  0.00
ATOM    382  CB  VAL    46     -59.290  35.781   1.682  1.00  0.00
ATOM    383  CG1 VAL    46     -59.189  34.713   2.776  1.00  0.00
ATOM    384  CG2 VAL    46     -60.556  35.471   0.872  1.00  0.00
ATOM    385  C   VAL    46     -59.029  38.357   1.194  1.00  0.00
ATOM    386  O   VAL    46     -60.057  38.413   0.561  1.00  0.00
ATOM    387  N   ASN    47     -57.832  38.937   0.824  1.00  0.00
ATOM    388  H   ASN    47     -57.032  38.585   1.293  1.00  0.00
ATOM    389  CA  ASN    47     -57.371  40.092  -0.056  1.00  0.00
ATOM    390  CB  ASN    47     -56.596  41.102   0.799  1.00  0.00
ATOM    391  CG  ASN    47     -56.894  42.583   0.545  1.00  0.00
ATOM    392  OD1 ASN    47     -56.058  43.455   0.746  1.00  0.00
ATOM    393  ND2 ASN    47     -58.127  42.902   0.225  1.00  0.00
ATOM    394 HD21 ASN    47     -58.860  42.214   0.192  1.00  0.00
ATOM    395 HD22 ASN    47     -58.369  43.864   0.123  1.00  0.00
ATOM    396  C   ASN    47     -56.644  40.120  -1.467  1.00  0.00
ATOM    397  O   ASN    47     -56.418  41.218  -1.976  1.00  0.00
ATOM    398  N   TYR    48     -56.322  39.030  -2.189  1.00  0.00
ATOM    399  H   TYR    48     -56.197  38.141  -1.752  1.00  0.00
ATOM    400  CA  TYR    48     -55.891  39.018  -3.626  1.00  0.00
ATOM    401  CB  TYR    48     -54.592  38.204  -3.745  1.00  0.00
ATOM    402  CG  TYR    48     -53.984  38.250  -5.152  1.00  0.00
ATOM    403  CD1 TYR    48     -53.203  39.353  -5.528  1.00  0.00
ATOM    404  HD1 TYR    48     -52.807  40.026  -4.767  1.00  0.00
ATOM    405  CD2 TYR    48     -54.388  37.318  -6.121  1.00  0.00
ATOM    406  HD2 TYR    48     -54.938  36.424  -5.830  1.00  0.00
ATOM    407  CE1 TYR    48     -52.875  39.554  -6.877  1.00  0.00
ATOM    408  HE1 TYR    48     -52.311  40.436  -7.179  1.00  0.00
ATOM    409  CE2 TYR    48     -54.055  37.517  -7.468  1.00  0.00
ATOM    410  HE2 TYR    48     -54.387  36.804  -8.222  1.00  0.00
ATOM    411  CZ  TYR    48     -53.309  38.640  -7.843  1.00  0.00
ATOM    412  OH  TYR    48     -53.061  38.874  -9.155  1.00  0.00
ATOM    413  HH  TYR    48     -53.445  38.107  -9.698  1.00  0.00
ATOM    414  C   TYR    48     -56.918  38.615  -4.742  1.00  0.00
ATOM    415  O   TYR    48     -56.983  39.289  -5.768  1.00  0.00
ATOM    416  N   ALA    49     -57.702  37.533  -4.595  1.00  0.00
ATOM    417  H   ALA    49     -57.394  36.801  -3.986  1.00  0.00
ATOM    418  CA  ALA    49     -58.950  37.204  -5.363  1.00  0.00
ATOM    419  CB  ALA    49     -58.947  35.693  -5.632  1.00  0.00
ATOM    420  C   ALA    49     -60.333  37.848  -4.944  1.00  0.00
ATOM    421  O   ALA    49     -60.642  38.821  -5.625  1.00  0.00
ATOM    422  N   PRO    50     -61.211  37.404  -3.992  1.00  0.00
ATOM    423  CA  PRO    50     -62.187  38.331  -3.317  1.00  0.00
ATOM    424  CB  PRO    50     -63.537  37.791  -3.782  1.00  0.00
ATOM    425  CG  PRO    50     -63.332  36.275  -3.732  1.00  0.00
ATOM    426  CD  PRO    50     -61.853  36.075  -4.081  1.00  0.00
ATOM    427  C   PRO    50     -62.179  38.466  -1.754  1.00  0.00
ATOM    428  O   PRO    50     -62.000  37.452  -1.084  1.00  0.00
ATOM    429  N   LEU    51     -62.357  39.695  -1.207  1.00  0.00
ATOM    430  H   LEU    51     -62.351  40.467  -1.844  1.00  0.00
ATOM    431  CA  LEU    51     -62.432  40.145   0.234  1.00  0.00
ATOM    432  CB  LEU    51     -63.213  39.151   1.119  1.00  0.00
ATOM    433  CG  LEU    51     -63.953  39.817   2.290  1.00  0.00
ATOM    434  CD1 LEU    51     -65.058  40.760   1.805  1.00  0.00
ATOM    435  CD2 LEU    51     -64.551  38.751   3.207  1.00  0.00
ATOM    436  C   LEU    51     -61.215  40.825   0.975  1.00  0.00
ATOM    437  O   LEU    51     -60.649  41.762   0.419  1.00  0.00
ATOM    438  N   ASP    52     -60.804  40.394   2.197  1.00  0.00
ATOM    439  H   ASP    52     -61.181  39.527   2.510  1.00  0.00
ATOM    440  CA  ASP    52     -59.823  41.014   3.152  1.00  0.00
ATOM    441  CB  ASP    52     -60.569  41.089   4.496  1.00  0.00
ATOM    442  CG  ASP    52     -59.798  41.649   5.698  1.00  0.00
ATOM    443  OD1 ASP    52     -59.076  40.834   6.313  1.00  0.00
ATOM    444  OD2 ASP    52     -60.034  42.827   6.035  1.00  0.00
ATOM    445  C   ASP    52     -58.300  40.673   3.368  1.00  0.00
ATOM    446  O   ASP    52     -57.584  41.641   3.613  1.00  0.00
ATOM    447  N   LEU    53     -57.816  39.421   3.552  1.00  0.00
ATOM    448  H   LEU    53     -58.381  38.751   4.044  1.00  0.00
ATOM    449  CA  LEU    53     -56.364  39.023   3.528  1.00  0.00
ATOM    450  CB  LEU    53     -55.992  38.523   4.935  1.00  0.00
ATOM    451  CG  LEU    53     -54.484  38.407   5.195  1.00  0.00
ATOM    452  CD1 LEU    53     -53.848  39.777   5.442  1.00  0.00
ATOM    453  CD2 LEU    53     -54.229  37.471   6.377  1.00  0.00
ATOM    454  C   LEU    53     -55.763  38.172   2.334  1.00  0.00
ATOM    455  O   LEU    53     -54.899  38.715   1.648  1.00  0.00
ATOM    456  N   PRO    54     -56.139  36.909   1.993  1.00  0.00
ATOM    457  CA  PRO    54     -56.024  36.329   0.598  1.00  0.00
ATOM    458  CB  PRO    54     -55.942  34.814   0.806  1.00  0.00
ATOM    459  CG  PRO    54     -55.256  34.691   2.159  1.00  0.00
ATOM    460  CD  PRO    54     -55.920  35.811   2.956  1.00  0.00
ATOM    461  C   PRO    54     -56.777  36.589  -0.760  1.00  0.00
ATOM    462  O   PRO    54     -56.173  36.308  -1.790  1.00  0.00
ATOM    463  N   GLY    55     -58.072  36.952  -0.858  1.00  0.00
ATOM    464  H   GLY    55     -58.689  36.738  -0.101  1.00  0.00
ATOM    465  CA  GLY    55     -58.860  37.508  -2.013  1.00  0.00
ATOM    466  C   GLY    55     -59.206  39.044  -2.216  1.00  0.00
ATOM    467  O   GLY    55     -59.695  39.724  -1.340  1.00  0.00
ATOM    468  N   SER    56     -59.044  39.719  -3.361  1.00  0.00
ATOM    469  H   SER    56     -59.033  39.291  -4.263  1.00  0.00
ATOM    470  CA  SER    56     -59.158  41.205  -3.436  1.00  0.00
ATOM    471  CB  SER    56     -58.400  41.836  -4.611  1.00  0.00
ATOM    472  OG  SER    56     -58.797  41.275  -5.862  1.00  0.00
ATOM    473  HG  SER    56     -58.127  40.561  -6.125  1.00  0.00
ATOM    474  C   SER    56     -60.557  41.834  -3.346  1.00  0.00
ATOM    475  O   SER    56     -61.567  41.239  -3.714  1.00  0.00
ATOM    476  N   ALA    57     -60.576  42.880  -2.522  1.00  0.00
ATOM    477  H   ALA    57     -59.873  42.945  -1.813  1.00  0.00
ATOM    478  CA  ALA    57     -61.651  43.889  -2.365  1.00  0.00
ATOM    479  CB  ALA    57     -62.909  43.295  -1.717  1.00  0.00
ATOM    480  C   ALA    57     -61.117  45.006  -1.453  1.00  0.00
ATOM    481  O   ALA    57     -60.369  44.705  -0.525  1.00  0.00
ATOM    482  N   GLU    58     -61.483  46.256  -1.767  1.00  0.00
ATOM    483  H   GLU    58     -62.166  46.390  -2.482  1.00  0.00
ATOM    484  CA  GLU    58     -61.023  47.528  -1.141  1.00  0.00
ATOM    485  CB  GLU    58     -62.262  48.250  -0.584  1.00  0.00
ATOM    486  CG  GLU    58     -62.126  49.777  -0.480  1.00  0.00
ATOM    487  CD  GLU    58     -61.130  50.264   0.579  1.00  0.00
ATOM    488  OE1 GLU    58     -61.591  50.551   1.705  1.00  0.00
ATOM    489  OE2 GLU    58     -59.944  50.405   0.207  1.00  0.00
ATOM    490  C   GLU    58     -59.917  47.327  -0.078  1.00  0.00
ATOM    491  O   GLU    58     -60.098  47.564   1.114  1.00  0.00
ATOM    492  N   LEU    59     -58.709  47.168  -0.610  1.00  0.00
ATOM    493  H   LEU    59     -58.400  47.744  -1.363  1.00  0.00
ATOM    494  CA  LEU    59     -57.676  46.272  -0.048  1.00  0.00
ATOM    495  CB  LEU    59     -56.558  46.044  -1.078  1.00  0.00
ATOM    496  CG  LEU    59     -56.972  45.115  -2.232  1.00  0.00
ATOM    497  CD1 LEU    59     -57.758  45.838  -3.330  1.00  0.00
ATOM    498  CD2 LEU    59     -55.739  44.435  -2.824  1.00  0.00
ATOM    499  C   LEU    59     -57.116  46.591   1.355  1.00  0.00
ATOM    500  O   LEU    59     -56.233  47.444   1.464  1.00  0.00
ATOM    501  N   PRO    60     -57.596  45.892   2.403  1.00  0.00
ATOM    502  CA  PRO    60     -57.115  46.060   3.790  1.00  0.00
ATOM    503  CB  PRO    60     -58.010  45.160   4.645  1.00  0.00
ATOM    504  CG  PRO    60     -59.312  45.128   3.852  1.00  0.00
ATOM    505  CD  PRO    60     -58.819  45.065   2.409  1.00  0.00
ATOM    506  C   PRO    60     -55.635  45.703   3.998  1.00  0.00
ATOM    507  O   PRO    60     -54.904  46.521   4.556  1.00  0.00
ATOM    508  N   LYS    61     -55.222  44.504   3.571  1.00  0.00
ATOM    509  H   LYS    61     -55.859  43.836   3.179  1.00  0.00
ATOM    510  CA  LYS    61     -53.831  44.004   3.696  1.00  0.00
ATOM    511  CB  LYS    61     -53.478  43.844   5.185  1.00  0.00
ATOM    512  CG  LYS    61     -51.978  43.668   5.437  1.00  0.00
ATOM    513  CD  LYS    61     -51.612  43.771   6.920  1.00  0.00
ATOM    514  CE  LYS    61     -51.666  45.211   7.440  1.00  0.00
ATOM    515  NZ  LYS    61     -51.272  45.267   8.855  1.00  0.00
ATOM    516  HZ1 LYS    61     -51.314  46.214   9.175  1.00  0.00
ATOM    517  HZ2 LYS    61     -51.896  44.704   9.396  1.00  0.00
ATOM    518  HZ3 LYS    61     -50.339  44.922   8.955  1.00  0.00
ATOM    519  C   LYS    61     -53.674  42.652   2.975  1.00  0.00
ATOM    520  O   LYS    61     -54.580  41.823   2.988  1.00  0.00
ATOM    521  N   GLN    62     -52.495  42.437   2.395  1.00  0.00
ATOM    522  H   GLN    62     -51.728  43.077   2.508  1.00  0.00
ATOM    523  CA  GLN    62     -52.166  41.200   1.655  1.00  0.00
ATOM    524  CB  GLN    62     -51.131  41.467   0.557  1.00  0.00
ATOM    525  CG  GLN    62     -51.598  42.413  -0.550  1.00  0.00
ATOM    526  CD  GLN    62     -52.768  41.854  -1.361  1.00  0.00
ATOM    527  OE1 GLN    62     -52.620  41.058  -2.276  1.00  0.00
ATOM    528  NE2 GLN    62     -53.967  42.259  -1.019  1.00  0.00
ATOM    529 HE21 GLN    62     -54.142  42.863  -0.242  1.00  0.00
ATOM    530 HE22 GLN    62     -54.740  41.900  -1.552  1.00  0.00
ATOM    531  C   GLN    62     -51.610  40.090   2.557  1.00  0.00
ATOM    532  O   GLN    62     -50.771  40.337   3.424  1.00  0.00
ATOM    533  N   CYS    63     -52.112  38.891   2.259  1.00  0.00
ATOM    534  H   CYS    63     -52.927  38.863   1.678  1.00  0.00
ATOM    535  CA  CYS    63     -51.753  37.556   2.796  1.00  0.00
ATOM    536  CB  CYS    63     -51.367  36.647   1.617  1.00  0.00
ATOM    537  SG  CYS    63     -52.599  36.575   0.264  1.00  0.00
ATOM    538  HG  CYS    63     -51.899  35.756  -0.516  1.00  0.00
ATOM    539  C   CYS    63     -50.687  37.550   3.915  1.00  0.00
ATOM    540  O   CYS    63     -51.036  37.611   5.092  1.00  0.00
ATOM    541  N   HIS    64     -49.416  37.386   3.545  1.00  0.00
ATOM    542  H   HIS    64     -49.177  36.949   2.675  1.00  0.00
ATOM    543  CA  HIS    64     -48.254  37.613   4.426  1.00  0.00
ATOM    544  CB  HIS    64     -46.986  37.105   3.724  1.00  0.00
ATOM    545  CG  HIS    64     -47.112  35.640   3.294  1.00  0.00
ATOM    546  ND1 HIS    64     -47.751  35.206   2.210  1.00  0.00
ATOM    547  CD2 HIS    64     -46.598  34.584   3.916  1.00  0.00
ATOM    548  CE1 HIS    64     -47.633  33.883   2.158  1.00  0.00
ATOM    549  NE2 HIS    64     -46.921  33.502   3.213  1.00  0.00
ATOM    550  HE2 HIS    64     -46.671  32.562   3.433  1.00  0.00
ATOM    551  C   HIS    64     -48.178  39.127   4.708  1.00  0.00
ATOM    552  O   HIS    64     -47.686  39.874   3.862  1.00  0.00
ATOM    553  N   PRO    65     -48.591  39.541   5.916  1.00  0.00
ATOM    554  CA  PRO    65     -49.108  40.897   6.206  1.00  0.00
ATOM    555  CB  PRO    65     -49.314  40.921   7.725  1.00  0.00
ATOM    556  CG  PRO    65     -48.301  39.902   8.243  1.00  0.00
ATOM    557  CD  PRO    65     -48.325  38.812   7.171  1.00  0.00
ATOM    558  C   PRO    65     -48.284  42.084   5.679  1.00  0.00
ATOM    559  O   PRO    65     -47.352  42.576   6.313  1.00  0.00
ATOM    560  N   CYS    66     -48.665  42.487   4.470  1.00  0.00
ATOM    561  H   CYS    66     -49.319  41.936   3.947  1.00  0.00
ATOM    562  CA  CYS    66     -48.051  43.598   3.711  1.00  0.00
ATOM    563  CB  CYS    66     -47.057  43.003   2.700  1.00  0.00
ATOM    564  SG  CYS    66     -47.787  41.890   1.444  1.00  0.00
ATOM    565  HG  CYS    66     -46.638  41.565   0.861  1.00  0.00
ATOM    566  C   CYS    66     -49.115  44.478   3.014  1.00  0.00
ATOM    567  O   CYS    66     -50.225  43.988   2.786  1.00  0.00
ATOM    568  N   PRO    67     -48.819  45.749   2.680  1.00  0.00
ATOM    569  CA  PRO    67     -49.772  46.656   2.000  1.00  0.00
ATOM    570  CB  PRO    67     -48.989  47.946   1.732  1.00  0.00
ATOM    571  CG  PRO    67     -47.527  47.509   1.779  1.00  0.00
ATOM    572  CD  PRO    67     -47.525  46.434   2.866  1.00  0.00
ATOM    573  C   PRO    67     -50.374  46.069   0.714  1.00  0.00
ATOM    574  O   PRO    67     -49.778  45.203   0.075  1.00  0.00
ATOM    575  N   GLY    68     -51.560  46.572   0.372  1.00  0.00
ATOM    576  H   GLY    68     -51.886  47.431   0.783  1.00  0.00
ATOM    577  CA  GLY    68     -52.401  46.057  -0.730  1.00  0.00
ATOM    578  C   GLY    68     -51.689  46.077  -2.093  1.00  0.00
ATOM    579  O   GLY    68     -51.162  47.106  -2.510  1.00  0.00
ATOM    580  N   VAL    69     -51.883  44.991  -2.839  1.00  0.00
ATOM    581  H   VAL    69     -52.458  44.238  -2.524  1.00  0.00
ATOM    582  CA  VAL    69     -51.228  44.765  -4.146  1.00  0.00
ATOM    583  CB  VAL    69     -51.429  43.295  -4.584  1.00  0.00
ATOM    584  CG1 VAL    69     -52.869  42.930  -4.971  1.00  0.00
ATOM    585  CG2 VAL    69     -50.430  42.890  -5.671  1.00  0.00
ATOM    586  C   VAL    69     -51.621  45.807  -5.223  1.00  0.00
ATOM    587  O   VAL    69     -52.799  45.908  -5.573  1.00  0.00
ATOM    588  N   PRO    70     -50.651  46.565  -5.756  1.00  0.00
ATOM    589  CA  PRO    70     -50.894  47.545  -6.836  1.00  0.00
ATOM    590  CB  PRO    70     -49.705  48.503  -6.726  1.00  0.00
ATOM    591  CG  PRO    70     -48.567  47.593  -6.268  1.00  0.00
ATOM    592  CD  PRO    70     -49.255  46.653  -5.277  1.00  0.00
ATOM    593  C   PRO    70     -51.012  46.937  -8.248  1.00  0.00
ATOM    594  O   PRO    70     -50.875  47.657  -9.236  1.00  0.00
ATOM    595  N   GLN    71     -51.478  45.690  -8.325  1.00  0.00
ATOM    596  H   GLN    71     -52.003  45.287  -7.573  1.00  0.00
ATOM    597  CA  GLN    71     -51.458  44.871  -9.558  1.00  0.00
ATOM    598  CB  GLN    71     -50.012  44.404  -9.800  1.00  0.00
ATOM    599  CG  GLN    71     -49.683  43.956 -11.230  1.00  0.00
ATOM    600  CD  GLN    71     -50.123  42.528 -11.572  1.00  0.00
ATOM    601  OE1 GLN    71     -49.442  41.547 -11.323  1.00  0.00
ATOM    602  NE2 GLN    71     -51.276  42.384 -12.183  1.00  0.00
ATOM    603 HE21 GLN    71     -51.852  43.188 -12.397  1.00  0.00
ATOM    604 HE22 GLN    71     -51.613  41.456 -12.313  1.00  0.00
ATOM    605  C   GLN    71     -52.394  43.664  -9.365  1.00  0.00
ATOM    606  O   GLN    71     -52.330  42.982  -8.344  1.00  0.00
ATOM    607  N   GLY    72     -53.329  43.526 -10.301  1.00  0.00
ATOM    608  H   GLY    72     -53.405  44.178 -11.061  1.00  0.00
ATOM    609  CA  GLY    72     -54.326  42.436 -10.317  1.00  0.00
ATOM    610  C   GLY    72     -54.201  41.575 -11.581  1.00  0.00
ATOM    611  O   GLY    72     -54.466  42.044 -12.685  1.00  0.00
ATOM    612  N   THR    73     -53.614  40.392 -11.414  1.00  0.00
ATOM    613  H   THR    73     -53.317  40.076 -10.503  1.00  0.00
ATOM    614  CA  THR    73     -53.465  39.411 -12.515  1.00  0.00
ATOM    615  CB  THR    73     -51.993  39.159 -12.904  1.00  0.00
ATOM    616  OG1 THR    73     -51.955  38.303 -14.049  1.00  0.00
ATOM    617  HG1 THR    73     -51.001  38.096 -14.277  1.00  0.00
ATOM    618  CG2 THR    73     -51.110  38.599 -11.781  1.00  0.00
ATOM    619  C   THR    73     -54.222  38.096 -12.260  1.00  0.00
ATOM    620  O   THR    73     -54.128  37.489 -11.191  1.00  0.00
ATOM    621  N   SER    74     -55.050  37.759 -13.244  1.00  0.00
ATOM    622  H   SER    74     -55.179  38.360 -14.033  1.00  0.00
ATOM    623  CA  SER    74     -55.880  36.536 -13.262  1.00  0.00
ATOM    624  CB  SER    74     -57.369  36.913 -13.241  1.00  0.00
ATOM    625  OG  SER    74     -57.697  37.733 -14.369  1.00  0.00
ATOM    626  HG  SER    74     -57.446  37.253 -15.217  1.00  0.00
ATOM    627  C   SER    74     -55.601  35.680 -14.512  1.00  0.00
ATOM    628  O   SER    74     -55.572  36.234 -15.615  1.00  0.00
ATOM    629  N   PRO    75     -55.477  34.351 -14.364  1.00  0.00
ATOM    630  CA  PRO    75     -55.322  33.423 -15.505  1.00  0.00
ATOM    631  CB  PRO    75     -55.277  32.034 -14.867  1.00  0.00
ATOM    632  CG  PRO    75     -54.631  32.304 -13.510  1.00  0.00
ATOM    633  CD  PRO    75     -55.243  33.642 -13.090  1.00  0.00
ATOM    634  C   PRO    75     -56.508  33.527 -16.475  1.00  0.00
ATOM    635  O   PRO    75     -57.651  33.720 -16.062  1.00  0.00
ATOM    636  N   ALA    76     -56.187  33.448 -17.763  1.00  0.00
ATOM    637  H   ALA    76     -55.244  33.308 -18.058  1.00  0.00
ATOM    638  CA  ALA    76     -57.173  33.542 -18.859  1.00  0.00
ATOM    639  CB  ALA    76     -56.437  33.749 -20.186  1.00  0.00
ATOM    640  C   ALA    76     -58.088  32.302 -18.949  1.00  0.00
ATOM    641  O   ALA    76     -57.589  31.175 -18.903  1.00  0.00
ATOM    642  N   PRO    77     -59.414  32.506 -19.024  1.00  0.00
ATOM    643  CA  PRO    77     -60.379  31.417 -19.278  1.00  0.00
ATOM    644  CB  PRO    77     -61.750  32.093 -19.231  1.00  0.00
ATOM    645  CG  PRO    77     -61.531  33.245 -18.254  1.00  0.00
ATOM    646  CD  PRO    77     -60.121  33.730 -18.596  1.00  0.00
ATOM    647  C   PRO    77     -60.140  30.793 -20.660  1.00  0.00
ATOM    648  O   PRO    77     -59.884  31.495 -21.636  1.00  0.00
ATOM    649  N   VAL    78     -60.266  29.470 -20.708  1.00  0.00
ATOM    650  H   VAL    78     -60.479  28.945 -19.886  1.00  0.00
ATOM    651  CA  VAL    78     -60.063  28.655 -21.929  1.00  0.00
ATOM    652  CB  VAL    78     -60.009  27.150 -21.577  1.00  0.00
ATOM    653  CG1 VAL    78     -59.780  26.265 -22.809  1.00  0.00
ATOM    654  CG2 VAL    78     -58.903  26.846 -20.560  1.00  0.00
ATOM    655  C   VAL    78     -61.155  28.962 -22.981  1.00  0.00
ATOM    656  O   VAL    78     -62.330  28.685 -22.727  1.00  0.00
ATOM    657  N   PRO    79     -60.779  29.529 -24.140  1.00  0.00
ATOM    658  CA  PRO    79     -61.721  29.813 -25.239  1.00  0.00
ATOM    659  CB  PRO    79     -60.968  30.789 -26.148  1.00  0.00
ATOM    660  CG  PRO    79     -59.501  30.400 -25.957  1.00  0.00
ATOM    661  CD  PRO    79     -59.421  30.003 -24.481  1.00  0.00
ATOM    662  C   PRO    79     -62.176  28.528 -25.954  1.00  0.00
ATOM    663  O   PRO    79     -61.499  27.994 -26.832  1.00  0.00
ATOM    664  N   TYR    80     -63.271  27.970 -25.442  1.00  0.00
ATOM    665  H   TYR    80     -63.651  28.291 -24.574  1.00  0.00
ATOM    666  CA  TYR    80     -63.896  26.743 -25.980  1.00  0.00
ATOM    667  CB  TYR    80     -64.854  26.187 -24.915  1.00  0.00
ATOM    668  CG  TYR    80     -65.453  24.825 -25.287  1.00  0.00
ATOM    669  CD1 TYR    80     -64.723  23.648 -25.062  1.00  0.00
ATOM    670  HD1 TYR    80     -63.694  23.697 -24.705  1.00  0.00
ATOM    671  CD2 TYR    80     -66.775  24.747 -25.750  1.00  0.00
ATOM    672  HD2 TYR    80     -67.332  25.658 -25.974  1.00  0.00
ATOM    673  CE1 TYR    80     -65.315  22.399 -25.300  1.00  0.00
ATOM    674  HE1 TYR    80     -64.752  21.483 -25.129  1.00  0.00
ATOM    675  CE2 TYR    80     -67.368  23.496 -25.977  1.00  0.00
ATOM    676  HE2 TYR    80     -68.401  23.442 -26.317  1.00  0.00
ATOM    677  CZ  TYR    80     -66.635  22.324 -25.757  1.00  0.00
ATOM    678  OH  TYR    80     -67.184  21.112 -26.026  1.00  0.00
ATOM    679  HH  TYR    80     -68.113  21.239 -26.375  1.00  0.00
ATOM    680  C   TYR    80     -64.569  26.963 -27.351  1.00  0.00
ATOM    681  O   TYR    80     -65.761  27.255 -27.462  1.00  0.00
ATOM    682  N   GLY    81     -63.719  26.919 -28.375  1.00  0.00
ATOM    683  H   GLY    81     -62.732  26.925 -28.203  1.00  0.00
ATOM    684  CA  GLY    81     -64.100  27.015 -29.800  1.00  0.00
ATOM    685  C   GLY    81     -64.840  25.759 -30.282  1.00  0.00
ATOM    686  O   GLY    81     -64.222  24.805 -30.750  1.00  0.00
ATOM    687  N   TYR    82     -66.163  25.805 -30.161  1.00  0.00
ATOM    688  H   TYR    82     -66.619  26.587 -29.737  1.00  0.00
ATOM    689  CA  TYR    82     -67.039  24.671 -30.513  1.00  0.00
ATOM    690  CB  TYR    82     -67.906  24.337 -29.294  1.00  0.00
ATOM    691  CG  TYR    82     -68.630  22.995 -29.447  1.00  0.00
ATOM    692  CD1 TYR    82     -67.983  21.810 -29.067  1.00  0.00
ATOM    693  HD1 TYR    82     -66.980  21.840 -28.638  1.00  0.00
ATOM    694  CD2 TYR    82     -69.907  22.942 -30.026  1.00  0.00
ATOM    695  HD2 TYR    82     -70.414  23.860 -30.327  1.00  0.00
ATOM    696  CE1 TYR    82     -68.611  20.574 -29.273  1.00  0.00
ATOM    697  HE1 TYR    82     -68.113  19.650 -28.982  1.00  0.00
ATOM    698  CE2 TYR    82     -70.528  21.704 -30.240  1.00  0.00
ATOM    699  HE2 TYR    82     -71.490  21.664 -30.747  1.00  0.00
ATOM    700  CZ  TYR    82     -69.878  20.522 -29.864  1.00  0.00
ATOM    701  OH  TYR    82     -70.484  19.322 -30.046  1.00  0.00
ATOM    702  HH  TYR    82     -71.285  19.450 -30.629  1.00  0.00
ATOM    703  C   TYR    82     -67.925  24.968 -31.735  1.00  0.00
ATOM    704  O   TYR    82     -68.496  26.050 -31.866  1.00  0.00
ATOM    705  N   PHE    83     -68.111  23.923 -32.537  1.00  0.00
ATOM    706  H   PHE    83     -67.734  23.025 -32.310  1.00  0.00
ATOM    707  CA  PHE    83     -68.949  23.951 -33.751  1.00  0.00
ATOM    708  CB  PHE    83     -68.044  23.833 -34.988  1.00  0.00
ATOM    709  CG  PHE    83     -68.835  23.828 -36.303  1.00  0.00
ATOM    710  CD1 PHE    83     -69.360  25.023 -36.818  1.00  0.00
ATOM    711  HD1 PHE    83     -69.082  25.981 -36.377  1.00  0.00
ATOM    712  CD2 PHE    83     -69.148  22.606 -36.918  1.00  0.00
ATOM    713  HD2 PHE    83     -68.727  21.675 -36.538  1.00  0.00
ATOM    714  CE1 PHE    83     -70.216  24.992 -37.927  1.00  0.00
ATOM    715  HE1 PHE    83     -70.624  25.920 -38.326  1.00  0.00
ATOM    716  CE2 PHE    83     -69.999  22.578 -38.031  1.00  0.00
ATOM    717  HE2 PHE    83     -70.212  21.633 -38.532  1.00  0.00
ATOM    718  CZ  PHE    83     -70.537  23.770 -38.531  1.00  0.00
ATOM    719  HZ  PHE    83     -71.200  23.744 -39.395  1.00  0.00
ATOM    720  C   PHE    83     -70.017  22.842 -33.726  1.00  0.00
ATOM    721  O   PHE    83     -69.779  21.747 -33.218  1.00  0.00
ATOM    722  N   GLY    84     -71.145  23.152 -34.363  1.00  0.00
ATOM    723  H   GLY    84     -71.270  24.055 -34.772  1.00  0.00
ATOM    724  CA  GLY    84     -72.298  22.239 -34.501  1.00  0.00
ATOM    725  C   GLY    84     -73.332  22.784 -35.495  1.00  0.00
ATOM    726  O   GLY    84     -74.071  23.711 -35.172  1.00  0.00
ATOM    727  N   GLY    85     -73.214  22.309 -36.733  1.00  0.00
ATOM    728  H   GLY    85     -72.432  21.749 -37.005  1.00  0.00
ATOM    729  CA  GLY    85     -74.132  22.650 -37.841  1.00  0.00
ATOM    730  C   GLY    85     -73.775  21.903 -39.134  1.00  0.00
ATOM    731  O   GLY    85     -72.642  21.451 -39.303  1.00  0.00
ATOM    732  N   GLY    86     -74.790  21.730 -39.979  1.00  0.00
ATOM    733  H   GLY    86     -75.723  21.997 -39.738  1.00  0.00
ATOM    734  CA  GLY    86     -74.665  21.067 -41.294  1.00  0.00
ATOM    735  C   GLY    86     -75.976  21.117 -42.092  1.00  0.00
ATOM    736  O   GLY    86     -77.061  21.195 -41.519  1.00  0.00
ATOM    737  N   TYR    87     -75.816  21.173 -43.412  1.00  0.00
ATOM    738  H   TYR    87     -74.908  21.142 -43.828  1.00  0.00
ATOM    739  CA  TYR    87     -76.928  21.220 -44.383  1.00  0.00
ATOM    740  CB  TYR    87     -77.153  22.683 -44.808  1.00  0.00
ATOM    741  CG  TYR    87     -78.117  22.837 -45.992  1.00  0.00
ATOM    742  CD1 TYR    87     -79.505  22.763 -45.798  1.00  0.00
ATOM    743  HD1 TYR    87     -79.925  22.823 -44.793  1.00  0.00
ATOM    744  CD2 TYR    87     -77.595  22.838 -47.295  1.00  0.00
ATOM    745  HD2 TYR    87     -76.519  22.923 -47.456  1.00  0.00
ATOM    746  CE1 TYR    87     -80.360  22.646 -46.903  1.00  0.00
ATOM    747  HE1 TYR    87     -81.437  22.577 -46.760  1.00  0.00
ATOM    748  CE2 TYR    87     -78.452  22.724 -48.397  1.00  0.00
ATOM    749  HE2 TYR    87     -78.043  22.756 -49.404  1.00  0.00
ATOM    750  CZ  TYR    87     -79.833  22.614 -48.199  1.00  0.00
ATOM    751  OH  TYR    87     -80.658  22.445 -49.263  1.00  0.00
ATOM    752  HH  TYR    87     -80.096  22.199 -50.073  1.00  0.00
ATOM    753  C   TYR    87     -76.655  20.315 -45.598  1.00  0.00
ATOM    754  O   TYR    87     -75.518  20.203 -46.056  1.00  0.00
ATOM    755  N   TYR    88     -77.735  19.730 -46.111  1.00  0.00
ATOM    756  H   TYR    88     -78.635  19.836 -45.691  1.00  0.00
ATOM    757  CA  TYR    88     -77.725  18.936 -47.356  1.00  0.00
ATOM    758  CB  TYR    88     -77.576  17.445 -47.018  1.00  0.00
ATOM    759  CG  TYR    88     -77.493  16.572 -48.277  1.00  0.00
ATOM    760  CD1 TYR    88     -76.269  16.425 -48.947  1.00  0.00
ATOM    761  HD1 TYR    88     -75.346  16.792 -48.496  1.00  0.00
ATOM    762  CD2 TYR    88     -78.666  16.046 -48.842  1.00  0.00
ATOM    763  HD2 TYR    88     -79.617  16.134 -48.316  1.00  0.00
ATOM    764  CE1 TYR    88     -76.226  15.782 -50.192  1.00  0.00
ATOM    765  HE1 TYR    88     -75.278  15.661 -50.714  1.00  0.00
ATOM    766  CE2 TYR    88     -78.619  15.405 -50.088  1.00  0.00
ATOM    767  HE2 TYR    88     -79.537  15.030 -50.537  1.00  0.00
ATOM    768  CZ  TYR    88     -77.400  15.281 -50.765  1.00  0.00
ATOM    769  OH  TYR    88     -77.354  14.713 -51.996  1.00  0.00
ATOM    770  HH  TYR    88     -78.280  14.471 -52.279  1.00  0.00
ATOM    771  C   TYR    88     -79.002  19.184 -48.178  1.00  0.00
ATOM    772  O   TYR    88     -80.116  19.090 -47.661  1.00  0.00
ATOM    773  N   SER    89     -78.802  19.376 -49.480  1.00  0.00
ATOM    774  H   SER    89     -77.881  19.433 -49.861  1.00  0.00
ATOM    775  CA  SER    89     -79.905  19.543 -50.453  1.00  0.00
ATOM    776  CB  SER    89     -79.453  20.297 -51.710  1.00  0.00
ATOM    777  OG  SER    89     -79.193  21.669 -51.393  1.00  0.00
ATOM    778  HG  SER    89     -78.967  22.156 -52.245  1.00  0.00
ATOM    779  C   SER    89     -80.553  18.208 -50.841  1.00  0.00
ATOM    780  O   SER    89     -80.116  17.511 -51.759  1.00  0.00
ATOM    781  N   CYS    90     -81.540  17.823 -50.036  1.00  0.00
ATOM    782  H   CYS    90     -81.718  18.312 -49.179  1.00  0.00
ATOM    783  CA  CYS    90     -82.343  16.602 -50.253  1.00  0.00
ATOM    784  CB  CYS    90     -83.080  16.254 -48.954  1.00  0.00
ATOM    785  SG  CYS    90     -83.982  14.662 -49.023  1.00  0.00
ATOM    786  HG  CYS    90     -84.478  14.729 -47.791  1.00  0.00
ATOM    787  C   CYS    90     -83.299  16.747 -51.455  1.00  0.00
ATOM    788  O   CYS    90     -84.494  17.019 -51.334  1.00  0.00
ATOM    789  N   ARG    91     -82.700  16.609 -52.634  1.00  0.00
ATOM    790  H   ARG    91     -81.700  16.566 -52.691  1.00  0.00
ATOM    791  CA  ARG    91     -83.395  16.718 -53.933  1.00  0.00
ATOM    792  CB  ARG    91     -82.380  16.978 -55.059  1.00  0.00
ATOM    793  CG  ARG    91     -81.590  18.287 -54.902  1.00  0.00
ATOM    794  CD  ARG    91     -82.456  19.555 -54.943  1.00  0.00
ATOM    795  NE  ARG    91     -83.137  19.733 -56.242  1.00  0.00
ATOM    796  HE  ARG    91     -84.122  19.581 -56.226  1.00  0.00
ATOM    797  CZ  ARG    91     -82.590  20.084 -57.411  1.00  0.00
ATOM    798  NH1 ARG    91     -81.298  20.343 -57.553  1.00  0.00
ATOM    799 HH11 ARG    91     -80.697  20.273 -56.759  1.00  0.00
ATOM    800 HH12 ARG    91     -80.934  20.601 -58.445  1.00  0.00
ATOM    801  NH2 ARG    91     -83.354  20.174 -58.489  1.00  0.00
ATOM    802 HH21 ARG    91     -84.332  19.982 -58.435  1.00  0.00
ATOM    803 HH22 ARG    91     -82.941  20.436 -59.358  1.00  0.00
ATOM    804  C   ARG    91     -84.270  15.492 -54.243  1.00  0.00
ATOM    805  O   ARG    91     -83.831  14.499 -54.823  1.00  0.00
ATOM    806  N   VAL    92     -85.489  15.546 -53.713  1.00  0.00
ATOM    807  H   VAL    92     -85.701  16.217 -53.000  1.00  0.00
ATOM    808  CA  VAL    92     -86.527  14.514 -53.945  1.00  0.00
ATOM    809  CB  VAL    92     -87.647  14.587 -52.882  1.00  0.00
ATOM    810  CG1 VAL    92     -88.618  13.408 -53.015  1.00  0.00
ATOM    811  CG2 VAL    92     -87.101  14.598 -51.449  1.00  0.00
ATOM    812  C   VAL    92     -87.071  14.645 -55.383  1.00  0.00
ATOM    813  O   VAL    92     -87.997  15.408 -55.661  1.00  0.00
ATOM    814  N   SER    93     -86.378  13.962 -56.291  1.00  0.00
ATOM    815  H   SER    93     -85.537  13.480 -56.033  1.00  0.00
ATOM    816  CA  SER    93     -86.670  13.935 -57.741  1.00  0.00
ATOM    817  CB  SER    93     -85.520  13.252 -58.493  1.00  0.00
ATOM    818  OG  SER    93     -85.367  11.908 -58.025  1.00  0.00
ATOM    819  HG  SER    93     -86.266  11.452 -58.088  1.00  0.00
ATOM    820  C   SER    93     -88.010  13.268 -58.099  1.00  0.00
ATOM    821  O   SER    93     -88.132  12.042 -58.130  1.00  0.00
ATOM    822  N   ARG    94     -89.013  14.118 -58.295  1.00  0.00
ATOM    823  H   ARG    94     -88.915  15.091 -58.087  1.00  0.00
ATOM    824  CA  ARG    94     -90.376  13.705 -58.690  1.00  0.00
ATOM    825  CB  ARG    94     -91.376  14.200 -57.641  1.00  0.00
ATOM    826  CG  ARG    94     -91.214  13.474 -56.301  1.00  0.00
ATOM    827  CD  ARG    94     -91.766  14.297 -55.134  1.00  0.00
ATOM    828  NE  ARG    94     -90.919  15.489 -54.937  1.00  0.00
ATOM    829  HE  ARG    94     -89.934  15.317 -54.924  1.00  0.00
ATOM    830  CZ  ARG    94     -91.316  16.760 -54.870  1.00  0.00
ATOM    831  NH1 ARG    94     -92.590  17.119 -54.951  1.00  0.00
ATOM    832 HH11 ARG    94     -93.286  16.413 -55.066  1.00  0.00
ATOM    833 HH12 ARG    94     -92.843  18.081 -54.901  1.00  0.00
ATOM    834  NH2 ARG    94     -90.403  17.717 -54.826  1.00  0.00
ATOM    835 HH21 ARG    94     -89.433  17.478 -54.856  1.00  0.00
ATOM    836 HH22 ARG    94     -90.688  18.670 -54.766  1.00  0.00
ATOM    837  C   ARG    94     -90.762  14.271 -60.065  1.00  0.00
ATOM    838  O   ARG    94     -90.460  15.422 -60.381  1.00  0.00
ATOM    839  N   SER    95     -91.395  13.411 -60.861  1.00  0.00
ATOM    840  H   SER    95     -91.538  12.462 -60.580  1.00  0.00
ATOM    841  CA  SER    95     -91.911  13.716 -62.218  1.00  0.00
ATOM    842  CB  SER    95     -90.771  13.989 -63.211  1.00  0.00
ATOM    843  OG  SER    95     -91.306  14.439 -64.461  1.00  0.00
ATOM    844  HG  SER    95     -90.557  14.758 -65.045  1.00  0.00
ATOM    845  C   SER    95     -92.747  12.537 -62.744  1.00  0.00
ATOM    846  O   SER    95     -92.582  11.405 -62.291  1.00  0.00
ATOM    847  N   SER    96     -93.673  12.852 -63.646  1.00  0.00
ATOM    848  H   SER    96     -93.651  13.746 -64.097  1.00  0.00
ATOM    849  CA  SER    96     -94.576  11.859 -64.269  1.00  0.00
ATOM    850  CB  SER    96     -95.995  11.983 -63.702  1.00  0.00
ATOM    851  OG  SER    96     -96.824  10.941 -64.229  1.00  0.00
ATOM    852  HG  SER    96     -97.734  10.996 -63.813  1.00  0.00
ATOM    853  C   SER    96     -94.618  12.035 -65.794  1.00  0.00
ATOM    854  O   SER    96     -94.646  13.156 -66.301  1.00  0.00
ATOM    855  N   LEU    97     -94.719  10.903 -66.485  1.00  0.00
ATOM    856  H   LEU    97     -94.877  10.032 -66.021  1.00  0.00
ATOM    857  CA  LEU    97     -94.764  10.855 -67.958  1.00  0.00
ATOM    858  CB  LEU    97     -93.522  10.103 -68.473  1.00  0.00
ATOM    859  CG  LEU    97     -93.069  10.380 -69.921  1.00  0.00
ATOM    860  CD1 LEU    97     -94.066   9.902 -70.981  1.00  0.00
ATOM    861  CD2 LEU    97     -92.708  11.856 -70.123  1.00  0.00
ATOM    862  C   LEU    97     -96.079  10.192 -68.397  1.00  0.00
ATOM    863  O   LEU    97     -96.235   8.973 -68.342  1.00  0.00
ATOM    864  N   LYS    98     -97.047  11.051 -68.702  1.00  0.00
ATOM    865  H   LYS    98     -96.922  12.036 -68.587  1.00  0.00
ATOM    866  CA  LYS    98     -98.396  10.631 -69.132  1.00  0.00
ATOM    867  CB  LYS    98     -99.461  11.176 -68.170  1.00  0.00
ATOM    868  CG  LYS    98     -99.355  10.552 -66.772  1.00  0.00
ATOM    869  CD  LYS    98    -100.385  11.112 -65.785  1.00  0.00
ATOM    870  CE  LYS    98    -101.815  10.657 -66.095  1.00  0.00
ATOM    871  NZ  LYS    98    -102.771  11.227 -65.135  1.00  0.00
ATOM    872  HZ1 LYS    98    -103.694  10.919 -65.364  1.00  0.00
ATOM    873  HZ2 LYS    98    -102.540  10.925 -64.211  1.00  0.00
ATOM    874  HZ3 LYS    98    -102.735  12.226 -65.181  1.00  0.00
ATOM    875  C   LYS    98     -98.694  11.058 -70.584  1.00  0.00
ATOM    876  O   LYS    98     -98.929  12.243 -70.832  1.00  0.00
ATOM    877  N   PRO    99     -98.508  10.147 -71.554  1.00  0.00
ATOM    878  CA  PRO    99     -98.808  10.418 -72.973  1.00  0.00
ATOM    879  CB  PRO    99     -98.083   9.307 -73.736  1.00  0.00
ATOM    880  CG  PRO    99     -98.097   8.131 -72.759  1.00  0.00
ATOM    881  CD  PRO    99     -97.926   8.798 -71.392  1.00  0.00
ATOM    882  C   PRO    99    -100.318  10.428 -73.259  1.00  0.00
ATOM    883  O   PRO    99    -101.081   9.661 -72.674  1.00  0.00
ATOM    884  N   CYS   100    -100.714  11.329 -74.153  1.00  0.00
ATOM    885  H   CYS   100    -100.073  11.963 -74.584  1.00  0.00
ATOM    886  CA  CYS   100    -102.111  11.457 -74.611  1.00  0.00
ATOM    887  CB  CYS   100    -102.700  12.770 -74.081  1.00  0.00
ATOM    888  SG  CYS   100    -104.479  12.990 -74.458  1.00  0.00
ATOM    889  HG  CYS   100    -104.603  14.174 -73.864  1.00  0.00
ATOM    890  C   CYS   100    -102.192  11.418 -76.145  1.00  0.00
ATOM    891  O   CYS   100    -101.344  11.980 -76.837  1.00  0.00
ATOM    892  N   ALA   101    -103.225  10.735 -76.632  1.00  0.00
ATOM    893  H   ALA   101    -103.902  10.312 -76.030  1.00  0.00
ATOM    894  CA  ALA   101    -103.522  10.613 -78.074  1.00  0.00
ATOM    895  CB  ALA   101    -103.213   9.188 -78.542  1.00  0.00
ATOM    896  C   ALA   101    -104.993  10.953 -78.362  1.00  0.00
ATOM    897  O   ALA   101    -105.883  10.584 -77.596  1.00  0.00
ATOM    898  N   GLN   102    -105.206  11.639 -79.482  1.00  0.00
ATOM    899  H   GLN   102    -104.458  11.886 -80.096  1.00  0.00
ATOM    900  CA  GLN   102    -106.549  12.045 -79.942  1.00  0.00
ATOM    901  CB  GLN   102    -106.658  13.578 -79.876  1.00  0.00
ATOM    902  CG  GLN   102    -108.042  14.138 -80.247  1.00  0.00
ATOM    903  CD  GLN   102    -109.168  13.589 -79.363  1.00  0.00
ATOM    904  OE1 GLN   102    -109.140  13.633 -78.142  1.00  0.00
ATOM    905  NE2 GLN   102    -110.206  13.064 -79.977  1.00  0.00
ATOM    906 HE21 GLN   102    -110.279  13.020 -80.978  1.00  0.00
ATOM    907 HE22 GLN   102    -110.956  12.775 -79.389  1.00  0.00
ATOM    908  C   GLN   102    -106.829  11.521 -81.361  1.00  0.00
ATOM    909  O   GLN   102    -105.953  11.523 -82.224  1.00  0.00
ATOM    910  N   ALA   103    -108.085  11.134 -81.567  1.00  0.00
ATOM    911  H   ALA   103    -108.758  11.158 -80.827  1.00  0.00
ATOM    912  CA  ALA   103    -108.590  10.659 -82.871  1.00  0.00
ATOM    913  CB  ALA   103    -109.200   9.265 -82.698  1.00  0.00
ATOM    914  C   ALA   103    -109.639  11.620 -83.454  1.00  0.00
ATOM    915  O   ALA   103    -110.401  12.248 -82.717  1.00  0.00
ATOM    916  N   ALA   104    -109.579  11.782 -84.773  1.00  0.00
ATOM    917  H   ALA   104    -108.891  11.316 -85.328  1.00  0.00
ATOM    918  CA  ALA   104    -110.529  12.612 -85.543  1.00  0.00
ATOM    919  CB  ALA   104    -109.828  13.891 -86.011  1.00  0.00
ATOM    920  C   ALA   104    -111.081  11.845 -86.755  1.00  0.00
ATOM    921  O   ALA   104    -110.365  11.068 -87.386  1.00  0.00
ATOM    922  N   THR   105    -112.368  12.048 -87.017  1.00  0.00
ATOM    923  H   THR   105    -112.958  12.595 -86.423  1.00  0.00
ATOM    924  CA  THR   105    -113.078  11.431 -88.161  1.00  0.00
ATOM    925  CB  THR   105    -114.184  10.471 -87.694  1.00  0.00
ATOM    926  OG1 THR   105    -115.022  11.111 -86.725  1.00  0.00
ATOM    927  HG1 THR   105    -115.760  10.489 -86.456  1.00  0.00
ATOM    928  CG2 THR   105    -113.606   9.156 -87.162  1.00  0.00
ATOM    929  C   THR   105    -113.690  12.484 -89.093  1.00  0.00
ATOM    930  O   THR   105    -114.165  13.532 -88.658  1.00  0.00
ATOM    931  N   LEU   106    -113.644  12.176 -90.386  1.00  0.00
ATOM    932  H   LEU   106    -113.181  11.354 -90.714  1.00  0.00
ATOM    933  CA  LEU   106    -114.197  13.047 -91.443  1.00  0.00
ATOM    934  CB  LEU   106    -113.083  13.509 -92.396  1.00  0.00
ATOM    935  CG  LEU   106    -112.012  14.379 -91.723  1.00  0.00
ATOM    936  CD1 LEU   106    -110.836  14.574 -92.681  1.00  0.00
ATOM    937  CD2 LEU   106    -112.569  15.746 -91.310  1.00  0.00
ATOM    938  C   LEU   106    -115.326  12.346 -92.211  1.00  0.00
ATOM    939  O   LEU   106    -115.092  11.478 -93.052  1.00  0.00
ATOM    940  N   ALA   107    -116.548  12.654 -91.786  1.00  0.00
ATOM    941  H   ALA   107    -116.693  13.296 -91.034  1.00  0.00
ATOM    942  CA  ALA   107    -117.776  12.068 -92.360  1.00  0.00
ATOM    943  CB  ALA   107    -118.556  11.333 -91.264  1.00  0.00
ATOM    944  C   ALA   107    -118.650  13.126 -93.052  1.00  0.00
ATOM    945  O   ALA   107    -119.265  13.975 -92.408  1.00  0.00
ATOM    946  N   ALA   108    -118.509  13.164 -94.374  1.00  0.00
ATOM    947  H   ALA   108    -117.884  12.546 -94.851  1.00  0.00
ATOM    948  CA  ALA   108    -119.278  14.072 -95.250  1.00  0.00
ATOM    949  CB  ALA   108    -118.328  15.090 -95.889  1.00  0.00
ATOM    950  C   ALA   108    -120.030  13.296 -96.342  1.00  0.00
ATOM    951  O   ALA   108    -119.491  12.367 -96.942  1.00  0.00
ATOM    952  N   TYR   109    -121.281  13.695 -96.555  1.00  0.00
ATOM    953  H   TYR   109    -121.694  14.432 -96.022  1.00  0.00
ATOM    954  CA  TYR   109    -122.162  13.085 -97.570  1.00  0.00
ATOM    955  CB  TYR   109    -123.262  12.282 -96.851  1.00  0.00
ATOM    956  CG  TYR   109    -124.241  11.631 -97.833  1.00  0.00
ATOM    957  CD1 TYR   109    -123.813  10.548 -98.618  1.00  0.00
ATOM    958  HD1 TYR   109    -122.994   9.912 -98.279  1.00  0.00
ATOM    959  CD2 TYR   109    -125.372  12.363 -98.224  1.00  0.00
ATOM    960  HD2 TYR   109    -125.776  13.137 -97.571  1.00  0.00
ATOM    961  CE1 TYR   109    -124.446  10.272 -99.839  1.00  0.00
ATOM    962  HE1 TYR   109    -124.108   9.444-100.460  1.00  0.00
ATOM    963  CE2 TYR   109    -126.003  12.083 -99.441  1.00  0.00
ATOM    964  HE2 TYR   109    -126.894  12.636 -99.734  1.00  0.00
ATOM    965  CZ  TYR   109    -125.509  11.071-100.271  1.00  0.00
ATOM    966  OH  TYR   109    -125.836  11.089-101.586  1.00  0.00
ATOM    967  HH  TYR   109    -125.984  12.052-101.845  1.00  0.00
ATOM    968  C   TYR   109    -122.743  14.136 -98.543  1.00  0.00
ATOM    969  O   TYR   109    -123.262  15.156 -98.081  1.00  0.00
ATOM    970  N   PRO   110    -122.658  13.897 -99.863  1.00  0.00
ATOM    971  CA  PRO   110    -123.243  14.783-100.892  1.00  0.00
ATOM    972  CB  PRO   110    -122.563  14.367-102.200  1.00  0.00
ATOM    973  CG  PRO   110    -122.235  12.891-101.978  1.00  0.00
ATOM    974  CD  PRO   110    -121.850  12.835-100.499  1.00  0.00
ATOM    975  C   PRO   110    -124.779  14.729-100.955  1.00  0.00
ATOM    976  O   PRO   110    -125.387  13.914-101.653  1.00  0.00
ATOM    977  N   ALA   111    -125.384  15.625-100.181  1.00  0.00
ATOM    978  H   ALA   111    -124.859  16.238 -99.590  1.00  0.00
ATOM    979  CA  ALA   111    -126.850  15.765-100.076  1.00  0.00
ATOM    980  CB  ALA   111    -127.262  15.636 -98.606  1.00  0.00
ATOM    981  C   ALA   111    -127.346  17.109-100.635  1.00  0.00
ATOM    982  O   ALA   111    -126.678  18.134-100.513  1.00  0.00
ATOM    983  N   GLU   112    -128.532  17.053-101.238  1.00  0.00
ATOM    984  H   GLU   112    -129.033  16.191-101.315  1.00  0.00
ATOM    985  CA  GLU   112    -129.232  18.216-101.830  1.00  0.00
ATOM    986  CB  GLU   112    -128.628  18.616-103.189  1.00  0.00
ATOM    987  CG  GLU   112    -128.650  17.510-104.253  1.00  0.00
ATOM    988  CD  GLU   112    -128.216  18.045-105.619  1.00  0.00
ATOM    989  OE1 GLU   112    -127.004  17.956-105.909  1.00  0.00
ATOM    990  OE2 GLU   112    -129.115  18.527-106.343  1.00  0.00
ATOM    991  C   GLU   112    -130.735  17.935-101.992  1.00  0.00
ATOM    992  O   GLU   112    -131.137  16.786-102.173  1.00  0.00
ATOM    993  N   THR   113    -131.533  18.993-101.871  1.00  0.00
ATOM    994  H   THR   113    -131.215  19.845-101.455  1.00  0.00
ATOM    995  CA  THR   113    -132.998  18.926-102.076  1.00  0.00
ATOM    996  CB  THR   113    -133.758  19.367-100.814  1.00  0.00
ATOM    997  OG1 THR   113    -133.311  20.669-100.417  1.00  0.00
ATOM    998  HG1 THR   113    -133.564  21.318-101.147  1.00  0.00
ATOM    999  CG2 THR   113    -133.635  18.348 -99.676  1.00  0.00
ATOM   1000  C   THR   113    -133.459  19.771-103.282  1.00  0.00
ATOM   1001  O   THR   113    -133.612  20.989-103.145  1.00  0.00
ATOM   1002  N   PRO   114    -133.558  19.165-104.477  1.00  0.00
ATOM   1003  CA  PRO   114    -134.127  19.830-105.668  1.00  0.00
ATOM   1004  CB  PRO   114    -134.010  18.794-106.787  1.00  0.00
ATOM   1005  CG  PRO   114    -132.781  17.985-106.380  1.00  0.00
ATOM   1006  CD  PRO   114    -132.919  17.891-104.860  1.00  0.00
ATOM   1007  C   PRO   114    -135.600  20.195-105.433  1.00  0.00
ATOM   1008  O   PRO   114    -136.317  19.487-104.728  1.00  0.00
ATOM   1009  N   THR   115    -136.000  21.330-106.004  1.00  0.00
ATOM   1010  H   THR   115    -135.373  21.905-106.528  1.00  0.00
ATOM   1011  CA  THR   115    -137.377  21.873-105.905  1.00  0.00
ATOM   1012  CB  THR   115    -137.739  22.293-104.462  1.00  0.00
ATOM   1013  OG1 THR   115    -139.113  22.695-104.414  1.00  0.00
ATOM   1014  HG1 THR   115    -139.384  22.825-103.458  1.00  0.00
ATOM   1015  CG2 THR   115    -136.828  23.379-103.871  1.00  0.00
ATOM   1016  C   THR   115    -137.599  23.027-106.899  1.00  0.00
ATOM   1017  O   THR   115    -136.645  23.679-107.324  1.00  0.00
ATOM   1018  N   ALA   116    -138.859  23.191-107.296  1.00  0.00
ATOM   1019  H   ALA   116    -139.601  22.733-106.803  1.00  0.00
ATOM   1020  CA  ALA   116    -139.304  24.200-108.280  1.00  0.00
ATOM   1021  CB  ALA   116    -139.322  23.579-109.681  1.00  0.00
ATOM   1022  C   ALA   116    -140.706  24.730-107.932  1.00  0.00
ATOM   1023  O   ALA   116    -141.532  24.000-107.386  1.00  0.00
ATOM   1024  N   GLY   117    -140.926  26.003-108.258  1.00  0.00
ATOM   1025  H   GLY   117    -140.196  26.582-108.620  1.00  0.00
ATOM   1026  CA  GLY   117    -142.211  26.700-108.038  1.00  0.00
ATOM   1027  C   GLY   117    -142.210  28.113-108.637  1.00  0.00
ATOM   1028  O   GLY   117    -141.156  28.714-108.840  1.00  0.00
ATOM   1029  N   GLU   118    -143.405  28.560-109.015  1.00  0.00
ATOM   1030  H   GLU   118    -144.234  28.022-108.865  1.00  0.00
ATOM   1031  CA  GLU   118    -143.628  29.903-109.595  1.00  0.00
ATOM   1032  CB  GLU   118    -144.024  29.798-111.074  1.00  0.00
ATOM   1033  CG  GLU   118    -142.870  29.310-111.958  1.00  0.00
ATOM   1034  CD  GLU   118    -143.256  29.192-113.437  1.00  0.00
ATOM   1035  OE1 GLU   118    -143.884  30.142-113.957  1.00  0.00
ATOM   1036  OE2 GLU   118    -142.862  28.168-114.034  1.00  0.00
ATOM   1037  C   GLU   118    -144.710  30.678-108.831  1.00  0.00
ATOM   1038  O   GLU   118    -145.757  30.129-108.485  1.00  0.00
ATOM   1039  N   GLU   119    -144.441  31.964-108.620  1.00  0.00
ATOM   1040  H   GLU   119    -143.584  32.375-108.925  1.00  0.00
ATOM   1041  CA  GLU   119    -145.363  32.882-107.920  1.00  0.00
ATOM   1042  CB  GLU   119    -144.561  34.078-107.385  1.00  0.00
ATOM   1043  CG  GLU   119    -145.387  34.976-106.453  1.00  0.00
ATOM   1044  CD  GLU   119    -144.609  36.198-105.949  1.00  0.00
ATOM   1045  OE1 GLU   119    -143.425  36.030-105.578  1.00  0.00
ATOM   1046  OE2 GLU   119    -145.243  37.273-105.884  1.00  0.00
ATOM   1047  C   GLU   119    -146.522  33.320-108.837  1.00  0.00
ATOM   1048  O   GLU   119    -146.415  34.278-109.602  1.00  0.00
ATOM   1049  N   TYR   120    -147.582  32.517-108.807  1.00  0.00
ATOM   1050  H   TYR   120    -147.534  31.621-108.365  1.00  0.00
ATOM   1051  CA  TYR   120    -148.831  32.793-109.545  1.00  0.00
ATOM   1052  CB  TYR   120    -149.753  31.565-109.446  1.00  0.00
ATOM   1053  CG  TYR   120    -151.102  31.798-110.136  1.00  0.00
ATOM   1054  CD1 TYR   120    -151.170  31.805-111.539  1.00  0.00
ATOM   1055  HD1 TYR   120    -150.449  31.237-112.127  1.00  0.00
ATOM   1056  CD2 TYR   120    -152.113  32.427-109.396  1.00  0.00
ATOM   1057  HD2 TYR   120    -152.116  32.361-108.308  1.00  0.00
ATOM   1058  CE1 TYR   120    -152.178  32.531-112.190  1.00  0.00
ATOM   1059  HE1 TYR   120    -152.225  32.554-113.277  1.00  0.00
ATOM   1060  CE2 TYR   120    -153.117  33.152-110.047  1.00  0.00
ATOM   1061  HE2 TYR   120    -153.897  33.641-109.464  1.00  0.00
ATOM   1062  CZ  TYR   120    -153.121  33.244-111.442  1.00  0.00
ATOM   1063  OH  TYR   120    -153.811  34.252-112.028  1.00  0.00
ATOM   1064  HH  TYR   120    -153.855  35.009-111.362  1.00  0.00
ATOM   1065  C   TYR   120    -149.520  34.097-109.071  1.00  0.00
ATOM   1066  O   TYR   120    -149.745  34.262-107.868  1.00  0.00
ATOM   1067  N   PRO   121    -149.859  35.005-110.002  1.00  0.00
ATOM   1068  CA  PRO   121    -150.536  36.281-109.690  1.00  0.00
ATOM   1069  CB  PRO   121    -150.338  37.145-110.939  1.00  0.00
ATOM   1070  CG  PRO   121    -150.255  36.120-112.069  1.00  0.00
ATOM   1071  CD  PRO   121    -149.490  34.959-111.433  1.00  0.00
ATOM   1072  C   PRO   121    -152.010  36.151-109.266  1.00  0.00
ATOM   1073  O   PRO   121    -152.933  36.122-110.083  1.00  0.00
ATOM   1074  N   SER   122    -152.187  36.039-107.954  1.00  0.00
ATOM   1075  H   SER   122    -151.422  35.804-107.353  1.00  0.00
ATOM   1076  CA  SER   122    -153.516  36.057-107.302  1.00  0.00
ATOM   1077  CB  SER   122    -153.622  34.983-106.214  1.00  0.00
ATOM   1078  OG  SER   122    -153.611  33.678-106.793  1.00  0.00
ATOM   1079  HG  SER   122    -153.714  32.993-106.070  1.00  0.00
ATOM   1080  C   SER   122    -153.794  37.411-106.639  1.00  0.00
ATOM   1081  O   SER   122    -152.935  37.974-105.962  1.00  0.00
ATOM   1082  N   ARG   123    -155.039  37.858-106.777  1.00  0.00
ATOM   1083  H   ARG   123    -155.730  37.341-107.280  1.00  0.00
ATOM   1084  CA  ARG   123    -155.508  39.130-106.190  1.00  0.00
ATOM   1085  CB  ARG   123    -155.942  40.116-107.289  1.00  0.00
ATOM   1086  CG  ARG   123    -157.173  39.664-108.083  1.00  0.00
ATOM   1087  CD  ARG   123    -157.775  40.819-108.882  1.00  0.00
ATOM   1088  NE  ARG   123    -159.123  40.413-109.314  1.00  0.00
ATOM   1089  HE  ARG   123    -159.723  40.092-108.576  1.00  0.00
ATOM   1090  CZ  ARG   123    -159.600  40.396-110.560  1.00  0.00
ATOM   1091  NH1 ARG   123    -158.879  40.765-111.609  1.00  0.00
ATOM   1092 HH11 ARG   123    -157.939  41.069-111.471  1.00  0.00
ATOM   1093 HH12 ARG   123    -159.275  40.735-112.524  1.00  0.00
ATOM   1094  NH2 ARG   123    -160.836  39.973-110.773  1.00  0.00
ATOM   1095 HH21 ARG   123    -161.397  39.670-110.005  1.00  0.00
ATOM   1096 HH22 ARG   123    -161.200  39.958-111.702  1.00  0.00
ATOM   1097  C   ARG   123    -156.650  38.919-105.172  1.00  0.00
ATOM   1098  O   ARG   123    -157.459  38.007-105.357  1.00  0.00
ATOM   1099  N   PRO   124    -156.737  39.766-104.134  1.00  0.00
ATOM   1100  CA  PRO   124    -157.893  39.792-103.212  1.00  0.00
ATOM   1101  CB  PRO   124    -157.552  40.875-102.189  1.00  0.00
ATOM   1102  CG  PRO   124    -156.029  40.810-102.121  1.00  0.00
ATOM   1103  CD  PRO   124    -155.622  40.558-103.575  1.00  0.00
ATOM   1104  C   PRO   124    -159.219  40.111-103.926  1.00  0.00
ATOM   1105  O   PRO   124    -160.135  39.296-103.866  1.00  0.00
ATOM   1106  N   THR   125    -159.165  41.089-104.837  1.00  0.00
ATOM   1107  H   THR   125    -158.285  41.480-105.096  1.00  0.00
ATOM   1108  CA  THR   125    -160.315  41.683-105.572  1.00  0.00
ATOM   1109  CB  THR   125    -161.232  40.644-106.254  1.00  0.00
ATOM   1110  OG1 THR   125    -160.452  39.567-106.781  1.00  0.00
ATOM   1111  HG1 THR   125    -160.220  38.961-106.007  1.00  0.00
ATOM   1112  CG2 THR   125    -162.052  41.263-107.391  1.00  0.00
ATOM   1113  C   THR   125    -161.168  42.552-104.629  1.00  0.00
ATOM   1114  O   THR   125    -161.379  42.221-103.465  1.00  0.00
ATOM   1115  N   GLU   126    -161.601  43.696-105.154  1.00  0.00
ATOM   1116  H   GLU   126    -161.466  43.918-106.119  1.00  0.00
ATOM   1117  CA  GLU   126    -162.426  44.668-104.409  1.00  0.00
ATOM   1118  CB  GLU   126    -161.555  45.888-104.062  1.00  0.00
ATOM   1119  CG  GLU   126    -162.227  46.927-103.151  1.00  0.00
ATOM   1120  CD  GLU   126    -162.638  46.348-101.793  1.00  0.00
ATOM   1121  OE1 GLU   126    -161.827  46.471-100.850  1.00  0.00
ATOM   1122  OE2 GLU   126    -163.759  45.792-101.737  1.00  0.00
ATOM   1123  C   GLU   126    -163.671  45.069-105.221  1.00  0.00
ATOM   1124  O   GLU   126    -163.611  45.182-106.444  1.00  0.00
ATOM   1125  N   PHE   127    -164.760  45.308-104.497  1.00  0.00
ATOM   1126  H   PHE   127    -164.756  45.220-103.498  1.00  0.00
ATOM   1127  CA  PHE   127    -166.035  45.785-105.066  1.00  0.00
ATOM   1128  CB  PHE   127    -167.152  44.805-104.683  1.00  0.00
ATOM   1129  CG  PHE   127    -168.478  45.140-105.378  1.00  0.00
ATOM   1130  CD1 PHE   127    -168.703  44.712-106.695  1.00  0.00
ATOM   1131  HD1 PHE   127    -168.002  44.031-107.180  1.00  0.00
ATOM   1132  CD2 PHE   127    -169.410  45.980-104.749  1.00  0.00
ATOM   1133  HD2 PHE   127    -169.259  46.294-103.716  1.00  0.00
ATOM   1134  CE1 PHE   127    -169.842  45.142-107.388  1.00  0.00
ATOM   1135  HE1 PHE   127    -170.016  44.808-108.411  1.00  0.00
ATOM   1136  CE2 PHE   127    -170.545  46.413-105.446  1.00  0.00
ATOM   1137  HE2 PHE   127    -171.233  47.120-104.982  1.00  0.00
ATOM   1138  CZ  PHE   127    -170.760  45.997-106.765  1.00  0.00
ATOM   1139  HZ  PHE   127    -171.633  46.352-107.312  1.00  0.00
ATOM   1140  C   PHE   127    -166.344  47.206-104.560  1.00  0.00
ATOM   1141  O   PHE   127    -166.031  47.558-103.422  1.00  0.00
ATOM   1142  N   ALA   128    -167.041  47.963-105.402  1.00  0.00
ATOM   1143  H   ALA   128    -167.425  47.588-106.245  1.00  0.00
ATOM   1144  CA  ALA   128    -167.395  49.369-105.126  1.00  0.00
ATOM   1145  CB  ALA   128    -166.929  50.254-106.287  1.00  0.00
ATOM   1146  C   ALA   128    -168.903  49.530-104.873  1.00  0.00
ATOM   1147  O   ALA   128    -169.728  49.426-105.780  1.00  0.00
ATOM   1148  N   PHE   129    -169.230  49.609-103.586  1.00  0.00
ATOM   1149  H   PHE   129    -168.535  49.583-102.868  1.00  0.00
ATOM   1150  CA  PHE   129    -170.618  49.771-103.113  1.00  0.00
ATOM   1151  CB  PHE   129    -171.011  48.551-102.265  1.00  0.00
ATOM   1152  CG  PHE   129    -172.441  48.646-101.713  1.00  0.00
ATOM   1153  CD1 PHE   129    -173.536  48.319-102.526  1.00  0.00
ATOM   1154  HD1 PHE   129    -173.379  47.886-103.514  1.00  0.00
ATOM   1155  CD2 PHE   129    -172.657  49.157-100.424  1.00  0.00
ATOM   1156  HD2 PHE   129    -171.811  49.415 -99.786  1.00  0.00
ATOM   1157  CE1 PHE   129    -174.842  48.523-102.058  1.00  0.00
ATOM   1158  HE1 PHE   129    -175.692  48.277-102.693  1.00  0.00
ATOM   1159  CE2 PHE   129    -173.962  49.353 -99.955  1.00  0.00
ATOM   1160  HE2 PHE   129    -174.128  49.725 -98.944  1.00  0.00
ATOM   1161  CZ  PHE   129    -175.054  49.041-100.774  1.00  0.00
ATOM   1162  HZ  PHE   129    -176.070  49.198-100.412  1.00  0.00
ATOM   1163  C   PHE   129    -170.814  51.072-102.318  1.00  0.00
ATOM   1164  O   PHE   129    -169.987  51.447-101.489  1.00  0.00
ATOM   1165  N   TYR   130    -171.976  51.674-102.552  1.00  0.00
ATOM   1166  H   TYR   130    -172.619  51.313-103.225  1.00  0.00
ATOM   1167  CA  TYR   130    -172.455  52.853-101.808  1.00  0.00
ATOM   1168  CB  TYR   130    -172.474  54.078-102.735  1.00  0.00
ATOM   1169  CG  TYR   130    -172.922  55.345-101.996  1.00  0.00
ATOM   1170  CD1 TYR   130    -172.003  56.056-101.209  1.00  0.00
ATOM   1171  HD1 TYR   130    -170.939  55.824-101.259  1.00  0.00
ATOM   1172  CD2 TYR   130    -174.284  55.682-101.954  1.00  0.00
ATOM   1173  HD2 TYR   130    -174.999  55.166-102.595  1.00  0.00
ATOM   1174  CE1 TYR   130    -172.452  57.075-100.357  1.00  0.00
ATOM   1175  HE1 TYR   130    -171.744  57.626 -99.740  1.00  0.00
ATOM   1176  CE2 TYR   130    -174.730  56.698-101.098  1.00  0.00
ATOM   1177  HE2 TYR   130    -175.792  56.930-101.042  1.00  0.00
ATOM   1178  CZ  TYR   130    -173.815  57.387-100.293  1.00  0.00
ATOM   1179  OH  TYR   130    -174.246  58.334 -99.423  1.00  0.00
ATOM   1180  HH  TYR   130    -175.245  58.349 -99.428  1.00  0.00
ATOM   1181  C   TYR   130    -173.858  52.578-101.226  1.00  0.00
ATOM   1182  O   TYR   130    -174.713  52.062-101.951  1.00  0.00
ATOM   1183  N   PRO   131    -174.084  52.903 -99.943  1.00  0.00
ATOM   1184  CA  PRO   131    -175.417  52.806 -99.309  1.00  0.00
ATOM   1185  CB  PRO   131    -175.164  53.046 -97.817  1.00  0.00
ATOM   1186  CG  PRO   131    -173.718  52.595 -97.625  1.00  0.00
ATOM   1187  CD  PRO   131    -173.038  53.059 -98.913  1.00  0.00
ATOM   1188  C   PRO   131    -176.413  53.827 -99.889  1.00  0.00
ATOM   1189  O   PRO   131    -176.552  54.955 -99.412  1.00  0.00
ATOM   1190  N   GLY   132    -177.037  53.421-100.993  1.00  0.00
ATOM   1191  H   GLY   132    -176.727  52.602-101.479  1.00  0.00
ATOM   1192  CA  GLY   132    -178.086  54.194-101.691  1.00  0.00
ATOM   1193  C   GLY   132    -179.408  54.223-100.910  1.00  0.00
ATOM   1194  O   GLY   132    -180.312  53.434-101.175  1.00  0.00
ATOM   1195  N   TYR   133    -179.475  55.141 -99.949  1.00  0.00
ATOM   1196  H   TYR   133    -178.668  55.668 -99.681  1.00  0.00
ATOM   1197  CA  TYR   133    -180.668  55.335 -99.103  1.00  0.00
ATOM   1198  CB  TYR   133    -180.266  55.151 -97.633  1.00  0.00
ATOM   1199  CG  TYR   133    -181.489  55.088 -96.713  1.00  0.00
ATOM   1200  CD1 TYR   133    -182.151  53.868 -96.508  1.00  0.00
ATOM   1201  HD1 TYR   133    -181.745  52.945 -96.923  1.00  0.00
ATOM   1202  CD2 TYR   133    -182.017  56.268 -96.167  1.00  0.00
ATOM   1203  HD2 TYR   133    -181.515  57.223 -96.326  1.00  0.00
ATOM   1204  CE1 TYR   133    -183.346  53.833 -95.776  1.00  0.00
ATOM   1205  HE1 TYR   133    -183.865  52.889 -95.617  1.00  0.00
ATOM   1206  CE2 TYR   133    -183.215  56.231 -95.440  1.00  0.00
ATOM   1207  HE2 TYR   133    -183.651  57.161 -95.080  1.00  0.00
ATOM   1208  CZ  TYR   133    -183.879  55.013 -95.246  1.00  0.00
ATOM   1209  OH  TYR   133    -185.045  54.974 -94.553  1.00  0.00
ATOM   1210  HH  TYR   133    -185.290  55.904 -94.287  1.00  0.00
ATOM   1211  C   TYR   133    -181.309  56.719 -99.344  1.00  0.00
ATOM   1212  O   TYR   133    -180.594  57.724 -99.341  1.00  0.00
ATOM   1213  N   PRO   134    -182.630  56.765 -99.587  1.00  0.00
ATOM   1214  CA  PRO   134    -183.373  58.021 -99.827  1.00  0.00
ATOM   1215  CB  PRO   134    -184.812  57.580-100.103  1.00  0.00
ATOM   1216  CG  PRO   134    -184.640  56.190-100.708  1.00  0.00
ATOM   1217  CD  PRO   134    -183.486  55.601 -99.896  1.00  0.00
ATOM   1218  C   PRO   134    -183.343  58.975 -98.624  1.00  0.00
ATOM   1219  O   PRO   134    -183.456  58.553 -97.475  1.00  0.00
ATOM   1220  N   GLY   135    -183.277  60.265 -98.947  1.00  0.00
ATOM   1221  H   GLY   135    -183.113  60.561 -99.888  1.00  0.00
ATOM   1222  CA  GLY   135    -183.308  61.369 -97.965  1.00  0.00
ATOM   1223  C   GLY   135    -183.372  62.737 -98.660  1.00  0.00
ATOM   1224  O   GLY   135    -182.910  62.884 -99.791  1.00  0.00
ATOM   1225  N   THR   136    -184.064  63.663 -97.998  1.00  0.00
ATOM   1226  H   THR   136    -184.516  63.448 -97.132  1.00  0.00
ATOM   1227  CA  THR   136    -184.264  65.065 -98.442  1.00  0.00
ATOM   1228  CB  THR   136    -184.997  65.164 -99.800  1.00  0.00
ATOM   1229  OG1 THR   136    -185.014  66.529-100.232  1.00  0.00
ATOM   1230  HG1 THR   136    -185.392  66.578-101.160  1.00  0.00
ATOM   1231  CG2 THR   136    -186.414  64.572 -99.800  1.00  0.00
ATOM   1232  C   THR   136    -184.985  65.887 -97.356  1.00  0.00
ATOM   1233  O   THR   136    -185.627  65.324 -96.469  1.00  0.00
ATOM   1234  N   TYR   137    -184.824  67.205 -97.437  1.00  0.00
ATOM   1235  H   TYR   137    -184.456  67.612 -98.275  1.00  0.00
ATOM   1236  CA  TYR   137    -185.417  68.163 -96.483  1.00  0.00
ATOM   1237  CB  TYR   137    -184.297  68.821 -95.659  1.00  0.00
ATOM   1238  CG  TYR   137    -184.770  69.887 -94.656  1.00  0.00
ATOM   1239  CD1 TYR   137    -185.867  69.659 -93.806  1.00  0.00
ATOM   1240  HD1 TYR   137    -186.265  68.652 -93.680  1.00  0.00
ATOM   1241  CD2 TYR   137    -184.189  71.163 -94.704  1.00  0.00
ATOM   1242  HD2 TYR   137    -183.332  71.350 -95.352  1.00  0.00
ATOM   1243  CE1 TYR   137    -186.394  70.710 -93.041  1.00  0.00
ATOM   1244  HE1 TYR   137    -187.280  70.550 -92.428  1.00  0.00
ATOM   1245  CE2 TYR   137    -184.706  72.206 -93.923  1.00  0.00
ATOM   1246  HE2 TYR   137    -184.254  73.195 -93.978  1.00  0.00
ATOM   1247  CZ  TYR   137    -185.814  71.982 -93.097  1.00  0.00
ATOM   1248  OH  TYR   137    -186.407  73.026 -92.461  1.00  0.00
ATOM   1249  HH  TYR   137    -185.711  73.719 -92.260  1.00  0.00
ATOM   1250  C   TYR   137    -186.258  69.227 -97.206  1.00  0.00
ATOM   1251  O   TYR   137    -185.863  69.766 -98.237  1.00  0.00
ATOM   1252  N   GLN   138    -187.371  69.563 -96.562  1.00  0.00
ATOM   1253  H   GLN   138    -187.663  69.066 -95.747  1.00  0.00
ATOM   1254  CA  GLN   138    -188.273  70.652 -96.982  1.00  0.00
ATOM   1255  CB  GLN   138    -189.724  70.160 -97.138  1.00  0.00
ATOM   1256  CG  GLN   138    -190.301  69.422 -95.921  1.00  0.00
ATOM   1257  CD  GLN   138    -191.775  69.073 -96.128  1.00  0.00
ATOM   1258  OE1 GLN   138    -192.140  68.037 -96.664  1.00  0.00
ATOM   1259  NE2 GLN   138    -192.657  69.944 -95.690  1.00  0.00
ATOM   1260 HE21 GLN   138    -192.370  70.786 -95.244  1.00  0.00
ATOM   1261 HE22 GLN   138    -193.615  69.709 -95.827  1.00  0.00
ATOM   1262  C   GLN   138    -188.146  71.856 -96.024  1.00  0.00
ATOM   1263  O   GLN   138    -188.606  71.777 -94.883  1.00  0.00
ATOM   1264  N   PRO   139    -187.439  72.916 -96.452  1.00  0.00
ATOM   1265  CA  PRO   139    -187.088  74.068 -95.597  1.00  0.00
ATOM   1266  CB  PRO   139    -186.188  74.951 -96.465  1.00  0.00
ATOM   1267  CG  PRO   139    -186.653  74.644 -97.888  1.00  0.00
ATOM   1268  CD  PRO   139    -186.991  73.153 -97.839  1.00  0.00
ATOM   1269  C   PRO   139    -188.291  74.819 -95.010  1.00  0.00
ATOM   1270  O   PRO   139    -189.015  75.533 -95.704  1.00  0.00
ATOM   1271  N   MET   140    -188.541  74.532 -93.736  1.00  0.00
ATOM   1272  H   MET   140    -188.020  73.821 -93.251  1.00  0.00
ATOM   1273  CA  MET   140    -189.608  75.179 -92.948  1.00  0.00
ATOM   1274  CB  MET   140    -189.877  74.362 -91.676  1.00  0.00
ATOM   1275  CG  MET   140    -191.211  74.710 -90.999  1.00  0.00
ATOM   1276  SD  MET   140    -191.303  76.379 -90.248  1.00  0.00
ATOM   1277  CE  MET   140    -193.021  76.420 -89.788  1.00  0.00
ATOM   1278  C   MET   140    -189.236  76.637 -92.626  1.00  0.00
ATOM   1279  O   MET   140    -188.382  76.917 -91.784  1.00  0.00
ATOM   1280  N   ALA   141    -189.816  77.532 -93.418  1.00  0.00
ATOM   1281  H   ALA   141    -190.310  77.252 -94.241  1.00  0.00
ATOM   1282  CA  ALA   141    -189.688  78.989 -93.223  1.00  0.00
ATOM   1283  CB  ALA   141    -189.154  79.626 -94.509  1.00  0.00
ATOM   1284  C   ALA   141    -191.036  79.619 -92.839  1.00  0.00
ATOM   1285  O   ALA   141    -192.080  79.276 -93.392  1.00  0.00
ATOM   1286  N   SER   142    -190.974  80.502 -91.846  1.00  0.00
ATOM   1287  H   SER   142    -190.102  80.754 -91.428  1.00  0.00
ATOM   1288  CA  SER   142    -192.148  81.240 -91.334  1.00  0.00
ATOM   1289  CB  SER   142    -192.540  80.724 -89.944  1.00  0.00
ATOM   1290  OG  SER   142    -193.746  81.360 -89.505  1.00  0.00
ATOM   1291  HG  SER   142    -194.057  80.929 -88.655  1.00  0.00
ATOM   1292  C   SER   142    -191.867  82.749 -91.270  1.00  0.00
ATOM   1293  O   SER   142    -190.760  83.169 -90.932  1.00  0.00
ATOM   1294  N   TYR   143    -192.925  83.528 -91.471  1.00  0.00
ATOM   1295  H   TYR   143    -193.847  83.142 -91.495  1.00  0.00
ATOM   1296  CA  TYR   143    -192.847  85.001 -91.510  1.00  0.00
ATOM   1297  CB  TYR   143    -193.413  85.502 -92.847  1.00  0.00
ATOM   1298  CG  TYR   143    -193.283  87.021 -93.011  1.00  0.00
ATOM   1299  CD1 TYR   143    -192.075  87.583 -93.448  1.00  0.00
ATOM   1300  HD1 TYR   143    -191.224  86.944 -93.689  1.00  0.00
ATOM   1301  CD2 TYR   143    -194.378  87.852 -92.729  1.00  0.00
ATOM   1302  HD2 TYR   143    -195.312  87.425 -92.361  1.00  0.00
ATOM   1303  CE1 TYR   143    -191.959  88.973 -93.587  1.00  0.00
ATOM   1304  HE1 TYR   143    -191.024  89.415 -93.930  1.00  0.00
ATOM   1305  CE2 TYR   143    -194.263  89.241 -92.881  1.00  0.00
ATOM   1306  HE2 TYR   143    -195.136  89.874 -92.729  1.00  0.00
ATOM   1307  CZ  TYR   143    -193.047  89.802 -93.293  1.00  0.00
ATOM   1308  OH  TYR   143    -192.883  91.149 -93.311  1.00  0.00
ATOM   1309  HH  TYR   143    -193.696  91.593 -92.924  1.00  0.00
ATOM   1310  C   TYR   143    -193.558  85.618 -90.294  1.00  0.00
ATOM   1311  O   TYR   143    -194.766  85.852 -90.285  1.00  0.00
ATOM   1312  N   LEU   144    -192.758  85.825 -89.253  1.00  0.00
ATOM   1313  H   LEU   144    -191.799  85.543 -89.275  1.00  0.00
ATOM   1314  CA  LEU   144    -193.223  86.393 -87.973  1.00  0.00
ATOM   1315  CB  LEU   144    -192.896  85.387 -86.858  1.00  0.00
ATOM   1316  CG  LEU   144    -193.635  85.639 -85.536  1.00  0.00
ATOM   1317  CD1 LEU   144    -193.807  84.310 -84.800  1.00  0.00
ATOM   1318  CD2 LEU   144    -192.858  86.595 -84.627  1.00  0.00
ATOM   1319  C   LEU   144    -192.585  87.776 -87.755  1.00  0.00
ATOM   1320  O   LEU   144    -191.436  87.907 -87.337  1.00  0.00
ATOM   1321  N   ASP   145    -193.347  88.795 -88.142  1.00  0.00
ATOM   1322  H   ASP   145    -194.246  88.642 -88.557  1.00  0.00
ATOM   1323  CA  ASP   145    -192.910  90.205 -88.065  1.00  0.00
ATOM   1324  CB  ASP   145    -192.913  90.852 -89.465  1.00  0.00
ATOM   1325  CG  ASP   145    -194.275  90.950 -90.175  1.00  0.00
ATOM   1326  OD1 ASP   145    -195.125  90.057 -89.956  1.00  0.00
ATOM   1327  OD2 ASP   145    -194.408  91.869 -91.015  1.00  0.00
ATOM   1328  C   ASP   145    -193.712  91.027 -87.041  1.00  0.00
ATOM   1329  O   ASP   145    -194.695  91.692 -87.369  1.00  0.00
ATOM   1330  N   VAL   146    -193.229  90.992 -85.803  1.00  0.00
ATOM   1331  H   VAL   146    -192.413  90.464 -85.570  1.00  0.00
ATOM   1332  CA  VAL   146    -193.864  91.717 -84.680  1.00  0.00
ATOM   1333  CB  VAL   146    -193.962  90.881 -83.385  1.00  0.00
ATOM   1334  CG1 VAL   146    -195.033  89.798 -83.540  1.00  0.00
ATOM   1335  CG2 VAL   146    -192.635  90.246 -82.944  1.00  0.00
ATOM   1336  C   VAL   146    -193.247  93.105 -84.438  1.00  0.00
ATOM   1337  O   VAL   146    -192.225  93.261 -83.770  1.00  0.00
ATOM   1338  N   SER   147    -193.815  94.075 -85.149  1.00  0.00
ATOM   1339  H   SER   147    -194.419  93.862 -85.918  1.00  0.00
ATOM   1340  CA  SER   147    -193.428  95.502 -85.063  1.00  0.00
ATOM   1341  CB  SER   147    -194.058  96.288 -86.221  1.00  0.00
ATOM   1342  OG  SER   147    -193.697  95.693 -87.471  1.00  0.00
ATOM   1343  HG  SER   147    -194.010  96.279 -88.221  1.00  0.00
ATOM   1344  C   SER   147    -193.798  96.143 -83.713  1.00  0.00
ATOM   1345  O   SER   147    -194.804  96.837 -83.558  1.00  0.00
ATOM   1346  N   VAL   148    -192.965  95.838 -82.721  1.00  0.00
ATOM   1347  H   VAL   148    -192.257  95.140 -82.851  1.00  0.00
ATOM   1348  CA  VAL   148    -193.103  96.348 -81.338  1.00  0.00
ATOM   1349  CB  VAL   148    -192.363  95.436 -80.333  1.00  0.00
ATOM   1350  CG1 VAL   148    -192.558  95.901 -78.884  1.00  0.00
ATOM   1351  CG2 VAL   148    -192.826  93.977 -80.431  1.00  0.00
ATOM   1352  C   VAL   148    -192.627  97.814 -81.274  1.00  0.00
ATOM   1353  O   VAL   148    -191.441  98.104 -81.125  1.00  0.00
ATOM   1354  N   VAL   149    -193.578  98.702 -81.545  1.00  0.00
ATOM   1355  H   VAL   149    -194.477  98.407 -81.871  1.00  0.00
ATOM   1356  CA  VAL   149    -193.365 100.167 -81.521  1.00  0.00
ATOM   1357  CB  VAL   149    -193.465 100.804 -82.924  1.00  0.00
ATOM   1358  CG1 VAL   149    -192.271 100.396 -83.793  1.00  0.00
ATOM   1359  CG2 VAL   149    -194.777 100.490 -83.656  1.00  0.00
ATOM   1360  C   VAL   149    -194.289 100.885 -80.523  1.00  0.00
ATOM   1361  O   VAL   149    -195.465 100.548 -80.392  1.00  0.00
ATOM   1362  N   GLN   150    -193.717 101.885 -79.854  1.00  0.00
ATOM   1363  H   GLN   150    -192.750 102.109 -79.977  1.00  0.00
ATOM   1364  CA  GLN   150    -194.412 102.724 -78.855  1.00  0.00
ATOM   1365  CB  GLN   150    -194.547 101.940 -77.538  1.00  0.00
ATOM   1366  CG  GLN   150    -195.813 102.264 -76.729  1.00  0.00
ATOM   1367  CD  GLN   150    -195.864 103.711 -76.233  1.00  0.00
ATOM   1368  OE1 GLN   150    -195.106 104.139 -75.378  1.00  0.00
ATOM   1369  NE2 GLN   150    -196.692 104.530 -76.850  1.00  0.00
ATOM   1370 HE21 GLN   150    -197.308 104.211 -77.566  1.00  0.00
ATOM   1371 HE22 GLN   150    -196.713 105.473 -76.503  1.00  0.00
ATOM   1372  C   GLN   150    -193.603 104.015 -78.625  1.00  0.00
ATOM   1373  O   GLN   150    -192.373 104.002 -78.651  1.00  0.00
ATOM   1374  N   THR   151    -194.335 105.085 -78.333  1.00  0.00
ATOM   1375  H   THR   151    -195.286 104.979 -78.038  1.00  0.00
ATOM   1376  CA  THR   151    -193.787 106.446 -78.153  1.00  0.00
ATOM   1377  CB  THR   151    -194.282 107.398 -79.258  1.00  0.00
ATOM   1378  OG1 THR   151    -194.111 106.790 -80.543  1.00  0.00
ATOM   1379  HG1 THR   151    -194.275 107.470 -81.259  1.00  0.00
ATOM   1380  CG2 THR   151    -193.528 108.733 -79.238  1.00  0.00
ATOM   1381  C   THR   151    -194.228 106.967 -76.777  1.00  0.00
ATOM   1382  O   THR   151    -195.409 107.247 -76.561  1.00  0.00
ATOM   1383  N   LEU   152    -193.289 106.923 -75.838  1.00  0.00
ATOM   1384  H   LEU   152    -192.387 106.530 -76.015  1.00  0.00
ATOM   1385  CA  LEU   152    -193.508 107.387 -74.453  1.00  0.00
ATOM   1386  CB  LEU   152    -193.352 106.175 -73.518  1.00  0.00
ATOM   1387  CG  LEU   152    -194.233 106.127 -72.254  1.00  0.00
ATOM   1388  CD1 LEU   152    -193.887 107.212 -71.230  1.00  0.00
ATOM   1389  CD2 LEU   152    -195.724 106.146 -72.605  1.00  0.00
ATOM   1390  C   LEU   152    -192.500 108.492 -74.095  1.00  0.00
ATOM   1391  O   LEU   152    -191.314 108.390 -74.407  1.00  0.00
ATOM   1392  N   GLY   153    -193.027 109.535 -73.458  1.00  0.00
ATOM   1393  H   GLY   153    -194.015 109.619 -73.330  1.00  0.00
ATOM   1394  CA  GLY   153    -192.250 110.691 -72.963  1.00  0.00
ATOM   1395  C   GLY   153    -193.130 111.636 -72.132  1.00  0.00
ATOM   1396  O   GLY   153    -194.339 111.719 -72.346  1.00  0.00
ATOM   1397  N   ALA   154    -192.499 112.273 -71.149  1.00  0.00
ATOM   1398  H   ALA   154    -191.515 112.173 -71.006  1.00  0.00
ATOM   1399  CA  ALA   154    -193.165 113.221 -70.233  1.00  0.00
ATOM   1400  CB  ALA   154    -193.188 112.631 -68.819  1.00  0.00
ATOM   1401  C   ALA   154    -192.462 114.593 -70.217  1.00  0.00
ATOM   1402  O   ALA   154    -191.229 114.634 -70.252  1.00  0.00
ATOM   1403  N   PRO   155    -193.228 115.694 -70.259  1.00  0.00
ATOM   1404  CA  PRO   155    -192.683 117.058 -70.091  1.00  0.00
ATOM   1405  CB  PRO   155    -193.883 117.985 -70.287  1.00  0.00
ATOM   1406  CG  PRO   155    -194.772 117.199 -71.247  1.00  0.00
ATOM   1407  CD  PRO   155    -194.614 115.756 -70.765  1.00  0.00
ATOM   1408  C   PRO   155    -192.090 117.249 -68.688  1.00  0.00
ATOM   1409  O   PRO   155    -192.628 116.747 -67.702  1.00  0.00
ATOM   1410  N   GLY   156    -190.988 117.994 -68.646  1.00  0.00
ATOM   1411  H   GLY   156    -190.590 118.386 -69.473  1.00  0.00
ATOM   1412  CA  GLY   156    -190.274 118.342 -67.400  1.00  0.00
ATOM   1413  C   GLY   156    -190.102 119.861 -67.262  1.00  0.00
ATOM   1414  O   GLY   156    -189.845 120.555 -68.244  1.00  0.00
ATOM   1415  N   GLU   157    -190.214 120.331 -66.023  1.00  0.00
ATOM   1416  H   GLU   157    -190.334 119.721 -65.241  1.00  0.00
ATOM   1417  CA  GLU   157    -190.075 121.765 -65.688  1.00  0.00
ATOM   1418  CB  GLU   157    -191.434 122.383 -65.314  1.00  0.00
ATOM   1419  CG  GLU   157    -192.131 121.737 -64.107  1.00  0.00
ATOM   1420  CD  GLU   157    -193.465 122.405 -63.753  1.00  0.00
ATOM   1421  OE1 GLU   157    -194.251 122.683 -64.687  1.00  0.00
ATOM   1422  OE2 GLU   157    -193.709 122.551 -62.536  1.00  0.00
ATOM   1423  C   GLU   157    -189.029 122.021 -64.584  1.00  0.00
ATOM   1424  O   GLU   157    -188.940 121.226 -63.646  1.00  0.00
ATOM   1425  N   PRO   158    -188.202 123.068 -64.735  1.00  0.00
ATOM   1426  CA  PRO   158    -187.300 123.538 -63.663  1.00  0.00
ATOM   1427  CB  PRO   158    -186.517 124.691 -64.293  1.00  0.00
ATOM   1428  CG  PRO   158    -186.459 124.301 -65.768  1.00  0.00
ATOM   1429  CD  PRO   158    -187.840 123.693 -66.022  1.00  0.00
ATOM   1430  C   PRO   158    -188.101 124.042 -62.454  1.00  0.00
ATOM   1431  O   PRO   158    -189.206 124.562 -62.600  1.00  0.00
ATOM   1432  N   ARG   159    -187.525 123.833 -61.274  1.00  0.00
ATOM   1433  H   ARG   159    -186.641 123.376 -61.190  1.00  0.00
ATOM   1434  CA  ARG   159    -188.100 124.294 -59.994  1.00  0.00
ATOM   1435  CB  ARG   159    -188.540 123.060 -59.184  1.00  0.00
ATOM   1436  CG  ARG   159    -189.285 123.376 -57.878  1.00  0.00
ATOM   1437  CD  ARG   159    -188.337 123.514 -56.681  1.00  0.00
ATOM   1438  NE  ARG   159    -189.040 124.159 -55.558  1.00  0.00
ATOM   1439  HE  ARG   159    -189.357 125.091 -55.736  1.00  0.00
ATOM   1440  CZ  ARG   159    -189.227 123.663 -54.334  1.00  0.00
ATOM   1441  NH1 ARG   159    -188.761 122.479 -53.961  1.00  0.00
ATOM   1442 HH11 ARG   159    -188.247 121.930 -54.618  1.00  0.00
ATOM   1443 HH12 ARG   159    -188.936 122.137 -53.041  1.00  0.00
ATOM   1444  NH2 ARG   159    -189.894 124.374 -53.439  1.00  0.00
ATOM   1445 HH21 ARG   159    -190.251 125.275 -53.677  1.00  0.00
ATOM   1446 HH22 ARG   159    -190.047 124.002 -52.525  1.00  0.00
ATOM   1447  C   ARG   159    -187.075 125.155 -59.236  1.00  0.00
ATOM   1448  O   ARG   159    -185.884 124.848 -59.219  1.00  0.00
ATOM   1449  N   HIS   160    -187.587 126.225 -58.635  1.00  0.00
ATOM   1450  H   HIS   160    -188.546 126.479 -58.751  1.00  0.00
ATOM   1451  CA  HIS   160    -186.816 127.100 -57.730  1.00  0.00
ATOM   1452  CB  HIS   160    -186.776 128.527 -58.295  1.00  0.00
ATOM   1453  CG  HIS   160    -185.945 129.505 -57.452  1.00  0.00
ATOM   1454  ND1 HIS   160    -184.931 129.205 -56.641  1.00  0.00
ATOM   1455  CD2 HIS   160    -186.086 130.827 -57.443  1.00  0.00
ATOM   1456  CE1 HIS   160    -184.439 130.336 -56.143  1.00  0.00
ATOM   1457  NE2 HIS   160    -185.156 131.337 -56.640  1.00  0.00
ATOM   1458  HE2 HIS   160    -185.005 132.305 -56.458  1.00  0.00
ATOM   1459  C   HIS   160    -187.439 127.082 -56.325  1.00  0.00
ATOM   1460  O   HIS   160    -188.660 127.103 -56.163  1.00  0.00
ATOM   1461  N   ASP   161    -186.554 127.112 -55.335  1.00  0.00
ATOM   1462  H   ASP   161    -185.597 127.338 -55.536  1.00  0.00
ATOM   1463  CA  ASP   161    -186.930 127.082 -53.910  1.00  0.00
ATOM   1464  CB  ASP   161    -186.517 125.722 -53.325  1.00  0.00
ATOM   1465  CG  ASP   161    -186.993 125.487 -51.885  1.00  0.00
ATOM   1466  OD1 ASP   161    -188.006 126.110 -51.490  1.00  0.00
ATOM   1467  OD2 ASP   161    -186.328 124.681 -51.200  1.00  0.00
ATOM   1468  C   ASP   161    -186.313 128.278 -53.161  1.00  0.00
ATOM   1469  O   ASP   161    -185.318 128.162 -52.445  1.00  0.00
ATOM   1470  N   SER   162    -186.964 129.425 -53.333  1.00  0.00
ATOM   1471  H   SER   162    -187.803 129.478 -53.877  1.00  0.00
ATOM   1472  CA  SER   162    -186.542 130.710 -52.736  1.00  0.00
ATOM   1473  CB  SER   162    -187.191 131.876 -53.493  1.00  0.00
ATOM   1474  OG  SER   162    -188.615 131.738 -53.461  1.00  0.00
ATOM   1475  HG  SER   162    -188.905 131.735 -52.493  1.00  0.00
ATOM   1476  C   SER   162    -186.843 130.798 -51.229  1.00  0.00
ATOM   1477  O   SER   162    -187.936 131.183 -50.810  1.00  0.00
ATOM   1478  N   LEU   163    -185.875 130.327 -50.450  1.00  0.00
ATOM   1479  H   LEU   163    -185.100 129.822 -50.834  1.00  0.00
ATOM   1480  CA  LEU   163    -185.929 130.364 -48.974  1.00  0.00
ATOM   1481  CB  LEU   163    -185.857 128.940 -48.403  1.00  0.00
ATOM   1482  CG  LEU   163    -186.999 128.011 -48.838  1.00  0.00
ATOM   1483  CD1 LEU   163    -186.715 126.597 -48.329  1.00  0.00
ATOM   1484  CD2 LEU   163    -188.359 128.482 -48.311  1.00  0.00
ATOM   1485  C   LEU   163    -184.782 131.197 -48.385  1.00  0.00
ATOM   1486  O   LEU   163    -183.646 131.134 -48.852  1.00  0.00
ATOM   1487  N   LEU   164    -185.115 131.944 -47.336  1.00  0.00
ATOM   1488  H   LEU   164    -186.059 132.001 -47.015  1.00  0.00
ATOM   1489  CA  LEU   164    -184.147 132.784 -46.604  1.00  0.00
ATOM   1490  CB  LEU   164    -184.560 134.263 -46.732  1.00  0.00
ATOM   1491  CG  LEU   164    -183.467 135.331 -46.525  1.00  0.00
ATOM   1492  CD1 LEU   164    -182.926 135.393 -45.093  1.00  0.00
ATOM   1493  CD2 LEU   164    -182.329 135.172 -47.540  1.00  0.00
ATOM   1494  C   LEU   164    -184.072 132.331 -45.132  1.00  0.00
ATOM   1495  O   LEU   164    -185.062 132.468 -44.408  1.00  0.00
ATOM   1496  N   PRO   165    -182.974 131.666 -44.738  1.00  0.00
ATOM   1497  CA  PRO   165    -182.722 131.295 -43.330  1.00  0.00
ATOM   1498  CB  PRO   165    -181.462 130.424 -43.370  1.00  0.00
ATOM   1499  CG  PRO   165    -181.504 129.811 -44.768  1.00  0.00
ATOM   1500  CD  PRO   165    -182.038 130.954 -45.631  1.00  0.00
ATOM   1501  C   PRO   165    -182.522 132.542 -42.452  1.00  0.00
ATOM   1502  O   PRO   165    -181.438 133.121 -42.381  1.00  0.00
ATOM   1503  N   VAL   166    -183.636 133.021 -41.905  1.00  0.00
ATOM   1504  H   VAL   166    -184.536 132.688 -42.192  1.00  0.00
ATOM   1505  CA  VAL   166    -183.665 134.185 -40.989  1.00  0.00
ATOM   1506  CB  VAL   166    -185.098 134.750 -40.844  1.00  0.00
ATOM   1507  CG1 VAL   166    -185.128 136.017 -39.980  1.00  0.00
ATOM   1508  CG2 VAL   166    -185.732 135.080 -42.201  1.00  0.00
ATOM   1509  C   VAL   166    -183.049 133.796 -39.628  1.00  0.00
ATOM   1510  O   VAL   166    -183.721 133.294 -38.729  1.00  0.00
ATOM   1511  N   ASP   167    -181.726 133.925 -39.566  1.00  0.00
ATOM   1512  H   ASP   167    -181.197 134.090 -40.401  1.00  0.00
ATOM   1513  CA  ASP   167    -180.937 133.640 -38.351  1.00  0.00
ATOM   1514  CB  ASP   167    -179.462 133.453 -38.745  1.00  0.00
ATOM   1515  CG  ASP   167    -178.528 133.124 -37.570  1.00  0.00
ATOM   1516  OD1 ASP   167    -179.004 132.476 -36.610  1.00  0.00
ATOM   1517  OD2 ASP   167    -177.349 133.526 -37.661  1.00  0.00
ATOM   1518  C   ASP   167    -181.129 134.702 -37.248  1.00  0.00
ATOM   1519  O   ASP   167    -180.302 135.595 -37.060  1.00  0.00
ATOM   1520  N   SER   168    -182.226 134.552 -36.511  1.00  0.00
ATOM   1521  H   SER   168    -182.958 133.920 -36.784  1.00  0.00
ATOM   1522  CA  SER   168    -182.525 135.369 -35.315  1.00  0.00
ATOM   1523  CB  SER   168    -184.025 135.305 -34.995  1.00  0.00
ATOM   1524  OG  SER   168    -184.413 133.951 -34.739  1.00  0.00
ATOM   1525  HG  SER   168    -183.828 133.600 -33.994  1.00  0.00
ATOM   1526  C   SER   168    -181.671 134.921 -34.114  1.00  0.00
ATOM   1527  O   SER   168    -182.068 134.076 -33.308  1.00  0.00
ATOM   1528  N   TYR   169    -180.450 135.447 -34.089  1.00  0.00
ATOM   1529  H   TYR   169    -180.129 136.044 -34.826  1.00  0.00
ATOM   1530  CA  TYR   169    -179.436 135.102 -33.074  1.00  0.00
ATOM   1531  CB  TYR   169    -178.233 134.471 -33.792  1.00  0.00
ATOM   1532  CG  TYR   169    -177.177 133.936 -32.818  1.00  0.00
ATOM   1533  CD1 TYR   169    -177.282 132.624 -32.330  1.00  0.00
ATOM   1534  HD1 TYR   169    -177.987 131.925 -32.780  1.00  0.00
ATOM   1535  CD2 TYR   169    -176.220 134.807 -32.274  1.00  0.00
ATOM   1536  HD2 TYR   169    -176.099 135.813 -32.679  1.00  0.00
ATOM   1537  CE1 TYR   169    -176.459 132.200 -31.277  1.00  0.00
ATOM   1538  HE1 TYR   169    -176.528 131.181 -30.900  1.00  0.00
ATOM   1539  CE2 TYR   169    -175.406 134.384 -31.215  1.00  0.00
ATOM   1540  HE2 TYR   169    -174.661 135.060 -30.798  1.00  0.00
ATOM   1541  CZ  TYR   169    -175.534 133.085 -30.711  1.00  0.00
ATOM   1542  OH  TYR   169    -174.770 132.683 -29.665  1.00  0.00
ATOM   1543  HH  TYR   169    -174.497 133.507 -29.132  1.00  0.00
ATOM   1544  C   TYR   169    -178.998 136.323 -32.249  1.00  0.00
ATOM   1545  O   TYR   169    -178.792 137.412 -32.784  1.00  0.00
ATOM   1546  N   GLN   170    -178.786 136.061 -30.959  1.00  0.00
ATOM   1547  H   GLN   170    -179.005 135.162 -30.580  1.00  0.00
ATOM   1548  CA  GLN   170    -178.240 137.019 -29.973  1.00  0.00
ATOM   1549  CB  GLN   170    -179.268 138.131 -29.691  1.00  0.00
ATOM   1550  CG  GLN   170    -178.768 139.272 -28.793  1.00  0.00
ATOM   1551  CD  GLN   170    -177.434 139.869 -29.257  1.00  0.00
ATOM   1552  OE1 GLN   170    -176.360 139.426 -28.876  1.00  0.00
ATOM   1553  NE2 GLN   170    -177.485 140.858 -30.120  1.00  0.00
ATOM   1554 HE21 GLN   170    -178.355 141.197 -30.465  1.00  0.00
ATOM   1555 HE22 GLN   170    -176.613 141.237 -30.420  1.00  0.00
ATOM   1556  C   GLN   170    -177.842 136.276 -28.684  1.00  0.00
ATOM   1557  O   GLN   170    -178.577 135.414 -28.205  1.00  0.00
ATOM   1558  N   SER   171    -176.706 136.689 -28.124  1.00  0.00
ATOM   1559  H   SER   171    -176.248 137.517 -28.464  1.00  0.00
ATOM   1560  CA  SER   171    -176.089 136.074 -26.926  1.00  0.00
ATOM   1561  CB  SER   171    -175.420 134.726 -27.240  1.00  0.00
ATOM   1562  OG  SER   171    -174.348 134.886 -28.181  1.00  0.00
ATOM   1563  HG  SER   171    -173.807 135.692 -27.888  1.00  0.00
ATOM   1564  C   SER   171    -175.057 137.007 -26.278  1.00  0.00
ATOM   1565  O   SER   171    -173.984 137.254 -26.830  1.00  0.00
ATOM   1566  N   TRP   172    -175.417 137.478 -25.090  1.00  0.00
ATOM   1567  H   TRP   172    -176.279 137.211 -24.657  1.00  0.00
ATOM   1568  CA  TRP   172    -174.634 138.452 -24.304  1.00  0.00
ATOM   1569  CB  TRP   172    -175.510 139.687 -24.035  1.00  0.00
ATOM   1570  CG  TRP   172    -176.821 139.344 -23.311  1.00  0.00
ATOM   1571  CD1 TRP   172    -177.003 139.346 -21.992  1.00  0.00
ATOM   1572  HD1 TRP   172    -176.277 139.690 -21.255  1.00  0.00
ATOM   1573  CD2 TRP   172    -177.969 138.814 -23.889  1.00  0.00
ATOM   1574  NE1 TRP   172    -178.198 138.828 -21.704  1.00  0.00
ATOM   1575  HE1 TRP   172    -178.564 138.706 -20.783  1.00  0.00
ATOM   1576  CE2 TRP   172    -178.817 138.481 -22.829  1.00  0.00
ATOM   1577  CE3 TRP   172    -178.324 138.480 -25.204  1.00  0.00
ATOM   1578  HE3 TRP   172    -177.697 138.802 -26.035  1.00  0.00
ATOM   1579  CZ2 TRP   172    -180.021 137.806 -23.079  1.00  0.00
ATOM   1580  HZ2 TRP   172    -180.690 137.556 -22.256  1.00  0.00
ATOM   1581  CZ3 TRP   172    -179.516 137.788 -25.454  1.00  0.00
ATOM   1582  HZ3 TRP   172    -179.760 137.465 -26.466  1.00  0.00
ATOM   1583  CH2 TRP   172    -180.366 137.455 -24.391  1.00  0.00
ATOM   1584  HH2 TRP   172    -181.295 136.919 -24.585  1.00  0.00
ATOM   1585  C   TRP   172    -174.118 137.844 -22.989  1.00  0.00
ATOM   1586  O   TRP   172    -174.791 137.034 -22.351  1.00  0.00
ATOM   1587  N   ALA   173    -172.907 138.254 -22.623  1.00  0.00
ATOM   1588  H   ALA   173    -172.419 138.961 -23.133  1.00  0.00
ATOM   1589  CA  ALA   173    -172.217 137.777 -21.407  1.00  0.00
ATOM   1590  CB  ALA   173    -171.011 136.922 -21.810  1.00  0.00
ATOM   1591  C   ALA   173    -171.758 138.941 -20.515  1.00  0.00
ATOM   1592  O   ALA   173    -171.358 139.995 -21.008  1.00  0.00
ATOM   1593  N   LEU   174    -171.829 138.708 -19.207  1.00  0.00
ATOM   1594  H   LEU   174    -172.151 137.833 -18.847  1.00  0.00
ATOM   1595  CA  LEU   174    -171.396 139.678 -18.183  1.00  0.00
ATOM   1596  CB  LEU   174    -172.641 140.136 -17.398  1.00  0.00
ATOM   1597  CG  LEU   174    -172.545 141.395 -16.511  1.00  0.00
ATOM   1598  CD1 LEU   174    -171.744 141.174 -15.224  1.00  0.00
ATOM   1599  CD2 LEU   174    -172.020 142.606 -17.290  1.00  0.00
ATOM   1600  C   LEU   174    -170.342 139.024 -17.274  1.00  0.00
ATOM   1601  O   LEU   174    -170.521 137.901 -16.806  1.00  0.00
ATOM   1602  N   ALA   175    -169.248 139.754 -17.079  1.00  0.00
ATOM   1603  H   ALA   175    -169.153 140.668 -17.472  1.00  0.00
ATOM   1604  CA  ALA   175    -168.128 139.337 -16.212  1.00  0.00
ATOM   1605  CB  ALA   175    -166.885 139.092 -17.074  1.00  0.00
ATOM   1606  C   ALA   175    -167.826 140.403 -15.146  1.00  0.00
ATOM   1607  O   ALA   175    -167.970 141.599 -15.402  1.00  0.00
ATOM   1608  N   GLY   176    -167.451 139.923 -13.962  1.00  0.00
ATOM   1609  H   GLY   176    -167.466 138.943 -13.766  1.00  0.00
ATOM   1610  CA  GLY   176    -167.079 140.769 -12.809  1.00  0.00
ATOM   1611  C   GLY   176    -166.640 139.933 -11.599  1.00  0.00
ATOM   1612  O   GLY   176    -167.015 138.767 -11.472  1.00  0.00
ATOM   1613  N   GLY   177    -165.767 140.541 -10.799  1.00  0.00
ATOM   1614  H   GLY   177    -165.352 141.410 -11.063  1.00  0.00
ATOM   1615  CA  GLY   177    -165.234 139.948  -9.554  1.00  0.00
ATOM   1616  C   GLY   177    -163.700 139.859  -9.547  1.00  0.00
ATOM   1617  O   GLY   177    -163.058 139.808 -10.594  1.00  0.00
ATOM   1618  N   TRP   178    -163.151 139.923  -8.337  1.00  0.00
ATOM   1619  H   TRP   178    -163.708 139.963  -7.510  1.00  0.00
ATOM   1620  CA  TRP   178    -161.696 139.852  -8.091  1.00  0.00
ATOM   1621  CB  TRP   178    -161.178 141.240  -7.674  1.00  0.00
ATOM   1622  CG  TRP   178    -159.714 141.242  -7.207  1.00  0.00
ATOM   1623  CD1 TRP   178    -158.638 141.028  -7.966  1.00  0.00
ATOM   1624  HD1 TRP   178    -158.623 141.035  -9.056  1.00  0.00
ATOM   1625  CD2 TRP   178    -159.295 141.192  -5.883  1.00  0.00
ATOM   1626  NE1 TRP   178    -157.571 140.820  -7.191  1.00  0.00
ATOM   1627  HE1 TRP   178    -156.662 140.540  -7.509  1.00  0.00
ATOM   1628  CE2 TRP   178    -157.924 140.925  -5.913  1.00  0.00
ATOM   1629  CE3 TRP   178    -159.947 141.379  -4.655  1.00  0.00
ATOM   1630  HE3 TRP   178    -161.019 141.571  -4.629  1.00  0.00
ATOM   1631  CZ2 TRP   178    -157.193 140.860  -4.718  1.00  0.00
ATOM   1632  HZ2 TRP   178    -156.119 140.682  -4.746  1.00  0.00
ATOM   1633  CZ3 TRP   178    -159.218 141.316  -3.460  1.00  0.00
ATOM   1634  HZ3 TRP   178    -159.723 141.472  -2.507  1.00  0.00
ATOM   1635  CH2 TRP   178    -157.840 141.066  -3.492  1.00  0.00
ATOM   1636  HH2 TRP   178    -157.258 141.128  -2.572  1.00  0.00
ATOM   1637  C   TRP   178    -161.315 138.775  -7.061  1.00  0.00
ATOM   1638  O   TRP   178    -162.151 138.305  -6.289  1.00  0.00
ATOM   1639  N   ASN   179    -160.116 138.249  -7.298  1.00  0.00
ATOM   1640  H   ASN   179    -159.669 138.419  -8.176  1.00  0.00
ATOM   1641  CA  ASN   179    -159.318 137.376  -6.410  1.00  0.00
ATOM   1642  CB  ASN   179    -159.993 136.025  -6.118  1.00  0.00
ATOM   1643  CG  ASN   179    -160.485 135.291  -7.369  1.00  0.00
ATOM   1644  OD1 ASN   179    -159.801 134.483  -7.978  1.00  0.00
ATOM   1645  ND2 ASN   179    -161.706 135.578  -7.763  1.00  0.00
ATOM   1646 HD21 ASN   179    -162.246 136.249  -7.255  1.00  0.00
ATOM   1647 HD22 ASN   179    -162.044 135.110  -8.573  1.00  0.00
ATOM   1648  C   ASN   179    -157.928 137.163  -7.030  1.00  0.00
ATOM   1649  O   ASN   179    -157.782 137.178  -8.251  1.00  0.00
ATOM   1650  N   SER   180    -156.930 137.112  -6.150  1.00  0.00
ATOM   1651  H   SER   180    -157.140 137.079  -5.168  1.00  0.00
ATOM   1652  CA  SER   180    -155.494 136.940  -6.484  1.00  0.00
ATOM   1653  CB  SER   180    -154.947 138.069  -7.382  1.00  0.00
ATOM   1654  OG  SER   180    -154.994 139.334  -6.713  1.00  0.00
ATOM   1655  HG  SER   180    -154.505 139.215  -5.836  1.00  0.00
ATOM   1656  C   SER   180    -154.660 136.829  -5.195  1.00  0.00
ATOM   1657  O   SER   180    -154.148 137.812  -4.653  1.00  0.00
ATOM   1658  N   GLN   181    -154.685 135.620  -4.642  1.00  0.00
ATOM   1659  H   GLN   181    -155.154 134.853  -5.080  1.00  0.00
ATOM   1660  CA  GLN   181    -154.018 135.285  -3.367  1.00  0.00
ATOM   1661  CB  GLN   181    -155.059 135.038  -2.264  1.00  0.00
ATOM   1662  CG  GLN   181    -155.704 136.311  -1.692  1.00  0.00
ATOM   1663  CD  GLN   181    -156.663 137.057  -2.631  1.00  0.00
ATOM   1664  OE1 GLN   181    -157.389 136.507  -3.448  1.00  0.00
ATOM   1665  NE2 GLN   181    -156.675 138.365  -2.523  1.00  0.00
ATOM   1666 HE21 GLN   181    -156.066 138.822  -1.882  1.00  0.00
ATOM   1667 HE22 GLN   181    -157.340 138.872  -3.070  1.00  0.00
ATOM   1668  C   GLN   181    -153.119 134.047  -3.508  1.00  0.00
ATOM   1669  O   GLN   181    -153.463 133.101  -4.214  1.00  0.00
ATOM   1670  N   MET   182    -151.987 134.094  -2.808  1.00  0.00
ATOM   1671  H   MET   182    -151.739 134.902  -2.273  1.00  0.00
ATOM   1672  CA  MET   182    -150.976 133.013  -2.764  1.00  0.00
ATOM   1673  CB  MET   182    -150.182 132.921  -4.081  1.00  0.00
ATOM   1674  CG  MET   182    -149.459 134.212  -4.486  1.00  0.00
ATOM   1675  SD  MET   182    -148.543 134.050  -6.061  1.00  0.00
ATOM   1676  CE  MET   182    -147.877 135.696  -6.193  1.00  0.00
ATOM   1677  C   MET   182    -150.017 133.189  -1.574  1.00  0.00
ATOM   1678  O   MET   182    -149.764 134.311  -1.136  1.00  0.00
ATOM   1679  N   CYS   183    -149.595 132.057  -1.018  1.00  0.00
ATOM   1680  H   CYS   183    -149.853 131.163  -1.384  1.00  0.00
ATOM   1681  CA  CYS   183    -148.666 132.005   0.130  1.00  0.00
ATOM   1682  CB  CYS   183    -149.438 131.691   1.417  1.00  0.00
ATOM   1683  SG  CYS   183    -150.650 132.981   1.884  1.00  0.00
ATOM   1684  HG  CYS   183    -151.079 132.377   2.989  1.00  0.00
ATOM   1685  C   CYS   183    -147.568 130.951  -0.077  1.00  0.00
ATOM   1686  O   CYS   183    -147.815 129.899  -0.666  1.00  0.00
ATOM   1687  N   CYS   184    -146.378 131.270   0.428  1.00  0.00
ATOM   1688  H   CYS   184    -146.214 132.162   0.850  1.00  0.00
ATOM   1689  CA  CYS   184    -145.189 130.391   0.395  1.00  0.00
ATOM   1690  CB  CYS   184    -144.532 130.451  -0.991  1.00  0.00
ATOM   1691  SG  CYS   184    -143.137 129.284  -1.206  1.00  0.00
ATOM   1692  HG  CYS   184    -142.869 129.619  -2.465  1.00  0.00
ATOM   1693  C   CYS   184    -144.177 130.838   1.463  1.00  0.00
ATOM   1694  O   CYS   184    -144.056 132.028   1.750  1.00  0.00
ATOM   1695  N   GLN   185    -143.500 129.852   2.047  1.00  0.00
ATOM   1696  H   GLN   185    -143.622 128.900   1.771  1.00  0.00
ATOM   1697  CA  GLN   185    -142.477 130.073   3.088  1.00  0.00
ATOM   1698  CB  GLN   185    -143.040 129.599   4.441  1.00  0.00
ATOM   1699  CG  GLN   185    -142.073 129.605   5.639  1.00  0.00
ATOM   1700  CD  GLN   185    -141.250 130.886   5.837  1.00  0.00
ATOM   1701  OE1 GLN   185    -141.534 131.967   5.343  1.00  0.00
ATOM   1702  NE2 GLN   185    -140.087 130.731   6.425  1.00  0.00
ATOM   1703 HE21 GLN   185    -139.767 129.824   6.710  1.00  0.00
ATOM   1704 HE22 GLN   185    -139.542 131.549   6.585  1.00  0.00
ATOM   1705  C   GLN   185    -141.134 129.416   2.728  1.00  0.00
ATOM   1706  O   GLN   185    -141.083 128.263   2.299  1.00  0.00
ATOM   1707  N   GLY   186    -140.071 130.173   2.998  1.00  0.00
ATOM   1708  H   GLY   186    -140.189 131.063   3.442  1.00  0.00
ATOM   1709  CA  GLY   186    -138.667 129.778   2.757  1.00  0.00
ATOM   1710  C   GLY   186    -138.197 128.677   3.719  1.00  0.00
ATOM   1711  O   GLY   186    -137.862 128.947   4.872  1.00  0.00
ATOM   1712  N   GLU   187    -138.347 127.432   3.275  1.00  0.00
ATOM   1713  H   GLU   187    -138.827 127.238   2.418  1.00  0.00
ATOM   1714  CA  GLU   187    -137.917 126.250   4.049  1.00  0.00
ATOM   1715  CB  GLU   187    -139.129 125.449   4.546  1.00  0.00
ATOM   1716  CG  GLU   187    -140.006 126.233   5.535  1.00  0.00
ATOM   1717  CD  GLU   187    -139.246 126.774   6.755  1.00  0.00
ATOM   1718  OE1 GLU   187    -138.387 126.036   7.289  1.00  0.00
ATOM   1719  OE2 GLU   187    -139.575 127.914   7.155  1.00  0.00
ATOM   1720  C   GLU   187    -136.959 125.330   3.278  1.00  0.00
ATOM   1721  O   GLU   187    -137.133 125.093   2.085  1.00  0.00
ATOM   1722  N   GLN   188    -135.991 124.804   4.027  1.00  0.00
ATOM   1723  H   GLN   188    -135.927 125.013   5.003  1.00  0.00
ATOM   1724  CA  GLN   188    -134.938 123.880   3.547  1.00  0.00
ATOM   1725  CB  GLN   188    -133.956 124.583   2.586  1.00  0.00
ATOM   1726  CG  GLN   188    -133.179 125.784   3.152  1.00  0.00
ATOM   1727  CD  GLN   188    -132.054 125.395   4.119  1.00  0.00
ATOM   1728  OE1 GLN   188    -131.380 124.382   3.993  1.00  0.00
ATOM   1729  NE2 GLN   188    -131.822 126.224   5.111  1.00  0.00
ATOM   1730 HE21 GLN   188    -132.353 127.058   5.221  1.00  0.00
ATOM   1731 HE22 GLN   188    -131.093 125.972   5.740  1.00  0.00
ATOM   1732  C   GLN   188    -134.200 123.223   4.728  1.00  0.00
ATOM   1733  O   GLN   188    -134.285 123.698   5.862  1.00  0.00
ATOM   1734  N   ASN   189    -133.578 122.078   4.459  1.00  0.00
ATOM   1735  H   ASN   189    -133.556 121.691   3.538  1.00  0.00
ATOM   1736  CA  ASN   189    -132.816 121.327   5.476  1.00  0.00
ATOM   1737  CB  ASN   189    -133.436 119.940   5.709  1.00  0.00
ATOM   1738  CG  ASN   189    -134.890 119.950   6.209  1.00  0.00
ATOM   1739  OD1 ASN   189    -135.654 119.028   5.973  1.00  0.00
ATOM   1740  ND2 ASN   189    -135.328 121.001   6.872  1.00  0.00
ATOM   1741 HD21 ASN   189    -134.753 121.806   7.011  1.00  0.00
ATOM   1742 HD22 ASN   189    -136.259 120.947   7.220  1.00  0.00
ATOM   1743  C   ASN   189    -131.325 121.211   5.100  1.00  0.00
ATOM   1744  O   ASN   189    -131.004 120.545   4.113  1.00  0.00
ATOM   1745  N   PRO   190    -130.439 121.911   5.827  1.00  0.00
ATOM   1746  CA  PRO   190    -128.984 121.893   5.568  1.00  0.00
ATOM   1747  CB  PRO   190    -128.383 122.821   6.626  1.00  0.00
ATOM   1748  CG  PRO   190    -129.519 123.796   6.925  1.00  0.00
ATOM   1749  CD  PRO   190    -130.762 122.909   6.868  1.00  0.00
ATOM   1750  C   PRO   190    -128.403 120.474   5.717  1.00  0.00
ATOM   1751  O   PRO   190    -128.715 119.795   6.697  1.00  0.00
ATOM   1752  N   PRO   191    -127.616 120.008   4.735  1.00  0.00
ATOM   1753  CA  PRO   191    -126.907 118.716   4.822  1.00  0.00
ATOM   1754  CB  PRO   191    -126.462 118.421   3.387  1.00  0.00
ATOM   1755  CG  PRO   191    -126.289 119.809   2.770  1.00  0.00
ATOM   1756  CD  PRO   191    -127.412 120.628   3.409  1.00  0.00
ATOM   1757  C   PRO   191    -125.722 118.777   5.797  1.00  0.00
ATOM   1758  O   PRO   191    -125.058 119.805   5.918  1.00  0.00
ATOM   1759  N   GLY   192    -125.483 117.647   6.461  1.00  0.00
ATOM   1760  H   GLY   192    -126.104 116.868   6.401  1.00  0.00
ATOM   1761  CA  GLY   192    -124.375 117.484   7.426  1.00  0.00
ATOM   1762  C   GLY   192    -123.351 116.429   6.963  1.00  0.00
ATOM   1763  O   GLY   192    -123.582 115.244   7.209  1.00  0.00
ATOM   1764  N   PRO   193    -122.297 116.821   6.225  1.00  0.00
ATOM   1765  CA  PRO   193    -121.229 115.889   5.812  1.00  0.00
ATOM   1766  CB  PRO   193    -120.468 116.629   4.709  1.00  0.00
ATOM   1767  CG  PRO   193    -120.649 118.102   5.071  1.00  0.00
ATOM   1768  CD  PRO   193    -122.065 118.162   5.646  1.00  0.00
ATOM   1769  C   PRO   193    -120.321 115.488   6.984  1.00  0.00
ATOM   1770  O   PRO   193    -120.047 116.284   7.881  1.00  0.00
ATOM   1771  N   PHE   194    -119.969 114.207   6.988  1.00  0.00
ATOM   1772  H   PHE   194    -120.298 113.569   6.293  1.00  0.00
ATOM   1773  CA  PHE   194    -119.089 113.593   8.003  1.00  0.00
ATOM   1774  CB  PHE   194    -119.911 112.738   8.982  1.00  0.00
ATOM   1775  CG  PHE   194    -120.788 111.681   8.298  1.00  0.00
ATOM   1776  CD1 PHE   194    -120.289 110.391   8.060  1.00  0.00
ATOM   1777  HD1 PHE   194    -119.280 110.124   8.375  1.00  0.00
ATOM   1778  CD2 PHE   194    -122.084 112.017   7.877  1.00  0.00
ATOM   1779  HD2 PHE   194    -122.489 113.009   8.077  1.00  0.00
ATOM   1780  CE1 PHE   194    -121.082 109.443   7.400  1.00  0.00
ATOM   1781  HE1 PHE   194    -120.699 108.438   7.228  1.00  0.00
ATOM   1782  CE2 PHE   194    -122.874 111.069   7.213  1.00  0.00
ATOM   1783  HE2 PHE   194    -123.881 111.331   6.889  1.00  0.00
ATOM   1784  CZ  PHE   194    -122.373 109.783   6.975  1.00  0.00
ATOM   1785  HZ  PHE   194    -122.989 109.045   6.462  1.00  0.00
ATOM   1786  C   PHE   194    -117.959 112.774   7.360  1.00  0.00
ATOM   1787  O   PHE   194    -118.163 112.089   6.357  1.00  0.00
ATOM   1788  N   TRP   195    -116.818 112.770   8.041  1.00  0.00
ATOM   1789  H   TRP   195    -116.742 113.190   8.943  1.00  0.00
ATOM   1790  CA  TRP   195    -115.578 112.144   7.539  1.00  0.00
ATOM   1791  CB  TRP   195    -114.487 113.211   7.385  1.00  0.00
ATOM   1792  CG  TRP   195    -114.896 114.287   6.371  1.00  0.00
ATOM   1793  CD1 TRP   195    -114.713 114.228   5.053  1.00  0.00
ATOM   1794  HD1 TRP   195    -114.148 113.458   4.528  1.00  0.00
ATOM   1795  CD2 TRP   195    -115.656 115.420   6.635  1.00  0.00
ATOM   1796  NE1 TRP   195    -115.330 115.257   4.470  1.00  0.00
ATOM   1797  HE1 TRP   195    -115.343 115.438   3.488  1.00  0.00
ATOM   1798  CE2 TRP   195    -115.923 116.006   5.395  1.00  0.00
ATOM   1799  CE3 TRP   195    -116.196 115.973   7.806  1.00  0.00
ATOM   1800  HE3 TRP   195    -115.948 115.548   8.777  1.00  0.00
ATOM   1801  CZ2 TRP   195    -116.732 117.148   5.317  1.00  0.00
ATOM   1802  HZ2 TRP   195    -116.938 117.611   4.353  1.00  0.00
ATOM   1803  CZ3 TRP   195    -117.016 117.106   7.729  1.00  0.00
ATOM   1804  HZ3 TRP   195    -117.504 117.489   8.625  1.00  0.00
ATOM   1805  CH2 TRP   195    -117.279 117.696   6.486  1.00  0.00
ATOM   1806  HH2 TRP   195    -117.916 118.579   6.430  1.00  0.00
ATOM   1807  C   TRP   195    -115.098 111.022   8.467  1.00  0.00
ATOM   1808  O   TRP   195    -115.120 111.153   9.690  1.00  0.00
ATOM   1809  N   LYS   196    -114.669 109.937   7.828  1.00  0.00
ATOM   1810  H   LYS   196    -114.647 109.907   6.828  1.00  0.00
ATOM   1811  CA  LYS   196    -114.234 108.677   8.473  1.00  0.00
ATOM   1812  CB  LYS   196    -115.412 107.921   9.129  1.00  0.00
ATOM   1813  CG  LYS   196    -116.755 107.921   8.378  1.00  0.00
ATOM   1814  CD  LYS   196    -116.755 107.120   7.072  1.00  0.00
ATOM   1815  CE  LYS   196    -118.048 107.328   6.276  1.00  0.00
ATOM   1816  NZ  LYS   196    -118.159 108.692   5.734  1.00  0.00
ATOM   1817  HZ1 LYS   196    -119.018 108.788   5.231  1.00  0.00
ATOM   1818  HZ2 LYS   196    -118.141 109.366   6.473  1.00  0.00
ATOM   1819  HZ3 LYS   196    -117.396 108.869   5.112  1.00  0.00
ATOM   1820  C   LYS   196    -113.465 107.764   7.504  1.00  0.00
ATOM   1821  O   LYS   196    -113.652 107.845   6.290  1.00  0.00
ATOM   1822  N   ALA   197    -112.525 107.006   8.069  1.00  0.00
ATOM   1823  H   ALA   197    -112.334 107.064   9.048  1.00  0.00
ATOM   1824  CA  ALA   197    -111.666 106.043   7.343  1.00  0.00
ATOM   1825  CB  ALA   197    -110.555 106.783   6.585  1.00  0.00
ATOM   1826  C   ALA   197    -111.024 105.037   8.312  1.00  0.00
ATOM   1827  O   ALA   197    -110.747 105.365   9.466  1.00  0.00
ATOM   1828  N   ALA   198    -110.813 103.822   7.810  1.00  0.00
ATOM   1829  H   ALA   198    -110.955 103.626   6.841  1.00  0.00
ATOM   1830  CA  ALA   198    -110.227 102.706   8.581  1.00  0.00
ATOM   1831  CB  ALA   198    -111.224 101.544   8.632  1.00  0.00
ATOM   1832  C   ALA   198    -108.906 102.241   7.950  1.00  0.00
ATOM   1833  O   ALA   198    -108.784 102.171   6.727  1.00  0.00
ATOM   1834  N   PHE   199    -107.960 101.889   8.816  1.00  0.00
ATOM   1835  H   PHE   199    -108.144 101.795   9.793  1.00  0.00
ATOM   1836  CA  PHE   199    -106.581 101.545   8.408  1.00  0.00
ATOM   1837  CB  PHE   199    -105.621 102.668   8.828  1.00  0.00
ATOM   1838  CG  PHE   199    -106.019 104.029   8.240  1.00  0.00
ATOM   1839  CD1 PHE   199    -105.579 104.404   6.962  1.00  0.00
ATOM   1840  HD1 PHE   199    -104.904 103.759   6.401  1.00  0.00
ATOM   1841  CD2 PHE   199    -106.893 104.868   8.949  1.00  0.00
ATOM   1842  HD2 PHE   199    -107.233 104.593   9.947  1.00  0.00
ATOM   1843  CE1 PHE   199    -106.018 105.608   6.394  1.00  0.00
ATOM   1844  HE1 PHE   199    -105.681 105.894   5.398  1.00  0.00
ATOM   1845  CE2 PHE   199    -107.335 106.068   8.379  1.00  0.00
ATOM   1846  HE2 PHE   199    -108.042 106.698   8.918  1.00  0.00
ATOM   1847  CZ  PHE   199    -106.896 106.438   7.101  1.00  0.00
ATOM   1848  HZ  PHE   199    -107.237 107.373   6.658  1.00  0.00
ATOM   1849  C   PHE   199    -106.119 100.213   9.016  1.00  0.00
ATOM   1850  O   PHE   199    -106.425  99.909  10.168  1.00  0.00
ATOM   1851  N   ALA   200    -105.373  99.458   8.211  1.00  0.00
ATOM   1852  H   ALA   200    -105.192  99.734   7.267  1.00  0.00
ATOM   1853  CA  ALA   200    -104.785  98.150   8.580  1.00  0.00
ATOM   1854  CB  ALA   200    -105.848  97.047   8.490  1.00  0.00
ATOM   1855  C   ALA   200    -103.615  97.793   7.648  1.00  0.00
ATOM   1856  O   ALA   200    -103.590  98.214   6.492  1.00  0.00
ATOM   1857  N   ASP   201    -102.631  97.086   8.206  1.00  0.00
ATOM   1858  H   ASP   201    -102.651  96.844   9.176  1.00  0.00
ATOM   1859  CA  ASP   201    -101.427  96.616   7.484  1.00  0.00
ATOM   1860  CB  ASP   201    -100.486  97.807   7.223  1.00  0.00
ATOM   1861  CG  ASP   201     -99.299  97.493   6.302  1.00  0.00
ATOM   1862  OD1 ASP   201     -99.467  96.636   5.406  1.00  0.00
ATOM   1863  OD2 ASP   201     -98.227  98.084   6.551  1.00  0.00
ATOM   1864  C   ASP   201    -100.692  95.536   8.299  1.00  0.00
ATOM   1865  O   ASP   201    -100.664  95.592   9.527  1.00  0.00
ATOM   1866  N   SER   202    -100.108  94.584   7.573  1.00  0.00
ATOM   1867  H   SER   202    -100.251  94.519   6.584  1.00  0.00
ATOM   1868  CA  SER   202     -99.286  93.481   8.124  1.00  0.00
ATOM   1869  CB  SER   202    -100.165  92.379   8.737  1.00  0.00
ATOM   1870  OG  SER   202    -101.060  91.834   7.763  1.00  0.00
ATOM   1871  HG  SER   202    -101.636  91.134   8.189  1.00  0.00
ATOM   1872  C   SER   202     -98.392  92.865   7.035  1.00  0.00
ATOM   1873  O   SER   202     -98.691  92.976   5.845  1.00  0.00
ATOM   1874  N   SER   203     -97.222  92.389   7.463  1.00  0.00
ATOM   1875  H   SER   203     -96.955  92.471   8.424  1.00  0.00
ATOM   1876  CA  SER   203     -96.191  91.737   6.616  1.00  0.00
ATOM   1877  CB  SER   203     -95.528  92.715   5.636  1.00  0.00
ATOM   1878  OG  SER   203     -96.388  92.928   4.516  1.00  0.00
ATOM   1879  HG  SER   203     -97.344  93.019   4.849  1.00  0.00
ATOM   1880  C   SER   203     -95.072  91.107   7.455  1.00  0.00
ATOM   1881  O   SER   203     -94.841  91.523   8.590  1.00  0.00
ATOM   1882  N   GLY   204     -94.454  90.073   6.884  1.00  0.00
ATOM   1883  H   GLY   204     -94.805  89.669   6.041  1.00  0.00
ATOM   1884  CA  GLY   204     -93.298  89.369   7.479  1.00  0.00
ATOM   1885  C   GLY   204     -93.475  87.843   7.517  1.00  0.00
ATOM   1886  O   GLY   204     -94.580  87.333   7.688  1.00  0.00
ATOM   1887  N   GLN   205     -92.345  87.156   7.357  1.00  0.00
ATOM   1888  H   GLN   205     -91.469  87.623   7.234  1.00  0.00
ATOM   1889  CA  GLN   205     -92.246  85.679   7.317  1.00  0.00
ATOM   1890  CB  GLN   205     -92.813  85.116   5.999  1.00  0.00
ATOM   1891  CG  GLN   205     -92.141  85.660   4.730  1.00  0.00
ATOM   1892  CD  GLN   205     -92.816  85.124   3.466  1.00  0.00
ATOM   1893  OE1 GLN   205     -93.779  85.671   2.953  1.00  0.00
ATOM   1894  NE2 GLN   205     -92.303  84.040   2.927  1.00  0.00
ATOM   1895 HE21 GLN   205     -91.506  83.592   3.318  1.00  0.00
ATOM   1896 HE22 GLN   205     -92.756  83.706   2.105  1.00  0.00
ATOM   1897  C   GLN   205     -90.796  85.208   7.518  1.00  0.00
ATOM   1898  O   GLN   205     -89.857  85.921   7.169  1.00  0.00
ATOM   1899  N   HIS   206     -90.657  84.022   8.105  1.00  0.00
ATOM   1900  H   HIS   206     -91.447  83.490   8.407  1.00  0.00
ATOM   1901  CA  HIS   206     -89.345  83.405   8.393  1.00  0.00
ATOM   1902  CB  HIS   206     -89.143  83.251   9.906  1.00  0.00
ATOM   1903  CG  HIS   206     -88.994  84.607  10.604  1.00  0.00
ATOM   1904  ND1 HIS   206     -87.860  85.284  10.752  1.00  0.00
ATOM   1905  CD2 HIS   206     -89.966  85.319  11.169  1.00  0.00
ATOM   1906  CE1 HIS   206     -88.123  86.414  11.397  1.00  0.00
ATOM   1907  NE2 HIS   206     -89.425  86.433  11.655  1.00  0.00
ATOM   1908  HE2 HIS   206     -89.909  87.160  12.136  1.00  0.00
ATOM   1909  C   HIS   206     -89.179  82.051   7.676  1.00  0.00
ATOM   1910  O   HIS   206     -89.893  81.102   8.011  1.00  0.00
ATOM   1911  N   PRO   207     -88.390  82.008   6.590  1.00  0.00
ATOM   1912  CA  PRO   207     -88.155  80.774   5.814  1.00  0.00
ATOM   1913  CB  PRO   207     -87.479  81.246   4.525  1.00  0.00
ATOM   1914  CG  PRO   207     -86.741  82.517   4.949  1.00  0.00
ATOM   1915  CD  PRO   207     -87.679  83.150   5.979  1.00  0.00
ATOM   1916  C   PRO   207     -87.314  79.727   6.571  1.00  0.00
ATOM   1917  O   PRO   207     -86.275  80.072   7.136  1.00  0.00
ATOM   1918  N   PRO   208     -87.797  78.476   6.646  1.00  0.00
ATOM   1919  CA  PRO   208     -87.025  77.347   7.208  1.00  0.00
ATOM   1920  CB  PRO   208     -87.989  76.160   7.177  1.00  0.00
ATOM   1921  CG  PRO   208     -89.358  76.821   7.309  1.00  0.00
ATOM   1922  CD  PRO   208     -89.211  78.092   6.471  1.00  0.00
ATOM   1923  C   PRO   208     -85.784  77.040   6.357  1.00  0.00
ATOM   1924  O   PRO   208     -85.798  77.192   5.137  1.00  0.00
ATOM   1925  N   ASP   209     -84.721  76.623   7.040  1.00  0.00
ATOM   1926  H   ASP   209     -84.741  76.528   8.034  1.00  0.00
ATOM   1927  CA  ASP   209     -83.450  76.223   6.401  1.00  0.00
ATOM   1928  CB  ASP   209     -82.391  77.296   6.701  1.00  0.00
ATOM   1929  CG  ASP   209     -81.054  77.088   5.975  1.00  0.00
ATOM   1930  OD1 ASP   209     -81.084  76.540   4.849  1.00  0.00
ATOM   1931  OD2 ASP   209     -80.023  77.432   6.589  1.00  0.00
ATOM   1932  C   ASP   209     -83.004  74.838   6.901  1.00  0.00
ATOM   1933  O   ASP   209     -83.079  74.556   8.096  1.00  0.00
ATOM   1934  N   ALA   210     -82.435  74.055   5.987  1.00  0.00
ATOM   1935  H   ALA   210     -82.261  74.374   5.054  1.00  0.00
ATOM   1936  CA  ALA   210     -81.948  72.692   6.280  1.00  0.00
ATOM   1937  CB  ALA   210     -82.728  71.678   5.437  1.00  0.00
ATOM   1938  C   ALA   210     -80.442  72.551   6.014  1.00  0.00
ATOM   1939  O   ALA   210     -79.936  72.949   4.964  1.00  0.00
ATOM   1940  N   CYS   211     -79.757  71.949   6.983  1.00  0.00
ATOM   1941  H   CYS   211     -80.201  71.660   7.830  1.00  0.00
ATOM   1942  CA  CYS   211     -78.298  71.721   6.934  1.00  0.00
ATOM   1943  CB  CYS   211     -77.760  71.607   8.366  1.00  0.00
ATOM   1944  SG  CYS   211     -77.922  73.156   9.327  1.00  0.00
ATOM   1945  HG  CYS   211     -77.361  72.691  10.440  1.00  0.00
ATOM   1946  C   CYS   211     -77.902  70.509   6.067  1.00  0.00
ATOM   1947  O   CYS   211     -77.630  69.409   6.550  1.00  0.00
ATOM   1948  N   ALA   212     -77.897  70.752   4.759  1.00  0.00
ATOM   1949  H   ALA   212     -78.204  71.635   4.401  1.00  0.00
ATOM   1950  CA  ALA   212     -77.551  69.741   3.739  1.00  0.00
ATOM   1951  CB  ALA   212     -78.170  70.151   2.397  1.00  0.00
ATOM   1952  C   ALA   212     -76.035  69.487   3.628  1.00  0.00
ATOM   1953  O   ALA   212     -75.309  70.154   2.891  1.00  0.00
ATOM   1954  N   PHE   213     -75.573  68.566   4.471  1.00  0.00
ATOM   1955  H   PHE   213     -76.153  68.200   5.199  1.00  0.00
ATOM   1956  CA  PHE   213     -74.154  68.155   4.519  1.00  0.00
ATOM   1957  CB  PHE   213     -73.497  68.651   5.814  1.00  0.00
ATOM   1958  CG  PHE   213     -73.466  70.183   5.890  1.00  0.00
ATOM   1959  CD1 PHE   213     -74.463  70.868   6.600  1.00  0.00
ATOM   1960  HD1 PHE   213     -75.190  70.314   7.194  1.00  0.00
ATOM   1961  CD2 PHE   213     -72.516  70.905   5.151  1.00  0.00
ATOM   1962  HD2 PHE   213     -71.737  70.383   4.596  1.00  0.00
ATOM   1963  CE1 PHE   213     -74.518  72.268   6.562  1.00  0.00
ATOM   1964  HE1 PHE   213     -75.285  72.801   7.120  1.00  0.00
ATOM   1965  CE2 PHE   213     -72.573  72.305   5.112  1.00  0.00
ATOM   1966  HE2 PHE   213     -71.847  72.862   4.522  1.00  0.00
ATOM   1967  CZ  PHE   213     -73.575  72.985   5.815  1.00  0.00
ATOM   1968  HZ  PHE   213     -73.626  74.073   5.774  1.00  0.00
ATOM   1969  C   PHE   213     -73.943  66.640   4.374  1.00  0.00
ATOM   1970  O   PHE   213     -74.702  65.837   4.917  1.00  0.00
ATOM   1971  N   ARG   214     -72.822  66.304   3.740  1.00  0.00
ATOM   1972  H   ARG   214     -72.176  66.998   3.427  1.00  0.00
ATOM   1973  CA  ARG   214     -72.395  64.911   3.500  1.00  0.00
ATOM   1974  CB  ARG   214     -71.885  64.785   2.056  1.00  0.00
ATOM   1975  CG  ARG   214     -71.485  63.373   1.592  1.00  0.00
ATOM   1976  CD  ARG   214     -72.641  62.364   1.580  1.00  0.00
ATOM   1977  NE  ARG   214     -72.702  61.621   2.853  1.00  0.00
ATOM   1978  HE  ARG   214     -72.001  60.918   2.968  1.00  0.00
ATOM   1979  CZ  ARG   214     -73.625  61.745   3.809  1.00  0.00
ATOM   1980  NH1 ARG   214     -74.645  62.582   3.717  1.00  0.00
ATOM   1981 HH11 ARG   214     -74.770  63.129   2.892  1.00  0.00
ATOM   1982 HH12 ARG   214     -75.237  62.718   4.515  1.00  0.00
ATOM   1983  NH2 ARG   214     -73.458  61.139   4.972  1.00  0.00
ATOM   1984 HH21 ARG   214     -72.655  60.563   5.141  1.00  0.00
ATOM   1985 HH22 ARG   214     -74.127  61.296   5.702  1.00  0.00
ATOM   1986  C   ARG   214     -71.314  64.512   4.517  1.00  0.00
ATOM   1987  O   ARG   214     -70.337  65.231   4.726  1.00  0.00
ATOM   1988  N   ARG   215     -71.518  63.340   5.106  1.00  0.00
ATOM   1989  H   ARG   215     -72.289  62.750   4.836  1.00  0.00
ATOM   1990  CA  ARG   215     -70.690  62.832   6.219  1.00  0.00
ATOM   1991  CB  ARG   215     -71.583  62.638   7.449  1.00  0.00
ATOM   1992  CG  ARG   215     -72.084  63.976   8.002  1.00  0.00
ATOM   1993  CD  ARG   215     -73.547  63.895   8.445  1.00  0.00
ATOM   1994  NE  ARG   215     -74.448  63.880   7.275  1.00  0.00
ATOM   1995  HE  ARG   215     -74.405  64.688   6.685  1.00  0.00
ATOM   1996  CZ  ARG   215     -75.292  62.909   6.920  1.00  0.00
ATOM   1997  NH1 ARG   215     -75.358  61.748   7.557  1.00  0.00
ATOM   1998 HH11 ARG   215     -74.752  61.588   8.335  1.00  0.00
ATOM   1999 HH12 ARG   215     -76.032  61.063   7.289  1.00  0.00
ATOM   2000  NH2 ARG   215     -76.219  63.168   6.012  1.00  0.00
ATOM   2001 HH21 ARG   215     -76.262  64.080   5.602  1.00  0.00
ATOM   2002 HH22 ARG   215     -76.909  62.480   5.792  1.00  0.00
ATOM   2003  C   ARG   215     -69.953  61.527   5.883  1.00  0.00
ATOM   2004  O   ARG   215     -70.556  60.525   5.496  1.00  0.00
ATOM   2005  N   GLY   216     -68.626  61.622   5.958  1.00  0.00
ATOM   2006  H   GLY   216     -68.189  62.512   6.078  1.00  0.00
ATOM   2007  CA  GLY   216     -67.693  60.488   5.779  1.00  0.00
ATOM   2008  C   GLY   216     -67.786  59.850   4.385  1.00  0.00
ATOM   2009  O   GLY   216     -67.714  60.545   3.372  1.00  0.00
ATOM   2010  N   ARG   217     -67.880  58.518   4.394  1.00  0.00
ATOM   2011  H   ARG   217     -67.926  58.037   5.268  1.00  0.00
ATOM   2012  CA  ARG   217     -68.027  57.621   3.217  1.00  0.00
ATOM   2013  CB  ARG   217     -69.323  57.933   2.451  1.00  0.00
ATOM   2014  CG  ARG   217     -70.563  57.624   3.299  1.00  0.00
ATOM   2015  CD  ARG   217     -71.827  58.315   2.779  1.00  0.00
ATOM   2016  NE  ARG   217     -72.221  57.812   1.450  1.00  0.00
ATOM   2017  HE  ARG   217     -71.659  57.074   1.086  1.00  0.00
ATOM   2018  CZ  ARG   217     -73.251  58.239   0.715  1.00  0.00
ATOM   2019  NH1 ARG   217     -74.069  59.204   1.117  1.00  0.00
ATOM   2020 HH11 ARG   217     -73.917  59.645   2.002  1.00  0.00
ATOM   2021 HH12 ARG   217     -74.826  59.492   0.537  1.00  0.00
ATOM   2022  NH2 ARG   217     -73.478  57.697  -0.471  1.00  0.00
ATOM   2023 HH21 ARG   217     -72.886  56.974  -0.820  1.00  0.00
ATOM   2024 HH22 ARG   217     -74.249  58.022  -1.015  1.00  0.00
ATOM   2025  C   ARG   217     -66.818  57.564   2.262  1.00  0.00
ATOM   2026  O   ARG   217     -66.256  56.498   2.015  1.00  0.00
ATOM   2027  N   LYS   218     -66.388  58.732   1.794  1.00  0.00
ATOM   2028  H   LYS   218     -66.848  59.582   2.074  1.00  0.00
ATOM   2029  CA  LYS   218     -65.212  58.915   0.923  1.00  0.00
ATOM   2030  CB  LYS   218     -65.240  60.338   0.348  1.00  0.00
ATOM   2031  CG  LYS   218     -66.124  60.478  -0.897  1.00  0.00
ATOM   2032  CD  LYS   218     -65.488  59.866  -2.152  1.00  0.00
ATOM   2033  CE  LYS   218     -64.238  60.629  -2.605  1.00  0.00
ATOM   2034  NZ  LYS   218     -63.605  59.976  -3.758  1.00  0.00
ATOM   2035  HZ1 LYS   218     -62.763  60.460  -3.995  1.00  0.00
ATOM   2036  HZ2 LYS   218     -63.389  59.022  -3.526  1.00  0.00
ATOM   2037  HZ3 LYS   218     -64.230  59.994  -4.538  1.00  0.00
ATOM   2038  C   LYS   218     -63.880  58.649   1.647  1.00  0.00
ATOM   2039  O   LYS   218     -63.289  59.544   2.248  1.00  0.00
ATOM   2040  N   LYS   219     -63.406  57.406   1.564  1.00  0.00
ATOM   2041  H   LYS   219     -64.022  56.643   1.354  1.00  0.00
ATOM   2042  CA  LYS   219     -62.075  57.014   2.093  1.00  0.00
ATOM   2043  CB  LYS   219     -61.975  55.489   2.303  1.00  0.00
ATOM   2044  CG  LYS   219     -62.015  54.600   1.051  1.00  0.00
ATOM   2045  CD  LYS   219     -63.426  54.409   0.484  1.00  0.00
ATOM   2046  CE  LYS   219     -63.436  53.536  -0.774  1.00  0.00
ATOM   2047  NZ  LYS   219     -62.670  54.136  -1.878  1.00  0.00
ATOM   2048  HZ1 LYS   219     -62.776  53.584  -2.702  1.00  0.00
ATOM   2049  HZ2 LYS   219     -63.001  55.068  -2.059  1.00  0.00
ATOM   2050  HZ3 LYS   219     -61.702  54.183  -1.630  1.00  0.00
ATOM   2051  C   LYS   219     -60.842  57.591   1.349  1.00  0.00
ATOM   2052  O   LYS   219     -59.738  57.048   1.390  1.00  0.00
ATOM   2053  N   ARG   220     -61.059  58.733   0.700  1.00  0.00
ATOM   2054  H   ARG   220     -61.978  59.124   0.674  1.00  0.00
ATOM   2055  CA  ARG   220     -60.027  59.554   0.030  1.00  0.00
ATOM   2056  CB  ARG   220     -60.223  59.507  -1.495  1.00  0.00
ATOM   2057  CG  ARG   220     -59.612  58.264  -2.156  1.00  0.00
ATOM   2058  CD  ARG   220     -60.482  57.004  -2.105  1.00  0.00
ATOM   2059  NE  ARG   220     -61.542  57.075  -3.127  1.00  0.00
ATOM   2060  HE  ARG   220     -61.214  57.162  -4.067  1.00  0.00
ATOM   2061  CZ  ARG   220     -62.859  57.071  -2.917  1.00  0.00
ATOM   2062  NH1 ARG   220     -63.387  57.036  -1.703  1.00  0.00
ATOM   2063 HH11 ARG   220     -62.779  56.993  -0.913  1.00  0.00
ATOM   2064 HH12 ARG   220     -64.379  57.056  -1.589  1.00  0.00
ATOM   2065  NH2 ARG   220     -63.684  56.995  -3.949  1.00  0.00
ATOM   2066 HH21 ARG   220     -63.326  56.932  -4.880  1.00  0.00
ATOM   2067 HH22 ARG   220     -64.671  57.006  -3.792  1.00  0.00
ATOM   2068  C   ARG   220     -60.009  61.023   0.511  1.00  0.00
ATOM   2069  O   ARG   220     -59.379  61.882  -0.106  1.00  0.00
ATOM   2070  N   ILE   221     -60.563  61.265   1.701  1.00  0.00
ATOM   2071  H   ILE   221     -60.890  60.521   2.283  1.00  0.00
ATOM   2072  CA  ILE   221     -60.741  62.619   2.275  1.00  0.00
ATOM   2073  CB  ILE   221     -61.611  62.672   3.552  1.00  0.00
ATOM   2074  CG1 ILE   221     -61.156  61.814   4.752  1.00  0.00
ATOM   2075  CG2 ILE   221     -63.099  62.549   3.204  1.00  0.00
ATOM   2076  CD  ILE   221     -61.159  60.285   4.611  1.00  0.00
ATOM   2077  C   ILE   221     -59.441  63.420   2.500  1.00  0.00
ATOM   2078  O   ILE   221     -58.576  62.996   3.272  1.00  0.00
ATOM   2079  N   PRO   222     -59.305  64.573   1.826  1.00  0.00
ATOM   2080  CA  PRO   222     -58.193  65.510   2.067  1.00  0.00
ATOM   2081  CB  PRO   222     -58.193  66.438   0.848  1.00  0.00
ATOM   2082  CG  PRO   222     -59.657  66.457   0.408  1.00  0.00
ATOM   2083  CD  PRO   222     -60.141  65.034   0.699  1.00  0.00
ATOM   2084  C   PRO   222     -58.368  66.239   3.409  1.00  0.00
ATOM   2085  O   PRO   222     -59.093  67.224   3.518  1.00  0.00
ATOM   2086  N   TYR   223     -57.763  65.649   4.440  1.00  0.00
ATOM   2087  H   TYR   223     -57.425  64.710   4.350  1.00  0.00
ATOM   2088  CA  TYR   223     -57.791  66.152   5.836  1.00  0.00
ATOM   2089  CB  TYR   223     -56.743  65.417   6.686  1.00  0.00
ATOM   2090  CG  TYR   223     -56.748  63.884   6.626  1.00  0.00
ATOM   2091  CD1 TYR   223     -57.940  63.140   6.601  1.00  0.00
ATOM   2092  HD1 TYR   223     -58.909  63.640   6.599  1.00  0.00
ATOM   2093  CD2 TYR   223     -55.513  63.217   6.640  1.00  0.00
ATOM   2094  HD2 TYR   223     -54.580  63.781   6.655  1.00  0.00
ATOM   2095  CE1 TYR   223     -57.888  61.739   6.598  1.00  0.00
ATOM   2096  HE1 TYR   223     -58.807  61.155   6.600  1.00  0.00
ATOM   2097  CE2 TYR   223     -55.468  61.817   6.641  1.00  0.00
ATOM   2098  HE2 TYR   223     -54.510  61.310   6.727  1.00  0.00
ATOM   2099  CZ  TYR   223     -56.656  61.078   6.617  1.00  0.00
ATOM   2100  OH  TYR   223     -56.621  59.724   6.688  1.00  0.00
ATOM   2101  HH  TYR   223     -55.691  59.404   6.487  1.00  0.00
ATOM   2102  C   TYR   223     -57.505  67.662   5.965  1.00  0.00
ATOM   2103  O   TYR   223     -58.205  68.376   6.677  1.00  0.00
ATOM   2104  N   SER   224     -56.415  68.075   5.316  1.00  0.00
ATOM   2105  H   SER   224     -55.873  67.415   4.801  1.00  0.00
ATOM   2106  CA  SER   224     -55.872  69.452   5.270  1.00  0.00
ATOM   2107  CB  SER   224     -55.467  69.940   6.669  1.00  0.00
ATOM   2108  OG  SER   224     -54.814  71.213   6.608  1.00  0.00
ATOM   2109  HG  SER   224     -53.941  71.128   7.118  1.00  0.00
ATOM   2110  C   SER   224     -54.641  69.462   4.351  1.00  0.00
ATOM   2111  O   SER   224     -53.879  68.494   4.324  1.00  0.00
ATOM   2112  N   LYS   225     -54.399  70.618   3.737  1.00  0.00
ATOM   2113  H   LYS   225     -54.914  71.434   4.002  1.00  0.00
ATOM   2114  CA  LYS   225     -53.367  70.828   2.695  1.00  0.00
ATOM   2115  CB  LYS   225     -53.317  72.305   2.280  1.00  0.00
ATOM   2116  CG  LYS   225     -54.597  72.750   1.569  1.00  0.00
ATOM   2117  CD  LYS   225     -54.523  74.229   1.188  1.00  0.00
ATOM   2118  CE  LYS   225     -55.808  74.674   0.489  1.00  0.00
ATOM   2119  NZ  LYS   225     -55.741  76.095   0.119  1.00  0.00
ATOM   2120  HZ1 LYS   225     -56.591  76.361  -0.336  1.00  0.00
ATOM   2121  HZ2 LYS   225     -55.618  76.651   0.942  1.00  0.00
ATOM   2122  HZ3 LYS   225     -54.972  76.243  -0.502  1.00  0.00
ATOM   2123  C   LYS   225     -51.965  70.301   3.059  1.00  0.00
ATOM   2124  O   LYS   225     -51.584  69.230   2.588  1.00  0.00
ATOM   2125  N   GLY   226     -51.289  70.973   3.995  1.00  0.00
ATOM   2126  H   GLY   226     -51.668  71.802   4.405  1.00  0.00
ATOM   2127  CA  GLY   226     -49.928  70.616   4.461  1.00  0.00
ATOM   2128  C   GLY   226     -49.812  69.174   4.986  1.00  0.00
ATOM   2129  O   GLY   226     -48.923  68.423   4.591  1.00  0.00
ATOM   2130  N   GLN   227     -50.822  68.780   5.756  1.00  0.00
ATOM   2131  H   GLN   227     -51.489  69.448   6.094  1.00  0.00
ATOM   2132  CA  GLN   227     -50.980  67.429   6.334  1.00  0.00
ATOM   2133  CB  GLN   227     -52.239  67.410   7.214  1.00  0.00
ATOM   2134  CG  GLN   227     -52.108  68.222   8.514  1.00  0.00
ATOM   2135  CD  GLN   227     -51.918  69.739   8.350  1.00  0.00
ATOM   2136  OE1 GLN   227     -52.411  70.391   7.437  1.00  0.00
ATOM   2137  NE2 GLN   227     -51.138  70.332   9.222  1.00  0.00
ATOM   2138 HE21 GLN   227     -50.667  69.810   9.945  1.00  0.00
ATOM   2139 HE22 GLN   227     -51.039  71.320   9.175  1.00  0.00
ATOM   2140  C   GLN   227     -51.021  66.316   5.270  1.00  0.00
ATOM   2141  O   GLN   227     -50.242  65.365   5.330  1.00  0.00
ATOM   2142  N   LEU   228     -51.827  66.540   4.232  1.00  0.00
ATOM   2143  H   LEU   228     -52.458  67.323   4.226  1.00  0.00
ATOM   2144  CA  LEU   228     -51.911  65.672   3.038  1.00  0.00
ATOM   2145  CB  LEU   228     -53.083  66.153   2.167  1.00  0.00
ATOM   2146  CG  LEU   228     -54.144  65.099   1.807  1.00  0.00
ATOM   2147  CD1 LEU   228     -53.579  63.980   0.927  1.00  0.00
ATOM   2148  CD2 LEU   228     -54.829  64.544   3.059  1.00  0.00
ATOM   2149  C   LEU   228     -50.602  65.680   2.227  1.00  0.00
ATOM   2150  O   LEU   228     -50.026  64.625   1.958  1.00  0.00
ATOM   2151  N   ARG   229     -50.086  66.890   2.005  1.00  0.00
ATOM   2152  H   ARG   229     -50.610  67.716   2.238  1.00  0.00
ATOM   2153  CA  ARG   229     -48.819  67.165   1.296  1.00  0.00
ATOM   2154  CB  ARG   229     -48.639  68.691   1.277  1.00  0.00
ATOM   2155  CG  ARG   229     -47.386  69.215   0.568  1.00  0.00
ATOM   2156  CD  ARG   229     -46.223  69.411   1.545  1.00  0.00
ATOM   2157  NE  ARG   229     -45.009  69.766   0.790  1.00  0.00
ATOM   2158  HE  ARG   229     -44.639  69.039   0.216  1.00  0.00
ATOM   2159  CZ  ARG   229     -44.343  70.921   0.839  1.00  0.00
ATOM   2160  NH1 ARG   229     -44.717  71.930   1.615  1.00  0.00
ATOM   2161 HH11 ARG   229     -45.528  71.827   2.188  1.00  0.00
ATOM   2162 HH12 ARG   229     -44.191  72.776   1.626  1.00  0.00
ATOM   2163  NH2 ARG   229     -43.266  71.089   0.087  1.00  0.00
ATOM   2164 HH21 ARG   229     -42.950  70.358  -0.515  1.00  0.00
ATOM   2165 HH22 ARG   229     -42.771  71.953   0.130  1.00  0.00
ATOM   2166  C   ARG   229     -47.621  66.406   1.899  1.00  0.00
ATOM   2167  O   ARG   229     -46.871  65.776   1.155  1.00  0.00
ATOM   2168  N   GLU   230     -47.572  66.333   3.231  1.00  0.00
ATOM   2169  H   GLU   230     -48.153  66.936   3.788  1.00  0.00
ATOM   2170  CA  GLU   230     -46.578  65.543   3.994  1.00  0.00
ATOM   2171  CB  GLU   230     -46.963  65.496   5.479  1.00  0.00
ATOM   2172  CG  GLU   230     -46.684  66.815   6.203  1.00  0.00
ATOM   2173  CD  GLU   230     -47.260  66.801   7.621  1.00  0.00
ATOM   2174  OE1 GLU   230     -48.255  67.524   7.846  1.00  0.00
ATOM   2175  OE2 GLU   230     -46.658  66.120   8.480  1.00  0.00
ATOM   2176  C   GLU   230     -46.407  64.115   3.444  1.00  0.00
ATOM   2177  O   GLU   230     -45.360  63.796   2.878  1.00  0.00
ATOM   2178  N   LEU   231     -47.491  63.336   3.471  1.00  0.00
ATOM   2179  H   LEU   231     -48.360  63.647   3.859  1.00  0.00
ATOM   2180  CA  LEU   231     -47.490  61.980   2.887  1.00  0.00
ATOM   2181  CB  LEU   231     -48.675  61.128   3.351  1.00  0.00
ATOM   2182  CG  LEU   231     -48.226  60.072   4.371  1.00  0.00
ATOM   2183  CD1 LEU   231     -47.981  60.678   5.754  1.00  0.00
ATOM   2184  CD2 LEU   231     -49.224  58.915   4.438  1.00  0.00
ATOM   2185  C   LEU   231     -47.350  61.956   1.358  1.00  0.00
ATOM   2186  O   LEU   231     -46.412  61.334   0.869  1.00  0.00
ATOM   2187  N   GLU   232     -48.051  62.862   0.674  1.00  0.00
ATOM   2188  H   GLU   232     -48.708  63.467   1.133  1.00  0.00
ATOM   2189  CA  GLU   232     -47.979  63.010  -0.799  1.00  0.00
ATOM   2190  CB  GLU   232     -48.741  64.257  -1.258  1.00  0.00
ATOM   2191  CG  GLU   232     -50.260  64.099  -1.219  1.00  0.00
ATOM   2192  CD  GLU   232     -50.942  65.393  -1.669  1.00  0.00
ATOM   2193  OE1 GLU   232     -51.076  65.564  -2.901  1.00  0.00
ATOM   2194  OE2 GLU   232     -51.324  66.179  -0.776  1.00  0.00
ATOM   2195  C   GLU   232     -46.540  63.088  -1.344  1.00  0.00
ATOM   2196  O   GLU   232     -46.101  62.196  -2.072  1.00  0.00
ATOM   2197  N   ARG   233     -45.778  64.052  -0.825  1.00  0.00
ATOM   2198  H   ARG   233     -46.141  64.695  -0.140  1.00  0.00
ATOM   2199  CA  ARG   233     -44.391  64.312  -1.264  1.00  0.00
ATOM   2200  CB  ARG   233     -43.842  65.631  -0.698  1.00  0.00
ATOM   2201  CG  ARG   233     -44.760  66.835  -0.946  1.00  0.00
ATOM   2202  CD  ARG   233     -45.089  67.096  -2.418  1.00  0.00
ATOM   2203  NE  ARG   233     -46.386  67.793  -2.473  1.00  0.00
ATOM   2204  HE  ARG   233     -46.410  68.695  -2.048  1.00  0.00
ATOM   2205  CZ  ARG   233     -47.503  67.349  -3.057  1.00  0.00
ATOM   2206  NH1 ARG   233     -47.548  66.214  -3.743  1.00  0.00
ATOM   2207 HH11 ARG   233     -46.719  65.664  -3.831  1.00  0.00
ATOM   2208 HH12 ARG   233     -48.394  65.937  -4.193  1.00  0.00
ATOM   2209  NH2 ARG   233     -48.651  67.971  -2.837  1.00  0.00
ATOM   2210 HH21 ARG   233     -48.689  68.764  -2.232  1.00  0.00
ATOM   2211 HH22 ARG   233     -49.479  67.649  -3.293  1.00  0.00
ATOM   2212  C   ARG   233     -43.436  63.157  -0.928  1.00  0.00
ATOM   2213  O   ARG   233     -42.754  62.657  -1.823  1.00  0.00
ATOM   2214  N   GLU   234     -43.514  62.646   0.305  1.00  0.00
ATOM   2215  H   GLU   234     -44.096  63.045   1.017  1.00  0.00
ATOM   2216  CA  GLU   234     -42.691  61.483   0.701  1.00  0.00
ATOM   2217  CB  GLU   234     -42.644  61.258   2.224  1.00  0.00
ATOM   2218  CG  GLU   234     -43.954  60.895   2.937  1.00  0.00
ATOM   2219  CD  GLU   234     -44.408  59.445   2.730  1.00  0.00
ATOM   2220  OE1 GLU   234     -43.563  58.541   2.901  1.00  0.00
ATOM   2221  OE2 GLU   234     -45.626  59.267   2.525  1.00  0.00
ATOM   2222  C   GLU   234     -43.016  60.210  -0.102  1.00  0.00
ATOM   2223  O   GLU   234     -42.127  59.721  -0.794  1.00  0.00
ATOM   2224  N   TYR   235     -44.313  59.964  -0.305  1.00  0.00
ATOM   2225  H   TYR   235     -45.029  60.568   0.063  1.00  0.00
ATOM   2226  CA  TYR   235     -44.846  58.791  -1.030  1.00  0.00
ATOM   2227  CB  TYR   235     -46.377  58.851  -1.035  1.00  0.00
ATOM   2228  CG  TYR   235     -47.007  57.530  -0.590  1.00  0.00
ATOM   2229  CD1 TYR   235     -47.006  56.422  -1.451  1.00  0.00
ATOM   2230  HD1 TYR   235     -46.516  56.480  -2.423  1.00  0.00
ATOM   2231  CD2 TYR   235     -47.640  57.445   0.659  1.00  0.00
ATOM   2232  HD2 TYR   235     -47.615  58.289   1.350  1.00  0.00
ATOM   2233  CE1 TYR   235     -47.628  55.230  -1.057  1.00  0.00
ATOM   2234  HE1 TYR   235     -47.626  54.364  -1.717  1.00  0.00
ATOM   2235  CE2 TYR   235     -48.268  56.253   1.046  1.00  0.00
ATOM   2236  HE2 TYR   235     -48.769  56.195   2.010  1.00  0.00
ATOM   2237  CZ  TYR   235     -48.249  55.142   0.193  1.00  0.00
ATOM   2238  OH  TYR   235     -48.693  53.936   0.623  1.00  0.00
ATOM   2239  HH  TYR   235     -49.235  54.057   1.464  1.00  0.00
ATOM   2240  C   TYR   235     -44.351  58.706  -2.484  1.00  0.00
ATOM   2241  O   TYR   235     -43.956  57.635  -2.942  1.00  0.00
ATOM   2242  N   ALA   236     -44.277  59.872  -3.131  1.00  0.00
ATOM   2243  H   ALA   236     -44.655  60.706  -2.723  1.00  0.00
ATOM   2244  CA  ALA   236     -43.768  60.043  -4.510  1.00  0.00
ATOM   2245  CB  ALA   236     -43.850  61.527  -4.882  1.00  0.00
ATOM   2246  C   ALA   236     -42.338  59.517  -4.751  1.00  0.00
ATOM   2247  O   ALA   236     -42.006  59.119  -5.866  1.00  0.00
ATOM   2248  N   ALA   237     -41.511  59.548  -3.705  1.00  0.00
ATOM   2249  H   ALA   237     -41.791  59.975  -2.844  1.00  0.00
ATOM   2250  CA  ALA   237     -40.134  59.009  -3.740  1.00  0.00
ATOM   2251  CB  ALA   237     -39.154  60.092  -3.276  1.00  0.00
ATOM   2252  C   ALA   237     -39.962  57.731  -2.895  1.00  0.00
ATOM   2253  O   ALA   237     -39.350  56.756  -3.331  1.00  0.00
ATOM   2254  N   ASN   238     -40.470  57.771  -1.666  1.00  0.00
ATOM   2255  H   ASN   238     -40.956  58.585  -1.328  1.00  0.00
ATOM   2256  CA  ASN   238     -40.481  56.641  -0.720  1.00  0.00
ATOM   2257  CB  ASN   238     -39.552  56.904   0.477  1.00  0.00
ATOM   2258  CG  ASN   238     -38.072  57.183   0.167  1.00  0.00
ATOM   2259  OD1 ASN   238     -37.348  57.749   0.972  1.00  0.00
ATOM   2260  ND2 ASN   238     -37.577  56.822  -0.998  1.00  0.00
ATOM   2261 HD21 ASN   238     -38.153  56.423  -1.714  1.00  0.00
ATOM   2262 HD22 ASN   238     -36.607  56.990  -1.137  1.00  0.00
ATOM   2263  C   ASN   238     -41.919  56.431  -0.221  1.00  0.00
ATOM   2264  O   ASN   238     -42.436  57.208   0.580  1.00  0.00
ATOM   2265  N   LYS   239     -42.579  55.443  -0.822  1.00  0.00
ATOM   2266  H   LYS   239     -42.235  55.039  -1.667  1.00  0.00
ATOM   2267  CA  LYS   239     -43.968  55.058  -0.476  1.00  0.00
ATOM   2268  CB  LYS   239     -44.432  53.857  -1.314  1.00  0.00
ATOM   2269  CG  LYS   239     -43.569  52.594  -1.184  1.00  0.00
ATOM   2270  CD  LYS   239     -44.088  51.406  -2.008  1.00  0.00
ATOM   2271  CE  LYS   239     -43.932  51.553  -3.529  1.00  0.00
ATOM   2272  NZ  LYS   239     -44.947  52.432  -4.132  1.00  0.00
ATOM   2273  HZ1 LYS   239     -44.768  52.541  -5.111  1.00  0.00
ATOM   2274  HZ2 LYS   239     -45.858  52.025  -4.023  1.00  0.00
ATOM   2275  HZ3 LYS   239     -44.935  53.328  -3.690  1.00  0.00
ATOM   2276  C   LYS   239     -44.267  54.840   1.021  1.00  0.00
ATOM   2277  O   LYS   239     -45.414  54.941   1.447  1.00  0.00
ATOM   2278  N   PHE   240     -43.244  54.427   1.768  1.00  0.00
ATOM   2279  H   PHE   240     -42.350  54.242   1.368  1.00  0.00
ATOM   2280  CA  PHE   240     -43.280  54.342   3.239  1.00  0.00
ATOM   2281  CB  PHE   240     -43.490  52.885   3.669  1.00  0.00
ATOM   2282  CG  PHE   240     -43.903  52.783   5.142  1.00  0.00
ATOM   2283  CD1 PHE   240     -42.934  52.628   6.144  1.00  0.00
ATOM   2284  HD1 PHE   240     -41.878  52.552   5.884  1.00  0.00
ATOM   2285  CD2 PHE   240     -45.255  52.910   5.496  1.00  0.00
ATOM   2286  HD2 PHE   240     -46.014  53.025   4.722  1.00  0.00
ATOM   2287  CE1 PHE   240     -43.315  52.607   7.493  1.00  0.00
ATOM   2288  HE1 PHE   240     -42.555  52.555   8.271  1.00  0.00
ATOM   2289  CE2 PHE   240     -45.636  52.889   6.844  1.00  0.00
ATOM   2290  HE2 PHE   240     -46.685  53.007   7.116  1.00  0.00
ATOM   2291  CZ  PHE   240     -44.665  52.734   7.842  1.00  0.00
ATOM   2292  HZ  PHE   240     -44.959  52.699   8.889  1.00  0.00
ATOM   2293  C   PHE   240     -41.962  54.896   3.804  1.00  0.00
ATOM   2294  O   PHE   240     -40.899  54.712   3.210  1.00  0.00
ATOM   2295  N   ILE   241     -42.061  55.513   4.978  1.00  0.00
ATOM   2296  H   ILE   241     -42.917  55.502   5.493  1.00  0.00
ATOM   2297  CA  ILE   241     -40.918  56.159   5.664  1.00  0.00
ATOM   2298  CB  ILE   241     -41.002  57.701   5.638  1.00  0.00
ATOM   2299  CG1 ILE   241     -42.389  58.299   5.920  1.00  0.00
ATOM   2300  CG2 ILE   241     -40.442  58.231   4.315  1.00  0.00
ATOM   2301  CD  ILE   241     -42.928  58.049   7.331  1.00  0.00
ATOM   2302  C   ILE   241     -40.649  55.638   7.087  1.00  0.00
ATOM   2303  O   ILE   241     -41.500  55.006   7.708  1.00  0.00
ATOM   2304  N   THR   242     -39.471  55.983   7.602  1.00  0.00
ATOM   2305  H   THR   242     -38.865  56.611   7.117  1.00  0.00
ATOM   2306  CA  THR   242     -38.995  55.562   8.943  1.00  0.00
ATOM   2307  CB  THR   242     -37.560  56.036   9.240  1.00  0.00
ATOM   2308  OG1 THR   242     -37.485  57.466   9.252  1.00  0.00
ATOM   2309  HG1 THR   242     -36.564  57.745   8.961  1.00  0.00
ATOM   2310  CG2 THR   242     -36.537  55.422   8.280  1.00  0.00
ATOM   2311  C   THR   242     -39.899  56.045  10.088  1.00  0.00
ATOM   2312  O   THR   242     -40.574  57.070   9.987  1.00  0.00
ATOM   2313  N   LYS   243     -39.798  55.332  11.211  1.00  0.00
ATOM   2314  H   LYS   243     -39.408  54.413  11.201  1.00  0.00
ATOM   2315  CA  LYS   243     -40.478  55.698  12.474  1.00  0.00
ATOM   2316  CB  LYS   243     -40.081  54.730  13.598  1.00  0.00
ATOM   2317  CG  LYS   243     -40.480  53.261  13.379  1.00  0.00
ATOM   2318  CD  LYS   243     -41.991  52.987  13.400  1.00  0.00
ATOM   2319  CE  LYS   243     -42.652  53.119  12.024  1.00  0.00
ATOM   2320  NZ  LYS   243     -44.109  52.954  12.119  1.00  0.00
ATOM   2321  HZ1 LYS   243     -44.518  53.093  11.218  1.00  0.00
ATOM   2322  HZ2 LYS   243     -44.323  52.034  12.445  1.00  0.00
ATOM   2323  HZ3 LYS   243     -44.484  53.631  12.761  1.00  0.00
ATOM   2324  C   LYS   243     -40.223  57.153  12.908  1.00  0.00
ATOM   2325  O   LYS   243     -41.166  57.926  13.052  1.00  0.00
ATOM   2326  N   ASP   244     -38.961  57.574  12.814  1.00  0.00
ATOM   2327  H   ASP   244     -38.216  56.922  12.676  1.00  0.00
ATOM   2328  CA  ASP   244     -38.559  58.979  13.058  1.00  0.00
ATOM   2329  CB  ASP   244     -37.043  59.147  12.899  1.00  0.00
ATOM   2330  CG  ASP   244     -36.272  58.311  13.925  1.00  0.00
ATOM   2331  OD1 ASP   244     -35.955  58.869  14.997  1.00  0.00
ATOM   2332  OD2 ASP   244     -36.079  57.113  13.623  1.00  0.00
ATOM   2333  C   ASP   244     -39.303  59.976  12.148  1.00  0.00
ATOM   2334  O   ASP   244     -39.933  60.906  12.648  1.00  0.00
ATOM   2335  N   LYS   245     -39.402  59.646  10.860  1.00  0.00
ATOM   2336  H   LYS   245     -39.016  58.799  10.489  1.00  0.00
ATOM   2337  CA  LYS   245     -40.155  60.458   9.883  1.00  0.00
ATOM   2338  CB  LYS   245     -39.882  59.991   8.450  1.00  0.00
ATOM   2339  CG  LYS   245     -38.500  60.418   7.944  1.00  0.00
ATOM   2340  CD  LYS   245     -38.425  61.932   7.710  1.00  0.00
ATOM   2341  CE  LYS   245     -37.025  62.387   7.288  1.00  0.00
ATOM   2342  NZ  LYS   245     -36.052  62.283   8.386  1.00  0.00
ATOM   2343  HZ1 LYS   245     -35.157  62.595   8.065  1.00  0.00
ATOM   2344  HZ2 LYS   245     -36.349  62.862   9.147  1.00  0.00
ATOM   2345  HZ3 LYS   245     -35.987  61.335   8.691  1.00  0.00
ATOM   2346  C   LYS   245     -41.666  60.528  10.166  1.00  0.00
ATOM   2347  O   LYS   245     -42.200  61.632  10.252  1.00  0.00
ATOM   2348  N   ARG   246     -42.302  59.392  10.466  1.00  0.00
ATOM   2349  H   ARG   246     -41.860  58.493  10.381  1.00  0.00
ATOM   2350  CA  ARG   246     -43.727  59.382  10.876  1.00  0.00
ATOM   2351  CB  ARG   246     -44.393  57.994  10.809  1.00  0.00
ATOM   2352  CG  ARG   246     -43.766  56.869  11.641  1.00  0.00
ATOM   2353  CD  ARG   246     -44.219  56.827  13.105  1.00  0.00
ATOM   2354  NE  ARG   246     -45.559  56.224  13.249  1.00  0.00
ATOM   2355  HE  ARG   246     -46.303  56.709  12.791  1.00  0.00
ATOM   2356  CZ  ARG   246     -45.855  55.124  13.950  1.00  0.00
ATOM   2357  NH1 ARG   246     -44.931  54.417  14.585  1.00  0.00
ATOM   2358 HH11 ARG   246     -43.979  54.721  14.547  1.00  0.00
ATOM   2359 HH12 ARG   246     -45.183  53.617  15.123  1.00  0.00
ATOM   2360  NH2 ARG   246     -47.117  54.809  14.191  1.00  0.00
ATOM   2361 HH21 ARG   246     -47.853  55.397  13.850  1.00  0.00
ATOM   2362 HH22 ARG   246     -47.327  54.027  14.778  1.00  0.00
ATOM   2363  C   ARG   246     -44.003  60.119  12.198  1.00  0.00
ATOM   2364  O   ARG   246     -45.050  60.744  12.338  1.00  0.00
ATOM   2365  N   ARG   247     -43.026  60.116  13.105  1.00  0.00
ATOM   2366  H   ARG   247     -42.292  59.429  13.070  1.00  0.00
ATOM   2367  CA  ARG   247     -43.033  60.955  14.326  1.00  0.00
ATOM   2368  CB  ARG   247     -41.891  60.543  15.260  1.00  0.00
ATOM   2369  CG  ARG   247     -42.132  59.138  15.815  1.00  0.00
ATOM   2370  CD  ARG   247     -40.854  58.539  16.397  1.00  0.00
ATOM   2371  NE  ARG   247     -41.103  57.113  16.666  1.00  0.00
ATOM   2372  HE  ARG   247     -42.065  56.841  16.657  1.00  0.00
ATOM   2373  CZ  ARG   247     -40.188  56.181  16.940  1.00  0.00
ATOM   2374  NH1 ARG   247     -38.891  56.449  17.007  1.00  0.00
ATOM   2375 HH11 ARG   247     -38.580  57.386  16.859  1.00  0.00
ATOM   2376 HH12 ARG   247     -38.241  55.728  17.234  1.00  0.00
ATOM   2377  NH2 ARG   247     -40.576  54.936  17.167  1.00  0.00
ATOM   2378 HH21 ARG   247     -41.545  54.700  17.135  1.00  0.00
ATOM   2379 HH22 ARG   247     -39.895  54.241  17.390  1.00  0.00
ATOM   2380  C   ARG   247     -42.966  62.462  14.018  1.00  0.00
ATOM   2381  O   ARG   247     -43.837  63.212  14.460  1.00  0.00
ATOM   2382  N   LYS   248     -42.051  62.864  13.136  1.00  0.00
ATOM   2383  H   LYS   248     -41.304  62.257  12.845  1.00  0.00
ATOM   2384  CA  LYS   248     -41.980  64.254  12.624  1.00  0.00
ATOM   2385  CB  LYS   248     -40.769  64.431  11.697  1.00  0.00
ATOM   2386  CG  LYS   248     -39.480  64.842  12.423  1.00  0.00
ATOM   2387  CD  LYS   248     -38.925  63.778  13.373  1.00  0.00
ATOM   2388  CE  LYS   248     -37.638  64.248  14.051  1.00  0.00
ATOM   2389  NZ  LYS   248     -37.143  63.233  14.992  1.00  0.00
ATOM   2390  HZ1 LYS   248     -36.303  63.562  15.424  1.00  0.00
ATOM   2391  HZ2 LYS   248     -37.834  63.067  15.696  1.00  0.00
ATOM   2392  HZ3 LYS   248     -36.956  62.383  14.503  1.00  0.00
ATOM   2393  C   LYS   248     -43.274  64.692  11.912  1.00  0.00
ATOM   2394  O   LYS   248     -43.900  65.682  12.296  1.00  0.00
ATOM   2395  N   ILE   249     -43.766  63.814  11.037  1.00  0.00
ATOM   2396  H   ILE   249     -43.213  63.032  10.727  1.00  0.00
ATOM   2397  CA  ILE   249     -45.069  63.968  10.351  1.00  0.00
ATOM   2398  CB  ILE   249     -45.225  62.855   9.287  1.00  0.00
ATOM   2399  CG1 ILE   249     -44.199  63.084   8.164  1.00  0.00
ATOM   2400  CG2 ILE   249     -46.647  62.780   8.703  1.00  0.00
ATOM   2401  CD  ILE   249     -43.956  61.869   7.259  1.00  0.00
ATOM   2402  C   ILE   249     -46.234  64.046  11.361  1.00  0.00
ATOM   2403  O   ILE   249     -47.114  64.892  11.213  1.00  0.00
ATOM   2404  N   SER   250     -46.203  63.218  12.406  1.00  0.00
ATOM   2405  H   SER   250     -45.596  62.416  12.413  1.00  0.00
ATOM   2406  CA  SER   250     -47.228  63.219  13.476  1.00  0.00
ATOM   2407  CB  SER   250     -47.025  62.095  14.498  1.00  0.00
ATOM   2408  OG  SER   250     -46.053  62.367  15.511  1.00  0.00
ATOM   2409  HG  SER   250     -45.159  62.623  15.102  1.00  0.00
ATOM   2410  C   SER   250     -47.390  64.558  14.207  1.00  0.00
ATOM   2411  O   SER   250     -48.518  64.957  14.480  1.00  0.00
ATOM   2412  N   ALA   251     -46.286  65.283  14.390  1.00  0.00
ATOM   2413  H   ALA   251     -45.375  64.898  14.238  1.00  0.00
ATOM   2414  CA  ALA   251     -46.307  66.650  14.950  1.00  0.00
ATOM   2415  CB  ALA   251     -44.872  67.111  15.232  1.00  0.00
ATOM   2416  C   ALA   251     -47.048  67.640  14.029  1.00  0.00
ATOM   2417  O   ALA   251     -48.123  68.125  14.384  1.00  0.00
ATOM   2418  N   ALA   252     -46.592  67.723  12.777  1.00  0.00
ATOM   2419  H   ALA   252     -45.781  67.210  12.487  1.00  0.00
ATOM   2420  CA  ALA   252     -47.177  68.614  11.751  1.00  0.00
ATOM   2421  CB  ALA   252     -46.270  68.627  10.518  1.00  0.00
ATOM   2422  C   ALA   252     -48.633  68.277  11.366  1.00  0.00
ATOM   2423  O   ALA   252     -49.452  69.173  11.173  1.00  0.00
ATOM   2424  N   THR   253     -48.933  66.984  11.252  1.00  0.00
ATOM   2425  H   THR   253     -48.205  66.297  11.174  1.00  0.00
ATOM   2426  CA  THR   253     -50.314  66.464  11.084  1.00  0.00
ATOM   2427  CB  THR   253     -50.372  65.001  10.610  1.00  0.00
ATOM   2428  OG1 THR   253     -49.647  64.143  11.497  1.00  0.00
ATOM   2429  HG1 THR   253     -48.656  64.288  11.357  1.00  0.00
ATOM   2430  CG2 THR   253     -49.904  64.847   9.162  1.00  0.00
ATOM   2431  C   THR   253     -51.204  66.583  12.334  1.00  0.00
ATOM   2432  O   THR   253     -52.428  66.549  12.227  1.00  0.00
ATOM   2433  N   SER   254     -50.556  66.653  13.498  1.00  0.00
ATOM   2434  H   SER   254     -49.556  66.658  13.514  1.00  0.00
ATOM   2435  CA  SER   254     -51.158  66.662  14.853  1.00  0.00
ATOM   2436  CB  SER   254     -51.922  67.965  15.125  1.00  0.00
ATOM   2437  OG  SER   254     -50.979  69.040  15.212  1.00  0.00
ATOM   2438  HG  SER   254     -50.086  68.738  14.858  1.00  0.00
ATOM   2439  C   SER   254     -51.968  65.391  15.168  1.00  0.00
ATOM   2440  O   SER   254     -53.049  65.407  15.756  1.00  0.00
ATOM   2441  N   LEU   255     -51.307  64.272  14.878  1.00  0.00
ATOM   2442  H   LEU   255     -50.336  64.318  14.627  1.00  0.00
ATOM   2443  CA  LEU   255     -51.863  62.907  14.983  1.00  0.00
ATOM   2444  CB  LEU   255     -52.042  62.315  13.576  1.00  0.00
ATOM   2445  CG  LEU   255     -53.043  63.077  12.693  1.00  0.00
ATOM   2446  CD1 LEU   255     -53.032  62.491  11.280  1.00  0.00
ATOM   2447  CD2 LEU   255     -54.468  63.026  13.254  1.00  0.00
ATOM   2448  C   LEU   255     -50.998  61.978  15.854  1.00  0.00
ATOM   2449  O   LEU   255     -49.795  62.184  15.994  1.00  0.00
ATOM   2450  N   SER   256     -51.614  60.877  16.285  1.00  0.00
ATOM   2451  H   SER   256     -52.552  60.695  15.995  1.00  0.00
ATOM   2452  CA  SER   256     -51.077  59.844  17.212  1.00  0.00
ATOM   2453  CB  SER   256     -52.215  58.848  17.484  1.00  0.00
ATOM   2454  OG  SER   256     -52.531  58.151  16.268  1.00  0.00
ATOM   2455  HG  SER   256     -53.383  57.611  16.387  1.00  0.00
ATOM   2456  C   SER   256     -49.850  59.018  16.755  1.00  0.00
ATOM   2457  O   SER   256     -49.539  57.989  17.357  1.00  0.00
ATOM   2458  N   GLU   257     -49.110  59.516  15.765  1.00  0.00
ATOM   2459  H   GLU   257     -49.071  60.516  15.666  1.00  0.00
ATOM   2460  CA  GLU   257     -48.162  58.781  14.888  1.00  0.00
ATOM   2461  CB  GLU   257     -46.759  58.556  15.487  1.00  0.00
ATOM   2462  CG  GLU   257     -46.612  57.553  16.636  1.00  0.00
ATOM   2463  CD  GLU   257     -45.181  57.559  17.184  1.00  0.00
ATOM   2464  OE1 GLU   257     -44.932  58.368  18.104  1.00  0.00
ATOM   2465  OE2 GLU   257     -44.357  56.758  16.688  1.00  0.00
ATOM   2466  C   GLU   257     -48.728  57.540  14.165  1.00  0.00
ATOM   2467  O   GLU   257     -48.473  57.330  12.979  1.00  0.00
ATOM   2468  N   ARG   258     -49.600  56.811  14.857  1.00  0.00
ATOM   2469  H   ARG   258     -49.721  56.980  15.842  1.00  0.00
ATOM   2470  CA  ARG   258     -50.356  55.657  14.330  1.00  0.00
ATOM   2471  CB  ARG   258     -51.095  54.940  15.464  1.00  0.00
ATOM   2472  CG  ARG   258     -50.128  54.293  16.461  1.00  0.00
ATOM   2473  CD  ARG   258     -50.862  53.507  17.551  1.00  0.00
ATOM   2474  NE  ARG   258     -51.536  52.328  16.974  1.00  0.00
ATOM   2475  HE  ARG   258     -52.255  52.529  16.313  1.00  0.00
ATOM   2476  CZ  ARG   258     -51.295  51.047  17.263  1.00  0.00
ATOM   2477  NH1 ARG   258     -50.385  50.674  18.153  1.00  0.00
ATOM   2478 HH11 ARG   258     -49.859  51.374  18.632  1.00  0.00
ATOM   2479 HH12 ARG   258     -50.237  49.707  18.343  1.00  0.00
ATOM   2480  NH2 ARG   258     -51.968  50.096  16.634  1.00  0.00
ATOM   2481 HH21 ARG   258     -52.652  50.330  15.947  1.00  0.00
ATOM   2482 HH22 ARG   258     -51.788  49.140  16.858  1.00  0.00
ATOM   2483  C   ARG   258     -51.351  56.010  13.211  1.00  0.00
ATOM   2484  O   ARG   258     -51.370  55.332  12.186  1.00  0.00
ATOM   2485  N   GLN   259     -52.073  57.127  13.353  1.00  0.00
ATOM   2486  H   GLN   259     -52.132  57.597  14.236  1.00  0.00
ATOM   2487  CA  GLN   259     -53.062  57.548  12.329  1.00  0.00
ATOM   2488  CB  GLN   259     -53.748  58.891  12.627  1.00  0.00
ATOM   2489  CG  GLN   259     -54.458  59.031  13.979  1.00  0.00
ATOM   2490  CD  GLN   259     -55.259  57.802  14.424  1.00  0.00
ATOM   2491  OE1 GLN   259     -54.821  57.024  15.261  1.00  0.00
ATOM   2492  NE2 GLN   259     -56.474  57.662  13.944  1.00  0.00
ATOM   2493 HE21 GLN   259     -56.863  58.325  13.311  1.00  0.00
ATOM   2494 HE22 GLN   259     -56.986  56.862  14.246  1.00  0.00
ATOM   2495  C   GLN   259     -52.470  57.616  10.910  1.00  0.00
ATOM   2496  O   GLN   259     -52.923  56.891  10.026  1.00  0.00
ATOM   2497  N   ILE   260     -51.345  58.322  10.772  1.00  0.00
ATOM   2498  H   ILE   260     -50.952  58.843  11.526  1.00  0.00
ATOM   2499  CA  ILE   260     -50.625  58.426   9.485  1.00  0.00
ATOM   2500  CB  ILE   260     -49.591  59.566   9.372  1.00  0.00
ATOM   2501  CG1 ILE   260     -48.592  59.710  10.538  1.00  0.00
ATOM   2502  CG2 ILE   260     -50.292  60.864   8.951  1.00  0.00
ATOM   2503  CD  ILE   260     -49.127  60.339  11.833  1.00  0.00
ATOM   2504  C   ILE   260     -50.038  57.108   8.952  1.00  0.00
ATOM   2505  O   ILE   260     -50.164  56.853   7.758  1.00  0.00
ATOM   2506  N   THR   261     -49.521  56.238   9.822  1.00  0.00
ATOM   2507  H   THR   261     -49.461  56.410  10.807  1.00  0.00
ATOM   2508  CA  THR   261     -49.030  54.902   9.401  1.00  0.00
ATOM   2509  CB  THR   261     -48.090  54.231  10.406  1.00  0.00
ATOM   2510  OG1 THR   261     -48.609  54.334  11.731  1.00  0.00
ATOM   2511  HG1 THR   261     -47.870  54.132  12.386  1.00  0.00
ATOM   2512  CG2 THR   261     -46.682  54.813  10.291  1.00  0.00
ATOM   2513  C   THR   261     -50.122  53.923   8.950  1.00  0.00
ATOM   2514  O   THR   261     -49.938  53.210   7.966  1.00  0.00
ATOM   2515  N   ILE   262     -51.276  53.973   9.613  1.00  0.00
ATOM   2516  H   ILE   262     -51.332  54.388  10.528  1.00  0.00
ATOM   2517  CA  ILE   262     -52.506  53.299   9.137  1.00  0.00
ATOM   2518  CB  ILE   262     -53.561  53.303  10.274  1.00  0.00
ATOM   2519  CG1 ILE   262     -53.342  52.133  11.248  1.00  0.00
ATOM   2520  CG2 ILE   262     -55.023  53.268   9.809  1.00  0.00
ATOM   2521  CD  ILE   262     -52.145  52.261  12.197  1.00  0.00
ATOM   2522  C   ILE   262     -52.961  53.898   7.784  1.00  0.00
ATOM   2523  O   ILE   262     -53.117  53.177   6.796  1.00  0.00
ATOM   2524  N   TRP   263     -52.991  55.230   7.726  1.00  0.00
ATOM   2525  H   TRP   263     -52.905  55.790   8.557  1.00  0.00
ATOM   2526  CA  TRP   263     -53.306  55.996   6.502  1.00  0.00
ATOM   2527  CB  TRP   263     -53.364  57.492   6.835  1.00  0.00
ATOM   2528  CG  TRP   263     -53.828  58.359   5.658  1.00  0.00
ATOM   2529  CD1 TRP   263     -54.861  58.129   4.847  1.00  0.00
ATOM   2530  HD1 TRP   263     -55.582  57.318   4.954  1.00  0.00
ATOM   2531  CD2 TRP   263     -53.226  59.534   5.236  1.00  0.00
ATOM   2532  NE1 TRP   263     -54.931  59.089   3.925  1.00  0.00
ATOM   2533  HE1 TRP   263     -55.632  59.154   3.215  1.00  0.00
ATOM   2534  CE2 TRP   263     -53.952  59.968   4.125  1.00  0.00
ATOM   2535  CE3 TRP   263     -52.156  60.297   5.723  1.00  0.00
ATOM   2536  HE3 TRP   263     -51.543  59.914   6.536  1.00  0.00
ATOM   2537  CZ2 TRP   263     -53.602  61.165   3.486  1.00  0.00
ATOM   2538  HZ2 TRP   263     -54.151  61.490   2.603  1.00  0.00
ATOM   2539  CZ3 TRP   263     -51.816  61.503   5.096  1.00  0.00
ATOM   2540  HZ3 TRP   263     -51.003  62.114   5.489  1.00  0.00
ATOM   2541  CH2 TRP   263     -52.531  61.930   3.971  1.00  0.00
ATOM   2542  HH2 TRP   263     -52.213  62.825   3.438  1.00  0.00
ATOM   2543  C   TRP   263     -52.350  55.720   5.324  1.00  0.00
ATOM   2544  O   TRP   263     -52.786  55.746   4.176  1.00  0.00
ATOM   2545  N   PHE   264     -51.088  55.389   5.606  1.00  0.00
ATOM   2546  H   PHE   264     -50.673  55.677   6.475  1.00  0.00
ATOM   2547  CA  PHE   264     -50.125  54.896   4.594  1.00  0.00
ATOM   2548  CB  PHE   264     -48.837  54.385   5.247  1.00  0.00
ATOM   2549  CG  PHE   264     -47.714  55.425   5.241  1.00  0.00
ATOM   2550  CD1 PHE   264     -47.467  56.223   6.366  1.00  0.00
ATOM   2551  HD1 PHE   264     -47.975  56.021   7.300  1.00  0.00
ATOM   2552  CD2 PHE   264     -46.957  55.615   4.078  1.00  0.00
ATOM   2553  HD2 PHE   264     -47.085  54.953   3.221  1.00  0.00
ATOM   2554  CE1 PHE   264     -46.494  57.227   6.322  1.00  0.00
ATOM   2555  HE1 PHE   264     -46.314  57.853   7.195  1.00  0.00
ATOM   2556  CE2 PHE   264     -45.983  56.618   4.030  1.00  0.00
ATOM   2557  HE2 PHE   264     -45.406  56.766   3.118  1.00  0.00
ATOM   2558  CZ  PHE   264     -45.761  57.431   5.148  1.00  0.00
ATOM   2559  HZ  PHE   264     -45.089  58.281   5.074  1.00  0.00
ATOM   2560  C   PHE   264     -50.682  53.782   3.695  1.00  0.00
ATOM   2561  O   PHE   264     -50.616  53.903   2.472  1.00  0.00
ATOM   2562  N   GLN   265     -51.341  52.792   4.300  1.00  0.00
ATOM   2563  H   GLN   265     -51.428  52.748   5.298  1.00  0.00
ATOM   2564  CA  GLN   265     -51.974  51.685   3.550  1.00  0.00
ATOM   2565  CB  GLN   265     -52.356  50.540   4.494  1.00  0.00
ATOM   2566  CG  GLN   265     -51.954  49.176   3.916  1.00  0.00
ATOM   2567  CD  GLN   265     -52.633  48.858   2.579  1.00  0.00
ATOM   2568  OE1 GLN   265     -52.128  49.122   1.498  1.00  0.00
ATOM   2569  NE2 GLN   265     -53.719  48.131   2.635  1.00  0.00
ATOM   2570 HE21 GLN   265     -54.037  47.733   3.504  1.00  0.00
ATOM   2571 HE22 GLN   265     -54.328  48.093   1.841  1.00  0.00
ATOM   2572  C   GLN   265     -53.197  52.151   2.736  1.00  0.00
ATOM   2573  O   GLN   265     -53.285  51.884   1.538  1.00  0.00
ATOM   2574  N   ASN   266     -54.022  53.000   3.352  1.00  0.00
ATOM   2575  H   ASN   266     -53.943  53.176   4.334  1.00  0.00
ATOM   2576  CA  ASN   266     -55.149  53.688   2.681  1.00  0.00
ATOM   2577  CB  ASN   266     -55.806  54.629   3.702  1.00  0.00
ATOM   2578  CG  ASN   266     -57.113  55.339   3.309  1.00  0.00
ATOM   2579  OD1 ASN   266     -57.826  55.846   4.160  1.00  0.00
ATOM   2580  ND2 ASN   266     -57.417  55.495   2.038  1.00  0.00
ATOM   2581 HD21 ASN   266     -56.843  55.145   1.300  1.00  0.00
ATOM   2582 HD22 ASN   266     -58.262  56.009   1.846  1.00  0.00
ATOM   2583  C   ASN   266     -54.651  54.476   1.450  1.00  0.00
ATOM   2584  O   ASN   266     -55.258  54.406   0.380  1.00  0.00
ATOM   2585  N   ARG   267     -53.538  55.188   1.623  1.00  0.00
ATOM   2586  H   ARG   267     -53.183  55.384   2.545  1.00  0.00
ATOM   2587  CA  ARG   267     -52.834  55.885   0.532  1.00  0.00
ATOM   2588  CB  ARG   267     -51.736  56.815   1.046  1.00  0.00
ATOM   2589  CG  ARG   267     -52.318  58.210   1.280  1.00  0.00
ATOM   2590  CD  ARG   267     -51.241  59.297   1.335  1.00  0.00
ATOM   2591  NE  ARG   267     -50.498  59.399   0.063  1.00  0.00
ATOM   2592  HE  ARG   267     -49.780  58.715  -0.063  1.00  0.00
ATOM   2593  CZ  ARG   267     -50.742  60.243  -0.943  1.00  0.00
ATOM   2594  NH1 ARG   267     -51.779  61.070  -0.940  1.00  0.00
ATOM   2595 HH11 ARG   267     -52.404  61.054  -0.161  1.00  0.00
ATOM   2596 HH12 ARG   267     -51.920  61.707  -1.694  1.00  0.00
ATOM   2597  NH2 ARG   267     -49.864  60.357  -1.927  1.00  0.00
ATOM   2598 HH21 ARG   267     -49.020  59.820  -1.909  1.00  0.00
ATOM   2599 HH22 ARG   267     -50.033  60.991  -2.678  1.00  0.00
ATOM   2600  C   ARG   267     -52.305  54.984  -0.589  1.00  0.00
ATOM   2601  O   ARG   267     -52.607  55.258  -1.747  1.00  0.00
ATOM   2602  N   ARG   268     -51.736  53.830  -0.243  1.00  0.00
ATOM   2603  H   ARG   268     -51.429  53.652   0.695  1.00  0.00
ATOM   2604  CA  ARG   268     -51.325  52.815  -1.240  1.00  0.00
ATOM   2605  CB  ARG   268     -50.720  51.593  -0.536  1.00  0.00
ATOM   2606  CG  ARG   268     -49.493  51.042  -1.273  1.00  0.00
ATOM   2607  CD  ARG   268     -49.814  50.437  -2.642  1.00  0.00
ATOM   2608  NE  ARG   268     -48.557  50.230  -3.381  1.00  0.00
ATOM   2609  HE  ARG   268     -47.931  49.568  -2.978  1.00  0.00
ATOM   2610  CZ  ARG   268     -48.200  50.830  -4.520  1.00  0.00
ATOM   2611  NH1 ARG   268     -48.980  51.705  -5.141  1.00  0.00
ATOM   2612 HH11 ARG   268     -49.863  51.937  -4.738  1.00  0.00
ATOM   2613 HH12 ARG   268     -48.701  52.092  -6.020  1.00  0.00
ATOM   2614  NH2 ARG   268     -47.026  50.557  -5.066  1.00  0.00
ATOM   2615 HH21 ARG   268     -46.405  49.905  -4.637  1.00  0.00
ATOM   2616 HH22 ARG   268     -46.762  51.018  -5.911  1.00  0.00
ATOM   2617  C   ARG   268     -52.524  52.388  -2.110  1.00  0.00
ATOM   2618  O   ARG   268     -52.490  52.570  -3.328  1.00  0.00
ATOM   2619  N   VAL   269     -53.643  52.115  -1.435  1.00  0.00
ATOM   2620  H   VAL   269     -53.619  52.013  -0.436  1.00  0.00
ATOM   2621  CA  VAL   269     -54.937  51.778  -2.071  1.00  0.00
ATOM   2622  CB  VAL   269     -56.000  51.397  -1.016  1.00  0.00
ATOM   2623  CG1 VAL   269     -57.331  50.986  -1.659  1.00  0.00
ATOM   2624  CG2 VAL   269     -55.531  50.234  -0.135  1.00  0.00
ATOM   2625  C   VAL   269     -55.420  52.903  -3.013  1.00  0.00
ATOM   2626  O   VAL   269     -55.591  52.668  -4.209  1.00  0.00
ATOM   2627  N   LYS   270     -55.549  54.128  -2.502  1.00  0.00
ATOM   2628  H   LYS   270     -55.407  54.318  -1.526  1.00  0.00
ATOM   2629  CA  LYS   270     -55.980  55.269  -3.342  1.00  0.00
ATOM   2630  CB  LYS   270     -56.472  56.479  -2.529  1.00  0.00
ATOM   2631  CG  LYS   270     -55.539  57.090  -1.474  1.00  0.00
ATOM   2632  CD  LYS   270     -54.395  57.948  -2.026  1.00  0.00
ATOM   2633  CE  LYS   270     -54.845  59.291  -2.602  1.00  0.00
ATOM   2634  NZ  LYS   270     -53.679  60.039  -3.092  1.00  0.00
ATOM   2635  HZ1 LYS   270     -53.972  60.945  -3.397  1.00  0.00
ATOM   2636  HZ2 LYS   270     -53.004  60.124  -2.353  1.00  0.00
ATOM   2637  HZ3 LYS   270     -53.270  59.548  -3.860  1.00  0.00
ATOM   2638  C   LYS   270     -55.016  55.650  -4.482  1.00  0.00
ATOM   2639  O   LYS   270     -55.459  55.867  -5.606  1.00  0.00
ATOM   2640  N   GLU   271     -53.714  55.536  -4.231  1.00  0.00
ATOM   2641  H   GLU   271     -53.373  55.348  -3.302  1.00  0.00
ATOM   2642  CA  GLU   271     -52.660  55.765  -5.244  1.00  0.00
ATOM   2643  CB  GLU   271     -51.285  55.880  -4.579  1.00  0.00
ATOM   2644  CG  GLU   271     -51.163  57.216  -3.840  1.00  0.00
ATOM   2645  CD  GLU   271     -49.929  57.267  -2.940  1.00  0.00
ATOM   2646  OE1 GLU   271     -50.081  56.912  -1.752  1.00  0.00
ATOM   2647  OE2 GLU   271     -48.874  57.707  -3.447  1.00  0.00
ATOM   2648  C   GLU   271     -52.647  54.714  -6.365  1.00  0.00
ATOM   2649  O   GLU   271     -52.538  55.076  -7.534  1.00  0.00
ATOM   2650  N   LYS   272     -52.834  53.440  -6.015  1.00  0.00
ATOM   2651  H   LYS   272     -52.771  53.127  -5.061  1.00  0.00
ATOM   2652  CA  LYS   272     -53.007  52.379  -7.030  1.00  0.00
ATOM   2653  CB  LYS   272     -52.781  50.976  -6.447  1.00  0.00
ATOM   2654  CG  LYS   272     -53.873  50.488  -5.495  1.00  0.00
ATOM   2655  CD  LYS   272     -53.488  49.167  -4.841  1.00  0.00
ATOM   2656  CE  LYS   272     -54.636  48.641  -3.984  1.00  0.00
ATOM   2657  NZ  LYS   272     -54.214  47.404  -3.322  1.00  0.00
ATOM   2658  HZ1 LYS   272     -54.950  47.050  -2.748  1.00  0.00
ATOM   2659  HZ2 LYS   272     -53.966  46.732  -4.024  1.00  0.00
ATOM   2660  HZ3 LYS   272     -53.404  47.603  -2.766  1.00  0.00
ATOM   2661  C   LYS   272     -54.329  52.509  -7.814  1.00  0.00
ATOM   2662  O   LYS   272     -54.345  52.324  -9.030  1.00  0.00
ATOM   2663  N   LYS   273     -55.388  52.925  -7.116  1.00  0.00
ATOM   2664  H   LYS   273     -55.381  52.911  -6.111  1.00  0.00
ATOM   2665  CA  LYS   273     -56.692  53.289  -7.711  1.00  0.00
ATOM   2666  CB  LYS   273     -57.638  53.650  -6.557  1.00  0.00
ATOM   2667  CG  LYS   273     -59.076  53.972  -6.971  1.00  0.00
ATOM   2668  CD  LYS   273     -59.948  54.151  -5.727  1.00  0.00
ATOM   2669  CE  LYS   273     -61.390  54.497  -6.102  1.00  0.00
ATOM   2670  NZ  LYS   273     -62.272  54.404  -4.929  1.00  0.00
ATOM   2671  HZ1 LYS   273     -63.213  54.612  -5.196  1.00  0.00
ATOM   2672  HZ2 LYS   273     -62.231  53.472  -4.572  1.00  0.00
ATOM   2673  HZ3 LYS   273     -61.981  55.047  -4.218  1.00  0.00
ATOM   2674  C   LYS   273     -56.552  54.434  -8.737  1.00  0.00
ATOM   2675  O   LYS   273     -57.078  54.343  -9.846  1.00  0.00
ATOM   2676  N   VAL   274     -55.776  55.458  -8.377  1.00  0.00
ATOM   2677  H   VAL   274     -55.487  55.580  -7.422  1.00  0.00
ATOM   2678  CA  VAL   274     -55.393  56.563  -9.285  1.00  0.00
ATOM   2679  CB  VAL   274     -54.939  57.809  -8.488  1.00  0.00
ATOM   2680  CG1 VAL   274     -54.539  58.974  -9.403  1.00  0.00
ATOM   2681  CG2 VAL   274     -56.049  58.315  -7.560  1.00  0.00
ATOM   2682  C   VAL   274     -54.334  56.067 -10.294  1.00  0.00
ATOM   2683  O   VAL   274     -53.125  56.147 -10.083  1.00  0.00
ATOM   2684  N   LEU   275     -54.861  55.424 -11.333  1.00  0.00
ATOM   2685  H   LEU   275     -55.823  55.143 -11.280  1.00  0.00
ATOM   2686  CA  LEU   275     -54.146  54.939 -12.536  1.00  0.00
ATOM   2687  CB  LEU   275     -53.491  56.091 -13.315  1.00  0.00
ATOM   2688  CG  LEU   275     -54.503  57.056 -13.945  1.00  0.00
ATOM   2689  CD1 LEU   275     -53.772  58.300 -14.450  1.00  0.00
ATOM   2690  CD2 LEU   275     -55.255  56.397 -15.107  1.00  0.00
ATOM   2691  C   LEU   275     -53.139  53.785 -12.390  1.00  0.00
ATOM   2692  O   LEU   275     -53.160  52.890 -13.229  1.00  0.00
ATOM   2693  N   ALA   276     -52.392  53.720 -11.288  1.00  0.00
ATOM   2694  H   ALA   276     -52.466  54.432 -10.581  1.00  0.00
ATOM   2695  CA  ALA   276     -51.310  52.728 -11.080  1.00  0.00
ATOM   2696  CB  ALA   276     -50.723  52.902  -9.676  1.00  0.00
ATOM   2697  C   ALA   276     -51.699  51.259 -11.352  1.00  0.00
ATOM   2698  O   ALA   276     -51.269  50.681 -12.350  1.00  0.00
ATOM   2699  N   LYS   277     -52.677  50.753 -10.601  1.00  0.00
ATOM   2700  H   LYS   277     -53.129  51.309  -9.896  1.00  0.00
ATOM   2701  CA  LYS   277     -53.216  49.384 -10.761  1.00  0.00
ATOM   2702  CB  LYS   277     -54.076  49.038  -9.540  1.00  0.00
ATOM   2703  CG  LYS   277     -54.405  47.545  -9.453  1.00  0.00
ATOM   2704  CD  LYS   277     -54.963  47.183  -8.078  1.00  0.00
ATOM   2705  CE  LYS   277     -55.247  45.683  -7.989  1.00  0.00
ATOM   2706  NZ  LYS   277     -55.583  45.295  -6.613  1.00  0.00
ATOM   2707  HZ1 LYS   277     -55.783  44.315  -6.582  1.00  0.00
ATOM   2708  HZ2 LYS   277     -54.798  45.493  -6.022  1.00  0.00
ATOM   2709  HZ3 LYS   277     -56.378  45.813  -6.301  1.00  0.00
ATOM   2710  C   LYS   277     -53.985  49.190 -12.086  1.00  0.00
ATOM   2711  O   LYS   277     -54.022  48.090 -12.629  1.00  0.00
ATOM   2712  N   VAL   278     -54.551  50.281 -12.602  1.00  0.00
ATOM   2713  H   VAL   278     -54.510  51.153 -12.116  1.00  0.00
ATOM   2714  CA  VAL   278     -55.230  50.338 -13.920  1.00  0.00
ATOM   2715  CB  VAL   278     -55.935  51.703 -14.105  1.00  0.00
ATOM   2716  CG1 VAL   278     -56.726  51.775 -15.417  1.00  0.00
ATOM   2717  CG2 VAL   278     -56.883  52.034 -12.944  1.00  0.00
ATOM   2718  C   VAL   278     -54.211  50.067 -15.052  1.00  0.00
ATOM   2719  O   VAL   278     -54.474  49.281 -15.959  1.00  0.00
ATOM   2720  N   LYS   279     -53.069  50.752 -14.981  1.00  0.00
ATOM   2721  H   LYS   279     -52.971  51.522 -14.341  1.00  0.00
ATOM   2722  CA  LYS   279     -51.891  50.522 -15.849  1.00  0.00
ATOM   2723  CB  LYS   279     -50.828  51.595 -15.596  1.00  0.00
ATOM   2724  CG  LYS   279     -51.282  52.993 -16.032  1.00  0.00
ATOM   2725  CD  LYS   279     -50.223  54.069 -15.762  1.00  0.00
ATOM   2726  CE  LYS   279     -50.043  54.367 -14.270  1.00  0.00
ATOM   2727  NZ  LYS   279     -49.012  55.392 -14.056  1.00  0.00
ATOM   2728  HZ1 LYS   279     -48.928  55.579 -13.078  1.00  0.00
ATOM   2729  HZ2 LYS   279     -48.139  55.054 -14.408  1.00  0.00
ATOM   2730  HZ3 LYS   279     -49.267  56.229 -14.538  1.00  0.00
ATOM   2731  C   LYS   279     -51.271  49.126 -15.647  1.00  0.00
ATOM   2732  O   LYS   279     -50.608  48.605 -16.545  1.00  0.00
ATOM   2733  N   ASN   280     -51.336  48.651 -14.400  1.00  0.00
ATOM   2734  H   ASN   280     -51.491  49.293 -13.642  1.00  0.00
ATOM   2735  CA  ASN   280     -51.080  47.263 -13.955  1.00  0.00
ATOM   2736  CB  ASN   280     -52.129  46.310 -14.556  1.00  0.00
ATOM   2737  CG  ASN   280     -52.061  44.924 -13.914  1.00  0.00
ATOM   2738  OD1 ASN   280     -52.652  44.659 -12.876  1.00  0.00
ATOM   2739  ND2 ASN   280     -51.248  44.048 -14.474  1.00  0.00
ATOM   2740 HD21 ASN   280     -50.736  44.276 -15.301  1.00  0.00
ATOM   2741 HD22 ASN   280     -51.083  43.179 -14.005  1.00  0.00
ATOM   2742  C   ASN   280     -49.638  46.775 -14.184  1.00  0.00
ATOM   2743  O   ASN   280     -48.837  46.739 -13.255  1.00  0.00
ATOM   2744  N   SER   281     -49.327  46.413 -15.427  1.00  0.00
ATOM   2745  H   SER   281     -49.978  46.559 -16.174  1.00  0.00
ATOM   2746  CA  SER   281     -47.994  45.929 -15.853  1.00  0.00
ATOM   2747  CB  SER   281     -48.016  45.579 -17.343  1.00  0.00
ATOM   2748  OG  SER   281     -49.074  44.648 -17.600  1.00  0.00
ATOM   2749  HG  SER   281     -48.970  44.284 -18.530  1.00  0.00
ATOM   2750  C   SER   281     -46.885  46.961 -15.584  1.00  0.00
ATOM   2751  O   SER   281     -45.735  46.599 -15.352  1.00  0.00
ATOM   2752  N   ALA   282     -47.254  48.240 -15.667  1.00  0.00
ATOM   2753  H   ALA   282     -48.148  48.503 -16.030  1.00  0.00
ATOM   2754  CA  ALA   282     -46.410  49.364 -15.220  1.00  0.00
ATOM   2755  CB  ALA   282     -46.073  50.260 -16.418  1.00  0.00
ATOM   2756  C   ALA   282     -47.140  50.130 -14.101  1.00  0.00
ATOM   2757  O   ALA   282     -47.899  51.069 -14.337  1.00  0.00
ATOM   2758  N   THR   283     -46.965  49.618 -12.886  1.00  0.00
ATOM   2759  H   THR   283     -46.430  48.786 -12.742  1.00  0.00
ATOM   2760  CA  THR   283     -47.648  50.147 -11.684  1.00  0.00
ATOM   2761  CB  THR   283     -48.539  49.078 -11.019  1.00  0.00
ATOM   2762  OG1 THR   283     -49.285  49.675  -9.957  1.00  0.00
ATOM   2763  HG1 THR   283     -49.965  48.985  -9.647  1.00  0.00
ATOM   2764  CG2 THR   283     -47.789  47.838 -10.509  1.00  0.00
ATOM   2765  C   THR   283     -46.691  50.820 -10.678  1.00  0.00
ATOM   2766  O   THR   283     -45.801  50.161 -10.136  1.00  0.00
ATOM   2767  N   PRO   284     -46.739  52.156 -10.570  1.00  0.00
ATOM   2768  CA  PRO   284     -45.974  52.897  -9.547  1.00  0.00
ATOM   2769  CB  PRO   284     -46.037  54.362  -9.985  1.00  0.00
ATOM   2770  CG  PRO   284     -47.324  54.445 -10.804  1.00  0.00
ATOM   2771  CD  PRO   284     -47.392  53.089 -11.509  1.00  0.00
ATOM   2772  C   PRO   284     -46.502  52.682  -8.119  1.00  0.00
ATOM   2773  O1  PRO   284     -47.739  52.596  -7.953  1.00  0.00
ATOM   2774  O2  PRO   284     -45.651  52.639  -7.205  1.00  0.00
TER
ENDMDL
