# Supplementary material for: Computational Modeling of complete HOXB13 protein for predicting the functional effect of SNPs and the associated role in hereditary prostate cancer
Source: Sci Rep. 2017 Mar 8;7:43830. doi: 10.1038/srep43830 (PMC5363706; doi:10.1038/srep43830)
Supplement: Supplementary Dataset [file srep43830-s1.zip › SR Supplementary Data Files Complete/Energy minimised protein/Energy Minimised Q138H.pdb]

TITLE     Protein
REMARK    THIS IS A SIMULATION BOX
CRYST1  164.847  162.861  135.714  90.00  90.00  90.00 P 1           1
MODEL        1
ATOM      1  N   MET     1     -59.549  21.807   2.723  1.00  0.00
ATOM      2  H1  MET     1     -60.545  21.934   2.653  1.00  0.00
ATOM      3  H2  MET     1     -59.260  22.003   3.660  1.00  0.00
ATOM      4  H3  MET     1     -59.094  22.440   2.097  1.00  0.00
ATOM      5  CA  MET     1     -59.196  20.416   2.356  1.00  0.00
ATOM      6  CB  MET     1     -60.022  19.955   1.144  1.00  0.00
ATOM      7  CG  MET     1     -59.757  20.753  -0.140  1.00  0.00
ATOM      8  SD  MET     1     -60.678  20.141  -1.599  1.00  0.00
ATOM      9  CE  MET     1     -59.792  18.636  -1.948  1.00  0.00
ATOM     10  C   MET     1     -57.693  20.139   2.121  1.00  0.00
ATOM     11  O   MET     1     -56.929  21.015   1.714  1.00  0.00
ATOM     12  N   GLU     2     -57.314  18.883   2.344  1.00  0.00
ATOM     13  H   GLU     2     -57.956  18.203   2.695  1.00  0.00
ATOM     14  CA  GLU     2     -55.941  18.399   2.105  1.00  0.00
ATOM     15  CB  GLU     2     -55.364  17.840   3.414  1.00  0.00
ATOM     16  CG  GLU     2     -53.832  17.713   3.421  1.00  0.00
ATOM     17  CD  GLU     2     -53.248  16.647   2.483  1.00  0.00
ATOM     18  OE1 GLU     2     -53.841  15.548   2.404  1.00  0.00
ATOM     19  OE2 GLU     2     -52.191  16.948   1.893  1.00  0.00
ATOM     20  C   GLU     2     -55.959  17.341   0.982  1.00  0.00
ATOM     21  O   GLU     2     -56.488  16.247   1.194  1.00  0.00
ATOM     22  N   PRO     3     -55.541  17.714  -0.237  1.00  0.00
ATOM     23  CA  PRO     3     -55.368  16.762  -1.352  1.00  0.00
ATOM     24  CB  PRO     3     -55.012  17.629  -2.563  1.00  0.00
ATOM     25  CG  PRO     3     -55.674  18.966  -2.242  1.00  0.00
ATOM     26  CD  PRO     3     -55.469  19.103  -0.733  1.00  0.00
ATOM     27  C   PRO     3     -54.250  15.756  -1.039  1.00  0.00
ATOM     28  O   PRO     3     -53.077  16.119  -0.988  1.00  0.00
ATOM     29  N   GLY     4     -54.680  14.580  -0.587  1.00  0.00
ATOM     30  H   GLY     4     -55.625  14.456  -0.284  1.00  0.00
ATOM     31  CA  GLY     4     -53.783  13.443  -0.296  1.00  0.00
ATOM     32  C   GLY     4     -54.071  12.231  -1.193  1.00  0.00
ATOM     33  O   GLY     4     -55.221  11.917  -1.502  1.00  0.00
ATOM     34  N   ASN     5     -52.990  11.592  -1.629  1.00  0.00
ATOM     35  H   ASN     5     -52.069  11.882  -1.369  1.00  0.00
ATOM     36  CA  ASN     5     -53.047  10.388  -2.484  1.00  0.00
ATOM     37  CB  ASN     5     -52.505  10.689  -3.890  1.00  0.00
ATOM     38  CG  ASN     5     -53.243  11.773  -4.693  1.00  0.00
ATOM     39  OD1 ASN     5     -52.710  12.345  -5.630  1.00  0.00
ATOM     40  ND2 ASN     5     -54.475  12.098  -4.358  1.00  0.00
ATOM     41 HD21 ASN     5     -54.927  11.703  -3.558  1.00  0.00
ATOM     42 HD22 ASN     5     -54.923  12.772  -4.937  1.00  0.00
ATOM     43  C   ASN     5     -52.254   9.223  -1.872  1.00  0.00
ATOM     44  O   ASN     5     -51.221   9.430  -1.237  1.00  0.00
ATOM     45  N   TYR     6     -52.765   8.014  -2.093  1.00  0.00
ATOM     46  H   TYR     6     -53.566   7.880  -2.673  1.00  0.00
ATOM     47  CA  TYR     6     -52.148   6.767  -1.598  1.00  0.00
ATOM     48  CB  TYR     6     -53.028   6.179  -0.484  1.00  0.00
ATOM     49  CG  TYR     6     -52.371   4.975   0.202  1.00  0.00
ATOM     50  CD1 TYR     6     -51.383   5.177   1.178  1.00  0.00
ATOM     51  HD1 TYR     6     -51.175   6.180   1.553  1.00  0.00
ATOM     52  CD2 TYR     6     -52.664   3.673  -0.232  1.00  0.00
ATOM     53  HD2 TYR     6     -53.427   3.504  -0.994  1.00  0.00
ATOM     54  CE1 TYR     6     -50.675   4.083   1.696  1.00  0.00
ATOM     55  HE1 TYR     6     -49.910   4.235   2.456  1.00  0.00
ATOM     56  CE2 TYR     6     -51.955   2.582   0.287  1.00  0.00
ATOM     57  HE2 TYR     6     -52.160   1.580  -0.085  1.00  0.00
ATOM     58  CZ  TYR     6     -50.956   2.788   1.246  1.00  0.00
ATOM     59  OH  TYR     6     -50.218   1.745   1.701  1.00  0.00
ATOM     60  HH  TYR     6     -50.555   0.902   1.285  1.00  0.00
ATOM     61  C   TYR     6     -51.939   5.758  -2.740  1.00  0.00
ATOM     62  O   TYR     6     -52.693   5.735  -3.712  1.00  0.00
ATOM     63  N   ALA     7     -50.910   4.928  -2.577  1.00  0.00
ATOM     64  H   ALA     7     -50.358   4.955  -1.745  1.00  0.00
ATOM     65  CA  ALA     7     -50.541   3.862  -3.531  1.00  0.00
ATOM     66  CB  ALA     7     -49.177   3.283  -3.142  1.00  0.00
ATOM     67  C   ALA     7     -51.602   2.750  -3.615  1.00  0.00
ATOM     68  O   ALA     7     -51.805   1.986  -2.669  1.00  0.00
ATOM     69  N   THR     8     -52.402   2.826  -4.678  1.00  0.00
ATOM     70  H   THR     8     -52.503   3.689  -5.177  1.00  0.00
ATOM     71  CA  THR     8     -53.461   1.843  -5.011  1.00  0.00
ATOM     72  CB  THR     8     -54.256   2.319  -6.243  1.00  0.00
ATOM     73  OG1 THR     8     -54.489   3.729  -6.154  1.00  0.00
ATOM     74  HG1 THR     8     -55.114   4.010  -6.885  1.00  0.00
ATOM     75  CG2 THR     8     -55.604   1.599  -6.355  1.00  0.00
ATOM     76  C   THR     8     -52.894   0.429  -5.251  1.00  0.00
ATOM     77  O   THR     8     -52.684  -0.028  -6.376  1.00  0.00
ATOM     78  N   LEU     9     -52.643  -0.242  -4.133  1.00  0.00
ATOM     79  H   LEU     9     -52.630   0.247  -3.257  1.00  0.00
ATOM     80  CA  LEU     9     -52.142  -1.629  -4.080  1.00  0.00
ATOM     81  CB  LEU     9     -51.566  -1.908  -2.683  1.00  0.00
ATOM     82  CG  LEU     9     -50.405  -0.980  -2.297  1.00  0.00
ATOM     83  CD1 LEU     9     -50.104  -1.123  -0.804  1.00  0.00
ATOM     84  CD2 LEU     9     -49.142  -1.283  -3.110  1.00  0.00
ATOM     85  C   LEU     9     -53.241  -2.639  -4.453  1.00  0.00
ATOM     86  O   LEU     9     -54.062  -3.040  -3.628  1.00  0.00
ATOM     87  N   ASP    10     -53.321  -2.902  -5.756  1.00  0.00
ATOM     88  H   ASP    10     -52.800  -2.348  -6.408  1.00  0.00
ATOM     89  CA  ASP    10     -54.301  -3.836  -6.350  1.00  0.00
ATOM     90  CB  ASP    10     -54.318  -3.630  -7.877  1.00  0.00
ATOM     91  CG  ASP    10     -55.308  -4.525  -8.640  1.00  0.00
ATOM     92  OD1 ASP    10     -56.345  -4.889  -8.042  1.00  0.00
ATOM     93  OD2 ASP    10     -55.018  -4.800  -9.825  1.00  0.00
ATOM     94  C   ASP    10     -54.087  -5.311  -5.947  1.00  0.00
ATOM     95  O   ASP    10     -53.644  -6.138  -6.744  1.00  0.00
ATOM     96  N   GLY    11     -54.536  -5.619  -4.732  1.00  0.00
ATOM     97  H   GLY    11     -54.735  -4.889  -4.073  1.00  0.00
ATOM     98  CA  GLY    11     -54.617  -6.992  -4.184  1.00  0.00
ATOM     99  C   GLY    11     -55.833  -7.767  -4.722  1.00  0.00
ATOM    100  O   GLY    11     -56.551  -8.419  -3.966  1.00  0.00
ATOM    101  N   ALA    12     -56.006  -7.699  -6.040  1.00  0.00
ATOM    102  H   ALA    12     -55.289  -7.308  -6.622  1.00  0.00
ATOM    103  CA  ALA    12     -57.172  -8.222  -6.781  1.00  0.00
ATOM    104  CB  ALA    12     -58.345  -7.239  -6.667  1.00  0.00
ATOM    105  C   ALA    12     -56.828  -8.430  -8.265  1.00  0.00
ATOM    106  O   ALA    12     -55.873  -7.851  -8.787  1.00  0.00
ATOM    107  N   LYS    13     -57.590  -9.322  -8.895  1.00  0.00
ATOM    108  H   LYS    13     -58.330  -9.792  -8.418  1.00  0.00
ATOM    109  CA  LYS    13     -57.440  -9.688 -10.318  1.00  0.00
ATOM    110  CB  LYS    13     -58.365 -10.878 -10.627  1.00  0.00
ATOM    111  CG  LYS    13     -58.244 -11.425 -12.057  1.00  0.00
ATOM    112  CD  LYS    13     -56.862 -12.017 -12.356  1.00  0.00
ATOM    113  CE  LYS    13     -56.740 -12.485 -13.810  1.00  0.00
ATOM    114  NZ  LYS    13     -57.622 -13.624 -14.108  1.00  0.00
ATOM    115  HZ1 LYS    13     -57.507 -13.893 -15.064  1.00  0.00
ATOM    116  HZ2 LYS    13     -57.385 -14.394 -13.516  1.00  0.00
ATOM    117  HZ3 LYS    13     -58.574 -13.361 -13.949  1.00  0.00
ATOM    118  C   LYS    13     -57.686  -8.500 -11.269  1.00  0.00
ATOM    119  O   LYS    13     -58.819  -8.080 -11.506  1.00  0.00
ATOM    120  N   ASP    14     -56.574  -7.882 -11.654  1.00  0.00
ATOM    121  H   ASP    14     -55.738  -7.987 -11.114  1.00  0.00
ATOM    122  CA  ASP    14     -56.529  -6.813 -12.672  1.00  0.00
ATOM    123  CB  ASP    14     -55.106  -6.230 -12.690  1.00  0.00
ATOM    124  CG  ASP    14     -54.916  -5.093 -13.702  1.00  0.00
ATOM    125  OD1 ASP    14     -55.872  -4.302 -13.870  1.00  0.00
ATOM    126  OD2 ASP    14     -53.860  -5.109 -14.370  1.00  0.00
ATOM    127  C   ASP    14     -56.972  -7.308 -14.066  1.00  0.00
ATOM    128  O   ASP    14     -56.157  -7.648 -14.924  1.00  0.00
ATOM    129  N   ILE    15     -58.287  -7.305 -14.261  1.00  0.00
ATOM    130  H   ILE    15     -58.913  -7.165 -13.492  1.00  0.00
ATOM    131  CA  ILE    15     -58.932  -7.690 -15.537  1.00  0.00
ATOM    132  CB  ILE    15     -60.424  -8.023 -15.311  1.00  0.00
ATOM    133  CG1 ILE    15     -60.582  -9.100 -14.224  1.00  0.00
ATOM    134  CG2 ILE    15     -61.073  -8.520 -16.615  1.00  0.00
ATOM    135  CD  ILE    15     -61.960  -9.103 -13.551  1.00  0.00
ATOM    136  C   ILE    15     -58.715  -6.590 -16.597  1.00  0.00
ATOM    137  O   ILE    15     -59.478  -5.632 -16.713  1.00  0.00
ATOM    138  N   GLU    16     -57.595  -6.727 -17.299  1.00  0.00
ATOM    139  H   GLU    16     -56.887  -7.374 -17.009  1.00  0.00
ATOM    140  CA  GLU    16     -57.228  -5.847 -18.426  1.00  0.00
ATOM    141  CB  GLU    16     -55.854  -5.202 -18.203  1.00  0.00
ATOM    142  CG  GLU    16     -55.933  -4.052 -17.190  1.00  0.00
ATOM    143  CD  GLU    16     -54.615  -3.285 -17.009  1.00  0.00
ATOM    144  OE1 GLU    16     -53.871  -3.144 -18.007  1.00  0.00
ATOM    145  OE2 GLU    16     -54.417  -2.767 -15.890  1.00  0.00
ATOM    146  C   GLU    16     -57.288  -6.593 -19.766  1.00  0.00
ATOM    147  O   GLU    16     -56.446  -7.434 -20.076  1.00  0.00
ATOM    148  N   GLY    17     -58.409  -6.358 -20.442  1.00  0.00
ATOM    149  H   GLY    17     -59.115  -5.755 -20.069  1.00  0.00
ATOM    150  CA  GLY    17     -58.751  -6.961 -21.746  1.00  0.00
ATOM    151  C   GLY    17     -60.034  -6.346 -22.323  1.00  0.00
ATOM    152  O   GLY    17     -60.709  -5.555 -21.660  1.00  0.00
ATOM    153  N   LEU    18     -60.319  -6.695 -23.576  1.00  0.00
ATOM    154  H   LEU    18     -59.741  -7.332 -24.082  1.00  0.00
ATOM    155  CA  LEU    18     -61.491  -6.187 -24.321  1.00  0.00
ATOM    156  CB  LEU    18     -61.300  -6.484 -25.817  1.00  0.00
ATOM    157  CG  LEU    18     -62.380  -5.871 -26.721  1.00  0.00
ATOM    158  CD1 LEU    18     -62.271  -4.344 -26.788  1.00  0.00
ATOM    159  CD2 LEU    18     -62.299  -6.484 -28.120  1.00  0.00
ATOM    160  C   LEU    18     -62.830  -6.734 -23.783  1.00  0.00
ATOM    161  O   LEU    18     -63.348  -7.764 -24.214  1.00  0.00
ATOM    162  N   LEU    19     -63.316  -6.050 -22.752  1.00  0.00
ATOM    163  H   LEU    19     -62.735  -5.399 -22.258  1.00  0.00
ATOM    164  CA  LEU    19     -64.625  -6.323 -22.129  1.00  0.00
ATOM    165  CB  LEU    19     -64.682  -5.641 -20.753  1.00  0.00
ATOM    166  CG  LEU    19     -65.957  -5.954 -19.957  1.00  0.00
ATOM    167  CD1 LEU    19     -65.981  -7.405 -19.465  1.00  0.00
ATOM    168  CD2 LEU    19     -66.094  -4.979 -18.787  1.00  0.00
ATOM    169  C   LEU    19     -65.785  -5.880 -23.038  1.00  0.00
ATOM    170  O   LEU    19     -66.139  -4.702 -23.103  1.00  0.00
ATOM    171  N   GLY    20     -66.253  -6.841 -23.834  1.00  0.00
ATOM    172  H   GLY    20     -65.722  -7.678 -23.976  1.00  0.00
ATOM    173  CA  GLY    20     -67.437  -6.696 -24.711  1.00  0.00
ATOM    174  C   GLY    20     -68.745  -6.531 -23.918  1.00  0.00
ATOM    175  O   GLY    20     -69.582  -7.431 -23.870  1.00  0.00
ATOM    176  N   ALA    21     -68.884  -5.357 -23.309  1.00  0.00
ATOM    177  H   ALA    21     -68.123  -4.704 -23.299  1.00  0.00
ATOM    178  CA  ALA    21     -70.048  -4.981 -22.483  1.00  0.00
ATOM    179  CB  ALA    21     -69.664  -3.795 -21.590  1.00  0.00
ATOM    180  C   ALA    21     -71.317  -4.703 -23.313  1.00  0.00
ATOM    181  O   ALA    21     -71.586  -3.584 -23.755  1.00  0.00
ATOM    182  N   GLY    22     -72.046  -5.793 -23.553  1.00  0.00
ATOM    183  H   GLY    22     -71.662  -6.697 -23.358  1.00  0.00
ATOM    184  CA  GLY    22     -73.346  -5.816 -24.260  1.00  0.00
ATOM    185  C   GLY    22     -74.377  -4.881 -23.610  1.00  0.00
ATOM    186  O   GLY    22     -74.927  -5.186 -22.554  1.00  0.00
ATOM    187  N   GLY    23     -74.497  -3.700 -24.213  1.00  0.00
ATOM    188  H   GLY    23     -73.995  -3.510 -25.055  1.00  0.00
ATOM    189  CA  GLY    23     -75.332  -2.583 -23.719  1.00  0.00
ATOM    190  C   GLY    23     -74.839  -1.972 -22.393  1.00  0.00
ATOM    191  O   GLY    23     -75.645  -1.494 -21.594  1.00  0.00
ATOM    192  N   GLY    24     -73.516  -1.955 -22.212  1.00  0.00
ATOM    193  H   GLY    24     -72.901  -2.399 -22.868  1.00  0.00
ATOM    194  CA  GLY    24     -72.833  -1.404 -21.021  1.00  0.00
ATOM    195  C   GLY    24     -72.955   0.123 -20.894  1.00  0.00
ATOM    196  O   GLY    24     -72.087   0.872 -21.339  1.00  0.00
ATOM    197  N   ARG    25     -74.071   0.543 -20.305  1.00  0.00
ATOM    198  H   ARG    25     -74.838  -0.091 -20.181  1.00  0.00
ATOM    199  CA  ARG    25     -74.377   1.956 -20.000  1.00  0.00
ATOM    200  CB  ARG    25     -75.837   2.042 -19.537  1.00  0.00
ATOM    201  CG  ARG    25     -76.341   3.484 -19.408  1.00  0.00
ATOM    202  CD  ARG    25     -77.803   3.546 -18.951  1.00  0.00
ATOM    203  NE  ARG    25     -77.947   3.039 -17.573  1.00  0.00
ATOM    204  HE  ARG    25     -77.426   3.532 -16.881  1.00  0.00
ATOM    205  CZ  ARG    25     -78.683   1.997 -17.176  1.00  0.00
ATOM    206  NH1 ARG    25     -79.398   1.266 -18.021  1.00  0.00
ATOM    207 HH11 ARG    25     -79.390   1.498 -18.992  1.00  0.00
ATOM    208 HH12 ARG    25     -79.931   0.493 -17.687  1.00  0.00
ATOM    209  NH2 ARG    25     -78.695   1.650 -15.899  1.00  0.00
ATOM    210 HH21 ARG    25     -78.157   2.160 -15.231  1.00  0.00
ATOM    211 HH22 ARG    25     -79.246   0.871 -15.610  1.00  0.00
ATOM    212  C   ARG    25     -73.401   2.540 -18.961  1.00  0.00
ATOM    213  O   ARG    25     -73.487   2.272 -17.761  1.00  0.00
ATOM    214  N   ASN    26     -72.380   3.207 -19.496  1.00  0.00
ATOM    215  H   ASN    26     -72.211   3.153 -20.480  1.00  0.00
ATOM    216  CA  ASN    26     -71.320   3.883 -18.719  1.00  0.00
ATOM    217  CB  ASN    26     -70.211   4.306 -19.691  1.00  0.00
ATOM    218  CG  ASN    26     -68.958   4.809 -18.969  1.00  0.00
ATOM    219  OD1 ASN    26     -68.786   5.983 -18.684  1.00  0.00
ATOM    220  ND2 ASN    26     -68.049   3.911 -18.661  1.00  0.00
ATOM    221 HD21 ASN    26     -68.170   2.951 -18.892  1.00  0.00
ATOM    222 HD22 ASN    26     -67.238   4.251 -18.192  1.00  0.00
ATOM    223  C   ASN    26     -71.857   5.063 -17.882  1.00  0.00
ATOM    224  O   ASN    26     -71.934   6.212 -18.319  1.00  0.00
ATOM    225  N   LEU    27     -72.362   4.693 -16.710  1.00  0.00
ATOM    226  H   LEU    27     -72.540   3.725 -16.523  1.00  0.00
ATOM    227  CA  LEU    27     -72.904   5.633 -15.710  1.00  0.00
ATOM    228  CB  LEU    27     -73.833   4.878 -14.748  1.00  0.00
ATOM    229  CG  LEU    27     -75.102   4.346 -15.426  1.00  0.00
ATOM    230  CD1 LEU    27     -75.793   3.340 -14.506  1.00  0.00
ATOM    231  CD2 LEU    27     -76.072   5.486 -15.756  1.00  0.00
ATOM    232  C   LEU    27     -71.811   6.410 -14.957  1.00  0.00
ATOM    233  O   LEU    27     -71.287   5.976 -13.931  1.00  0.00
ATOM    234  N   VAL    28     -71.414   7.516 -15.578  1.00  0.00
ATOM    235  H   VAL    28     -71.660   7.683 -16.534  1.00  0.00
ATOM    236  CA  VAL    28     -70.452   8.475 -14.989  1.00  0.00
ATOM    237  CB  VAL    28     -69.160   8.629 -15.821  1.00  0.00
ATOM    238  CG1 VAL    28     -68.304   7.363 -15.720  1.00  0.00
ATOM    239  CG2 VAL    28     -69.408   8.994 -17.292  1.00  0.00
ATOM    240  C   VAL    28     -71.087   9.845 -14.705  1.00  0.00
ATOM    241  O   VAL    28     -71.819  10.391 -15.529  1.00  0.00
ATOM    242  N   ALA    29     -70.674  10.420 -13.579  1.00  0.00
ATOM    243  H   ALA    29     -69.959  10.011 -13.015  1.00  0.00
ATOM    244  CA  ALA    29     -71.188  11.716 -13.095  1.00  0.00
ATOM    245  CB  ALA    29     -71.608  11.584 -11.628  1.00  0.00
ATOM    246  C   ALA    29     -70.134  12.822 -13.245  1.00  0.00
ATOM    247  O   ALA    29     -68.961  12.644 -12.913  1.00  0.00
ATOM    248  N   HIS    30     -70.596  13.951 -13.767  1.00  0.00
ATOM    249  H   HIS    30     -71.505  13.999 -14.184  1.00  0.00
ATOM    250  CA  HIS    30     -69.733  15.109 -14.079  1.00  0.00
ATOM    251  CB  HIS    30     -70.194  15.747 -15.400  1.00  0.00
ATOM    252  CG  HIS    30     -70.465  14.699 -16.488  1.00  0.00
ATOM    253  ND1 HIS    30     -71.639  14.099 -16.672  1.00  0.00
ATOM    254  CD2 HIS    30     -69.558  14.019 -17.186  1.00  0.00
ATOM    255  CE1 HIS    30     -71.462  13.042 -17.458  1.00  0.00
ATOM    256  NE2 HIS    30     -70.173  12.994 -17.772  1.00  0.00
ATOM    257  HE2 HIS    30     -69.741  12.286 -18.326  1.00  0.00
ATOM    258  C   HIS    30     -69.754  16.120 -12.921  1.00  0.00
ATOM    259  O   HIS    30     -70.681  16.914 -12.767  1.00  0.00
ATOM    260  N   SER    31     -68.771  15.943 -12.041  1.00  0.00
ATOM    261  H   SER    31     -68.169  15.146 -12.106  1.00  0.00
ATOM    262  CA  SER    31     -68.572  16.727 -10.800  1.00  0.00
ATOM    263  CB  SER    31     -67.197  16.418 -10.196  1.00  0.00
ATOM    264  OG  SER    31     -67.073  15.012  -9.965  1.00  0.00
ATOM    265  HG  SER    31     -66.231  14.834  -9.453  1.00  0.00
ATOM    266  C   SER    31     -68.706  18.254 -10.967  1.00  0.00
ATOM    267  O   SER    31     -67.891  18.867 -11.662  1.00  0.00
ATOM    268  N   PRO    32     -69.748  18.856 -10.368  1.00  0.00
ATOM    269  CA  PRO    32     -69.957  20.319 -10.380  1.00  0.00
ATOM    270  CB  PRO    32     -71.242  20.540  -9.579  1.00  0.00
ATOM    271  CG  PRO    32     -72.015  19.242  -9.796  1.00  0.00
ATOM    272  CD  PRO    32     -70.916  18.179  -9.769  1.00  0.00
ATOM    273  C   PRO    32     -68.786  21.043  -9.703  1.00  0.00
ATOM    274  O   PRO    32     -68.214  20.556  -8.729  1.00  0.00
ATOM    275  N   LEU    33     -68.487  22.231 -10.220  1.00  0.00
ATOM    276  H   LEU    33     -69.020  22.636 -10.961  1.00  0.00
ATOM    277  CA  LEU    33     -67.378  23.067  -9.719  1.00  0.00
ATOM    278  CB  LEU    33     -66.342  23.289 -10.831  1.00  0.00
ATOM    279  CG  LEU    33     -65.687  21.994 -11.335  1.00  0.00
ATOM    280  CD1 LEU    33     -64.858  22.293 -12.584  1.00  0.00
ATOM    281  CD2 LEU    33     -64.797  21.350 -10.267  1.00  0.00
ATOM    282  C   LEU    33     -67.884  24.414  -9.188  1.00  0.00
ATOM    283  O   LEU    33     -68.751  25.048  -9.788  1.00  0.00
ATOM    284  N   THR    34     -67.300  24.815  -8.063  1.00  0.00
ATOM    285  H   THR    34     -66.527  24.315  -7.674  1.00  0.00
ATOM    286  CA  THR    34     -67.663  26.054  -7.337  1.00  0.00
ATOM    287  CB  THR    34     -68.432  25.755  -6.027  1.00  0.00
ATOM    288  OG1 THR    34     -68.742  26.970  -5.331  1.00  0.00
ATOM    289  HG1 THR    34     -67.919  27.335  -4.866  1.00  0.00
ATOM    290  CG2 THR    34     -67.718  24.773  -5.088  1.00  0.00
ATOM    291  C   THR    34     -66.443  26.937  -7.044  1.00  0.00
ATOM    292  O   THR    34     -65.343  26.441  -6.802  1.00  0.00
ATOM    293  N   SER    35     -66.699  28.243  -7.041  1.00  0.00
ATOM    294  H   SER    35     -67.494  28.622  -7.515  1.00  0.00
ATOM    295  CA  SER    35     -65.802  29.260  -6.453  1.00  0.00
ATOM    296  CB  SER    35     -66.459  30.643  -6.515  1.00  0.00
ATOM    297  OG  SER    35     -66.840  30.947  -7.860  1.00  0.00
ATOM    298  HG  SER    35     -67.088  31.915  -7.925  1.00  0.00
ATOM    299  C   SER    35     -65.535  28.931  -4.975  1.00  0.00
ATOM    300  O   SER    35     -66.381  28.328  -4.309  1.00  0.00
ATOM    301  N   HIS    36     -64.351  29.342  -4.524  1.00  0.00
ATOM    302  H   HIS    36     -63.783  29.953  -5.083  1.00  0.00
ATOM    303  CA  HIS    36     -63.742  29.112  -3.194  1.00  0.00
ATOM    304  CB  HIS    36     -63.348  30.472  -2.600  1.00  0.00
ATOM    305  CG  HIS    36     -62.347  31.286  -3.430  1.00  0.00
ATOM    306  ND1 HIS    36     -62.309  31.406  -4.758  1.00  0.00
ATOM    307  CD2 HIS    36     -61.394  32.065  -2.928  1.00  0.00
ATOM    308  CE1 HIS    36     -61.343  32.264  -5.072  1.00  0.00
ATOM    309  NE2 HIS    36     -60.778  32.667  -3.940  1.00  0.00
ATOM    310  HE2 HIS    36     -60.021  33.311  -3.864  1.00  0.00
ATOM    311  C   HIS    36     -64.544  28.268  -2.170  1.00  0.00
ATOM    312  O   HIS    36     -65.232  28.826  -1.308  1.00  0.00
ATOM    313  N   PRO    37     -64.474  26.929  -2.278  1.00  0.00
ATOM    314  CA  PRO    37     -65.175  26.006  -1.360  1.00  0.00
ATOM    315  CB  PRO    37     -65.216  24.690  -2.145  1.00  0.00
ATOM    316  CG  PRO    37     -63.916  24.708  -2.946  1.00  0.00
ATOM    317  CD  PRO    37     -63.771  26.178  -3.341  1.00  0.00
ATOM    318  C   PRO    37     -64.445  25.883  -0.008  1.00  0.00
ATOM    319  O   PRO    37     -63.631  26.735   0.341  1.00  0.00
ATOM    320  N   ALA    38     -64.742  24.820   0.744  1.00  0.00
ATOM    321  H   ALA    38     -65.501  24.215   0.510  1.00  0.00
ATOM    322  CA  ALA    38     -64.029  24.467   1.993  1.00  0.00
ATOM    323  CB  ALA    38     -64.917  23.530   2.820  1.00  0.00
ATOM    324  C   ALA    38     -62.630  23.874   1.707  1.00  0.00
ATOM    325  O   ALA    38     -62.326  22.701   1.930  1.00  0.00
ATOM    326  N   ALA    39     -61.815  24.742   1.120  1.00  0.00
ATOM    327  H   ALA    39     -62.124  25.687   0.966  1.00  0.00
ATOM    328  CA  ALA    39     -60.451  24.468   0.629  1.00  0.00
ATOM    329  CB  ALA    39     -60.534  24.448  -0.903  1.00  0.00
ATOM    330  C   ALA    39     -59.479  25.570   1.104  1.00  0.00
ATOM    331  O   ALA    39     -59.935  26.562   1.674  1.00  0.00
ATOM    332  N   PRO    40     -58.160  25.427   0.888  1.00  0.00
ATOM    333  CA  PRO    40     -57.216  26.563   0.984  1.00  0.00
ATOM    334  CB  PRO    40     -55.893  25.987   0.479  1.00  0.00
ATOM    335  CG  PRO    40     -55.953  24.545   0.982  1.00  0.00
ATOM    336  CD  PRO    40     -57.419  24.154   0.779  1.00  0.00
ATOM    337  C   PRO    40     -57.702  27.744   0.124  1.00  0.00
ATOM    338  O   PRO    40     -57.601  28.901   0.526  1.00  0.00
ATOM    339  N   THR    41     -58.247  27.418  -1.049  1.00  0.00
ATOM    340  H   THR    41     -57.931  26.625  -1.569  1.00  0.00
ATOM    341  CA  THR    41     -59.103  28.314  -1.858  1.00  0.00
ATOM    342  CB  THR    41     -59.348  27.672  -3.237  1.00  0.00
ATOM    343  OG1 THR    41     -58.158  27.025  -3.704  1.00  0.00
ATOM    344  HG1 THR    41     -58.275  26.789  -4.672  1.00  0.00
ATOM    345  CG2 THR    41     -59.793  28.713  -4.268  1.00  0.00
ATOM    346  C   THR    41     -60.450  28.525  -1.135  1.00  0.00
ATOM    347  O   THR    41     -61.412  27.786  -1.343  1.00  0.00
ATOM    348  N   LEU    42     -60.418  29.439  -0.170  1.00  0.00
ATOM    349  H   LEU    42     -59.542  29.801   0.156  1.00  0.00
ATOM    350  CA  LEU    42     -61.594  29.865   0.617  1.00  0.00
ATOM    351  CB  LEU    42     -61.401  29.458   2.083  1.00  0.00
ATOM    352  CG  LEU    42     -62.461  28.471   2.589  1.00  0.00
ATOM    353  CD1 LEU    42     -62.031  27.908   3.943  1.00  0.00
ATOM    354  CD2 LEU    42     -63.838  29.129   2.728  1.00  0.00
ATOM    355  C   LEU    42     -61.801  31.386   0.541  1.00  0.00
ATOM    356  O   LEU    42     -60.840  32.150   0.445  1.00  0.00
ATOM    357  N   MET    43     -63.068  31.799   0.595  1.00  0.00
ATOM    358  H   MET    43     -63.835  31.160   0.541  1.00  0.00
ATOM    359  CA  MET    43     -63.419  33.234   0.587  1.00  0.00
ATOM    360  CB  MET    43     -64.215  33.526  -0.694  1.00  0.00
ATOM    361  CG  MET    43     -64.130  34.976  -1.185  1.00  0.00
ATOM    362  SD  MET    43     -64.879  36.231  -0.084  1.00  0.00
ATOM    363  CE  MET    43     -65.060  37.560  -1.252  1.00  0.00
ATOM    364  C   MET    43     -64.173  33.697   1.857  1.00  0.00
ATOM    365  O   MET    43     -65.403  33.638   1.912  1.00  0.00
ATOM    366  N   PRO    44     -63.425  33.951   2.938  1.00  0.00
ATOM    367  CA  PRO    44     -63.860  34.915   3.968  1.00  0.00
ATOM    368  CB  PRO    44     -63.482  34.232   5.289  1.00  0.00
ATOM    369  CG  PRO    44     -62.203  33.474   4.942  1.00  0.00
ATOM    370  CD  PRO    44     -62.464  32.989   3.516  1.00  0.00
ATOM    371  C   PRO    44     -63.145  36.257   3.704  1.00  0.00
ATOM    372  O   PRO    44     -62.990  36.644   2.547  1.00  0.00
ATOM    373  N   ALA    45     -62.741  36.978   4.752  1.00  0.00
ATOM    374  H   ALA    45     -62.978  36.717   5.686  1.00  0.00
ATOM    375  CA  ALA    45     -61.948  38.222   4.631  1.00  0.00
ATOM    376  CB  ALA    45     -61.919  38.924   5.994  1.00  0.00
ATOM    377  C   ALA    45     -60.533  37.957   4.077  1.00  0.00
ATOM    378  O   ALA    45     -59.560  37.762   4.802  1.00  0.00
ATOM    379  N   VAL    46     -60.451  37.916   2.748  1.00  0.00
ATOM    380  H   VAL    46     -61.293  37.824   2.206  1.00  0.00
ATOM    381  CA  VAL    46     -59.216  37.566   1.998  1.00  0.00
ATOM    382  CB  VAL    46     -59.467  36.182   1.324  1.00  0.00
ATOM    383  CG1 VAL    46     -59.675  35.071   2.358  1.00  0.00
ATOM    384  CG2 VAL    46     -60.648  36.097   0.349  1.00  0.00
ATOM    385  C   VAL    46     -58.785  38.709   1.025  1.00  0.00
ATOM    386  O   VAL    46     -59.698  38.921   0.262  1.00  0.00
ATOM    387  N   ASN    47     -57.487  39.147   0.858  1.00  0.00
ATOM    388  H   ASN    47     -56.814  38.655   1.396  1.00  0.00
ATOM    389  CA  ASN    47     -56.754  40.273   0.137  1.00  0.00
ATOM    390  CB  ASN    47     -55.905  41.068   1.134  1.00  0.00
ATOM    391  CG  ASN    47     -56.142  42.582   1.146  1.00  0.00
ATOM    392  OD1 ASN    47     -55.253  43.371   1.432  1.00  0.00
ATOM    393  ND2 ASN    47     -57.340  43.029   0.840  1.00  0.00
ATOM    394 HD21 ASN    47     -58.092  42.418   0.578  1.00  0.00
ATOM    395 HD22 ASN    47     -57.535  43.995   0.979  1.00  0.00
ATOM    396  C   ASN    47     -55.910  40.329  -1.201  1.00  0.00
ATOM    397  O   ASN    47     -55.581  41.440  -1.617  1.00  0.00
ATOM    398  N   TYR    48     -55.530  39.248  -1.908  1.00  0.00
ATOM    399  H   TYR    48     -55.472  38.350  -1.476  1.00  0.00
ATOM    400  CA  TYR    48     -54.950  39.237  -3.294  1.00  0.00
ATOM    401  CB  TYR    48     -53.837  38.175  -3.333  1.00  0.00
ATOM    402  CG  TYR    48     -53.220  37.944  -4.719  1.00  0.00
ATOM    403  CD1 TYR    48     -52.206  38.792  -5.184  1.00  0.00
ATOM    404  HD1 TYR    48     -51.751  39.516  -4.508  1.00  0.00
ATOM    405  CD2 TYR    48     -53.756  36.963  -5.567  1.00  0.00
ATOM    406  HD2 TYR    48     -54.492  36.253  -5.192  1.00  0.00
ATOM    407  CE1 TYR    48     -51.750  38.682  -6.505  1.00  0.00
ATOM    408  HE1 TYR    48     -50.999  39.374  -6.886  1.00  0.00
ATOM    409  CE2 TYR    48     -53.300  36.854  -6.888  1.00  0.00
ATOM    410  HE2 TYR    48     -53.729  36.103  -7.551  1.00  0.00
ATOM    411  CZ  TYR    48     -52.300  37.715  -7.354  1.00  0.00
ATOM    412  OH  TYR    48     -51.870  37.615  -8.635  1.00  0.00
ATOM    413  HH  TYR    48     -52.446  36.932  -9.115  1.00  0.00
ATOM    414  C   TYR    48     -55.880  39.141  -4.553  1.00  0.00
ATOM    415  O   TYR    48     -55.715  39.931  -5.479  1.00  0.00
ATOM    416  N   ALA    49     -56.802  38.166  -4.648  1.00  0.00
ATOM    417  H   ALA    49     -56.677  37.335  -4.105  1.00  0.00
ATOM    418  CA  ALA    49     -57.954  38.100  -5.609  1.00  0.00
ATOM    419  CB  ALA    49     -58.056  36.662  -6.135  1.00  0.00
ATOM    420  C   ALA    49     -59.318  38.829  -5.284  1.00  0.00
ATOM    421  O   ALA    49     -59.464  39.884  -5.895  1.00  0.00
ATOM    422  N   PRO    50     -60.328  38.387  -4.475  1.00  0.00
ATOM    423  CA  PRO    50     -61.316  39.332  -3.847  1.00  0.00
ATOM    424  CB  PRO    50     -62.637  38.901  -4.483  1.00  0.00
ATOM    425  CG  PRO    50     -62.522  37.375  -4.499  1.00  0.00
ATOM    426  CD  PRO    50     -61.029  37.107  -4.719  1.00  0.00
ATOM    427  C   PRO    50     -61.467  39.365  -2.288  1.00  0.00
ATOM    428  O   PRO    50     -61.455  38.298  -1.681  1.00  0.00
ATOM    429  N   LEU    51     -61.608  40.565  -1.672  1.00  0.00
ATOM    430  H   LEU    51     -61.483  41.376  -2.244  1.00  0.00
ATOM    431  CA  LEU    51     -61.816  40.918  -0.217  1.00  0.00
ATOM    432  CB  LEU    51     -62.782  39.950   0.497  1.00  0.00
ATOM    433  CG  LEU    51     -63.592  40.600   1.630  1.00  0.00
ATOM    434  CD1 LEU    51     -64.494  41.729   1.119  1.00  0.00
ATOM    435  CD2 LEU    51     -64.453  39.545   2.323  1.00  0.00
ATOM    436  C   LEU    51     -60.634  41.429   0.693  1.00  0.00
ATOM    437  O   LEU    51     -59.944  42.345   0.257  1.00  0.00
ATOM    438  N   ASP    52     -60.385  40.907   1.925  1.00  0.00
ATOM    439  H   ASP    52     -60.878  40.081   2.184  1.00  0.00
ATOM    440  CA  ASP    52     -59.413  41.412   2.953  1.00  0.00
ATOM    441  CB  ASP    52     -60.269  41.848   4.154  1.00  0.00
ATOM    442  CG  ASP    52     -59.527  42.624   5.250  1.00  0.00
ATOM    443  OD1 ASP    52     -59.131  41.954   6.228  1.00  0.00
ATOM    444  OD2 ASP    52     -59.404  43.858   5.093  1.00  0.00
ATOM    445  C   ASP    52     -58.037  40.799   3.429  1.00  0.00
ATOM    446  O   ASP    52     -57.227  41.617   3.853  1.00  0.00
ATOM    447  N   LEU    53     -57.764  39.481   3.572  1.00  0.00
ATOM    448  H   LEU    53     -58.473  38.870   3.937  1.00  0.00
ATOM    449  CA  LEU    53     -56.383  38.896   3.710  1.00  0.00
ATOM    450  CB  LEU    53     -56.240  38.303   5.122  1.00  0.00
ATOM    451  CG  LEU    53     -54.785  38.090   5.558  1.00  0.00
ATOM    452  CD1 LEU    53     -54.105  39.416   5.913  1.00  0.00
ATOM    453  CD2 LEU    53     -54.727  37.115   6.734  1.00  0.00
ATOM    454  C   LEU    53     -55.737  38.022   2.558  1.00  0.00
ATOM    455  O   LEU    53     -54.691  38.439   2.065  1.00  0.00
ATOM    456  N   PRO    54     -56.249  36.857   2.077  1.00  0.00
ATOM    457  CA  PRO    54     -56.026  36.339   0.671  1.00  0.00
ATOM    458  CB  PRO    54     -56.215  34.823   0.776  1.00  0.00
ATOM    459  CG  PRO    54     -55.761  34.516   2.196  1.00  0.00
ATOM    460  CD  PRO    54     -56.335  35.693   2.982  1.00  0.00
ATOM    461  C   PRO    54     -56.530  36.790  -0.751  1.00  0.00
ATOM    462  O   PRO    54     -55.818  36.488  -1.703  1.00  0.00
ATOM    463  N   GLY    55     -57.741  37.331  -1.003  1.00  0.00
ATOM    464  H   GLY    55     -58.492  37.158  -0.365  1.00  0.00
ATOM    465  CA  GLY    55     -58.256  38.061  -2.214  1.00  0.00
ATOM    466  C   GLY    55     -58.425  39.636  -2.323  1.00  0.00
ATOM    467  O   GLY    55     -58.938  40.306  -1.450  1.00  0.00
ATOM    468  N   SER    56     -58.047  40.371  -3.375  1.00  0.00
ATOM    469  H   SER    56     -57.915  40.002  -4.294  1.00  0.00
ATOM    470  CA  SER    56     -58.027  41.863  -3.342  1.00  0.00
ATOM    471  CB  SER    56     -57.030  42.516  -4.310  1.00  0.00
ATOM    472  OG  SER    56     -57.250  42.123  -5.664  1.00  0.00
ATOM    473  HG  SER    56     -56.663  41.323  -5.873  1.00  0.00
ATOM    474  C   SER    56     -59.363  42.615  -3.413  1.00  0.00
ATOM    475  O   SER    56     -60.333  42.167  -4.019  1.00  0.00
ATOM    476  N   ALA    57     -59.466  43.534  -2.457  1.00  0.00
ATOM    477  H   ALA    57     -59.011  43.376  -1.579  1.00  0.00
ATOM    478  CA  ALA    57     -60.453  44.635  -2.423  1.00  0.00
ATOM    479  CB  ALA    57     -61.825  44.164  -1.924  1.00  0.00
ATOM    480  C   ALA    57     -59.924  45.737  -1.494  1.00  0.00
ATOM    481  O   ALA    57     -59.569  45.467  -0.346  1.00  0.00
ATOM    482  N   GLU    58     -59.587  46.869  -2.120  1.00  0.00
ATOM    483  H   GLU    58     -59.754  46.966  -3.100  1.00  0.00
ATOM    484  CA  GLU    58     -58.992  48.068  -1.472  1.00  0.00
ATOM    485  CB  GLU    58     -60.120  48.768  -0.686  1.00  0.00
ATOM    486  CG  GLU    58     -59.881  50.238  -0.305  1.00  0.00
ATOM    487  CD  GLU    58     -59.121  50.461   1.011  1.00  0.00
ATOM    488  OE1 GLU    58     -59.446  49.764   1.998  1.00  0.00
ATOM    489  OE2 GLU    58     -58.300  51.404   1.024  1.00  0.00
ATOM    490  C   GLU    58     -57.753  47.697  -0.611  1.00  0.00
ATOM    491  O   GLU    58     -57.423  48.397   0.345  1.00  0.00
ATOM    492  N   PRO    59     -56.918  46.773  -1.110  1.00  0.00
ATOM    493  CA  PRO    59     -56.152  45.828  -0.271  1.00  0.00
ATOM    494  CB  PRO    59     -55.227  45.088  -1.244  1.00  0.00
ATOM    495  CG  PRO    59     -55.050  46.063  -2.402  1.00  0.00
ATOM    496  CD  PRO    59     -56.396  46.782  -2.490  1.00  0.00
ATOM    497  C   PRO    59     -55.448  46.380   0.989  1.00  0.00
ATOM    498  O   PRO    59     -54.351  46.934   0.882  1.00  0.00
ATOM    499  N   PRO    60     -56.096  46.246   2.164  1.00  0.00
ATOM    500  CA  PRO    60     -55.555  46.696   3.466  1.00  0.00
ATOM    501  CB  PRO    60     -56.682  46.469   4.476  1.00  0.00
ATOM    502  CG  PRO    60     -57.940  46.581   3.621  1.00  0.00
ATOM    503  CD  PRO    60     -57.520  45.885   2.329  1.00  0.00
ATOM    504  C   PRO    60     -54.280  45.984   3.944  1.00  0.00
ATOM    505  O   PRO    60     -53.408  46.649   4.501  1.00  0.00
ATOM    506  N   LYS    61     -54.176  44.670   3.726  1.00  0.00
ATOM    507  H   LYS    61     -54.884  44.151   3.239  1.00  0.00
ATOM    508  CA  LYS    61     -53.023  43.847   4.156  1.00  0.00
ATOM    509  CB  LYS    61     -53.029  43.725   5.689  1.00  0.00
ATOM    510  CG  LYS    61     -51.754  43.090   6.255  1.00  0.00
ATOM    511  CD  LYS    61     -51.720  43.121   7.786  1.00  0.00
ATOM    512  CE  LYS    61     -51.434  44.520   8.339  1.00  0.00
ATOM    513  NZ  LYS    61     -51.379  44.499   9.808  1.00  0.00
ATOM    514  HZ1 LYS    61     -51.198  45.422  10.147  1.00  0.00
ATOM    515  HZ2 LYS    61     -52.254  44.175  10.168  1.00  0.00
ATOM    516  HZ3 LYS    61     -50.647  43.885  10.104  1.00  0.00
ATOM    517  C   LYS    61     -53.085  42.447   3.518  1.00  0.00
ATOM    518  O   LYS    61     -54.111  41.773   3.558  1.00  0.00
ATOM    519  N   GLN    62     -51.931  42.006   3.028  1.00  0.00
ATOM    520  H   GLN    62     -51.077  42.516   3.176  1.00  0.00
ATOM    521  CA  GLN    62     -51.777  40.701   2.353  1.00  0.00
ATOM    522  CB  GLN    62     -50.682  40.756   1.281  1.00  0.00
ATOM    523  CG  GLN    62     -50.884  41.802   0.181  1.00  0.00
ATOM    524  CD  GLN    62     -52.121  41.553  -0.682  1.00  0.00
ATOM    525  OE1 GLN    62     -52.192  40.643  -1.494  1.00  0.00
ATOM    526  NE2 GLN    62     -53.161  42.322  -0.460  1.00  0.00
ATOM    527 HE21 GLN    62     -53.191  42.991   0.280  1.00  0.00
ATOM    528 HE22 GLN    62     -53.996  42.099  -0.977  1.00  0.00
ATOM    529  C   GLN    62     -51.395  39.590   3.342  1.00  0.00
ATOM    530  O   GLN    62     -50.604  39.807   4.261  1.00  0.00
ATOM    531  N   CYS    63     -51.992  38.428   3.073  1.00  0.00
ATOM    532  H   CYS    63     -52.762  38.436   2.433  1.00  0.00
ATOM    533  CA  CYS    63     -51.796  37.103   3.712  1.00  0.00
ATOM    534  CB  CYS    63     -51.417  36.086   2.622  1.00  0.00
ATOM    535  SG  CYS    63     -52.570  36.017   1.202  1.00  0.00
ATOM    536  HG  CYS    63     -51.901  35.088   0.526  1.00  0.00
ATOM    537  C   CYS    63     -50.817  37.072   4.907  1.00  0.00
ATOM    538  O   CYS    63     -51.240  37.234   6.050  1.00  0.00
ATOM    539  N   HIS    64     -49.543  36.781   4.641  1.00  0.00
ATOM    540  H   HIS    64     -49.283  36.285   3.811  1.00  0.00
ATOM    541  CA  HIS    64     -48.430  36.955   5.594  1.00  0.00
ATOM    542  CB  HIS    64     -47.164  36.313   5.008  1.00  0.00
ATOM    543  CG  HIS    64     -47.383  34.842   4.636  1.00  0.00
ATOM    544  ND1 HIS    64     -47.979  34.407   3.529  1.00  0.00
ATOM    545  CD2 HIS    64     -47.007  33.782   5.344  1.00  0.00
ATOM    546  CE1 HIS    64     -47.972  33.078   3.548  1.00  0.00
ATOM    547  NE2 HIS    64     -47.372  32.695   4.669  1.00  0.00
ATOM    548  HE2 HIS    64     -47.221  31.751   4.951  1.00  0.00
ATOM    549  C   HIS    64     -48.240  38.469   5.818  1.00  0.00
ATOM    550  O   HIS    64     -47.678  39.138   4.949  1.00  0.00
ATOM    551  N   PRO    65     -48.634  38.967   7.000  1.00  0.00
ATOM    552  CA  PRO    65     -49.007  40.380   7.233  1.00  0.00
ATOM    553  CB  PRO    65     -49.245  40.480   8.744  1.00  0.00
ATOM    554  CG  PRO    65     -48.366  39.373   9.322  1.00  0.00
ATOM    555  CD  PRO    65     -48.485  38.257   8.285  1.00  0.00
ATOM    556  C   PRO    65     -48.042  41.451   6.697  1.00  0.00
ATOM    557  O   PRO    65     -47.059  41.830   7.332  1.00  0.00
ATOM    558  N   CYS    66     -48.348  41.863   5.470  1.00  0.00
ATOM    559  H   CYS    66     -49.042  41.371   4.941  1.00  0.00
ATOM    560  CA  CYS    66     -47.594  42.878   4.703  1.00  0.00
ATOM    561  CB  CYS    66     -46.635  42.146   3.750  1.00  0.00
ATOM    562  SG  CYS    66     -47.441  41.086   2.494  1.00  0.00
ATOM    563  HG  CYS    66     -46.315  40.614   1.966  1.00  0.00
ATOM    564  C   CYS    66     -48.534  43.840   3.938  1.00  0.00
ATOM    565  O   CYS    66     -49.686  43.467   3.702  1.00  0.00
ATOM    566  N   PRO    67     -48.086  45.051   3.554  1.00  0.00
ATOM    567  CA  PRO    67     -48.903  46.026   2.794  1.00  0.00
ATOM    568  CB  PRO    67     -47.958  47.192   2.482  1.00  0.00
ATOM    569  CG  PRO    67     -46.562  46.589   2.615  1.00  0.00
ATOM    570  CD  PRO    67     -46.731  45.597   3.765  1.00  0.00
ATOM    571  C   PRO    67     -49.536  45.448   1.518  1.00  0.00
ATOM    572  O   PRO    67     -49.073  44.439   0.987  1.00  0.00
ATOM    573  N   GLY    68     -50.604  46.109   1.070  1.00  0.00
ATOM    574  H   GLY    68     -50.829  47.021   1.425  1.00  0.00
ATOM    575  CA  GLY    68     -51.461  45.654  -0.048  1.00  0.00
ATOM    576  C   GLY    68     -50.712  45.398  -1.368  1.00  0.00
ATOM    577  O   GLY    68     -49.731  46.067  -1.690  1.00  0.00
ATOM    578  N   VAL    69     -51.227  44.432  -2.126  1.00  0.00
ATOM    579  H   VAL    69     -51.980  43.856  -1.804  1.00  0.00
ATOM    580  CA  VAL    69     -50.654  44.033  -3.429  1.00  0.00
ATOM    581  CB  VAL    69     -51.180  42.631  -3.809  1.00  0.00
ATOM    582  CG1 VAL    69     -52.646  42.573  -4.266  1.00  0.00
ATOM    583  CG2 VAL    69     -50.232  41.929  -4.783  1.00  0.00
ATOM    584  C   VAL    69     -50.832  45.109  -4.531  1.00  0.00
ATOM    585  O   VAL    69     -51.961  45.540  -4.776  1.00  0.00
ATOM    586  N   PRO    70     -49.743  45.508  -5.212  1.00  0.00
ATOM    587  CA  PRO    70     -49.780  46.490  -6.318  1.00  0.00
ATOM    588  CB  PRO    70     -48.316  46.748  -6.682  1.00  0.00
ATOM    589  CG  PRO    70     -47.605  45.469  -6.243  1.00  0.00
ATOM    590  CD  PRO    70     -48.353  45.071  -4.970  1.00  0.00
ATOM    591  C   PRO    70     -50.603  46.073  -7.548  1.00  0.00
ATOM    592  O   PRO    70     -50.986  46.934  -8.335  1.00  0.00
ATOM    593  N   GLN    71     -50.684  44.764  -7.792  1.00  0.00
ATOM    594  H   GLN    71     -50.135  44.100  -7.289  1.00  0.00
ATOM    595  CA  GLN    71     -51.520  44.157  -8.848  1.00  0.00
ATOM    596  CB  GLN    71     -50.695  44.093 -10.147  1.00  0.00
ATOM    597  CG  GLN    71     -51.494  43.779 -11.422  1.00  0.00
ATOM    598  CD  GLN    71     -52.051  42.352 -11.462  1.00  0.00
ATOM    599  OE1 GLN    71     -51.439  41.382 -11.039  1.00  0.00
ATOM    600  NE2 GLN    71     -53.233  42.196 -12.011  1.00  0.00
ATOM    601 HE21 GLN    71     -53.708  42.956 -12.472  1.00  0.00
ATOM    602 HE22 GLN    71     -53.702  41.328 -11.868  1.00  0.00
ATOM    603  C   GLN    71     -51.941  42.753  -8.376  1.00  0.00
ATOM    604  O   GLN    71     -51.132  42.027  -7.797  1.00  0.00
ATOM    605  N   GLY    72     -53.227  42.456  -8.549  1.00  0.00
ATOM    606  H   GLY    72     -53.871  43.130  -8.906  1.00  0.00
ATOM    607  CA  GLY    72     -53.827  41.146  -8.216  1.00  0.00
ATOM    608  C   GLY    72     -54.364  40.455  -9.476  1.00  0.00
ATOM    609  O   GLY    72     -55.334  40.918 -10.072  1.00  0.00
ATOM    610  N   THR    73     -53.645  39.433  -9.936  1.00  0.00
ATOM    611  H   THR    73     -52.817  39.114  -9.462  1.00  0.00
ATOM    612  CA  THR    73     -54.008  38.696 -11.170  1.00  0.00
ATOM    613  CB  THR    73     -52.918  38.820 -12.256  1.00  0.00
ATOM    614  OG1 THR    73     -53.416  38.288 -13.487  1.00  0.00
ATOM    615  HG1 THR    73     -52.678  38.298 -14.165  1.00  0.00
ATOM    616  CG2 THR    73     -51.573  38.174 -11.898  1.00  0.00
ATOM    617  C   THR    73     -54.416  37.230 -10.941  1.00  0.00
ATOM    618  O   THR    73     -53.833  36.511 -10.126  1.00  0.00
ATOM    619  N   SER    74     -55.414  36.827 -11.721  1.00  0.00
ATOM    620  H   SER    74     -55.826  37.458 -12.378  1.00  0.00
ATOM    621  CA  SER    74     -55.990  35.465 -11.736  1.00  0.00
ATOM    622  CB  SER    74     -57.470  35.519 -11.332  1.00  0.00
ATOM    623  OG  SER    74     -58.212  36.358 -12.227  1.00  0.00
ATOM    624  HG  SER    74     -58.113  36.019 -13.169  1.00  0.00
ATOM    625  C   SER    74     -55.879  34.831 -13.137  1.00  0.00
ATOM    626  O   SER    74     -56.154  35.522 -14.122  1.00  0.00
ATOM    627  N   PRO    75     -55.564  33.528 -13.233  1.00  0.00
ATOM    628  CA  PRO    75     -55.506  32.801 -14.520  1.00  0.00
ATOM    629  CB  PRO    75     -55.198  31.355 -14.131  1.00  0.00
ATOM    630  CG  PRO    75     -54.355  31.517 -12.868  1.00  0.00
ATOM    631  CD  PRO    75     -55.027  32.686 -12.145  1.00  0.00
ATOM    632  C   PRO    75     -56.837  32.878 -15.283  1.00  0.00
ATOM    633  O   PRO    75     -57.914  32.861 -14.690  1.00  0.00
ATOM    634  N   ALA    76     -56.714  33.015 -16.601  1.00  0.00
ATOM    635  H   ALA    76     -55.819  33.029 -17.041  1.00  0.00
ATOM    636  CA  ALA    76     -57.861  33.128 -17.525  1.00  0.00
ATOM    637  CB  ALA    76     -57.382  33.737 -18.846  1.00  0.00
ATOM    638  C   ALA    76     -58.557  31.776 -17.790  1.00  0.00
ATOM    639  O   ALA    76     -57.871  30.766 -17.968  1.00  0.00
ATOM    640  N   PRO    77     -59.899  31.749 -17.779  1.00  0.00
ATOM    641  CA  PRO    77     -60.684  30.566 -18.192  1.00  0.00
ATOM    642  CB  PRO    77     -62.142  30.973 -17.976  1.00  0.00
ATOM    643  CG  PRO    77     -62.055  31.953 -16.810  1.00  0.00
ATOM    644  CD  PRO    77     -60.770  32.731 -17.102  1.00  0.00
ATOM    645  C   PRO    77     -60.436  30.231 -19.669  1.00  0.00
ATOM    646  O   PRO    77     -60.330  31.119 -20.512  1.00  0.00
ATOM    647  N   VAL    78     -60.399  28.931 -19.950  1.00  0.00
ATOM    648  H   VAL    78     -60.514  28.247 -19.232  1.00  0.00
ATOM    649  CA  VAL    78     -60.151  28.373 -21.300  1.00  0.00
ATOM    650  CB  VAL    78     -59.882  26.852 -21.219  1.00  0.00
ATOM    651  CG1 VAL    78     -59.599  26.229 -22.593  1.00  0.00
ATOM    652  CG2 VAL    78     -58.696  26.535 -20.300  1.00  0.00
ATOM    653  C   VAL    78     -61.322  28.701 -22.258  1.00  0.00
ATOM    654  O   VAL    78     -62.441  28.236 -22.024  1.00  0.00
ATOM    655  N   PRO    79     -61.072  29.485 -23.319  1.00  0.00
ATOM    656  CA  PRO    79     -62.089  29.808 -24.340  1.00  0.00
ATOM    657  CB  PRO    79     -61.503  30.998 -25.106  1.00  0.00
ATOM    658  CG  PRO    79     -59.992  30.784 -25.004  1.00  0.00
ATOM    659  CD  PRO    79     -59.804  30.189 -23.607  1.00  0.00
ATOM    660  C   PRO    79     -62.414  28.599 -25.235  1.00  0.00
ATOM    661  O   PRO    79     -61.678  28.257 -26.160  1.00  0.00
ATOM    662  N   TYR    80     -63.450  27.871 -24.824  1.00  0.00
ATOM    663  H   TYR    80     -63.858  28.024 -23.923  1.00  0.00
ATOM    664  CA  TYR    80     -63.957  26.682 -25.542  1.00  0.00
ATOM    665  CB  TYR    80     -64.883  25.906 -24.593  1.00  0.00
ATOM    666  CG  TYR    80     -65.367  24.570 -25.170  1.00  0.00
ATOM    667  CD1 TYR    80     -64.554  23.429 -25.087  1.00  0.00
ATOM    668  HD1 TYR    80     -63.541  23.502 -24.689  1.00  0.00
ATOM    669  CD2 TYR    80     -66.668  24.462 -25.686  1.00  0.00
ATOM    670  HD2 TYR    80     -67.288  25.353 -25.799  1.00  0.00
ATOM    671  CE1 TYR    80     -65.043  22.187 -25.516  1.00  0.00
ATOM    672  HE1 TYR    80     -64.415  21.300 -25.455  1.00  0.00
ATOM    673  CE2 TYR    80     -67.157  23.217 -26.106  1.00  0.00
ATOM    674  HE2 TYR    80     -68.174  23.136 -26.485  1.00  0.00
ATOM    675  CZ  TYR    80     -66.342  22.081 -26.026  1.00  0.00
ATOM    676  OH  TYR    80     -66.791  20.882 -26.477  1.00  0.00
ATOM    677  HH  TYR    80     -67.718  20.989 -26.834  1.00  0.00
ATOM    678  C   TYR    80     -64.623  27.029 -26.891  1.00  0.00
ATOM    679  O   TYR    80     -65.830  27.255 -26.991  1.00  0.00
ATOM    680  N   GLY    81     -63.757  27.172 -27.892  1.00  0.00
ATOM    681  H   GLY    81     -62.776  27.224 -27.698  1.00  0.00
ATOM    682  CA  GLY    81     -64.124  27.425 -29.302  1.00  0.00
ATOM    683  C   GLY    81     -64.771  26.200 -29.964  1.00  0.00
ATOM    684  O   GLY    81     -64.082  25.347 -30.520  1.00  0.00
ATOM    685  N   TYR    82     -66.098  26.154 -29.891  1.00  0.00
ATOM    686  H   TYR    82     -66.614  26.847 -29.386  1.00  0.00
ATOM    687  CA  TYR    82     -66.896  25.036 -30.431  1.00  0.00
ATOM    688  CB  TYR    82     -67.751  24.464 -29.296  1.00  0.00
ATOM    689  CG  TYR    82     -68.344  23.098 -29.652  1.00  0.00
ATOM    690  CD1 TYR    82     -67.600  21.934 -29.410  1.00  0.00
ATOM    691  HD1 TYR    82     -66.611  21.996 -28.952  1.00  0.00
ATOM    692  CD2 TYR    82     -69.599  23.010 -30.275  1.00  0.00
ATOM    693  HD2 TYR    82     -70.181  23.911 -30.472  1.00  0.00
ATOM    694  CE1 TYR    82     -68.108  20.686 -29.794  1.00  0.00
ATOM    695  HE1 TYR    82     -67.534  19.779 -29.608  1.00  0.00
ATOM    696  CE2 TYR    82     -70.099  21.761 -30.668  1.00  0.00
ATOM    697  HE2 TYR    82     -71.039  21.705 -31.215  1.00  0.00
ATOM    698  CZ  TYR    82     -69.353  20.600 -30.427  1.00  0.00
ATOM    699  OH  TYR    82     -69.840  19.387 -30.788  1.00  0.00
ATOM    700  HH  TYR    82     -70.656  19.520 -31.349  1.00  0.00
ATOM    701  C   TYR    82     -67.785  25.470 -31.609  1.00  0.00
ATOM    702  O   TYR    82     -68.399  26.536 -31.585  1.00  0.00
ATOM    703  N   PHE    83     -67.931  24.549 -32.559  1.00  0.00
ATOM    704  H   PHE    83     -67.543  23.634 -32.457  1.00  0.00
ATOM    705  CA  PHE    83     -68.737  24.748 -33.779  1.00  0.00
ATOM    706  CB  PHE    83     -67.802  24.773 -34.999  1.00  0.00
ATOM    707  CG  PHE    83     -68.557  24.926 -36.327  1.00  0.00
ATOM    708  CD1 PHE    83     -69.052  26.180 -36.714  1.00  0.00
ATOM    709  HD1 PHE    83     -68.751  27.080 -36.179  1.00  0.00
ATOM    710  CD2 PHE    83     -68.905  23.782 -37.063  1.00  0.00
ATOM    711  HD2 PHE    83     -68.509  22.806 -36.781  1.00  0.00
ATOM    712  CE1 PHE    83     -69.919  26.284 -37.810  1.00  0.00
ATOM    713  HE1 PHE    83     -70.328  27.253 -38.093  1.00  0.00
ATOM    714  CE2 PHE    83     -69.769  23.887 -38.161  1.00  0.00
ATOM    715  HE2 PHE    83     -70.048  22.996 -38.723  1.00  0.00
ATOM    716  CZ  PHE    83     -70.281  25.137 -38.530  1.00  0.00
ATOM    717  HZ  PHE    83     -70.985  25.215 -39.358  1.00  0.00
ATOM    718  C   PHE    83     -69.832  23.677 -33.938  1.00  0.00
ATOM    719  O   PHE    83     -69.636  22.510 -33.601  1.00  0.00
ATOM    720  N   GLY    84     -70.951  24.124 -34.505  1.00  0.00
ATOM    721  H   GLY    84     -71.040  25.080 -34.786  1.00  0.00
ATOM    722  CA  GLY    84     -72.102  23.277 -34.875  1.00  0.00
ATOM    723  C   GLY    84     -72.702  23.747 -36.209  1.00  0.00
ATOM    724  O   GLY    84     -72.864  24.948 -36.425  1.00  0.00
ATOM    725  N   GLY    85     -72.975  22.778 -37.079  1.00  0.00
ATOM    726  H   GLY    85     -72.702  21.831 -36.910  1.00  0.00
ATOM    727  CA  GLY    85     -73.588  23.008 -38.405  1.00  0.00
ATOM    728  C   GLY    85     -73.724  21.709 -39.214  1.00  0.00
ATOM    729  O   GLY    85     -73.003  20.743 -38.967  1.00  0.00
ATOM    730  N   GLY    86     -74.707  21.714 -40.112  1.00  0.00
ATOM    731  H   GLY    86     -75.352  22.475 -40.175  1.00  0.00
ATOM    732  CA  GLY    86     -75.004  20.592 -41.028  1.00  0.00
ATOM    733  C   GLY    86     -76.136  20.943 -42.006  1.00  0.00
ATOM    734  O   GLY    86     -77.003  21.757 -41.692  1.00  0.00
ATOM    735  N   TYR    87     -76.060  20.339 -43.191  1.00  0.00
ATOM    736  H   TYR    87     -75.313  19.708 -43.403  1.00  0.00
ATOM    737  CA  TYR    87     -77.013  20.535 -44.307  1.00  0.00
ATOM    738  CB  TYR    87     -76.787  21.922 -44.942  1.00  0.00
ATOM    739  CG  TYR    87     -77.608  22.156 -46.217  1.00  0.00
ATOM    740  CD1 TYR    87     -78.978  22.452 -46.136  1.00  0.00
ATOM    741  HD1 TYR    87     -79.419  22.760 -45.188  1.00  0.00
ATOM    742  CD2 TYR    87     -77.034  21.849 -47.461  1.00  0.00
ATOM    743  HD2 TYR    87     -75.964  21.656 -47.540  1.00  0.00
ATOM    744  CE1 TYR    87     -79.775  22.393 -47.288  1.00  0.00
ATOM    745  HE1 TYR    87     -80.840  22.614 -47.232  1.00  0.00
ATOM    746  CE2 TYR    87     -77.834  21.793 -48.610  1.00  0.00
ATOM    747  HE2 TYR    87     -77.378  21.583 -49.575  1.00  0.00
ATOM    748  CZ  TYR    87     -79.207  22.050 -48.520  1.00  0.00
ATOM    749  OH  TYR    87     -79.995  21.927 -49.617  1.00  0.00
ATOM    750  HH  TYR    87     -79.468  21.455 -50.348  1.00  0.00
ATOM    751  C   TYR    87     -76.862  19.427 -45.366  1.00  0.00
ATOM    752  O   TYR    87     -75.772  18.894 -45.569  1.00  0.00
ATOM    753  N   TYR    88     -77.988  19.107 -46.005  1.00  0.00
ATOM    754  H   TYR    88     -78.861  19.526 -45.759  1.00  0.00
ATOM    755  CA  TYR    88     -78.056  18.173 -47.147  1.00  0.00
ATOM    756  CB  TYR    88     -78.226  16.733 -46.637  1.00  0.00
ATOM    757  CG  TYR    88     -78.239  15.711 -47.781  1.00  0.00
ATOM    758  CD1 TYR    88     -77.029  15.261 -48.330  1.00  0.00
ATOM    759  HD1 TYR    88     -76.082  15.497 -47.845  1.00  0.00
ATOM    760  CD2 TYR    88     -79.456  15.349 -48.380  1.00  0.00
ATOM    761  HD2 TYR    88     -80.402  15.669 -47.941  1.00  0.00
ATOM    762  CE1 TYR    88     -77.037  14.481 -49.495  1.00  0.00
ATOM    763  HE1 TYR    88     -76.102  14.125 -49.924  1.00  0.00
ATOM    764  CE2 TYR    88     -79.460  14.570 -49.546  1.00  0.00
ATOM    765  HE2 TYR    88     -80.405  14.319 -50.024  1.00  0.00
ATOM    766  CZ  TYR    88     -78.250  14.145 -50.107  1.00  0.00
ATOM    767  OH  TYR    88     -78.241  13.443 -51.268  1.00  0.00
ATOM    768  HH  TYR    88     -79.178  13.351 -51.601  1.00  0.00
ATOM    769  C   TYR    88     -79.209  18.548 -48.095  1.00  0.00
ATOM    770  O   TYR    88     -80.347  18.740 -47.664  1.00  0.00
ATOM    771  N   SER    89     -78.901  18.521 -49.390  1.00  0.00
ATOM    772  H   SER    89     -77.971  18.329 -49.698  1.00  0.00
ATOM    773  CA  SER    89     -79.885  18.781 -50.464  1.00  0.00
ATOM    774  CB  SER    89     -79.209  19.286 -51.746  1.00  0.00
ATOM    775  OG  SER    89     -78.666  20.594 -51.538  1.00  0.00
ATOM    776  HG  SER    89     -78.297  20.929 -52.412  1.00  0.00
ATOM    777  C   SER    89     -80.750  17.552 -50.772  1.00  0.00
ATOM    778  O   SER    89     -80.403  16.694 -51.586  1.00  0.00
ATOM    779  N   CYS    90     -81.840  17.443 -50.015  1.00  0.00
ATOM    780  H   CYS    90     -81.982  18.056 -49.235  1.00  0.00
ATOM    781  CA  CYS    90     -82.835  16.359 -50.165  1.00  0.00
ATOM    782  CB  CYS    90     -83.676  16.285 -48.884  1.00  0.00
ATOM    783  SG  CYS    90     -84.813  14.851 -48.834  1.00  0.00
ATOM    784  HG  CYS    90     -85.351  15.141 -47.653  1.00  0.00
ATOM    785  C   CYS    90     -83.695  16.525 -51.436  1.00  0.00
ATOM    786  O   CYS    90     -84.859  16.928 -51.414  1.00  0.00
ATOM    787  N   ARG    91     -83.057  16.210 -52.560  1.00  0.00
ATOM    788  H   ARG    91     -82.074  16.014 -52.545  1.00  0.00
ATOM    789  CA  ARG    91     -83.657  16.303 -53.907  1.00  0.00
ATOM    790  CB  ARG    91     -82.550  16.383 -54.971  1.00  0.00
ATOM    791  CG  ARG    91     -81.638  17.612 -54.838  1.00  0.00
ATOM    792  CD  ARG    91     -82.357  18.954 -55.047  1.00  0.00
ATOM    793  NE  ARG    91     -82.893  19.099 -56.416  1.00  0.00
ATOM    794  HE  ARG    91     -83.886  19.048 -56.486  1.00  0.00
ATOM    795  CZ  ARG    91     -82.208  19.304 -57.546  1.00  0.00
ATOM    796  NH1 ARG    91     -80.888  19.424 -57.576  1.00  0.00
ATOM    797 HH11 ARG    91     -80.374  19.358 -56.723  1.00  0.00
ATOM    798 HH12 ARG    91     -80.419  19.575 -58.443  1.00  0.00
ATOM    799  NH2 ARG    91     -82.856  19.383 -58.698  1.00  0.00
ATOM    800 HH21 ARG    91     -83.849  19.291 -58.729  1.00  0.00
ATOM    801 HH22 ARG    91     -82.340  19.535 -59.538  1.00  0.00
ATOM    802  C   ARG    91     -84.631  15.149 -54.200  1.00  0.00
ATOM    803  O   ARG    91     -84.262  14.091 -54.710  1.00  0.00
ATOM    804  N   VAL    92     -85.869  15.347 -53.755  1.00  0.00
ATOM    805  H   VAL    92     -86.064  16.085 -53.107  1.00  0.00
ATOM    806  CA  VAL    92     -86.975  14.387 -53.983  1.00  0.00
ATOM    807  CB  VAL    92     -88.112  14.571 -52.951  1.00  0.00
ATOM    808  CG1 VAL    92     -89.141  13.440 -53.053  1.00  0.00
ATOM    809  CG2 VAL    92     -87.601  14.621 -51.505  1.00  0.00
ATOM    810  C   VAL    92     -87.474  14.508 -55.440  1.00  0.00
ATOM    811  O   VAL    92     -88.409  15.246 -55.753  1.00  0.00
ATOM    812  N   SER    93     -86.753  13.817 -56.318  1.00  0.00
ATOM    813  H   SER    93     -85.931  13.321 -56.024  1.00  0.00
ATOM    814  CA  SER    93     -86.987  13.787 -57.779  1.00  0.00
ATOM    815  CB  SER    93     -85.785  13.148 -58.488  1.00  0.00
ATOM    816  OG  SER    93     -85.605  11.808 -58.020  1.00  0.00
ATOM    817  HG  SER    93     -86.485  11.321 -58.119  1.00  0.00
ATOM    818  C   SER    93     -88.288  13.077 -58.195  1.00  0.00
ATOM    819  O   SER    93     -88.367  11.848 -58.227  1.00  0.00
ATOM    820  N   ARG    94     -89.307  13.893 -58.446  1.00  0.00
ATOM    821  H   ARG    94     -89.252  14.870 -58.244  1.00  0.00
ATOM    822  CA  ARG    94     -90.634  13.431 -58.908  1.00  0.00
ATOM    823  CB  ARG    94     -91.699  13.866 -57.897  1.00  0.00
ATOM    824  CG  ARG    94     -91.560  13.131 -56.559  1.00  0.00
ATOM    825  CD  ARG    94     -92.196  13.918 -55.410  1.00  0.00
ATOM    826  NE  ARG    94     -91.414  15.146 -55.171  1.00  0.00
ATOM    827  HE  ARG    94     -90.424  15.019 -55.105  1.00  0.00
ATOM    828  CZ  ARG    94     -91.873  16.397 -55.117  1.00  0.00
ATOM    829  NH1 ARG    94     -93.157  16.695 -55.253  1.00  0.00
ATOM    830 HH11 ARG    94     -93.814  15.958 -55.401  1.00  0.00
ATOM    831 HH12 ARG    94     -93.458  17.645 -55.212  1.00  0.00
ATOM    832  NH2 ARG    94     -91.008  17.395 -55.028  1.00  0.00
ATOM    833 HH21 ARG    94     -90.028  17.202 -55.015  1.00  0.00
ATOM    834 HH22 ARG    94     -91.341  18.333 -54.978  1.00  0.00
ATOM    835  C   ARG    94     -90.985  14.003 -60.291  1.00  0.00
ATOM    836  O   ARG    94     -90.701  15.164 -60.583  1.00  0.00
ATOM    837  N   SER    95     -91.571  13.138 -61.119  1.00  0.00
ATOM    838  H   SER    95     -91.698  12.181 -60.855  1.00  0.00
ATOM    839  CA  SER    95     -92.052  13.450 -62.487  1.00  0.00
ATOM    840  CB  SER    95     -90.889  13.769 -63.438  1.00  0.00
ATOM    841  OG  SER    95     -91.396  14.224 -64.698  1.00  0.00
ATOM    842  HG  SER    95     -90.638  14.580 -65.250  1.00  0.00
ATOM    843  C   SER    95     -92.838  12.258 -63.059  1.00  0.00
ATOM    844  O   SER    95     -92.655  11.123 -62.620  1.00  0.00
ATOM    845  N   SER    96     -93.752  12.565 -63.978  1.00  0.00
ATOM    846  H   SER    96     -93.754  13.473 -64.400  1.00  0.00
ATOM    847  CA  SER    96     -94.605  11.561 -64.651  1.00  0.00
ATOM    848  CB  SER    96     -96.019  11.563 -64.058  1.00  0.00
ATOM    849  OG  SER    96     -96.796  10.510 -64.641  1.00  0.00
ATOM    850  HG  SER    96     -97.695  10.476 -64.200  1.00  0.00
ATOM    851  C   SER    96     -94.685  11.829 -66.161  1.00  0.00
ATOM    852  O   SER    96     -94.770  12.978 -66.596  1.00  0.00
ATOM    853  N   LEU    97     -94.735  10.740 -66.922  1.00  0.00
ATOM    854  H   LEU    97     -94.830   9.833 -66.512  1.00  0.00
ATOM    855  CA  LEU    97     -94.811  10.780 -68.395  1.00  0.00
ATOM    856  CB  LEU    97     -93.516  10.187 -68.980  1.00  0.00
ATOM    857  CG  LEU    97     -93.128  10.596 -70.416  1.00  0.00
ATOM    858  CD1 LEU    97     -94.099  10.086 -71.486  1.00  0.00
ATOM    859  CD2 LEU    97     -92.919  12.109 -70.531  1.00  0.00
ATOM    860  C   LEU    97     -96.066  10.021 -68.853  1.00  0.00
ATOM    861  O   LEU    97     -96.109   8.791 -68.850  1.00  0.00
ATOM    862  N   LYS    98     -97.111  10.799 -69.120  1.00  0.00
ATOM    863  H   LYS    98     -97.075  11.786 -68.972  1.00  0.00
ATOM    864  CA  LYS    98     -98.420  10.272 -69.559  1.00  0.00
ATOM    865  CB  LYS    98     -99.521  10.678 -68.569  1.00  0.00
ATOM    866  CG  LYS    98     -99.342  10.014 -67.198  1.00  0.00
ATOM    867  CD  LYS    98    -100.414  10.433 -66.184  1.00  0.00
ATOM    868  CE  LYS    98    -101.795   9.852 -66.504  1.00  0.00
ATOM    869  NZ  LYS    98    -102.793  10.290 -65.518  1.00  0.00
ATOM    870  HZ1 LYS    98    -103.684   9.901 -65.754  1.00  0.00
ATOM    871  HZ2 LYS    98    -102.526   9.976 -64.607  1.00  0.00
ATOM    872  HZ3 LYS    98    -102.855  11.288 -65.525  1.00  0.00
ATOM    873  C   LYS    98     -98.772  10.724 -70.992  1.00  0.00
ATOM    874  O   LYS    98     -99.111  11.892 -71.193  1.00  0.00
ATOM    875  N   PRO    99     -98.521   9.867 -71.995  1.00  0.00
ATOM    876  CA  PRO    99     -98.862  10.160 -73.402  1.00  0.00
ATOM    877  CB  PRO    99     -98.043   9.151 -74.211  1.00  0.00
ATOM    878  CG  PRO    99     -97.939   7.944 -73.279  1.00  0.00
ATOM    879  CD  PRO    99     -97.817   8.572 -71.889  1.00  0.00
ATOM    880  C   PRO    99    -100.368  10.038 -73.678  1.00  0.00
ATOM    881  O   PRO    99    -101.054   9.193 -73.106  1.00  0.00
ATOM    882  N   CYS   100    -100.851  10.917 -74.552  1.00  0.00
ATOM    883  H   CYS   100    -100.274  11.615 -74.973  1.00  0.00
ATOM    884  CA  CYS   100    -102.258  10.927 -75.002  1.00  0.00
ATOM    885  CB  CYS   100    -102.965  12.161 -74.431  1.00  0.00
ATOM    886  SG  CYS   100    -104.759  12.224 -74.795  1.00  0.00
ATOM    887  HG  CYS   100    -104.990  13.373 -74.166  1.00  0.00
ATOM    888  C   CYS   100    -102.343  10.926 -76.537  1.00  0.00
ATOM    889  O   CYS   100    -101.548  11.576 -77.213  1.00  0.00
ATOM    890  N   ALA   101    -103.321  10.179 -77.043  1.00  0.00
ATOM    891  H   ALA   101    -103.962   9.689 -76.453  1.00  0.00
ATOM    892  CA  ALA   101    -103.612  10.076 -78.487  1.00  0.00
ATOM    893  CB  ALA   101    -103.203   8.689 -78.994  1.00  0.00
ATOM    894  C   ALA   101    -105.103  10.319 -78.768  1.00  0.00
ATOM    895  O   ALA   101    -105.965   9.868 -78.014  1.00  0.00
ATOM    896  N   GLN   102    -105.364  11.019 -79.869  1.00  0.00
ATOM    897  H   GLN   102    -104.636  11.333 -80.476  1.00  0.00
ATOM    898  CA  GLN   102    -106.732  11.345 -80.321  1.00  0.00
ATOM    899  CB  GLN   102    -106.952  12.862 -80.193  1.00  0.00
ATOM    900  CG  GLN   102    -108.370  13.338 -80.550  1.00  0.00
ATOM    901  CD  GLN   102    -109.458  12.672 -79.699  1.00  0.00
ATOM    902  OE1 GLN   102    -109.438  12.660 -78.478  1.00  0.00
ATOM    903  NE2 GLN   102    -110.455  12.107 -80.344  1.00  0.00
ATOM    904 HE21 GLN   102    -110.522  12.105 -81.348  1.00  0.00
ATOM    905 HE22 GLN   102    -111.187  11.741 -79.776  1.00  0.00
ATOM    906  C   GLN   102    -106.971  10.861 -81.761  1.00  0.00
ATOM    907  O   GLN   102    -106.091  10.952 -82.616  1.00  0.00
ATOM    908  N   ALA   103    -108.198  10.403 -81.994  1.00  0.00
ATOM    909  H   ALA   103    -108.876  10.356 -81.260  1.00  0.00
ATOM    910  CA  ALA   103    -108.665   9.951 -83.321  1.00  0.00
ATOM    911  CB  ALA   103    -109.188   8.517 -83.209  1.00  0.00
ATOM    912  C   ALA   103    -109.768  10.869 -83.875  1.00  0.00
ATOM    913  O   ALA   103    -110.573  11.417 -83.121  1.00  0.00
ATOM    914  N   ALA   104    -109.711  11.085 -85.187  1.00  0.00
ATOM    915  H   ALA   104    -108.997  10.678 -85.755  1.00  0.00
ATOM    916  CA  ALA   104    -110.702  11.892 -85.930  1.00  0.00
ATOM    917  CB  ALA   104    -110.073  13.229 -86.334  1.00  0.00
ATOM    918  C   ALA   104    -111.201  11.152 -87.181  1.00  0.00
ATOM    919  O   ALA   104    -110.441  10.434 -87.832  1.00  0.00
ATOM    920  N   THR   105    -112.492  11.308 -87.457  1.00  0.00
ATOM    921  H   THR   105    -113.114  11.803 -86.850  1.00  0.00
ATOM    922  CA  THR   105    -113.156  10.713 -88.638  1.00  0.00
ATOM    923  CB  THR   105    -114.228   9.689 -88.232  1.00  0.00
ATOM    924  OG1 THR   105    -115.109  10.251 -87.253  1.00  0.00
ATOM    925  HG1 THR   105    -115.824   9.588 -87.024  1.00  0.00
ATOM    926  CG2 THR   105    -113.605   8.377 -87.746  1.00  0.00
ATOM    927  C   THR   105    -113.798  11.780 -89.535  1.00  0.00
ATOM    928  O   THR   105    -114.319  12.789 -89.064  1.00  0.00
ATOM    929  N   LEU   106    -113.724  11.529 -90.839  1.00  0.00
ATOM    930  H   LEU   106    -113.230  10.737 -91.195  1.00  0.00
ATOM    931  CA  LEU   106    -114.291  12.426 -91.866  1.00  0.00
ATOM    932  CB  LEU   106    -113.179  12.971 -92.776  1.00  0.00
ATOM    933  CG  LEU   106    -112.153  13.848 -92.045  1.00  0.00
ATOM    934  CD1 LEU   106    -110.969  14.129 -92.971  1.00  0.00
ATOM    935  CD2 LEU   106    -112.767  15.174 -91.582  1.00  0.00
ATOM    936  C   LEU   106    -115.380  11.721 -92.688  1.00  0.00
ATOM    937  O   LEU   106    -115.099  10.894 -93.554  1.00  0.00
ATOM    938  N   ALA   107    -116.621  11.976 -92.283  1.00  0.00
ATOM    939  H   ALA   107    -116.804  12.579 -91.507  1.00  0.00
ATOM    940  CA  ALA   107    -117.816  11.381 -92.914  1.00  0.00
ATOM    941  CB  ALA   107    -118.591  10.561 -91.876  1.00  0.00
ATOM    942  C   ALA   107    -118.714  12.445 -93.567  1.00  0.00
ATOM    943  O   ALA   107    -119.371  13.236 -92.891  1.00  0.00
ATOM    944  N   ALA   108    -118.548  12.561 -94.881  1.00  0.00
ATOM    945  H   ALA   108    -117.892  11.992 -95.377  1.00  0.00
ATOM    946  CA  ALA   108    -119.330  13.488 -95.724  1.00  0.00
ATOM    947  CB  ALA   108    -118.412  14.592 -96.258  1.00  0.00
ATOM    948  C   ALA   108    -120.002  12.753 -96.894  1.00  0.00
ATOM    949  O   ALA   108    -119.403  11.877 -97.516  1.00  0.00
ATOM    950  N   TYR   109    -121.252  13.129 -97.156  1.00  0.00
ATOM    951  H   TYR   109    -121.717  13.823 -96.608  1.00  0.00
ATOM    952  CA  TYR   109    -122.055  12.550 -98.251  1.00  0.00
ATOM    953  CB  TYR   109    -123.182  11.694 -97.646  1.00  0.00
ATOM    954  CG  TYR   109    -124.067  11.061 -98.727  1.00  0.00
ATOM    955  CD1 TYR   109    -123.548  10.025 -99.520  1.00  0.00
ATOM    956  HD1 TYR   109    -122.743   9.393 -99.142  1.00  0.00
ATOM    957  CD2 TYR   109    -125.181  11.784 -99.177  1.00  0.00
ATOM    958  HD2 TYR   109    -125.656  12.520 -98.528  1.00  0.00
ATOM    959  CE1 TYR   109    -124.073   9.789-100.798  1.00  0.00
ATOM    960  HE1 TYR   109    -123.664   8.997-101.424  1.00  0.00
ATOM    961  CE2 TYR   109    -125.705  11.544-100.452  1.00  0.00
ATOM    962  HE2 TYR   109    -126.586  12.086-100.792  1.00  0.00
ATOM    963  CZ  TYR   109    -125.119  10.582-101.282  1.00  0.00
ATOM    964  OH  TYR   109    -125.338  10.652-102.617  1.00  0.00
ATOM    965  HH  TYR   109    -125.472  11.624-102.848  1.00  0.00
ATOM    966  C   TYR   109    -122.593  13.632 -99.215  1.00  0.00
ATOM    967  O   TYR   109    -123.188  14.608 -98.750  1.00  0.00
ATOM    968  N   PRO   110    -122.393  13.463-100.533  1.00  0.00
ATOM    969  CA  PRO   110    -122.919  14.384-101.563  1.00  0.00
ATOM    970  CB  PRO   110    -122.111  14.063-102.824  1.00  0.00
ATOM    971  CG  PRO   110    -121.756  12.587-102.654  1.00  0.00
ATOM    972  CD  PRO   110    -121.503  12.458-101.151  1.00  0.00
ATOM    973  C   PRO   110    -124.441  14.281-101.768  1.00  0.00
ATOM    974  O   PRO   110    -124.951  13.473-102.546  1.00  0.00
ATOM    975  N   ALA   111    -125.149  15.121-101.017  1.00  0.00
ATOM    976  H   ALA   111    -124.709  15.719-100.348  1.00  0.00
ATOM    977  CA  ALA   111    -126.623  15.208-101.058  1.00  0.00
ATOM    978  CB  ALA   111    -127.179  14.994 -99.647  1.00  0.00
ATOM    979  C   ALA   111    -127.111  16.558-101.606  1.00  0.00
ATOM    980  O   ALA   111    -126.532  17.607-101.327  1.00  0.00
ATOM    981  N   GLU   112    -128.165  16.478-102.413  1.00  0.00
ATOM    982  H   GLU   112    -128.609  15.602-102.601  1.00  0.00
ATOM    983  CA  GLU   112    -128.839  17.649-103.014  1.00  0.00
ATOM    984  CB  GLU   112    -128.378  17.879-104.464  1.00  0.00
ATOM    985  CG  GLU   112    -128.647  16.707-105.418  1.00  0.00
ATOM    986  CD  GLU   112    -128.353  17.095-106.868  1.00  0.00
ATOM    987  OE1 GLU   112    -127.201  16.867-107.297  1.00  0.00
ATOM    988  OE2 GLU   112    -129.293  17.609-107.513  1.00  0.00
ATOM    989  C   GLU   112    -130.370  17.514-102.952  1.00  0.00
ATOM    990  O   GLU   112    -130.897  16.405-103.012  1.00  0.00
ATOM    991  N   THR   113    -131.044  18.655-102.832  1.00  0.00
ATOM    992  H   THR   113    -130.599  19.498-102.528  1.00  0.00
ATOM    993  CA  THR   113    -132.523  18.721-102.853  1.00  0.00
ATOM    994  CB  THR   113    -133.073  19.350-101.561  1.00  0.00
ATOM    995  OG1 THR   113    -132.465  20.631-101.357  1.00  0.00
ATOM    996  HG1 THR   113    -132.746  21.231-102.118  1.00  0.00
ATOM    997  CG2 THR   113    -132.895  18.432-100.348  1.00  0.00
ATOM    998  C   THR   113    -133.056  19.497-104.077  1.00  0.00
ATOM    999  O   THR   113    -133.080  20.732-104.047  1.00  0.00
ATOM   1000  N   PRO   114    -133.361  18.800-105.184  1.00  0.00
ATOM   1001  CA  PRO   114    -134.008  19.410-106.365  1.00  0.00
ATOM   1002  CB  PRO   114    -134.125  18.271-107.379  1.00  0.00
ATOM   1003  CG  PRO   114    -132.938  17.376-107.031  1.00  0.00
ATOM   1004  CD  PRO   114    -132.901  17.434-105.504  1.00  0.00
ATOM   1005  C   PRO   114    -135.401  19.948-106.007  1.00  0.00
ATOM   1006  O   PRO   114    -136.084  19.398-105.145  1.00  0.00
ATOM   1007  N   THR   115    -135.768  21.047-106.663  1.00  0.00
ATOM   1008  H   THR   115    -135.161  21.494-107.320  1.00  0.00
ATOM   1009  CA  THR   115    -137.068  21.736-106.480  1.00  0.00
ATOM   1010  CB  THR   115    -137.214  22.345-105.067  1.00  0.00
ATOM   1011  OG1 THR   115    -138.531  22.886-104.913  1.00  0.00
ATOM   1012  HG1 THR   115    -138.678  23.123-103.950  1.00  0.00
ATOM   1013  CG2 THR   115    -136.147  23.391-104.715  1.00  0.00
ATOM   1014  C   THR   115    -137.299  22.792-107.577  1.00  0.00
ATOM   1015  O   THR   115    -136.346  23.289-108.176  1.00  0.00
ATOM   1016  N   ALA   116    -138.577  23.063-107.838  1.00  0.00
ATOM   1017  H   ALA   116    -139.293  22.730-107.222  1.00  0.00
ATOM   1018  CA  ALA   116    -139.052  23.992-108.887  1.00  0.00
ATOM   1019  CB  ALA   116    -139.028  23.298-110.256  1.00  0.00
ATOM   1020  C   ALA   116    -140.484  24.469-108.591  1.00  0.00
ATOM   1021  O   ALA   116    -141.273  23.744-107.985  1.00  0.00
ATOM   1022  N   GLY   117    -140.761  25.707-108.996  1.00  0.00
ATOM   1023  H   GLY   117    -140.054  26.297-109.387  1.00  0.00
ATOM   1024  CA  GLY   117    -142.079  26.356-108.834  1.00  0.00
ATOM   1025  C   GLY   117    -142.120  27.744-109.490  1.00  0.00
ATOM   1026  O   GLY   117    -141.085  28.370-109.709  1.00  0.00
ATOM   1027  N   GLU   118    -143.326  28.140-109.890  1.00  0.00
ATOM   1028  H   GLU   118    -144.141  27.586-109.722  1.00  0.00
ATOM   1029  CA  GLU   118    -143.580  29.450-110.528  1.00  0.00
ATOM   1030  CB  GLU   118    -143.990  29.271-111.996  1.00  0.00
ATOM   1031  CG  GLU   118    -142.836  28.763-112.869  1.00  0.00
ATOM   1032  CD  GLU   118    -143.236  28.570-114.337  1.00  0.00
ATOM   1033  OE1 GLU   118    -143.888  29.482-114.893  1.00  0.00
ATOM   1034  OE2 GLU   118    -142.828  27.526-114.890  1.00  0.00
ATOM   1035  C   GLU   118    -144.667  30.242-109.787  1.00  0.00
ATOM   1036  O   GLU   118    -145.718  29.705-109.439  1.00  0.00
ATOM   1037  N   GLU   119    -144.395  31.532-109.599  1.00  0.00
ATOM   1038  H   GLU   119    -143.534  31.934-109.907  1.00  0.00
ATOM   1039  CA  GLU   119    -145.317  32.466-108.923  1.00  0.00
ATOM   1040  CB  GLU   119    -144.512  33.657-108.385  1.00  0.00
ATOM   1041  CG  GLU   119    -145.343  34.573-107.475  1.00  0.00
ATOM   1042  CD  GLU   119    -144.560  35.790-106.969  1.00  0.00
ATOM   1043  OE1 GLU   119    -143.385  35.612-106.574  1.00  0.00
ATOM   1044  OE2 GLU   119    -145.181  36.873-106.926  1.00  0.00
ATOM   1045  C   GLU   119    -146.455  32.907-109.864  1.00  0.00
ATOM   1046  O   GLU   119    -146.324  33.856-110.637  1.00  0.00
ATOM   1047  N   TYR   120    -147.525  32.118-109.844  1.00  0.00
ATOM   1048  H   TYR   120    -147.498  31.228-109.388  1.00  0.00
ATOM   1049  CA  TYR   120    -148.757  32.401-110.608  1.00  0.00
ATOM   1050  CB  TYR   120    -149.694  31.183-110.517  1.00  0.00
ATOM   1051  CG  TYR   120    -151.024  31.424-111.241  1.00  0.00
ATOM   1052  CD1 TYR   120    -151.058  31.416-112.645  1.00  0.00
ATOM   1053  HD1 TYR   120    -150.331  30.831-113.209  1.00  0.00
ATOM   1054  CD2 TYR   120    -152.044  32.075-110.532  1.00  0.00
ATOM   1055  HD2 TYR   120    -152.073  32.023-109.444  1.00  0.00
ATOM   1056  CE1 TYR   120    -152.040  32.149-113.328  1.00  0.00
ATOM   1057  HE1 TYR   120    -152.060  32.161-114.416  1.00  0.00
ATOM   1058  CE2 TYR   120    -153.022  32.805-111.215  1.00  0.00
ATOM   1059  HE2 TYR   120    -153.810  33.311-110.658  1.00  0.00
ATOM   1060  CZ  TYR   120    -152.991  32.883-112.611  1.00  0.00
ATOM   1061  OH  TYR   120    -153.650  33.897-113.222  1.00  0.00
ATOM   1062  HH  TYR   120    -153.719  34.651-112.556  1.00  0.00
ATOM   1063  C   TYR   120    -149.441  33.716-110.157  1.00  0.00
ATOM   1064  O   TYR   120    -149.684  33.894-108.960  1.00  0.00
ATOM   1065  N   PRO   121    -149.754  34.619-111.102  1.00  0.00
ATOM   1066  CA  PRO   121    -150.421  35.905-110.813  1.00  0.00
ATOM   1067  CB  PRO   121    -150.198  36.754-112.069  1.00  0.00
ATOM   1068  CG  PRO   121    -150.108  35.716-113.186  1.00  0.00
ATOM   1069  CD  PRO   121    -149.362  34.555-112.526  1.00  0.00
ATOM   1070  C   PRO   121    -151.901  35.800-110.406  1.00  0.00
ATOM   1071  O   PRO   121    -152.815  35.765-111.233  1.00  0.00
ATOM   1072  N   SER   122    -152.094  35.725-109.093  1.00  0.00
ATOM   1073  H   SER   122    -151.335  35.510-108.477  1.00  0.00
ATOM   1074  CA  SER   122    -153.428  35.772-108.452  1.00  0.00
ATOM   1075  CB  SER   122    -153.588  34.665-107.404  1.00  0.00
ATOM   1076  OG  SER   122    -153.642  33.383-108.029  1.00  0.00
ATOM   1077  HG  SER   122    -153.789  32.680-107.331  1.00  0.00
ATOM   1078  C   SER   122    -153.657  37.110-107.739  1.00  0.00
ATOM   1079  O   SER   122    -152.772  37.625-107.058  1.00  0.00
ATOM   1080  N   ARG   123    -154.892  37.596-107.838  1.00  0.00
ATOM   1081  H   ARG   123    -155.606  37.118-108.347  1.00  0.00
ATOM   1082  CA  ARG   123    -155.317  38.854-107.190  1.00  0.00
ATOM   1083  CB  ARG   123    -155.766  39.890-108.236  1.00  0.00
ATOM   1084  CG  ARG   123    -157.037  39.499-108.999  1.00  0.00
ATOM   1085  CD  ARG   123    -157.638  40.697-109.731  1.00  0.00
ATOM   1086  NE  ARG   123    -159.013  40.346-110.121  1.00  0.00
ATOM   1087  HE  ARG   123    -159.594  40.022-109.370  1.00  0.00
ATOM   1088  CZ  ARG   123    -159.539  40.383-111.347  1.00  0.00
ATOM   1089  NH1 ARG   123    -158.848  40.765-112.412  1.00  0.00
ATOM   1090 HH11 ARG   123    -157.895  41.038-112.302  1.00  0.00
ATOM   1091 HH12 ARG   123    -159.280  40.777-113.311  1.00  0.00
ATOM   1092  NH2 ARG   123    -160.794  40.003-111.524  1.00  0.00
ATOM   1093 HH21 ARG   123    -161.333  39.691-110.744  1.00  0.00
ATOM   1094 HH22 ARG   123    -161.194  40.029-112.437  1.00  0.00
ATOM   1095  C   ARG   123    -156.430  38.623-106.144  1.00  0.00
ATOM   1096  O   ARG   123    -157.261  37.734-106.339  1.00  0.00
ATOM   1097  N   PRO   124    -156.464  39.425-105.067  1.00  0.00
ATOM   1098  CA  PRO   124    -157.583  39.422-104.101  1.00  0.00
ATOM   1099  CB  PRO   124    -157.185  40.450-103.040  1.00  0.00
ATOM   1100  CG  PRO   124    -155.660  40.363-103.039  1.00  0.00
ATOM   1101  CD  PRO   124    -155.318  40.177-104.519  1.00  0.00
ATOM   1102  C   PRO   124    -158.930  39.792-104.744  1.00  0.00
ATOM   1103  O   PRO   124    -159.842  38.970-104.724  1.00  0.00
ATOM   1104  N   THR   125    -158.906  40.839-105.579  1.00  0.00
ATOM   1105  H   THR   125    -158.035  41.245-105.844  1.00  0.00
ATOM   1106  CA  THR   125    -160.083  41.489-106.217  1.00  0.00
ATOM   1107  CB  THR   125    -161.023  40.512-106.956  1.00  0.00
ATOM   1108  OG1 THR   125    -160.269  39.462-107.569  1.00  0.00
ATOM   1109  HG1 THR   125    -160.023  38.808-106.839  1.00  0.00
ATOM   1110  CG2 THR   125    -161.849  41.223-108.033  1.00  0.00
ATOM   1111  C   THR   125    -160.906  42.263-105.169  1.00  0.00
ATOM   1112  O   THR   125    -161.060  41.831-104.029  1.00  0.00
ATOM   1113  N   GLU   126    -161.383  43.438-105.574  1.00  0.00
ATOM   1114  H   GLU   126    -161.307  43.742-106.523  1.00  0.00
ATOM   1115  CA  GLU   126    -162.177  44.328-104.703  1.00  0.00
ATOM   1116  CB  GLU   126    -161.307  45.535-104.308  1.00  0.00
ATOM   1117  CG  GLU   126    -161.935  46.465-103.258  1.00  0.00
ATOM   1118  CD  GLU   126    -162.227  45.752-101.934  1.00  0.00
ATOM   1119  OE1 GLU   126    -161.351  45.815-101.046  1.00  0.00
ATOM   1120  OE2 GLU   126    -163.324  45.153-101.849  1.00  0.00
ATOM   1121  C   GLU   126    -163.482  44.767-105.390  1.00  0.00
ATOM   1122  O   GLU   126    -163.511  44.988-106.599  1.00  0.00
ATOM   1123  N   PHE   127    -164.522  44.905-104.573  1.00  0.00
ATOM   1124  H   PHE   127    -164.444  44.722-103.591  1.00  0.00
ATOM   1125  CA  PHE   127    -165.845  45.403-104.997  1.00  0.00
ATOM   1126  CB  PHE   127    -166.898  44.324-104.706  1.00  0.00
ATOM   1127  CG  PHE   127    -168.288  44.710-105.227  1.00  0.00
ATOM   1128  CD1 PHE   127    -168.604  44.525-106.582  1.00  0.00
ATOM   1129  HD1 PHE   127    -167.908  44.011-107.245  1.00  0.00
ATOM   1130  CD2 PHE   127    -169.209  45.337-104.375  1.00  0.00
ATOM   1131  HD2 PHE   127    -168.979  45.473-103.318  1.00  0.00
ATOM   1132  CE1 PHE   127    -169.828  44.985-107.085  1.00  0.00
ATOM   1133  HE1 PHE   127    -170.071  44.846-108.138  1.00  0.00
ATOM   1134  CE2 PHE   127    -170.432  45.796-104.880  1.00  0.00
ATOM   1135  HE2 PHE   127    -171.134  46.312-104.227  1.00  0.00
ATOM   1136  CZ  PHE   127    -170.740  45.624-106.235  1.00  0.00
ATOM   1137  HZ  PHE   127    -171.677  46.011-106.633  1.00  0.00
ATOM   1138  C   PHE   127    -166.179  46.717-104.268  1.00  0.00
ATOM   1139  O   PHE   127    -165.770  46.930-103.127  1.00  0.00
ATOM   1140  N   ALA   128    -166.952  47.560-104.949  1.00  0.00
ATOM   1141  H   ALA   128    -167.368  47.300-105.820  1.00  0.00
ATOM   1142  CA  ALA   128    -167.367  48.880-104.433  1.00  0.00
ATOM   1143  CB  ALA   128    -166.810  49.984-105.337  1.00  0.00
ATOM   1144  C   ALA   128    -168.896  48.991-104.330  1.00  0.00
ATOM   1145  O   ALA   128    -169.619  48.795-105.307  1.00  0.00
ATOM   1146  N   PHE   129    -169.352  49.227-103.104  1.00  0.00
ATOM   1147  H   PHE   129    -168.732  49.353-102.330  1.00  0.00
ATOM   1148  CA  PHE   129    -170.785  49.374-102.783  1.00  0.00
ATOM   1149  CB  PHE   129    -171.226  48.197-101.898  1.00  0.00
ATOM   1150  CG  PHE   129    -172.703  48.277-101.489  1.00  0.00
ATOM   1151  CD1 PHE   129    -173.707  47.875-102.382  1.00  0.00
ATOM   1152  HD1 PHE   129    -173.445  47.410-103.333  1.00  0.00
ATOM   1153  CD2 PHE   129    -173.054  48.834-100.249  1.00  0.00
ATOM   1154  HD2 PHE   129    -172.280  49.152 -99.550  1.00  0.00
ATOM   1155  CE1 PHE   129    -175.056  48.048-102.044  1.00  0.00
ATOM   1156  HE1 PHE   129    -175.836  47.742-102.741  1.00  0.00
ATOM   1157  CE2 PHE   129    -174.403  48.998 -99.909  1.00  0.00
ATOM   1158  HE2 PHE   129    -174.674  49.405 -98.935  1.00  0.00
ATOM   1159  CZ  PHE   129    -175.404  48.610-100.809  1.00  0.00
ATOM   1160  HZ  PHE   129    -176.453  48.743-100.547  1.00  0.00
ATOM   1161  C   PHE   129    -171.089  50.716-102.097  1.00  0.00
ATOM   1162  O   PHE   129    -170.335  51.179-101.243  1.00  0.00
ATOM   1163  N   TYR   130    -172.252  51.257-102.449  1.00  0.00
ATOM   1164  H   TYR   130    -172.836  50.828-103.137  1.00  0.00
ATOM   1165  CA  TYR   130    -172.815  52.466-101.820  1.00  0.00
ATOM   1166  CB  TYR   130    -172.850  53.618-102.836  1.00  0.00
ATOM   1167  CG  TYR   130    -173.384  54.910-102.205  1.00  0.00
ATOM   1168  CD1 TYR   130    -172.528  55.718-101.441  1.00  0.00
ATOM   1169  HD1 TYR   130    -171.452  55.543-101.448  1.00  0.00
ATOM   1170  CD2 TYR   130    -174.762  55.174-102.221  1.00  0.00
ATOM   1171  HD2 TYR   130    -175.429  54.583-102.849  1.00  0.00
ATOM   1172  CE1 TYR   130    -173.057  56.759-100.665  1.00  0.00
ATOM   1173  HE1 TYR   130    -172.398  57.385-100.064  1.00  0.00
ATOM   1174  CE2 TYR   130    -175.288  56.213-101.441  1.00  0.00
ATOM   1175  HE2 TYR   130    -176.362  56.389-101.427  1.00  0.00
ATOM   1176  CZ  TYR   130    -174.435  56.999-100.656  1.00  0.00
ATOM   1177  OH  TYR   130    -174.943  57.968 -99.854  1.00  0.00
ATOM   1178  HH  TYR   130    -175.940  57.918 -99.875  1.00  0.00
ATOM   1179  C   TYR   130    -174.225  52.173-101.267  1.00  0.00
ATOM   1180  O   TYR   130    -175.051  51.616-101.995  1.00  0.00
ATOM   1181  N   PRO   131    -174.490  52.534-100.000  1.00  0.00
ATOM   1182  CA  PRO   131    -175.833  52.417 -99.391  1.00  0.00
ATOM   1183  CB  PRO   131    -175.620  52.707 -97.902  1.00  0.00
ATOM   1184  CG  PRO   131    -174.165  52.309 -97.667  1.00  0.00
ATOM   1185  CD  PRO   131    -173.473  52.757 -98.954  1.00  0.00
ATOM   1186  C   PRO   131    -176.847  53.390-100.021  1.00  0.00
ATOM   1187  O   PRO   131    -177.018  54.531 -99.588  1.00  0.00
ATOM   1188  N   GLY   132    -177.445  52.929-101.118  1.00  0.00
ATOM   1189  H   GLY   132    -177.100  52.110-101.579  1.00  0.00
ATOM   1190  CA  GLY   132    -178.520  53.642-101.841  1.00  0.00
ATOM   1191  C   GLY   132    -179.846  53.628-101.067  1.00  0.00
ATOM   1192  O   GLY   132    -180.714  52.796-101.324  1.00  0.00
ATOM   1193  N   TYR   133    -179.955  54.553-100.117  1.00  0.00
ATOM   1194  H   TYR   133    -179.178  55.131 -99.866  1.00  0.00
ATOM   1195  CA  TYR   133    -181.151  54.696 -99.264  1.00  0.00
ATOM   1196  CB  TYR   133    -180.728  54.516 -97.800  1.00  0.00
ATOM   1197  CG  TYR   133    -181.937  54.399 -96.866  1.00  0.00
ATOM   1198  CD1 TYR   133    -182.564  53.157 -96.682  1.00  0.00
ATOM   1199  HD1 TYR   133    -182.139  52.255 -97.123  1.00  0.00
ATOM   1200  CD2 TYR   133    -182.488  55.551 -96.286  1.00  0.00
ATOM   1201  HD2 TYR   133    -182.008  56.521 -96.423  1.00  0.00
ATOM   1202  CE1 TYR   133    -183.749  53.075 -95.938  1.00  0.00
ATOM   1203  HE1 TYR   133    -184.243  52.114 -95.796  1.00  0.00
ATOM   1204  CE2 TYR   133    -183.676  55.467 -95.548  1.00  0.00
ATOM   1205  HE2 TYR   133    -184.131  56.377 -95.160  1.00  0.00
ATOM   1206  CZ  TYR   133    -184.307  54.229 -95.376  1.00  0.00
ATOM   1207  OH  TYR   133    -185.465  54.143 -94.673  1.00  0.00
ATOM   1208  HH  TYR   133    -185.727  55.059 -94.376  1.00  0.00
ATOM   1209  C   TYR   133    -181.853  56.053 -99.491  1.00  0.00
ATOM   1210  O   TYR   133    -181.174  57.082 -99.538  1.00  0.00
ATOM   1211  N   PRO   134    -183.186  56.050 -99.663  1.00  0.00
ATOM   1212  CA  PRO   134    -183.987  57.276 -99.874  1.00  0.00
ATOM   1213  CB  PRO   134    -185.423  56.781-100.052  1.00  0.00
ATOM   1214  CG  PRO   134    -185.238  55.394-100.661  1.00  0.00
ATOM   1215  CD  PRO   134    -184.014  54.854 -99.921  1.00  0.00
ATOM   1216  C   PRO   134    -183.916  58.256 -98.693  1.00  0.00
ATOM   1217  O   PRO   134    -183.921  57.853 -97.532  1.00  0.00
ATOM   1218  N   GLY   135    -183.963  59.540 -99.041  1.00  0.00
ATOM   1219  H   GLY   135    -183.932  59.823 -99.999  1.00  0.00
ATOM   1220  CA  GLY   135    -183.959  60.662 -98.079  1.00  0.00
ATOM   1221  C   GLY   135    -184.234  62.002 -98.776  1.00  0.00
ATOM   1222  O   GLY   135    -183.959  62.161 -99.965  1.00  0.00
ATOM   1223  N   THR   136    -184.864  62.906 -98.027  1.00  0.00
ATOM   1224  H   THR   136    -185.145  62.699 -97.089  1.00  0.00
ATOM   1225  CA  THR   136    -185.235  64.266 -98.488  1.00  0.00
ATOM   1226  CB  THR   136    -186.307  64.217 -99.603  1.00  0.00
ATOM   1227  OG1 THR   136    -186.503  65.527-100.145  1.00  0.00
ATOM   1228  HG1 THR   136    -185.825  65.677-100.872  1.00  0.00
ATOM   1229  CG2 THR   136    -187.644  63.590 -99.182  1.00  0.00
ATOM   1230  C   THR   136    -185.698  65.141 -97.309  1.00  0.00
ATOM   1231  O   THR   136    -186.248  64.633 -96.333  1.00  0.00
ATOM   1232  N   TYR   137    -185.375  66.429 -97.394  1.00  0.00
ATOM   1233  H   TYR   137    -184.943  66.805 -98.212  1.00  0.00
ATOM   1234  CA  TYR   137    -185.772  67.438 -96.393  1.00  0.00
ATOM   1235  CB  TYR   137    -184.535  67.946 -95.635  1.00  0.00
ATOM   1236  CG  TYR   137    -184.851  69.053 -94.616  1.00  0.00
ATOM   1237  CD1 TYR   137    -185.879  68.896 -93.671  1.00  0.00
ATOM   1238  HD1 TYR   137    -186.301  67.910 -93.476  1.00  0.00
ATOM   1239  CD2 TYR   137    -184.237  70.305 -94.768  1.00  0.00
ATOM   1240  HD2 TYR   137    -183.433  70.438 -95.493  1.00  0.00
ATOM   1241  CE1 TYR   137    -186.309  69.994 -92.911  1.00  0.00
ATOM   1242  HE1 TYR   137    -187.134  69.886 -92.208  1.00  0.00
ATOM   1243  CE2 TYR   137    -184.657  71.397 -93.996  1.00  0.00
ATOM   1244  HE2 TYR   137    -184.185  72.369 -94.134  1.00  0.00
ATOM   1245  CZ  TYR   137    -185.695  71.241 -93.069  1.00  0.00
ATOM   1246  OH  TYR   137    -186.131  72.305 -92.348  1.00  0.00
ATOM   1247  HH  TYR   137    -185.469  73.047 -92.430  1.00  0.00
ATOM   1248  C   TYR   137    -186.506  68.603 -97.074  1.00  0.00
ATOM   1249  O   TYR   137    -186.100  69.067 -98.137  1.00  0.00
ATOM   1250  N   HIS   138    -187.567  69.044 -96.405  1.00  0.00
ATOM   1251  H   HIS   138    -187.827  68.654 -95.523  1.00  0.00
ATOM   1252  CA  HIS   138    -188.440  70.136 -96.879  1.00  0.00
ATOM   1253  CB  HIS   138    -189.806  69.579 -97.310  1.00  0.00
ATOM   1254  CG  HIS   138    -189.681  68.657 -98.530  1.00  0.00
ATOM   1255  ND1 HIS   138    -189.659  69.055 -99.799  1.00  0.00
ATOM   1256  CD2 HIS   138    -189.326  67.374 -98.511  1.00  0.00
ATOM   1257  CE1 HIS   138    -189.247  68.042-100.552  1.00  0.00
ATOM   1258  NE2 HIS   138    -189.024  67.006 -99.752  1.00  0.00
ATOM   1259  HE2 HIS   138    -188.510  66.187-100.005  1.00  0.00
ATOM   1260  C   HIS   138    -188.577  71.225 -95.798  1.00  0.00
ATOM   1261  O   HIS   138    -189.225  70.981 -94.777  1.00  0.00
ATOM   1262  N   PRO   139    -187.810  72.320 -95.920  1.00  0.00
ATOM   1263  CA  PRO   139    -187.840  73.436 -94.954  1.00  0.00
ATOM   1264  CB  PRO   139    -186.638  74.309 -95.326  1.00  0.00
ATOM   1265  CG  PRO   139    -186.461  74.061 -96.823  1.00  0.00
ATOM   1266  CD  PRO   139    -186.823  72.584 -96.988  1.00  0.00
ATOM   1267  C   PRO   139    -189.156  74.224 -94.979  1.00  0.00
ATOM   1268  O   PRO   139    -189.740  74.462 -96.035  1.00  0.00
ATOM   1269  N   MET   140    -189.564  74.655 -93.790  1.00  0.00
ATOM   1270  H   MET   140    -189.077  74.416 -92.950  1.00  0.00
ATOM   1271  CA  MET   140    -190.771  75.482 -93.597  1.00  0.00
ATOM   1272  CB  MET   140    -191.734  74.730 -92.666  1.00  0.00
ATOM   1273  CG  MET   140    -193.138  75.343 -92.564  1.00  0.00
ATOM   1274  SD  MET   140    -193.245  76.872 -91.560  1.00  0.00
ATOM   1275  CE  MET   140    -194.951  77.301 -91.828  1.00  0.00
ATOM   1276  C   MET   140    -190.378  76.853 -93.023  1.00  0.00
ATOM   1277  O   MET   140    -189.629  76.945 -92.051  1.00  0.00
ATOM   1278  N   ALA   141    -190.919  77.891 -93.653  1.00  0.00
ATOM   1279  H   ALA   141    -191.533  77.765 -94.431  1.00  0.00
ATOM   1280  CA  ALA   141    -190.729  79.294 -93.235  1.00  0.00
ATOM   1281  CB  ALA   141    -189.983  80.055 -94.336  1.00  0.00
ATOM   1282  C   ALA   141    -192.079  79.970 -92.951  1.00  0.00
ATOM   1283  O   ALA   141    -193.072  79.701 -93.625  1.00  0.00
ATOM   1284  N   SER   142    -192.083  80.810 -91.920  1.00  0.00
ATOM   1285  H   SER   142    -191.248  81.016 -91.410  1.00  0.00
ATOM   1286  CA  SER   142    -193.273  81.583 -91.503  1.00  0.00
ATOM   1287  CB  SER   142    -193.789  81.084 -90.147  1.00  0.00
ATOM   1288  OG  SER   142    -195.011  81.752 -89.812  1.00  0.00
ATOM   1289  HG  SER   142    -195.398  81.340 -88.985  1.00  0.00
ATOM   1290  C   SER   142    -192.953  83.082 -91.420  1.00  0.00
ATOM   1291  O   SER   142    -191.867  83.472 -90.991  1.00  0.00
ATOM   1292  N   TYR   143    -193.968  83.891 -91.709  1.00  0.00
ATOM   1293  H   TYR   143    -194.898  83.534 -91.793  1.00  0.00
ATOM   1294  CA  TYR   143    -193.838  85.359 -91.767  1.00  0.00
ATOM   1295  CB  TYR   143    -194.302  85.850 -93.147  1.00  0.00
ATOM   1296  CG  TYR   143    -194.115  87.361 -93.332  1.00  0.00
ATOM   1297  CD1 TYR   143    -192.864  87.877 -93.702  1.00  0.00
ATOM   1298  HD1 TYR   143    -192.018  87.209 -93.865  1.00  0.00
ATOM   1299  CD2 TYR   143    -195.202  88.229 -93.149  1.00  0.00
ATOM   1300  HD2 TYR   143    -196.169  87.838 -92.829  1.00  0.00
ATOM   1301  CE1 TYR   143    -192.699  89.259 -93.872  1.00  0.00
ATOM   1302  HE1 TYR   143    -191.731  89.665 -94.163  1.00  0.00
ATOM   1303  CE2 TYR   143    -195.037  89.608 -93.333  1.00  0.00
ATOM   1304  HE2 TYR   143    -195.900  90.269 -93.257  1.00  0.00
ATOM   1305  CZ  TYR   143    -193.781  90.124 -93.677  1.00  0.00
ATOM   1306  OH  TYR   143    -193.578  91.466 -93.719  1.00  0.00
ATOM   1307  HH  TYR   143    -194.402  91.941 -93.400  1.00  0.00
ATOM   1308  C   TYR   143    -194.600  86.027 -90.609  1.00  0.00
ATOM   1309  O   TYR   143    -195.798  86.298 -90.679  1.00  0.00
ATOM   1310  N   LEU   144    -193.856  86.234 -89.527  1.00  0.00
ATOM   1311  H   LEU   144    -192.908  85.919 -89.484  1.00  0.00
ATOM   1312  CA  LEU   144    -194.376  86.852 -88.293  1.00  0.00
ATOM   1313  CB  LEU   144    -194.147  85.870 -87.133  1.00  0.00
ATOM   1314  CG  LEU   144    -194.979  86.161 -85.876  1.00  0.00
ATOM   1315  CD1 LEU   144    -195.180  84.859 -85.099  1.00  0.00
ATOM   1316  CD2 LEU   144    -194.288  87.170 -84.955  1.00  0.00
ATOM   1317  C   LEU   144    -193.705  88.218 -88.075  1.00  0.00
ATOM   1318  O   LEU   144    -192.575  88.324 -87.601  1.00  0.00
ATOM   1319  N   ASP   145    -194.410  89.250 -88.527  1.00  0.00
ATOM   1320  H   ASP   145    -195.295  89.115 -88.980  1.00  0.00
ATOM   1321  CA  ASP   145    -193.931  90.647 -88.472  1.00  0.00
ATOM   1322  CB  ASP   145    -193.842  91.250 -89.888  1.00  0.00
ATOM   1323  CG  ASP   145    -195.160  91.365 -90.672  1.00  0.00
ATOM   1324  OD1 ASP   145    -196.043  90.497 -90.483  1.00  0.00
ATOM   1325  OD2 ASP   145    -195.226  92.271 -91.534  1.00  0.00
ATOM   1326  C   ASP   145    -194.758  91.528 -87.519  1.00  0.00
ATOM   1327  O   ASP   145    -195.743  92.152 -87.910  1.00  0.00
ATOM   1328  N   VAL   146    -194.294  91.589 -86.275  1.00  0.00
ATOM   1329  H   VAL   146    -193.479  91.085 -85.990  1.00  0.00
ATOM   1330  CA  VAL   146    -194.959  92.378 -85.214  1.00  0.00
ATOM   1331  CB  VAL   146    -195.254  91.564 -83.935  1.00  0.00
ATOM   1332  CG1 VAL   146    -196.393  90.575 -84.191  1.00  0.00
ATOM   1333  CG2 VAL   146    -194.035  90.823 -83.367  1.00  0.00
ATOM   1334  C   VAL   146    -194.237  93.702 -84.912  1.00  0.00
ATOM   1335  O   VAL   146    -193.238  93.754 -84.194  1.00  0.00
ATOM   1336  N   SER   147    -194.677  94.729 -85.634  1.00  0.00
ATOM   1337  H   SER   147    -195.268  94.584 -86.428  1.00  0.00
ATOM   1338  CA  SER   147    -194.167  96.113 -85.505  1.00  0.00
ATOM   1339  CB  SER   147    -194.670  96.970 -86.675  1.00  0.00
ATOM   1340  OG  SER   147    -194.316  96.357 -87.919  1.00  0.00
ATOM   1341  HG  SER   147    -194.522  96.988 -88.670  1.00  0.00
ATOM   1342  C   SER   147    -194.544  96.766 -84.163  1.00  0.00
ATOM   1343  O   SER   147    -195.510  97.520 -84.038  1.00  0.00
ATOM   1344  N   VAL   148    -193.776  96.394 -83.142  1.00  0.00
ATOM   1345  H   VAL   148    -193.121  95.643 -83.249  1.00  0.00
ATOM   1346  CA  VAL   148    -193.929  96.907 -81.762  1.00  0.00
ATOM   1347  CB  VAL   148    -193.287  95.944 -80.737  1.00  0.00
ATOM   1348  CG1 VAL   148    -193.503  96.415 -79.293  1.00  0.00
ATOM   1349  CG2 VAL   148    -193.841  94.519 -80.861  1.00  0.00
ATOM   1350  C   VAL   148    -193.359  98.337 -81.673  1.00  0.00
ATOM   1351  O   VAL   148    -192.162  98.547 -81.478  1.00  0.00
ATOM   1352  N   VAL   149    -194.236  99.287 -81.981  1.00  0.00
ATOM   1353  H   VAL   149    -195.140  99.053 -82.340  1.00  0.00
ATOM   1354  CA  VAL   149    -193.927 100.734 -81.947  1.00  0.00
ATOM   1355  CB  VAL   149    -193.923 101.373 -83.354  1.00  0.00
ATOM   1356  CG1 VAL   149    -192.723 100.882 -84.170  1.00  0.00
ATOM   1357  CG2 VAL   149    -195.221 101.145 -84.142  1.00  0.00
ATOM   1358  C   VAL   149    -194.844 101.516 -80.992  1.00  0.00
ATOM   1359  O   VAL   149    -196.043 101.254 -80.907  1.00  0.00
ATOM   1360  N   GLN   150    -194.239 102.484 -80.306  1.00  0.00
ATOM   1361  H   GLN   150    -193.256 102.648 -80.390  1.00  0.00
ATOM   1362  CA  GLN   150    -194.921 103.373 -79.341  1.00  0.00
ATOM   1363  CB  GLN   150    -195.155 102.612 -78.025  1.00  0.00
ATOM   1364  CG  GLN   150    -196.430 103.018 -77.271  1.00  0.00
ATOM   1365  CD  GLN   150    -196.414 104.472 -76.789  1.00  0.00
ATOM   1366  OE1 GLN   150    -195.665 104.864 -75.909  1.00  0.00
ATOM   1367  NE2 GLN   150    -197.167 105.331 -77.445  1.00  0.00
ATOM   1368 HE21 GLN   150    -197.772 105.042 -78.183  1.00  0.00
ATOM   1369 HE22 GLN   150    -197.145 106.278 -77.107  1.00  0.00
ATOM   1370  C   GLN   150    -194.046 104.616 -79.089  1.00  0.00
ATOM   1371  O   GLN   150    -192.818 104.529 -79.065  1.00  0.00
ATOM   1372  N   THR   151    -194.723 105.731 -78.836  1.00  0.00
ATOM   1373  H   THR   151    -195.690 105.685 -78.580  1.00  0.00
ATOM   1374  CA  THR   151    -194.102 107.059 -78.646  1.00  0.00
ATOM   1375  CB  THR   151    -194.492 108.026 -79.780  1.00  0.00
ATOM   1376  OG1 THR   151    -194.304 107.394 -81.050  1.00  0.00
ATOM   1377  HG1 THR   151    -194.396 108.073 -81.779  1.00  0.00
ATOM   1378  CG2 THR   151    -193.660 109.313 -79.740  1.00  0.00
ATOM   1379  C   THR   151    -194.569 107.621 -77.295  1.00  0.00
ATOM   1380  O   THR   151    -195.739 107.972 -77.132  1.00  0.00
ATOM   1381  N   LEU   152    -193.674 107.534 -76.316  1.00  0.00
ATOM   1382  H   LEU   152    -192.791 107.087 -76.451  1.00  0.00
ATOM   1383  CA  LEU   152    -193.922 108.029 -74.947  1.00  0.00
ATOM   1384  CB  LEU   152    -193.883 106.821 -73.993  1.00  0.00
ATOM   1385  CG  LEU   152    -194.827 106.841 -72.775  1.00  0.00
ATOM   1386  CD1 LEU   152    -194.470 107.918 -71.746  1.00  0.00
ATOM   1387  CD2 LEU   152    -196.296 106.941 -73.201  1.00  0.00
ATOM   1388  C   LEU   152    -192.863 109.073 -74.556  1.00  0.00
ATOM   1389  O   LEU   152    -191.674 108.896 -74.820  1.00  0.00
ATOM   1390  N   GLY   153    -193.349 110.152 -73.946  1.00  0.00
ATOM   1391  H   GLY   153    -194.334 110.297 -73.857  1.00  0.00
ATOM   1392  CA  GLY   153    -192.523 111.262 -73.427  1.00  0.00
ATOM   1393  C   GLY   153    -193.375 112.263 -72.634  1.00  0.00
ATOM   1394  O   GLY   153    -194.568 112.417 -72.894  1.00  0.00
ATOM   1395  N   ALA   154    -192.744 112.869 -71.631  1.00  0.00
ATOM   1396  H   ALA   154    -191.774 112.713 -71.451  1.00  0.00
ATOM   1397  CA  ALA   154    -193.388 113.859 -70.745  1.00  0.00
ATOM   1398  CB  ALA   154    -193.494 113.282 -69.329  1.00  0.00
ATOM   1399  C   ALA   154    -192.608 115.189 -70.709  1.00  0.00
ATOM   1400  O   ALA   154    -191.375 115.161 -70.697  1.00  0.00
ATOM   1401  N   PRO   155    -193.309 116.332 -70.789  1.00  0.00
ATOM   1402  CA  PRO   155    -192.696 117.664 -70.608  1.00  0.00
ATOM   1403  CB  PRO   155    -193.833 118.655 -70.861  1.00  0.00
ATOM   1404  CG  PRO   155    -194.725 117.911 -71.851  1.00  0.00
ATOM   1405  CD  PRO   155    -194.667 116.466 -71.353  1.00  0.00
ATOM   1406  C   PRO   155    -192.151 117.836 -69.183  1.00  0.00
ATOM   1407  O   PRO   155    -192.753 117.367 -68.218  1.00  0.00
ATOM   1408  N   GLY   156    -191.018 118.529 -69.099  1.00  0.00
ATOM   1409  H   GLY   156    -190.569 118.897 -69.912  1.00  0.00
ATOM   1410  CA  GLY   156    -190.341 118.852 -67.826  1.00  0.00
ATOM   1411  C   GLY   156    -190.113 120.363 -67.685  1.00  0.00
ATOM   1412  O   GLY   156    -189.787 121.042 -68.657  1.00  0.00
ATOM   1413  N   GLU   157    -190.258 120.842 -66.453  1.00  0.00
ATOM   1414  H   GLU   157    -190.432 120.240 -65.675  1.00  0.00
ATOM   1415  CA  GLU   157    -190.079 122.271 -66.116  1.00  0.00
ATOM   1416  CB  GLU   157    -191.430 122.942 -65.806  1.00  0.00
ATOM   1417  CG  GLU   157    -192.203 122.330 -64.628  1.00  0.00
ATOM   1418  CD  GLU   157    -193.525 123.050 -64.336  1.00  0.00
ATOM   1419  OE1 GLU   157    -194.257 123.353 -65.305  1.00  0.00
ATOM   1420  OE2 GLU   157    -193.817 123.210 -63.131  1.00  0.00
ATOM   1421  C   GLU   157    -189.075 122.494 -64.967  1.00  0.00
ATOM   1422  O   GLU   157    -189.052 121.695 -64.028  1.00  0.00
ATOM   1423  N   PRO   158    -188.213 123.517 -65.078  1.00  0.00
ATOM   1424  CA  PRO   158    -187.347 123.961 -63.966  1.00  0.00
ATOM   1425  CB  PRO   158    -186.508 125.095 -64.556  1.00  0.00
ATOM   1426  CG  PRO   158    -186.393 124.706 -66.028  1.00  0.00
ATOM   1427  CD  PRO   158    -187.776 124.134 -66.346  1.00  0.00
ATOM   1428  C   PRO   158    -188.187 124.481 -62.790  1.00  0.00
ATOM   1429  O   PRO   158    -189.275 125.023 -62.981  1.00  0.00
ATOM   1430  N   ARG   159    -187.663 124.265 -61.588  1.00  0.00
ATOM   1431  H   ARG   159    -186.787 123.799 -61.469  1.00  0.00
ATOM   1432  CA  ARG   159    -188.283 124.732 -60.332  1.00  0.00
ATOM   1433  CB  ARG   159    -188.759 123.501 -59.537  1.00  0.00
ATOM   1434  CG  ARG   159    -189.542 123.820 -58.254  1.00  0.00
ATOM   1435  CD  ARG   159    -188.630 123.943 -57.028  1.00  0.00
ATOM   1436  NE  ARG   159    -189.358 124.599 -55.927  1.00  0.00
ATOM   1437  HE  ARG   159    -189.664 125.532 -56.118  1.00  0.00
ATOM   1438  CZ  ARG   159    -189.581 124.111 -54.706  1.00  0.00
ATOM   1439  NH1 ARG   159    -189.134 122.926 -54.314  1.00  0.00
ATOM   1440 HH11 ARG   159    -188.606 122.370 -54.953  1.00  0.00
ATOM   1441 HH12 ARG   159    -189.337 122.591 -53.397  1.00  0.00
ATOM   1442  NH2 ARG   159    -190.264 124.834 -53.832  1.00  0.00
ATOM   1443 HH21 ARG   159    -190.609 125.736 -54.087  1.00  0.00
ATOM   1444 HH22 ARG   159    -190.441 124.470 -52.920  1.00  0.00
ATOM   1445  C   ARG   159    -187.284 125.591 -59.537  1.00  0.00
ATOM   1446  O   ARG   159    -186.096 125.279 -59.474  1.00  0.00
ATOM   1447  N   HIS   160    -187.815 126.663 -58.955  1.00  0.00
ATOM   1448  H   HIS   160    -188.766 126.922 -59.110  1.00  0.00
ATOM   1449  CA  HIS   160    -187.077 127.533 -58.019  1.00  0.00
ATOM   1450  CB  HIS   160    -187.024 128.966 -58.568  1.00  0.00
ATOM   1451  CG  HIS   160    -186.233 129.941 -57.683  1.00  0.00
ATOM   1452  ND1 HIS   160    -185.242 129.640 -56.844  1.00  0.00
ATOM   1453  CD2 HIS   160    -186.404 131.258 -57.642  1.00  0.00
ATOM   1454  CE1 HIS   160    -184.796 130.765 -56.295  1.00  0.00
ATOM   1455  NE2 HIS   160    -185.517 131.764 -56.790  1.00  0.00
ATOM   1456  HE2 HIS   160    -185.392 132.730 -56.577  1.00  0.00
ATOM   1457  C   HIS   160    -187.742 127.499 -56.634  1.00  0.00
ATOM   1458  O   HIS   160    -188.967 127.531 -56.509  1.00  0.00
ATOM   1459  N   ASP   161    -186.888 127.522 -55.617  1.00  0.00
ATOM   1460  H   ASP   161    -185.928 127.761 -55.786  1.00  0.00
ATOM   1461  CA  ASP   161    -187.306 127.469 -54.205  1.00  0.00
ATOM   1462  CB  ASP   161    -186.858 126.121 -53.618  1.00  0.00
ATOM   1463  CG  ASP   161    -187.353 125.855 -52.190  1.00  0.00
ATOM   1464  OD1 ASP   161    -188.374 126.465 -51.795  1.00  0.00
ATOM   1465  OD2 ASP   161    -186.697 125.033 -51.515  1.00  0.00
ATOM   1466  C   ASP   161    -186.756 128.683 -53.435  1.00  0.00
ATOM   1467  O   ASP   161    -185.759 128.609 -52.716  1.00  0.00
ATOM   1468  N   SER   162    -187.458 129.799 -53.606  1.00  0.00
ATOM   1469  H   SER   162    -188.293 129.814 -54.159  1.00  0.00
ATOM   1470  CA  SER   162    -187.112 131.098 -52.991  1.00  0.00
ATOM   1471  CB  SER   162    -187.832 132.234 -53.730  1.00  0.00
ATOM   1472  OG  SER   162    -189.244 132.010 -53.695  1.00  0.00
ATOM   1473  HG  SER   162    -189.529 131.968 -52.726  1.00  0.00
ATOM   1474  C   SER   162    -187.414 131.147 -51.483  1.00  0.00
ATOM   1475  O   SER   162    -188.534 131.436 -51.057  1.00  0.00
ATOM   1476  N   LEU   163    -186.406 130.754 -50.711  1.00  0.00
ATOM   1477  H   LEU   163    -185.588 130.331 -51.104  1.00  0.00
ATOM   1478  CA  LEU   163    -186.460 130.759 -49.235  1.00  0.00
ATOM   1479  CB  LEU   163    -186.215 129.343 -48.692  1.00  0.00
ATOM   1480  CG  LEU   163    -187.234 128.291 -49.151  1.00  0.00
ATOM   1481  CD1 LEU   163    -186.782 126.913 -48.667  1.00  0.00
ATOM   1482  CD2 LEU   163    -188.644 128.582 -48.627  1.00  0.00
ATOM   1483  C   LEU   163    -185.421 131.715 -48.630  1.00  0.00
ATOM   1484  O   LEU   163    -184.306 131.842 -49.133  1.00  0.00
ATOM   1485  N   LEU   164    -185.809 132.328 -47.514  1.00  0.00
ATOM   1486  H   LEU   164    -186.726 132.201 -47.141  1.00  0.00
ATOM   1487  CA  LEU   164    -184.950 133.267 -46.767  1.00  0.00
ATOM   1488  CB  LEU   164    -185.657 134.633 -46.679  1.00  0.00
ATOM   1489  CG  LEU   164    -184.798 135.875 -46.363  1.00  0.00
ATOM   1490  CD1 LEU   164    -184.237 135.889 -44.937  1.00  0.00
ATOM   1491  CD2 LEU   164    -183.685 136.069 -47.398  1.00  0.00
ATOM   1492  C   LEU   164    -184.630 132.687 -45.375  1.00  0.00
ATOM   1493  O   LEU   164    -185.544 132.530 -44.561  1.00  0.00
ATOM   1494  N   PRO   165    -183.381 132.242 -45.156  1.00  0.00
ATOM   1495  CA  PRO   165    -182.912 131.779 -43.834  1.00  0.00
ATOM   1496  CB  PRO   165    -181.502 131.233 -44.082  1.00  0.00
ATOM   1497  CG  PRO   165    -181.549 130.793 -45.543  1.00  0.00
ATOM   1498  CD  PRO   165    -182.407 131.874 -46.202  1.00  0.00
ATOM   1499  C   PRO   165    -182.899 132.927 -42.811  1.00  0.00
ATOM   1500  O   PRO   165    -181.994 133.761 -42.784  1.00  0.00
ATOM   1501  N   VAL   166    -184.013 133.044 -42.094  1.00  0.00
ATOM   1502  H   VAL   166    -184.843 132.544 -42.346  1.00  0.00
ATOM   1503  CA  VAL   166    -184.188 134.030 -41.002  1.00  0.00
ATOM   1504  CB  VAL   166    -185.677 134.175 -40.612  1.00  0.00
ATOM   1505  CG1 VAL   166    -185.885 135.257 -39.545  1.00  0.00
ATOM   1506  CG2 VAL   166    -186.560 134.515 -41.819  1.00  0.00
ATOM   1507  C   VAL   166    -183.301 133.632 -39.804  1.00  0.00
ATOM   1508  O   VAL   166    -183.667 132.800 -38.976  1.00  0.00
ATOM   1509  N   ASP   167    -182.081 134.159 -39.832  1.00  0.00
ATOM   1510  H   ASP   167    -181.762 134.660 -40.638  1.00  0.00
ATOM   1511  CA  ASP   167    -181.058 133.890 -38.804  1.00  0.00
ATOM   1512  CB  ASP   167    -179.826 133.277 -39.491  1.00  0.00
ATOM   1513  CG  ASP   167    -178.682 132.903 -38.538  1.00  0.00
ATOM   1514  OD1 ASP   167    -178.978 132.562 -37.372  1.00  0.00
ATOM   1515  OD2 ASP   167    -177.525 132.952 -39.008  1.00  0.00
ATOM   1516  C   ASP   167    -180.708 135.150 -37.994  1.00  0.00
ATOM   1517  O   ASP   167    -179.898 135.975 -38.414  1.00  0.00
ATOM   1518  N   SER   168    -181.356 135.263 -36.840  1.00  0.00
ATOM   1519  H   SER   168    -182.074 134.623 -36.563  1.00  0.00
ATOM   1520  CA  SER   168    -181.117 136.351 -35.870  1.00  0.00
ATOM   1521  CB  SER   168    -182.418 137.112 -35.581  1.00  0.00
ATOM   1522  OG  SER   168    -183.465 136.211 -35.207  1.00  0.00
ATOM   1523  HG  SER   168    -184.249 136.728 -34.860  1.00  0.00
ATOM   1524  C   SER   168    -180.514 135.816 -34.563  1.00  0.00
ATOM   1525  O   SER   168    -180.926 134.784 -34.036  1.00  0.00
ATOM   1526  N   TYR   169    -179.477 136.515 -34.107  1.00  0.00
ATOM   1527  H   TYR   169    -179.160 137.345 -34.561  1.00  0.00
ATOM   1528  CA  TYR   169    -178.715 136.138 -32.899  1.00  0.00
ATOM   1529  CB  TYR   169    -177.340 135.612 -33.340  1.00  0.00
ATOM   1530  CG  TYR   169    -176.518 135.060 -32.170  1.00  0.00
ATOM   1531  CD1 TYR   169    -176.689 133.728 -31.763  1.00  0.00
ATOM   1532  HD1 TYR   169    -177.276 133.037 -32.370  1.00  0.00
ATOM   1533  CD2 TYR   169    -175.724 135.927 -31.403  1.00  0.00
ATOM   1534  HD2 TYR   169    -175.555 136.954 -31.731  1.00  0.00
ATOM   1535  CE1 TYR   169    -176.096 133.277 -30.576  1.00  0.00
ATOM   1536  HE1 TYR   169    -176.220 132.243 -30.257  1.00  0.00
ATOM   1537  CE2 TYR   169    -175.139 135.475 -30.214  1.00  0.00
ATOM   1538  HE2 TYR   169    -174.509 136.144 -29.630  1.00  0.00
ATOM   1539  CZ  TYR   169    -175.335 134.154 -29.795  1.00  0.00
ATOM   1540  OH  TYR   169    -174.798 133.723 -28.627  1.00  0.00
ATOM   1541  HH  TYR   169    -174.660 134.532 -28.023  1.00  0.00
ATOM   1542  C   TYR   169    -178.564 137.316 -31.921  1.00  0.00
ATOM   1543  O   TYR   169    -178.384 138.460 -32.338  1.00  0.00
ATOM   1544  N   GLN   170    -178.576 136.973 -30.633  1.00  0.00
ATOM   1545  H   GLN   170    -178.759 136.029 -30.356  1.00  0.00
ATOM   1546  CA  GLN   170    -178.335 137.900 -29.505  1.00  0.00
ATOM   1547  CB  GLN   170    -179.535 138.853 -29.346  1.00  0.00
ATOM   1548  CG  GLN   170    -179.367 139.952 -28.285  1.00  0.00
ATOM   1549  CD  GLN   170    -178.078 140.764 -28.450  1.00  0.00
ATOM   1550  OE1 GLN   170    -177.031 140.434 -27.911  1.00  0.00
ATOM   1551  NE2 GLN   170    -178.129 141.826 -29.222  1.00  0.00
ATOM   1552 HE21 GLN   170    -178.970 142.086 -29.686  1.00  0.00
ATOM   1553 HE22 GLN   170    -177.285 142.345 -29.327  1.00  0.00
ATOM   1554  C   GLN   170    -178.070 137.110 -28.210  1.00  0.00
ATOM   1555  O   GLN   170    -178.732 136.110 -27.938  1.00  0.00
ATOM   1556  N   SER   171    -177.126 137.626 -27.423  1.00  0.00
ATOM   1557  H   SER   171    -176.723 138.519 -27.647  1.00  0.00
ATOM   1558  CA  SER   171    -176.677 137.048 -26.134  1.00  0.00
ATOM   1559  CB  SER   171    -175.928 135.715 -26.306  1.00  0.00
ATOM   1560  OG  SER   171    -174.719 135.892 -27.060  1.00  0.00
ATOM   1561  HG  SER   171    -174.282 136.750 -26.739  1.00  0.00
ATOM   1562  C   SER   171    -175.762 138.025 -25.382  1.00  0.00
ATOM   1563  O   SER   171    -174.672 138.357 -25.851  1.00  0.00
ATOM   1564  N   TRP   172    -176.200 138.382 -24.181  1.00  0.00
ATOM   1565  H   TRP   172    -177.061 138.037 -23.806  1.00  0.00
ATOM   1566  CA  TRP   172    -175.512 139.351 -23.305  1.00  0.00
ATOM   1567  CB  TRP   172    -176.460 140.528 -23.019  1.00  0.00
ATOM   1568  CG  TRP   172    -177.801 140.081 -22.418  1.00  0.00
ATOM   1569  CD1 TRP   172    -178.069 139.956 -21.119  1.00  0.00
ATOM   1570  HD1 TRP   172    -177.401 140.243 -20.307  1.00  0.00
ATOM   1571  CD2 TRP   172    -178.892 139.578 -23.118  1.00  0.00
ATOM   1572  NE1 TRP   172    -179.263 139.385 -20.961  1.00  0.00
ATOM   1573  HE1 TRP   172    -179.686 139.170 -20.082  1.00  0.00
ATOM   1574  CE2 TRP   172    -179.797 139.129 -22.153  1.00  0.00
ATOM   1575  CE3 TRP   172    -179.155 139.368 -24.481  1.00  0.00
ATOM   1576  HE3 TRP   172    -178.483 139.776 -25.236  1.00  0.00
ATOM   1577  CZ2 TRP   172    -180.967 138.462 -22.543  1.00  0.00
ATOM   1578  HZ2 TRP   172    -181.680 138.121 -21.793  1.00  0.00
ATOM   1579  CZ3 TRP   172    -180.316 138.687 -24.871  1.00  0.00
ATOM   1580  HZ3 TRP   172    -180.498 138.475 -25.924  1.00  0.00
ATOM   1581  CH2 TRP   172    -181.223 138.237 -23.902  1.00  0.00
ATOM   1582  HH2 TRP   172    -182.127 137.710 -24.207  1.00  0.00
ATOM   1583  C   TRP   172    -175.023 138.702 -22.000  1.00  0.00
ATOM   1584  O   TRP   172    -175.693 137.850 -21.418  1.00  0.00
ATOM   1585  N   ALA   173    -173.828 139.117 -21.588  1.00  0.00
ATOM   1586  H   ALA   173    -173.340 139.850 -22.059  1.00  0.00
ATOM   1587  CA  ALA   173    -173.156 138.604 -20.377  1.00  0.00
ATOM   1588  CB  ALA   173    -171.968 137.728 -20.788  1.00  0.00
ATOM   1589  C   ALA   173    -172.674 139.742 -19.463  1.00  0.00
ATOM   1590  O   ALA   173    -172.270 140.804 -19.937  1.00  0.00
ATOM   1591  N   LEU   174    -172.723 139.478 -18.160  1.00  0.00
ATOM   1592  H   LEU   174    -173.044 138.597 -17.815  1.00  0.00
ATOM   1593  CA  LEU   174    -172.264 140.420 -17.121  1.00  0.00
ATOM   1594  CB  LEU   174    -173.487 140.851 -16.288  1.00  0.00
ATOM   1595  CG  LEU   174    -173.368 142.085 -15.368  1.00  0.00
ATOM   1596  CD1 LEU   174    -172.529 141.829 -14.112  1.00  0.00
ATOM   1597  CD2 LEU   174    -172.869 143.320 -16.127  1.00  0.00
ATOM   1598  C   LEU   174    -171.183 139.744 -16.262  1.00  0.00
ATOM   1599  O   LEU   174    -171.347 138.608 -15.818  1.00  0.00
ATOM   1600  N   ALA   175    -170.084 140.470 -16.081  1.00  0.00
ATOM   1601  H   ALA   175    -170.002 141.394 -16.452  1.00  0.00
ATOM   1602  CA  ALA   175    -168.936 140.032 -15.262  1.00  0.00
ATOM   1603  CB  ALA   175    -167.722 139.810 -16.170  1.00  0.00
ATOM   1604  C   ALA   175    -168.599 141.069 -14.179  1.00  0.00
ATOM   1605  O   ALA   175    -168.758 142.271 -14.397  1.00  0.00
ATOM   1606  N   GLY   176    -168.176 140.560 -13.024  1.00  0.00
ATOM   1607  H   GLY   176    -168.174 139.574 -12.855  1.00  0.00
ATOM   1608  CA  GLY   176    -167.767 141.377 -11.862  1.00  0.00
ATOM   1609  C   GLY   176    -167.272 140.512 -10.694  1.00  0.00
ATOM   1610  O   GLY   176    -167.622 139.336 -10.591  1.00  0.00
ATOM   1611  N   GLY   177    -166.385 141.112  -9.904  1.00  0.00
ATOM   1612  H   GLY   177    -165.993 141.995 -10.156  1.00  0.00
ATOM   1613  CA  GLY   177    -165.801 140.492  -8.696  1.00  0.00
ATOM   1614  C   GLY   177    -164.265 140.453  -8.729  1.00  0.00
ATOM   1615  O   GLY   177    -163.648 140.464  -9.792  1.00  0.00
ATOM   1616  N   TRP   178    -163.688 140.492  -7.531  1.00  0.00
ATOM   1617  H   TRP   178    -164.226 140.482  -6.690  1.00  0.00
ATOM   1618  CA  TRP   178    -162.226 140.463  -7.322  1.00  0.00
ATOM   1619  CB  TRP   178    -161.746 141.853  -6.868  1.00  0.00
ATOM   1620  CG  TRP   178    -160.273 141.891  -6.431  1.00  0.00
ATOM   1621  CD1 TRP   178    -159.207 141.744  -7.221  1.00  0.00
ATOM   1622  HD1 TRP   178    -159.217 141.791  -8.310  1.00  0.00
ATOM   1623  CD2 TRP   178    -159.822 141.809  -5.119  1.00  0.00
ATOM   1624  NE1 TRP   178    -158.116 141.548  -6.476  1.00  0.00
ATOM   1625  HE1 TRP   178    -157.205 141.314  -6.824  1.00  0.00
ATOM   1626  CE2 TRP   178    -158.444 141.594  -5.189  1.00  0.00
ATOM   1627  CE3 TRP   178    -160.453 141.927  -3.872  1.00  0.00
ATOM   1628  HE3 TRP   178    -161.531 142.078  -3.817  1.00  0.00
ATOM   1629  CZ2 TRP   178    -157.685 141.513  -4.013  1.00  0.00
ATOM   1630  HZ2 TRP   178    -156.605 141.377  -4.070  1.00  0.00
ATOM   1631  CZ3 TRP   178    -159.696 141.846  -2.696  1.00  0.00
ATOM   1632  HZ3 TRP   178    -160.186 141.948  -1.727  1.00  0.00
ATOM   1633  CH2 TRP   178    -158.311 141.649  -2.766  1.00  0.00
ATOM   1634  HH2 TRP   178    -157.712 141.698  -1.857  1.00  0.00
ATOM   1635  C   TRP   178    -161.783 139.365  -6.339  1.00  0.00
ATOM   1636  O   TRP   178    -162.584 138.839  -5.567  1.00  0.00
ATOM   1637  N   ASN   179    -160.571 138.892  -6.621  1.00  0.00
ATOM   1638  H   ASN   179    -160.151 139.110  -7.502  1.00  0.00
ATOM   1639  CA  ASN   179    -159.722 138.019  -5.782  1.00  0.00
ATOM   1640  CB  ASN   179    -160.342 136.634  -5.523  1.00  0.00
ATOM   1641  CG  ASN   179    -160.837 135.927  -6.788  1.00  0.00
ATOM   1642  OD1 ASN   179    -160.138 135.166  -7.440  1.00  0.00
ATOM   1643  ND2 ASN   179    -162.076 136.182  -7.144  1.00  0.00
ATOM   1644 HD21 ASN   179    -162.627 136.815  -6.601  1.00  0.00
ATOM   1645 HD22 ASN   179    -162.416 135.730  -7.963  1.00  0.00
ATOM   1646  C   ASN   179    -158.341 137.877  -6.441  1.00  0.00
ATOM   1647  O   ASN   179    -158.226 137.942  -7.665  1.00  0.00
ATOM   1648  N   SER   180    -157.320 137.828  -5.588  1.00  0.00
ATOM   1649  H   SER   180    -157.505 137.752  -4.602  1.00  0.00
ATOM   1650  CA  SER   180    -155.888 137.719  -5.963  1.00  0.00
ATOM   1651  CB  SER   180    -155.403 138.901  -6.826  1.00  0.00
ATOM   1652  OG  SER   180    -155.476 140.136  -6.104  1.00  0.00
ATOM   1653  HG  SER   180    -154.958 139.999  -5.246  1.00  0.00
ATOM   1654  C   SER   180    -155.017 137.583  -4.701  1.00  0.00
ATOM   1655  O   SER   180    -154.517 138.559  -4.136  1.00  0.00
ATOM   1656  N   GLN   181    -154.994 136.354  -4.194  1.00  0.00
ATOM   1657  H   GLN   181    -155.454 135.591  -4.648  1.00  0.00
ATOM   1658  CA  GLN   181    -154.283 135.989  -2.951  1.00  0.00
ATOM   1659  CB  GLN   181    -155.285 135.681  -1.828  1.00  0.00
ATOM   1660  CG  GLN   181    -155.948 136.917  -1.199  1.00  0.00
ATOM   1661  CD  GLN   181    -156.957 137.661  -2.085  1.00  0.00
ATOM   1662  OE1 GLN   181    -157.690 137.115  -2.897  1.00  0.00
ATOM   1663  NE2 GLN   181    -157.004 138.965  -1.936  1.00  0.00
ATOM   1664 HE21 GLN   181    -156.389 139.420  -1.299  1.00  0.00
ATOM   1665 HE22 GLN   181    -157.701 139.468  -2.446  1.00  0.00
ATOM   1666  C   GLN   181    -153.363 134.778  -3.162  1.00  0.00
ATOM   1667  O   GLN   181    -153.709 133.849  -3.891  1.00  0.00
ATOM   1668  N   MET   182    -152.211 134.824  -2.495  1.00  0.00
ATOM   1669  H   MET   182    -151.961 135.619  -1.942  1.00  0.00
ATOM   1670  CA  MET   182    -151.179 133.762  -2.518  1.00  0.00
ATOM   1671  CB  MET   182    -150.427 133.725  -3.862  1.00  0.00
ATOM   1672  CG  MET   182    -149.743 135.042  -4.250  1.00  0.00
ATOM   1673  SD  MET   182    -148.876 134.948  -5.858  1.00  0.00
ATOM   1674  CE  MET   182    -148.247 136.609  -5.960  1.00  0.00
ATOM   1675  C   MET   182    -150.185 133.918  -1.354  1.00  0.00
ATOM   1676  O   MET   182    -149.931 135.031  -0.895  1.00  0.00
ATOM   1677  N   CYS   183    -149.733 132.777  -0.842  1.00  0.00
ATOM   1678  H   CYS   183    -149.995 131.890  -1.221  1.00  0.00
ATOM   1679  CA  CYS   183    -148.767 132.704   0.275  1.00  0.00
ATOM   1680  CB  CYS   183    -149.499 132.381   1.583  1.00  0.00
ATOM   1681  SG  CYS   183    -150.683 133.675   2.109  1.00  0.00
ATOM   1682  HG  CYS   183    -151.079 133.059   3.220  1.00  0.00
ATOM   1683  C   CYS   183    -147.687 131.643   0.021  1.00  0.00
ATOM   1684  O   CYS   183    -147.962 130.602  -0.576  1.00  0.00
ATOM   1685  N   CYS   184    -146.478 131.943   0.494  1.00  0.00
ATOM   1686  H   CYS   184    -146.292 132.830   0.917  1.00  0.00
ATOM   1687  CA  CYS   184    -145.301 131.051   0.419  1.00  0.00
ATOM   1688  CB  CYS   184    -144.692 131.104  -0.990  1.00  0.00
ATOM   1689  SG  CYS   184    -143.319 129.921  -1.253  1.00  0.00
ATOM   1690  HG  CYS   184    -143.091 130.253  -2.521  1.00  0.00
ATOM   1691  C   CYS   184    -144.246 131.488   1.449  1.00  0.00
ATOM   1692  O   CYS   184    -144.101 132.677   1.728  1.00  0.00
ATOM   1693  N   GLN   185    -143.566 130.495   2.017  1.00  0.00
ATOM   1694  H   GLN   185    -143.712 129.543   1.752  1.00  0.00
ATOM   1695  CA  GLN   185    -142.506 130.706   3.022  1.00  0.00
ATOM   1696  CB  GLN   185    -143.042 130.278   4.401  1.00  0.00
ATOM   1697  CG  GLN   185    -142.042 130.286   5.571  1.00  0.00
ATOM   1698  CD  GLN   185    -141.181 131.549   5.716  1.00  0.00
ATOM   1699  OE1 GLN   185    -141.451 132.626   5.204  1.00  0.00
ATOM   1700  NE2 GLN   185    -140.007 131.378   6.278  1.00  0.00
ATOM   1701 HE21 GLN   185    -139.703 130.470   6.575  1.00  0.00
ATOM   1702 HE22 GLN   185    -139.437 132.184   6.402  1.00  0.00
ATOM   1703  C   GLN   185    -141.192 130.004   2.639  1.00  0.00
ATOM   1704  O   GLN   185    -141.185 128.841   2.236  1.00  0.00
ATOM   1705  N   GLY   186    -140.102 130.737   2.862  1.00  0.00
ATOM   1706  H   GLY   186    -140.182 131.639   3.289  1.00  0.00
ATOM   1707  CA  GLY   186    -138.717 130.296   2.592  1.00  0.00
ATOM   1708  C   GLY   186    -138.249 129.210   3.573  1.00  0.00
ATOM   1709  O   GLY   186    -137.880 129.503   4.709  1.00  0.00
ATOM   1710  N   GLU   187    -138.436 127.958   3.165  1.00  0.00
ATOM   1711  H   GLU   187    -138.935 127.750   2.322  1.00  0.00
ATOM   1712  CA  GLU   187    -138.016 126.787   3.964  1.00  0.00
ATOM   1713  CB  GLU   187    -139.236 126.028   4.507  1.00  0.00
ATOM   1714  CG  GLU   187    -140.069 126.857   5.496  1.00  0.00
ATOM   1715  CD  GLU   187    -139.268 127.407   6.685  1.00  0.00
ATOM   1716  OE1 GLU   187    -138.415 126.659   7.216  1.00  0.00
ATOM   1717  OE2 GLU   187    -139.556 128.564   7.064  1.00  0.00
ATOM   1718  C   GLU   187    -137.091 125.825   3.206  1.00  0.00
ATOM   1719  O   GLU   187    -137.285 125.561   2.021  1.00  0.00
ATOM   1720  N   GLN   188    -136.127 125.294   3.957  1.00  0.00
ATOM   1721  H   GLN   188    -136.047 125.526   4.927  1.00  0.00
ATOM   1722  CA  GLN   188    -135.102 124.332   3.491  1.00  0.00
ATOM   1723  CB  GLN   188    -134.112 124.987   2.505  1.00  0.00
ATOM   1724  CG  GLN   188    -133.301 126.182   3.033  1.00  0.00
ATOM   1725  CD  GLN   188    -132.178 125.789   4.001  1.00  0.00
ATOM   1726  OE1 GLN   188    -131.530 124.757   3.896  1.00  0.00
ATOM   1727  NE2 GLN   188    -131.918 126.638   4.970  1.00  0.00
ATOM   1728 HE21 GLN   188    -132.426 127.488   5.063  1.00  0.00
ATOM   1729 HE22 GLN   188    -131.190 126.383   5.600  1.00  0.00
ATOM   1730  C   GLN   188    -134.370 123.686   4.682  1.00  0.00
ATOM   1731  O   GLN   188    -134.436 124.190   5.804  1.00  0.00
ATOM   1732  N   ASN   189    -133.776 122.521   4.436  1.00  0.00
ATOM   1733  H   ASN   189    -133.767 122.114   3.524  1.00  0.00
ATOM   1734  CA  ASN   189    -133.029 121.775   5.468  1.00  0.00
ATOM   1735  CB  ASN   189    -133.681 120.409   5.734  1.00  0.00
ATOM   1736  CG  ASN   189    -135.132 120.467   6.240  1.00  0.00
ATOM   1737  OD1 ASN   189    -135.920 119.559   6.028  1.00  0.00
ATOM   1738  ND2 ASN   189    -135.540 121.542   6.882  1.00  0.00
ATOM   1739 HD21 ASN   189    -134.945 122.336   7.001  1.00  0.00
ATOM   1740 HD22 ASN   189    -136.470 121.519   7.235  1.00  0.00
ATOM   1741  C   ASN   189    -131.542 121.615   5.092  1.00  0.00
ATOM   1742  O   ASN   189    -131.237 120.917   4.121  1.00  0.00
ATOM   1743  N   PRO   190    -130.638 122.313   5.800  1.00  0.00
ATOM   1744  CA  PRO   190    -129.184 122.252   5.542  1.00  0.00
ATOM   1745  CB  PRO   190    -128.561 123.198   6.570  1.00  0.00
ATOM   1746  CG  PRO   190    -129.673 124.209   6.838  1.00  0.00
ATOM   1747  CD  PRO   190    -130.937 123.349   6.809  1.00  0.00
ATOM   1748  C   PRO   190    -128.637 120.825   5.737  1.00  0.00
ATOM   1749  O   PRO   190    -128.985 120.176   6.726  1.00  0.00
ATOM   1750  N   PRO   191    -127.833 120.322   4.788  1.00  0.00
ATOM   1751  CA  PRO   191    -127.147 119.021   4.925  1.00  0.00
ATOM   1752  CB  PRO   191    -126.671 118.683   3.509  1.00  0.00
ATOM   1753  CG  PRO   191    -126.463 120.052   2.862  1.00  0.00
ATOM   1754  CD  PRO   191    -127.590 120.903   3.451  1.00  0.00
ATOM   1755  C   PRO   191    -125.986 119.090   5.928  1.00  0.00
ATOM   1756  O   PRO   191    -125.318 120.117   6.048  1.00  0.00
ATOM   1757  N   GLY   192    -125.769 117.970   6.614  1.00  0.00
ATOM   1758  H   GLY   192    -126.390 117.191   6.547  1.00  0.00
ATOM   1759  CA  GLY   192    -124.688 117.818   7.612  1.00  0.00
ATOM   1760  C   GLY   192    -123.649 116.760   7.190  1.00  0.00
ATOM   1761  O   GLY   192    -123.887 115.577   7.439  1.00  0.00
ATOM   1762  N   PRO   193    -122.573 117.148   6.483  1.00  0.00
ATOM   1763  CA  PRO   193    -121.489 116.215   6.114  1.00  0.00
ATOM   1764  CB  PRO   193    -120.695 116.945   5.029  1.00  0.00
ATOM   1765  CG  PRO   193    -120.892 118.422   5.370  1.00  0.00
ATOM   1766  CD  PRO   193    -122.326 118.483   5.899  1.00  0.00
ATOM   1767  C   PRO   193    -120.619 115.828   7.319  1.00  0.00
ATOM   1768  O   PRO   193    -120.391 116.627   8.225  1.00  0.00
ATOM   1769  N   PHE   194    -120.246 114.552   7.335  1.00  0.00
ATOM   1770  H   PHE   194    -120.540 113.910   6.629  1.00  0.00
ATOM   1771  CA  PHE   194    -119.394 113.951   8.381  1.00  0.00
ATOM   1772  CB  PHE   194    -120.237 113.080   9.327  1.00  0.00
ATOM   1773  CG  PHE   194    -121.074 112.013   8.608  1.00  0.00
ATOM   1774  CD1 PHE   194    -120.548 110.731   8.385  1.00  0.00
ATOM   1775  HD1 PHE   194    -119.547 110.477   8.735  1.00  0.00
ATOM   1776  CD2 PHE   194    -122.358 112.332   8.141  1.00  0.00
ATOM   1777  HD2 PHE   194    -122.784 113.318   8.329  1.00  0.00
ATOM   1778  CE1 PHE   194    -121.302 109.775   7.693  1.00  0.00
ATOM   1779  HE1 PHE   194    -120.899 108.776   7.533  1.00  0.00
ATOM   1780  CE2 PHE   194    -123.110 111.375   7.446  1.00  0.00
ATOM   1781  HE2 PHE   194    -124.108 111.624   7.086  1.00  0.00
ATOM   1782  CZ  PHE   194    -122.581 110.097   7.221  1.00  0.00
ATOM   1783  HZ  PHE   194    -123.167 109.352   6.684  1.00  0.00
ATOM   1784  C   PHE   194    -118.226 113.154   7.780  1.00  0.00
ATOM   1785  O   PHE   194    -118.382 112.466   6.771  1.00  0.00
ATOM   1786  N   TRP   195    -117.110 113.173   8.501  1.00  0.00
ATOM   1787  H   TRP   195    -117.074 113.594   9.405  1.00  0.00
ATOM   1788  CA  TRP   195    -115.840 112.575   8.041  1.00  0.00
ATOM   1789  CB  TRP   195    -114.766 113.665   7.929  1.00  0.00
ATOM   1790  CG  TRP   195    -115.166 114.743   6.914  1.00  0.00
ATOM   1791  CD1 TRP   195    -114.946 114.699   5.600  1.00  0.00
ATOM   1792  HD1 TRP   195    -114.353 113.945   5.084  1.00  0.00
ATOM   1793  CD2 TRP   195    -115.954 115.859   7.166  1.00  0.00
ATOM   1794  NE1 TRP   195    -115.566 115.721   5.009  1.00  0.00
ATOM   1795  HE1 TRP   195    -115.555 115.911   4.029  1.00  0.00
ATOM   1796  CE2 TRP   195    -116.198 116.451   5.925  1.00  0.00
ATOM   1797  CE3 TRP   195    -116.536 116.391   8.327  1.00  0.00
ATOM   1798  HE3 TRP   195    -116.305 115.963   9.301  1.00  0.00
ATOM   1799  CZ2 TRP   195    -117.027 117.578   5.835  1.00  0.00
ATOM   1800  HZ2 TRP   195    -117.215 118.046   4.869  1.00  0.00
ATOM   1801  CZ3 TRP   195    -117.375 117.509   8.237  1.00  0.00
ATOM   1802  HZ3 TRP   195    -117.894 117.874   9.123  1.00  0.00
ATOM   1803  CH2 TRP   195    -117.616 118.105   6.992  1.00  0.00
ATOM   1804  HH2 TRP   195    -118.272 118.972   6.926  1.00  0.00
ATOM   1805  C   TRP   195    -115.369 111.461   8.983  1.00  0.00
ATOM   1806  O   TRP   195    -115.433 111.589  10.205  1.00  0.00
ATOM   1807  N   LYS   196    -114.900 110.384   8.356  1.00  0.00
ATOM   1808  H   LYS   196    -114.851 110.355   7.358  1.00  0.00
ATOM   1809  CA  LYS   196    -114.458 109.134   9.015  1.00  0.00
ATOM   1810  CB  LYS   196    -115.636 108.357   9.645  1.00  0.00
ATOM   1811  CG  LYS   196    -116.960 108.329   8.860  1.00  0.00
ATOM   1812  CD  LYS   196    -116.914 107.517   7.562  1.00  0.00
ATOM   1813  CE  LYS   196    -118.185 107.702   6.728  1.00  0.00
ATOM   1814  NZ  LYS   196    -118.293 109.060   6.167  1.00  0.00
ATOM   1815  HZ1 LYS   196    -119.137 109.142   5.639  1.00  0.00
ATOM   1816  HZ2 LYS   196    -118.303 109.742   6.900  1.00  0.00
ATOM   1817  HZ3 LYS   196    -117.514 109.237   5.566  1.00  0.00
ATOM   1818  C   LYS   196    -113.651 108.233   8.065  1.00  0.00
ATOM   1819  O   LYS   196    -113.817 108.304   6.848  1.00  0.00
ATOM   1820  N   ALA   197    -112.702 107.503   8.652  1.00  0.00
ATOM   1821  H   ALA   197    -112.522 107.582   9.632  1.00  0.00
ATOM   1822  CA  ALA   197    -111.810 106.550   7.951  1.00  0.00
ATOM   1823  CB  ALA   197    -110.725 107.304   7.170  1.00  0.00
ATOM   1824  C   ALA   197    -111.132 105.597   8.949  1.00  0.00
ATOM   1825  O   ALA   197    -110.865 105.970  10.091  1.00  0.00
ATOM   1826  N   ALA   198    -110.898 104.369   8.492  1.00  0.00
ATOM   1827  H   ALA   198    -111.058 104.129   7.535  1.00  0.00
ATOM   1828  CA  ALA   198    -110.263 103.301   9.293  1.00  0.00
ATOM   1829  CB  ALA   198    -111.252 102.147   9.479  1.00  0.00
ATOM   1830  C   ALA   198    -108.983 102.795   8.610  1.00  0.00
ATOM   1831  O   ALA   198    -108.937 102.653   7.389  1.00  0.00
ATOM   1832  N   PHE   199    -107.980 102.500   9.434  1.00  0.00
ATOM   1833  H   PHE   199    -108.095 102.491  10.426  1.00  0.00
ATOM   1834  CA  PHE   199    -106.638 102.106   8.958  1.00  0.00
ATOM   1835  CB  PHE   199    -105.643 103.252   9.193  1.00  0.00
ATOM   1836  CG  PHE   199    -106.079 104.556   8.511  1.00  0.00
ATOM   1837  CD1 PHE   199    -105.755 104.794   7.167  1.00  0.00
ATOM   1838  HD1 PHE   199    -105.150 104.078   6.611  1.00  0.00
ATOM   1839  CD2 PHE   199    -106.864 105.483   9.213  1.00  0.00
ATOM   1840  HD2 PHE   199    -107.114 105.313  10.260  1.00  0.00
ATOM   1841  CE1 PHE   199    -106.222 105.950   6.527  1.00  0.00
ATOM   1842  HE1 PHE   199    -105.977 106.130   5.481  1.00  0.00
ATOM   1843  CE2 PHE   199    -107.334 106.636   8.572  1.00  0.00
ATOM   1844  HE2 PHE   199    -107.964 107.341   9.113  1.00  0.00
ATOM   1845  CZ  PHE   199    -107.012 106.870   7.229  1.00  0.00
ATOM   1846  HZ  PHE   199    -107.377 107.767   6.730  1.00  0.00
ATOM   1847  C   PHE   199    -106.133 100.834   9.655  1.00  0.00
ATOM   1848  O   PHE   199    -106.344 100.649  10.853  1.00  0.00
ATOM   1849  N   ALA   200    -105.465  99.991   8.868  1.00  0.00
ATOM   1850  H   ALA   200    -105.377 100.165   7.887  1.00  0.00
ATOM   1851  CA  ALA   200    -104.847  98.721   9.314  1.00  0.00
ATOM   1852  CB  ALA   200    -105.920  97.637   9.481  1.00  0.00
ATOM   1853  C   ALA   200    -103.806  98.235   8.292  1.00  0.00
ATOM   1854  O   ALA   200    -103.928  98.513   7.099  1.00  0.00
ATOM   1855  N   ASP   201    -102.757  97.589   8.804  1.00  0.00
ATOM   1856  H   ASP   201    -102.649  97.476   9.792  1.00  0.00
ATOM   1857  CA  ASP   201    -101.656  97.012   7.999  1.00  0.00
ATOM   1858  CB  ASP   201    -100.771  98.145   7.447  1.00  0.00
ATOM   1859  CG  ASP   201     -99.717  97.692   6.427  1.00  0.00
ATOM   1860  OD1 ASP   201     -99.997  96.718   5.693  1.00  0.00
ATOM   1861  OD2 ASP   201     -98.627  98.301   6.442  1.00  0.00
ATOM   1862  C   ASP   201    -100.805  96.053   8.852  1.00  0.00
ATOM   1863  O   ASP   201    -100.605  96.288  10.042  1.00  0.00
ATOM   1864  N   SER   202    -100.321  95.000   8.198  1.00  0.00
ATOM   1865  H   SER   202    -100.612  94.787   7.263  1.00  0.00
ATOM   1866  CA  SER   202     -99.413  93.982   8.777  1.00  0.00
ATOM   1867  CB  SER   202    -100.167  93.016   9.706  1.00  0.00
ATOM   1868  OG  SER   202    -101.215  92.340   9.004  1.00  0.00
ATOM   1869  HG  SER   202    -101.705  91.735   9.633  1.00  0.00
ATOM   1870  C   SER   202     -98.718  93.174   7.668  1.00  0.00
ATOM   1871  O   SER   202     -99.228  93.080   6.551  1.00  0.00
ATOM   1872  N   SER   203     -97.480  92.768   7.955  1.00  0.00
ATOM   1873  H   SER   203     -97.046  93.018   8.821  1.00  0.00
ATOM   1874  CA  SER   203     -96.605  91.963   7.065  1.00  0.00
ATOM   1875  CB  SER   203     -96.160  92.736   5.816  1.00  0.00
ATOM   1876  OG  SER   203     -97.215  92.739   4.853  1.00  0.00
ATOM   1877  HG  SER   203     -98.094  92.908   5.332  1.00  0.00
ATOM   1878  C   SER   203     -95.332  91.496   7.783  1.00  0.00
ATOM   1879  O   SER   203     -94.908  92.117   8.758  1.00  0.00
ATOM   1880  N   GLY   204     -94.801  90.368   7.311  1.00  0.00
ATOM   1881  H   GLY   204     -95.293  89.812   6.643  1.00  0.00
ATOM   1882  CA  GLY   204     -93.531  89.786   7.796  1.00  0.00
ATOM   1883  C   GLY   204     -93.653  88.304   8.181  1.00  0.00
ATOM   1884  O   GLY   204     -94.684  87.856   8.678  1.00  0.00
ATOM   1885  N   GLN   205     -92.560  87.584   7.934  1.00  0.00
ATOM   1886  H   GLN   205     -91.746  88.003   7.531  1.00  0.00
ATOM   1887  CA  GLN   205     -92.422  86.130   8.182  1.00  0.00
ATOM   1888  CB  GLN   205     -93.244  85.307   7.172  1.00  0.00
ATOM   1889  CG  GLN   205     -92.889  85.561   5.700  1.00  0.00
ATOM   1890  CD  GLN   205     -93.795  84.765   4.760  1.00  0.00
ATOM   1891  OE1 GLN   205     -94.872  85.188   4.370  1.00  0.00
ATOM   1892  NE2 GLN   205     -93.358  83.591   4.359  1.00  0.00
ATOM   1893 HE21 GLN   205     -92.475  83.239   4.647  1.00  0.00
ATOM   1894 HE22 GLN   205     -93.963  83.087   3.747  1.00  0.00
ATOM   1895  C   GLN   205     -90.947  85.697   8.144  1.00  0.00
ATOM   1896  O   GLN   205     -90.136  86.313   7.455  1.00  0.00
ATOM   1897  N   HIS   206     -90.634  84.667   8.926  1.00  0.00
ATOM   1898  H   HIS   206     -91.309  84.236   9.523  1.00  0.00
ATOM   1899  CA  HIS   206     -89.271  84.102   9.018  1.00  0.00
ATOM   1900  CB  HIS   206     -88.699  84.299  10.428  1.00  0.00
ATOM   1901  CG  HIS   206     -88.419  85.775  10.731  1.00  0.00
ATOM   1902  ND1 HIS   206     -87.301  86.429  10.437  1.00  0.00
ATOM   1903  CD2 HIS   206     -89.243  86.631  11.329  1.00  0.00
ATOM   1904  CE1 HIS   206     -87.427  87.687  10.841  1.00  0.00
ATOM   1905  NE2 HIS   206     -88.629  87.810  11.393  1.00  0.00
ATOM   1906  HE2 HIS   206     -88.999  88.645  11.792  1.00  0.00
ATOM   1907  C   HIS   206     -89.238  82.616   8.610  1.00  0.00
ATOM   1908  O   HIS   206     -89.767  81.778   9.345  1.00  0.00
ATOM   1909  N   PRO   207     -88.802  82.313   7.377  1.00  0.00
ATOM   1910  CA  PRO   207     -88.718  80.928   6.872  1.00  0.00
ATOM   1911  CB  PRO   207     -88.504  81.076   5.363  1.00  0.00
ATOM   1912  CG  PRO   207     -87.774  82.412   5.231  1.00  0.00
ATOM   1913  CD  PRO   207     -88.399  83.275   6.330  1.00  0.00
ATOM   1914  C   PRO   207     -87.604  80.103   7.547  1.00  0.00
ATOM   1915  O   PRO   207     -86.472  80.580   7.655  1.00  0.00
ATOM   1916  N   PRO   208     -87.937  78.910   8.064  1.00  0.00
ATOM   1917  CA  PRO   208     -86.940  77.960   8.603  1.00  0.00
ATOM   1918  CB  PRO   208     -87.766  76.795   9.150  1.00  0.00
ATOM   1919  CG  PRO   208     -89.081  77.460   9.548  1.00  0.00
ATOM   1920  CD  PRO   208     -89.302  78.486   8.436  1.00  0.00
ATOM   1921  C   PRO   208     -85.995  77.464   7.499  1.00  0.00
ATOM   1922  O   PRO   208     -86.400  77.285   6.352  1.00  0.00
ATOM   1923  N   ASP   209     -84.733  77.277   7.876  1.00  0.00
ATOM   1924  H   ASP   209     -84.434  77.457   8.813  1.00  0.00
ATOM   1925  CA  ASP   209     -83.686  76.756   6.975  1.00  0.00
ATOM   1926  CB  ASP   209     -82.728  77.904   6.618  1.00  0.00
ATOM   1927  CG  ASP   209     -81.670  77.543   5.566  1.00  0.00
ATOM   1928  OD1 ASP   209     -81.984  76.701   4.693  1.00  0.00
ATOM   1929  OD2 ASP   209     -80.548  78.076   5.692  1.00  0.00
ATOM   1930  C   ASP   209     -82.936  75.584   7.631  1.00  0.00
ATOM   1931  O   ASP   209     -82.594  75.647   8.811  1.00  0.00
ATOM   1932  N   ALA   210     -82.603  74.590   6.811  1.00  0.00
ATOM   1933  H   ALA   210     -82.788  74.634   5.828  1.00  0.00
ATOM   1934  CA  ALA   210     -81.872  73.386   7.253  1.00  0.00
ATOM   1935  CB  ALA   210     -82.759  72.151   7.067  1.00  0.00
ATOM   1936  C   ALA   210     -80.554  73.206   6.484  1.00  0.00
ATOM   1937  O   ALA   210     -80.508  73.324   5.259  1.00  0.00
ATOM   1938  N   CYS   211     -79.502  72.898   7.238  1.00  0.00
ATOM   1939  H   CYS   211     -79.573  72.843   8.232  1.00  0.00
ATOM   1940  CA  CYS   211     -78.143  72.681   6.696  1.00  0.00
ATOM   1941  CB  CYS   211     -77.113  72.937   7.803  1.00  0.00
ATOM   1942  SG  CYS   211     -77.080  74.675   8.374  1.00  0.00
ATOM   1943  HG  CYS   211     -76.109  74.511   9.268  1.00  0.00
ATOM   1944  C   CYS   211     -77.969  71.291   6.052  1.00  0.00
ATOM   1945  O   CYS   211     -77.422  70.354   6.635  1.00  0.00
ATOM   1946  N   ALA   212     -78.476  71.191   4.826  1.00  0.00
ATOM   1947  H   ALA   212     -78.985  71.952   4.419  1.00  0.00
ATOM   1948  CA  ALA   212     -78.440  69.952   4.021  1.00  0.00
ATOM   1949  CB  ALA   212     -79.546  70.014   2.961  1.00  0.00
ATOM   1950  C   ALA   212     -77.056  69.665   3.407  1.00  0.00
ATOM   1951  O   ALA   212     -76.729  70.072   2.292  1.00  0.00
ATOM   1952  N   PHE   213     -76.221  69.033   4.228  1.00  0.00
ATOM   1953  H   PHE   213     -76.443  68.921   5.197  1.00  0.00
ATOM   1954  CA  PHE   213     -74.857  68.620   3.836  1.00  0.00
ATOM   1955  CB  PHE   213     -73.809  69.476   4.560  1.00  0.00
ATOM   1956  CG  PHE   213     -73.949  70.967   4.229  1.00  0.00
ATOM   1957  CD1 PHE   213     -74.646  71.813   5.105  1.00  0.00
ATOM   1958  HD1 PHE   213     -74.990  71.439   6.069  1.00  0.00
ATOM   1959  CD2 PHE   213     -73.492  71.463   2.998  1.00  0.00
ATOM   1960  HD2 PHE   213     -72.955  70.813   2.308  1.00  0.00
ATOM   1961  CE1 PHE   213     -74.895  73.144   4.747  1.00  0.00
ATOM   1962  HE1 PHE   213     -75.425  73.805   5.431  1.00  0.00
ATOM   1963  CE2 PHE   213     -73.744  72.794   2.640  1.00  0.00
ATOM   1964  HE2 PHE   213     -73.407  73.171   1.675  1.00  0.00
ATOM   1965  CZ  PHE   213     -74.447  73.634   3.514  1.00  0.00
ATOM   1966  HZ  PHE   213     -74.653  74.665   3.229  1.00  0.00
ATOM   1967  C   PHE   213     -74.589  67.134   4.115  1.00  0.00
ATOM   1968  O   PHE   213     -74.940  66.620   5.177  1.00  0.00
ATOM   1969  N   ARG   214     -73.842  66.523   3.198  1.00  0.00
ATOM   1970  H   ARG   214     -73.473  67.015   2.412  1.00  0.00
ATOM   1971  CA  ARG   214     -73.453  65.101   3.280  1.00  0.00
ATOM   1972  CB  ARG   214     -73.788  64.393   1.959  1.00  0.00
ATOM   1973  CG  ARG   214     -73.596  62.866   1.955  1.00  0.00
ATOM   1974  CD  ARG   214     -74.477  62.123   2.968  1.00  0.00
ATOM   1975  NE  ARG   214     -73.759  61.928   4.243  1.00  0.00
ATOM   1976  HE  ARG   214     -73.048  61.228   4.228  1.00  0.00
ATOM   1977  CZ  ARG   214     -74.020  62.525   5.408  1.00  0.00
ATOM   1978  NH1 ARG   214     -75.003  63.396   5.562  1.00  0.00
ATOM   1979 HH11 ARG   214     -75.605  63.612   4.796  1.00  0.00
ATOM   1980 HH12 ARG   214     -75.094  63.881   6.435  1.00  0.00
ATOM   1981  NH2 ARG   214     -73.197  62.374   6.432  1.00  0.00
ATOM   1982 HH21 ARG   214     -72.385  61.794   6.358  1.00  0.00
ATOM   1983 HH22 ARG   214     -73.391  62.868   7.283  1.00  0.00
ATOM   1984  C   ARG   214     -71.963  64.981   3.631  1.00  0.00
ATOM   1985  O   ARG   214     -71.096  65.539   2.959  1.00  0.00
ATOM   1986  N   ARG   215     -71.713  64.212   4.684  1.00  0.00
ATOM   1987  H   ARG   215     -72.447  63.671   5.113  1.00  0.00
ATOM   1988  CA  ARG   215     -70.393  64.134   5.343  1.00  0.00
ATOM   1989  CB  ARG   215     -70.559  64.602   6.793  1.00  0.00
ATOM   1990  CG  ARG   215     -70.921  66.089   6.884  1.00  0.00
ATOM   1991  CD  ARG   215     -71.918  66.358   8.014  1.00  0.00
ATOM   1992  NE  ARG   215     -73.271  65.902   7.638  1.00  0.00
ATOM   1993  HE  ARG   215     -73.675  66.356   6.842  1.00  0.00
ATOM   1994  CZ  ARG   215     -73.996  64.951   8.230  1.00  0.00
ATOM   1995  NH1 ARG   215     -73.527  64.202   9.219  1.00  0.00
ATOM   1996 HH11 ARG   215     -72.593  64.351   9.539  1.00  0.00
ATOM   1997 HH12 ARG   215     -74.116  63.531   9.665  1.00  0.00
ATOM   1998  NH2 ARG   215     -75.290  64.873   7.963  1.00  0.00
ATOM   1999 HH21 ARG   215     -75.700  65.525   7.324  1.00  0.00
ATOM   2000 HH22 ARG   215     -75.860  64.206   8.439  1.00  0.00
ATOM   2001  C   ARG   215     -69.756  62.735   5.327  1.00  0.00
ATOM   2002  O   ARG   215     -70.446  61.715   5.283  1.00  0.00
ATOM   2003  N   GLY   216     -68.425  62.750   5.250  1.00  0.00
ATOM   2004  H   GLY   216     -67.949  63.614   5.086  1.00  0.00
ATOM   2005  CA  GLY   216     -67.519  61.588   5.419  1.00  0.00
ATOM   2006  C   GLY   216     -67.501  60.495   4.334  1.00  0.00
ATOM   2007  O   GLY   216     -66.431  60.114   3.866  1.00  0.00
ATOM   2008  N   ARG   217     -68.688  60.111   3.870  1.00  0.00
ATOM   2009  H   ARG   217     -69.520  60.531   4.246  1.00  0.00
ATOM   2010  CA  ARG   217     -68.931  58.980   2.942  1.00  0.00
ATOM   2011  CB  ARG   217     -70.400  58.988   2.507  1.00  0.00
ATOM   2012  CG  ARG   217     -71.325  58.585   3.662  1.00  0.00
ATOM   2013  CD  ARG   217     -72.806  58.713   3.298  1.00  0.00
ATOM   2014  NE  ARG   217     -73.184  57.777   2.224  1.00  0.00
ATOM   2015  HE  ARG   217     -72.476  57.132   1.946  1.00  0.00
ATOM   2016  CZ  ARG   217     -74.370  57.706   1.616  1.00  0.00
ATOM   2017  NH1 ARG   217     -75.381  58.507   1.926  1.00  0.00
ATOM   2018 HH11 ARG   217     -75.260  59.192   2.642  1.00  0.00
ATOM   2019 HH12 ARG   217     -76.253  58.422   1.449  1.00  0.00
ATOM   2020  NH2 ARG   217     -74.564  56.814   0.657  1.00  0.00
ATOM   2021 HH21 ARG   217     -73.830  56.195   0.385  1.00  0.00
ATOM   2022 HH22 ARG   217     -75.453  56.766   0.207  1.00  0.00
ATOM   2023  C   ARG   217     -68.014  58.870   1.710  1.00  0.00
ATOM   2024  O   ARG   217     -67.634  57.766   1.320  1.00  0.00
ATOM   2025  N   LYS   218     -67.668  60.007   1.107  1.00  0.00
ATOM   2026  H   LYS   218     -68.044  60.887   1.388  1.00  0.00
ATOM   2027  CA  LYS   218     -66.664  60.058   0.027  1.00  0.00
ATOM   2028  CB  LYS   218     -66.842  61.339  -0.797  1.00  0.00
ATOM   2029  CG  LYS   218     -67.136  61.040  -2.274  1.00  0.00
ATOM   2030  CD  LYS   218     -66.007  60.322  -3.030  1.00  0.00
ATOM   2031  CE  LYS   218     -64.749  61.182  -3.189  1.00  0.00
ATOM   2032  NZ  LYS   218     -63.740  60.492  -4.004  1.00  0.00
ATOM   2033  HZ1 LYS   218     -62.917  61.056  -4.064  1.00  0.00
ATOM   2034  HZ2 LYS   218     -63.502  59.608  -3.590  1.00  0.00
ATOM   2035  HZ3 LYS   218     -64.103  60.336  -4.921  1.00  0.00
ATOM   2036  C   LYS   218     -65.240  59.935   0.600  1.00  0.00
ATOM   2037  O   LYS   218     -64.552  60.923   0.860  1.00  0.00
ATOM   2038  N   LYS   219     -64.844  58.675   0.774  1.00  0.00
ATOM   2039  H   LYS   219     -65.514  57.941   0.649  1.00  0.00
ATOM   2040  CA  LYS   219     -63.572  58.222   1.390  1.00  0.00
ATOM   2041  CB  LYS   219     -63.667  56.726   1.757  1.00  0.00
ATOM   2042  CG  LYS   219     -63.847  55.732   0.598  1.00  0.00
ATOM   2043  CD  LYS   219     -65.291  55.628   0.094  1.00  0.00
ATOM   2044  CE  LYS   219     -65.431  54.659  -1.083  1.00  0.00
ATOM   2045  NZ  LYS   219     -64.848  55.184  -2.329  1.00  0.00
ATOM   2046  HZ1 LYS   219     -64.956  54.497  -3.049  1.00  0.00
ATOM   2047  HZ2 LYS   219     -65.333  56.015  -2.596  1.00  0.00
ATOM   2048  HZ3 LYS   219     -63.871  55.369  -2.203  1.00  0.00
ATOM   2049  C   LYS   219     -62.229  58.582   0.705  1.00  0.00
ATOM   2050  O   LYS   219     -61.314  57.769   0.573  1.00  0.00
ATOM   2051  N   ARG   220     -62.177  59.802   0.183  1.00  0.00
ATOM   2052  H   ARG   220     -63.025  60.326   0.065  1.00  0.00
ATOM   2053  CA  ARG   220     -60.951  60.468  -0.307  1.00  0.00
ATOM   2054  CB  ARG   220     -61.061  60.728  -1.814  1.00  0.00
ATOM   2055  CG  ARG   220     -59.977  59.992  -2.610  1.00  0.00
ATOM   2056  CD  ARG   220     -60.224  58.483  -2.727  1.00  0.00
ATOM   2057  NE  ARG   220     -61.327  58.213  -3.671  1.00  0.00
ATOM   2058  HE  ARG   220     -61.125  58.421  -4.625  1.00  0.00
ATOM   2059  CZ  ARG   220     -62.524  57.702  -3.376  1.00  0.00
ATOM   2060  NH1 ARG   220     -62.869  57.385  -2.138  1.00  0.00
ATOM   2061 HH11 ARG   220     -62.197  57.507  -1.405  1.00  0.00
ATOM   2062 HH12 ARG   220     -63.784  57.042  -1.933  1.00  0.00
ATOM   2063  NH2 ARG   220     -63.368  57.404  -4.352  1.00  0.00
ATOM   2064 HH21 ARG   220     -63.110  57.555  -5.305  1.00  0.00
ATOM   2065 HH22 ARG   220     -64.264  57.023  -4.132  1.00  0.00
ATOM   2066  C   ARG   220     -60.639  61.795   0.417  1.00  0.00
ATOM   2067  O   ARG   220     -59.571  62.374   0.221  1.00  0.00
ATOM   2068  N   ILE   221     -61.553  62.231   1.286  1.00  0.00
ATOM   2069  H   ILE   221     -62.344  61.670   1.528  1.00  0.00
ATOM   2070  CA  ILE   221     -61.496  63.532   1.990  1.00  0.00
ATOM   2071  CB  ILE   221     -62.750  63.827   2.848  1.00  0.00
ATOM   2072  CG1 ILE   221     -63.013  62.905   4.059  1.00  0.00
ATOM   2073  CG2 ILE   221     -63.982  64.037   1.958  1.00  0.00
ATOM   2074  CD  ILE   221     -63.255  61.409   3.809  1.00  0.00
ATOM   2075  C   ILE   221     -60.202  63.766   2.802  1.00  0.00
ATOM   2076  O   ILE   221     -59.909  63.008   3.730  1.00  0.00
ATOM   2077  N   PRO   222     -59.393  64.763   2.408  1.00  0.00
ATOM   2078  CA  PRO   222     -58.163  65.126   3.136  1.00  0.00
ATOM   2079  CB  PRO   222     -57.440  66.109   2.210  1.00  0.00
ATOM   2080  CG  PRO   222     -58.571  66.768   1.422  1.00  0.00
ATOM   2081  CD  PRO   222     -59.578  65.632   1.227  1.00  0.00
ATOM   2082  C   PRO   222     -58.478  65.751   4.502  1.00  0.00
ATOM   2083  O   PRO   222     -59.415  66.535   4.636  1.00  0.00
ATOM   2084  N   TYR   223     -57.664  65.391   5.492  1.00  0.00
ATOM   2085  H   TYR   223     -57.097  64.571   5.416  1.00  0.00
ATOM   2086  CA  TYR   223     -57.743  65.959   6.863  1.00  0.00
ATOM   2087  CB  TYR   223     -56.653  65.361   7.768  1.00  0.00
ATOM   2088  CG  TYR   223     -56.360  63.860   7.616  1.00  0.00
ATOM   2089  CD1 TYR   223     -57.358  62.932   7.268  1.00  0.00
ATOM   2090  HD1 TYR   223     -58.412  63.208   7.317  1.00  0.00
ATOM   2091  CD2 TYR   223     -55.019  63.447   7.658  1.00  0.00
ATOM   2092  HD2 TYR   223     -54.242  64.130   8.007  1.00  0.00
ATOM   2093  CE1 TYR   223     -57.007  61.620   6.922  1.00  0.00
ATOM   2094  HE1 TYR   223     -57.776  60.905   6.631  1.00  0.00
ATOM   2095  CE2 TYR   223     -54.674  62.132   7.320  1.00  0.00
ATOM   2096  HE2 TYR   223     -53.639  61.813   7.401  1.00  0.00
ATOM   2097  CZ  TYR   223     -55.665  61.222   6.940  1.00  0.00
ATOM   2098  OH  TYR   223     -55.335  59.969   6.539  1.00  0.00
ATOM   2099  HH  TYR   223     -54.337  59.856   6.544  1.00  0.00
ATOM   2100  C   TYR   223     -57.555  67.491   6.864  1.00  0.00
ATOM   2101  O   TYR   223     -58.154  68.213   7.657  1.00  0.00
ATOM   2102  N   SER   224     -56.617  67.912   6.016  1.00  0.00
ATOM   2103  H   SER   224     -56.103  67.233   5.497  1.00  0.00
ATOM   2104  CA  SER   224     -56.189  69.299   5.729  1.00  0.00
ATOM   2105  CB  SER   224     -55.561  69.957   6.967  1.00  0.00
ATOM   2106  OG  SER   224     -54.956  71.215   6.644  1.00  0.00
ATOM   2107  HG  SER   224     -54.170  71.348   7.272  1.00  0.00
ATOM   2108  C   SER   224     -55.140  69.230   4.610  1.00  0.00
ATOM   2109  O   SER   224     -54.368  68.271   4.548  1.00  0.00
ATOM   2110  N   LYS   225     -55.085  70.284   3.800  1.00  0.00
ATOM   2111  H   LYS   225     -55.642  71.093   3.990  1.00  0.00
ATOM   2112  CA  LYS   225     -54.202  70.377   2.615  1.00  0.00
ATOM   2113  CB  LYS   225     -54.375  71.731   1.914  1.00  0.00
ATOM   2114  CG  LYS   225     -55.764  71.882   1.288  1.00  0.00
ATOM   2115  CD  LYS   225     -55.909  73.242   0.605  1.00  0.00
ATOM   2116  CE  LYS   225     -57.300  73.393  -0.013  1.00  0.00
ATOM   2117  NZ  LYS   225     -57.442  74.698  -0.675  1.00  0.00
ATOM   2118  HZ1 LYS   225     -58.358  74.772  -1.071  1.00  0.00
ATOM   2119  HZ2 LYS   225     -57.309  75.430  -0.007  1.00  0.00
ATOM   2120  HZ3 LYS   225     -56.760  74.781  -1.401  1.00  0.00
ATOM   2121  C   LYS   225     -52.720  70.099   2.932  1.00  0.00
ATOM   2122  O   LYS   225     -52.232  69.011   2.626  1.00  0.00
ATOM   2123  N   GLY   226     -52.105  70.989   3.716  1.00  0.00
ATOM   2124  H   GLY   226     -52.575  71.818   4.015  1.00  0.00
ATOM   2125  CA  GLY   226     -50.693  70.885   4.152  1.00  0.00
ATOM   2126  C   GLY   226     -50.381  69.564   4.876  1.00  0.00
ATOM   2127  O   GLY   226     -49.443  68.853   4.518  1.00  0.00
ATOM   2128  N   GLN   227     -51.277  69.201   5.791  1.00  0.00
ATOM   2129  H   GLN   227     -51.931  69.866   6.155  1.00  0.00
ATOM   2130  CA  GLN   227     -51.249  67.920   6.527  1.00  0.00
ATOM   2131  CB  GLN   227     -52.459  67.843   7.467  1.00  0.00
ATOM   2132  CG  GLN   227     -52.255  68.618   8.779  1.00  0.00
ATOM   2133  CD  GLN   227     -51.980  70.119   8.626  1.00  0.00
ATOM   2134  OE1 GLN   227     -52.557  70.836   7.816  1.00  0.00
ATOM   2135  NE2 GLN   227     -51.057  70.612   9.417  1.00  0.00
ATOM   2136 HE21 GLN   227     -50.567  70.005  10.058  1.00  0.00
ATOM   2137 HE22 GLN   227     -50.854  71.584   9.372  1.00  0.00
ATOM   2138  C   GLN   227     -51.167  66.682   5.617  1.00  0.00
ATOM   2139  O   GLN   227     -50.164  65.972   5.651  1.00  0.00
ATOM   2140  N   LEU   228     -52.107  66.564   4.679  1.00  0.00
ATOM   2141  H   LEU   228     -52.850  67.236   4.592  1.00  0.00
ATOM   2142  CA  LEU   228     -52.133  65.469   3.685  1.00  0.00
ATOM   2143  CB  LEU   228     -53.430  65.569   2.865  1.00  0.00
ATOM   2144  CG  LEU   228     -54.172  64.250   2.575  1.00  0.00
ATOM   2145  CD1 LEU   228     -53.354  63.261   1.738  1.00  0.00
ATOM   2146  CD2 LEU   228     -54.694  63.604   3.862  1.00  0.00
ATOM   2147  C   LEU   228     -50.900  65.511   2.758  1.00  0.00
ATOM   2148  O   LEU   228     -50.221  64.498   2.572  1.00  0.00
ATOM   2149  N   ARG   229     -50.543  66.728   2.346  1.00  0.00
ATOM   2150  H   ARG   229     -51.140  67.522   2.500  1.00  0.00
ATOM   2151  CA  ARG   229     -49.363  67.018   1.508  1.00  0.00
ATOM   2152  CB  ARG   229     -49.339  68.518   1.189  1.00  0.00
ATOM   2153  CG  ARG   229     -48.275  68.869   0.149  1.00  0.00
ATOM   2154  CD  ARG   229     -48.295  70.348  -0.234  1.00  0.00
ATOM   2155  NE  ARG   229     -47.176  70.593  -1.160  1.00  0.00
ATOM   2156  HE  ARG   229     -46.273  70.597  -0.737  1.00  0.00
ATOM   2157  CZ  ARG   229     -47.262  70.851  -2.467  1.00  0.00
ATOM   2158  NH1 ARG   229     -48.423  70.955  -3.098  1.00  0.00
ATOM   2159 HH11 ARG   229     -49.271  70.846  -2.580  1.00  0.00
ATOM   2160 HH12 ARG   229     -48.448  71.179  -4.071  1.00  0.00
ATOM   2161  NH2 ARG   229     -46.157  70.916  -3.194  1.00  0.00
ATOM   2162 HH21 ARG   229     -45.260  70.790  -2.774  1.00  0.00
ATOM   2163 HH22 ARG   229     -46.228  71.093  -4.174  1.00  0.00
ATOM   2164  C   ARG   229     -48.036  66.542   2.131  1.00  0.00
ATOM   2165  O   ARG   229     -47.198  66.002   1.412  1.00  0.00
ATOM   2166  N   GLU   230     -47.922  66.605   3.460  1.00  0.00
ATOM   2167  H   GLU   230     -48.575  67.144   4.001  1.00  0.00
ATOM   2168  CA  GLU   230     -46.762  66.070   4.213  1.00  0.00
ATOM   2169  CB  GLU   230     -47.018  66.103   5.725  1.00  0.00
ATOM   2170  CG  GLU   230     -47.156  67.511   6.312  1.00  0.00
ATOM   2171  CD  GLU   230     -47.585  67.484   7.784  1.00  0.00
ATOM   2172  OE1 GLU   230     -48.438  68.327   8.138  1.00  0.00
ATOM   2173  OE2 GLU   230     -47.075  66.616   8.531  1.00  0.00
ATOM   2174  C   GLU   230     -46.422  64.623   3.805  1.00  0.00
ATOM   2175  O   GLU   230     -45.357  64.373   3.237  1.00  0.00
ATOM   2176  N   LEU   231     -47.411  63.733   3.934  1.00  0.00
ATOM   2177  H   LEU   231     -48.304  63.984   4.309  1.00  0.00
ATOM   2178  CA  LEU   231     -47.255  62.321   3.527  1.00  0.00
ATOM   2179  CB  LEU   231     -48.396  61.440   4.046  1.00  0.00
ATOM   2180  CG  LEU   231     -47.861  60.118   4.613  1.00  0.00
ATOM   2181  CD1 LEU   231     -47.272  60.317   6.012  1.00  0.00
ATOM   2182  CD2 LEU   231     -48.935  59.031   4.627  1.00  0.00
ATOM   2183  C   LEU   231     -47.098  62.167   2.005  1.00  0.00
ATOM   2184  O   LEU   231     -46.122  61.567   1.563  1.00  0.00
ATOM   2185  N   GLU   232     -47.867  62.947   1.244  1.00  0.00
ATOM   2186  H   GLU   232     -48.580  63.524   1.647  1.00  0.00
ATOM   2187  CA  GLU   232     -47.785  62.981  -0.235  1.00  0.00
ATOM   2188  CB  GLU   232     -48.755  64.023  -0.807  1.00  0.00
ATOM   2189  CG  GLU   232     -50.218  63.641  -0.582  1.00  0.00
ATOM   2190  CD  GLU   232     -51.172  64.687  -1.159  1.00  0.00
ATOM   2191  OE1 GLU   232     -51.449  64.589  -2.375  1.00  0.00
ATOM   2192  OE2 GLU   232     -51.625  65.543  -0.369  1.00  0.00
ATOM   2193  C   GLU   232     -46.364  63.261  -0.763  1.00  0.00
ATOM   2194  O   GLU   232     -45.788  62.437  -1.474  1.00  0.00
ATOM   2195  N   ARG   233     -45.762  64.342  -0.267  1.00  0.00
ATOM   2196  H   ARG   233     -46.252  64.979   0.341  1.00  0.00
ATOM   2197  CA  ARG   233     -44.396  64.762  -0.643  1.00  0.00
ATOM   2198  CB  ARG   233     -44.089  66.194  -0.179  1.00  0.00
ATOM   2199  CG  ARG   233     -45.066  67.232  -0.747  1.00  0.00
ATOM   2200  CD  ARG   233     -45.105  67.259  -2.279  1.00  0.00
ATOM   2201  NE  ARG   233     -46.364  67.891  -2.710  1.00  0.00
ATOM   2202  HE  ARG   233     -46.435  68.881  -2.573  1.00  0.00
ATOM   2203  CZ  ARG   233     -47.407  67.283  -3.277  1.00  0.00
ATOM   2204  NH1 ARG   233     -47.427  65.984  -3.549  1.00  0.00
ATOM   2205 HH11 ARG   233     -46.629  65.429  -3.324  1.00  0.00
ATOM   2206 HH12 ARG   233     -48.222  65.581  -3.995  1.00  0.00
ATOM   2207  NH2 ARG   233     -48.489  67.995  -3.542  1.00  0.00
ATOM   2208 HH21 ARG   233     -48.496  68.971  -3.314  1.00  0.00
ATOM   2209 HH22 ARG   233     -49.286  67.562  -3.956  1.00  0.00
ATOM   2210  C   ARG   233     -43.305  63.795  -0.161  1.00  0.00
ATOM   2211  O   ARG   233     -42.474  63.374  -0.967  1.00  0.00
ATOM   2212  N   GLU   234     -43.405  63.337   1.092  1.00  0.00
ATOM   2213  H   GLU   234     -44.062  63.710   1.753  1.00  0.00
ATOM   2214  CA  GLU   234     -42.462  62.317   1.602  1.00  0.00
ATOM   2215  CB  GLU   234     -42.527  62.112   3.128  1.00  0.00
ATOM   2216  CG  GLU   234     -43.793  61.481   3.725  1.00  0.00
ATOM   2217  CD  GLU   234     -43.975  59.985   3.430  1.00  0.00
ATOM   2218  OE1 GLU   234     -42.968  59.247   3.494  1.00  0.00
ATOM   2219  OE2 GLU   234     -45.138  59.600   3.196  1.00  0.00
ATOM   2220  C   GLU   234     -42.533  60.999   0.810  1.00  0.00
ATOM   2221  O   GLU   234     -41.502  60.563   0.310  1.00  0.00
ATOM   2222  N   TYR   235     -43.757  60.604   0.449  1.00  0.00
ATOM   2223  H   TYR   235     -44.580  61.086   0.768  1.00  0.00
ATOM   2224  CA  TYR   235     -44.055  59.398  -0.351  1.00  0.00
ATOM   2225  CB  TYR   235     -45.572  59.248  -0.489  1.00  0.00
ATOM   2226  CG  TYR   235     -46.048  57.847  -0.104  1.00  0.00
ATOM   2227  CD1 TYR   235     -45.813  56.761  -0.961  1.00  0.00
ATOM   2228  HD1 TYR   235     -45.216  56.890  -1.865  1.00  0.00
ATOM   2229  CD2 TYR   235     -46.811  57.672   1.059  1.00  0.00
ATOM   2230  HD2 TYR   235     -46.927  58.489   1.772  1.00  0.00
ATOM   2231  CE1 TYR   235     -46.339  55.501  -0.650  1.00  0.00
ATOM   2232  HE1 TYR   235     -46.150  54.650  -1.302  1.00  0.00
ATOM   2233  CE2 TYR   235     -47.350  56.413   1.356  1.00  0.00
ATOM   2234  HE2 TYR   235     -47.969  56.288   2.242  1.00  0.00
ATOM   2235  CZ  TYR   235     -47.104  55.327   0.507  1.00  0.00
ATOM   2236  OH  TYR   235     -47.524  54.084   0.845  1.00  0.00
ATOM   2237  HH  TYR   235     -48.173  54.154   1.613  1.00  0.00
ATOM   2238  C   TYR   235     -43.434  59.454  -1.756  1.00  0.00
ATOM   2239  O   TYR   235     -42.835  58.482  -2.211  1.00  0.00
ATOM   2240  N   ALA   236     -43.558  60.625  -2.388  1.00  0.00
ATOM   2241  H   ALA   236     -44.160  61.341  -2.025  1.00  0.00
ATOM   2242  CA  ALA   236     -42.961  60.930  -3.705  1.00  0.00
ATOM   2243  CB  ALA   236     -43.333  62.362  -4.102  1.00  0.00
ATOM   2244  C   ALA   236     -41.432  60.743  -3.747  1.00  0.00
ATOM   2245  O   ALA   236     -40.881  60.371  -4.782  1.00  0.00
ATOM   2246  N   ALA   237     -40.768  61.074  -2.639  1.00  0.00
ATOM   2247  H   ALA   237     -41.215  61.585  -1.902  1.00  0.00
ATOM   2248  CA  ALA   237     -39.337  60.776  -2.428  1.00  0.00
ATOM   2249  CB  ALA   237     -38.752  61.754  -1.402  1.00  0.00
ATOM   2250  C   ALA   237     -39.111  59.306  -2.014  1.00  0.00
ATOM   2251  O   ALA   237     -38.404  58.559  -2.690  1.00  0.00
ATOM   2252  N   ASN   238     -39.665  58.930  -0.861  1.00  0.00
ATOM   2253  H   ASN   238     -40.259  59.560  -0.346  1.00  0.00
ATOM   2254  CA  ASN   238     -39.625  57.561  -0.312  1.00  0.00
ATOM   2255  CB  ASN   238     -38.706  57.477   0.919  1.00  0.00
ATOM   2256  CG  ASN   238     -37.238  57.905   0.759  1.00  0.00
ATOM   2257  OD1 ASN   238     -36.550  58.189   1.728  1.00  0.00
ATOM   2258  ND2 ASN   238     -36.714  57.982  -0.445  1.00  0.00
ATOM   2259 HD21 ASN   238     -37.265  57.835  -1.270  1.00  0.00
ATOM   2260 HD22 ASN   238     -35.752  58.229  -0.493  1.00  0.00
ATOM   2261  C   ASN   238     -41.040  57.153   0.127  1.00  0.00
ATOM   2262  O   ASN   238     -41.672  57.847   0.921  1.00  0.00
ATOM   2263  N   LYS   239     -41.436  55.946  -0.271  1.00  0.00
ATOM   2264  H   LYS   239     -40.932  55.448  -0.974  1.00  0.00
ATOM   2265  CA  LYS   239     -42.743  55.350   0.101  1.00  0.00
ATOM   2266  CB  LYS   239     -42.931  53.977  -0.562  1.00  0.00
ATOM   2267  CG  LYS   239     -41.841  52.949  -0.224  1.00  0.00
ATOM   2268  CD  LYS   239     -42.073  51.561  -0.838  1.00  0.00
ATOM   2269  CE  LYS   239     -41.862  51.479  -2.357  1.00  0.00
ATOM   2270  NZ  LYS   239     -42.981  52.043  -3.128  1.00  0.00
ATOM   2271  HZ1 LYS   239     -42.789  51.965  -4.106  1.00  0.00
ATOM   2272  HZ2 LYS   239     -43.819  51.540  -2.913  1.00  0.00
ATOM   2273  HZ3 LYS   239     -43.107  53.006  -2.888  1.00  0.00
ATOM   2274  C   LYS   239     -43.040  55.270   1.614  1.00  0.00
ATOM   2275  O   LYS   239     -44.198  55.208   2.018  1.00  0.00
ATOM   2276  N   PHE   240     -41.974  55.160   2.407  1.00  0.00
ATOM   2277  H   PHE   240     -41.052  55.141   2.027  1.00  0.00
ATOM   2278  CA  PHE   240     -42.011  55.187   3.881  1.00  0.00
ATOM   2279  CB  PHE   240     -42.193  53.764   4.432  1.00  0.00
ATOM   2280  CG  PHE   240     -42.363  53.752   5.957  1.00  0.00
ATOM   2281  CD1 PHE   240     -41.261  53.486   6.784  1.00  0.00
ATOM   2282  HD1 PHE   240     -40.329  53.116   6.355  1.00  0.00
ATOM   2283  CD2 PHE   240     -43.558  54.217   6.525  1.00  0.00
ATOM   2284  HD2 PHE   240     -44.437  54.367   5.900  1.00  0.00
ATOM   2285  CE1 PHE   240     -41.348  53.708   8.165  1.00  0.00
ATOM   2286  HE1 PHE   240     -40.482  53.533   8.802  1.00  0.00
ATOM   2287  CE2 PHE   240     -43.641  54.452   7.903  1.00  0.00
ATOM   2288  HE2 PHE   240     -44.549  54.875   8.326  1.00  0.00
ATOM   2289  CZ  PHE   240     -42.535  54.199   8.723  1.00  0.00
ATOM   2290  HZ  PHE   240     -42.573  54.451   9.782  1.00  0.00
ATOM   2291  C   PHE   240     -40.712  55.815   4.413  1.00  0.00
ATOM   2292  O   PHE   240     -39.639  55.613   3.844  1.00  0.00
ATOM   2293  N   ILE   241     -40.848  56.531   5.526  1.00  0.00
ATOM   2294  H   ILE   241     -41.715  56.543   6.024  1.00  0.00
ATOM   2295  CA  ILE   241     -39.727  57.222   6.202  1.00  0.00
ATOM   2296  CB  ILE   241     -39.710  58.749   5.966  1.00  0.00
ATOM   2297  CG1 ILE   241     -41.078  59.447   5.975  1.00  0.00
ATOM   2298  CG2 ILE   241     -38.963  59.061   4.668  1.00  0.00
ATOM   2299  CD  ILE   241     -41.798  59.443   7.323  1.00  0.00
ATOM   2300  C   ILE   241     -39.597  56.873   7.694  1.00  0.00
ATOM   2301  O   ILE   241     -40.586  56.597   8.370  1.00  0.00
ATOM   2302  N   THR   242     -38.383  57.067   8.204  1.00  0.00
ATOM   2303  H   THR   242     -37.706  57.607   7.705  1.00  0.00
ATOM   2304  CA  THR   242     -37.954  56.652   9.563  1.00  0.00
ATOM   2305  CB  THR   242     -36.515  57.103   9.870  1.00  0.00
ATOM   2306  OG1 THR   242     -36.398  58.524   9.745  1.00  0.00
ATOM   2307  HG1 THR   242     -35.432  58.768   9.618  1.00  0.00
ATOM   2308  CG2 THR   242     -35.486  56.370   9.005  1.00  0.00
ATOM   2309  C   THR   242     -38.866  57.135  10.701  1.00  0.00
ATOM   2310  O   THR   242     -39.492  58.192  10.617  1.00  0.00
ATOM   2311  N   LYS   243     -38.809  56.392  11.807  1.00  0.00
ATOM   2312  H   LYS   243     -38.324  55.519  11.807  1.00  0.00
ATOM   2313  CA  LYS   243     -39.607  56.640  13.030  1.00  0.00
ATOM   2314  CB  LYS   243     -39.128  55.740  14.176  1.00  0.00
ATOM   2315  CG  LYS   243     -39.349  54.233  13.969  1.00  0.00
ATOM   2316  CD  LYS   243     -40.822  53.803  13.939  1.00  0.00
ATOM   2317  CE  LYS   243     -41.372  53.691  12.514  1.00  0.00
ATOM   2318  NZ  LYS   243     -42.803  53.357  12.522  1.00  0.00
ATOM   2319  HZ1 LYS   243     -43.139  53.281  11.583  1.00  0.00
ATOM   2320  HZ2 LYS   243     -42.943  52.489  12.997  1.00  0.00
ATOM   2321  HZ3 LYS   243     -43.321  54.077  12.996  1.00  0.00
ATOM   2322  C   LYS   243     -39.666  58.106  13.494  1.00  0.00
ATOM   2323  O   LYS   243     -40.745  58.690  13.531  1.00  0.00
ATOM   2324  N   ASP   244     -38.503  58.752  13.591  1.00  0.00
ATOM   2325  H   ASP   244     -37.635  58.258  13.526  1.00  0.00
ATOM   2326  CA  ASP   244     -38.414  60.192  13.933  1.00  0.00
ATOM   2327  CB  ASP   244     -36.952  60.655  13.977  1.00  0.00
ATOM   2328  CG  ASP   244     -36.170  59.957  15.093  1.00  0.00
ATOM   2329  OD1 ASP   244     -36.094  60.547  16.192  1.00  0.00
ATOM   2330  OD2 ASP   244     -35.733  58.816  14.827  1.00  0.00
ATOM   2331  C   ASP   244     -39.224  61.085  12.972  1.00  0.00
ATOM   2332  O   ASP   244     -40.153  61.762  13.407  1.00  0.00
ATOM   2333  N   LYS   245     -39.053  60.839  11.674  1.00  0.00
ATOM   2334  H   LYS   245     -38.546  60.040  11.349  1.00  0.00
ATOM   2335  CA  LYS   245     -39.755  61.581  10.607  1.00  0.00
ATOM   2336  CB  LYS   245     -39.167  61.225   9.235  1.00  0.00
ATOM   2337  CG  LYS   245     -37.731  61.723   9.039  1.00  0.00
ATOM   2338  CD  LYS   245     -37.659  63.252   8.950  1.00  0.00
ATOM   2339  CE  LYS   245     -36.221  63.759   8.805  1.00  0.00
ATOM   2340  NZ  LYS   245     -35.428  63.545  10.027  1.00  0.00
ATOM   2341  HZ1 LYS   245     -34.501  63.891   9.882  1.00  0.00
ATOM   2342  HZ2 LYS   245     -35.851  64.041  10.786  1.00  0.00
ATOM   2343  HZ3 LYS   245     -35.393  62.570  10.237  1.00  0.00
ATOM   2344  C   LYS   245     -41.277  61.352  10.625  1.00  0.00
ATOM   2345  O   LYS   245     -42.031  62.320  10.714  1.00  0.00
ATOM   2346  N   ARG   246     -41.702  60.088  10.718  1.00  0.00
ATOM   2347  H   ARG   246     -41.072  59.307  10.666  1.00  0.00
ATOM   2348  CA  ARG   246     -43.140  59.755  10.829  1.00  0.00
ATOM   2349  CB  ARG   246     -43.459  58.273  10.540  1.00  0.00
ATOM   2350  CG  ARG   246     -42.786  57.192  11.396  1.00  0.00
ATOM   2351  CD  ARG   246     -43.332  57.068  12.824  1.00  0.00
ATOM   2352  NE  ARG   246     -44.656  56.423  12.891  1.00  0.00
ATOM   2353  HE  ARG   246     -45.328  56.740  12.226  1.00  0.00
ATOM   2354  CZ  ARG   246     -45.017  55.476  13.762  1.00  0.00
ATOM   2355  NH1 ARG   246     -44.180  55.000  14.673  1.00  0.00
ATOM   2356 HH11 ARG   246     -43.246  55.357  14.713  1.00  0.00
ATOM   2357 HH12 ARG   246     -44.491  54.331  15.345  1.00  0.00
ATOM   2358  NH2 ARG   246     -46.271  55.054  13.807  1.00  0.00
ATOM   2359 HH21 ARG   246     -46.962  55.440  13.196  1.00  0.00
ATOM   2360 HH22 ARG   246     -46.523  54.348  14.465  1.00  0.00
ATOM   2361  C   ARG   246     -43.809  60.295  12.106  1.00  0.00
ATOM   2362  O   ARG   246     -44.907  60.840  12.029  1.00  0.00
ATOM   2363  N   ARG   247     -43.071  60.302  13.218  1.00  0.00
ATOM   2364  H   ARG   247     -42.219  59.770  13.287  1.00  0.00
ATOM   2365  CA  ARG   247     -43.514  60.932  14.480  1.00  0.00
ATOM   2366  CB  ARG   247     -42.596  60.559  15.649  1.00  0.00
ATOM   2367  CG  ARG   247     -42.748  59.078  16.002  1.00  0.00
ATOM   2368  CD  ARG   247     -41.849  58.675  17.169  1.00  0.00
ATOM   2369  NE  ARG   247     -41.950  57.217  17.349  1.00  0.00
ATOM   2370  HE  ARG   247     -42.880  56.861  17.437  1.00  0.00
ATOM   2371  CZ  ARG   247     -40.940  56.349  17.421  1.00  0.00
ATOM   2372  NH1 ARG   247     -39.669  56.728  17.396  1.00  0.00
ATOM   2373 HH11 ARG   247     -39.458  57.701  17.325  1.00  0.00
ATOM   2374 HH12 ARG   247     -38.943  56.051  17.485  1.00  0.00
ATOM   2375  NH2 ARG   247     -41.200  55.053  17.495  1.00  0.00
ATOM   2376 HH21 ARG   247     -42.146  54.734  17.499  1.00  0.00
ATOM   2377 HH22 ARG   247     -40.448  54.401  17.557  1.00  0.00
ATOM   2378  C   ARG   247     -43.663  62.459  14.371  1.00  0.00
ATOM   2379  O   ARG   247     -44.737  62.980  14.669  1.00  0.00
ATOM   2380  N   LYS   248     -42.679  63.117  13.756  1.00  0.00
ATOM   2381  H   LYS   248     -41.799  62.673  13.553  1.00  0.00
ATOM   2382  CA  LYS   248     -42.745  64.562  13.440  1.00  0.00
ATOM   2383  CB  LYS   248     -41.424  65.043  12.825  1.00  0.00
ATOM   2384  CG  LYS   248     -40.417  65.575  13.855  1.00  0.00
ATOM   2385  CD  LYS   248     -39.903  64.522  14.841  1.00  0.00
ATOM   2386  CE  LYS   248     -38.884  65.116  15.813  1.00  0.00
ATOM   2387  NZ  LYS   248     -38.420  64.103  16.772  1.00  0.00
ATOM   2388  HZ1 LYS   248     -37.760  64.516  17.399  1.00  0.00
ATOM   2389  HZ2 LYS   248     -39.200  63.756  17.293  1.00  0.00
ATOM   2390  HZ3 LYS   248     -37.985  63.348  16.282  1.00  0.00
ATOM   2391  C   LYS   248     -43.932  64.923  12.527  1.00  0.00
ATOM   2392  O   LYS   248     -44.761  65.757  12.895  1.00  0.00
ATOM   2393  N   ILE   249     -44.109  64.141  11.460  1.00  0.00
ATOM   2394  H   ILE   249     -43.398  63.493  11.169  1.00  0.00
ATOM   2395  CA  ILE   249     -45.274  64.249  10.551  1.00  0.00
ATOM   2396  CB  ILE   249     -45.061  63.354   9.309  1.00  0.00
ATOM   2397  CG1 ILE   249     -43.883  63.913   8.493  1.00  0.00
ATOM   2398  CG2 ILE   249     -46.320  63.248   8.427  1.00  0.00
ATOM   2399  CD  ILE   249     -43.288  62.933   7.474  1.00  0.00
ATOM   2400  C   ILE   249     -46.600  63.980  11.296  1.00  0.00
ATOM   2401  O   ILE   249     -47.570  64.710  11.105  1.00  0.00
ATOM   2402  N   SER   250     -46.624  62.979  12.175  1.00  0.00
ATOM   2403  H   SER   250     -45.909  62.270  12.177  1.00  0.00
ATOM   2404  CA  SER   250     -47.810  62.683  13.009  1.00  0.00
ATOM   2405  CB  SER   250     -47.662  61.366  13.780  1.00  0.00
ATOM   2406  OG  SER   250     -46.871  61.445  14.969  1.00  0.00
ATOM   2407  HG  SER   250     -45.995  61.923  14.797  1.00  0.00
ATOM   2408  C   SER   250     -48.221  63.838  13.938  1.00  0.00
ATOM   2409  O   SER   250     -49.369  64.272  13.887  1.00  0.00
ATOM   2410  N   ALA   251     -47.229  64.491  14.545  1.00  0.00
ATOM   2411  H   ALA   251     -46.296  64.123  14.565  1.00  0.00
ATOM   2412  CA  ALA   251     -47.430  65.719  15.342  1.00  0.00
ATOM   2413  CB  ALA   251     -46.115  66.101  16.029  1.00  0.00
ATOM   2414  C   ALA   251     -47.963  66.883  14.483  1.00  0.00
ATOM   2415  O   ALA   251     -49.050  67.395  14.744  1.00  0.00
ATOM   2416  N   ALA   252     -47.306  67.113  13.344  1.00  0.00
ATOM   2417  H   ALA   252     -46.437  66.649  13.147  1.00  0.00
ATOM   2418  CA  ALA   252     -47.706  68.125  12.341  1.00  0.00
ATOM   2419  CB  ALA   252     -46.616  68.216  11.271  1.00  0.00
ATOM   2420  C   ALA   252     -49.089  67.899  11.691  1.00  0.00
ATOM   2421  O   ALA   252     -49.710  68.839  11.195  1.00  0.00
ATOM   2422  N   THR   253     -49.554  66.651  11.721  1.00  0.00
ATOM   2423  H   THR   253     -48.970  65.900  12.031  1.00  0.00
ATOM   2424  CA  THR   253     -50.883  66.233  11.216  1.00  0.00
ATOM   2425  CB  THR   253     -50.795  64.984  10.317  1.00  0.00
ATOM   2426  OG1 THR   253     -50.115  63.916  10.982  1.00  0.00
ATOM   2427  HG1 THR   253     -49.121  64.114  10.967  1.00  0.00
ATOM   2428  CG2 THR   253     -50.123  65.281   8.977  1.00  0.00
ATOM   2429  C   THR   253     -51.929  65.960  12.314  1.00  0.00
ATOM   2430  O   THR   253     -53.045  65.541  12.007  1.00  0.00
ATOM   2431  N   SER   254     -51.609  66.335  13.557  1.00  0.00
ATOM   2432  H   SER   254     -50.771  66.853  13.741  1.00  0.00
ATOM   2433  CA  SER   254     -52.447  66.128  14.766  1.00  0.00
ATOM   2434  CB  SER   254     -53.659  67.073  14.763  1.00  0.00
ATOM   2435  OG  SER   254     -53.226  68.435  14.820  1.00  0.00
ATOM   2436  HG  SER   254     -54.022  69.033  14.734  1.00  0.00
ATOM   2437  C   SER   254     -52.893  64.671  15.009  1.00  0.00
ATOM   2438  O   SER   254     -53.916  64.397  15.638  1.00  0.00
ATOM   2439  N   LEU   255     -52.012  63.742  14.644  1.00  0.00
ATOM   2440  H   LEU   255     -51.091  63.992  14.326  1.00  0.00
ATOM   2441  CA  LEU   255     -52.288  62.292  14.684  1.00  0.00
ATOM   2442  CB  LEU   255     -52.228  61.726  13.256  1.00  0.00
ATOM   2443  CG  LEU   255     -53.267  62.331  12.296  1.00  0.00
ATOM   2444  CD1 LEU   255     -53.036  61.815  10.875  1.00  0.00
ATOM   2445  CD2 LEU   255     -54.706  62.022  12.723  1.00  0.00
ATOM   2446  C   LEU   255     -51.336  61.529  15.619  1.00  0.00
ATOM   2447  O   LEU   255     -50.131  61.767  15.646  1.00  0.00
ATOM   2448  N   SER   256     -51.898  60.518  16.277  1.00  0.00
ATOM   2449  H   SER   256     -52.862  60.289  16.133  1.00  0.00
ATOM   2450  CA  SER   256     -51.248  59.669  17.307  1.00  0.00
ATOM   2451  CB  SER   256     -52.359  58.984  18.117  1.00  0.00
ATOM   2452  OG  SER   256     -53.209  58.247  17.228  1.00  0.00
ATOM   2453  HG  SER   256     -53.731  57.565  17.749  1.00  0.00
ATOM   2454  C   SER   256     -50.225  58.620  16.810  1.00  0.00
ATOM   2455  O   SER   256     -50.100  57.534  17.380  1.00  0.00
ATOM   2456  N   GLU   257     -49.402  59.018  15.838  1.00  0.00
ATOM   2457  H   GLU   257     -49.323  60.005  15.658  1.00  0.00
ATOM   2458  CA  GLU   257     -48.441  58.195  15.056  1.00  0.00
ATOM   2459  CB  GLU   257     -47.064  58.015  15.723  1.00  0.00
ATOM   2460  CG  GLU   257     -47.034  57.275  17.065  1.00  0.00
ATOM   2461  CD  GLU   257     -45.628  57.291  17.671  1.00  0.00
ATOM   2462  OE1 GLU   257     -45.311  58.292  18.347  1.00  0.00
ATOM   2463  OE2 GLU   257     -44.897  56.297  17.463  1.00  0.00
ATOM   2464  C   GLU   257     -48.947  56.903  14.384  1.00  0.00
ATOM   2465  O   GLU   257     -48.822  56.759  13.169  1.00  0.00
ATOM   2466  N   ARG   258     -49.705  56.089  15.114  1.00  0.00
ATOM   2467  H   ARG   258     -49.867  56.281  16.088  1.00  0.00
ATOM   2468  CA  ARG   258     -50.366  54.874  14.582  1.00  0.00
ATOM   2469  CB  ARG   258     -51.233  54.234  15.672  1.00  0.00
ATOM   2470  CG  ARG   258     -50.399  53.703  16.843  1.00  0.00
ATOM   2471  CD  ARG   258     -51.271  53.109  17.954  1.00  0.00
ATOM   2472  NE  ARG   258     -51.974  51.901  17.484  1.00  0.00
ATOM   2473  HE  ARG   258     -52.621  52.046  16.739  1.00  0.00
ATOM   2474  CZ  ARG   258     -51.844  50.662  17.965  1.00  0.00
ATOM   2475  NH1 ARG   258     -51.031  50.367  18.970  1.00  0.00
ATOM   2476 HH11 ARG   258     -50.494  51.096  19.390  1.00  0.00
ATOM   2477 HH12 ARG   258     -50.964  49.430  19.302  1.00  0.00
ATOM   2478  NH2 ARG   258     -52.544  49.674  17.429  1.00  0.00
ATOM   2479 HH21 ARG   258     -53.166  49.849  16.669  1.00  0.00
ATOM   2480 HH22 ARG   258     -52.445  48.751  17.795  1.00  0.00
ATOM   2481  C   ARG   258     -51.244  55.193  13.356  1.00  0.00
ATOM   2482  O   ARG   258     -51.131  54.558  12.308  1.00  0.00
ATOM   2483  N   GLN   259     -51.934  56.331  13.443  1.00  0.00
ATOM   2484  H   GLN   259     -52.119  56.739  14.336  1.00  0.00
ATOM   2485  CA  GLN   259     -52.751  56.870  12.337  1.00  0.00
ATOM   2486  CB  GLN   259     -53.422  58.200  12.711  1.00  0.00
ATOM   2487  CG  GLN   259     -54.109  58.256  14.083  1.00  0.00
ATOM   2488  CD  GLN   259     -55.015  57.060  14.389  1.00  0.00
ATOM   2489  OE1 GLN   259     -54.613  56.094  15.021  1.00  0.00
ATOM   2490  NE2 GLN   259     -56.261  57.124  13.977  1.00  0.00
ATOM   2491 HE21 GLN   259     -56.607  57.918  13.486  1.00  0.00
ATOM   2492 HE22 GLN   259     -56.838  56.337  14.180  1.00  0.00
ATOM   2493  C   GLN   259     -51.963  57.066  11.030  1.00  0.00
ATOM   2494  O   GLN   259     -52.367  56.506  10.013  1.00  0.00
ATOM   2495  N   ILE   260     -50.762  57.656  11.097  1.00  0.00
ATOM   2496  H   ILE   260     -50.269  57.784  11.957  1.00  0.00
ATOM   2497  CA  ILE   260     -50.006  57.958   9.857  1.00  0.00
ATOM   2498  CB  ILE   260     -49.035  59.172   9.846  1.00  0.00
ATOM   2499  CG1 ILE   260     -47.528  58.908  10.029  1.00  0.00
ATOM   2500  CG2 ILE   260     -49.549  60.340  10.695  1.00  0.00
ATOM   2501  CD  ILE   260     -47.069  58.337  11.371  1.00  0.00
ATOM   2502  C   ILE   260     -49.415  56.714   9.173  1.00  0.00
ATOM   2503  O   ILE   260     -49.368  56.682   7.950  1.00  0.00
ATOM   2504  N   THR   261     -49.042  55.686   9.939  1.00  0.00
ATOM   2505  H   THR   261     -49.089  55.704  10.940  1.00  0.00
ATOM   2506  CA  THR   261     -48.590  54.395   9.366  1.00  0.00
ATOM   2507  CB  THR   261     -47.830  53.520  10.371  1.00  0.00
ATOM   2508  OG1 THR   261     -48.525  53.481  11.619  1.00  0.00
ATOM   2509  HG1 THR   261     -48.134  52.759  12.195  1.00  0.00
ATOM   2510  CG2 THR   261     -46.389  54.006  10.540  1.00  0.00
ATOM   2511  C   THR   261     -49.719  53.592   8.700  1.00  0.00
ATOM   2512  O   THR   261     -49.534  53.046   7.612  1.00  0.00
ATOM   2513  N   ILE   262     -50.908  53.626   9.303  1.00  0.00
ATOM   2514  H   ILE   262     -50.993  53.888  10.269  1.00  0.00
ATOM   2515  CA  ILE   262     -52.150  53.135   8.661  1.00  0.00
ATOM   2516  CB  ILE   262     -53.282  53.084   9.720  1.00  0.00
ATOM   2517  CG1 ILE   262     -53.240  51.772  10.520  1.00  0.00
ATOM   2518  CG2 ILE   262     -54.705  53.261   9.170  1.00  0.00
ATOM   2519  CD  ILE   262     -52.098  51.641  11.535  1.00  0.00
ATOM   2520  C   ILE   262     -52.458  53.942   7.376  1.00  0.00
ATOM   2521  O   ILE   262     -52.623  53.370   6.297  1.00  0.00
ATOM   2522  N   TRP   263     -52.367  55.266   7.494  1.00  0.00
ATOM   2523  H   TRP   263     -52.334  55.698   8.402  1.00  0.00
ATOM   2524  CA  TRP   263     -52.479  56.221   6.372  1.00  0.00
ATOM   2525  CB  TRP   263     -52.447  57.635   6.965  1.00  0.00
ATOM   2526  CG  TRP   263     -52.494  58.817   5.987  1.00  0.00
ATOM   2527  CD1 TRP   263     -52.998  58.855   4.753  1.00  0.00
ATOM   2528  HD1 TRP   263     -53.544  58.045   4.266  1.00  0.00
ATOM   2529  CD2 TRP   263     -51.929  60.057   6.236  1.00  0.00
ATOM   2530  NE1 TRP   263     -52.758  60.048   4.206  1.00  0.00
ATOM   2531  HE1 TRP   263     -53.025  60.321   3.283  1.00  0.00
ATOM   2532  CE2 TRP   263     -52.105  60.814   5.076  1.00  0.00
ATOM   2533  CE3 TRP   263     -51.299  60.616   7.356  1.00  0.00
ATOM   2534  HE3 TRP   263     -51.243  60.051   8.283  1.00  0.00
ATOM   2535  CZ2 TRP   263     -51.631  62.132   5.026  1.00  0.00
ATOM   2536  HZ2 TRP   263     -51.657  62.685   4.090  1.00  0.00
ATOM   2537  CZ3 TRP   263     -50.833  61.935   7.311  1.00  0.00
ATOM   2538  HZ3 TRP   263     -50.344  62.369   8.183  1.00  0.00
ATOM   2539  CH2 TRP   263     -51.001  62.692   6.146  1.00  0.00
ATOM   2540  HH2 TRP   263     -50.631  63.714   6.109  1.00  0.00
ATOM   2541  C   TRP   263     -51.425  56.004   5.267  1.00  0.00
ATOM   2542  O   TRP   263     -51.756  56.119   4.091  1.00  0.00
ATOM   2543  N   PHE   264     -50.208  55.599   5.636  1.00  0.00
ATOM   2544  H   PHE   264     -49.860  55.825   6.553  1.00  0.00
ATOM   2545  CA  PHE   264     -49.174  55.124   4.689  1.00  0.00
ATOM   2546  CB  PHE   264     -47.917  54.639   5.423  1.00  0.00
ATOM   2547  CG  PHE   264     -46.827  55.708   5.543  1.00  0.00
ATOM   2548  CD1 PHE   264     -46.563  56.345   6.765  1.00  0.00
ATOM   2549  HD1 PHE   264     -47.100  56.054   7.662  1.00  0.00
ATOM   2550  CD2 PHE   264     -46.023  55.986   4.429  1.00  0.00
ATOM   2551  HD2 PHE   264     -46.146  55.421   3.506  1.00  0.00
ATOM   2552  CE1 PHE   264     -45.513  57.267   6.867  1.00  0.00
ATOM   2553  HE1 PHE   264     -45.315  57.767   7.814  1.00  0.00
ATOM   2554  CE2 PHE   264     -44.975  56.906   4.530  1.00  0.00
ATOM   2555  HE2 PHE   264     -44.363  57.121   3.655  1.00  0.00
ATOM   2556  CZ  PHE   264     -44.721  57.548   5.747  1.00  0.00
ATOM   2557  HZ  PHE   264     -43.929  58.290   5.809  1.00  0.00
ATOM   2558  C   PHE   264     -49.674  54.002   3.765  1.00  0.00
ATOM   2559  O   PHE   264     -49.601  54.142   2.544  1.00  0.00
ATOM   2560  N   GLN   265     -50.269  52.962   4.353  1.00  0.00
ATOM   2561  H   GLN   265     -50.279  52.859   5.350  1.00  0.00
ATOM   2562  CA  GLN   265     -50.887  51.859   3.584  1.00  0.00
ATOM   2563  CB  GLN   265     -51.249  50.684   4.498  1.00  0.00
ATOM   2564  CG  GLN   265     -50.696  49.355   3.965  1.00  0.00
ATOM   2565  CD  GLN   265     -51.216  48.976   2.572  1.00  0.00
ATOM   2566  OE1 GLN   265     -50.568  49.159   1.555  1.00  0.00
ATOM   2567  NE2 GLN   265     -52.275  48.205   2.526  1.00  0.00
ATOM   2568 HE21 GLN   265     -52.663  47.823   3.373  1.00  0.00
ATOM   2569 HE22 GLN   265     -52.774  48.110   1.662  1.00  0.00
ATOM   2570  C   GLN   265     -52.127  52.306   2.789  1.00  0.00
ATOM   2571  O   GLN   265     -52.255  51.989   1.608  1.00  0.00
ATOM   2572  N   ASN   266     -52.958  53.148   3.406  1.00  0.00
ATOM   2573  H   ASN   266     -52.898  53.303   4.397  1.00  0.00
ATOM   2574  CA  ASN   266     -54.122  53.774   2.739  1.00  0.00
ATOM   2575  CB  ASN   266     -54.851  54.671   3.749  1.00  0.00
ATOM   2576  CG  ASN   266     -56.300  55.042   3.397  1.00  0.00
ATOM   2577  OD1 ASN   266     -57.123  55.274   4.269  1.00  0.00
ATOM   2578  ND2 ASN   266     -56.661  55.117   2.133  1.00  0.00
ATOM   2579 HD21 ASN   266     -56.026  54.921   1.387  1.00  0.00
ATOM   2580 HD22 ASN   266     -57.614  55.357   1.966  1.00  0.00
ATOM   2581  C   ASN   266     -53.689  54.589   1.501  1.00  0.00
ATOM   2582  O   ASN   266     -54.323  54.502   0.448  1.00  0.00
ATOM   2583  N   ARG   267     -52.606  55.354   1.648  1.00  0.00
ATOM   2584  H   ARG   267     -52.243  55.577   2.562  1.00  0.00
ATOM   2585  CA  ARG   267     -51.945  56.065   0.539  1.00  0.00
ATOM   2586  CB  ARG   267     -50.858  57.027   1.020  1.00  0.00
ATOM   2587  CG  ARG   267     -51.405  58.456   1.058  1.00  0.00
ATOM   2588  CD  ARG   267     -50.295  59.507   1.168  1.00  0.00
ATOM   2589  NE  ARG   267     -49.392  59.510  -0.003  1.00  0.00
ATOM   2590  HE  ARG   267     -48.537  59.009   0.126  1.00  0.00
ATOM   2591  CZ  ARG   267     -49.626  60.023  -1.215  1.00  0.00
ATOM   2592  NH1 ARG   267     -50.789  60.555  -1.565  1.00  0.00
ATOM   2593 HH11 ARG   267     -51.547  60.538  -0.913  1.00  0.00
ATOM   2594 HH12 ARG   267     -50.876  61.030  -2.438  1.00  0.00
ATOM   2595  NH2 ARG   267     -48.628  60.123  -2.079  1.00  0.00
ATOM   2596 HH21 ARG   267     -47.712  59.815  -1.822  1.00  0.00
ATOM   2597 HH22 ARG   267     -48.782  60.526  -2.978  1.00  0.00
ATOM   2598  C   ARG   267     -51.391  55.139  -0.549  1.00  0.00
ATOM   2599  O   ARG   267     -51.754  55.318  -1.705  1.00  0.00
ATOM   2600  N   ARG   268     -50.729  54.052  -0.153  1.00  0.00
ATOM   2601  H   ARG   268     -50.403  53.955   0.790  1.00  0.00
ATOM   2602  CA  ARG   268     -50.264  52.994  -1.079  1.00  0.00
ATOM   2603  CB  ARG   268     -49.638  51.879  -0.227  1.00  0.00
ATOM   2604  CG  ARG   268     -48.813  50.837  -0.991  1.00  0.00
ATOM   2605  CD  ARG   268     -49.674  49.743  -1.630  1.00  0.00
ATOM   2606  NE  ARG   268     -48.827  48.774  -2.349  1.00  0.00
ATOM   2607  HE  ARG   268     -48.794  47.861  -1.940  1.00  0.00
ATOM   2608  CZ  ARG   268     -48.214  48.950  -3.523  1.00  0.00
ATOM   2609  NH1 ARG   268     -48.413  50.021  -4.280  1.00  0.00
ATOM   2610 HH11 ARG   268     -49.046  50.725  -3.959  1.00  0.00
ATOM   2611 HH12 ARG   268     -47.945  50.115  -5.155  1.00  0.00
ATOM   2612  NH2 ARG   268     -47.202  48.159  -3.839  1.00  0.00
ATOM   2613 HH21 ARG   268     -46.910  47.450  -3.199  1.00  0.00
ATOM   2614 HH22 ARG   268     -46.725  48.290  -4.704  1.00  0.00
ATOM   2615  C   ARG   268     -51.427  52.485  -1.958  1.00  0.00
ATOM   2616  O   ARG   268     -51.365  52.600  -3.184  1.00  0.00
ATOM   2617  N   VAL   269     -52.552  52.201  -1.296  1.00  0.00
ATOM   2618  H   VAL   269     -52.540  52.114  -0.295  1.00  0.00
ATOM   2619  CA  VAL   269     -53.825  51.814  -1.943  1.00  0.00
ATOM   2620  CB  VAL   269     -54.900  51.426  -0.903  1.00  0.00
ATOM   2621  CG1 VAL   269     -56.216  51.004  -1.568  1.00  0.00
ATOM   2622  CG2 VAL   269     -54.437  50.263  -0.017  1.00  0.00
ATOM   2623  C   VAL   269     -54.317  52.892  -2.933  1.00  0.00
ATOM   2624  O   VAL   269     -54.406  52.620  -4.130  1.00  0.00
ATOM   2625  N   LYS   270     -54.562  54.115  -2.459  1.00  0.00
ATOM   2626  H   LYS   270     -54.457  54.342  -1.486  1.00  0.00
ATOM   2627  CA  LYS   270     -55.035  55.204  -3.345  1.00  0.00
ATOM   2628  CB  LYS   270     -55.626  56.406  -2.585  1.00  0.00
ATOM   2629  CG  LYS   270     -54.740  57.127  -1.557  1.00  0.00
ATOM   2630  CD  LYS   270     -53.593  57.953  -2.151  1.00  0.00
ATOM   2631  CE  LYS   270     -54.047  59.184  -2.937  1.00  0.00
ATOM   2632  NZ  LYS   270     -52.889  59.801  -3.597  1.00  0.00
ATOM   2633  HZ1 LYS   270     -53.154  60.687  -3.979  1.00  0.00
ATOM   2634  HZ2 LYS   270     -52.150  59.909  -2.931  1.00  0.00
ATOM   2635  HZ3 LYS   270     -52.582  59.205  -4.339  1.00  0.00
ATOM   2636  C   LYS   270     -54.063  55.607  -4.474  1.00  0.00
ATOM   2637  O   LYS   270     -54.494  55.846  -5.598  1.00  0.00
ATOM   2638  N   GLU   271     -52.761  55.512  -4.207  1.00  0.00
ATOM   2639  H   GLU   271     -52.435  55.348  -3.268  1.00  0.00
ATOM   2640  CA  GLU   271     -51.689  55.740  -5.201  1.00  0.00
ATOM   2641  CB  GLU   271     -50.314  55.763  -4.521  1.00  0.00
ATOM   2642  CG  GLU   271     -50.095  57.061  -3.736  1.00  0.00
ATOM   2643  CD  GLU   271     -48.852  56.984  -2.847  1.00  0.00
ATOM   2644  OE1 GLU   271     -49.023  56.627  -1.662  1.00  0.00
ATOM   2645  OE2 GLU   271     -47.758  57.294  -3.370  1.00  0.00
ATOM   2646  C   GLU   271     -51.714  54.715  -6.347  1.00  0.00
ATOM   2647  O   GLU   271     -51.687  55.109  -7.510  1.00  0.00
ATOM   2648  N   LYS   272     -51.850  53.429  -6.018  1.00  0.00
ATOM   2649  H   LYS   272     -51.761  53.101  -5.072  1.00  0.00
ATOM   2650  CA  LYS   272     -52.047  52.386  -7.050  1.00  0.00
ATOM   2651  CB  LYS   272     -51.687  50.981  -6.543  1.00  0.00
ATOM   2652  CG  LYS   272     -52.575  50.476  -5.407  1.00  0.00
ATOM   2653  CD  LYS   272     -52.011  49.200  -4.794  1.00  0.00
ATOM   2654  CE  LYS   272     -52.848  48.818  -3.577  1.00  0.00
ATOM   2655  NZ  LYS   272     -52.212  47.723  -2.839  1.00  0.00
ATOM   2656  HZ1 LYS   272     -52.738  47.521  -2.015  1.00  0.00
ATOM   2657  HZ2 LYS   272     -52.176  46.915  -3.433  1.00  0.00
ATOM   2658  HZ3 LYS   272     -51.278  47.992  -2.591  1.00  0.00
ATOM   2659  C   LYS   272     -53.426  52.450  -7.737  1.00  0.00
ATOM   2660  O   LYS   272     -53.522  52.245  -8.947  1.00  0.00
ATOM   2661  N   LYS   273     -54.454  52.827  -6.976  1.00  0.00
ATOM   2662  H   LYS   273     -54.386  52.814  -5.973  1.00  0.00
ATOM   2663  CA  LYS   273     -55.804  53.147  -7.493  1.00  0.00
ATOM   2664  CB  LYS   273     -56.660  53.568  -6.291  1.00  0.00
ATOM   2665  CG  LYS   273     -58.118  53.919  -6.596  1.00  0.00
ATOM   2666  CD  LYS   273     -58.809  54.352  -5.301  1.00  0.00
ATOM   2667  CE  LYS   273     -60.253  54.796  -5.540  1.00  0.00
ATOM   2668  NZ  LYS   273     -60.889  55.172  -4.269  1.00  0.00
ATOM   2669  HZ1 LYS   273     -61.818  55.509  -4.430  1.00  0.00
ATOM   2670  HZ2 LYS   273     -60.925  54.381  -3.661  1.00  0.00
ATOM   2671  HZ3 LYS   273     -60.364  55.902  -3.828  1.00  0.00
ATOM   2672  C   LYS   273     -55.748  54.243  -8.580  1.00  0.00
ATOM   2673  O   LYS   273     -56.363  54.103  -9.637  1.00  0.00
ATOM   2674  N   VAL   274     -54.940  55.276  -8.336  1.00  0.00
ATOM   2675  H   VAL   274     -54.592  55.456  -7.411  1.00  0.00
ATOM   2676  CA  VAL   274     -54.604  56.314  -9.336  1.00  0.00
ATOM   2677  CB  VAL   274     -54.067  57.594  -8.654  1.00  0.00
ATOM   2678  CG1 VAL   274     -53.708  58.689  -9.666  1.00  0.00
ATOM   2679  CG2 VAL   274     -55.095  58.185  -7.682  1.00  0.00
ATOM   2680  C   VAL   274     -53.629  55.731 -10.381  1.00  0.00
ATOM   2681  O   VAL   274     -52.408  55.752 -10.231  1.00  0.00
ATOM   2682  N   LEU   275     -54.241  55.063 -11.357  1.00  0.00
ATOM   2683  H   LEU   275     -55.207  54.824 -11.234  1.00  0.00
ATOM   2684  CA  LEU   275     -53.622  54.502 -12.582  1.00  0.00
ATOM   2685  CB  LEU   275     -52.985  55.596 -13.453  1.00  0.00
ATOM   2686  CG  LEU   275     -54.007  56.576 -14.043  1.00  0.00
ATOM   2687  CD1 LEU   275     -53.274  57.772 -14.651  1.00  0.00
ATOM   2688  CD2 LEU   275     -54.872  55.906 -15.116  1.00  0.00
ATOM   2689  C   LEU   275     -52.639  53.325 -12.448  1.00  0.00
ATOM   2690  O   LEU   275     -52.757  52.374 -13.218  1.00  0.00
ATOM   2691  N   ALA   276     -51.799  53.311 -11.414  1.00  0.00
ATOM   2692  H   ALA   276     -51.802  54.064 -10.746  1.00  0.00
ATOM   2693  CA  ALA   276     -50.728  52.303 -11.242  1.00  0.00
ATOM   2694  CB  ALA   276     -49.951  52.575  -9.951  1.00  0.00
ATOM   2695  C   ALA   276     -51.187  50.834 -11.329  1.00  0.00
ATOM   2696  O   ALA   276     -50.751  50.114 -12.226  1.00  0.00
ATOM   2697  N   LYS   277     -52.164  50.453 -10.508  1.00  0.00
ATOM   2698  H   LYS   277     -52.538  51.081  -9.817  1.00  0.00
ATOM   2699  CA  LYS   277     -52.790  49.112 -10.545  1.00  0.00
ATOM   2700  CB  LYS   277     -53.571  48.878  -9.245  1.00  0.00
ATOM   2701  CG  LYS   277     -54.028  47.424  -9.083  1.00  0.00
ATOM   2702  CD  LYS   277     -54.358  47.107  -7.623  1.00  0.00
ATOM   2703  CE  LYS   277     -54.704  45.626  -7.456  1.00  0.00
ATOM   2704  NZ  LYS   277     -54.820  45.267  -6.036  1.00  0.00
ATOM   2705  HZ1 LYS   277     -55.099  44.310  -5.952  1.00  0.00
ATOM   2706  HZ2 LYS   277     -53.932  45.399  -5.588  1.00  0.00
ATOM   2707  HZ3 LYS   277     -55.500  45.854  -5.599  1.00  0.00
ATOM   2708  C   LYS   277     -53.677  48.918 -11.791  1.00  0.00
ATOM   2709  O   LYS   277     -53.618  47.874 -12.435  1.00  0.00
ATOM   2710  N   VAL   278     -54.325  50.004 -12.215  1.00  0.00
ATOM   2711  H   VAL   278     -54.229  50.869 -11.726  1.00  0.00
ATOM   2712  CA  VAL   278     -55.211  50.070 -13.404  1.00  0.00
ATOM   2713  CB  VAL   278     -55.836  51.481 -13.518  1.00  0.00
ATOM   2714  CG1 VAL   278     -56.811  51.606 -14.695  1.00  0.00
ATOM   2715  CG2 VAL   278     -56.577  51.888 -12.238  1.00  0.00
ATOM   2716  C   VAL   278     -54.463  49.671 -14.699  1.00  0.00
ATOM   2717  O   VAL   278     -55.002  48.944 -15.530  1.00  0.00
ATOM   2718  N   LYS   279     -53.215  50.126 -14.824  1.00  0.00
ATOM   2719  H   LYS   279     -52.878  50.861 -14.226  1.00  0.00
ATOM   2720  CA  LYS   279     -52.288  49.750 -15.917  1.00  0.00
ATOM   2721  CB  LYS   279     -50.977  50.528 -15.775  1.00  0.00
ATOM   2722  CG  LYS   279     -51.159  52.000 -16.166  1.00  0.00
ATOM   2723  CD  LYS   279     -49.880  52.830 -16.013  1.00  0.00
ATOM   2724  CE  LYS   279     -49.528  53.104 -14.548  1.00  0.00
ATOM   2725  NZ  LYS   279     -48.332  53.949 -14.437  1.00  0.00
ATOM   2726  HZ1 LYS   279     -48.122  54.104 -13.472  1.00  0.00
ATOM   2727  HZ2 LYS   279     -47.562  53.486 -14.876  1.00  0.00
ATOM   2728  HZ3 LYS   279     -48.499  54.825 -14.890  1.00  0.00
ATOM   2729  C   LYS   279     -52.013  48.237 -16.043  1.00  0.00
ATOM   2730  O   LYS   279     -51.587  47.765 -17.099  1.00  0.00
ATOM   2731  N   ASN   280     -52.178  47.527 -14.924  1.00  0.00
ATOM   2732  H   ASN   280     -52.398  47.993 -14.065  1.00  0.00
ATOM   2733  CA  ASN   280     -52.227  46.054 -14.795  1.00  0.00
ATOM   2734  CB  ASN   280     -53.619  45.582 -15.257  1.00  0.00
ATOM   2735  CG  ASN   280     -53.923  44.133 -14.872  1.00  0.00
ATOM   2736  OD1 ASN   280     -54.515  43.855 -13.841  1.00  0.00
ATOM   2737  ND2 ASN   280     -53.539  43.176 -15.694  1.00  0.00
ATOM   2738 HD21 ASN   280     -53.061  43.350 -16.557  1.00  0.00
ATOM   2739 HD22 ASN   280     -53.749  42.246 -15.408  1.00  0.00
ATOM   2740  C   ASN   280     -51.063  45.304 -15.475  1.00  0.00
ATOM   2741  O   ASN   280     -49.995  45.137 -14.894  1.00  0.00
ATOM   2742  N   SER   281     -51.264  44.971 -16.748  1.00  0.00
ATOM   2743  H   SER   281     -52.063  45.323 -17.235  1.00  0.00
ATOM   2744  CA  SER   281     -50.330  44.186 -17.580  1.00  0.00
ATOM   2745  CB  SER   281     -51.025  43.770 -18.880  1.00  0.00
ATOM   2746  OG  SER   281     -52.275  43.135 -18.580  1.00  0.00
ATOM   2747  HG  SER   281     -52.608  42.676 -19.409  1.00  0.00
ATOM   2748  C   SER   281     -49.032  44.942 -17.909  1.00  0.00
ATOM   2749  O   SER   281     -47.982  44.324 -18.072  1.00  0.00
ATOM   2750  N   ALA   282     -49.137  46.265 -18.045  1.00  0.00
ATOM   2751  H   ALA   282     -50.004  46.747 -17.890  1.00  0.00
ATOM   2752  CA  ALA   282     -47.981  47.144 -18.306  1.00  0.00
ATOM   2753  CB  ALA   282     -48.035  47.642 -19.756  1.00  0.00
ATOM   2754  C   ALA   282     -47.931  48.299 -17.290  1.00  0.00
ATOM   2755  O   ALA   282     -48.445  49.395 -17.513  1.00  0.00
ATOM   2756  N   THR   283     -47.401  47.966 -16.116  1.00  0.00
ATOM   2757  H   THR   283     -47.088  47.036 -15.925  1.00  0.00
ATOM   2758  CA  THR   283     -47.253  48.927 -15.001  1.00  0.00
ATOM   2759  CB  THR   283     -48.325  48.691 -13.918  1.00  0.00
ATOM   2760  OG1 THR   283     -48.247  49.742 -12.956  1.00  0.00
ATOM   2761  HG1 THR   283     -49.187  49.907 -12.605  1.00  0.00
ATOM   2762  CG2 THR   283     -48.254  47.325 -13.223  1.00  0.00
ATOM   2763  C   THR   283     -45.828  48.946 -14.412  1.00  0.00
ATOM   2764  O   THR   283     -45.207  47.886 -14.308  1.00  0.00
ATOM   2765  N   PRO   284     -45.278  50.132 -14.106  1.00  0.00
ATOM   2766  CA  PRO   284     -43.965  50.262 -13.441  1.00  0.00
ATOM   2767  CB  PRO   284     -43.601  51.743 -13.571  1.00  0.00
ATOM   2768  CG  PRO   284     -44.957  52.443 -13.664  1.00  0.00
ATOM   2769  CD  PRO   284     -45.805  51.461 -14.475  1.00  0.00
ATOM   2770  C   PRO   284     -43.967  49.788 -11.979  1.00  0.00
ATOM   2771  O1  PRO   284     -44.995  49.996 -11.297  1.00  0.00
ATOM   2772  O2  PRO   284     -42.902  49.293 -11.552  1.00  0.00
TER
ENDMDL
