# Supplementary material for: Computational Modeling of complete HOXB13 protein for predicting the functional effect of SNPs and the associated role in hereditary prostate cancer
Source: Sci Rep. 2017 Mar 8;7:43830. doi: 10.1038/srep43830 (PMC5363706; doi:10.1038/srep43830)
Supplement: Supplementary Dataset [file srep43830-s1.zip › SR Supplementary Data Files Complete/Energy minimised protein/Energy Minimised Q181R.pdb]

TITLE     Protein
REMARK    THIS IS A SIMULATION BOX
CRYST1  164.847  162.861  135.714  90.00  90.00  90.00 P 1           1
MODEL        1
ATOM      1  N   MET     1     -59.471  21.362   2.502  1.00  0.00
ATOM      2  H1  MET     1     -60.472  21.445   2.464  1.00  0.00
ATOM      3  H2  MET     1     -59.159  21.569   3.429  1.00  0.00
ATOM      4  H3  MET     1     -59.066  22.014   1.861  1.00  0.00
ATOM      5  CA  MET     1     -59.069  19.989   2.120  1.00  0.00
ATOM      6  CB  MET     1     -59.912  19.494   0.932  1.00  0.00
ATOM      7  CG  MET     1     -59.735  20.312  -0.354  1.00  0.00
ATOM      8  SD  MET     1     -60.653  19.645  -1.790  1.00  0.00
ATOM      9  CE  MET     1     -59.676  18.206  -2.173  1.00  0.00
ATOM     10  C   MET     1     -57.564  19.780   1.837  1.00  0.00
ATOM     11  O   MET     1     -56.855  20.684   1.396  1.00  0.00
ATOM     12  N   GLU     2     -57.124  18.546   2.073  1.00  0.00
ATOM     13  H   GLU     2     -57.727  17.847   2.454  1.00  0.00
ATOM     14  CA  GLU     2     -55.741  18.111   1.803  1.00  0.00
ATOM     15  CB  GLU     2     -55.101  17.619   3.110  1.00  0.00
ATOM     16  CG  GLU     2     -53.565  17.547   3.072  1.00  0.00
ATOM     17  CD  GLU     2     -52.970  16.470   2.154  1.00  0.00
ATOM     18  OE1 GLU     2     -53.535  15.355   2.114  1.00  0.00
ATOM     19  OE2 GLU     2     -51.931  16.784   1.537  1.00  0.00
ATOM     20  C   GLU     2     -55.756  17.011   0.721  1.00  0.00
ATOM     21  O   GLU     2     -56.262  15.917   0.982  1.00  0.00
ATOM     22  N   PRO     3     -55.364  17.347  -0.517  1.00  0.00
ATOM     23  CA  PRO     3     -55.193  16.357  -1.601  1.00  0.00
ATOM     24  CB  PRO     3     -54.857  17.186  -2.844  1.00  0.00
ATOM     25  CG  PRO     3     -55.538  18.523  -2.566  1.00  0.00
ATOM     26  CD  PRO     3     -55.324  18.717  -1.064  1.00  0.00
ATOM     27  C   PRO     3     -54.062  15.372  -1.266  1.00  0.00
ATOM     28  O   PRO     3     -52.893  15.750  -1.226  1.00  0.00
ATOM     29  N   GLY     4     -54.478  14.203  -0.784  1.00  0.00
ATOM     30  H   GLY     4     -55.420  14.079  -0.472  1.00  0.00
ATOM     31  CA  GLY     4     -53.570  13.080  -0.471  1.00  0.00
ATOM     32  C   GLY     4     -53.855  11.848  -1.340  1.00  0.00
ATOM     33  O   GLY     4     -55.004  11.523  -1.640  1.00  0.00
ATOM     34  N   ASN     5     -52.773  11.201  -1.764  1.00  0.00
ATOM     35  H   ASN     5     -51.852  11.496  -1.507  1.00  0.00
ATOM     36  CA  ASN     5     -52.830   9.982  -2.597  1.00  0.00
ATOM     37  CB  ASN     5     -52.287  10.259  -4.008  1.00  0.00
ATOM     38  CG  ASN     5     -53.027  11.329  -4.829  1.00  0.00
ATOM     39  OD1 ASN     5     -52.493  11.886  -5.775  1.00  0.00
ATOM     40  ND2 ASN     5     -54.259  11.656  -4.502  1.00  0.00
ATOM     41 HD21 ASN     5     -54.711  11.273  -3.695  1.00  0.00
ATOM     42 HD22 ASN     5     -54.708  12.320  -5.092  1.00  0.00
ATOM     43  C   ASN     5     -52.039   8.825  -1.966  1.00  0.00
ATOM     44  O   ASN     5     -51.008   9.039  -1.331  1.00  0.00
ATOM     45  N   TYR     6     -52.552   7.615  -2.172  1.00  0.00
ATOM     46  H   TYR     6     -53.354   7.475  -2.750  1.00  0.00
ATOM     47  CA  TYR     6     -51.938   6.371  -1.664  1.00  0.00
ATOM     48  CB  TYR     6     -52.815   5.801  -0.538  1.00  0.00
ATOM     49  CG  TYR     6     -52.163   4.598   0.155  1.00  0.00
ATOM     50  CD1 TYR     6     -51.163   4.801   1.118  1.00  0.00
ATOM     51  HD1 TYR     6     -50.943   5.805   1.481  1.00  0.00
ATOM     52  CD2 TYR     6     -52.474   3.295  -0.263  1.00  0.00
ATOM     53  HD2 TYR     6     -53.246   3.125  -1.014  1.00  0.00
ATOM     54  CE1 TYR     6     -50.459   3.705   1.638  1.00  0.00
ATOM     55  HE1 TYR     6     -49.683   3.856   2.388  1.00  0.00
ATOM     56  CE2 TYR     6     -51.768   2.202   0.258  1.00  0.00
ATOM     57  HE2 TYR     6     -51.987   1.198  -0.102  1.00  0.00
ATOM     58  CZ  TYR     6     -50.756   2.409   1.203  1.00  0.00
ATOM     59  OH  TYR     6     -50.021   1.363   1.657  1.00  0.00
ATOM     60  HH  TYR     6     -50.370   0.519   1.254  1.00  0.00
ATOM     61  C   TYR     6     -51.739   5.347  -2.795  1.00  0.00
ATOM     62  O   TYR     6     -52.493   5.323  -3.767  1.00  0.00
ATOM     63  N   ALA     7     -50.719   4.508  -2.623  1.00  0.00
ATOM     64  H   ALA     7     -50.166   4.538  -1.792  1.00  0.00
ATOM     65  CA  ALA     7     -50.363   3.428  -3.566  1.00  0.00
ATOM     66  CB  ALA     7     -49.008   2.834  -3.167  1.00  0.00
ATOM     67  C   ALA     7     -51.439   2.329  -3.643  1.00  0.00
ATOM     68  O   ALA     7     -51.652   1.574  -2.693  1.00  0.00
ATOM     69  N   THR     8     -52.238   2.410  -4.706  1.00  0.00
ATOM     70  H   THR     8     -52.326   3.272  -5.211  1.00  0.00
ATOM     71  CA  THR     8     -53.312   1.442  -5.033  1.00  0.00
ATOM     72  CB  THR     8     -54.098   1.921  -6.269  1.00  0.00
ATOM     73  OG1 THR     8     -54.310   3.335  -6.191  1.00  0.00
ATOM     74  HG1 THR     8     -54.927   3.621  -6.926  1.00  0.00
ATOM     75  CG2 THR     8     -55.457   1.221  -6.378  1.00  0.00
ATOM     76  C   THR     8     -52.768   0.017  -5.262  1.00  0.00
ATOM     77  O   THR     8     -52.561  -0.450  -6.383  1.00  0.00
ATOM     78  N   LEU     9     -52.533  -0.651  -4.138  1.00  0.00
ATOM     79  H   LEU     9     -52.512  -0.157  -3.266  1.00  0.00
ATOM     80  CA  LEU     9     -52.058  -2.047  -4.076  1.00  0.00
ATOM     81  CB  LEU     9     -51.489  -2.328  -2.676  1.00  0.00
ATOM     82  CG  LEU     9     -50.311  -1.419  -2.294  1.00  0.00
ATOM     83  CD1 LEU     9     -50.015  -1.559  -0.801  1.00  0.00
ATOM     84  CD2 LEU     9     -49.054  -1.750  -3.105  1.00  0.00
ATOM     85  C   LEU     9     -53.176  -3.038  -4.445  1.00  0.00
ATOM     86  O   LEU     9     -53.998  -3.431  -3.616  1.00  0.00
ATOM     87  N   ASP    10     -53.268  -3.294  -5.748  1.00  0.00
ATOM     88  H   ASP    10     -52.738  -2.750  -6.401  1.00  0.00
ATOM     89  CA  ASP    10     -54.270  -4.205  -6.341  1.00  0.00
ATOM     90  CB  ASP    10     -54.293  -3.990  -7.866  1.00  0.00
ATOM     91  CG  ASP    10     -55.310  -4.858  -8.627  1.00  0.00
ATOM     92  OD1 ASP    10     -56.352  -5.197  -8.023  1.00  0.00
ATOM     93  OD2 ASP    10     -55.033  -5.136  -9.813  1.00  0.00
ATOM     94  C   ASP    10     -54.084  -5.686  -5.948  1.00  0.00
ATOM     95  O   ASP    10     -53.650  -6.515  -6.749  1.00  0.00
ATOM     96  N   GLY    11     -54.539  -5.995  -4.736  1.00  0.00
ATOM     97  H   GLY    11     -54.723  -5.267  -4.071  1.00  0.00
ATOM     98  CA  GLY    11     -54.648  -7.371  -4.199  1.00  0.00
ATOM     99  C   GLY    11     -55.875  -8.120  -4.751  1.00  0.00
ATOM    100  O   GLY    11     -56.610  -8.763  -4.005  1.00  0.00
ATOM    101  N   ALA    12     -56.035  -8.043  -6.071  1.00  0.00
ATOM    102  H   ALA    12     -55.304  -7.662  -6.644  1.00  0.00
ATOM    103  CA  ALA    12     -57.204  -8.536  -6.827  1.00  0.00
ATOM    104  CB  ALA    12     -58.371  -7.549  -6.688  1.00  0.00
ATOM    105  C   ALA    12     -56.858  -8.704  -8.316  1.00  0.00
ATOM    106  O   ALA    12     -55.892  -8.127  -8.817  1.00  0.00
ATOM    107  N   LYS    13     -57.631  -9.566  -8.976  1.00  0.00
ATOM    108  H   LYS    13     -58.381 -10.036  -8.515  1.00  0.00
ATOM    109  CA  LYS    13     -57.481  -9.891 -10.408  1.00  0.00
ATOM    110  CB  LYS    13     -58.429 -11.051 -10.759  1.00  0.00
ATOM    111  CG  LYS    13     -58.317 -11.551 -12.206  1.00  0.00
ATOM    112  CD  LYS    13     -56.944 -12.155 -12.527  1.00  0.00
ATOM    113  CE  LYS    13     -56.827 -12.569 -13.997  1.00  0.00
ATOM    114  NZ  LYS    13     -57.730 -13.680 -14.341  1.00  0.00
ATOM    115  HZ1 LYS    13     -57.617 -13.913 -15.307  1.00  0.00
ATOM    116  HZ2 LYS    13     -57.508 -14.477 -13.779  1.00  0.00
ATOM    117  HZ3 LYS    13     -58.677 -13.407 -14.173  1.00  0.00
ATOM    118  C   LYS    13     -57.697  -8.671 -11.325  1.00  0.00
ATOM    119  O   LYS    13     -58.818  -8.210 -11.542  1.00  0.00
ATOM    120  N   ASP    14     -56.569  -8.077 -11.703  1.00  0.00
ATOM    121  H   ASP    14     -55.734  -8.217 -11.169  1.00  0.00
ATOM    122  CA  ASP    14     -56.498  -6.989 -12.699  1.00  0.00
ATOM    123  CB  ASP    14     -55.058  -6.451 -12.722  1.00  0.00
ATOM    124  CG  ASP    14     -54.844  -5.298 -13.710  1.00  0.00
ATOM    125  OD1 ASP    14     -55.776  -4.474 -13.848  1.00  0.00
ATOM    126  OD2 ASP    14     -53.797  -5.332 -14.391  1.00  0.00
ATOM    127  C   ASP    14     -56.969  -7.441 -14.098  1.00  0.00
ATOM    128  O   ASP    14     -56.174  -7.795 -14.969  1.00  0.00
ATOM    129  N   ILE    15     -58.285  -7.387 -14.283  1.00  0.00
ATOM    130  H   ILE    15     -58.901  -7.241 -13.506  1.00  0.00
ATOM    131  CA  ILE    15     -58.953  -7.723 -15.560  1.00  0.00
ATOM    132  CB  ILE    15     -60.455  -8.006 -15.329  1.00  0.00
ATOM    133  CG1 ILE    15     -60.643  -9.099 -14.263  1.00  0.00
ATOM    134  CG2 ILE    15     -61.130  -8.454 -16.637  1.00  0.00
ATOM    135  CD  ILE    15     -62.015  -9.065 -13.578  1.00  0.00
ATOM    136  C   ILE    15     -58.703  -6.611 -16.602  1.00  0.00
ATOM    137  O   ILE    15     -59.432  -5.625 -16.693  1.00  0.00
ATOM    138  N   GLU    16     -57.592  -6.773 -17.312  1.00  0.00
ATOM    139  H   GLU    16     -56.906  -7.449 -17.038  1.00  0.00
ATOM    140  CA  GLU    16     -57.200  -5.885 -18.424  1.00  0.00
ATOM    141  CB  GLU    16     -55.809  -5.283 -18.191  1.00  0.00
ATOM    142  CG  GLU    16     -55.855  -4.147 -17.161  1.00  0.00
ATOM    143  CD  GLU    16     -54.515  -3.423 -16.968  1.00  0.00
ATOM    144  OE1 GLU    16     -53.768  -3.285 -17.964  1.00  0.00
ATOM    145  OE2 GLU    16     -54.300  -2.931 -15.840  1.00  0.00
ATOM    146  C   GLU    16     -57.280  -6.607 -19.777  1.00  0.00
ATOM    147  O   GLU    16     -56.463  -7.469 -20.098  1.00  0.00
ATOM    148  N   GLY    17     -58.392  -6.328 -20.451  1.00  0.00
ATOM    149  H   GLY    17     -59.081  -5.711 -20.070  1.00  0.00
ATOM    150  CA  GLY    17     -58.746  -6.899 -21.767  1.00  0.00
ATOM    151  C   GLY    17     -60.016  -6.245 -22.332  1.00  0.00
ATOM    152  O   GLY    17     -60.667  -5.444 -21.660  1.00  0.00
ATOM    153  N   LEU    18     -60.316  -6.578 -23.586  1.00  0.00
ATOM    154  H   LEU    18     -59.756  -7.225 -24.100  1.00  0.00
ATOM    155  CA  LEU    18     -61.478  -6.035 -24.321  1.00  0.00
ATOM    156  CB  LEU    18     -61.301  -6.324 -25.821  1.00  0.00
ATOM    157  CG  LEU    18     -62.371  -5.677 -26.715  1.00  0.00
ATOM    158  CD1 LEU    18     -62.225  -4.153 -26.769  1.00  0.00
ATOM    159  CD2 LEU    18     -62.311  -6.280 -28.118  1.00  0.00
ATOM    160  C   LEU    18     -62.826  -6.555 -23.781  1.00  0.00
ATOM    161  O   LEU    18     -63.368  -7.572 -24.217  1.00  0.00
ATOM    162  N   LEU    19     -63.294  -5.867 -22.744  1.00  0.00
ATOM    163  H   LEU    19     -62.698  -5.232 -22.250  1.00  0.00
ATOM    164  CA  LEU    19     -64.605  -6.118 -22.117  1.00  0.00
ATOM    165  CB  LEU    19     -64.643  -5.441 -20.738  1.00  0.00
ATOM    166  CG  LEU    19     -65.919  -5.735 -19.936  1.00  0.00
ATOM    167  CD1 LEU    19     -65.967  -7.188 -19.451  1.00  0.00
ATOM    168  CD2 LEU    19     -66.033  -4.763 -18.761  1.00  0.00
ATOM    169  C   LEU    19     -65.762  -5.650 -23.019  1.00  0.00
ATOM    170  O   LEU    19     -66.102  -4.467 -23.069  1.00  0.00
ATOM    171  N   GLY    20     -66.243  -6.596 -23.825  1.00  0.00
ATOM    172  H   GLY    20     -65.723  -7.438 -23.976  1.00  0.00
ATOM    173  CA  GLY    20     -67.426  -6.425 -24.697  1.00  0.00
ATOM    174  C   GLY    20     -68.731  -6.257 -23.900  1.00  0.00
ATOM    175  O   GLY    20     -69.574  -7.152 -23.854  1.00  0.00
ATOM    176  N   ALA    21     -68.860  -5.086 -23.282  1.00  0.00
ATOM    177  H   ALA    21     -68.093  -4.439 -23.267  1.00  0.00
ATOM    178  CA  ALA    21     -70.020  -4.706 -22.452  1.00  0.00
ATOM    179  CB  ALA    21     -69.625  -3.529 -21.552  1.00  0.00
ATOM    180  C   ALA    21     -71.289  -4.417 -23.277  1.00  0.00
ATOM    181  O   ALA    21     -71.561  -3.290 -23.699  1.00  0.00
ATOM    182  N   GLY    22     -72.018  -5.502 -23.533  1.00  0.00
ATOM    183  H   GLY    22     -71.635  -6.409 -23.349  1.00  0.00
ATOM    184  CA  GLY    22     -73.318  -5.516 -24.242  1.00  0.00
ATOM    185  C   GLY    22     -74.351  -4.594 -23.578  1.00  0.00
ATOM    186  O   GLY    22     -74.903  -4.918 -22.529  1.00  0.00
ATOM    187  N   GLY    23     -74.471  -3.402 -24.161  1.00  0.00
ATOM    188  H   GLY    23     -73.965  -3.196 -24.997  1.00  0.00
ATOM    189  CA  GLY    23     -75.309  -2.296 -23.648  1.00  0.00
ATOM    190  C   GLY    23     -74.822  -1.710 -22.308  1.00  0.00
ATOM    191  O   GLY    23     -75.633  -1.254 -21.502  1.00  0.00
ATOM    192  N   GLY    24     -73.499  -1.693 -22.123  1.00  0.00
ATOM    193  H   GLY    24     -72.881  -2.121 -22.786  1.00  0.00
ATOM    194  CA  GLY    24     -72.823  -1.164 -20.919  1.00  0.00
ATOM    195  C   GLY    24     -72.953   0.359 -20.760  1.00  0.00
ATOM    196  O   GLY    24     -72.086   1.122 -21.184  1.00  0.00
ATOM    197  N   ARG    25     -74.074   0.761 -20.168  1.00  0.00
ATOM    198  H   ARG    25     -74.837   0.121 -20.060  1.00  0.00
ATOM    199  CA  ARG    25     -74.390   2.166 -19.836  1.00  0.00
ATOM    200  CB  ARG    25     -75.855   2.234 -19.385  1.00  0.00
ATOM    201  CG  ARG    25     -76.369   3.671 -19.233  1.00  0.00
ATOM    202  CD  ARG    25     -77.834   3.714 -18.787  1.00  0.00
ATOM    203  NE  ARG    25     -77.986   3.180 -17.420  1.00  0.00
ATOM    204  HE  ARG    25     -77.476   3.665 -16.714  1.00  0.00
ATOM    205  CZ  ARG    25     -78.716   2.125 -17.050  1.00  0.00
ATOM    206  NH1 ARG    25     -79.417   1.403 -17.915  1.00  0.00
ATOM    207 HH11 ARG    25     -79.402   1.654 -18.881  1.00  0.00
ATOM    208 HH12 ARG    25     -79.945   0.619 -17.601  1.00  0.00
ATOM    209  NH2 ARG    25     -78.735   1.752 -15.780  1.00  0.00
ATOM    210 HH21 ARG    25     -78.206   2.253 -15.098  1.00  0.00
ATOM    211 HH22 ARG    25     -79.282   0.962 -15.511  1.00  0.00
ATOM    212  C   ARG    25     -73.425   2.735 -18.777  1.00  0.00
ATOM    213  O   ARG    25     -73.526   2.451 -17.583  1.00  0.00
ATOM    214  N   ASN    26     -72.399   3.407 -19.292  1.00  0.00
ATOM    215  H   ASN    26     -72.219   3.366 -20.275  1.00  0.00
ATOM    216  CA  ASN    26     -71.345   4.070 -18.495  1.00  0.00
ATOM    217  CB  ASN    26     -70.223   4.494 -19.453  1.00  0.00
ATOM    218  CG  ASN    26     -68.975   4.992 -18.719  1.00  0.00
ATOM    219  OD1 ASN    26     -68.782   6.171 -18.470  1.00  0.00
ATOM    220  ND2 ASN    26     -68.086   4.087 -18.377  1.00  0.00
ATOM    221 HD21 ASN    26     -68.217   3.124 -18.591  1.00  0.00
ATOM    222 HD22 ASN    26     -67.276   4.424 -17.904  1.00  0.00
ATOM    223  C   ASN    26     -71.886   5.243 -17.651  1.00  0.00
ATOM    224  O   ASN    26     -71.933   6.401 -18.068  1.00  0.00
ATOM    225  N   LEU    27     -72.420   4.861 -16.496  1.00  0.00
ATOM    226  H   LEU    27     -72.614   3.893 -16.330  1.00  0.00
ATOM    227  CA  LEU    27     -72.969   5.790 -15.489  1.00  0.00
ATOM    228  CB  LEU    27     -73.918   5.028 -14.552  1.00  0.00
ATOM    229  CG  LEU    27     -75.180   4.512 -15.256  1.00  0.00
ATOM    230  CD1 LEU    27     -75.890   3.501 -14.356  1.00  0.00
ATOM    231  CD2 LEU    27     -76.137   5.661 -15.588  1.00  0.00
ATOM    232  C   LEU    27     -71.876   6.538 -14.706  1.00  0.00
ATOM    233  O   LEU    27     -71.371   6.077 -13.683  1.00  0.00
ATOM    234  N   VAL    28     -71.452   7.647 -15.303  1.00  0.00
ATOM    235  H   VAL    28     -71.699   7.844 -16.252  1.00  0.00
ATOM    236  CA  VAL    28     -70.467   8.569 -14.695  1.00  0.00
ATOM    237  CB  VAL    28     -69.156   8.675 -15.504  1.00  0.00
ATOM    238  CG1 VAL    28     -68.355   7.374 -15.405  1.00  0.00
ATOM    239  CG2 VAL    28     -69.365   9.068 -16.973  1.00  0.00
ATOM    240  C   VAL    28     -71.047   9.965 -14.416  1.00  0.00
ATOM    241  O   VAL    28     -71.801  10.516 -15.216  1.00  0.00
ATOM    242  N   ALA    29     -70.582  10.539 -13.310  1.00  0.00
ATOM    243  H   ALA    29     -69.912  10.080 -12.729  1.00  0.00
ATOM    244  CA  ALA    29     -70.991  11.881 -12.850  1.00  0.00
ATOM    245  CB  ALA    29     -71.352  11.832 -11.362  1.00  0.00
ATOM    246  C   ALA    29     -69.870  12.898 -13.107  1.00  0.00
ATOM    247  O   ALA    29     -68.770  12.789 -12.564  1.00  0.00
ATOM    248  N   HIS    30     -70.105  13.703 -14.138  1.00  0.00
ATOM    249  H   HIS    30     -70.901  13.569 -14.736  1.00  0.00
ATOM    250  CA  HIS    30     -69.166  14.735 -14.629  1.00  0.00
ATOM    251  CB  HIS    30     -69.688  15.307 -15.957  1.00  0.00
ATOM    252  CG  HIS    30     -70.106  14.202 -16.935  1.00  0.00
ATOM    253  ND1 HIS    30     -71.301  13.618 -16.942  1.00  0.00
ATOM    254  CD2 HIS    30     -69.320  13.520 -17.764  1.00  0.00
ATOM    255  CE1 HIS    30     -71.258  12.571 -17.759  1.00  0.00
ATOM    256  NE2 HIS    30     -70.031  12.512 -18.264  1.00  0.00
ATOM    257  HE2 HIS    30     -69.700  11.813 -18.893  1.00  0.00
ATOM    258  C   HIS    30     -68.929  15.856 -13.599  1.00  0.00
ATOM    259  O   HIS    30     -69.767  16.737 -13.407  1.00  0.00
ATOM    260  N   SER    31     -67.893  15.621 -12.795  1.00  0.00
ATOM    261  H   SER    31     -67.449  14.724 -12.820  1.00  0.00
ATOM    262  CA  SER    31     -67.346  16.495 -11.729  1.00  0.00
ATOM    263  CB  SER    31     -65.823  16.602 -11.867  1.00  0.00
ATOM    264  OG  SER    31     -65.239  15.300 -11.762  1.00  0.00
ATOM    265  HG  SER    31     -64.243  15.389 -11.720  1.00  0.00
ATOM    266  C   SER    31     -67.963  17.901 -11.565  1.00  0.00
ATOM    267  O   SER    31     -67.556  18.839 -12.258  1.00  0.00
ATOM    268  N   PRO    32     -68.956  18.042 -10.671  1.00  0.00
ATOM    269  CA  PRO    32     -69.575  19.345 -10.351  1.00  0.00
ATOM    270  CB  PRO    32     -70.637  19.028  -9.297  1.00  0.00
ATOM    271  CG  PRO    32     -71.041  17.595  -9.636  1.00  0.00
ATOM    272  CD  PRO    32     -69.715  16.946 -10.034  1.00  0.00
ATOM    273  C   PRO    32     -68.529  20.310  -9.777  1.00  0.00
ATOM    274  O   PRO    32     -67.671  19.921  -8.985  1.00  0.00
ATOM    275  N   LEU    33     -68.653  21.573 -10.173  1.00  0.00
ATOM    276  H   LEU    33     -69.403  21.873 -10.760  1.00  0.00
ATOM    277  CA  LEU    33     -67.712  22.635  -9.765  1.00  0.00
ATOM    278  CB  LEU    33     -67.006  23.214 -11.000  1.00  0.00
ATOM    279  CG  LEU    33     -66.168  22.185 -11.774  1.00  0.00
ATOM    280  CD1 LEU    33     -65.704  22.793 -13.097  1.00  0.00
ATOM    281  CD2 LEU    33     -64.952  21.715 -10.967  1.00  0.00
ATOM    282  C   LEU    33     -68.420  23.750  -8.984  1.00  0.00
ATOM    283  O   LEU    33     -69.517  24.177  -9.340  1.00  0.00
ATOM    284  N   THR    34     -67.739  24.202  -7.936  1.00  0.00
ATOM    285  H   THR    34     -66.802  23.903  -7.759  1.00  0.00
ATOM    286  CA  THR    34     -68.248  25.230  -7.000  1.00  0.00
ATOM    287  CB  THR    34     -68.647  24.617  -5.636  1.00  0.00
ATOM    288  OG1 THR    34     -69.139  25.632  -4.750  1.00  0.00
ATOM    289  HG1 THR    34     -68.371  26.176  -4.369  1.00  0.00
ATOM    290  CG2 THR    34     -67.529  23.816  -4.953  1.00  0.00
ATOM    291  C   THR    34     -67.250  26.378  -6.792  1.00  0.00
ATOM    292  O   THR    34     -66.037  26.176  -6.818  1.00  0.00
ATOM    293  N   SER    35     -67.812  27.562  -6.564  1.00  0.00
ATOM    294  H   SER    35     -68.740  27.772  -6.871  1.00  0.00
ATOM    295  CA  SER    35     -67.099  28.706  -5.954  1.00  0.00
ATOM    296  CB  SER    35     -68.066  29.874  -5.734  1.00  0.00
ATOM    297  OG  SER    35     -68.709  30.219  -6.964  1.00  0.00
ATOM    298  HG  SER    35     -69.171  31.102  -6.861  1.00  0.00
ATOM    299  C   SER    35     -66.538  28.290  -4.583  1.00  0.00
ATOM    300  O   SER    35     -67.097  27.407  -3.928  1.00  0.00
ATOM    301  N   HIS    36     -65.442  28.947  -4.205  1.00  0.00
ATOM    302  H   HIS    36     -65.153  29.770  -4.700  1.00  0.00
ATOM    303  CA  HIS    36     -64.613  28.704  -3.001  1.00  0.00
ATOM    304  CB  HIS    36     -64.409  30.042  -2.281  1.00  0.00
ATOM    305  CG  HIS    36     -63.612  31.020  -3.150  1.00  0.00
ATOM    306  ND1 HIS    36     -64.092  31.705  -4.186  1.00  0.00
ATOM    307  CD2 HIS    36     -62.365  31.427  -2.936  1.00  0.00
ATOM    308  CE1 HIS    36     -63.151  32.547  -4.599  1.00  0.00
ATOM    309  NE2 HIS    36     -62.086  32.376  -3.824  1.00  0.00
ATOM    310  HE2 HIS    36     -61.238  32.896  -3.878  1.00  0.00
ATOM    311  C   HIS    36     -65.054  27.583  -2.028  1.00  0.00
ATOM    312  O   HIS    36     -65.812  27.837  -1.088  1.00  0.00
ATOM    313  N   PRO    37     -64.638  26.335  -2.305  1.00  0.00
ATOM    314  CA  PRO    37     -64.975  25.158  -1.476  1.00  0.00
ATOM    315  CB  PRO    37     -64.561  23.961  -2.335  1.00  0.00
ATOM    316  CG  PRO    37     -63.379  24.493  -3.143  1.00  0.00
ATOM    317  CD  PRO    37     -63.787  25.935  -3.447  1.00  0.00
ATOM    318  C   PRO    37     -64.246  25.165  -0.124  1.00  0.00
ATOM    319  O   PRO    37     -63.377  26.001   0.116  1.00  0.00
ATOM    320  N   ALA    38     -64.641  24.241   0.754  1.00  0.00
ATOM    321  H   ALA    38     -65.449  23.681   0.586  1.00  0.00
ATOM    322  CA  ALA    38     -63.963  23.987   2.046  1.00  0.00
ATOM    323  CB  ALA    38     -64.815  23.029   2.888  1.00  0.00
ATOM    324  C   ALA    38     -62.532  23.455   1.827  1.00  0.00
ATOM    325  O   ALA    38     -62.261  22.258   1.734  1.00  0.00
ATOM    326  N   ALA    39     -61.652  24.436   1.649  1.00  0.00
ATOM    327  H   ALA    39     -61.967  25.388   1.686  1.00  0.00
ATOM    328  CA  ALA    39     -60.253  24.307   1.192  1.00  0.00
ATOM    329  CB  ALA    39     -60.290  24.078  -0.328  1.00  0.00
ATOM    330  C   ALA    39     -59.507  25.627   1.486  1.00  0.00
ATOM    331  O   ALA    39     -60.154  26.596   1.890  1.00  0.00
ATOM    332  N   PRO    40     -58.176  25.697   1.306  1.00  0.00
ATOM    333  CA  PRO    40     -57.443  26.982   1.300  1.00  0.00
ATOM    334  CB  PRO    40     -56.034  26.600   0.848  1.00  0.00
ATOM    335  CG  PRO    40     -55.850  25.228   1.495  1.00  0.00
ATOM    336  CD  PRO    40     -57.223  24.568   1.338  1.00  0.00
ATOM    337  C   PRO    40     -58.088  28.022   0.365  1.00  0.00
ATOM    338  O   PRO    40     -58.094  29.213   0.671  1.00  0.00
ATOM    339  N   THR    41     -58.631  27.550  -0.759  1.00  0.00
ATOM    340  H   THR    41     -58.303  26.705  -1.182  1.00  0.00
ATOM    341  CA  THR    41     -59.496  28.332  -1.672  1.00  0.00
ATOM    342  CB  THR    41     -59.679  27.557  -2.992  1.00  0.00
ATOM    343  OG1 THR    41     -58.463  26.891  -3.354  1.00  0.00
ATOM    344  HG1 THR    41     -58.545  26.549  -4.293  1.00  0.00
ATOM    345  CG2 THR    41     -60.100  28.490  -4.133  1.00  0.00
ATOM    346  C   THR    41     -60.873  28.624  -1.034  1.00  0.00
ATOM    347  O   THR    41     -61.894  28.043  -1.399  1.00  0.00
ATOM    348  N   LEU    42     -60.856  29.542  -0.073  1.00  0.00
ATOM    349  H   LEU    42     -59.984  29.862   0.306  1.00  0.00
ATOM    350  CA  LEU    42     -62.061  30.076   0.597  1.00  0.00
ATOM    351  CB  LEU    42     -62.120  29.621   2.061  1.00  0.00
ATOM    352  CG  LEU    42     -62.868  28.296   2.247  1.00  0.00
ATOM    353  CD1 LEU    42     -62.647  27.775   3.668  1.00  0.00
ATOM    354  CD2 LEU    42     -64.372  28.473   2.010  1.00  0.00
ATOM    355  C   LEU    42     -62.153  31.606   0.524  1.00  0.00
ATOM    356  O   LEU    42     -61.139  32.302   0.470  1.00  0.00
ATOM    357  N   MET    43     -63.390  32.101   0.509  1.00  0.00
ATOM    358  H   MET    43     -64.195  31.510   0.456  1.00  0.00
ATOM    359  CA  MET    43     -63.655  33.553   0.461  1.00  0.00
ATOM    360  CB  MET    43     -64.381  33.856  -0.859  1.00  0.00
ATOM    361  CG  MET    43     -64.248  35.301  -1.354  1.00  0.00
ATOM    362  SD  MET    43     -65.033  36.575  -0.299  1.00  0.00
ATOM    363  CE  MET    43     -65.110  37.910  -1.472  1.00  0.00
ATOM    364  C   MET    43     -64.439  34.071   1.690  1.00  0.00
ATOM    365  O   MET    43     -65.671  34.043   1.700  1.00  0.00
ATOM    366  N   PRO    44     -63.724  34.318   2.796  1.00  0.00
ATOM    367  CA  PRO    44     -64.170  35.307   3.797  1.00  0.00
ATOM    368  CB  PRO    44     -63.855  34.632   5.139  1.00  0.00
ATOM    369  CG  PRO    44     -62.583  33.839   4.846  1.00  0.00
ATOM    370  CD  PRO    44     -62.810  33.339   3.419  1.00  0.00
ATOM    371  C   PRO    44     -63.413  36.627   3.541  1.00  0.00
ATOM    372  O   PRO    44     -63.219  37.000   2.385  1.00  0.00
ATOM    373  N   ALA    45     -63.016  37.346   4.593  1.00  0.00
ATOM    374  H   ALA    45     -63.284  37.098   5.523  1.00  0.00
ATOM    375  CA  ALA    45     -62.187  38.566   4.486  1.00  0.00
ATOM    376  CB  ALA    45     -62.168  39.271   5.847  1.00  0.00
ATOM    377  C   ALA    45     -60.767  38.259   3.964  1.00  0.00
ATOM    378  O   ALA    45     -59.818  38.037   4.712  1.00  0.00
ATOM    379  N   VAL    46     -60.657  38.215   2.638  1.00  0.00
ATOM    380  H   VAL    46     -61.489  38.145   2.077  1.00  0.00
ATOM    381  CA  VAL    46     -59.417  37.828   1.916  1.00  0.00
ATOM    382  CB  VAL    46     -59.694  36.454   1.234  1.00  0.00
ATOM    383  CG1 VAL    46     -59.964  35.349   2.260  1.00  0.00
ATOM    384  CG2 VAL    46     -60.851  36.407   0.228  1.00  0.00
ATOM    385  C   VAL    46     -58.929  38.958   0.953  1.00  0.00
ATOM    386  O   VAL    46     -59.818  39.199   0.171  1.00  0.00
ATOM    387  N   ASN    47     -57.615  39.358   0.818  1.00  0.00
ATOM    388  H   ASN    47     -56.971  38.846   1.372  1.00  0.00
ATOM    389  CA  ASN    47     -56.830  40.460   0.115  1.00  0.00
ATOM    390  CB  ASN    47     -55.970  41.224   1.128  1.00  0.00
ATOM    391  CG  ASN    47     -56.174  42.742   1.146  1.00  0.00
ATOM    392  OD1 ASN    47     -55.269  43.513   1.434  1.00  0.00
ATOM    393  ND2 ASN    47     -57.357  43.217   0.827  1.00  0.00
ATOM    394 HD21 ASN    47     -58.118  42.623   0.548  1.00  0.00
ATOM    395 HD22 ASN    47     -57.532  44.185   0.965  1.00  0.00
ATOM    396  C   ASN    47     -55.965  40.495  -1.209  1.00  0.00
ATOM    397  O   ASN    47     -55.608  41.599  -1.622  1.00  0.00
ATOM    398  N   TYR    48     -55.586  39.404  -1.902  1.00  0.00
ATOM    399  H   TYR    48     -55.549  38.508  -1.463  1.00  0.00
ATOM    400  CA  TYR    48     -54.987  39.375  -3.279  1.00  0.00
ATOM    401  CB  TYR    48     -53.916  38.270  -3.309  1.00  0.00
ATOM    402  CG  TYR    48     -53.299  38.010  -4.689  1.00  0.00
ATOM    403  CD1 TYR    48     -52.255  38.821  -5.153  1.00  0.00
ATOM    404  HD1 TYR    48     -51.777  39.529  -4.478  1.00  0.00
ATOM    405  CD2 TYR    48     -53.864  37.043  -5.537  1.00  0.00
ATOM    406  HD2 TYR    48     -54.624  36.359  -5.161  1.00  0.00
ATOM    407  CE1 TYR    48     -51.798  38.690  -6.472  1.00  0.00
ATOM    408  HE1 TYR    48     -51.024  39.356  -6.853  1.00  0.00
ATOM    409  CE2 TYR    48     -53.406  36.913  -6.855  1.00  0.00
ATOM    410  HE2 TYR    48     -53.856  36.173  -7.516  1.00  0.00
ATOM    411  CZ  TYR    48     -52.376  37.738  -7.320  1.00  0.00
ATOM    412  OH  TYR    48     -51.944  37.620  -8.599  1.00  0.00
ATOM    413  HH  TYR    48     -52.535  36.949  -9.077  1.00  0.00
ATOM    414  C   TYR    48     -55.900  39.329  -4.553  1.00  0.00
ATOM    415  O   TYR    48     -55.700  40.134  -5.459  1.00  0.00
ATOM    416  N   ALA    49     -56.842  38.378  -4.686  1.00  0.00
ATOM    417  H   ALA    49     -56.750  37.535  -4.155  1.00  0.00
ATOM    418  CA  ALA    49     -57.972  38.358  -5.673  1.00  0.00
ATOM    419  CB  ALA    49     -58.109  36.930  -6.216  1.00  0.00
ATOM    420  C   ALA    49     -59.318  39.130  -5.373  1.00  0.00
ATOM    421  O   ALA    49     -59.418  40.191  -5.982  1.00  0.00
ATOM    422  N   PRO    50     -60.360  38.715  -4.590  1.00  0.00
ATOM    423  CA  PRO    50     -61.330  39.688  -3.975  1.00  0.00
ATOM    424  CB  PRO    50     -62.650  39.308  -4.644  1.00  0.00
ATOM    425  CG  PRO    50     -62.586  37.779  -4.673  1.00  0.00
ATOM    426  CD  PRO    50     -61.098  37.462  -4.861  1.00  0.00
ATOM    427  C   PRO    50     -61.514  39.711  -2.419  1.00  0.00
ATOM    428  O   PRO    50     -61.543  38.638  -1.821  1.00  0.00
ATOM    429  N   LEU    51     -61.642  40.907  -1.796  1.00  0.00
ATOM    430  H   LEU    51     -61.504  41.721  -2.361  1.00  0.00
ATOM    431  CA  LEU    51     -61.869  41.253  -0.342  1.00  0.00
ATOM    432  CB  LEU    51     -62.875  40.306   0.343  1.00  0.00
ATOM    433  CG  LEU    51     -63.695  40.968   1.462  1.00  0.00
ATOM    434  CD1 LEU    51     -64.549  42.129   0.941  1.00  0.00
ATOM    435  CD2 LEU    51     -64.607  39.931   2.116  1.00  0.00
ATOM    436  C   LEU    51     -60.693  41.728   0.594  1.00  0.00
ATOM    437  O   LEU    51     -59.969  42.626   0.174  1.00  0.00
ATOM    438  N   ASP    52     -60.485  41.197   1.829  1.00  0.00
ATOM    439  H   ASP    52     -61.007  40.386   2.077  1.00  0.00
ATOM    440  CA  ASP    52     -59.517  41.670   2.878  1.00  0.00
ATOM    441  CB  ASP    52     -60.384  42.127   4.063  1.00  0.00
ATOM    442  CG  ASP    52     -59.642  42.865   5.185  1.00  0.00
ATOM    443  OD1 ASP    52     -59.287  42.171   6.161  1.00  0.00
ATOM    444  OD2 ASP    52     -59.477  44.096   5.048  1.00  0.00
ATOM    445  C   ASP    52     -58.169  41.017   3.377  1.00  0.00
ATOM    446  O   ASP    52     -57.344  41.811   3.817  1.00  0.00
ATOM    447  N   LEU    53     -57.938  39.692   3.525  1.00  0.00
ATOM    448  H   LEU    53     -58.671  39.102   3.878  1.00  0.00
ATOM    449  CA  LEU    53     -56.577  39.067   3.688  1.00  0.00
ATOM    450  CB  LEU    53     -56.476  38.470   5.101  1.00  0.00
ATOM    451  CG  LEU    53     -55.034  38.223   5.563  1.00  0.00
ATOM    452  CD1 LEU    53     -54.331  39.533   5.934  1.00  0.00
ATOM    453  CD2 LEU    53     -55.017  37.244   6.738  1.00  0.00
ATOM    454  C   LEU    53     -55.935  38.174   2.548  1.00  0.00
ATOM    455  O   LEU    53     -54.864  38.558   2.080  1.00  0.00
ATOM    456  N   PRO    54     -56.474  37.029   2.053  1.00  0.00
ATOM    457  CA  PRO    54     -56.240  36.508   0.650  1.00  0.00
ATOM    458  CB  PRO    54     -56.480  34.998   0.746  1.00  0.00
ATOM    459  CG  PRO    54     -56.067  34.673   2.175  1.00  0.00
ATOM    460  CD  PRO    54     -56.618  35.866   2.952  1.00  0.00
ATOM    461  C   PRO    54     -56.697  36.979  -0.782  1.00  0.00
ATOM    462  O   PRO    54     -55.973  36.656  -1.717  1.00  0.00
ATOM    463  N   GLY    55     -57.884  37.559  -1.060  1.00  0.00
ATOM    464  H   GLY    55     -58.656  37.403  -0.445  1.00  0.00
ATOM    465  CA  GLY    55     -58.346  38.311  -2.280  1.00  0.00
ATOM    466  C   GLY    55     -58.472  39.891  -2.383  1.00  0.00
ATOM    467  O   GLY    55     -58.981  40.571  -1.515  1.00  0.00
ATOM    468  N   SER    56     -58.056  40.621  -3.425  1.00  0.00
ATOM    469  H   SER    56     -57.901  40.250  -4.338  1.00  0.00
ATOM    470  CA  SER    56     -58.009  42.112  -3.387  1.00  0.00
ATOM    471  CB  SER    56     -56.959  42.753  -4.305  1.00  0.00
ATOM    472  OG  SER    56     -57.127  42.384  -5.674  1.00  0.00
ATOM    473  HG  SER    56     -56.578  41.552  -5.860  1.00  0.00
ATOM    474  C   SER    56     -59.325  42.892  -3.512  1.00  0.00
ATOM    475  O   SER    56     -60.257  42.494  -4.205  1.00  0.00
ATOM    476  N   ALA    57     -59.491  43.754  -2.513  1.00  0.00
ATOM    477  H   ALA    57     -59.131  43.531  -1.605  1.00  0.00
ATOM    478  CA  ALA    57     -60.444  44.885  -2.514  1.00  0.00
ATOM    479  CB  ALA    57     -61.846  44.453  -2.069  1.00  0.00
ATOM    480  C   ALA    57     -59.917  45.973  -1.568  1.00  0.00
ATOM    481  O   ALA    57     -59.603  45.695  -0.410  1.00  0.00
ATOM    482  N   GLU    58     -59.550  47.104  -2.179  1.00  0.00
ATOM    483  H   GLU    58     -59.696  47.212  -3.161  1.00  0.00
ATOM    484  CA  GLU    58     -58.946  48.286  -1.509  1.00  0.00
ATOM    485  CB  GLU    58     -60.074  49.000  -0.735  1.00  0.00
ATOM    486  CG  GLU    58     -59.821  50.466  -0.351  1.00  0.00
ATOM    487  CD  GLU    58     -59.064  50.680   0.969  1.00  0.00
ATOM    488  OE1 GLU    58     -59.409  49.993   1.957  1.00  0.00
ATOM    489  OE2 GLU    58     -58.226  51.607   0.983  1.00  0.00
ATOM    490  C   GLU    58     -57.729  47.885  -0.630  1.00  0.00
ATOM    491  O   GLU    58     -57.405  48.570   0.339  1.00  0.00
ATOM    492  N   PRO    59     -56.902  46.950  -1.121  1.00  0.00
ATOM    493  CA  PRO    59     -56.163  45.988  -0.278  1.00  0.00
ATOM    494  CB  PRO    59     -55.248  45.228  -1.245  1.00  0.00
ATOM    495  CG  PRO    59     -55.035  46.204  -2.396  1.00  0.00
ATOM    496  CD  PRO    59     -56.362  46.956  -2.495  1.00  0.00
ATOM    497  C   PRO    59     -55.454  46.526   0.985  1.00  0.00
ATOM    498  O   PRO    59     -54.344  47.054   0.885  1.00  0.00
ATOM    499  N   PRO    60     -56.109  46.404   2.158  1.00  0.00
ATOM    500  CA  PRO    60     -55.568  46.849   3.461  1.00  0.00
ATOM    501  CB  PRO    60     -56.704  46.643   4.466  1.00  0.00
ATOM    502  CG  PRO    60     -57.954  46.774   3.604  1.00  0.00
ATOM    503  CD  PRO    60     -57.540  46.066   2.317  1.00  0.00
ATOM    504  C   PRO    60     -54.306  46.119   3.949  1.00  0.00
ATOM    505  O   PRO    60     -53.423  46.773   4.501  1.00  0.00
ATOM    506  N   LYS    61     -54.224  44.802   3.740  1.00  0.00
ATOM    507  H   LYS    61     -54.937  44.293   3.250  1.00  0.00
ATOM    508  CA  LYS    61     -53.087  43.960   4.178  1.00  0.00
ATOM    509  CB  LYS    61     -53.095  43.853   5.711  1.00  0.00
ATOM    510  CG  LYS    61     -51.833  43.197   6.283  1.00  0.00
ATOM    511  CD  LYS    61     -51.793  43.249   7.812  1.00  0.00
ATOM    512  CE  LYS    61     -51.472  44.649   8.345  1.00  0.00
ATOM    513  NZ  LYS    61     -51.411  44.647   9.813  1.00  0.00
ATOM    514  HZ1 LYS    61     -51.207  45.570  10.139  1.00  0.00
ATOM    515  HZ2 LYS    61     -52.292  44.349  10.182  1.00  0.00
ATOM    516  HZ3 LYS    61     -50.694  44.020  10.116  1.00  0.00
ATOM    517  C   LYS    61     -53.176  42.557   3.553  1.00  0.00
ATOM    518  O   LYS    61     -54.215  41.903   3.599  1.00  0.00
ATOM    519  N   GLN    62     -52.033  42.092   3.060  1.00  0.00
ATOM    520  H   GLN    62     -51.169  42.588   3.202  1.00  0.00
ATOM    521  CA  GLN    62     -51.903  40.777   2.398  1.00  0.00
ATOM    522  CB  GLN    62     -50.790  40.795   1.343  1.00  0.00
ATOM    523  CG  GLN    62     -50.940  41.842   0.236  1.00  0.00
ATOM    524  CD  GLN    62     -52.171  41.630  -0.646  1.00  0.00
ATOM    525  OE1 GLN    62     -52.262  40.713  -1.448  1.00  0.00
ATOM    526  NE2 GLN    62     -53.184  42.440  -0.450  1.00  0.00
ATOM    527 HE21 GLN    62     -53.202  43.116   0.284  1.00  0.00
ATOM    528 HE22 GLN    62     -54.022  42.236  -0.972  1.00  0.00
ATOM    529  C   GLN    62     -51.563  39.666   3.403  1.00  0.00
ATOM    530  O   GLN    62     -50.783  39.875   4.333  1.00  0.00
ATOM    531  N   CYS    63     -52.181  38.514   3.136  1.00  0.00
ATOM    532  H   CYS    63     -52.943  38.533   2.485  1.00  0.00
ATOM    533  CA  CYS    63     -52.021  37.192   3.790  1.00  0.00
ATOM    534  CB  CYS    63     -51.662  36.154   2.714  1.00  0.00
ATOM    535  SG  CYS    63     -52.811  36.093   1.291  1.00  0.00
ATOM    536  HG  CYS    63     -52.161  35.139   0.629  1.00  0.00
ATOM    537  C   CYS    63     -51.048  37.150   4.989  1.00  0.00
ATOM    538  O   CYS    63     -51.472  37.328   6.130  1.00  0.00
ATOM    539  N   HIS    64     -49.779  36.831   4.731  1.00  0.00
ATOM    540  H   HIS    64     -49.527  36.321   3.906  1.00  0.00
ATOM    541  CA  HIS    64     -48.665  36.993   5.684  1.00  0.00
ATOM    542  CB  HIS    64     -47.410  36.320   5.108  1.00  0.00
ATOM    543  CG  HIS    64     -47.657  34.850   4.751  1.00  0.00
ATOM    544  ND1 HIS    64     -48.259  34.414   3.647  1.00  0.00
ATOM    545  CD2 HIS    64     -47.304  33.789   5.471  1.00  0.00
ATOM    546  CE1 HIS    64     -48.278  33.086   3.680  1.00  0.00
ATOM    547  NE2 HIS    64     -47.688  32.703   4.807  1.00  0.00
ATOM    548  HE2 HIS    64     -47.556  31.759   5.099  1.00  0.00
ATOM    549  C   HIS    64     -48.445  38.505   5.891  1.00  0.00
ATOM    550  O   HIS    64     -47.882  39.154   5.008  1.00  0.00
ATOM    551  N   PRO    65     -48.817  39.022   7.072  1.00  0.00
ATOM    552  CA  PRO    65     -49.152  40.446   7.296  1.00  0.00
ATOM    553  CB  PRO    65     -49.383  40.562   8.807  1.00  0.00
ATOM    554  CG  PRO    65     -48.529  39.439   9.391  1.00  0.00
ATOM    555  CD  PRO    65     -48.680  38.318   8.362  1.00  0.00
ATOM    556  C   PRO    65     -48.160  41.487   6.751  1.00  0.00
ATOM    557  O   PRO    65     -47.163  41.840   7.379  1.00  0.00
ATOM    558  N   CYS    66     -48.459  41.901   5.522  1.00  0.00
ATOM    559  H   CYS    66     -49.165  41.424   4.996  1.00  0.00
ATOM    560  CA  CYS    66     -47.681  42.893   4.749  1.00  0.00
ATOM    561  CB  CYS    66     -46.728  42.134   3.810  1.00  0.00
ATOM    562  SG  CYS    66     -47.544  41.082   2.554  1.00  0.00
ATOM    563  HG  CYS    66     -46.423  40.584   2.040  1.00  0.00
ATOM    564  C   CYS    66     -48.597  43.865   3.968  1.00  0.00
ATOM    565  O   CYS    66     -49.754  43.510   3.724  1.00  0.00
ATOM    566  N   PRO    67     -48.125  45.065   3.578  1.00  0.00
ATOM    567  CA  PRO    67     -48.920  46.049   2.807  1.00  0.00
ATOM    568  CB  PRO    67     -47.952  47.195   2.491  1.00  0.00
ATOM    569  CG  PRO    67     -46.568  46.566   2.635  1.00  0.00
ATOM    570  CD  PRO    67     -46.761  45.586   3.791  1.00  0.00
ATOM    571  C   PRO    67     -49.559  45.475   1.532  1.00  0.00
ATOM    572  O   PRO    67     -49.106  44.460   1.004  1.00  0.00
ATOM    573  N   GLY    68     -50.618  46.147   1.081  1.00  0.00
ATOM    574  H   GLY    68     -50.833  47.062   1.435  1.00  0.00
ATOM    575  CA  GLY    68     -51.480  45.700  -0.037  1.00  0.00
ATOM    576  C   GLY    68     -50.734  45.432  -1.355  1.00  0.00
ATOM    577  O   GLY    68     -49.746  46.090  -1.680  1.00  0.00
ATOM    578  N   VAL    69     -51.256  44.465  -2.108  1.00  0.00
ATOM    579  H   VAL    69     -52.007  43.891  -1.779  1.00  0.00
ATOM    580  CA  VAL    69     -50.689  44.059  -3.412  1.00  0.00
ATOM    581  CB  VAL    69     -51.228  42.661  -3.789  1.00  0.00
ATOM    582  CG1 VAL    69     -52.696  42.615  -4.241  1.00  0.00
ATOM    583  CG2 VAL    69     -50.291  41.951  -4.767  1.00  0.00
ATOM    584  C   VAL    69     -50.859  45.134  -4.516  1.00  0.00
ATOM    585  O   VAL    69     -51.985  45.574  -4.761  1.00  0.00
ATOM    586  N   PRO    70     -49.768  45.522  -5.199  1.00  0.00
ATOM    587  CA  PRO    70     -49.798  46.504  -6.305  1.00  0.00
ATOM    588  CB  PRO    70     -48.332  46.746  -6.674  1.00  0.00
ATOM    589  CG  PRO    70     -47.635  45.459  -6.238  1.00  0.00
ATOM    590  CD  PRO    70     -48.382  45.070  -4.961  1.00  0.00
ATOM    591  C   PRO    70     -50.631  46.096  -7.532  1.00  0.00
ATOM    592  O   PRO    70     -51.003  46.960  -8.321  1.00  0.00
ATOM    593  N   GLN    71     -50.732  44.788  -7.771  1.00  0.00
ATOM    594  H   GLN    71     -50.188  44.118  -7.269  1.00  0.00
ATOM    595  CA  GLN    71     -51.581  44.188  -8.820  1.00  0.00
ATOM    596  CB  GLN    71     -50.774  44.132 -10.131  1.00  0.00
ATOM    597  CG  GLN    71     -51.590  43.819 -11.396  1.00  0.00
ATOM    598  CD  GLN    71     -52.139  42.388 -11.435  1.00  0.00
ATOM    599  OE1 GLN    71     -51.514  41.421 -11.026  1.00  0.00
ATOM    600  NE2 GLN    71     -53.329  42.227 -11.965  1.00  0.00
ATOM    601 HE21 GLN    71     -53.817  42.987 -12.411  1.00  0.00
ATOM    602 HE22 GLN    71     -53.788  41.355 -11.819  1.00  0.00
ATOM    603  C   GLN    71     -51.993  42.780  -8.351  1.00  0.00
ATOM    604  O   GLN    71     -51.175  42.052  -7.788  1.00  0.00
ATOM    605  N   GLY    72     -53.282  42.482  -8.505  1.00  0.00
ATOM    606  H   GLY    72     -53.933  43.160  -8.843  1.00  0.00
ATOM    607  CA  GLY    72     -53.874  41.170  -8.170  1.00  0.00
ATOM    608  C   GLY    72     -54.422  40.480  -9.427  1.00  0.00
ATOM    609  O   GLY    72     -55.406  40.936 -10.008  1.00  0.00
ATOM    610  N   THR    73     -53.705  39.463  -9.898  1.00  0.00
ATOM    611  H   THR    73     -52.875  39.141  -9.428  1.00  0.00
ATOM    612  CA  THR    73     -54.074  38.732 -11.134  1.00  0.00
ATOM    613  CB  THR    73     -52.983  38.853 -12.219  1.00  0.00
ATOM    614  OG1 THR    73     -53.485  38.329 -13.452  1.00  0.00
ATOM    615  HG1 THR    73     -52.747  38.339 -14.130  1.00  0.00
ATOM    616  CG2 THR    73     -51.643  38.196 -11.862  1.00  0.00
ATOM    617  C   THR    73     -54.492  37.268 -10.908  1.00  0.00
ATOM    618  O   THR    73     -53.919  36.544 -10.090  1.00  0.00
ATOM    619  N   SER    74     -55.487  36.871 -11.695  1.00  0.00
ATOM    620  H   SER    74     -55.889  37.504 -12.357  1.00  0.00
ATOM    621  CA  SER    74     -56.074  35.514 -11.711  1.00  0.00
ATOM    622  CB  SER    74     -57.559  35.582 -11.326  1.00  0.00
ATOM    623  OG  SER    74     -58.281  36.424 -12.234  1.00  0.00
ATOM    624  HG  SER    74     -58.172  36.080 -13.173  1.00  0.00
ATOM    625  C   SER    74     -55.950  34.871 -13.107  1.00  0.00
ATOM    626  O   SER    74     -56.212  35.558 -14.099  1.00  0.00
ATOM    627  N   PRO    75     -55.640  33.567 -13.192  1.00  0.00
ATOM    628  CA  PRO    75     -55.574  32.831 -14.474  1.00  0.00
ATOM    629  CB  PRO    75     -55.272  31.387 -14.073  1.00  0.00
ATOM    630  CG  PRO    75     -54.440  31.555 -12.804  1.00  0.00
ATOM    631  CD  PRO    75     -55.114  32.730 -12.094  1.00  0.00
ATOM    632  C   PRO    75     -56.899  32.907 -15.247  1.00  0.00
ATOM    633  O   PRO    75     -57.981  32.895 -14.660  1.00  0.00
ATOM    634  N   ALA    76     -56.767  33.035 -16.564  1.00  0.00
ATOM    635  H   ALA    76     -55.870  33.044 -16.999  1.00  0.00
ATOM    636  CA  ALA    76     -57.908  33.144 -17.496  1.00  0.00
ATOM    637  CB  ALA    76     -57.421  33.751 -18.816  1.00  0.00
ATOM    638  C   ALA    76     -58.600  31.791 -17.763  1.00  0.00
ATOM    639  O   ALA    76     -57.912  30.782 -17.936  1.00  0.00
ATOM    640  N   PRO    77     -59.943  31.762 -17.757  1.00  0.00
ATOM    641  CA  PRO    77     -60.724  30.577 -18.171  1.00  0.00
ATOM    642  CB  PRO    77     -62.184  30.980 -17.961  1.00  0.00
ATOM    643  CG  PRO    77     -62.102  31.962 -16.794  1.00  0.00
ATOM    644  CD  PRO    77     -60.819  32.742 -17.083  1.00  0.00
ATOM    645  C   PRO    77     -60.471  30.241 -19.647  1.00  0.00
ATOM    646  O   PRO    77     -60.364  31.130 -20.490  1.00  0.00
ATOM    647  N   VAL    78     -60.429  28.941 -19.927  1.00  0.00
ATOM    648  H   VAL    78     -60.543  28.258 -19.209  1.00  0.00
ATOM    649  CA  VAL    78     -60.175  28.383 -21.277  1.00  0.00
ATOM    650  CB  VAL    78     -59.902  26.863 -21.195  1.00  0.00
ATOM    651  CG1 VAL    78     -59.613  26.241 -22.568  1.00  0.00
ATOM    652  CG2 VAL    78     -58.718  26.550 -20.272  1.00  0.00
ATOM    653  C   VAL    78     -61.345  28.708 -22.238  1.00  0.00
ATOM    654  O   VAL    78     -62.462  28.238 -22.007  1.00  0.00
ATOM    655  N   PRO    79     -61.095  29.494 -23.298  1.00  0.00
ATOM    656  CA  PRO    79     -62.110  29.814 -24.320  1.00  0.00
ATOM    657  CB  PRO    79     -61.526  31.008 -25.083  1.00  0.00
ATOM    658  CG  PRO    79     -60.015  30.798 -24.979  1.00  0.00
ATOM    659  CD  PRO    79     -59.829  30.202 -23.582  1.00  0.00
ATOM    660  C   PRO    79     -62.430  28.606 -25.218  1.00  0.00
ATOM    661  O   PRO    79     -61.692  28.270 -26.143  1.00  0.00
ATOM    662  N   TYR    80     -63.462  27.872 -24.809  1.00  0.00
ATOM    663  H   TYR    80     -63.872  28.021 -23.908  1.00  0.00
ATOM    664  CA  TYR    80     -63.963  26.683 -25.531  1.00  0.00
ATOM    665  CB  TYR    80     -64.885  25.900 -24.584  1.00  0.00
ATOM    666  CG  TYR    80     -65.363  24.563 -25.165  1.00  0.00
ATOM    667  CD1 TYR    80     -64.544  23.426 -25.086  1.00  0.00
ATOM    668  HD1 TYR    80     -63.532  23.503 -24.690  1.00  0.00
ATOM    669  CD2 TYR    80     -66.664  24.451 -25.680  1.00  0.00
ATOM    670  HD2 TYR    80     -67.289  25.338 -25.789  1.00  0.00
ATOM    671  CE1 TYR    80     -65.027  22.183 -25.520  1.00  0.00
ATOM    672  HE1 TYR    80     -64.394  21.299 -25.464  1.00  0.00
ATOM    673  CE2 TYR    80     -67.147  23.204 -26.104  1.00  0.00
ATOM    674  HE2 TYR    80     -68.164  23.120 -26.483  1.00  0.00
ATOM    675  CZ  TYR    80     -66.326  22.073 -26.029  1.00  0.00
ATOM    676  OH  TYR    80     -66.769  20.873 -26.485  1.00  0.00
ATOM    677  HH  TYR    80     -67.697  20.977 -26.841  1.00  0.00
ATOM    678  C   TYR    80     -64.632  27.031 -26.878  1.00  0.00
ATOM    679  O   TYR    80     -65.840  27.251 -26.977  1.00  0.00
ATOM    680  N   GLY    81     -63.767  27.181 -27.879  1.00  0.00
ATOM    681  H   GLY    81     -62.786  27.238 -27.685  1.00  0.00
ATOM    682  CA  GLY    81     -64.136  27.438 -29.288  1.00  0.00
ATOM    683  C   GLY    81     -64.779  26.213 -29.954  1.00  0.00
ATOM    684  O   GLY    81     -64.086  25.365 -30.514  1.00  0.00
ATOM    685  N   TYR    82     -66.105  26.161 -29.878  1.00  0.00
ATOM    686  H   TYR    82     -66.623  26.849 -29.370  1.00  0.00
ATOM    687  CA  TYR    82     -66.899  25.042 -30.423  1.00  0.00
ATOM    688  CB  TYR    82     -67.750  24.461 -29.288  1.00  0.00
ATOM    689  CG  TYR    82     -68.337  23.093 -29.649  1.00  0.00
ATOM    690  CD1 TYR    82     -67.587  21.932 -29.413  1.00  0.00
ATOM    691  HD1 TYR    82     -66.598  21.996 -28.957  1.00  0.00
ATOM    692  CD2 TYR    82     -69.592  23.002 -30.270  1.00  0.00
ATOM    693  HD2 TYR    82     -70.179  23.901 -30.462  1.00  0.00
ATOM    694  CE1 TYR    82     -68.090  20.683 -29.802  1.00  0.00
ATOM    695  HE1 TYR    82     -67.511  19.778 -29.621  1.00  0.00
ATOM    696  CE2 TYR    82     -70.087  21.753 -30.668  1.00  0.00
ATOM    697  HE2 TYR    82     -71.028  21.695 -31.214  1.00  0.00
ATOM    698  CZ  TYR    82     -69.336  20.595 -30.433  1.00  0.00
ATOM    699  OH  TYR    82     -69.817  19.381 -30.800  1.00  0.00
ATOM    700  HH  TYR    82     -70.635  19.512 -31.358  1.00  0.00
ATOM    701  C   TYR    82     -67.793  25.478 -31.596  1.00  0.00
ATOM    702  O   TYR    82     -68.411  26.541 -31.565  1.00  0.00
ATOM    703  N   PHE    83     -67.937  24.561 -32.550  1.00  0.00
ATOM    704  H   PHE    83     -67.545  23.647 -32.454  1.00  0.00
ATOM    705  CA  PHE    83     -68.748  24.763 -33.767  1.00  0.00
ATOM    706  CB  PHE    83     -67.815  24.794 -34.990  1.00  0.00
ATOM    707  CG  PHE    83     -68.574  24.950 -36.315  1.00  0.00
ATOM    708  CD1 PHE    83     -69.073  26.204 -36.698  1.00  0.00
ATOM    709  HD1 PHE    83     -68.772  27.103 -36.160  1.00  0.00
ATOM    710  CD2 PHE    83     -68.922  23.808 -37.053  1.00  0.00
ATOM    711  HD2 PHE    83     -68.524  22.831 -36.775  1.00  0.00
ATOM    712  CE1 PHE    83     -69.941  26.310 -37.792  1.00  0.00
ATOM    713  HE1 PHE    83     -70.351  27.280 -38.071  1.00  0.00
ATOM    714  CE2 PHE    83     -69.787  23.914 -38.150  1.00  0.00
ATOM    715  HE2 PHE    83     -70.067  23.025 -38.714  1.00  0.00
ATOM    716  CZ  PHE    83     -70.302  25.165 -38.514  1.00  0.00
ATOM    717  HZ  PHE    83     -71.007  25.244 -39.341  1.00  0.00
ATOM    718  C   PHE    83     -69.840  23.690 -33.928  1.00  0.00
ATOM    719  O   PHE    83     -69.639  22.522 -33.598  1.00  0.00
ATOM    720  N   GLY    84     -70.963  24.138 -34.486  1.00  0.00
ATOM    721  H   GLY    84     -71.055  25.095 -34.761  1.00  0.00
ATOM    722  CA  GLY    84     -72.114  23.290 -34.856  1.00  0.00
ATOM    723  C   GLY    84     -72.714  23.759 -36.190  1.00  0.00
ATOM    724  O   GLY    84     -72.881  24.960 -36.404  1.00  0.00
ATOM    725  N   GLY    85     -72.982  22.790 -37.062  1.00  0.00
ATOM    726  H   GLY    85     -72.705  21.844 -36.894  1.00  0.00
ATOM    727  CA  GLY    85     -73.595  23.020 -38.388  1.00  0.00
ATOM    728  C   GLY    85     -73.726  21.722 -39.198  1.00  0.00
ATOM    729  O   GLY    85     -73.001  20.758 -38.952  1.00  0.00
ATOM    730  N   GLY    86     -74.708  21.724 -40.097  1.00  0.00
ATOM    731  H   GLY    86     -75.356  22.483 -40.160  1.00  0.00
ATOM    732  CA  GLY    86     -75.001  20.602 -41.015  1.00  0.00
ATOM    733  C   GLY    86     -76.133  20.951 -41.993  1.00  0.00
ATOM    734  O   GLY    86     -77.003  21.763 -41.678  1.00  0.00
ATOM    735  N   TYR    87     -76.054  20.349 -43.179  1.00  0.00
ATOM    736  H   TYR    87     -75.306  19.720 -43.391  1.00  0.00
ATOM    737  CA  TYR    87     -77.007  20.544 -44.295  1.00  0.00
ATOM    738  CB  TYR    87     -76.783  21.931 -44.929  1.00  0.00
ATOM    739  CG  TYR    87     -77.605  22.165 -46.205  1.00  0.00
ATOM    740  CD1 TYR    87     -78.974  22.459 -46.123  1.00  0.00
ATOM    741  HD1 TYR    87     -79.417  22.766 -45.175  1.00  0.00
ATOM    742  CD2 TYR    87     -77.030  21.859 -47.449  1.00  0.00
ATOM    743  HD2 TYR    87     -75.960  21.667 -47.527  1.00  0.00
ATOM    744  CE1 TYR    87     -79.772  22.399 -47.276  1.00  0.00
ATOM    745  HE1 TYR    87     -80.837  22.619 -47.219  1.00  0.00
ATOM    746  CE2 TYR    87     -77.830  21.802 -48.597  1.00  0.00
ATOM    747  HE2 TYR    87     -77.373  21.593 -49.563  1.00  0.00
ATOM    748  CZ  TYR    87     -79.203  22.058 -48.508  1.00  0.00
ATOM    749  OH  TYR    87     -79.991  21.933 -49.605  1.00  0.00
ATOM    750  HH  TYR    87     -79.464  21.463 -50.336  1.00  0.00
ATOM    751  C   TYR    87     -76.854  19.436 -45.355  1.00  0.00
ATOM    752  O   TYR    87     -75.763  18.906 -45.557  1.00  0.00
ATOM    753  N   TYR    88     -77.979  19.115 -45.994  1.00  0.00
ATOM    754  H   TYR    88     -78.853  19.532 -45.747  1.00  0.00
ATOM    755  CA  TYR    88     -78.046  18.181 -47.136  1.00  0.00
ATOM    756  CB  TYR    88     -78.212  16.740 -46.627  1.00  0.00
ATOM    757  CG  TYR    88     -78.225  15.719 -47.771  1.00  0.00
ATOM    758  CD1 TYR    88     -77.014  15.273 -48.322  1.00  0.00
ATOM    759  HD1 TYR    88     -76.067  15.510 -47.837  1.00  0.00
ATOM    760  CD2 TYR    88     -79.441  15.355 -48.370  1.00  0.00
ATOM    761  HD2 TYR    88     -80.387  15.673 -47.930  1.00  0.00
ATOM    762  CE1 TYR    88     -77.022  14.494 -49.488  1.00  0.00
ATOM    763  HE1 TYR    88     -76.085  14.140 -49.918  1.00  0.00
ATOM    764  CE2 TYR    88     -79.445  14.577 -49.536  1.00  0.00
ATOM    765  HE2 TYR    88     -80.389  14.324 -50.014  1.00  0.00
ATOM    766  CZ  TYR    88     -78.234  14.155 -50.099  1.00  0.00
ATOM    767  OH  TYR    88     -78.225  13.455 -51.261  1.00  0.00
ATOM    768  HH  TYR    88     -79.161  13.361 -51.593  1.00  0.00
ATOM    769  C   TYR    88     -79.200  18.554 -48.083  1.00  0.00
ATOM    770  O   TYR    88     -80.337  18.744 -47.653  1.00  0.00
ATOM    771  N   SER    89     -78.892  18.529 -49.378  1.00  0.00
ATOM    772  H   SER    89     -77.962  18.339 -49.687  1.00  0.00
ATOM    773  CA  SER    89     -79.876  18.788 -50.452  1.00  0.00
ATOM    774  CB  SER    89     -79.202  19.294 -51.734  1.00  0.00
ATOM    775  OG  SER    89     -78.660  20.603 -51.526  1.00  0.00
ATOM    776  HG  SER    89     -78.292  20.939 -52.400  1.00  0.00
ATOM    777  C   SER    89     -80.740  17.557 -50.760  1.00  0.00
ATOM    778  O   SER    89     -80.392  16.700 -51.575  1.00  0.00
ATOM    779  N   CYS    90     -81.829  17.446 -50.003  1.00  0.00
ATOM    780  H   CYS    90     -81.971  18.059 -49.223  1.00  0.00
ATOM    781  CA  CYS    90     -82.822  16.361 -50.152  1.00  0.00
ATOM    782  CB  CYS    90     -83.662  16.285 -48.871  1.00  0.00
ATOM    783  SG  CYS    90     -84.796  14.849 -48.820  1.00  0.00
ATOM    784  HG  CYS    90     -85.333  15.138 -47.638  1.00  0.00
ATOM    785  C   CYS    90     -83.683  16.526 -51.423  1.00  0.00
ATOM    786  O   CYS    90     -84.849  16.923 -51.400  1.00  0.00
ATOM    787  N   ARG    91     -83.045  16.214 -52.547  1.00  0.00
ATOM    788  H   ARG    91     -82.062  16.020 -52.533  1.00  0.00
ATOM    789  CA  ARG    91     -83.645  16.308 -53.894  1.00  0.00
ATOM    790  CB  ARG    91     -82.540  16.395 -54.959  1.00  0.00
ATOM    791  CG  ARG    91     -81.634  17.628 -54.824  1.00  0.00
ATOM    792  CD  ARG    91     -82.359  18.966 -55.031  1.00  0.00
ATOM    793  NE  ARG    91     -82.897  19.110 -56.399  1.00  0.00
ATOM    794  HE  ARG    91     -83.890  19.055 -56.469  1.00  0.00
ATOM    795  CZ  ARG    91     -82.214  19.319 -57.529  1.00  0.00
ATOM    796  NH1 ARG    91     -80.894  19.446 -57.560  1.00  0.00
ATOM    797 HH11 ARG    91     -80.379  19.382 -56.708  1.00  0.00
ATOM    798 HH12 ARG    91     -80.426  19.600 -58.427  1.00  0.00
ATOM    799  NH2 ARG    91     -82.863  19.395 -58.681  1.00  0.00
ATOM    800 HH21 ARG    91     -83.855  19.298 -58.711  1.00  0.00
ATOM    801 HH22 ARG    91     -82.348  19.551 -59.521  1.00  0.00
ATOM    802  C   ARG    91     -84.616  15.151 -54.190  1.00  0.00
ATOM    803  O   ARG    91     -84.244  14.096 -54.705  1.00  0.00
ATOM    804  N   VAL    92     -85.854  15.343 -53.741  1.00  0.00
ATOM    805  H   VAL    92     -86.050  16.078 -53.090  1.00  0.00
ATOM    806  CA  VAL    92     -86.957  14.381 -53.972  1.00  0.00
ATOM    807  CB  VAL    92     -88.093  14.557 -52.937  1.00  0.00
ATOM    808  CG1 VAL    92     -89.119  13.423 -53.045  1.00  0.00
ATOM    809  CG2 VAL    92     -87.580  14.600 -51.492  1.00  0.00
ATOM    810  C   VAL    92     -87.459  14.506 -55.427  1.00  0.00
ATOM    811  O   VAL    92     -88.391  15.249 -55.737  1.00  0.00
ATOM    812  N   SER    93     -86.741  13.816 -56.309  1.00  0.00
ATOM    813  H   SER    93     -85.918  13.320 -56.020  1.00  0.00
ATOM    814  CA  SER    93     -86.981  13.790 -57.770  1.00  0.00
ATOM    815  CB  SER    93     -85.782  13.151 -58.484  1.00  0.00
ATOM    816  OG  SER    93     -85.602  11.809 -58.020  1.00  0.00
ATOM    817  HG  SER    93     -86.483  11.324 -58.117  1.00  0.00
ATOM    818  C   SER    93     -88.284  13.083 -58.183  1.00  0.00
ATOM    819  O   SER    93     -88.365  11.854 -58.216  1.00  0.00
ATOM    820  N   ARG    94     -89.302  13.901 -58.430  1.00  0.00
ATOM    821  H   ARG    94     -89.245  14.878 -58.226  1.00  0.00
ATOM    822  CA  ARG    94     -90.631  13.442 -58.889  1.00  0.00
ATOM    823  CB  ARG    94     -91.693  13.881 -57.877  1.00  0.00
ATOM    824  CG  ARG    94     -91.556  13.144 -56.539  1.00  0.00
ATOM    825  CD  ARG    94     -92.181  13.936 -55.387  1.00  0.00
ATOM    826  NE  ARG    94     -91.386  15.156 -55.150  1.00  0.00
ATOM    827  HE  ARG    94     -90.398  15.019 -55.088  1.00  0.00
ATOM    828  CZ  ARG    94     -91.832  16.411 -55.093  1.00  0.00
ATOM    829  NH1 ARG    94     -93.114  16.724 -55.224  1.00  0.00
ATOM    830 HH11 ARG    94     -93.778  15.994 -55.370  1.00  0.00
ATOM    831 HH12 ARG    94     -93.404  17.677 -55.181  1.00  0.00
ATOM    832  NH2 ARG    94     -90.956  17.400 -55.009  1.00  0.00
ATOM    833 HH21 ARG    94     -89.978  17.196 -55.003  1.00  0.00
ATOM    834 HH22 ARG    94     -91.278  18.342 -54.957  1.00  0.00
ATOM    835  C   ARG    94     -90.983  14.013 -60.272  1.00  0.00
ATOM    836  O   ARG    94     -90.700  15.174 -60.564  1.00  0.00
ATOM    837  N   SER    95     -91.568  13.147 -61.099  1.00  0.00
ATOM    838  H   SER    95     -91.694  12.191 -60.836  1.00  0.00
ATOM    839  CA  SER    95     -92.049  13.459 -62.468  1.00  0.00
ATOM    840  CB  SER    95     -90.887  13.781 -63.419  1.00  0.00
ATOM    841  OG  SER    95     -91.394  14.236 -64.679  1.00  0.00
ATOM    842  HG  SER    95     -90.637  14.594 -65.229  1.00  0.00
ATOM    843  C   SER    95     -92.832  12.266 -63.041  1.00  0.00
ATOM    844  O   SER    95     -92.648  11.130 -62.602  1.00  0.00
ATOM    845  N   SER    96     -93.745  12.570 -63.961  1.00  0.00
ATOM    846  H   SER    96     -93.749  13.478 -64.383  1.00  0.00
ATOM    847  CA  SER    96     -94.596  11.565 -64.636  1.00  0.00
ATOM    848  CB  SER    96     -96.010  11.562 -64.043  1.00  0.00
ATOM    849  OG  SER    96     -96.784  10.508 -64.628  1.00  0.00
ATOM    850  HG  SER    96     -97.683  10.471 -64.187  1.00  0.00
ATOM    851  C   SER    96     -94.676  11.835 -66.145  1.00  0.00
ATOM    852  O   SER    96     -94.763  12.983 -66.579  1.00  0.00
ATOM    853  N   LEU    97     -94.725  10.746 -66.907  1.00  0.00
ATOM    854  H   LEU    97     -94.820   9.839 -66.498  1.00  0.00
ATOM    855  CA  LEU    97     -94.801  10.788 -68.380  1.00  0.00
ATOM    856  CB  LEU    97     -93.505  10.194 -68.966  1.00  0.00
ATOM    857  CG  LEU    97     -93.116  10.604 -70.401  1.00  0.00
ATOM    858  CD1 LEU    97     -94.087  10.094 -71.471  1.00  0.00
ATOM    859  CD2 LEU    97     -92.908  12.117 -70.515  1.00  0.00
ATOM    860  C   LEU    97     -96.056  10.029 -68.840  1.00  0.00
ATOM    861  O   LEU    97     -96.099   8.800 -68.838  1.00  0.00
ATOM    862  N   LYS    98     -97.100  10.808 -69.107  1.00  0.00
ATOM    863  H   LYS    98     -97.063  11.796 -68.958  1.00  0.00
ATOM    864  CA  LYS    98     -98.409  10.283 -69.546  1.00  0.00
ATOM    865  CB  LYS    98     -99.510  10.689 -68.556  1.00  0.00
ATOM    866  CG  LYS    98     -99.332  10.023 -67.185  1.00  0.00
ATOM    867  CD  LYS    98    -100.403  10.443 -66.172  1.00  0.00
ATOM    868  CE  LYS    98    -101.786   9.864 -66.493  1.00  0.00
ATOM    869  NZ  LYS    98    -102.783  10.301 -65.506  1.00  0.00
ATOM    870  HZ1 LYS    98    -103.675   9.914 -65.743  1.00  0.00
ATOM    871  HZ2 LYS    98    -102.516   9.987 -64.596  1.00  0.00
ATOM    872  HZ3 LYS    98    -102.844  11.300 -65.512  1.00  0.00
ATOM    873  C   LYS    98     -98.760  10.737 -70.979  1.00  0.00
ATOM    874  O   LYS    98     -99.098  11.906 -71.179  1.00  0.00
ATOM    875  N   PRO    99     -98.511   9.881 -71.983  1.00  0.00
ATOM    876  CA  PRO    99     -98.851  10.175 -73.389  1.00  0.00
ATOM    877  CB  PRO    99     -98.033   9.167 -74.199  1.00  0.00
ATOM    878  CG  PRO    99     -97.930   7.958 -73.269  1.00  0.00
ATOM    879  CD  PRO    99     -97.807   8.585 -71.878  1.00  0.00
ATOM    880  C   PRO    99    -100.358  10.055 -73.665  1.00  0.00
ATOM    881  O   PRO    99    -101.044   9.209 -73.094  1.00  0.00
ATOM    882  N   CYS   100    -100.840  10.935 -74.538  1.00  0.00
ATOM    883  H   CYS   100    -100.263  11.632 -74.960  1.00  0.00
ATOM    884  CA  CYS   100    -102.247  10.945 -74.989  1.00  0.00
ATOM    885  CB  CYS   100    -102.953  12.180 -74.417  1.00  0.00
ATOM    886  SG  CYS   100    -104.746  12.245 -74.781  1.00  0.00
ATOM    887  HG  CYS   100    -104.977  13.394 -74.151  1.00  0.00
ATOM    888  C   CYS   100    -102.333  10.945 -76.523  1.00  0.00
ATOM    889  O   CYS   100    -101.537  11.595 -77.200  1.00  0.00
ATOM    890  N   ALA   101    -103.311  10.198 -77.029  1.00  0.00
ATOM    891  H   ALA   101    -103.952   9.709 -76.439  1.00  0.00
ATOM    892  CA  ALA   101    -103.602  10.095 -78.473  1.00  0.00
ATOM    893  CB  ALA   101    -103.193   8.709 -78.981  1.00  0.00
ATOM    894  C   ALA   101    -105.093  10.338 -78.754  1.00  0.00
ATOM    895  O   ALA   101    -105.955   9.887 -78.000  1.00  0.00
ATOM    896  N   GLN   102    -105.355  11.038 -79.855  1.00  0.00
ATOM    897  H   GLN   102    -104.627  11.353 -80.462  1.00  0.00
ATOM    898  CA  GLN   102    -106.723  11.364 -80.307  1.00  0.00
ATOM    899  CB  GLN   102    -106.943  12.881 -80.179  1.00  0.00
ATOM    900  CG  GLN   102    -108.361  13.356 -80.536  1.00  0.00
ATOM    901  CD  GLN   102    -109.450  12.691 -79.686  1.00  0.00
ATOM    902  OE1 GLN   102    -109.429  12.679 -78.464  1.00  0.00
ATOM    903  NE2 GLN   102    -110.446  12.125 -80.330  1.00  0.00
ATOM    904 HE21 GLN   102    -110.513  12.123 -81.334  1.00  0.00
ATOM    905 HE22 GLN   102    -111.178  11.759 -79.762  1.00  0.00
ATOM    906  C   GLN   102    -106.962  10.879 -81.747  1.00  0.00
ATOM    907  O   GLN   102    -106.083  10.970 -82.602  1.00  0.00
ATOM    908  N   ALA   103    -108.189  10.421 -81.979  1.00  0.00
ATOM    909  H   ALA   103    -108.867  10.374 -81.245  1.00  0.00
ATOM    910  CA  ALA   103    -108.656   9.968 -83.305  1.00  0.00
ATOM    911  CB  ALA   103    -109.179   8.533 -83.192  1.00  0.00
ATOM    912  C   ALA   103    -109.759  10.885 -83.860  1.00  0.00
ATOM    913  O   ALA   103    -110.564  11.434 -83.107  1.00  0.00
ATOM    914  N   ALA   104    -109.702  11.101 -85.172  1.00  0.00
ATOM    915  H   ALA   104    -108.988  10.694 -85.740  1.00  0.00
ATOM    916  CA  ALA   104    -110.692  11.907 -85.916  1.00  0.00
ATOM    917  CB  ALA   104    -110.064  13.245 -86.320  1.00  0.00
ATOM    918  C   ALA   104    -111.191  11.166 -87.166  1.00  0.00
ATOM    919  O   ALA   104    -110.431  10.449 -87.817  1.00  0.00
ATOM    920  N   THR   105    -112.482  11.322 -87.443  1.00  0.00
ATOM    921  H   THR   105    -113.105  11.816 -86.836  1.00  0.00
ATOM    922  CA  THR   105    -113.146  10.726 -88.623  1.00  0.00
ATOM    923  CB  THR   105    -114.218   9.701 -88.217  1.00  0.00
ATOM    924  OG1 THR   105    -115.099  10.264 -87.238  1.00  0.00
ATOM    925  HG1 THR   105    -115.814   9.601 -87.009  1.00  0.00
ATOM    926  CG2 THR   105    -113.594   8.390 -87.730  1.00  0.00
ATOM    927  C   THR   105    -113.788  11.792 -89.521  1.00  0.00
ATOM    928  O   THR   105    -114.310  12.801 -89.050  1.00  0.00
ATOM    929  N   LEU   106    -113.714  11.540 -90.825  1.00  0.00
ATOM    930  H   LEU   106    -113.220  10.748 -91.180  1.00  0.00
ATOM    931  CA  LEU   106    -114.282  12.436 -91.853  1.00  0.00
ATOM    932  CB  LEU   106    -113.171  12.980 -92.764  1.00  0.00
ATOM    933  CG  LEU   106    -112.144  13.858 -92.034  1.00  0.00
ATOM    934  CD1 LEU   106    -110.960  14.137 -92.961  1.00  0.00
ATOM    935  CD2 LEU   106    -112.758  15.184 -91.572  1.00  0.00
ATOM    936  C   LEU   106    -115.372  11.731 -92.673  1.00  0.00
ATOM    937  O   LEU   106    -115.092  10.903 -93.539  1.00  0.00
ATOM    938  N   ALA   107    -116.612  11.985 -92.266  1.00  0.00
ATOM    939  H   ALA   107    -116.794  12.588 -91.491  1.00  0.00
ATOM    940  CA  ALA   107    -117.808  11.389 -92.895  1.00  0.00
ATOM    941  CB  ALA   107    -118.581  10.570 -91.855  1.00  0.00
ATOM    942  C   ALA   107    -118.706  12.451 -93.548  1.00  0.00
ATOM    943  O   ALA   107    -119.364  13.242 -92.873  1.00  0.00
ATOM    944  N   ALA   108    -118.540  12.567 -94.863  1.00  0.00
ATOM    945  H   ALA   108    -117.884  11.998 -95.359  1.00  0.00
ATOM    946  CA  ALA   108    -119.324  13.493 -95.706  1.00  0.00
ATOM    947  CB  ALA   108    -118.406  14.596 -96.242  1.00  0.00
ATOM    948  C   ALA   108    -119.996  12.756 -96.875  1.00  0.00
ATOM    949  O   ALA   108    -119.396  11.880 -97.497  1.00  0.00
ATOM    950  N   TYR   109    -121.246  13.131 -97.137  1.00  0.00
ATOM    951  H   TYR   109    -121.711  13.825 -96.589  1.00  0.00
ATOM    952  CA  TYR   109    -122.049  12.550 -98.231  1.00  0.00
ATOM    953  CB  TYR   109    -123.175  11.694 -97.625  1.00  0.00
ATOM    954  CG  TYR   109    -124.060  11.060 -98.704  1.00  0.00
ATOM    955  CD1 TYR   109    -123.541  10.023 -99.497  1.00  0.00
ATOM    956  HD1 TYR   109    -122.736   9.393 -99.119  1.00  0.00
ATOM    957  CD2 TYR   109    -125.175  11.782 -99.154  1.00  0.00
ATOM    958  HD2 TYR   109    -125.650  12.518 -98.506  1.00  0.00
ATOM    959  CE1 TYR   109    -124.066   9.786-100.775  1.00  0.00
ATOM    960  HE1 TYR   109    -123.658   8.994-101.400  1.00  0.00
ATOM    961  CE2 TYR   109    -125.699  11.540-100.429  1.00  0.00
ATOM    962  HE2 TYR   109    -126.581  12.081-100.769  1.00  0.00
ATOM    963  CZ  TYR   109    -125.113  10.578-101.258  1.00  0.00
ATOM    964  OH  TYR   109    -125.333  10.647-102.594  1.00  0.00
ATOM    965  HH  TYR   109    -125.468  11.619-102.825  1.00  0.00
ATOM    966  C   TYR   109    -122.588  13.631 -99.195  1.00  0.00
ATOM    967  O   TYR   109    -123.183  14.607 -98.731  1.00  0.00
ATOM    968  N   PRO   110    -122.388  13.461-100.514  1.00  0.00
ATOM    969  CA  PRO   110    -122.916  14.381-101.544  1.00  0.00
ATOM    970  CB  PRO   110    -122.108  14.059-102.806  1.00  0.00
ATOM    971  CG  PRO   110    -121.753  12.583-102.634  1.00  0.00
ATOM    972  CD  PRO   110    -121.498  12.456-101.131  1.00  0.00
ATOM    973  C   PRO   110    -124.438  14.277-101.747  1.00  0.00
ATOM    974  O   PRO   110    -124.948  13.469-102.525  1.00  0.00
ATOM    975  N   ALA   111    -125.146  15.117-100.997  1.00  0.00
ATOM    976  H   ALA   111    -124.705  15.716-100.328  1.00  0.00
ATOM    977  CA  ALA   111    -126.619  15.203-101.036  1.00  0.00
ATOM    978  CB  ALA   111    -127.175  14.991 -99.625  1.00  0.00
ATOM    979  C   ALA   111    -127.108  16.553-101.585  1.00  0.00
ATOM    980  O   ALA   111    -126.530  17.602-101.307  1.00  0.00
ATOM    981  N   GLU   112    -128.163  16.471-102.392  1.00  0.00
ATOM    982  H   GLU   112    -128.606  15.595-102.579  1.00  0.00
ATOM    983  CA  GLU   112    -128.837  17.642-102.994  1.00  0.00
ATOM    984  CB  GLU   112    -128.373  17.875-104.442  1.00  0.00
ATOM    985  CG  GLU   112    -128.636  16.703-105.398  1.00  0.00
ATOM    986  CD  GLU   112    -128.338  17.093-106.847  1.00  0.00
ATOM    987  OE1 GLU   112    -127.185  16.868-107.273  1.00  0.00
ATOM    988  OE2 GLU   112    -129.277  17.606-107.495  1.00  0.00
ATOM    989  C   GLU   112    -130.367  17.504-102.936  1.00  0.00
ATOM    990  O   GLU   112    -130.893  16.393-102.998  1.00  0.00
ATOM    991  N   THR   113    -131.044  18.643-102.817  1.00  0.00
ATOM    992  H   THR   113    -130.603  19.487-102.512  1.00  0.00
ATOM    993  CA  THR   113    -132.524  18.707-102.844  1.00  0.00
ATOM    994  CB  THR   113    -133.079  19.334-101.553  1.00  0.00
ATOM    995  OG1 THR   113    -132.474  20.616-101.346  1.00  0.00
ATOM    996  HG1 THR   113    -132.754  21.215-102.108  1.00  0.00
ATOM    997  CG2 THR   113    -132.904  18.415-100.340  1.00  0.00
ATOM    998  C   THR   113    -133.053  19.482-104.069  1.00  0.00
ATOM    999  O   THR   113    -133.080  20.717-104.039  1.00  0.00
ATOM   1000  N   PRO   114    -133.354  18.785-105.177  1.00  0.00
ATOM   1001  CA  PRO   114    -133.997  19.395-106.361  1.00  0.00
ATOM   1002  CB  PRO   114    -134.109  18.256-107.376  1.00  0.00
ATOM   1003  CG  PRO   114    -132.922  17.363-107.024  1.00  0.00
ATOM   1004  CD  PRO   114    -132.891  17.420-105.496  1.00  0.00
ATOM   1005  C   PRO   114    -135.392  19.931-106.008  1.00  0.00
ATOM   1006  O   PRO   114    -136.078  19.380-105.149  1.00  0.00
ATOM   1007  N   THR   115    -135.757  21.031-106.663  1.00  0.00
ATOM   1008  H   THR   115    -135.147  21.480-107.317  1.00  0.00
ATOM   1009  CA  THR   115    -137.058  21.720-106.485  1.00  0.00
ATOM   1010  CB  THR   115    -137.211  22.326-105.071  1.00  0.00
ATOM   1011  OG1 THR   115    -138.529  22.865-104.922  1.00  0.00
ATOM   1012  HG1 THR   115    -138.680  23.099-103.959  1.00  0.00
ATOM   1013  CG2 THR   115    -136.145  23.371-104.712  1.00  0.00
ATOM   1014  C   THR   115    -137.285  22.777-107.580  1.00  0.00
ATOM   1015  O   THR   115    -136.329  23.276-108.174  1.00  0.00
ATOM   1016  N   ALA   116    -138.561  23.049-107.846  1.00  0.00
ATOM   1017  H   ALA   116    -139.280  22.714-107.234  1.00  0.00
ATOM   1018  CA  ALA   116    -139.032  23.979-108.895  1.00  0.00
ATOM   1019  CB  ALA   116    -139.005  23.288-110.265  1.00  0.00
ATOM   1020  C   ALA   116    -140.465  24.458-108.603  1.00  0.00
ATOM   1021  O   ALA   116    -141.256  23.732-108.000  1.00  0.00
ATOM   1022  N   GLY   117    -140.738  25.698-109.006  1.00  0.00
ATOM   1023  H   GLY   117    -140.030  26.287-109.393  1.00  0.00
ATOM   1024  CA  GLY   117    -142.056  26.348-108.847  1.00  0.00
ATOM   1025  C   GLY   117    -142.094  27.737-109.499  1.00  0.00
ATOM   1026  O   GLY   117    -141.057  28.363-109.714  1.00  0.00
ATOM   1027  N   GLU   118    -143.298  28.136-109.901  1.00  0.00
ATOM   1028  H   GLU   118    -144.114  27.583-109.736  1.00  0.00
ATOM   1029  CA  GLU   118    -143.549  29.448-110.536  1.00  0.00
ATOM   1030  CB  GLU   118    -143.956  29.273-112.005  1.00  0.00
ATOM   1031  CG  GLU   118    -142.800  28.766-112.878  1.00  0.00
ATOM   1032  CD  GLU   118    -143.196  28.577-114.347  1.00  0.00
ATOM   1033  OE1 GLU   118    -143.846  29.491-114.902  1.00  0.00
ATOM   1034  OE2 GLU   118    -142.789  27.534-114.901  1.00  0.00
ATOM   1035  C   GLU   118    -144.636  30.239-109.796  1.00  0.00
ATOM   1036  O   GLU   118    -145.688  29.701-109.450  1.00  0.00
ATOM   1037  N   GLU   119    -144.365  31.528-109.606  1.00  0.00
ATOM   1038  H   GLU   119    -143.504  31.931-109.913  1.00  0.00
ATOM   1039  CA  GLU   119    -145.288  32.462-108.929  1.00  0.00
ATOM   1040  CB  GLU   119    -144.483  33.653-108.391  1.00  0.00
ATOM   1041  CG  GLU   119    -145.314  34.568-107.481  1.00  0.00
ATOM   1042  CD  GLU   119    -144.532  35.786-106.975  1.00  0.00
ATOM   1043  OE1 GLU   119    -143.357  35.609-106.580  1.00  0.00
ATOM   1044  OE2 GLU   119    -145.155  36.869-106.931  1.00  0.00
ATOM   1045  C   GLU   119    -146.427  32.903-109.870  1.00  0.00
ATOM   1046  O   GLU   119    -146.297  33.853-110.642  1.00  0.00
ATOM   1047  N   TYR   120    -147.495  32.112-109.852  1.00  0.00
ATOM   1048  H   TYR   120    -147.467  31.221-109.397  1.00  0.00
ATOM   1049  CA  TYR   120    -148.728  32.394-110.614  1.00  0.00
ATOM   1050  CB  TYR   120    -149.663  31.174-110.526  1.00  0.00
ATOM   1051  CG  TYR   120    -150.993  31.414-111.250  1.00  0.00
ATOM   1052  CD1 TYR   120    -151.027  31.410-112.654  1.00  0.00
ATOM   1053  HD1 TYR   120    -150.299  30.828-113.220  1.00  0.00
ATOM   1054  CD2 TYR   120    -152.014  32.061-110.539  1.00  0.00
ATOM   1055  HD2 TYR   120    -152.043  32.006-109.451  1.00  0.00
ATOM   1056  CE1 TYR   120    -152.010  32.143-113.335  1.00  0.00
ATOM   1057  HE1 TYR   120    -152.030  32.158-114.424  1.00  0.00
ATOM   1058  CE2 TYR   120    -152.994  32.791-111.221  1.00  0.00
ATOM   1059  HE2 TYR   120    -153.782  33.294-110.662  1.00  0.00
ATOM   1060  CZ  TYR   120    -152.963  32.873-112.616  1.00  0.00
ATOM   1061  OH  TYR   120    -153.623  33.887-113.225  1.00  0.00
ATOM   1062  HH  TYR   120    -153.696  34.639-112.556  1.00  0.00
ATOM   1063  C   TYR   120    -149.414  33.707-110.159  1.00  0.00
ATOM   1064  O   TYR   120    -149.658  33.881-108.962  1.00  0.00
ATOM   1065  N   PRO   121    -149.730  34.612-111.102  1.00  0.00
ATOM   1066  CA  PRO   121    -150.400  35.896-110.809  1.00  0.00
ATOM   1067  CB  PRO   121    -150.179  36.748-112.063  1.00  0.00
ATOM   1068  CG  PRO   121    -150.087  35.713-113.183  1.00  0.00
ATOM   1069  CD  PRO   121    -149.338  34.553-112.526  1.00  0.00
ATOM   1070  C   PRO   121    -151.880  35.786-110.401  1.00  0.00
ATOM   1071  O   PRO   121    -152.793  35.751-111.228  1.00  0.00
ATOM   1072  N   SER   122    -152.072  35.707-109.088  1.00  0.00
ATOM   1073  H   SER   122    -151.312  35.492-108.473  1.00  0.00
ATOM   1074  CA  SER   122    -153.405  35.750-108.446  1.00  0.00
ATOM   1075  CB  SER   122    -153.564  34.638-107.404  1.00  0.00
ATOM   1076  OG  SER   122    -153.617  33.358-108.035  1.00  0.00
ATOM   1077  HG  SER   122    -153.763  32.652-107.340  1.00  0.00
ATOM   1078  C   SER   122    -153.636  37.084-107.727  1.00  0.00
ATOM   1079  O   SER   122    -152.750  37.597-107.044  1.00  0.00
ATOM   1080  N   ARG   123    -154.871  37.569-107.823  1.00  0.00
ATOM   1081  H   ARG   123    -155.585  37.093-108.335  1.00  0.00
ATOM   1082  CA  ARG   123    -155.297  38.824-107.168  1.00  0.00
ATOM   1083  CB  ARG   123    -155.745  39.865-108.209  1.00  0.00
ATOM   1084  CG  ARG   123    -157.015  39.479-108.975  1.00  0.00
ATOM   1085  CD  ARG   123    -157.614  40.681-109.701  1.00  0.00
ATOM   1086  NE  ARG   123    -158.990  40.334-110.094  1.00  0.00
ATOM   1087  HE  ARG   123    -159.572  40.007-109.344  1.00  0.00
ATOM   1088  CZ  ARG   123    -159.515  40.375-111.320  1.00  0.00
ATOM   1089  NH1 ARG   123    -158.823  40.760-112.384  1.00  0.00
ATOM   1090 HH11 ARG   123    -157.869  41.031-112.271  1.00  0.00
ATOM   1091 HH12 ARG   123    -159.255  40.775-113.282  1.00  0.00
ATOM   1092  NH2 ARG   123    -160.771  39.997-111.499  1.00  0.00
ATOM   1093 HH21 ARG   123    -161.311  39.683-110.721  1.00  0.00
ATOM   1094 HH22 ARG   123    -161.170  40.027-112.412  1.00  0.00
ATOM   1095  C   ARG   123    -156.411  38.586-106.125  1.00  0.00
ATOM   1096  O   ARG   123    -157.241  37.698-106.325  1.00  0.00
ATOM   1097  N   PRO   124    -156.446  39.382-105.044  1.00  0.00
ATOM   1098  CA  PRO   124    -157.566  39.374-104.079  1.00  0.00
ATOM   1099  CB  PRO   124    -157.168  40.395-103.010  1.00  0.00
ATOM   1100  CG  PRO   124    -155.644  40.307-103.009  1.00  0.00
ATOM   1101  CD  PRO   124    -155.300  40.131-104.489  1.00  0.00
ATOM   1102  C   PRO   124    -158.913  39.750-104.722  1.00  0.00
ATOM   1103  O   PRO   124    -159.824  38.928-104.710  1.00  0.00
ATOM   1104  N   THR   125    -158.886  40.803-105.547  1.00  0.00
ATOM   1105  H   THR   125    -158.015  41.210-105.809  1.00  0.00
ATOM   1106  CA  THR   125    -160.062  41.460-106.181  1.00  0.00
ATOM   1107  CB  THR   125    -161.003  40.490-106.929  1.00  0.00
ATOM   1108  OG1 THR   125    -160.251  39.442-107.548  1.00  0.00
ATOM   1109  HG1 THR   125    -160.007  38.784-106.821  1.00  0.00
ATOM   1110  CG2 THR   125    -161.824  41.211-108.003  1.00  0.00
ATOM   1111  C   THR   125    -160.885  42.226-105.128  1.00  0.00
ATOM   1112  O   THR   125    -161.043  41.784-103.993  1.00  0.00
ATOM   1113  N   GLU   126    -161.358  43.407-105.522  1.00  0.00
ATOM   1114  H   GLU   126    -161.279  43.720-106.469  1.00  0.00
ATOM   1115  CA  GLU   126    -162.150  44.291-104.644  1.00  0.00
ATOM   1116  CB  GLU   126    -161.274  45.486-104.228  1.00  0.00
ATOM   1117  CG  GLU   126    -161.900  46.406-103.169  1.00  0.00
ATOM   1118  CD  GLU   126    -162.202  45.676-101.855  1.00  0.00
ATOM   1119  OE1 GLU   126    -161.329  45.722-100.963  1.00  0.00
ATOM   1120  OE2 GLU   126    -163.302  45.082-101.784  1.00  0.00
ATOM   1121  C   GLU   126    -163.449  44.747-105.330  1.00  0.00
ATOM   1122  O   GLU   126    -163.472  44.984-106.537  1.00  0.00
ATOM   1123  N   PHE   127    -164.492  44.882-104.516  1.00  0.00
ATOM   1124  H   PHE   127    -164.418  44.684-103.536  1.00  0.00
ATOM   1125  CA  PHE   127    -165.809  45.396-104.937  1.00  0.00
ATOM   1126  CB  PHE   127    -166.870  44.318-104.673  1.00  0.00
ATOM   1127  CG  PHE   127    -168.255  44.723-105.192  1.00  0.00
ATOM   1128  CD1 PHE   127    -168.567  44.565-106.551  1.00  0.00
ATOM   1129  HD1 PHE   127    -167.871  44.059-107.220  1.00  0.00
ATOM   1130  CD2 PHE   127    -169.176  45.339-104.331  1.00  0.00
ATOM   1131  HD2 PHE   127    -168.949  45.454-103.271  1.00  0.00
ATOM   1132  CE1 PHE   127    -169.786  45.041-107.051  1.00  0.00
ATOM   1133  HE1 PHE   127    -170.026  44.922-108.107  1.00  0.00
ATOM   1134  CE2 PHE   127    -170.395  45.815-104.833  1.00  0.00
ATOM   1135  HE2 PHE   127    -171.095  46.324-104.173  1.00  0.00
ATOM   1136  CZ  PHE   127    -170.698  45.670-106.193  1.00  0.00
ATOM   1137  HZ  PHE   127    -171.631  46.069-106.587  1.00  0.00
ATOM   1138  C   PHE   127    -166.139  46.698-104.184  1.00  0.00
ATOM   1139  O   PHE   127    -165.732  46.887-103.038  1.00  0.00
ATOM   1140  N   ALA   128    -166.903  47.559-104.851  1.00  0.00
ATOM   1141  H   ALA   128    -167.317  47.319-105.729  1.00  0.00
ATOM   1142  CA  ALA   128    -167.314  48.870-104.310  1.00  0.00
ATOM   1143  CB  ALA   128    -166.738  49.990-105.182  1.00  0.00
ATOM   1144  C   ALA   128    -168.843  48.992-104.222  1.00  0.00
ATOM   1145  O   ALA   128    -169.556  48.811-105.208  1.00  0.00
ATOM   1146  N   PHE   129    -169.309  49.229-102.999  1.00  0.00
ATOM   1147  H   PHE   129    -168.696  49.347-102.219  1.00  0.00
ATOM   1148  CA  PHE   129    -170.744  49.388-102.692  1.00  0.00
ATOM   1149  CB  PHE   129    -171.209  48.202-101.832  1.00  0.00
ATOM   1150  CG  PHE   129    -172.690  48.294-101.440  1.00  0.00
ATOM   1151  CD1 PHE   129    -173.688  47.920-102.352  1.00  0.00
ATOM   1152  HD1 PHE   129    -173.420  47.466-103.306  1.00  0.00
ATOM   1153  CD2 PHE   129    -173.049  48.836-100.196  1.00  0.00
ATOM   1154  HD2 PHE   129    -172.279  49.130 -99.481  1.00  0.00
ATOM   1155  CE1 PHE   129    -175.038  48.108-102.029  1.00  0.00
ATOM   1156  HE1 PHE   129    -175.813  47.825-102.740  1.00  0.00
ATOM   1157  CE2 PHE   129    -174.400  49.016 -99.871  1.00  0.00
ATOM   1158  HE2 PHE   129    -174.677  49.410 -98.894  1.00  0.00
ATOM   1159  CZ  PHE   129    -175.394  48.657-100.789  1.00  0.00
ATOM   1160  HZ  PHE   129    -176.444  48.802-100.540  1.00  0.00
ATOM   1161  C   PHE   129    -171.038  50.722-101.986  1.00  0.00
ATOM   1162  O   PHE   129    -170.284  51.163-101.120  1.00  0.00
ATOM   1163  N   TYR   130    -172.192  51.283-102.336  1.00  0.00
ATOM   1164  H   TYR   130    -172.779  50.872-103.033  1.00  0.00
ATOM   1165  CA  TYR   130    -172.741  52.491-101.693  1.00  0.00
ATOM   1166  CB  TYR   130    -172.742  53.661-102.688  1.00  0.00
ATOM   1167  CG  TYR   130    -173.257  54.953-102.040  1.00  0.00
ATOM   1168  CD1 TYR   130    -172.395  55.729-101.251  1.00  0.00
ATOM   1169  HD1 TYR   130    -171.322  55.532-101.249  1.00  0.00
ATOM   1170  CD2 TYR   130    -174.630  55.246-102.067  1.00  0.00
ATOM   1171  HD2 TYR   130    -175.301  54.680-102.714  1.00  0.00
ATOM   1172  CE1 TYR   130    -172.911  56.767-100.463  1.00  0.00
ATOM   1173  HE1 TYR   130    -172.247  57.369 -99.843  1.00  0.00
ATOM   1174  CE2 TYR   130    -175.143  56.282-101.275  1.00  0.00
ATOM   1175  HE2 TYR   130    -176.214  56.480-101.271  1.00  0.00
ATOM   1176  CZ  TYR   130    -174.284  57.035-100.466  1.00  0.00
ATOM   1177  OH  TYR   130    -174.781  58.002 -99.654  1.00  0.00
ATOM   1178  HH  TYR   130    -175.779  57.972 -99.686  1.00  0.00
ATOM   1179  C   TYR   130    -174.163  52.218-101.158  1.00  0.00
ATOM   1180  O   TYR   130    -174.994  51.694-101.906  1.00  0.00
ATOM   1181  N   PRO   131    -174.432  52.557 -99.887  1.00  0.00
ATOM   1182  CA  PRO   131    -175.783  52.461 -99.294  1.00  0.00
ATOM   1183  CB  PRO   131    -175.578  52.706 -97.795  1.00  0.00
ATOM   1184  CG  PRO   131    -174.136  52.267 -97.557  1.00  0.00
ATOM   1185  CD  PRO   131    -173.420  52.731 -98.826  1.00  0.00
ATOM   1186  C   PRO   131    -176.764  53.477 -99.907  1.00  0.00
ATOM   1187  O   PRO   131    -176.911  54.609 -99.445  1.00  0.00
ATOM   1188  N   GLY   132    -177.362  53.063-101.023  1.00  0.00
ATOM   1189  H   GLY   132    -177.040  52.243-101.499  1.00  0.00
ATOM   1190  CA  GLY   132    -178.403  53.829-101.742  1.00  0.00
ATOM   1191  C   GLY   132    -179.742  53.841-100.989  1.00  0.00
ATOM   1192  O   GLY   132    -180.632  53.045-101.281  1.00  0.00
ATOM   1193  N   TYR   133    -179.838  54.747-100.020  1.00  0.00
ATOM   1194  H   TYR   133    -179.044  55.284 -99.733  1.00  0.00
ATOM   1195  CA  TYR   133    -181.048  54.914 -99.193  1.00  0.00
ATOM   1196  CB  TYR   133    -180.676  54.677 -97.723  1.00  0.00
ATOM   1197  CG  TYR   133    -181.919  54.566 -96.833  1.00  0.00
ATOM   1198  CD1 TYR   133    -182.574  53.332 -96.696  1.00  0.00
ATOM   1199  HD1 TYR   133    -182.150  52.431 -97.139  1.00  0.00
ATOM   1200  CD2 TYR   133    -182.471  55.716 -96.251  1.00  0.00
ATOM   1201  HD2 TYR   133    -181.971  56.681 -96.354  1.00  0.00
ATOM   1202  CE1 TYR   133    -183.786  53.257 -95.995  1.00  0.00
ATOM   1203  HE1 TYR   133    -184.300  52.303 -95.889  1.00  0.00
ATOM   1204  CE2 TYR   133    -183.686  55.640 -95.557  1.00  0.00
ATOM   1205  HE2 TYR   133    -184.139  56.551 -95.169  1.00  0.00
ATOM   1206  CZ  TYR   133    -184.343  54.410 -95.431  1.00  0.00
ATOM   1207  OH  TYR   133    -185.525  54.332 -94.769  1.00  0.00
ATOM   1208  HH  TYR   133    -185.784  55.247 -94.467  1.00  0.00
ATOM   1209  C   TYR   133    -181.690  56.304 -99.396  1.00  0.00
ATOM   1210  O   TYR   133    -180.975  57.309 -99.366  1.00  0.00
ATOM   1211  N   PRO   134    -183.011  56.356 -99.640  1.00  0.00
ATOM   1212  CA  PRO   134    -183.756  57.619 -99.844  1.00  0.00
ATOM   1213  CB  PRO   134    -185.190  57.184-100.153  1.00  0.00
ATOM   1214  CG  PRO   134    -185.007  55.815-100.802  1.00  0.00
ATOM   1215  CD  PRO   134    -183.862  55.202 -99.996  1.00  0.00
ATOM   1216  C   PRO   134    -183.746  58.536 -98.613  1.00  0.00
ATOM   1217  O   PRO   134    -183.855  58.078 -97.477  1.00  0.00
ATOM   1218  N   GLY   135    -183.701  59.836 -98.897  1.00  0.00
ATOM   1219  H   GLY   135    -183.524  60.160 -99.826  1.00  0.00
ATOM   1220  CA  GLY   135    -183.770  60.915 -97.888  1.00  0.00
ATOM   1221  C   GLY   135    -183.828  62.297 -98.554  1.00  0.00
ATOM   1222  O   GLY   135    -183.324  62.473 -99.663  1.00  0.00
ATOM   1223  N   THR   136    -184.550  63.207 -97.900  1.00  0.00
ATOM   1224  H   THR   136    -185.019  62.979 -97.046  1.00  0.00
ATOM   1225  CA  THR   136    -184.754  64.611 -98.339  1.00  0.00
ATOM   1226  CB  THR   136    -185.438  64.706 -99.723  1.00  0.00
ATOM   1227  OG1 THR   136    -185.448  66.070-100.160  1.00  0.00
ATOM   1228  HG1 THR   136    -185.801  66.115-101.097  1.00  0.00
ATOM   1229  CG2 THR   136    -186.850  64.104 -99.774  1.00  0.00
ATOM   1230  C   THR   136    -185.524  65.426 -97.280  1.00  0.00
ATOM   1231  O   THR   136    -186.175  64.858 -96.404  1.00  0.00
ATOM   1232  N   TYR   137    -185.398  66.747 -97.378  1.00  0.00
ATOM   1233  H   TYR   137    -185.001  67.144 -98.207  1.00  0.00
ATOM   1234  CA  TYR   137    -186.062  67.714 -96.481  1.00  0.00
ATOM   1235  CB  TYR   137    -184.996  68.472 -95.669  1.00  0.00
ATOM   1236  CG  TYR   137    -185.519  69.613 -94.778  1.00  0.00
ATOM   1237  CD1 TYR   137    -186.672  69.471 -93.987  1.00  0.00
ATOM   1238  HD1 TYR   137    -187.107  68.485 -93.821  1.00  0.00
ATOM   1239  CD2 TYR   137    -184.900  70.870 -94.867  1.00  0.00
ATOM   1240  HD2 TYR   137    -184.001  70.995 -95.472  1.00  0.00
ATOM   1241  CE1 TYR   137    -187.215  70.582 -93.324  1.00  0.00
ATOM   1242  HE1 TYR   137    -188.148  70.486 -92.770  1.00  0.00
ATOM   1243  CE2 TYR   137    -185.434  71.975 -94.188  1.00  0.00
ATOM   1244  HE2 TYR   137    -184.952  72.947 -94.280  1.00  0.00
ATOM   1245  CZ  TYR   137    -186.596  71.834 -93.421  1.00  0.00
ATOM   1246  OH  TYR   137    -187.193  72.934 -92.888  1.00  0.00
ATOM   1247  HH  TYR   137    -186.488  73.624 -92.712  1.00  0.00
ATOM   1248  C   TYR   137    -186.928  68.694 -97.288  1.00  0.00
ATOM   1249  O   TYR   137    -186.516  69.206 -98.327  1.00  0.00
ATOM   1250  N   GLN   138    -188.097  68.978 -96.723  1.00  0.00
ATOM   1251  H   GLN   138    -188.415  68.482 -95.918  1.00  0.00
ATOM   1252  CA  GLN   138    -189.034  69.995 -97.239  1.00  0.00
ATOM   1253  CB  GLN   138    -190.449  69.419 -97.430  1.00  0.00
ATOM   1254  CG  GLN   138    -191.040  68.716 -96.200  1.00  0.00
ATOM   1255  CD  GLN   138    -192.495  68.310 -96.436  1.00  0.00
ATOM   1256  OE1 GLN   138    -192.811  67.235 -96.923  1.00  0.00
ATOM   1257  NE2 GLN   138    -193.415  69.179 -96.078  1.00  0.00
ATOM   1258 HE21 GLN   138    -193.164  70.054 -95.675  1.00  0.00
ATOM   1259 HE22 GLN   138    -194.361  68.911 -96.234  1.00  0.00
ATOM   1260  C   GLN   138    -189.010  71.256 -96.349  1.00  0.00
ATOM   1261  O   GLN   138    -189.557  71.238 -95.243  1.00  0.00
ATOM   1262  N   PRO   139    -188.286  72.301 -96.781  1.00  0.00
ATOM   1263  CA  PRO   139    -188.046  73.507 -95.966  1.00  0.00
ATOM   1264  CB  PRO   139    -187.101  74.373 -96.803  1.00  0.00
ATOM   1265  CG  PRO   139    -187.423  73.969 -98.241  1.00  0.00
ATOM   1266  CD  PRO   139    -187.721  72.472 -98.135  1.00  0.00
ATOM   1267  C   PRO   139    -189.327  74.248 -95.565  1.00  0.00
ATOM   1268  O   PRO   139    -190.182  74.551 -96.396  1.00  0.00
ATOM   1269  N   MET   140    -189.444  74.460 -94.258  1.00  0.00
ATOM   1270  H   MET   140    -188.837  74.003 -93.602  1.00  0.00
ATOM   1271  CA  MET   140    -190.563  75.220 -93.669  1.00  0.00
ATOM   1272  CB  MET   140    -191.193  74.391 -92.539  1.00  0.00
ATOM   1273  CG  MET   140    -192.556  74.913 -92.065  1.00  0.00
ATOM   1274  SD  MET   140    -192.504  76.460 -91.085  1.00  0.00
ATOM   1275  CE  MET   140    -194.243  76.821 -90.975  1.00  0.00
ATOM   1276  C   MET   140    -190.079  76.588 -93.160  1.00  0.00
ATOM   1277  O   MET   140    -189.127  76.690 -92.388  1.00  0.00
ATOM   1278  N   ALA   141    -190.763  77.619 -93.650  1.00  0.00
ATOM   1279  H   ALA   141    -191.505  77.481 -94.305  1.00  0.00
ATOM   1280  CA  ALA   141    -190.547  79.024 -93.250  1.00  0.00
ATOM   1281  CB  ALA   141    -189.967  79.804 -94.433  1.00  0.00
ATOM   1282  C   ALA   141    -191.864  79.673 -92.790  1.00  0.00
ATOM   1283  O   ALA   141    -192.937  79.335 -93.289  1.00  0.00
ATOM   1284  N   SER   142    -191.749  80.567 -91.811  1.00  0.00
ATOM   1285  H   SER   142    -190.857  80.827 -91.442  1.00  0.00
ATOM   1286  CA  SER   142    -192.895  81.326 -91.263  1.00  0.00
ATOM   1287  CB  SER   142    -193.218  80.859 -89.838  1.00  0.00
ATOM   1288  OG  SER   142    -194.404  81.508 -89.366  1.00  0.00
ATOM   1289  HG  SER   142    -194.676  81.106 -88.490  1.00  0.00
ATOM   1290  C   SER   142    -192.612  82.836 -91.264  1.00  0.00
ATOM   1291  O   SER   142    -191.487  83.266 -91.012  1.00  0.00
ATOM   1292  N   TYR   143    -193.679  83.610 -91.445  1.00  0.00
ATOM   1293  H   TYR   143    -194.600  83.223 -91.415  1.00  0.00
ATOM   1294  CA  TYR   143    -193.610  85.081 -91.544  1.00  0.00
ATOM   1295  CB  TYR   143    -194.139  85.518 -92.918  1.00  0.00
ATOM   1296  CG  TYR   143    -194.030  87.031 -93.144  1.00  0.00
ATOM   1297  CD1 TYR   143    -192.820  87.596 -93.574  1.00  0.00
ATOM   1298  HD1 TYR   143    -191.949  86.964 -93.752  1.00  0.00
ATOM   1299  CD2 TYR   143    -195.150  87.852 -92.941  1.00  0.00
ATOM   1300  HD2 TYR   143    -196.085  87.426 -92.574  1.00  0.00
ATOM   1301  CE1 TYR   143    -192.729  88.979 -93.787  1.00  0.00
ATOM   1302  HE1 TYR   143    -191.793  89.421 -94.125  1.00  0.00
ATOM   1303  CE2 TYR   143    -195.059  89.233 -93.167  1.00  0.00
ATOM   1304  HE2 TYR   143    -195.949  89.853 -93.076  1.00  0.00
ATOM   1305  CZ  TYR   143    -193.843  89.797 -93.573  1.00  0.00
ATOM   1306  OH  TYR   143    -193.707  91.145 -93.666  1.00  0.00
ATOM   1307  HH  TYR   143    -194.545  91.592 -93.338  1.00  0.00
ATOM   1308  C   TYR   143    -194.360  85.753 -90.381  1.00  0.00
ATOM   1309  O   TYR   143    -195.577  85.929 -90.403  1.00  0.00
ATOM   1310  N   LEU   144    -193.585  86.069 -89.347  1.00  0.00
ATOM   1311  H   LEU   144    -192.614  85.834 -89.337  1.00  0.00
ATOM   1312  CA  LEU   144    -194.094  86.712 -88.121  1.00  0.00
ATOM   1313  CB  LEU   144    -193.788  85.788 -86.931  1.00  0.00
ATOM   1314  CG  LEU   144    -194.596  86.094 -85.662  1.00  0.00
ATOM   1315  CD1 LEU   144    -194.715  84.819 -84.827  1.00  0.00
ATOM   1316  CD2 LEU   144    -193.924  87.170 -84.804  1.00  0.00
ATOM   1317  C   LEU   144    -193.478  88.114 -87.972  1.00  0.00
ATOM   1318  O   LEU   144    -192.327  88.281 -87.572  1.00  0.00
ATOM   1319  N   ASP   145    -194.257  89.102 -88.402  1.00  0.00
ATOM   1320  H   ASP   145    -195.159  88.915 -88.798  1.00  0.00
ATOM   1321  CA  ASP   145    -193.845  90.522 -88.403  1.00  0.00
ATOM   1322  CB  ASP   145    -193.835  91.085 -89.837  1.00  0.00
ATOM   1323  CG  ASP   145    -195.183  91.109 -90.579  1.00  0.00
ATOM   1324  OD1 ASP   145    -196.015  90.206 -90.332  1.00  0.00
ATOM   1325  OD2 ASP   145    -195.320  91.977 -91.470  1.00  0.00
ATOM   1326  C   ASP   145    -194.680  91.394 -87.448  1.00  0.00
ATOM   1327  O   ASP   145    -195.727  91.926 -87.814  1.00  0.00
ATOM   1328  N   VAL   146    -194.162  91.547 -86.233  1.00  0.00
ATOM   1329  H   VAL   146    -193.302  91.112 -85.967  1.00  0.00
ATOM   1330  CA  VAL   146    -194.826  92.342 -85.176  1.00  0.00
ATOM   1331  CB  VAL   146    -195.088  91.544 -83.879  1.00  0.00
ATOM   1332  CG1 VAL   146    -196.207  90.523 -84.104  1.00  0.00
ATOM   1333  CG2 VAL   146    -193.846  90.843 -83.311  1.00  0.00
ATOM   1334  C   VAL   146    -194.128  93.685 -84.902  1.00  0.00
ATOM   1335  O   VAL   146    -193.106  93.763 -84.220  1.00  0.00
ATOM   1336  N   SER   147    -194.618  94.700 -85.609  1.00  0.00
ATOM   1337  H   SER   147    -195.235  94.541 -86.379  1.00  0.00
ATOM   1338  CA  SER   147    -194.137  96.096 -85.499  1.00  0.00
ATOM   1339  CB  SER   147    -194.696  96.938 -86.654  1.00  0.00
ATOM   1340  OG  SER   147    -194.371  96.330 -87.907  1.00  0.00
ATOM   1341  HG  SER   147    -194.604  96.958 -88.651  1.00  0.00
ATOM   1342  C   SER   147    -194.486  96.744 -84.146  1.00  0.00
ATOM   1343  O   SER   147    -195.467  97.474 -83.993  1.00  0.00
ATOM   1344  N   VAL   148    -193.677  96.396 -83.150  1.00  0.00
ATOM   1345  H   VAL   148    -193.004  95.664 -83.275  1.00  0.00
ATOM   1346  CA  VAL   148    -193.801  96.910 -81.767  1.00  0.00
ATOM   1347  CB  VAL   148    -193.106  95.965 -80.759  1.00  0.00
ATOM   1348  CG1 VAL   148    -193.292  96.435 -79.310  1.00  0.00
ATOM   1349  CG2 VAL   148    -193.631  94.527 -80.863  1.00  0.00
ATOM   1350  C   VAL   148    -193.262  98.353 -81.698  1.00  0.00
ATOM   1351  O   VAL   148    -192.066  98.591 -81.539  1.00  0.00
ATOM   1352  N   VAL   149    -194.170  99.283 -81.978  1.00  0.00
ATOM   1353  H   VAL   149    -195.080  99.027 -82.308  1.00  0.00
ATOM   1354  CA  VAL   149    -193.894 100.737 -81.954  1.00  0.00
ATOM   1355  CB  VAL   149    -193.940 101.373 -83.362  1.00  0.00
ATOM   1356  CG1 VAL   149    -192.750 100.910 -84.207  1.00  0.00
ATOM   1357  CG2 VAL   149    -195.253 101.113 -84.116  1.00  0.00
ATOM   1358  C   VAL   149    -194.803 101.501 -80.977  1.00  0.00
ATOM   1359  O   VAL   149    -195.994 101.212 -80.861  1.00  0.00
ATOM   1360  N   GLN   150    -194.203 102.485 -80.309  1.00  0.00
ATOM   1361  H   GLN   150    -193.226 102.669 -80.418  1.00  0.00
ATOM   1362  CA  GLN   150    -194.880 103.362 -79.330  1.00  0.00
ATOM   1363  CB  GLN   150    -195.075 102.596 -78.009  1.00  0.00
ATOM   1364  CG  GLN   150    -196.343 102.981 -77.231  1.00  0.00
ATOM   1365  CD  GLN   150    -196.343 104.434 -76.749  1.00  0.00
ATOM   1366  OE1 GLN   150    -195.585 104.840 -75.884  1.00  0.00
ATOM   1367  NE2 GLN   150    -197.123 105.280 -77.392  1.00  0.00
ATOM   1368 HE21 GLN   150    -197.736 104.980 -78.118  1.00  0.00
ATOM   1369 HE22 GLN   150    -197.112 106.227 -77.055  1.00  0.00
ATOM   1370  C   GLN   150    -194.021 104.619 -79.094  1.00  0.00
ATOM   1371  O   GLN   150    -192.792 104.553 -79.097  1.00  0.00
ATOM   1372  N   THR   151    -194.711 105.722 -78.825  1.00  0.00
ATOM   1373  H   THR   151    -195.672 105.660 -78.549  1.00  0.00
ATOM   1374  CA  THR   151    -194.108 107.060 -78.645  1.00  0.00
ATOM   1375  CB  THR   151    -194.530 108.019 -79.775  1.00  0.00
ATOM   1376  OG1 THR   151    -194.349 107.389 -81.047  1.00  0.00
ATOM   1377  HG1 THR   151    -194.463 108.066 -81.775  1.00  0.00
ATOM   1378  CG2 THR   151    -193.718 109.320 -79.748  1.00  0.00
ATOM   1379  C   THR   151    -194.565 107.618 -77.288  1.00  0.00
ATOM   1380  O   THR   151    -195.739 107.947 -77.108  1.00  0.00
ATOM   1381  N   LEU   152    -193.654 107.552 -76.323  1.00  0.00
ATOM   1382  H   LEU   152    -192.764 107.121 -76.469  1.00  0.00
ATOM   1383  CA  LEU   152    -193.890 108.048 -74.952  1.00  0.00
ATOM   1384  CB  LEU   152    -193.825 106.844 -73.995  1.00  0.00
ATOM   1385  CG  LEU   152    -194.762 106.852 -72.772  1.00  0.00
ATOM   1386  CD1 LEU   152    -194.419 107.939 -71.750  1.00  0.00
ATOM   1387  CD2 LEU   152    -196.235 106.923 -73.190  1.00  0.00
ATOM   1388  C   LEU   152    -192.840 109.107 -74.577  1.00  0.00
ATOM   1389  O   LEU   152    -191.653 108.946 -74.861  1.00  0.00
ATOM   1390  N   GLY   153    -193.329 110.177 -73.956  1.00  0.00
ATOM   1391  H   GLY   153    -194.315 110.309 -73.851  1.00  0.00
ATOM   1392  CA  GLY   153    -192.510 111.297 -73.448  1.00  0.00
ATOM   1393  C   GLY   153    -193.362 112.286 -72.639  1.00  0.00
ATOM   1394  O   GLY   153    -194.560 112.425 -72.880  1.00  0.00
ATOM   1395  N   ALA   154    -192.724 112.894 -71.643  1.00  0.00
ATOM   1396  H   ALA   154    -191.749 112.749 -71.477  1.00  0.00
ATOM   1397  CA  ALA   154    -193.365 113.874 -70.743  1.00  0.00
ATOM   1398  CB  ALA   154    -193.452 113.287 -69.330  1.00  0.00
ATOM   1399  C   ALA   154    -192.598 115.211 -70.707  1.00  0.00
ATOM   1400  O   ALA   154    -191.364 115.194 -70.708  1.00  0.00
ATOM   1401  N   PRO   155    -193.310 116.348 -70.773  1.00  0.00
ATOM   1402  CA  PRO   155    -192.707 117.685 -70.588  1.00  0.00
ATOM   1403  CB  PRO   155    -193.854 118.667 -70.827  1.00  0.00
ATOM   1404  CG  PRO   155    -194.748 117.920 -71.814  1.00  0.00
ATOM   1405  CD  PRO   155    -194.674 116.473 -71.324  1.00  0.00
ATOM   1406  C   PRO   155    -192.153 117.853 -69.166  1.00  0.00
ATOM   1407  O   PRO   155    -192.742 117.371 -68.200  1.00  0.00
ATOM   1408  N   GLY   156    -191.028 118.559 -69.087  1.00  0.00
ATOM   1409  H   GLY   156    -190.589 118.937 -69.901  1.00  0.00
ATOM   1410  CA  GLY   156    -190.344 118.883 -67.818  1.00  0.00
ATOM   1411  C   GLY   156    -190.129 120.395 -67.671  1.00  0.00
ATOM   1412  O   GLY   156    -189.817 121.082 -68.643  1.00  0.00
ATOM   1413  N   GLU   157    -190.268 120.868 -66.436  1.00  0.00
ATOM   1414  H   GLU   157    -190.430 120.262 -65.659  1.00  0.00
ATOM   1415  CA  GLU   157    -190.099 122.297 -66.094  1.00  0.00
ATOM   1416  CB  GLU   157    -191.453 122.956 -65.775  1.00  0.00
ATOM   1417  CG  GLU   157    -192.215 122.333 -64.594  1.00  0.00
ATOM   1418  CD  GLU   157    -193.541 123.041 -64.293  1.00  0.00
ATOM   1419  OE1 GLU   157    -194.280 123.342 -65.257  1.00  0.00
ATOM   1420  OE2 GLU   157    -193.828 123.195 -63.086  1.00  0.00
ATOM   1421  C   GLU   157    -189.090 122.525 -64.950  1.00  0.00
ATOM   1422  O   GLU   157    -189.055 121.722 -64.014  1.00  0.00
ATOM   1423  N   PRO   158    -188.237 123.555 -65.062  1.00  0.00
ATOM   1424  CA  PRO   158    -187.368 124.002 -63.953  1.00  0.00
ATOM   1425  CB  PRO   158    -186.541 125.144 -64.544  1.00  0.00
ATOM   1426  CG  PRO   158    -186.432 124.761 -66.018  1.00  0.00
ATOM   1427  CD  PRO   158    -187.812 124.180 -66.330  1.00  0.00
ATOM   1428  C   PRO   158    -188.205 124.512 -62.771  1.00  0.00
ATOM   1429  O   PRO   158    -189.299 125.045 -62.953  1.00  0.00
ATOM   1430  N   ARG   159    -187.671 124.299 -61.572  1.00  0.00
ATOM   1431  H   ARG   159    -186.791 123.840 -61.460  1.00  0.00
ATOM   1432  CA  ARG   159    -188.286 124.758 -60.311  1.00  0.00
ATOM   1433  CB  ARG   159    -188.749 123.522 -59.517  1.00  0.00
ATOM   1434  CG  ARG   159    -189.527 123.832 -58.229  1.00  0.00
ATOM   1435  CD  ARG   159    -188.608 123.956 -57.007  1.00  0.00
ATOM   1436  NE  ARG   159    -189.334 124.602 -55.900  1.00  0.00
ATOM   1437  HE  ARG   159    -189.645 125.535 -56.084  1.00  0.00
ATOM   1438  CZ  ARG   159    -189.548 124.108 -54.679  1.00  0.00
ATOM   1439  NH1 ARG   159    -189.092 122.923 -54.295  1.00  0.00
ATOM   1440 HH11 ARG   159    -188.565 122.373 -54.940  1.00  0.00
ATOM   1441 HH12 ARG   159    -189.288 122.583 -53.379  1.00  0.00
ATOM   1442  NH2 ARG   159    -190.229 124.823 -53.799  1.00  0.00
ATOM   1443 HH21 ARG   159    -190.579 125.725 -54.047  1.00  0.00
ATOM   1444 HH22 ARG   159    -190.399 124.454 -52.887  1.00  0.00
ATOM   1445  C   ARG   159    -187.287 125.620 -59.519  1.00  0.00
ATOM   1446  O   ARG   159    -186.096 125.316 -59.466  1.00  0.00
ATOM   1447  N   HIS   160    -187.821 126.686 -58.929  1.00  0.00
ATOM   1448  H   HIS   160    -188.775 126.939 -59.075  1.00  0.00
ATOM   1449  CA  HIS   160    -187.081 127.557 -57.995  1.00  0.00
ATOM   1450  CB  HIS   160    -187.041 128.992 -58.541  1.00  0.00
ATOM   1451  CG  HIS   160    -186.249 129.970 -57.659  1.00  0.00
ATOM   1452  ND1 HIS   160    -185.250 129.672 -56.827  1.00  0.00
ATOM   1453  CD2 HIS   160    -186.426 131.286 -57.615  1.00  0.00
ATOM   1454  CE1 HIS   160    -184.806 130.799 -56.280  1.00  0.00
ATOM   1455  NE2 HIS   160    -185.535 131.796 -56.769  1.00  0.00
ATOM   1456  HE2 HIS   160    -185.414 132.762 -56.555  1.00  0.00
ATOM   1457  C   HIS   160    -187.737 127.517 -56.605  1.00  0.00
ATOM   1458  O   HIS   160    -188.962 127.539 -56.472  1.00  0.00
ATOM   1459  N   ASP   161    -186.877 127.543 -55.594  1.00  0.00
ATOM   1460  H   ASP   161    -185.919 127.788 -55.769  1.00  0.00
ATOM   1461  CA  ASP   161    -187.284 127.483 -54.179  1.00  0.00
ATOM   1462  CB  ASP   161    -186.832 126.132 -53.601  1.00  0.00
ATOM   1463  CG  ASP   161    -187.319 125.861 -52.172  1.00  0.00
ATOM   1464  OD1 ASP   161    -188.339 126.466 -51.769  1.00  0.00
ATOM   1465  OD2 ASP   161    -186.656 125.038 -51.503  1.00  0.00
ATOM   1466  C   ASP   161    -186.730 128.694 -53.406  1.00  0.00
ATOM   1467  O   ASP   161    -185.730 128.616 -52.692  1.00  0.00
ATOM   1468  N   SER   162    -187.433 129.811 -53.567  1.00  0.00
ATOM   1469  H   SER   162    -188.271 129.829 -54.116  1.00  0.00
ATOM   1470  CA  SER   162    -187.083 131.107 -52.948  1.00  0.00
ATOM   1471  CB  SER   162    -187.803 132.247 -53.679  1.00  0.00
ATOM   1472  OG  SER   162    -189.216 132.025 -53.641  1.00  0.00
ATOM   1473  HG  SER   162    -189.498 131.978 -52.672  1.00  0.00
ATOM   1474  C   SER   162    -187.380 131.149 -51.439  1.00  0.00
ATOM   1475  O   SER   162    -188.498 131.437 -51.008  1.00  0.00
ATOM   1476  N   LEU   163    -186.369 130.754 -50.671  1.00  0.00
ATOM   1477  H   LEU   163    -185.553 130.333 -51.068  1.00  0.00
ATOM   1478  CA  LEU   163    -186.420 130.752 -49.195  1.00  0.00
ATOM   1479  CB  LEU   163    -186.175 129.334 -48.658  1.00  0.00
ATOM   1480  CG  LEU   163    -187.197 128.285 -49.119  1.00  0.00
ATOM   1481  CD1 LEU   163    -186.745 126.904 -48.643  1.00  0.00
ATOM   1482  CD2 LEU   163    -188.605 128.575 -48.590  1.00  0.00
ATOM   1483  C   LEU   163    -185.379 131.704 -48.588  1.00  0.00
ATOM   1484  O   LEU   163    -184.263 131.830 -49.092  1.00  0.00
ATOM   1485  N   LEU   164    -185.764 132.317 -47.471  1.00  0.00
ATOM   1486  H   LEU   164    -186.682 132.192 -47.098  1.00  0.00
ATOM   1487  CA  LEU   164    -184.902 133.253 -46.723  1.00  0.00
ATOM   1488  CB  LEU   164    -185.601 134.623 -46.641  1.00  0.00
ATOM   1489  CG  LEU   164    -184.733 135.861 -46.331  1.00  0.00
ATOM   1490  CD1 LEU   164    -184.169 135.877 -44.906  1.00  0.00
ATOM   1491  CD2 LEU   164    -183.621 136.044 -47.369  1.00  0.00
ATOM   1492  C   LEU   164    -184.590 132.675 -45.328  1.00  0.00
ATOM   1493  O   LEU   164    -185.507 132.530 -44.515  1.00  0.00
ATOM   1494  N   PRO   165    -183.346 132.221 -45.105  1.00  0.00
ATOM   1495  CA  PRO   165    -182.883 131.759 -43.780  1.00  0.00
ATOM   1496  CB  PRO   165    -181.478 131.198 -44.023  1.00  0.00
ATOM   1497  CG  PRO   165    -181.527 130.753 -45.482  1.00  0.00
ATOM   1498  CD  PRO   165    -182.372 131.840 -46.147  1.00  0.00
ATOM   1499  C   PRO   165    -182.860 132.909 -42.760  1.00  0.00
ATOM   1500  O   PRO   165    -181.945 133.733 -42.731  1.00  0.00
ATOM   1501  N   VAL   166    -183.976 133.041 -42.047  1.00  0.00
ATOM   1502  H   VAL   166    -184.810 132.549 -42.299  1.00  0.00
ATOM   1503  CA  VAL   166    -184.142 134.033 -40.959  1.00  0.00
ATOM   1504  CB  VAL   166    -185.631 134.198 -40.575  1.00  0.00
ATOM   1505  CG1 VAL   166    -185.829 135.287 -39.513  1.00  0.00
ATOM   1506  CG2 VAL   166    -186.504 134.546 -41.787  1.00  0.00
ATOM   1507  C   VAL   166    -183.267 133.626 -39.755  1.00  0.00
ATOM   1508  O   VAL   166    -183.647 132.800 -38.928  1.00  0.00
ATOM   1509  N   ASP   167    -182.039 134.136 -39.777  1.00  0.00
ATOM   1510  H   ASP   167    -181.709 134.632 -40.582  1.00  0.00
ATOM   1511  CA  ASP   167    -181.026 133.856 -38.742  1.00  0.00
ATOM   1512  CB  ASP   167    -179.805 133.210 -39.418  1.00  0.00
ATOM   1513  CG  ASP   167    -178.672 132.821 -38.458  1.00  0.00
ATOM   1514  OD1 ASP   167    -178.980 132.499 -37.289  1.00  0.00
ATOM   1515  OD2 ASP   167    -177.513 132.840 -38.924  1.00  0.00
ATOM   1516  C   ASP   167    -180.651 135.116 -37.943  1.00  0.00
ATOM   1517  O   ASP   167    -179.825 135.921 -38.369  1.00  0.00
ATOM   1518  N   SER   168    -181.297 135.253 -36.790  1.00  0.00
ATOM   1519  H   SER   168    -182.030 134.631 -36.508  1.00  0.00
ATOM   1520  CA  SER   168    -181.036 136.345 -35.830  1.00  0.00
ATOM   1521  CB  SER   168    -182.317 137.146 -35.562  1.00  0.00
ATOM   1522  OG  SER   168    -183.393 136.279 -35.185  1.00  0.00
ATOM   1523  HG  SER   168    -184.165 136.823 -34.852  1.00  0.00
ATOM   1524  C   SER   168    -180.460 135.810 -34.511  1.00  0.00
ATOM   1525  O   SER   168    -180.904 134.794 -33.977  1.00  0.00
ATOM   1526  N   TYR   169    -179.409 136.485 -34.053  1.00  0.00
ATOM   1527  H   TYR   169    -179.062 137.298 -34.517  1.00  0.00
ATOM   1528  CA  TYR   169    -178.670 136.106 -32.831  1.00  0.00
ATOM   1529  CB  TYR   169    -177.317 135.509 -33.249  1.00  0.00
ATOM   1530  CG  TYR   169    -176.527 134.952 -32.059  1.00  0.00
ATOM   1531  CD1 TYR   169    -176.760 133.641 -31.619  1.00  0.00
ATOM   1532  HD1 TYR   169    -177.373 132.961 -32.212  1.00  0.00
ATOM   1533  CD2 TYR   169    -175.699 135.804 -31.311  1.00  0.00
ATOM   1534  HD2 TYR   169    -175.483 136.813 -31.664  1.00  0.00
ATOM   1535  CE1 TYR   169    -176.194 133.195 -30.416  1.00  0.00
ATOM   1536  HE1 TYR   169    -176.366 132.177 -30.071  1.00  0.00
ATOM   1537  CE2 TYR   169    -175.142 135.358 -30.105  1.00  0.00
ATOM   1538  HE2 TYR   169    -174.486 136.013 -29.535  1.00  0.00
ATOM   1539  CZ  TYR   169    -175.400 134.058 -29.654  1.00  0.00
ATOM   1540  OH  TYR   169    -174.889 133.635 -28.471  1.00  0.00
ATOM   1541  HH  TYR   169    -174.718 134.453 -27.887  1.00  0.00
ATOM   1542  C   TYR   169    -178.474 137.301 -31.881  1.00  0.00
ATOM   1543  O   TYR   169    -178.247 138.426 -32.326  1.00  0.00
ATOM   1544  N   GLN   170    -178.505 136.991 -30.584  1.00  0.00
ATOM   1545  H   GLN   170    -178.726 136.063 -30.284  1.00  0.00
ATOM   1546  CA  GLN   170    -178.229 137.936 -29.480  1.00  0.00
ATOM   1547  CB  GLN   170    -179.386 138.945 -29.353  1.00  0.00
ATOM   1548  CG  GLN   170    -179.175 140.065 -28.323  1.00  0.00
ATOM   1549  CD  GLN   170    -177.850 140.815 -28.502  1.00  0.00
ATOM   1550  OE1 GLN   170    -176.822 140.454 -27.948  1.00  0.00
ATOM   1551  NE2 GLN   170    -177.851 141.856 -29.304  1.00  0.00
ATOM   1552 HE21 GLN   170    -178.678 142.140 -29.780  1.00  0.00
ATOM   1553 HE22 GLN   170    -176.984 142.333 -29.418  1.00  0.00
ATOM   1554  C   GLN   170    -178.005 137.171 -28.162  1.00  0.00
ATOM   1555  O   GLN   170    -178.711 136.209 -27.868  1.00  0.00
ATOM   1556  N   SER   171    -177.043 137.667 -27.383  1.00  0.00
ATOM   1557  H   SER   171    -176.601 138.535 -27.628  1.00  0.00
ATOM   1558  CA  SER   171    -176.626 137.105 -26.076  1.00  0.00
ATOM   1559  CB  SER   171    -175.936 135.736 -26.208  1.00  0.00
ATOM   1560  OG  SER   171    -174.718 135.838 -26.960  1.00  0.00
ATOM   1561  HG  SER   171    -174.245 136.684 -26.661  1.00  0.00
ATOM   1562  C   SER   171    -175.672 138.060 -25.345  1.00  0.00
ATOM   1563  O   SER   171    -174.566 138.331 -25.817  1.00  0.00
ATOM   1564  N   TRP   172    -176.096 138.466 -24.155  1.00  0.00
ATOM   1565  H   TRP   172    -176.973 138.170 -23.775  1.00  0.00
ATOM   1566  CA  TRP   172    -175.370 139.429 -23.302  1.00  0.00
ATOM   1567  CB  TRP   172    -176.263 140.658 -23.063  1.00  0.00
ATOM   1568  CG  TRP   172    -177.629 140.296 -22.461  1.00  0.00
ATOM   1569  CD1 TRP   172    -177.912 140.228 -21.161  1.00  0.00
ATOM   1570  HD1 TRP   172    -177.238 140.512 -20.353  1.00  0.00
ATOM   1571  CD2 TRP   172    -178.736 139.820 -23.154  1.00  0.00
ATOM   1572  NE1 TRP   172    -179.133 139.719 -20.995  1.00  0.00
ATOM   1573  HE1 TRP   172    -179.571 139.555 -20.113  1.00  0.00
ATOM   1574  CE2 TRP   172    -179.669 139.448 -22.182  1.00  0.00
ATOM   1575  CE3 TRP   172    -178.998 139.575 -24.510  1.00  0.00
ATOM   1576  HE3 TRP   172    -178.303 139.927 -25.273  1.00  0.00
ATOM   1577  CZ2 TRP   172    -180.865 138.822 -22.559  1.00  0.00
ATOM   1578  HZ2 TRP   172    -181.599 138.540 -21.805  1.00  0.00
ATOM   1579  CZ3 TRP   172    -180.186 138.934 -24.887  1.00  0.00
ATOM   1580  HZ3 TRP   172    -180.369 138.693 -25.934  1.00  0.00
ATOM   1581  CH2 TRP   172    -181.120 138.561 -23.912  1.00  0.00
ATOM   1582  HH2 TRP   172    -182.045 138.065 -24.207  1.00  0.00
ATOM   1583  C   TRP   172    -174.924 138.800 -21.972  1.00  0.00
ATOM   1584  O   TRP   172    -175.642 138.004 -21.367  1.00  0.00
ATOM   1585  N   ALA   173    -173.708 139.161 -21.567  1.00  0.00
ATOM   1586  H   ALA   173    -173.175 139.843 -22.065  1.00  0.00
ATOM   1587  CA  ALA   173    -173.074 138.661 -20.330  1.00  0.00
ATOM   1588  CB  ALA   173    -171.967 137.666 -20.694  1.00  0.00
ATOM   1589  C   ALA   173    -172.490 139.802 -19.483  1.00  0.00
ATOM   1590  O   ALA   173    -172.004 140.799 -20.016  1.00  0.00
ATOM   1591  N   LEU   174    -172.553 139.618 -18.166  1.00  0.00
ATOM   1592  H   LEU   174    -172.949 138.790 -17.770  1.00  0.00
ATOM   1593  CA  LEU   174    -172.005 140.573 -17.183  1.00  0.00
ATOM   1594  CB  LEU   174    -173.182 141.180 -16.395  1.00  0.00
ATOM   1595  CG  LEU   174    -172.943 142.457 -15.561  1.00  0.00
ATOM   1596  CD1 LEU   174    -172.135 142.207 -14.284  1.00  0.00
ATOM   1597  CD2 LEU   174    -172.325 143.581 -16.399  1.00  0.00
ATOM   1598  C   LEU   174    -171.005 139.848 -16.269  1.00  0.00
ATOM   1599  O   LEU   174    -171.286 138.766 -15.756  1.00  0.00
ATOM   1600  N   ALA   175    -169.836 140.467 -16.123  1.00  0.00
ATOM   1601  H   ALA   175    -169.656 141.349 -16.556  1.00  0.00
ATOM   1602  CA  ALA   175    -168.746 139.971 -15.259  1.00  0.00
ATOM   1603  CB  ALA   175    -167.566 139.534 -16.134  1.00  0.00
ATOM   1604  C   ALA   175    -168.290 141.052 -14.265  1.00  0.00
ATOM   1605  O   ALA   175    -168.312 142.241 -14.584  1.00  0.00
ATOM   1606  N   GLY   176    -167.927 140.599 -13.066  1.00  0.00
ATOM   1607  H   GLY   176    -168.043 139.639 -12.812  1.00  0.00
ATOM   1608  CA  GLY   176    -167.422 141.461 -11.977  1.00  0.00
ATOM   1609  C   GLY   176    -167.054 140.656 -10.722  1.00  0.00
ATOM   1610  O   GLY   176    -167.545 139.544 -10.524  1.00  0.00
ATOM   1611  N   GLY   177    -166.114 141.217  -9.965  1.00  0.00
ATOM   1612  H   GLY   177    -165.608 142.015 -10.286  1.00  0.00
ATOM   1613  CA  GLY   177    -165.638 140.651  -8.684  1.00  0.00
ATOM   1614  C   GLY   177    -164.117 140.436  -8.649  1.00  0.00
ATOM   1615  O   GLY   177    -163.468 140.281  -9.681  1.00  0.00
ATOM   1616  N   TRP   178    -163.579 140.520  -7.435  1.00  0.00
ATOM   1617  H   TRP   178    -164.138 140.680  -6.624  1.00  0.00
ATOM   1618  CA  TRP   178    -162.138 140.340  -7.159  1.00  0.00
ATOM   1619  CB  TRP   178    -161.542 141.682  -6.706  1.00  0.00
ATOM   1620  CG  TRP   178    -160.048 141.589  -6.363  1.00  0.00
ATOM   1621  CD1 TRP   178    -159.038 141.688  -7.227  1.00  0.00
ATOM   1622  HD1 TRP   178    -159.132 141.953  -8.280  1.00  0.00
ATOM   1623  CD2 TRP   178    -159.506 141.260  -5.126  1.00  0.00
ATOM   1624  NE1 TRP   178    -157.889 141.427  -6.603  1.00  0.00
ATOM   1625  HE1 TRP   178    -156.999 141.324  -7.050  1.00  0.00
ATOM   1626  CE2 TRP   178    -158.125 141.168  -5.320  1.00  0.00
ATOM   1627  CE3 TRP   178    -160.063 140.921  -3.884  1.00  0.00
ATOM   1628  HE3 TRP   178    -161.139 140.992  -3.729  1.00  0.00
ATOM   1629  CZ2 TRP   178    -157.294 140.747  -4.271  1.00  0.00
ATOM   1630  HZ2 TRP   178    -156.211 140.773  -4.387  1.00  0.00
ATOM   1631  CZ3 TRP   178    -159.236 140.478  -2.843  1.00  0.00
ATOM   1632  HZ3 TRP   178    -159.670 140.211  -1.879  1.00  0.00
ATOM   1633  CH2 TRP   178    -157.851 140.391  -3.037  1.00  0.00
ATOM   1634  HH2 TRP   178    -157.205 140.058  -2.224  1.00  0.00
ATOM   1635  C   TRP   178    -161.890 139.265  -6.087  1.00  0.00
ATOM   1636  O   TRP   178    -162.732 139.041  -5.216  1.00  0.00
ATOM   1637  N   ASN   179    -160.791 138.541  -6.295  1.00  0.00
ATOM   1638  H   ASN   179    -160.371 138.534  -7.202  1.00  0.00
ATOM   1639  CA  ASN   179    -160.140 137.635  -5.320  1.00  0.00
ATOM   1640  CB  ASN   179    -161.040 136.485  -4.827  1.00  0.00
ATOM   1641  CG  ASN   179    -161.780 135.727  -5.935  1.00  0.00
ATOM   1642  OD1 ASN   179    -161.371 134.686  -6.423  1.00  0.00
ATOM   1643  ND2 ASN   179    -162.943 136.223  -6.295  1.00  0.00
ATOM   1644 HD21 ASN   179    -163.286 137.053  -5.856  1.00  0.00
ATOM   1645 HD22 ASN   179    -163.447 135.729  -6.997  1.00  0.00
ATOM   1646  C   ASN   179    -158.798 137.097  -5.844  1.00  0.00
ATOM   1647  O   ASN   179    -158.755 136.226  -6.708  1.00  0.00
ATOM   1648  N   SER   180    -157.740 137.838  -5.519  1.00  0.00
ATOM   1649  H   SER   180    -157.840 138.754  -5.129  1.00  0.00
ATOM   1650  CA  SER   180    -156.355 137.422  -5.839  1.00  0.00
ATOM   1651  CB  SER   180    -155.784 138.209  -7.031  1.00  0.00
ATOM   1652  OG  SER   180    -155.582 139.586  -6.698  1.00  0.00
ATOM   1653  HG  SER   180    -155.002 139.610  -5.869  1.00  0.00
ATOM   1654  C   SER   180    -155.426 137.505  -4.616  1.00  0.00
ATOM   1655  O   SER   180    -154.871 138.559  -4.298  1.00  0.00
ATOM   1656  N   ARG   181    -155.370 136.393  -3.889  1.00  0.00
ATOM   1657  H   ARG   181    -155.859 135.562  -4.156  1.00  0.00
ATOM   1658  CA  ARG   181    -154.541 136.257  -2.674  1.00  0.00
ATOM   1659  CB  ARG   181    -155.466 136.318  -1.449  1.00  0.00
ATOM   1660  CG  ARG   181    -154.731 136.445  -0.108  1.00  0.00
ATOM   1661  CD  ARG   181    -153.967 137.766   0.014  1.00  0.00
ATOM   1662  NE  ARG   181    -153.265 137.802   1.308  1.00  0.00
ATOM   1663  HE  ARG   181    -153.852 137.787   2.113  1.00  0.00
ATOM   1664  CZ  ARG   181    -151.945 137.862   1.500  1.00  0.00
ATOM   1665  NH1 ARG   181    -151.075 137.910   0.500  1.00  0.00
ATOM   1666 HH11 ARG   181    -151.406 137.935  -0.440  1.00  0.00
ATOM   1667 HH12 ARG   181    -150.096 137.877   0.687  1.00  0.00
ATOM   1668  NH2 ARG   181    -151.465 137.916   2.733  1.00  0.00
ATOM   1669 HH21 ARG   181    -152.080 137.912   3.518  1.00  0.00
ATOM   1670 HH22 ARG   181    -150.478 137.967   2.867  1.00  0.00
ATOM   1671  C   ARG   181    -153.741 134.943  -2.708  1.00  0.00
ATOM   1672  O   ARG   181    -154.264 133.909  -3.124  1.00  0.00
ATOM   1673  N   MET   182    -152.492 135.028  -2.252  1.00  0.00
ATOM   1674  H   MET   182    -152.129 135.889  -1.897  1.00  0.00
ATOM   1675  CA  MET   182    -151.528 133.903  -2.199  1.00  0.00
ATOM   1676  CB  MET   182    -151.108 133.436  -3.607  1.00  0.00
ATOM   1677  CG  MET   182    -150.499 134.533  -4.490  1.00  0.00
ATOM   1678  SD  MET   182    -150.039 133.933  -6.155  1.00  0.00
ATOM   1679  CE  MET   182    -149.416 135.444  -6.859  1.00  0.00
ATOM   1680  C   MET   182    -150.282 134.256  -1.369  1.00  0.00
ATOM   1681  O   MET   182    -149.857 135.410  -1.335  1.00  0.00
ATOM   1682  N   CYS   183    -149.766 133.247  -0.671  1.00  0.00
ATOM   1683  H   CYS   183    -150.155 132.327  -0.715  1.00  0.00
ATOM   1684  CA  CYS   183    -148.563 133.365   0.179  1.00  0.00
ATOM   1685  CB  CYS   183    -148.970 133.455   1.654  1.00  0.00
ATOM   1686  SG  CYS   183    -149.948 134.947   2.060  1.00  0.00
ATOM   1687  HG  CYS   183    -150.111 134.664   3.349  1.00  0.00
ATOM   1688  C   CYS   183    -147.610 132.176  -0.011  1.00  0.00
ATOM   1689  O   CYS   183    -148.050 131.047  -0.225  1.00  0.00
ATOM   1690  N   CYS   184    -146.315 132.475   0.050  1.00  0.00
ATOM   1691  H   CYS   184    -146.002 133.412   0.205  1.00  0.00
ATOM   1692  CA  CYS   184    -145.232 131.473  -0.026  1.00  0.00
ATOM   1693  CB  CYS   184    -144.541 131.576  -1.391  1.00  0.00
ATOM   1694  SG  CYS   184    -143.265 130.295  -1.676  1.00  0.00
ATOM   1695  HG  CYS   184    -142.931 130.701  -2.898  1.00  0.00
ATOM   1696  C   CYS   184    -144.218 131.702   1.106  1.00  0.00
ATOM   1697  O   CYS   184    -143.902 132.845   1.435  1.00  0.00
ATOM   1698  N   GLN   185    -143.691 130.600   1.635  1.00  0.00
ATOM   1699  H   GLN   185    -143.910 129.692   1.282  1.00  0.00
ATOM   1700  CA  GLN   185    -142.718 130.626   2.745  1.00  0.00
ATOM   1701  CB  GLN   185    -143.378 130.025   3.999  1.00  0.00
ATOM   1702  CG  GLN   185    -142.482 129.891   5.242  1.00  0.00
ATOM   1703  CD  GLN   185    -141.689 131.149   5.626  1.00  0.00
ATOM   1704  OE1 GLN   185    -142.005 132.284   5.300  1.00  0.00
ATOM   1705  NE2 GLN   185    -140.539 130.941   6.222  1.00  0.00
ATOM   1706 HE21 GLN   185    -140.208 130.011   6.402  1.00  0.00
ATOM   1707 HE22 GLN   185    -140.019 131.742   6.503  1.00  0.00
ATOM   1708  C   GLN   185    -141.387 129.945   2.384  1.00  0.00
ATOM   1709  O   GLN   185    -141.355 128.818   1.888  1.00  0.00
ATOM   1710  N   GLY   186    -140.313 130.643   2.748  1.00  0.00
ATOM   1711  H   GLY   186    -140.420 131.508   3.241  1.00  0.00
ATOM   1712  CA  GLY   186    -138.913 130.220   2.534  1.00  0.00
ATOM   1713  C   GLY   186    -138.504 129.063   3.458  1.00  0.00
ATOM   1714  O   GLY   186    -138.257 129.264   4.646  1.00  0.00
ATOM   1715  N   GLU   187    -138.606 127.847   2.929  1.00  0.00
ATOM   1716  H   GLU   187    -139.013 127.699   2.027  1.00  0.00
ATOM   1717  CA  GLU   187    -138.214 126.625   3.663  1.00  0.00
ATOM   1718  CB  GLU   187    -139.447 125.780   4.019  1.00  0.00
ATOM   1719  CG  GLU   187    -140.398 126.491   4.994  1.00  0.00
ATOM   1720  CD  GLU   187    -139.728 126.950   6.297  1.00  0.00
ATOM   1721  OE1 GLU   187    -138.910 126.175   6.843  1.00  0.00
ATOM   1722  OE2 GLU   187    -140.079 128.066   6.741  1.00  0.00
ATOM   1723  C   GLU   187    -137.180 125.764   2.923  1.00  0.00
ATOM   1724  O   GLU   187    -137.260 125.583   1.710  1.00  0.00
ATOM   1725  N   GLN   188    -136.253 125.226   3.716  1.00  0.00
ATOM   1726  H   GLN   188    -136.259 125.401   4.701  1.00  0.00
ATOM   1727  CA  GLN   188    -135.149 124.342   3.277  1.00  0.00
ATOM   1728  CB  GLN   188    -134.127 125.094   2.399  1.00  0.00
ATOM   1729  CG  GLN   188    -133.406 126.288   3.047  1.00  0.00
ATOM   1730  CD  GLN   188    -132.326 125.885   4.060  1.00  0.00
ATOM   1731  OE1 GLN   188    -131.632 124.885   3.940  1.00  0.00
ATOM   1732  NE2 GLN   188    -132.159 126.686   5.088  1.00  0.00
ATOM   1733 HE21 GLN   188    -132.709 127.508   5.196  1.00  0.00
ATOM   1734 HE22 GLN   188    -131.460 126.424   5.746  1.00  0.00
ATOM   1735  C   GLN   188    -134.467 123.669   4.483  1.00  0.00
ATOM   1736  O   GLN   188    -134.621 124.120   5.620  1.00  0.00
ATOM   1737  N   ASN   189    -133.812 122.540   4.226  1.00  0.00
ATOM   1738  H   ASN   189    -133.730 122.175   3.300  1.00  0.00
ATOM   1739  CA  ASN   189    -133.097 121.777   5.269  1.00  0.00
ATOM   1740  CB  ASN   189    -133.720 120.384   5.451  1.00  0.00
ATOM   1741  CG  ASN   189    -135.196 120.376   5.881  1.00  0.00
ATOM   1742  OD1 ASN   189    -135.941 119.452   5.596  1.00  0.00
ATOM   1743  ND2 ASN   189    -135.673 121.414   6.537  1.00  0.00
ATOM   1744 HD21 ASN   189    -135.113 122.222   6.713  1.00  0.00
ATOM   1745 HD22 ASN   189    -136.619 121.348   6.841  1.00  0.00
ATOM   1746  C   ASN   189    -131.588 121.669   4.968  1.00  0.00
ATOM   1747  O   ASN   189    -131.215 121.029   3.981  1.00  0.00
ATOM   1748  N   PRO   190    -130.740 122.346   5.759  1.00  0.00
ATOM   1749  CA  PRO   190    -129.273 122.321   5.584  1.00  0.00
ATOM   1750  CB  PRO   190    -128.727 123.236   6.682  1.00  0.00
ATOM   1751  CG  PRO   190    -129.873 124.215   6.925  1.00  0.00
ATOM   1752  CD  PRO   190    -131.116 123.334   6.791  1.00  0.00
ATOM   1753  C   PRO   190    -128.707 120.897   5.753  1.00  0.00
ATOM   1754  O   PRO   190    -129.090 120.205   6.698  1.00  0.00
ATOM   1755  N   PRO   191    -127.850 120.444   4.825  1.00  0.00
ATOM   1756  CA  PRO   191    -127.147 119.151   4.945  1.00  0.00
ATOM   1757  CB  PRO   191    -126.626 118.861   3.535  1.00  0.00
ATOM   1758  CG  PRO   191    -126.413 120.252   2.937  1.00  0.00
ATOM   1759  CD  PRO   191    -127.568 121.072   3.517  1.00  0.00
ATOM   1760  C   PRO   191    -126.014 119.205   5.982  1.00  0.00
ATOM   1761  O   PRO   191    -125.369 120.237   6.156  1.00  0.00
ATOM   1762  N   GLY   192    -125.796 118.065   6.637  1.00  0.00
ATOM   1763  H   GLY   192    -126.405 117.281   6.530  1.00  0.00
ATOM   1764  CA  GLY   192    -124.735 117.894   7.652  1.00  0.00
ATOM   1765  C   GLY   192    -123.684 116.848   7.231  1.00  0.00
ATOM   1766  O   GLY   192    -123.920 115.659   7.456  1.00  0.00
ATOM   1767  N   PRO   193    -122.596 117.250   6.550  1.00  0.00
ATOM   1768  CA  PRO   193    -121.504 116.327   6.181  1.00  0.00
ATOM   1769  CB  PRO   193    -120.704 117.075   5.112  1.00  0.00
ATOM   1770  CG  PRO   193    -120.908 118.546   5.472  1.00  0.00
ATOM   1771  CD  PRO   193    -122.348 118.595   5.987  1.00  0.00
ATOM   1772  C   PRO   193    -120.642 115.928   7.388  1.00  0.00
ATOM   1773  O   PRO   193    -120.424 116.717   8.306  1.00  0.00
ATOM   1774  N   PHE   194    -120.258 114.655   7.389  1.00  0.00
ATOM   1775  H   PHE   194    -120.536 114.022   6.668  1.00  0.00
ATOM   1776  CA  PHE   194    -119.410 114.045   8.433  1.00  0.00
ATOM   1777  CB  PHE   194    -120.258 113.168   9.369  1.00  0.00
ATOM   1778  CG  PHE   194    -121.081 112.096   8.640  1.00  0.00
ATOM   1779  CD1 PHE   194    -120.545 110.818   8.424  1.00  0.00
ATOM   1780  HD1 PHE   194    -119.548 110.569   8.787  1.00  0.00
ATOM   1781  CD2 PHE   194    -122.362 112.408   8.159  1.00  0.00
ATOM   1782  HD2 PHE   194    -122.795 113.392   8.341  1.00  0.00
ATOM   1783  CE1 PHE   194    -121.286 109.857   7.724  1.00  0.00
ATOM   1784  HE1 PHE   194    -120.875 108.860   7.569  1.00  0.00
ATOM   1785  CE2 PHE   194    -123.100 111.447   7.456  1.00  0.00
ATOM   1786  HE2 PHE   194    -124.095 111.690   7.085  1.00  0.00
ATOM   1787  CZ  PHE   194    -122.562 110.172   7.238  1.00  0.00
ATOM   1788  HZ  PHE   194    -123.138 109.423   6.695  1.00  0.00
ATOM   1789  C   PHE   194    -118.242 113.249   7.830  1.00  0.00
ATOM   1790  O   PHE   194    -118.392 112.582   6.806  1.00  0.00
ATOM   1791  N   TRP   195    -117.133 113.245   8.562  1.00  0.00
ATOM   1792  H   TRP   195    -117.103 113.647   9.475  1.00  0.00
ATOM   1793  CA  TRP   195    -115.863 112.644   8.105  1.00  0.00
ATOM   1794  CB  TRP   195    -114.784 113.730   8.004  1.00  0.00
ATOM   1795  CG  TRP   195    -115.174 114.814   6.991  1.00  0.00
ATOM   1796  CD1 TRP   195    -114.947 114.776   5.679  1.00  0.00
ATOM   1797  HD1 TRP   195    -114.352 114.022   5.163  1.00  0.00
ATOM   1798  CD2 TRP   195    -115.961 115.931   7.244  1.00  0.00
ATOM   1799  NE1 TRP   195    -115.561 115.802   5.089  1.00  0.00
ATOM   1800  HE1 TRP   195    -115.544 115.996   4.109  1.00  0.00
ATOM   1801  CE2 TRP   195    -116.196 116.529   6.004  1.00  0.00
ATOM   1802  CE3 TRP   195    -116.550 116.458   8.403  1.00  0.00
ATOM   1803  HE3 TRP   195    -116.327 116.025   9.376  1.00  0.00
ATOM   1804  CZ2 TRP   195    -117.024 117.658   5.913  1.00  0.00
ATOM   1805  HZ2 TRP   195    -117.205 118.131   4.949  1.00  0.00
ATOM   1806  CZ3 TRP   195    -117.388 117.577   8.312  1.00  0.00
ATOM   1807  HZ3 TRP   195    -117.913 117.939   9.197  1.00  0.00
ATOM   1808  CH2 TRP   195    -117.620 118.179   7.069  1.00  0.00
ATOM   1809  HH2 TRP   195    -118.272 119.049   7.003  1.00  0.00
ATOM   1810  C   TRP   195    -115.398 111.521   9.040  1.00  0.00
ATOM   1811  O   TRP   195    -115.483 111.634  10.262  1.00  0.00
ATOM   1812  N   LYS   196    -114.908 110.456   8.408  1.00  0.00
ATOM   1813  H   LYS   196    -114.842 110.439   7.411  1.00  0.00
ATOM   1814  CA  LYS   196    -114.463 109.202   9.059  1.00  0.00
ATOM   1815  CB  LYS   196    -115.640 108.408   9.668  1.00  0.00
ATOM   1816  CG  LYS   196    -116.959 108.383   8.874  1.00  0.00
ATOM   1817  CD  LYS   196    -116.896 107.598   7.559  1.00  0.00
ATOM   1818  CE  LYS   196    -118.165 107.788   6.722  1.00  0.00
ATOM   1819  NZ  LYS   196    -118.286 109.156   6.192  1.00  0.00
ATOM   1820  HZ1 LYS   196    -119.130 109.240   5.661  1.00  0.00
ATOM   1821  HZ2 LYS   196    -118.309 109.821   6.940  1.00  0.00
ATOM   1822  HZ3 LYS   196    -117.507 109.357   5.599  1.00  0.00
ATOM   1823  C   LYS   196    -113.637 108.317   8.109  1.00  0.00
ATOM   1824  O   LYS   196    -113.789 108.401   6.891  1.00  0.00
ATOM   1825  N   ALA   197    -112.691 107.585   8.699  1.00  0.00
ATOM   1826  H   ALA   197    -112.526 107.650   9.683  1.00  0.00
ATOM   1827  CA  ALA   197    -111.783 106.648   7.997  1.00  0.00
ATOM   1828  CB  ALA   197    -110.690 107.421   7.246  1.00  0.00
ATOM   1829  C   ALA   197    -111.114 105.680   8.988  1.00  0.00
ATOM   1830  O   ALA   197    -110.870 106.034  10.141  1.00  0.00
ATOM   1831  N   ALA   198    -110.867 104.461   8.512  1.00  0.00
ATOM   1832  H   ALA   198    -111.016 104.237   7.550  1.00  0.00
ATOM   1833  CA  ALA   198    -110.237 103.383   9.302  1.00  0.00
ATOM   1834  CB  ALA   198    -111.234 102.235   9.486  1.00  0.00
ATOM   1835  C   ALA   198    -108.964 102.870   8.610  1.00  0.00
ATOM   1836  O   ALA   198    -108.923 102.745   7.386  1.00  0.00
ATOM   1837  N   PHE   199    -107.962 102.551   9.427  1.00  0.00
ATOM   1838  H   PHE   199    -108.073 102.533  10.419  1.00  0.00
ATOM   1839  CA  PHE   199    -106.627 102.141   8.942  1.00  0.00
ATOM   1840  CB  PHE   199    -105.618 103.277   9.164  1.00  0.00
ATOM   1841  CG  PHE   199    -106.047 104.584   8.483  1.00  0.00
ATOM   1842  CD1 PHE   199    -105.742 104.812   7.132  1.00  0.00
ATOM   1843  HD1 PHE   199    -105.157 104.085   6.569  1.00  0.00
ATOM   1844  CD2 PHE   199    -106.808 105.524   9.194  1.00  0.00
ATOM   1845  HD2 PHE   199    -107.041 105.362  10.246  1.00  0.00
ATOM   1846  CE1 PHE   199    -106.205 105.971   6.495  1.00  0.00
ATOM   1847  HE1 PHE   199    -105.976 106.143   5.444  1.00  0.00
ATOM   1848  CE2 PHE   199    -107.273 106.681   8.555  1.00  0.00
ATOM   1849  HE2 PHE   199    -107.881 107.399   9.105  1.00  0.00
ATOM   1850  CZ  PHE   199    -106.971 106.904   7.206  1.00  0.00
ATOM   1851  HZ  PHE   199    -107.332 107.804   6.709  1.00  0.00
ATOM   1852  C   PHE   199    -106.129 100.867   9.640  1.00  0.00
ATOM   1853  O   PHE   199    -106.344 100.684  10.838  1.00  0.00
ATOM   1854  N   ALA   200    -105.460 100.021   8.856  1.00  0.00
ATOM   1855  H   ALA   200    -105.365 100.195   7.876  1.00  0.00
ATOM   1856  CA  ALA   200    -104.850  98.749   9.305  1.00  0.00
ATOM   1857  CB  ALA   200    -105.927  97.668   9.467  1.00  0.00
ATOM   1858  C   ALA   200    -103.804  98.257   8.290  1.00  0.00
ATOM   1859  O   ALA   200    -103.917  98.536   7.097  1.00  0.00
ATOM   1860  N   ASP   201    -102.762  97.603   8.808  1.00  0.00
ATOM   1861  H   ASP   201    -102.662  97.488   9.797  1.00  0.00
ATOM   1862  CA  ASP   201    -101.659  97.020   8.011  1.00  0.00
ATOM   1863  CB  ASP   201    -100.766  98.148   7.462  1.00  0.00
ATOM   1864  CG  ASP   201     -99.708  97.689   6.449  1.00  0.00
ATOM   1865  OD1 ASP   201     -99.989  96.716   5.713  1.00  0.00
ATOM   1866  OD2 ASP   201     -98.615  98.292   6.470  1.00  0.00
ATOM   1867  C   ASP   201    -100.817  96.058   8.869  1.00  0.00
ATOM   1868  O   ASP   201    -100.625  96.291  10.061  1.00  0.00
ATOM   1869  N   SER   202    -100.329  95.003   8.218  1.00  0.00
ATOM   1870  H   SER   202    -100.613  94.792   7.281  1.00  0.00
ATOM   1871  CA  SER   202     -99.429  93.983   8.804  1.00  0.00
ATOM   1872  CB  SER   202    -100.190  93.023   9.732  1.00  0.00
ATOM   1873  OG  SER   202    -101.238  92.349   9.027  1.00  0.00
ATOM   1874  HG  SER   202    -101.734  91.749   9.656  1.00  0.00
ATOM   1875  C   SER   202     -98.732  93.169   7.701  1.00  0.00
ATOM   1876  O   SER   202     -99.236  93.075   6.581  1.00  0.00
ATOM   1877  N   SER   203     -97.498  92.753   7.996  1.00  0.00
ATOM   1878  H   SER   203     -97.068  93.000   8.865  1.00  0.00
ATOM   1879  CA  SER   203     -96.622  91.942   7.112  1.00  0.00
ATOM   1880  CB  SER   203     -96.167  92.710   5.862  1.00  0.00
ATOM   1881  OG  SER   203     -97.217  92.714   4.894  1.00  0.00
ATOM   1882  HG  SER   203     -98.098  92.891   5.368  1.00  0.00
ATOM   1883  C   SER   203     -95.355  91.469   7.836  1.00  0.00
ATOM   1884  O   SER   203     -94.936  92.085   8.816  1.00  0.00
ATOM   1885  N   GLY   204     -94.823  90.342   7.363  1.00  0.00
ATOM   1886  H   GLY   204     -95.313  89.786   6.693  1.00  0.00
ATOM   1887  CA  GLY   204     -93.555  89.758   7.851  1.00  0.00
ATOM   1888  C   GLY   204     -93.670  88.268   8.209  1.00  0.00
ATOM   1889  O   GLY   204     -94.705  87.804   8.684  1.00  0.00
ATOM   1890  N   GLN   205     -92.569  87.560   7.962  1.00  0.00
ATOM   1891  H   GLN   205     -91.755  87.991   7.573  1.00  0.00
ATOM   1892  CA  GLN   205     -92.423  86.103   8.187  1.00  0.00
ATOM   1893  CB  GLN   205     -93.232  85.290   7.158  1.00  0.00
ATOM   1894  CG  GLN   205     -92.869  85.571   5.693  1.00  0.00
ATOM   1895  CD  GLN   205     -93.759  84.779   4.734  1.00  0.00
ATOM   1896  OE1 GLN   205     -94.839  85.196   4.343  1.00  0.00
ATOM   1897  NE2 GLN   205     -93.306  83.616   4.318  1.00  0.00
ATOM   1898 HE21 GLN   205     -92.421  83.270   4.607  1.00  0.00
ATOM   1899 HE22 GLN   205     -93.900  83.116   3.694  1.00  0.00
ATOM   1900  C   GLN   205     -90.945  85.679   8.152  1.00  0.00
ATOM   1901  O   GLN   205     -90.133  86.314   7.481  1.00  0.00
ATOM   1902  N   HIS   206     -90.630  84.638   8.919  1.00  0.00
ATOM   1903  H   HIS   206     -91.306  84.194   9.506  1.00  0.00
ATOM   1904  CA  HIS   206     -89.265  84.078   9.008  1.00  0.00
ATOM   1905  CB  HIS   206     -88.695  84.268  10.420  1.00  0.00
ATOM   1906  CG  HIS   206     -88.412  85.742  10.729  1.00  0.00
ATOM   1907  ND1 HIS   206     -87.290  86.393  10.440  1.00  0.00
ATOM   1908  CD2 HIS   206     -89.235  86.600  11.326  1.00  0.00
ATOM   1909  CE1 HIS   206     -87.414  87.651  10.846  1.00  0.00
ATOM   1910  NE2 HIS   206     -88.617  87.776  11.394  1.00  0.00
ATOM   1911  HE2 HIS   206     -88.986  88.611  11.794  1.00  0.00
ATOM   1912  C   HIS   206     -89.224  82.594   8.591  1.00  0.00
ATOM   1913  O   HIS   206     -89.756  81.751   9.316  1.00  0.00
ATOM   1914  N   PRO   207     -88.774  82.301   7.360  1.00  0.00
ATOM   1915  CA  PRO   207     -88.679  80.919   6.847  1.00  0.00
ATOM   1916  CB  PRO   207     -88.458  81.078   5.341  1.00  0.00
ATOM   1917  CG  PRO   207     -87.734  82.419   5.221  1.00  0.00
ATOM   1918  CD  PRO   207     -88.370  83.271   6.321  1.00  0.00
ATOM   1919  C   PRO   207     -87.565  80.096   7.523  1.00  0.00
ATOM   1920  O   PRO   207     -86.436  80.577   7.639  1.00  0.00
ATOM   1921  N   PRO   208     -87.895  78.898   8.031  1.00  0.00
ATOM   1922  CA  PRO   208     -86.897  77.948   8.568  1.00  0.00
ATOM   1923  CB  PRO   208     -87.721  76.779   9.110  1.00  0.00
ATOM   1924  CG  PRO   208     -89.039  77.438   9.507  1.00  0.00
ATOM   1925  CD  PRO   208     -89.259  78.468   8.398  1.00  0.00
ATOM   1926  C   PRO   208     -85.949  77.457   7.464  1.00  0.00
ATOM   1927  O   PRO   208     -86.348  77.289   6.314  1.00  0.00
ATOM   1928  N   ASP   209     -84.690  77.260   7.847  1.00  0.00
ATOM   1929  H   ASP   209     -84.394  77.430   8.787  1.00  0.00
ATOM   1930  CA  ASP   209     -83.640  76.739   6.948  1.00  0.00
ATOM   1931  CB  ASP   209     -82.676  77.885   6.601  1.00  0.00
ATOM   1932  CG  ASP   209     -81.615  77.525   5.551  1.00  0.00
ATOM   1933  OD1 ASP   209     -81.928  76.688   4.673  1.00  0.00
ATOM   1934  OD2 ASP   209     -80.492  78.053   5.685  1.00  0.00
ATOM   1935  C   ASP   209     -82.898  75.560   7.602  1.00  0.00
ATOM   1936  O   ASP   209     -82.563  75.616   8.783  1.00  0.00
ATOM   1937  N   ALA   210     -82.562  74.570   6.778  1.00  0.00
ATOM   1938  H   ALA   210     -82.740  74.620   5.794  1.00  0.00
ATOM   1939  CA  ALA   210     -81.838  73.361   7.218  1.00  0.00
ATOM   1940  CB  ALA   210     -82.729  72.130   7.022  1.00  0.00
ATOM   1941  C   ALA   210     -80.516  73.179   6.456  1.00  0.00
ATOM   1942  O   ALA   210     -80.463  73.298   5.232  1.00  0.00
ATOM   1943  N   CYS   211     -79.470  72.863   7.216  1.00  0.00
ATOM   1944  H   CYS   211     -79.548  72.804   8.209  1.00  0.00
ATOM   1945  CA  CYS   211     -78.109  72.645   6.682  1.00  0.00
ATOM   1946  CB  CYS   211     -77.084  72.901   7.794  1.00  0.00
ATOM   1947  SG  CYS   211     -77.052  74.640   8.363  1.00  0.00
ATOM   1948  HG  CYS   211     -76.087  74.476   9.263  1.00  0.00
ATOM   1949  C   CYS   211     -77.931  71.255   6.040  1.00  0.00
ATOM   1950  O   CYS   211     -77.389  70.317   6.627  1.00  0.00
ATOM   1951  N   ALA   212     -78.429  71.153   4.810  1.00  0.00
ATOM   1952  H   ALA   212     -78.934  71.915   4.398  1.00  0.00
ATOM   1953  CA  ALA   212     -78.388  69.914   4.007  1.00  0.00
ATOM   1954  CB  ALA   212     -79.488  69.974   2.940  1.00  0.00
ATOM   1955  C   ALA   212     -77.000  69.627   3.401  1.00  0.00
ATOM   1956  O   ALA   212     -76.666  70.039   2.289  1.00  0.00
ATOM   1957  N   PHE   213     -76.171  68.991   4.224  1.00  0.00
ATOM   1958  H   PHE   213     -76.399  68.875   5.192  1.00  0.00
ATOM   1959  CA  PHE   213     -74.804  68.579   3.838  1.00  0.00
ATOM   1960  CB  PHE   213     -73.761  69.432   4.574  1.00  0.00
ATOM   1961  CG  PHE   213     -73.895  70.924   4.243  1.00  0.00
ATOM   1962  CD1 PHE   213     -74.599  71.769   5.113  1.00  0.00
ATOM   1963  HD1 PHE   213     -74.954  71.394   6.073  1.00  0.00
ATOM   1964  CD2 PHE   213     -73.424  71.422   3.019  1.00  0.00
ATOM   1965  HD2 PHE   213     -72.881  70.772   2.333  1.00  0.00
ATOM   1966  CE1 PHE   213     -74.842  73.103   4.756  1.00  0.00
ATOM   1967  HE1 PHE   213     -75.377  73.763   5.436  1.00  0.00
ATOM   1968  CE2 PHE   213     -73.668  72.754   2.661  1.00  0.00
ATOM   1969  HE2 PHE   213     -73.320  73.132   1.701  1.00  0.00
ATOM   1970  CZ  PHE   213     -74.379  73.594   3.528  1.00  0.00
ATOM   1971  HZ  PHE   213     -74.579  74.626   3.244  1.00  0.00
ATOM   1972  C   PHE   213     -74.538  67.092   4.111  1.00  0.00
ATOM   1973  O   PHE   213     -74.896  66.572   5.168  1.00  0.00
ATOM   1974  N   ARG   214     -73.782  66.488   3.196  1.00  0.00
ATOM   1975  H   ARG   214     -73.409  66.986   2.415  1.00  0.00
ATOM   1976  CA  ARG   214     -73.390  65.067   3.273  1.00  0.00
ATOM   1977  CB  ARG   214     -73.716  64.365   1.945  1.00  0.00
ATOM   1978  CG  ARG   214     -73.517  62.840   1.932  1.00  0.00
ATOM   1979  CD  ARG   214     -74.400  62.085   2.934  1.00  0.00
ATOM   1980  NE  ARG   214     -73.690  61.886   4.213  1.00  0.00
ATOM   1981  HE  ARG   214     -72.975  61.188   4.198  1.00  0.00
ATOM   1982  CZ  ARG   214     -73.959  62.475   5.380  1.00  0.00
ATOM   1983  NH1 ARG   214     -74.946  63.341   5.533  1.00  0.00
ATOM   1984 HH11 ARG   214     -75.545  63.559   4.765  1.00  0.00
ATOM   1985 HH12 ARG   214     -75.044  63.821   6.408  1.00  0.00
ATOM   1986  NH2 ARG   214     -73.142  62.321   6.408  1.00  0.00
ATOM   1987 HH21 ARG   214     -72.327  61.744   6.336  1.00  0.00
ATOM   1988 HH22 ARG   214     -73.342  62.810   7.260  1.00  0.00
ATOM   1989  C   ARG   214     -71.901  64.949   3.630  1.00  0.00
ATOM   1990  O   ARG   214     -71.033  65.515   2.966  1.00  0.00
ATOM   1991  N   ARG   215     -71.654  64.173   4.679  1.00  0.00
ATOM   1992  H   ARG   215     -72.388  63.626   5.101  1.00  0.00
ATOM   1993  CA  ARG   215     -70.337  64.095   5.344  1.00  0.00
ATOM   1994  CB  ARG   215     -70.511  64.554   6.796  1.00  0.00
ATOM   1995  CG  ARG   215     -70.878  66.040   6.893  1.00  0.00
ATOM   1996  CD  ARG   215     -71.883  66.299   8.019  1.00  0.00
ATOM   1997  NE  ARG   215     -73.232  65.842   7.632  1.00  0.00
ATOM   1998  HE  ARG   215     -73.633  66.300   6.837  1.00  0.00
ATOM   1999  CZ  ARG   215     -73.959  64.885   8.214  1.00  0.00
ATOM   2000  NH1 ARG   215     -73.494  64.132   9.201  1.00  0.00
ATOM   2001 HH11 ARG   215     -72.562  64.281   9.528  1.00  0.00
ATOM   2002 HH12 ARG   215     -74.084  63.457   9.640  1.00  0.00
ATOM   2003  NH2 ARG   215     -75.251  64.807   7.938  1.00  0.00
ATOM   2004 HH21 ARG   215     -75.658  65.461   7.300  1.00  0.00
ATOM   2005 HH22 ARG   215     -75.822  64.135   8.408  1.00  0.00
ATOM   2006  C   ARG   215     -69.695  62.698   5.322  1.00  0.00
ATOM   2007  O   ARG   215     -70.382  61.677   5.273  1.00  0.00
ATOM   2008  N   GLY   216     -68.363  62.719   5.249  1.00  0.00
ATOM   2009  H   GLY   216     -67.891  63.585   5.089  1.00  0.00
ATOM   2010  CA  GLY   216     -67.453  61.560   5.417  1.00  0.00
ATOM   2011  C   GLY   216     -67.429  60.469   4.330  1.00  0.00
ATOM   2012  O   GLY   216     -66.358  60.094   3.861  1.00  0.00
ATOM   2013  N   ARG   217     -68.614  60.080   3.864  1.00  0.00
ATOM   2014  H   ARG   217     -69.448  60.496   4.239  1.00  0.00
ATOM   2015  CA  ARG   217     -68.852  58.949   2.936  1.00  0.00
ATOM   2016  CB  ARG   217     -70.321  58.951   2.501  1.00  0.00
ATOM   2017  CG  ARG   217     -71.244  58.544   3.656  1.00  0.00
ATOM   2018  CD  ARG   217     -72.726  58.673   3.296  1.00  0.00
ATOM   2019  NE  ARG   217     -73.105  57.739   2.219  1.00  0.00
ATOM   2020  HE  ARG   217     -72.398  57.095   1.939  1.00  0.00
ATOM   2021  CZ  ARG   217     -74.293  57.669   1.614  1.00  0.00
ATOM   2022  NH1 ARG   217     -75.304  58.468   1.929  1.00  0.00
ATOM   2023 HH11 ARG   217     -75.181  59.152   2.647  1.00  0.00
ATOM   2024 HH12 ARG   217     -76.176  58.384   1.454  1.00  0.00
ATOM   2025  NH2 ARG   217     -74.488  56.779   0.654  1.00  0.00
ATOM   2026 HH21 ARG   217     -73.755  56.162   0.379  1.00  0.00
ATOM   2027 HH22 ARG   217     -75.379  56.732   0.206  1.00  0.00
ATOM   2028  C   ARG   217     -67.934  58.843   1.703  1.00  0.00
ATOM   2029  O   ARG   217     -67.551  57.742   1.312  1.00  0.00
ATOM   2030  N   LYS   218     -67.591  59.982   1.103  1.00  0.00
ATOM   2031  H   LYS   218     -67.966  60.862   1.388  1.00  0.00
ATOM   2032  CA  LYS   218     -66.590  60.038   0.020  1.00  0.00
ATOM   2033  CB  LYS   218     -66.775  61.321  -0.799  1.00  0.00
ATOM   2034  CG  LYS   218     -67.052  61.028  -2.281  1.00  0.00
ATOM   2035  CD  LYS   218     -65.910  60.324  -3.031  1.00  0.00
ATOM   2036  CE  LYS   218     -64.658  61.195  -3.173  1.00  0.00
ATOM   2037  NZ  LYS   218     -63.639  60.520  -3.987  1.00  0.00
ATOM   2038  HZ1 LYS   218     -62.816  61.087  -4.032  1.00  0.00
ATOM   2039  HZ2 LYS   218     -63.403  59.630  -3.584  1.00  0.00
ATOM   2040  HZ3 LYS   218     -63.993  60.376  -4.910  1.00  0.00
ATOM   2041  C   LYS   218     -65.164  59.919   0.591  1.00  0.00
ATOM   2042  O   LYS   218     -64.479  60.909   0.848  1.00  0.00
ATOM   2043  N   LYS   219     -64.764  58.661   0.765  1.00  0.00
ATOM   2044  H   LYS   219     -65.431  57.924   0.640  1.00  0.00
ATOM   2045  CA  LYS   219     -63.491  58.214   1.383  1.00  0.00
ATOM   2046  CB  LYS   219     -63.580  56.720   1.757  1.00  0.00
ATOM   2047  CG  LYS   219     -63.756  55.720   0.602  1.00  0.00
ATOM   2048  CD  LYS   219     -65.200  55.606   0.099  1.00  0.00
ATOM   2049  CE  LYS   219     -65.333  54.629  -1.073  1.00  0.00
ATOM   2050  NZ  LYS   219     -64.758  55.152  -2.322  1.00  0.00
ATOM   2051  HZ1 LYS   219     -64.848  54.455  -3.035  1.00  0.00
ATOM   2052  HZ2 LYS   219     -65.261  55.969  -2.601  1.00  0.00
ATOM   2053  HZ3 LYS   219     -63.786  55.362  -2.195  1.00  0.00
ATOM   2054  C   LYS   219     -62.147  58.577   0.701  1.00  0.00
ATOM   2055  O   LYS   219     -61.232  57.765   0.568  1.00  0.00
ATOM   2056  N   ARG   220     -62.096  59.797   0.177  1.00  0.00
ATOM   2057  H   ARG   220     -62.945  60.317   0.051  1.00  0.00
ATOM   2058  CA  ARG   220     -60.868  60.467  -0.302  1.00  0.00
ATOM   2059  CB  ARG   220     -60.958  60.718  -1.811  1.00  0.00
ATOM   2060  CG  ARG   220     -59.882  59.954  -2.593  1.00  0.00
ATOM   2061  CD  ARG   220     -60.160  58.451  -2.708  1.00  0.00
ATOM   2062  NE  ARG   220     -61.260  58.202  -3.659  1.00  0.00
ATOM   2063  HE  ARG   220     -61.050  58.410  -4.612  1.00  0.00
ATOM   2064  CZ  ARG   220     -62.467  57.709  -3.373  1.00  0.00
ATOM   2065  NH1 ARG   220     -62.824  57.393  -2.138  1.00  0.00
ATOM   2066 HH11 ARG   220     -62.153  57.503  -1.401  1.00  0.00
ATOM   2067 HH12 ARG   220     -63.743  57.059  -1.940  1.00  0.00
ATOM   2068  NH2 ARG   220     -63.314  57.435  -4.354  1.00  0.00
ATOM   2069 HH21 ARG   220     -63.049  57.588  -5.305  1.00  0.00
ATOM   2070 HH22 ARG   220     -64.219  57.074  -4.139  1.00  0.00
ATOM   2071  C   ARG   220     -60.572  61.800   0.418  1.00  0.00
ATOM   2072  O   ARG   220     -59.511  62.392   0.221  1.00  0.00
ATOM   2073  N   ILE   221     -61.489  62.226   1.290  1.00  0.00
ATOM   2074  H   ILE   221     -62.274  61.658   1.533  1.00  0.00
ATOM   2075  CA  ILE   221     -61.444  63.529   1.992  1.00  0.00
ATOM   2076  CB  ILE   221     -62.702  63.814   2.849  1.00  0.00
ATOM   2077  CG1 ILE   221     -62.960  62.889   4.059  1.00  0.00
ATOM   2078  CG2 ILE   221     -63.933  64.016   1.957  1.00  0.00
ATOM   2079  CD  ILE   221     -63.192  61.392   3.807  1.00  0.00
ATOM   2080  C   ILE   221     -60.153  63.775   2.805  1.00  0.00
ATOM   2081  O   ILE   221     -59.856  63.021   3.736  1.00  0.00
ATOM   2082  N   PRO   222     -59.352  64.778   2.411  1.00  0.00
ATOM   2083  CA  PRO   222     -58.124  65.151   3.138  1.00  0.00
ATOM   2084  CB  PRO   222     -57.408  66.137   2.212  1.00  0.00
ATOM   2085  CG  PRO   222     -58.544  66.787   1.422  1.00  0.00
ATOM   2086  CD  PRO   222     -59.543  65.645   1.229  1.00  0.00
ATOM   2087  C   PRO   222     -58.444  65.775   4.503  1.00  0.00
ATOM   2088  O   PRO   222     -59.384  66.555   4.636  1.00  0.00
ATOM   2089  N   TYR   223     -57.631  65.417   5.495  1.00  0.00
ATOM   2090  H   TYR   223     -57.062  64.598   5.420  1.00  0.00
ATOM   2091  CA  TYR   223     -57.715  65.983   6.866  1.00  0.00
ATOM   2092  CB  TYR   223     -56.626  65.386   7.774  1.00  0.00
ATOM   2093  CG  TYR   223     -56.329  63.886   7.619  1.00  0.00
ATOM   2094  CD1 TYR   223     -57.323  62.957   7.267  1.00  0.00
ATOM   2095  HD1 TYR   223     -58.379  63.230   7.316  1.00  0.00
ATOM   2096  CD2 TYR   223     -54.987  63.478   7.660  1.00  0.00
ATOM   2097  HD2 TYR   223     -54.212  64.161   8.012  1.00  0.00
ATOM   2098  CE1 TYR   223     -56.968  61.647   6.916  1.00  0.00
ATOM   2099  HE1 TYR   223     -57.734  60.931   6.621  1.00  0.00
ATOM   2100  CE2 TYR   223     -54.637  62.165   7.317  1.00  0.00
ATOM   2101  HE2 TYR   223     -53.601  61.850   7.397  1.00  0.00
ATOM   2102  CZ  TYR   223     -55.626  61.253   6.933  1.00  0.00
ATOM   2103  OH  TYR   223     -55.291  60.002   6.526  1.00  0.00
ATOM   2104  HH  TYR   223     -54.293  59.893   6.532  1.00  0.00
ATOM   2105  C   TYR   223     -57.530  67.516   6.869  1.00  0.00
ATOM   2106  O   TYR   223     -58.133  68.235   7.661  1.00  0.00
ATOM   2107  N   SER   224     -56.590  67.940   6.025  1.00  0.00
ATOM   2108  H   SER   224     -56.073  67.262   5.506  1.00  0.00
ATOM   2109  CA  SER   224     -56.164  69.328   5.742  1.00  0.00
ATOM   2110  CB  SER   224     -55.539  69.984   6.982  1.00  0.00
ATOM   2111  OG  SER   224     -54.934  71.243   6.663  1.00  0.00
ATOM   2112  HG  SER   224     -54.151  71.377   7.295  1.00  0.00
ATOM   2113  C   SER   224     -55.113  69.263   4.625  1.00  0.00
ATOM   2114  O   SER   224     -54.338  68.307   4.562  1.00  0.00
ATOM   2115  N   LYS   225     -55.059  70.320   3.817  1.00  0.00
ATOM   2116  H   LYS   225     -55.619  71.126   4.007  1.00  0.00
ATOM   2117  CA  LYS   225     -54.174  70.416   2.633  1.00  0.00
ATOM   2118  CB  LYS   225     -54.351  71.770   1.933  1.00  0.00
ATOM   2119  CG  LYS   225     -55.739  71.916   1.304  1.00  0.00
ATOM   2120  CD  LYS   225     -55.888  73.277   0.622  1.00  0.00
ATOM   2121  CE  LYS   225     -57.278  73.423   0.001  1.00  0.00
ATOM   2122  NZ  LYS   225     -57.424  74.727  -0.660  1.00  0.00
ATOM   2123  HZ1 LYS   225     -58.339  74.798  -1.058  1.00  0.00
ATOM   2124  HZ2 LYS   225     -57.295  75.459   0.009  1.00  0.00
ATOM   2125  HZ3 LYS   225     -56.741  74.813  -1.385  1.00  0.00
ATOM   2126  C   LYS   225     -52.692  70.143   2.952  1.00  0.00
ATOM   2127  O   LYS   225     -52.198  69.059   2.645  1.00  0.00
ATOM   2128  N   GLY   226     -52.083  71.034   3.741  1.00  0.00
ATOM   2129  H   GLY   226     -52.557  71.860   4.042  1.00  0.00
ATOM   2130  CA  GLY   226     -50.671  70.935   4.181  1.00  0.00
ATOM   2131  C   GLY   226     -50.356  69.612   4.901  1.00  0.00
ATOM   2132  O   GLY   226     -49.415  68.906   4.543  1.00  0.00
ATOM   2133  N   GLN   227     -51.252  69.244   5.815  1.00  0.00
ATOM   2134  H   GLN   227     -51.908  69.906   6.179  1.00  0.00
ATOM   2135  CA  GLN   227     -51.221  67.961   6.546  1.00  0.00
ATOM   2136  CB  GLN   227     -52.432  67.878   7.485  1.00  0.00
ATOM   2137  CG  GLN   227     -52.233  68.648   8.799  1.00  0.00
ATOM   2138  CD  GLN   227     -51.961  70.150   8.652  1.00  0.00
ATOM   2139  OE1 GLN   227     -52.539  70.869   7.844  1.00  0.00
ATOM   2140  NE2 GLN   227     -51.040  70.642   9.445  1.00  0.00
ATOM   2141 HE21 GLN   227     -50.550  70.034  10.085  1.00  0.00
ATOM   2142 HE22 GLN   227     -50.839  71.615   9.404  1.00  0.00
ATOM   2143  C   GLN   227     -51.133  66.726   5.633  1.00  0.00
ATOM   2144  O   GLN   227     -50.128  66.019   5.667  1.00  0.00
ATOM   2145  N   LEU   228     -52.071  66.608   4.692  1.00  0.00
ATOM   2146  H   LEU   228     -52.816  67.279   4.606  1.00  0.00
ATOM   2147  CA  LEU   228     -52.092  65.516   3.695  1.00  0.00
ATOM   2148  CB  LEU   228     -53.387  65.616   2.873  1.00  0.00
ATOM   2149  CG  LEU   228     -54.126  64.296   2.578  1.00  0.00
ATOM   2150  CD1 LEU   228     -53.304  63.310   1.742  1.00  0.00
ATOM   2151  CD2 LEU   228     -54.650  63.646   3.863  1.00  0.00
ATOM   2152  C   LEU   228     -50.857  65.563   2.772  1.00  0.00
ATOM   2153  O   LEU   228     -50.175  64.553   2.585  1.00  0.00
ATOM   2154  N   ARG   229     -50.502  66.783   2.363  1.00  0.00
ATOM   2155  H   ARG   229     -51.101  67.575   2.518  1.00  0.00
ATOM   2156  CA  ARG   229     -49.320  67.077   1.529  1.00  0.00
ATOM   2157  CB  ARG   229     -49.299  68.578   1.213  1.00  0.00
ATOM   2158  CG  ARG   229     -48.234  68.933   0.176  1.00  0.00
ATOM   2159  CD  ARG   229     -48.257  70.412  -0.205  1.00  0.00
ATOM   2160  NE  ARG   229     -47.137  70.661  -1.129  1.00  0.00
ATOM   2161  HE  ARG   229     -46.235  70.668  -0.705  1.00  0.00
ATOM   2162  CZ  ARG   229     -47.222  70.919  -2.436  1.00  0.00
ATOM   2163  NH1 ARG   229     -48.383  71.020  -3.069  1.00  0.00
ATOM   2164 HH11 ARG   229     -49.230  70.908  -2.552  1.00  0.00
ATOM   2165 HH12 ARG   229     -48.406  71.244  -4.042  1.00  0.00
ATOM   2166  NH2 ARG   229     -46.116  70.988  -3.161  1.00  0.00
ATOM   2167 HH21 ARG   229     -45.219  70.864  -2.740  1.00  0.00
ATOM   2168 HH22 ARG   229     -46.186  71.165  -4.142  1.00  0.00
ATOM   2169  C   ARG   229     -47.994  66.603   2.155  1.00  0.00
ATOM   2170  O   ARG   229     -47.153  66.066   1.437  1.00  0.00
ATOM   2171  N   GLU   230     -47.883  66.663   3.484  1.00  0.00
ATOM   2172  H   GLU   230     -48.539  67.199   4.024  1.00  0.00
ATOM   2173  CA  GLU   230     -46.724  66.130   4.239  1.00  0.00
ATOM   2174  CB  GLU   230     -46.984  66.158   5.750  1.00  0.00
ATOM   2175  CG  GLU   230     -47.127  67.565   6.340  1.00  0.00
ATOM   2176  CD  GLU   230     -47.559  67.533   7.811  1.00  0.00
ATOM   2177  OE1 GLU   230     -48.415  68.373   8.165  1.00  0.00
ATOM   2178  OE2 GLU   230     -47.049  66.665   8.557  1.00  0.00
ATOM   2179  C   GLU   230     -46.379  64.685   3.829  1.00  0.00
ATOM   2180  O   GLU   230     -45.312  64.438   3.263  1.00  0.00
ATOM   2181  N   LEU   231     -47.366  63.791   3.953  1.00  0.00
ATOM   2182  H   LEU   231     -48.261  64.040   4.326  1.00  0.00
ATOM   2183  CA  LEU   231     -47.206  62.381   3.544  1.00  0.00
ATOM   2184  CB  LEU   231     -48.347  61.497   4.057  1.00  0.00
ATOM   2185  CG  LEU   231     -47.811  60.174   4.622  1.00  0.00
ATOM   2186  CD1 LEU   231     -47.227  60.369   6.023  1.00  0.00
ATOM   2187  CD2 LEU   231     -48.884  59.086   4.628  1.00  0.00
ATOM   2188  C   LEU   231     -47.043  62.230   2.022  1.00  0.00
ATOM   2189  O   LEU   231     -46.064  61.635   1.581  1.00  0.00
ATOM   2190  N   GLU   232     -47.813  63.010   1.260  1.00  0.00
ATOM   2191  H   GLU   232     -48.529  63.584   1.663  1.00  0.00
ATOM   2192  CA  GLU   232     -47.727  63.047  -0.219  1.00  0.00
ATOM   2193  CB  GLU   232     -48.698  64.088  -0.791  1.00  0.00
ATOM   2194  CG  GLU   232     -50.161  63.703  -0.570  1.00  0.00
ATOM   2195  CD  GLU   232     -51.116  64.748  -1.148  1.00  0.00
ATOM   2196  OE1 GLU   232     -51.388  64.652  -2.365  1.00  0.00
ATOM   2197  OE2 GLU   232     -51.573  65.602  -0.358  1.00  0.00
ATOM   2198  C   GLU   232     -46.305  63.331  -0.742  1.00  0.00
ATOM   2199  O   GLU   232     -45.725  62.510  -1.454  1.00  0.00
ATOM   2200  N   ARG   233     -45.708  64.412  -0.242  1.00  0.00
ATOM   2201  H   ARG   233     -46.200  65.047   0.366  1.00  0.00
ATOM   2202  CA  ARG   233     -44.341  64.836  -0.614  1.00  0.00
ATOM   2203  CB  ARG   233     -44.039  66.268  -0.146  1.00  0.00
ATOM   2204  CG  ARG   233     -45.017  67.305  -0.714  1.00  0.00
ATOM   2205  CD  ARG   233     -45.054  67.334  -2.246  1.00  0.00
ATOM   2206  NE  ARG   233     -46.314  67.963  -2.679  1.00  0.00
ATOM   2207  HE  ARG   233     -46.388  68.952  -2.541  1.00  0.00
ATOM   2208  CZ  ARG   233     -47.353  67.351  -3.250  1.00  0.00
ATOM   2209  NH1 ARG   233     -47.368  66.053  -3.524  1.00  0.00
ATOM   2210 HH11 ARG   233     -46.568  65.500  -3.298  1.00  0.00
ATOM   2211 HH12 ARG   233     -48.160  65.648  -3.972  1.00  0.00
ATOM   2212  NH2 ARG   233     -48.437  68.060  -3.516  1.00  0.00
ATOM   2213 HH21 ARG   233     -48.448  69.036  -3.287  1.00  0.00
ATOM   2214 HH22 ARG   233     -49.231  67.625  -3.933  1.00  0.00
ATOM   2215  C   ARG   233     -43.250  63.871  -0.131  1.00  0.00
ATOM   2216  O   ARG   233     -42.416  63.453  -0.935  1.00  0.00
ATOM   2217  N   GLU   234     -43.352  63.410   1.121  1.00  0.00
ATOM   2218  H   GLU   234     -44.011  63.780   1.782  1.00  0.00
ATOM   2219  CA  GLU   234     -42.407  62.392   1.632  1.00  0.00
ATOM   2220  CB  GLU   234     -42.475  62.184   3.157  1.00  0.00
ATOM   2221  CG  GLU   234     -43.742  61.549   3.750  1.00  0.00
ATOM   2222  CD  GLU   234     -43.920  60.053   3.452  1.00  0.00
ATOM   2223  OE1 GLU   234     -42.913  59.317   3.516  1.00  0.00
ATOM   2224  OE2 GLU   234     -45.082  59.667   3.214  1.00  0.00
ATOM   2225  C   GLU   234     -42.473  61.075   0.838  1.00  0.00
ATOM   2226  O   GLU   234     -41.439  60.641   0.341  1.00  0.00
ATOM   2227  N   TYR   235     -43.695  60.678   0.472  1.00  0.00
ATOM   2228  H   TYR   235     -44.520  61.157   0.790  1.00  0.00
ATOM   2229  CA  TYR   235     -43.988  59.472  -0.330  1.00  0.00
ATOM   2230  CB  TYR   235     -45.504  59.319  -0.471  1.00  0.00
ATOM   2231  CG  TYR   235     -45.977  57.915  -0.095  1.00  0.00
ATOM   2232  CD1 TYR   235     -45.739  56.835  -0.958  1.00  0.00
ATOM   2233  HD1 TYR   235     -45.141  56.970  -1.860  1.00  0.00
ATOM   2234  CD2 TYR   235     -46.742  57.732   1.066  1.00  0.00
ATOM   2235  HD2 TYR   235     -46.860  58.545   1.783  1.00  0.00
ATOM   2236  CE1 TYR   235     -46.264  55.572  -0.656  1.00  0.00
ATOM   2237  HE1 TYR   235     -46.074  54.726  -1.313  1.00  0.00
ATOM   2238  CE2 TYR   235     -47.281  56.471   1.353  1.00  0.00
ATOM   2239  HE2 TYR   235     -47.903  56.340   2.236  1.00  0.00
ATOM   2240  CZ  TYR   235     -47.032  55.391   0.499  1.00  0.00
ATOM   2241  OH  TYR   235     -47.454  54.145   0.827  1.00  0.00
ATOM   2242  HH  TYR   235     -48.101  54.210   1.597  1.00  0.00
ATOM   2243  C   TYR   235     -43.364  59.533  -1.734  1.00  0.00
ATOM   2244  O   TYR   235     -42.762  58.563  -2.190  1.00  0.00
ATOM   2245  N   ALA   236     -43.490  60.704  -2.363  1.00  0.00
ATOM   2246  H   ALA   236     -44.094  61.418  -2.001  1.00  0.00
ATOM   2247  CA  ALA   236     -42.890  61.014  -3.679  1.00  0.00
ATOM   2248  CB  ALA   236     -43.264  62.446  -4.074  1.00  0.00
ATOM   2249  C   ALA   236     -41.360  60.830  -3.717  1.00  0.00
ATOM   2250  O   ALA   236     -40.807  60.461  -4.751  1.00  0.00
ATOM   2251  N   ALA   237     -40.701  61.162  -2.607  1.00  0.00
ATOM   2252  H   ALA   237     -41.150  61.671  -1.871  1.00  0.00
ATOM   2253  CA  ALA   237     -39.269  60.866  -2.393  1.00  0.00
ATOM   2254  CB  ALA   237     -38.690  61.843  -1.362  1.00  0.00
ATOM   2255  C   ALA   237     -39.042  59.396  -1.982  1.00  0.00
ATOM   2256  O   ALA   237     -38.331  58.652  -2.659  1.00  0.00
ATOM   2257  N   ASN   238     -39.597  59.014  -0.832  1.00  0.00
ATOM   2258  H   ASN   238     -40.193  59.642  -0.316  1.00  0.00
ATOM   2259  CA  ASN   238     -39.556  57.644  -0.287  1.00  0.00
ATOM   2260  CB  ASN   238     -38.640  57.557   0.945  1.00  0.00
ATOM   2261  CG  ASN   238     -37.172  57.988   0.790  1.00  0.00
ATOM   2262  OD1 ASN   238     -36.486  58.269   1.761  1.00  0.00
ATOM   2263  ND2 ASN   238     -36.645  58.070  -0.412  1.00  0.00
ATOM   2264 HD21 ASN   238     -37.195  57.925  -1.239  1.00  0.00
ATOM   2265 HD22 ASN   238     -35.684  58.318  -0.458  1.00  0.00
ATOM   2266  C   ASN   238     -40.971  57.232   0.148  1.00  0.00
ATOM   2267  O   ASN   238     -41.606  57.922   0.943  1.00  0.00
ATOM   2268  N   LYS   239     -41.365  56.026  -0.257  1.00  0.00
ATOM   2269  H   LYS   239     -40.858  55.531  -0.960  1.00  0.00
ATOM   2270  CA  LYS   239     -42.671  55.426   0.110  1.00  0.00
ATOM   2271  CB  LYS   239     -42.854  54.055  -0.559  1.00  0.00
ATOM   2272  CG  LYS   239     -41.763  53.029  -0.219  1.00  0.00
ATOM   2273  CD  LYS   239     -41.988  51.642  -0.840  1.00  0.00
ATOM   2274  CE  LYS   239     -41.770  51.566  -2.359  1.00  0.00
ATOM   2275  NZ  LYS   239     -42.887  52.131  -3.132  1.00  0.00
ATOM   2276  HZ1 LYS   239     -42.691  52.056  -4.110  1.00  0.00
ATOM   2277  HZ2 LYS   239     -43.725  51.625  -2.923  1.00  0.00
ATOM   2278  HZ3 LYS   239     -43.017  53.092  -2.889  1.00  0.00
ATOM   2279  C   LYS   239     -42.973  55.341   1.621  1.00  0.00
ATOM   2280  O   LYS   239     -44.133  55.277   2.021  1.00  0.00
ATOM   2281  N   PHE   240     -41.910  55.229   2.417  1.00  0.00
ATOM   2282  H   PHE   240     -40.987  55.212   2.040  1.00  0.00
ATOM   2283  CA  PHE   240     -41.951  55.252   3.891  1.00  0.00
ATOM   2284  CB  PHE   240     -42.135  53.827   4.436  1.00  0.00
ATOM   2285  CG  PHE   240     -42.310  53.810   5.961  1.00  0.00
ATOM   2286  CD1 PHE   240     -41.210  53.541   6.791  1.00  0.00
ATOM   2287  HD1 PHE   240     -40.277  53.173   6.364  1.00  0.00
ATOM   2288  CD2 PHE   240     -43.507  54.273   6.526  1.00  0.00
ATOM   2289  HD2 PHE   240     -44.384  54.424   5.899  1.00  0.00
ATOM   2290  CE1 PHE   240     -41.302  53.758   8.172  1.00  0.00
ATOM   2291  HE1 PHE   240     -40.438  53.581   8.811  1.00  0.00
ATOM   2292  CE2 PHE   240     -43.594  54.502   7.905  1.00  0.00
ATOM   2293  HE2 PHE   240     -44.505  54.925   8.327  1.00  0.00
ATOM   2294  CZ  PHE   240     -42.491  54.247   8.728  1.00  0.00
ATOM   2295  HZ  PHE   240     -42.533  54.495   9.788  1.00  0.00
ATOM   2296  C   PHE   240     -40.655  55.878   4.429  1.00  0.00
ATOM   2297  O   PHE   240     -39.580  55.678   3.863  1.00  0.00
ATOM   2298  N   ILE   241     -40.795  56.590   5.544  1.00  0.00
ATOM   2299  H   ILE   241     -41.663  56.602   6.039  1.00  0.00
ATOM   2300  CA  ILE   241     -39.677  57.279   6.226  1.00  0.00
ATOM   2301  CB  ILE   241     -39.659  58.807   5.995  1.00  0.00
ATOM   2302  CG1 ILE   241     -41.026  59.505   6.001  1.00  0.00
ATOM   2303  CG2 ILE   241     -38.907  59.123   4.700  1.00  0.00
ATOM   2304  CD  ILE   241     -41.751  59.497   7.347  1.00  0.00
ATOM   2305  C   ILE   241     -39.551  56.926   7.717  1.00  0.00
ATOM   2306  O   ILE   241     -40.542  56.648   8.389  1.00  0.00
ATOM   2307  N   THR   242     -38.339  57.119   8.232  1.00  0.00
ATOM   2308  H   THR   242     -37.661  57.661   7.738  1.00  0.00
ATOM   2309  CA  THR   242     -37.915  56.699   9.591  1.00  0.00
ATOM   2310  CB  THR   242     -36.478  57.150   9.905  1.00  0.00
ATOM   2311  OG1 THR   242     -36.361  58.572   9.785  1.00  0.00
ATOM   2312  HG1 THR   242     -35.395  58.817   9.663  1.00  0.00
ATOM   2313  CG2 THR   242     -35.445  56.421   9.042  1.00  0.00
ATOM   2314  C   THR   242     -38.831  57.178  10.728  1.00  0.00
ATOM   2315  O   THR   242     -39.458  58.235  10.645  1.00  0.00
ATOM   2316  N   LYS   243     -38.778  56.431  11.831  1.00  0.00
ATOM   2317  H   LYS   243     -38.292  55.558  11.830  1.00  0.00
ATOM   2318  CA  LYS   243     -39.581  56.674  13.052  1.00  0.00
ATOM   2319  CB  LYS   243     -39.105  55.770  14.197  1.00  0.00
ATOM   2320  CG  LYS   243     -39.324  54.264  13.984  1.00  0.00
ATOM   2321  CD  LYS   243     -40.796  53.833  13.947  1.00  0.00
ATOM   2322  CE  LYS   243     -41.342  53.725  12.520  1.00  0.00
ATOM   2323  NZ  LYS   243     -42.773  53.389  12.522  1.00  0.00
ATOM   2324  HZ1 LYS   243     -43.105  53.316  11.582  1.00  0.00
ATOM   2325  HZ2 LYS   243     -42.913  52.520  12.993  1.00  0.00
ATOM   2326  HZ3 LYS   243     -43.292  54.108  12.997  1.00  0.00
ATOM   2327  C   LYS   243     -39.643  58.138  13.521  1.00  0.00
ATOM   2328  O   LYS   243     -40.723  58.721  13.556  1.00  0.00
ATOM   2329  N   ASP   244     -38.481  58.784  13.624  1.00  0.00
ATOM   2330  H   ASP   244     -37.613  58.292  13.561  1.00  0.00
ATOM   2331  CA  ASP   244     -38.395  60.223  13.972  1.00  0.00
ATOM   2332  CB  ASP   244     -36.934  60.688  14.023  1.00  0.00
ATOM   2333  CG  ASP   244     -36.155  59.987  15.140  1.00  0.00
ATOM   2334  OD1 ASP   244     -36.083  60.572  16.240  1.00  0.00
ATOM   2335  OD2 ASP   244     -35.715  58.846  14.870  1.00  0.00
ATOM   2336  C   ASP   244     -39.202  61.120  13.012  1.00  0.00
ATOM   2337  O   ASP   244     -40.134  61.794  13.446  1.00  0.00
ATOM   2338  N   LYS   245     -39.026  60.879  11.713  1.00  0.00
ATOM   2339  H   LYS   245     -38.518  60.081  11.388  1.00  0.00
ATOM   2340  CA  LYS   245     -39.725  61.624  10.647  1.00  0.00
ATOM   2341  CB  LYS   245     -39.131  61.274   9.276  1.00  0.00
ATOM   2342  CG  LYS   245     -37.694  61.774   9.088  1.00  0.00
ATOM   2343  CD  LYS   245     -37.623  63.303   9.006  1.00  0.00
ATOM   2344  CE  LYS   245     -36.184  63.810   8.868  1.00  0.00
ATOM   2345  NZ  LYS   245     -35.396  63.592  10.091  1.00  0.00
ATOM   2346  HZ1 LYS   245     -34.468  63.938   9.952  1.00  0.00
ATOM   2347  HZ2 LYS   245     -35.821  64.084  10.851  1.00  0.00
ATOM   2348  HZ3 LYS   245     -35.361  62.615  10.298  1.00  0.00
ATOM   2349  C   LYS   245     -41.246  61.393  10.658  1.00  0.00
ATOM   2350  O   LYS   245     -42.002  62.361  10.748  1.00  0.00
ATOM   2351  N   ARG   246     -41.671  60.128  10.744  1.00  0.00
ATOM   2352  H   ARG   246     -41.040  59.348  10.692  1.00  0.00
ATOM   2353  CA  ARG   246     -43.109  59.793  10.849  1.00  0.00
ATOM   2354  CB  ARG   246     -43.426  58.313  10.553  1.00  0.00
ATOM   2355  CG  ARG   246     -42.754  57.229  11.407  1.00  0.00
ATOM   2356  CD  ARG   246     -43.304  57.099  12.832  1.00  0.00
ATOM   2357  NE  ARG   246     -44.628  56.453  12.894  1.00  0.00
ATOM   2358  HE  ARG   246     -45.297  56.770  12.226  1.00  0.00
ATOM   2359  CZ  ARG   246     -44.991  55.503  13.761  1.00  0.00
ATOM   2360  NH1 ARG   246     -44.156  55.026  14.674  1.00  0.00
ATOM   2361 HH11 ARG   246     -43.223  55.384  14.718  1.00  0.00
ATOM   2362 HH12 ARG   246     -44.469  54.356  15.344  1.00  0.00
ATOM   2363  NH2 ARG   246     -46.245  55.080  13.801  1.00  0.00
ATOM   2364 HH21 ARG   246     -46.934  55.467  13.188  1.00  0.00
ATOM   2365 HH22 ARG   246     -46.498  54.372  14.457  1.00  0.00
ATOM   2366  C   ARG   246     -43.783  60.328  12.126  1.00  0.00
ATOM   2367  O   ARG   246     -44.882  60.873  12.047  1.00  0.00
ATOM   2368  N   ARG   247     -43.049  60.332  13.240  1.00  0.00
ATOM   2369  H   ARG   247     -42.198  59.800  13.311  1.00  0.00
ATOM   2370  CA  ARG   247     -43.498  60.957  14.503  1.00  0.00
ATOM   2371  CB  ARG   247     -42.585  60.579  15.674  1.00  0.00
ATOM   2372  CG  ARG   247     -42.738  59.097  16.021  1.00  0.00
ATOM   2373  CD  ARG   247     -41.843  58.689  17.189  1.00  0.00
ATOM   2374  NE  ARG   247     -41.945  57.230  17.364  1.00  0.00
ATOM   2375  HE  ARG   247     -42.875  56.874  17.447  1.00  0.00
ATOM   2376  CZ  ARG   247     -40.935  56.362  17.437  1.00  0.00
ATOM   2377  NH1 ARG   247     -39.664  56.741  17.418  1.00  0.00
ATOM   2378 HH11 ARG   247     -39.452  57.714  17.351  1.00  0.00
ATOM   2379 HH12 ARG   247     -38.938  56.064  17.507  1.00  0.00
ATOM   2380  NH2 ARG   247     -41.195  55.066  17.504  1.00  0.00
ATOM   2381 HH21 ARG   247     -42.141  54.747  17.504  1.00  0.00
ATOM   2382 HH22 ARG   247     -40.443  54.414  17.567  1.00  0.00
ATOM   2383  C   ARG   247     -43.648  62.483  14.399  1.00  0.00
ATOM   2384  O   ARG   247     -44.723  63.002  14.697  1.00  0.00
ATOM   2385  N   LYS   248     -42.663  63.144  13.791  1.00  0.00
ATOM   2386  H   LYS   248     -41.782  62.702  13.589  1.00  0.00
ATOM   2387  CA  LYS   248     -42.729  64.590  13.479  1.00  0.00
ATOM   2388  CB  LYS   248     -41.406  65.075  12.871  1.00  0.00
ATOM   2389  CG  LYS   248     -40.404  65.605  13.907  1.00  0.00
ATOM   2390  CD  LYS   248     -39.892  64.548  14.890  1.00  0.00
ATOM   2391  CE  LYS   248     -38.876  65.140  15.867  1.00  0.00
ATOM   2392  NZ  LYS   248     -38.415  64.124  16.824  1.00  0.00
ATOM   2393  HZ1 LYS   248     -37.757  64.535  17.455  1.00  0.00
ATOM   2394  HZ2 LYS   248     -39.196  63.774  17.342  1.00  0.00
ATOM   2395  HZ3 LYS   248     -37.977  63.371  16.333  1.00  0.00
ATOM   2396  C   LYS   248     -43.914  64.954  12.564  1.00  0.00
ATOM   2397  O   LYS   248     -44.744  65.786  12.932  1.00  0.00
ATOM   2398  N   ILE   249     -44.086  64.176  11.494  1.00  0.00
ATOM   2399  H   ILE   249     -43.373  63.529  11.202  1.00  0.00
ATOM   2400  CA  ILE   249     -45.248  64.286  10.581  1.00  0.00
ATOM   2401  CB  ILE   249     -45.030  63.397   9.336  1.00  0.00
ATOM   2402  CG1 ILE   249     -43.848  63.959   8.527  1.00  0.00
ATOM   2403  CG2 ILE   249     -46.285  63.296   8.448  1.00  0.00
ATOM   2404  CD  ILE   249     -43.249  62.983   7.507  1.00  0.00
ATOM   2405  C   ILE   249     -46.576  64.013  11.321  1.00  0.00
ATOM   2406  O   ILE   249     -47.546  64.741  11.128  1.00  0.00
ATOM   2407  N   SER   250     -46.601  63.009  12.196  1.00  0.00
ATOM   2408  H   SER   250     -45.886  62.301  12.198  1.00  0.00
ATOM   2409  CA  SER   250     -47.790  62.708  13.025  1.00  0.00
ATOM   2410  CB  SER   250     -47.643  61.389  13.792  1.00  0.00
ATOM   2411  OG  SER   250     -46.857  61.466  14.986  1.00  0.00
ATOM   2412  HG  SER   250     -45.980  61.946  14.818  1.00  0.00
ATOM   2413  C   SER   250     -48.206  63.860  13.956  1.00  0.00
ATOM   2414  O   SER   250     -49.355  64.293  13.901  1.00  0.00
ATOM   2415  N   ALA   251     -47.217  64.512  14.569  1.00  0.00
ATOM   2416  H   ALA   251     -46.284  64.145  14.590  1.00  0.00
ATOM   2417  CA  ALA   251     -47.423  65.738  15.368  1.00  0.00
ATOM   2418  CB  ALA   251     -46.111  66.120  16.062  1.00  0.00
ATOM   2419  C   ALA   251     -47.954  66.903  14.511  1.00  0.00
ATOM   2420  O   ALA   251     -49.042  67.413  14.769  1.00  0.00
ATOM   2421  N   ALA   252     -47.293  67.138  13.375  1.00  0.00
ATOM   2422  H   ALA   252     -46.422  66.675  13.180  1.00  0.00
ATOM   2423  CA  ALA   252     -47.691  68.152  12.373  1.00  0.00
ATOM   2424  CB  ALA   252     -46.596  68.247  11.308  1.00  0.00
ATOM   2425  C   ALA   252     -49.071  67.927  11.718  1.00  0.00
ATOM   2426  O   ALA   252     -49.691  68.867  11.220  1.00  0.00
ATOM   2427  N   THR   253     -49.535  66.678  11.744  1.00  0.00
ATOM   2428  H   THR   253     -48.952  65.927  12.055  1.00  0.00
ATOM   2429  CA  THR   253     -50.862  66.260  11.232  1.00  0.00
ATOM   2430  CB  THR   253     -50.769  65.015  10.329  1.00  0.00
ATOM   2431  OG1 THR   253     -50.090  63.946  10.992  1.00  0.00
ATOM   2432  HG1 THR   253     -49.096  64.145  10.982  1.00  0.00
ATOM   2433  CG2 THR   253     -50.092  65.317   8.992  1.00  0.00
ATOM   2434  C   THR   253     -51.911  65.982  12.326  1.00  0.00
ATOM   2435  O   THR   253     -53.025  65.563  12.013  1.00  0.00
ATOM   2436  N   SER   254     -51.596  66.354  13.571  1.00  0.00
ATOM   2437  H   SER   254     -50.759  66.873  13.759  1.00  0.00
ATOM   2438  CA  SER   254     -52.439  66.142  14.776  1.00  0.00
ATOM   2439  CB  SER   254     -53.652  67.085  14.771  1.00  0.00
ATOM   2440  OG  SER   254     -53.220  68.448  14.835  1.00  0.00
ATOM   2441  HG  SER   254     -54.017  69.045  14.748  1.00  0.00
ATOM   2442  C   SER   254     -52.883  64.684  15.012  1.00  0.00
ATOM   2443  O   SER   254     -53.908  64.407  15.637  1.00  0.00
ATOM   2444  N   LEU   255     -52.000  63.757  14.648  1.00  0.00
ATOM   2445  H   LEU   255     -51.078  64.009  14.334  1.00  0.00
ATOM   2446  CA  LEU   255     -52.275  62.307  14.682  1.00  0.00
ATOM   2447  CB  LEU   255     -52.210  61.745  13.253  1.00  0.00
ATOM   2448  CG  LEU   255     -53.246  62.352  12.292  1.00  0.00
ATOM   2449  CD1 LEU   255     -53.010  61.841  10.870  1.00  0.00
ATOM   2450  CD2 LEU   255     -54.686  62.040  12.713  1.00  0.00
ATOM   2451  C   LEU   255     -51.325  61.542  15.618  1.00  0.00
ATOM   2452  O   LEU   255     -50.120  61.781  15.649  1.00  0.00
ATOM   2453  N   SER   256     -51.888  60.528  16.271  1.00  0.00
ATOM   2454  H   SER   256     -52.851  60.299  16.124  1.00  0.00
ATOM   2455  CA  SER   256     -51.240  59.676  17.301  1.00  0.00
ATOM   2456  CB  SER   256     -52.353  58.989  18.106  1.00  0.00
ATOM   2457  OG  SER   256     -53.200  58.254  17.213  1.00  0.00
ATOM   2458  HG  SER   256     -53.723  57.569  17.730  1.00  0.00
ATOM   2459  C   SER   256     -50.215  58.630  16.803  1.00  0.00
ATOM   2460  O   SER   256     -50.092  57.542  17.369  1.00  0.00
ATOM   2461  N   GLU   257     -49.389  59.032  15.835  1.00  0.00
ATOM   2462  H   GLU   257     -49.310  60.020  15.659  1.00  0.00
ATOM   2463  CA  GLU   257     -48.425  58.212  15.054  1.00  0.00
ATOM   2464  CB  GLU   257     -47.050  58.031  15.727  1.00  0.00
ATOM   2465  CG  GLU   257     -47.024  57.286  17.065  1.00  0.00
ATOM   2466  CD  GLU   257     -45.621  57.299  17.677  1.00  0.00
ATOM   2467  OE1 GLU   257     -45.305  58.298  18.358  1.00  0.00
ATOM   2468  OE2 GLU   257     -44.889  56.305  17.468  1.00  0.00
ATOM   2469  C   GLU   257     -48.926  56.922  14.376  1.00  0.00
ATOM   2470  O   GLU   257     -48.797  56.782  13.161  1.00  0.00
ATOM   2471  N   ARG   258     -49.686  56.105  15.100  1.00  0.00
ATOM   2472  H   ARG   258     -49.851  56.293  16.075  1.00  0.00
ATOM   2473  CA  ARG   258     -50.344  54.891  14.562  1.00  0.00
ATOM   2474  CB  ARG   258     -51.214  54.246  15.647  1.00  0.00
ATOM   2475  CG  ARG   258     -50.383  53.712  16.819  1.00  0.00
ATOM   2476  CD  ARG   258     -51.258  53.115  17.926  1.00  0.00
ATOM   2477  NE  ARG   258     -51.960  51.908  17.450  1.00  0.00
ATOM   2478  HE  ARG   258     -52.605  52.056  16.704  1.00  0.00
ATOM   2479  CZ  ARG   258     -51.832  50.667  17.928  1.00  0.00
ATOM   2480  NH1 ARG   258     -51.022  50.370  18.935  1.00  0.00
ATOM   2481 HH11 ARG   258     -50.485  51.097  19.358  1.00  0.00
ATOM   2482 HH12 ARG   258     -50.956  49.431  19.264  1.00  0.00
ATOM   2483  NH2 ARG   258     -52.531  49.681  17.387  1.00  0.00
ATOM   2484 HH21 ARG   258     -53.151  49.859  16.626  1.00  0.00
ATOM   2485 HH22 ARG   258     -52.433  48.757  17.751  1.00  0.00
ATOM   2486  C   ARG   258     -51.218  55.213  13.334  1.00  0.00
ATOM   2487  O   ARG   258     -51.100  54.583  12.284  1.00  0.00
ATOM   2488  N   GLN   259     -51.909  56.350  13.423  1.00  0.00
ATOM   2489  H   GLN   259     -52.098  56.754  14.317  1.00  0.00
ATOM   2490  CA  GLN   259     -52.723  56.892  12.317  1.00  0.00
ATOM   2491  CB  GLN   259     -53.397  58.220  12.694  1.00  0.00
ATOM   2492  CG  GLN   259     -54.090  58.269  14.064  1.00  0.00
ATOM   2493  CD  GLN   259     -54.994  57.070  14.362  1.00  0.00
ATOM   2494  OE1 GLN   259     -54.592  56.103  14.992  1.00  0.00
ATOM   2495  NE2 GLN   259     -56.239  57.135  13.947  1.00  0.00
ATOM   2496 HE21 GLN   259     -56.584  57.930  13.457  1.00  0.00
ATOM   2497 HE22 GLN   259     -56.815  56.346  14.145  1.00  0.00
ATOM   2498  C   GLN   259     -51.931  57.095  11.013  1.00  0.00
ATOM   2499  O   GLN   259     -52.331  56.539   9.992  1.00  0.00
ATOM   2500  N   ILE   260     -50.731  57.686  11.087  1.00  0.00
ATOM   2501  H   ILE   260     -50.241  57.811  11.950  1.00  0.00
ATOM   2502  CA  ILE   260     -49.971  57.994   9.851  1.00  0.00
ATOM   2503  CB  ILE   260     -49.002  59.209   9.847  1.00  0.00
ATOM   2504  CG1 ILE   260     -47.495  58.946  10.034  1.00  0.00
ATOM   2505  CG2 ILE   260     -49.520  60.373  10.700  1.00  0.00
ATOM   2506  CD  ILE   260     -47.039  58.370  11.375  1.00  0.00
ATOM   2507  C   ILE   260     -49.377  56.753   9.164  1.00  0.00
ATOM   2508  O   ILE   260     -49.324  56.727   7.941  1.00  0.00
ATOM   2509  N   THR   261     -49.005  55.723   9.926  1.00  0.00
ATOM   2510  H   THR   261     -49.055  55.736  10.928  1.00  0.00
ATOM   2511  CA  THR   261     -48.550  54.434   9.350  1.00  0.00
ATOM   2512  CB  THR   261     -47.792  53.557  10.354  1.00  0.00
ATOM   2513  OG1 THR   261     -48.491  53.511  11.599  1.00  0.00
ATOM   2514  HG1 THR   261     -48.100  52.788  12.174  1.00  0.00
ATOM   2515  CG2 THR   261     -46.352  54.044  10.529  1.00  0.00
ATOM   2516  C   THR   261     -49.676  53.633   8.677  1.00  0.00
ATOM   2517  O   THR   261     -49.488  53.093   7.587  1.00  0.00
ATOM   2518  N   ILE   262     -50.866  53.664   9.278  1.00  0.00
ATOM   2519  H   ILE   262     -50.954  53.921  10.244  1.00  0.00
ATOM   2520  CA  ILE   262     -52.106  53.173   8.631  1.00  0.00
ATOM   2521  CB  ILE   262     -53.241  53.117   9.687  1.00  0.00
ATOM   2522  CG1 ILE   262     -53.200  51.802  10.481  1.00  0.00
ATOM   2523  CG2 ILE   262     -54.662  53.297   9.134  1.00  0.00
ATOM   2524  CD  ILE   262     -52.061  51.667  11.498  1.00  0.00
ATOM   2525  C   ILE   262     -52.412  53.984   7.347  1.00  0.00
ATOM   2526  O   ILE   262     -52.575  53.416   6.267  1.00  0.00
ATOM   2527  N   TRP   263     -52.321  55.308   7.470  1.00  0.00
ATOM   2528  H   TRP   263     -52.291  55.738   8.379  1.00  0.00
ATOM   2529  CA  TRP   263     -52.430  56.266   6.351  1.00  0.00
ATOM   2530  CB  TRP   263     -52.403  57.678   6.949  1.00  0.00
ATOM   2531  CG  TRP   263     -52.447  58.863   5.975  1.00  0.00
ATOM   2532  CD1 TRP   263     -52.946  58.905   4.738  1.00  0.00
ATOM   2533  HD1 TRP   263     -53.489  58.097   4.247  1.00  0.00
ATOM   2534  CD2 TRP   263     -51.884  60.103   6.231  1.00  0.00
ATOM   2535  NE1 TRP   263     -52.705  60.101   4.197  1.00  0.00
ATOM   2536  HE1 TRP   263     -52.969  60.377   3.274  1.00  0.00
ATOM   2537  CE2 TRP   263     -52.056  60.864   5.073  1.00  0.00
ATOM   2538  CE3 TRP   263     -51.259  60.658   7.355  1.00  0.00
ATOM   2539  HE3 TRP   263     -51.206  60.089   8.280  1.00  0.00
ATOM   2540  CZ2 TRP   263     -51.584  62.183   5.029  1.00  0.00
ATOM   2541  HZ2 TRP   263     -51.606  62.739   4.095  1.00  0.00
ATOM   2542  CZ3 TRP   263     -50.794  61.977   7.317  1.00  0.00
ATOM   2543  HZ3 TRP   263     -50.308  62.408   8.192  1.00  0.00
ATOM   2544  CH2 TRP   263     -50.958  62.739   6.154  1.00  0.00
ATOM   2545  HH2 TRP   263     -50.589  63.761   6.122  1.00  0.00
ATOM   2546  C   TRP   263     -51.371  56.055   5.249  1.00  0.00
ATOM   2547  O   TRP   263     -51.699  56.172   4.072  1.00  0.00
ATOM   2548  N   PHE   264     -50.155  55.652   5.620  1.00  0.00
ATOM   2549  H   PHE   264     -49.811  55.877   6.539  1.00  0.00
ATOM   2550  CA  PHE   264     -49.117  55.181   4.676  1.00  0.00
ATOM   2551  CB  PHE   264     -47.861  54.697   5.413  1.00  0.00
ATOM   2552  CG  PHE   264     -46.773  55.767   5.540  1.00  0.00
ATOM   2553  CD1 PHE   264     -46.514  56.401   6.765  1.00  0.00
ATOM   2554  HD1 PHE   264     -47.054  56.107   7.660  1.00  0.00
ATOM   2555  CD2 PHE   264     -45.965  56.048   4.431  1.00  0.00
ATOM   2556  HD2 PHE   264     -46.083  55.484   3.506  1.00  0.00
ATOM   2557  CE1 PHE   264     -45.464  57.323   6.873  1.00  0.00
ATOM   2558  HE1 PHE   264     -45.270  57.820   7.823  1.00  0.00
ATOM   2559  CE2 PHE   264     -44.918  56.968   4.538  1.00  0.00
ATOM   2560  HE2 PHE   264     -44.302  57.186   3.665  1.00  0.00
ATOM   2561  CZ  PHE   264     -44.668  57.607   5.758  1.00  0.00
ATOM   2562  HZ  PHE   264     -43.877  58.349   5.825  1.00  0.00
ATOM   2563  C   PHE   264     -49.611  54.059   3.750  1.00  0.00
ATOM   2564  O   PHE   264     -49.531  54.197   2.529  1.00  0.00
ATOM   2565  N   GLN   265     -50.210  53.020   4.335  1.00  0.00
ATOM   2566  H   GLN   265     -50.224  52.918   5.333  1.00  0.00
ATOM   2567  CA  GLN   265     -50.825  51.917   3.566  1.00  0.00
ATOM   2568  CB  GLN   265     -51.195  50.747   4.484  1.00  0.00
ATOM   2569  CG  GLN   265     -50.651  49.413   3.955  1.00  0.00
ATOM   2570  CD  GLN   265     -51.171  49.033   2.562  1.00  0.00
ATOM   2571  OE1 GLN   265     -50.520  49.207   1.546  1.00  0.00
ATOM   2572  NE2 GLN   265     -52.239  48.276   2.516  1.00  0.00
ATOM   2573 HE21 GLN   265     -52.636  47.904   3.365  1.00  0.00
ATOM   2574 HE22 GLN   265     -52.741  48.188   1.653  1.00  0.00
ATOM   2575  C   GLN   265     -52.061  52.365   2.764  1.00  0.00
ATOM   2576  O   GLN   265     -52.182  52.049   1.581  1.00  0.00
ATOM   2577  N   ASN   266     -52.896  53.206   3.376  1.00  0.00
ATOM   2578  H   ASN   266     -52.841  53.359   4.368  1.00  0.00
ATOM   2579  CA  ASN   266     -54.056  53.832   2.704  1.00  0.00
ATOM   2580  CB  ASN   266     -54.794  54.724   3.712  1.00  0.00
ATOM   2581  CG  ASN   266     -56.246  55.082   3.356  1.00  0.00
ATOM   2582  OD1 ASN   266     -57.072  55.309   4.226  1.00  0.00
ATOM   2583  ND2 ASN   266     -56.605  55.150   2.091  1.00  0.00
ATOM   2584 HD21 ASN   266     -55.966  54.959   1.347  1.00  0.00
ATOM   2585 HD22 ASN   266     -57.561  55.376   1.921  1.00  0.00
ATOM   2586  C   ASN   266     -53.619  54.650   1.470  1.00  0.00
ATOM   2587  O   ASN   266     -54.252  54.569   0.415  1.00  0.00
ATOM   2588  N   ARG   267     -52.535  55.412   1.622  1.00  0.00
ATOM   2589  H   ARG   267     -52.176  55.633   2.538  1.00  0.00
ATOM   2590  CA  ARG   267     -51.869  56.125   0.516  1.00  0.00
ATOM   2591  CB  ARG   267     -50.783  57.085   1.003  1.00  0.00
ATOM   2592  CG  ARG   267     -51.329  58.514   1.044  1.00  0.00
ATOM   2593  CD  ARG   267     -50.218  59.564   1.158  1.00  0.00
ATOM   2594  NE  ARG   267     -49.313  59.567  -0.010  1.00  0.00
ATOM   2595  HE  ARG   267     -48.459  59.065   0.119  1.00  0.00
ATOM   2596  CZ  ARG   267     -49.543  60.085  -1.222  1.00  0.00
ATOM   2597  NH1 ARG   267     -50.705  60.620  -1.572  1.00  0.00
ATOM   2598 HH11 ARG   267     -51.464  60.602  -0.922  1.00  0.00
ATOM   2599 HH12 ARG   267     -50.787  61.101  -2.442  1.00  0.00
ATOM   2600  NH2 ARG   267     -48.543  60.184  -2.083  1.00  0.00
ATOM   2601 HH21 ARG   267     -47.629  59.872  -1.826  1.00  0.00
ATOM   2602 HH22 ARG   267     -48.694  60.592  -2.981  1.00  0.00
ATOM   2603  C   ARG   267     -51.312  55.200  -0.571  1.00  0.00
ATOM   2604  O   ARG   267     -51.671  55.382  -1.729  1.00  0.00
ATOM   2605  N   ARG   268     -50.651  54.113  -0.175  1.00  0.00
ATOM   2606  H   ARG   268     -50.327  54.015   0.768  1.00  0.00
ATOM   2607  CA  ARG   268     -50.186  53.054  -1.100  1.00  0.00
ATOM   2608  CB  ARG   268     -49.566  51.937  -0.246  1.00  0.00
ATOM   2609  CG  ARG   268     -48.756  50.881  -1.007  1.00  0.00
ATOM   2610  CD  ARG   268     -49.633  49.787  -1.625  1.00  0.00
ATOM   2611  NE  ARG   268     -48.803  48.795  -2.332  1.00  0.00
ATOM   2612  HE  ARG   268     -48.784  47.887  -1.910  1.00  0.00
ATOM   2613  CZ  ARG   268     -48.187  48.944  -3.507  1.00  0.00
ATOM   2614  NH1 ARG   268     -48.364  50.009  -4.277  1.00  0.00
ATOM   2615 HH11 ARG   268     -48.983  50.729  -3.966  1.00  0.00
ATOM   2616 HH12 ARG   268     -47.895  50.083  -5.153  1.00  0.00
ATOM   2617  NH2 ARG   268     -47.194  48.126  -3.816  1.00  0.00
ATOM   2618 HH21 ARG   268     -46.920  47.416  -3.171  1.00  0.00
ATOM   2619 HH22 ARG   268     -46.714  48.238  -4.683  1.00  0.00
ATOM   2620  C   ARG   268     -51.349  52.549  -1.982  1.00  0.00
ATOM   2621  O   ARG   268     -51.284  52.663  -3.208  1.00  0.00
ATOM   2622  N   VAL   269     -52.476  52.272  -1.322  1.00  0.00
ATOM   2623  H   VAL   269     -52.466  52.183  -0.321  1.00  0.00
ATOM   2624  CA  VAL   269     -53.752  51.894  -1.971  1.00  0.00
ATOM   2625  CB  VAL   269     -54.832  51.520  -0.931  1.00  0.00
ATOM   2626  CG1 VAL   269     -56.152  51.114  -1.598  1.00  0.00
ATOM   2627  CG2 VAL   269     -54.383  50.352  -0.045  1.00  0.00
ATOM   2628  C   VAL   269     -54.233  52.975  -2.964  1.00  0.00
ATOM   2629  O   VAL   269     -54.317  52.703  -4.161  1.00  0.00
ATOM   2630  N   LYS   270     -54.482  54.197  -2.490  1.00  0.00
ATOM   2631  H   LYS   270     -54.383  54.423  -1.517  1.00  0.00
ATOM   2632  CA  LYS   270     -54.951  55.286  -3.379  1.00  0.00
ATOM   2633  CB  LYS   270     -55.540  56.491  -2.620  1.00  0.00
ATOM   2634  CG  LYS   270     -54.655  57.206  -1.587  1.00  0.00
ATOM   2635  CD  LYS   270     -53.500  58.025  -2.176  1.00  0.00
ATOM   2636  CE  LYS   270     -53.944  59.259  -2.965  1.00  0.00
ATOM   2637  NZ  LYS   270     -52.780  59.868  -3.620  1.00  0.00
ATOM   2638  HZ1 LYS   270     -53.037  60.755  -4.003  1.00  0.00
ATOM   2639  HZ2 LYS   270     -52.042  59.972  -2.951  1.00  0.00
ATOM   2640  HZ3 LYS   270     -52.473  59.270  -4.361  1.00  0.00
ATOM   2641  C   LYS   270     -53.975  55.686  -4.505  1.00  0.00
ATOM   2642  O   LYS   270     -54.403  55.922  -5.632  1.00  0.00
ATOM   2643  N   GLU   271     -52.674  55.586  -4.235  1.00  0.00
ATOM   2644  H   GLU   271     -52.351  55.420  -3.295  1.00  0.00
ATOM   2645  CA  GLU   271     -51.599  55.809  -5.226  1.00  0.00
ATOM   2646  CB  GLU   271     -50.226  55.828  -4.543  1.00  0.00
ATOM   2647  CG  GLU   271     -50.006  57.126  -3.757  1.00  0.00
ATOM   2648  CD  GLU   271     -48.767  57.047  -2.862  1.00  0.00
ATOM   2649  OE1 GLU   271     -48.944  56.690  -1.678  1.00  0.00
ATOM   2650  OE2 GLU   271     -47.670  57.354  -3.381  1.00  0.00
ATOM   2651  C   GLU   271     -51.625  54.785  -6.372  1.00  0.00
ATOM   2652  O   GLU   271     -51.604  55.179  -7.535  1.00  0.00
ATOM   2653  N   LYS   272     -51.763  53.498  -6.044  1.00  0.00
ATOM   2654  H   LYS   272     -51.676  53.171  -5.097  1.00  0.00
ATOM   2655  CA  LYS   272     -51.962  52.455  -7.075  1.00  0.00
ATOM   2656  CB  LYS   272     -51.607  51.049  -6.568  1.00  0.00
ATOM   2657  CG  LYS   272     -52.498  50.548  -5.433  1.00  0.00
ATOM   2658  CD  LYS   272     -51.946  49.267  -4.821  1.00  0.00
ATOM   2659  CE  LYS   272     -52.784  48.895  -3.601  1.00  0.00
ATOM   2660  NZ  LYS   272     -52.161  47.793  -2.864  1.00  0.00
ATOM   2661  HZ1 LYS   272     -52.683  47.603  -2.035  1.00  0.00
ATOM   2662  HZ2 LYS   272     -52.145  46.981  -3.454  1.00  0.00
ATOM   2663  HZ3 LYS   272     -51.220  48.045  -2.625  1.00  0.00
ATOM   2664  C   LYS   272     -53.341  52.520  -7.762  1.00  0.00
ATOM   2665  O   LYS   272     -53.440  52.302  -8.969  1.00  0.00
ATOM   2666  N   LYS   273     -54.368  52.901  -7.001  1.00  0.00
ATOM   2667  H   LYS   273     -54.300  52.892  -5.998  1.00  0.00
ATOM   2668  CA  LYS   273     -55.718  53.220  -7.519  1.00  0.00
ATOM   2669  CB  LYS   273     -56.575  53.645  -6.319  1.00  0.00
ATOM   2670  CG  LYS   273     -58.038  53.976  -6.626  1.00  0.00
ATOM   2671  CD  LYS   273     -58.737  54.402  -5.333  1.00  0.00
ATOM   2672  CE  LYS   273     -60.190  54.814  -5.575  1.00  0.00
ATOM   2673  NZ  LYS   273     -60.838  55.176  -4.306  1.00  0.00
ATOM   2674  HZ1 LYS   273     -61.775  55.487  -4.471  1.00  0.00
ATOM   2675  HZ2 LYS   273     -60.854  54.385  -3.697  1.00  0.00
ATOM   2676  HZ3 LYS   273     -60.335  55.920  -3.865  1.00  0.00
ATOM   2677  C   LYS   273     -55.661  54.312  -8.609  1.00  0.00
ATOM   2678  O   LYS   273     -56.289  54.177  -9.660  1.00  0.00
ATOM   2679  N   VAL   274     -54.840  55.338  -8.376  1.00  0.00
ATOM   2680  H   VAL   274     -54.487  55.521  -7.453  1.00  0.00
ATOM   2681  CA  VAL   274     -54.495  56.364  -9.386  1.00  0.00
ATOM   2682  CB  VAL   274     -53.931  57.639  -8.716  1.00  0.00
ATOM   2683  CG1 VAL   274     -53.561  58.720  -9.739  1.00  0.00
ATOM   2684  CG2 VAL   274     -54.941  58.254  -7.740  1.00  0.00
ATOM   2685  C   VAL   274     -53.537  55.757 -10.433  1.00  0.00
ATOM   2686  O   VAL   274     -52.315  55.752 -10.287  1.00  0.00
ATOM   2687  N   LEU   275     -54.166  55.097 -11.403  1.00  0.00
ATOM   2688  H   LEU   275     -55.135  54.876 -11.273  1.00  0.00
ATOM   2689  CA  LEU   275     -53.565  54.519 -12.628  1.00  0.00
ATOM   2690  CB  LEU   275     -52.914  55.598 -13.508  1.00  0.00
ATOM   2691  CG  LEU   275     -53.922  56.595 -14.095  1.00  0.00
ATOM   2692  CD1 LEU   275     -53.170  57.775 -14.712  1.00  0.00
ATOM   2693  CD2 LEU   275     -54.806  55.937 -15.159  1.00  0.00
ATOM   2694  C   LEU   275     -52.603  53.325 -12.496  1.00  0.00
ATOM   2695  O   LEU   275     -52.747  52.369 -13.256  1.00  0.00
ATOM   2696  N   ALA   276     -51.753  53.305 -11.471  1.00  0.00
ATOM   2697  H   ALA   276     -51.738  54.061 -10.807  1.00  0.00
ATOM   2698  CA  ALA   276     -50.697  52.280 -11.300  1.00  0.00
ATOM   2699  CB  ALA   276     -49.903  52.549 -10.018  1.00  0.00
ATOM   2700  C   ALA   276     -51.183  50.818 -11.370  1.00  0.00
ATOM   2701  O   ALA   276     -50.778  50.086 -12.271  1.00  0.00
ATOM   2702  N   LYS   277     -52.152  50.459 -10.529  1.00  0.00
ATOM   2703  H   LYS   277     -52.503  51.098  -9.836  1.00  0.00
ATOM   2704  CA  LYS   277     -52.800  49.129 -10.546  1.00  0.00
ATOM   2705  CB  LYS   277     -53.567  48.916  -9.234  1.00  0.00
ATOM   2706  CG  LYS   277     -54.047  47.471  -9.061  1.00  0.00
ATOM   2707  CD  LYS   277     -54.374  47.164  -7.598  1.00  0.00
ATOM   2708  CE  LYS   277     -54.755  45.692  -7.431  1.00  0.00
ATOM   2709  NZ  LYS   277     -54.881  45.335  -6.011  1.00  0.00
ATOM   2710  HZ1 LYS   277     -55.198  44.389  -5.928  1.00  0.00
ATOM   2711  HZ2 LYS   277     -53.988  45.432  -5.564  1.00  0.00
ATOM   2712  HZ3 LYS   277     -55.538  45.946  -5.572  1.00  0.00
ATOM   2713  C   LYS   277     -53.707  48.939 -11.779  1.00  0.00
ATOM   2714  O   LYS   277     -53.676  47.887 -12.412  1.00  0.00
ATOM   2715  N   VAL   278     -54.340  50.032 -12.207  1.00  0.00
ATOM   2716  H   VAL   278     -54.221  50.901 -11.730  1.00  0.00
ATOM   2717  CA  VAL   278     -55.239  50.101 -13.387  1.00  0.00
ATOM   2718  CB  VAL   278     -55.841  51.521 -13.508  1.00  0.00
ATOM   2719  CG1 VAL   278     -56.825  51.652 -14.677  1.00  0.00
ATOM   2720  CG2 VAL   278     -56.562  51.952 -12.225  1.00  0.00
ATOM   2721  C   VAL   278     -54.512  49.675 -14.685  1.00  0.00
ATOM   2722  O   VAL   278     -55.074  48.950 -15.503  1.00  0.00
ATOM   2723  N   LYS   279     -53.257  50.105 -14.829  1.00  0.00
ATOM   2724  H   LYS   279     -52.901  50.841 -14.244  1.00  0.00
ATOM   2725  CA  LYS   279     -52.350  49.699 -15.928  1.00  0.00
ATOM   2726  CB  LYS   279     -51.023  50.455 -15.809  1.00  0.00
ATOM   2727  CG  LYS   279     -51.183  51.925 -16.216  1.00  0.00
ATOM   2728  CD  LYS   279     -49.889  52.734 -16.084  1.00  0.00
ATOM   2729  CE  LYS   279     -49.519  53.019 -14.626  1.00  0.00
ATOM   2730  NZ  LYS   279     -48.307  53.845 -14.537  1.00  0.00
ATOM   2731  HZ1 LYS   279     -48.085  54.008 -13.576  1.00  0.00
ATOM   2732  HZ2 LYS   279     -47.549  53.364 -14.978  1.00  0.00
ATOM   2733  HZ3 LYS   279     -48.463  54.718 -14.999  1.00  0.00
ATOM   2734  C   LYS   279     -52.105  48.180 -16.041  1.00  0.00
ATOM   2735  O   LYS   279     -51.698  47.688 -17.095  1.00  0.00
ATOM   2736  N   ASN   280     -52.274  47.486 -14.912  1.00  0.00
ATOM   2737  H   ASN   280     -52.476  47.965 -14.056  1.00  0.00
ATOM   2738  CA  ASN   280     -52.350  46.016 -14.766  1.00  0.00
ATOM   2739  CB  ASN   280     -53.755  45.566 -15.210  1.00  0.00
ATOM   2740  CG  ASN   280     -54.084  44.127 -14.806  1.00  0.00
ATOM   2741  OD1 ASN   280     -54.671  43.873 -13.765  1.00  0.00
ATOM   2742  ND2 ASN   280     -53.727  43.154 -15.619  1.00  0.00
ATOM   2743 HD21 ASN   280     -53.254  43.307 -16.489  1.00  0.00
ATOM   2744 HD22 ASN   280     -53.952  42.231 -15.320  1.00  0.00
ATOM   2745  C   ASN   280     -51.208  45.235 -15.448  1.00  0.00
ATOM   2746  O   ASN   280     -50.137  45.055 -14.875  1.00  0.00
ATOM   2747  N   SER   281     -51.426  44.892 -16.715  1.00  0.00
ATOM   2748  H   SER   281     -52.223  45.253 -17.198  1.00  0.00
ATOM   2749  CA  SER   281     -50.516  44.078 -17.545  1.00  0.00
ATOM   2750  CB  SER   281     -51.231  43.661 -18.834  1.00  0.00
ATOM   2751  OG  SER   281     -52.490  43.053 -18.515  1.00  0.00
ATOM   2752  HG  SER   281     -52.839  42.591 -19.336  1.00  0.00
ATOM   2753  C   SER   281     -49.207  44.805 -17.896  1.00  0.00
ATOM   2754  O   SER   281     -48.171  44.165 -18.061  1.00  0.00
ATOM   2755  N   ALA   282     -49.287  46.128 -18.046  1.00  0.00
ATOM   2756  H   ALA   282     -50.143  46.628 -17.889  1.00  0.00
ATOM   2757  CA  ALA   282     -48.117  46.981 -18.327  1.00  0.00
ATOM   2758  CB  ALA   282     -48.173  47.463 -19.783  1.00  0.00
ATOM   2759  C   ALA   282     -48.036  48.147 -17.326  1.00  0.00
ATOM   2760  O   ALA   282     -48.531  49.250 -17.557  1.00  0.00
ATOM   2761  N   THR   283     -47.502  47.818 -16.153  1.00  0.00
ATOM   2762  H   THR   283     -47.205  46.885 -15.952  1.00  0.00
ATOM   2763  CA  THR   283     -47.327  48.789 -15.051  1.00  0.00
ATOM   2764  CB  THR   283     -48.392  48.585 -13.955  1.00  0.00
ATOM   2765  OG1 THR   283     -48.286  49.647 -13.007  1.00  0.00
ATOM   2766  HG1 THR   283     -49.221  49.838 -12.655  1.00  0.00
ATOM   2767  CG2 THR   283     -48.338  47.226 -13.244  1.00  0.00
ATOM   2768  C   THR   283     -45.896  48.792 -14.475  1.00  0.00
ATOM   2769  O   THR   283     -45.292  47.723 -14.364  1.00  0.00
ATOM   2770  N   PRO   284     -45.323  49.972 -14.189  1.00  0.00
ATOM   2771  CA  PRO   284     -44.002  50.088 -13.539  1.00  0.00
ATOM   2772  CB  PRO   284     -43.613  51.561 -13.691  1.00  0.00
ATOM   2773  CG  PRO   284     -44.957  52.282 -13.781  1.00  0.00
ATOM   2774  CD  PRO   284     -45.830  51.305 -14.570  1.00  0.00
ATOM   2775  C   PRO   284     -43.998  49.632 -12.070  1.00  0.00
ATOM   2776  O1  PRO   284     -45.015  49.867 -11.382  1.00  0.00
ATOM   2777  O2  PRO   284     -42.937  49.125 -11.647  1.00  0.00
TER
ENDMDL
