# Supplementary material for: Computational Modeling of complete HOXB13 protein for predicting the functional effect of SNPs and the associated role in hereditary prostate cancer
Source: Sci Rep. 2017 Mar 8;7:43830. doi: 10.1038/srep43830 (PMC5363706; doi:10.1038/srep43830)
Supplement: Supplementary Dataset [file srep43830-s1.zip › SR Supplementary Data Files Complete/Energy minimised protein/Energy Minimised Q188R.pdb]

TITLE     Protein
REMARK    THIS IS A SIMULATION BOX
CRYST1  164.847  162.861  135.714  90.00  90.00  90.00 P 1           1
MODEL        1
ATOM      1  N   MET     1     -59.538  21.830   2.717  1.00  0.00
ATOM      2  H1  MET     1     -60.533  21.959   2.653  1.00  0.00
ATOM      3  H2  MET     1     -59.242  22.027   3.651  1.00  0.00
ATOM      4  H3  MET     1     -59.084  22.459   2.086  1.00  0.00
ATOM      5  CA  MET     1     -59.191  20.436   2.352  1.00  0.00
ATOM      6  CB  MET     1     -60.026  19.975   1.146  1.00  0.00
ATOM      7  CG  MET     1     -59.768  20.770  -0.141  1.00  0.00
ATOM      8  SD  MET     1     -60.702  20.159  -1.591  1.00  0.00
ATOM      9  CE  MET     1     -59.823  18.652  -1.946  1.00  0.00
ATOM     10  C   MET     1     -57.690  20.154   2.109  1.00  0.00
ATOM     11  O   MET     1     -56.927  21.024   1.689  1.00  0.00
ATOM     12  N   GLU     2     -57.313  18.899   2.341  1.00  0.00
ATOM     13  H   GLU     2     -57.954  18.223   2.701  1.00  0.00
ATOM     14  CA  GLU     2     -55.942  18.410   2.098  1.00  0.00
ATOM     15  CB  GLU     2     -55.356  17.866   3.410  1.00  0.00
ATOM     16  CG  GLU     2     -53.824  17.744   3.410  1.00  0.00
ATOM     17  CD  GLU     2     -53.240  16.673   2.478  1.00  0.00
ATOM     18  OE1 GLU     2     -53.833  15.574   2.405  1.00  0.00
ATOM     19  OE2 GLU     2     -52.183  16.971   1.886  1.00  0.00
ATOM     20  C   GLU     2     -55.969  17.337   0.989  1.00  0.00
ATOM     21  O   GLU     2     -56.500  16.248   1.218  1.00  0.00
ATOM     22  N   PRO     3     -55.556  17.695  -0.236  1.00  0.00
ATOM     23  CA  PRO     3     -55.388  16.727  -1.340  1.00  0.00
ATOM     24  CB  PRO     3     -55.033  17.577  -2.563  1.00  0.00
ATOM     25  CG  PRO     3     -55.694  18.919  -2.259  1.00  0.00
ATOM     26  CD  PRO     3     -55.486  19.076  -0.752  1.00  0.00
ATOM     27  C   PRO     3     -54.271  15.723  -1.016  1.00  0.00
ATOM     28  O   PRO     3     -53.098  16.089  -0.962  1.00  0.00
ATOM     29  N   GLY     4     -54.702  14.550  -0.560  1.00  0.00
ATOM     30  H   GLY     4     -55.647  14.427  -0.261  1.00  0.00
ATOM     31  CA  GLY     4     -53.805  13.415  -0.257  1.00  0.00
ATOM     32  C   GLY     4     -54.079  12.203  -1.157  1.00  0.00
ATOM     33  O   GLY     4     -55.225  11.884  -1.476  1.00  0.00
ATOM     34  N   ASN     5     -52.991  11.568  -1.583  1.00  0.00
ATOM     35  H   ASN     5     -52.074  11.861  -1.313  1.00  0.00
ATOM     36  CA  ASN     5     -53.036  10.365  -2.441  1.00  0.00
ATOM     37  CB  ASN     5     -52.481  10.671  -3.841  1.00  0.00
ATOM     38  CG  ASN     5     -53.217  11.754  -4.649  1.00  0.00
ATOM     39  OD1 ASN     5     -52.676  12.329  -5.580  1.00  0.00
ATOM     40  ND2 ASN     5     -54.452  12.073  -4.326  1.00  0.00
ATOM     41 HD21 ASN     5     -54.910  11.675  -3.530  1.00  0.00
ATOM     42 HD22 ASN     5     -54.897  12.747  -4.908  1.00  0.00
ATOM     43  C   ASN     5     -52.246   9.201  -1.823  1.00  0.00
ATOM     44  O   ASN     5     -51.221   9.409  -1.176  1.00  0.00
ATOM     45  N   TYR     6     -52.750   7.991  -2.054  1.00  0.00
ATOM     46  H   TYR     6     -53.545   7.856  -2.644  1.00  0.00
ATOM     47  CA  TYR     6     -52.133   6.744  -1.559  1.00  0.00
ATOM     48  CB  TYR     6     -53.023   6.147  -0.458  1.00  0.00
ATOM     49  CG  TYR     6     -52.369   4.940   0.228  1.00  0.00
ATOM     50  CD1 TYR     6     -51.392   5.139   1.215  1.00  0.00
ATOM     51  HD1 TYR     6     -51.190   6.140   1.597  1.00  0.00
ATOM     52  CD2 TYR     6     -52.656   3.641  -0.217  1.00  0.00
ATOM     53  HD2 TYR     6     -53.411   3.474  -0.987  1.00  0.00
ATOM     54  CE1 TYR     6     -50.687   4.044   1.733  1.00  0.00
ATOM     55  HE1 TYR     6     -49.929   4.192   2.501  1.00  0.00
ATOM     56  CE2 TYR     6     -51.949   2.548   0.303  1.00  0.00
ATOM     57  HE2 TYR     6     -52.149   1.547  -0.078  1.00  0.00
ATOM     58  CZ  TYR     6     -50.960   2.751   1.272  1.00  0.00
ATOM     59  OH  TYR     6     -50.224   1.706   1.727  1.00  0.00
ATOM     60  HH  TYR     6     -50.555   0.865   1.304  1.00  0.00
ATOM     61  C   TYR     6     -51.909   5.741  -2.705  1.00  0.00
ATOM     62  O   TYR     6     -52.652   5.722  -3.685  1.00  0.00
ATOM     63  N   ALA     7     -50.880   4.913  -2.535  1.00  0.00
ATOM     64  H   ALA     7     -50.337   4.937  -1.697  1.00  0.00
ATOM     65  CA  ALA     7     -50.499   3.853  -3.491  1.00  0.00
ATOM     66  CB  ALA     7     -49.138   3.274  -3.090  1.00  0.00
ATOM     67  C   ALA     7     -51.557   2.739  -3.593  1.00  0.00
ATOM     68  O   ALA     7     -51.767   1.968  -2.655  1.00  0.00
ATOM     69  N   THR     8     -52.348   2.822  -4.662  1.00  0.00
ATOM     70  H   THR     8     -52.445   3.689  -5.156  1.00  0.00
ATOM     71  CA  THR     8     -53.403   1.841  -5.013  1.00  0.00
ATOM     72  CB  THR     8     -54.187   2.326  -6.247  1.00  0.00
ATOM     73  OG1 THR     8     -54.423   3.736  -6.149  1.00  0.00
ATOM     74  HG1 THR     8     -55.041   4.022  -6.883  1.00  0.00
ATOM     75  CG2 THR     8     -55.535   1.606  -6.375  1.00  0.00
ATOM     76  C   THR     8     -52.832   0.429  -5.259  1.00  0.00
ATOM     77  O   THR     8     -52.617  -0.021  -6.386  1.00  0.00
ATOM     78  N   LEU     9     -52.587  -0.249  -4.144  1.00  0.00
ATOM     79  H   LEU     9     -52.579   0.234  -3.265  1.00  0.00
ATOM     80  CA  LEU     9     -52.086  -1.636  -4.098  1.00  0.00
ATOM     81  CB  LEU     9     -51.515  -1.924  -2.700  1.00  0.00
ATOM     82  CG  LEU     9     -50.356  -0.997  -2.304  1.00  0.00
ATOM     83  CD1 LEU     9     -50.062  -1.147  -0.811  1.00  0.00
ATOM     84  CD2 LEU     9     -49.090  -1.296  -3.114  1.00  0.00
ATOM     85  C   LEU     9     -53.185  -2.643  -4.479  1.00  0.00
ATOM     86  O   LEU     9     -54.011  -3.046  -3.660  1.00  0.00
ATOM     87  N   ASP    10     -53.260  -2.901  -5.784  1.00  0.00
ATOM     88  H   ASP    10     -52.735  -2.346  -6.432  1.00  0.00
ATOM     89  CA  ASP    10     -54.239  -3.830  -6.386  1.00  0.00
ATOM     90  CB  ASP    10     -54.251  -3.617  -7.912  1.00  0.00
ATOM     91  CG  ASP    10     -55.240  -4.506  -8.683  1.00  0.00
ATOM     92  OD1 ASP    10     -56.279  -4.873  -8.089  1.00  0.00
ATOM     93  OD2 ASP    10     -54.948  -4.775  -9.869  1.00  0.00
ATOM     94  C   ASP    10     -54.032  -5.308  -5.989  1.00  0.00
ATOM     95  O   ASP    10     -53.599  -6.136  -6.791  1.00  0.00
ATOM     96  N   GLY    11     -54.478  -5.618  -4.773  1.00  0.00
ATOM     97  H   GLY    11     -54.675  -4.889  -4.112  1.00  0.00
ATOM     98  CA  GLY    11     -54.564  -6.992  -4.229  1.00  0.00
ATOM     99  C   GLY    11     -55.790  -7.757  -4.761  1.00  0.00
ATOM    100  O   GLY    11     -56.502  -8.411  -4.003  1.00  0.00
ATOM    101  N   ALA    12     -55.977  -7.677  -6.077  1.00  0.00
ATOM    102  H   ALA    12     -55.263  -7.287  -6.664  1.00  0.00
ATOM    103  CA  ALA    12     -57.154  -8.190  -6.807  1.00  0.00
ATOM    104  CB  ALA    12     -58.311  -7.188  -6.695  1.00  0.00
ATOM    105  C   ALA    12     -56.820  -8.417  -8.290  1.00  0.00
ATOM    106  O   ALA    12     -55.863  -7.855  -8.824  1.00  0.00
ATOM    107  N   LYS    13     -57.596  -9.307  -8.907  1.00  0.00
ATOM    108  H   LYS    13     -58.338  -9.764  -8.419  1.00  0.00
ATOM    109  CA  LYS    13     -57.460  -9.689 -10.327  1.00  0.00
ATOM    110  CB  LYS    13     -58.397 -10.874 -10.616  1.00  0.00
ATOM    111  CG  LYS    13     -58.289 -11.439 -12.040  1.00  0.00
ATOM    112  CD  LYS    13     -56.914 -12.046 -12.341  1.00  0.00
ATOM    113  CE  LYS    13     -56.805 -12.534 -13.789  1.00  0.00
ATOM    114  NZ  LYS    13     -57.700 -13.669 -14.067  1.00  0.00
ATOM    115  HZ1 LYS    13     -57.593 -13.951 -15.021  1.00  0.00
ATOM    116  HZ2 LYS    13     -57.466 -14.434 -13.467  1.00  0.00
ATOM    117  HZ3 LYS    13     -58.648 -13.396 -13.905  1.00  0.00
ATOM    118  C   LYS    13     -57.704  -8.508 -11.287  1.00  0.00
ATOM    119  O   LYS    13     -58.836  -8.087 -11.528  1.00  0.00
ATOM    120  N   ASP    14     -56.590  -7.895 -11.677  1.00  0.00
ATOM    121  H   ASP    14     -55.754  -8.000 -11.137  1.00  0.00
ATOM    122  CA  ASP    14     -56.543  -6.832 -12.701  1.00  0.00
ATOM    123  CB  ASP    14     -55.120  -6.250 -12.719  1.00  0.00
ATOM    124  CG  ASP    14     -54.924  -5.122 -13.739  1.00  0.00
ATOM    125  OD1 ASP    14     -55.878  -4.332 -13.918  1.00  0.00
ATOM    126  OD2 ASP    14     -53.865  -5.145 -14.402  1.00  0.00
ATOM    127  C   ASP    14     -56.984  -7.335 -14.092  1.00  0.00
ATOM    128  O   ASP    14     -56.167  -7.680 -14.947  1.00  0.00
ATOM    129  N   ILE    15     -58.298  -7.335 -14.289  1.00  0.00
ATOM    130  H   ILE    15     -58.926  -7.190 -13.522  1.00  0.00
ATOM    131  CA  ILE    15     -58.942  -7.729 -15.562  1.00  0.00
ATOM    132  CB  ILE    15     -60.435  -8.059 -15.336  1.00  0.00
ATOM    133  CG1 ILE    15     -60.595  -9.128 -14.242  1.00  0.00
ATOM    134  CG2 ILE    15     -61.082  -8.566 -16.638  1.00  0.00
ATOM    135  CD  ILE    15     -61.974  -9.125 -13.571  1.00  0.00
ATOM    136  C   ILE    15     -58.723  -6.637 -16.631  1.00  0.00
ATOM    137  O   ILE    15     -59.485  -5.679 -16.755  1.00  0.00
ATOM    138  N   GLU    16     -57.603  -6.780 -17.332  1.00  0.00
ATOM    139  H   GLU    16     -56.896  -7.425 -17.037  1.00  0.00
ATOM    140  CA  GLU    16     -57.236  -5.910 -18.465  1.00  0.00
ATOM    141  CB  GLU    16     -55.860  -5.267 -18.250  1.00  0.00
ATOM    142  CG  GLU    16     -55.932  -4.112 -17.243  1.00  0.00
ATOM    143  CD  GLU    16     -54.612  -3.348 -17.070  1.00  0.00
ATOM    144  OE1 GLU    16     -53.868  -3.217 -18.069  1.00  0.00
ATOM    145  OE2 GLU    16     -54.410  -2.823 -15.954  1.00  0.00
ATOM    146  C   GLU    16     -57.303  -6.664 -19.800  1.00  0.00
ATOM    147  O   GLU    16     -56.462  -7.508 -20.109  1.00  0.00
ATOM    148  N   GLY    17     -58.427  -6.434 -20.471  1.00  0.00
ATOM    149  H   GLY    17     -59.132  -5.829 -20.098  1.00  0.00
ATOM    150  CA  GLY    17     -58.778  -7.047 -21.769  1.00  0.00
ATOM    151  C   GLY    17     -60.062  -6.431 -22.343  1.00  0.00
ATOM    152  O   GLY    17     -60.737  -5.644 -21.678  1.00  0.00
ATOM    153  N   LEU    18     -60.345  -6.774 -23.599  1.00  0.00
ATOM    154  H   LEU    18     -59.765  -7.407 -24.108  1.00  0.00
ATOM    155  CA  LEU    18     -61.516  -6.264 -24.343  1.00  0.00
ATOM    156  CB  LEU    18     -61.324  -6.555 -25.840  1.00  0.00
ATOM    157  CG  LEU    18     -62.403  -5.938 -26.743  1.00  0.00
ATOM    158  CD1 LEU    18     -62.293  -4.411 -26.804  1.00  0.00
ATOM    159  CD2 LEU    18     -62.320  -6.546 -28.144  1.00  0.00
ATOM    160  C   LEU    18     -62.856  -6.812 -23.808  1.00  0.00
ATOM    161  O   LEU    18     -63.377  -7.838 -24.247  1.00  0.00
ATOM    162  N   LEU    19     -63.341  -6.134 -22.772  1.00  0.00
ATOM    163  H   LEU    19     -62.759  -5.487 -22.275  1.00  0.00
ATOM    164  CA  LEU    19     -64.650  -6.409 -22.152  1.00  0.00
ATOM    165  CB  LEU    19     -64.704  -5.739 -20.770  1.00  0.00
ATOM    166  CG  LEU    19     -65.980  -6.055 -19.975  1.00  0.00
ATOM    167  CD1 LEU    19     -66.008  -7.511 -19.496  1.00  0.00
ATOM    168  CD2 LEU    19     -66.113  -5.090 -18.796  1.00  0.00
ATOM    169  C   LEU    19     -65.810  -5.955 -23.056  1.00  0.00
ATOM    170  O   LEU    19     -66.156  -4.774 -23.113  1.00  0.00
ATOM    171  N   GLY    20     -66.284  -6.908 -23.857  1.00  0.00
ATOM    172  H   GLY    20     -65.758  -7.747 -24.004  1.00  0.00
ATOM    173  CA  GLY    20     -67.469  -6.751 -24.729  1.00  0.00
ATOM    174  C   GLY    20     -68.774  -6.582 -23.933  1.00  0.00
ATOM    175  O   GLY    20     -69.614  -7.479 -23.882  1.00  0.00
ATOM    176  N   ALA    21     -68.906  -5.408 -23.322  1.00  0.00
ATOM    177  H   ALA    21     -68.141  -4.758 -23.312  1.00  0.00
ATOM    178  CA  ALA    21     -70.067  -5.027 -22.493  1.00  0.00
ATOM    179  CB  ALA    21     -69.675  -3.842 -21.602  1.00  0.00
ATOM    180  C   ALA    21     -71.337  -4.746 -23.319  1.00  0.00
ATOM    181  O   ALA    21     -71.604  -3.626 -23.761  1.00  0.00
ATOM    182  N   GLY    22     -72.071  -5.834 -23.555  1.00  0.00
ATOM    183  H   GLY    22     -71.689  -6.739 -23.360  1.00  0.00
ATOM    184  CA  GLY    22     -73.374  -5.853 -24.257  1.00  0.00
ATOM    185  C   GLY    22     -74.399  -4.914 -23.604  1.00  0.00
ATOM    186  O   GLY    22     -74.945  -5.214 -22.545  1.00  0.00
ATOM    187  N   GLY    23     -74.518  -3.734 -24.210  1.00  0.00
ATOM    188  H   GLY    23     -74.018  -3.547 -25.054  1.00  0.00
ATOM    189  CA  GLY    23     -75.348  -2.614 -23.715  1.00  0.00
ATOM    190  C   GLY    23     -74.848  -1.999 -22.394  1.00  0.00
ATOM    191  O   GLY    23     -75.650  -1.522 -21.591  1.00  0.00
ATOM    192  N   GLY    24     -73.524  -1.982 -22.219  1.00  0.00
ATOM    193  H   GLY    24     -72.912  -2.430 -22.876  1.00  0.00
ATOM    194  CA  GLY    24     -72.835  -1.426 -21.034  1.00  0.00
ATOM    195  C   GLY    24     -72.959   0.101 -20.911  1.00  0.00
ATOM    196  O   GLY    24     -72.094   0.851 -21.362  1.00  0.00
ATOM    197  N   ARG    25     -74.073   0.521 -20.318  1.00  0.00
ATOM    198  H   ARG    25     -74.837  -0.114 -20.188  1.00  0.00
ATOM    199  CA  ARG    25     -74.381   1.934 -20.017  1.00  0.00
ATOM    200  CB  ARG    25     -75.839   2.017 -19.547  1.00  0.00
ATOM    201  CG  ARG    25     -76.346   3.459 -19.421  1.00  0.00
ATOM    202  CD  ARG    25     -77.806   3.518 -18.959  1.00  0.00
ATOM    203  NE  ARG    25     -77.944   3.015 -17.578  1.00  0.00
ATOM    204  HE  ARG    25     -77.423   3.512 -16.890  1.00  0.00
ATOM    205  CZ  ARG    25     -78.675   1.973 -17.176  1.00  0.00
ATOM    206  NH1 ARG    25     -79.390   1.236 -18.016  1.00  0.00
ATOM    207 HH11 ARG    25     -79.385   1.465 -18.988  1.00  0.00
ATOM    208 HH12 ARG    25     -79.920   0.462 -17.679  1.00  0.00
ATOM    209  NH2 ARG    25     -78.683   1.629 -15.898  1.00  0.00
ATOM    210 HH21 ARG    25     -78.145   2.143 -15.234  1.00  0.00
ATOM    211 HH22 ARG    25     -79.231   0.849 -15.605  1.00  0.00
ATOM    212  C   ARG    25     -73.401   2.525 -18.984  1.00  0.00
ATOM    213  O   ARG    25     -73.479   2.259 -17.784  1.00  0.00
ATOM    214  N   ASN    26     -72.387   3.195 -19.527  1.00  0.00
ATOM    215  H   ASN    26     -72.223   3.139 -20.512  1.00  0.00
ATOM    216  CA  ASN    26     -71.326   3.877 -18.758  1.00  0.00
ATOM    217  CB  ASN    26     -70.224   4.304 -19.737  1.00  0.00
ATOM    218  CG  ASN    26     -68.970   4.819 -19.025  1.00  0.00
ATOM    219  OD1 ASN    26     -68.803   5.996 -18.752  1.00  0.00
ATOM    220  ND2 ASN    26     -68.056   3.927 -18.713  1.00  0.00
ATOM    221 HD21 ASN    26     -68.173   2.965 -18.935  1.00  0.00
ATOM    222 HD22 ASN    26     -67.245   4.275 -18.251  1.00  0.00
ATOM    223  C   ASN    26     -71.863   5.056 -17.920  1.00  0.00
ATOM    224  O   ASN    26     -71.946   6.204 -18.358  1.00  0.00
ATOM    225  N   LEU    27     -72.361   4.686 -16.745  1.00  0.00
ATOM    226  H   LEU    27     -72.536   3.718 -16.557  1.00  0.00
ATOM    227  CA  LEU    27     -72.901   5.626 -15.743  1.00  0.00
ATOM    228  CB  LEU    27     -73.824   4.870 -14.776  1.00  0.00
ATOM    229  CG  LEU    27     -75.095   4.335 -15.448  1.00  0.00
ATOM    230  CD1 LEU    27     -75.780   3.328 -14.523  1.00  0.00
ATOM    231  CD2 LEU    27     -76.069   5.472 -15.775  1.00  0.00
ATOM    232  C   LEU    27     -71.805   6.404 -14.996  1.00  0.00
ATOM    233  O   LEU    27     -71.274   5.970 -13.974  1.00  0.00
ATOM    234  N   VAL    28     -71.413   7.511 -15.618  1.00  0.00
ATOM    235  H   VAL    28     -71.667   7.680 -16.571  1.00  0.00
ATOM    236  CA  VAL    28     -70.448   8.470 -15.035  1.00  0.00
ATOM    237  CB  VAL    28     -69.163   8.627 -15.877  1.00  0.00
ATOM    238  CG1 VAL    28     -68.305   7.363 -15.787  1.00  0.00
ATOM    239  CG2 VAL    28     -69.423   8.997 -17.344  1.00  0.00
ATOM    240  C   VAL    28     -71.081   9.839 -14.741  1.00  0.00
ATOM    241  O   VAL    28     -71.825  10.385 -15.555  1.00  0.00
ATOM    242  N   ALA    29     -70.653  10.412 -13.620  1.00  0.00
ATOM    243  H   ALA    29     -69.929  10.003 -13.068  1.00  0.00
ATOM    244  CA  ALA    29     -71.157  11.709 -13.128  1.00  0.00
ATOM    245  CB  ALA    29     -71.560  11.573 -11.656  1.00  0.00
ATOM    246  C   ALA    29     -70.098  12.809 -13.285  1.00  0.00
ATOM    247  O   ALA    29     -68.916  12.608 -13.006  1.00  0.00
ATOM    248  N   HIS    30     -70.570  13.967 -13.731  1.00  0.00
ATOM    249  H   HIS    30     -71.500  14.046 -14.093  1.00  0.00
ATOM    250  CA  HIS    30     -69.703  15.120 -14.045  1.00  0.00
ATOM    251  CB  HIS    30     -70.156  15.756 -15.371  1.00  0.00
ATOM    252  CG  HIS    30     -70.427  14.706 -16.457  1.00  0.00
ATOM    253  ND1 HIS    30     -71.606  14.120 -16.654  1.00  0.00
ATOM    254  CD2 HIS    30     -69.520  14.013 -17.142  1.00  0.00
ATOM    255  CE1 HIS    30     -71.431  13.058 -17.433  1.00  0.00
ATOM    256  NE2 HIS    30     -70.139  12.993 -17.731  1.00  0.00
ATOM    257  HE2 HIS    30     -69.709  12.278 -18.278  1.00  0.00
ATOM    258  C   HIS    30     -69.729  16.137 -12.893  1.00  0.00
ATOM    259  O   HIS    30     -70.667  16.918 -12.734  1.00  0.00
ATOM    260  N   SER    31     -68.739  15.974 -12.018  1.00  0.00
ATOM    261  H   SER    31     -68.122  15.190 -12.089  1.00  0.00
ATOM    262  CA  SER    31     -68.544  16.761 -10.778  1.00  0.00
ATOM    263  CB  SER    31     -67.166  16.464 -10.176  1.00  0.00
ATOM    264  OG  SER    31     -67.029  15.058  -9.948  1.00  0.00
ATOM    265  HG  SER    31     -66.187  14.887  -9.433  1.00  0.00
ATOM    266  C   SER    31     -68.689  18.287 -10.950  1.00  0.00
ATOM    267  O   SER    31     -67.882  18.902 -11.652  1.00  0.00
ATOM    268  N   PRO    32     -69.732  18.883 -10.346  1.00  0.00
ATOM    269  CA  PRO    32     -69.949  20.345 -10.359  1.00  0.00
ATOM    270  CB  PRO    32     -71.230  20.561  -9.552  1.00  0.00
ATOM    271  CG  PRO    32     -71.998  19.260  -9.764  1.00  0.00
ATOM    272  CD  PRO    32     -70.895  18.201  -9.742  1.00  0.00
ATOM    273  C   PRO    32     -68.777  21.075  -9.689  1.00  0.00
ATOM    274  O   PRO    32     -68.199  20.591  -8.717  1.00  0.00
ATOM    275  N   LEU    33     -68.484  22.263 -10.210  1.00  0.00
ATOM    276  H   LEU    33     -69.021  22.664 -10.950  1.00  0.00
ATOM    277  CA  LEU    33     -67.375  23.102  -9.716  1.00  0.00
ATOM    278  CB  LEU    33     -66.346  23.326 -10.834  1.00  0.00
ATOM    279  CG  LEU    33     -65.690  22.032 -11.340  1.00  0.00
ATOM    280  CD1 LEU    33     -64.868  22.333 -12.594  1.00  0.00
ATOM    281  CD2 LEU    33     -64.792  21.392 -10.276  1.00  0.00
ATOM    282  C   LEU    33     -67.882  24.449  -9.183  1.00  0.00
ATOM    283  O   LEU    33     -68.752  25.081  -9.781  1.00  0.00
ATOM    284  N   THR    34     -67.297  24.850  -8.059  1.00  0.00
ATOM    285  H   THR    34     -66.522  24.351  -7.672  1.00  0.00
ATOM    286  CA  THR    34     -67.660  26.088  -7.332  1.00  0.00
ATOM    287  CB  THR    34     -68.430  25.787  -6.023  1.00  0.00
ATOM    288  OG1 THR    34     -68.740  27.002  -5.325  1.00  0.00
ATOM    289  HG1 THR    34     -67.917  27.366  -4.860  1.00  0.00
ATOM    290  CG2 THR    34     -67.716  24.804  -5.085  1.00  0.00
ATOM    291  C   THR    34     -66.441  26.971  -7.038  1.00  0.00
ATOM    292  O   THR    34     -65.341  26.475  -6.797  1.00  0.00
ATOM    293  N   SER    35     -66.697  28.277  -7.033  1.00  0.00
ATOM    294  H   SER    35     -67.492  28.656  -7.507  1.00  0.00
ATOM    295  CA  SER    35     -65.800  29.293  -6.443  1.00  0.00
ATOM    296  CB  SER    35     -66.458  30.676  -6.504  1.00  0.00
ATOM    297  OG  SER    35     -66.839  30.982  -7.849  1.00  0.00
ATOM    298  HG  SER    35     -67.087  31.950  -7.912  1.00  0.00
ATOM    299  C   SER    35     -65.534  28.962  -4.966  1.00  0.00
ATOM    300  O   SER    35     -66.380  28.358  -4.301  1.00  0.00
ATOM    301  N   HIS    36     -64.350  29.373  -4.514  1.00  0.00
ATOM    302  H   HIS    36     -63.783  29.987  -5.072  1.00  0.00
ATOM    303  CA  HIS    36     -63.742  29.141  -3.184  1.00  0.00
ATOM    304  CB  HIS    36     -63.351  30.500  -2.587  1.00  0.00
ATOM    305  CG  HIS    36     -62.351  31.319  -3.414  1.00  0.00
ATOM    306  ND1 HIS    36     -62.313  31.442  -4.741  1.00  0.00
ATOM    307  CD2 HIS    36     -61.401  32.099  -2.910  1.00  0.00
ATOM    308  CE1 HIS    36     -61.349  32.304  -5.053  1.00  0.00
ATOM    309  NE2 HIS    36     -60.786  32.706  -3.919  1.00  0.00
ATOM    310  HE2 HIS    36     -60.032  33.353  -3.841  1.00  0.00
ATOM    311  C   HIS    36     -64.543  28.293  -2.163  1.00  0.00
ATOM    312  O   HIS    36     -65.232  28.847  -1.299  1.00  0.00
ATOM    313  N   PRO    37     -64.471  26.955  -2.275  1.00  0.00
ATOM    314  CA  PRO    37     -65.171  26.028  -1.360  1.00  0.00
ATOM    315  CB  PRO    37     -65.209  24.713  -2.148  1.00  0.00
ATOM    316  CG  PRO    37     -63.908  24.736  -2.948  1.00  0.00
ATOM    317  CD  PRO    37     -63.766  26.207  -3.339  1.00  0.00
ATOM    318  C   PRO    37     -64.443  25.903  -0.007  1.00  0.00
ATOM    319  O   PRO    37     -63.630  26.754   0.344  1.00  0.00
ATOM    320  N   ALA    38     -64.739  24.837   0.742  1.00  0.00
ATOM    321  H   ALA    38     -65.496  24.232   0.505  1.00  0.00
ATOM    322  CA  ALA    38     -64.028  24.482   1.991  1.00  0.00
ATOM    323  CB  ALA    38     -64.916  23.541   2.814  1.00  0.00
ATOM    324  C   ALA    38     -62.627  23.892   1.707  1.00  0.00
ATOM    325  O   ALA    38     -62.318  22.722   1.937  1.00  0.00
ATOM    326  N   ALA    39     -61.814  24.760   1.117  1.00  0.00
ATOM    327  H   ALA    39     -62.125  25.704   0.962  1.00  0.00
ATOM    328  CA  ALA    39     -60.449  24.488   0.628  1.00  0.00
ATOM    329  CB  ALA    39     -60.530  24.471  -0.904  1.00  0.00
ATOM    330  C   ALA    39     -59.479  25.591   1.106  1.00  0.00
ATOM    331  O   ALA    39     -59.937  26.581   1.678  1.00  0.00
ATOM    332  N   PRO    40     -58.159  25.450   0.891  1.00  0.00
ATOM    333  CA  PRO    40     -57.216  26.586   0.991  1.00  0.00
ATOM    334  CB  PRO    40     -55.893  26.013   0.485  1.00  0.00
ATOM    335  CG  PRO    40     -55.952  24.570   0.985  1.00  0.00
ATOM    336  CD  PRO    40     -57.417  24.178   0.781  1.00  0.00
ATOM    337  C   PRO    40     -57.703  27.770   0.134  1.00  0.00
ATOM    338  O   PRO    40     -57.603  28.926   0.539  1.00  0.00
ATOM    339  N   THR    41     -58.247  27.446  -1.040  1.00  0.00
ATOM    340  H   THR    41     -57.930  26.655  -1.563  1.00  0.00
ATOM    341  CA  THR    41     -59.103  28.344  -1.846  1.00  0.00
ATOM    342  CB  THR    41     -59.347  27.707  -3.228  1.00  0.00
ATOM    343  OG1 THR    41     -58.156  27.063  -3.697  1.00  0.00
ATOM    344  HG1 THR    41     -58.272  26.830  -4.666  1.00  0.00
ATOM    345  CG2 THR    41     -59.793  28.751  -4.256  1.00  0.00
ATOM    346  C   THR    41     -60.451  28.552  -1.124  1.00  0.00
ATOM    347  O   THR    41     -61.412  27.812  -1.335  1.00  0.00
ATOM    348  N   LEU    42     -60.420  29.463  -0.157  1.00  0.00
ATOM    349  H   LEU    42     -59.545  29.825   0.171  1.00  0.00
ATOM    350  CA  LEU    42     -61.598  29.886   0.630  1.00  0.00
ATOM    351  CB  LEU    42     -61.405  29.476   2.096  1.00  0.00
ATOM    352  CG  LEU    42     -62.463  28.485   2.598  1.00  0.00
ATOM    353  CD1 LEU    42     -62.033  27.919   3.951  1.00  0.00
ATOM    354  CD2 LEU    42     -63.842  29.140   2.738  1.00  0.00
ATOM    355  C   LEU    42     -61.807  31.406   0.558  1.00  0.00
ATOM    356  O   LEU    42     -60.847  32.172   0.464  1.00  0.00
ATOM    357  N   MET    43     -63.074  31.818   0.613  1.00  0.00
ATOM    358  H   MET    43     -63.841  31.178   0.558  1.00  0.00
ATOM    359  CA  MET    43     -63.428  33.252   0.609  1.00  0.00
ATOM    360  CB  MET    43     -64.225  33.546  -0.671  1.00  0.00
ATOM    361  CG  MET    43     -64.141  34.997  -1.160  1.00  0.00
ATOM    362  SD  MET    43     -64.891  36.249  -0.055  1.00  0.00
ATOM    363  CE  MET    43     -65.080  37.579  -1.222  1.00  0.00
ATOM    364  C   MET    43     -64.181  33.713   1.879  1.00  0.00
ATOM    365  O   MET    43     -65.411  33.653   1.935  1.00  0.00
ATOM    366  N   PRO    44     -63.432  33.964   2.961  1.00  0.00
ATOM    367  CA  PRO    44     -63.866  34.928   3.992  1.00  0.00
ATOM    368  CB  PRO    44     -63.489  34.243   5.312  1.00  0.00
ATOM    369  CG  PRO    44     -62.211  33.483   4.965  1.00  0.00
ATOM    370  CD  PRO    44     -62.474  32.999   3.538  1.00  0.00
ATOM    371  C   PRO    44     -63.148  36.269   3.728  1.00  0.00
ATOM    372  O   PRO    44     -62.993  36.656   2.571  1.00  0.00
ATOM    373  N   ALA    45     -62.741  36.988   4.776  1.00  0.00
ATOM    374  H   ALA    45     -62.978  36.727   5.711  1.00  0.00
ATOM    375  CA  ALA    45     -61.947  38.230   4.656  1.00  0.00
ATOM    376  CB  ALA    45     -61.917  38.933   6.019  1.00  0.00
ATOM    377  C   ALA    45     -60.532  37.963   4.101  1.00  0.00
ATOM    378  O   ALA    45     -59.559  37.771   4.826  1.00  0.00
ATOM    379  N   VAL    46     -60.452  37.921   2.773  1.00  0.00
ATOM    380  H   VAL    46     -61.294  37.829   2.231  1.00  0.00
ATOM    381  CA  VAL    46     -59.218  37.568   2.022  1.00  0.00
ATOM    382  CB  VAL    46     -59.470  36.183   1.351  1.00  0.00
ATOM    383  CG1 VAL    46     -59.677  35.075   2.388  1.00  0.00
ATOM    384  CG2 VAL    46     -60.651  36.096   0.377  1.00  0.00
ATOM    385  C   VAL    46     -58.788  38.710   1.045  1.00  0.00
ATOM    386  O   VAL    46     -59.703  38.921   0.285  1.00  0.00
ATOM    387  N   ASN    47     -57.490  39.147   0.875  1.00  0.00
ATOM    388  H   ASN    47     -56.816  38.655   1.412  1.00  0.00
ATOM    389  CA  ASN    47     -56.759  40.272   0.151  1.00  0.00
ATOM    390  CB  ASN    47     -55.908  41.067   1.146  1.00  0.00
ATOM    391  CG  ASN    47     -56.143  42.582   1.156  1.00  0.00
ATOM    392  OD1 ASN    47     -55.252  43.370   1.441  1.00  0.00
ATOM    393  ND2 ASN    47     -57.340  43.031   0.850  1.00  0.00
ATOM    394 HD21 ASN    47     -58.094  42.420   0.590  1.00  0.00
ATOM    395 HD22 ASN    47     -57.533  43.997   0.987  1.00  0.00
ATOM    396  C   ASN    47     -55.916  40.324  -1.188  1.00  0.00
ATOM    397  O   ASN    47     -55.586  41.435  -1.606  1.00  0.00
ATOM    398  N   TYR    48     -55.540  39.242  -1.897  1.00  0.00
ATOM    399  H   TYR    48     -55.485  38.344  -1.464  1.00  0.00
ATOM    400  CA  TYR    48     -54.962  39.230  -3.283  1.00  0.00
ATOM    401  CB  TYR    48     -53.848  38.170  -3.322  1.00  0.00
ATOM    402  CG  TYR    48     -53.230  37.940  -4.707  1.00  0.00
ATOM    403  CD1 TYR    48     -52.215  38.788  -5.170  1.00  0.00
ATOM    404  HD1 TYR    48     -51.762  39.511  -4.494  1.00  0.00
ATOM    405  CD2 TYR    48     -53.765  36.959  -5.557  1.00  0.00
ATOM    406  HD2 TYR    48     -54.503  36.250  -5.184  1.00  0.00
ATOM    407  CE1 TYR    48     -51.757  38.678  -6.491  1.00  0.00
ATOM    408  HE1 TYR    48     -51.005  39.369  -6.870  1.00  0.00
ATOM    409  CE2 TYR    48     -53.308  36.850  -6.877  1.00  0.00
ATOM    410  HE2 TYR    48     -53.736  36.100  -7.541  1.00  0.00
ATOM    411  CZ  TYR    48     -52.306  37.711  -7.341  1.00  0.00
ATOM    412  OH  TYR    48     -51.872  37.609  -8.621  1.00  0.00
ATOM    413  HH  TYR    48     -52.448  36.927  -9.102  1.00  0.00
ATOM    414  C   TYR    48     -55.895  39.130  -4.540  1.00  0.00
ATOM    415  O   TYR    48     -55.731  39.916  -5.470  1.00  0.00
ATOM    416  N   ALA    49     -56.818  38.155  -4.630  1.00  0.00
ATOM    417  H   ALA    49     -56.692  37.326  -4.084  1.00  0.00
ATOM    418  CA  ALA    49     -57.972  38.087  -5.587  1.00  0.00
ATOM    419  CB  ALA    49     -58.075  36.647  -6.108  1.00  0.00
ATOM    420  C   ALA    49     -59.334  38.818  -5.261  1.00  0.00
ATOM    421  O   ALA    49     -59.482  39.871  -5.873  1.00  0.00
ATOM    422  N   PRO    50     -60.344  38.377  -4.449  1.00  0.00
ATOM    423  CA  PRO    50     -61.330  39.325  -3.821  1.00  0.00
ATOM    424  CB  PRO    50     -62.652  38.893  -4.453  1.00  0.00
ATOM    425  CG  PRO    50     -62.539  37.367  -4.466  1.00  0.00
ATOM    426  CD  PRO    50     -61.046  37.098  -4.689  1.00  0.00
ATOM    427  C   PRO    50     -61.477  39.361  -2.261  1.00  0.00
ATOM    428  O   PRO    50     -61.466  38.295  -1.652  1.00  0.00
ATOM    429  N   LEU    51     -61.615  40.562  -1.648  1.00  0.00
ATOM    430  H   LEU    51     -61.489  41.372  -2.221  1.00  0.00
ATOM    431  CA  LEU    51     -61.820  40.918  -0.193  1.00  0.00
ATOM    432  CB  LEU    51     -62.786  39.954   0.525  1.00  0.00
ATOM    433  CG  LEU    51     -63.595  40.609   1.656  1.00  0.00
ATOM    434  CD1 LEU    51     -64.496  41.737   1.142  1.00  0.00
ATOM    435  CD2 LEU    51     -64.456  39.558   2.354  1.00  0.00
ATOM    436  C   LEU    51     -60.636  41.430   0.713  1.00  0.00
ATOM    437  O   LEU    51     -59.946  42.345   0.275  1.00  0.00
ATOM    438  N   ASP    52     -60.385  40.910   1.946  1.00  0.00
ATOM    439  H   ASP    52     -60.878  40.085   2.208  1.00  0.00
ATOM    440  CA  ASP    52     -59.410  41.416   2.971  1.00  0.00
ATOM    441  CB  ASP    52     -60.263  41.854   4.173  1.00  0.00
ATOM    442  CG  ASP    52     -59.520  42.633   5.266  1.00  0.00
ATOM    443  OD1 ASP    52     -59.121  41.966   6.245  1.00  0.00
ATOM    444  OD2 ASP    52     -59.396  43.866   5.106  1.00  0.00
ATOM    445  C   ASP    52     -58.034  40.803   3.446  1.00  0.00
ATOM    446  O   ASP    52     -57.223  41.621   3.866  1.00  0.00
ATOM    447  N   LEU    53     -57.762  39.485   3.590  1.00  0.00
ATOM    448  H   LEU    53     -58.470  38.875   3.957  1.00  0.00
ATOM    449  CA  LEU    53     -56.381  38.899   3.726  1.00  0.00
ATOM    450  CB  LEU    53     -56.237  38.308   5.138  1.00  0.00
ATOM    451  CG  LEU    53     -54.781  38.093   5.572  1.00  0.00
ATOM    452  CD1 LEU    53     -54.098  39.418   5.924  1.00  0.00
ATOM    453  CD2 LEU    53     -54.722  37.120   6.750  1.00  0.00
ATOM    454  C   LEU    53     -55.738  38.023   2.574  1.00  0.00
ATOM    455  O   LEU    53     -54.693  38.440   2.077  1.00  0.00
ATOM    456  N   PRO    54     -56.250  36.857   2.096  1.00  0.00
ATOM    457  CA  PRO    54     -56.031  36.338   0.690  1.00  0.00
ATOM    458  CB  PRO    54     -56.220  34.821   0.797  1.00  0.00
ATOM    459  CG  PRO    54     -55.763  34.516   2.217  1.00  0.00
ATOM    460  CD  PRO    54     -56.334  35.695   3.002  1.00  0.00
ATOM    461  C   PRO    54     -56.538  36.787  -0.732  1.00  0.00
ATOM    462  O   PRO    54     -55.827  36.484  -1.684  1.00  0.00
ATOM    463  N   GLY    55     -57.749  37.327  -0.982  1.00  0.00
ATOM    464  H   GLY    55     -58.498  37.154  -0.342  1.00  0.00
ATOM    465  CA  GLY    55     -58.267  38.055  -2.193  1.00  0.00
ATOM    466  C   GLY    55     -58.434  39.631  -2.304  1.00  0.00
ATOM    467  O   GLY    55     -58.945  40.302  -1.431  1.00  0.00
ATOM    468  N   SER    56     -58.058  40.363  -3.359  1.00  0.00
ATOM    469  H   SER    56     -57.930  39.992  -4.277  1.00  0.00
ATOM    470  CA  SER    56     -58.034  41.855  -3.328  1.00  0.00
ATOM    471  CB  SER    56     -57.041  42.504  -4.302  1.00  0.00
ATOM    472  OG  SER    56     -57.268  42.107  -5.654  1.00  0.00
ATOM    473  HG  SER    56     -56.681  41.308  -5.865  1.00  0.00
ATOM    474  C   SER    56     -59.369  42.609  -3.394  1.00  0.00
ATOM    475  O   SER    56     -60.344  42.160  -3.991  1.00  0.00
ATOM    476  N   ALA    57     -59.464  43.534  -2.443  1.00  0.00
ATOM    477  H   ALA    57     -59.000  43.382  -1.569  1.00  0.00
ATOM    478  CA  ALA    57     -60.449  44.636  -2.407  1.00  0.00
ATOM    479  CB  ALA    57     -61.820  44.168  -1.902  1.00  0.00
ATOM    480  C   ALA    57     -59.916  45.738  -1.480  1.00  0.00
ATOM    481  O   ALA    57     -59.557  45.469  -0.333  1.00  0.00
ATOM    482  N   GLU    58     -59.579  46.869  -2.109  1.00  0.00
ATOM    483  H   GLU    58     -59.748  46.965  -3.088  1.00  0.00
ATOM    484  CA  GLU    58     -58.981  48.068  -1.464  1.00  0.00
ATOM    485  CB  GLU    58     -60.106  48.771  -0.677  1.00  0.00
ATOM    486  CG  GLU    58     -59.864  50.242  -0.300  1.00  0.00
ATOM    487  CD  GLU    58     -59.102  50.468   1.014  1.00  0.00
ATOM    488  OE1 GLU    58     -59.425  49.772   2.003  1.00  0.00
ATOM    489  OE2 GLU    58     -58.281  51.411   1.023  1.00  0.00
ATOM    490  C   GLU    58     -57.740  47.698  -0.604  1.00  0.00
ATOM    491  O   GLU    58     -57.408  48.399   0.350  1.00  0.00
ATOM    492  N   PRO    59     -56.907  46.771  -1.102  1.00  0.00
ATOM    493  CA  PRO    59     -56.142  45.827  -0.263  1.00  0.00
ATOM    494  CB  PRO    59     -55.218  45.085  -1.236  1.00  0.00
ATOM    495  CG  PRO    59     -55.041  46.058  -2.396  1.00  0.00
ATOM    496  CD  PRO    59     -56.387  46.778  -2.484  1.00  0.00
ATOM    497  C   PRO    59     -55.437  46.379   0.995  1.00  0.00
ATOM    498  O   PRO    59     -54.339  46.931   0.889  1.00  0.00
ATOM    499  N   PRO    60     -56.084  46.247   2.171  1.00  0.00
ATOM    500  CA  PRO    60     -55.543  46.697   3.472  1.00  0.00
ATOM    501  CB  PRO    60     -56.670  46.473   4.483  1.00  0.00
ATOM    502  CG  PRO    60     -57.927  46.586   3.629  1.00  0.00
ATOM    503  CD  PRO    60     -57.509  45.889   2.336  1.00  0.00
ATOM    504  C   PRO    60     -54.269  45.982   3.951  1.00  0.00
ATOM    505  O   PRO    60     -53.395  46.646   4.508  1.00  0.00
ATOM    506  N   LYS    61     -54.168  44.669   3.733  1.00  0.00
ATOM    507  H   LYS    61     -54.877  44.150   3.247  1.00  0.00
ATOM    508  CA  LYS    61     -53.016  43.843   4.163  1.00  0.00
ATOM    509  CB  LYS    61     -53.023  43.721   5.696  1.00  0.00
ATOM    510  CG  LYS    61     -51.749  43.084   6.263  1.00  0.00
ATOM    511  CD  LYS    61     -51.716  43.114   7.793  1.00  0.00
ATOM    512  CE  LYS    61     -51.429  44.513   8.347  1.00  0.00
ATOM    513  NZ  LYS    61     -51.374  44.491   9.816  1.00  0.00
ATOM    514  HZ1 LYS    61     -51.192  45.413  10.156  1.00  0.00
ATOM    515  HZ2 LYS    61     -52.249  44.168  10.176  1.00  0.00
ATOM    516  HZ3 LYS    61     -50.643  43.876  10.112  1.00  0.00
ATOM    517  C   LYS    61     -53.080  42.444   3.525  1.00  0.00
ATOM    518  O   LYS    61     -54.107  41.771   3.565  1.00  0.00
ATOM    519  N   GLN    62     -51.927  42.000   3.035  1.00  0.00
ATOM    520  H   GLN    62     -51.072  42.509   3.184  1.00  0.00
ATOM    521  CA  GLN    62     -51.775  40.695   2.360  1.00  0.00
ATOM    522  CB  GLN    62     -50.682  40.750   1.287  1.00  0.00
ATOM    523  CG  GLN    62     -50.884  41.795   0.187  1.00  0.00
ATOM    524  CD  GLN    62     -52.123  41.545  -0.675  1.00  0.00
ATOM    525  OE1 GLN    62     -52.193  40.636  -1.488  1.00  0.00
ATOM    526  NE2 GLN    62     -53.163  42.313  -0.451  1.00  0.00
ATOM    527 HE21 GLN    62     -53.193  42.981   0.289  1.00  0.00
ATOM    528 HE22 GLN    62     -53.998  42.090  -0.968  1.00  0.00
ATOM    529  C   GLN    62     -51.393  39.583   3.348  1.00  0.00
ATOM    530  O   GLN    62     -50.600  39.800   4.266  1.00  0.00
ATOM    531  N   CYS    63     -51.992  38.422   3.080  1.00  0.00
ATOM    532  H   CYS    63     -52.764  38.433   2.441  1.00  0.00
ATOM    533  CA  CYS    63     -51.798  37.097   3.719  1.00  0.00
ATOM    534  CB  CYS    63     -51.421  36.081   2.628  1.00  0.00
ATOM    535  SG  CYS    63     -52.574  36.014   1.208  1.00  0.00
ATOM    536  HG  CYS    63     -51.906  35.084   0.532  1.00  0.00
ATOM    537  C   CYS    63     -50.819  37.065   4.913  1.00  0.00
ATOM    538  O   CYS    63     -51.241  37.227   6.056  1.00  0.00
ATOM    539  N   HIS    64     -49.545  36.772   4.648  1.00  0.00
ATOM    540  H   HIS    64     -49.286  36.276   3.817  1.00  0.00
ATOM    541  CA  HIS    64     -48.431  36.944   5.601  1.00  0.00
ATOM    542  CB  HIS    64     -47.166  36.300   5.014  1.00  0.00
ATOM    543  CG  HIS    64     -47.388  34.830   4.642  1.00  0.00
ATOM    544  ND1 HIS    64     -47.985  34.395   3.534  1.00  0.00
ATOM    545  CD2 HIS    64     -47.014  33.768   5.349  1.00  0.00
ATOM    546  CE1 HIS    64     -47.981  33.067   3.552  1.00  0.00
ATOM    547  NE2 HIS    64     -47.381  32.682   4.674  1.00  0.00
ATOM    548  HE2 HIS    64     -47.232  31.737   4.955  1.00  0.00
ATOM    549  C   HIS    64     -48.239  38.457   5.825  1.00  0.00
ATOM    550  O   HIS    64     -47.675  39.125   4.957  1.00  0.00
ATOM    551  N   PRO    65     -48.635  38.955   7.007  1.00  0.00
ATOM    552  CA  PRO    65     -49.006  40.369   7.240  1.00  0.00
ATOM    553  CB  PRO    65     -49.245  40.468   8.750  1.00  0.00
ATOM    554  CG  PRO    65     -48.367  39.361   9.329  1.00  0.00
ATOM    555  CD  PRO    65     -48.488  38.245   8.292  1.00  0.00
ATOM    556  C   PRO    65     -48.040  41.438   6.705  1.00  0.00
ATOM    557  O   PRO    65     -47.057  41.817   7.340  1.00  0.00
ATOM    558  N   CYS    66     -48.345  41.851   5.477  1.00  0.00
ATOM    559  H   CYS    66     -49.039  41.360   4.947  1.00  0.00
ATOM    560  CA  CYS    66     -47.589  42.864   4.710  1.00  0.00
ATOM    561  CB  CYS    66     -46.632  42.131   3.756  1.00  0.00
ATOM    562  SG  CYS    66     -47.440  41.073   2.501  1.00  0.00
ATOM    563  HG  CYS    66     -46.315  40.599   1.973  1.00  0.00
ATOM    564  C   CYS    66     -48.527  43.829   3.946  1.00  0.00
ATOM    565  O   CYS    66     -49.680  43.459   3.710  1.00  0.00
ATOM    566  N   PRO    67     -48.077  45.039   3.562  1.00  0.00
ATOM    567  CA  PRO    67     -48.892  46.015   2.801  1.00  0.00
ATOM    568  CB  PRO    67     -47.945  47.180   2.489  1.00  0.00
ATOM    569  CG  PRO    67     -46.550  46.574   2.623  1.00  0.00
ATOM    570  CD  PRO    67     -46.721  45.583   3.773  1.00  0.00
ATOM    571  C   PRO    67     -49.527  45.438   1.526  1.00  0.00
ATOM    572  O   PRO    67     -49.065  44.428   0.995  1.00  0.00
ATOM    573  N   GLY    68     -50.592  46.102   1.076  1.00  0.00
ATOM    574  H   GLY    68     -50.814  47.015   1.430  1.00  0.00
ATOM    575  CA  GLY    68     -51.450  45.649  -0.042  1.00  0.00
ATOM    576  C   GLY    68     -50.700  45.390  -1.361  1.00  0.00
ATOM    577  O   GLY    68     -49.716  46.056  -1.683  1.00  0.00
ATOM    578  N   VAL    69     -51.218  44.425  -2.119  1.00  0.00
ATOM    579  H   VAL    69     -51.973  43.852  -1.798  1.00  0.00
ATOM    580  CA  VAL    69     -50.645  44.024  -3.422  1.00  0.00
ATOM    581  CB  VAL    69     -51.175  42.623  -3.801  1.00  0.00
ATOM    582  CG1 VAL    69     -52.640  42.569  -4.259  1.00  0.00
ATOM    583  CG2 VAL    69     -50.228  41.917  -4.773  1.00  0.00
ATOM    584  C   VAL    69     -50.818  45.099  -4.525  1.00  0.00
ATOM    585  O   VAL    69     -51.946  45.533  -4.771  1.00  0.00
ATOM    586  N   PRO    70     -49.728  45.495  -5.205  1.00  0.00
ATOM    587  CA  PRO    70     -49.761  46.478  -6.310  1.00  0.00
ATOM    588  CB  PRO    70     -48.296  46.732  -6.673  1.00  0.00
ATOM    589  CG  PRO    70     -47.589  45.451  -6.233  1.00  0.00
ATOM    590  CD  PRO    70     -48.339  45.055  -4.961  1.00  0.00
ATOM    591  C   PRO    70     -50.584  46.063  -7.542  1.00  0.00
ATOM    592  O   PRO    70     -50.966  46.924  -8.328  1.00  0.00
ATOM    593  N   GLN    71     -50.666  44.754  -7.786  1.00  0.00
ATOM    594  H   GLN    71     -50.119  44.089  -7.282  1.00  0.00
ATOM    595  CA  GLN    71     -51.500  44.149  -8.844  1.00  0.00
ATOM    596  CB  GLN    71     -50.672  44.081 -10.140  1.00  0.00
ATOM    597  CG  GLN    71     -51.467  43.768 -11.418  1.00  0.00
ATOM    598  CD  GLN    71     -52.028  42.341 -11.458  1.00  0.00
ATOM    599  OE1 GLN    71     -51.419  41.371 -11.031  1.00  0.00
ATOM    600  NE2 GLN    71     -53.208  42.187 -12.011  1.00  0.00
ATOM    601 HE21 GLN    71     -53.679  42.948 -12.474  1.00  0.00
ATOM    602 HE22 GLN    71     -53.678  41.320 -11.869  1.00  0.00
ATOM    603  C   GLN    71     -51.927  42.746  -8.371  1.00  0.00
ATOM    604  O   GLN    71     -51.123  42.019  -7.789  1.00  0.00
ATOM    605  N   GLY    72     -53.214  42.453  -8.549  1.00  0.00
ATOM    606  H   GLY    72     -53.854  43.129  -8.911  1.00  0.00
ATOM    607  CA  GLY    72     -53.819  41.146  -8.216  1.00  0.00
ATOM    608  C   GLY    72     -54.353  40.454  -9.478  1.00  0.00
ATOM    609  O   GLY    72     -55.320  40.918 -10.079  1.00  0.00
ATOM    610  N   THR    73     -53.635  39.430  -9.934  1.00  0.00
ATOM    611  H   THR    73     -52.810  39.109  -9.455  1.00  0.00
ATOM    612  CA  THR    73     -53.994  38.692 -11.169  1.00  0.00
ATOM    613  CB  THR    73     -52.898  38.811 -12.250  1.00  0.00
ATOM    614  OG1 THR    73     -53.392  38.278 -13.482  1.00  0.00
ATOM    615  HG1 THR    73     -52.650  38.285 -14.156  1.00  0.00
ATOM    616  CG2 THR    73     -51.557  38.161 -11.883  1.00  0.00
ATOM    617  C   THR    73     -54.407  37.227 -10.939  1.00  0.00
ATOM    618  O   THR    73     -53.832  36.508 -10.120  1.00  0.00
ATOM    619  N   SER    74     -55.402  36.826 -11.723  1.00  0.00
ATOM    620  H   SER    74     -55.809  37.458 -12.384  1.00  0.00
ATOM    621  CA  SER    74     -55.983  35.467 -11.740  1.00  0.00
ATOM    622  CB  SER    74     -57.465  35.526 -11.342  1.00  0.00
ATOM    623  OG  SER    74     -58.200  36.366 -12.242  1.00  0.00
ATOM    624  HG  SER    74     -58.098  36.026 -13.183  1.00  0.00
ATOM    625  C   SER    74     -55.868  34.830 -13.139  1.00  0.00
ATOM    626  O   SER    74     -56.135  35.521 -14.126  1.00  0.00
ATOM    627  N   PRO    75     -55.558  33.526 -13.233  1.00  0.00
ATOM    628  CA  PRO    75     -55.499  32.797 -14.518  1.00  0.00
ATOM    629  CB  PRO    75     -55.198  31.350 -14.126  1.00  0.00
ATOM    630  CG  PRO    75     -54.360  31.510 -12.861  1.00  0.00
ATOM    631  CD  PRO    75     -55.029  32.683 -12.141  1.00  0.00
ATOM    632  C   PRO    75     -56.826  32.880 -15.287  1.00  0.00
ATOM    633  O   PRO    75     -57.905  32.868 -14.698  1.00  0.00
ATOM    634  N   ALA    76     -56.697  33.014 -16.605  1.00  0.00
ATOM    635  H   ALA    76     -55.800  33.024 -17.042  1.00  0.00
ATOM    636  CA  ALA    76     -57.840  33.131 -17.533  1.00  0.00
ATOM    637  CB  ALA    76     -57.352  33.734 -18.854  1.00  0.00
ATOM    638  C   ALA    76     -58.542  31.783 -17.798  1.00  0.00
ATOM    639  O   ALA    76     -57.862  30.769 -17.972  1.00  0.00
ATOM    640  N   PRO    77     -59.885  31.763 -17.790  1.00  0.00
ATOM    641  CA  PRO    77     -60.675  30.584 -18.203  1.00  0.00
ATOM    642  CB  PRO    77     -62.132  30.998 -17.991  1.00  0.00
ATOM    643  CG  PRO    77     -62.042  31.980 -16.826  1.00  0.00
ATOM    644  CD  PRO    77     -60.753  32.750 -17.117  1.00  0.00
ATOM    645  C   PRO    77     -60.426  30.245 -19.679  1.00  0.00
ATOM    646  O   PRO    77     -60.314  31.131 -20.523  1.00  0.00
ATOM    647  N   VAL    78     -60.394  28.944 -19.958  1.00  0.00
ATOM    648  H   VAL    78     -60.512  28.263 -19.238  1.00  0.00
ATOM    649  CA  VAL    78     -60.146  28.383 -21.307  1.00  0.00
ATOM    650  CB  VAL    78     -59.882  26.861 -21.223  1.00  0.00
ATOM    651  CG1 VAL    78     -59.599  26.235 -22.595  1.00  0.00
ATOM    652  CG2 VAL    78     -58.698  26.543 -20.302  1.00  0.00
ATOM    653  C   VAL    78     -61.315  28.713 -22.266  1.00  0.00
ATOM    654  O   VAL    78     -62.435  28.252 -22.032  1.00  0.00
ATOM    655  N   PRO    79     -61.062  29.494 -23.329  1.00  0.00
ATOM    656  CA  PRO    79     -62.077  29.817 -24.351  1.00  0.00
ATOM    657  CB  PRO    79     -61.487  31.004 -25.119  1.00  0.00
ATOM    658  CG  PRO    79     -59.977  30.786 -25.015  1.00  0.00
ATOM    659  CD  PRO    79     -59.792  30.194 -23.617  1.00  0.00
ATOM    660  C   PRO    79     -62.405  28.608 -25.244  1.00  0.00
ATOM    661  O   PRO    79     -61.669  28.262 -26.168  1.00  0.00
ATOM    662  N   TYR    80     -63.442  27.882 -24.832  1.00  0.00
ATOM    663  H   TYR    80     -63.851  28.039 -23.932  1.00  0.00
ATOM    664  CA  TYR    80     -63.951  26.693 -25.548  1.00  0.00
ATOM    665  CB  TYR    80     -64.879  25.922 -24.598  1.00  0.00
ATOM    666  CG  TYR    80     -65.366  24.585 -25.172  1.00  0.00
ATOM    667  CD1 TYR    80     -64.555  23.443 -25.085  1.00  0.00
ATOM    668  HD1 TYR    80     -63.543  23.514 -24.686  1.00  0.00
ATOM    669  CD2 TYR    80     -66.666  24.478 -25.689  1.00  0.00
ATOM    670  HD2 TYR    80     -67.284  25.369 -25.805  1.00  0.00
ATOM    671  CE1 TYR    80     -65.046  22.200 -25.511  1.00  0.00
ATOM    672  HE1 TYR    80     -64.419  21.312 -25.447  1.00  0.00
ATOM    673  CE2 TYR    80     -67.157  23.232 -26.106  1.00  0.00
ATOM    674  HE2 TYR    80     -68.174  23.153 -26.486  1.00  0.00
ATOM    675  CZ  TYR    80     -66.344  22.095 -26.022  1.00  0.00
ATOM    676  OH  TYR    80     -66.795  20.896 -26.471  1.00  0.00
ATOM    677  HH  TYR    80     -67.722  21.004 -26.829  1.00  0.00
ATOM    678  C   TYR    80     -64.616  27.038 -26.898  1.00  0.00
ATOM    679  O   TYR    80     -65.823  27.266 -27.000  1.00  0.00
ATOM    680  N   GLY    81     -63.749  27.177 -27.899  1.00  0.00
ATOM    681  H   GLY    81     -62.768  27.228 -27.705  1.00  0.00
ATOM    682  CA  GLY    81     -64.114  27.427 -29.310  1.00  0.00
ATOM    683  C   GLY    81     -64.763  26.202 -29.970  1.00  0.00
ATOM    684  O   GLY    81     -64.074  25.346 -30.522  1.00  0.00
ATOM    685  N   TYR    82     -66.090  26.158 -29.898  1.00  0.00
ATOM    686  H   TYR    82     -66.605  26.853 -29.396  1.00  0.00
ATOM    687  CA  TYR    82     -66.888  25.040 -30.436  1.00  0.00
ATOM    688  CB  TYR    82     -67.747  24.473 -29.301  1.00  0.00
ATOM    689  CG  TYR    82     -68.341  23.106 -29.654  1.00  0.00
ATOM    690  CD1 TYR    82     -67.598  21.942 -29.407  1.00  0.00
ATOM    691  HD1 TYR    82     -66.610  22.004 -28.948  1.00  0.00
ATOM    692  CD2 TYR    82     -69.594  23.018 -30.278  1.00  0.00
ATOM    693  HD2 TYR    82     -70.175  23.919 -30.479  1.00  0.00
ATOM    694  CE1 TYR    82     -68.108  20.693 -29.788  1.00  0.00
ATOM    695  HE1 TYR    82     -67.535  19.786 -29.599  1.00  0.00
ATOM    696  CE2 TYR    82     -70.096  21.768 -30.669  1.00  0.00
ATOM    697  HE2 TYR    82     -71.035  21.712 -31.217  1.00  0.00
ATOM    698  CZ  TYR    82     -69.352  20.608 -30.423  1.00  0.00
ATOM    699  OH  TYR    82     -69.840  19.394 -30.781  1.00  0.00
ATOM    700  HH  TYR    82     -70.655  19.526 -31.343  1.00  0.00
ATOM    701  C   TYR    82     -67.776  25.472 -31.616  1.00  0.00
ATOM    702  O   TYR    82     -68.387  26.539 -31.597  1.00  0.00
ATOM    703  N   PHE    83     -67.921  24.548 -32.564  1.00  0.00
ATOM    704  H   PHE    83     -67.535  23.632 -32.459  1.00  0.00
ATOM    705  CA  PHE    83     -68.725  24.745 -33.787  1.00  0.00
ATOM    706  CB  PHE    83     -67.786  24.765 -35.005  1.00  0.00
ATOM    707  CG  PHE    83     -68.538  24.917 -36.335  1.00  0.00
ATOM    708  CD1 PHE    83     -69.032  26.171 -36.725  1.00  0.00
ATOM    709  HD1 PHE    83     -68.731  27.072 -36.191  1.00  0.00
ATOM    710  CD2 PHE    83     -68.886  23.772 -37.069  1.00  0.00
ATOM    711  HD2 PHE    83     -68.491  22.796 -36.785  1.00  0.00
ATOM    712  CE1 PHE    83     -69.897  26.273 -37.823  1.00  0.00
ATOM    713  HE1 PHE    83     -70.304  27.242 -38.108  1.00  0.00
ATOM    714  CE2 PHE    83     -69.747  23.876 -38.168  1.00  0.00
ATOM    715  HE2 PHE    83     -70.026  22.984 -38.729  1.00  0.00
ATOM    716  CZ  PHE    83     -70.258  25.126 -38.541  1.00  0.00
ATOM    717  HZ  PHE    83     -70.960  25.202 -39.370  1.00  0.00
ATOM    718  C   PHE    83     -69.820  23.675 -33.946  1.00  0.00
ATOM    719  O   PHE    83     -69.627  22.509 -33.602  1.00  0.00
ATOM    720  N   GLY    84     -70.937  24.121 -34.517  1.00  0.00
ATOM    721  H   GLY    84     -71.023  25.076 -34.803  1.00  0.00
ATOM    722  CA  GLY    84     -72.088  23.274 -34.889  1.00  0.00
ATOM    723  C   GLY    84     -72.686  23.743 -36.223  1.00  0.00
ATOM    724  O   GLY    84     -72.843  24.944 -36.442  1.00  0.00
ATOM    725  N   GLY    85     -72.964  22.773 -37.091  1.00  0.00
ATOM    726  H   GLY    85     -72.696  21.825 -36.919  1.00  0.00
ATOM    727  CA  GLY    85     -73.574  23.003 -38.418  1.00  0.00
ATOM    728  C   GLY    85     -73.719  21.702 -39.223  1.00  0.00
ATOM    729  O   GLY    85     -73.005  20.731 -38.971  1.00  0.00
ATOM    730  N   GLY    86     -74.701  21.710 -40.122  1.00  0.00
ATOM    731  H   GLY    86     -75.340  22.476 -40.189  1.00  0.00
ATOM    732  CA  GLY    86     -75.004  20.587 -41.035  1.00  0.00
ATOM    733  C   GLY    86     -76.132  20.943 -42.016  1.00  0.00
ATOM    734  O   GLY    86     -76.993  21.765 -41.706  1.00  0.00
ATOM    735  N   TYR    87     -76.059  20.333 -43.198  1.00  0.00
ATOM    736  H   TYR    87     -75.317  19.696 -43.406  1.00  0.00
ATOM    737  CA  TYR    87     -77.008  20.532 -44.317  1.00  0.00
ATOM    738  CB  TYR    87     -76.771  21.914 -44.957  1.00  0.00
ATOM    739  CG  TYR    87     -77.588  22.150 -46.235  1.00  0.00
ATOM    740  CD1 TYR    87     -78.955  22.457 -46.157  1.00  0.00
ATOM    741  HD1 TYR    87     -79.396  22.773 -45.210  1.00  0.00
ATOM    742  CD2 TYR    87     -77.015  21.832 -47.476  1.00  0.00
ATOM    743  HD2 TYR    87     -75.946  21.630 -47.552  1.00  0.00
ATOM    744  CE1 TYR    87     -79.752  22.399 -47.310  1.00  0.00
ATOM    745  HE1 TYR    87     -80.815  22.629 -47.255  1.00  0.00
ATOM    746  CE2 TYR    87     -77.814  21.777 -48.626  1.00  0.00
ATOM    747  HE2 TYR    87     -77.358  21.559 -49.590  1.00  0.00
ATOM    748  CZ  TYR    87     -79.184  22.046 -48.539  1.00  0.00
ATOM    749  OH  TYR    87     -79.972  21.924 -49.636  1.00  0.00
ATOM    750  HH  TYR    87     -79.449  21.445 -50.364  1.00  0.00
ATOM    751  C   TYR    87     -76.865  19.418 -45.370  1.00  0.00
ATOM    752  O   TYR    87     -75.779  18.876 -45.569  1.00  0.00
ATOM    753  N   TYR    88     -77.992  19.105 -46.010  1.00  0.00
ATOM    754  H   TYR    88     -78.863  19.532 -45.766  1.00  0.00
ATOM    755  CA  TYR    88     -78.067  18.166 -47.148  1.00  0.00
ATOM    756  CB  TYR    88     -78.248  16.730 -46.631  1.00  0.00
ATOM    757  CG  TYR    88     -78.267  15.703 -47.771  1.00  0.00
ATOM    758  CD1 TYR    88     -77.060  15.242 -48.318  1.00  0.00
ATOM    759  HD1 TYR    88     -76.112  15.473 -47.832  1.00  0.00
ATOM    760  CD2 TYR    88     -79.486  15.347 -48.370  1.00  0.00
ATOM    761  HD2 TYR    88     -80.430  15.676 -47.934  1.00  0.00
ATOM    762  CE1 TYR    88     -77.073  14.457 -49.479  1.00  0.00
ATOM    763  HE1 TYR    88     -76.140  14.092 -49.905  1.00  0.00
ATOM    764  CE2 TYR    88     -79.495  14.563 -49.532  1.00  0.00
ATOM    765  HE2 TYR    88     -80.442  14.316 -50.010  1.00  0.00
ATOM    766  CZ  TYR    88     -78.288  14.126 -50.090  1.00  0.00
ATOM    767  OH  TYR    88     -78.284  13.419 -51.248  1.00  0.00
ATOM    768  HH  TYR    88     -79.220  13.332 -51.581  1.00  0.00
ATOM    769  C   TYR    88     -79.216  18.546 -48.098  1.00  0.00
ATOM    770  O   TYR    88     -80.352  18.749 -47.670  1.00  0.00
ATOM    771  N   SER    89     -78.907  18.511 -49.393  1.00  0.00
ATOM    772  H   SER    89     -77.978  18.311 -49.699  1.00  0.00
ATOM    773  CA  SER    89     -79.888  18.774 -50.469  1.00  0.00
ATOM    774  CB  SER    89     -79.207  19.267 -51.752  1.00  0.00
ATOM    775  OG  SER    89     -78.652  20.572 -51.550  1.00  0.00
ATOM    776  HG  SER    89     -78.280  20.900 -52.425  1.00  0.00
ATOM    777  C   SER    89     -80.762  17.549 -50.772  1.00  0.00
ATOM    778  O   SER    89     -80.419  16.684 -51.580  1.00  0.00
ATOM    779  N   CYS    90     -81.854  17.453 -50.017  1.00  0.00
ATOM    780  H   CYS    90     -81.993  18.072 -49.241  1.00  0.00
ATOM    781  CA  CYS    90     -82.856  16.376 -50.161  1.00  0.00
ATOM    782  CB  CYS    90     -83.700  16.317 -48.882  1.00  0.00
ATOM    783  SG  CYS    90     -84.846  14.890 -48.823  1.00  0.00
ATOM    784  HG  CYS    90     -85.385  15.193 -47.645  1.00  0.00
ATOM    785  C   CYS    90     -83.711  16.538 -51.436  1.00  0.00
ATOM    786  O   CYS    90     -84.874  16.946 -51.420  1.00  0.00
ATOM    787  N   ARG    91     -83.073  16.211 -52.556  1.00  0.00
ATOM    788  H   ARG    91     -82.091  16.010 -52.537  1.00  0.00
ATOM    789  CA  ARG    91     -83.668  16.298 -53.905  1.00  0.00
ATOM    790  CB  ARG    91     -82.558  16.363 -54.967  1.00  0.00
ATOM    791  CG  ARG    91     -81.637  17.587 -54.839  1.00  0.00
ATOM    792  CD  ARG    91     -82.345  18.932 -55.065  1.00  0.00
ATOM    793  NE  ARG    91     -82.869  19.067 -56.440  1.00  0.00
ATOM    794  HE  ARG    91     -83.862  19.025 -56.517  1.00  0.00
ATOM    795  CZ  ARG    91     -82.174  19.255 -57.566  1.00  0.00
ATOM    796  NH1 ARG    91     -80.853  19.364 -57.587  1.00  0.00
ATOM    797 HH11 ARG    91     -80.346  19.302 -56.730  1.00  0.00
ATOM    798 HH12 ARG    91     -80.376  19.502 -58.452  1.00  0.00
ATOM    799  NH2 ARG    91     -82.812  19.328 -58.724  1.00  0.00
ATOM    800 HH21 ARG    91     -83.805  19.244 -58.762  1.00  0.00
ATOM    801 HH22 ARG    91     -82.288  19.467 -59.562  1.00  0.00
ATOM    802  C   ARG    91     -84.648  15.147 -54.193  1.00  0.00
ATOM    803  O   ARG    91     -84.282  14.084 -54.696  1.00  0.00
ATOM    804  N   VAL    92     -85.886  15.354 -53.753  1.00  0.00
ATOM    805  H   VAL    92     -86.080  16.098 -53.111  1.00  0.00
ATOM    806  CA  VAL    92     -86.995  14.397 -53.978  1.00  0.00
ATOM    807  CB  VAL    92     -88.130  14.585 -52.944  1.00  0.00
ATOM    808  CG1 VAL    92     -89.158  13.452 -53.040  1.00  0.00
ATOM    809  CG2 VAL    92     -87.616  14.640 -51.500  1.00  0.00
ATOM    810  C   VAL    92     -87.496  14.516 -55.435  1.00  0.00
ATOM    811  O   VAL    92     -88.442  15.241 -55.746  1.00  0.00
ATOM    812  N   SER    93     -86.766  13.836 -56.315  1.00  0.00
ATOM    813  H   SER    93     -85.941  13.345 -56.021  1.00  0.00
ATOM    814  CA  SER    93     -86.997  13.811 -57.777  1.00  0.00
ATOM    815  CB  SER    93     -85.783  13.195 -58.486  1.00  0.00
ATOM    816  OG  SER    93     -85.583  11.854 -58.026  1.00  0.00
ATOM    817  HG  SER    93     -86.455  11.355 -58.129  1.00  0.00
ATOM    818  C   SER    93     -88.285  13.084 -58.200  1.00  0.00
ATOM    819  O   SER    93     -88.346  11.853 -58.240  1.00  0.00
ATOM    820  N   ARG    94     -89.316  13.885 -58.449  1.00  0.00
ATOM    821  H   ARG    94     -89.276  14.862 -58.242  1.00  0.00
ATOM    822  CA  ARG    94     -90.634  13.406 -58.918  1.00  0.00
ATOM    823  CB  ARG    94     -91.708  13.814 -57.904  1.00  0.00
ATOM    824  CG  ARG    94     -91.557  13.071 -56.572  1.00  0.00
ATOM    825  CD  ARG    94     -92.211  13.834 -55.418  1.00  0.00
ATOM    826  NE  ARG    94     -91.457  15.078 -55.169  1.00  0.00
ATOM    827  HE  ARG    94     -90.465  14.972 -55.101  1.00  0.00
ATOM    828  CZ  ARG    94     -91.944  16.318 -55.107  1.00  0.00
ATOM    829  NH1 ARG    94     -93.235  16.589 -55.245  1.00  0.00
ATOM    830 HH11 ARG    94     -93.874  15.838 -55.400  1.00  0.00
ATOM    831 HH12 ARG    94     -93.556  17.531 -55.198  1.00  0.00
ATOM    832  NH2 ARG    94     -91.102  17.334 -55.008  1.00  0.00
ATOM    833 HH21 ARG    94     -90.118  17.163 -54.992  1.00  0.00
ATOM    834 HH22 ARG    94     -91.456  18.265 -54.954  1.00  0.00
ATOM    835  C   ARG    94     -90.993  13.984 -60.295  1.00  0.00
ATOM    836  O   ARG    94     -90.722  15.151 -60.579  1.00  0.00
ATOM    837  N   SER    95     -91.572  13.120 -61.129  1.00  0.00
ATOM    838  H   SER    95     -91.690  12.160 -60.872  1.00  0.00
ATOM    839  CA  SER    95     -92.058  13.438 -62.494  1.00  0.00
ATOM    840  CB  SER    95     -90.899  13.773 -63.445  1.00  0.00
ATOM    841  OG  SER    95     -91.411  14.232 -64.701  1.00  0.00
ATOM    842  HG  SER    95     -90.658  14.597 -65.252  1.00  0.00
ATOM    843  C   SER    95     -92.836  12.245 -63.073  1.00  0.00
ATOM    844  O   SER    95     -92.644  11.107 -62.643  1.00  0.00
ATOM    845  N   SER    96     -93.754  12.551 -63.987  1.00  0.00
ATOM    846  H   SER    96     -93.763  13.461 -64.404  1.00  0.00
ATOM    847  CA  SER    96     -94.603  11.546 -64.665  1.00  0.00
ATOM    848  CB  SER    96     -96.017  11.538 -64.070  1.00  0.00
ATOM    849  OG  SER    96     -96.789  10.485 -64.657  1.00  0.00
ATOM    850  HG  SER    96     -97.688  10.444 -64.216  1.00  0.00
ATOM    851  C   SER    96     -94.685  11.819 -66.173  1.00  0.00
ATOM    852  O   SER    96     -94.776  12.969 -66.604  1.00  0.00
ATOM    853  N   LEU    97     -94.732  10.733 -66.938  1.00  0.00
ATOM    854  H   LEU    97     -94.821   9.824 -66.531  1.00  0.00
ATOM    855  CA  LEU    97     -94.809  10.778 -68.410  1.00  0.00
ATOM    856  CB  LEU    97     -93.513  10.190 -68.999  1.00  0.00
ATOM    857  CG  LEU    97     -93.127  10.605 -70.434  1.00  0.00
ATOM    858  CD1 LEU    97     -94.098  10.094 -71.504  1.00  0.00
ATOM    859  CD2 LEU    97     -92.925  12.119 -70.545  1.00  0.00
ATOM    860  C   LEU    97     -96.062  10.016 -68.870  1.00  0.00
ATOM    861  O   LEU    97     -96.101   8.786 -68.870  1.00  0.00
ATOM    862  N   LYS    98     -97.109  10.791 -69.134  1.00  0.00
ATOM    863  H   LYS    98     -97.076  11.778 -68.984  1.00  0.00
ATOM    864  CA  LYS    98     -98.417  10.262 -69.573  1.00  0.00
ATOM    865  CB  LYS    98     -99.518  10.664 -68.582  1.00  0.00
ATOM    866  CG  LYS    98     -99.338   9.999 -67.211  1.00  0.00
ATOM    867  CD  LYS    98    -100.409  10.416 -66.196  1.00  0.00
ATOM    868  CE  LYS    98    -101.790   9.833 -66.515  1.00  0.00
ATOM    869  NZ  LYS    98    -102.788  10.268 -65.528  1.00  0.00
ATOM    870  HZ1 LYS    98    -103.678   9.878 -65.763  1.00  0.00
ATOM    871  HZ2 LYS    98    -102.518   9.954 -64.617  1.00  0.00
ATOM    872  HZ3 LYS    98    -102.851  11.266 -65.534  1.00  0.00
ATOM    873  C   LYS    98     -98.771  10.714 -71.005  1.00  0.00
ATOM    874  O   LYS    98     -99.113  11.882 -71.205  1.00  0.00
ATOM    875  N   PRO    99     -98.519   9.860 -72.009  1.00  0.00
ATOM    876  CA  PRO    99     -98.861  10.153 -73.415  1.00  0.00
ATOM    877  CB  PRO    99     -98.040   9.147 -74.226  1.00  0.00
ATOM    878  CG  PRO    99     -97.932   7.939 -73.295  1.00  0.00
ATOM    879  CD  PRO    99     -97.812   8.566 -71.905  1.00  0.00
ATOM    880  C   PRO    99    -100.367  10.027 -73.691  1.00  0.00
ATOM    881  O   PRO    99    -101.050   9.180 -73.119  1.00  0.00
ATOM    882  N   CYS   100    -100.853  10.906 -74.563  1.00  0.00
ATOM    883  H   CYS   100    -100.278  11.606 -74.984  1.00  0.00
ATOM    884  CA  CYS   100    -102.260  10.912 -75.013  1.00  0.00
ATOM    885  CB  CYS   100    -102.970  12.145 -74.441  1.00  0.00
ATOM    886  SG  CYS   100    -104.763  12.204 -74.805  1.00  0.00
ATOM    887  HG  CYS   100    -104.997  13.352 -74.175  1.00  0.00
ATOM    888  C   CYS   100    -102.346  10.911 -76.548  1.00  0.00
ATOM    889  O   CYS   100    -101.552  11.564 -77.224  1.00  0.00
ATOM    890  N   ALA   101    -103.322  10.162 -77.053  1.00  0.00
ATOM    891  H   ALA   101    -103.962   9.670 -76.463  1.00  0.00
ATOM    892  CA  ALA   101    -103.613  10.058 -78.497  1.00  0.00
ATOM    893  CB  ALA   101    -103.202   8.672 -79.004  1.00  0.00
ATOM    894  C   ALA   101    -105.104  10.298 -78.778  1.00  0.00
ATOM    895  O   ALA   101    -105.965   9.846 -78.024  1.00  0.00
ATOM    896  N   GLN   102    -105.367  10.998 -79.879  1.00  0.00
ATOM    897  H   GLN   102    -104.639  11.315 -80.485  1.00  0.00
ATOM    898  CA  GLN   102    -106.735  11.322 -80.331  1.00  0.00
ATOM    899  CB  GLN   102    -106.958  12.839 -80.202  1.00  0.00
ATOM    900  CG  GLN   102    -108.376  13.313 -80.559  1.00  0.00
ATOM    901  CD  GLN   102    -109.464  12.645 -79.709  1.00  0.00
ATOM    902  OE1 GLN   102    -109.443  12.633 -78.488  1.00  0.00
ATOM    903  NE2 GLN   102    -110.460  12.079 -80.354  1.00  0.00
ATOM    904 HE21 GLN   102    -110.526  12.077 -81.357  1.00  0.00
ATOM    905 HE22 GLN   102    -111.191  11.711 -79.786  1.00  0.00
ATOM    906  C   GLN   102    -106.973  10.838 -81.771  1.00  0.00
ATOM    907  O   GLN   102    -106.094  10.931 -82.626  1.00  0.00
ATOM    908  N   ALA   103    -108.200  10.379 -82.004  1.00  0.00
ATOM    909  H   ALA   103    -108.878  10.330 -81.270  1.00  0.00
ATOM    910  CA  ALA   103    -108.666   9.926 -83.330  1.00  0.00
ATOM    911  CB  ALA   103    -109.188   8.491 -83.218  1.00  0.00
ATOM    912  C   ALA   103    -109.769  10.843 -83.885  1.00  0.00
ATOM    913  O   ALA   103    -110.576  11.390 -83.131  1.00  0.00
ATOM    914  N   ALA   104    -109.712  11.060 -85.196  1.00  0.00
ATOM    915  H   ALA   104    -108.998  10.654 -85.765  1.00  0.00
ATOM    916  CA  ALA   104    -110.703  11.866 -85.940  1.00  0.00
ATOM    917  CB  ALA   104    -110.075  13.204 -86.343  1.00  0.00
ATOM    918  C   ALA   104    -111.201  11.126 -87.191  1.00  0.00
ATOM    919  O   ALA   104    -110.440  10.409 -87.842  1.00  0.00
ATOM    920  N   THR   105    -112.492  11.282 -87.468  1.00  0.00
ATOM    921  H   THR   105    -113.115  11.776 -86.861  1.00  0.00
ATOM    922  CA  THR   105    -113.155  10.687 -88.649  1.00  0.00
ATOM    923  CB  THR   105    -114.227   9.662 -88.244  1.00  0.00
ATOM    924  OG1 THR   105    -115.109  10.224 -87.266  1.00  0.00
ATOM    925  HG1 THR   105    -115.824   9.561 -87.037  1.00  0.00
ATOM    926  CG2 THR   105    -113.604   8.351 -87.758  1.00  0.00
ATOM    927  C   THR   105    -113.796  11.753 -89.547  1.00  0.00
ATOM    928  O   THR   105    -114.319  12.762 -89.076  1.00  0.00
ATOM    929  N   LEU   106    -113.721  11.503 -90.851  1.00  0.00
ATOM    930  H   LEU   106    -113.227  10.711 -91.206  1.00  0.00
ATOM    931  CA  LEU   106    -114.287  12.400 -91.879  1.00  0.00
ATOM    932  CB  LEU   106    -113.175  12.945 -92.788  1.00  0.00
ATOM    933  CG  LEU   106    -112.149  13.822 -92.056  1.00  0.00
ATOM    934  CD1 LEU   106    -110.964  14.102 -92.981  1.00  0.00
ATOM    935  CD2 LEU   106    -112.763  15.148 -91.593  1.00  0.00
ATOM    936  C   LEU   106    -115.376  11.696 -92.701  1.00  0.00
ATOM    937  O   LEU   106    -115.095  10.869 -93.567  1.00  0.00
ATOM    938  N   ALA   107    -116.617  11.950 -92.297  1.00  0.00
ATOM    939  H   ALA   107    -116.800  12.553 -91.521  1.00  0.00
ATOM    940  CA  ALA   107    -117.812  11.355 -92.928  1.00  0.00
ATOM    941  CB  ALA   107    -118.588  10.536 -91.890  1.00  0.00
ATOM    942  C   ALA   107    -118.709  12.419 -93.582  1.00  0.00
ATOM    943  O   ALA   107    -119.366  13.210 -92.907  1.00  0.00
ATOM    944  N   ALA   108    -118.541  12.535 -94.896  1.00  0.00
ATOM    945  H   ALA   108    -117.885  11.966 -95.391  1.00  0.00
ATOM    946  CA  ALA   108    -119.323  13.462 -95.740  1.00  0.00
ATOM    947  CB  ALA   108    -118.403  14.565 -96.274  1.00  0.00
ATOM    948  C   ALA   108    -119.994  12.727 -96.910  1.00  0.00
ATOM    949  O   ALA   108    -119.394  11.850 -97.531  1.00  0.00
ATOM    950  N   TYR   109    -121.243  13.103 -97.173  1.00  0.00
ATOM    951  H   TYR   109    -121.708  13.798 -96.626  1.00  0.00
ATOM    952  CA  TYR   109    -122.045  12.524 -98.269  1.00  0.00
ATOM    953  CB  TYR   109    -123.174  11.669 -97.665  1.00  0.00
ATOM    954  CG  TYR   109    -124.057  11.036 -98.746  1.00  0.00
ATOM    955  CD1 TYR   109    -123.539   9.999 -99.537  1.00  0.00
ATOM    956  HD1 TYR   109    -122.735   9.367 -99.158  1.00  0.00
ATOM    957  CD2 TYR   109    -125.171  11.759 -99.197  1.00  0.00
ATOM    958  HD2 TYR   109    -125.646  12.497 -98.550  1.00  0.00
ATOM    959  CE1 TYR   109    -124.062   9.763-100.816  1.00  0.00
ATOM    960  HE1 TYR   109    -123.653   8.970-101.441  1.00  0.00
ATOM    961  CE2 TYR   109    -125.693  11.519-100.473  1.00  0.00
ATOM    962  HE2 TYR   109    -126.574  12.061-100.814  1.00  0.00
ATOM    963  CZ  TYR   109    -125.107  10.556-101.301  1.00  0.00
ATOM    964  OH  TYR   109    -125.325  10.625-102.637  1.00  0.00
ATOM    965  HH  TYR   109    -125.458  11.597-102.869  1.00  0.00
ATOM    966  C   TYR   109    -122.581  13.606 -99.234  1.00  0.00
ATOM    967  O   TYR   109    -123.176  14.582 -98.770  1.00  0.00
ATOM    968  N   PRO   110    -122.380  13.435-100.553  1.00  0.00
ATOM    969  CA  PRO   110    -122.904  14.356-101.583  1.00  0.00
ATOM    970  CB  PRO   110    -122.095  14.033-102.843  1.00  0.00
ATOM    971  CG  PRO   110    -121.741  12.557-102.671  1.00  0.00
ATOM    972  CD  PRO   110    -121.490  12.429-101.168  1.00  0.00
ATOM    973  C   PRO   110    -124.426  14.254-101.789  1.00  0.00
ATOM    974  O   PRO   110    -124.936  13.446-102.568  1.00  0.00
ATOM    975  N   ALA   111    -125.134  15.095-101.041  1.00  0.00
ATOM    976  H   ALA   111    -124.694  15.693-100.371  1.00  0.00
ATOM    977  CA  ALA   111    -126.608  15.183-101.083  1.00  0.00
ATOM    978  CB  ALA   111    -127.166  14.971 -99.672  1.00  0.00
ATOM    979  C   ALA   111    -127.094  16.533-101.633  1.00  0.00
ATOM    980  O   ALA   111    -126.516  17.582-101.354  1.00  0.00
ATOM    981  N   GLU   112    -128.148  16.452-102.441  1.00  0.00
ATOM    982  H   GLU   112    -128.592  15.577-102.628  1.00  0.00
ATOM    983  CA  GLU   112    -128.820  17.623-103.044  1.00  0.00
ATOM    984  CB  GLU   112    -128.358  17.852-104.494  1.00  0.00
ATOM    985  CG  GLU   112    -128.628  16.678-105.446  1.00  0.00
ATOM    986  CD  GLU   112    -128.332  17.065-106.897  1.00  0.00
ATOM    987  OE1 GLU   112    -127.180  16.835-107.325  1.00  0.00
ATOM    988  OE2 GLU   112    -129.271  17.579-107.543  1.00  0.00
ATOM    989  C   GLU   112    -130.351  17.490-102.982  1.00  0.00
ATOM    990  O   GLU   112    -130.880  16.381-103.041  1.00  0.00
ATOM    991  N   THR   113    -131.024  18.632-102.864  1.00  0.00
ATOM    992  H   THR   113    -130.579  19.475-102.561  1.00  0.00
ATOM    993  CA  THR   113    -132.504  18.700-102.886  1.00  0.00
ATOM    994  CB  THR   113    -133.053  19.331-101.595  1.00  0.00
ATOM    995  OG1 THR   113    -132.444  20.611-101.392  1.00  0.00
ATOM    996  HG1 THR   113    -132.724  21.210-102.154  1.00  0.00
ATOM    997  CG2 THR   113    -132.877  18.414-100.381  1.00  0.00
ATOM    998  C   THR   113    -133.035  19.474-104.111  1.00  0.00
ATOM    999  O   THR   113    -133.058  20.709-104.083  1.00  0.00
ATOM   1000  N   PRO   114    -133.340  18.776-105.217  1.00  0.00
ATOM   1001  CA  PRO   114    -133.986  19.385-106.400  1.00  0.00
ATOM   1002  CB  PRO   114    -134.103  18.245-107.413  1.00  0.00
ATOM   1003  CG  PRO   114    -132.917  17.350-107.063  1.00  0.00
ATOM   1004  CD  PRO   114    -132.881  17.409-105.536  1.00  0.00
ATOM   1005  C   PRO   114    -135.379  19.924-106.044  1.00  0.00
ATOM   1006  O   PRO   114    -136.063  19.376-105.181  1.00  0.00
ATOM   1007  N   THR   115    -135.745  21.023-106.701  1.00  0.00
ATOM   1008  H   THR   115    -135.137  21.469-107.358  1.00  0.00
ATOM   1009  CA  THR   115    -137.045  21.713-106.520  1.00  0.00
ATOM   1010  CB  THR   115    -137.191  22.324-105.107  1.00  0.00
ATOM   1011  OG1 THR   115    -138.507  22.866-104.954  1.00  0.00
ATOM   1012  HG1 THR   115    -138.654  23.104-103.992  1.00  0.00
ATOM   1013  CG2 THR   115    -136.123  23.370-104.756  1.00  0.00
ATOM   1014  C   THR   115    -137.275  22.767-107.618  1.00  0.00
ATOM   1015  O   THR   115    -136.320  23.263-108.217  1.00  0.00
ATOM   1016  N   ALA   116    -138.552  23.039-107.880  1.00  0.00
ATOM   1017  H   ALA   116    -139.268  22.707-107.264  1.00  0.00
ATOM   1018  CA  ALA   116    -139.026  23.966-108.930  1.00  0.00
ATOM   1019  CB  ALA   116    -139.001  23.271-110.298  1.00  0.00
ATOM   1020  C   ALA   116    -140.459  24.443-108.636  1.00  0.00
ATOM   1021  O   ALA   116    -141.248  23.719-108.029  1.00  0.00
ATOM   1022  N   GLY   117    -140.735  25.682-109.042  1.00  0.00
ATOM   1023  H   GLY   117    -140.028  26.271-109.433  1.00  0.00
ATOM   1024  CA  GLY   117    -142.054  26.330-108.882  1.00  0.00
ATOM   1025  C   GLY   117    -142.095  27.718-109.538  1.00  0.00
ATOM   1026  O   GLY   117    -141.059  28.344-109.758  1.00  0.00
ATOM   1027  N   GLU   118    -143.300  28.114-109.940  1.00  0.00
ATOM   1028  H   GLU   118    -144.115  27.560-109.771  1.00  0.00
ATOM   1029  CA  GLU   118    -143.554  29.424-110.578  1.00  0.00
ATOM   1030  CB  GLU   118    -143.964  29.244-112.046  1.00  0.00
ATOM   1031  CG  GLU   118    -142.810  28.735-112.919  1.00  0.00
ATOM   1032  CD  GLU   118    -143.209  28.541-114.387  1.00  0.00
ATOM   1033  OE1 GLU   118    -143.862  29.452-114.943  1.00  0.00
ATOM   1034  OE2 GLU   118    -142.802  27.497-114.939  1.00  0.00
ATOM   1035  C   GLU   118    -144.640  30.216-109.838  1.00  0.00
ATOM   1036  O   GLU   118    -145.692  29.678-109.490  1.00  0.00
ATOM   1037  N   GLU   119    -144.368  31.505-109.650  1.00  0.00
ATOM   1038  H   GLU   119    -143.507  31.907-109.957  1.00  0.00
ATOM   1039  CA  GLU   119    -145.290  32.439-108.973  1.00  0.00
ATOM   1040  CB  GLU   119    -144.484  33.630-108.435  1.00  0.00
ATOM   1041  CG  GLU   119    -145.315  34.546-107.525  1.00  0.00
ATOM   1042  CD  GLU   119    -144.532  35.763-107.019  1.00  0.00
ATOM   1043  OE1 GLU   119    -143.357  35.584-106.624  1.00  0.00
ATOM   1044  OE2 GLU   119    -145.153  36.846-106.976  1.00  0.00
ATOM   1045  C   GLU   119    -146.428  32.882-109.914  1.00  0.00
ATOM   1046  O   GLU   119    -146.297  33.831-110.686  1.00  0.00
ATOM   1047  N   TYR   120    -147.498  32.092-109.896  1.00  0.00
ATOM   1048  H   TYR   120    -147.471  31.201-109.441  1.00  0.00
ATOM   1049  CA  TYR   120    -148.730  32.376-110.659  1.00  0.00
ATOM   1050  CB  TYR   120    -149.666  31.157-110.571  1.00  0.00
ATOM   1051  CG  TYR   120    -150.996  31.398-111.296  1.00  0.00
ATOM   1052  CD1 TYR   120    -151.028  31.394-112.700  1.00  0.00
ATOM   1053  HD1 TYR   120    -150.301  30.811-113.265  1.00  0.00
ATOM   1054  CD2 TYR   120    -152.017  32.047-110.586  1.00  0.00
ATOM   1055  HD2 TYR   120    -152.046  31.993-109.498  1.00  0.00
ATOM   1056  CE1 TYR   120    -152.010  32.128-113.382  1.00  0.00
ATOM   1057  HE1 TYR   120    -152.030  32.142-114.471  1.00  0.00
ATOM   1058  CE2 TYR   120    -152.995  32.779-111.268  1.00  0.00
ATOM   1059  HE2 TYR   120    -153.783  33.282-110.710  1.00  0.00
ATOM   1060  CZ  TYR   120    -152.963  32.860-112.664  1.00  0.00
ATOM   1061  OH  TYR   120    -153.621  33.875-113.273  1.00  0.00
ATOM   1062  HH  TYR   120    -153.693  34.627-112.605  1.00  0.00
ATOM   1063  C   TYR   120    -149.415  33.689-110.205  1.00  0.00
ATOM   1064  O   TYR   120    -149.658  33.865-109.008  1.00  0.00
ATOM   1065  N   PRO   121    -149.729  34.594-111.149  1.00  0.00
ATOM   1066  CA  PRO   121    -150.397  35.879-110.857  1.00  0.00
ATOM   1067  CB  PRO   121    -150.174  36.731-112.110  1.00  0.00
ATOM   1068  CG  PRO   121    -150.083  35.696-113.230  1.00  0.00
ATOM   1069  CD  PRO   121    -149.336  34.535-112.572  1.00  0.00
ATOM   1070  C   PRO   121    -151.877  35.772-110.449  1.00  0.00
ATOM   1071  O   PRO   121    -152.790  35.738-111.276  1.00  0.00
ATOM   1072  N   SER   122    -152.069  35.694-109.136  1.00  0.00
ATOM   1073  H   SER   122    -151.310  35.478-108.521  1.00  0.00
ATOM   1074  CA  SER   122    -153.403  35.739-108.494  1.00  0.00
ATOM   1075  CB  SER   122    -153.564  34.627-107.453  1.00  0.00
ATOM   1076  OG  SER   122    -153.620  33.347-108.084  1.00  0.00
ATOM   1077  HG  SER   122    -153.768  32.641-107.390  1.00  0.00
ATOM   1078  C   SER   122    -153.631  37.073-107.774  1.00  0.00
ATOM   1079  O   SER   122    -152.745  37.584-107.092  1.00  0.00
ATOM   1080  N   ARG   123    -154.865  37.560-107.869  1.00  0.00
ATOM   1081  H   ARG   123    -155.580  37.086-108.382  1.00  0.00
ATOM   1082  CA  ARG   123    -155.289  38.815-107.213  1.00  0.00
ATOM   1083  CB  ARG   123    -155.737  39.858-108.253  1.00  0.00
ATOM   1084  CG  ARG   123    -157.009  39.474-109.018  1.00  0.00
ATOM   1085  CD  ARG   123    -157.607  40.678-109.742  1.00  0.00
ATOM   1086  NE  ARG   123    -158.984  40.333-110.133  1.00  0.00
ATOM   1087  HE  ARG   123    -159.566  40.006-109.383  1.00  0.00
ATOM   1088  CZ  ARG   123    -159.511  40.376-111.358  1.00  0.00
ATOM   1089  NH1 ARG   123    -158.820  40.761-112.422  1.00  0.00
ATOM   1090 HH11 ARG   123    -157.865  41.031-112.311  1.00  0.00
ATOM   1091 HH12 ARG   123    -159.253  40.778-113.320  1.00  0.00
ATOM   1092  NH2 ARG   123    -160.767  40.000-111.536  1.00  0.00
ATOM   1093 HH21 ARG   123    -161.307  39.686-110.757  1.00  0.00
ATOM   1094 HH22 ARG   123    -161.167  40.032-112.449  1.00  0.00
ATOM   1095  C   ARG   123    -156.402  38.577-106.169  1.00  0.00
ATOM   1096  O   ARG   123    -157.234  37.690-106.370  1.00  0.00
ATOM   1097  N   PRO   124    -156.436  39.372-105.087  1.00  0.00
ATOM   1098  CA  PRO   124    -157.554  39.364-104.120  1.00  0.00
ATOM   1099  CB  PRO   124    -157.155  40.382-103.051  1.00  0.00
ATOM   1100  CG  PRO   124    -155.630  40.293-103.052  1.00  0.00
ATOM   1101  CD  PRO   124    -155.288  40.119-104.533  1.00  0.00
ATOM   1102  C   PRO   124    -158.901  39.741-104.761  1.00  0.00
ATOM   1103  O   PRO   124    -159.813  38.919-104.751  1.00  0.00
ATOM   1104  N   THR   125    -158.876  40.796-105.584  1.00  0.00
ATOM   1105  H   THR   125    -158.004  41.203-105.846  1.00  0.00
ATOM   1106  CA  THR   125    -160.052  41.455-106.215  1.00  0.00
ATOM   1107  CB  THR   125    -160.994  40.487-106.965  1.00  0.00
ATOM   1108  OG1 THR   125    -160.243  39.441-107.586  1.00  0.00
ATOM   1109  HG1 THR   125    -159.998  38.780-106.861  1.00  0.00
ATOM   1110  CG2 THR   125    -161.815  41.212-108.037  1.00  0.00
ATOM   1111  C   THR   125    -160.873  42.218-105.159  1.00  0.00
ATOM   1112  O   THR   125    -161.031  41.771-104.025  1.00  0.00
ATOM   1113  N   GLU   126    -161.347  43.400-105.548  1.00  0.00
ATOM   1114  H   GLU   126    -161.270  43.716-106.493  1.00  0.00
ATOM   1115  CA  GLU   126    -162.138  44.280-104.665  1.00  0.00
ATOM   1116  CB  GLU   126    -161.262  45.474-104.246  1.00  0.00
ATOM   1117  CG  GLU   126    -161.887  46.388-103.180  1.00  0.00
ATOM   1118  CD  GLU   126    -162.186  45.652-101.870  1.00  0.00
ATOM   1119  OE1 GLU   126    -161.311  45.695-100.979  1.00  0.00
ATOM   1120  OE2 GLU   126    -163.285  45.056-101.799  1.00  0.00
ATOM   1121  C   GLU   126    -163.438  44.739-105.348  1.00  0.00
ATOM   1122  O   GLU   126    -163.463  44.982-106.553  1.00  0.00
ATOM   1123  N   PHE   127    -164.480  44.868-104.531  1.00  0.00
ATOM   1124  H   PHE   127    -164.405  44.664-103.552  1.00  0.00
ATOM   1125  CA  PHE   127    -165.798  45.384-104.946  1.00  0.00
ATOM   1126  CB  PHE   127    -166.857  44.302-104.692  1.00  0.00
ATOM   1127  CG  PHE   127    -168.245  44.712-105.200  1.00  0.00
ATOM   1128  CD1 PHE   127    -168.562  44.572-106.560  1.00  0.00
ATOM   1129  HD1 PHE   127    -167.868  44.078-107.239  1.00  0.00
ATOM   1130  CD2 PHE   127    -169.164  45.313-104.327  1.00  0.00
ATOM   1131  HD2 PHE   127    -168.932  45.414-103.266  1.00  0.00
ATOM   1132  CE1 PHE   127    -169.785  45.051-107.047  1.00  0.00
ATOM   1133  HE1 PHE   127    -170.029  44.947-108.104  1.00  0.00
ATOM   1134  CE2 PHE   127    -170.387  45.791-104.816  1.00  0.00
ATOM   1135  HE2 PHE   127    -171.086  46.286-104.145  1.00  0.00
ATOM   1136  CZ  PHE   127    -170.695  45.664-106.176  1.00  0.00
ATOM   1137  HZ  PHE   127    -171.631  46.067-106.561  1.00  0.00
ATOM   1138  C   PHE   127    -166.130  46.678-104.180  1.00  0.00
ATOM   1139  O   PHE   127    -165.720  46.856-103.033  1.00  0.00
ATOM   1140  N   ALA   128    -166.895  47.546-104.838  1.00  0.00
ATOM   1141  H   ALA   128    -167.308  47.315-105.718  1.00  0.00
ATOM   1142  CA  ALA   128    -167.308  48.849-104.280  1.00  0.00
ATOM   1143  CB  ALA   128    -166.728  49.981-105.134  1.00  0.00
ATOM   1144  C   ALA   128    -168.837  48.970-104.200  1.00  0.00
ATOM   1145  O   ALA   128    -169.546  48.786-105.189  1.00  0.00
ATOM   1146  N   PHE   129    -169.310  49.218-102.982  1.00  0.00
ATOM   1147  H   PHE   129    -168.701  49.344-102.200  1.00  0.00
ATOM   1148  CA  PHE   129    -170.747  49.378-102.682  1.00  0.00
ATOM   1149  CB  PHE   129    -171.216  48.191-101.825  1.00  0.00
ATOM   1150  CG  PHE   129    -172.699  48.283-101.440  1.00  0.00
ATOM   1151  CD1 PHE   129    -173.693  47.911-102.358  1.00  0.00
ATOM   1152  HD1 PHE   129    -173.420  47.459-103.312  1.00  0.00
ATOM   1153  CD2 PHE   129    -173.064  48.823-100.197  1.00  0.00
ATOM   1154  HD2 PHE   129    -172.298  49.117 -99.479  1.00  0.00
ATOM   1155  CE1 PHE   129    -175.045  48.097-102.040  1.00  0.00
ATOM   1156  HE1 PHE   129    -175.816  47.815-102.756  1.00  0.00
ATOM   1157  CE2 PHE   129    -174.416  49.002 -99.878  1.00  0.00
ATOM   1158  HE2 PHE   129    -174.698  49.395 -98.902  1.00  0.00
ATOM   1159  CZ  PHE   129    -175.406  48.644-100.802  1.00  0.00
ATOM   1160  HZ  PHE   129    -176.458  48.788-100.557  1.00  0.00
ATOM   1161  C   PHE   129    -171.043  50.712-101.978  1.00  0.00
ATOM   1162  O   PHE   129    -170.291  51.152-101.109  1.00  0.00
ATOM   1163  N   TYR   130    -172.196  51.273-102.332  1.00  0.00
ATOM   1164  H   TYR   130    -172.780  50.862-103.031  1.00  0.00
ATOM   1165  CA  TYR   130    -172.747  52.480-101.689  1.00  0.00
ATOM   1166  CB  TYR   130    -172.746  53.651-102.683  1.00  0.00
ATOM   1167  CG  TYR   130    -173.263  54.942-102.035  1.00  0.00
ATOM   1168  CD1 TYR   130    -172.403  55.717-101.242  1.00  0.00
ATOM   1169  HD1 TYR   130    -171.330  55.520-101.239  1.00  0.00
ATOM   1170  CD2 TYR   130    -174.636  55.234-102.064  1.00  0.00
ATOM   1171  HD2 TYR   130    -175.305  54.668-102.713  1.00  0.00
ATOM   1172  CE1 TYR   130    -172.921  56.753-100.453  1.00  0.00
ATOM   1173  HE1 TYR   130    -172.258  57.354 -99.832  1.00  0.00
ATOM   1174  CE2 TYR   130    -175.151  56.268-101.271  1.00  0.00
ATOM   1175  HE2 TYR   130    -176.222  56.465-101.268  1.00  0.00
ATOM   1176  CZ  TYR   130    -174.294  57.020-100.459  1.00  0.00
ATOM   1177  OH  TYR   130    -174.794  57.985 -99.646  1.00  0.00
ATOM   1178  HH  TYR   130    -175.791  57.954 -99.680  1.00  0.00
ATOM   1179  C   TYR   130    -174.170  52.205-101.159  1.00  0.00
ATOM   1180  O   TYR   130    -174.999  51.682-101.909  1.00  0.00
ATOM   1181  N   PRO   131    -174.442  52.542 -99.887  1.00  0.00
ATOM   1182  CA  PRO   131    -175.795  52.444 -99.298  1.00  0.00
ATOM   1183  CB  PRO   131    -175.593  52.688 -97.798  1.00  0.00
ATOM   1184  CG  PRO   131    -174.152  52.249 -97.557  1.00  0.00
ATOM   1185  CD  PRO   131    -173.434  52.716 -98.824  1.00  0.00
ATOM   1186  C   PRO   131    -176.775  53.459 -99.913  1.00  0.00
ATOM   1187  O   PRO   131    -176.925  54.591 -99.449  1.00  0.00
ATOM   1188  N   GLY   132    -177.370  53.045-101.030  1.00  0.00
ATOM   1189  H   GLY   132    -177.045  52.227-101.506  1.00  0.00
ATOM   1190  CA  GLY   132    -178.411  53.810-101.751  1.00  0.00
ATOM   1191  C   GLY   132    -179.751  53.818-101.001  1.00  0.00
ATOM   1192  O   GLY   132    -180.639  53.021-101.296  1.00  0.00
ATOM   1193  N   TYR   133    -179.851  54.722-100.030  1.00  0.00
ATOM   1194  H   TYR   133    -179.059  55.262 -99.741  1.00  0.00
ATOM   1195  CA  TYR   133    -181.063  54.886 -99.204  1.00  0.00
ATOM   1196  CB  TYR   133    -180.691  54.651 -97.734  1.00  0.00
ATOM   1197  CG  TYR   133    -181.934  54.538 -96.845  1.00  0.00
ATOM   1198  CD1 TYR   133    -182.586  53.303 -96.707  1.00  0.00
ATOM   1199  HD1 TYR   133    -182.160  52.402 -97.149  1.00  0.00
ATOM   1200  CD2 TYR   133    -182.488  55.688 -96.264  1.00  0.00
ATOM   1201  HD2 TYR   133    -181.991  56.653 -96.368  1.00  0.00
ATOM   1202  CE1 TYR   133    -183.799  53.226 -96.007  1.00  0.00
ATOM   1203  HE1 TYR   133    -184.311  52.271 -95.900  1.00  0.00
ATOM   1204  CE2 TYR   133    -183.704  55.609 -95.570  1.00  0.00
ATOM   1205  HE2 TYR   133    -184.159  56.519 -95.183  1.00  0.00
ATOM   1206  CZ  TYR   133    -184.358  54.378 -95.443  1.00  0.00
ATOM   1207  OH  TYR   133    -185.541  54.298 -94.783  1.00  0.00
ATOM   1208  HH  TYR   133    -185.802  55.213 -94.481  1.00  0.00
ATOM   1209  C   TYR   133    -181.710  56.273 -99.410  1.00  0.00
ATOM   1210  O   TYR   133    -180.998  57.280 -99.380  1.00  0.00
ATOM   1211  N   PRO   134    -183.031  56.321 -99.654  1.00  0.00
ATOM   1212  CA  PRO   134    -183.780  57.580 -99.860  1.00  0.00
ATOM   1213  CB  PRO   134    -185.213  57.140-100.166  1.00  0.00
ATOM   1214  CG  PRO   134    -185.026  55.770-100.813  1.00  0.00
ATOM   1215  CD  PRO   134    -183.878  55.163-100.008  1.00  0.00
ATOM   1216  C   PRO   134    -183.771  58.500 -98.630  1.00  0.00
ATOM   1217  O   PRO   134    -183.878  58.044 -97.493  1.00  0.00
ATOM   1218  N   GLY   135    -183.730  59.799 -98.916  1.00  0.00
ATOM   1219  H   GLY   135    -183.557  60.122 -99.847  1.00  0.00
ATOM   1220  CA  GLY   135    -183.798  60.879 -97.909  1.00  0.00
ATOM   1221  C   GLY   135    -183.864  62.260 -98.577  1.00  0.00
ATOM   1222  O   GLY   135    -183.369  62.436 -99.689  1.00  0.00
ATOM   1223  N   THR   136    -184.584  63.169 -97.918  1.00  0.00
ATOM   1224  H   THR   136    -185.046  62.941 -97.061  1.00  0.00
ATOM   1225  CA  THR   136    -184.795  64.572 -98.357  1.00  0.00
ATOM   1226  CB  THR   136    -185.492  64.663 -99.735  1.00  0.00
ATOM   1227  OG1 THR   136    -185.510  66.027-100.173  1.00  0.00
ATOM   1228  HG1 THR   136    -185.874  66.071-101.106  1.00  0.00
ATOM   1229  CG2 THR   136    -186.903  64.058 -99.772  1.00  0.00
ATOM   1230  C   THR   136    -185.556  65.387 -97.292  1.00  0.00
ATOM   1231  O   THR   136    -186.200  64.818 -96.410  1.00  0.00
ATOM   1232  N   TYR   137    -185.429  66.707 -97.390  1.00  0.00
ATOM   1233  H   TYR   137    -185.040  67.105 -98.223  1.00  0.00
ATOM   1234  CA  TYR   137    -186.085  67.674 -96.487  1.00  0.00
ATOM   1235  CB  TYR   137    -185.013  68.427 -95.680  1.00  0.00
ATOM   1236  CG  TYR   137    -185.528  69.565 -94.780  1.00  0.00
ATOM   1237  CD1 TYR   137    -186.675  69.418 -93.980  1.00  0.00
ATOM   1238  HD1 TYR   137    -187.106  68.431 -93.813  1.00  0.00
ATOM   1239  CD2 TYR   137    -184.912  70.822 -94.871  1.00  0.00
ATOM   1240  HD2 TYR   137    -184.018  70.950 -95.483  1.00  0.00
ATOM   1241  CE1 TYR   137    -187.214  70.527 -93.310  1.00  0.00
ATOM   1242  HE1 TYR   137    -188.142  70.429 -92.748  1.00  0.00
ATOM   1243  CE2 TYR   137    -185.441  71.924 -94.185  1.00  0.00
ATOM   1244  HE2 TYR   137    -184.962  72.898 -94.277  1.00  0.00
ATOM   1245  CZ  TYR   137    -186.598  71.780 -93.408  1.00  0.00
ATOM   1246  OH  TYR   137    -187.191  72.878 -92.866  1.00  0.00
ATOM   1247  HH  TYR   137    -186.487  73.571 -92.702  1.00  0.00
ATOM   1248  C   TYR   137    -186.953  68.659 -97.286  1.00  0.00
ATOM   1249  O   TYR   137    -186.548  69.169 -98.329  1.00  0.00
ATOM   1250  N   GLN   138    -188.115  68.948 -96.711  1.00  0.00
ATOM   1251  H   GLN   138    -188.427  68.456 -95.901  1.00  0.00
ATOM   1252  CA  GLN   138    -189.053  69.968 -97.219  1.00  0.00
ATOM   1253  CB  GLN   138    -190.467  69.392 -97.416  1.00  0.00
ATOM   1254  CG  GLN   138    -191.059  68.677 -96.193  1.00  0.00
ATOM   1255  CD  GLN   138    -192.514  68.273 -96.434  1.00  0.00
ATOM   1256  OE1 GLN   138    -192.829  67.202 -96.930  1.00  0.00
ATOM   1257  NE2 GLN   138    -193.434  69.138 -96.070  1.00  0.00
ATOM   1258 HE21 GLN   138    -193.184  70.010 -95.660  1.00  0.00
ATOM   1259 HE22 GLN   138    -194.380  68.872 -96.229  1.00  0.00
ATOM   1260  C   GLN   138    -189.033  71.222 -96.318  1.00  0.00
ATOM   1261  O   GLN   138    -189.582  71.194 -95.214  1.00  0.00
ATOM   1262  N   PRO   139    -188.307  72.270 -96.738  1.00  0.00
ATOM   1263  CA  PRO   139    -188.080  73.474 -95.916  1.00  0.00
ATOM   1264  CB  PRO   139    -187.122  74.342 -96.736  1.00  0.00
ATOM   1265  CG  PRO   139    -187.422  73.943 -98.180  1.00  0.00
ATOM   1266  CD  PRO   139    -187.721  72.446 -98.083  1.00  0.00
ATOM   1267  C   PRO   139    -189.367  74.212 -95.534  1.00  0.00
ATOM   1268  O   PRO   139    -190.219  74.497 -96.374  1.00  0.00
ATOM   1269  N   MET   140    -189.492  74.448 -94.231  1.00  0.00
ATOM   1270  H   MET   140    -188.887  74.006 -93.564  1.00  0.00
ATOM   1271  CA  MET   140    -190.619  75.213 -93.663  1.00  0.00
ATOM   1272  CB  MET   140    -191.264  74.391 -92.536  1.00  0.00
ATOM   1273  CG  MET   140    -192.634  74.918 -92.083  1.00  0.00
ATOM   1274  SD  MET   140    -192.593  76.470 -91.111  1.00  0.00
ATOM   1275  CE  MET   140    -194.333  76.830 -91.023  1.00  0.00
ATOM   1276  C   MET   140    -190.140  76.584 -93.158  1.00  0.00
ATOM   1277  O   MET   140    -189.197  76.690 -92.376  1.00  0.00
ATOM   1278  N   ALA   141    -190.821  77.611 -93.659  1.00  0.00
ATOM   1279  H   ALA   141    -191.558  77.471 -94.318  1.00  0.00
ATOM   1280  CA  ALA   141    -190.607  79.019 -93.265  1.00  0.00
ATOM   1281  CB  ALA   141    -190.025  79.794 -94.451  1.00  0.00
ATOM   1282  C   ALA   141    -191.925  79.668 -92.811  1.00  0.00
ATOM   1283  O   ALA   141    -192.997  79.332 -93.314  1.00  0.00
ATOM   1284  N   SER   142    -191.813  80.562 -91.831  1.00  0.00
ATOM   1285  H   SER   142    -190.922  80.820 -91.458  1.00  0.00
ATOM   1286  CA  SER   142    -192.959  81.323 -91.288  1.00  0.00
ATOM   1287  CB  SER   142    -193.288  80.857 -89.864  1.00  0.00
ATOM   1288  OG  SER   142    -194.474  81.509 -89.396  1.00  0.00
ATOM   1289  HG  SER   142    -194.749  81.109 -88.520  1.00  0.00
ATOM   1290  C   SER   142    -192.674  82.833 -91.289  1.00  0.00
ATOM   1291  O   SER   142    -191.549  83.260 -91.030  1.00  0.00
ATOM   1292  N   TYR   143    -193.738  83.609 -91.475  1.00  0.00
ATOM   1293  H   TYR   143    -194.660  83.223 -91.449  1.00  0.00
ATOM   1294  CA  TYR   143    -193.664  85.079 -91.575  1.00  0.00
ATOM   1295  CB  TYR   143    -194.190  85.517 -92.951  1.00  0.00
ATOM   1296  CG  TYR   143    -194.075  87.029 -93.178  1.00  0.00
ATOM   1297  CD1 TYR   143    -192.861  87.588 -93.606  1.00  0.00
ATOM   1298  HD1 TYR   143    -191.993  86.953 -93.781  1.00  0.00
ATOM   1299  CD2 TYR   143    -195.192  87.855 -92.978  1.00  0.00
ATOM   1300  HD2 TYR   143    -196.129  87.432 -92.613  1.00  0.00
ATOM   1301  CE1 TYR   143    -192.764  88.971 -93.819  1.00  0.00
ATOM   1302  HE1 TYR   143    -191.826  89.409 -94.156  1.00  0.00
ATOM   1303  CE2 TYR   143    -195.094  89.234 -93.206  1.00  0.00
ATOM   1304  HE2 TYR   143    -195.983  89.858 -93.117  1.00  0.00
ATOM   1305  CZ  TYR   143    -193.876  89.794 -93.610  1.00  0.00
ATOM   1306  OH  TYR   143    -193.734  91.141 -93.702  1.00  0.00
ATOM   1307  HH  TYR   143    -194.570  91.591 -93.376  1.00  0.00
ATOM   1308  C   TYR   143    -194.414  85.754 -90.414  1.00  0.00
ATOM   1309  O   TYR   143    -195.631  85.938 -90.439  1.00  0.00
ATOM   1310  N   LEU   144    -193.641  86.064 -89.378  1.00  0.00
ATOM   1311  H   LEU   144    -192.671  85.824 -89.365  1.00  0.00
ATOM   1312  CA  LEU   144    -194.149  86.709 -88.152  1.00  0.00
ATOM   1313  CB  LEU   144    -193.849  85.782 -86.962  1.00  0.00
ATOM   1314  CG  LEU   144    -194.657  86.090 -85.694  1.00  0.00
ATOM   1315  CD1 LEU   144    -194.780  84.814 -84.860  1.00  0.00
ATOM   1316  CD2 LEU   144    -193.984  87.164 -84.834  1.00  0.00
ATOM   1317  C   LEU   144    -193.530  88.109 -88.001  1.00  0.00
ATOM   1318  O   LEU   144    -192.380  88.272 -87.597  1.00  0.00
ATOM   1319  N   ASP   145    -194.304  89.098 -88.436  1.00  0.00
ATOM   1320  H   ASP   145    -195.204  88.914 -88.836  1.00  0.00
ATOM   1321  CA  ASP   145    -193.887  90.517 -88.436  1.00  0.00
ATOM   1322  CB  ASP   145    -193.870  91.079 -89.872  1.00  0.00
ATOM   1323  CG  ASP   145    -195.216  91.107 -90.617  1.00  0.00
ATOM   1324  OD1 ASP   145    -196.052  90.207 -90.372  1.00  0.00
ATOM   1325  OD2 ASP   145    -195.348  91.976 -91.508  1.00  0.00
ATOM   1326  C   ASP   145    -194.721  91.391 -87.484  1.00  0.00
ATOM   1327  O   ASP   145    -195.764  91.929 -87.855  1.00  0.00
ATOM   1328  N   VAL   146    -194.208  91.541 -86.267  1.00  0.00
ATOM   1329  H   VAL   146    -193.351  91.101 -85.998  1.00  0.00
ATOM   1330  CA  VAL   146    -194.873  92.338 -85.212  1.00  0.00
ATOM   1331  CB  VAL   146    -195.140  91.541 -83.916  1.00  0.00
ATOM   1332  CG1 VAL   146    -196.259  90.522 -84.142  1.00  0.00
ATOM   1333  CG2 VAL   146    -193.900  90.838 -83.345  1.00  0.00
ATOM   1334  C   VAL   146    -194.173  93.679 -84.938  1.00  0.00
ATOM   1335  O   VAL   146    -193.154  93.756 -84.252  1.00  0.00
ATOM   1336  N   SER   147    -194.658  94.694 -85.649  1.00  0.00
ATOM   1337  H   SER   147    -195.272  94.535 -86.422  1.00  0.00
ATOM   1338  CA  SER   147    -194.174  96.089 -85.539  1.00  0.00
ATOM   1339  CB  SER   147    -194.726  96.931 -86.698  1.00  0.00
ATOM   1340  OG  SER   147    -194.397  96.319 -87.949  1.00  0.00
ATOM   1341  HG  SER   147    -194.626  96.946 -88.696  1.00  0.00
ATOM   1342  C   SER   147    -194.528  96.740 -84.189  1.00  0.00
ATOM   1343  O   SER   147    -195.507  97.474 -84.042  1.00  0.00
ATOM   1344  N   VAL   148    -193.725  96.391 -83.188  1.00  0.00
ATOM   1345  H   VAL   148    -193.054  95.657 -83.310  1.00  0.00
ATOM   1346  CA  VAL   148    -193.854  96.907 -81.807  1.00  0.00
ATOM   1347  CB  VAL   148    -193.169  95.961 -80.794  1.00  0.00
ATOM   1348  CG1 VAL   148    -193.361  96.433 -79.347  1.00  0.00
ATOM   1349  CG2 VAL   148    -193.698  94.525 -80.900  1.00  0.00
ATOM   1350  C   VAL   148    -193.311  98.349 -81.736  1.00  0.00
ATOM   1351  O   VAL   148    -192.115  98.583 -81.571  1.00  0.00
ATOM   1352  N   VAL   149    -194.214  99.281 -82.025  1.00  0.00
ATOM   1353  H   VAL   149    -195.123  99.028 -82.361  1.00  0.00
ATOM   1354  CA  VAL   149    -193.933 100.734 -82.001  1.00  0.00
ATOM   1355  CB  VAL   149    -193.967 101.367 -83.410  1.00  0.00
ATOM   1356  CG1 VAL   149    -192.772 100.899 -84.246  1.00  0.00
ATOM   1357  CG2 VAL   149    -195.274 101.110 -84.174  1.00  0.00
ATOM   1358  C   VAL   149    -194.847 101.502 -81.032  1.00  0.00
ATOM   1359  O   VAL   149    -196.040 101.219 -80.927  1.00  0.00
ATOM   1360  N   GLN   150    -194.249 102.484 -80.360  1.00  0.00
ATOM   1361  H   GLN   150    -193.270 102.663 -80.460  1.00  0.00
ATOM   1362  CA  GLN   150    -194.930 103.365 -79.387  1.00  0.00
ATOM   1363  CB  GLN   150    -195.143 102.602 -78.069  1.00  0.00
ATOM   1364  CG  GLN   150    -196.416 102.994 -77.304  1.00  0.00
ATOM   1365  CD  GLN   150    -196.413 104.448 -76.823  1.00  0.00
ATOM   1366  OE1 GLN   150    -195.661 104.849 -75.949  1.00  0.00
ATOM   1367  NE2 GLN   150    -197.180 105.298 -77.473  1.00  0.00
ATOM   1368 HE21 GLN   150    -197.787 105.002 -78.206  1.00  0.00
ATOM   1369 HE22 GLN   150    -197.166 106.245 -77.136  1.00  0.00
ATOM   1370  C   GLN   150    -194.065 104.617 -79.144  1.00  0.00
ATOM   1371  O   GLN   150    -192.837 104.543 -79.134  1.00  0.00
ATOM   1372  N   THR   151    -194.751 105.724 -78.882  1.00  0.00
ATOM   1373  H   THR   151    -195.715 105.669 -78.616  1.00  0.00
ATOM   1374  CA  THR   151    -194.142 107.059 -78.696  1.00  0.00
ATOM   1375  CB  THR   151    -194.546 108.020 -79.830  1.00  0.00
ATOM   1376  OG1 THR   151    -194.357 107.388 -81.100  1.00  0.00
ATOM   1377  HG1 THR   151    -194.459 108.066 -81.829  1.00  0.00
ATOM   1378  CG2 THR   151    -193.726 109.315 -79.796  1.00  0.00
ATOM   1379  C   THR   151    -194.608 107.619 -77.344  1.00  0.00
ATOM   1380  O   THR   151    -195.781 107.957 -77.176  1.00  0.00
ATOM   1381  N   LEU   152    -193.707 107.546 -76.369  1.00  0.00
ATOM   1382  H   LEU   152    -192.820 107.106 -76.506  1.00  0.00
ATOM   1383  CA  LEU   152    -193.954 108.044 -75.001  1.00  0.00
ATOM   1384  CB  LEU   152    -193.909 106.840 -74.043  1.00  0.00
ATOM   1385  CG  LEU   152    -194.858 106.857 -72.829  1.00  0.00
ATOM   1386  CD1 LEU   152    -194.515 107.944 -71.805  1.00  0.00
ATOM   1387  CD2 LEU   152    -196.326 106.941 -73.262  1.00  0.00
ATOM   1388  C   LEU   152    -192.897 109.093 -74.615  1.00  0.00
ATOM   1389  O   LEU   152    -191.709 108.919 -74.882  1.00  0.00
ATOM   1390  N   GLY   153    -193.385 110.172 -74.007  1.00  0.00
ATOM   1391  H   GLY   153    -194.371 110.316 -73.920  1.00  0.00
ATOM   1392  CA  GLY   153    -192.561 111.284 -73.490  1.00  0.00
ATOM   1393  C   GLY   153    -193.415 112.292 -72.708  1.00  0.00
ATOM   1394  O   GLY   153    -194.605 112.447 -72.976  1.00  0.00
ATOM   1395  N   ALA   154    -192.789 112.897 -71.702  1.00  0.00
ATOM   1396  H   ALA   154    -191.822 112.735 -71.511  1.00  0.00
ATOM   1397  CA  ALA   154    -193.434 113.897 -70.825  1.00  0.00
ATOM   1398  CB  ALA   154    -193.571 113.321 -69.412  1.00  0.00
ATOM   1399  C   ALA   154    -192.637 115.216 -70.778  1.00  0.00
ATOM   1400  O   ALA   154    -191.405 115.170 -70.746  1.00  0.00
ATOM   1401  N   PRO   155    -193.320 116.368 -70.867  1.00  0.00
ATOM   1402  CA  PRO   155    -192.690 117.692 -70.677  1.00  0.00
ATOM   1403  CB  PRO   155    -193.808 118.700 -70.949  1.00  0.00
ATOM   1404  CG  PRO   155    -194.696 117.967 -71.952  1.00  0.00
ATOM   1405  CD  PRO   155    -194.668 116.522 -71.452  1.00  0.00
ATOM   1406  C   PRO   155    -192.167 117.856 -69.243  1.00  0.00
ATOM   1407  O   PRO   155    -192.798 117.406 -68.287  1.00  0.00
ATOM   1408  N   GLY   156    -191.016 118.516 -69.141  1.00  0.00
ATOM   1409  H   GLY   156    -190.540 118.863 -69.948  1.00  0.00
ATOM   1410  CA  GLY   156    -190.353 118.828 -67.858  1.00  0.00
ATOM   1411  C   GLY   156    -190.057 120.328 -67.734  1.00  0.00
ATOM   1412  O   GLY   156    -189.683 120.977 -68.710  1.00  0.00
ATOM   1413  N   GLU   157    -190.202 120.833 -66.512  1.00  0.00
ATOM   1414  H   GLU   157    -190.425 120.253 -65.730  1.00  0.00
ATOM   1415  CA  GLU   157    -189.954 122.255 -66.191  1.00  0.00
ATOM   1416  CB  GLU   157    -191.273 123.003 -65.924  1.00  0.00
ATOM   1417  CG  GLU   157    -192.107 122.451 -64.758  1.00  0.00
ATOM   1418  CD  GLU   157    -193.396 123.245 -64.510  1.00  0.00
ATOM   1419  OE1 GLU   157    -194.087 123.569 -65.502  1.00  0.00
ATOM   1420  OE2 GLU   157    -193.707 123.441 -63.316  1.00  0.00
ATOM   1421  C   GLU   157    -188.966 122.442 -65.022  1.00  0.00
ATOM   1422  O   GLU   157    -189.018 121.666 -64.065  1.00  0.00
ATOM   1423  N   PRO   158    -188.033 123.400 -65.136  1.00  0.00
ATOM   1424  CA  PRO   158    -187.164 123.811 -64.014  1.00  0.00
ATOM   1425  CB  PRO   158    -186.229 124.863 -64.612  1.00  0.00
ATOM   1426  CG  PRO   158    -186.111 124.429 -66.071  1.00  0.00
ATOM   1427  CD  PRO   158    -187.525 123.953 -66.408  1.00  0.00
ATOM   1428  C   PRO   158    -187.991 124.424 -62.876  1.00  0.00
ATOM   1429  O   PRO   158    -189.024 125.050 -63.111  1.00  0.00
ATOM   1430  N   ARG   159    -187.526 124.188 -61.653  1.00  0.00
ATOM   1431  H   ARG   159    -186.704 123.642 -61.496  1.00  0.00
ATOM   1432  CA  ARG   159    -188.137 124.739 -60.427  1.00  0.00
ATOM   1433  CB  ARG   159    -188.781 123.582 -59.640  1.00  0.00
ATOM   1434  CG  ARG   159    -189.586 124.010 -58.404  1.00  0.00
ATOM   1435  CD  ARG   159    -188.727 124.062 -57.135  1.00  0.00
ATOM   1436  NE  ARG   159    -189.437 124.809 -56.082  1.00  0.00
ATOM   1437  HE  ARG   159    -189.623 125.768 -56.294  1.00  0.00
ATOM   1438  CZ  ARG   159    -189.782 124.363 -54.872  1.00  0.00
ATOM   1439  NH1 ARG   159    -189.493 123.141 -54.449  1.00  0.00
ATOM   1440 HH11 ARG   159    -188.996 122.522 -55.054  1.00  0.00
ATOM   1441 HH12 ARG   159    -189.782 122.842 -53.542  1.00  0.00
ATOM   1442  NH2 ARG   159    -190.430 125.167 -54.043  1.00  0.00
ATOM   1443 HH21 ARG   159    -190.657 126.099 -54.321  1.00  0.00
ATOM   1444 HH22 ARG   159    -190.698 124.835 -53.142  1.00  0.00
ATOM   1445  C   ARG   159    -187.079 125.489 -59.601  1.00  0.00
ATOM   1446  O   ARG   159    -185.936 125.047 -59.489  1.00  0.00
ATOM   1447  N   HIS   160    -187.505 126.623 -59.051  1.00  0.00
ATOM   1448  H   HIS   160    -188.416 126.984 -59.242  1.00  0.00
ATOM   1449  CA  HIS   160    -186.708 127.419 -58.098  1.00  0.00
ATOM   1450  CB  HIS   160    -186.457 128.820 -58.674  1.00  0.00
ATOM   1451  CG  HIS   160    -185.583 129.713 -57.781  1.00  0.00
ATOM   1452  ND1 HIS   160    -184.678 129.314 -56.887  1.00  0.00
ATOM   1453  CD2 HIS   160    -185.561 131.042 -57.805  1.00  0.00
ATOM   1454  CE1 HIS   160    -184.091 130.389 -56.372  1.00  0.00
ATOM   1455  NE2 HIS   160    -184.640 131.456 -56.941  1.00  0.00
ATOM   1456  HE2 HIS   160    -184.387 132.404 -56.762  1.00  0.00
ATOM   1457  C   HIS   160    -187.433 127.502 -56.746  1.00  0.00
ATOM   1458  O   HIS   160    -188.651 127.672 -56.681  1.00  0.00
ATOM   1459  N   ASP   161    -186.630 127.447 -55.689  1.00  0.00
ATOM   1460  H   ASP   161    -185.641 127.560 -55.816  1.00  0.00
ATOM   1461  CA  ASP   161    -187.117 127.482 -54.298  1.00  0.00
ATOM   1462  CB  ASP   161    -186.920 126.089 -53.679  1.00  0.00
ATOM   1463  CG  ASP   161    -187.537 125.927 -52.284  1.00  0.00
ATOM   1464  OD1 ASP   161    -188.494 126.673 -51.972  1.00  0.00
ATOM   1465  OD2 ASP   161    -187.036 125.049 -51.549  1.00  0.00
ATOM   1466  C   ASP   161    -186.425 128.605 -53.503  1.00  0.00
ATOM   1467  O   ASP   161    -185.535 128.378 -52.684  1.00  0.00
ATOM   1468  N   SER   162    -186.898 129.823 -53.753  1.00  0.00
ATOM   1469  H   SER   162    -187.659 129.971 -54.387  1.00  0.00
ATOM   1470  CA  SER   162    -186.380 131.055 -53.122  1.00  0.00
ATOM   1471  CB  SER   162    -186.784 132.279 -53.954  1.00  0.00
ATOM   1472  OG  SER   162    -188.207 132.324 -54.086  1.00  0.00
ATOM   1473  HG  SER   162    -188.604 132.371 -53.158  1.00  0.00
ATOM   1474  C   SER   162    -186.835 131.212 -51.661  1.00  0.00
ATOM   1475  O   SER   162    -187.919 131.722 -51.374  1.00  0.00
ATOM   1476  N   LEU   163    -186.013 130.668 -50.769  1.00  0.00
ATOM   1477  H   LEU   163    -185.249 130.088 -51.053  1.00  0.00
ATOM   1478  CA  LEU   163    -186.241 130.735 -49.311  1.00  0.00
ATOM   1479  CB  LEU   163    -186.322 129.320 -48.719  1.00  0.00
ATOM   1480  CG  LEU   163    -187.452 128.448 -49.285  1.00  0.00
ATOM   1481  CD1 LEU   163    -187.315 127.030 -48.728  1.00  0.00
ATOM   1482  CD2 LEU   163    -188.838 129.002 -48.942  1.00  0.00
ATOM   1483  C   LEU   163    -185.130 131.515 -48.593  1.00  0.00
ATOM   1484  O   LEU   163    -183.949 131.377 -48.907  1.00  0.00
ATOM   1485  N   LEU   164    -185.551 132.297 -47.603  1.00  0.00
ATOM   1486  H   LEU   164    -186.523 132.400 -47.397  1.00  0.00
ATOM   1487  CA  LEU   164    -184.642 133.103 -46.764  1.00  0.00
ATOM   1488  CB  LEU   164    -184.972 134.595 -46.957  1.00  0.00
ATOM   1489  CG  LEU   164    -183.880 135.626 -46.600  1.00  0.00
ATOM   1490  CD1 LEU   164    -183.567 135.700 -45.102  1.00  0.00
ATOM   1491  CD2 LEU   164    -182.607 135.403 -47.423  1.00  0.00
ATOM   1492  C   LEU   164    -184.779 132.669 -45.291  1.00  0.00
ATOM   1493  O   LEU   164    -185.871 132.788 -44.729  1.00  0.00
ATOM   1494  N   PRO   165    -183.736 132.042 -44.723  1.00  0.00
ATOM   1495  CA  PRO   165    -183.691 131.693 -43.288  1.00  0.00
ATOM   1496  CB  PRO   165    -182.418 130.858 -43.123  1.00  0.00
ATOM   1497  CG  PRO   165    -182.230 130.229 -44.501  1.00  0.00
ATOM   1498  CD  PRO   165    -182.658 131.346 -45.453  1.00  0.00
ATOM   1499  C   PRO   165    -183.664 132.951 -42.403  1.00  0.00
ATOM   1500  O   PRO   165    -182.620 133.554 -42.158  1.00  0.00
ATOM   1501  N   VAL   166    -184.864 133.414 -42.062  1.00  0.00
ATOM   1502  H   VAL   166    -185.695 133.057 -42.492  1.00  0.00
ATOM   1503  CA  VAL   166    -185.075 134.579 -41.173  1.00  0.00
ATOM   1504  CB  VAL   166    -186.514 135.130 -41.306  1.00  0.00
ATOM   1505  CG1 VAL   166    -186.724 136.391 -40.459  1.00  0.00
ATOM   1506  CG2 VAL   166    -186.875 135.464 -42.759  1.00  0.00
ATOM   1507  C   VAL   166    -184.730 134.192 -39.721  1.00  0.00
ATOM   1508  O   VAL   166    -185.524 133.568 -39.019  1.00  0.00
ATOM   1509  N   ASP   167    -183.466 134.420 -39.378  1.00  0.00
ATOM   1510  H   ASP   167    -182.796 134.732 -40.054  1.00  0.00
ATOM   1511  CA  ASP   167    -182.931 134.151 -38.029  1.00  0.00
ATOM   1512  CB  ASP   167    -181.916 133.001 -38.128  1.00  0.00
ATOM   1513  CG  ASP   167    -181.437 132.467 -36.771  1.00  0.00
ATOM   1514  OD1 ASP   167    -182.262 132.451 -35.830  1.00  0.00
ATOM   1515  OD2 ASP   167    -180.245 132.097 -36.704  1.00  0.00
ATOM   1516  C   ASP   167    -182.282 135.405 -37.420  1.00  0.00
ATOM   1517  O   ASP   167    -181.567 136.140 -38.099  1.00  0.00
ATOM   1518  N   SER   168    -182.479 135.553 -36.114  1.00  0.00
ATOM   1519  H   SER   168    -183.049 134.922 -35.584  1.00  0.00
ATOM   1520  CA  SER   168    -181.889 136.640 -35.305  1.00  0.00
ATOM   1521  CB  SER   168    -182.994 137.505 -34.683  1.00  0.00
ATOM   1522  OG  SER   168    -183.891 136.704 -33.907  1.00  0.00
ATOM   1523  HG  SER   168    -184.576 137.290 -33.470  1.00  0.00
ATOM   1524  C   SER   168    -180.977 136.083 -34.201  1.00  0.00
ATOM   1525  O   SER   168    -181.153 134.956 -33.739  1.00  0.00
ATOM   1526  N   TYR   169    -179.941 136.854 -33.883  1.00  0.00
ATOM   1527  H   TYR   169    -179.782 137.736 -34.324  1.00  0.00
ATOM   1528  CA  TYR   169    -178.955 136.492 -32.845  1.00  0.00
ATOM   1529  CB  TYR   169    -177.612 136.182 -33.524  1.00  0.00
ATOM   1530  CG  TYR   169    -176.566 135.653 -32.534  1.00  0.00
ATOM   1531  CD1 TYR   169    -176.515 134.282 -32.243  1.00  0.00
ATOM   1532  HD1 TYR   169    -177.089 133.570 -32.837  1.00  0.00
ATOM   1533  CD2 TYR   169    -175.790 136.554 -31.788  1.00  0.00
ATOM   1534  HD2 TYR   169    -175.794 137.617 -32.032  1.00  0.00
ATOM   1535  CE1 TYR   169    -175.717 133.819 -31.187  1.00  0.00
ATOM   1536  HE1 TYR   169    -175.668 132.756 -30.959  1.00  0.00
ATOM   1537  CE2 TYR   169    -175.001 136.090 -30.727  1.00  0.00
ATOM   1538  HE2 TYR   169    -174.393 136.789 -30.156  1.00  0.00
ATOM   1539  CZ  TYR   169    -174.975 134.725 -30.421  1.00  0.00
ATOM   1540  OH  TYR   169    -174.239 134.277 -29.374  1.00  0.00
ATOM   1541  HH  TYR   169    -174.128 135.042 -28.710  1.00  0.00
ATOM   1542  C   TYR   169    -178.794 137.609 -31.800  1.00  0.00
ATOM   1543  O   TYR   169    -178.778 138.791 -32.140  1.00  0.00
ATOM   1544  N   GLN   170    -178.612 137.176 -30.551  1.00  0.00
ATOM   1545  H   GLN   170    -178.681 136.202 -30.333  1.00  0.00
ATOM   1546  CA  GLN   170    -178.314 138.039 -29.387  1.00  0.00
ATOM   1547  CB  GLN   170    -179.555 138.880 -29.026  1.00  0.00
ATOM   1548  CG  GLN   170    -179.342 139.923 -27.919  1.00  0.00
ATOM   1549  CD  GLN   170    -178.134 140.834 -28.165  1.00  0.00
ATOM   1550  OE1 GLN   170    -177.014 140.544 -27.767  1.00  0.00
ATOM   1551  NE2 GLN   170    -178.338 141.934 -28.852  1.00  0.00
ATOM   1552 HE21 GLN   170    -179.240 142.162 -29.205  1.00  0.00
ATOM   1553 HE22 GLN   170    -177.546 142.518 -29.010  1.00  0.00
ATOM   1554  C   GLN   170    -177.846 137.183 -28.196  1.00  0.00
ATOM   1555  O   GLN   170    -178.413 136.127 -27.922  1.00  0.00
ATOM   1556  N   SER   171    -176.853 137.710 -27.481  1.00  0.00
ATOM   1557  H   SER   171    -176.551 138.652 -27.660  1.00  0.00
ATOM   1558  CA  SER   171    -176.198 137.050 -26.327  1.00  0.00
ATOM   1559  CB  SER   171    -175.321 135.858 -26.747  1.00  0.00
ATOM   1560  OG  SER   171    -174.240 136.281 -27.591  1.00  0.00
ATOM   1561  HG  SER   171    -173.852 137.126 -27.185  1.00  0.00
ATOM   1562  C   SER   171    -175.339 138.041 -25.529  1.00  0.00
ATOM   1563  O   SER   171    -174.308 138.518 -26.007  1.00  0.00
ATOM   1564  N   TRP   172    -175.782 138.292 -24.303  1.00  0.00
ATOM   1565  H   TRP   172    -176.600 137.848 -23.936  1.00  0.00
ATOM   1566  CA  TRP   172    -175.164 139.262 -23.378  1.00  0.00
ATOM   1567  CB  TRP   172    -176.217 140.311 -22.983  1.00  0.00
ATOM   1568  CG  TRP   172    -177.472 139.690 -22.350  1.00  0.00
ATOM   1569  CD1 TRP   172    -177.668 139.493 -21.047  1.00  0.00
ATOM   1570  HD1 TRP   172    -177.008 139.838 -20.251  1.00  0.00
ATOM   1571  CD2 TRP   172    -178.523 139.081 -23.025  1.00  0.00
ATOM   1572  NE1 TRP   172    -178.777 138.776 -20.865  1.00  0.00
ATOM   1573  HE1 TRP   172    -179.133 138.484 -19.979  1.00  0.00
ATOM   1574  CE2 TRP   172    -179.326 138.495 -22.044  1.00  0.00
ATOM   1575  CE3 TRP   172    -178.811 138.877 -24.384  1.00  0.00
ATOM   1576  HE3 TRP   172    -178.230 139.393 -25.147  1.00  0.00
ATOM   1577  CZ2 TRP   172    -180.417 137.695 -22.414  1.00  0.00
ATOM   1578  HZ2 TRP   172    -181.052 137.246 -21.650  1.00  0.00
ATOM   1579  CZ3 TRP   172    -179.888 138.062 -24.755  1.00  0.00
ATOM   1580  HZ3 TRP   172    -180.074 137.846 -25.807  1.00  0.00
ATOM   1581  CH2 TRP   172    -180.693 137.474 -23.770  1.00  0.00
ATOM   1582  HH2 TRP   172    -181.533 136.843 -24.059  1.00  0.00
ATOM   1583  C   TRP   172    -174.575 138.574 -22.135  1.00  0.00
ATOM   1584  O   TRP   172    -175.135 137.613 -21.609  1.00  0.00
ATOM   1585  N   ALA   173    -173.421 139.084 -21.711  1.00  0.00
ATOM   1586  H   ALA   173    -173.023 139.896 -22.135  1.00  0.00
ATOM   1587  CA  ALA   173    -172.673 138.559 -20.550  1.00  0.00
ATOM   1588  CB  ALA   173    -171.405 137.853 -21.040  1.00  0.00
ATOM   1589  C   ALA   173    -172.301 139.671 -19.557  1.00  0.00
ATOM   1590  O   ALA   173    -172.012 140.800 -19.953  1.00  0.00
ATOM   1591  N   LEU   174    -172.318 139.310 -18.277  1.00  0.00
ATOM   1592  H   LEU   174    -172.556 138.382 -17.996  1.00  0.00
ATOM   1593  CA  LEU   174    -171.942 140.214 -17.172  1.00  0.00
ATOM   1594  CB  LEU   174    -173.200 140.491 -16.326  1.00  0.00
ATOM   1595  CG  LEU   174    -173.187 141.673 -15.334  1.00  0.00
ATOM   1596  CD1 LEU   174    -172.327 141.417 -14.093  1.00  0.00
ATOM   1597  CD2 LEU   174    -172.799 142.989 -16.017  1.00  0.00
ATOM   1598  C   LEU   174    -170.818 139.567 -16.347  1.00  0.00
ATOM   1599  O   LEU   174    -170.898 138.396 -15.978  1.00  0.00
ATOM   1600  N   ALA   175    -169.775 140.357 -16.113  1.00  0.00
ATOM   1601  H   ALA   175    -169.758 141.306 -16.426  1.00  0.00
ATOM   1602  CA  ALA   175    -168.602 139.952 -15.312  1.00  0.00
ATOM   1603  CB  ALA   175    -167.373 139.863 -16.222  1.00  0.00
ATOM   1604  C   ALA   175    -168.339 140.947 -14.170  1.00  0.00
ATOM   1605  O   ALA   175    -168.572 142.147 -14.323  1.00  0.00
ATOM   1606  N   GLY   176    -167.897 140.401 -13.039  1.00  0.00
ATOM   1607  H   GLY   176    -167.845 139.409 -12.922  1.00  0.00
ATOM   1608  CA  GLY   176    -167.541 141.176 -11.832  1.00  0.00
ATOM   1609  C   GLY   176    -167.024 140.276 -10.700  1.00  0.00
ATOM   1610  O   GLY   176    -167.331 139.085 -10.656  1.00  0.00
ATOM   1611  N   GLY   177    -166.162 140.869  -9.878  1.00  0.00
ATOM   1612  H   GLY   177    -165.799 141.775 -10.085  1.00  0.00
ATOM   1613  CA  GLY   177    -165.568 140.215  -8.692  1.00  0.00
ATOM   1614  C   GLY   177    -164.032 140.199  -8.727  1.00  0.00
ATOM   1615  O   GLY   177    -163.415 140.250  -9.789  1.00  0.00
ATOM   1616  N   TRP   178    -163.455 140.210  -7.528  1.00  0.00
ATOM   1617  H   TRP   178    -163.993 140.173  -6.688  1.00  0.00
ATOM   1618  CA  TRP   178    -161.993 140.190  -7.319  1.00  0.00
ATOM   1619  CB  TRP   178    -161.523 141.575  -6.842  1.00  0.00
ATOM   1620  CG  TRP   178    -160.050 141.617  -6.405  1.00  0.00
ATOM   1621  CD1 TRP   178    -158.983 141.486  -7.196  1.00  0.00
ATOM   1622  HD1 TRP   178    -158.993 141.547  -8.284  1.00  0.00
ATOM   1623  CD2 TRP   178    -159.600 141.521  -5.094  1.00  0.00
ATOM   1624  NE1 TRP   178    -157.892 141.287  -6.453  1.00  0.00
ATOM   1625  HE1 TRP   178    -156.980 141.062  -6.803  1.00  0.00
ATOM   1626  CE2 TRP   178    -158.220 141.315  -5.165  1.00  0.00
ATOM   1627  CE3 TRP   178    -160.231 141.622  -3.846  1.00  0.00
ATOM   1628  HE3 TRP   178    -161.310 141.766  -3.789  1.00  0.00
ATOM   1629  CZ2 TRP   178    -157.460 141.226  -3.990  1.00  0.00
ATOM   1630  HZ2 TRP   178    -156.380 141.096  -4.048  1.00  0.00
ATOM   1631  CZ3 TRP   178    -159.474 141.534  -2.670  1.00  0.00
ATOM   1632  HZ3 TRP   178    -159.964 141.623  -1.701  1.00  0.00
ATOM   1633  CH2 TRP   178    -158.088 141.346  -2.742  1.00  0.00
ATOM   1634  HH2 TRP   178    -157.489 141.388  -1.832  1.00  0.00
ATOM   1635  C   TRP   178    -161.542 139.079  -6.354  1.00  0.00
ATOM   1636  O   TRP   178    -162.341 138.535  -5.591  1.00  0.00
ATOM   1637  N   ASN   179    -160.328 138.619  -6.641  1.00  0.00
ATOM   1638  H   ASN   179    -159.907 138.854  -7.517  1.00  0.00
ATOM   1639  CA  ASN   179    -159.476 137.736  -5.815  1.00  0.00
ATOM   1640  CB  ASN   179    -160.087 136.343  -5.581  1.00  0.00
ATOM   1641  CG  ASN   179    -160.575 135.655  -6.860  1.00  0.00
ATOM   1642  OD1 ASN   179    -159.870 134.910  -7.523  1.00  0.00
ATOM   1643  ND2 ASN   179    -161.815 135.909  -7.213  1.00  0.00
ATOM   1644 HD21 ASN   179    -162.372 136.528  -6.660  1.00  0.00
ATOM   1645 HD22 ASN   179    -162.151 135.468  -8.040  1.00  0.00
ATOM   1646  C   ASN   179    -158.091 137.614  -6.471  1.00  0.00
ATOM   1647  O   ASN   179    -157.971 137.699  -7.693  1.00  0.00
ATOM   1648  N   SER   180    -157.074 137.558  -5.614  1.00  0.00
ATOM   1649  H   SER   180    -157.263 137.467  -4.630  1.00  0.00
ATOM   1650  CA  SER   180    -155.639 137.463  -5.981  1.00  0.00
ATOM   1651  CB  SER   180    -155.157 138.657  -6.829  1.00  0.00
ATOM   1652  OG  SER   180    -155.244 139.885  -6.096  1.00  0.00
ATOM   1653  HG  SER   180    -154.733 139.742  -5.235  1.00  0.00
ATOM   1654  C   SER   180    -154.775 137.322  -4.715  1.00  0.00
ATOM   1655  O   SER   180    -154.292 138.297  -4.134  1.00  0.00
ATOM   1656  N   GLN   181    -154.740 136.087  -4.223  1.00  0.00
ATOM   1657  H   GLN   181    -155.183 135.323  -4.691  1.00  0.00
ATOM   1658  CA  GLN   181    -154.037 135.719  -2.977  1.00  0.00
ATOM   1659  CB  GLN   181    -155.046 135.382  -1.868  1.00  0.00
ATOM   1660  CG  GLN   181    -155.727 136.601  -1.225  1.00  0.00
ATOM   1661  CD  GLN   181    -156.734 137.350  -2.109  1.00  0.00
ATOM   1662  OE1 GLN   181    -157.455 136.809  -2.937  1.00  0.00
ATOM   1663  NE2 GLN   181    -156.796 138.650  -1.939  1.00  0.00
ATOM   1664 HE21 GLN   181    -156.192 139.101  -1.289  1.00  0.00
ATOM   1665 HE22 GLN   181    -157.492 139.155  -2.449  1.00  0.00
ATOM   1666  C   GLN   181    -153.093 134.525  -3.187  1.00  0.00
ATOM   1667  O   GLN   181    -153.409 133.601  -3.935  1.00  0.00
ATOM   1668  N   MET   182    -151.954 134.584  -2.498  1.00  0.00
ATOM   1669  H   MET   182    -151.726 135.381  -1.939  1.00  0.00
ATOM   1670  CA  MET   182    -150.907 133.537  -2.504  1.00  0.00
ATOM   1671  CB  MET   182    -150.120 133.522  -3.828  1.00  0.00
ATOM   1672  CG  MET   182    -149.448 134.853  -4.189  1.00  0.00
ATOM   1673  SD  MET   182    -148.540 134.784  -5.776  1.00  0.00
ATOM   1674  CE  MET   182    -147.936 136.457  -5.850  1.00  0.00
ATOM   1675  C   MET   182    -149.949 133.702  -1.312  1.00  0.00
ATOM   1676  O   MET   182    -149.711 134.818  -0.853  1.00  0.00
ATOM   1677  N   CYS   183    -149.506 132.565  -0.780  1.00  0.00
ATOM   1678  H   CYS   183    -149.741 131.675  -1.170  1.00  0.00
ATOM   1679  CA  CYS   183    -148.589 132.505   0.377  1.00  0.00
ATOM   1680  CB  CYS   183    -149.378 132.215   1.660  1.00  0.00
ATOM   1681  SG  CYS   183    -150.568 133.529   2.114  1.00  0.00
ATOM   1682  HG  CYS   183    -151.015 132.938   3.219  1.00  0.00
ATOM   1683  C   CYS   183    -147.506 131.430   0.197  1.00  0.00
ATOM   1684  O   CYS   183    -147.754 130.387  -0.406  1.00  0.00
ATOM   1685  N   CYS   184    -146.323 131.730   0.729  1.00  0.00
ATOM   1686  H   CYS   184    -146.148 132.627   1.136  1.00  0.00
ATOM   1687  CA  CYS   184    -145.161 130.816   0.756  1.00  0.00
ATOM   1688  CB  CYS   184    -144.410 130.879  -0.581  1.00  0.00
ATOM   1689  SG  CYS   184    -143.024 129.690  -0.714  1.00  0.00
ATOM   1690  HG  CYS   184    -142.670 130.027  -1.951  1.00  0.00
ATOM   1691  C   CYS   184    -144.213 131.214   1.899  1.00  0.00
ATOM   1692  O   CYS   184    -144.042 132.398   2.186  1.00  0.00
ATOM   1693  N   GLN   185    -143.643 130.196   2.540  1.00  0.00
ATOM   1694  H   GLN   185    -143.800 129.250   2.261  1.00  0.00
ATOM   1695  CA  GLN   185    -142.705 130.368   3.666  1.00  0.00
ATOM   1696  CB  GLN   185    -143.422 129.960   4.967  1.00  0.00
ATOM   1697  CG  GLN   185    -142.579 129.950   6.254  1.00  0.00
ATOM   1698  CD  GLN   185    -141.714 131.195   6.503  1.00  0.00
ATOM   1699  OE1 GLN   185    -141.898 132.276   5.964  1.00  0.00
ATOM   1700  NE2 GLN   185    -140.619 130.997   7.198  1.00  0.00
ATOM   1701 HE21 GLN   185    -140.371 130.082   7.526  1.00  0.00
ATOM   1702 HE22 GLN   185    -140.053 131.791   7.397  1.00  0.00
ATOM   1703  C   GLN   185    -141.380 129.621   3.444  1.00  0.00
ATOM   1704  O   GLN   185    -141.363 128.486   2.968  1.00  0.00
ATOM   1705  N   GLY   186    -140.305 130.302   3.838  1.00  0.00
ATOM   1706  H   GLY   186    -140.411 131.201   4.267  1.00  0.00
ATOM   1707  CA  GLY   186    -138.911 129.814   3.764  1.00  0.00
ATOM   1708  C   GLY   186    -138.624 128.711   4.793  1.00  0.00
ATOM   1709  O   GLY   186    -138.393 128.992   5.968  1.00  0.00
ATOM   1710  N   GLU   187    -138.753 127.463   4.353  1.00  0.00
ATOM   1711  H   GLU   187    -138.958 127.267   3.386  1.00  0.00
ATOM   1712  CA  GLU   187    -138.513 126.283   5.213  1.00  0.00
ATOM   1713  CB  GLU   187    -139.833 125.591   5.594  1.00  0.00
ATOM   1714  CG  GLU   187    -140.760 126.474   6.442  1.00  0.00
ATOM   1715  CD  GLU   187    -140.119 126.997   7.735  1.00  0.00
ATOM   1716  OE1 GLU   187    -139.431 126.204   8.417  1.00  0.00
ATOM   1717  OE2 GLU   187    -140.382 128.180   8.046  1.00  0.00
ATOM   1718  C   GLU   187    -137.532 125.302   4.556  1.00  0.00
ATOM   1719  O   GLU   187    -137.912 124.391   3.819  1.00  0.00
ATOM   1720  N   ARG   188    -136.253 125.568   4.799  1.00  0.00
ATOM   1721  H   ARG   188    -135.972 126.242   5.481  1.00  0.00
ATOM   1722  CA  ARG   188    -135.148 124.865   4.111  1.00  0.00
ATOM   1723  CB  ARG   188    -134.330 125.844   3.248  1.00  0.00
ATOM   1724  CG  ARG   188    -135.151 126.840   2.411  1.00  0.00
ATOM   1725  CD  ARG   188    -136.132 126.189   1.430  1.00  0.00
ATOM   1726  NE  ARG   188    -137.079 127.218   0.964  1.00  0.00
ATOM   1727  HE  ARG   188    -136.676 127.951   0.421  1.00  0.00
ATOM   1728  CZ  ARG   188    -138.403 127.236   1.152  1.00  0.00
ATOM   1729  NH1 ARG   188    -139.063 126.266   1.768  1.00  0.00
ATOM   1730 HH11 ARG   188    -138.565 125.470   2.123  1.00  0.00
ATOM   1731 HH12 ARG   188    -140.062 126.283   1.792  1.00  0.00
ATOM   1732  NH2 ARG   188    -139.109 128.275   0.736  1.00  0.00
ATOM   1733 HH21 ARG   188    -138.668 129.036   0.266  1.00  0.00
ATOM   1734 HH22 ARG   188    -140.091 128.300   0.922  1.00  0.00
ATOM   1735  C   ARG   188    -134.221 124.188   5.130  1.00  0.00
ATOM   1736  O   ARG   188    -133.928 124.746   6.188  1.00  0.00
ATOM   1737  N   ASN   189    -133.803 122.967   4.804  1.00  0.00
ATOM   1738  H   ASN   189    -134.138 122.495   3.989  1.00  0.00
ATOM   1739  CA  ASN   189    -132.905 122.176   5.672  1.00  0.00
ATOM   1740  CB  ASN   189    -133.618 120.919   6.196  1.00  0.00
ATOM   1741  CG  ASN   189    -134.888 121.174   7.024  1.00  0.00
ATOM   1742  OD1 ASN   189    -135.790 120.353   7.080  1.00  0.00
ATOM   1743  ND2 ASN   189    -135.019 122.321   7.658  1.00  0.00
ATOM   1744 HD21 ASN   189    -134.337 123.047   7.576  1.00  0.00
ATOM   1745 HD22 ASN   189    -135.839 122.426   8.213  1.00  0.00
ATOM   1746  C   ASN   189    -131.583 121.805   4.970  1.00  0.00
ATOM   1747  O   ASN   189    -131.593 120.981   4.053  1.00  0.00
ATOM   1748  N   PRO   190    -130.492 122.526   5.277  1.00  0.00
ATOM   1749  CA  PRO   190    -129.145 122.209   4.758  1.00  0.00
ATOM   1750  CB  PRO   190    -128.237 123.293   5.342  1.00  0.00
ATOM   1751  CG  PRO   190    -129.176 124.487   5.489  1.00  0.00
ATOM   1752  CD  PRO   190    -130.486 123.843   5.945  1.00  0.00
ATOM   1753  C   PRO   190    -128.673 120.817   5.220  1.00  0.00
ATOM   1754  O   PRO   190    -128.936 120.444   6.366  1.00  0.00
ATOM   1755  N   PRO   191    -128.035 120.037   4.334  1.00  0.00
ATOM   1756  CA  PRO   191    -127.421 118.744   4.697  1.00  0.00
ATOM   1757  CB  PRO   191    -127.136 118.059   3.357  1.00  0.00
ATOM   1758  CG  PRO   191    -126.925 119.226   2.393  1.00  0.00
ATOM   1759  CD  PRO   191    -127.925 120.277   2.880  1.00  0.00
ATOM   1760  C   PRO   191    -126.148 118.930   5.536  1.00  0.00
ATOM   1761  O   PRO   191    -125.426 119.913   5.373  1.00  0.00
ATOM   1762  N   GLY   192    -125.898 117.951   6.404  1.00  0.00
ATOM   1763  H   GLY   192    -126.545 117.203   6.544  1.00  0.00
ATOM   1764  CA  GLY   192    -124.724 117.930   7.302  1.00  0.00
ATOM   1765  C   GLY   192    -123.753 116.781   6.965  1.00  0.00
ATOM   1766  O   GLY   192    -124.006 115.656   7.400  1.00  0.00
ATOM   1767  N   PRO   193    -122.727 117.018   6.128  1.00  0.00
ATOM   1768  CA  PRO   193    -121.708 115.998   5.814  1.00  0.00
ATOM   1769  CB  PRO   193    -120.967 116.546   4.591  1.00  0.00
ATOM   1770  CG  PRO   193    -121.087 118.062   4.746  1.00  0.00
ATOM   1771  CD  PRO   193    -122.478 118.253   5.354  1.00  0.00
ATOM   1772  C   PRO   193    -120.766 115.728   6.997  1.00  0.00
ATOM   1773  O   PRO   193    -120.474 116.616   7.795  1.00  0.00
ATOM   1774  N   PHE   194    -120.407 114.456   7.128  1.00  0.00
ATOM   1775  H   PHE   194    -120.751 113.747   6.514  1.00  0.00
ATOM   1776  CA  PHE   194    -119.494 113.954   8.175  1.00  0.00
ATOM   1777  CB  PHE   194    -120.280 113.187   9.251  1.00  0.00
ATOM   1778  CG  PHE   194    -121.161 112.061   8.692  1.00  0.00
ATOM   1779  CD1 PHE   194    -120.652 110.761   8.562  1.00  0.00
ATOM   1780  HD1 PHE   194    -119.632 110.534   8.875  1.00  0.00
ATOM   1781  CD2 PHE   194    -122.471 112.344   8.274  1.00  0.00
ATOM   1782  HD2 PHE   194    -122.883 113.348   8.390  1.00  0.00
ATOM   1783  CE1 PHE   194    -121.448 109.748   8.012  1.00  0.00
ATOM   1784  HE1 PHE   194    -121.056 108.735   7.924  1.00  0.00
ATOM   1785  CE2 PHE   194    -123.265 111.330   7.721  1.00  0.00
ATOM   1786  HE2 PHE   194    -124.283 111.551   7.401  1.00  0.00
ATOM   1787  CZ  PHE   194    -122.753 110.033   7.590  1.00  0.00
ATOM   1788  HZ  PHE   194    -123.372 109.244   7.163  1.00  0.00
ATOM   1789  C   PHE   194    -118.368 113.092   7.584  1.00  0.00
ATOM   1790  O   PHE   194    -118.588 112.312   6.657  1.00  0.00
ATOM   1791  N   TRP   195    -117.210 113.166   8.232  1.00  0.00
ATOM   1792  H   TRP   195    -117.118 113.668   9.090  1.00  0.00
ATOM   1793  CA  TRP   195    -115.973 112.518   7.753  1.00  0.00
ATOM   1794  CB  TRP   195    -114.901 113.582   7.486  1.00  0.00
ATOM   1795  CG  TRP   195    -115.355 114.573   6.406  1.00  0.00
ATOM   1796  CD1 TRP   195    -115.222 114.411   5.090  1.00  0.00
ATOM   1797  HD1 TRP   195    -114.666 113.608   4.607  1.00  0.00
ATOM   1798  CD2 TRP   195    -116.121 115.714   6.608  1.00  0.00
ATOM   1799  NE1 TRP   195    -115.877 115.381   4.452  1.00  0.00
ATOM   1800  HE1 TRP   195    -115.930 115.482   3.460  1.00  0.00
ATOM   1801  CE2 TRP   195    -116.445 116.195   5.337  1.00  0.00
ATOM   1802  CE3 TRP   195    -116.624 116.353   7.752  1.00  0.00
ATOM   1803  HE3 TRP   195    -116.330 116.012   8.743  1.00  0.00
ATOM   1804  CZ2 TRP   195    -117.278 117.315   5.200  1.00  0.00
ATOM   1805  HZ2 TRP   195    -117.529 117.696   4.211  1.00  0.00
ATOM   1806  CZ3 TRP   195    -117.467 117.463   7.617  1.00  0.00
ATOM   1807  HZ3 TRP   195    -117.925 117.911   8.498  1.00  0.00
ATOM   1808  CH2 TRP   195    -117.790 117.947   6.342  1.00  0.00
ATOM   1809  HH2 TRP   195    -118.454 118.804   6.241  1.00  0.00
ATOM   1810  C   TRP   195    -115.452 111.480   8.754  1.00  0.00
ATOM   1811  O   TRP   195    -115.444 111.708   9.963  1.00  0.00
ATOM   1812  N   LYS   196    -115.026 110.352   8.190  1.00  0.00
ATOM   1813  H   LYS   196    -115.038 110.241   7.197  1.00  0.00
ATOM   1814  CA  LYS   196    -114.548 109.155   8.920  1.00  0.00
ATOM   1815  CB  LYS   196    -115.687 108.441   9.682  1.00  0.00
ATOM   1816  CG  LYS   196    -117.057 108.361   8.986  1.00  0.00
ATOM   1817  CD  LYS   196    -117.095 107.447   7.756  1.00  0.00
ATOM   1818  CE  LYS   196    -118.418 107.572   6.993  1.00  0.00
ATOM   1819  NZ  LYS   196    -118.562 108.882   6.335  1.00  0.00
ATOM   1820  HZ1 LYS   196    -119.440 108.925   5.857  1.00  0.00
ATOM   1821  HZ2 LYS   196    -118.526 109.620   7.010  1.00  0.00
ATOM   1822  HZ3 LYS   196    -117.824 109.008   5.673  1.00  0.00
ATOM   1823  C   LYS   196    -113.804 108.175   7.996  1.00  0.00
ATOM   1824  O   LYS   196    -114.046 108.152   6.790  1.00  0.00
ATOM   1825  N   ALA   197    -112.824 107.484   8.578  1.00  0.00
ATOM   1826  H   ALA   197    -112.586 107.632   9.538  1.00  0.00
ATOM   1827  CA  ALA   197    -111.979 106.476   7.897  1.00  0.00
ATOM   1828  CB  ALA   197    -110.934 107.164   7.008  1.00  0.00
ATOM   1829  C   ALA   197    -111.253 105.584   8.918  1.00  0.00
ATOM   1830  O   ALA   197    -110.921 106.029  10.017  1.00  0.00
ATOM   1831  N   ALA   198    -111.046 104.329   8.527  1.00  0.00
ATOM   1832  H   ALA   198    -111.253 104.032   7.596  1.00  0.00
ATOM   1833  CA  ALA   198    -110.376 103.308   9.360  1.00  0.00
ATOM   1834  CB  ALA   198    -111.350 102.159   9.639  1.00  0.00
ATOM   1835  C   ALA   198    -109.117 102.775   8.660  1.00  0.00
ATOM   1836  O   ALA   198    -109.112 102.570   7.446  1.00  0.00
ATOM   1837  N   PHE   199    -108.085 102.525   9.463  1.00  0.00
ATOM   1838  H   PHE   199    -108.169 102.554  10.458  1.00  0.00
ATOM   1839  CA  PHE   199    -106.753 102.127   8.961  1.00  0.00
ATOM   1840  CB  PHE   199    -105.763 103.288   9.134  1.00  0.00
ATOM   1841  CG  PHE   199    -106.230 104.566   8.423  1.00  0.00
ATOM   1842  CD1 PHE   199    -105.934 104.771   7.067  1.00  0.00
ATOM   1843  HD1 PHE   199    -105.326 104.049   6.522  1.00  0.00
ATOM   1844  CD2 PHE   199    -107.019 105.501   9.112  1.00  0.00
ATOM   1845  HD2 PHE   199    -107.246 105.358  10.169  1.00  0.00
ATOM   1846  CE1 PHE   199    -106.433 105.899   6.403  1.00  0.00
ATOM   1847  HE1 PHE   199    -106.209 106.052   5.348  1.00  0.00
ATOM   1848  CE2 PHE   199    -107.521 106.626   8.446  1.00  0.00
ATOM   1849  HE2 PHE   199    -108.159 107.332   8.977  1.00  0.00
ATOM   1850  CZ  PHE   199    -107.227 106.825   7.091  1.00  0.00
ATOM   1851  HZ  PHE   199    -107.615 107.701   6.573  1.00  0.00
ATOM   1852  C   PHE   199    -106.218 100.880   9.681  1.00  0.00
ATOM   1853  O   PHE   199    -106.392 100.730  10.889  1.00  0.00
ATOM   1854  N   ALA   200    -105.565 100.020   8.899  1.00  0.00
ATOM   1855  H   ALA   200    -105.506 100.166   7.912  1.00  0.00
ATOM   1856  CA  ALA   200    -104.926  98.768   9.364  1.00  0.00
ATOM   1857  CB  ALA   200    -105.985  97.680   9.587  1.00  0.00
ATOM   1858  C   ALA   200    -103.906  98.262   8.329  1.00  0.00
ATOM   1859  O   ALA   200    -104.059  98.509   7.133  1.00  0.00
ATOM   1860  N   ASP   201    -102.841  97.635   8.831  1.00  0.00
ATOM   1861  H   ASP   201    -102.710  97.545   9.819  1.00  0.00
ATOM   1862  CA  ASP   201    -101.756  97.046   8.014  1.00  0.00
ATOM   1863  CB  ASP   201    -100.888  98.171   7.420  1.00  0.00
ATOM   1864  CG  ASP   201     -99.855  97.702   6.387  1.00  0.00
ATOM   1865  OD1 ASP   201    -100.147  96.712   5.678  1.00  0.00
ATOM   1866  OD2 ASP   201     -98.767  98.315   6.366  1.00  0.00
ATOM   1867  C   ASP   201    -100.883  96.107   8.867  1.00  0.00
ATOM   1868  O   ASP   201    -100.658  96.365  10.048  1.00  0.00
ATOM   1869  N   SER   202    -100.407  95.043   8.223  1.00  0.00
ATOM   1870  H   SER   202    -100.716  94.813   7.298  1.00  0.00
ATOM   1871  CA  SER   202     -99.484  94.040   8.802  1.00  0.00
ATOM   1872  CB  SER   202    -100.216  93.086   9.759  1.00  0.00
ATOM   1873  OG  SER   202    -101.272  92.392   9.086  1.00  0.00
ATOM   1874  HG  SER   202    -101.747  91.794   9.733  1.00  0.00
ATOM   1875  C   SER   202     -98.803  93.219   7.695  1.00  0.00
ATOM   1876  O   SER   202     -99.330  93.106   6.587  1.00  0.00
ATOM   1877  N   SER   203     -97.559  92.821   7.968  1.00  0.00
ATOM   1878  H   SER   203     -97.112  93.084   8.824  1.00  0.00
ATOM   1879  CA  SER   203     -96.695  92.006   7.076  1.00  0.00
ATOM   1880  CB  SER   203     -96.271  92.765   5.810  1.00  0.00
ATOM   1881  OG  SER   203     -97.340  92.752   4.863  1.00  0.00
ATOM   1882  HG  SER   203     -98.213  92.924   5.354  1.00  0.00
ATOM   1883  C   SER   203     -95.410  91.552   7.781  1.00  0.00
ATOM   1884  O   SER   203     -94.974  92.186   8.741  1.00  0.00
ATOM   1885  N   GLY   204     -94.884  90.419   7.315  1.00  0.00
ATOM   1886  H   GLY   204     -95.384  89.854   6.661  1.00  0.00
ATOM   1887  CA  GLY   204     -93.606  89.845   7.789  1.00  0.00
ATOM   1888  C   GLY   204     -93.719  88.367   8.190  1.00  0.00
ATOM   1889  O   GLY   204     -94.743  87.921   8.703  1.00  0.00
ATOM   1890  N   GLN   205     -92.627  87.648   7.938  1.00  0.00
ATOM   1891  H   GLN   205     -91.819  88.065   7.521  1.00  0.00
ATOM   1892  CA  GLN   205     -92.483  86.196   8.198  1.00  0.00
ATOM   1893  CB  GLN   205     -93.313  85.362   7.204  1.00  0.00
ATOM   1894  CG  GLN   205     -92.973  85.603   5.726  1.00  0.00
ATOM   1895  CD  GLN   205     -93.886  84.796   4.802  1.00  0.00
ATOM   1896  OE1 GLN   205     -94.969  85.213   4.420  1.00  0.00
ATOM   1897  NE2 GLN   205     -93.450  83.619   4.408  1.00  0.00
ATOM   1898 HE21 GLN   205     -92.563  83.272   4.690  1.00  0.00
ATOM   1899 HE22 GLN   205     -94.059  83.109   3.806  1.00  0.00
ATOM   1900  C   GLN   205     -91.007  85.766   8.149  1.00  0.00
ATOM   1901  O   GLN   205     -90.205  86.378   7.446  1.00  0.00
ATOM   1902  N   HIS   206     -90.684  84.743   8.938  1.00  0.00
ATOM   1903  H   HIS   206     -91.353  84.316   9.545  1.00  0.00
ATOM   1904  CA  HIS   206     -89.320  84.182   9.021  1.00  0.00
ATOM   1905  CB  HIS   206     -88.734  84.392  10.424  1.00  0.00
ATOM   1906  CG  HIS   206     -88.455  85.871  10.712  1.00  0.00
ATOM   1907  ND1 HIS   206     -87.341  86.525  10.402  1.00  0.00
ATOM   1908  CD2 HIS   206     -89.275  86.731  11.311  1.00  0.00
ATOM   1909  CE1 HIS   206     -87.466  87.786  10.797  1.00  0.00
ATOM   1910  NE2 HIS   206     -88.663  87.911  11.359  1.00  0.00
ATOM   1911  HE2 HIS   206     -89.031  88.749  11.754  1.00  0.00
ATOM   1912  C   HIS   206     -89.288  82.692   8.625  1.00  0.00
ATOM   1913  O   HIS   206     -89.809  81.861   9.372  1.00  0.00
ATOM   1914  N   PRO   207     -88.861  82.380   7.391  1.00  0.00
ATOM   1915  CA  PRO   207     -88.779  80.991   6.897  1.00  0.00
ATOM   1916  CB  PRO   207     -88.577  81.127   5.385  1.00  0.00
ATOM   1917  CG  PRO   207     -87.849  82.463   5.237  1.00  0.00
ATOM   1918  CD  PRO   207     -88.466  83.334   6.333  1.00  0.00
ATOM   1919  C   PRO   207     -87.660  80.173   7.571  1.00  0.00
ATOM   1920  O   PRO   207     -86.528  80.651   7.667  1.00  0.00
ATOM   1921  N   PRO   208     -87.989  78.983   8.099  1.00  0.00
ATOM   1922  CA  PRO   208     -86.988  78.038   8.638  1.00  0.00
ATOM   1923  CB  PRO   208     -87.809  76.877   9.200  1.00  0.00
ATOM   1924  CG  PRO   208     -89.121  77.544   9.603  1.00  0.00
ATOM   1925  CD  PRO   208     -89.350  78.561   8.484  1.00  0.00
ATOM   1926  C   PRO   208     -86.050  77.534   7.531  1.00  0.00
ATOM   1927  O   PRO   208     -86.463  77.346   6.389  1.00  0.00
ATOM   1928  N   ASP   209     -84.786  77.350   7.902  1.00  0.00
ATOM   1929  H   ASP   209     -84.480  77.536   8.835  1.00  0.00
ATOM   1930  CA  ASP   209     -83.744  76.822   6.997  1.00  0.00
ATOM   1931  CB  ASP   209     -82.788  77.967   6.627  1.00  0.00
ATOM   1932  CG  ASP   209     -81.738  77.598   5.570  1.00  0.00
ATOM   1933  OD1 ASP   209     -82.057  76.751   4.705  1.00  0.00
ATOM   1934  OD2 ASP   209     -80.614  78.132   5.686  1.00  0.00
ATOM   1935  C   ASP   209     -82.992  75.653   7.657  1.00  0.00
ATOM   1936  O   ASP   209     -82.642  75.724   8.833  1.00  0.00
ATOM   1937  N   ALA   210     -82.664  74.655   6.840  1.00  0.00
ATOM   1938  H   ALA   210     -82.854  74.693   5.858  1.00  0.00
ATOM   1939  CA  ALA   210     -81.930  73.453   7.285  1.00  0.00
ATOM   1940  CB  ALA   210     -82.819  72.217   7.111  1.00  0.00
ATOM   1941  C   ALA   210     -80.617  73.269   6.510  1.00  0.00
ATOM   1942  O   ALA   210     -80.577  73.381   5.285  1.00  0.00
ATOM   1943  N   CYS   211     -79.561  72.962   7.260  1.00  0.00
ATOM   1944  H   CYS   211     -79.628  72.912   8.255  1.00  0.00
ATOM   1945  CA  CYS   211     -78.206  72.741   6.713  1.00  0.00
ATOM   1946  CB  CYS   211     -77.170  73.000   7.814  1.00  0.00
ATOM   1947  SG  CYS   211     -77.131  74.740   8.378  1.00  0.00
ATOM   1948  HG  CYS   211     -76.156  74.578   9.268  1.00  0.00
ATOM   1949  C   CYS   211     -78.037  71.349   6.073  1.00  0.00
ATOM   1950  O   CYS   211     -77.489  70.413   6.657  1.00  0.00
ATOM   1951  N   ALA   212     -78.549  71.245   4.849  1.00  0.00
ATOM   1952  H   ALA   212     -79.060  72.005   4.442  1.00  0.00
ATOM   1953  CA  ALA   212     -78.519  70.004   4.049  1.00  0.00
ATOM   1954  CB  ALA   212     -79.630  70.064   2.993  1.00  0.00
ATOM   1955  C   ALA   212     -77.138  69.712   3.430  1.00  0.00
ATOM   1956  O   ALA   212     -76.815  70.115   2.312  1.00  0.00
ATOM   1957  N   PHE   213     -76.300  69.082   4.249  1.00  0.00
ATOM   1958  H   PHE   213     -76.519  68.974   5.220  1.00  0.00
ATOM   1959  CA  PHE   213     -74.939  68.665   3.853  1.00  0.00
ATOM   1960  CB  PHE   213     -73.886  69.522   4.570  1.00  0.00
ATOM   1961  CG  PHE   213     -74.025  71.012   4.233  1.00  0.00
ATOM   1962  CD1 PHE   213     -74.717  71.863   5.108  1.00  0.00
ATOM   1963  HD1 PHE   213     -75.057  71.493   6.076  1.00  0.00
ATOM   1964  CD2 PHE   213     -73.573  71.503   2.999  1.00  0.00
ATOM   1965  HD2 PHE   213     -73.040  70.849   2.309  1.00  0.00
ATOM   1966  CE1 PHE   213     -74.966  73.193   4.746  1.00  0.00
ATOM   1967  HE1 PHE   213     -75.491  73.858   5.431  1.00  0.00
ATOM   1968  CE2 PHE   213     -73.824  72.833   2.637  1.00  0.00
ATOM   1969  HE2 PHE   213     -73.490  73.206   1.669  1.00  0.00
ATOM   1970  CZ  PHE   213     -74.522  73.677   3.509  1.00  0.00
ATOM   1971  HZ  PHE   213     -74.727  74.708   3.222  1.00  0.00
ATOM   1972  C   PHE   213     -74.673  67.180   4.137  1.00  0.00
ATOM   1973  O   PHE   213     -75.021  66.671   5.202  1.00  0.00
ATOM   1974  N   ARG   214     -73.929  66.564   3.220  1.00  0.00
ATOM   1975  H   ARG   214     -73.562  67.053   2.430  1.00  0.00
ATOM   1976  CA  ARG   214     -73.543  65.142   3.306  1.00  0.00
ATOM   1977  CB  ARG   214     -73.882  64.429   1.988  1.00  0.00
ATOM   1978  CG  ARG   214     -73.692  62.903   1.989  1.00  0.00
ATOM   1979  CD  ARG   214     -74.573  62.165   3.006  1.00  0.00
ATOM   1980  NE  ARG   214     -73.854  61.974   4.281  1.00  0.00
ATOM   1981  HE  ARG   214     -73.143  61.272   4.267  1.00  0.00
ATOM   1982  CZ  ARG   214     -74.111  62.576   5.444  1.00  0.00
ATOM   1983  NH1 ARG   214     -75.093  63.448   5.597  1.00  0.00
ATOM   1984 HH11 ARG   214     -75.696  63.663   4.831  1.00  0.00
ATOM   1985 HH12 ARG   214     -75.182  63.936   6.469  1.00  0.00
ATOM   1986  NH2 ARG   214     -73.287  62.426   6.468  1.00  0.00
ATOM   1987 HH21 ARG   214     -72.476  61.844   6.394  1.00  0.00
ATOM   1988 HH22 ARG   214     -73.478  62.924   7.317  1.00  0.00
ATOM   1989  C   ARG   214     -72.052  65.021   3.655  1.00  0.00
ATOM   1990  O   ARG   214     -71.185  65.573   2.978  1.00  0.00
ATOM   1991  N   ARG   215     -71.803  64.256   4.711  1.00  0.00
ATOM   1992  H   ARG   215     -72.537  63.718   5.144  1.00  0.00
ATOM   1993  CA  ARG   215     -70.482  64.178   5.369  1.00  0.00
ATOM   1994  CB  ARG   215     -70.645  64.652   6.817  1.00  0.00
ATOM   1995  CG  ARG   215     -71.005  66.139   6.903  1.00  0.00
ATOM   1996  CD  ARG   215     -72.000  66.414   8.035  1.00  0.00
ATOM   1997  NE  ARG   215     -73.354  65.958   7.663  1.00  0.00
ATOM   1998  HE  ARG   215     -73.759  66.409   6.867  1.00  0.00
ATOM   1999  CZ  ARG   215     -74.077  65.008   8.260  1.00  0.00
ATOM   2000  NH1 ARG   215     -73.606  64.261   9.249  1.00  0.00
ATOM   2001 HH11 ARG   215     -72.671  64.411   9.566  1.00  0.00
ATOM   2002 HH12 ARG   215     -74.194  63.593   9.699  1.00  0.00
ATOM   2003  NH2 ARG   215     -75.372  64.931   7.996  1.00  0.00
ATOM   2004 HH21 ARG   215     -75.784  65.581   7.357  1.00  0.00
ATOM   2005 HH22 ARG   215     -75.941  64.265   8.476  1.00  0.00
ATOM   2006  C   ARG   215     -69.849  62.777   5.357  1.00  0.00
ATOM   2007  O   ARG   215     -70.541  61.759   5.316  1.00  0.00
ATOM   2008  N   GLY   216     -68.517  62.790   5.280  1.00  0.00
ATOM   2009  H   GLY   216     -68.039  63.651   5.114  1.00  0.00
ATOM   2010  CA  GLY   216     -67.614  61.626   5.452  1.00  0.00
ATOM   2011  C   GLY   216     -67.599  60.532   4.367  1.00  0.00
ATOM   2012  O   GLY   216     -66.530  60.151   3.897  1.00  0.00
ATOM   2013  N   ARG   217     -68.787  60.149   3.905  1.00  0.00
ATOM   2014  H   ARG   217     -69.618  60.570   4.282  1.00  0.00
ATOM   2015  CA  ARG   217     -69.033  59.019   2.977  1.00  0.00
ATOM   2016  CB  ARG   217     -70.501  59.031   2.539  1.00  0.00
ATOM   2017  CG  ARG   217     -71.430  58.630   3.691  1.00  0.00
ATOM   2018  CD  ARG   217     -72.910  58.755   3.319  1.00  0.00
ATOM   2019  NE  ARG   217     -73.280  57.815   2.245  1.00  0.00
ATOM   2020  HE  ARG   217     -72.570  57.170   1.974  1.00  0.00
ATOM   2021  CZ  ARG   217     -74.463  57.741   1.630  1.00  0.00
ATOM   2022  NH1 ARG   217     -75.476  58.542   1.932  1.00  0.00
ATOM   2023 HH11 ARG   217     -75.360  59.230   2.647  1.00  0.00
ATOM   2024 HH12 ARG   217     -76.344  58.455   1.449  1.00  0.00
ATOM   2025  NH2 ARG   217     -74.649  56.847   0.672  1.00  0.00
ATOM   2026 HH21 ARG   217     -73.913  56.228   0.407  1.00  0.00
ATOM   2027 HH22 ARG   217     -75.535  56.797   0.217  1.00  0.00
ATOM   2028  C   ARG   217     -68.113  58.907   1.747  1.00  0.00
ATOM   2029  O   ARG   217     -67.728  57.804   1.362  1.00  0.00
ATOM   2030  N   LYS   218     -67.774  60.043   1.139  1.00  0.00
ATOM   2031  H   LYS   218     -68.165  60.921   1.405  1.00  0.00
ATOM   2032  CA  LYS   218     -66.759  60.095   0.070  1.00  0.00
ATOM   2033  CB  LYS   218     -66.931  61.368  -0.768  1.00  0.00
ATOM   2034  CG  LYS   218     -67.295  61.050  -2.226  1.00  0.00
ATOM   2035  CD  LYS   218     -66.210  60.296  -3.011  1.00  0.00
ATOM   2036  CE  LYS   218     -64.949  61.134  -3.244  1.00  0.00
ATOM   2037  NZ  LYS   218     -63.971  60.406  -4.064  1.00  0.00
ATOM   2038  HZ1 LYS   218     -63.156  60.970  -4.189  1.00  0.00
ATOM   2039  HZ2 LYS   218     -63.707  59.548  -3.613  1.00  0.00
ATOM   2040  HZ3 LYS   218     -64.372  60.198  -4.955  1.00  0.00
ATOM   2041  C   LYS   218     -65.338  59.976   0.650  1.00  0.00
ATOM   2042  O   LYS   218     -64.656  60.966   0.918  1.00  0.00
ATOM   2043  N   LYS   219     -64.940  58.716   0.818  1.00  0.00
ATOM   2044  H   LYS   219     -65.612  57.983   0.693  1.00  0.00
ATOM   2045  CA  LYS   219     -63.665  58.254   1.419  1.00  0.00
ATOM   2046  CB  LYS   219     -63.755  56.750   1.755  1.00  0.00
ATOM   2047  CG  LYS   219     -63.939  55.780   0.575  1.00  0.00
ATOM   2048  CD  LYS   219     -65.382  55.697   0.065  1.00  0.00
ATOM   2049  CE  LYS   219     -65.530  54.757  -1.136  1.00  0.00
ATOM   2050  NZ  LYS   219     -64.921  55.294  -2.364  1.00  0.00
ATOM   2051  HZ1 LYS   219     -65.090  54.650  -3.111  1.00  0.00
ATOM   2052  HZ2 LYS   219     -65.342  56.174  -2.582  1.00  0.00
ATOM   2053  HZ3 LYS   219     -63.931  55.392  -2.242  1.00  0.00
ATOM   2054  C   LYS   219     -62.332  58.625   0.720  1.00  0.00
ATOM   2055  O   LYS   219     -61.404  57.826   0.592  1.00  0.00
ATOM   2056  N   ARG   220     -62.296  59.848   0.206  1.00  0.00
ATOM   2057  H   ARG   220     -63.146  60.376   0.130  1.00  0.00
ATOM   2058  CA  ARG   220     -61.092  60.514  -0.335  1.00  0.00
ATOM   2059  CB  ARG   220     -61.298  60.815  -1.823  1.00  0.00
ATOM   2060  CG  ARG   220     -60.183  60.216  -2.690  1.00  0.00
ATOM   2061  CD  ARG   220     -60.285  58.692  -2.831  1.00  0.00
ATOM   2062  NE  ARG   220     -61.395  58.328  -3.732  1.00  0.00
ATOM   2063  HE  ARG   220     -61.247  58.549  -4.693  1.00  0.00
ATOM   2064  CZ  ARG   220     -62.534  57.717  -3.395  1.00  0.00
ATOM   2065  NH1 ARG   220     -62.811  57.380  -2.145  1.00  0.00
ATOM   2066 HH11 ARG   220     -62.129  57.558  -1.432  1.00  0.00
ATOM   2067 HH12 ARG   220     -63.693  56.979  -1.906  1.00  0.00
ATOM   2068  NH2 ARG   220     -63.370  57.322  -4.342  1.00  0.00
ATOM   2069 HH21 ARG   220     -63.154  57.481  -5.304  1.00  0.00
ATOM   2070 HH22 ARG   220     -64.209  56.842  -4.092  1.00  0.00
ATOM   2071  C   ARG   220     -60.732  61.820   0.404  1.00  0.00
ATOM   2072  O   ARG   220     -59.648  62.368   0.208  1.00  0.00
ATOM   2073  N   ILE   221     -61.633  62.282   1.274  1.00  0.00
ATOM   2074  H   ILE   221     -62.436  61.740   1.520  1.00  0.00
ATOM   2075  CA  ILE   221     -61.539  63.579   1.981  1.00  0.00
ATOM   2076  CB  ILE   221     -62.782  63.900   2.847  1.00  0.00
ATOM   2077  CG1 ILE   221     -63.052  62.987   4.064  1.00  0.00
ATOM   2078  CG2 ILE   221     -64.017  64.125   1.964  1.00  0.00
ATOM   2079  CD  ILE   221     -63.321  61.495   3.823  1.00  0.00
ATOM   2080  C   ILE   221     -60.235  63.781   2.786  1.00  0.00
ATOM   2081  O   ILE   221     -59.952  63.011   3.707  1.00  0.00
ATOM   2082  N   PRO   222     -59.410  64.764   2.393  1.00  0.00
ATOM   2083  CA  PRO   222     -58.173  65.105   3.121  1.00  0.00
ATOM   2084  CB  PRO   222     -57.432  66.074   2.194  1.00  0.00
ATOM   2085  CG  PRO   222     -58.551  66.753   1.405  1.00  0.00
ATOM   2086  CD  PRO   222     -59.578  65.635   1.211  1.00  0.00
ATOM   2087  C   PRO   222     -58.478  65.738   4.485  1.00  0.00
ATOM   2088  O   PRO   222     -59.409  66.529   4.620  1.00  0.00
ATOM   2089  N   TYR   223     -57.662  65.378   5.475  1.00  0.00
ATOM   2090  H   TYR   223     -57.096  64.557   5.398  1.00  0.00
ATOM   2091  CA  TYR   223     -57.736  65.949   6.844  1.00  0.00
ATOM   2092  CB  TYR   223     -56.643  65.354   7.747  1.00  0.00
ATOM   2093  CG  TYR   223     -56.349  63.853   7.599  1.00  0.00
ATOM   2094  CD1 TYR   223     -57.346  62.923   7.256  1.00  0.00
ATOM   2095  HD1 TYR   223     -58.401  63.198   7.306  1.00  0.00
ATOM   2096  CD2 TYR   223     -55.008  63.442   7.641  1.00  0.00
ATOM   2097  HD2 TYR   223     -54.231  64.127   7.985  1.00  0.00
ATOM   2098  CE1 TYR   223     -56.994  61.610   6.914  1.00  0.00
ATOM   2099  HE1 TYR   223     -57.763  60.893   6.628  1.00  0.00
ATOM   2100  CE2 TYR   223     -54.661  62.126   7.307  1.00  0.00
ATOM   2101  HE2 TYR   223     -53.626  61.809   7.388  1.00  0.00
ATOM   2102  CZ  TYR   223     -55.653  61.213   6.931  1.00  0.00
ATOM   2103  OH  TYR   223     -55.321  59.959   6.533  1.00  0.00
ATOM   2104  HH  TYR   223     -54.323  59.848   6.538  1.00  0.00
ATOM   2105  C   TYR   223     -57.549  67.481   6.842  1.00  0.00
ATOM   2106  O   TYR   223     -58.149  68.204   7.633  1.00  0.00
ATOM   2107  N   SER   224     -56.611  67.902   5.993  1.00  0.00
ATOM   2108  H   SER   224     -56.098  67.222   5.474  1.00  0.00
ATOM   2109  CA  SER   224     -56.185  69.289   5.705  1.00  0.00
ATOM   2110  CB  SER   224     -55.558  69.948   6.942  1.00  0.00
ATOM   2111  OG  SER   224     -54.954  71.207   6.619  1.00  0.00
ATOM   2112  HG  SER   224     -54.169  71.341   7.249  1.00  0.00
ATOM   2113  C   SER   224     -55.134  69.219   4.587  1.00  0.00
ATOM   2114  O   SER   224     -54.360  68.261   4.526  1.00  0.00
ATOM   2115  N   LYS   225     -55.078  70.273   3.777  1.00  0.00
ATOM   2116  H   LYS   225     -55.636  71.082   3.965  1.00  0.00
ATOM   2117  CA  LYS   225     -54.194  70.366   2.593  1.00  0.00
ATOM   2118  CB  LYS   225     -54.367  71.720   1.890  1.00  0.00
ATOM   2119  CG  LYS   225     -55.755  71.869   1.263  1.00  0.00
ATOM   2120  CD  LYS   225     -55.901  73.229   0.580  1.00  0.00
ATOM   2121  CE  LYS   225     -57.291  73.379  -0.040  1.00  0.00
ATOM   2122  NZ  LYS   225     -57.434  74.684  -0.702  1.00  0.00
ATOM   2123  HZ1 LYS   225     -58.349  74.758  -1.099  1.00  0.00
ATOM   2124  HZ2 LYS   225     -57.302  75.416  -0.034  1.00  0.00
ATOM   2125  HZ3 LYS   225     -56.750  74.768  -1.427  1.00  0.00
ATOM   2126  C   LYS   225     -52.712  70.090   2.912  1.00  0.00
ATOM   2127  O   LYS   225     -52.222  69.003   2.608  1.00  0.00
ATOM   2128  N   GLY   226     -52.100  70.983   3.696  1.00  0.00
ATOM   2129  H   GLY   226     -52.571  71.811   3.994  1.00  0.00
ATOM   2130  CA  GLY   226     -50.688  70.881   4.135  1.00  0.00
ATOM   2131  C   GLY   226     -50.375  69.560   4.861  1.00  0.00
ATOM   2132  O   GLY   226     -49.435  68.851   4.505  1.00  0.00
ATOM   2133  N   GLN   227     -51.272  69.197   5.775  1.00  0.00
ATOM   2134  H   GLN   227     -51.927  69.862   6.137  1.00  0.00
ATOM   2135  CA  GLN   227     -51.243  67.917   6.512  1.00  0.00
ATOM   2136  CB  GLN   227     -52.454  67.840   7.451  1.00  0.00
ATOM   2137  CG  GLN   227     -52.253  68.616   8.762  1.00  0.00
ATOM   2138  CD  GLN   227     -51.980  70.118   8.608  1.00  0.00
ATOM   2139  OE1 GLN   227     -52.557  70.833   7.797  1.00  0.00
ATOM   2140  NE2 GLN   227     -51.058  70.612   9.399  1.00  0.00
ATOM   2141 HE21 GLN   227     -50.568  70.007  10.041  1.00  0.00
ATOM   2142 HE22 GLN   227     -50.856  71.585   9.353  1.00  0.00
ATOM   2143  C   GLN   227     -51.158  66.678   5.603  1.00  0.00
ATOM   2144  O   GLN   227     -50.154  65.970   5.640  1.00  0.00
ATOM   2145  N   LEU   228     -52.097  66.559   4.664  1.00  0.00
ATOM   2146  H   LEU   228     -52.841  67.230   4.575  1.00  0.00
ATOM   2147  CA  LEU   228     -52.120  65.462   3.671  1.00  0.00
ATOM   2148  CB  LEU   228     -53.415  65.560   2.849  1.00  0.00
ATOM   2149  CG  LEU   228     -54.156  64.240   2.560  1.00  0.00
ATOM   2150  CD1 LEU   228     -53.336  63.250   1.728  1.00  0.00
ATOM   2151  CD2 LEU   228     -54.681  63.598   3.848  1.00  0.00
ATOM   2152  C   LEU   228     -50.886  65.505   2.747  1.00  0.00
ATOM   2153  O   LEU   228     -50.205  64.493   2.562  1.00  0.00
ATOM   2154  N   ARG   229     -50.529  66.723   2.333  1.00  0.00
ATOM   2155  H   ARG   229     -51.128  67.516   2.486  1.00  0.00
ATOM   2156  CA  ARG   229     -49.348  67.013   1.497  1.00  0.00
ATOM   2157  CB  ARG   229     -49.325  68.513   1.177  1.00  0.00
ATOM   2158  CG  ARG   229     -48.259  68.865   0.140  1.00  0.00
ATOM   2159  CD  ARG   229     -48.279  70.344  -0.242  1.00  0.00
ATOM   2160  NE  ARG   229     -47.157  70.590  -1.166  1.00  0.00
ATOM   2161  HE  ARG   229     -46.255  70.593  -0.741  1.00  0.00
ATOM   2162  CZ  ARG   229     -47.239  70.849  -2.472  1.00  0.00
ATOM   2163  NH1 ARG   229     -48.399  70.955  -3.107  1.00  0.00
ATOM   2164 HH11 ARG   229     -49.248  70.846  -2.590  1.00  0.00
ATOM   2165 HH12 ARG   229     -48.421  71.180  -4.079  1.00  0.00
ATOM   2166  NH2 ARG   229     -46.133  70.914  -3.196  1.00  0.00
ATOM   2167 HH21 ARG   229     -45.237  70.787  -2.775  1.00  0.00
ATOM   2168 HH22 ARG   229     -46.201  71.093  -4.177  1.00  0.00
ATOM   2169  C   ARG   229     -48.022  66.539   2.123  1.00  0.00
ATOM   2170  O   ARG   229     -47.183  65.998   1.406  1.00  0.00
ATOM   2171  N   GLU   230     -47.910  66.603   3.451  1.00  0.00
ATOM   2172  H   GLU   230     -48.564  67.142   3.991  1.00  0.00
ATOM   2173  CA  GLU   230     -46.750  66.070   4.207  1.00  0.00
ATOM   2174  CB  GLU   230     -47.009  66.104   5.718  1.00  0.00
ATOM   2175  CG  GLU   230     -47.149  67.513   6.303  1.00  0.00
ATOM   2176  CD  GLU   230     -47.580  67.487   7.775  1.00  0.00
ATOM   2177  OE1 GLU   230     -48.435  68.330   8.126  1.00  0.00
ATOM   2178  OE2 GLU   230     -47.071  66.621   8.523  1.00  0.00
ATOM   2179  C   GLU   230     -46.409  64.623   3.801  1.00  0.00
ATOM   2180  O   GLU   230     -45.343  64.373   3.235  1.00  0.00
ATOM   2181  N   LEU   231     -47.397  63.732   3.929  1.00  0.00
ATOM   2182  H   LEU   231     -48.290  63.982   4.303  1.00  0.00
ATOM   2183  CA  LEU   231     -47.239  62.320   3.524  1.00  0.00
ATOM   2184  CB  LEU   231     -48.380  61.438   4.043  1.00  0.00
ATOM   2185  CG  LEU   231     -47.844  60.117   4.612  1.00  0.00
ATOM   2186  CD1 LEU   231     -47.257  60.318   6.012  1.00  0.00
ATOM   2187  CD2 LEU   231     -48.917  59.029   4.626  1.00  0.00
ATOM   2188  C   LEU   231     -47.079  62.164   2.002  1.00  0.00
ATOM   2189  O   LEU   231     -46.103  61.565   1.562  1.00  0.00
ATOM   2190  N   GLU   232     -47.849  62.943   1.240  1.00  0.00
ATOM   2191  H   GLU   232     -48.563  63.519   1.642  1.00  0.00
ATOM   2192  CA  GLU   232     -47.765  62.975  -0.240  1.00  0.00
ATOM   2193  CB  GLU   232     -48.735  64.016  -0.813  1.00  0.00
ATOM   2194  CG  GLU   232     -50.199  63.632  -0.590  1.00  0.00
ATOM   2195  CD  GLU   232     -51.153  64.677  -1.170  1.00  0.00
ATOM   2196  OE1 GLU   232     -51.429  64.576  -2.385  1.00  0.00
ATOM   2197  OE2 GLU   232     -51.608  65.533  -0.381  1.00  0.00
ATOM   2198  C   GLU   232     -46.343  63.256  -0.766  1.00  0.00
ATOM   2199  O   GLU   232     -45.766  62.431  -1.475  1.00  0.00
ATOM   2200  N   ARG   233     -45.744  64.338  -0.270  1.00  0.00
ATOM   2201  H   ARG   233     -46.234  64.975   0.336  1.00  0.00
ATOM   2202  CA  ARG   233     -44.377  64.758  -0.646  1.00  0.00
ATOM   2203  CB  ARG   233     -44.072  66.190  -0.181  1.00  0.00
ATOM   2204  CG  ARG   233     -45.048  67.228  -0.751  1.00  0.00
ATOM   2205  CD  ARG   233     -45.086  67.254  -2.283  1.00  0.00
ATOM   2206  NE  ARG   233     -46.343  67.889  -2.716  1.00  0.00
ATOM   2207  HE  ARG   233     -46.413  68.879  -2.579  1.00  0.00
ATOM   2208  CZ  ARG   233     -47.386  67.282  -3.285  1.00  0.00
ATOM   2209  NH1 ARG   233     -47.408  65.983  -3.556  1.00  0.00
ATOM   2210 HH11 ARG   233     -46.611  65.426  -3.330  1.00  0.00
ATOM   2211 HH12 ARG   233     -48.203  65.581  -4.003  1.00  0.00
ATOM   2212  NH2 ARG   233     -48.467  67.996  -3.551  1.00  0.00
ATOM   2213 HH21 ARG   233     -48.472  68.972  -3.323  1.00  0.00
ATOM   2214 HH22 ARG   233     -49.263  67.564  -3.967  1.00  0.00
ATOM   2215  C   ARG   233     -43.286  63.792  -0.162  1.00  0.00
ATOM   2216  O   ARG   233     -42.455  63.370  -0.967  1.00  0.00
ATOM   2217  N   GLU   234     -43.387  63.335   1.092  1.00  0.00
ATOM   2218  H   GLU   234     -44.045  63.708   1.752  1.00  0.00
ATOM   2219  CA  GLU   234     -42.443  62.318   1.604  1.00  0.00
ATOM   2220  CB  GLU   234     -42.510  62.114   3.130  1.00  0.00
ATOM   2221  CG  GLU   234     -43.777  61.483   3.727  1.00  0.00
ATOM   2222  CD  GLU   234     -43.957  59.986   3.434  1.00  0.00
ATOM   2223  OE1 GLU   234     -42.950  59.249   3.499  1.00  0.00
ATOM   2224  OE2 GLU   234     -45.120  59.600   3.199  1.00  0.00
ATOM   2225  C   GLU   234     -42.513  60.998   0.814  1.00  0.00
ATOM   2226  O   GLU   234     -41.481  60.562   0.316  1.00  0.00
ATOM   2227  N   TYR   235     -43.736  60.601   0.452  1.00  0.00
ATOM   2228  H   TYR   235     -44.560  61.083   0.770  1.00  0.00
ATOM   2229  CA  TYR   235     -44.032  59.393  -0.346  1.00  0.00
ATOM   2230  CB  TYR   235     -45.549  59.242  -0.484  1.00  0.00
ATOM   2231  CG  TYR   235     -46.023  57.841  -0.099  1.00  0.00
ATOM   2232  CD1 TYR   235     -45.788  56.755  -0.957  1.00  0.00
ATOM   2233  HD1 TYR   235     -45.190  56.885  -1.860  1.00  0.00
ATOM   2234  CD2 TYR   235     -46.787  57.665   1.063  1.00  0.00
ATOM   2235  HD2 TYR   235     -46.904  58.482   1.776  1.00  0.00
ATOM   2236  CE1 TYR   235     -46.313  55.494  -0.646  1.00  0.00
ATOM   2237  HE1 TYR   235     -46.124  54.644  -1.299  1.00  0.00
ATOM   2238  CE2 TYR   235     -47.326  56.406   1.360  1.00  0.00
ATOM   2239  HE2 TYR   235     -47.947  56.280   2.244  1.00  0.00
ATOM   2240  CZ  TYR   235     -47.079  55.320   0.511  1.00  0.00
ATOM   2241  OH  TYR   235     -47.501  54.077   0.847  1.00  0.00
ATOM   2242  HH  TYR   235     -48.149  54.147   1.616  1.00  0.00
ATOM   2243  C   TYR   235     -43.411  59.449  -1.751  1.00  0.00
ATOM   2244  O   TYR   235     -42.811  58.476  -2.205  1.00  0.00
ATOM   2245  N   ALA   236     -43.536  60.618  -2.384  1.00  0.00
ATOM   2246  H   ALA   236     -44.138  61.334  -2.023  1.00  0.00
ATOM   2247  CA  ALA   236     -42.938  60.923  -3.702  1.00  0.00
ATOM   2248  CB  ALA   236     -43.311  62.353  -4.101  1.00  0.00
ATOM   2249  C   ALA   236     -41.408  60.736  -3.742  1.00  0.00
ATOM   2250  O   ALA   236     -40.857  60.363  -4.776  1.00  0.00
ATOM   2251  N   ALA   237     -40.746  61.070  -2.634  1.00  0.00
ATOM   2252  H   ALA   237     -41.194  61.582  -1.899  1.00  0.00
ATOM   2253  CA  ALA   237     -39.315  60.773  -2.422  1.00  0.00
ATOM   2254  CB  ALA   237     -38.731  61.754  -1.397  1.00  0.00
ATOM   2255  C   ALA   237     -39.088  59.304  -2.005  1.00  0.00
ATOM   2256  O   ALA   237     -38.379  58.557  -2.680  1.00  0.00
ATOM   2257  N   ASN   238     -39.642  58.929  -0.853  1.00  0.00
ATOM   2258  H   ASN   238     -40.236  59.559  -0.339  1.00  0.00
ATOM   2259  CA  ASN   238     -39.601  57.560  -0.302  1.00  0.00
ATOM   2260  CB  ASN   238     -38.683  57.479   0.930  1.00  0.00
ATOM   2261  CG  ASN   238     -37.216  57.908   0.771  1.00  0.00
ATOM   2262  OD1 ASN   238     -36.528  58.194   1.739  1.00  0.00
ATOM   2263  ND2 ASN   238     -36.691  57.984  -0.433  1.00  0.00
ATOM   2264 HD21 ASN   238     -37.241  57.836  -1.258  1.00  0.00
ATOM   2265 HD22 ASN   238     -35.729  58.232  -0.482  1.00  0.00
ATOM   2266  C   ASN   238     -41.016  57.152   0.137  1.00  0.00
ATOM   2267  O   ASN   238     -41.649  57.846   0.930  1.00  0.00
ATOM   2268  N   LYS   239     -41.412  55.945  -0.261  1.00  0.00
ATOM   2269  H   LYS   239     -40.907  55.447  -0.963  1.00  0.00
ATOM   2270  CA  LYS   239     -42.718  55.349   0.110  1.00  0.00
ATOM   2271  CB  LYS   239     -42.905  53.975  -0.552  1.00  0.00
ATOM   2272  CG  LYS   239     -41.815  52.948  -0.212  1.00  0.00
ATOM   2273  CD  LYS   239     -42.045  51.560  -0.827  1.00  0.00
ATOM   2274  CE  LYS   239     -41.832  51.477  -2.345  1.00  0.00
ATOM   2275  NZ  LYS   239     -42.950  52.041  -3.118  1.00  0.00
ATOM   2276  HZ1 LYS   239     -42.757  51.962  -4.096  1.00  0.00
ATOM   2277  HZ2 LYS   239     -43.789  51.537  -2.904  1.00  0.00
ATOM   2278  HZ3 LYS   239     -43.077  53.003  -2.879  1.00  0.00
ATOM   2279  C   LYS   239     -43.017  55.270   1.623  1.00  0.00
ATOM   2280  O   LYS   239     -44.176  55.208   2.025  1.00  0.00
ATOM   2281  N   PHE   240     -41.953  55.160   2.417  1.00  0.00
ATOM   2282  H   PHE   240     -41.030  55.141   2.038  1.00  0.00
ATOM   2283  CA  PHE   240     -41.991  55.189   3.891  1.00  0.00
ATOM   2284  CB  PHE   240     -42.172  53.766   4.443  1.00  0.00
ATOM   2285  CG  PHE   240     -42.344  53.756   5.967  1.00  0.00
ATOM   2286  CD1 PHE   240     -41.242  53.492   6.796  1.00  0.00
ATOM   2287  HD1 PHE   240     -40.310  53.123   6.369  1.00  0.00
ATOM   2288  CD2 PHE   240     -43.540  54.220   6.534  1.00  0.00
ATOM   2289  HD2 PHE   240     -44.418  54.369   5.907  1.00  0.00
ATOM   2290  CE1 PHE   240     -41.331  53.715   8.177  1.00  0.00
ATOM   2291  HE1 PHE   240     -40.466  53.542   8.815  1.00  0.00
ATOM   2292  CE2 PHE   240     -43.625  54.456   7.911  1.00  0.00
ATOM   2293  HE2 PHE   240     -44.535  54.879   8.333  1.00  0.00
ATOM   2294  CZ  PHE   240     -42.520  54.206   8.733  1.00  0.00
ATOM   2295  HZ  PHE   240     -42.560  54.459   9.792  1.00  0.00
ATOM   2296  C   PHE   240     -40.693  55.819   4.424  1.00  0.00
ATOM   2297  O   PHE   240     -39.619  55.617   3.856  1.00  0.00
ATOM   2298  N   ILE   241     -40.831  56.535   5.535  1.00  0.00
ATOM   2299  H   ILE   241     -41.698  56.548   6.033  1.00  0.00
ATOM   2300  CA  ILE   241     -39.712  57.228   6.212  1.00  0.00
ATOM   2301  CB  ILE   241     -39.696  58.755   5.975  1.00  0.00
ATOM   2302  CG1 ILE   241     -41.064  59.452   5.982  1.00  0.00
ATOM   2303  CG2 ILE   241     -38.948  59.066   4.677  1.00  0.00
ATOM   2304  CD  ILE   241     -41.785  59.449   7.330  1.00  0.00
ATOM   2305  C   ILE   241     -39.582  56.881   7.704  1.00  0.00
ATOM   2306  O   ILE   241     -40.572  56.605   8.380  1.00  0.00
ATOM   2307  N   THR   242     -38.369  57.077   8.216  1.00  0.00
ATOM   2308  H   THR   242     -37.692  57.617   7.717  1.00  0.00
ATOM   2309  CA  THR   242     -37.941  56.664   9.575  1.00  0.00
ATOM   2310  CB  THR   242     -36.504  57.116   9.884  1.00  0.00
ATOM   2311  OG1 THR   242     -36.387  58.537   9.757  1.00  0.00
ATOM   2312  HG1 THR   242     -35.422  58.782   9.631  1.00  0.00
ATOM   2313  CG2 THR   242     -35.473  56.383   9.020  1.00  0.00
ATOM   2314  C   THR   242     -38.855  57.148  10.712  1.00  0.00
ATOM   2315  O   THR   242     -39.482  58.204  10.626  1.00  0.00
ATOM   2316  N   LYS   243     -38.798  56.406  11.819  1.00  0.00
ATOM   2317  H   LYS   243     -38.313  55.534  11.821  1.00  0.00
ATOM   2318  CA  LYS   243     -39.598  56.655  13.040  1.00  0.00
ATOM   2319  CB  LYS   243     -39.119  55.757  14.189  1.00  0.00
ATOM   2320  CG  LYS   243     -39.339  54.249  13.983  1.00  0.00
ATOM   2321  CD  LYS   243     -40.812  53.819  13.952  1.00  0.00
ATOM   2322  CE  LYS   243     -41.361  53.705  12.526  1.00  0.00
ATOM   2323  NZ  LYS   243     -42.792  53.369  12.533  1.00  0.00
ATOM   2324  HZ1 LYS   243     -43.126  53.292  11.594  1.00  0.00
ATOM   2325  HZ2 LYS   243     -42.931  52.501  13.008  1.00  0.00
ATOM   2326  HZ3 LYS   243     -43.310  54.089  13.006  1.00  0.00
ATOM   2327  C   LYS   243     -39.658  58.122  13.503  1.00  0.00
ATOM   2328  O   LYS   243     -40.738  58.705  13.538  1.00  0.00
ATOM   2329  N   ASP   244     -38.496  58.768  13.600  1.00  0.00
ATOM   2330  H   ASP   244     -37.628  58.275  13.537  1.00  0.00
ATOM   2331  CA  ASP   244     -38.408  60.208  13.941  1.00  0.00
ATOM   2332  CB  ASP   244     -36.947  60.673  13.985  1.00  0.00
ATOM   2333  CG  ASP   244     -36.166  59.977  15.104  1.00  0.00
ATOM   2334  OD1 ASP   244     -36.091  60.567  16.201  1.00  0.00
ATOM   2335  OD2 ASP   244     -35.727  58.835  14.839  1.00  0.00
ATOM   2336  C   ASP   244     -39.218  61.101  12.978  1.00  0.00
ATOM   2337  O   ASP   244     -40.148  61.778  13.411  1.00  0.00
ATOM   2338  N   LYS   245     -39.046  60.853  11.680  1.00  0.00
ATOM   2339  H   LYS   245     -38.538  60.053  11.357  1.00  0.00
ATOM   2340  CA  LYS   245     -39.747  61.593  10.612  1.00  0.00
ATOM   2341  CB  LYS   245     -39.158  61.236   9.241  1.00  0.00
ATOM   2342  CG  LYS   245     -37.722  61.735   9.046  1.00  0.00
ATOM   2343  CD  LYS   245     -37.651  63.264   8.955  1.00  0.00
ATOM   2344  CE  LYS   245     -36.213  63.771   8.810  1.00  0.00
ATOM   2345  NZ  LYS   245     -35.421  63.559  10.032  1.00  0.00
ATOM   2346  HZ1 LYS   245     -34.493  63.906   9.888  1.00  0.00
ATOM   2347  HZ2 LYS   245     -35.844  64.056  10.790  1.00  0.00
ATOM   2348  HZ3 LYS   245     -35.385  62.584  10.244  1.00  0.00
ATOM   2349  C   LYS   245     -41.268  61.363  10.628  1.00  0.00
ATOM   2350  O   LYS   245     -42.024  62.331  10.715  1.00  0.00
ATOM   2351  N   ARG   246     -41.693  60.099  10.723  1.00  0.00
ATOM   2352  H   ARG   246     -41.062  59.318  10.672  1.00  0.00
ATOM   2353  CA  ARG   246     -43.131  59.765  10.833  1.00  0.00
ATOM   2354  CB  ARG   246     -43.449  58.282  10.547  1.00  0.00
ATOM   2355  CG  ARG   246     -42.776  57.203  11.405  1.00  0.00
ATOM   2356  CD  ARG   246     -43.324  57.080  12.832  1.00  0.00
ATOM   2357  NE  ARG   246     -44.647  56.435  12.899  1.00  0.00
ATOM   2358  HE  ARG   246     -45.319  56.750  12.233  1.00  0.00
ATOM   2359  CZ  ARG   246     -45.008  55.488  13.769  1.00  0.00
ATOM   2360  NH1 ARG   246     -44.171  55.013  14.682  1.00  0.00
ATOM   2361 HH11 ARG   246     -43.238  55.370  14.722  1.00  0.00
ATOM   2362 HH12 ARG   246     -44.482  54.344  15.353  1.00  0.00
ATOM   2363  NH2 ARG   246     -46.262  55.064  13.814  1.00  0.00
ATOM   2364 HH21 ARG   246     -46.953  55.450  13.203  1.00  0.00
ATOM   2365 HH22 ARG   246     -46.513  54.359  14.473  1.00  0.00
ATOM   2366  C   ARG   246     -43.801  60.306  12.109  1.00  0.00
ATOM   2367  O   ARG   246     -44.900  60.851  12.030  1.00  0.00
ATOM   2368  N   ARG   247     -43.064  60.316  13.221  1.00  0.00
ATOM   2369  H   ARG   247     -42.213  59.784  13.292  1.00  0.00
ATOM   2370  CA  ARG   247     -43.509  60.948  14.483  1.00  0.00
ATOM   2371  CB  ARG   247     -42.592  60.577  15.652  1.00  0.00
ATOM   2372  CG  ARG   247     -42.742  59.097  16.007  1.00  0.00
ATOM   2373  CD  ARG   247     -41.843  58.696  17.175  1.00  0.00
ATOM   2374  NE  ARG   247     -41.943  57.238  17.358  1.00  0.00
ATOM   2375  HE  ARG   247     -42.872  56.881  17.444  1.00  0.00
ATOM   2376  CZ  ARG   247     -40.931  56.371  17.431  1.00  0.00
ATOM   2377  NH1 ARG   247     -39.661  56.752  17.407  1.00  0.00
ATOM   2378 HH11 ARG   247     -39.451  57.725  17.335  1.00  0.00
ATOM   2379 HH12 ARG   247     -38.933  56.077  17.497  1.00  0.00
ATOM   2380  NH2 ARG   247     -41.190  55.075  17.506  1.00  0.00
ATOM   2381 HH21 ARG   247     -42.135  54.755  17.509  1.00  0.00
ATOM   2382 HH22 ARG   247     -40.436  54.425  17.570  1.00  0.00
ATOM   2383  C   ARG   247     -43.659  62.474  14.370  1.00  0.00
ATOM   2384  O   ARG   247     -44.734  62.994  14.667  1.00  0.00
ATOM   2385  N   LYS   248     -42.675  63.131  13.756  1.00  0.00
ATOM   2386  H   LYS   248     -41.795  62.688  13.555  1.00  0.00
ATOM   2387  CA  LYS   248     -42.742  64.576  13.437  1.00  0.00
ATOM   2388  CB  LYS   248     -41.420  65.057  12.823  1.00  0.00
ATOM   2389  CG  LYS   248     -40.415  65.592  13.853  1.00  0.00
ATOM   2390  CD  LYS   248     -39.901  64.539  14.841  1.00  0.00
ATOM   2391  CE  LYS   248     -38.883  65.136  15.812  1.00  0.00
ATOM   2392  NZ  LYS   248     -38.419  64.124  16.773  1.00  0.00
ATOM   2393  HZ1 LYS   248     -37.759  64.538  17.400  1.00  0.00
ATOM   2394  HZ2 LYS   248     -39.199  63.778  17.295  1.00  0.00
ATOM   2395  HZ3 LYS   248     -37.983  63.369  16.285  1.00  0.00
ATOM   2396  C   LYS   248     -43.929  64.935  12.523  1.00  0.00
ATOM   2397  O   LYS   248     -44.758  65.769  12.889  1.00  0.00
ATOM   2398  N   ILE   249     -44.104  64.152  11.457  1.00  0.00
ATOM   2399  H   ILE   249     -43.392  63.503  11.168  1.00  0.00
ATOM   2400  CA  ILE   249     -45.268  64.257  10.547  1.00  0.00
ATOM   2401  CB  ILE   249     -45.053  63.361   9.306  1.00  0.00
ATOM   2402  CG1 ILE   249     -43.874  63.919   8.491  1.00  0.00
ATOM   2403  CG2 ILE   249     -46.311  63.253   8.423  1.00  0.00
ATOM   2404  CD  ILE   249     -43.278  62.938   7.474  1.00  0.00
ATOM   2405  C   ILE   249     -46.594  63.989  11.291  1.00  0.00
ATOM   2406  O   ILE   249     -47.565  64.717  11.098  1.00  0.00
ATOM   2407  N   SER   250     -46.618  62.989  12.171  1.00  0.00
ATOM   2408  H   SER   250     -45.903  62.280  12.175  1.00  0.00
ATOM   2409  CA  SER   250     -47.805  62.693  13.005  1.00  0.00
ATOM   2410  CB  SER   250     -47.657  61.378  13.777  1.00  0.00
ATOM   2411  OG  SER   250     -46.867  61.458  14.967  1.00  0.00
ATOM   2412  HG  SER   250     -45.991  61.937  14.795  1.00  0.00
ATOM   2413  C   SER   250     -48.218  63.849  13.932  1.00  0.00
ATOM   2414  O   SER   250     -49.366  64.282  13.879  1.00  0.00
ATOM   2415  N   ALA   251     -47.226  64.503  14.539  1.00  0.00
ATOM   2416  H   ALA   251     -46.293  64.136  14.559  1.00  0.00
ATOM   2417  CA  ALA   251     -47.429  65.732  15.334  1.00  0.00
ATOM   2418  CB  ALA   251     -46.115  66.117  16.022  1.00  0.00
ATOM   2419  C   ALA   251     -47.963  66.894  14.473  1.00  0.00
ATOM   2420  O   ALA   251     -49.050  67.406  14.733  1.00  0.00
ATOM   2421  N   ALA   252     -47.305  67.124  13.334  1.00  0.00
ATOM   2422  H   ALA   252     -46.435  66.661  13.139  1.00  0.00
ATOM   2423  CA  ALA   252     -47.705  68.135  12.329  1.00  0.00
ATOM   2424  CB  ALA   252     -46.614  68.226  11.261  1.00  0.00
ATOM   2425  C   ALA   252     -49.088  67.906  11.679  1.00  0.00
ATOM   2426  O   ALA   252     -49.709  68.845  11.180  1.00  0.00
ATOM   2427  N   THR   253     -49.551  66.658  11.710  1.00  0.00
ATOM   2428  H   THR   253     -48.966  65.908  12.021  1.00  0.00
ATOM   2429  CA  THR   253     -50.880  66.237  11.204  1.00  0.00
ATOM   2430  CB  THR   253     -50.789  64.987  10.307  1.00  0.00
ATOM   2431  OG1 THR   253     -50.108  63.922  10.974  1.00  0.00
ATOM   2432  HG1 THR   253     -49.115  64.121  10.959  1.00  0.00
ATOM   2433  CG2 THR   253     -50.117  65.283   8.967  1.00  0.00
ATOM   2434  C   THR   253     -51.926  65.966  12.302  1.00  0.00
ATOM   2435  O   THR   253     -53.041  65.546  11.994  1.00  0.00
ATOM   2436  N   SER   254     -51.607  66.342  13.545  1.00  0.00
ATOM   2437  H   SER   254     -50.769  66.861  13.728  1.00  0.00
ATOM   2438  CA  SER   254     -52.446  66.136  14.753  1.00  0.00
ATOM   2439  CB  SER   254     -53.659  67.080  14.748  1.00  0.00
ATOM   2440  OG  SER   254     -53.226  68.443  14.804  1.00  0.00
ATOM   2441  HG  SER   254     -54.023  69.040  14.717  1.00  0.00
ATOM   2442  C   SER   254     -52.891  64.679  14.997  1.00  0.00
ATOM   2443  O   SER   254     -53.915  64.405  15.625  1.00  0.00
ATOM   2444  N   LEU   255     -52.009  63.750  14.634  1.00  0.00
ATOM   2445  H   LEU   255     -51.088  64.001  14.317  1.00  0.00
ATOM   2446  CA  LEU   255     -52.284  62.301  14.675  1.00  0.00
ATOM   2447  CB  LEU   255     -52.222  61.732  13.249  1.00  0.00
ATOM   2448  CG  LEU   255     -53.261  62.335  12.287  1.00  0.00
ATOM   2449  CD1 LEU   255     -53.028  61.818  10.867  1.00  0.00
ATOM   2450  CD2 LEU   255     -54.700  62.026  12.713  1.00  0.00
ATOM   2451  C   LEU   255     -51.333  61.539  15.613  1.00  0.00
ATOM   2452  O   LEU   255     -50.128  61.778  15.641  1.00  0.00
ATOM   2453  N   SER   256     -51.895  60.528  16.271  1.00  0.00
ATOM   2454  H   SER   256     -52.858  60.298  16.125  1.00  0.00
ATOM   2455  CA  SER   256     -51.245  59.680  17.303  1.00  0.00
ATOM   2456  CB  SER   256     -52.357  58.995  18.111  1.00  0.00
ATOM   2457  OG  SER   256     -53.203  58.256  17.221  1.00  0.00
ATOM   2458  HG  SER   256     -53.727  57.574  17.742  1.00  0.00
ATOM   2459  C   SER   256     -50.220  58.633  16.808  1.00  0.00
ATOM   2460  O   SER   256     -50.094  57.548  17.380  1.00  0.00
ATOM   2461  N   GLU   257     -49.397  59.030  15.836  1.00  0.00
ATOM   2462  H   GLU   257     -49.318  60.017  15.655  1.00  0.00
ATOM   2463  CA  GLU   257     -48.435  58.206  15.056  1.00  0.00
ATOM   2464  CB  GLU   257     -47.058  58.029  15.725  1.00  0.00
ATOM   2465  CG  GLU   257     -47.027  57.291  17.067  1.00  0.00
ATOM   2466  CD  GLU   257     -45.622  57.310  17.675  1.00  0.00
ATOM   2467  OE1 GLU   257     -45.307  58.313  18.350  1.00  0.00
ATOM   2468  OE2 GLU   257     -44.889  56.317  17.469  1.00  0.00
ATOM   2469  C   GLU   257     -48.939  56.913  14.386  1.00  0.00
ATOM   2470  O   GLU   257     -48.812  56.767  13.171  1.00  0.00
ATOM   2471  N   ARG   258     -49.697  56.100  15.116  1.00  0.00
ATOM   2472  H   ARG   258     -49.860  56.294  16.090  1.00  0.00
ATOM   2473  CA  ARG   258     -50.358  54.884  14.586  1.00  0.00
ATOM   2474  CB  ARG   258     -51.226  54.246  15.676  1.00  0.00
ATOM   2475  CG  ARG   258     -50.393  53.718  16.849  1.00  0.00
ATOM   2476  CD  ARG   258     -51.266  53.126  17.961  1.00  0.00
ATOM   2477  NE  ARG   258     -51.969  51.917  17.492  1.00  0.00
ATOM   2478  HE  ARG   258     -52.614  52.061  16.745  1.00  0.00
ATOM   2479  CZ  ARG   258     -51.840  50.679  17.976  1.00  0.00
ATOM   2480  NH1 ARG   258     -51.029  50.387  18.983  1.00  0.00
ATOM   2481 HH11 ARG   258     -50.491  51.116  19.402  1.00  0.00
ATOM   2482 HH12 ARG   258     -50.961  49.450  19.317  1.00  0.00
ATOM   2483  NH2 ARG   258     -52.539  49.690  17.441  1.00  0.00
ATOM   2484 HH21 ARG   258     -53.160  49.864  16.680  1.00  0.00
ATOM   2485 HH22 ARG   258     -52.441  48.768  17.809  1.00  0.00
ATOM   2486  C   ARG   258     -51.234  55.201  13.358  1.00  0.00
ATOM   2487  O   ARG   258     -51.119  54.564  12.311  1.00  0.00
ATOM   2488  N   GLN   259     -51.924  56.338  13.442  1.00  0.00
ATOM   2489  H   GLN   259     -52.111  56.748  14.334  1.00  0.00
ATOM   2490  CA  GLN   259     -52.741  56.874  12.335  1.00  0.00
ATOM   2491  CB  GLN   259     -53.413  58.205  12.705  1.00  0.00
ATOM   2492  CG  GLN   259     -54.103  58.262  14.076  1.00  0.00
ATOM   2493  CD  GLN   259     -55.008  57.066  14.382  1.00  0.00
ATOM   2494  OE1 GLN   259     -54.606  56.101  15.017  1.00  0.00
ATOM   2495  NE2 GLN   259     -56.254  57.128  13.968  1.00  0.00
ATOM   2496 HE21 GLN   259     -56.599  57.921  13.475  1.00  0.00
ATOM   2497 HE22 GLN   259     -56.830  56.341  14.172  1.00  0.00
ATOM   2498  C   GLN   259     -51.951  57.070  11.028  1.00  0.00
ATOM   2499  O   GLN   259     -52.354  56.507  10.011  1.00  0.00
ATOM   2500  N   ILE   260     -50.751  57.661  11.095  1.00  0.00
ATOM   2501  H   ILE   260     -50.259  57.790  11.956  1.00  0.00
ATOM   2502  CA  ILE   260     -49.994  57.961   9.856  1.00  0.00
ATOM   2503  CB  ILE   260     -49.024  59.176   9.844  1.00  0.00
ATOM   2504  CG1 ILE   260     -47.517  58.914  10.030  1.00  0.00
ATOM   2505  CG2 ILE   260     -49.539  60.345  10.692  1.00  0.00
ATOM   2506  CD  ILE   260     -47.059  58.346  11.373  1.00  0.00
ATOM   2507  C   ILE   260     -49.401  56.717   9.175  1.00  0.00
ATOM   2508  O   ILE   260     -49.352  56.684   7.951  1.00  0.00
ATOM   2509  N   THR   261     -49.028  55.691   9.942  1.00  0.00
ATOM   2510  H   THR   261     -49.076  55.709  10.943  1.00  0.00
ATOM   2511  CA  THR   261     -48.574  54.399   9.371  1.00  0.00
ATOM   2512  CB  THR   261     -47.815  53.526  10.378  1.00  0.00
ATOM   2513  OG1 THR   261     -48.511  53.488  11.625  1.00  0.00
ATOM   2514  HG1 THR   261     -48.120  52.768  12.203  1.00  0.00
ATOM   2515  CG2 THR   261     -46.374  54.013  10.548  1.00  0.00
ATOM   2516  C   THR   261     -49.702  53.594   8.705  1.00  0.00
ATOM   2517  O   THR   261     -49.515  53.047   7.618  1.00  0.00
ATOM   2518  N   ILE   262     -50.891  53.628   9.306  1.00  0.00
ATOM   2519  H   ILE   262     -50.978  53.891  10.272  1.00  0.00
ATOM   2520  CA  ILE   262     -52.132  53.135   8.664  1.00  0.00
ATOM   2521  CB  ILE   262     -53.266  53.084   9.722  1.00  0.00
ATOM   2522  CG1 ILE   262     -53.223  51.774  10.524  1.00  0.00
ATOM   2523  CG2 ILE   262     -54.688  53.260   9.170  1.00  0.00
ATOM   2524  CD  ILE   262     -52.083  51.646  11.540  1.00  0.00
ATOM   2525  C   ILE   262     -52.439  53.940   7.377  1.00  0.00
ATOM   2526  O   ILE   262     -52.602  53.366   6.299  1.00  0.00
ATOM   2527  N   TRP   263     -52.350  55.264   7.494  1.00  0.00
ATOM   2528  H   TRP   263     -52.318  55.698   8.401  1.00  0.00
ATOM   2529  CA  TRP   263     -52.461  56.218   6.371  1.00  0.00
ATOM   2530  CB  TRP   263     -52.431  57.632   6.962  1.00  0.00
ATOM   2531  CG  TRP   263     -52.478  58.813   5.982  1.00  0.00
ATOM   2532  CD1 TRP   263     -52.981  58.849   4.747  1.00  0.00
ATOM   2533  HD1 TRP   263     -53.526  58.038   4.261  1.00  0.00
ATOM   2534  CD2 TRP   263     -51.914  60.054   6.230  1.00  0.00
ATOM   2535  NE1 TRP   263     -52.741  60.042   4.199  1.00  0.00
ATOM   2536  HE1 TRP   263     -53.007  60.313   3.276  1.00  0.00
ATOM   2537  CE2 TRP   263     -52.089  60.809   5.069  1.00  0.00
ATOM   2538  CE3 TRP   263     -51.286  60.614   7.350  1.00  0.00
ATOM   2539  HE3 TRP   263     -51.230  60.051   8.278  1.00  0.00
ATOM   2540  CZ2 TRP   263     -51.617  62.128   5.018  1.00  0.00
ATOM   2541  HZ2 TRP   263     -51.642  62.680   4.081  1.00  0.00
ATOM   2542  CZ3 TRP   263     -50.821  61.934   7.304  1.00  0.00
ATOM   2543  HZ3 TRP   263     -50.333  62.370   8.176  1.00  0.00
ATOM   2544  CH2 TRP   263     -50.989  62.690   6.138  1.00  0.00
ATOM   2545  HH2 TRP   263     -50.620  63.712   6.100  1.00  0.00
ATOM   2546  C   TRP   263     -51.405  56.000   5.267  1.00  0.00
ATOM   2547  O   TRP   263     -51.735  56.114   4.091  1.00  0.00
ATOM   2548  N   PHE   264     -50.189  55.596   5.637  1.00  0.00
ATOM   2549  H   PHE   264     -49.842  55.823   6.554  1.00  0.00
ATOM   2550  CA  PHE   264     -49.154  55.121   4.692  1.00  0.00
ATOM   2551  CB  PHE   264     -47.897  54.638   5.428  1.00  0.00
ATOM   2552  CG  PHE   264     -46.808  55.708   5.548  1.00  0.00
ATOM   2553  CD1 PHE   264     -46.546  56.347   6.769  1.00  0.00
ATOM   2554  HD1 PHE   264     -47.084  56.056   7.667  1.00  0.00
ATOM   2555  CD2 PHE   264     -46.003  55.986   4.435  1.00  0.00
ATOM   2556  HD2 PHE   264     -46.124  55.419   3.512  1.00  0.00
ATOM   2557  CE1 PHE   264     -45.498  57.271   6.871  1.00  0.00
ATOM   2558  HE1 PHE   264     -45.301  57.772   7.818  1.00  0.00
ATOM   2559  CE2 PHE   264     -44.957  56.907   4.536  1.00  0.00
ATOM   2560  HE2 PHE   264     -44.344  57.122   3.661  1.00  0.00
ATOM   2561  CZ  PHE   264     -44.705  57.551   5.752  1.00  0.00
ATOM   2562  HZ  PHE   264     -43.914  58.294   5.814  1.00  0.00
ATOM   2563  C   PHE   264     -49.652  53.997   3.769  1.00  0.00
ATOM   2564  O   PHE   264     -49.577  54.135   2.548  1.00  0.00
ATOM   2565  N   GLN   265     -50.247  52.957   4.357  1.00  0.00
ATOM   2566  H   GLN   265     -50.258  52.855   5.355  1.00  0.00
ATOM   2567  CA  GLN   265     -50.863  51.853   3.589  1.00  0.00
ATOM   2568  CB  GLN   265     -51.226  50.679   4.504  1.00  0.00
ATOM   2569  CG  GLN   265     -50.679  49.349   3.970  1.00  0.00
ATOM   2570  CD  GLN   265     -51.201  48.970   2.578  1.00  0.00
ATOM   2571  OE1 GLN   265     -50.554  49.151   1.560  1.00  0.00
ATOM   2572  NE2 GLN   265     -52.262  48.202   2.533  1.00  0.00
ATOM   2573 HE21 GLN   265     -52.651  47.822   3.380  1.00  0.00
ATOM   2574 HE22 GLN   265     -52.761  48.107   1.669  1.00  0.00
ATOM   2575  C   GLN   265     -52.103  52.299   2.792  1.00  0.00
ATOM   2576  O   GLN   265     -52.229  51.981   1.611  1.00  0.00
ATOM   2577  N   ASN   266     -52.934  53.142   3.408  1.00  0.00
ATOM   2578  H   ASN   266     -52.875  53.297   4.399  1.00  0.00
ATOM   2579  CA  ASN   266     -54.097  53.767   2.739  1.00  0.00
ATOM   2580  CB  ASN   266     -54.828  54.663   3.748  1.00  0.00
ATOM   2581  CG  ASN   266     -56.278  55.030   3.396  1.00  0.00
ATOM   2582  OD1 ASN   266     -57.102  55.261   4.267  1.00  0.00
ATOM   2583  ND2 ASN   266     -56.640  55.101   2.131  1.00  0.00
ATOM   2584 HD21 ASN   266     -56.003  54.906   1.385  1.00  0.00
ATOM   2585 HD22 ASN   266     -57.593  55.337   1.963  1.00  0.00
ATOM   2586  C   ASN   266     -53.664  54.581   1.501  1.00  0.00
ATOM   2587  O   ASN   266     -54.299  54.495   0.448  1.00  0.00
ATOM   2588  N   ARG   267     -52.581  55.346   1.648  1.00  0.00
ATOM   2589  H   ARG   267     -52.219  55.570   2.562  1.00  0.00
ATOM   2590  CA  ARG   267     -51.919  56.056   0.538  1.00  0.00
ATOM   2591  CB  ARG   267     -50.833  57.019   1.020  1.00  0.00
ATOM   2592  CG  ARG   267     -51.380  58.448   1.054  1.00  0.00
ATOM   2593  CD  ARG   267     -50.269  59.499   1.163  1.00  0.00
ATOM   2594  NE  ARG   267     -49.366  59.499  -0.007  1.00  0.00
ATOM   2595  HE  ARG   267     -48.511  58.998   0.124  1.00  0.00
ATOM   2596  CZ  ARG   267     -49.598  60.013  -1.220  1.00  0.00
ATOM   2597  NH1 ARG   267     -50.760  60.545  -1.571  1.00  0.00
ATOM   2598 HH11 ARG   267     -51.518  60.529  -0.920  1.00  0.00
ATOM   2599 HH12 ARG   267     -50.845  61.021  -2.444  1.00  0.00
ATOM   2600  NH2 ARG   267     -48.598  60.110  -2.082  1.00  0.00
ATOM   2601 HH21 ARG   267     -47.683  59.801  -1.824  1.00  0.00
ATOM   2602 HH22 ARG   267     -48.751  60.513  -2.982  1.00  0.00
ATOM   2603  C   ARG   267     -51.364  55.129  -0.548  1.00  0.00
ATOM   2604  O   ARG   267     -51.725  55.308  -1.705  1.00  0.00
ATOM   2605  N   ARG   268     -50.704  54.042  -0.151  1.00  0.00
ATOM   2606  H   ARG   268     -50.378  53.945   0.793  1.00  0.00
ATOM   2607  CA  ARG   268     -50.239  52.983  -1.076  1.00  0.00
ATOM   2608  CB  ARG   268     -49.614  51.867  -0.223  1.00  0.00
ATOM   2609  CG  ARG   268     -48.791  50.824  -0.986  1.00  0.00
ATOM   2610  CD  ARG   268     -49.654  49.730  -1.624  1.00  0.00
ATOM   2611  NE  ARG   268     -48.809  48.760  -2.343  1.00  0.00
ATOM   2612  HE  ARG   268     -48.777  47.847  -1.933  1.00  0.00
ATOM   2613  CZ  ARG   268     -48.196  48.934  -3.517  1.00  0.00
ATOM   2614  NH1 ARG   268     -48.393  50.006  -4.274  1.00  0.00
ATOM   2615 HH11 ARG   268     -49.025  50.710  -3.954  1.00  0.00
ATOM   2616 HH12 ARG   268     -47.925  50.099  -5.149  1.00  0.00
ATOM   2617  NH2 ARG   268     -47.183  48.143  -3.832  1.00  0.00
ATOM   2618 HH21 ARG   268     -46.892  47.435  -3.191  1.00  0.00
ATOM   2619 HH22 ARG   268     -46.706  48.273  -4.697  1.00  0.00
ATOM   2620  C   ARG   268     -51.402  52.474  -1.954  1.00  0.00
ATOM   2621  O   ARG   268     -51.340  52.588  -3.181  1.00  0.00
ATOM   2622  N   VAL   269     -52.527  52.192  -1.292  1.00  0.00
ATOM   2623  H   VAL   269     -52.516  52.105  -0.291  1.00  0.00
ATOM   2624  CA  VAL   269     -53.801  51.806  -1.940  1.00  0.00
ATOM   2625  CB  VAL   269     -54.878  51.421  -0.899  1.00  0.00
ATOM   2626  CG1 VAL   269     -56.193  51.000  -1.565  1.00  0.00
ATOM   2627  CG2 VAL   269     -54.417  50.259  -0.012  1.00  0.00
ATOM   2628  C   VAL   269     -54.290  52.884  -2.931  1.00  0.00
ATOM   2629  O   VAL   269     -54.380  52.611  -4.128  1.00  0.00
ATOM   2630  N   LYS   270     -54.533  54.108  -2.458  1.00  0.00
ATOM   2631  H   LYS   270     -54.428  54.336  -1.486  1.00  0.00
ATOM   2632  CA  LYS   270     -55.004  55.197  -3.346  1.00  0.00
ATOM   2633  CB  LYS   270     -55.593  56.401  -2.587  1.00  0.00
ATOM   2634  CG  LYS   270     -54.706  57.122  -1.561  1.00  0.00
ATOM   2635  CD  LYS   270     -53.558  57.946  -2.157  1.00  0.00
ATOM   2636  CE  LYS   270     -54.012  59.176  -2.944  1.00  0.00
ATOM   2637  NZ  LYS   270     -52.854  59.791  -3.606  1.00  0.00
ATOM   2638  HZ1 LYS   270     -53.119  60.677  -3.989  1.00  0.00
ATOM   2639  HZ2 LYS   270     -52.114  59.899  -2.941  1.00  0.00
ATOM   2640  HZ3 LYS   270     -52.548  59.194  -4.348  1.00  0.00
ATOM   2641  C   LYS   270     -54.031  55.597  -4.475  1.00  0.00
ATOM   2642  O   LYS   270     -54.462  55.838  -5.599  1.00  0.00
ATOM   2643  N   GLU   271     -52.730  55.499  -4.209  1.00  0.00
ATOM   2644  H   GLU   271     -52.404  55.335  -3.269  1.00  0.00
ATOM   2645  CA  GLU   271     -51.658  55.724  -5.202  1.00  0.00
ATOM   2646  CB  GLU   271     -50.283  55.747  -4.522  1.00  0.00
ATOM   2647  CG  GLU   271     -50.064  57.047  -3.739  1.00  0.00
ATOM   2648  CD  GLU   271     -48.822  56.971  -2.847  1.00  0.00
ATOM   2649  OE1 GLU   271     -48.996  56.617  -1.662  1.00  0.00
ATOM   2650  OE2 GLU   271     -47.727  57.278  -3.369  1.00  0.00
ATOM   2651  C   GLU   271     -51.683  54.699  -6.347  1.00  0.00
ATOM   2652  O   GLU   271     -51.653  55.091  -7.511  1.00  0.00
ATOM   2653  N   LYS   272     -51.823  53.412  -6.018  1.00  0.00
ATOM   2654  H   LYS   272     -51.736  53.086  -5.071  1.00  0.00
ATOM   2655  CA  LYS   272     -52.022  52.369  -7.049  1.00  0.00
ATOM   2656  CB  LYS   272     -51.665  50.964  -6.540  1.00  0.00
ATOM   2657  CG  LYS   272     -52.554  50.463  -5.404  1.00  0.00
ATOM   2658  CD  LYS   272     -51.993  49.187  -4.788  1.00  0.00
ATOM   2659  CE  LYS   272     -52.832  48.808  -3.571  1.00  0.00
ATOM   2660  NZ  LYS   272     -52.198  47.714  -2.831  1.00  0.00
ATOM   2661  HZ1 LYS   272     -52.726  47.514  -2.007  1.00  0.00
ATOM   2662  HZ2 LYS   272     -52.162  46.905  -3.423  1.00  0.00
ATOM   2663  HZ3 LYS   272     -51.265  47.982  -2.581  1.00  0.00
ATOM   2664  C   LYS   272     -53.400  52.436  -7.737  1.00  0.00
ATOM   2665  O   LYS   272     -53.496  52.235  -8.947  1.00  0.00
ATOM   2666  N   LYS   273     -54.428  52.814  -6.975  1.00  0.00
ATOM   2667  H   LYS   273     -54.359  52.800  -5.972  1.00  0.00
ATOM   2668  CA  LYS   273     -55.777  53.137  -7.491  1.00  0.00
ATOM   2669  CB  LYS   273     -56.627  53.562  -6.286  1.00  0.00
ATOM   2670  CG  LYS   273     -58.081  53.938  -6.581  1.00  0.00
ATOM   2671  CD  LYS   273     -58.750  54.386  -5.280  1.00  0.00
ATOM   2672  CE  LYS   273     -60.183  54.871  -5.502  1.00  0.00
ATOM   2673  NZ  LYS   273     -60.783  55.276  -4.222  1.00  0.00
ATOM   2674  HZ1 LYS   273     -61.701  55.651  -4.368  1.00  0.00
ATOM   2675  HZ2 LYS   273     -60.841  54.488  -3.611  1.00  0.00
ATOM   2676  HZ3 LYS   273     -60.222  55.984  -3.792  1.00  0.00
ATOM   2677  C   LYS   273     -55.720  54.232  -8.578  1.00  0.00
ATOM   2678  O   LYS   273     -56.333  54.091  -9.636  1.00  0.00
ATOM   2679  N   VAL   274     -54.913  55.266  -8.335  1.00  0.00
ATOM   2680  H   VAL   274     -54.565  55.446  -7.409  1.00  0.00
ATOM   2681  CA  VAL   274     -54.577  56.303  -9.334  1.00  0.00
ATOM   2682  CB  VAL   274     -54.041  57.584  -8.652  1.00  0.00
ATOM   2683  CG1 VAL   274     -53.682  58.679  -9.665  1.00  0.00
ATOM   2684  CG2 VAL   274     -55.072  58.175  -7.682  1.00  0.00
ATOM   2685  C   VAL   274     -53.599  55.721 -10.378  1.00  0.00
ATOM   2686  O   VAL   274     -52.379  55.743 -10.227  1.00  0.00
ATOM   2687  N   LEU   275     -54.210  55.053 -11.355  1.00  0.00
ATOM   2688  H   LEU   275     -55.176  54.813 -11.233  1.00  0.00
ATOM   2689  CA  LEU   275     -53.589  54.492 -12.579  1.00  0.00
ATOM   2690  CB  LEU   275     -52.952  55.587 -13.449  1.00  0.00
ATOM   2691  CG  LEU   275     -53.974  56.567 -14.040  1.00  0.00
ATOM   2692  CD1 LEU   275     -53.241  57.763 -14.647  1.00  0.00
ATOM   2693  CD2 LEU   275     -54.838  55.896 -15.114  1.00  0.00
ATOM   2694  C   LEU   275     -52.606  53.316 -12.445  1.00  0.00
ATOM   2695  O   LEU   275     -52.721  52.366 -13.216  1.00  0.00
ATOM   2696  N   ALA   276     -51.768  53.301 -11.408  1.00  0.00
ATOM   2697  H   ALA   276     -51.772  54.054 -10.740  1.00  0.00
ATOM   2698  CA  ALA   276     -50.697  52.293 -11.235  1.00  0.00
ATOM   2699  CB  ALA   276     -49.921  52.564  -9.943  1.00  0.00
ATOM   2700  C   ALA   276     -51.157  50.824 -11.324  1.00  0.00
ATOM   2701  O   ALA   276     -50.720  50.104 -12.220  1.00  0.00
ATOM   2702  N   LYS   277     -52.136  50.443 -10.505  1.00  0.00
ATOM   2703  H   LYS   277     -52.512  51.072  -9.815  1.00  0.00
ATOM   2704  CA  LYS   277     -52.762  49.103 -10.543  1.00  0.00
ATOM   2705  CB  LYS   277     -53.548  48.870  -9.245  1.00  0.00
ATOM   2706  CG  LYS   277     -54.005  47.417  -9.082  1.00  0.00
ATOM   2707  CD  LYS   277     -54.339  47.102  -7.623  1.00  0.00
ATOM   2708  CE  LYS   277     -54.685  45.622  -7.454  1.00  0.00
ATOM   2709  NZ  LYS   277     -54.802  45.265  -6.033  1.00  0.00
ATOM   2710  HZ1 LYS   277     -55.079  44.307  -5.947  1.00  0.00
ATOM   2711  HZ2 LYS   277     -53.914  45.399  -5.584  1.00  0.00
ATOM   2712  HZ3 LYS   277     -55.483  45.851  -5.598  1.00  0.00
ATOM   2713  C   LYS   277     -53.647  48.909 -11.791  1.00  0.00
ATOM   2714  O   LYS   277     -53.587  47.864 -12.434  1.00  0.00
ATOM   2715  N   VAL   278     -54.292  49.995 -12.218  1.00  0.00
ATOM   2716  H   VAL   278     -54.197  50.860 -11.729  1.00  0.00
ATOM   2717  CA  VAL   278     -55.174  50.061 -13.411  1.00  0.00
ATOM   2718  CB  VAL   278     -55.798  51.472 -13.527  1.00  0.00
ATOM   2719  CG1 VAL   278     -56.769  51.597 -14.708  1.00  0.00
ATOM   2720  CG2 VAL   278     -56.543  51.880 -12.249  1.00  0.00
ATOM   2721  C   VAL   278     -54.420  49.662 -14.702  1.00  0.00
ATOM   2722  O   VAL   278     -54.956  48.935 -15.536  1.00  0.00
ATOM   2723  N   LYS   279     -53.171  50.116 -14.822  1.00  0.00
ATOM   2724  H   LYS   279     -52.837  50.852 -14.223  1.00  0.00
ATOM   2725  CA  LYS   279     -52.240  49.739 -15.911  1.00  0.00
ATOM   2726  CB  LYS   279     -50.929  50.518 -15.763  1.00  0.00
ATOM   2727  CG  LYS   279     -51.109  51.989 -16.157  1.00  0.00
ATOM   2728  CD  LYS   279     -49.830  52.818 -16.000  1.00  0.00
ATOM   2729  CE  LYS   279     -49.484  53.094 -14.534  1.00  0.00
ATOM   2730  NZ  LYS   279     -48.288  53.938 -14.420  1.00  0.00
ATOM   2731  HZ1 LYS   279     -48.081  54.094 -13.454  1.00  0.00
ATOM   2732  HZ2 LYS   279     -47.516  53.475 -14.855  1.00  0.00
ATOM   2733  HZ3 LYS   279     -48.452  54.814 -14.874  1.00  0.00
ATOM   2734  C   LYS   279     -51.965  48.227 -16.036  1.00  0.00
ATOM   2735  O   LYS   279     -51.534  47.754 -17.089  1.00  0.00
ATOM   2736  N   ASN   280     -52.136  47.517 -14.917  1.00  0.00
ATOM   2737  H   ASN   280     -52.359  47.984 -14.059  1.00  0.00
ATOM   2738  CA  ASN   280     -52.186  46.045 -14.788  1.00  0.00
ATOM   2739  CB  ASN   280     -53.575  45.573 -15.258  1.00  0.00
ATOM   2740  CG  ASN   280     -53.882  44.124 -14.874  1.00  0.00
ATOM   2741  OD1 ASN   280     -54.481  43.847 -13.845  1.00  0.00
ATOM   2742  ND2 ASN   280     -53.493  43.167 -15.692  1.00  0.00
ATOM   2743 HD21 ASN   280     -53.011  43.339 -16.553  1.00  0.00
ATOM   2744 HD22 ASN   280     -53.705  42.237 -15.407  1.00  0.00
ATOM   2745  C   ASN   280     -51.019  45.293 -15.461  1.00  0.00
ATOM   2746  O   ASN   280     -49.954  45.125 -14.873  1.00  0.00
ATOM   2747  N   SER   281     -51.212  44.961 -16.735  1.00  0.00
ATOM   2748  H   SER   281     -52.008  45.313 -17.226  1.00  0.00
ATOM   2749  CA  SER   281     -50.274  44.175 -17.561  1.00  0.00
ATOM   2750  CB  SER   281     -50.962  43.758 -18.864  1.00  0.00
ATOM   2751  OG  SER   281     -52.213  43.122 -18.570  1.00  0.00
ATOM   2752  HG  SER   281     -52.541  42.663 -19.401  1.00  0.00
ATOM   2753  C   SER   281     -48.974  44.930 -17.884  1.00  0.00
ATOM   2754  O   SER   281     -47.924  44.313 -18.040  1.00  0.00
ATOM   2755  N   ALA   282     -49.079  46.253 -18.022  1.00  0.00
ATOM   2756  H   ALA   282     -49.946  46.735 -17.872  1.00  0.00
ATOM   2757  CA  ALA   282     -47.921  47.132 -18.278  1.00  0.00
ATOM   2758  CB  ALA   282     -47.969  47.630 -19.728  1.00  0.00
ATOM   2759  C   ALA   282     -47.875  48.287 -17.262  1.00  0.00
ATOM   2760  O   ALA   282     -48.388  49.383 -17.487  1.00  0.00
ATOM   2761  N   THR   283     -47.350  47.954 -16.086  1.00  0.00
ATOM   2762  H   THR   283     -47.036  47.024 -15.894  1.00  0.00
ATOM   2763  CA  THR   283     -47.207  48.914 -14.970  1.00  0.00
ATOM   2764  CB  THR   283     -48.284  48.678 -13.893  1.00  0.00
ATOM   2765  OG1 THR   283     -48.211  49.729 -12.930  1.00  0.00
ATOM   2766  HG1 THR   283     -49.154  49.896 -12.586  1.00  0.00
ATOM   2767  CG2 THR   283     -48.216  47.312 -13.198  1.00  0.00
ATOM   2768  C   THR   283     -45.785  48.934 -14.373  1.00  0.00
ATOM   2769  O   THR   283     -45.163  47.874 -14.268  1.00  0.00
ATOM   2770  N   PRO   284     -45.237  50.119 -14.063  1.00  0.00
ATOM   2771  CA  PRO   284     -43.927  50.249 -13.392  1.00  0.00
ATOM   2772  CB  PRO   284     -43.563  51.731 -13.518  1.00  0.00
ATOM   2773  CG  PRO   284     -44.918  52.430 -13.618  1.00  0.00
ATOM   2774  CD  PRO   284     -45.762  51.449 -14.434  1.00  0.00
ATOM   2775  C   PRO   284     -43.937  49.773 -11.930  1.00  0.00
ATOM   2776  O1  PRO   284     -44.968  49.980 -11.253  1.00  0.00
ATOM   2777  O2  PRO   284     -42.873  49.278 -11.498  1.00  0.00
TER
ENDMDL
