# Supplementary material for: Computational Modeling of complete HOXB13 protein for predicting the functional effect of SNPs and the associated role in hereditary prostate cancer
Source: Sci Rep. 2017 Mar 8;7:43830. doi: 10.1038/srep43830 (PMC5363706; doi:10.1038/srep43830)
Supplement: Supplementary Dataset [file srep43830-s1.zip › SR Supplementary Data Files Complete/Energy minimised protein/Energy Minimised R123H.pdb]

TITLE     Protein
REMARK    THIS IS A SIMULATION BOX
CRYST1  164.847  162.861  135.714  90.00  90.00  90.00 P 1           1
MODEL        1
ATOM      1  N   MET     1     -59.707  21.621   2.817  1.00  0.00
ATOM      2  H1  MET     1     -60.695  21.751   2.680  1.00  0.00
ATOM      3  H2  MET     1     -59.485  21.805   3.774  1.00  0.00
ATOM      4  H3  MET     1     -59.207  22.261   2.234  1.00  0.00
ATOM      5  CA  MET     1     -59.329  20.233   2.462  1.00  0.00
ATOM      6  CB  MET     1     -60.076  19.783   1.195  1.00  0.00
ATOM      7  CG  MET     1     -59.701  20.565  -0.071  1.00  0.00
ATOM      8  SD  MET     1     -60.551  19.983  -1.584  1.00  0.00
ATOM      9  CE  MET     1     -59.732  18.425  -1.857  1.00  0.00
ATOM     10  C   MET     1     -57.813  19.959   2.328  1.00  0.00
ATOM     11  O   MET     1     -57.013  20.859   2.076  1.00  0.00
ATOM     12  N   GLU     2     -57.461  18.684   2.473  1.00  0.00
ATOM     13  H   GLU     2     -58.133  17.991   2.727  1.00  0.00
ATOM     14  CA  GLU     2     -56.077  18.197   2.305  1.00  0.00
ATOM     15  CB  GLU     2     -55.661  17.473   3.597  1.00  0.00
ATOM     16  CG  GLU     2     -54.157  17.189   3.735  1.00  0.00
ATOM     17  CD  GLU     2     -53.630  16.149   2.741  1.00  0.00
ATOM     18  OE1 GLU     2     -53.746  14.944   3.052  1.00  0.00
ATOM     19  OE2 GLU     2     -53.162  16.588   1.669  1.00  0.00
ATOM     20  C   GLU     2     -56.010  17.280   1.063  1.00  0.00
ATOM     21  O   GLU     2     -56.435  16.125   1.150  1.00  0.00
ATOM     22  N   PRO     3     -55.592  17.809  -0.100  1.00  0.00
ATOM     23  CA  PRO     3     -55.415  17.012  -1.332  1.00  0.00
ATOM     24  CB  PRO     3     -55.150  18.039  -2.439  1.00  0.00
ATOM     25  CG  PRO     3     -55.792  19.318  -1.907  1.00  0.00
ATOM     26  CD  PRO     3     -55.503  19.249  -0.408  1.00  0.00
ATOM     27  C   PRO     3     -54.252  16.011  -1.197  1.00  0.00
ATOM     28  O   PRO     3     -53.091  16.335  -1.441  1.00  0.00
ATOM     29  N   GLY     4     -54.603  14.821  -0.714  1.00  0.00
ATOM     30  H   GLY     4     -55.518  14.665  -0.342  1.00  0.00
ATOM     31  CA  GLY     4     -53.661  13.698  -0.528  1.00  0.00
ATOM     32  C   GLY     4     -54.043  12.474  -1.371  1.00  0.00
ATOM     33  O   GLY     4     -55.220  12.176  -1.579  1.00  0.00
ATOM     34  N   ASN     5     -53.013  11.806  -1.884  1.00  0.00
ATOM     35  H   ASN     5     -52.069  12.091  -1.718  1.00  0.00
ATOM     36  CA  ASN     5     -53.164  10.580  -2.695  1.00  0.00
ATOM     37  CB  ASN     5     -52.730  10.827  -4.148  1.00  0.00
ATOM     38  CG  ASN     5     -53.507  11.905  -4.922  1.00  0.00
ATOM     39  OD1 ASN     5     -53.045  12.424  -5.925  1.00  0.00
ATOM     40  ND2 ASN     5     -54.695  12.278  -4.492  1.00  0.00
ATOM     41 HD21 ASN     5     -55.086  11.922  -3.643  1.00  0.00
ATOM     42 HD22 ASN     5     -55.171  12.952  -5.049  1.00  0.00
ATOM     43  C   ASN     5     -52.350   9.415  -2.109  1.00  0.00
ATOM     44  O   ASN     5     -51.261   9.615  -1.573  1.00  0.00
ATOM     45  N   TYR     6     -52.906   8.214  -2.246  1.00  0.00
ATOM     46  H   TYR     6     -53.751   8.080  -2.761  1.00  0.00
ATOM     47  CA  TYR     6     -52.285   6.970  -1.750  1.00  0.00
ATOM     48  CB  TYR     6     -53.102   6.440  -0.562  1.00  0.00
ATOM     49  CG  TYR     6     -52.428   5.243   0.121  1.00  0.00
ATOM     50  CD1 TYR     6     -51.372   5.453   1.021  1.00  0.00
ATOM     51  HD1 TYR     6     -51.118   6.462   1.347  1.00  0.00
ATOM     52  CD2 TYR     6     -52.779   3.935  -0.249  1.00  0.00
ATOM     53  HD2 TYR     6     -53.595   3.760  -0.952  1.00  0.00
ATOM     54  CE1 TYR     6     -50.654   4.359   1.525  1.00  0.00
ATOM     55  HE1 TYR     6     -49.835   4.516   2.226  1.00  0.00
ATOM     56  CE2 TYR     6     -52.058   2.845   0.256  1.00  0.00
ATOM     57  HE2 TYR     6     -52.311   1.836  -0.068  1.00  0.00
ATOM     58  CZ  TYR     6     -50.992   3.058   1.138  1.00  0.00
ATOM     59  OH  TYR     6     -50.246   2.012   1.574  1.00  0.00
ATOM     60  HH  TYR     6     -50.628   1.165   1.210  1.00  0.00
ATOM     61  C   TYR     6     -52.169   5.918  -2.867  1.00  0.00
ATOM     62  O   TYR     6     -52.984   5.879  -3.788  1.00  0.00
ATOM     63  N   ALA     7     -51.151   5.070  -2.737  1.00  0.00
ATOM     64  H   ALA     7     -50.550   5.111  -1.941  1.00  0.00
ATOM     65  CA  ALA     7     -50.864   3.964  -3.674  1.00  0.00
ATOM     66  CB  ALA     7     -49.494   3.363  -3.342  1.00  0.00
ATOM     67  C   ALA     7     -51.954   2.876  -3.663  1.00  0.00
ATOM     68  O   ALA     7     -52.123   2.149  -2.683  1.00  0.00
ATOM     69  N   THR     8     -52.807   2.939  -4.683  1.00  0.00
ATOM     70  H   THR     8     -52.919   3.788  -5.203  1.00  0.00
ATOM     71  CA  THR     8     -53.900   1.967  -4.931  1.00  0.00
ATOM     72  CB  THR     8     -54.741   2.415  -6.142  1.00  0.00
ATOM     73  OG1 THR     8     -54.953   3.830  -6.088  1.00  0.00
ATOM     74  HG1 THR     8     -55.604   4.097  -6.801  1.00  0.00
ATOM     75  CG2 THR     8     -56.101   1.709  -6.174  1.00  0.00
ATOM     76  C   THR     8     -53.366   0.537  -5.148  1.00  0.00
ATOM     77  O   THR     8     -53.176   0.056  -6.266  1.00  0.00
ATOM     78  N   LEU     9     -53.108  -0.114  -4.019  1.00  0.00
ATOM     79  H   LEU     9     -53.067   0.393  -3.156  1.00  0.00
ATOM     80  CA  LEU     9     -52.625  -1.508  -3.947  1.00  0.00
ATOM     81  CB  LEU     9     -52.050  -1.775  -2.546  1.00  0.00
ATOM     82  CG  LEU     9     -50.873  -0.859  -2.176  1.00  0.00
ATOM     83  CD1 LEU     9     -50.561  -0.997  -0.686  1.00  0.00
ATOM     84  CD2 LEU     9     -49.621  -1.182  -2.998  1.00  0.00
ATOM     85  C   LEU     9     -53.731  -2.515  -4.308  1.00  0.00
ATOM     86  O   LEU     9     -54.539  -2.928  -3.476  1.00  0.00
ATOM     87  N   ASP    10     -53.825  -2.771  -5.611  1.00  0.00
ATOM     88  H   ASP    10     -53.314  -2.211  -6.266  1.00  0.00
ATOM     89  CA  ASP    10     -54.807  -3.704  -6.201  1.00  0.00
ATOM     90  CB  ASP    10     -54.841  -3.486  -7.725  1.00  0.00
ATOM     91  CG  ASP    10     -55.827  -4.386  -8.487  1.00  0.00
ATOM     92  OD1 ASP    10     -56.851  -4.773  -7.881  1.00  0.00
ATOM     93  OD2 ASP    10     -55.546  -4.641  -9.678  1.00  0.00
ATOM     94  C   ASP    10     -54.576  -5.180  -5.813  1.00  0.00
ATOM     95  O   ASP    10     -54.082  -5.982  -6.606  1.00  0.00
ATOM     96  N   GLY    11     -55.046  -5.514  -4.613  1.00  0.00
ATOM     97  H   GLY    11     -55.269  -4.798  -3.947  1.00  0.00
ATOM     98  CA  GLY    11     -55.111  -6.896  -4.085  1.00  0.00
ATOM     99  C   GLY    11     -56.270  -7.710  -4.688  1.00  0.00
ATOM    100  O   GLY    11     -57.003  -8.388  -3.972  1.00  0.00
ATOM    101  N   ALA    12     -56.372  -7.648  -6.015  1.00  0.00
ATOM    102  H   ALA    12     -55.643  -7.219  -6.554  1.00  0.00
ATOM    103  CA  ALA    12     -57.470  -8.218  -6.824  1.00  0.00
ATOM    104  CB  ALA    12     -58.713  -7.324  -6.727  1.00  0.00
ATOM    105  C   ALA    12     -57.051  -8.341  -8.298  1.00  0.00
ATOM    106  O   ALA    12     -56.119  -7.675  -8.754  1.00  0.00
ATOM    107  N   LYS    13     -57.718  -9.259  -8.996  1.00  0.00
ATOM    108  H   LYS    13     -58.445  -9.795  -8.571  1.00  0.00
ATOM    109  CA  LYS    13     -57.479  -9.559 -10.422  1.00  0.00
ATOM    110  CB  LYS    13     -58.304 -10.795 -10.818  1.00  0.00
ATOM    111  CG  LYS    13     -58.078 -11.277 -12.258  1.00  0.00
ATOM    112  CD  LYS    13     -56.646 -11.763 -12.507  1.00  0.00
ATOM    113  CE  LYS    13     -56.420 -12.169 -13.967  1.00  0.00
ATOM    114  NZ  LYS    13     -57.203 -13.355 -14.346  1.00  0.00
ATOM    115  HZ1 LYS    13     -57.024 -13.580 -15.304  1.00  0.00
ATOM    116  HZ2 LYS    13     -56.941 -14.128 -13.769  1.00  0.00
ATOM    117  HZ3 LYS    13     -58.178 -13.165 -14.227  1.00  0.00
ATOM    118  C   LYS    13     -57.764  -8.355 -11.341  1.00  0.00
ATOM    119  O   LYS    13     -58.911  -8.003 -11.617  1.00  0.00
ATOM    120  N   ASP    14     -56.679  -7.655 -11.662  1.00  0.00
ATOM    121  H   ASP    14     -55.856  -7.732 -11.097  1.00  0.00
ATOM    122  CA  ASP    14     -56.670  -6.541 -12.630  1.00  0.00
ATOM    123  CB  ASP    14     -55.291  -5.862 -12.577  1.00  0.00
ATOM    124  CG  ASP    14     -55.179  -4.638 -13.492  1.00  0.00
ATOM    125  OD1 ASP    14     -56.189  -3.908 -13.605  1.00  0.00
ATOM    126  OD2 ASP    14     -54.123  -4.524 -14.151  1.00  0.00
ATOM    127  C   ASP    14     -57.031  -6.994 -14.061  1.00  0.00
ATOM    128  O   ASP    14     -56.165  -7.250 -14.899  1.00  0.00
ATOM    129  N   ILE    15     -58.335  -7.048 -14.312  1.00  0.00
ATOM    130  H   ILE    15     -58.999  -6.985 -13.564  1.00  0.00
ATOM    131  CA  ILE    15     -58.906  -7.395 -15.633  1.00  0.00
ATOM    132  CB  ILE    15     -60.381  -7.832 -15.486  1.00  0.00
ATOM    133  CG1 ILE    15     -60.506  -8.983 -14.473  1.00  0.00
ATOM    134  CG2 ILE    15     -60.952  -8.284 -16.842  1.00  0.00
ATOM    135  CD  ILE    15     -61.902  -9.113 -13.854  1.00  0.00
ATOM    136  C   ILE    15     -58.717  -6.220 -16.617  1.00  0.00
ATOM    137  O   ILE    15     -59.540  -5.311 -16.718  1.00  0.00
ATOM    138  N   GLU    16     -57.554  -6.232 -17.260  1.00  0.00
ATOM    139  H   GLU    16     -56.823  -6.856 -16.978  1.00  0.00
ATOM    140  CA  GLU    16     -57.184  -5.253 -18.301  1.00  0.00
ATOM    141  CB  GLU    16     -55.908  -4.492 -17.924  1.00  0.00
ATOM    142  CG  GLU    16     -56.185  -3.403 -16.880  1.00  0.00
ATOM    143  CD  GLU    16     -54.965  -2.526 -16.559  1.00  0.00
ATOM    144  OE1 GLU    16     -54.172  -2.254 -17.490  1.00  0.00
ATOM    145  OE2 GLU    16     -54.898  -2.058 -15.403  1.00  0.00
ATOM    146  C   GLU    16     -57.042  -5.907 -19.682  1.00  0.00
ATOM    147  O   GLU    16     -56.144  -6.713 -19.921  1.00  0.00
ATOM    148  N   GLY    17     -58.072  -5.663 -20.488  1.00  0.00
ATOM    149  H   GLY    17     -58.840  -5.099 -20.184  1.00  0.00
ATOM    150  CA  GLY    17     -58.180  -6.148 -21.879  1.00  0.00
ATOM    151  C   GLY    17     -59.482  -5.673 -22.539  1.00  0.00
ATOM    152  O   GLY    17     -60.108  -4.715 -22.083  1.00  0.00
ATOM    153  N   LEU    18     -59.909  -6.421 -23.555  1.00  0.00
ATOM    154  H   LEU    18     -59.413  -7.237 -23.848  1.00  0.00
ATOM    155  CA  LEU    18     -61.131  -6.117 -24.328  1.00  0.00
ATOM    156  CB  LEU    18     -61.051  -6.820 -25.693  1.00  0.00
ATOM    157  CG  LEU    18     -62.194  -6.457 -26.652  1.00  0.00
ATOM    158  CD1 LEU    18     -62.088  -5.010 -27.146  1.00  0.00
ATOM    159  CD2 LEU    18     -62.218  -7.433 -27.828  1.00  0.00
ATOM    160  C   LEU    18     -62.417  -6.476 -23.557  1.00  0.00
ATOM    161  O   LEU    18     -62.969  -7.572 -23.663  1.00  0.00
ATOM    162  N   LEU    19     -62.818  -5.538 -22.704  1.00  0.00
ATOM    163  H   LEU    19     -62.213  -4.776 -22.465  1.00  0.00
ATOM    164  CA  LEU    19     -64.063  -5.630 -21.918  1.00  0.00
ATOM    165  CB  LEU    19     -63.992  -4.643 -20.743  1.00  0.00
ATOM    166  CG  LEU    19     -65.170  -4.759 -19.764  1.00  0.00
ATOM    167  CD1 LEU    19     -65.102  -6.051 -18.944  1.00  0.00
ATOM    168  CD2 LEU    19     -65.213  -3.534 -18.851  1.00  0.00
ATOM    169  C   LEU    19     -65.303  -5.395 -22.801  1.00  0.00
ATOM    170  O   LEU    19     -65.721  -4.261 -23.043  1.00  0.00
ATOM    171  N   GLY    20     -65.784  -6.501 -23.368  1.00  0.00
ATOM    172  H   GLY    20     -65.240  -7.341 -23.367  1.00  0.00
ATOM    173  CA  GLY    20     -67.013  -6.552 -24.191  1.00  0.00
ATOM    174  C   GLY    20     -68.292  -6.293 -23.379  1.00  0.00
ATOM    175  O   GLY    20     -69.108  -7.190 -23.169  1.00  0.00
ATOM    176  N   ALA    21     -68.446  -5.040 -22.958  1.00  0.00
ATOM    177  H   ALA    21     -67.706  -4.373 -23.082  1.00  0.00
ATOM    178  CA  ALA    21     -69.597  -4.568 -22.163  1.00  0.00
ATOM    179  CB  ALA    21     -69.206  -3.271 -21.445  1.00  0.00
ATOM    180  C   ALA    21     -70.884  -4.420 -22.999  1.00  0.00
ATOM    181  O   ALA    21     -71.222  -3.350 -23.513  1.00  0.00
ATOM    182  N   GLY    22     -71.565  -5.557 -23.137  1.00  0.00
ATOM    183  H   GLY    22     -71.146  -6.422 -22.851  1.00  0.00
ATOM    184  CA  GLY    22     -72.861  -5.704 -23.838  1.00  0.00
ATOM    185  C   GLY    22     -73.944  -4.785 -23.256  1.00  0.00
ATOM    186  O   GLY    22     -74.498  -5.058 -22.193  1.00  0.00
ATOM    187  N   GLY    23     -74.113  -3.647 -23.928  1.00  0.00
ATOM    188  H   GLY    23     -73.609  -3.481 -24.774  1.00  0.00
ATOM    189  CA  GLY    23     -75.001  -2.543 -23.503  1.00  0.00
ATOM    190  C   GLY    23     -74.561  -1.862 -22.192  1.00  0.00
ATOM    191  O   GLY    23     -75.401  -1.387 -21.430  1.00  0.00
ATOM    192  N   GLY    24     -73.243  -1.786 -21.988  1.00  0.00
ATOM    193  H   GLY    24     -72.598  -2.206 -22.631  1.00  0.00
ATOM    194  CA  GLY    24     -72.605  -1.187 -20.796  1.00  0.00
ATOM    195  C   GLY    24     -72.785   0.336 -20.695  1.00  0.00
ATOM    196  O   GLY    24     -71.922   1.110 -21.107  1.00  0.00
ATOM    197  N   ARG    25     -73.938   0.725 -20.157  1.00  0.00
ATOM    198  H   ARG    25     -74.690   0.068 -20.062  1.00  0.00
ATOM    199  CA  ARG    25     -74.297   2.128 -19.872  1.00  0.00
ATOM    200  CB  ARG    25     -75.781   2.180 -19.488  1.00  0.00
ATOM    201  CG  ARG    25     -76.322   3.612 -19.389  1.00  0.00
ATOM    202  CD  ARG    25     -77.809   3.643 -19.019  1.00  0.00
ATOM    203  NE  ARG    25     -78.025   3.133 -17.651  1.00  0.00
ATOM    204  HE  ARG    25     -77.555   3.635 -16.930  1.00  0.00
ATOM    205  CZ  ARG    25     -78.765   2.078 -17.299  1.00  0.00
ATOM    206  NH1 ARG    25     -79.415   1.335 -18.184  1.00  0.00
ATOM    207 HH11 ARG    25     -79.352   1.568 -19.153  1.00  0.00
ATOM    208 HH12 ARG    25     -79.952   0.551 -17.883  1.00  0.00
ATOM    209  NH2 ARG    25     -78.851   1.733 -16.024  1.00  0.00
ATOM    210 HH21 ARG    25     -78.366   2.254 -15.325  1.00  0.00
ATOM    211 HH22 ARG    25     -79.404   0.944 -15.768  1.00  0.00
ATOM    212  C   ARG    25     -73.391   2.730 -18.779  1.00  0.00
ATOM    213  O   ARG    25     -73.529   2.444 -17.589  1.00  0.00
ATOM    214  N   ASN    26     -72.362   3.426 -19.257  1.00  0.00
ATOM    215  H   ASN    26     -72.143   3.387 -20.232  1.00  0.00
ATOM    216  CA  ASN    26     -71.358   4.119 -18.421  1.00  0.00
ATOM    217  CB  ASN    26     -70.215   4.583 -19.335  1.00  0.00
ATOM    218  CG  ASN    26     -69.014   5.120 -18.552  1.00  0.00
ATOM    219  OD1 ASN    26     -68.878   6.302 -18.280  1.00  0.00
ATOM    220  ND2 ASN    26     -68.105   4.245 -18.185  1.00  0.00
ATOM    221 HD21 ASN    26     -68.193   3.280 -18.411  1.00  0.00
ATOM    222 HD22 ASN    26     -67.327   4.607 -17.678  1.00  0.00
ATOM    223  C   ASN    26     -71.965   5.271 -17.594  1.00  0.00
ATOM    224  O   ASN    26     -72.037   6.428 -18.010  1.00  0.00
ATOM    225  N   LEU    27     -72.526   4.867 -16.459  1.00  0.00
ATOM    226  H   LEU    27     -72.698   3.892 -16.305  1.00  0.00
ATOM    227  CA  LEU    27     -73.139   5.774 -15.470  1.00  0.00
ATOM    228  CB  LEU    27     -74.103   4.982 -14.574  1.00  0.00
ATOM    229  CG  LEU    27     -75.323   4.440 -15.330  1.00  0.00
ATOM    230  CD1 LEU    27     -76.042   3.403 -14.467  1.00  0.00
ATOM    231  CD2 LEU    27     -76.296   5.568 -15.691  1.00  0.00
ATOM    232  C   LEU    27     -72.097   6.547 -14.644  1.00  0.00
ATOM    233  O   LEU    27     -71.619   6.096 -13.603  1.00  0.00
ATOM    234  N   VAL    28     -71.684   7.671 -15.219  1.00  0.00
ATOM    235  H   VAL    28     -71.893   7.863 -16.179  1.00  0.00
ATOM    236  CA  VAL    28     -70.760   8.623 -14.565  1.00  0.00
ATOM    237  CB  VAL    28     -69.435   8.812 -15.335  1.00  0.00
ATOM    238  CG1 VAL    28     -68.569   7.554 -15.230  1.00  0.00
ATOM    239  CG2 VAL    28     -69.623   9.212 -16.805  1.00  0.00
ATOM    240  C   VAL    28     -71.421   9.978 -14.268  1.00  0.00
ATOM    241  O   VAL    28     -72.145  10.531 -15.094  1.00  0.00
ATOM    242  N   ALA    29     -71.056  10.522 -13.112  1.00  0.00
ATOM    243  H   ALA    29     -70.385  10.082 -12.518  1.00  0.00
ATOM    244  CA  ALA    29     -71.590  11.802 -12.608  1.00  0.00
ATOM    245  CB  ALA    29     -72.056  11.635 -11.158  1.00  0.00
ATOM    246  C   ALA    29     -70.536  12.914 -12.716  1.00  0.00
ATOM    247  O   ALA    29     -69.466  12.843 -12.111  1.00  0.00
ATOM    248  N   HIS    30     -70.764  13.772 -13.704  1.00  0.00
ATOM    249  H   HIS    30     -71.476  13.603 -14.392  1.00  0.00
ATOM    250  CA  HIS    30     -69.899  14.930 -14.018  1.00  0.00
ATOM    251  CB  HIS    30     -70.322  15.528 -15.370  1.00  0.00
ATOM    252  CG  HIS    30     -70.507  14.450 -16.447  1.00  0.00
ATOM    253  ND1 HIS    30     -71.625  13.751 -16.626  1.00  0.00
ATOM    254  CD2 HIS    30     -69.565  13.905 -17.212  1.00  0.00
ATOM    255  CE1 HIS    30     -71.379  12.769 -17.486  1.00  0.00
ATOM    256  NE2 HIS    30     -70.104  12.866 -17.845  1.00  0.00
ATOM    257  HE2 HIS    30     -69.633  12.249 -18.471  1.00  0.00
ATOM    258  C   HIS    30     -69.942  15.988 -12.899  1.00  0.00
ATOM    259  O   HIS    30     -70.837  16.831 -12.833  1.00  0.00
ATOM    260  N   SER    31     -69.022  15.810 -11.954  1.00  0.00
ATOM    261  H   SER    31     -68.506  14.952 -11.913  1.00  0.00
ATOM    262  CA  SER    31     -68.850  16.649 -10.745  1.00  0.00
ATOM    263  CB  SER    31     -67.518  16.324 -10.060  1.00  0.00
ATOM    264  OG  SER    31     -67.466  14.932  -9.735  1.00  0.00
ATOM    265  HG  SER    31     -66.653  14.751  -9.181  1.00  0.00
ATOM    266  C   SER    31     -68.921  18.170 -10.987  1.00  0.00
ATOM    267  O   SER    31     -68.053  18.722 -11.669  1.00  0.00
ATOM    268  N   PRO    32     -69.966  18.833 -10.463  1.00  0.00
ATOM    269  CA  PRO    32     -70.111  20.302 -10.531  1.00  0.00
ATOM    270  CB  PRO    32     -71.422  20.603  -9.803  1.00  0.00
ATOM    271  CG  PRO    32     -72.240  19.333 -10.022  1.00  0.00
ATOM    272  CD  PRO    32     -71.193  18.225  -9.909  1.00  0.00
ATOM    273  C   PRO    32     -68.942  20.992  -9.817  1.00  0.00
ATOM    274  O   PRO    32     -68.442  20.509  -8.801  1.00  0.00
ATOM    275  N   LEU    33     -68.564  22.151 -10.347  1.00  0.00
ATOM    276  H   LEU    33     -69.047  22.565 -11.116  1.00  0.00
ATOM    277  CA  LEU    33     -67.434  22.940  -9.818  1.00  0.00
ATOM    278  CB  LEU    33     -66.361  23.116 -10.902  1.00  0.00
ATOM    279  CG  LEU    33     -65.749  21.794 -11.387  1.00  0.00
ATOM    280  CD1 LEU    33     -64.871  22.055 -12.612  1.00  0.00
ATOM    281  CD2 LEU    33     -64.919  21.113 -10.294  1.00  0.00
ATOM    282  C   LEU    33     -67.896  24.308  -9.298  1.00  0.00
ATOM    283  O   LEU    33     -68.716  24.981  -9.919  1.00  0.00
ATOM    284  N   THR    34     -67.322  24.681  -8.158  1.00  0.00
ATOM    285  H   THR    34     -66.579  24.149  -7.755  1.00  0.00
ATOM    286  CA  THR    34     -67.650  25.931  -7.436  1.00  0.00
ATOM    287  CB  THR    34     -68.419  25.656  -6.121  1.00  0.00
ATOM    288  OG1 THR    34     -68.695  26.882  -5.429  1.00  0.00
ATOM    289  HG1 THR    34     -67.860  27.229  -4.971  1.00  0.00
ATOM    290  CG2 THR    34     -67.725  24.661  -5.181  1.00  0.00
ATOM    291  C   THR    34     -66.406  26.782  -7.152  1.00  0.00
ATOM    292  O   THR    34     -65.319  26.258  -6.909  1.00  0.00
ATOM    293  N   SER    35     -66.627  28.094  -7.156  1.00  0.00
ATOM    294  H   SER    35     -67.411  28.492  -7.630  1.00  0.00
ATOM    295  CA  SER    35     -65.699  29.089  -6.576  1.00  0.00
ATOM    296  CB  SER    35     -66.320  30.489  -6.642  1.00  0.00
ATOM    297  OG  SER    35     -66.700  30.796  -7.987  1.00  0.00
ATOM    298  HG  SER    35     -66.923  31.770  -8.055  1.00  0.00
ATOM    299  C   SER    35     -65.435  28.760  -5.098  1.00  0.00
ATOM    300  O   SER    35     -66.295  28.186  -4.424  1.00  0.00
ATOM    301  N   HIS    36     -64.234  29.130  -4.659  1.00  0.00
ATOM    302  H   HIS    36     -63.644  29.708  -5.231  1.00  0.00
ATOM    303  CA  HIS    36     -63.627  28.895  -3.329  1.00  0.00
ATOM    304  CB  HIS    36     -63.180  30.248  -2.758  1.00  0.00
ATOM    305  CG  HIS    36     -62.154  31.015  -3.602  1.00  0.00
ATOM    306  ND1 HIS    36     -62.107  31.103  -4.932  1.00  0.00
ATOM    307  CD2 HIS    36     -61.183  31.778  -3.113  1.00  0.00
ATOM    308  CE1 HIS    36     -61.115  31.925  -5.260  1.00  0.00
ATOM    309  NE2 HIS    36     -60.545  32.339  -4.135  1.00  0.00
ATOM    310  HE2 HIS    36     -59.768  32.961  -4.070  1.00  0.00
ATOM    311  C   HIS    36     -64.455  28.099  -2.287  1.00  0.00
ATOM    312  O   HIS    36     -65.114  28.697  -1.430  1.00  0.00
ATOM    313  N   PRO    37     -64.434  26.757  -2.372  1.00  0.00
ATOM    314  CA  PRO    37     -65.164  25.876  -1.436  1.00  0.00
ATOM    315  CB  PRO    37     -65.251  24.547  -2.195  1.00  0.00
ATOM    316  CG  PRO    37     -63.951  24.506  -2.996  1.00  0.00
ATOM    317  CD  PRO    37     -63.759  25.962  -3.421  1.00  0.00
ATOM    318  C   PRO    37     -64.438  25.755  -0.082  1.00  0.00
ATOM    319  O   PRO    37     -63.601  26.589   0.254  1.00  0.00
ATOM    320  N   ALA    38     -64.766  24.715   0.690  1.00  0.00
ATOM    321  H   ALA    38     -65.542  24.128   0.467  1.00  0.00
ATOM    322  CA  ALA    38     -64.061  24.364   1.944  1.00  0.00
ATOM    323  CB  ALA    38     -64.974  23.470   2.792  1.00  0.00
ATOM    324  C   ALA    38     -62.683  23.722   1.662  1.00  0.00
ATOM    325  O   ALA    38     -62.428  22.535   1.869  1.00  0.00
ATOM    326  N   ALA    39     -61.835  24.564   1.085  1.00  0.00
ATOM    327  H   ALA    39     -62.113  25.517   0.924  1.00  0.00
ATOM    328  CA  ALA    39     -60.478  24.245   0.603  1.00  0.00
ATOM    329  CB  ALA    39     -60.557  24.208  -0.929  1.00  0.00
ATOM    330  C   ALA    39     -59.476  25.324   1.068  1.00  0.00
ATOM    331  O   ALA    39     -59.905  26.331   1.634  1.00  0.00
ATOM    332  N   PRO    40     -58.161  25.146   0.850  1.00  0.00
ATOM    333  CA  PRO    40     -57.190  26.260   0.933  1.00  0.00
ATOM    334  CB  PRO    40     -55.881  25.646   0.437  1.00  0.00
ATOM    335  CG  PRO    40     -55.977  24.212   0.956  1.00  0.00
ATOM    336  CD  PRO    40     -57.452  23.855   0.756  1.00  0.00
ATOM    337  C   PRO    40     -57.648  27.438   0.054  1.00  0.00
ATOM    338  O   PRO    40     -57.531  28.599   0.440  1.00  0.00
ATOM    339  N   THR    41     -58.193  27.104  -1.118  1.00  0.00
ATOM    340  H   THR    41     -57.887  26.298  -1.624  1.00  0.00
ATOM    341  CA  THR    41     -59.027  28.001  -1.946  1.00  0.00
ATOM    342  CB  THR    41     -59.272  27.339  -3.316  1.00  0.00
ATOM    343  OG1 THR    41     -58.091  26.660  -3.761  1.00  0.00
ATOM    344  HG1 THR    41     -58.203  26.409  -4.726  1.00  0.00
ATOM    345  CG2 THR    41     -59.686  28.368  -4.371  1.00  0.00
ATOM    346  C   THR    41     -60.377  28.243  -1.237  1.00  0.00
ATOM    347  O   THR    41     -61.350  27.519  -1.446  1.00  0.00
ATOM    348  N   LEU    42     -60.339  29.170  -0.284  1.00  0.00
ATOM    349  H   LEU    42     -59.461  29.528   0.041  1.00  0.00
ATOM    350  CA  LEU    42     -61.515  29.617   0.492  1.00  0.00
ATOM    351  CB  LEU    42     -61.323  29.242   1.967  1.00  0.00
ATOM    352  CG  LEU    42     -62.408  28.302   2.508  1.00  0.00
ATOM    353  CD1 LEU    42     -61.981  27.761   3.873  1.00  0.00
ATOM    354  CD2 LEU    42     -63.764  29.003   2.642  1.00  0.00
ATOM    355  C   LEU    42     -61.715  31.137   0.382  1.00  0.00
ATOM    356  O   LEU    42     -60.749  31.893   0.273  1.00  0.00
ATOM    357  N   MET    43     -62.978  31.559   0.423  1.00  0.00
ATOM    358  H   MET    43     -63.749  30.923   0.373  1.00  0.00
ATOM    359  CA  MET    43     -63.323  32.995   0.387  1.00  0.00
ATOM    360  CB  MET    43     -64.120  33.264  -0.899  1.00  0.00
ATOM    361  CG  MET    43     -64.021  34.700  -1.424  1.00  0.00
ATOM    362  SD  MET    43     -64.760  35.987  -0.352  1.00  0.00
ATOM    363  CE  MET    43     -64.824  37.324  -1.524  1.00  0.00
ATOM    364  C   MET    43     -64.077  33.484   1.647  1.00  0.00
ATOM    365  O   MET    43     -65.306  33.421   1.704  1.00  0.00
ATOM    366  N   PRO    44     -63.329  33.770   2.721  1.00  0.00
ATOM    367  CA  PRO    44     -63.785  34.733   3.744  1.00  0.00
ATOM    368  CB  PRO    44     -63.380  34.071   5.068  1.00  0.00
ATOM    369  CG  PRO    44     -62.078  33.352   4.721  1.00  0.00
ATOM    370  CD  PRO    44     -62.333  32.845   3.301  1.00  0.00
ATOM    371  C   PRO    44     -63.108  36.092   3.466  1.00  0.00
ATOM    372  O   PRO    44     -62.961  36.472   2.306  1.00  0.00
ATOM    373  N   ALA    45     -62.729  36.834   4.508  1.00  0.00
ATOM    374  H   ALA    45     -62.963  36.576   5.444  1.00  0.00
ATOM    375  CA  ALA    45     -61.968  38.096   4.380  1.00  0.00
ATOM    376  CB  ALA    45     -61.945  38.801   5.741  1.00  0.00
ATOM    377  C   ALA    45     -60.549  37.860   3.820  1.00  0.00
ATOM    378  O   ALA    45     -59.581  37.638   4.543  1.00  0.00
ATOM    379  N   VAL    46     -60.465  37.858   2.491  1.00  0.00
ATOM    380  H   VAL    46     -61.304  37.767   1.945  1.00  0.00
ATOM    381  CA  VAL    46     -59.225  37.534   1.737  1.00  0.00
ATOM    382  CB  VAL    46     -59.471  36.175   1.011  1.00  0.00
ATOM    383  CG1 VAL    46     -59.688  35.027   2.002  1.00  0.00
ATOM    384  CG2 VAL    46     -60.647  36.127   0.027  1.00  0.00
ATOM    385  C   VAL    46     -58.779  38.706   0.805  1.00  0.00
ATOM    386  O   VAL    46     -59.676  38.938   0.030  1.00  0.00
ATOM    387  N   ASN    47     -57.480  39.152   0.678  1.00  0.00
ATOM    388  H   ASN    47     -56.821  38.656   1.228  1.00  0.00
ATOM    389  CA  ASN    47     -56.732  40.292  -0.004  1.00  0.00
ATOM    390  CB  ASN    47     -55.893  41.066   1.018  1.00  0.00
ATOM    391  CG  ASN    47     -56.149  42.576   1.062  1.00  0.00
ATOM    392  OD1 ASN    47     -55.267  43.375   1.338  1.00  0.00
ATOM    393  ND2 ASN    47     -57.353  43.012   0.763  1.00  0.00
ATOM    394 HD21 ASN    47     -58.094  42.396   0.482  1.00  0.00
ATOM    395 HD22 ASN    47     -57.558  43.973   0.909  1.00  0.00
ATOM    396  C   ASN    47     -55.874  40.378  -1.331  1.00  0.00
ATOM    397  O   ASN    47     -55.560  41.500  -1.729  1.00  0.00
ATOM    398  N   TYR    48     -55.447  39.312  -2.034  1.00  0.00
ATOM    399  H   TYR    48     -55.353  38.419  -1.598  1.00  0.00
ATOM    400  CA  TYR    48     -54.861  39.323  -3.416  1.00  0.00
ATOM    401  CB  TYR    48     -53.765  38.243  -3.482  1.00  0.00
ATOM    402  CG  TYR    48     -53.163  38.023  -4.875  1.00  0.00
ATOM    403  CD1 TYR    48     -52.155  38.876  -5.345  1.00  0.00
ATOM    404  HD1 TYR    48     -51.682  39.583  -4.664  1.00  0.00
ATOM    405  CD2 TYR    48     -53.716  37.057  -5.730  1.00  0.00
ATOM    406  HD2 TYR    48     -54.440  36.336  -5.351  1.00  0.00
ATOM    407  CE1 TYR    48     -51.726  38.789  -6.677  1.00  0.00
ATOM    408  HE1 TYR    48     -50.982  39.487  -7.060  1.00  0.00
ATOM    409  CE2 TYR    48     -53.287  36.971  -7.061  1.00  0.00
ATOM    410  HE2 TYR    48     -53.728  36.231  -7.728  1.00  0.00
ATOM    411  CZ  TYR    48     -52.295  37.839  -7.532  1.00  0.00
ATOM    412  OH  TYR    48     -51.896  37.766  -8.825  1.00  0.00
ATOM    413  HH  TYR    48     -52.481  37.092  -9.305  1.00  0.00
ATOM    414  C   TYR    48     -55.784  39.289  -4.683  1.00  0.00
ATOM    415  O   TYR    48     -55.625  40.134  -5.560  1.00  0.00
ATOM    416  N   ALA    49     -56.684  38.303  -4.848  1.00  0.00
ATOM    417  H   ALA    49     -56.556  37.449  -4.344  1.00  0.00
ATOM    418  CA  ALA    49     -57.819  38.269  -5.829  1.00  0.00
ATOM    419  CB  ALA    49     -57.927  36.842  -6.382  1.00  0.00
ATOM    420  C   ALA    49     -59.180  39.010  -5.517  1.00  0.00
ATOM    421  O   ALA    49     -59.295  40.082  -6.104  1.00  0.00
ATOM    422  N   PRO    50     -60.218  38.559  -4.748  1.00  0.00
ATOM    423  CA  PRO    50     -61.202  39.500  -4.106  1.00  0.00
ATOM    424  CB  PRO    50     -62.515  39.123  -4.790  1.00  0.00
ATOM    425  CG  PRO    50     -62.432  37.597  -4.864  1.00  0.00
ATOM    426  CD  PRO    50     -60.939  37.307  -5.061  1.00  0.00
ATOM    427  C   PRO    50     -61.389  39.465  -2.551  1.00  0.00
ATOM    428  O   PRO    50     -61.372  38.373  -1.989  1.00  0.00
ATOM    429  N   LEU    51     -61.570  40.634  -1.889  1.00  0.00
ATOM    430  H   LEU    51     -61.492  41.471  -2.430  1.00  0.00
ATOM    431  CA  LEU    51     -61.804  40.921  -0.423  1.00  0.00
ATOM    432  CB  LEU    51     -62.759  39.904   0.235  1.00  0.00
ATOM    433  CG  LEU    51     -63.584  40.476   1.399  1.00  0.00
ATOM    434  CD1 LEU    51     -64.496  41.624   0.950  1.00  0.00
ATOM    435  CD2 LEU    51     -64.438  39.370   2.018  1.00  0.00
ATOM    436  C   LEU    51     -60.641  41.417   0.518  1.00  0.00
ATOM    437  O   LEU    51     -59.950  42.346   0.112  1.00  0.00
ATOM    438  N   ASP    52     -60.406  40.868   1.741  1.00  0.00
ATOM    439  H   ASP    52     -60.903  40.039   1.979  1.00  0.00
ATOM    440  CA  ASP    52     -59.446  41.352   2.791  1.00  0.00
ATOM    441  CB  ASP    52     -60.317  41.767   3.989  1.00  0.00
ATOM    442  CG  ASP    52     -59.589  42.520   5.110  1.00  0.00
ATOM    443  OD1 ASP    52     -59.208  41.831   6.080  1.00  0.00
ATOM    444  OD2 ASP    52     -59.459  43.756   4.978  1.00  0.00
ATOM    445  C   ASP    52     -58.075  40.732   3.271  1.00  0.00
ATOM    446  O   ASP    52     -57.273  41.543   3.723  1.00  0.00
ATOM    447  N   LEU    53     -57.797  39.413   3.387  1.00  0.00
ATOM    448  H   LEU    53     -58.506  38.789   3.729  1.00  0.00
ATOM    449  CA  LEU    53     -56.414  38.834   3.528  1.00  0.00
ATOM    450  CB  LEU    53     -56.281  38.214   4.929  1.00  0.00
ATOM    451  CG  LEU    53     -54.828  38.028   5.383  1.00  0.00
ATOM    452  CD1 LEU    53     -54.187  39.364   5.773  1.00  0.00
ATOM    453  CD2 LEU    53     -54.761  37.033   6.541  1.00  0.00
ATOM    454  C   LEU    53     -55.748  37.987   2.367  1.00  0.00
ATOM    455  O   LEU    53     -54.692  38.414   1.904  1.00  0.00
ATOM    456  N   PRO    54     -56.256  36.837   1.847  1.00  0.00
ATOM    457  CA  PRO    54     -56.013  36.353   0.433  1.00  0.00
ATOM    458  CB  PRO    54     -56.201  34.834   0.500  1.00  0.00
ATOM    459  CG  PRO    54     -55.777  34.494   1.922  1.00  0.00
ATOM    460  CD  PRO    54     -56.366  35.653   2.722  1.00  0.00
ATOM    461  C   PRO    54     -56.495  36.835  -0.988  1.00  0.00
ATOM    462  O   PRO    54     -55.778  36.535  -1.937  1.00  0.00
ATOM    463  N   GLY    55     -57.695  37.397  -1.244  1.00  0.00
ATOM    464  H   GLY    55     -58.457  37.217  -0.623  1.00  0.00
ATOM    465  CA  GLY    55     -58.186  38.160  -2.445  1.00  0.00
ATOM    466  C   GLY    55     -58.363  39.737  -2.511  1.00  0.00
ATOM    467  O   GLY    55     -58.893  40.379  -1.626  1.00  0.00
ATOM    468  N   SER    56     -57.974  40.503  -3.537  1.00  0.00
ATOM    469  H   SER    56     -57.797  40.155  -4.456  1.00  0.00
ATOM    470  CA  SER    56     -57.984  41.994  -3.470  1.00  0.00
ATOM    471  CB  SER    56     -56.935  42.695  -4.345  1.00  0.00
ATOM    472  OG  SER    56     -57.061  42.374  -5.731  1.00  0.00
ATOM    473  HG  SER    56     -56.515  41.541  -5.926  1.00  0.00
ATOM    474  C   SER    56     -59.323  42.730  -3.611  1.00  0.00
ATOM    475  O   SER    56     -60.188  42.364  -4.400  1.00  0.00
ATOM    476  N   ALA    57     -59.602  43.476  -2.547  1.00  0.00
ATOM    477  H   ALA    57     -59.311  43.178  -1.634  1.00  0.00
ATOM    478  CA  ALA    57     -60.574  44.589  -2.538  1.00  0.00
ATOM    479  CB  ALA    57     -61.960  44.128  -2.077  1.00  0.00
ATOM    480  C   ALA    57     -60.056  45.696  -1.608  1.00  0.00
ATOM    481  O   ALA    57     -59.731  45.437  -0.449  1.00  0.00
ATOM    482  N   GLU    58     -59.723  46.833  -2.229  1.00  0.00
ATOM    483  H   GLU    58     -59.874  46.930  -3.211  1.00  0.00
ATOM    484  CA  GLU    58     -59.146  48.033  -1.568  1.00  0.00
ATOM    485  CB  GLU    58     -60.290  48.714  -0.787  1.00  0.00
ATOM    486  CG  GLU    58     -60.068  50.175  -0.365  1.00  0.00
ATOM    487  CD  GLU    58     -59.342  50.366   0.975  1.00  0.00
ATOM    488  OE1 GLU    58     -59.682  49.637   1.934  1.00  0.00
ATOM    489  OE2 GLU    58     -58.528  51.314   1.034  1.00  0.00
ATOM    490  C   GLU    58     -57.909  47.670  -0.701  1.00  0.00
ATOM    491  O   GLU    58     -57.593  48.367   0.262  1.00  0.00
ATOM    492  N   PRO    59     -57.060  46.758  -1.199  1.00  0.00
ATOM    493  CA  PRO    59     -56.281  45.823  -0.361  1.00  0.00
ATOM    494  CB  PRO    59     -55.348  45.094  -1.334  1.00  0.00
ATOM    495  CG  PRO    59     -55.183  46.072  -2.491  1.00  0.00
ATOM    496  CD  PRO    59     -56.537  46.776  -2.579  1.00  0.00
ATOM    497  C   PRO    59     -55.580  46.385   0.897  1.00  0.00
ATOM    498  O   PRO    59     -54.496  46.962   0.786  1.00  0.00
ATOM    499  N   PRO    60     -56.218  46.234   2.075  1.00  0.00
ATOM    500  CA  PRO    60     -55.679  46.688   3.376  1.00  0.00
ATOM    501  CB  PRO    60     -56.796  46.435   4.391  1.00  0.00
ATOM    502  CG  PRO    60     -58.060  46.533   3.544  1.00  0.00
ATOM    503  CD  PRO    60     -57.637  45.853   2.245  1.00  0.00
ATOM    504  C   PRO    60     -54.386  46.003   3.846  1.00  0.00
ATOM    505  O   PRO    60     -53.522  46.688   4.392  1.00  0.00
ATOM    506  N   LYS    61     -54.256  44.692   3.631  1.00  0.00
ATOM    507  H   LYS    61     -54.953  44.158   3.143  1.00  0.00
ATOM    508  CA  LYS    61     -53.083  43.891   4.052  1.00  0.00
ATOM    509  CB  LYS    61     -53.068  43.780   5.585  1.00  0.00
ATOM    510  CG  LYS    61     -51.775  43.171   6.140  1.00  0.00
ATOM    511  CD  LYS    61     -51.713  43.229   7.668  1.00  0.00
ATOM    512  CE  LYS    61     -51.433  44.642   8.191  1.00  0.00
ATOM    513  NZ  LYS    61     -51.351  44.648   9.658  1.00  0.00
ATOM    514  HZ1 LYS    61     -51.175  45.579   9.978  1.00  0.00
ATOM    515  HZ2 LYS    61     -52.216  44.322  10.041  1.00  0.00
ATOM    516  HZ3 LYS    61     -50.607  44.048   9.953  1.00  0.00
ATOM    517  C   LYS    61     -53.128  42.487   3.425  1.00  0.00
ATOM    518  O   LYS    61     -54.140  41.793   3.484  1.00  0.00
ATOM    519  N   GLN    62     -51.976  42.067   2.912  1.00  0.00
ATOM    520  H   GLN    62     -51.128  42.591   3.049  1.00  0.00
ATOM    521  CA  GLN    62     -51.806  40.761   2.242  1.00  0.00
ATOM    522  CB  GLN    62     -50.701  40.821   1.181  1.00  0.00
ATOM    523  CG  GLN    62     -50.886  41.872   0.084  1.00  0.00
ATOM    524  CD  GLN    62     -52.117  41.634  -0.792  1.00  0.00
ATOM    525  OE1 GLN    62     -52.186  40.728  -1.608  1.00  0.00
ATOM    526  NE2 GLN    62     -53.155  42.407  -0.574  1.00  0.00
ATOM    527 HE21 GLN    62     -53.188  43.070   0.171  1.00  0.00
ATOM    528 HE22 GLN    62     -53.992  42.181  -1.088  1.00  0.00
ATOM    529  C   GLN    62     -51.425  39.654   3.236  1.00  0.00
ATOM    530  O   GLN    62     -50.648  39.883   4.164  1.00  0.00
ATOM    531  N   CYS    63     -52.001  38.482   2.961  1.00  0.00
ATOM    532  H   CYS    63     -52.764  38.477   2.312  1.00  0.00
ATOM    533  CA  CYS    63     -51.789  37.162   3.605  1.00  0.00
ATOM    534  CB  CYS    63     -51.402  36.144   2.520  1.00  0.00
ATOM    535  SG  CYS    63     -52.566  36.044   1.111  1.00  0.00
ATOM    536  HG  CYS    63     -51.887  35.120   0.436  1.00  0.00
ATOM    537  C   CYS    63     -50.808  37.146   4.798  1.00  0.00
ATOM    538  O   CYS    63     -51.230  37.300   5.942  1.00  0.00
ATOM    539  N   HIS    64     -49.530  36.872   4.529  1.00  0.00
ATOM    540  H   HIS    64     -49.266  36.376   3.700  1.00  0.00
ATOM    541  CA  HIS    64     -48.416  37.067   5.478  1.00  0.00
ATOM    542  CB  HIS    64     -47.143  36.440   4.890  1.00  0.00
ATOM    543  CG  HIS    64     -47.341  34.964   4.530  1.00  0.00
ATOM    544  ND1 HIS    64     -47.934  34.512   3.427  1.00  0.00
ATOM    545  CD2 HIS    64     -46.951  33.914   5.245  1.00  0.00
ATOM    546  CE1 HIS    64     -47.910  33.184   3.457  1.00  0.00
ATOM    547  NE2 HIS    64     -47.303  32.817   4.580  1.00  0.00
ATOM    548  HE2 HIS    64     -47.139  31.877   4.869  1.00  0.00
ATOM    549  C   HIS    64     -48.247  38.584   5.692  1.00  0.00
ATOM    550  O   HIS    64     -47.716  39.258   4.808  1.00  0.00
ATOM    551  N   PRO    65     -48.626  39.081   6.880  1.00  0.00
ATOM    552  CA  PRO    65     -49.008  40.492   7.115  1.00  0.00
ATOM    553  CB  PRO    65     -49.233  40.590   8.628  1.00  0.00
ATOM    554  CG  PRO    65     -48.338  39.493   9.199  1.00  0.00
ATOM    555  CD  PRO    65     -48.456  38.374   8.164  1.00  0.00
ATOM    556  C   PRO    65     -48.054  41.569   6.571  1.00  0.00
ATOM    557  O   PRO    65     -47.067  41.952   7.197  1.00  0.00
ATOM    558  N   CYS    66     -48.374  41.980   5.347  1.00  0.00
ATOM    559  H   CYS    66     -49.067  41.482   4.822  1.00  0.00
ATOM    560  CA  CYS    66     -47.637  43.004   4.576  1.00  0.00
ATOM    561  CB  CYS    66     -46.666  42.285   3.624  1.00  0.00
ATOM    562  SG  CYS    66     -47.454  41.215   2.367  1.00  0.00
ATOM    563  HG  CYS    66     -46.320  40.760   1.841  1.00  0.00
ATOM    564  C   CYS    66     -48.594  43.948   3.810  1.00  0.00
ATOM    565  O   CYS    66     -49.737  43.551   3.568  1.00  0.00
ATOM    566  N   PRO    67     -48.170  45.168   3.428  1.00  0.00
ATOM    567  CA  PRO    67     -49.009  46.130   2.675  1.00  0.00
ATOM    568  CB  PRO    67     -48.086  47.313   2.359  1.00  0.00
ATOM    569  CG  PRO    67     -46.679  46.733   2.480  1.00  0.00
ATOM    570  CD  PRO    67     -46.822  45.736   3.628  1.00  0.00
ATOM    571  C   PRO    67     -49.641  45.544   1.403  1.00  0.00
ATOM    572  O   PRO    67     -49.151  44.559   0.853  1.00  0.00
ATOM    573  N   GLY    68     -50.741  46.169   0.983  1.00  0.00
ATOM    574  H   GLY    68     -50.996  47.066   1.358  1.00  0.00
ATOM    575  CA  GLY    68     -51.602  45.698  -0.125  1.00  0.00
ATOM    576  C   GLY    68     -50.872  45.488  -1.463  1.00  0.00
ATOM    577  O   GLY    68     -49.922  46.197  -1.795  1.00  0.00
ATOM    578  N   VAL    69     -51.365  44.511  -2.223  1.00  0.00
ATOM    579  H   VAL    69     -52.079  43.894  -1.888  1.00  0.00
ATOM    580  CA  VAL    69     -50.809  44.157  -3.546  1.00  0.00
ATOM    581  CB  VAL    69     -51.303  42.747  -3.946  1.00  0.00
ATOM    582  CG1 VAL    69     -52.778  42.655  -4.363  1.00  0.00
ATOM    583  CG2 VAL    69     -50.365  42.100  -4.965  1.00  0.00
ATOM    584  C   VAL    69     -51.042  45.249  -4.621  1.00  0.00
ATOM    585  O   VAL    69     -52.189  45.650  -4.833  1.00  0.00
ATOM    586  N   PRO    70     -49.980  45.692  -5.318  1.00  0.00
ATOM    587  CA  PRO    70     -50.069  46.697  -6.400  1.00  0.00
ATOM    588  CB  PRO    70     -48.622  46.991  -6.803  1.00  0.00
ATOM    589  CG  PRO    70     -47.873  45.719  -6.408  1.00  0.00
ATOM    590  CD  PRO    70     -48.574  45.284  -5.121  1.00  0.00
ATOM    591  C   PRO    70     -50.922  46.290  -7.614  1.00  0.00
ATOM    592  O   PRO    70     -51.342  47.159  -8.372  1.00  0.00
ATOM    593  N   GLN    71     -50.989  44.985  -7.878  1.00  0.00
ATOM    594  H   GLN    71     -50.399  44.324  -7.417  1.00  0.00
ATOM    595  CA  GLN    71     -51.854  44.376  -8.910  1.00  0.00
ATOM    596  CB  GLN    71     -51.112  44.411 -10.259  1.00  0.00
ATOM    597  CG  GLN    71     -51.972  44.088 -11.491  1.00  0.00
ATOM    598  CD  GLN    71     -52.421  42.623 -11.560  1.00  0.00
ATOM    599  OE1 GLN    71     -51.712  41.689 -11.215  1.00  0.00
ATOM    600  NE2 GLN    71     -53.624  42.395 -12.031  1.00  0.00
ATOM    601 HE21 GLN    71     -54.198  43.128 -12.412  1.00  0.00
ATOM    602 HE22 GLN    71     -54.000  41.480 -11.912  1.00  0.00
ATOM    603  C   GLN    71     -52.166  42.932  -8.474  1.00  0.00
ATOM    604  O   GLN    71     -51.283  42.232  -7.978  1.00  0.00
ATOM    605  N   GLY    72     -53.443  42.572  -8.574  1.00  0.00
ATOM    606  H   GLY    72     -54.147  43.225  -8.851  1.00  0.00
ATOM    607  CA  GLY    72     -53.948  41.220  -8.256  1.00  0.00
ATOM    608  C   GLY    72     -54.508  40.534  -9.509  1.00  0.00
ATOM    609  O   GLY    72     -55.551  40.933 -10.024  1.00  0.00
ATOM    610  N   THR    73     -53.751  39.577 -10.039  1.00  0.00
ATOM    611  H   THR    73     -52.894  39.282  -9.603  1.00  0.00
ATOM    612  CA  THR    73     -54.119  38.869 -11.288  1.00  0.00
ATOM    613  CB  THR    73     -53.057  39.067 -12.390  1.00  0.00
ATOM    614  OG1 THR    73     -53.572  38.582 -13.633  1.00  0.00
ATOM    615  HG1 THR    73     -52.847  38.631 -14.324  1.00  0.00
ATOM    616  CG2 THR    73     -51.690  38.437 -12.088  1.00  0.00
ATOM    617  C   THR    73     -54.476  37.383 -11.096  1.00  0.00
ATOM    618  O   THR    73     -53.879  36.668 -10.288  1.00  0.00
ATOM    619  N   SER    74     -55.429  36.954 -11.918  1.00  0.00
ATOM    620  H   SER    74     -55.789  37.559 -12.628  1.00  0.00
ATOM    621  CA  SER    74     -55.989  35.586 -11.942  1.00  0.00
ATOM    622  CB  SER    74     -57.494  35.638 -11.643  1.00  0.00
ATOM    623  OG  SER    74     -58.189  36.418 -12.625  1.00  0.00
ATOM    624  HG  SER    74     -58.157  35.956 -13.517  1.00  0.00
ATOM    625  C   SER    74     -55.777  34.916 -13.315  1.00  0.00
ATOM    626  O   SER    74     -55.819  35.615 -14.331  1.00  0.00
ATOM    627  N   PRO    75     -55.617  33.583 -13.367  1.00  0.00
ATOM    628  CA  PRO    75     -55.553  32.826 -14.636  1.00  0.00
ATOM    629  CB  PRO    75     -55.497  31.361 -14.204  1.00  0.00
ATOM    630  CG  PRO    75     -54.729  31.432 -12.886  1.00  0.00
ATOM    631  CD  PRO    75     -55.267  32.706 -12.231  1.00  0.00
ATOM    632  C   PRO    75     -56.790  33.087 -15.510  1.00  0.00
ATOM    633  O   PRO    75     -57.894  33.288 -15.006  1.00  0.00
ATOM    634  N   ALA    76     -56.545  33.149 -16.816  1.00  0.00
ATOM    635  H   ALA    76     -55.630  32.990 -17.181  1.00  0.00
ATOM    636  CA  ALA    76     -57.573  33.455 -17.832  1.00  0.00
ATOM    637  CB  ALA    76     -56.886  33.790 -19.159  1.00  0.00
ATOM    638  C   ALA    76     -58.599  32.322 -18.042  1.00  0.00
ATOM    639  O   ALA    76     -58.207  31.161 -18.191  1.00  0.00
ATOM    640  N   PRO    77     -59.901  32.652 -18.014  1.00  0.00
ATOM    641  CA  PRO    77     -60.979  31.723 -18.415  1.00  0.00
ATOM    642  CB  PRO    77     -62.279  32.467 -18.100  1.00  0.00
ATOM    643  CG  PRO    77     -61.886  33.372 -16.936  1.00  0.00
ATOM    644  CD  PRO    77     -60.469  33.814 -17.303  1.00  0.00
ATOM    645  C   PRO    77     -60.869  31.398 -19.912  1.00  0.00
ATOM    646  O   PRO    77     -61.112  32.246 -20.769  1.00  0.00
ATOM    647  N   VAL    78     -60.328  30.213 -20.182  1.00  0.00
ATOM    648  H   VAL    78     -59.953  29.650 -19.447  1.00  0.00
ATOM    649  CA  VAL    78     -60.078  29.688 -21.546  1.00  0.00
ATOM    650  CB  VAL    78     -59.372  28.313 -21.475  1.00  0.00
ATOM    651  CG1 VAL    78     -59.060  27.739 -22.864  1.00  0.00
ATOM    652  CG2 VAL    78     -58.059  28.392 -20.687  1.00  0.00
ATOM    653  C   VAL    78     -61.380  29.631 -22.384  1.00  0.00
ATOM    654  O   VAL    78     -62.280  28.853 -22.057  1.00  0.00
ATOM    655  N   PRO    79     -61.482  30.455 -23.441  1.00  0.00
ATOM    656  CA  PRO    79     -62.661  30.490 -24.328  1.00  0.00
ATOM    657  CB  PRO    79     -62.493  31.775 -25.145  1.00  0.00
ATOM    658  CG  PRO    79     -60.977  31.952 -25.229  1.00  0.00
ATOM    659  CD  PRO    79     -60.479  31.452 -23.872  1.00  0.00
ATOM    660  C   PRO    79     -62.785  29.229 -25.198  1.00  0.00
ATOM    661  O   PRO    79     -62.021  29.013 -26.139  1.00  0.00
ATOM    662  N   TYR    80     -63.647  28.324 -24.740  1.00  0.00
ATOM    663  H   TYR    80     -64.015  28.392 -23.812  1.00  0.00
ATOM    664  CA  TYR    80     -63.979  27.070 -25.450  1.00  0.00
ATOM    665  CB  TYR    80     -64.746  26.157 -24.481  1.00  0.00
ATOM    666  CG  TYR    80     -65.067  24.775 -25.064  1.00  0.00
ATOM    667  CD1 TYR    80     -64.104  23.755 -25.037  1.00  0.00
ATOM    668  HD1 TYR    80     -63.095  23.959 -24.678  1.00  0.00
ATOM    669  CD2 TYR    80     -66.362  24.499 -25.531  1.00  0.00
ATOM    670  HD2 TYR    80     -67.101  25.298 -25.601  1.00  0.00
ATOM    671  CE1 TYR    80     -64.438  22.464 -25.473  1.00  0.00
ATOM    672  HE1 TYR    80     -63.693  21.670 -25.456  1.00  0.00
ATOM    673  CE2 TYR    80     -66.694  23.205 -25.957  1.00  0.00
ATOM    674  HE2 TYR    80     -67.706  22.993 -26.299  1.00  0.00
ATOM    675  CZ  TYR    80     -65.731  22.190 -25.932  1.00  0.00
ATOM    676  OH  TYR    80     -66.033  20.947 -26.388  1.00  0.00
ATOM    677  HH  TYR    80     -66.984  20.930 -26.695  1.00  0.00
ATOM    678  C   TYR    80     -64.735  27.316 -26.774  1.00  0.00
ATOM    679  O   TYR    80     -65.964  27.379 -26.829  1.00  0.00
ATOM    680  N   GLY    81     -63.933  27.581 -27.803  1.00  0.00
ATOM    681  H   GLY    81     -62.963  27.775 -27.641  1.00  0.00
ATOM    682  CA  GLY    81     -64.378  27.786 -29.198  1.00  0.00
ATOM    683  C   GLY    81     -64.898  26.493 -29.843  1.00  0.00
ATOM    684  O   GLY    81     -64.131  25.728 -30.425  1.00  0.00
ATOM    685  N   TYR    82     -66.206  26.291 -29.723  1.00  0.00
ATOM    686  H   TYR    82     -66.780  26.912 -29.190  1.00  0.00
ATOM    687  CA  TYR    82     -66.887  25.093 -30.250  1.00  0.00
ATOM    688  CB  TYR    82     -67.630  24.414 -29.095  1.00  0.00
ATOM    689  CG  TYR    82     -68.062  22.988 -29.449  1.00  0.00
ATOM    690  CD1 TYR    82     -67.171  21.923 -29.248  1.00  0.00
ATOM    691  HD1 TYR    82     -66.178  22.104 -28.834  1.00  0.00
ATOM    692  CD2 TYR    82     -69.319  22.750 -30.025  1.00  0.00
ATOM    693  HD2 TYR    82     -70.013  23.574 -30.193  1.00  0.00
ATOM    694  CE1 TYR    82     -67.537  20.624 -29.626  1.00  0.00
ATOM    695  HE1 TYR    82     -66.848  19.794 -29.474  1.00  0.00
ATOM    696  CE2 TYR    82     -69.677  21.452 -30.412  1.00  0.00
ATOM    697  HE2 TYR    82     -70.623  21.284 -30.925  1.00  0.00
ATOM    698  CZ  TYR    82     -68.786  20.390 -30.211  1.00  0.00
ATOM    699  OH  TYR    82     -69.135  19.128 -30.567  1.00  0.00
ATOM    700  HH  TYR    82     -69.986  19.163 -31.088  1.00  0.00
ATOM    701  C   TYR    82     -67.860  25.435 -31.391  1.00  0.00
ATOM    702  O   TYR    82     -68.586  26.426 -31.333  1.00  0.00
ATOM    703  N   PHE    83     -67.935  24.512 -32.348  1.00  0.00
ATOM    704  H   PHE    83     -67.459  23.638 -32.264  1.00  0.00
ATOM    705  CA  PHE    83     -68.788  24.641 -33.546  1.00  0.00
ATOM    706  CB  PHE    83     -67.891  24.777 -34.788  1.00  0.00
ATOM    707  CG  PHE    83     -68.693  24.888 -36.093  1.00  0.00
ATOM    708  CD1 PHE    83     -69.352  26.085 -36.412  1.00  0.00
ATOM    709  HD1 PHE    83     -69.134  26.998 -35.858  1.00  0.00
ATOM    710  CD2 PHE    83     -68.934  23.736 -36.858  1.00  0.00
ATOM    711  HD2 PHE    83     -68.407  22.808 -36.635  1.00  0.00
ATOM    712  CE1 PHE    83     -70.276  26.118 -37.465  1.00  0.00
ATOM    713  HE1 PHE    83     -70.810  27.040 -37.693  1.00  0.00
ATOM    714  CE2 PHE    83     -69.855  23.771 -37.914  1.00  0.00
ATOM    715  HE2 PHE    83     -70.049  22.873 -38.499  1.00  0.00
ATOM    716  CZ  PHE    83     -70.530  24.961 -38.212  1.00  0.00
ATOM    717  HZ  PHE    83     -71.272  24.981 -39.010  1.00  0.00
ATOM    718  C   PHE    83     -69.776  23.469 -33.695  1.00  0.00
ATOM    719  O   PHE    83     -69.475  22.332 -33.333  1.00  0.00
ATOM    720  N   GLY    84     -70.920  23.797 -34.292  1.00  0.00
ATOM    721  H   GLY    84     -71.096  24.737 -34.584  1.00  0.00
ATOM    722  CA  GLY    84     -71.987  22.844 -34.655  1.00  0.00
ATOM    723  C   GLY    84     -72.768  23.365 -35.870  1.00  0.00
ATOM    724  O   GLY    84     -73.079  24.554 -35.944  1.00  0.00
ATOM    725  N   GLY    85     -72.975  22.468 -36.831  1.00  0.00
ATOM    726  H   GLY    85     -72.556  21.561 -36.796  1.00  0.00
ATOM    727  CA  GLY    85     -73.724  22.745 -38.075  1.00  0.00
ATOM    728  C   GLY    85     -73.713  21.545 -39.032  1.00  0.00
ATOM    729  O   GLY    85     -72.834  20.688 -38.947  1.00  0.00
ATOM    730  N   GLY    86     -74.740  21.497 -39.879  1.00  0.00
ATOM    731  H   GLY    86     -75.490  22.157 -39.828  1.00  0.00
ATOM    732  CA  GLY    86     -74.924  20.451 -40.907  1.00  0.00
ATOM    733  C   GLY    86     -76.133  20.746 -41.807  1.00  0.00
ATOM    734  O   GLY    86     -77.084  21.402 -41.384  1.00  0.00
ATOM    735  N   TYR    87     -76.031  20.279 -43.051  1.00  0.00
ATOM    736  H   TYR    87     -75.221  19.772 -43.348  1.00  0.00
ATOM    737  CA  TYR    87     -77.047  20.461 -44.112  1.00  0.00
ATOM    738  CB  TYR    87     -77.001  21.914 -44.624  1.00  0.00
ATOM    739  CG  TYR    87     -77.879  22.163 -45.858  1.00  0.00
ATOM    740  CD1 TYR    87     -79.269  22.303 -45.726  1.00  0.00
ATOM    741  HD1 TYR    87     -79.714  22.477 -44.746  1.00  0.00
ATOM    742  CD2 TYR    87     -77.310  22.028 -47.134  1.00  0.00
ATOM    743  HD2 TYR    87     -76.228  21.955 -47.249  1.00  0.00
ATOM    744  CE1 TYR    87     -80.087  22.261 -46.865  1.00  0.00
ATOM    745  HE1 TYR    87     -81.167  22.361 -46.770  1.00  0.00
ATOM    746  CE2 TYR    87     -78.130  21.988 -48.269  1.00  0.00
ATOM    747  HE2 TYR    87     -77.681  21.913 -49.258  1.00  0.00
ATOM    748  CZ  TYR    87     -79.519  22.091 -48.132  1.00  0.00
ATOM    749  OH  TYR    87     -80.318  21.986 -49.223  1.00  0.00
ATOM    750  HH  TYR    87     -79.766  21.633 -50.001  1.00  0.00
ATOM    751  C   TYR    87     -76.822  19.472 -45.270  1.00  0.00
ATOM    752  O   TYR    87     -75.689  19.091 -45.562  1.00  0.00
ATOM    753  N   TYR    88     -77.934  19.076 -45.890  1.00  0.00
ATOM    754  H   TYR    88     -78.836  19.369 -45.575  1.00  0.00
ATOM    755  CA  TYR    88     -77.950  18.240 -47.108  1.00  0.00
ATOM    756  CB  TYR    88     -77.977  16.753 -46.719  1.00  0.00
ATOM    757  CG  TYR    88     -77.934  15.834 -47.946  1.00  0.00
ATOM    758  CD1 TYR    88     -76.706  15.540 -48.557  1.00  0.00
ATOM    759  HD1 TYR    88     -75.769  15.819 -48.074  1.00  0.00
ATOM    760  CD2 TYR    88     -79.131  15.416 -48.548  1.00  0.00
ATOM    761  HD2 TYR    88     -80.089  15.614 -48.065  1.00  0.00
ATOM    762  CE1 TYR    88     -76.680  14.860 -49.783  1.00  0.00
ATOM    763  HE1 TYR    88     -75.729  14.624 -50.260  1.00  0.00
ATOM    764  CE2 TYR    88     -79.101  14.737 -49.774  1.00  0.00
ATOM    765  HE2 TYR    88     -80.034  14.445 -50.253  1.00  0.00
ATOM    766  CZ  TYR    88     -77.875  14.468 -50.394  1.00  0.00
ATOM    767  OH  TYR    88     -77.839  13.866 -51.610  1.00  0.00
ATOM    768  HH  TYR    88     -78.773  13.715 -51.928  1.00  0.00
ATOM    769  C   TYR    88     -79.159  18.588 -47.994  1.00  0.00
ATOM    770  O   TYR    88     -80.295  18.642 -47.524  1.00  0.00
ATOM    771  N   SER    89     -78.888  18.697 -49.293  1.00  0.00
ATOM    772  H   SER    89     -77.954  18.618 -49.637  1.00  0.00
ATOM    773  CA  SER    89     -79.923  18.956 -50.319  1.00  0.00
ATOM    774  CB  SER    89     -79.334  19.617 -51.571  1.00  0.00
ATOM    775  OG  SER    89     -78.909  20.951 -51.272  1.00  0.00
ATOM    776  HG  SER    89     -78.597  21.385 -52.125  1.00  0.00
ATOM    777  C   SER    89     -80.695  17.686 -50.704  1.00  0.00
ATOM    778  O   SER    89     -80.301  16.924 -51.590  1.00  0.00
ATOM    779  N   CYS    90     -81.748  17.429 -49.933  1.00  0.00
ATOM    780  H   CYS    90     -81.913  17.962 -49.101  1.00  0.00
ATOM    781  CA  CYS    90     -82.661  16.286 -50.150  1.00  0.00
ATOM    782  CB  CYS    90     -83.468  16.047 -48.868  1.00  0.00
ATOM    783  SG  CYS    90     -84.508  14.542 -48.925  1.00  0.00
ATOM    784  HG  CYS    90     -85.037  14.692 -47.714  1.00  0.00
ATOM    785  C   CYS    90     -83.559  16.487 -51.389  1.00  0.00
ATOM    786  O   CYS    90     -84.735  16.846 -51.316  1.00  0.00
ATOM    787  N   ARG    91     -82.934  16.276 -52.544  1.00  0.00
ATOM    788  H   ARG    91     -81.941  16.143 -52.564  1.00  0.00
ATOM    789  CA  ARG    91     -83.573  16.414 -53.868  1.00  0.00
ATOM    790  CB  ARG    91     -82.503  16.592 -54.958  1.00  0.00
ATOM    791  CG  ARG    91     -81.635  17.848 -54.785  1.00  0.00
ATOM    792  CD  ARG    91     -82.412  19.170 -54.880  1.00  0.00
ATOM    793  NE  ARG    91     -83.022  19.372 -56.210  1.00  0.00
ATOM    794  HE  ARG    91     -84.015  19.285 -56.235  1.00  0.00
ATOM    795  CZ  ARG    91     -82.404  19.669 -57.358  1.00  0.00
ATOM    796  NH1 ARG    91     -81.092  19.843 -57.445  1.00  0.00
ATOM    797 HH11 ARG    91     -80.533  19.747 -56.625  1.00  0.00
ATOM    798 HH12 ARG    91     -80.674  20.063 -58.323  1.00  0.00
ATOM    799  NH2 ARG    91     -83.113  19.792 -58.470  1.00  0.00
ATOM    800 HH21 ARG    91     -84.102  19.664 -58.457  1.00  0.00
ATOM    801 HH22 ARG    91     -82.646  20.013 -59.323  1.00  0.00
ATOM    802  C   ARG    91     -84.515  15.242 -54.196  1.00  0.00
ATOM    803  O   ARG    91     -84.119  14.216 -54.750  1.00  0.00
ATOM    804  N   VAL    92     -85.748  15.381 -53.716  1.00  0.00
ATOM    805  H   VAL    92     -85.947  16.080 -53.027  1.00  0.00
ATOM    806  CA  VAL    92     -86.834  14.405 -53.967  1.00  0.00
ATOM    807  CB  VAL    92     -87.976  14.548 -52.935  1.00  0.00
ATOM    808  CG1 VAL    92     -88.998  13.414 -53.076  1.00  0.00
ATOM    809  CG2 VAL    92     -87.469  14.556 -51.487  1.00  0.00
ATOM    810  C   VAL    92     -87.333  14.544 -55.421  1.00  0.00
ATOM    811  O   VAL    92     -88.236  15.323 -55.729  1.00  0.00
ATOM    812  N   SER    93     -86.635  13.837 -56.305  1.00  0.00
ATOM    813  H   SER    93     -85.816  13.332 -56.021  1.00  0.00
ATOM    814  CA  SER    93     -86.886  13.809 -57.764  1.00  0.00
ATOM    815  CB  SER    93     -85.720  13.117 -58.482  1.00  0.00
ATOM    816  OG  SER    93     -85.590  11.773 -58.007  1.00  0.00
ATOM    817  HG  SER    93     -86.491  11.323 -58.091  1.00  0.00
ATOM    818  C   SER    93     -88.220  13.151 -58.159  1.00  0.00
ATOM    819  O   SER    93     -88.350  11.925 -58.181  1.00  0.00
ATOM    820  N   ARG    94     -89.208  14.006 -58.401  1.00  0.00
ATOM    821  H   ARG    94     -89.109  14.982 -58.208  1.00  0.00
ATOM    822  CA  ARG    94     -90.560  13.597 -58.838  1.00  0.00
ATOM    823  CB  ARG    94     -91.592  14.108 -57.828  1.00  0.00
ATOM    824  CG  ARG    94     -91.477  13.396 -56.475  1.00  0.00
ATOM    825  CD  ARG    94     -92.055  14.240 -55.336  1.00  0.00
ATOM    826  NE  ARG    94     -91.199  15.424 -55.128  1.00  0.00
ATOM    827  HE  ARG    94     -90.218  15.239 -55.070  1.00  0.00
ATOM    828  CZ  ARG    94     -91.581  16.702 -55.099  1.00  0.00
ATOM    829  NH1 ARG    94     -92.846  17.075 -55.235  1.00  0.00
ATOM    830 HH11 ARG    94     -93.547  16.376 -55.363  1.00  0.00
ATOM    831 HH12 ARG    94     -93.088  18.042 -55.212  1.00  0.00
ATOM    832  NH2 ARG    94     -90.656  17.647 -55.039  1.00  0.00
ATOM    833 HH21 ARG    94     -89.690  17.394 -55.030  1.00  0.00
ATOM    834 HH22 ARG    94     -90.931  18.605 -55.007  1.00  0.00
ATOM    835  C   ARG    94     -90.898  14.152 -60.231  1.00  0.00
ATOM    836  O   ARG    94     -90.577  15.296 -60.549  1.00  0.00
ATOM    837  N   SER    95     -91.515  13.289 -61.038  1.00  0.00
ATOM    838  H   SER    95     -91.671  12.342 -60.754  1.00  0.00
ATOM    839  CA  SER    95     -91.990  13.586 -62.412  1.00  0.00
ATOM    840  CB  SER    95     -90.821  13.850 -63.373  1.00  0.00
ATOM    841  OG  SER    95     -91.317  14.293 -64.641  1.00  0.00
ATOM    842  HG  SER    95     -90.551  14.612 -65.202  1.00  0.00
ATOM    843  C   SER    95     -92.813  12.406 -62.956  1.00  0.00
ATOM    844  O   SER    95     -92.663  11.276 -62.493  1.00  0.00
ATOM    845  N   SER    96     -93.719  12.720 -63.880  1.00  0.00
ATOM    846  H   SER    96     -93.694  13.618 -64.322  1.00  0.00
ATOM    847  CA  SER    96     -94.602  11.728 -64.530  1.00  0.00
ATOM    848  CB  SER    96     -96.019  11.796 -63.948  1.00  0.00
ATOM    849  OG  SER    96     -96.828  10.754 -64.507  1.00  0.00
ATOM    850  HG  SER    96     -97.731  10.764 -64.073  1.00  0.00
ATOM    851  C   SER    96     -94.663  11.955 -66.048  1.00  0.00
ATOM    852  O   SER    96     -94.712  13.092 -66.515  1.00  0.00
ATOM    853  N   LEU    97     -94.741  10.846 -66.778  1.00  0.00
ATOM    854  H   LEU    97     -94.864   9.954 -66.343  1.00  0.00
ATOM    855  CA  LEU    97     -94.803  10.848 -68.251  1.00  0.00
ATOM    856  CB  LEU    97     -93.523  10.194 -68.808  1.00  0.00
ATOM    857  CG  LEU    97     -93.107  10.552 -70.249  1.00  0.00
ATOM    858  CD1 LEU    97     -94.086  10.050 -71.316  1.00  0.00
ATOM    859  CD2 LEU    97     -92.844  12.054 -70.400  1.00  0.00
ATOM    860  C   LEU    97     -96.079  10.119 -68.701  1.00  0.00
ATOM    861  O   LEU    97     -96.161   8.892 -68.673  1.00  0.00
ATOM    862  N   LYS    98     -97.098  10.925 -68.985  1.00  0.00
ATOM    863  H   LYS    98     -97.032  11.913 -68.853  1.00  0.00
ATOM    864  CA  LYS    98     -98.421  10.432 -69.422  1.00  0.00
ATOM    865  CB  LYS    98     -99.512  10.884 -68.442  1.00  0.00
ATOM    866  CG  LYS    98     -99.359  10.231 -67.061  1.00  0.00
ATOM    867  CD  LYS    98    -100.423  10.694 -66.058  1.00  0.00
ATOM    868  CE  LYS    98    -101.819  10.150 -66.378  1.00  0.00
ATOM    869  NZ  LYS    98    -102.808  10.626 -65.401  1.00  0.00
ATOM    870  HZ1 LYS    98    -103.709  10.261 -65.637  1.00  0.00
ATOM    871  HZ2 LYS    98    -102.553  10.315 -64.486  1.00  0.00
ATOM    872  HZ3 LYS    98    -102.841  11.626 -65.420  1.00  0.00
ATOM    873  C   LYS    98     -98.753  10.875 -70.862  1.00  0.00
ATOM    874  O   LYS    98     -99.058  12.050 -71.080  1.00  0.00
ATOM    875  N   PRO    99     -98.523   9.999 -71.853  1.00  0.00
ATOM    876  CA  PRO    99     -98.849  10.284 -73.265  1.00  0.00
ATOM    877  CB  PRO    99     -98.059   9.240 -74.058  1.00  0.00
ATOM    878  CG  PRO    99     -97.995   8.043 -73.110  1.00  0.00
ATOM    879  CD  PRO    99     -97.859   8.685 -71.727  1.00  0.00
ATOM    880  C   PRO    99    -100.358  10.205 -73.545  1.00  0.00
ATOM    881  O   PRO    99    -101.070   9.385 -72.968  1.00  0.00
ATOM    882  N   CYS   100    -100.812  11.092 -74.426  1.00  0.00
ATOM    883  H   CYS   100    -100.213  11.769 -74.851  1.00  0.00
ATOM    884  CA  CYS   100    -102.216  11.140 -74.881  1.00  0.00
ATOM    885  CB  CYS   100    -102.888  12.399 -74.321  1.00  0.00
ATOM    886  SG  CYS   100    -104.678  12.512 -74.691  1.00  0.00
ATOM    887  HG  CYS   100    -104.877  13.672 -74.071  1.00  0.00
ATOM    888  C   CYS   100    -102.298  11.129 -76.416  1.00  0.00
ATOM    889  O   CYS   100    -101.483  11.752 -77.095  1.00  0.00
ATOM    890  N   ALA   101    -103.294  10.404 -76.918  1.00  0.00
ATOM    891  H   ALA   101    -103.948   9.935 -76.326  1.00  0.00
ATOM    892  CA  ALA   101    -103.585  10.297 -78.362  1.00  0.00
ATOM    893  CB  ALA   101    -103.207   8.898 -78.859  1.00  0.00
ATOM    894  C   ALA   101    -105.070  10.572 -78.646  1.00  0.00
ATOM    895  O   ALA   101    -105.942  10.146 -77.890  1.00  0.00
ATOM    896  N   GLN   102    -105.314  11.269 -79.753  1.00  0.00
ATOM    897  H   GLN   102    -104.579  11.563 -80.361  1.00  0.00
ATOM    898  CA  GLN   102    -106.674  11.622 -80.208  1.00  0.00
ATOM    899  CB  GLN   102    -106.859  13.145 -80.097  1.00  0.00
ATOM    900  CG  GLN   102    -108.266  13.649 -80.458  1.00  0.00
ATOM    901  CD  GLN   102    -109.368  13.019 -79.598  1.00  0.00
ATOM    902  OE1 GLN   102    -109.346  13.023 -78.377  1.00  0.00
ATOM    903  NE2 GLN   102    -110.378  12.468 -80.235  1.00  0.00
ATOM    904 HE21 GLN   102    -110.446  12.454 -81.238  1.00  0.00
ATOM    905 HE22 GLN   102    -111.117  12.125 -79.661  1.00  0.00
ATOM    906  C   GLN   102    -106.924  11.128 -81.643  1.00  0.00
ATOM    907  O   GLN   102    -106.044  11.191 -82.500  1.00  0.00
ATOM    908  N   ALA   103    -108.161  10.693 -81.869  1.00  0.00
ATOM    909  H   ALA   103    -108.839  10.667 -81.134  1.00  0.00
ATOM    910  CA  ALA   103    -108.639  10.236 -83.190  1.00  0.00
ATOM    911  CB  ALA   103    -109.189   8.813 -83.062  1.00  0.00
ATOM    912  C   ALA   103    -109.726  11.168 -83.752  1.00  0.00
ATOM    913  O   ALA   103    -110.517  11.741 -83.001  1.00  0.00
ATOM    914  N   ALA   104    -109.669  11.369 -85.066  1.00  0.00
ATOM    915  H   ALA   104    -108.964  10.943 -85.632  1.00  0.00
ATOM    916  CA  ALA   104    -110.648  12.184 -85.815  1.00  0.00
ATOM    917  CB  ALA   104    -109.995  13.504 -86.240  1.00  0.00
ATOM    918  C   ALA   104    -111.165  11.436 -87.054  1.00  0.00
ATOM    919  O   ALA   104    -110.421  10.699 -87.700  1.00  0.00
ATOM    920  N   THR   105    -112.456  11.608 -87.323  1.00  0.00
ATOM    921  H   THR   105    -113.067  12.119 -86.719  1.00  0.00
ATOM    922  CA  THR   105    -113.137  11.006 -88.492  1.00  0.00
ATOM    923  CB  THR   105    -114.219  10.000 -88.065  1.00  0.00
ATOM    924  OG1 THR   105    -115.085  10.585 -87.086  1.00  0.00
ATOM    925  HG1 THR   105    -115.806   9.934 -86.843  1.00  0.00
ATOM    926  CG2 THR   105    -113.607   8.687 -87.567  1.00  0.00
ATOM    927  C   THR   105    -113.773  12.070 -89.397  1.00  0.00
ATOM    928  O   THR   105    -114.277  13.092 -88.934  1.00  0.00
ATOM    929  N   LEU   106    -113.713  11.801 -90.698  1.00  0.00
ATOM    930  H   LEU   106    -113.232  10.999 -91.048  1.00  0.00
ATOM    931  CA  LEU   106    -114.280  12.691 -91.732  1.00  0.00
ATOM    932  CB  LEU   106    -113.171  13.209 -92.661  1.00  0.00
ATOM    933  CG  LEU   106    -112.126  14.084 -91.952  1.00  0.00
ATOM    934  CD1 LEU   106    -110.948  14.337 -92.894  1.00  0.00
ATOM    935  CD2 LEU   106    -112.719  15.423 -91.501  1.00  0.00
ATOM    936  C   LEU   106    -115.386  11.988 -92.532  1.00  0.00
ATOM    937  O   LEU   106    -115.124  11.148 -93.392  1.00  0.00
ATOM    938  N   ALA   107    -116.619  12.260 -92.115  1.00  0.00
ATOM    939  H   ALA   107    -116.786  12.875 -91.345  1.00  0.00
ATOM    940  CA  ALA   107    -117.828  11.669 -92.722  1.00  0.00
ATOM    941  CB  ALA   107    -118.597  10.870 -91.664  1.00  0.00
ATOM    942  C   ALA   107    -118.724  12.732 -93.378  1.00  0.00
ATOM    943  O   ALA   107    -119.363  13.539 -92.705  1.00  0.00
ATOM    944  N   ALA   108    -118.574  12.827 -94.697  1.00  0.00
ATOM    945  H   ALA   108    -117.931  12.245 -95.193  1.00  0.00
ATOM    946  CA  ALA   108    -119.360  13.749 -95.542  1.00  0.00
ATOM    947  CB  ALA   108    -118.438  14.834 -96.109  1.00  0.00
ATOM    948  C   ALA   108    -120.059  13.003 -96.689  1.00  0.00
ATOM    949  O   ALA   108    -119.478  12.112 -97.308  1.00  0.00
ATOM    950  N   TYR   109    -121.309  13.385 -96.934  1.00  0.00
ATOM    951  H   TYR   109    -121.759  14.092 -96.389  1.00  0.00
ATOM    952  CA  TYR   109    -122.137  12.796 -98.005  1.00  0.00
ATOM    953  CB  TYR   109    -123.259  11.959 -97.367  1.00  0.00
ATOM    954  CG  TYR   109    -124.169  11.317 -98.421  1.00  0.00
ATOM    955  CD1 TYR   109    -123.673  10.264 -99.208  1.00  0.00
ATOM    956  HD1 TYR   109    -122.866   9.632 -98.836  1.00  0.00
ATOM    957  CD2 TYR   109    -125.286  12.042 -98.861  1.00  0.00
ATOM    958  HD2 TYR   109    -125.743  12.792 -98.214  1.00  0.00
ATOM    959  CE1 TYR   109    -124.224  10.014-100.472  1.00  0.00
ATOM    960  HE1 TYR   109    -123.834   9.209-101.093  1.00  0.00
ATOM    961  CE2 TYR   109    -125.836  11.786-100.122  1.00  0.00
ATOM    962  HE2 TYR   109    -126.719  12.330-100.453  1.00  0.00
ATOM    963  CZ  TYR   109    -125.273  10.807-100.948  1.00  0.00
ATOM    964  OH  TYR   109    -125.518  10.858-102.280  1.00  0.00
ATOM    965  HH  TYR   109    -125.647  11.828-102.523  1.00  0.00
ATOM    966  C   TYR   109    -122.684  13.868 -98.976  1.00  0.00
ATOM    967  O   TYR   109    -123.262  14.856 -98.515  1.00  0.00
ATOM    968  N   PRO   110    -122.510  13.677-100.295  1.00  0.00
ATOM    969  CA  PRO   110    -123.048  14.586-101.329  1.00  0.00
ATOM    970  CB  PRO   110    -122.268  14.238-102.601  1.00  0.00
ATOM    971  CG  PRO   110    -121.921  12.762-102.413  1.00  0.00
ATOM    972  CD  PRO   110    -121.640  12.654-100.914  1.00  0.00
ATOM    973  C   PRO   110    -124.575  14.493-101.503  1.00  0.00
ATOM    974  O   PRO   110    -125.107  13.677-102.259  1.00  0.00
ATOM    975  N   ALA   111    -125.261  15.350-100.753  1.00  0.00
ATOM    976  H   ALA   111    -124.803  15.956-100.102  1.00  0.00
ATOM    977  CA  ALA   111    -126.735  15.449-100.765  1.00  0.00
ATOM    978  CB  ALA   111    -127.264  15.263 -99.340  1.00  0.00
ATOM    979  C   ALA   111    -127.222  16.795-101.325  1.00  0.00
ATOM    980  O   ALA   111    -126.627  17.843-101.078  1.00  0.00
ATOM    981  N   GLU   112    -128.298  16.712-102.103  1.00  0.00
ATOM    982  H   GLU   112    -128.759  15.839-102.259  1.00  0.00
ATOM    983  CA  GLU   112    -128.974  17.880-102.708  1.00  0.00
ATOM    984  CB  GLU   112    -128.591  18.046-104.189  1.00  0.00
ATOM    985  CG  GLU   112    -128.948  16.850-105.083  1.00  0.00
ATOM    986  CD  GLU   112    -128.730  17.179-106.561  1.00  0.00
ATOM    987  OE1 GLU   112    -127.613  16.904-107.048  1.00  0.00
ATOM    988  OE2 GLU   112    -129.693  17.697-107.168  1.00  0.00
ATOM    989  C   GLU   112    -130.501  17.794-102.554  1.00  0.00
ATOM    990  O   GLU   112    -131.062  16.699-102.545  1.00  0.00
ATOM    991  N   THR   113    -131.135  18.958-102.439  1.00  0.00
ATOM    992  H   THR   113    -130.650  19.798-102.194  1.00  0.00
ATOM    993  CA  THR   113    -132.611  19.068-102.379  1.00  0.00
ATOM    994  CB  THR   113    -133.066  19.765-101.085  1.00  0.00
ATOM    995  OG1 THR   113    -132.412  21.033-100.969  1.00  0.00
ATOM    996  HG1 THR   113    -132.719  21.610-101.738  1.00  0.00
ATOM    997  CG2 THR   113    -132.843  18.891 -99.847  1.00  0.00
ATOM    998  C   THR   113    -133.192  19.811-103.601  1.00  0.00
ATOM    999  O   THR   113    -133.176  21.046-103.623  1.00  0.00
ATOM   1000  N   PRO   114    -133.586  19.079-104.656  1.00  0.00
ATOM   1001  CA  PRO   114    -134.287  19.660-105.821  1.00  0.00
ATOM   1002  CB  PRO   114    -134.503  18.484-106.775  1.00  0.00
ATOM   1003  CG  PRO   114    -133.323  17.567-106.463  1.00  0.00
ATOM   1004  CD  PRO   114    -133.186  17.687-104.945  1.00  0.00
ATOM   1005  C   PRO   114    -135.638  20.259-105.403  1.00  0.00
ATOM   1006  O   PRO   114    -136.275  19.779-104.467  1.00  0.00
ATOM   1007  N   THR   115    -136.021  21.330-106.096  1.00  0.00
ATOM   1008  H   THR   115    -135.454  21.716-106.824  1.00  0.00
ATOM   1009  CA  THR   115    -137.286  22.067-105.863  1.00  0.00
ATOM   1010  CB  THR   115    -137.304  22.778-104.490  1.00  0.00
ATOM   1011  OG1 THR   115    -138.591  23.364-104.272  1.00  0.00
ATOM   1012  HG1 THR   115    -138.654  23.675-103.322  1.00  0.00
ATOM   1013  CG2 THR   115    -136.188  23.816-104.301  1.00  0.00
ATOM   1014  C   THR   115    -137.582  23.048-107.012  1.00  0.00
ATOM   1015  O   THR   115    -136.671  23.470-107.724  1.00  0.00
ATOM   1016  N   ALA   116    -138.870  23.339-107.186  1.00  0.00
ATOM   1017  H   ALA   116    -139.537  23.088-106.482  1.00  0.00
ATOM   1018  CA  ALA   116    -139.406  24.201-108.261  1.00  0.00
ATOM   1019  CB  ALA   116    -139.606  23.377-109.540  1.00  0.00
ATOM   1020  C   ALA   116    -140.747  24.830-107.847  1.00  0.00
ATOM   1021  O   ALA   116    -141.503  24.240-107.075  1.00  0.00
ATOM   1022  N   GLY   117    -140.990  26.035-108.362  1.00  0.00
ATOM   1023  H   GLY   117    -140.308  26.511-108.917  1.00  0.00
ATOM   1024  CA  GLY   117    -142.223  26.809-108.109  1.00  0.00
ATOM   1025  C   GLY   117    -142.283  28.088-108.956  1.00  0.00
ATOM   1026  O   GLY   117    -141.259  28.590-109.418  1.00  0.00
ATOM   1027  N   GLU   118    -143.511  28.521-109.232  1.00  0.00
ATOM   1028  H   GLU   118    -144.319  28.070-108.854  1.00  0.00
ATOM   1029  CA  GLU   118    -143.786  29.738-110.025  1.00  0.00
ATOM   1030  CB  GLU   118    -144.429  29.377-111.371  1.00  0.00
ATOM   1031  CG  GLU   118    -143.454  28.656-112.311  1.00  0.00
ATOM   1032  CD  GLU   118    -144.085  28.283-113.657  1.00  0.00
ATOM   1033  OE1 GLU   118    -144.759  29.154-114.251  1.00  0.00
ATOM   1034  OE2 GLU   118    -143.830  27.139-114.091  1.00  0.00
ATOM   1035  C   GLU   118    -144.698  30.717-109.270  1.00  0.00
ATOM   1036  O   GLU   118    -145.678  30.315-108.644  1.00  0.00
ATOM   1037  N   GLU   119    -144.365  32.000-109.387  1.00  0.00
ATOM   1038  H   GLU   119    -143.567  32.286-109.915  1.00  0.00
ATOM   1039  CA  GLU   119    -145.122  33.099-108.752  1.00  0.00
ATOM   1040  CB  GLU   119    -144.213  34.331-108.646  1.00  0.00
ATOM   1041  CG  GLU   119    -144.830  35.454-107.801  1.00  0.00
ATOM   1042  CD  GLU   119    -143.948  36.706-107.725  1.00  0.00
ATOM   1043  OE1 GLU   119    -142.718  36.550-107.550  1.00  0.00
ATOM   1044  OE2 GLU   119    -144.538  37.806-107.778  1.00  0.00
ATOM   1045  C   GLU   119    -146.426  33.400-109.518  1.00  0.00
ATOM   1046  O   GLU   119    -146.443  34.151-110.493  1.00  0.00
ATOM   1047  N   TYR   120    -147.481  32.703-109.108  1.00  0.00
ATOM   1048  H   TYR   120    -147.372  31.926-108.487  1.00  0.00
ATOM   1049  CA  TYR   120    -148.843  32.894-109.648  1.00  0.00
ATOM   1050  CB  TYR   120    -149.765  31.806-109.069  1.00  0.00
ATOM   1051  CG  TYR   120    -151.214  31.963-109.547  1.00  0.00
ATOM   1052  CD1 TYR   120    -151.535  31.656-110.879  1.00  0.00
ATOM   1053  HD1 TYR   120    -150.933  30.940-111.438  1.00  0.00
ATOM   1054  CD2 TYR   120    -152.073  32.786-108.802  1.00  0.00
ATOM   1055  HD2 TYR   120    -151.879  32.972-107.745  1.00  0.00
ATOM   1056  CE1 TYR   120    -152.645  32.256-111.490  1.00  0.00
ATOM   1057  HE1 TYR   120    -152.889  32.034-112.528  1.00  0.00
ATOM   1058  CE2 TYR   120    -153.184  33.378-109.414  1.00  0.00
ATOM   1059  HE2 TYR   120    -153.870  33.983-108.825  1.00  0.00
ATOM   1060  CZ  TYR   120    -153.440  33.154-110.770  1.00  0.00
ATOM   1061  OH  TYR   120    -154.220  34.036-111.442  1.00  0.00
ATOM   1062  HH  TYR   120    -154.043  34.950-111.050  1.00  0.00
ATOM   1063  C   TYR   120    -149.387  34.320-109.388  1.00  0.00
ATOM   1064  O   TYR   120    -149.360  34.778-108.243  1.00  0.00
ATOM   1065  N   PRO   121    -149.886  35.005-110.432  1.00  0.00
ATOM   1066  CA  PRO   121    -150.489  36.349-110.307  1.00  0.00
ATOM   1067  CB  PRO   121    -150.484  36.909-111.733  1.00  0.00
ATOM   1068  CG  PRO   121    -150.605  35.661-112.605  1.00  0.00
ATOM   1069  CD  PRO   121    -149.768  34.624-111.855  1.00  0.00
ATOM   1070  C   PRO   121    -151.882  36.350-109.652  1.00  0.00
ATOM   1071  O   PRO   121    -152.924  36.243-110.303  1.00  0.00
ATOM   1072  N   SER   122    -151.852  36.323-108.324  1.00  0.00
ATOM   1073  H   SER   122    -151.017  36.056-107.838  1.00  0.00
ATOM   1074  CA  SER   122    -153.052  36.432-107.465  1.00  0.00
ATOM   1075  CB  SER   122    -152.690  36.130-106.008  1.00  0.00
ATOM   1076  OG  SER   122    -152.200  34.791-105.903  1.00  0.00
ATOM   1077  HG  SER   122    -151.918  34.610-104.959  1.00  0.00
ATOM   1078  C   SER   122    -153.706  37.819-107.530  1.00  0.00
ATOM   1079  O   SER   122    -153.033  38.844-107.432  1.00  0.00
ATOM   1080  N   HIS   123    -155.036  37.808-107.551  1.00  0.00
ATOM   1081  H   HIS   123    -155.554  36.954-107.562  1.00  0.00
ATOM   1082  CA  HIS   123    -155.854  39.035-107.606  1.00  0.00
ATOM   1083  CB  HIS   123    -156.859  38.913-108.761  1.00  0.00
ATOM   1084  CG  HIS   123    -157.632  40.202-109.072  1.00  0.00
ATOM   1085  ND1 HIS   123    -158.003  41.160-108.220  1.00  0.00
ATOM   1086  CD2 HIS   123    -158.049  40.560-110.282  1.00  0.00
ATOM   1087  CE1 HIS   123    -158.640  42.105-108.906  1.00  0.00
ATOM   1088  NE2 HIS   123    -158.669  41.731-110.179  1.00  0.00
ATOM   1089  HE2 HIS   123    -159.088  42.243-110.926  1.00  0.00
ATOM   1090  C   HIS   123    -156.590  39.245-106.268  1.00  0.00
ATOM   1091  O   HIS   123    -157.340  38.356-105.852  1.00  0.00
ATOM   1092  N   PRO   124    -156.416  40.417-105.631  1.00  0.00
ATOM   1093  CA  PRO   124    -157.114  40.794-104.383  1.00  0.00
ATOM   1094  CB  PRO   124    -156.761  42.266-104.177  1.00  0.00
ATOM   1095  CG  PRO   124    -155.345  42.348-104.740  1.00  0.00
ATOM   1096  CD  PRO   124    -155.403  41.439-105.970  1.00  0.00
ATOM   1097  C   PRO   124    -158.639  40.600-104.419  1.00  0.00
ATOM   1098  O   PRO   124    -159.233  40.310-103.386  1.00  0.00
ATOM   1099  N   THR   125    -159.245  40.792-105.595  1.00  0.00
ATOM   1100  H   THR   125    -158.709  40.996-106.423  1.00  0.00
ATOM   1101  CA  THR   125    -160.679  40.543-105.881  1.00  0.00
ATOM   1102  CB  THR   125    -160.949  39.030-106.029  1.00  0.00
ATOM   1103  OG1 THR   125    -159.945  38.434-106.861  1.00  0.00
ATOM   1104  HG1 THR   125    -159.093  38.320-106.330  1.00  0.00
ATOM   1105  CG2 THR   125    -162.317  38.753-106.664  1.00  0.00
ATOM   1106  C   THR   125    -161.618  41.204-104.851  1.00  0.00
ATOM   1107  O   THR   125    -162.203  40.563-103.979  1.00  0.00
ATOM   1108  N   GLU   126    -161.810  42.506-105.044  1.00  0.00
ATOM   1109  H   GLU   126    -161.457  42.973-105.853  1.00  0.00
ATOM   1110  CA  GLU   126    -162.633  43.345-104.151  1.00  0.00
ATOM   1111  CB  GLU   126    -161.697  44.264-103.347  1.00  0.00
ATOM   1112  CG  GLU   126    -162.388  45.094-102.255  1.00  0.00
ATOM   1113  CD  GLU   126    -163.072  44.228-101.191  1.00  0.00
ATOM   1114  OE1 GLU   126    -162.428  43.988-100.148  1.00  0.00
ATOM   1115  OE2 GLU   126    -164.237  43.843-101.446  1.00  0.00
ATOM   1116  C   GLU   126    -163.681  44.144-104.946  1.00  0.00
ATOM   1117  O   GLU   126    -163.407  44.618-106.048  1.00  0.00
ATOM   1118  N   PHE   127    -164.842  44.317-104.321  1.00  0.00
ATOM   1119  H   PHE   127    -165.000  43.949-103.402  1.00  0.00
ATOM   1120  CA  PHE   127    -165.965  45.103-104.869  1.00  0.00
ATOM   1121  CB  PHE   127    -167.208  44.205-104.943  1.00  0.00
ATOM   1122  CG  PHE   127    -168.383  44.898-105.645  1.00  0.00
ATOM   1123  CD1 PHE   127    -168.443  44.923-107.046  1.00  0.00
ATOM   1124  HD1 PHE   127    -167.725  44.355-107.638  1.00  0.00
ATOM   1125  CD2 PHE   127    -169.339  45.599-104.893  1.00  0.00
ATOM   1126  HD2 PHE   127    -169.314  45.568-103.804  1.00  0.00
ATOM   1127  CE1 PHE   127    -169.440  45.666-107.693  1.00  0.00
ATOM   1128  HE1 PHE   127    -169.485  45.687-108.782  1.00  0.00
ATOM   1129  CE2 PHE   127    -170.333  46.342-105.541  1.00  0.00
ATOM   1130  HE2 PHE   127    -171.042  46.930-104.960  1.00  0.00
ATOM   1131  CZ  PHE   127    -170.382  46.379-106.940  1.00  0.00
ATOM   1132  HZ  PHE   127    -171.139  46.980-107.443  1.00  0.00
ATOM   1133  C   PHE   127    -166.228  46.346-103.999  1.00  0.00
ATOM   1134  O   PHE   127    -166.044  46.321-102.783  1.00  0.00
ATOM   1135  N   ALA   128    -166.723  47.393-104.654  1.00  0.00
ATOM   1136  H   ALA   128    -166.998  47.325-105.612  1.00  0.00
ATOM   1137  CA  ALA   128    -167.012  48.693-104.016  1.00  0.00
ATOM   1138  CB  ALA   128    -166.203  49.796-104.707  1.00  0.00
ATOM   1139  C   ALA   128    -168.514  49.015-104.045  1.00  0.00
ATOM   1140  O   ALA   128    -169.114  49.193-105.105  1.00  0.00
ATOM   1141  N   PHE   129    -169.113  48.944-102.860  1.00  0.00
ATOM   1142  H   PHE   129    -168.602  48.734-102.028  1.00  0.00
ATOM   1143  CA  PHE   129    -170.552  49.209-102.662  1.00  0.00
ATOM   1144  CB  PHE   129    -171.225  47.943-102.109  1.00  0.00
ATOM   1145  CG  PHE   129    -172.723  48.133-101.835  1.00  0.00
ATOM   1146  CD1 PHE   129    -173.651  48.051-102.885  1.00  0.00
ATOM   1147  HD1 PHE   129    -173.331  47.742-103.880  1.00  0.00
ATOM   1148  CD2 PHE   129    -173.157  48.485-100.548  1.00  0.00
ATOM   1149  HD2 PHE   129    -172.442  48.554 -99.727  1.00  0.00
ATOM   1150  CE1 PHE   129    -175.002  48.340-102.650  1.00  0.00
ATOM   1151  HE1 PHE   129    -175.721  48.284-103.467  1.00  0.00
ATOM   1152  CE2 PHE   129    -174.509  48.767-100.313  1.00  0.00
ATOM   1153  HE2 PHE   129    -174.847  49.016 -99.308  1.00  0.00
ATOM   1154  CZ  PHE   129    -175.430  48.699-101.365  1.00  0.00
ATOM   1155  HZ  PHE   129    -176.481  48.923-101.185  1.00  0.00
ATOM   1156  C   PHE   129    -170.798  50.408-101.731  1.00  0.00
ATOM   1157  O   PHE   129    -170.136  50.568-100.707  1.00  0.00
ATOM   1158  N   TYR   130    -171.833  51.165-102.086  1.00  0.00
ATOM   1159  H   TYR   130    -172.360  50.966-102.912  1.00  0.00
ATOM   1160  CA  TYR   130    -172.339  52.292-101.282  1.00  0.00
ATOM   1161  CB  TYR   130    -172.101  53.612-102.030  1.00  0.00
ATOM   1162  CG  TYR   130    -172.569  54.822-101.211  1.00  0.00
ATOM   1163  CD1 TYR   130    -171.742  55.347-100.207  1.00  0.00
ATOM   1164  HD1 TYR   130    -170.705  55.023-100.121  1.00  0.00
ATOM   1165  CD2 TYR   130    -173.891  55.277-101.336  1.00  0.00
ATOM   1166  HD2 TYR   130    -174.527  54.907-102.141  1.00  0.00
ATOM   1167  CE1 TYR   130    -172.249  56.297 -99.309  1.00  0.00
ATOM   1168  HE1 TYR   130    -171.614  56.704 -98.524  1.00  0.00
ATOM   1169  CE2 TYR   130    -174.396  56.224-100.434  1.00  0.00
ATOM   1170  HE2 TYR   130    -175.433  56.545-100.512  1.00  0.00
ATOM   1171  CZ  TYR   130    -173.576  56.726 -99.416  1.00  0.00
ATOM   1172  OH  TYR   130    -174.073  57.604 -98.508  1.00  0.00
ATOM   1173  HH  TYR   130    -175.054  57.709 -98.662  1.00  0.00
ATOM   1174  C   TYR   130    -173.837  52.097-100.968  1.00  0.00
ATOM   1175  O   TYR   130    -174.608  51.799-101.885  1.00  0.00
ATOM   1176  N   PRO   131    -174.239  52.255 -99.696  1.00  0.00
ATOM   1177  CA  PRO   131    -175.659  52.215 -99.286  1.00  0.00
ATOM   1178  CB  PRO   131    -175.630  52.203 -97.754  1.00  0.00
ATOM   1179  CG  PRO   131    -174.279  51.572 -97.430  1.00  0.00
ATOM   1180  CD  PRO   131    -173.364  52.144 -98.513  1.00  0.00
ATOM   1181  C   PRO   131    -176.462  53.411 -99.830  1.00  0.00
ATOM   1182  O   PRO   131    -176.558  54.473 -99.213  1.00  0.00
ATOM   1183  N   GLY   132    -176.952  53.234-101.055  1.00  0.00
ATOM   1184  H   GLY   132    -176.643  52.467-101.620  1.00  0.00
ATOM   1185  CA  GLY   132    -177.828  54.202-101.750  1.00  0.00
ATOM   1186  C   GLY   132    -179.237  54.251-101.140  1.00  0.00
ATOM   1187  O   GLY   132    -180.150  53.579-101.615  1.00  0.00
ATOM   1188  N   TYR   133    -179.370  55.053-100.087  1.00  0.00
ATOM   1189  H   TYR   133    -178.574  55.486 -99.663  1.00  0.00
ATOM   1190  CA  TYR   133    -180.645  55.230 -99.366  1.00  0.00
ATOM   1191  CB  TYR   133    -180.419  54.917 -97.881  1.00  0.00
ATOM   1192  CG  TYR   133    -181.741  54.831 -97.110  1.00  0.00
ATOM   1193  CD1 TYR   133    -182.456  53.624 -97.077  1.00  0.00
ATOM   1194  HD1 TYR   133    -182.032  52.721 -97.515  1.00  0.00
ATOM   1195  CD2 TYR   133    -182.293  55.985 -96.535  1.00  0.00
ATOM   1196  HD2 TYR   133    -181.749  56.930 -96.561  1.00  0.00
ATOM   1197  CE1 TYR   133    -183.727  53.579 -96.486  1.00  0.00
ATOM   1198  HE1 TYR   133    -184.288  52.647 -96.461  1.00  0.00
ATOM   1199  CE2 TYR   133    -183.566  55.939 -95.950  1.00  0.00
ATOM   1200  HE2 TYR   133    -184.014  56.855 -95.569  1.00  0.00
ATOM   1201  CZ  TYR   133    -184.282  54.736 -95.928  1.00  0.00
ATOM   1202  OH  TYR   133    -185.519  54.688 -95.372  1.00  0.00
ATOM   1203  HH  TYR   133    -185.766  55.603 -95.060  1.00  0.00
ATOM   1204  C   TYR   133    -181.218  56.650 -99.564  1.00  0.00
ATOM   1205  O   TYR   133    -180.484  57.627 -99.396  1.00  0.00
ATOM   1206  N   PRO   134    -182.501  56.759 -99.952  1.00  0.00
ATOM   1207  CA  PRO   134    -183.182  58.053-100.177  1.00  0.00
ATOM   1208  CB  PRO   134    -184.588  57.681-100.651  1.00  0.00
ATOM   1209  CG  PRO   134    -184.379  56.334-101.337  1.00  0.00
ATOM   1210  CD  PRO   134    -183.344  55.651-100.444  1.00  0.00
ATOM   1211  C   PRO   134    -183.274  58.922 -98.914  1.00  0.00
ATOM   1212  O   PRO   134    -183.493  58.422 -97.812  1.00  0.00
ATOM   1213  N   GLY   135    -183.191  60.231 -99.142  1.00  0.00
ATOM   1214  H   GLY   135    -182.941  60.589-100.041  1.00  0.00
ATOM   1215  CA  GLY   135    -183.333  61.270 -98.100  1.00  0.00
ATOM   1216  C   GLY   135    -183.366  62.676 -98.718  1.00  0.00
ATOM   1217  O   GLY   135    -182.800  62.897 -99.788  1.00  0.00
ATOM   1218  N   THR   136    -184.134  63.553 -98.074  1.00  0.00
ATOM   1219  H   THR   136    -184.650  63.288 -97.259  1.00  0.00
ATOM   1220  CA  THR   136    -184.329  64.971 -98.470  1.00  0.00
ATOM   1221  CB  THR   136    -184.947  65.116 -99.880  1.00  0.00
ATOM   1222  OG1 THR   136    -184.952  66.497-100.259  1.00  0.00
ATOM   1223  HG1 THR   136    -185.250  66.577-101.213  1.00  0.00
ATOM   1224  CG2 THR   136    -186.348  64.504-100.023  1.00  0.00
ATOM   1225  C   THR   136    -185.154  65.735 -97.416  1.00  0.00
ATOM   1226  O   THR   136    -185.845  65.125 -96.599  1.00  0.00
ATOM   1227  N   TYR   137    -185.029  67.059 -97.446  1.00  0.00
ATOM   1228  H   TYR   137    -184.612  67.499 -98.243  1.00  0.00
ATOM   1229  CA  TYR   137    -185.719  67.975 -96.516  1.00  0.00
ATOM   1230  CB  TYR   137    -184.678  68.650 -95.606  1.00  0.00
ATOM   1231  CG  TYR   137    -185.243  69.698 -94.632  1.00  0.00
ATOM   1232  CD1 TYR   137    -186.397  69.448 -93.869  1.00  0.00
ATOM   1233  HD1 TYR   137    -186.785  68.433 -93.777  1.00  0.00
ATOM   1234  CD2 TYR   137    -184.680  70.984 -94.628  1.00  0.00
ATOM   1235  HD2 TYR   137    -183.780  71.190 -95.208  1.00  0.00
ATOM   1236  CE1 TYR   137    -186.999  70.486 -93.143  1.00  0.00
ATOM   1237  HE1 TYR   137    -187.926  70.308 -92.600  1.00  0.00
ATOM   1238  CE2 TYR   137    -185.273  72.014 -93.885  1.00  0.00
ATOM   1239  HE2 TYR   137    -184.834  73.011 -93.898  1.00  0.00
ATOM   1240  CZ  TYR   137    -186.438  71.768 -93.148  1.00  0.00
ATOM   1241  OH  TYR   137    -187.100  72.799 -92.562  1.00  0.00
ATOM   1242  HH  TYR   137    -186.438  73.510 -92.313  1.00  0.00
ATOM   1243  C   TYR   137    -186.540  69.028 -97.279  1.00  0.00
ATOM   1244  O   TYR   137    -186.092  69.590 -98.277  1.00  0.00
ATOM   1245  N   GLN   138    -187.702  69.328 -96.708  1.00  0.00
ATOM   1246  H   GLN   138    -188.035  68.815 -95.919  1.00  0.00
ATOM   1247  CA  GLN   138    -188.603  70.397 -97.179  1.00  0.00
ATOM   1248  CB  GLN   138    -190.036  69.876 -97.394  1.00  0.00
ATOM   1249  CG  GLN   138    -190.651  69.137 -96.197  1.00  0.00
ATOM   1250  CD  GLN   138    -192.109  68.759 -96.462  1.00  0.00
ATOM   1251  OE1 GLN   138    -192.433  67.713 -97.002  1.00  0.00
ATOM   1252  NE2 GLN   138    -193.023  69.619 -96.067  1.00  0.00
ATOM   1253 HE21 GLN   138    -192.769  70.469 -95.618  1.00  0.00
ATOM   1254 HE22 GLN   138    -193.970  69.367 -96.242  1.00  0.00
ATOM   1255  C   GLN   138    -188.540  71.617 -96.234  1.00  0.00
ATOM   1256  O   GLN   138    -189.084  71.562 -95.129  1.00  0.00
ATOM   1257  N   PRO   139    -187.804  72.669 -96.630  1.00  0.00
ATOM   1258  CA  PRO   139    -187.502  73.831 -95.770  1.00  0.00
ATOM   1259  CB  PRO   139    -186.527  74.686 -96.584  1.00  0.00
ATOM   1260  CG  PRO   139    -186.899  74.369 -98.032  1.00  0.00
ATOM   1261  CD  PRO   139    -187.266  72.885 -97.989  1.00  0.00
ATOM   1262  C   PRO   139    -188.731  74.611 -95.283  1.00  0.00
ATOM   1263  O   PRO   139    -189.386  75.333 -96.035  1.00  0.00
ATOM   1264  N   MET   140    -189.084  74.341 -94.030  1.00  0.00
ATOM   1265  H   MET   140    -188.628  73.614 -93.505  1.00  0.00
ATOM   1266  CA  MET   140    -190.179  75.035 -93.325  1.00  0.00
ATOM   1267  CB  MET   140    -190.589  74.234 -92.081  1.00  0.00
ATOM   1268  CG  MET   140    -191.944  74.662 -91.500  1.00  0.00
ATOM   1269  SD  MET   140    -191.982  76.324 -90.728  1.00  0.00
ATOM   1270  CE  MET   140    -193.732  76.507 -90.464  1.00  0.00
ATOM   1271  C   MET   140    -189.762  76.470 -92.963  1.00  0.00
ATOM   1272  O   MET   140    -188.873  76.695 -92.142  1.00  0.00
ATOM   1273  N   ALA   141    -190.378  77.412 -93.670  1.00  0.00
ATOM   1274  H   ALA   141    -190.954  77.179 -94.452  1.00  0.00
ATOM   1275  CA  ALA   141    -190.213  78.856 -93.415  1.00  0.00
ATOM   1276  CB  ALA   141    -189.756  79.547 -94.703  1.00  0.00
ATOM   1277  C   ALA   141    -191.525  79.484 -92.917  1.00  0.00
ATOM   1278  O   ALA   141    -192.613  79.129 -93.369  1.00  0.00
ATOM   1279  N   SER   142    -191.381  80.378 -91.942  1.00  0.00
ATOM   1280  H   SER   142    -190.477  80.639 -91.604  1.00  0.00
ATOM   1281  CA  SER   142    -192.509  81.122 -91.340  1.00  0.00
ATOM   1282  CB  SER   142    -192.774  80.630 -89.912  1.00  0.00
ATOM   1283  OG  SER   142    -193.941  81.268 -89.381  1.00  0.00
ATOM   1284  HG  SER   142    -194.177  80.848 -88.502  1.00  0.00
ATOM   1285  C   SER   142    -192.232  82.632 -91.328  1.00  0.00
ATOM   1286  O   SER   142    -191.101  83.063 -91.104  1.00  0.00
ATOM   1287  N   TYR   143    -193.306  83.403 -91.468  1.00  0.00
ATOM   1288  H   TYR   143    -194.224  83.011 -91.423  1.00  0.00
ATOM   1289  CA  TYR   143    -193.244  84.875 -91.546  1.00  0.00
ATOM   1290  CB  TYR   143    -193.789  85.328 -92.909  1.00  0.00
ATOM   1291  CG  TYR   143    -193.687  86.845 -93.115  1.00  0.00
ATOM   1292  CD1 TYR   143    -192.481  87.420 -93.540  1.00  0.00
ATOM   1293  HD1 TYR   143    -191.607  86.795 -93.727  1.00  0.00
ATOM   1294  CD2 TYR   143    -194.811  87.657 -92.899  1.00  0.00
ATOM   1295  HD2 TYR   143    -195.742  87.221 -92.534  1.00  0.00
ATOM   1296  CE1 TYR   143    -192.397  88.806 -93.735  1.00  0.00
ATOM   1297  HE1 TYR   143    -191.464  89.258 -94.068  1.00  0.00
ATOM   1298  CE2 TYR   143    -194.727  89.040 -93.109  1.00  0.00
ATOM   1299  HE2 TYR   143    -195.621  89.655 -93.009  1.00  0.00
ATOM   1300  CZ  TYR   143    -193.516  89.616 -93.509  1.00  0.00
ATOM   1301  OH  TYR   143    -193.387  90.966 -93.580  1.00  0.00
ATOM   1302  HH  TYR   143    -194.226  91.403 -93.245  1.00  0.00
ATOM   1303  C   TYR   143    -193.984  85.527 -90.365  1.00  0.00
ATOM   1304  O   TYR   143    -195.202  85.703 -90.373  1.00  0.00
ATOM   1305  N   LEU   144    -193.200  85.826 -89.334  1.00  0.00
ATOM   1306  H   LEU   144    -192.227  85.597 -89.339  1.00  0.00
ATOM   1307  CA  LEU   144    -193.699  86.445 -88.090  1.00  0.00
ATOM   1308  CB  LEU   144    -193.362  85.507 -86.919  1.00  0.00
ATOM   1309  CG  LEU   144    -194.153  85.784 -85.633  1.00  0.00
ATOM   1310  CD1 LEU   144    -194.238  84.495 -84.814  1.00  0.00
ATOM   1311  CD2 LEU   144    -193.485  86.859 -84.771  1.00  0.00
ATOM   1312  C   LEU   144    -193.100  87.853 -87.930  1.00  0.00
ATOM   1313  O   LEU   144    -191.947  88.030 -87.541  1.00  0.00
ATOM   1314  N   ASP   145    -193.896  88.835 -88.341  1.00  0.00
ATOM   1315  H   ASP   145    -194.796  88.640 -88.738  1.00  0.00
ATOM   1316  CA  ASP   145    -193.505  90.260 -88.324  1.00  0.00
ATOM   1317  CB  ASP   145    -193.505  90.843 -89.750  1.00  0.00
ATOM   1318  CG  ASP   145    -194.854  90.860 -90.489  1.00  0.00
ATOM   1319  OD1 ASP   145    -195.674  89.943 -90.252  1.00  0.00
ATOM   1320  OD2 ASP   145    -195.006  91.741 -91.365  1.00  0.00
ATOM   1321  C   ASP   145    -194.351  91.105 -87.355  1.00  0.00
ATOM   1322  O   ASP   145    -195.403  91.633 -87.714  1.00  0.00
ATOM   1323  N   VAL   146    -193.836  91.244 -86.138  1.00  0.00
ATOM   1324  H   VAL   146    -192.970  90.817 -85.879  1.00  0.00
ATOM   1325  CA  VAL   146    -194.512  92.013 -85.068  1.00  0.00
ATOM   1326  CB  VAL   146    -194.738  91.198 -83.775  1.00  0.00
ATOM   1327  CG1 VAL   146    -195.831  90.149 -83.996  1.00  0.00
ATOM   1328  CG2 VAL   146    -193.472  90.526 -83.226  1.00  0.00
ATOM   1329  C   VAL   146    -193.849  93.372 -84.793  1.00  0.00
ATOM   1330  O   VAL   146    -192.829  93.477 -84.111  1.00  0.00
ATOM   1331  N   SER   147    -194.366  94.375 -85.498  1.00  0.00
ATOM   1332  H   SER   147    -194.981  94.201 -86.267  1.00  0.00
ATOM   1333  CA  SER   147    -193.920  95.783 -85.389  1.00  0.00
ATOM   1334  CB  SER   147    -194.504  96.610 -86.544  1.00  0.00
ATOM   1335  OG  SER   147    -194.166  96.009 -87.797  1.00  0.00
ATOM   1336  HG  SER   147    -194.420  96.630 -88.542  1.00  0.00
ATOM   1337  C   SER   147    -194.281  96.423 -84.036  1.00  0.00
ATOM   1338  O   SER   147    -195.274  97.136 -83.882  1.00  0.00
ATOM   1339  N   VAL   148    -193.463  96.091 -83.041  1.00  0.00
ATOM   1340  H   VAL   148    -192.776  95.373 -83.168  1.00  0.00
ATOM   1341  CA  VAL   148    -193.594  96.603 -81.658  1.00  0.00
ATOM   1342  CB  VAL   148    -192.884  95.669 -80.651  1.00  0.00
ATOM   1343  CG1 VAL   148    -193.076  96.136 -79.202  1.00  0.00
ATOM   1344  CG2 VAL   148    -193.384  94.223 -80.755  1.00  0.00
ATOM   1345  C   VAL   148    -193.079  98.055 -81.590  1.00  0.00
ATOM   1346  O   VAL   148    -191.886  98.311 -81.434  1.00  0.00
ATOM   1347  N   VAL   149    -194.002  98.970 -81.869  1.00  0.00
ATOM   1348  H   VAL   149    -194.909  98.700 -82.194  1.00  0.00
ATOM   1349  CA  VAL   149    -193.747 100.428 -81.849  1.00  0.00
ATOM   1350  CB  VAL   149    -193.814 101.060 -83.257  1.00  0.00
ATOM   1351  CG1 VAL   149    -192.624 100.613 -84.111  1.00  0.00
ATOM   1352  CG2 VAL   149    -195.128 100.780 -84.000  1.00  0.00
ATOM   1353  C   VAL   149    -194.660 101.179 -80.865  1.00  0.00
ATOM   1354  O   VAL   149    -195.845 100.874 -80.739  1.00  0.00
ATOM   1355  N   GLN   150    -194.069 102.173 -80.204  1.00  0.00
ATOM   1356  H   GLN   150    -193.095 102.371 -80.321  1.00  0.00
ATOM   1357  CA  GLN   150    -194.750 103.043 -79.221  1.00  0.00
ATOM   1358  CB  GLN   150    -194.921 102.278 -77.897  1.00  0.00
ATOM   1359  CG  GLN   150    -196.186 102.648 -77.107  1.00  0.00
ATOM   1360  CD  GLN   150    -196.202 104.103 -76.630  1.00  0.00
ATOM   1361  OE1 GLN   150    -195.439 104.522 -75.775  1.00  0.00
ATOM   1362  NE2 GLN   150    -197.001 104.935 -77.265  1.00  0.00
ATOM   1363 HE21 GLN   150    -197.619 104.624 -77.984  1.00  0.00
ATOM   1364 HE22 GLN   150    -196.999 105.883 -76.932  1.00  0.00
ATOM   1365  C   GLN   150    -193.907 104.313 -78.997  1.00  0.00
ATOM   1366  O   GLN   150    -192.677 104.265 -79.009  1.00  0.00
ATOM   1367  N   THR   151    -194.610 105.407 -78.726  1.00  0.00
ATOM   1368  H   THR   151    -195.568 105.333 -78.442  1.00  0.00
ATOM   1369  CA  THR   151    -194.025 106.755 -78.556  1.00  0.00
ATOM   1370  CB  THR   151    -194.467 107.702 -79.688  1.00  0.00
ATOM   1371  OG1 THR   151    -194.286 107.068 -80.958  1.00  0.00
ATOM   1372  HG1 THR   151    -194.414 107.741 -81.688  1.00  0.00
ATOM   1373  CG2 THR   151    -193.673 109.014 -79.672  1.00  0.00
ATOM   1374  C   THR   151    -194.481 107.313 -77.199  1.00  0.00
ATOM   1375  O   THR   151    -195.658 107.624 -77.012  1.00  0.00
ATOM   1376  N   LEU   152    -193.561 107.266 -76.240  1.00  0.00
ATOM   1377  H   LEU   152    -192.667 106.846 -76.390  1.00  0.00
ATOM   1378  CA  LEU   152    -193.794 107.768 -74.871  1.00  0.00
ATOM   1379  CB  LEU   152    -193.710 106.572 -73.906  1.00  0.00
ATOM   1380  CG  LEU   152    -194.650 106.573 -72.685  1.00  0.00
ATOM   1381  CD1 LEU   152    -194.328 107.675 -71.671  1.00  0.00
ATOM   1382  CD2 LEU   152    -196.123 106.616 -73.106  1.00  0.00
ATOM   1383  C   LEU   152    -192.752 108.840 -74.509  1.00  0.00
ATOM   1384  O   LEU   152    -191.566 108.692 -74.803  1.00  0.00
ATOM   1385  N   GLY   153    -193.248 109.907 -73.886  1.00  0.00
ATOM   1386  H   GLY   153    -194.234 110.027 -73.771  1.00  0.00
ATOM   1387  CA  GLY   153    -192.437 111.038 -73.389  1.00  0.00
ATOM   1388  C   GLY   153    -193.292 112.017 -72.573  1.00  0.00
ATOM   1389  O   GLY   153    -194.495 112.141 -72.801  1.00  0.00
ATOM   1390  N   ALA   154    -192.650 112.637 -71.586  1.00  0.00
ATOM   1391  H   ALA   154    -191.672 112.505 -71.431  1.00  0.00
ATOM   1392  CA  ALA   154    -193.295 113.611 -70.681  1.00  0.00
ATOM   1393  CB  ALA   154    -193.355 113.027 -69.266  1.00  0.00
ATOM   1394  C   ALA   154    -192.546 114.959 -70.660  1.00  0.00
ATOM   1395  O   ALA   154    -191.312 114.959 -70.677  1.00  0.00
ATOM   1396  N   PRO   155    -193.275 116.085 -70.720  1.00  0.00
ATOM   1397  CA  PRO   155    -192.689 117.431 -70.547  1.00  0.00
ATOM   1398  CB  PRO   155    -193.854 118.396 -70.773  1.00  0.00
ATOM   1399  CG  PRO   155    -194.750 117.633 -71.746  1.00  0.00
ATOM   1400  CD  PRO   155    -194.648 116.188 -71.253  1.00  0.00
ATOM   1401  C   PRO   155    -192.119 117.612 -69.133  1.00  0.00
ATOM   1402  O   PRO   155    -192.687 117.124 -68.157  1.00  0.00
ATOM   1403  N   GLY   156    -191.003 118.335 -69.071  1.00  0.00
ATOM   1404  H   GLY   156    -190.581 118.717 -69.892  1.00  0.00
ATOM   1405  CA  GLY   156    -190.308 118.673 -67.812  1.00  0.00
ATOM   1406  C   GLY   156    -190.115 120.189 -67.672  1.00  0.00
ATOM   1407  O   GLY   156    -189.827 120.877 -68.650  1.00  0.00
ATOM   1408  N   GLU   157    -190.246 120.663 -66.436  1.00  0.00
ATOM   1409  H   GLU   157    -190.388 120.056 -65.656  1.00  0.00
ATOM   1410  CA  GLU   157    -190.095 122.095 -66.100  1.00  0.00
ATOM   1411  CB  GLU   157    -191.456 122.733 -65.766  1.00  0.00
ATOM   1412  CG  GLU   157    -192.193 122.102 -64.575  1.00  0.00
ATOM   1413  CD  GLU   157    -193.526 122.791 -64.258  1.00  0.00
ATOM   1414  OE1 GLU   157    -194.282 123.078 -65.213  1.00  0.00
ATOM   1415  OE2 GLU   157    -193.800 122.943 -63.048  1.00  0.00
ATOM   1416  C   GLU   157    -189.077 122.342 -64.968  1.00  0.00
ATOM   1417  O   GLU   157    -189.016 121.540 -64.033  1.00  0.00
ATOM   1418  N   PRO   158    -188.245 123.388 -65.090  1.00  0.00
ATOM   1419  CA  PRO   158    -187.373 123.852 -63.991  1.00  0.00
ATOM   1420  CB  PRO   158    -186.575 125.010 -64.592  1.00  0.00
ATOM   1421  CG  PRO   158    -186.474 124.628 -66.066  1.00  0.00
ATOM   1422  CD  PRO   158    -187.846 124.019 -66.364  1.00  0.00
ATOM   1423  C   PRO   158    -188.208 124.346 -62.801  1.00  0.00
ATOM   1424  O   PRO   158    -189.313 124.858 -62.972  1.00  0.00
ATOM   1425  N   ARG   159    -187.658 124.142 -61.607  1.00  0.00
ATOM   1426  H   ARG   159    -186.768 123.701 -61.504  1.00  0.00
ATOM   1427  CA  ARG   159    -188.271 124.588 -60.340  1.00  0.00
ATOM   1428  CB  ARG   159    -188.700 123.342 -59.543  1.00  0.00
ATOM   1429  CG  ARG   159    -189.473 123.635 -58.247  1.00  0.00
ATOM   1430  CD  ARG   159    -188.547 123.778 -57.034  1.00  0.00
ATOM   1431  NE  ARG   159    -189.277 124.407 -55.920  1.00  0.00
ATOM   1432  HE  ARG   159    -189.612 125.332 -56.101  1.00  0.00
ATOM   1433  CZ  ARG   159    -189.468 123.907 -54.697  1.00  0.00
ATOM   1434  NH1 ARG   159    -188.981 122.734 -54.319  1.00  0.00
ATOM   1435 HH11 ARG   159    -188.447 122.196 -54.969  1.00  0.00
ATOM   1436 HH12 ARG   159    -189.161 122.388 -53.401  1.00  0.00
ATOM   1437  NH2 ARG   159    -190.159 124.605 -53.811  1.00  0.00
ATOM   1438 HH21 ARG   159    -190.534 125.498 -54.055  1.00  0.00
ATOM   1439 HH22 ARG   159    -190.312 124.232 -52.898  1.00  0.00
ATOM   1440  C   ARG   159    -187.284 125.471 -59.557  1.00  0.00
ATOM   1441  O   ARG   159    -186.086 125.192 -59.514  1.00  0.00
ATOM   1442  N   HIS   160    -187.834 126.525 -58.962  1.00  0.00
ATOM   1443  H   HIS   160    -188.795 126.758 -59.101  1.00  0.00
ATOM   1444  CA  HIS   160    -187.106 127.411 -58.033  1.00  0.00
ATOM   1445  CB  HIS   160    -187.100 128.847 -58.578  1.00  0.00
ATOM   1446  CG  HIS   160    -186.322 129.840 -57.701  1.00  0.00
ATOM   1447  ND1 HIS   160    -185.311 129.563 -56.877  1.00  0.00
ATOM   1448  CD2 HIS   160    -186.527 131.152 -57.653  1.00  0.00
ATOM   1449  CE1 HIS   160    -184.887 130.698 -56.331  1.00  0.00
ATOM   1450  NE2 HIS   160    -185.642 131.679 -56.813  1.00  0.00
ATOM   1451  HE2 HIS   160    -185.540 132.648 -56.598  1.00  0.00
ATOM   1452  C   HIS   160    -187.750 127.355 -56.639  1.00  0.00
ATOM   1453  O   HIS   160    -188.974 127.353 -56.497  1.00  0.00
ATOM   1454  N   ASP   161    -186.883 127.399 -55.635  1.00  0.00
ATOM   1455  H   ASP   161    -185.932 127.664 -55.816  1.00  0.00
ATOM   1456  CA  ASP   161    -187.279 127.330 -54.217  1.00  0.00
ATOM   1457  CB  ASP   161    -186.789 125.991 -53.641  1.00  0.00
ATOM   1458  CG  ASP   161    -187.258 125.709 -52.208  1.00  0.00
ATOM   1459  OD1 ASP   161    -188.291 126.288 -51.799  1.00  0.00
ATOM   1460  OD2 ASP   161    -186.570 124.905 -51.543  1.00  0.00
ATOM   1461  C   ASP   161    -186.748 128.554 -53.449  1.00  0.00
ATOM   1462  O   ASP   161    -185.741 128.501 -52.743  1.00  0.00
ATOM   1463  N   SER   162    -187.480 129.653 -53.605  1.00  0.00
ATOM   1464  H   SER   162    -188.322 129.651 -54.146  1.00  0.00
ATOM   1465  CA  SER   162    -187.157 130.958 -52.989  1.00  0.00
ATOM   1466  CB  SER   162    -187.911 132.079 -53.715  1.00  0.00
ATOM   1467  OG  SER   162    -189.317 131.823 -53.665  1.00  0.00
ATOM   1468  HG  SER   162    -189.590 131.772 -52.693  1.00  0.00
ATOM   1469  C   SER   162    -187.443 130.993 -51.477  1.00  0.00
ATOM   1470  O   SER   162    -188.563 131.259 -51.038  1.00  0.00
ATOM   1471  N   LEU   163    -186.419 130.616 -50.719  1.00  0.00
ATOM   1472  H   LEU   163    -185.599 130.209 -51.122  1.00  0.00
ATOM   1473  CA  LEU   163    -186.456 130.615 -49.242  1.00  0.00
ATOM   1474  CB  LEU   163    -186.189 129.200 -48.706  1.00  0.00
ATOM   1475  CG  LEU   163    -187.204 128.138 -49.154  1.00  0.00
ATOM   1476  CD1 LEU   163    -186.732 126.764 -48.678  1.00  0.00
ATOM   1477  CD2 LEU   163    -188.610 128.414 -48.610  1.00  0.00
ATOM   1478  C   LEU   163    -185.421 131.580 -48.645  1.00  0.00
ATOM   1479  O   LEU   163    -184.314 131.722 -49.161  1.00  0.00
ATOM   1480  N   LEU   164    -185.802 132.183 -47.522  1.00  0.00
ATOM   1481  H   LEU   164    -186.715 132.047 -47.140  1.00  0.00
ATOM   1482  CA  LEU   164    -184.944 133.126 -46.779  1.00  0.00
ATOM   1483  CB  LEU   164    -185.661 134.486 -46.677  1.00  0.00
ATOM   1484  CG  LEU   164    -184.806 135.733 -46.367  1.00  0.00
ATOM   1485  CD1 LEU   164    -184.225 135.746 -44.950  1.00  0.00
ATOM   1486  CD2 LEU   164    -183.710 135.941 -47.418  1.00  0.00
ATOM   1487  C   LEU   164    -184.606 132.542 -45.392  1.00  0.00
ATOM   1488  O   LEU   164    -185.511 132.378 -44.569  1.00  0.00
ATOM   1489  N   PRO   165    -183.354 132.101 -45.189  1.00  0.00
ATOM   1490  CA  PRO   165    -182.869 131.633 -43.874  1.00  0.00
ATOM   1491  CB  PRO   165    -181.461 131.093 -44.139  1.00  0.00
ATOM   1492  CG  PRO   165    -181.521 130.661 -45.602  1.00  0.00
ATOM   1493  CD  PRO   165    -182.389 131.742 -46.246  1.00  0.00
ATOM   1494  C   PRO   165    -182.850 132.775 -42.845  1.00  0.00
ATOM   1495  O   PRO   165    -181.945 133.610 -42.819  1.00  0.00
ATOM   1496  N   VAL   166    -183.959 132.887 -42.118  1.00  0.00
ATOM   1497  H   VAL   166    -184.789 132.387 -42.366  1.00  0.00
ATOM   1498  CA  VAL   166    -184.125 133.867 -41.020  1.00  0.00
ATOM   1499  CB  VAL   166    -185.611 134.009 -40.617  1.00  0.00
ATOM   1500  CG1 VAL   166    -185.811 135.087 -39.543  1.00  0.00
ATOM   1501  CG2 VAL   166    -186.504 134.356 -41.815  1.00  0.00
ATOM   1502  C   VAL   166    -183.230 133.462 -39.830  1.00  0.00
ATOM   1503  O   VAL   166    -183.591 132.626 -39.003  1.00  0.00
ATOM   1504  N   ASP   167    -182.009 133.986 -39.864  1.00  0.00
ATOM   1505  H   ASP   167    -181.694 134.489 -40.671  1.00  0.00
ATOM   1506  CA  ASP   167    -180.981 133.711 -38.843  1.00  0.00
ATOM   1507  CB  ASP   167    -179.752 133.103 -39.540  1.00  0.00
ATOM   1508  CG  ASP   167    -178.601 132.728 -38.595  1.00  0.00
ATOM   1509  OD1 ASP   167    -178.890 132.383 -37.427  1.00  0.00
ATOM   1510  OD2 ASP   167    -177.447 132.777 -39.072  1.00  0.00
ATOM   1511  C   ASP   167    -180.629 134.967 -38.026  1.00  0.00
ATOM   1512  O   ASP   167    -179.806 135.785 -38.433  1.00  0.00
ATOM   1513  N   SER   168    -181.287 135.080 -36.878  1.00  0.00
ATOM   1514  H   SER   168    -182.018 134.448 -36.613  1.00  0.00
ATOM   1515  CA  SER   168    -181.051 136.164 -35.902  1.00  0.00
ATOM   1516  CB  SER   168    -182.349 136.932 -35.622  1.00  0.00
ATOM   1517  OG  SER   168    -183.410 136.034 -35.275  1.00  0.00
ATOM   1518  HG  SER   168    -184.184 136.551 -34.906  1.00  0.00
ATOM   1519  C   SER   168    -180.459 135.622 -34.593  1.00  0.00
ATOM   1520  O   SER   168    -180.914 134.620 -34.044  1.00  0.00
ATOM   1521  N   TYR   169    -179.382 136.275 -34.164  1.00  0.00
ATOM   1522  H   TYR   169    -179.027 137.077 -34.642  1.00  0.00
ATOM   1523  CA  TYR   169    -178.624 135.884 -32.959  1.00  0.00
ATOM   1524  CB  TYR   169    -177.276 135.297 -33.404  1.00  0.00
ATOM   1525  CG  TYR   169    -176.464 134.731 -32.233  1.00  0.00
ATOM   1526  CD1 TYR   169    -176.682 133.412 -31.806  1.00  0.00
ATOM   1527  HD1 TYR   169    -177.298 132.736 -32.399  1.00  0.00
ATOM   1528  CD2 TYR   169    -175.632 135.579 -31.485  1.00  0.00
ATOM   1529  HD2 TYR   169    -175.429 136.594 -31.829  1.00  0.00
ATOM   1530  CE1 TYR   169    -176.095 132.956 -30.618  1.00  0.00
ATOM   1531  HE1 TYR   169    -176.255 131.932 -30.283  1.00  0.00
ATOM   1532  CE2 TYR   169    -175.054 135.122 -30.294  1.00  0.00
ATOM   1533  HE2 TYR   169    -174.396 135.775 -29.724  1.00  0.00
ATOM   1534  CZ  TYR   169    -175.296 133.815 -29.856  1.00  0.00
ATOM   1535  OH  TYR   169    -174.765 133.381 -28.686  1.00  0.00
ATOM   1536  HH  TYR   169    -174.593 134.192 -28.094  1.00  0.00
ATOM   1537  C   TYR   169    -178.417 137.069 -31.999  1.00  0.00
ATOM   1538  O   TYR   169    -178.189 138.197 -32.433  1.00  0.00
ATOM   1539  N   GLN   170    -178.438 136.745 -30.705  1.00  0.00
ATOM   1540  H   GLN   170    -178.658 135.813 -30.414  1.00  0.00
ATOM   1541  CA  GLN   170    -178.152 137.677 -29.593  1.00  0.00
ATOM   1542  CB  GLN   170    -179.309 138.684 -29.444  1.00  0.00
ATOM   1543  CG  GLN   170    -179.089 139.792 -28.403  1.00  0.00
ATOM   1544  CD  GLN   170    -177.765 140.543 -28.585  1.00  0.00
ATOM   1545  OE1 GLN   170    -176.732 140.176 -28.042  1.00  0.00
ATOM   1546  NE2 GLN   170    -177.771 141.593 -29.375  1.00  0.00
ATOM   1547 HE21 GLN   170    -178.601 141.882 -29.842  1.00  0.00
ATOM   1548 HE22 GLN   170    -176.905 142.071 -29.491  1.00  0.00
ATOM   1549  C   GLN   170    -177.914 136.896 -28.287  1.00  0.00
ATOM   1550  O   GLN   170    -178.621 135.933 -27.995  1.00  0.00
ATOM   1551  N   SER   171    -176.943 137.382 -27.514  1.00  0.00
ATOM   1552  H   SER   171    -176.506 138.255 -27.751  1.00  0.00
ATOM   1553  CA  SER   171    -176.509 136.799 -26.222  1.00  0.00
ATOM   1554  CB  SER   171    -175.808 135.440 -26.386  1.00  0.00
ATOM   1555  OG  SER   171    -174.598 135.566 -27.147  1.00  0.00
ATOM   1556  HG  SER   171    -174.126 136.406 -26.830  1.00  0.00
ATOM   1557  C   SER   171    -175.559 137.751 -25.481  1.00  0.00
ATOM   1558  O   SER   171    -174.450 138.025 -25.943  1.00  0.00
ATOM   1559  N   TRP   172    -176.002 138.169 -24.302  1.00  0.00
ATOM   1560  H   TRP   172    -176.884 137.874 -23.932  1.00  0.00
ATOM   1561  CA  TRP   172    -175.289 139.137 -23.445  1.00  0.00
ATOM   1562  CB  TRP   172    -176.199 140.351 -23.197  1.00  0.00
ATOM   1563  CG  TRP   172    -177.556 139.965 -22.591  1.00  0.00
ATOM   1564  CD1 TRP   172    -177.834 139.891 -21.290  1.00  0.00
ATOM   1565  HD1 TRP   172    -177.162 140.187 -20.484  1.00  0.00
ATOM   1566  CD2 TRP   172    -178.657 139.471 -23.280  1.00  0.00
ATOM   1567  NE1 TRP   172    -179.045 139.360 -21.121  1.00  0.00
ATOM   1568  HE1 TRP   172    -179.478 139.186 -20.237  1.00  0.00
ATOM   1569  CE2 TRP   172    -179.580 139.081 -22.306  1.00  0.00
ATOM   1570  CE3 TRP   172    -178.917 139.222 -24.636  1.00  0.00
ATOM   1571  HE3 TRP   172    -178.231 139.587 -25.400  1.00  0.00
ATOM   1572  CZ2 TRP   172    -180.765 138.432 -22.681  1.00  0.00
ATOM   1573  HZ2 TRP   172    -181.491 138.136 -21.925  1.00  0.00
ATOM   1574  CZ3 TRP   172    -180.093 138.557 -25.011  1.00  0.00
ATOM   1575  HZ3 TRP   172    -180.273 138.311 -26.057  1.00  0.00
ATOM   1576  CH2 TRP   172    -181.018 138.166 -24.034  1.00  0.00
ATOM   1577  HH2 TRP   172    -181.934 137.652 -24.326  1.00  0.00
ATOM   1578  C   TRP   172    -174.832 138.506 -22.119  1.00  0.00
ATOM   1579  O   TRP   172    -175.534 137.691 -21.522  1.00  0.00
ATOM   1580  N   ALA   173    -173.628 138.892 -21.707  1.00  0.00
ATOM   1581  H   ALA   173    -173.112 139.597 -22.193  1.00  0.00
ATOM   1582  CA  ALA   173    -172.983 138.392 -20.476  1.00  0.00
ATOM   1583  CB  ALA   173    -171.815 137.474 -20.852  1.00  0.00
ATOM   1584  C   ALA   173    -172.480 139.539 -19.586  1.00  0.00
ATOM   1585  O   ALA   173    -172.040 140.576 -20.082  1.00  0.00
ATOM   1586  N   LEU   174    -172.548 139.309 -18.278  1.00  0.00
ATOM   1587  H   LEU   174    -172.895 138.445 -17.914  1.00  0.00
ATOM   1588  CA  LEU   174    -172.075 140.266 -17.258  1.00  0.00
ATOM   1589  CB  LEU   174    -173.293 140.740 -16.441  1.00  0.00
ATOM   1590  CG  LEU   174    -173.153 141.993 -15.551  1.00  0.00
ATOM   1591  CD1 LEU   174    -172.322 141.752 -14.287  1.00  0.00
ATOM   1592  CD2 LEU   174    -172.630 143.200 -16.337  1.00  0.00
ATOM   1593  C   LEU   174    -171.012 139.588 -16.379  1.00  0.00
ATOM   1594  O   LEU   174    -171.202 138.469 -15.906  1.00  0.00
ATOM   1595  N   ALA   175    -169.897 140.294 -16.215  1.00  0.00
ATOM   1596  H   ALA   175    -169.794 141.206 -16.610  1.00  0.00
ATOM   1597  CA  ALA   175    -168.760 139.852 -15.382  1.00  0.00
ATOM   1598  CB  ALA   175    -167.549 139.584 -16.281  1.00  0.00
ATOM   1599  C   ALA   175    -168.406 140.908 -14.323  1.00  0.00
ATOM   1600  O   ALA   175    -168.538 142.107 -14.570  1.00  0.00
ATOM   1601  N   GLY   176    -167.996 140.418 -13.155  1.00  0.00
ATOM   1602  H   GLY   176    -168.014 139.437 -12.964  1.00  0.00
ATOM   1603  CA  GLY   176    -167.573 141.253 -12.012  1.00  0.00
ATOM   1604  C   GLY   176    -167.093 140.405 -10.825  1.00  0.00
ATOM   1605  O   GLY   176    -167.467 139.240 -10.695  1.00  0.00
ATOM   1606  N   GLY   177    -166.192 141.006 -10.050  1.00  0.00
ATOM   1607  H   GLY   177    -165.785 141.875 -10.322  1.00  0.00
ATOM   1608  CA  GLY   177    -165.617 140.400  -8.830  1.00  0.00
ATOM   1609  C   GLY   177    -164.083 140.327  -8.870  1.00  0.00
ATOM   1610  O   GLY   177    -163.471 140.302  -9.936  1.00  0.00
ATOM   1611  N   TRP   178    -163.499 140.376  -7.675  1.00  0.00
ATOM   1612  H   TRP   178    -164.033 140.393  -6.832  1.00  0.00
ATOM   1613  CA  TRP   178    -162.037 140.320  -7.473  1.00  0.00
ATOM   1614  CB  TRP   178    -161.526 141.705  -7.039  1.00  0.00
ATOM   1615  CG  TRP   178    -160.050 141.718  -6.610  1.00  0.00
ATOM   1616  CD1 TRP   178    -158.992 141.537  -7.402  1.00  0.00
ATOM   1617  HD1 TRP   178    -159.006 141.570  -8.492  1.00  0.00
ATOM   1618  CD2 TRP   178    -159.596 141.645  -5.299  1.00  0.00
ATOM   1619  NE1 TRP   178    -157.902 141.329  -6.659  1.00  0.00
ATOM   1620  HE1 TRP   178    -156.998 141.071  -7.008  1.00  0.00
ATOM   1621  CE2 TRP   178    -158.222 141.400  -5.371  1.00  0.00
ATOM   1622  CE3 TRP   178    -160.218 141.794  -4.051  1.00  0.00
ATOM   1623  HE3 TRP   178    -161.292 141.969  -3.993  1.00  0.00
ATOM   1624  CZ2 TRP   178    -157.459 141.320  -4.197  1.00  0.00
ATOM   1625  HZ2 TRP   178    -156.384 141.159  -4.257  1.00  0.00
ATOM   1626  CZ3 TRP   178    -159.457 141.715  -2.877  1.00  0.00
ATOM   1627  HZ3 TRP   178    -159.940 141.842  -1.908  1.00  0.00
ATOM   1628  CH2 TRP   178    -158.077 141.488  -2.950  1.00  0.00
ATOM   1629  HH2 TRP   178    -157.472 141.538  -2.045  1.00  0.00
ATOM   1630  C   TRP   178    -161.611 139.225  -6.479  1.00  0.00
ATOM   1631  O   TRP   178    -162.419 138.725  -5.696  1.00  0.00
ATOM   1632  N   ASN   179    -160.412 138.723  -6.760  1.00  0.00
ATOM   1633  H   ASN   179    -159.991 138.921  -7.646  1.00  0.00
ATOM   1634  CA  ASN   179    -159.578 137.842  -5.915  1.00  0.00
ATOM   1635  CB  ASN   179    -160.225 136.473  -5.639  1.00  0.00
ATOM   1636  CG  ASN   179    -160.739 135.763  -6.895  1.00  0.00
ATOM   1637  OD1 ASN   179    -160.058 134.981  -7.541  1.00  0.00
ATOM   1638  ND2 ASN   179    -161.973 136.040  -7.250  1.00  0.00
ATOM   1639 HD21 ASN   179    -162.510 136.689  -6.711  1.00  0.00
ATOM   1640 HD22 ASN   179    -162.326 135.587  -8.062  1.00  0.00
ATOM   1641  C   ASN   179    -158.201 137.666  -6.576  1.00  0.00
ATOM   1642  O   ASN   179    -158.088 137.713  -7.800  1.00  0.00
ATOM   1643  N   SER   180    -157.180 137.608  -5.724  1.00  0.00
ATOM   1644  H   SER   180    -157.364 137.549  -4.737  1.00  0.00
ATOM   1645  CA  SER   180    -155.751 137.465  -6.098  1.00  0.00
ATOM   1646  CB  SER   180    -155.244 138.623  -6.982  1.00  0.00
ATOM   1647  OG  SER   180    -155.291 139.872  -6.282  1.00  0.00
ATOM   1648  HG  SER   180    -154.777 139.738  -5.421  1.00  0.00
ATOM   1649  C   SER   180    -154.882 137.335  -4.835  1.00  0.00
ATOM   1650  O   SER   180    -154.369 138.312  -4.283  1.00  0.00
ATOM   1651  N   GLN   181    -154.877 136.114  -4.310  1.00  0.00
ATOM   1652  H   GLN   181    -155.347 135.350  -4.754  1.00  0.00
ATOM   1653  CA  GLN   181    -154.174 135.758  -3.061  1.00  0.00
ATOM   1654  CB  GLN   181    -155.183 135.473  -1.937  1.00  0.00
ATOM   1655  CG  GLN   181    -155.828 136.725  -1.320  1.00  0.00
ATOM   1656  CD  GLN   181    -156.821 137.477  -2.217  1.00  0.00
ATOM   1657  OE1 GLN   181    -157.562 136.936  -3.026  1.00  0.00
ATOM   1658  NE2 GLN   181    -156.848 138.783  -2.079  1.00  0.00
ATOM   1659 HE21 GLN   181    -156.228 139.234  -1.444  1.00  0.00
ATOM   1660 HE22 GLN   181    -157.534 139.293  -2.597  1.00  0.00
ATOM   1661  C   GLN   181    -153.264 134.535  -3.252  1.00  0.00
ATOM   1662  O   GLN   181    -153.613 133.601  -3.973  1.00  0.00
ATOM   1663  N   MET   182    -152.116 134.580  -2.578  1.00  0.00
ATOM   1664  H   MET   182    -151.863 135.379  -2.033  1.00  0.00
ATOM   1665  CA  MET   182    -151.092 133.509  -2.582  1.00  0.00
ATOM   1666  CB  MET   182    -150.327 133.455  -3.918  1.00  0.00
ATOM   1667  CG  MET   182    -149.627 134.763  -4.309  1.00  0.00
ATOM   1668  SD  MET   182    -148.745 134.648  -5.907  1.00  0.00
ATOM   1669  CE  MET   182    -148.100 136.303  -6.015  1.00  0.00
ATOM   1670  C   MET   182    -150.110 133.669  -1.409  1.00  0.00
ATOM   1671  O   MET   182    -149.854 134.784  -0.956  1.00  0.00
ATOM   1672  N   CYS   183    -149.670 132.529  -0.883  1.00  0.00
ATOM   1673  H   CYS   183    -149.931 131.641  -1.260  1.00  0.00
ATOM   1674  CA  CYS   183    -148.718 132.461   0.246  1.00  0.00
ATOM   1675  CB  CYS   183    -149.465 132.132   1.544  1.00  0.00
ATOM   1676  SG  CYS   183    -150.665 133.418   2.053  1.00  0.00
ATOM   1677  HG  CYS   183    -151.072 132.800   3.158  1.00  0.00
ATOM   1678  C   CYS   183    -147.627 131.408   0.005  1.00  0.00
ATOM   1679  O   CYS   183    -147.887 130.364  -0.593  1.00  0.00
ATOM   1680  N   CYS   184    -146.427 131.719   0.491  1.00  0.00
ATOM   1681  H   CYS   184    -146.252 132.607   0.916  1.00  0.00
ATOM   1682  CA  CYS   184    -145.241 130.837   0.429  1.00  0.00
ATOM   1683  CB  CYS   184    -144.613 130.900  -0.971  1.00  0.00
ATOM   1684  SG  CYS   184    -143.227 129.730  -1.219  1.00  0.00
ATOM   1685  HG  CYS   184    -142.984 130.069  -2.483  1.00  0.00
ATOM   1686  C   CYS   184    -144.205 131.278   1.475  1.00  0.00
ATOM   1687  O   CYS   184    -144.073 132.467   1.760  1.00  0.00
ATOM   1688  N   GLN   185    -143.524 130.289   2.048  1.00  0.00
ATOM   1689  H   GLN   185    -143.658 129.337   1.777  1.00  0.00
ATOM   1690  CA  GLN   185    -142.479 130.504   3.068  1.00  0.00
ATOM   1691  CB  GLN   185    -143.027 130.058   4.437  1.00  0.00
ATOM   1692  CG  GLN   185    -142.041 130.063   5.618  1.00  0.00
ATOM   1693  CD  GLN   185    -141.192 131.332   5.786  1.00  0.00
ATOM   1694  OE1 GLN   185    -141.464 132.411   5.279  1.00  0.00
ATOM   1695  NE2 GLN   185    -140.024 131.164   6.360  1.00  0.00
ATOM   1696 HE21 GLN   185    -139.715 130.256   6.652  1.00  0.00
ATOM   1697 HE22 GLN   185    -139.462 131.974   6.499  1.00  0.00
ATOM   1698  C   GLN   185    -141.154 129.820   2.695  1.00  0.00
ATOM   1699  O   GLN   185    -141.130 128.662   2.278  1.00  0.00
ATOM   1700  N   GLY   186    -140.074 130.561   2.938  1.00  0.00
ATOM   1701  H   GLY   186    -140.168 131.458   3.374  1.00  0.00
ATOM   1702  CA  GLY   186    -138.681 130.138   2.681  1.00  0.00
ATOM   1703  C   GLY   186    -138.216 129.042   3.652  1.00  0.00
ATOM   1704  O   GLY   186    -137.859 129.323   4.795  1.00  0.00
ATOM   1705  N   GLU   187    -138.393 127.794   3.227  1.00  0.00
ATOM   1706  H   GLU   187    -138.885 127.596   2.378  1.00  0.00
ATOM   1707  CA  GLU   187    -137.973 126.615   4.013  1.00  0.00
ATOM   1708  CB  GLU   187    -139.193 125.843   4.536  1.00  0.00
ATOM   1709  CG  GLU   187    -140.041 126.655   5.527  1.00  0.00
ATOM   1710  CD  GLU   187    -139.254 127.196   6.730  1.00  0.00
ATOM   1711  OE1 GLU   187    -138.402 126.449   7.261  1.00  0.00
ATOM   1712  OE2 GLU   187    -139.555 128.347   7.120  1.00  0.00
ATOM   1713  C   GLU   187    -137.038 125.669   3.248  1.00  0.00
ATOM   1714  O   GLU   187    -137.225 125.418   2.059  1.00  0.00
ATOM   1715  N   GLN   188    -136.074 125.136   3.998  1.00  0.00
ATOM   1716  H   GLN   188    -136.001 125.356   4.970  1.00  0.00
ATOM   1717  CA  GLN   188    -135.040 124.187   3.524  1.00  0.00
ATOM   1718  CB  GLN   188    -134.052 124.859   2.549  1.00  0.00
ATOM   1719  CG  GLN   188    -133.253 126.056   3.092  1.00  0.00
ATOM   1720  CD  GLN   188    -132.131 125.663   4.061  1.00  0.00
ATOM   1721  OE1 GLN   188    -131.473 124.638   3.948  1.00  0.00
ATOM   1722  NE2 GLN   188    -131.883 126.503   5.040  1.00  0.00
ATOM   1723 HE21 GLN   188    -132.400 127.348   5.140  1.00  0.00
ATOM   1724 HE22 GLN   188    -131.155 126.249   5.671  1.00  0.00
ATOM   1725  C   GLN   188    -134.308 123.533   4.711  1.00  0.00
ATOM   1726  O   GLN   188    -134.383 124.024   5.839  1.00  0.00
ATOM   1727  N   ASN   189    -133.703 122.376   4.454  1.00  0.00
ATOM   1728  H   ASN   189    -133.688 121.979   3.538  1.00  0.00
ATOM   1729  CA  ASN   189    -132.952 121.625   5.480  1.00  0.00
ATOM   1730  CB  ASN   189    -133.592 120.250   5.727  1.00  0.00
ATOM   1731  CG  ASN   189    -135.046 120.287   6.226  1.00  0.00
ATOM   1732  OD1 ASN   189    -135.824 119.374   5.999  1.00  0.00
ATOM   1733  ND2 ASN   189    -135.468 121.350   6.879  1.00  0.00
ATOM   1734 HD21 ASN   189    -134.881 122.148   7.010  1.00  0.00
ATOM   1735 HD22 ASN   189    -136.400 121.314   7.226  1.00  0.00
ATOM   1736  C   ASN   189    -131.463 121.485   5.108  1.00  0.00
ATOM   1737  O   ASN   189    -131.147 120.801   4.131  1.00  0.00
ATOM   1738  N   PRO   190    -130.569 122.186   5.825  1.00  0.00
ATOM   1739  CA  PRO   190    -129.114 122.146   5.570  1.00  0.00
ATOM   1740  CB  PRO   190    -128.504 123.085   6.613  1.00  0.00
ATOM   1741  CG  PRO   190    -129.629 124.078   6.893  1.00  0.00
ATOM   1742  CD  PRO   190    -130.882 123.204   6.848  1.00  0.00
ATOM   1743  C   PRO   190    -128.550 120.723   5.746  1.00  0.00
ATOM   1744  O   PRO   190    -128.883 120.061   6.732  1.00  0.00
ATOM   1745  N   PRO   191    -127.753 120.236   4.783  1.00  0.00
ATOM   1746  CA  PRO   191    -127.056 118.940   4.900  1.00  0.00
ATOM   1747  CB  PRO   191    -126.590 118.620   3.477  1.00  0.00
ATOM   1748  CG  PRO   191    -126.398 119.998   2.842  1.00  0.00
ATOM   1749  CD  PRO   191    -127.527 120.833   3.451  1.00  0.00
ATOM   1750  C   PRO   191    -125.885 119.008   5.893  1.00  0.00
ATOM   1751  O   PRO   191    -125.220 120.035   6.012  1.00  0.00
ATOM   1752  N   GLY   192    -125.660 117.885   6.574  1.00  0.00
ATOM   1753  H   GLY   192    -126.282 117.107   6.511  1.00  0.00
ATOM   1754  CA  GLY   192    -124.570 117.731   7.560  1.00  0.00
ATOM   1755  C   GLY   192    -123.537 116.674   7.124  1.00  0.00
ATOM   1756  O   GLY   192    -123.772 115.490   7.376  1.00  0.00
ATOM   1757  N   PRO   193    -122.469 117.060   6.403  1.00  0.00
ATOM   1758  CA  PRO   193    -121.392 116.126   6.019  1.00  0.00
ATOM   1759  CB  PRO   193    -120.612 116.856   4.923  1.00  0.00
ATOM   1760  CG  PRO   193    -120.802 118.333   5.267  1.00  0.00
ATOM   1761  CD  PRO   193    -122.229 118.396   5.816  1.00  0.00
ATOM   1762  C   PRO   193    -120.506 115.738   7.212  1.00  0.00
ATOM   1763  O   PRO   193    -120.257 116.540   8.110  1.00  0.00
ATOM   1764  N   PHE   194    -120.145 114.460   7.230  1.00  0.00
ATOM   1765  H   PHE   194    -120.457 113.815   6.533  1.00  0.00
ATOM   1766  CA  PHE   194    -119.281 113.857   8.266  1.00  0.00
ATOM   1767  CB  PHE   194    -120.116 113.000   9.231  1.00  0.00
ATOM   1768  CG  PHE   194    -120.976 111.937   8.534  1.00  0.00
ATOM   1769  CD1 PHE   194    -120.467 110.649   8.309  1.00  0.00
ATOM   1770  HD1 PHE   194    -119.463 110.387   8.642  1.00  0.00
ATOM   1771  CD2 PHE   194    -122.266 112.266   8.089  1.00  0.00
ATOM   1772  HD2 PHE   194    -122.679 113.258   8.279  1.00  0.00
ATOM   1773  CE1 PHE   194    -121.243 109.696   7.637  1.00  0.00
ATOM   1774  HE1 PHE   194    -120.853 108.692   7.475  1.00  0.00
ATOM   1775  CE2 PHE   194    -123.039 111.313   7.413  1.00  0.00
ATOM   1776  HE2 PHE   194    -124.041 111.570   7.070  1.00  0.00
ATOM   1777  CZ  PHE   194    -122.528 110.029   7.187  1.00  0.00
ATOM   1778  HZ  PHE   194    -123.131 109.287   6.665  1.00  0.00
ATOM   1779  C   PHE   194    -118.131 113.045   7.650  1.00  0.00
ATOM   1780  O   PHE   194    -118.311 112.351   6.649  1.00  0.00
ATOM   1781  N   TRP   195    -117.003 113.059   8.351  1.00  0.00
ATOM   1782  H   TRP   195    -116.947 113.486   9.251  1.00  0.00
ATOM   1783  CA  TRP   195    -115.747 112.446   7.875  1.00  0.00
ATOM   1784  CB  TRP   195    -114.664 113.524   7.738  1.00  0.00
ATOM   1785  CG  TRP   195    -115.069 114.597   6.719  1.00  0.00
ATOM   1786  CD1 TRP   195    -114.867 114.542   5.404  1.00  0.00
ATOM   1787  HD1 TRP   195    -114.288 113.778   4.886  1.00  0.00
ATOM   1788  CD2 TRP   195    -115.843 115.723   6.974  1.00  0.00
ATOM   1789  NE1 TRP   195    -115.485 115.565   4.813  1.00  0.00
ATOM   1790  HE1 TRP   195    -115.485 115.748   3.831  1.00  0.00
ATOM   1791  CE2 TRP   195    -116.097 116.308   5.731  1.00  0.00
ATOM   1792  CE3 TRP   195    -116.404 116.269   8.137  1.00  0.00
ATOM   1793  HE3 TRP   195    -116.166 115.846   9.112  1.00  0.00
ATOM   1794  CZ2 TRP   195    -116.916 117.443   5.643  1.00  0.00
ATOM   1795  HZ2 TRP   195    -117.113 117.905   4.676  1.00  0.00
ATOM   1796  CZ3 TRP   195    -117.234 117.395   8.050  1.00  0.00
ATOM   1797  HZ3 TRP   195    -117.737 117.772   8.939  1.00  0.00
ATOM   1798  CH2 TRP   195    -117.485 117.984   6.804  1.00  0.00
ATOM   1799  HH2 TRP   195    -118.132 118.858   6.740  1.00  0.00
ATOM   1800  C   TRP   195    -115.271 111.333   8.816  1.00  0.00
ATOM   1801  O   TRP   195    -115.312 111.470  10.038  1.00  0.00
ATOM   1802  N   LYS   196    -114.826 110.247   8.188  1.00  0.00
ATOM   1803  H   LYS   196    -114.793 110.210   7.190  1.00  0.00
ATOM   1804  CA  LYS   196    -114.388 108.995   8.848  1.00  0.00
ATOM   1805  CB  LYS   196    -115.566 108.236   9.500  1.00  0.00
ATOM   1806  CG  LYS   196    -116.901 108.217   8.735  1.00  0.00
ATOM   1807  CD  LYS   196    -116.883 107.398   7.440  1.00  0.00
ATOM   1808  CE  LYS   196    -118.165 107.592   6.624  1.00  0.00
ATOM   1809  NZ  LYS   196    -118.269 108.947   6.059  1.00  0.00
ATOM   1810  HZ1 LYS   196    -119.121 109.034   5.543  1.00  0.00
ATOM   1811  HZ2 LYS   196    -118.261 109.633   6.787  1.00  0.00
ATOM   1812  HZ3 LYS   196    -117.498 109.114   5.444  1.00  0.00
ATOM   1813  C   LYS   196    -113.605 108.080   7.891  1.00  0.00
ATOM   1814  O   LYS   196    -113.787 108.147   6.676  1.00  0.00
ATOM   1815  N   ALA   197    -112.658 107.340   8.468  1.00  0.00
ATOM   1816  H   ALA   197    -112.466 107.418   9.447  1.00  0.00
ATOM   1817  CA  ALA   197    -111.787 106.374   7.759  1.00  0.00
ATOM   1818  CB  ALA   197    -110.698 107.113   6.969  1.00  0.00
ATOM   1819  C   ALA   197    -111.115 105.410   8.750  1.00  0.00
ATOM   1820  O   ALA   197    -110.832 105.778   9.891  1.00  0.00
ATOM   1821  N   ALA   198    -110.895 104.181   8.286  1.00  0.00
ATOM   1822  H   ALA   198    -111.056 103.950   7.328  1.00  0.00
ATOM   1823  CA  ALA   198    -110.274 103.102   9.081  1.00  0.00
ATOM   1824  CB  ALA   198    -111.264 101.944   9.230  1.00  0.00
ATOM   1825  C   ALA   198    -108.980 102.609   8.415  1.00  0.00
ATOM   1826  O   ALA   198    -108.912 102.484   7.192  1.00  0.00
ATOM   1827  N   PHE   199    -107.994 102.301   9.253  1.00  0.00
ATOM   1828  H   PHE   199    -108.130 102.266  10.242  1.00  0.00
ATOM   1829  CA  PHE   199    -106.638 101.927   8.798  1.00  0.00
ATOM   1830  CB  PHE   199    -105.656 103.070   9.094  1.00  0.00
ATOM   1831  CG  PHE   199    -106.083 104.393   8.444  1.00  0.00
ATOM   1832  CD1 PHE   199    -105.718 104.681   7.120  1.00  0.00
ATOM   1833  HD1 PHE   199    -105.086 103.992   6.561  1.00  0.00
ATOM   1834  CD2 PHE   199    -106.903 105.287   9.150  1.00  0.00
ATOM   1835  HD2 PHE   199    -107.185 105.078  10.182  1.00  0.00
ATOM   1836  CE1 PHE   199    -106.180 105.852   6.504  1.00  0.00
ATOM   1837  HE1 PHE   199    -105.902 106.071   5.473  1.00  0.00
ATOM   1838  CE2 PHE   199    -107.368 106.455   8.532  1.00  0.00
ATOM   1839  HE2 PHE   199    -108.029 107.130   9.074  1.00  0.00
ATOM   1840  CZ  PHE   199    -107.004 106.738   7.209  1.00  0.00
ATOM   1841  HZ  PHE   199    -107.363 107.647   6.729  1.00  0.00
ATOM   1842  C   PHE   199    -106.145 100.636   9.466  1.00  0.00
ATOM   1843  O   PHE   199    -106.385 100.412  10.652  1.00  0.00
ATOM   1844  N   ALA   200    -105.451  99.823   8.671  1.00  0.00
ATOM   1845  H   ALA   200    -105.335 100.030   7.699  1.00  0.00
ATOM   1846  CA  ALA   200    -104.840  98.541   9.092  1.00  0.00
ATOM   1847  CB  ALA   200    -105.911  97.445   9.182  1.00  0.00
ATOM   1848  C   ALA   200    -103.760  98.097   8.091  1.00  0.00
ATOM   1849  O   ALA   200    -103.840  98.420   6.906  1.00  0.00
ATOM   1850  N   ASP   201    -102.728  97.435   8.615  1.00  0.00
ATOM   1851  H   ASP   201    -102.657  97.282   9.602  1.00  0.00
ATOM   1852  CA  ASP   201    -101.595  96.893   7.831  1.00  0.00
ATOM   1853  CB  ASP   201    -100.692  98.049   7.362  1.00  0.00
ATOM   1854  CG  ASP   201     -99.598  97.642   6.366  1.00  0.00
ATOM   1855  OD1 ASP   201     -99.847  96.699   5.580  1.00  0.00
ATOM   1856  OD2 ASP   201     -98.511  98.251   6.449  1.00  0.00
ATOM   1857  C   ASP   201    -100.776  95.899   8.675  1.00  0.00
ATOM   1858  O   ASP   201    -100.624  96.082   9.881  1.00  0.00
ATOM   1859  N   SER   202    -100.261  94.876   7.995  1.00  0.00
ATOM   1860  H   SER   202    -100.510  94.706   7.040  1.00  0.00
ATOM   1861  CA  SER   202     -99.378  93.833   8.568  1.00  0.00
ATOM   1862  CB  SER   202    -100.170  92.825   9.414  1.00  0.00
ATOM   1863  OG  SER   202    -101.182  92.180   8.633  1.00  0.00
ATOM   1864  HG  SER   202    -101.699  91.546   9.210  1.00  0.00
ATOM   1865  C   SER   202     -98.629  93.079   7.457  1.00  0.00
ATOM   1866  O   SER   202     -99.082  93.042   6.312  1.00  0.00
ATOM   1867  N   SER   203     -97.407  92.654   7.785  1.00  0.00
ATOM   1868  H   SER   203     -97.016  92.859   8.683  1.00  0.00
ATOM   1869  CA  SER   203     -96.489  91.892   6.901  1.00  0.00
ATOM   1870  CB  SER   203     -95.979  92.726   5.717  1.00  0.00
ATOM   1871  OG  SER   203     -96.983  92.784   4.704  1.00  0.00
ATOM   1872  HG  SER   203     -97.886  92.931   5.146  1.00  0.00
ATOM   1873  C   SER   203     -95.256  91.381   7.658  1.00  0.00
ATOM   1874  O   SER   203     -94.881  91.949   8.684  1.00  0.00
ATOM   1875  N   GLY   204     -94.704  90.277   7.155  1.00  0.00
ATOM   1876  H   GLY   204     -95.162  89.759   6.435  1.00  0.00
ATOM   1877  CA  GLY   204     -93.463  89.663   7.673  1.00  0.00
ATOM   1878  C   GLY   204     -93.605  88.162   7.967  1.00  0.00
ATOM   1879  O   GLY   204     -94.662  87.690   8.380  1.00  0.00
ATOM   1880  N   GLN   205     -92.500  87.454   7.740  1.00  0.00
ATOM   1881  H   GLN   205     -91.665  87.892   7.408  1.00  0.00
ATOM   1882  CA  GLN   205     -92.377  85.988   7.912  1.00  0.00
ATOM   1883  CB  GLN   205     -93.141  85.227   6.811  1.00  0.00
ATOM   1884  CG  GLN   205     -92.704  85.564   5.379  1.00  0.00
ATOM   1885  CD  GLN   205     -93.560  84.830   4.345  1.00  0.00
ATOM   1886  OE1 GLN   205     -94.612  85.284   3.922  1.00  0.00
ATOM   1887  NE2 GLN   205     -93.106  83.678   3.902  1.00  0.00
ATOM   1888 HE21 GLN   205     -92.242  83.303   4.217  1.00  0.00
ATOM   1889 HE22 GLN   205     -93.677  83.215   3.229  1.00  0.00
ATOM   1890  C   GLN   205     -90.902  85.551   7.933  1.00  0.00
ATOM   1891  O   GLN   205     -90.053  86.202   7.325  1.00  0.00
ATOM   1892  N   HIS   206     -90.634  84.476   8.670  1.00  0.00
ATOM   1893  H   HIS   206     -91.343  84.010   9.197  1.00  0.00
ATOM   1894  CA  HIS   206     -89.278  83.906   8.811  1.00  0.00
ATOM   1895  CB  HIS   206     -88.793  84.018  10.263  1.00  0.00
ATOM   1896  CG  HIS   206     -88.545  85.474  10.672  1.00  0.00
ATOM   1897  ND1 HIS   206     -87.416  86.151  10.487  1.00  0.00
ATOM   1898  CD2 HIS   206     -89.409  86.288  11.273  1.00  0.00
ATOM   1899  CE1 HIS   206     -87.577  87.380  10.961  1.00  0.00
ATOM   1900  NE2 HIS   206     -88.810  87.462  11.447  1.00  0.00
ATOM   1901  HE2 HIS   206     -89.210  88.269  11.876  1.00  0.00
ATOM   1902  C   HIS   206     -89.214  82.446   8.319  1.00  0.00
ATOM   1903  O   HIS   206     -89.788  81.568   8.967  1.00  0.00
ATOM   1904  N   PRO   207     -88.696  82.215   7.102  1.00  0.00
ATOM   1905  CA  PRO   207     -88.574  80.862   6.523  1.00  0.00
ATOM   1906  CB  PRO   207     -88.271  81.099   5.042  1.00  0.00
ATOM   1907  CG  PRO   207     -87.539  82.441   5.033  1.00  0.00
ATOM   1908  CD  PRO   207     -88.232  83.237   6.140  1.00  0.00
ATOM   1909  C   PRO   207     -87.500  79.999   7.215  1.00  0.00
ATOM   1910  O   PRO   207     -86.379  80.470   7.420  1.00  0.00
ATOM   1911  N   PRO   208     -87.859  78.777   7.638  1.00  0.00
ATOM   1912  CA  PRO   208     -86.893  77.796   8.176  1.00  0.00
ATOM   1913  CB  PRO   208     -87.746  76.603   8.609  1.00  0.00
ATOM   1914  CG  PRO   208     -89.083  77.246   8.969  1.00  0.00
ATOM   1915  CD  PRO   208     -89.242  78.334   7.906  1.00  0.00
ATOM   1916  C   PRO   208     -85.887  77.360   7.100  1.00  0.00
ATOM   1917  O   PRO   208     -86.224  77.257   5.922  1.00  0.00
ATOM   1918  N   ASP   209     -84.651  77.137   7.539  1.00  0.00
ATOM   1919  H   ASP   209     -84.406  77.256   8.501  1.00  0.00
ATOM   1920  CA  ASP   209     -83.555  76.660   6.671  1.00  0.00
ATOM   1921  CB  ASP   209     -82.577  77.821   6.431  1.00  0.00
ATOM   1922  CG  ASP   209     -81.462  77.512   5.422  1.00  0.00
ATOM   1923  OD1 ASP   209     -81.726  76.720   4.489  1.00  0.00
ATOM   1924  OD2 ASP   209     -80.348  78.034   5.639  1.00  0.00
ATOM   1925  C   ASP   209     -82.844  75.450   7.304  1.00  0.00
ATOM   1926  O   ASP   209     -82.571  75.448   8.503  1.00  0.00
ATOM   1927  N   ALA   210     -82.464  74.501   6.452  1.00  0.00
ATOM   1928  H   ALA   210     -82.593  74.597   5.464  1.00  0.00
ATOM   1929  CA  ALA   210     -81.760  73.271   6.870  1.00  0.00
ATOM   1930  CB  ALA   210     -82.640  72.052   6.577  1.00  0.00
ATOM   1931  C   ALA   210     -80.403  73.122   6.166  1.00  0.00
ATOM   1932  O   ALA   210     -80.293  73.281   4.950  1.00  0.00
ATOM   1933  N   CYS   211     -79.391  72.786   6.963  1.00  0.00
ATOM   1934  H   CYS   211     -79.517  72.690   7.949  1.00  0.00
ATOM   1935  CA  CYS   211     -78.005  72.596   6.487  1.00  0.00
ATOM   1936  CB  CYS   211     -77.036  72.834   7.652  1.00  0.00
ATOM   1937  SG  CYS   211     -77.052  74.559   8.265  1.00  0.00
ATOM   1938  HG  CYS   211     -76.127  74.382   9.204  1.00  0.00
ATOM   1939  C   CYS   211     -77.782  71.224   5.819  1.00  0.00
ATOM   1940  O   CYS   211     -77.254  70.278   6.406  1.00  0.00
ATOM   1941  N   ALA   212     -78.221  71.150   4.565  1.00  0.00
ATOM   1942  H   ALA   212     -78.711  71.918   4.148  1.00  0.00
ATOM   1943  CA  ALA   212     -78.130  69.932   3.734  1.00  0.00
ATOM   1944  CB  ALA   212     -79.184  70.005   2.623  1.00  0.00
ATOM   1945  C   ALA   212     -76.714  69.676   3.181  1.00  0.00
ATOM   1946  O   ALA   212     -76.337  70.124   2.097  1.00  0.00
ATOM   1947  N   PHE   213     -75.913  69.024   4.020  1.00  0.00
ATOM   1948  H   PHE   213     -76.181  68.877   4.973  1.00  0.00
ATOM   1949  CA  PHE   213     -74.527  68.636   3.681  1.00  0.00
ATOM   1950  CB  PHE   213     -73.525  69.481   4.481  1.00  0.00
ATOM   1951  CG  PHE   213     -73.666  70.980   4.188  1.00  0.00
ATOM   1952  CD1 PHE   213     -74.416  71.791   5.052  1.00  0.00
ATOM   1953  HD1 PHE   213     -74.803  71.385   5.987  1.00  0.00
ATOM   1954  CD2 PHE   213     -73.157  71.517   2.996  1.00  0.00
ATOM   1955  HD2 PHE   213     -72.579  70.894   2.314  1.00  0.00
ATOM   1956  CE1 PHE   213     -74.665  73.130   4.722  1.00  0.00
ATOM   1957  HE1 PHE   213     -75.235  73.765   5.399  1.00  0.00
ATOM   1958  CE2 PHE   213     -73.408  72.855   2.665  1.00  0.00
ATOM   1959  HE2 PHE   213     -73.030  73.264   1.729  1.00  0.00
ATOM   1960  CZ  PHE   213     -74.163  73.661   3.527  1.00  0.00
ATOM   1961  HZ  PHE   213     -74.368  74.698   3.263  1.00  0.00
ATOM   1962  C   PHE   213     -74.256  67.145   3.926  1.00  0.00
ATOM   1963  O   PHE   213     -74.646  66.596   4.957  1.00  0.00
ATOM   1964  N   ARG   214     -73.460  66.569   3.027  1.00  0.00
ATOM   1965  H   ARG   214     -73.054  67.091   2.279  1.00  0.00
ATOM   1966  CA  ARG   214     -73.068  65.147   3.077  1.00  0.00
ATOM   1967  CB  ARG   214     -73.367  64.479   1.726  1.00  0.00
ATOM   1968  CG  ARG   214     -73.175  62.954   1.679  1.00  0.00
ATOM   1969  CD  ARG   214     -74.085  62.180   2.642  1.00  0.00
ATOM   1970  NE  ARG   214     -73.403  61.943   3.930  1.00  0.00
ATOM   1971  HE  ARG   214     -72.693  61.242   3.912  1.00  0.00
ATOM   1972  CZ  ARG   214     -73.694  62.505   5.105  1.00  0.00
ATOM   1973  NH1 ARG   214     -74.679  63.373   5.258  1.00  0.00
ATOM   1974 HH11 ARG   214     -75.260  63.614   4.484  1.00  0.00
ATOM   1975 HH12 ARG   214     -74.790  63.836   6.142  1.00  0.00
ATOM   1976  NH2 ARG   214     -72.900  62.320   6.146  1.00  0.00
ATOM   1977 HH21 ARG   214     -72.088  61.740   6.076  1.00  0.00
ATOM   1978 HH22 ARG   214     -73.113  62.791   7.005  1.00  0.00
ATOM   1979  C   ARG   214     -71.587  65.015   3.463  1.00  0.00
ATOM   1980  O   ARG   214     -70.705  65.609   2.843  1.00  0.00
ATOM   1981  N   ARG   215     -71.363  64.200   4.487  1.00  0.00
ATOM   1982  H   ARG   215     -72.108  63.643   4.875  1.00  0.00
ATOM   1983  CA  ARG   215     -70.060  64.092   5.177  1.00  0.00
ATOM   1984  CB  ARG   215     -70.257  64.534   6.632  1.00  0.00
ATOM   1985  CG  ARG   215     -70.608  66.022   6.745  1.00  0.00
ATOM   1986  CD  ARG   215     -71.636  66.276   7.851  1.00  0.00
ATOM   1987  NE  ARG   215     -72.980  65.834   7.429  1.00  0.00
ATOM   1988  HE  ARG   215     -73.362  66.308   6.634  1.00  0.00
ATOM   1989  CZ  ARG   215     -73.725  64.876   7.983  1.00  0.00
ATOM   1990  NH1 ARG   215     -73.286  64.106   8.970  1.00  0.00
ATOM   1991 HH11 ARG   215     -72.361  64.245   9.318  1.00  0.00
ATOM   1992 HH12 ARG   215     -73.890  63.430   9.387  1.00  0.00
ATOM   1993  NH2 ARG   215     -75.011  64.808   7.677  1.00  0.00
ATOM   1994 HH21 ARG   215     -75.400  65.472   7.037  1.00  0.00
ATOM   1995 HH22 ARG   215     -75.597  64.137   8.127  1.00  0.00
ATOM   1996  C   ARG   215     -69.438  62.686   5.152  1.00  0.00
ATOM   1997  O   ARG   215     -70.136  61.677   5.038  1.00  0.00
ATOM   1998  N   GLY   216     -68.104  62.685   5.144  1.00  0.00
ATOM   1999  H   GLY   216     -67.610  63.546   5.024  1.00  0.00
ATOM   2000  CA  GLY   216     -67.222  61.508   5.337  1.00  0.00
ATOM   2001  C   GLY   216     -67.157  60.431   4.238  1.00  0.00
ATOM   2002  O   GLY   216     -66.068  60.017   3.850  1.00  0.00
ATOM   2003  N   ARG   217     -68.317  60.093   3.679  1.00  0.00
ATOM   2004  H   ARG   217     -69.163  60.521   4.011  1.00  0.00
ATOM   2005  CA  ARG   217     -68.526  58.995   2.705  1.00  0.00
ATOM   2006  CB  ARG   217     -69.976  59.029   2.211  1.00  0.00
ATOM   2007  CG  ARG   217     -70.946  58.600   3.318  1.00  0.00
ATOM   2008  CD  ARG   217     -72.412  58.766   2.914  1.00  0.00
ATOM   2009  NE  ARG   217     -72.775  57.870   1.801  1.00  0.00
ATOM   2010  HE  ARG   217     -72.064  57.233   1.512  1.00  0.00
ATOM   2011  CZ  ARG   217     -73.951  57.826   1.171  1.00  0.00
ATOM   2012  NH1 ARG   217     -74.963  58.621   1.491  1.00  0.00
ATOM   2013 HH11 ARG   217     -74.850  59.281   2.232  1.00  0.00
ATOM   2014 HH12 ARG   217     -75.826  58.557   0.997  1.00  0.00
ATOM   2015  NH2 ARG   217     -74.134  56.964   0.183  1.00  0.00
ATOM   2016 HH21 ARG   217     -73.400  56.347  -0.093  1.00  0.00
ATOM   2017 HH22 ARG   217     -75.016  56.936  -0.283  1.00  0.00
ATOM   2018  C   ARG   217     -67.557  58.910   1.510  1.00  0.00
ATOM   2019  O   ARG   217     -67.277  57.819   1.012  1.00  0.00
ATOM   2020  N   LYS   218     -67.077  60.062   1.042  1.00  0.00
ATOM   2021  H   LYS   218     -67.386  60.938   1.404  1.00  0.00
ATOM   2022  CA  LYS   218     -66.008  60.143   0.027  1.00  0.00
ATOM   2023  CB  LYS   218     -65.985  61.573  -0.531  1.00  0.00
ATOM   2024  CG  LYS   218     -65.844  61.646  -2.059  1.00  0.00
ATOM   2025  CD  LYS   218     -64.580  61.011  -2.655  1.00  0.00
ATOM   2026  CE  LYS   218     -63.276  61.685  -2.215  1.00  0.00
ATOM   2027  NZ  LYS   218     -62.133  61.066  -2.899  1.00  0.00
ATOM   2028  HZ1 LYS   218     -61.277  61.430  -2.530  1.00  0.00
ATOM   2029  HZ2 LYS   218     -62.156  60.068  -2.785  1.00  0.00
ATOM   2030  HZ3 LYS   218     -62.179  61.276  -3.875  1.00  0.00
ATOM   2031  C   LYS   218     -64.664  59.761   0.685  1.00  0.00
ATOM   2032  O   LYS   218     -63.871  60.610   1.088  1.00  0.00
ATOM   2033  N   LYS   219     -64.426  58.453   0.736  1.00  0.00
ATOM   2034  H   LYS   219     -65.141  57.818   0.436  1.00  0.00
ATOM   2035  CA  LYS   219     -63.323  57.800   1.485  1.00  0.00
ATOM   2036  CB  LYS   219     -63.595  56.286   1.602  1.00  0.00
ATOM   2037  CG  LYS   219     -63.608  55.469   0.299  1.00  0.00
ATOM   2038  CD  LYS   219     -64.902  55.629  -0.508  1.00  0.00
ATOM   2039  CE  LYS   219     -64.925  54.778  -1.782  1.00  0.00
ATOM   2040  NZ  LYS   219     -63.851  55.127  -2.724  1.00  0.00
ATOM   2041  HZ1 LYS   219     -63.992  54.633  -3.582  1.00  0.00
ATOM   2042  HZ2 LYS   219     -63.839  56.115  -2.896  1.00  0.00
ATOM   2043  HZ3 LYS   219     -62.969  54.864  -2.335  1.00  0.00
ATOM   2044  C   LYS   219     -61.839  58.089   1.145  1.00  0.00
ATOM   2045  O   LYS   219     -60.944  57.335   1.524  1.00  0.00
ATOM   2046  N   ARG   220     -61.584  59.207   0.470  1.00  0.00
ATOM   2047  H   ARG   220     -62.329  59.763   0.097  1.00  0.00
ATOM   2048  CA  ARG   220     -60.228  59.781   0.306  1.00  0.00
ATOM   2049  CB  ARG   220     -59.703  59.618  -1.131  1.00  0.00
ATOM   2050  CG  ARG   220     -59.206  58.209  -1.484  1.00  0.00
ATOM   2051  CD  ARG   220     -60.310  57.212  -1.855  1.00  0.00
ATOM   2052  NE  ARG   220     -60.965  57.613  -3.114  1.00  0.00
ATOM   2053  HE  ARG   220     -60.363  57.668  -3.909  1.00  0.00
ATOM   2054  CZ  ARG   220     -62.246  57.952  -3.271  1.00  0.00
ATOM   2055  NH1 ARG   220     -63.103  57.985  -2.261  1.00  0.00
ATOM   2056 HH11 ARG   220     -62.789  57.714  -1.353  1.00  0.00
ATOM   2057 HH12 ARG   220     -64.041  58.291  -2.411  1.00  0.00
ATOM   2058  NH2 ARG   220     -62.718  58.185  -4.485  1.00  0.00
ATOM   2059 HH21 ARG   220     -62.125  58.092  -5.283  1.00  0.00
ATOM   2060 HH22 ARG   220     -63.669  58.466  -4.601  1.00  0.00
ATOM   2061  C   ARG   220     -60.140  61.256   0.761  1.00  0.00
ATOM   2062  O   ARG   220     -59.277  62.017   0.322  1.00  0.00
ATOM   2063  N   ILE   221     -60.997  61.622   1.717  1.00  0.00
ATOM   2064  H   ILE   221     -61.680  60.982   2.067  1.00  0.00
ATOM   2065  CA  ILE   221     -61.091  62.987   2.283  1.00  0.00
ATOM   2066  CB  ILE   221     -62.277  63.204   3.253  1.00  0.00
ATOM   2067  CG1 ILE   221     -62.386  62.244   4.458  1.00  0.00
ATOM   2068  CG2 ILE   221     -63.583  63.418   2.480  1.00  0.00
ATOM   2069  CD  ILE   221     -62.708  60.766   4.192  1.00  0.00
ATOM   2070  C   ILE   221     -59.790  63.512   2.928  1.00  0.00
ATOM   2071  O   ILE   221     -59.306  62.935   3.906  1.00  0.00
ATOM   2072  N   PRO   222     -59.221  64.596   2.377  1.00  0.00
ATOM   2073  CA  PRO   222     -58.042  65.262   2.958  1.00  0.00
ATOM   2074  CB  PRO   222     -57.579  66.255   1.888  1.00  0.00
ATOM   2075  CG  PRO   222     -58.859  66.588   1.121  1.00  0.00
ATOM   2076  CD  PRO   222     -59.637  65.270   1.129  1.00  0.00
ATOM   2077  C   PRO   222     -58.386  65.937   4.292  1.00  0.00
ATOM   2078  O   PRO   222     -59.244  66.815   4.356  1.00  0.00
ATOM   2079  N   TYR   223     -57.753  65.440   5.353  1.00  0.00
ATOM   2080  H   TYR   223     -57.294  64.552   5.298  1.00  0.00
ATOM   2081  CA  TYR   223     -57.916  65.957   6.736  1.00  0.00
ATOM   2082  CB  TYR   223     -56.920  65.278   7.693  1.00  0.00
ATOM   2083  CG  TYR   223     -56.640  63.781   7.482  1.00  0.00
ATOM   2084  CD1 TYR   223     -57.610  62.899   6.972  1.00  0.00
ATOM   2085  HD1 TYR   223     -58.656  63.200   6.908  1.00  0.00
ATOM   2086  CD2 TYR   223     -55.321  63.332   7.653  1.00  0.00
ATOM   2087  HD2 TYR   223     -54.573  63.979   8.113  1.00  0.00
ATOM   2088  CE1 TYR   223     -57.247  61.598   6.596  1.00  0.00
ATOM   2089  HE1 TYR   223     -57.989  60.926   6.166  1.00  0.00
ATOM   2090  CE2 TYR   223     -54.965  62.027   7.287  1.00  0.00
ATOM   2091  HE2 TYR   223     -53.951  61.679   7.462  1.00  0.00
ATOM   2092  CZ  TYR   223     -55.925  61.164   6.747  1.00  0.00
ATOM   2093  OH  TYR   223     -55.580  59.920   6.334  1.00  0.00
ATOM   2094  HH  TYR   223     -54.589  59.787   6.434  1.00  0.00
ATOM   2095  C   TYR   223     -57.683  67.480   6.834  1.00  0.00
ATOM   2096  O   TYR   223     -58.296  68.173   7.643  1.00  0.00
ATOM   2097  N   SER   224     -56.691  67.920   6.062  1.00  0.00
ATOM   2098  H   SER   224     -56.150  67.254   5.552  1.00  0.00
ATOM   2099  CA  SER   224     -56.244  69.314   5.850  1.00  0.00
ATOM   2100  CB  SER   224     -55.628  69.906   7.125  1.00  0.00
ATOM   2101  OG  SER   224     -55.021  71.178   6.866  1.00  0.00
ATOM   2102  HG  SER   224     -54.226  71.276   7.490  1.00  0.00
ATOM   2103  C   SER   224     -55.178  69.282   4.746  1.00  0.00
ATOM   2104  O   SER   224     -54.398  68.331   4.670  1.00  0.00
ATOM   2105  N   LYS   225     -55.117  70.360   3.968  1.00  0.00
ATOM   2106  H   LYS   225     -55.680  71.161   4.174  1.00  0.00
ATOM   2107  CA  LYS   225     -54.227  70.486   2.791  1.00  0.00
ATOM   2108  CB  LYS   225     -54.387  71.863   2.133  1.00  0.00
ATOM   2109  CG  LYS   225     -55.770  72.039   1.500  1.00  0.00
ATOM   2110  CD  LYS   225     -55.904  73.418   0.853  1.00  0.00
ATOM   2111  CE  LYS   225     -57.288  73.591   0.226  1.00  0.00
ATOM   2112  NZ  LYS   225     -57.419  74.912  -0.404  1.00  0.00
ATOM   2113  HZ1 LYS   225     -58.331  75.000  -0.806  1.00  0.00
ATOM   2114  HZ2 LYS   225     -57.289  75.626   0.283  1.00  0.00
ATOM   2115  HZ3 LYS   225     -56.730  75.010  -1.122  1.00  0.00
ATOM   2116  C   LYS   225     -52.749  70.183   3.102  1.00  0.00
ATOM   2117  O   LYS   225     -52.274  69.097   2.770  1.00  0.00
ATOM   2118  N   GLY   226     -52.126  71.045   3.911  1.00  0.00
ATOM   2119  H   GLY   226     -52.588  71.870   4.232  1.00  0.00
ATOM   2120  CA  GLY   226     -50.716  70.912   4.347  1.00  0.00
ATOM   2121  C   GLY   226     -50.421  69.566   5.032  1.00  0.00
ATOM   2122  O   GLY   226     -49.498  68.851   4.646  1.00  0.00
ATOM   2123  N   GLN   227     -51.318  69.190   5.941  1.00  0.00
ATOM   2124  H   GLN   227     -51.970  69.851   6.317  1.00  0.00
ATOM   2125  CA  GLN   227     -51.301  67.892   6.645  1.00  0.00
ATOM   2126  CB  GLN   227     -52.508  67.804   7.589  1.00  0.00
ATOM   2127  CG  GLN   227     -52.296  68.553   8.914  1.00  0.00
ATOM   2128  CD  GLN   227     -52.023  70.057   8.787  1.00  0.00
ATOM   2129  OE1 GLN   227     -52.609  70.787   7.995  1.00  0.00
ATOM   2130  NE2 GLN   227     -51.092  70.536   9.576  1.00  0.00
ATOM   2131 HE21 GLN   227     -50.593  69.920  10.201  1.00  0.00
ATOM   2132 HE22 GLN   227     -50.892  71.510   9.547  1.00  0.00
ATOM   2133  C   GLN   227     -51.235  66.674   5.707  1.00  0.00
ATOM   2134  O   GLN   227     -50.239  65.953   5.719  1.00  0.00
ATOM   2135  N   LEU   228     -52.184  66.584   4.775  1.00  0.00
ATOM   2136  H   LEU   228     -52.919  67.267   4.706  1.00  0.00
ATOM   2137  CA  LEU   228     -52.231  65.509   3.759  1.00  0.00
ATOM   2138  CB  LEU   228     -53.533  65.640   2.952  1.00  0.00
ATOM   2139  CG  LEU   228     -54.289  64.335   2.638  1.00  0.00
ATOM   2140  CD1 LEU   228     -53.486  63.355   1.777  1.00  0.00
ATOM   2141  CD2 LEU   228     -54.810  63.666   3.913  1.00  0.00
ATOM   2142  C   LEU   228     -51.005  65.558   2.825  1.00  0.00
ATOM   2143  O   LEU   228     -50.336  64.543   2.615  1.00  0.00
ATOM   2144  N   ARG   229     -50.637  66.780   2.434  1.00  0.00
ATOM   2145  H   ARG   229     -51.223  67.578   2.610  1.00  0.00
ATOM   2146  CA  ARG   229     -49.459  67.073   1.595  1.00  0.00
ATOM   2147  CB  ARG   229     -49.423  68.576   1.297  1.00  0.00
ATOM   2148  CG  ARG   229     -48.367  68.929   0.249  1.00  0.00
ATOM   2149  CD  ARG   229     -48.381  70.412  -0.120  1.00  0.00
ATOM   2150  NE  ARG   229     -47.273  70.654  -1.061  1.00  0.00
ATOM   2151  HE  ARG   229     -46.364  70.654  -0.651  1.00  0.00
ATOM   2152  CZ  ARG   229     -47.376  70.915  -2.366  1.00  0.00
ATOM   2153  NH1 ARG   229     -48.547  71.025  -2.981  1.00  0.00
ATOM   2154 HH11 ARG   229     -49.387  70.918  -2.451  1.00  0.00
ATOM   2155 HH12 ARG   229     -48.584  71.252  -3.953  1.00  0.00
ATOM   2156  NH2 ARG   229     -46.282  70.976  -3.109  1.00  0.00
ATOM   2157 HH21 ARG   229     -45.380  70.845  -2.703  1.00  0.00
ATOM   2158 HH22 ARG   229     -46.366  71.155  -4.088  1.00  0.00
ATOM   2159  C   ARG   229     -48.133  66.576   2.205  1.00  0.00
ATOM   2160  O   ARG   229     -47.306  66.036   1.475  1.00  0.00
ATOM   2161  N   GLU   230     -48.011  66.622   3.533  1.00  0.00
ATOM   2162  H   GLU   230     -48.654  67.163   4.085  1.00  0.00
ATOM   2163  CA  GLU   230     -46.852  66.065   4.272  1.00  0.00
ATOM   2164  CB  GLU   230     -47.095  66.084   5.786  1.00  0.00
ATOM   2165  CG  GLU   230     -47.206  67.487   6.392  1.00  0.00
ATOM   2166  CD  GLU   230     -47.622  67.447   7.868  1.00  0.00
ATOM   2167  OE1 GLU   230     -48.468  68.290   8.237  1.00  0.00
ATOM   2168  OE2 GLU   230     -47.110  66.568   8.600  1.00  0.00
ATOM   2169  C   GLU   230     -46.536  64.618   3.847  1.00  0.00
ATOM   2170  O   GLU   230     -45.478  64.360   3.268  1.00  0.00
ATOM   2171  N   LEU   231     -47.536  63.741   3.973  1.00  0.00
ATOM   2172  H   LEU   231     -48.422  64.001   4.358  1.00  0.00
ATOM   2173  CA  LEU   231     -47.403  62.332   3.552  1.00  0.00
ATOM   2174  CB  LEU   231     -48.555  61.463   4.069  1.00  0.00
ATOM   2175  CG  LEU   231     -48.036  60.122   4.607  1.00  0.00
ATOM   2176  CD1 LEU   231     -47.428  60.287   6.002  1.00  0.00
ATOM   2177  CD2 LEU   231     -49.127  59.053   4.615  1.00  0.00
ATOM   2178  C   LEU   231     -47.253  62.190   2.027  1.00  0.00
ATOM   2179  O   LEU   231     -46.285  61.584   1.576  1.00  0.00
ATOM   2180  N   GLU   232     -48.015  62.987   1.277  1.00  0.00
ATOM   2181  H   GLU   232     -48.722  63.567   1.688  1.00  0.00
ATOM   2182  CA  GLU   232     -47.936  63.036  -0.202  1.00  0.00
ATOM   2183  CB  GLU   232     -48.897  64.093  -0.760  1.00  0.00
ATOM   2184  CG  GLU   232     -50.364  63.717  -0.546  1.00  0.00
ATOM   2185  CD  GLU   232     -51.307  64.785  -1.101  1.00  0.00
ATOM   2186  OE1 GLU   232     -51.588  64.713  -2.318  1.00  0.00
ATOM   2187  OE2 GLU   232     -51.748  65.632  -0.294  1.00  0.00
ATOM   2188  C   GLU   232     -46.514  63.309  -0.732  1.00  0.00
ATOM   2189  O   GLU   232     -45.949  62.489  -1.457  1.00  0.00
ATOM   2190  N   ARG   233     -45.901  64.380  -0.229  1.00  0.00
ATOM   2191  H   ARG   233     -46.382  65.016   0.388  1.00  0.00
ATOM   2192  CA  ARG   233     -44.534  64.793  -0.609  1.00  0.00
ATOM   2193  CB  ARG   233     -44.213  66.218  -0.135  1.00  0.00
ATOM   2194  CG  ARG   233     -45.185  67.269  -0.688  1.00  0.00
ATOM   2195  CD  ARG   233     -45.237  67.308  -2.219  1.00  0.00
ATOM   2196  NE  ARG   233     -46.496  67.950  -2.634  1.00  0.00
ATOM   2197  HE  ARG   233     -46.562  68.939  -2.488  1.00  0.00
ATOM   2198  CZ  ARG   233     -47.546  67.351  -3.199  1.00  0.00
ATOM   2199  NH1 ARG   233     -47.573  66.055  -3.483  1.00  0.00
ATOM   2200 HH11 ARG   233     -46.775  65.494  -3.270  1.00  0.00
ATOM   2201 HH12 ARG   233     -48.374  65.659  -3.927  1.00  0.00
ATOM   2202  NH2 ARG   233     -48.628  68.070  -3.448  1.00  0.00
ATOM   2203 HH21 ARG   233     -48.629  69.043  -3.210  1.00  0.00
ATOM   2204 HH22 ARG   233     -49.430  67.643  -3.859  1.00  0.00
ATOM   2205  C   ARG   233     -43.448  63.813  -0.140  1.00  0.00
ATOM   2206  O   ARG   233     -42.622  63.396  -0.953  1.00  0.00
ATOM   2207  N   GLU   234     -43.549  63.342   1.108  1.00  0.00
ATOM   2208  H   GLU   234     -44.200  63.714   1.776  1.00  0.00
ATOM   2209  CA  GLU   234     -42.612  62.309   1.604  1.00  0.00
ATOM   2210  CB  GLU   234     -42.673  62.088   3.127  1.00  0.00
ATOM   2211  CG  GLU   234     -43.943  61.461   3.723  1.00  0.00
ATOM   2212  CD  GLU   234     -44.141  59.971   3.412  1.00  0.00
ATOM   2213  OE1 GLU   234     -43.140  59.224   3.453  1.00  0.00
ATOM   2214  OE2 GLU   234     -45.310  59.598   3.187  1.00  0.00
ATOM   2215  C   GLU   234     -42.699  61.001   0.797  1.00  0.00
ATOM   2216  O   GLU   234     -41.674  60.563   0.286  1.00  0.00
ATOM   2217  N   TYR   235     -43.928  60.622   0.435  1.00  0.00
ATOM   2218  H   TYR   235     -44.746  61.106   0.766  1.00  0.00
ATOM   2219  CA  TYR   235     -44.241  59.431  -0.381  1.00  0.00
ATOM   2220  CB  TYR   235     -45.760  59.300  -0.516  1.00  0.00
ATOM   2221  CG  TYR   235     -46.253  57.902  -0.145  1.00  0.00
ATOM   2222  CD1 TYR   235     -46.034  56.823  -1.014  1.00  0.00
ATOM   2223  HD1 TYR   235     -45.444  56.955  -1.921  1.00  0.00
ATOM   2224  CD2 TYR   235     -47.010  57.723   1.022  1.00  0.00
ATOM   2225  HD2 TYR   235     -47.113  58.535   1.743  1.00  0.00
ATOM   2226  CE1 TYR   235     -46.569  55.564  -0.711  1.00  0.00
ATOM   2227  HE1 TYR   235     -46.393  54.718  -1.372  1.00  0.00
ATOM   2228  CE2 TYR   235     -47.558  56.467   1.311  1.00  0.00
ATOM   2229  HE2 TYR   235     -48.172  56.338   2.200  1.00  0.00
ATOM   2230  CZ  TYR   235     -47.327  55.386   0.451  1.00  0.00
ATOM   2231  OH  TYR   235     -47.745  54.141   0.785  1.00  0.00
ATOM   2232  HH  TYR   235     -48.397  54.208   1.551  1.00  0.00
ATOM   2233  C   TYR   235     -43.625  59.502  -1.787  1.00  0.00
ATOM   2234  O   TYR   235     -43.034  58.532  -2.258  1.00  0.00
ATOM   2235  N   ALA   236     -43.744  60.681  -2.403  1.00  0.00
ATOM   2236  H   ALA   236     -44.341  61.396  -2.029  1.00  0.00
ATOM   2237  CA  ALA   236     -43.150  61.001  -3.719  1.00  0.00
ATOM   2238  CB  ALA   236     -43.517  62.439  -4.097  1.00  0.00
ATOM   2239  C   ALA   236     -41.622  60.807  -3.769  1.00  0.00
ATOM   2240  O   ALA   236     -41.078  60.441  -4.809  1.00  0.00
ATOM   2241  N   ALA   237     -40.952  61.126  -2.660  1.00  0.00
ATOM   2242  H   ALA   237     -41.393  61.636  -1.919  1.00  0.00
ATOM   2243  CA  ALA   237     -39.522  60.818  -2.458  1.00  0.00
ATOM   2244  CB  ALA   237     -38.931  61.773  -1.414  1.00  0.00
ATOM   2245  C   ALA   237     -39.303  59.339  -2.074  1.00  0.00
ATOM   2246  O   ALA   237     -38.606  58.601  -2.770  1.00  0.00
ATOM   2247  N   ASN   238     -39.850  58.943  -0.925  1.00  0.00
ATOM   2248  H   ASN   238     -40.437  59.567  -0.394  1.00  0.00
ATOM   2249  CA  ASN   238     -39.818  57.563  -0.404  1.00  0.00
ATOM   2250  CB  ASN   238     -38.890  57.446   0.817  1.00  0.00
ATOM   2251  CG  ASN   238     -37.420  57.866   0.655  1.00  0.00
ATOM   2252  OD1 ASN   238     -36.721  58.124   1.623  1.00  0.00
ATOM   2253  ND2 ASN   238     -36.904  57.964  -0.551  1.00  0.00
ATOM   2254 HD21 ASN   238     -37.463  57.839  -1.375  1.00  0.00
ATOM   2255 HD22 ASN   238     -35.941  58.204  -0.603  1.00  0.00
ATOM   2256  C   ASN   238     -41.233  57.161   0.040  1.00  0.00
ATOM   2257  O   ASN   238     -41.852  57.845   0.853  1.00  0.00
ATOM   2258  N   LYS   239     -41.647  55.967  -0.379  1.00  0.00
ATOM   2259  H   LYS   239     -41.156  55.478  -1.098  1.00  0.00
ATOM   2260  CA  LYS   239     -42.957  55.379  -0.007  1.00  0.00
ATOM   2261  CB  LYS   239     -43.166  54.020  -0.693  1.00  0.00
ATOM   2262  CG  LYS   239     -42.085  52.974  -0.382  1.00  0.00
ATOM   2263  CD  LYS   239     -42.339  51.599  -1.018  1.00  0.00
ATOM   2264  CE  LYS   239     -42.147  51.540  -2.540  1.00  0.00
ATOM   2265  NZ  LYS   239     -43.269  52.129  -3.288  1.00  0.00
ATOM   2266  HZ1 LYS   239     -43.090  52.065  -4.270  1.00  0.00
ATOM   2267  HZ2 LYS   239     -44.110  51.631  -3.071  1.00  0.00
ATOM   2268  HZ3 LYS   239     -43.381  53.089  -3.031  1.00  0.00
ATOM   2269  C   LYS   239     -43.243  55.275   1.507  1.00  0.00
ATOM   2270  O   LYS   239     -44.398  55.221   1.919  1.00  0.00
ATOM   2271  N   PHE   240     -42.172  55.137   2.289  1.00  0.00
ATOM   2272  H   PHE   240     -41.253  55.111   1.900  1.00  0.00
ATOM   2273  CA  PHE   240     -42.196  55.144   3.763  1.00  0.00
ATOM   2274  CB  PHE   240     -42.386  53.714   4.294  1.00  0.00
ATOM   2275  CG  PHE   240     -42.540  53.682   5.821  1.00  0.00
ATOM   2276  CD1 PHE   240     -41.432  53.389   6.631  1.00  0.00
ATOM   2277  HD1 PHE   240     -40.511  53.011   6.187  1.00  0.00
ATOM   2278  CD2 PHE   240     -43.721  54.157   6.409  1.00  0.00
ATOM   2279  HD2 PHE   240     -44.605  54.328   5.796  1.00  0.00
ATOM   2280  CE1 PHE   240     -41.500  53.593   8.016  1.00  0.00
ATOM   2281  HE1 PHE   240     -40.629  53.395   8.640  1.00  0.00
ATOM   2282  CE2 PHE   240     -43.784  54.374   7.791  1.00  0.00
ATOM   2283  HE2 PHE   240     -44.681  54.808   8.230  1.00  0.00
ATOM   2284  CZ  PHE   240     -42.673  54.094   8.595  1.00  0.00
ATOM   2285  HZ  PHE   240     -42.696  54.331   9.658  1.00  0.00
ATOM   2286  C   PHE   240     -40.887  55.753   4.294  1.00  0.00
ATOM   2287  O   PHE   240     -39.820  55.548   3.714  1.00  0.00
ATOM   2288  N   ILE   241     -41.008  56.454   5.417  1.00  0.00
ATOM   2289  H   ILE   241     -41.871  56.468   5.922  1.00  0.00
ATOM   2290  CA  ILE   241     -39.876  57.125   6.095  1.00  0.00
ATOM   2291  CB  ILE   241     -39.846  58.654   5.880  1.00  0.00
ATOM   2292  CG1 ILE   241     -41.207  59.365   5.907  1.00  0.00
ATOM   2293  CG2 ILE   241     -39.104  58.978   4.581  1.00  0.00
ATOM   2294  CD  ILE   241     -41.916  59.352   7.261  1.00  0.00
ATOM   2295  C   ILE   241     -39.738  56.754   7.581  1.00  0.00
ATOM   2296  O   ILE   241     -40.725  56.481   8.261  1.00  0.00
ATOM   2297  N   THR   242     -38.518  56.928   8.084  1.00  0.00
ATOM   2298  H   THR   242     -37.839  57.467   7.587  1.00  0.00
ATOM   2299  CA  THR   242     -38.083  56.487   9.432  1.00  0.00
ATOM   2300  CB  THR   242     -36.637  56.918   9.734  1.00  0.00
ATOM   2301  OG1 THR   242     -36.504  58.339   9.628  1.00  0.00
ATOM   2302  HG1 THR   242     -35.537  58.574   9.497  1.00  0.00
ATOM   2303  CG2 THR   242     -35.623  56.185   8.850  1.00  0.00
ATOM   2304  C   THR   242     -38.980  56.964  10.586  1.00  0.00
ATOM   2305  O   THR   242     -39.595  58.028  10.522  1.00  0.00
ATOM   2306  N   LYS   243     -38.921  56.204  11.680  1.00  0.00
ATOM   2307  H   LYS   243     -38.444  55.327  11.664  1.00  0.00
ATOM   2308  CA  LYS   243     -39.706  56.442  12.913  1.00  0.00
ATOM   2309  CB  LYS   243     -39.225  55.522  14.043  1.00  0.00
ATOM   2310  CG  LYS   243     -39.462  54.020  13.817  1.00  0.00
ATOM   2311  CD  LYS   243     -40.939  53.604  13.795  1.00  0.00
ATOM   2312  CE  LYS   243     -41.505  53.519  12.374  1.00  0.00
ATOM   2313  NZ  LYS   243     -42.939  53.198  12.391  1.00  0.00
ATOM   2314  HZ1 LYS   243     -43.284  53.140  11.455  1.00  0.00
ATOM   2315  HZ2 LYS   243     -43.084  52.325  12.854  1.00  0.00
ATOM   2316  HZ3 LYS   243     -43.444  53.917  12.881  1.00  0.00
ATOM   2317  C   LYS   243     -39.749  57.902  13.399  1.00  0.00
ATOM   2318  O   LYS   243     -40.823  58.495  13.451  1.00  0.00
ATOM   2319  N   ASP   244     -38.579  58.535  13.498  1.00  0.00
ATOM   2320  H   ASP   244     -37.717  58.035  13.421  1.00  0.00
ATOM   2321  CA  ASP   244     -38.476  59.969  13.861  1.00  0.00
ATOM   2322  CB  ASP   244     -37.010  60.419  13.904  1.00  0.00
ATOM   2323  CG  ASP   244     -36.229  59.699  15.006  1.00  0.00
ATOM   2324  OD1 ASP   244     -36.142  60.272  16.112  1.00  0.00
ATOM   2325  OD2 ASP   244     -35.802  58.557  14.722  1.00  0.00
ATOM   2326  C   ASP   244     -39.283  60.884  12.919  1.00  0.00
ATOM   2327  O   ASP   244     -40.203  61.564  13.370  1.00  0.00
ATOM   2328  N   LYS   245     -39.124  60.655  11.616  1.00  0.00
ATOM   2329  H   LYS   245     -38.628  59.855  11.277  1.00  0.00
ATOM   2330  CA  LYS   245     -39.826  61.419  10.565  1.00  0.00
ATOM   2331  CB  LYS   245     -39.252  61.076   9.184  1.00  0.00
ATOM   2332  CG  LYS   245     -37.811  61.561   8.985  1.00  0.00
ATOM   2333  CD  LYS   245     -37.723  63.090   8.920  1.00  0.00
ATOM   2334  CE  LYS   245     -36.280  63.583   8.774  1.00  0.00
ATOM   2335  NZ  LYS   245     -35.483  63.342   9.988  1.00  0.00
ATOM   2336  HZ1 LYS   245     -34.552  63.680   9.844  1.00  0.00
ATOM   2337  HZ2 LYS   245     -35.896  63.831  10.757  1.00  0.00
ATOM   2338  HZ3 LYS   245     -35.457  62.363  10.184  1.00  0.00
ATOM   2339  C   LYS   245     -41.350  61.203  10.591  1.00  0.00
ATOM   2340  O   LYS   245     -42.094  62.178  10.702  1.00  0.00
ATOM   2341  N   ARG   246     -41.787  59.942  10.667  1.00  0.00
ATOM   2342  H   ARG   246     -41.165  59.156  10.598  1.00  0.00
ATOM   2343  CA  ARG   246     -43.227  59.621  10.784  1.00  0.00
ATOM   2344  CB  ARG   246     -43.564  58.148  10.475  1.00  0.00
ATOM   2345  CG  ARG   246     -42.895  57.047  11.309  1.00  0.00
ATOM   2346  CD  ARG   246     -43.431  56.909  12.740  1.00  0.00
ATOM   2347  NE  ARG   246     -44.759  56.274  12.812  1.00  0.00
ATOM   2348  HE  ARG   246     -45.434  56.603  12.156  1.00  0.00
ATOM   2349  CZ  ARG   246     -45.119  55.321  13.677  1.00  0.00
ATOM   2350  NH1 ARG   246     -44.278  54.831  14.577  1.00  0.00
ATOM   2351 HH11 ARG   246     -43.341  55.181  14.612  1.00  0.00
ATOM   2352 HH12 ARG   246     -44.587  54.158  15.245  1.00  0.00
ATOM   2353  NH2 ARG   246     -46.374  54.903  13.725  1.00  0.00
ATOM   2354 HH21 ARG   246     -47.067  55.296  13.120  1.00  0.00
ATOM   2355 HH22 ARG   246     -46.625  54.194  14.380  1.00  0.00
ATOM   2356  C   ARG   246     -43.881  60.149  12.074  1.00  0.00
ATOM   2357  O   ARG   246     -44.974  60.707  12.014  1.00  0.00
ATOM   2358  N   ARG   247     -43.136  60.131  13.181  1.00  0.00
ATOM   2359  H   ARG   247     -42.289  59.590  13.236  1.00  0.00
ATOM   2360  CA  ARG   247     -43.565  60.745  14.456  1.00  0.00
ATOM   2361  CB  ARG   247     -42.642  60.346  15.612  1.00  0.00
ATOM   2362  CG  ARG   247     -42.804  58.861  15.944  1.00  0.00
ATOM   2363  CD  ARG   247     -41.900  58.433  17.098  1.00  0.00
ATOM   2364  NE  ARG   247     -42.015  56.973  17.260  1.00  0.00
ATOM   2365  HE  ARG   247     -42.948  56.625  17.351  1.00  0.00
ATOM   2366  CZ  ARG   247     -41.013  56.094  17.310  1.00  0.00
ATOM   2367  NH1 ARG   247     -39.739  56.460  17.280  1.00  0.00
ATOM   2368 HH11 ARG   247     -39.518  57.432  17.221  1.00  0.00
ATOM   2369 HH12 ARG   247     -39.019  55.775  17.353  1.00  0.00
ATOM   2370  NH2 ARG   247     -41.287  54.800  17.369  1.00  0.00
ATOM   2371 HH21 ARG   247     -42.235  54.491  17.378  1.00  0.00
ATOM   2372 HH22 ARG   247     -40.540  54.140  17.416  1.00  0.00
ATOM   2373  C   ARG   247     -43.701  62.274  14.371  1.00  0.00
ATOM   2374  O   ARG   247     -44.770  62.799  14.684  1.00  0.00
ATOM   2375  N   LYS   248     -42.716  62.933  13.761  1.00  0.00
ATOM   2376  H   LYS   248     -41.841  62.486  13.545  1.00  0.00
ATOM   2377  CA  LYS   248     -42.771  64.384  13.469  1.00  0.00
ATOM   2378  CB  LYS   248     -41.449  64.864  12.855  1.00  0.00
ATOM   2379  CG  LYS   248     -40.432  65.370  13.890  1.00  0.00
ATOM   2380  CD  LYS   248     -39.923  64.294  14.854  1.00  0.00
ATOM   2381  CE  LYS   248     -38.894  64.863  15.832  1.00  0.00
ATOM   2382  NZ  LYS   248     -38.435  63.829  16.771  1.00  0.00
ATOM   2383  HZ1 LYS   248     -37.768  64.225  17.402  1.00  0.00
ATOM   2384  HZ2 LYS   248     -39.215  63.480  17.290  1.00  0.00
ATOM   2385  HZ3 LYS   248     -38.008  63.079  16.267  1.00  0.00
ATOM   2386  C   LYS   248     -43.960  64.771  12.568  1.00  0.00
ATOM   2387  O   LYS   248     -44.779  65.606  12.953  1.00  0.00
ATOM   2388  N   ILE   249     -44.149  64.008  11.490  1.00  0.00
ATOM   2389  H   ILE   249     -43.445  63.357  11.185  1.00  0.00
ATOM   2390  CA  ILE   249     -45.317  64.141  10.588  1.00  0.00
ATOM   2391  CB  ILE   249     -45.117  63.265   9.330  1.00  0.00
ATOM   2392  CG1 ILE   249     -43.937  63.828   8.519  1.00  0.00
ATOM   2393  CG2 ILE   249     -46.380  63.186   8.451  1.00  0.00
ATOM   2394  CD  ILE   249     -43.353  62.861   7.482  1.00  0.00
ATOM   2395  C   ILE   249     -46.642  63.871  11.335  1.00  0.00
ATOM   2396  O   ILE   249     -47.607  64.611  11.159  1.00  0.00
ATOM   2397  N   SER   250     -46.670  62.857  12.199  1.00  0.00
ATOM   2398  H   SER   250     -45.961  62.142  12.187  1.00  0.00
ATOM   2399  CA  SER   250     -47.855  62.558  13.034  1.00  0.00
ATOM   2400  CB  SER   250     -47.714  61.228  13.783  1.00  0.00
ATOM   2401  OG  SER   250     -46.917  61.280  14.969  1.00  0.00
ATOM   2402  HG  SER   250     -46.037  61.753  14.800  1.00  0.00
ATOM   2403  C   SER   250     -48.250  63.702  13.984  1.00  0.00
ATOM   2404  O   SER   250     -49.395  64.147  13.946  1.00  0.00
ATOM   2405  N   ALA   251     -47.249  64.336  14.596  1.00  0.00
ATOM   2406  H   ALA   251     -46.319  63.960  14.604  1.00  0.00
ATOM   2407  CA  ALA   251     -47.435  65.554  15.412  1.00  0.00
ATOM   2408  CB  ALA   251     -46.113  65.914  16.098  1.00  0.00
ATOM   2409  C   ALA   251     -47.962  66.735  14.574  1.00  0.00
ATOM   2410  O   ALA   251     -49.042  67.254  14.850  1.00  0.00
ATOM   2411  N   ALA   252     -47.310  66.977  13.435  1.00  0.00
ATOM   2412  H   ALA   252     -46.446  66.509  13.226  1.00  0.00
ATOM   2413  CA  ALA   252     -47.708  68.006  12.448  1.00  0.00
ATOM   2414  CB  ALA   252     -46.623  68.102  11.373  1.00  0.00
ATOM   2415  C   ALA   252     -49.096  67.801  11.803  1.00  0.00
ATOM   2416  O   ALA   252     -49.710  68.751  11.317  1.00  0.00
ATOM   2417  N   THR   253     -49.573  66.557  11.824  1.00  0.00
ATOM   2418  H   THR   253     -48.995  65.797  12.125  1.00  0.00
ATOM   2419  CA  THR   253     -50.908  66.157  11.320  1.00  0.00
ATOM   2420  CB  THR   253     -50.833  64.924  10.398  1.00  0.00
ATOM   2421  OG1 THR   253     -50.161  63.839  11.041  1.00  0.00
ATOM   2422  HG1 THR   253     -49.165  64.027  11.024  1.00  0.00
ATOM   2423  CG2 THR   253     -50.158  65.240   9.063  1.00  0.00
ATOM   2424  C   THR   253     -51.948  65.872  12.421  1.00  0.00
ATOM   2425  O   THR   253     -53.067  65.461  12.115  1.00  0.00
ATOM   2426  N   SER   254     -51.620  66.232  13.667  1.00  0.00
ATOM   2427  H   SER   254     -50.777  66.743  13.851  1.00  0.00
ATOM   2428  CA  SER   254     -52.452  66.016  14.878  1.00  0.00
ATOM   2429  CB  SER   254     -53.657  66.969  14.893  1.00  0.00
ATOM   2430  OG  SER   254     -53.214  68.327  14.965  1.00  0.00
ATOM   2431  HG  SER   254     -54.008  68.931  14.899  1.00  0.00
ATOM   2432  C   SER   254     -52.905  64.559  15.107  1.00  0.00
ATOM   2433  O   SER   254     -53.926  64.285  15.740  1.00  0.00
ATOM   2434  N   LEU   255     -52.034  63.628  14.724  1.00  0.00
ATOM   2435  H   LEU   255     -51.115  63.875  14.401  1.00  0.00
ATOM   2436  CA  LEU   255     -52.322  62.180  14.749  1.00  0.00
ATOM   2437  CB  LEU   255     -52.286  61.633  13.313  1.00  0.00
ATOM   2438  CG  LEU   255     -53.337  62.257  12.379  1.00  0.00
ATOM   2439  CD1 LEU   255     -53.128  61.768  10.945  1.00  0.00
ATOM   2440  CD2 LEU   255     -54.770  61.942  12.821  1.00  0.00
ATOM   2441  C   LEU   255     -51.364  61.397  15.661  1.00  0.00
ATOM   2442  O   LEU   255     -50.157  61.626  15.676  1.00  0.00
ATOM   2443  N   SER   256     -51.926  60.384  16.317  1.00  0.00
ATOM   2444  H   SER   256     -52.894  60.167  16.187  1.00  0.00
ATOM   2445  CA  SER   256     -51.266  59.518  17.326  1.00  0.00
ATOM   2446  CB  SER   256     -52.369  58.843  18.156  1.00  0.00
ATOM   2447  OG  SER   256     -53.253  58.130  17.281  1.00  0.00
ATOM   2448  HG  SER   256     -53.762  57.441  17.806  1.00  0.00
ATOM   2449  C   SER   256     -50.267  58.461  16.799  1.00  0.00
ATOM   2450  O   SER   256     -50.159  57.360  17.342  1.00  0.00
ATOM   2451  N   GLU   257     -49.443  58.867  15.831  1.00  0.00
ATOM   2452  H   GLU   257     -49.354  59.856  15.666  1.00  0.00
ATOM   2453  CA  GLU   257     -48.495  58.047  15.030  1.00  0.00
ATOM   2454  CB  GLU   257     -47.117  57.841  15.690  1.00  0.00
ATOM   2455  CG  GLU   257     -47.091  57.082  17.020  1.00  0.00
ATOM   2456  CD  GLU   257     -45.683  57.070  17.621  1.00  0.00
ATOM   2457  OE1 GLU   257     -45.349  58.058  18.309  1.00  0.00
ATOM   2458  OE2 GLU   257     -44.966  56.070  17.395  1.00  0.00
ATOM   2459  C   GLU   257     -49.015  56.772  14.337  1.00  0.00
ATOM   2460  O   GLU   257     -48.906  56.654  13.118  1.00  0.00
ATOM   2461  N   ARG   258     -49.766  55.945  15.058  1.00  0.00
ATOM   2462  H   ARG   258     -49.920  56.119  16.037  1.00  0.00
ATOM   2463  CA  ARG   258     -50.437  54.743  14.509  1.00  0.00
ATOM   2464  CB  ARG   258     -51.289  54.079  15.596  1.00  0.00
ATOM   2465  CG  ARG   258     -50.438  53.516  16.740  1.00  0.00
ATOM   2466  CD  ARG   258     -51.294  52.897  17.850  1.00  0.00
ATOM   2467  NE  ARG   258     -52.009  51.703  17.360  1.00  0.00
ATOM   2468  HE  ARG   258     -52.668  51.870  16.630  1.00  0.00
ATOM   2469  CZ  ARG   258     -51.877  50.452  17.807  1.00  0.00
ATOM   2470  NH1 ARG   258     -51.050  50.129  18.792  1.00  0.00
ATOM   2471 HH11 ARG   258     -50.503  50.845  19.222  1.00  0.00
ATOM   2472 HH12 ARG   258     -50.981  49.183  19.099  1.00  0.00
ATOM   2473  NH2 ARG   258     -52.590  49.481  17.258  1.00  0.00
ATOM   2474 HH21 ARG   258     -53.223  49.678  16.513  1.00  0.00
ATOM   2475 HH22 ARG   258     -52.489  48.549  17.599  1.00  0.00
ATOM   2476  C   ARG   258     -51.332  55.091  13.303  1.00  0.00
ATOM   2477  O   ARG   258     -51.242  54.475  12.242  1.00  0.00
ATOM   2478  N   GLN   259     -52.013  56.231  13.424  1.00  0.00
ATOM   2479  H   GLN   259     -52.183  56.621  14.327  1.00  0.00
ATOM   2480  CA  GLN   259     -52.843  56.798  12.342  1.00  0.00
ATOM   2481  CB  GLN   259     -53.499  58.125  12.753  1.00  0.00
ATOM   2482  CG  GLN   259     -54.163  58.158  14.137  1.00  0.00
ATOM   2483  CD  GLN   259     -55.071  56.961  14.434  1.00  0.00
ATOM   2484  OE1 GLN   259     -54.664  55.979  15.037  1.00  0.00
ATOM   2485  NE2 GLN   259     -56.325  57.042  14.047  1.00  0.00
ATOM   2486 HE21 GLN   259     -56.674  57.848  13.579  1.00  0.00
ATOM   2487 HE22 GLN   259     -56.902  56.254  14.244  1.00  0.00
ATOM   2488  C   GLN   259     -52.073  57.015  11.027  1.00  0.00
ATOM   2489  O   GLN   259     -52.496  56.474  10.006  1.00  0.00
ATOM   2490  N   ILE   260     -50.870  57.599  11.086  1.00  0.00
ATOM   2491  H   ILE   260     -50.366  57.718  11.942  1.00  0.00
ATOM   2492  CA  ILE   260     -50.127  57.911   9.841  1.00  0.00
ATOM   2493  CB  ILE   260     -49.152  59.122   9.829  1.00  0.00
ATOM   2494  CG1 ILE   260     -47.644  58.850   9.993  1.00  0.00
ATOM   2495  CG2 ILE   260     -49.651  60.283  10.696  1.00  0.00
ATOM   2496  CD  ILE   260     -47.172  58.258  11.322  1.00  0.00
ATOM   2497  C   ILE   260     -49.548  56.672   9.140  1.00  0.00
ATOM   2498  O   ILE   260     -49.509  56.653   7.916  1.00  0.00
ATOM   2499  N   THR   261     -49.170  55.636   9.891  1.00  0.00
ATOM   2500  H   THR   261     -49.202  55.645  10.893  1.00  0.00
ATOM   2501  CA  THR   261     -48.729  54.348   9.301  1.00  0.00
ATOM   2502  CB  THR   261     -47.959  53.461  10.287  1.00  0.00
ATOM   2503  OG1 THR   261     -48.633  53.415  11.546  1.00  0.00
ATOM   2504  HG1 THR   261     -48.239  52.684  12.108  1.00  0.00
ATOM   2505  CG2 THR   261     -46.512  53.937  10.436  1.00  0.00
ATOM   2506  C   THR   261     -49.867  53.556   8.639  1.00  0.00
ATOM   2507  O   THR   261     -49.696  53.021   7.544  1.00  0.00
ATOM   2508  N   ILE   262     -51.049  53.589   9.255  1.00  0.00
ATOM   2509  H   ILE   262     -51.124  53.840  10.225  1.00  0.00
ATOM   2510  CA  ILE   262     -52.300  53.110   8.621  1.00  0.00
ATOM   2511  CB  ILE   262     -53.420  53.049   9.692  1.00  0.00
ATOM   2512  CG1 ILE   262     -53.379  51.723  10.469  1.00  0.00
ATOM   2513  CG2 ILE   262     -54.848  53.249   9.163  1.00  0.00
ATOM   2514  CD  ILE   262     -52.225  51.565  11.464  1.00  0.00
ATOM   2515  C   ILE   262     -52.619  53.932   7.348  1.00  0.00
ATOM   2516  O   ILE   262     -52.802  53.373   6.265  1.00  0.00
ATOM   2517  N   TRP   263     -52.520  55.254   7.478  1.00  0.00
ATOM   2518  H   TRP   263     -52.475  55.677   8.390  1.00  0.00
ATOM   2519  CA  TRP   263     -52.641  56.220   6.367  1.00  0.00
ATOM   2520  CB  TRP   263     -52.608  57.628   6.975  1.00  0.00
ATOM   2521  CG  TRP   263     -52.663  58.822   6.012  1.00  0.00
ATOM   2522  CD1 TRP   263     -53.146  58.868   4.769  1.00  0.00
ATOM   2523  HD1 TRP   263     -53.689  58.064   4.270  1.00  0.00
ATOM   2524  CD2 TRP   263     -52.110  60.064   6.281  1.00  0.00
ATOM   2525  NE1 TRP   263     -52.902  60.067   4.236  1.00  0.00
ATOM   2526  HE1 TRP   263     -53.162  60.348   3.313  1.00  0.00
ATOM   2527  CE2 TRP   263     -52.268  60.828   5.124  1.00  0.00
ATOM   2528  CE3 TRP   263     -51.505  60.617   7.417  1.00  0.00
ATOM   2529  HE3 TRP   263     -51.452  60.041   8.338  1.00  0.00
ATOM   2530  CZ2 TRP   263     -51.800  62.149   5.092  1.00  0.00
ATOM   2531  HZ2 TRP   263     -51.813  62.710   4.159  1.00  0.00
ATOM   2532  CZ3 TRP   263     -51.046  61.939   7.391  1.00  0.00
ATOM   2533  HZ3 TRP   263     -50.574  62.368   8.275  1.00  0.00
ATOM   2534  CH2 TRP   263     -51.195  62.704   6.227  1.00  0.00
ATOM   2535  HH2 TRP   263     -50.834  63.729   6.207  1.00  0.00
ATOM   2536  C   TRP   263     -51.596  56.016   5.251  1.00  0.00
ATOM   2537  O   TRP   263     -51.936  56.149   4.079  1.00  0.00
ATOM   2538  N   PHE   264     -50.378  55.600   5.602  1.00  0.00
ATOM   2539  H   PHE   264     -50.018  55.814   6.517  1.00  0.00
ATOM   2540  CA  PHE   264     -49.357  55.132   4.638  1.00  0.00
ATOM   2541  CB  PHE   264     -48.096  54.625   5.350  1.00  0.00
ATOM   2542  CG  PHE   264     -46.996  55.683   5.476  1.00  0.00
ATOM   2543  CD1 PHE   264     -46.718  56.302   6.704  1.00  0.00
ATOM   2544  HD1 PHE   264     -47.252  56.004   7.601  1.00  0.00
ATOM   2545  CD2 PHE   264     -46.199  55.970   4.360  1.00  0.00
ATOM   2546  HD2 PHE   264     -46.335  55.421   3.429  1.00  0.00
ATOM   2547  CE1 PHE   264     -45.660  57.214   6.811  1.00  0.00
ATOM   2548  HE1 PHE   264     -45.451  57.699   7.763  1.00  0.00
ATOM   2549  CE2 PHE   264     -45.142  56.880   4.466  1.00  0.00
ATOM   2550  HE2 PHE   264     -44.535  57.102   3.588  1.00  0.00
ATOM   2551  CZ  PHE   264     -44.873  57.503   5.689  1.00  0.00
ATOM   2552  HZ  PHE   264     -44.074  58.235   5.756  1.00  0.00
ATOM   2553  C   PHE   264     -49.878  54.029   3.703  1.00  0.00
ATOM   2554  O   PHE   264     -49.822  54.189   2.484  1.00  0.00
ATOM   2555  N   GLN   265     -50.479  52.988   4.283  1.00  0.00
ATOM   2556  H   GLN   265     -50.477  52.870   5.279  1.00  0.00
ATOM   2557  CA  GLN   265     -51.124  51.907   3.507  1.00  0.00
ATOM   2558  CB  GLN   265     -51.479  50.718   4.405  1.00  0.00
ATOM   2559  CG  GLN   265     -50.875  49.410   3.876  1.00  0.00
ATOM   2560  CD  GLN   265     -51.364  49.027   2.473  1.00  0.00
ATOM   2561  OE1 GLN   265     -50.712  49.244   1.466  1.00  0.00
ATOM   2562  NE2 GLN   265     -52.403  48.231   2.406  1.00  0.00
ATOM   2563 HE21 GLN   265     -52.792  47.835   3.247  1.00  0.00
ATOM   2564 HE22 GLN   265     -52.901  48.146   1.541  1.00  0.00
ATOM   2565  C   GLN   265     -52.372  52.376   2.737  1.00  0.00
ATOM   2566  O   GLN   265     -52.517  52.077   1.553  1.00  0.00
ATOM   2567  N   ASN   266     -53.187  53.216   3.377  1.00  0.00
ATOM   2568  H   ASN   266     -53.111  53.354   4.370  1.00  0.00
ATOM   2569  CA  ASN   266     -54.355  53.865   2.739  1.00  0.00
ATOM   2570  CB  ASN   266     -55.045  54.762   3.776  1.00  0.00
ATOM   2571  CG  ASN   266     -56.491  55.180   3.464  1.00  0.00
ATOM   2572  OD1 ASN   266     -57.291  55.395   4.360  1.00  0.00
ATOM   2573  ND2 ASN   266     -56.876  55.308   2.211  1.00  0.00
ATOM   2574 HD21 ASN   266     -56.265  55.118   1.443  1.00  0.00
ATOM   2575 HD22 ASN   266     -57.822  55.593   2.076  1.00  0.00
ATOM   2576  C   ASN   266     -53.933  54.686   1.501  1.00  0.00
ATOM   2577  O   ASN   266     -54.581  54.611   0.455  1.00  0.00
ATOM   2578  N   ARG   267     -52.842  55.440   1.640  1.00  0.00
ATOM   2579  H   ARG   267     -52.462  55.647   2.551  1.00  0.00
ATOM   2580  CA  ARG   267     -52.187  56.155   0.529  1.00  0.00
ATOM   2581  CB  ARG   267     -51.089  57.106   1.008  1.00  0.00
ATOM   2582  CG  ARG   267     -51.622  58.540   1.049  1.00  0.00
ATOM   2583  CD  ARG   267     -50.502  59.580   1.167  1.00  0.00
ATOM   2584  NE  ARG   267     -49.598  59.581  -0.003  1.00  0.00
ATOM   2585  HE  ARG   267     -48.745  59.077   0.126  1.00  0.00
ATOM   2586  CZ  ARG   267     -49.828  60.098  -1.214  1.00  0.00
ATOM   2587  NH1 ARG   267     -50.988  60.638  -1.564  1.00  0.00
ATOM   2588 HH11 ARG   267     -51.745  60.628  -0.911  1.00  0.00
ATOM   2589 HH12 ARG   267     -51.072  61.107  -2.440  1.00  0.00
ATOM   2590  NH2 ARG   267     -48.828  60.193  -2.077  1.00  0.00
ATOM   2591 HH21 ARG   267     -47.915  59.878  -1.820  1.00  0.00
ATOM   2592 HH22 ARG   267     -48.979  60.599  -2.975  1.00  0.00
ATOM   2593  C   ARG   267     -51.649  55.233  -0.569  1.00  0.00
ATOM   2594  O   ARG   267     -52.027  55.418  -1.721  1.00  0.00
ATOM   2595  N   ARG   268     -50.980  54.145  -0.188  1.00  0.00
ATOM   2596  H   ARG   268     -50.647  54.041   0.752  1.00  0.00
ATOM   2597  CA  ARG   268     -50.518  53.097  -1.126  1.00  0.00
ATOM   2598  CB  ARG   268     -49.882  51.977  -0.289  1.00  0.00
ATOM   2599  CG  ARG   268     -49.041  50.959  -1.068  1.00  0.00
ATOM   2600  CD  ARG   268     -49.887  49.864  -1.726  1.00  0.00
ATOM   2601  NE  ARG   268     -49.026  48.916  -2.457  1.00  0.00
ATOM   2602  HE  ARG   268     -48.976  48.001  -2.055  1.00  0.00
ATOM   2603  CZ  ARG   268     -48.422  49.113  -3.631  1.00  0.00
ATOM   2604  NH1 ARG   268     -48.643  50.188  -4.377  1.00  0.00
ATOM   2605 HH11 ARG   268     -49.287  50.877  -4.047  1.00  0.00
ATOM   2606 HH12 ARG   268     -48.182  50.298  -5.253  1.00  0.00
ATOM   2607  NH2 ARG   268     -47.397  48.343  -3.960  1.00  0.00
ATOM   2608 HH21 ARG   268     -47.089  47.634  -3.328  1.00  0.00
ATOM   2609 HH22 ARG   268     -46.928  48.489  -4.827  1.00  0.00
ATOM   2610  C   ARG   268     -51.685  52.589  -2.000  1.00  0.00
ATOM   2611  O   ARG   268     -51.632  52.713  -3.226  1.00  0.00
ATOM   2612  N   VAL   269     -52.804  52.294  -1.333  1.00  0.00
ATOM   2613  H   VAL   269     -52.787  52.203  -0.332  1.00  0.00
ATOM   2614  CA  VAL   269     -54.078  51.901  -1.976  1.00  0.00
ATOM   2615  CB  VAL   269     -55.143  51.494  -0.932  1.00  0.00
ATOM   2616  CG1 VAL   269     -56.461  51.072  -1.592  1.00  0.00
ATOM   2617  CG2 VAL   269     -54.666  50.322  -0.066  1.00  0.00
ATOM   2618  C   VAL   269     -54.584  52.984  -2.954  1.00  0.00
ATOM   2619  O   VAL   269     -54.688  52.717  -4.150  1.00  0.00
ATOM   2620  N   LYS   270     -54.824  54.204  -2.470  1.00  0.00
ATOM   2621  H   LYS   270     -54.713  54.425  -1.497  1.00  0.00
ATOM   2622  CA  LYS   270     -55.303  55.298  -3.347  1.00  0.00
ATOM   2623  CB  LYS   270     -55.884  56.496  -2.573  1.00  0.00
ATOM   2624  CG  LYS   270     -54.987  57.210  -1.550  1.00  0.00
ATOM   2625  CD  LYS   270     -53.860  58.058  -2.152  1.00  0.00
ATOM   2626  CE  LYS   270     -54.346  59.305  -2.893  1.00  0.00
ATOM   2627  NZ  LYS   270     -53.208  59.961  -3.551  1.00  0.00
ATOM   2628  HZ1 LYS   270     -53.495  60.851  -3.906  1.00  0.00
ATOM   2629  HZ2 LYS   270     -52.463  60.068  -2.891  1.00  0.00
ATOM   2630  HZ3 LYS   270     -52.897  59.391  -4.312  1.00  0.00
ATOM   2631  C   LYS   270     -54.340  55.707  -4.480  1.00  0.00
ATOM   2632  O   LYS   270     -54.780  55.940  -5.603  1.00  0.00
ATOM   2633  N   GLU   271     -53.037  55.618  -4.220  1.00  0.00
ATOM   2634  H   GLU   271     -52.707  55.452  -3.282  1.00  0.00
ATOM   2635  CA  GLU   271     -51.970  55.852  -5.216  1.00  0.00
ATOM   2636  CB  GLU   271     -50.591  55.865  -4.544  1.00  0.00
ATOM   2637  CG  GLU   271     -50.360  57.155  -3.748  1.00  0.00
ATOM   2638  CD  GLU   271     -49.109  57.064  -2.871  1.00  0.00
ATOM   2639  OE1 GLU   271     -49.271  56.697  -1.687  1.00  0.00
ATOM   2640  OE2 GLU   271     -48.018  57.369  -3.402  1.00  0.00
ATOM   2641  C   GLU   271     -52.003  54.836  -6.369  1.00  0.00
ATOM   2642  O   GLU   271     -52.011  55.239  -7.530  1.00  0.00
ATOM   2643  N   LYS   272     -52.121  53.546  -6.046  1.00  0.00
ATOM   2644  H   LYS   272     -52.022  53.215  -5.102  1.00  0.00
ATOM   2645  CA  LYS   272     -52.319  52.505  -7.080  1.00  0.00
ATOM   2646  CB  LYS   272     -51.953  51.100  -6.580  1.00  0.00
ATOM   2647  CG  LYS   272     -52.832  50.589  -5.440  1.00  0.00
ATOM   2648  CD  LYS   272     -52.258  49.314  -4.835  1.00  0.00
ATOM   2649  CE  LYS   272     -53.079  48.923  -3.610  1.00  0.00
ATOM   2650  NZ  LYS   272     -52.428  47.830  -2.883  1.00  0.00
ATOM   2651  HZ1 LYS   272     -52.943  47.622  -2.054  1.00  0.00
ATOM   2652  HZ2 LYS   272     -52.395  47.024  -3.479  1.00  0.00
ATOM   2653  HZ3 LYS   272     -51.493  48.102  -2.644  1.00  0.00
ATOM   2654  C   LYS   272     -53.703  52.564  -7.758  1.00  0.00
ATOM   2655  O   LYS   272     -53.809  52.343  -8.964  1.00  0.00
ATOM   2656  N   LYS   273     -54.728  52.941  -6.992  1.00  0.00
ATOM   2657  H   LYS   273     -54.659  52.926  -5.989  1.00  0.00
ATOM   2658  CA  LYS   273     -56.079  53.254  -7.510  1.00  0.00
ATOM   2659  CB  LYS   273     -56.951  53.655  -6.313  1.00  0.00
ATOM   2660  CG  LYS   273     -58.412  53.965  -6.647  1.00  0.00
ATOM   2661  CD  LYS   273     -59.172  54.308  -5.365  1.00  0.00
ATOM   2662  CE  LYS   273     -60.620  54.698  -5.667  1.00  0.00
ATOM   2663  NZ  LYS   273     -61.374  54.899  -4.421  1.00  0.00
ATOM   2664  HZ1 LYS   273     -62.307  55.187  -4.635  1.00  0.00
ATOM   2665  HZ2 LYS   273     -61.399  54.042  -3.908  1.00  0.00
ATOM   2666  HZ3 LYS   273     -60.940  55.607  -3.863  1.00  0.00
ATOM   2667  C   LYS   273     -56.032  54.355  -8.591  1.00  0.00
ATOM   2668  O   LYS   273     -56.682  54.235  -9.630  1.00  0.00
ATOM   2669  N   VAL   274     -55.204  55.376  -8.363  1.00  0.00
ATOM   2670  H   VAL   274     -54.837  55.551  -7.444  1.00  0.00
ATOM   2671  CA  VAL   274     -54.869  56.405  -9.372  1.00  0.00
ATOM   2672  CB  VAL   274     -54.282  57.672  -8.705  1.00  0.00
ATOM   2673  CG1 VAL   274     -53.924  58.757  -9.729  1.00  0.00
ATOM   2674  CG2 VAL   274     -55.268  58.288  -7.706  1.00  0.00
ATOM   2675  C   VAL   274     -53.933  55.797 -10.439  1.00  0.00
ATOM   2676  O   VAL   274     -52.710  55.780 -10.313  1.00  0.00
ATOM   2677  N   LEU   275     -54.585  55.144 -11.399  1.00  0.00
ATOM   2678  H   LEU   275     -55.554  54.932 -11.252  1.00  0.00
ATOM   2679  CA  LEU   275     -54.012  54.563 -12.637  1.00  0.00
ATOM   2680  CB  LEU   275     -53.371  55.639 -13.528  1.00  0.00
ATOM   2681  CG  LEU   275     -54.383  56.645 -14.090  1.00  0.00
ATOM   2682  CD1 LEU   275     -53.635  57.820 -14.722  1.00  0.00
ATOM   2683  CD2 LEU   275     -55.296  55.997 -15.136  1.00  0.00
ATOM   2684  C   LEU   275     -53.058  53.361 -12.524  1.00  0.00
ATOM   2685  O   LEU   275     -53.223  52.407 -13.282  1.00  0.00
ATOM   2686  N   ALA   276     -52.193  53.333 -11.511  1.00  0.00
ATOM   2687  H   ALA   276     -52.163  54.089 -10.848  1.00  0.00
ATOM   2688  CA  ALA   276     -51.144  52.299 -11.354  1.00  0.00
ATOM   2689  CB  ALA   276     -50.333  52.560 -10.081  1.00  0.00
ATOM   2690  C   ALA   276     -51.646  50.843 -11.421  1.00  0.00
ATOM   2691  O   ALA   276     -51.278  50.115 -12.342  1.00  0.00
ATOM   2692  N   LYS   277     -52.589  50.484 -10.552  1.00  0.00
ATOM   2693  H   LYS   277     -52.914  51.121  -9.844  1.00  0.00
ATOM   2694  CA  LYS   277     -53.247  49.159 -10.560  1.00  0.00
ATOM   2695  CB  LYS   277     -53.978  48.939  -9.229  1.00  0.00
ATOM   2696  CG  LYS   277     -54.441  47.488  -9.058  1.00  0.00
ATOM   2697  CD  LYS   277     -54.714  47.153  -7.592  1.00  0.00
ATOM   2698  CE  LYS   277     -55.080  45.674  -7.445  1.00  0.00
ATOM   2699  NZ  LYS   277     -55.157  45.284  -6.031  1.00  0.00
ATOM   2700  HZ1 LYS   277     -55.474  44.336  -5.961  1.00  0.00
ATOM   2701  HZ2 LYS   277     -54.249  45.371  -5.611  1.00  0.00
ATOM   2702  HZ3 LYS   277     -55.798  45.885  -5.556  1.00  0.00
ATOM   2703  C   LYS   277     -54.189  48.982 -11.768  1.00  0.00
ATOM   2704  O   LYS   277     -54.195  47.926 -12.396  1.00  0.00
ATOM   2705  N   VAL   278     -54.817  50.083 -12.182  1.00  0.00
ATOM   2706  H   VAL   278     -54.676  50.950 -11.709  1.00  0.00
ATOM   2707  CA  VAL   278     -55.742  50.161 -13.341  1.00  0.00
ATOM   2708  CB  VAL   278     -56.329  51.589 -13.452  1.00  0.00
ATOM   2709  CG1 VAL   278     -57.332  51.734 -14.602  1.00  0.00
ATOM   2710  CG2 VAL   278     -57.023  52.024 -12.155  1.00  0.00
ATOM   2711  C   VAL   278     -55.052  49.721 -14.655  1.00  0.00
ATOM   2712  O   VAL   278     -55.647  49.008 -15.460  1.00  0.00
ATOM   2713  N   LYS   279     -53.791  50.121 -14.824  1.00  0.00
ATOM   2714  H   LYS   279     -53.406  50.852 -14.250  1.00  0.00
ATOM   2715  CA  LYS   279     -52.915  49.690 -15.939  1.00  0.00
ATOM   2716  CB  LYS   279     -51.566  50.408 -15.846  1.00  0.00
ATOM   2717  CG  LYS   279     -51.691  51.883 -16.244  1.00  0.00
ATOM   2718  CD  LYS   279     -50.371  52.653 -16.137  1.00  0.00
ATOM   2719  CE  LYS   279     -49.961  52.919 -14.686  1.00  0.00
ATOM   2720  NZ  LYS   279     -48.722  53.705 -14.618  1.00  0.00
ATOM   2721  HZ1 LYS   279     -48.475  53.855 -13.661  1.00  0.00
ATOM   2722  HZ2 LYS   279     -47.990  53.203 -15.078  1.00  0.00
ATOM   2723  HZ3 LYS   279     -48.860  54.586 -15.072  1.00  0.00
ATOM   2724  C   LYS   279     -52.714  48.165 -16.054  1.00  0.00
ATOM   2725  O   LYS   279     -52.339  47.661 -17.115  1.00  0.00
ATOM   2726  N   ASN   280     -52.880  47.476 -14.922  1.00  0.00
ATOM   2727  H   ASN   280     -53.058  47.963 -14.064  1.00  0.00
ATOM   2728  CA  ASN   280     -52.988  46.009 -14.770  1.00  0.00
ATOM   2729  CB  ASN   280     -54.414  45.590 -15.176  1.00  0.00
ATOM   2730  CG  ASN   280     -54.760  44.157 -14.763  1.00  0.00
ATOM   2731  OD1 ASN   280     -55.291  43.909 -13.692  1.00  0.00
ATOM   2732  ND2 ASN   280     -54.459  43.180 -15.595  1.00  0.00
ATOM   2733 HD21 ASN   280     -54.017  43.326 -16.482  1.00  0.00
ATOM   2734 HD22 ASN   280     -54.698  42.261 -15.293  1.00  0.00
ATOM   2735  C   ASN   280     -51.881  45.199 -15.475  1.00  0.00
ATOM   2736  O   ASN   280     -50.801  44.998 -14.928  1.00  0.00
ATOM   2737  N   SER   281     -52.139  44.858 -16.735  1.00  0.00
ATOM   2738  H   SER   281     -52.936  45.239 -17.202  1.00  0.00
ATOM   2739  CA  SER   281     -51.269  44.019 -17.584  1.00  0.00
ATOM   2740  CB  SER   281     -52.018  43.634 -18.864  1.00  0.00
ATOM   2741  OG  SER   281     -53.292  43.068 -18.527  1.00  0.00
ATOM   2742  HG  SER   281     -53.670  42.622 -19.344  1.00  0.00
ATOM   2743  C   SER   281     -49.942  44.703 -17.950  1.00  0.00
ATOM   2744  O   SER   281     -48.933  44.028 -18.143  1.00  0.00
ATOM   2745  N   ALA   282     -49.979  46.030 -18.087  1.00  0.00
ATOM   2746  H   ALA   282     -50.816  46.556 -17.920  1.00  0.00
ATOM   2747  CA  ALA   282     -48.783  46.845 -18.371  1.00  0.00
ATOM   2748  CB  ALA   282     -48.830  47.332 -19.825  1.00  0.00
ATOM   2749  C   ALA   282     -48.659  48.006 -17.368  1.00  0.00
ATOM   2750  O   ALA   282     -49.120  49.124 -17.595  1.00  0.00
ATOM   2751  N   THR   283     -48.132  47.659 -16.197  1.00  0.00
ATOM   2752  H   THR   283     -47.875  46.714 -15.994  1.00  0.00
ATOM   2753  CA  THR   283     -47.912  48.625 -15.099  1.00  0.00
ATOM   2754  CB  THR   283     -48.970  48.462 -13.989  1.00  0.00
ATOM   2755  OG1 THR   283     -48.813  49.523 -13.047  1.00  0.00
ATOM   2756  HG1 THR   283     -49.740  49.775 -12.711  1.00  0.00
ATOM   2757  CG2 THR   283     -48.955  47.106 -13.273  1.00  0.00
ATOM   2758  C   THR   283     -46.475  48.581 -14.539  1.00  0.00
ATOM   2759  O   THR   283     -45.907  47.492 -14.428  1.00  0.00
ATOM   2760  N   PRO   284     -45.859  49.742 -14.265  1.00  0.00
ATOM   2761  CA  PRO   284     -44.528  49.815 -13.629  1.00  0.00
ATOM   2762  CB  PRO   284     -44.089  51.272 -13.796  1.00  0.00
ATOM   2763  CG  PRO   284     -45.408  52.041 -13.877  1.00  0.00
ATOM   2764  CD  PRO   284     -46.323  51.090 -14.650  1.00  0.00
ATOM   2765  C   PRO   284     -44.525  49.370 -12.157  1.00  0.00
ATOM   2766  O1  PRO   284     -45.525  49.649 -11.459  1.00  0.00
ATOM   2767  O2  PRO   284     -43.479  48.827 -11.741  1.00  0.00
TER
ENDMDL
