# Supplementary material for: Computational Modeling of complete HOXB13 protein for predicting the functional effect of SNPs and the associated role in hereditary prostate cancer
Source: Sci Rep. 2017 Mar 8;7:43830. doi: 10.1038/srep43830 (PMC5363706; doi:10.1038/srep43830)
Supplement: Supplementary Dataset [file srep43830-s1.zip › SR Supplementary Data Files Complete/Energy minimised protein/Energy Minimised R215C.pdb]

TITLE     Protein
REMARK    THIS IS A SIMULATION BOX
CRYST1  164.847  162.861  135.714  90.00  90.00  90.00 P 1           1
MODEL        1
ATOM      1  N   MET     1     -59.565  21.805   2.750  1.00  0.00
ATOM      2  H1  MET     1     -60.560  21.930   2.677  1.00  0.00
ATOM      3  H2  MET     1     -59.280  21.997   3.689  1.00  0.00
ATOM      4  H3  MET     1     -59.108  22.442   2.129  1.00  0.00
ATOM      5  CA  MET     1     -59.207  20.416   2.378  1.00  0.00
ATOM      6  CB  MET     1     -60.029  19.958   1.163  1.00  0.00
ATOM      7  CG  MET     1     -59.762  20.760  -0.118  1.00  0.00
ATOM      8  SD  MET     1     -60.680  20.152  -1.581  1.00  0.00
ATOM      9  CE  MET     1     -59.793  18.648  -1.932  1.00  0.00
ATOM     10  C   MET     1     -57.702  20.145   2.145  1.00  0.00
ATOM     11  O   MET     1     -56.939  21.026   1.750  1.00  0.00
ATOM     12  N   GLU     2     -57.322  18.887   2.357  1.00  0.00
ATOM     13  H   GLU     2     -57.963  18.203   2.700  1.00  0.00
ATOM     14  CA  GLU     2     -55.948  18.408   2.114  1.00  0.00
ATOM     15  CB  GLU     2     -55.375  17.830   3.418  1.00  0.00
ATOM     16  CG  GLU     2     -53.844  17.691   3.424  1.00  0.00
ATOM     17  CD  GLU     2     -53.271  16.624   2.481  1.00  0.00
ATOM     18  OE1 GLU     2     -53.869  15.527   2.406  1.00  0.00
ATOM     19  OE2 GLU     2     -52.218  16.922   1.882  1.00  0.00
ATOM     20  C   GLU     2     -55.963  17.365   0.977  1.00  0.00
ATOM     21  O   GLU     2     -56.487  16.266   1.174  1.00  0.00
ATOM     22  N   PRO     3     -55.546  17.758  -0.237  1.00  0.00
ATOM     23  CA  PRO     3     -55.374  16.822  -1.367  1.00  0.00
ATOM     24  CB  PRO     3     -55.025  17.707  -2.567  1.00  0.00
ATOM     25  CG  PRO     3     -55.688  19.039  -2.223  1.00  0.00
ATOM     26  CD  PRO     3     -55.476  19.153  -0.713  1.00  0.00
ATOM     27  C   PRO     3     -54.251  15.815  -1.072  1.00  0.00
ATOM     28  O   PRO     3     -53.077  16.178  -1.035  1.00  0.00
ATOM     29  N   GLY     4     -54.675  14.636  -0.622  1.00  0.00
ATOM     30  H   GLY     4     -55.615  14.510  -0.307  1.00  0.00
ATOM     31  CA  GLY     4     -53.774  13.498  -0.347  1.00  0.00
ATOM     32  C   GLY     4     -54.078  12.287  -1.240  1.00  0.00
ATOM     33  O   GLY     4     -55.234  11.978  -1.534  1.00  0.00
ATOM     34  N   ASN     5     -53.006  11.644  -1.692  1.00  0.00
ATOM     35  H   ASN     5     -52.080  11.932  -1.446  1.00  0.00
ATOM     36  CA  ASN     5     -53.080  10.439  -2.544  1.00  0.00
ATOM     37  CB  ASN     5     -52.556  10.735  -3.958  1.00  0.00
ATOM     38  CG  ASN     5     -53.302  11.821  -4.752  1.00  0.00
ATOM     39  OD1 ASN     5     -52.779  12.389  -5.697  1.00  0.00
ATOM     40  ND2 ASN     5     -54.527  12.151  -4.401  1.00  0.00
ATOM     41 HD21 ASN     5     -54.969  11.759  -3.593  1.00  0.00
ATOM     42 HD22 ASN     5     -54.980  12.826  -4.974  1.00  0.00
ATOM     43  C   ASN     5     -52.281   9.273  -1.939  1.00  0.00
ATOM     44  O   ASN     5     -51.237   9.478  -1.323  1.00  0.00
ATOM     45  N   TYR     6     -52.800   8.066  -2.146  1.00  0.00
ATOM     46  H   TYR     6     -53.611   7.931  -2.714  1.00  0.00
ATOM     47  CA  TYR     6     -52.181   6.819  -1.654  1.00  0.00
ATOM     48  CB  TYR     6     -53.045   6.242  -0.521  1.00  0.00
ATOM     49  CG  TYR     6     -52.380   5.042   0.164  1.00  0.00
ATOM     50  CD1 TYR     6     -51.376   5.249   1.122  1.00  0.00
ATOM     51  HD1 TYR     6     -51.159   6.255   1.484  1.00  0.00
ATOM     52  CD2 TYR     6     -52.686   3.738  -0.254  1.00  0.00
ATOM     53  HD2 TYR     6     -53.461   3.565  -1.002  1.00  0.00
ATOM     54  CE1 TYR     6     -50.663   4.157   1.636  1.00  0.00
ATOM     55  HE1 TYR     6     -49.885   4.312   2.382  1.00  0.00
ATOM     56  CE2 TYR     6     -51.971   2.648   0.262  1.00  0.00
ATOM     57  HE2 TYR     6     -52.186   1.644  -0.099  1.00  0.00
ATOM     58  CZ  TYR     6     -50.955   2.859   1.202  1.00  0.00
ATOM     59  OH  TYR     6     -50.214   1.817   1.653  1.00  0.00
ATOM     60  HH  TYR     6     -50.560   0.971   1.251  1.00  0.00
ATOM     61  C   TYR     6     -51.995   5.800  -2.792  1.00  0.00
ATOM     62  O   TYR     6     -52.765   5.773  -3.751  1.00  0.00
ATOM     63  N   ALA     7     -50.967   4.968  -2.639  1.00  0.00
ATOM     64  H   ALA     7     -50.402   4.999  -1.815  1.00  0.00
ATOM     65  CA  ALA     7     -50.617   3.893  -3.591  1.00  0.00
ATOM     66  CB  ALA     7     -49.251   3.310  -3.216  1.00  0.00
ATOM     67  C   ALA     7     -51.685   2.785  -3.652  1.00  0.00
ATOM     68  O   ALA     7     -51.883   2.034  -2.695  1.00  0.00
ATOM     69  N   THR     8     -52.493   2.853  -4.708  1.00  0.00
ATOM     70  H   THR     8     -52.594   3.710  -5.218  1.00  0.00
ATOM     71  CA  THR     8     -53.559   1.870  -5.022  1.00  0.00
ATOM     72  CB  THR     8     -54.360   2.334  -6.254  1.00  0.00
ATOM     73  OG1 THR     8     -54.586   3.746  -6.182  1.00  0.00
ATOM     74  HG1 THR     8     -55.216   4.020  -6.912  1.00  0.00
ATOM     75  CG2 THR     8     -55.712   1.619  -6.348  1.00  0.00
ATOM     76  C   THR     8     -52.999   0.451  -5.247  1.00  0.00
ATOM     77  O   THR     8     -52.794  -0.019  -6.367  1.00  0.00
ATOM     78  N   LEU     9     -52.748  -0.208  -4.122  1.00  0.00
ATOM     79  H   LEU     9     -52.730   0.290  -3.252  1.00  0.00
ATOM     80  CA  LEU     9     -52.252  -1.597  -4.056  1.00  0.00
ATOM     81  CB  LEU     9     -51.675  -1.865  -2.657  1.00  0.00
ATOM     82  CG  LEU     9     -50.509  -0.938  -2.281  1.00  0.00
ATOM     83  CD1 LEU     9     -50.203  -1.072  -0.789  1.00  0.00
ATOM     84  CD2 LEU     9     -49.250  -1.251  -3.097  1.00  0.00
ATOM     85  C   LEU     9     -53.353  -2.607  -4.418  1.00  0.00
ATOM     86  O   LEU     9     -54.175  -3.001  -3.589  1.00  0.00
ATOM     87  N   ASP    10     -53.435  -2.881  -5.719  1.00  0.00
ATOM     88  H   ASP    10     -52.915  -2.333  -6.376  1.00  0.00
ATOM     89  CA  ASP    10     -54.415  -3.819  -6.305  1.00  0.00
ATOM     90  CB  ASP    10     -54.431  -3.629  -7.833  1.00  0.00
ATOM     91  CG  ASP    10     -55.422  -4.531  -8.588  1.00  0.00
ATOM     92  OD1 ASP    10     -56.460  -4.887  -7.987  1.00  0.00
ATOM     93  OD2 ASP    10     -55.129  -4.820  -9.769  1.00  0.00
ATOM     94  C   ASP    10     -54.202  -5.291  -5.888  1.00  0.00
ATOM     95  O   ASP    10     -53.742  -6.122  -6.672  1.00  0.00
ATOM     96  N   GLY    11     -54.661  -5.591  -4.674  1.00  0.00
ATOM     97  H   GLY    11     -54.867  -4.857  -4.022  1.00  0.00
ATOM     98  CA  GLY    11     -54.744  -6.960  -4.116  1.00  0.00
ATOM     99  C   GLY    11     -55.945  -7.748  -4.669  1.00  0.00
ATOM    100  O   GLY    11     -56.673  -8.396  -3.920  1.00  0.00
ATOM    101  N   ALA    12     -56.092  -7.697  -5.992  1.00  0.00
ATOM    102  H   ALA    12     -55.365  -7.306  -6.562  1.00  0.00
ATOM    103  CA  ALA    12     -57.239  -8.235  -6.752  1.00  0.00
ATOM    104  CB  ALA    12     -58.432  -7.275  -6.646  1.00  0.00
ATOM    105  C   ALA    12     -56.870  -8.422  -8.233  1.00  0.00
ATOM    106  O   ALA    12     -55.915  -7.825  -8.734  1.00  0.00
ATOM    107  N   LYS    13     -57.608  -9.319  -8.884  1.00  0.00
ATOM    108  H   LYS    13     -58.350  -9.803  -8.423  1.00  0.00
ATOM    109  CA  LYS    13     -57.431  -9.669 -10.308  1.00  0.00
ATOM    110  CB  LYS    13     -58.338 -10.864 -10.645  1.00  0.00
ATOM    111  CG  LYS    13     -58.188 -11.391 -12.080  1.00  0.00
ATOM    112  CD  LYS    13     -56.794 -11.962 -12.366  1.00  0.00
ATOM    113  CE  LYS    13     -56.642 -12.406 -13.824  1.00  0.00
ATOM    114  NZ  LYS    13     -57.505 -13.551 -14.154  1.00  0.00
ATOM    115  HZ1 LYS    13     -57.371 -13.803 -15.113  1.00  0.00
ATOM    116  HZ2 LYS    13     -57.268 -14.328 -13.571  1.00  0.00
ATOM    117  HZ3 LYS    13     -58.463 -13.303 -14.007  1.00  0.00
ATOM    118  C   LYS    13     -57.673  -8.474 -11.250  1.00  0.00
ATOM    119  O   LYS    13     -58.805  -8.054 -11.491  1.00  0.00
ATOM    120  N   ASP    14     -56.559  -7.851 -11.626  1.00  0.00
ATOM    121  H   ASP    14     -55.727  -7.956 -11.079  1.00  0.00
ATOM    122  CA  ASP    14     -56.510  -6.778 -12.638  1.00  0.00
ATOM    123  CB  ASP    14     -55.087  -6.195 -12.650  1.00  0.00
ATOM    124  CG  ASP    14     -54.896  -5.050 -13.652  1.00  0.00
ATOM    125  OD1 ASP    14     -55.851  -4.258 -13.814  1.00  0.00
ATOM    126  OD2 ASP    14     -53.839  -5.061 -14.319  1.00  0.00
ATOM    127  C   ASP    14     -56.948  -7.265 -14.036  1.00  0.00
ATOM    128  O   ASP    14     -56.130  -7.602 -14.893  1.00  0.00
ATOM    129  N   ILE    15     -58.262  -7.259 -14.237  1.00  0.00
ATOM    130  H   ILE    15     -58.892  -7.123 -13.469  1.00  0.00
ATOM    131  CA  ILE    15     -58.903  -7.635 -15.517  1.00  0.00
ATOM    132  CB  ILE    15     -60.396  -7.969 -15.299  1.00  0.00
ATOM    133  CG1 ILE    15     -60.557  -9.055 -14.221  1.00  0.00
ATOM    134  CG2 ILE    15     -61.041  -8.456 -16.609  1.00  0.00
ATOM    135  CD  ILE    15     -61.937  -9.062 -13.552  1.00  0.00
ATOM    136  C   ILE    15     -58.681  -6.528 -16.569  1.00  0.00
ATOM    137  O   ILE    15     -59.444  -5.569 -16.681  1.00  0.00
ATOM    138  N   GLU    16     -57.558  -6.658 -17.266  1.00  0.00
ATOM    139  H   GLU    16     -56.852  -7.308 -16.979  1.00  0.00
ATOM    140  CA  GLU    16     -57.184  -5.769 -18.383  1.00  0.00
ATOM    141  CB  GLU    16     -55.814  -5.122 -18.146  1.00  0.00
ATOM    142  CG  GLU    16     -55.903  -3.977 -17.128  1.00  0.00
ATOM    143  CD  GLU    16     -54.587  -3.210 -16.933  1.00  0.00
ATOM    144  OE1 GLU    16     -53.837  -3.062 -17.925  1.00  0.00
ATOM    145  OE2 GLU    16     -54.398  -2.698 -15.809  1.00  0.00
ATOM    146  C   GLU    16     -57.232  -6.502 -19.731  1.00  0.00
ATOM    147  O   GLU    16     -56.390  -7.345 -20.037  1.00  0.00
ATOM    148  N   GLY    17     -58.344  -6.259 -20.417  1.00  0.00
ATOM    149  H   GLY    17     -59.055  -5.659 -20.047  1.00  0.00
ATOM    150  CA  GLY    17     -58.667  -6.844 -21.735  1.00  0.00
ATOM    151  C   GLY    17     -59.952  -6.234 -22.314  1.00  0.00
ATOM    152  O   GLY    17     -60.622  -5.432 -21.661  1.00  0.00
ATOM    153  N   LEU    18     -60.253  -6.614 -23.555  1.00  0.00
ATOM    154  H   LEU    18     -59.684  -7.269 -24.050  1.00  0.00
ATOM    155  CA  LEU    18     -61.429  -6.118 -24.300  1.00  0.00
ATOM    156  CB  LEU    18     -61.248  -6.436 -25.793  1.00  0.00
ATOM    157  CG  LEU    18     -62.333  -5.834 -26.698  1.00  0.00
ATOM    158  CD1 LEU    18     -62.223  -4.308 -26.787  1.00  0.00
ATOM    159  CD2 LEU    18     -62.261  -6.466 -28.089  1.00  0.00
ATOM    160  C   LEU    18     -62.763  -6.656 -23.744  1.00  0.00
ATOM    161  O   LEU    18     -63.285  -7.692 -24.158  1.00  0.00
ATOM    162  N   LEU    19     -63.242  -5.959 -22.719  1.00  0.00
ATOM    163  H   LEU    19     -62.660  -5.299 -22.240  1.00  0.00
ATOM    164  CA  LEU    19     -64.547  -6.225 -22.084  1.00  0.00
ATOM    165  CB  LEU    19     -64.594  -5.526 -20.716  1.00  0.00
ATOM    166  CG  LEU    19     -65.863  -5.833 -19.906  1.00  0.00
ATOM    167  CD1 LEU    19     -65.880  -7.278 -19.397  1.00  0.00
ATOM    168  CD2 LEU    19     -65.994  -4.844 -18.747  1.00  0.00
ATOM    169  C   LEU    19     -65.714  -5.794 -22.990  1.00  0.00
ATOM    170  O   LEU    19     -66.072  -4.617 -23.063  1.00  0.00
ATOM    171  N   GLY    20     -66.183  -6.763 -23.775  1.00  0.00
ATOM    172  H   GLY    20     -65.651  -7.601 -23.910  1.00  0.00
ATOM    173  CA  GLY    20     -67.371  -6.629 -24.647  1.00  0.00
ATOM    174  C   GLY    20     -68.677  -6.463 -23.852  1.00  0.00
ATOM    175  O   GLY    20     -69.515  -7.362 -23.800  1.00  0.00
ATOM    176  N   ALA    21     -68.816  -5.286 -23.246  1.00  0.00
ATOM    177  H   ALA    21     -68.055  -4.631 -23.242  1.00  0.00
ATOM    178  CA  ALA    21     -69.978  -4.907 -22.419  1.00  0.00
ATOM    179  CB  ALA    21     -69.590  -3.721 -21.528  1.00  0.00
ATOM    180  C   ALA    21     -71.247  -4.630 -23.248  1.00  0.00
ATOM    181  O   ALA    21     -71.518  -3.510 -23.688  1.00  0.00
ATOM    182  N   GLY    22     -71.976  -5.720 -23.487  1.00  0.00
ATOM    183  H   GLY    22     -71.592  -6.624 -23.292  1.00  0.00
ATOM    184  CA  GLY    22     -73.277  -5.743 -24.193  1.00  0.00
ATOM    185  C   GLY    22     -74.308  -4.808 -23.543  1.00  0.00
ATOM    186  O   GLY    22     -74.858  -5.114 -22.487  1.00  0.00
ATOM    187  N   GLY    23     -74.427  -3.627 -24.146  1.00  0.00
ATOM    188  H   GLY    23     -73.923  -3.436 -24.986  1.00  0.00
ATOM    189  CA  GLY    23     -75.263  -2.510 -23.651  1.00  0.00
ATOM    190  C   GLY    23     -74.771  -1.898 -22.326  1.00  0.00
ATOM    191  O   GLY    23     -75.579  -1.425 -21.526  1.00  0.00
ATOM    192  N   GLY    24     -73.448  -1.875 -22.145  1.00  0.00
ATOM    193  H   GLY    24     -72.831  -2.319 -22.800  1.00  0.00
ATOM    194  CA  GLY    24     -72.767  -1.319 -20.955  1.00  0.00
ATOM    195  C   GLY    24     -72.896   0.207 -20.830  1.00  0.00
ATOM    196  O   GLY    24     -72.026   0.960 -21.266  1.00  0.00
ATOM    197  N   ARG    25     -74.017   0.623 -20.246  1.00  0.00
ATOM    198  H   ARG    25     -74.780  -0.015 -20.123  1.00  0.00
ATOM    199  CA  ARG    25     -74.333   2.035 -19.948  1.00  0.00
ATOM    200  CB  ARG    25     -75.799   2.114 -19.502  1.00  0.00
ATOM    201  CG  ARG    25     -76.313   3.553 -19.382  1.00  0.00
ATOM    202  CD  ARG    25     -77.780   3.606 -18.943  1.00  0.00
ATOM    203  NE  ARG    25     -77.939   3.097 -17.567  1.00  0.00
ATOM    204  HE  ARG    25     -77.429   3.592 -16.868  1.00  0.00
ATOM    205  CZ  ARG    25     -78.676   2.053 -17.181  1.00  0.00
ATOM    206  NH1 ARG    25     -79.377   1.320 -18.035  1.00  0.00
ATOM    207 HH11 ARG    25     -79.358   1.553 -19.005  1.00  0.00
ATOM    208 HH12 ARG    25     -79.911   0.543 -17.709  1.00  0.00
ATOM    209  NH2 ARG    25     -78.700   1.703 -15.904  1.00  0.00
ATOM    210 HH21 ARG    25     -78.171   2.213 -15.230  1.00  0.00
ATOM    211 HH22 ARG    25     -79.252   0.920 -15.623  1.00  0.00
ATOM    212  C   ARG    25     -73.371   2.630 -18.900  1.00  0.00
ATOM    213  O   ARG    25     -73.471   2.369 -17.700  1.00  0.00
ATOM    214  N   ASN    26     -72.349   3.301 -19.427  1.00  0.00
ATOM    215  H   ASN    26     -72.168   3.244 -20.408  1.00  0.00
ATOM    216  CA  ASN    26     -71.304   3.989 -18.639  1.00  0.00
ATOM    217  CB  ASN    26     -70.182   4.413 -19.597  1.00  0.00
ATOM    218  CG  ASN    26     -68.944   4.927 -18.857  1.00  0.00
ATOM    219  OD1 ASN    26     -68.788   6.101 -18.565  1.00  0.00
ATOM    220  ND2 ASN    26     -68.033   4.035 -18.536  1.00  0.00
ATOM    221 HD21 ASN    26     -68.143   3.074 -18.769  1.00  0.00
ATOM    222 HD22 ASN    26     -67.232   4.380 -18.055  1.00  0.00
ATOM    223  C   ASN    26     -71.859   5.171 -17.818  1.00  0.00
ATOM    224  O   ASN    26     -71.944   6.315 -18.266  1.00  0.00
ATOM    225  N   LEU    27     -72.370   4.807 -16.646  1.00  0.00
ATOM    226  H   LEU    27     -72.539   3.840 -16.451  1.00  0.00
ATOM    227  CA  LEU    27     -72.929   5.751 -15.660  1.00  0.00
ATOM    228  CB  LEU    27     -73.870   5.000 -14.706  1.00  0.00
ATOM    229  CG  LEU    27     -75.126   4.457 -15.401  1.00  0.00
ATOM    230  CD1 LEU    27     -75.828   3.456 -14.483  1.00  0.00
ATOM    231  CD2 LEU    27     -76.094   5.590 -15.757  1.00  0.00
ATOM    232  C   LEU    27     -71.850   6.537 -14.895  1.00  0.00
ATOM    233  O   LEU    27     -71.323   6.099 -13.873  1.00  0.00
ATOM    234  N   VAL    28     -71.468   7.657 -15.500  1.00  0.00
ATOM    235  H   VAL    28     -71.717   7.834 -16.454  1.00  0.00
ATOM    236  CA  VAL    28     -70.521   8.621 -14.898  1.00  0.00
ATOM    237  CB  VAL    28     -69.242   8.824 -15.738  1.00  0.00
ATOM    238  CG1 VAL    28     -68.348   7.584 -15.658  1.00  0.00
ATOM    239  CG2 VAL    28     -69.513   9.195 -17.203  1.00  0.00
ATOM    240  C   VAL    28     -71.179   9.969 -14.561  1.00  0.00
ATOM    241  O   VAL    28     -71.926  10.531 -15.359  1.00  0.00
ATOM    242  N   ALA    29     -70.772  10.506 -13.415  1.00  0.00
ATOM    243  H   ALA    29     -70.055  10.079 -12.866  1.00  0.00
ATOM    244  CA  ALA    29     -71.319  11.758 -12.858  1.00  0.00
ATOM    245  CB  ALA    29     -71.748  11.534 -11.405  1.00  0.00
ATOM    246  C   ALA    29     -70.305  12.907 -12.950  1.00  0.00
ATOM    247  O   ALA    29     -69.204  12.840 -12.403  1.00  0.00
ATOM    248  N   HIS    30     -70.622  13.828 -13.854  1.00  0.00
ATOM    249  H   HIS    30     -71.373  13.686 -14.505  1.00  0.00
ATOM    250  CA  HIS    30     -69.811  15.031 -14.143  1.00  0.00
ATOM    251  CB  HIS    30     -70.315  15.678 -15.444  1.00  0.00
ATOM    252  CG  HIS    30     -70.525  14.645 -16.559  1.00  0.00
ATOM    253  ND1 HIS    30     -71.633  13.925 -16.714  1.00  0.00
ATOM    254  CD2 HIS    30     -69.602  14.140 -17.373  1.00  0.00
ATOM    255  CE1 HIS    30     -71.399  12.967 -17.605  1.00  0.00
ATOM    256  NE2 HIS    30     -70.141  13.102 -18.009  1.00  0.00
ATOM    257  HE2 HIS    30     -69.680  12.511 -18.666  1.00  0.00
ATOM    258  C   HIS    30     -69.837  16.031 -12.971  1.00  0.00
ATOM    259  O   HIS    30     -70.761  16.830 -12.817  1.00  0.00
ATOM    260  N   SER    31     -68.857  15.856 -12.086  1.00  0.00
ATOM    261  H   SER    31     -68.301  15.024 -12.112  1.00  0.00
ATOM    262  CA  SER    31     -68.656  16.653 -10.854  1.00  0.00
ATOM    263  CB  SER    31     -67.291  16.333 -10.234  1.00  0.00
ATOM    264  OG  SER    31     -67.194  14.931  -9.968  1.00  0.00
ATOM    265  HG  SER    31     -66.356  14.749  -9.451  1.00  0.00
ATOM    266  C   SER    31     -68.769  18.180 -11.033  1.00  0.00
ATOM    267  O   SER    31     -67.948  18.776 -11.736  1.00  0.00
ATOM    268  N   PRO    32     -69.796  18.802 -10.429  1.00  0.00
ATOM    269  CA  PRO    32     -69.975  20.270 -10.436  1.00  0.00
ATOM    270  CB  PRO    32     -71.264  20.514  -9.648  1.00  0.00
ATOM    271  CG  PRO    32     -72.059  19.232  -9.876  1.00  0.00
ATOM    272  CD  PRO    32     -70.982  18.147  -9.841  1.00  0.00
ATOM    273  C   PRO    32     -68.799  20.971  -9.744  1.00  0.00
ATOM    274  O   PRO    32     -68.230  20.458  -8.781  1.00  0.00
ATOM    275  N   LEU    33     -68.492  22.169 -10.233  1.00  0.00
ATOM    276  H   LEU    33     -69.019  22.591 -10.968  1.00  0.00
ATOM    277  CA  LEU    33     -67.385  22.993  -9.707  1.00  0.00
ATOM    278  CB  LEU    33     -66.329  23.215 -10.800  1.00  0.00
ATOM    279  CG  LEU    33     -65.668  21.920 -11.295  1.00  0.00
ATOM    280  CD1 LEU    33     -64.818  22.220 -12.530  1.00  0.00
ATOM    281  CD2 LEU    33     -64.796  21.274 -10.213  1.00  0.00
ATOM    282  C   LEU    33     -67.888  24.343  -9.176  1.00  0.00
ATOM    283  O   LEU    33     -68.757  24.974  -9.776  1.00  0.00
ATOM    284  N   THR    34     -67.299  24.751  -8.056  1.00  0.00
ATOM    285  H   THR    34     -66.522  24.255  -7.670  1.00  0.00
ATOM    286  CA  THR    34     -67.660  25.994  -7.336  1.00  0.00
ATOM    287  CB  THR    34     -68.435  25.702  -6.028  1.00  0.00
ATOM    288  OG1 THR    34     -68.747  26.922  -5.340  1.00  0.00
ATOM    289  HG1 THR    34     -67.926  27.289  -4.874  1.00  0.00
ATOM    290  CG2 THR    34     -67.725  24.725  -5.081  1.00  0.00
ATOM    291  C   THR    34     -66.440  26.878  -7.043  1.00  0.00
ATOM    292  O   THR    34     -65.342  26.381  -6.794  1.00  0.00
ATOM    293  N   SER    35     -66.695  28.183  -7.046  1.00  0.00
ATOM    294  H   SER    35     -67.486  28.561  -7.527  1.00  0.00
ATOM    295  CA  SER    35     -65.800  29.203  -6.458  1.00  0.00
ATOM    296  CB  SER    35     -66.454  30.587  -6.537  1.00  0.00
ATOM    297  OG  SER    35     -66.821  30.882  -7.888  1.00  0.00
ATOM    298  HG  SER    35     -67.063  31.852  -7.962  1.00  0.00
ATOM    299  C   SER    35     -65.545  28.886  -4.975  1.00  0.00
ATOM    300  O   SER    35     -66.395  28.283  -4.314  1.00  0.00
ATOM    301  N   HIS    36     -64.371  29.312  -4.513  1.00  0.00
ATOM    302  H   HIS    36     -63.803  29.928  -5.067  1.00  0.00
ATOM    303  CA  HIS    36     -63.775  29.093  -3.174  1.00  0.00
ATOM    304  CB  HIS    36     -63.403  30.458  -2.578  1.00  0.00
ATOM    305  CG  HIS    36     -62.398  31.278  -3.398  1.00  0.00
ATOM    306  ND1 HIS    36     -62.348  31.400  -4.725  1.00  0.00
ATOM    307  CD2 HIS    36     -61.453  32.060  -2.886  1.00  0.00
ATOM    308  CE1 HIS    36     -61.382  32.262  -5.029  1.00  0.00
ATOM    309  NE2 HIS    36     -60.829  32.666  -3.891  1.00  0.00
ATOM    310  HE2 HIS    36     -60.075  33.313  -3.807  1.00  0.00
ATOM    311  C   HIS    36     -64.579  28.242  -2.158  1.00  0.00
ATOM    312  O   HIS    36     -65.281  28.793  -1.304  1.00  0.00
ATOM    313  N   PRO    37     -64.494  26.904  -2.264  1.00  0.00
ATOM    314  CA  PRO    37     -65.193  25.975  -1.350  1.00  0.00
ATOM    315  CB  PRO    37     -65.220  24.658  -2.135  1.00  0.00
ATOM    316  CG  PRO    37     -63.916  24.687  -2.930  1.00  0.00
ATOM    317  CD  PRO    37     -63.779  26.158  -3.323  1.00  0.00
ATOM    318  C   PRO    37     -64.469  25.858   0.005  1.00  0.00
ATOM    319  O   PRO    37     -63.662  26.715   0.357  1.00  0.00
ATOM    320  N   ALA    38     -64.762  24.793   0.757  1.00  0.00
ATOM    321  H   ALA    38     -65.516  24.184   0.521  1.00  0.00
ATOM    322  CA  ALA    38     -64.050  24.445   2.007  1.00  0.00
ATOM    323  CB  ALA    38     -64.935  23.503   2.833  1.00  0.00
ATOM    324  C   ALA    38     -62.648  23.859   1.724  1.00  0.00
ATOM    325  O   ALA    38     -62.340  22.687   1.943  1.00  0.00
ATOM    326  N   ALA    39     -61.835  24.733   1.142  1.00  0.00
ATOM    327  H   ALA    39     -62.148  25.677   0.991  1.00  0.00
ATOM    328  CA  ALA    39     -60.468  24.466   0.654  1.00  0.00
ATOM    329  CB  ALA    39     -60.548  24.451  -0.878  1.00  0.00
ATOM    330  C   ALA    39     -59.502  25.571   1.134  1.00  0.00
ATOM    331  O   ALA    39     -59.963  26.561   1.704  1.00  0.00
ATOM    332  N   PRO    40     -58.181  25.434   0.920  1.00  0.00
ATOM    333  CA  PRO    40     -57.242  26.573   1.020  1.00  0.00
ATOM    334  CB  PRO    40     -55.916  26.003   0.517  1.00  0.00
ATOM    335  CG  PRO    40     -55.972  24.561   1.018  1.00  0.00
ATOM    336  CD  PRO    40     -57.436  24.164   0.811  1.00  0.00
ATOM    337  C   PRO    40     -57.731  27.754   0.161  1.00  0.00
ATOM    338  O   PRO    40     -57.635  28.911   0.565  1.00  0.00
ATOM    339  N   THR    41     -58.272  27.428  -1.014  1.00  0.00
ATOM    340  H   THR    41     -57.952  26.636  -1.535  1.00  0.00
ATOM    341  CA  THR    41     -59.128  28.322  -1.823  1.00  0.00
ATOM    342  CB  THR    41     -59.367  27.683  -3.205  1.00  0.00
ATOM    343  OG1 THR    41     -58.173  27.042  -3.671  1.00  0.00
ATOM    344  HG1 THR    41     -58.286  26.808  -4.639  1.00  0.00
ATOM    345  CG2 THR    41     -59.814  28.724  -4.235  1.00  0.00
ATOM    346  C   THR    41     -60.479  28.528  -1.105  1.00  0.00
ATOM    347  O   THR    41     -61.438  27.788  -1.319  1.00  0.00
ATOM    348  N   LEU    42     -60.451  29.440  -0.138  1.00  0.00
ATOM    349  H   LEU    42     -59.577  29.802   0.193  1.00  0.00
ATOM    350  CA  LEU    42     -61.631  29.862   0.646  1.00  0.00
ATOM    351  CB  LEU    42     -61.443  29.449   2.112  1.00  0.00
ATOM    352  CG  LEU    42     -62.502  28.456   2.608  1.00  0.00
ATOM    353  CD1 LEU    42     -62.076  27.889   3.963  1.00  0.00
ATOM    354  CD2 LEU    42     -63.882  29.108   2.743  1.00  0.00
ATOM    355  C   LEU    42     -61.840  31.382   0.575  1.00  0.00
ATOM    356  O   LEU    42     -60.879  32.147   0.483  1.00  0.00
ATOM    357  N   MET    43     -63.106  31.794   0.630  1.00  0.00
ATOM    358  H   MET    43     -63.873  31.154   0.575  1.00  0.00
ATOM    359  CA  MET    43     -63.460  33.229   0.627  1.00  0.00
ATOM    360  CB  MET    43     -64.256  33.524  -0.652  1.00  0.00
ATOM    361  CG  MET    43     -64.176  34.977  -1.137  1.00  0.00
ATOM    362  SD  MET    43     -64.929  36.224  -0.028  1.00  0.00
ATOM    363  CE  MET    43     -65.128  37.554  -1.192  1.00  0.00
ATOM    364  C   MET    43     -64.212  33.687   1.899  1.00  0.00
ATOM    365  O   MET    43     -65.442  33.627   1.955  1.00  0.00
ATOM    366  N   PRO    44     -63.463  33.937   2.981  1.00  0.00
ATOM    367  CA  PRO    44     -63.895  34.901   4.012  1.00  0.00
ATOM    368  CB  PRO    44     -63.520  34.214   5.331  1.00  0.00
ATOM    369  CG  PRO    44     -62.244  33.451   4.985  1.00  0.00
ATOM    370  CD  PRO    44     -62.507  32.970   3.557  1.00  0.00
ATOM    371  C   PRO    44     -63.175  36.241   3.750  1.00  0.00
ATOM    372  O   PRO    44     -63.020  36.629   2.593  1.00  0.00
ATOM    373  N   ALA    45     -62.765  36.958   4.798  1.00  0.00
ATOM    374  H   ALA    45     -63.002  36.696   5.733  1.00  0.00
ATOM    375  CA  ALA    45     -61.969  38.200   4.679  1.00  0.00
ATOM    376  CB  ALA    45     -61.939  38.901   6.042  1.00  0.00
ATOM    377  C   ALA    45     -60.555  37.932   4.123  1.00  0.00
ATOM    378  O   ALA    45     -59.580  37.745   4.848  1.00  0.00
ATOM    379  N   VAL    46     -60.476  37.885   2.795  1.00  0.00
ATOM    380  H   VAL    46     -61.319  37.792   2.254  1.00  0.00
ATOM    381  CA  VAL    46     -59.243  37.531   2.044  1.00  0.00
ATOM    382  CB  VAL    46     -59.495  36.143   1.379  1.00  0.00
ATOM    383  CG1 VAL    46     -59.700  35.038   2.420  1.00  0.00
ATOM    384  CG2 VAL    46     -60.678  36.051   0.406  1.00  0.00
ATOM    385  C   VAL    46     -58.816  38.669   1.062  1.00  0.00
ATOM    386  O   VAL    46     -59.733  38.878   0.304  1.00  0.00
ATOM    387  N   ASN    47     -57.518  39.106   0.887  1.00  0.00
ATOM    388  H   ASN    47     -56.844  38.618   1.427  1.00  0.00
ATOM    389  CA  ASN    47     -56.788  40.227   0.157  1.00  0.00
ATOM    390  CB  ASN    47     -55.932  41.024   1.145  1.00  0.00
ATOM    391  CG  ASN    47     -56.168  42.539   1.152  1.00  0.00
ATOM    392  OD1 ASN    47     -55.277  43.328   1.434  1.00  0.00
ATOM    393  ND2 ASN    47     -57.366  42.986   0.848  1.00  0.00
ATOM    394 HD21 ASN    47     -58.120  42.374   0.592  1.00  0.00
ATOM    395 HD22 ASN    47     -57.560  43.952   0.985  1.00  0.00
ATOM    396  C   ASN    47     -55.953  40.276  -1.187  1.00  0.00
ATOM    397  O   ASN    47     -55.626  41.386  -1.611  1.00  0.00
ATOM    398  N   TYR    48     -55.575  39.191  -1.891  1.00  0.00
ATOM    399  H   TYR    48     -55.512  38.296  -1.453  1.00  0.00
ATOM    400  CA  TYR    48     -55.006  39.173  -3.281  1.00  0.00
ATOM    401  CB  TYR    48     -53.894  38.110  -3.324  1.00  0.00
ATOM    402  CG  TYR    48     -53.292  37.867  -4.714  1.00  0.00
ATOM    403  CD1 TYR    48     -52.283  38.711  -5.197  1.00  0.00
ATOM    404  HD1 TYR    48     -51.816  39.435  -4.531  1.00  0.00
ATOM    405  CD2 TYR    48     -53.844  36.885  -5.552  1.00  0.00
ATOM    406  HD2 TYR    48     -54.574  36.176  -5.163  1.00  0.00
ATOM    407  CE1 TYR    48     -51.848  38.596  -6.525  1.00  0.00
ATOM    408  HE1 TYR    48     -51.100  39.284  -6.919  1.00  0.00
ATOM    409  CE2 TYR    48     -53.410  36.772  -6.880  1.00  0.00
ATOM    410  HE2 TYR    48     -53.854  36.024  -7.536  1.00  0.00
ATOM    411  CZ  TYR    48     -52.415  37.629  -7.363  1.00  0.00
ATOM    412  OH  TYR    48     -51.998  37.517  -8.648  1.00  0.00
ATOM    413  HH  TYR    48     -52.594  36.848  -9.121  1.00  0.00
ATOM    414  C   TYR    48     -55.945  39.073  -4.533  1.00  0.00
ATOM    415  O   TYR    48     -55.785  39.857  -5.465  1.00  0.00
ATOM    416  N   ALA    49     -56.867  38.096  -4.618  1.00  0.00
ATOM    417  H   ALA    49     -56.737  37.269  -4.071  1.00  0.00
ATOM    418  CA  ALA    49     -58.025  38.024  -5.570  1.00  0.00
ATOM    419  CB  ALA    49     -58.131  36.582  -6.084  1.00  0.00
ATOM    420  C   ALA    49     -59.386  38.756  -5.240  1.00  0.00
ATOM    421  O   ALA    49     -59.537  39.807  -5.858  1.00  0.00
ATOM    422  N   PRO    50     -60.392  38.319  -4.423  1.00  0.00
ATOM    423  CA  PRO    50     -61.375  39.269  -3.795  1.00  0.00
ATOM    424  CB  PRO    50     -62.700  38.836  -4.421  1.00  0.00
ATOM    425  CG  PRO    50     -62.588  37.310  -4.430  1.00  0.00
ATOM    426  CD  PRO    50     -61.096  37.039  -4.657  1.00  0.00
ATOM    427  C   PRO    50     -61.517  39.311  -2.235  1.00  0.00
ATOM    428  O   PRO    50     -61.505  38.246  -1.622  1.00  0.00
ATOM    429  N   LEU    51     -61.652  40.513  -1.625  1.00  0.00
ATOM    430  H   LEU    51     -61.527  41.321  -2.202  1.00  0.00
ATOM    431  CA  LEU    51     -61.851  40.875  -0.171  1.00  0.00
ATOM    432  CB  LEU    51     -62.816  39.915   0.554  1.00  0.00
ATOM    433  CG  LEU    51     -63.623  40.577   1.682  1.00  0.00
ATOM    434  CD1 LEU    51     -64.525  41.702   1.162  1.00  0.00
ATOM    435  CD2 LEU    51     -64.485  39.530   2.387  1.00  0.00
ATOM    436  C   LEU    51     -60.664  41.389   0.730  1.00  0.00
ATOM    437  O   LEU    51     -59.976  42.303   0.287  1.00  0.00
ATOM    438  N   ASP    52     -60.409  40.872   1.963  1.00  0.00
ATOM    439  H   ASP    52     -60.901  40.047   2.228  1.00  0.00
ATOM    440  CA  ASP    52     -59.431  41.379   2.984  1.00  0.00
ATOM    441  CB  ASP    52     -60.280  41.817   4.189  1.00  0.00
ATOM    442  CG  ASP    52     -59.533  42.596   5.279  1.00  0.00
ATOM    443  OD1 ASP    52     -59.129  41.928   6.256  1.00  0.00
ATOM    444  OD2 ASP    52     -59.412  43.830   5.120  1.00  0.00
ATOM    445  C   ASP    52     -58.053  40.768   3.454  1.00  0.00
ATOM    446  O   ASP    52     -57.239  41.587   3.868  1.00  0.00
ATOM    447  N   LEU    53     -57.780  39.450   3.601  1.00  0.00
ATOM    448  H   LEU    53     -58.488  38.842   3.973  1.00  0.00
ATOM    449  CA  LEU    53     -56.399  38.864   3.734  1.00  0.00
ATOM    450  CB  LEU    53     -56.251  38.276   5.147  1.00  0.00
ATOM    451  CG  LEU    53     -54.795  38.062   5.578  1.00  0.00
ATOM    452  CD1 LEU    53     -54.111  39.389   5.926  1.00  0.00
ATOM    453  CD2 LEU    53     -54.732  37.092   6.758  1.00  0.00
ATOM    454  C   LEU    53     -55.760  37.985   2.582  1.00  0.00
ATOM    455  O   LEU    53     -54.716  38.400   2.082  1.00  0.00
ATOM    456  N   PRO    54     -56.274  36.818   2.109  1.00  0.00
ATOM    457  CA  PRO    54     -56.060  36.295   0.703  1.00  0.00
ATOM    458  CB  PRO    54     -56.248  34.779   0.815  1.00  0.00
ATOM    459  CG  PRO    54     -55.786  34.477   2.234  1.00  0.00
ATOM    460  CD  PRO    54     -56.355  35.658   3.018  1.00  0.00
ATOM    461  C   PRO    54     -56.572  36.740  -0.718  1.00  0.00
ATOM    462  O   PRO    54     -55.867  36.433  -1.673  1.00  0.00
ATOM    463  N   GLY    55     -57.784  37.281  -0.964  1.00  0.00
ATOM    464  H   GLY    55     -58.530  37.112  -0.321  1.00  0.00
ATOM    465  CA  GLY    55     -58.306  38.007  -2.175  1.00  0.00
ATOM    466  C   GLY    55     -58.474  39.582  -2.290  1.00  0.00
ATOM    467  O   GLY    55     -58.980  40.256  -1.417  1.00  0.00
ATOM    468  N   SER    56     -58.104  40.311  -3.350  1.00  0.00
ATOM    469  H   SER    56     -57.979  39.937  -4.267  1.00  0.00
ATOM    470  CA  SER    56     -58.081  41.802  -3.324  1.00  0.00
ATOM    471  CB  SER    56     -57.093  42.449  -4.306  1.00  0.00
ATOM    472  OG  SER    56     -57.327  42.044  -5.655  1.00  0.00
ATOM    473  HG  SER    56     -56.737  41.246  -5.864  1.00  0.00
ATOM    474  C   SER    56     -59.416  42.556  -3.386  1.00  0.00
ATOM    475  O   SER    56     -60.394  42.105  -3.975  1.00  0.00
ATOM    476  N   ALA    57     -59.505  43.485  -2.437  1.00  0.00
ATOM    477  H   ALA    57     -59.036  43.336  -1.566  1.00  0.00
ATOM    478  CA  ALA    57     -60.490  44.588  -2.399  1.00  0.00
ATOM    479  CB  ALA    57     -61.858  44.121  -1.887  1.00  0.00
ATOM    480  C   ALA    57     -59.952  45.692  -1.478  1.00  0.00
ATOM    481  O   ALA    57     -59.590  45.426  -0.332  1.00  0.00
ATOM    482  N   GLU    58     -59.614  46.820  -2.111  1.00  0.00
ATOM    483  H   GLU    58     -59.784  46.913  -3.091  1.00  0.00
ATOM    484  CA  GLU    58     -59.014  48.021  -1.472  1.00  0.00
ATOM    485  CB  GLU    58     -60.138  48.731  -0.688  1.00  0.00
ATOM    486  CG  GLU    58     -59.894  50.204  -0.325  1.00  0.00
ATOM    487  CD  GLU    58     -59.129  50.440   0.986  1.00  0.00
ATOM    488  OE1 GLU    58     -59.453  49.756   1.983  1.00  0.00
ATOM    489  OE2 GLU    58     -58.306  51.382   0.985  1.00  0.00
ATOM    490  C   GLU    58     -57.775  47.652  -0.610  1.00  0.00
ATOM    491  O   GLU    58     -57.446  48.352   0.346  1.00  0.00
ATOM    492  N   PRO    59     -56.940  46.727  -1.109  1.00  0.00
ATOM    493  CA  PRO    59     -56.174  45.782  -0.270  1.00  0.00
ATOM    494  CB  PRO    59     -55.250  45.042  -1.244  1.00  0.00
ATOM    495  CG  PRO    59     -55.072  46.019  -2.401  1.00  0.00
ATOM    496  CD  PRO    59     -56.418  46.737  -2.489  1.00  0.00
ATOM    497  C   PRO    59     -55.468  46.334   0.988  1.00  0.00
ATOM    498  O   PRO    59     -54.367  46.881   0.882  1.00  0.00
ATOM    499  N   PRO    60     -56.115  46.204   2.164  1.00  0.00
ATOM    500  CA  PRO    60     -55.574  46.655   3.465  1.00  0.00
ATOM    501  CB  PRO    60     -56.700  46.428   4.477  1.00  0.00
ATOM    502  CG  PRO    60     -57.958  46.540   3.623  1.00  0.00
ATOM    503  CD  PRO    60     -57.539  45.844   2.331  1.00  0.00
ATOM    504  C   PRO    60     -54.298  45.944   3.944  1.00  0.00
ATOM    505  O   PRO    60     -53.428  46.610   4.504  1.00  0.00
ATOM    506  N   LYS    61     -54.192  44.631   3.724  1.00  0.00
ATOM    507  H   LYS    61     -54.901  44.111   3.239  1.00  0.00
ATOM    508  CA  LYS    61     -53.037  43.809   4.151  1.00  0.00
ATOM    509  CB  LYS    61     -53.036  43.689   5.683  1.00  0.00
ATOM    510  CG  LYS    61     -51.756  43.060   6.245  1.00  0.00
ATOM    511  CD  LYS    61     -51.714  43.096   7.775  1.00  0.00
ATOM    512  CE  LYS    61     -51.429  44.499   8.323  1.00  0.00
ATOM    513  NZ  LYS    61     -51.367  44.483   9.791  1.00  0.00
ATOM    514  HZ1 LYS    61     -51.187  45.408  10.126  1.00  0.00
ATOM    515  HZ2 LYS    61     -52.239  44.158  10.157  1.00  0.00
ATOM    516  HZ3 LYS    61     -50.632  43.872  10.086  1.00  0.00
ATOM    517  C   LYS    61     -53.101  42.408   3.516  1.00  0.00
ATOM    518  O   LYS    61     -54.128  41.735   3.561  1.00  0.00
ATOM    519  N   GLN    62     -51.950  41.964   3.023  1.00  0.00
ATOM    520  H   GLN    62     -51.095  42.474   3.166  1.00  0.00
ATOM    521  CA  GLN    62     -51.800  40.657   2.352  1.00  0.00
ATOM    522  CB  GLN    62     -50.712  40.708   1.273  1.00  0.00
ATOM    523  CG  GLN    62     -50.920  41.749   0.170  1.00  0.00
ATOM    524  CD  GLN    62     -52.162  41.495  -0.686  1.00  0.00
ATOM    525  OE1 GLN    62     -52.237  40.579  -1.491  1.00  0.00
ATOM    526  NE2 GLN    62     -53.199  42.268  -0.466  1.00  0.00
ATOM    527 HE21 GLN    62     -53.226  42.941   0.269  1.00  0.00
ATOM    528 HE22 GLN    62     -54.036  42.043  -0.980  1.00  0.00
ATOM    529  C   GLN    62     -51.413  39.548   3.341  1.00  0.00
ATOM    530  O   GLN    62     -50.615  39.767   4.254  1.00  0.00
ATOM    531  N   CYS    63     -52.013  38.386   3.079  1.00  0.00
ATOM    532  H   CYS    63     -52.787  38.394   2.442  1.00  0.00
ATOM    533  CA  CYS    63     -51.817  37.063   3.721  1.00  0.00
ATOM    534  CB  CYS    63     -51.442  36.043   2.632  1.00  0.00
ATOM    535  SG  CYS    63     -52.600  35.972   1.216  1.00  0.00
ATOM    536  HG  CYS    63     -51.934  35.040   0.540  1.00  0.00
ATOM    537  C   CYS    63     -50.834  37.034   4.912  1.00  0.00
ATOM    538  O   CYS    63     -51.252  37.202   6.056  1.00  0.00
ATOM    539  N   HIS    64     -49.561  36.739   4.644  1.00  0.00
ATOM    540  H   HIS    64     -49.304  36.240   3.814  1.00  0.00
ATOM    541  CA  HIS    64     -48.444  36.914   5.593  1.00  0.00
ATOM    542  CB  HIS    64     -47.182  36.266   5.005  1.00  0.00
ATOM    543  CG  HIS    64     -47.406  34.795   4.639  1.00  0.00
ATOM    544  ND1 HIS    64     -48.007  34.356   3.535  1.00  0.00
ATOM    545  CD2 HIS    64     -47.031  33.735   5.349  1.00  0.00
ATOM    546  CE1 HIS    64     -48.003  33.028   3.559  1.00  0.00
ATOM    547  NE2 HIS    64     -47.401  32.647   4.680  1.00  0.00
ATOM    548  HE2 HIS    64     -47.251  31.703   4.964  1.00  0.00
ATOM    549  C   HIS    64     -48.250  38.428   5.810  1.00  0.00
ATOM    550  O   HIS    64     -47.686  39.091   4.938  1.00  0.00
ATOM    551  N   PRO    65     -48.641  38.931   6.991  1.00  0.00
ATOM    552  CA  PRO    65     -49.011  40.346   7.220  1.00  0.00
ATOM    553  CB  PRO    65     -49.243  40.452   8.731  1.00  0.00
ATOM    554  CG  PRO    65     -48.365  39.347   9.311  1.00  0.00
ATOM    555  CD  PRO    65     -48.490  38.226   8.279  1.00  0.00
ATOM    556  C   PRO    65     -48.047  41.412   6.675  1.00  0.00
ATOM    557  O   PRO    65     -47.061  41.794   7.305  1.00  0.00
ATOM    558  N   CYS    66     -48.357  41.819   5.447  1.00  0.00
ATOM    559  H   CYS    66     -49.054  41.327   4.923  1.00  0.00
ATOM    560  CA  CYS    66     -47.602  42.828   4.672  1.00  0.00
ATOM    561  CB  CYS    66     -46.650  42.088   3.718  1.00  0.00
ATOM    562  SG  CYS    66     -47.465  41.025   2.471  1.00  0.00
ATOM    563  HG  CYS    66     -46.343  40.548   1.941  1.00  0.00
ATOM    564  C   CYS    66     -48.542  43.792   3.908  1.00  0.00
ATOM    565  O   CYS    66     -49.697  43.424   3.680  1.00  0.00
ATOM    566  N   PRO    67     -48.089  44.998   3.514  1.00  0.00
ATOM    567  CA  PRO    67     -48.904  45.972   2.751  1.00  0.00
ATOM    568  CB  PRO    67     -47.954  47.131   2.428  1.00  0.00
ATOM    569  CG  PRO    67     -46.561  46.522   2.562  1.00  0.00
ATOM    570  CD  PRO    67     -46.731  45.540   3.719  1.00  0.00
ATOM    571  C   PRO    67     -49.546  45.389   1.482  1.00  0.00
ATOM    572  O   PRO    67     -49.090  44.374   0.956  1.00  0.00
ATOM    573  N   GLY    68     -50.609  46.056   1.031  1.00  0.00
ATOM    574  H   GLY    68     -50.821  46.975   1.376  1.00  0.00
ATOM    575  CA  GLY    68     -51.473  45.600  -0.081  1.00  0.00
ATOM    576  C   GLY    68     -50.728  45.327  -1.400  1.00  0.00
ATOM    577  O   GLY    68     -49.740  45.984  -1.727  1.00  0.00
ATOM    578  N   VAL    69     -51.253  44.360  -2.150  1.00  0.00
ATOM    579  H   VAL    69     -52.010  43.793  -1.824  1.00  0.00
ATOM    580  CA  VAL    69     -50.685  43.948  -3.452  1.00  0.00
ATOM    581  CB  VAL    69     -51.222  42.548  -3.824  1.00  0.00
ATOM    582  CG1 VAL    69     -52.689  42.498  -4.275  1.00  0.00
ATOM    583  CG2 VAL    69     -50.282  41.835  -4.797  1.00  0.00
ATOM    584  C   VAL    69     -50.853  45.019  -4.560  1.00  0.00
ATOM    585  O   VAL    69     -51.979  45.454  -4.811  1.00  0.00
ATOM    586  N   PRO    70     -49.760  45.411  -5.238  1.00  0.00
ATOM    587  CA  PRO    70     -49.789  46.390  -6.346  1.00  0.00
ATOM    588  CB  PRO    70     -48.322  46.641  -6.704  1.00  0.00
ATOM    589  CG  PRO    70     -47.618  45.360  -6.260  1.00  0.00
ATOM    590  CD  PRO    70     -48.373  44.967  -4.989  1.00  0.00
ATOM    591  C   PRO    70     -50.607  45.972  -7.580  1.00  0.00
ATOM    592  O   PRO    70     -50.985  46.832  -8.370  1.00  0.00
ATOM    593  N   GLN    71     -50.691  44.663  -7.821  1.00  0.00
ATOM    594  H   GLN    71     -50.155  43.996  -7.306  1.00  0.00
ATOM    595  CA  GLN    71     -51.516  44.059  -8.887  1.00  0.00
ATOM    596  CB  GLN    71     -50.668  43.974 -10.169  1.00  0.00
ATOM    597  CG  GLN    71     -51.446  43.661 -11.457  1.00  0.00
ATOM    598  CD  GLN    71     -52.016  42.238 -11.501  1.00  0.00
ATOM    599  OE1 GLN    71     -51.422  41.265 -11.060  1.00  0.00
ATOM    600  NE2 GLN    71     -53.187  42.092 -12.076  1.00  0.00
ATOM    601 HE21 GLN    71     -53.644  42.857 -12.546  1.00  0.00
ATOM    602 HE22 GLN    71     -53.664  41.226 -11.947  1.00  0.00
ATOM    603  C   GLN    71     -51.967  42.665  -8.412  1.00  0.00
ATOM    604  O   GLN    71     -51.181  41.931  -7.813  1.00  0.00
ATOM    605  N   GLY    72     -53.254  42.386  -8.610  1.00  0.00
ATOM    606  H   GLY    72     -53.880  43.067  -8.986  1.00  0.00
ATOM    607  CA  GLY    72     -53.880  41.088  -8.282  1.00  0.00
ATOM    608  C   GLY    72     -54.405  40.402  -9.551  1.00  0.00
ATOM    609  O   GLY    72     -55.359  40.877 -10.164  1.00  0.00
ATOM    610  N   THR    73     -53.695  39.367  -9.994  1.00  0.00
ATOM    611  H   THR    73     -52.887  39.031  -9.497  1.00  0.00
ATOM    612  CA  THR    73     -54.041  38.635 -11.235  1.00  0.00
ATOM    613  CB  THR    73     -52.916  38.726 -12.289  1.00  0.00
ATOM    614  OG1 THR    73     -53.402  38.226 -13.537  1.00  0.00
ATOM    615  HG1 THR    73     -52.641  38.183 -14.188  1.00  0.00
ATOM    616  CG2 THR    73     -51.608  38.025 -11.899  1.00  0.00
ATOM    617  C   THR    73     -54.498  37.181 -11.010  1.00  0.00
ATOM    618  O   THR    73     -53.988  36.464 -10.146  1.00  0.00
ATOM    619  N   SER    74     -55.426  36.778 -11.871  1.00  0.00
ATOM    620  H   SER    74     -55.704  37.374 -12.625  1.00  0.00
ATOM    621  CA  SER    74     -56.066  35.445 -11.885  1.00  0.00
ATOM    622  CB  SER    74     -57.580  35.596 -11.677  1.00  0.00
ATOM    623  OG  SER    74     -58.171  36.375 -12.726  1.00  0.00
ATOM    624  HG  SER    74     -58.129  35.871 -13.594  1.00  0.00
ATOM    625  C   SER    74     -55.818  34.718 -13.222  1.00  0.00
ATOM    626  O   SER    74     -55.742  35.384 -14.258  1.00  0.00
ATOM    627  N   PRO    75     -55.752  33.376 -13.226  1.00  0.00
ATOM    628  CA  PRO    75     -55.675  32.577 -14.469  1.00  0.00
ATOM    629  CB  PRO    75     -55.748  31.126 -13.993  1.00  0.00
ATOM    630  CG  PRO    75     -55.046  31.184 -12.638  1.00  0.00
ATOM    631  CD  PRO    75     -55.524  32.514 -12.049  1.00  0.00
ATOM    632  C   PRO    75     -56.844  32.897 -15.414  1.00  0.00
ATOM    633  O   PRO    75     -57.953  33.197 -14.975  1.00  0.00
ATOM    634  N   ALA    76     -56.528  32.900 -16.707  1.00  0.00
ATOM    635  H   ALA    76     -55.609  32.667 -17.018  1.00  0.00
ATOM    636  CA  ALA    76     -57.478  33.246 -17.784  1.00  0.00
ATOM    637  CB  ALA    76     -56.703  33.487 -19.083  1.00  0.00
ATOM    638  C   ALA    76     -58.575  32.184 -18.015  1.00  0.00
ATOM    639  O   ALA    76     -58.261  30.995 -18.119  1.00  0.00
ATOM    640  N   PRO    77     -59.849  32.607 -18.051  1.00  0.00
ATOM    641  CA  PRO    77     -60.973  31.747 -18.475  1.00  0.00
ATOM    642  CB  PRO    77     -62.230  32.586 -18.228  1.00  0.00
ATOM    643  CG  PRO    77     -61.817  33.492 -17.071  1.00  0.00
ATOM    644  CD  PRO    77     -60.360  33.826 -17.393  1.00  0.00
ATOM    645  C   PRO    77     -60.829  31.379 -19.960  1.00  0.00
ATOM    646  O   PRO    77     -60.993  32.218 -20.844  1.00  0.00
ATOM    647  N   VAL    78     -60.347  30.159 -20.183  1.00  0.00
ATOM    648  H   VAL    78     -60.027  29.596 -19.423  1.00  0.00
ATOM    649  CA  VAL    78     -60.083  29.588 -21.526  1.00  0.00
ATOM    650  CB  VAL    78     -59.449  28.182 -21.399  1.00  0.00
ATOM    651  CG1 VAL    78     -59.124  27.558 -22.763  1.00  0.00
ATOM    652  CG2 VAL    78     -58.158  28.216 -20.572  1.00  0.00
ATOM    653  C   VAL    78     -61.360  29.574 -22.402  1.00  0.00
ATOM    654  O   VAL    78     -62.307  28.850 -22.085  1.00  0.00
ATOM    655  N   PRO    79     -61.389  30.374 -23.481  1.00  0.00
ATOM    656  CA  PRO    79     -62.537  30.445 -24.405  1.00  0.00
ATOM    657  CB  PRO    79     -62.283  31.700 -25.245  1.00  0.00
ATOM    658  CG  PRO    79     -60.758  31.801 -25.288  1.00  0.00
ATOM    659  CD  PRO    79     -60.325  31.309 -23.905  1.00  0.00
ATOM    660  C   PRO    79     -62.697  29.170 -25.250  1.00  0.00
ATOM    661  O   PRO    79     -61.924  28.901 -26.169  1.00  0.00
ATOM    662  N   TYR    80     -63.607  28.313 -24.792  1.00  0.00
ATOM    663  H   TYR    80     -63.993  28.418 -23.875  1.00  0.00
ATOM    664  CA  TYR    80     -63.976  27.059 -25.482  1.00  0.00
ATOM    665  CB  TYR    80     -64.799  26.199 -24.510  1.00  0.00
ATOM    666  CG  TYR    80     -65.161  24.817 -25.069  1.00  0.00
ATOM    667  CD1 TYR    80     -64.239  23.761 -24.996  1.00  0.00
ATOM    668  HD1 TYR    80     -63.231  23.934 -24.618  1.00  0.00
ATOM    669  CD2 TYR    80     -66.454  24.580 -25.560  1.00  0.00
ATOM    670  HD2 TYR    80     -67.160  25.405 -25.666  1.00  0.00
ATOM    671  CE1 TYR    80     -64.612  22.475 -25.411  1.00  0.00
ATOM    672  HE1 TYR    80     -63.900  21.653 -25.359  1.00  0.00
ATOM    673  CE2 TYR    80     -66.827  23.290 -25.966  1.00  0.00
ATOM    674  HE2 TYR    80     -67.838  23.109 -26.326  1.00  0.00
ATOM    675  CZ  TYR    80     -65.904  22.240 -25.896  1.00  0.00
ATOM    676  OH  TYR    80     -66.244  20.999 -26.330  1.00  0.00
ATOM    677  HH  TYR    80     -67.187  21.012 -26.661  1.00  0.00
ATOM    678  C   TYR    80     -64.694  27.304 -26.827  1.00  0.00
ATOM    679  O   TYR    80     -65.919  27.414 -26.910  1.00  0.00
ATOM    680  N   GLY    81     -63.861  27.516 -27.844  1.00  0.00
ATOM    681  H   GLY    81     -62.888  27.675 -27.665  1.00  0.00
ATOM    682  CA  GLY    81     -64.270  27.707 -29.252  1.00  0.00
ATOM    683  C   GLY    81     -64.824  26.421 -29.881  1.00  0.00
ATOM    684  O   GLY    81     -64.075  25.615 -30.430  1.00  0.00
ATOM    685  N   TYR    82     -66.142  26.270 -29.786  1.00  0.00
ATOM    686  H   TYR    82     -66.703  26.925 -29.280  1.00  0.00
ATOM    687  CA  TYR    82     -66.855  25.086 -30.303  1.00  0.00
ATOM    688  CB  TYR    82     -67.650  24.463 -29.151  1.00  0.00
ATOM    689  CG  TYR    82     -68.124  23.045 -29.483  1.00  0.00
ATOM    690  CD1 TYR    82     -67.277  21.954 -29.236  1.00  0.00
ATOM    691  HD1 TYR    82     -66.288  22.110 -28.802  1.00  0.00
ATOM    692  CD2 TYR    82     -69.375  22.838 -30.084  1.00  0.00
ATOM    693  HD2 TYR    82     -70.035  23.683 -30.289  1.00  0.00
ATOM    694  CE1 TYR    82     -67.681  20.660 -29.593  1.00  0.00
ATOM    695  HE1 TYR    82     -67.026  19.810 -29.406  1.00  0.00
ATOM    696  CE2 TYR    82     -69.771  21.545 -30.451  1.00  0.00
ATOM    697  HE2 TYR    82     -70.710  21.399 -30.983  1.00  0.00
ATOM    698  CZ  TYR    82     -68.924  20.457 -30.204  1.00  0.00
ATOM    699  OH  TYR    82     -69.309  19.201 -30.539  1.00  0.00
ATOM    700  HH  TYR    82     -70.145  19.253 -31.083  1.00  0.00
ATOM    701  C   TYR    82     -67.788  25.438 -31.474  1.00  0.00
ATOM    702  O   TYR    82     -68.477  26.457 -31.456  1.00  0.00
ATOM    703  N   PHE    83     -67.874  24.497 -32.412  1.00  0.00
ATOM    704  H   PHE    83     -67.434  23.608 -32.296  1.00  0.00
ATOM    705  CA  PHE    83     -68.692  24.629 -33.634  1.00  0.00
ATOM    706  CB  PHE    83     -67.759  24.713 -34.855  1.00  0.00
ATOM    707  CG  PHE    83     -68.523  24.829 -36.181  1.00  0.00
ATOM    708  CD1 PHE    83     -69.140  26.040 -36.532  1.00  0.00
ATOM    709  HD1 PHE    83     -68.906  26.955 -35.988  1.00  0.00
ATOM    710  CD2 PHE    83     -68.781  23.673 -36.935  1.00  0.00
ATOM    711  HD2 PHE    83     -68.285  22.734 -36.687  1.00  0.00
ATOM    712  CE1 PHE    83     -70.039  26.083 -37.606  1.00  0.00
ATOM    713  HE1 PHE    83     -70.541  27.017 -37.859  1.00  0.00
ATOM    714  CE2 PHE    83     -69.677  23.719 -38.011  1.00  0.00
ATOM    715  HE2 PHE    83     -69.884  22.818 -38.588  1.00  0.00
ATOM    716  CZ  PHE    83     -70.311  24.923 -38.341  1.00  0.00
ATOM    717  HZ  PHE    83     -71.037  24.951 -39.154  1.00  0.00
ATOM    718  C   PHE    83     -69.713  23.486 -33.786  1.00  0.00
ATOM    719  O   PHE    83     -69.462  22.350 -33.384  1.00  0.00
ATOM    720  N   GLY    84     -70.825  23.833 -34.431  1.00  0.00
ATOM    721  H   GLY    84     -70.958  24.768 -34.760  1.00  0.00
ATOM    722  CA  GLY    84     -71.912  22.905 -34.802  1.00  0.00
ATOM    723  C   GLY    84     -72.650  23.426 -36.044  1.00  0.00
ATOM    724  O   GLY    84     -72.897  24.626 -36.162  1.00  0.00
ATOM    725  N   GLY    85     -72.904  22.506 -36.972  1.00  0.00
ATOM    726  H   GLY    85     -72.548  21.575 -36.894  1.00  0.00
ATOM    727  CA  GLY    85     -73.620  22.780 -38.236  1.00  0.00
ATOM    728  C   GLY    85     -73.688  21.538 -39.138  1.00  0.00
ATOM    729  O   GLY    85     -72.878  20.621 -38.997  1.00  0.00
ATOM    730  N   GLY    86     -74.704  21.528 -39.998  1.00  0.00
ATOM    731  H   GLY    86     -75.404  22.243 -39.989  1.00  0.00
ATOM    732  CA  GLY    86     -74.952  20.450 -40.980  1.00  0.00
ATOM    733  C   GLY    86     -76.125  20.788 -41.913  1.00  0.00
ATOM    734  O   GLY    86     -77.030  21.532 -41.537  1.00  0.00
ATOM    735  N   TYR    87     -76.041  20.254 -43.131  1.00  0.00
ATOM    736  H   TYR    87     -75.265  19.679 -43.390  1.00  0.00
ATOM    737  CA  TYR    87     -77.027  20.454 -44.216  1.00  0.00
ATOM    738  CB  TYR    87     -76.875  21.875 -44.794  1.00  0.00
ATOM    739  CG  TYR    87     -77.722  22.124 -46.050  1.00  0.00
ATOM    740  CD1 TYR    87     -79.101  22.360 -45.943  1.00  0.00
ATOM    741  HD1 TYR    87     -79.544  22.611 -44.978  1.00  0.00
ATOM    742  CD2 TYR    87     -77.151  21.889 -47.311  1.00  0.00
ATOM    743  HD2 TYR    87     -76.075  21.742 -47.409  1.00  0.00
ATOM    744  CE1 TYR    87     -79.910  22.314 -47.088  1.00  0.00
ATOM    745  HE1 TYR    87     -80.982  22.488 -47.012  1.00  0.00
ATOM    746  CE2 TYR    87     -77.961  21.846 -48.453  1.00  0.00
ATOM    747  HE2 TYR    87     -77.509  21.694 -49.431  1.00  0.00
ATOM    748  CZ  TYR    87     -79.342  22.044 -48.339  1.00  0.00
ATOM    749  OH  TYR    87     -80.137  21.935 -49.432  1.00  0.00
ATOM    750  HH  TYR    87     -79.602  21.511 -50.186  1.00  0.00
ATOM    751  C   TYR    87     -76.854  19.398 -45.323  1.00  0.00
ATOM    752  O   TYR    87     -75.745  18.928 -45.576  1.00  0.00
ATOM    753  N   TYR    88     -77.980  19.050 -45.945  1.00  0.00
ATOM    754  H   TYR    88     -78.865  19.420 -45.662  1.00  0.00
ATOM    755  CA  TYR    88     -78.035  18.158 -47.120  1.00  0.00
ATOM    756  CB  TYR    88     -78.156  16.696 -46.660  1.00  0.00
ATOM    757  CG  TYR    88     -78.156  15.715 -47.840  1.00  0.00
ATOM    758  CD1 TYR    88     -76.941  15.317 -48.418  1.00  0.00
ATOM    759  HD1 TYR    88     -75.994  15.565 -47.936  1.00  0.00
ATOM    760  CD2 TYR    88     -79.370  15.339 -48.436  1.00  0.00
ATOM    761  HD2 TYR    88     -80.318  15.620 -47.977  1.00  0.00
ATOM    762  CE1 TYR    88     -76.943  14.572 -49.605  1.00  0.00
ATOM    763  HE1 TYR    88     -76.003  14.255 -50.056  1.00  0.00
ATOM    764  CE2 TYR    88     -79.368  14.595 -49.625  1.00  0.00
ATOM    765  HE2 TYR    88     -80.311  14.333 -50.100  1.00  0.00
ATOM    766  CZ  TYR    88     -78.153  14.220 -50.212  1.00  0.00
ATOM    767  OH  TYR    88     -78.140  13.551 -51.393  1.00  0.00
ATOM    768  HH  TYR    88     -79.078  13.440 -51.716  1.00  0.00
ATOM    769  C   TYR    88     -79.210  18.533 -48.040  1.00  0.00
ATOM    770  O   TYR    88     -80.348  18.673 -47.590  1.00  0.00
ATOM    771  N   SER    89     -78.917  18.566 -49.338  1.00  0.00
ATOM    772  H   SER    89     -77.985  18.419 -49.664  1.00  0.00
ATOM    773  CA  SER    89     -79.922  18.833 -50.391  1.00  0.00
ATOM    774  CB  SER    89     -79.280  19.404 -51.662  1.00  0.00
ATOM    775  OG  SER    89     -78.779  20.722 -51.415  1.00  0.00
ATOM    776  HG  SER    89     -78.432  21.099 -52.281  1.00  0.00
ATOM    777  C   SER    89     -80.753  17.589 -50.731  1.00  0.00
ATOM    778  O   SER    89     -80.387  16.768 -51.575  1.00  0.00
ATOM    779  N   CYS    90     -81.831  17.422 -49.968  1.00  0.00
ATOM    780  H   CYS    90     -81.982  18.004 -49.167  1.00  0.00
ATOM    781  CA  CYS    90     -82.795  16.315 -50.145  1.00  0.00
ATOM    782  CB  CYS    90     -83.627  16.178 -48.864  1.00  0.00
ATOM    783  SG  CYS    90     -84.726  14.714 -48.855  1.00  0.00
ATOM    784  HG  CYS    90     -85.265  14.951 -47.662  1.00  0.00
ATOM    785  C   CYS    90     -83.667  16.495 -51.406  1.00  0.00
ATOM    786  O   CYS    90     -84.836  16.882 -51.367  1.00  0.00
ATOM    787  N   ARG    91     -83.031  16.220 -52.541  1.00  0.00
ATOM    788  H   ARG    91     -82.043  16.049 -52.538  1.00  0.00
ATOM    789  CA  ARG    91     -83.643  16.330 -53.881  1.00  0.00
ATOM    790  CB  ARG    91     -82.547  16.445 -54.954  1.00  0.00
ATOM    791  CG  ARG    91     -81.650  17.683 -54.804  1.00  0.00
ATOM    792  CD  ARG    91     -82.389  19.019 -54.977  1.00  0.00
ATOM    793  NE  ARG    91     -82.942  19.185 -56.337  1.00  0.00
ATOM    794  HE  ARG    91     -83.935  19.122 -56.398  1.00  0.00
ATOM    795  CZ  ARG    91     -82.273  19.424 -57.469  1.00  0.00
ATOM    796  NH1 ARG    91     -80.955  19.563 -57.511  1.00  0.00
ATOM    797 HH11 ARG    91     -80.430  19.485 -56.666  1.00  0.00
ATOM    798 HH12 ARG    91     -80.497  19.739 -58.380  1.00  0.00
ATOM    799  NH2 ARG    91     -82.934  19.518 -58.612  1.00  0.00
ATOM    800 HH21 ARG    91     -83.926  19.414 -58.635  1.00  0.00
ATOM    801 HH22 ARG    91     -82.429  19.696 -59.454  1.00  0.00
ATOM    802  C   ARG    91     -84.604  15.167 -54.188  1.00  0.00
ATOM    803  O   ARG    91     -84.223  14.121 -54.714  1.00  0.00
ATOM    804  N   VAL    92     -85.841  15.342 -53.731  1.00  0.00
ATOM    805  H   VAL    92     -86.039  16.066 -53.068  1.00  0.00
ATOM    806  CA  VAL    92     -86.938  14.375 -53.968  1.00  0.00
ATOM    807  CB  VAL    92     -88.077  14.540 -52.936  1.00  0.00
ATOM    808  CG1 VAL    92     -89.099  13.404 -53.052  1.00  0.00
ATOM    809  CG2 VAL    92     -87.567  14.576 -51.489  1.00  0.00
ATOM    810  C   VAL    92     -87.438  14.503 -55.424  1.00  0.00
ATOM    811  O   VAL    92     -88.365  15.252 -55.734  1.00  0.00
ATOM    812  N   SER    93     -86.721  13.811 -56.306  1.00  0.00
ATOM    813  H   SER    93     -85.898  13.315 -56.016  1.00  0.00
ATOM    814  CA  SER    93     -86.961  13.785 -57.766  1.00  0.00
ATOM    815  CB  SER    93     -85.768  13.134 -58.479  1.00  0.00
ATOM    816  OG  SER    93     -85.600  11.792 -58.012  1.00  0.00
ATOM    817  HG  SER    93     -86.485  11.315 -58.108  1.00  0.00
ATOM    818  C   SER    93     -88.270  13.089 -58.178  1.00  0.00
ATOM    819  O   SER    93     -88.362  11.861 -58.211  1.00  0.00
ATOM    820  N   ARG    94     -89.282  13.916 -58.422  1.00  0.00
ATOM    821  H   ARG    94     -89.216  14.892 -58.218  1.00  0.00
ATOM    822  CA  ARG    94     -90.616  13.469 -58.878  1.00  0.00
ATOM    823  CB  ARG    94     -91.672  13.922 -57.865  1.00  0.00
ATOM    824  CG  ARG    94     -91.539  13.189 -56.525  1.00  0.00
ATOM    825  CD  ARG    94     -92.159  13.988 -55.376  1.00  0.00
ATOM    826  NE  ARG    94     -91.357  15.204 -55.141  1.00  0.00
ATOM    827  HE  ARG    94     -90.369  15.061 -55.081  1.00  0.00
ATOM    828  CZ  ARG    94     -91.796  16.462 -55.088  1.00  0.00
ATOM    829  NH1 ARG    94     -93.076  16.781 -55.221  1.00  0.00
ATOM    830 HH11 ARG    94     -93.744  16.054 -55.366  1.00  0.00
ATOM    831 HH12 ARG    94     -93.361  17.736 -55.180  1.00  0.00
ATOM    832  NH2 ARG    94     -90.915  17.446 -55.004  1.00  0.00
ATOM    833 HH21 ARG    94     -89.938  17.237 -54.995  1.00  0.00
ATOM    834 HH22 ARG    94     -91.232  18.390 -54.955  1.00  0.00
ATOM    835  C   ARG    94     -90.964  14.039 -60.261  1.00  0.00
ATOM    836  O   ARG    94     -90.674  15.198 -60.557  1.00  0.00
ATOM    837  N   SER    95     -91.554  13.175 -61.087  1.00  0.00
ATOM    838  H   SER    95     -91.686  12.219 -60.821  1.00  0.00
ATOM    839  CA  SER    95     -92.034  13.485 -62.456  1.00  0.00
ATOM    840  CB  SER    95     -90.870  13.798 -63.408  1.00  0.00
ATOM    841  OG  SER    95     -91.375  14.252 -64.669  1.00  0.00
ATOM    842  HG  SER    95     -90.617  14.603 -65.222  1.00  0.00
ATOM    843  C   SER    95     -92.824  12.294 -63.025  1.00  0.00
ATOM    844  O   SER    95     -92.644  11.159 -62.583  1.00  0.00
ATOM    845  N   SER    96     -93.736  12.601 -63.944  1.00  0.00
ATOM    846  H   SER    96     -93.736  13.508 -64.369  1.00  0.00
ATOM    847  CA  SER    96     -94.592  11.598 -64.616  1.00  0.00
ATOM    848  CB  SER    96     -96.008  11.608 -64.025  1.00  0.00
ATOM    849  OG  SER    96     -96.787  10.556 -64.606  1.00  0.00
ATOM    850  HG  SER    96     -97.687  10.526 -64.167  1.00  0.00
ATOM    851  C   SER    96     -94.668  11.860 -66.126  1.00  0.00
ATOM    852  O   SER    96     -94.750  13.006 -66.566  1.00  0.00
ATOM    853  N   LEU    97     -94.718  10.767 -66.883  1.00  0.00
ATOM    854  H   LEU    97     -94.815   9.863 -66.469  1.00  0.00
ATOM    855  CA  LEU    97     -94.790  10.802 -68.356  1.00  0.00
ATOM    856  CB  LEU    97     -93.496  10.200 -68.935  1.00  0.00
ATOM    857  CG  LEU    97     -93.101  10.602 -70.371  1.00  0.00
ATOM    858  CD1 LEU    97     -94.072  10.094 -71.442  1.00  0.00
ATOM    859  CD2 LEU    97     -92.885  12.114 -70.490  1.00  0.00
ATOM    860  C   LEU    97     -96.047  10.046 -68.815  1.00  0.00
ATOM    861  O   LEU    97     -96.094   8.817 -68.810  1.00  0.00
ATOM    862  N   LYS    98     -97.089  10.828 -69.082  1.00  0.00
ATOM    863  H   LYS    98     -97.050  11.815 -68.934  1.00  0.00
ATOM    864  CA  LYS    98     -98.399  10.305 -69.522  1.00  0.00
ATOM    865  CB  LYS    98     -99.499  10.715 -68.533  1.00  0.00
ATOM    866  CG  LYS    98     -99.324  10.049 -67.161  1.00  0.00
ATOM    867  CD  LYS    98    -100.395  10.472 -66.148  1.00  0.00
ATOM    868  CE  LYS    98    -101.778   9.897 -66.470  1.00  0.00
ATOM    869  NZ  LYS    98    -102.775  10.337 -65.483  1.00  0.00
ATOM    870  HZ1 LYS    98    -103.667   9.952 -65.720  1.00  0.00
ATOM    871  HZ2 LYS    98    -102.509  10.022 -64.573  1.00  0.00
ATOM    872  HZ3 LYS    98    -102.833  11.335 -65.489  1.00  0.00
ATOM    873  C   LYS    98     -98.749  10.758 -70.955  1.00  0.00
ATOM    874  O   LYS    98     -99.085  11.928 -71.156  1.00  0.00
ATOM    875  N   PRO    99     -98.499   9.902 -71.958  1.00  0.00
ATOM    876  CA  PRO    99     -98.838  10.196 -73.365  1.00  0.00
ATOM    877  CB  PRO    99     -98.022   9.185 -74.174  1.00  0.00
ATOM    878  CG  PRO    99     -97.922   7.977 -73.242  1.00  0.00
ATOM    879  CD  PRO    99     -97.799   8.604 -71.852  1.00  0.00
ATOM    880  C   PRO    99    -100.345  10.079 -73.642  1.00  0.00
ATOM    881  O   PRO    99    -101.033   9.235 -73.071  1.00  0.00
ATOM    882  N   CYS   100    -100.825  10.961 -74.514  1.00  0.00
ATOM    883  H   CYS   100    -100.246  11.658 -74.934  1.00  0.00
ATOM    884  CA  CYS   100    -102.232  10.976 -74.964  1.00  0.00
ATOM    885  CB  CYS   100    -102.934  12.213 -74.392  1.00  0.00
ATOM    886  SG  CYS   100    -104.728  12.282 -74.757  1.00  0.00
ATOM    887  HG  CYS   100    -104.955  13.431 -74.127  1.00  0.00
ATOM    888  C   CYS   100    -102.317  10.975 -76.499  1.00  0.00
ATOM    889  O   CYS   100    -101.520  11.624 -77.175  1.00  0.00
ATOM    890  N   ALA   101    -103.296  10.230 -77.004  1.00  0.00
ATOM    891  H   ALA   101    -103.938   9.741 -76.414  1.00  0.00
ATOM    892  CA  ALA   101    -103.588  10.128 -78.449  1.00  0.00
ATOM    893  CB  ALA   101    -103.180   8.740 -78.956  1.00  0.00
ATOM    894  C   ALA   101    -105.078  10.372 -78.729  1.00  0.00
ATOM    895  O   ALA   101    -105.940   9.922 -77.975  1.00  0.00
ATOM    896  N   GLN   102    -105.339  11.073 -79.830  1.00  0.00
ATOM    897  H   GLN   102    -104.611  11.387 -80.436  1.00  0.00
ATOM    898  CA  GLN   102    -106.707  11.400 -80.281  1.00  0.00
ATOM    899  CB  GLN   102    -106.925  12.918 -80.154  1.00  0.00
ATOM    900  CG  GLN   102    -108.343  13.395 -80.511  1.00  0.00
ATOM    901  CD  GLN   102    -109.431  12.732 -79.659  1.00  0.00
ATOM    902  OE1 GLN   102    -109.410  12.722 -78.438  1.00  0.00
ATOM    903  NE2 GLN   102    -110.429  12.167 -80.303  1.00  0.00
ATOM    904 HE21 GLN   102    -110.496  12.163 -81.306  1.00  0.00
ATOM    905 HE22 GLN   102    -111.161  11.802 -79.733  1.00  0.00
ATOM    906  C   GLN   102    -106.947  10.915 -81.720  1.00  0.00
ATOM    907  O   GLN   102    -106.069  11.004 -82.577  1.00  0.00
ATOM    908  N   ALA   103    -108.175  10.458 -81.952  1.00  0.00
ATOM    909  H   ALA   103    -108.852  10.411 -81.217  1.00  0.00
ATOM    910  CA  ALA   103    -108.643  10.004 -83.277  1.00  0.00
ATOM    911  CB  ALA   103    -109.168   8.570 -83.163  1.00  0.00
ATOM    912  C   ALA   103    -109.745  10.922 -83.832  1.00  0.00
ATOM    913  O   ALA   103    -110.550  11.472 -83.078  1.00  0.00
ATOM    914  N   ALA   104    -109.689  11.137 -85.144  1.00  0.00
ATOM    915  H   ALA   104    -108.975  10.729 -85.712  1.00  0.00
ATOM    916  CA  ALA   104    -110.679  11.944 -85.887  1.00  0.00
ATOM    917  CB  ALA   104    -110.049  13.280 -86.294  1.00  0.00
ATOM    918  C   ALA   104    -111.179  11.202 -87.137  1.00  0.00
ATOM    919  O   ALA   104    -110.420  10.484 -87.788  1.00  0.00
ATOM    920  N   THR   105    -112.471  11.357 -87.412  1.00  0.00
ATOM    921  H   THR   105    -113.092  11.852 -86.805  1.00  0.00
ATOM    922  CA  THR   105    -113.136  10.760 -88.592  1.00  0.00
ATOM    923  CB  THR   105    -114.207   9.736 -88.183  1.00  0.00
ATOM    924  OG1 THR   105    -115.087  10.299 -87.204  1.00  0.00
ATOM    925  HG1 THR   105    -115.802   9.637 -86.973  1.00  0.00
ATOM    926  CG2 THR   105    -113.582   8.425 -87.696  1.00  0.00
ATOM    927  C   THR   105    -113.778  11.825 -89.490  1.00  0.00
ATOM    928  O   THR   105    -114.300  12.835 -89.019  1.00  0.00
ATOM    929  N   LEU   106    -113.705  11.572 -90.794  1.00  0.00
ATOM    930  H   LEU   106    -113.211  10.780 -91.148  1.00  0.00
ATOM    931  CA  LEU   106    -114.274  12.468 -91.822  1.00  0.00
ATOM    932  CB  LEU   106    -113.164  13.011 -92.734  1.00  0.00
ATOM    933  CG  LEU   106    -112.136  13.889 -92.006  1.00  0.00
ATOM    934  CD1 LEU   106    -110.953  14.168 -92.935  1.00  0.00
ATOM    935  CD2 LEU   106    -112.750  15.216 -91.545  1.00  0.00
ATOM    936  C   LEU   106    -115.365  11.761 -92.640  1.00  0.00
ATOM    937  O   LEU   106    -115.085  10.934 -93.506  1.00  0.00
ATOM    938  N   ALA   107    -116.604  12.015 -92.232  1.00  0.00
ATOM    939  H   ALA   107    -116.786  12.619 -91.456  1.00  0.00
ATOM    940  CA  ALA   107    -117.801  11.418 -92.859  1.00  0.00
ATOM    941  CB  ALA   107    -118.573  10.600 -91.817  1.00  0.00
ATOM    942  C   ALA   107    -118.700  12.480 -93.512  1.00  0.00
ATOM    943  O   ALA   107    -119.357  13.271 -92.836  1.00  0.00
ATOM    944  N   ALA   108    -118.535  12.595 -94.827  1.00  0.00
ATOM    945  H   ALA   108    -117.879  12.026 -95.323  1.00  0.00
ATOM    946  CA  ALA   108    -119.320  13.519 -95.670  1.00  0.00
ATOM    947  CB  ALA   108    -118.403  14.623 -96.207  1.00  0.00
ATOM    948  C   ALA   108    -119.993  12.781 -96.838  1.00  0.00
ATOM    949  O   ALA   108    -119.393  11.905 -97.460  1.00  0.00
ATOM    950  N   TYR   109    -121.244  13.155 -97.098  1.00  0.00
ATOM    951  H   TYR   109    -121.709  13.849 -96.550  1.00  0.00
ATOM    952  CA  TYR   109    -122.048  12.573 -98.191  1.00  0.00
ATOM    953  CB  TYR   109    -123.173  11.716 -97.583  1.00  0.00
ATOM    954  CG  TYR   109    -124.058  11.081 -98.661  1.00  0.00
ATOM    955  CD1 TYR   109    -123.539  10.044 -99.454  1.00  0.00
ATOM    956  HD1 TYR   109    -122.733   9.415 -99.077  1.00  0.00
ATOM    957  CD2 TYR   109    -125.174  11.802 -99.110  1.00  0.00
ATOM    958  HD2 TYR   109    -125.649  12.538 -98.462  1.00  0.00
ATOM    959  CE1 TYR   109    -124.066   9.806-100.732  1.00  0.00
ATOM    960  HE1 TYR   109    -123.657   9.014-101.357  1.00  0.00
ATOM    961  CE2 TYR   109    -125.699  11.559-100.385  1.00  0.00
ATOM    962  HE2 TYR   109    -126.582  12.099-100.724  1.00  0.00
ATOM    963  CZ  TYR   109    -125.114  10.597-101.214  1.00  0.00
ATOM    964  OH  TYR   109    -125.335  10.665-102.549  1.00  0.00
ATOM    965  HH  TYR   109    -125.471  11.637-102.781  1.00  0.00
ATOM    966  C   TYR   109    -122.589  13.653 -99.156  1.00  0.00
ATOM    967  O   TYR   109    -123.184  14.629 -98.691  1.00  0.00
ATOM    968  N   PRO   110    -122.390  13.483-100.474  1.00  0.00
ATOM    969  CA  PRO   110    -122.919  14.402-101.504  1.00  0.00
ATOM    970  CB  PRO   110    -122.114  14.080-102.767  1.00  0.00
ATOM    971  CG  PRO   110    -121.756  12.604-102.594  1.00  0.00
ATOM    972  CD  PRO   110    -121.500  12.477-101.092  1.00  0.00
ATOM    973  C   PRO   110    -124.442  14.297-101.706  1.00  0.00
ATOM    974  O   PRO   110    -124.952  13.487-102.483  1.00  0.00
ATOM    975  N   ALA   111    -125.149  15.136-100.955  1.00  0.00
ATOM    976  H   ALA   111    -124.708  15.735-100.286  1.00  0.00
ATOM    977  CA  ALA   111    -126.623  15.221-100.993  1.00  0.00
ATOM    978  CB  ALA   111    -127.177  15.009 -99.581  1.00  0.00
ATOM    979  C   ALA   111    -127.113  16.571-101.541  1.00  0.00
ATOM    980  O   ALA   111    -126.536  17.621-101.264  1.00  0.00
ATOM    981  N   GLU   112    -128.169  16.488-102.347  1.00  0.00
ATOM    982  H   GLU   112    -128.611  15.612-102.534  1.00  0.00
ATOM    983  CA  GLU   112    -128.844  17.658-102.949  1.00  0.00
ATOM    984  CB  GLU   112    -128.378  17.894-104.396  1.00  0.00
ATOM    985  CG  GLU   112    -128.637  16.722-105.354  1.00  0.00
ATOM    986  CD  GLU   112    -128.337  17.115-106.802  1.00  0.00
ATOM    987  OE1 GLU   112    -127.183  16.893-107.225  1.00  0.00
ATOM    988  OE2 GLU   112    -129.276  17.626-107.450  1.00  0.00
ATOM    989  C   GLU   112    -130.374  17.517-102.894  1.00  0.00
ATOM    990  O   GLU   112    -130.897  16.406-102.958  1.00  0.00
ATOM    991  N   THR   113    -131.054  18.655-102.775  1.00  0.00
ATOM    992  H   THR   113    -130.614  19.499-102.468  1.00  0.00
ATOM    993  CA  THR   113    -132.534  18.716-102.805  1.00  0.00
ATOM    994  CB  THR   113    -133.093  19.340-101.515  1.00  0.00
ATOM    995  OG1 THR   113    -132.490  20.623-101.305  1.00  0.00
ATOM    996  HG1 THR   113    -132.769  21.223-102.066  1.00  0.00
ATOM    997  CG2 THR   113    -132.918  18.420-100.302  1.00  0.00
ATOM    998  C   THR   113    -133.062  19.492-104.030  1.00  0.00
ATOM    999  O   THR   113    -133.091  20.727-103.998  1.00  0.00
ATOM   1000  N   PRO   114    -133.359  18.795-105.140  1.00  0.00
ATOM   1001  CA  PRO   114    -134.000  19.406-106.324  1.00  0.00
ATOM   1002  CB  PRO   114    -134.108  18.268-107.341  1.00  0.00
ATOM   1003  CG  PRO   114    -132.921  17.376-106.987  1.00  0.00
ATOM   1004  CD  PRO   114    -132.893  17.431-105.459  1.00  0.00
ATOM   1005  C   PRO   114    -135.397  19.940-105.974  1.00  0.00
ATOM   1006  O   PRO   114    -136.084  19.386-105.117  1.00  0.00
ATOM   1007  N   THR   115    -135.761  21.041-106.628  1.00  0.00
ATOM   1008  H   THR   115    -135.150  21.491-107.280  1.00  0.00
ATOM   1009  CA  THR   115    -137.064  21.727-106.452  1.00  0.00
ATOM   1010  CB  THR   115    -137.220  22.330-105.037  1.00  0.00
ATOM   1011  OG1 THR   115    -138.539  22.868-104.890  1.00  0.00
ATOM   1012  HG1 THR   115    -138.693  23.100-103.927  1.00  0.00
ATOM   1013  CG2 THR   115    -136.157  23.376-104.673  1.00  0.00
ATOM   1014  C   THR   115    -137.289  22.787-107.545  1.00  0.00
ATOM   1015  O   THR   115    -136.331  23.288-108.136  1.00  0.00
ATOM   1016  N   ALA   116    -138.565  23.058-107.814  1.00  0.00
ATOM   1017  H   ALA   116    -139.285  22.723-107.204  1.00  0.00
ATOM   1018  CA  ALA   116    -139.034  23.991-108.862  1.00  0.00
ATOM   1019  CB  ALA   116    -139.005  23.302-110.232  1.00  0.00
ATOM   1020  C   ALA   116    -140.466  24.470-108.570  1.00  0.00
ATOM   1021  O   ALA   116    -141.259  23.744-107.970  1.00  0.00
ATOM   1022  N   GLY   117    -140.738  25.711-108.971  1.00  0.00
ATOM   1023  H   GLY   117    -140.029  26.300-109.357  1.00  0.00
ATOM   1024  CA  GLY   117    -142.056  26.361-108.813  1.00  0.00
ATOM   1025  C   GLY   117    -142.092  27.752-109.463  1.00  0.00
ATOM   1026  O   GLY   117    -141.055  28.377-109.677  1.00  0.00
ATOM   1027  N   GLU   118    -143.296  28.152-109.866  1.00  0.00
ATOM   1028  H   GLU   118    -144.112  27.599-109.702  1.00  0.00
ATOM   1029  CA  GLU   118    -143.545  29.465-110.499  1.00  0.00
ATOM   1030  CB  GLU   118    -143.951  29.293-111.969  1.00  0.00
ATOM   1031  CG  GLU   118    -142.794  28.786-112.841  1.00  0.00
ATOM   1032  CD  GLU   118    -143.189  28.600-114.310  1.00  0.00
ATOM   1033  OE1 GLU   118    -143.837  29.515-114.865  1.00  0.00
ATOM   1034  OE2 GLU   118    -142.781  27.558-114.866  1.00  0.00
ATOM   1035  C   GLU   118    -144.633  30.256-109.759  1.00  0.00
ATOM   1036  O   GLU   118    -145.685  29.717-109.413  1.00  0.00
ATOM   1037  N   GLU   119    -144.363  31.545-109.569  1.00  0.00
ATOM   1038  H   GLU   119    -143.502  31.948-109.876  1.00  0.00
ATOM   1039  CA  GLU   119    -145.286  32.478-108.892  1.00  0.00
ATOM   1040  CB  GLU   119    -144.482  33.670-108.355  1.00  0.00
ATOM   1041  CG  GLU   119    -145.313  34.584-107.444  1.00  0.00
ATOM   1042  CD  GLU   119    -144.532  35.804-106.940  1.00  0.00
ATOM   1043  OE1 GLU   119    -143.356  35.627-106.546  1.00  0.00
ATOM   1044  OE2 GLU   119    -145.155  36.886-106.896  1.00  0.00
ATOM   1045  C   GLU   119    -146.426  32.918-109.832  1.00  0.00
ATOM   1046  O   GLU   119    -146.297  33.867-110.604  1.00  0.00
ATOM   1047  N   TYR   120    -147.494  32.126-109.812  1.00  0.00
ATOM   1048  H   TYR   120    -147.465  31.235-109.357  1.00  0.00
ATOM   1049  CA  TYR   120    -148.728  32.407-110.573  1.00  0.00
ATOM   1050  CB  TYR   120    -149.661  31.186-110.484  1.00  0.00
ATOM   1051  CG  TYR   120    -150.992  31.425-111.207  1.00  0.00
ATOM   1052  CD1 TYR   120    -151.027  31.420-112.611  1.00  0.00
ATOM   1053  HD1 TYR   120    -150.298  30.839-113.177  1.00  0.00
ATOM   1054  CD2 TYR   120    -152.014  32.071-110.496  1.00  0.00
ATOM   1055  HD2 TYR   120    -152.042  32.017-109.409  1.00  0.00
ATOM   1056  CE1 TYR   120    -152.011  32.152-113.292  1.00  0.00
ATOM   1057  HE1 TYR   120    -152.032  32.166-114.381  1.00  0.00
ATOM   1058  CE2 TYR   120    -152.994  32.800-111.178  1.00  0.00
ATOM   1059  HE2 TYR   120    -153.783  33.302-110.618  1.00  0.00
ATOM   1060  CZ  TYR   120    -152.964  32.881-112.573  1.00  0.00
ATOM   1061  OH  TYR   120    -153.626  33.895-113.182  1.00  0.00
ATOM   1062  HH  TYR   120    -153.698  34.647-112.513  1.00  0.00
ATOM   1063  C   TYR   120    -149.415  33.719-110.119  1.00  0.00
ATOM   1064  O   TYR   120    -149.658  33.894-108.921  1.00  0.00
ATOM   1065  N   PRO   121    -149.732  34.623-111.062  1.00  0.00
ATOM   1066  CA  PRO   121    -150.402  35.907-110.769  1.00  0.00
ATOM   1067  CB  PRO   121    -150.183  36.759-112.022  1.00  0.00
ATOM   1068  CG  PRO   121    -150.090  35.725-113.142  1.00  0.00
ATOM   1069  CD  PRO   121    -149.341  34.565-112.486  1.00  0.00
ATOM   1070  C   PRO   121    -151.883  35.797-110.360  1.00  0.00
ATOM   1071  O   PRO   121    -152.796  35.760-111.187  1.00  0.00
ATOM   1072  N   SER   122    -152.074  35.718-109.047  1.00  0.00
ATOM   1073  H   SER   122    -151.314  35.505-108.432  1.00  0.00
ATOM   1074  CA  SER   122    -153.408  35.760-108.406  1.00  0.00
ATOM   1075  CB  SER   122    -153.565  34.649-107.362  1.00  0.00
ATOM   1076  OG  SER   122    -153.615  33.369-107.991  1.00  0.00
ATOM   1077  HG  SER   122    -153.759  32.663-107.295  1.00  0.00
ATOM   1078  C   SER   122    -153.641  37.095-107.689  1.00  0.00
ATOM   1079  O   SER   122    -152.756  37.610-107.006  1.00  0.00
ATOM   1080  N   ARG   123    -154.877  37.578-107.785  1.00  0.00
ATOM   1081  H   ARG   123    -155.590  37.100-108.296  1.00  0.00
ATOM   1082  CA  ARG   123    -155.304  38.834-107.133  1.00  0.00
ATOM   1083  CB  ARG   123    -155.753  39.873-108.177  1.00  0.00
ATOM   1084  CG  ARG   123    -157.022  39.483-108.943  1.00  0.00
ATOM   1085  CD  ARG   123    -157.622  40.684-109.672  1.00  0.00
ATOM   1086  NE  ARG   123    -158.997  40.334-110.064  1.00  0.00
ATOM   1087  HE  ARG   123    -159.580  40.009-109.314  1.00  0.00
ATOM   1088  CZ  ARG   123    -159.521  40.371-111.291  1.00  0.00
ATOM   1089  NH1 ARG   123    -158.829  40.754-112.355  1.00  0.00
ATOM   1090 HH11 ARG   123    -157.876  41.026-112.243  1.00  0.00
ATOM   1091 HH12 ARG   123    -159.260  40.766-113.254  1.00  0.00
ATOM   1092  NH2 ARG   123    -160.777  39.992-111.470  1.00  0.00
ATOM   1093 HH21 ARG   123    -161.317  39.679-110.691  1.00  0.00
ATOM   1094 HH22 ARG   123    -161.175  40.019-112.383  1.00  0.00
ATOM   1095  C   ARG   123    -156.418  38.597-106.090  1.00  0.00
ATOM   1096  O   ARG   123    -157.248  37.707-106.289  1.00  0.00
ATOM   1097  N   PRO   124    -156.455  39.396-105.011  1.00  0.00
ATOM   1098  CA  PRO   124    -157.576  39.390-104.047  1.00  0.00
ATOM   1099  CB  PRO   124    -157.180  40.412-102.980  1.00  0.00
ATOM   1100  CG  PRO   124    -155.656  40.325-102.977  1.00  0.00
ATOM   1101  CD  PRO   124    -155.310  40.147-104.457  1.00  0.00
ATOM   1102  C   PRO   124    -158.922  39.763-104.691  1.00  0.00
ATOM   1103  O   PRO   124    -159.834  38.940-104.679  1.00  0.00
ATOM   1104  N   THR   125    -158.897  40.815-105.519  1.00  0.00
ATOM   1105  H   THR   125    -158.025  41.222-105.780  1.00  0.00
ATOM   1106  CA  THR   125    -160.073  41.469-106.155  1.00  0.00
ATOM   1107  CB  THR   125    -161.013  40.497-106.901  1.00  0.00
ATOM   1108  OG1 THR   125    -160.260  39.449-107.517  1.00  0.00
ATOM   1109  HG1 THR   125    -160.015  38.792-106.788  1.00  0.00
ATOM   1110  CG2 THR   125    -161.833  41.216-107.978  1.00  0.00
ATOM   1111  C   THR   125    -160.896  42.238-105.104  1.00  0.00
ATOM   1112  O   THR   125    -161.054  41.798-103.967  1.00  0.00
ATOM   1113  N   GLU   126    -161.370  43.417-105.502  1.00  0.00
ATOM   1114  H   GLU   126    -161.292  43.727-106.449  1.00  0.00
ATOM   1115  CA  GLU   126    -162.164  44.303-104.626  1.00  0.00
ATOM   1116  CB  GLU   126    -161.289  45.500-104.214  1.00  0.00
ATOM   1117  CG  GLU   126    -161.916  46.423-103.158  1.00  0.00
ATOM   1118  CD  GLU   126    -162.220  45.698-101.843  1.00  0.00
ATOM   1119  OE1 GLU   126    -161.348  45.747-100.949  1.00  0.00
ATOM   1120  OE2 GLU   126    -163.320  45.105-101.771  1.00  0.00
ATOM   1121  C   GLU   126    -163.462  44.757-105.316  1.00  0.00
ATOM   1122  O   GLU   126    -163.485  44.988-106.524  1.00  0.00
ATOM   1123  N   PHE   127    -164.506  44.895-104.503  1.00  0.00
ATOM   1124  H   PHE   127    -164.434  44.702-103.522  1.00  0.00
ATOM   1125  CA  PHE   127    -165.823  45.407-104.928  1.00  0.00
ATOM   1126  CB  PHE   127    -166.885  44.332-104.657  1.00  0.00
ATOM   1127  CG  PHE   127    -168.268  44.732-105.186  1.00  0.00
ATOM   1128  CD1 PHE   127    -168.575  44.559-106.544  1.00  0.00
ATOM   1129  HD1 PHE   127    -167.877  44.044-107.205  1.00  0.00
ATOM   1130  CD2 PHE   127    -169.191  45.361-104.336  1.00  0.00
ATOM   1131  HD2 PHE   127    -168.968  45.487-103.276  1.00  0.00
ATOM   1132  CE1 PHE   127    -169.791  45.033-107.054  1.00  0.00
ATOM   1133  HE1 PHE   127    -170.027  44.902-108.110  1.00  0.00
ATOM   1134  CE2 PHE   127    -170.406  45.834-104.848  1.00  0.00
ATOM   1135  HE2 PHE   127    -171.107  46.354-104.198  1.00  0.00
ATOM   1136  CZ  PHE   127    -170.704  45.674-106.207  1.00  0.00
ATOM   1137  HZ  PHE   127    -171.635  46.071-106.610  1.00  0.00
ATOM   1138  C   PHE   127    -166.153  46.715-104.186  1.00  0.00
ATOM   1139  O   PHE   127    -165.747  46.912-103.040  1.00  0.00
ATOM   1140  N   ALA   128    -166.917  47.571-104.860  1.00  0.00
ATOM   1141  H   ALA   128    -167.330  47.324-105.736  1.00  0.00
ATOM   1142  CA  ALA   128    -167.326  48.887-104.330  1.00  0.00
ATOM   1143  CB  ALA   128    -166.752  49.999-105.215  1.00  0.00
ATOM   1144  C   ALA   128    -168.854  49.011-104.236  1.00  0.00
ATOM   1145  O   ALA   128    -169.571  48.832-105.220  1.00  0.00
ATOM   1146  N   PHE   129    -169.316  49.238-103.010  1.00  0.00
ATOM   1147  H   PHE   129    -168.701  49.348-102.231  1.00  0.00
ATOM   1148  CA  PHE   129    -170.750  49.399-102.698  1.00  0.00
ATOM   1149  CB  PHE   129    -171.214  48.212-101.839  1.00  0.00
ATOM   1150  CG  PHE   129    -172.694  48.304-101.443  1.00  0.00
ATOM   1151  CD1 PHE   129    -173.695  47.934-102.353  1.00  0.00
ATOM   1152  HD1 PHE   129    -173.430  47.478-103.308  1.00  0.00
ATOM   1153  CD2 PHE   129    -173.049  48.847-100.198  1.00  0.00
ATOM   1154  HD2 PHE   129    -172.278  49.139 -99.485  1.00  0.00
ATOM   1155  CE1 PHE   129    -175.044  48.125-102.028  1.00  0.00
ATOM   1156  HE1 PHE   129    -175.821  47.844-102.738  1.00  0.00
ATOM   1157  CE2 PHE   129    -174.399  49.031 -99.871  1.00  0.00
ATOM   1158  HE2 PHE   129    -174.674  49.426 -98.894  1.00  0.00
ATOM   1159  CZ  PHE   129    -175.396  48.675-100.788  1.00  0.00
ATOM   1160  HZ  PHE   129    -176.446  48.823-100.537  1.00  0.00
ATOM   1161  C   PHE   129    -171.040  50.732-101.988  1.00  0.00
ATOM   1162  O   PHE   129    -170.283  51.168-101.122  1.00  0.00
ATOM   1163  N   TYR   130    -172.194  51.296-102.334  1.00  0.00
ATOM   1164  H   TYR   130    -172.784  50.887-103.028  1.00  0.00
ATOM   1165  CA  TYR   130    -172.737  52.505-101.687  1.00  0.00
ATOM   1166  CB  TYR   130    -172.736  53.676-102.681  1.00  0.00
ATOM   1167  CG  TYR   130    -173.245  54.969-102.031  1.00  0.00
ATOM   1168  CD1 TYR   130    -172.378  55.741-101.242  1.00  0.00
ATOM   1169  HD1 TYR   130    -171.306  55.539-101.241  1.00  0.00
ATOM   1170  CD2 TYR   130    -174.616  55.268-102.056  1.00  0.00
ATOM   1171  HD2 TYR   130    -175.290  54.705-102.703  1.00  0.00
ATOM   1172  CE1 TYR   130    -172.888  56.780-100.452  1.00  0.00
ATOM   1173  HE1 TYR   130    -172.221  57.378 -99.834  1.00  0.00
ATOM   1174  CE2 TYR   130    -175.124  56.305-101.262  1.00  0.00
ATOM   1175  HE2 TYR   130    -176.193  56.508-101.256  1.00  0.00
ATOM   1176  CZ  TYR   130    -174.260  57.054-100.453  1.00  0.00
ATOM   1177  OH  TYR   130    -174.752  58.023 -99.640  1.00  0.00
ATOM   1178  HH  TYR   130    -175.750  57.997 -99.670  1.00  0.00
ATOM   1179  C   TYR   130    -174.159  52.237-101.150  1.00  0.00
ATOM   1180  O   TYR   130    -174.994  51.719-101.896  1.00  0.00
ATOM   1181  N   PRO   131    -174.422  52.574 -99.876  1.00  0.00
ATOM   1182  CA  PRO   131    -175.773  52.484 -99.280  1.00  0.00
ATOM   1183  CB  PRO   131    -175.562  52.722 -97.781  1.00  0.00
ATOM   1184  CG  PRO   131    -174.121  52.274 -97.549  1.00  0.00
ATOM   1185  CD  PRO   131    -173.407  52.739 -98.818  1.00  0.00
ATOM   1186  C   PRO   131    -176.748  53.510 -99.887  1.00  0.00
ATOM   1187  O   PRO   131    -176.887  54.641 -99.419  1.00  0.00
ATOM   1188  N   GLY   132    -177.351  53.105-101.003  1.00  0.00
ATOM   1189  H   GLY   132    -177.036  52.284-101.483  1.00  0.00
ATOM   1190  CA  GLY   132    -178.387  53.881-101.718  1.00  0.00
ATOM   1191  C   GLY   132    -179.725  53.899-100.964  1.00  0.00
ATOM   1192  O   GLY   132    -180.621  53.112-101.260  1.00  0.00
ATOM   1193  N   TYR   133    -179.815  54.801 -99.991  1.00  0.00
ATOM   1194  H   TYR   133    -179.018  55.331 -99.700  1.00  0.00
ATOM   1195  CA  TYR   133    -181.025  54.974 -99.164  1.00  0.00
ATOM   1196  CB  TYR   133    -180.657  54.729 -97.694  1.00  0.00
ATOM   1197  CG  TYR   133    -181.903  54.619 -96.808  1.00  0.00
ATOM   1198  CD1 TYR   133    -182.563  53.388 -96.678  1.00  0.00
ATOM   1199  HD1 TYR   133    -182.141  52.486 -97.123  1.00  0.00
ATOM   1200  CD2 TYR   133    -182.453  55.770 -96.225  1.00  0.00
ATOM   1201  HD2 TYR   133    -181.949  56.733 -96.323  1.00  0.00
ATOM   1202  CE1 TYR   133    -183.778  53.315 -95.983  1.00  0.00
ATOM   1203  HE1 TYR   133    -184.297  52.363 -95.882  1.00  0.00
ATOM   1204  CE2 TYR   133    -183.671  55.696 -95.536  1.00  0.00
ATOM   1205  HE2 TYR   133    -184.123  56.607 -95.147  1.00  0.00
ATOM   1206  CZ  TYR   133    -184.333  54.468 -95.417  1.00  0.00
ATOM   1207  OH  TYR   133    -185.519  54.392 -94.760  1.00  0.00
ATOM   1208  HH  TYR   133    -185.776  55.307 -94.457  1.00  0.00
ATOM   1209  C   TYR   133    -181.658  56.368 -99.363  1.00  0.00
ATOM   1210  O   TYR   133    -180.938  57.369 -99.323  1.00  0.00
ATOM   1211  N   PRO   134    -182.977  56.429 -99.615  1.00  0.00
ATOM   1212  CA  PRO   134    -183.714  57.696 -99.816  1.00  0.00
ATOM   1213  CB  PRO   134    -185.148  57.271-100.139  1.00  0.00
ATOM   1214  CG  PRO   134    -184.968  55.904-100.793  1.00  0.00
ATOM   1215  CD  PRO   134    -183.832  55.281 -99.981  1.00  0.00
ATOM   1216  C   PRO   134    -183.710  58.607 -98.580  1.00  0.00
ATOM   1217  O   PRO   134    -183.827  58.143 -97.447  1.00  0.00
ATOM   1218  N   GLY   135    -183.657  59.908 -98.857  1.00  0.00
ATOM   1219  H   GLY   135    -183.467  60.236 -99.782  1.00  0.00
ATOM   1220  CA  GLY   135    -183.734  60.981 -97.843  1.00  0.00
ATOM   1221  C   GLY   135    -183.780  62.366 -98.505  1.00  0.00
ATOM   1222  O   GLY   135    -183.254  62.547 -99.603  1.00  0.00
ATOM   1223  N   THR   136    -184.515  63.274 -97.862  1.00  0.00
ATOM   1224  H   THR   136    -185.000  63.043 -97.018  1.00  0.00
ATOM   1225  CA  THR   136    -184.713  64.679 -98.300  1.00  0.00
ATOM   1226  CB  THR   136    -185.367  64.777 -99.699  1.00  0.00
ATOM   1227  OG1 THR   136    -185.367  66.141-100.133  1.00  0.00
ATOM   1228  HG1 THR   136    -185.695  66.189-101.079  1.00  0.00
ATOM   1229  CG2 THR   136    -186.777  64.175 -99.782  1.00  0.00
ATOM   1230  C   THR   136    -185.507  65.489 -97.256  1.00  0.00
ATOM   1231  O   THR   136    -186.171  64.916 -96.391  1.00  0.00
ATOM   1232  N   TYR   137    -185.389  66.810 -97.353  1.00  0.00
ATOM   1233  H   TYR   137    -184.984  67.209 -98.178  1.00  0.00
ATOM   1234  CA  TYR   137    -186.072  67.774 -96.466  1.00  0.00
ATOM   1235  CB  TYR   137    -185.020  68.544 -95.649  1.00  0.00
ATOM   1236  CG  TYR   137    -185.561  69.686 -94.769  1.00  0.00
ATOM   1237  CD1 TYR   137    -186.720  69.536 -93.988  1.00  0.00
ATOM   1238  HD1 TYR   137    -187.144  68.546 -93.818  1.00  0.00
ATOM   1239  CD2 TYR   137    -184.956  70.949 -94.864  1.00  0.00
ATOM   1240  HD2 TYR   137    -184.052  71.079 -95.460  1.00  0.00
ATOM   1241  CE1 TYR   137    -187.283  70.647 -93.341  1.00  0.00
ATOM   1242  HE1 TYR   137    -188.220  70.545 -92.795  1.00  0.00
ATOM   1243  CE2 TYR   137    -185.510  72.053 -94.201  1.00  0.00
ATOM   1244  HE2 TYR   137    -185.040  73.031 -94.297  1.00  0.00
ATOM   1245  CZ  TYR   137    -186.679  71.905 -93.444  1.00  0.00
ATOM   1246  OH  TYR   137    -187.297  73.002 -92.931  1.00  0.00
ATOM   1247  HH  TYR   137    -186.605  73.700 -92.736  1.00  0.00
ATOM   1248  C   TYR   137    -186.939  68.743 -97.286  1.00  0.00
ATOM   1249  O   TYR   137    -186.522  69.254 -98.323  1.00  0.00
ATOM   1250  N   GLN   138    -188.116  69.020 -96.733  1.00  0.00
ATOM   1251  H   GLN   138    -188.440  68.522 -95.931  1.00  0.00
ATOM   1252  CA  GLN   138    -189.055  70.027 -97.263  1.00  0.00
ATOM   1253  CB  GLN   138    -190.476  69.455 -97.416  1.00  0.00
ATOM   1254  CG  GLN   138    -191.054  68.791 -96.158  1.00  0.00
ATOM   1255  CD  GLN   138    -192.510  68.372 -96.368  1.00  0.00
ATOM   1256  OE1 GLN   138    -192.825  67.281 -96.817  1.00  0.00
ATOM   1257  NE2 GLN   138    -193.430  69.249 -96.031  1.00  0.00
ATOM   1258 HE21 GLN   138    -193.180  70.137 -95.659  1.00  0.00
ATOM   1259 HE22 GLN   138    -194.376  68.972 -96.171  1.00  0.00
ATOM   1260  C   GLN   138    -189.010  71.315 -96.411  1.00  0.00
ATOM   1261  O   GLN   138    -189.551  71.338 -95.302  1.00  0.00
ATOM   1262  N   PRO   139    -188.286  72.342 -96.885  1.00  0.00
ATOM   1263  CA  PRO   139    -188.012  73.567 -96.112  1.00  0.00
ATOM   1264  CB  PRO   139    -187.082  74.401 -96.997  1.00  0.00
ATOM   1265  CG  PRO   139    -187.452  73.964 -98.414  1.00  0.00
ATOM   1266  CD  PRO   139    -187.762  72.474 -98.260  1.00  0.00
ATOM   1267  C   PRO   139    -189.272  74.330 -95.684  1.00  0.00
ATOM   1268  O   PRO   139    -190.090  74.736 -96.508  1.00  0.00
ATOM   1269  N   MET   140    -189.427  74.425 -94.368  1.00  0.00
ATOM   1270  H   MET   140    -188.845  73.902 -93.736  1.00  0.00
ATOM   1271  CA  MET   140    -190.534  75.173 -93.742  1.00  0.00
ATOM   1272  CB  MET   140    -191.146  74.319 -92.622  1.00  0.00
ATOM   1273  CG  MET   140    -192.497  74.839 -92.109  1.00  0.00
ATOM   1274  SD  MET   140    -192.416  76.367 -91.101  1.00  0.00
ATOM   1275  CE  MET   140    -194.150  76.739 -90.956  1.00  0.00
ATOM   1276  C   MET   140    -190.034  76.526 -93.211  1.00  0.00
ATOM   1277  O   MET   140    -189.078  76.606 -92.440  1.00  0.00
ATOM   1278  N   ALA   141    -190.703  77.572 -93.688  1.00  0.00
ATOM   1279  H   ALA   141    -191.438  77.453 -94.355  1.00  0.00
ATOM   1280  CA  ALA   141    -190.476  78.968 -93.264  1.00  0.00
ATOM   1281  CB  ALA   141    -189.894  79.764 -94.436  1.00  0.00
ATOM   1282  C   ALA   141    -191.786  79.617 -92.788  1.00  0.00
ATOM   1283  O   ALA   141    -192.864  79.294 -93.286  1.00  0.00
ATOM   1284  N   SER   142    -191.660  80.498 -91.798  1.00  0.00
ATOM   1285  H   SER   142    -190.765  80.750 -91.432  1.00  0.00
ATOM   1286  CA  SER   142    -192.799  81.255 -91.233  1.00  0.00
ATOM   1287  CB  SER   142    -193.103  80.785 -89.805  1.00  0.00
ATOM   1288  OG  SER   142    -194.282  81.433 -89.317  1.00  0.00
ATOM   1289  HG  SER   142    -194.543  81.030 -88.437  1.00  0.00
ATOM   1290  C   SER   142    -192.518  82.766 -91.236  1.00  0.00
ATOM   1291  O   SER   142    -191.391  83.197 -90.993  1.00  0.00
ATOM   1292  N   TYR   143    -193.587  83.538 -91.410  1.00  0.00
ATOM   1293  H   TYR   143    -194.507  83.149 -91.375  1.00  0.00
ATOM   1294  CA  TYR   143    -193.521  85.009 -91.511  1.00  0.00
ATOM   1295  CB  TYR   143    -194.047  85.441 -92.888  1.00  0.00
ATOM   1296  CG  TYR   143    -193.945  86.954 -93.116  1.00  0.00
ATOM   1297  CD1 TYR   143    -192.737  87.525 -93.542  1.00  0.00
ATOM   1298  HD1 TYR   143    -191.861  86.899 -93.712  1.00  0.00
ATOM   1299  CD2 TYR   143    -195.072  87.768 -92.922  1.00  0.00
ATOM   1300  HD2 TYR   143    -196.006  87.336 -92.558  1.00  0.00
ATOM   1301  CE1 TYR   143    -192.654  88.908 -93.758  1.00  0.00
ATOM   1302  HE1 TYR   143    -191.719  89.356 -94.092  1.00  0.00
ATOM   1303  CE2 TYR   143    -194.989  89.148 -93.152  1.00  0.00
ATOM   1304  HE2 TYR   143    -195.884  89.763 -93.068  1.00  0.00
ATOM   1305  CZ  TYR   143    -193.775  89.720 -93.554  1.00  0.00
ATOM   1306  OH  TYR   143    -193.648  91.068 -93.650  1.00  0.00
ATOM   1307  HH  TYR   143    -194.491  91.510 -93.331  1.00  0.00
ATOM   1308  C   TYR   143    -194.278  85.682 -90.353  1.00  0.00
ATOM   1309  O   TYR   143    -195.497  85.848 -90.377  1.00  0.00
ATOM   1310  N   LEU   144    -193.507  86.009 -89.320  1.00  0.00
ATOM   1311  H   LEU   144    -192.534  85.783 -89.307  1.00  0.00
ATOM   1312  CA  LEU   144    -194.022  86.656 -88.097  1.00  0.00
ATOM   1313  CB  LEU   144    -193.714  85.740 -86.902  1.00  0.00
ATOM   1314  CG  LEU   144    -194.527  86.047 -85.637  1.00  0.00
ATOM   1315  CD1 LEU   144    -194.637  84.775 -84.795  1.00  0.00
ATOM   1316  CD2 LEU   144    -193.867  87.134 -84.784  1.00  0.00
ATOM   1317  C   LEU   144    -193.417  88.063 -87.954  1.00  0.00
ATOM   1318  O   LEU   144    -192.266  88.239 -87.557  1.00  0.00
ATOM   1319  N   ASP   145    -194.203  89.043 -88.386  1.00  0.00
ATOM   1320  H   ASP   145    -195.104  88.849 -88.781  1.00  0.00
ATOM   1321  CA  ASP   145    -193.802  90.466 -88.392  1.00  0.00
ATOM   1322  CB  ASP   145    -193.793  91.024 -89.829  1.00  0.00
ATOM   1323  CG  ASP   145    -195.139  91.034 -90.574  1.00  0.00
ATOM   1324  OD1 ASP   145    -195.965  90.125 -90.325  1.00  0.00
ATOM   1325  OD2 ASP   145    -195.281  91.897 -91.468  1.00  0.00
ATOM   1326  C   ASP   145    -194.644  91.336 -87.443  1.00  0.00
ATOM   1327  O   ASP   145    -195.698  91.853 -87.811  1.00  0.00
ATOM   1328  N   VAL   146    -194.127  91.504 -86.229  1.00  0.00
ATOM   1329  H   VAL   146    -193.263  91.079 -85.961  1.00  0.00
ATOM   1330  CA  VAL   146    -194.798  92.301 -85.177  1.00  0.00
ATOM   1331  CB  VAL   146    -195.066  91.505 -83.880  1.00  0.00
ATOM   1332  CG1 VAL   146    -196.180  90.480 -84.109  1.00  0.00
ATOM   1333  CG2 VAL   146    -193.825  90.808 -83.303  1.00  0.00
ATOM   1334  C   VAL   146    -194.104  93.645 -84.902  1.00  0.00
ATOM   1335  O   VAL   146    -193.082  93.725 -84.220  1.00  0.00
ATOM   1336  N   SER   147    -194.596  94.660 -85.608  1.00  0.00
ATOM   1337  H   SER   147    -195.213  94.501 -86.378  1.00  0.00
ATOM   1338  CA  SER   147    -194.118  96.057 -85.495  1.00  0.00
ATOM   1339  CB  SER   147    -194.679  96.900 -86.649  1.00  0.00
ATOM   1340  OG  SER   147    -194.353  96.293 -87.904  1.00  0.00
ATOM   1341  HG  SER   147    -194.585  96.923 -88.647  1.00  0.00
ATOM   1342  C   SER   147    -194.469  96.702 -84.142  1.00  0.00
ATOM   1343  O   SER   147    -195.451  97.431 -83.989  1.00  0.00
ATOM   1344  N   VAL   148    -193.658  96.356 -83.146  1.00  0.00
ATOM   1345  H   VAL   148    -192.984  95.626 -83.273  1.00  0.00
ATOM   1346  CA  VAL   148    -193.784  96.869 -81.763  1.00  0.00
ATOM   1347  CB  VAL   148    -193.088  95.924 -80.755  1.00  0.00
ATOM   1348  CG1 VAL   148    -193.275  96.393 -79.307  1.00  0.00
ATOM   1349  CG2 VAL   148    -193.610  94.485 -80.861  1.00  0.00
ATOM   1350  C   VAL   148    -193.247  98.313 -81.693  1.00  0.00
ATOM   1351  O   VAL   148    -192.051  98.552 -81.535  1.00  0.00
ATOM   1352  N   VAL   149    -194.157  99.241 -81.971  1.00  0.00
ATOM   1353  H   VAL   149    -195.067  98.985 -82.300  1.00  0.00
ATOM   1354  CA  VAL   149    -193.882 100.696 -81.946  1.00  0.00
ATOM   1355  CB  VAL   149    -193.931 101.333 -83.353  1.00  0.00
ATOM   1356  CG1 VAL   149    -192.741 100.872 -84.200  1.00  0.00
ATOM   1357  CG2 VAL   149    -195.243 101.071 -84.107  1.00  0.00
ATOM   1358  C   VAL   149    -194.792 101.458 -80.968  1.00  0.00
ATOM   1359  O   VAL   149    -195.982 101.167 -80.851  1.00  0.00
ATOM   1360  N   GLN   150    -194.193 102.443 -80.301  1.00  0.00
ATOM   1361  H   GLN   150    -193.216 102.629 -80.411  1.00  0.00
ATOM   1362  CA  GLN   150    -194.870 103.320 -79.322  1.00  0.00
ATOM   1363  CB  GLN   150    -195.064 102.555 -78.001  1.00  0.00
ATOM   1364  CG  GLN   150    -196.332 102.939 -77.222  1.00  0.00
ATOM   1365  CD  GLN   150    -196.333 104.392 -76.741  1.00  0.00
ATOM   1366  OE1 GLN   150    -195.575 104.799 -75.876  1.00  0.00
ATOM   1367  NE2 GLN   150    -197.113 105.238 -77.383  1.00  0.00
ATOM   1368 HE21 GLN   150    -197.727 104.937 -78.110  1.00  0.00
ATOM   1369 HE22 GLN   150    -197.103 106.185 -77.046  1.00  0.00
ATOM   1370  C   GLN   150    -194.012 104.578 -79.087  1.00  0.00
ATOM   1371  O   GLN   150    -192.783 104.513 -79.090  1.00  0.00
ATOM   1372  N   THR   151    -194.703 105.681 -78.817  1.00  0.00
ATOM   1373  H   THR   151    -195.663 105.618 -78.541  1.00  0.00
ATOM   1374  CA  THR   151    -194.101 107.019 -78.637  1.00  0.00
ATOM   1375  CB  THR   151    -194.523 107.978 -79.767  1.00  0.00
ATOM   1376  OG1 THR   151    -194.343 107.348 -81.039  1.00  0.00
ATOM   1377  HG1 THR   151    -194.457 108.026 -81.767  1.00  0.00
ATOM   1378  CG2 THR   151    -193.713 109.279 -79.740  1.00  0.00
ATOM   1379  C   THR   151    -194.557 107.576 -77.280  1.00  0.00
ATOM   1380  O   THR   151    -195.731 107.905 -77.100  1.00  0.00
ATOM   1381  N   LEU   152    -193.645 107.511 -76.315  1.00  0.00
ATOM   1382  H   LEU   152    -192.755 107.082 -76.463  1.00  0.00
ATOM   1383  CA  LEU   152    -193.881 108.007 -74.945  1.00  0.00
ATOM   1384  CB  LEU   152    -193.812 106.803 -73.988  1.00  0.00
ATOM   1385  CG  LEU   152    -194.746 106.809 -72.762  1.00  0.00
ATOM   1386  CD1 LEU   152    -194.400 107.896 -71.740  1.00  0.00
ATOM   1387  CD2 LEU   152    -196.220 106.880 -73.176  1.00  0.00
ATOM   1388  C   LEU   152    -192.833 109.067 -74.570  1.00  0.00
ATOM   1389  O   LEU   152    -191.646 108.909 -74.855  1.00  0.00
ATOM   1390  N   GLY   153    -193.324 110.138 -73.950  1.00  0.00
ATOM   1391  H   GLY   153    -194.310 110.268 -73.845  1.00  0.00
ATOM   1392  CA  GLY   153    -192.507 111.259 -73.444  1.00  0.00
ATOM   1393  C   GLY   153    -193.360 112.248 -72.636  1.00  0.00
ATOM   1394  O   GLY   153    -194.558 112.385 -72.877  1.00  0.00
ATOM   1395  N   ALA   154    -192.722 112.860 -71.642  1.00  0.00
ATOM   1396  H   ALA   154    -191.748 112.716 -71.476  1.00  0.00
ATOM   1397  CA  ALA   154    -193.365 113.841 -70.743  1.00  0.00
ATOM   1398  CB  ALA   154    -193.450 113.256 -69.329  1.00  0.00
ATOM   1399  C   ALA   154    -192.600 115.178 -70.712  1.00  0.00
ATOM   1400  O   ALA   154    -191.366 115.163 -70.714  1.00  0.00
ATOM   1401  N   PRO   155    -193.313 116.314 -70.778  1.00  0.00
ATOM   1402  CA  PRO   155    -192.711 117.652 -70.597  1.00  0.00
ATOM   1403  CB  PRO   155    -193.861 118.632 -70.834  1.00  0.00
ATOM   1404  CG  PRO   155    -194.756 117.883 -71.817  1.00  0.00
ATOM   1405  CD  PRO   155    -194.679 116.436 -71.326  1.00  0.00
ATOM   1406  C   PRO   155    -192.154 117.824 -69.177  1.00  0.00
ATOM   1407  O   PRO   155    -192.740 117.344 -68.208  1.00  0.00
ATOM   1408  N   GLY   156    -191.027 118.529 -69.102  1.00  0.00
ATOM   1409  H   GLY   156    -190.591 118.905 -69.918  1.00  0.00
ATOM   1410  CA  GLY   156    -190.340 118.854 -67.836  1.00  0.00
ATOM   1411  C   GLY   156    -190.123 120.367 -67.693  1.00  0.00
ATOM   1412  O   GLY   156    -189.813 121.051 -68.667  1.00  0.00
ATOM   1413  N   GLU   157    -190.260 120.843 -66.459  1.00  0.00
ATOM   1414  H   GLU   157    -190.422 120.239 -65.680  1.00  0.00
ATOM   1415  CA  GLU   157    -190.088 122.272 -66.120  1.00  0.00
ATOM   1416  CB  GLU   157    -191.440 122.934 -65.801  1.00  0.00
ATOM   1417  CG  GLU   157    -192.202 122.316 -64.619  1.00  0.00
ATOM   1418  CD  GLU   157    -193.527 123.028 -64.317  1.00  0.00
ATOM   1419  OE1 GLU   157    -194.266 123.328 -65.281  1.00  0.00
ATOM   1420  OE2 GLU   157    -193.812 123.185 -63.111  1.00  0.00
ATOM   1421  C   GLU   157    -189.078 122.500 -64.977  1.00  0.00
ATOM   1422  O   GLU   157    -189.043 121.698 -64.041  1.00  0.00
ATOM   1423  N   PRO   158    -188.225 123.530 -65.090  1.00  0.00
ATOM   1424  CA  PRO   158    -187.357 123.978 -63.981  1.00  0.00
ATOM   1425  CB  PRO   158    -186.530 125.120 -64.573  1.00  0.00
ATOM   1426  CG  PRO   158    -186.420 124.736 -66.046  1.00  0.00
ATOM   1427  CD  PRO   158    -187.799 124.154 -66.359  1.00  0.00
ATOM   1428  C   PRO   158    -188.195 124.488 -62.800  1.00  0.00
ATOM   1429  O   PRO   158    -189.288 125.022 -62.983  1.00  0.00
ATOM   1430  N   ARG   159    -187.662 124.274 -61.600  1.00  0.00
ATOM   1431  H   ARG   159    -186.782 123.815 -61.487  1.00  0.00
ATOM   1432  CA  ARG   159    -188.280 124.732 -60.340  1.00  0.00
ATOM   1433  CB  ARG   159    -188.743 123.495 -59.547  1.00  0.00
ATOM   1434  CG  ARG   159    -189.523 123.804 -58.260  1.00  0.00
ATOM   1435  CD  ARG   159    -188.607 123.930 -57.037  1.00  0.00
ATOM   1436  NE  ARG   159    -189.335 124.576 -55.931  1.00  0.00
ATOM   1437  HE  ARG   159    -189.649 125.507 -56.117  1.00  0.00
ATOM   1438  CZ  ARG   159    -189.549 124.082 -54.710  1.00  0.00
ATOM   1439  NH1 ARG   159    -189.090 122.900 -54.324  1.00  0.00
ATOM   1440 HH11 ARG   159    -188.561 122.350 -54.968  1.00  0.00
ATOM   1441 HH12 ARG   159    -189.287 122.560 -53.407  1.00  0.00
ATOM   1442  NH2 ARG   159    -190.234 124.797 -53.832  1.00  0.00
ATOM   1443 HH21 ARG   159    -190.588 125.697 -54.081  1.00  0.00
ATOM   1444 HH22 ARG   159    -190.404 124.429 -52.920  1.00  0.00
ATOM   1445  C   ARG   159    -187.284 125.596 -59.547  1.00  0.00
ATOM   1446  O   ARG   159    -186.093 125.293 -59.491  1.00  0.00
ATOM   1447  N   HIS   160    -187.820 126.662 -58.959  1.00  0.00
ATOM   1448  H   HIS   160    -188.774 126.914 -59.108  1.00  0.00
ATOM   1449  CA  HIS   160    -187.084 127.533 -58.022  1.00  0.00
ATOM   1450  CB  HIS   160    -187.044 128.969 -58.567  1.00  0.00
ATOM   1451  CG  HIS   160    -186.255 129.946 -57.682  1.00  0.00
ATOM   1452  ND1 HIS   160    -185.259 129.649 -56.847  1.00  0.00
ATOM   1453  CD2 HIS   160    -186.436 131.262 -57.636  1.00  0.00
ATOM   1454  CE1 HIS   160    -184.820 130.776 -56.296  1.00  0.00
ATOM   1455  NE2 HIS   160    -185.549 131.771 -56.785  1.00  0.00
ATOM   1456  HE2 HIS   160    -185.431 132.738 -56.569  1.00  0.00
ATOM   1457  C   HIS   160    -187.745 127.491 -56.635  1.00  0.00
ATOM   1458  O   HIS   160    -188.970 127.514 -56.506  1.00  0.00
ATOM   1459  N   ASP   161    -186.888 127.518 -55.622  1.00  0.00
ATOM   1460  H   ASP   161    -185.930 127.765 -55.793  1.00  0.00
ATOM   1461  CA  ASP   161    -187.300 127.458 -54.208  1.00  0.00
ATOM   1462  CB  ASP   161    -186.839 126.113 -53.625  1.00  0.00
ATOM   1463  CG  ASP   161    -187.327 125.840 -52.196  1.00  0.00
ATOM   1464  OD1 ASP   161    -188.352 126.439 -51.797  1.00  0.00
ATOM   1465  OD2 ASP   161    -186.661 125.023 -51.525  1.00  0.00
ATOM   1466  C   ASP   161    -186.758 128.675 -53.437  1.00  0.00
ATOM   1467  O   ASP   161    -185.759 128.608 -52.721  1.00  0.00
ATOM   1468  N   SER   162    -187.470 129.785 -53.603  1.00  0.00
ATOM   1469  H   SER   162    -188.307 129.795 -54.153  1.00  0.00
ATOM   1470  CA  SER   162    -187.133 131.086 -52.986  1.00  0.00
ATOM   1471  CB  SER   162    -187.865 132.217 -53.721  1.00  0.00
ATOM   1472  OG  SER   162    -189.275 131.982 -53.682  1.00  0.00
ATOM   1473  HG  SER   162    -189.556 131.936 -52.712  1.00  0.00
ATOM   1474  C   SER   162    -187.431 131.129 -51.477  1.00  0.00
ATOM   1475  O   SER   162    -188.551 131.410 -51.047  1.00  0.00
ATOM   1476  N   LEU   163    -186.417 130.742 -50.710  1.00  0.00
ATOM   1477  H   LEU   163    -185.599 130.324 -51.106  1.00  0.00
ATOM   1478  CA  LEU   163    -186.466 130.743 -49.233  1.00  0.00
ATOM   1479  CB  LEU   163    -186.214 129.327 -48.693  1.00  0.00
ATOM   1480  CG  LEU   163    -187.230 128.271 -49.150  1.00  0.00
ATOM   1481  CD1 LEU   163    -186.771 126.894 -48.670  1.00  0.00
ATOM   1482  CD2 LEU   163    -188.640 128.556 -48.620  1.00  0.00
ATOM   1483  C   LEU   163    -185.430 131.702 -48.630  1.00  0.00
ATOM   1484  O   LEU   163    -184.317 131.835 -49.137  1.00  0.00
ATOM   1485  N   LEU   164    -185.816 132.311 -47.511  1.00  0.00
ATOM   1486  H   LEU   164    -186.732 132.180 -47.136  1.00  0.00
ATOM   1487  CA  LEU   164    -184.958 133.252 -46.765  1.00  0.00
ATOM   1488  CB  LEU   164    -185.670 134.615 -46.671  1.00  0.00
ATOM   1489  CG  LEU   164    -184.814 135.859 -46.356  1.00  0.00
ATOM   1490  CD1 LEU   164    -184.247 135.872 -44.932  1.00  0.00
ATOM   1491  CD2 LEU   164    -183.706 136.059 -47.395  1.00  0.00
ATOM   1492  C   LEU   164    -184.632 132.669 -45.375  1.00  0.00
ATOM   1493  O   LEU   164    -185.543 132.509 -44.558  1.00  0.00
ATOM   1494  N   PRO   165    -183.382 132.227 -45.162  1.00  0.00
ATOM   1495  CA  PRO   165    -182.907 131.762 -43.842  1.00  0.00
ATOM   1496  CB  PRO   165    -181.497 131.219 -44.096  1.00  0.00
ATOM   1497  CG  PRO   165    -181.548 130.783 -45.558  1.00  0.00
ATOM   1498  CD  PRO   165    -182.410 131.863 -46.212  1.00  0.00
ATOM   1499  C   PRO   165    -182.893 132.907 -42.817  1.00  0.00
ATOM   1500  O   PRO   165    -181.989 133.743 -42.790  1.00  0.00
ATOM   1501  N   VAL   166    -184.006 133.021 -42.096  1.00  0.00
ATOM   1502  H   VAL   166    -184.835 132.519 -42.347  1.00  0.00
ATOM   1503  CA  VAL   166    -184.178 134.004 -41.002  1.00  0.00
ATOM   1504  CB  VAL   166    -185.667 134.145 -40.606  1.00  0.00
ATOM   1505  CG1 VAL   166    -185.873 135.225 -39.537  1.00  0.00
ATOM   1506  CG2 VAL   166    -186.554 134.486 -41.810  1.00  0.00
ATOM   1507  C   VAL   166    -183.288 133.605 -39.807  1.00  0.00
ATOM   1508  O   VAL   166    -183.650 132.771 -38.979  1.00  0.00
ATOM   1509  N   ASP   167    -182.068 134.132 -39.838  1.00  0.00
ATOM   1510  H   ASP   167    -181.752 134.635 -40.644  1.00  0.00
ATOM   1511  CA  ASP   167    -181.042 133.863 -38.813  1.00  0.00
ATOM   1512  CB  ASP   167    -179.811 133.254 -39.504  1.00  0.00
ATOM   1513  CG  ASP   167    -178.663 132.881 -38.556  1.00  0.00
ATOM   1514  OD1 ASP   167    -178.955 132.538 -37.388  1.00  0.00
ATOM   1515  OD2 ASP   167    -177.507 132.932 -39.029  1.00  0.00
ATOM   1516  C   ASP   167    -180.693 135.123 -38.001  1.00  0.00
ATOM   1517  O   ASP   167    -179.881 135.947 -38.418  1.00  0.00
ATOM   1518  N   SER   168    -181.342 135.234 -36.848  1.00  0.00
ATOM   1519  H   SER   168    -182.062 134.595 -36.574  1.00  0.00
ATOM   1520  CA  SER   168    -181.104 136.321 -35.876  1.00  0.00
ATOM   1521  CB  SER   168    -182.405 137.083 -35.589  1.00  0.00
ATOM   1522  OG  SER   168    -183.454 136.182 -35.220  1.00  0.00
ATOM   1523  HG  SER   168    -184.237 136.698 -34.869  1.00  0.00
ATOM   1524  C   SER   168    -180.503 135.785 -34.569  1.00  0.00
ATOM   1525  O   SER   168    -180.923 134.757 -34.040  1.00  0.00
ATOM   1526  N   TYR   169    -179.459 136.475 -34.117  1.00  0.00
ATOM   1527  H   TYR   169    -179.136 137.301 -34.576  1.00  0.00
ATOM   1528  CA  TYR   169    -178.698 136.096 -32.910  1.00  0.00
ATOM   1529  CB  TYR   169    -177.328 135.560 -33.352  1.00  0.00
ATOM   1530  CG  TYR   169    -176.507 135.005 -32.181  1.00  0.00
ATOM   1531  CD1 TYR   169    -176.686 133.675 -31.772  1.00  0.00
ATOM   1532  HD1 TYR   169    -177.278 132.987 -32.377  1.00  0.00
ATOM   1533  CD2 TYR   169    -175.707 135.869 -31.417  1.00  0.00
ATOM   1534  HD2 TYR   169    -175.533 136.894 -31.747  1.00  0.00
ATOM   1535  CE1 TYR   169    -176.094 133.222 -30.585  1.00  0.00
ATOM   1536  HE1 TYR   169    -176.224 132.190 -30.263  1.00  0.00
ATOM   1537  CE2 TYR   169    -175.124 135.416 -30.227  1.00  0.00
ATOM   1538  HE2 TYR   169    -174.489 136.082 -29.645  1.00  0.00
ATOM   1539  CZ  TYR   169    -175.328 134.096 -29.806  1.00  0.00
ATOM   1540  OH  TYR   169    -174.792 133.665 -28.638  1.00  0.00
ATOM   1541  HH  TYR   169    -174.649 134.474 -28.035  1.00  0.00
ATOM   1542  C   TYR   169    -178.538 137.275 -31.935  1.00  0.00
ATOM   1543  O   TYR   169    -178.349 138.417 -32.354  1.00  0.00
ATOM   1544  N   GLN   170    -178.553 136.935 -30.646  1.00  0.00
ATOM   1545  H   GLN   170    -178.742 135.993 -30.367  1.00  0.00
ATOM   1546  CA  GLN   170    -178.305 137.863 -29.520  1.00  0.00
ATOM   1547  CB  GLN   170    -179.497 138.826 -29.364  1.00  0.00
ATOM   1548  CG  GLN   170    -179.321 139.927 -28.307  1.00  0.00
ATOM   1549  CD  GLN   170    -178.024 140.728 -28.473  1.00  0.00
ATOM   1550  OE1 GLN   170    -176.981 140.390 -27.932  1.00  0.00
ATOM   1551  NE2 GLN   170    -178.066 141.787 -29.249  1.00  0.00
ATOM   1552 HE21 GLN   170    -178.904 142.053 -29.714  1.00  0.00
ATOM   1553 HE22 GLN   170    -177.217 142.298 -29.355  1.00  0.00
ATOM   1554  C   GLN   170    -178.046 137.074 -28.223  1.00  0.00
ATOM   1555  O   GLN   170    -178.717 136.081 -27.948  1.00  0.00
ATOM   1556  N   SER   171    -177.097 137.584 -27.438  1.00  0.00
ATOM   1557  H   SER   171    -176.688 138.474 -27.664  1.00  0.00
ATOM   1558  CA  SER   171    -176.651 137.004 -26.149  1.00  0.00
ATOM   1559  CB  SER   171    -175.910 135.667 -26.321  1.00  0.00
ATOM   1560  OG  SER   171    -174.700 135.836 -27.074  1.00  0.00
ATOM   1561  HG  SER   171    -174.257 136.690 -26.752  1.00  0.00
ATOM   1562  C   SER   171    -175.731 137.977 -25.397  1.00  0.00
ATOM   1563  O   SER   171    -174.636 138.297 -25.861  1.00  0.00
ATOM   1564  N   TRP   172    -176.176 138.350 -24.204  1.00  0.00
ATOM   1565  H   TRP   172    -177.043 138.016 -23.833  1.00  0.00
ATOM   1566  CA  TRP   172    -175.487 139.321 -23.331  1.00  0.00
ATOM   1567  CB  TRP   172    -176.430 140.504 -23.056  1.00  0.00
ATOM   1568  CG  TRP   172    -177.775 140.068 -22.456  1.00  0.00
ATOM   1569  CD1 TRP   172    -178.048 139.956 -21.157  1.00  0.00
ATOM   1570  HD1 TRP   172    -177.381 140.249 -20.346  1.00  0.00
ATOM   1571  CD2 TRP   172    -178.865 139.563 -23.155  1.00  0.00
ATOM   1572  NE1 TRP   172    -179.244 139.391 -20.998  1.00  0.00
ATOM   1573  HE1 TRP   172    -179.670 139.185 -20.118  1.00  0.00
ATOM   1574  CE2 TRP   172    -179.775 139.126 -22.189  1.00  0.00
ATOM   1575  CE3 TRP   172    -179.123 139.341 -24.517  1.00  0.00
ATOM   1576  HE3 TRP   172    -178.448 139.740 -25.273  1.00  0.00
ATOM   1577  CZ2 TRP   172    -180.946 138.459 -22.577  1.00  0.00
ATOM   1578  HZ2 TRP   172    -181.662 138.127 -21.826  1.00  0.00
ATOM   1579  CZ3 TRP   172    -180.285 138.658 -24.904  1.00  0.00
ATOM   1580  HZ3 TRP   172    -180.463 138.436 -25.956  1.00  0.00
ATOM   1581  CH2 TRP   172    -181.197 138.221 -23.935  1.00  0.00
ATOM   1582  HH2 TRP   172    -182.101 137.693 -24.238  1.00  0.00
ATOM   1583  C   TRP   172    -175.007 138.678 -22.019  1.00  0.00
ATOM   1584  O   TRP   172    -175.684 137.833 -21.435  1.00  0.00
ATOM   1585  N   ALA   173    -173.811 139.088 -21.606  1.00  0.00
ATOM   1586  H   ALA   173    -173.317 139.815 -22.080  1.00  0.00
ATOM   1587  CA  ALA   173    -173.147 138.580 -20.388  1.00  0.00
ATOM   1588  CB  ALA   173    -171.961 137.696 -20.788  1.00  0.00
ATOM   1589  C   ALA   173    -172.664 139.722 -19.480  1.00  0.00
ATOM   1590  O   ALA   173    -172.253 140.778 -19.958  1.00  0.00
ATOM   1591  N   LEU   174    -172.721 139.467 -18.175  1.00  0.00
ATOM   1592  H   LEU   174    -173.046 138.589 -17.825  1.00  0.00
ATOM   1593  CA  LEU   174    -172.262 140.414 -17.140  1.00  0.00
ATOM   1594  CB  LEU   174    -173.486 140.853 -16.313  1.00  0.00
ATOM   1595  CG  LEU   174    -173.366 142.092 -15.401  1.00  0.00
ATOM   1596  CD1 LEU   174    -172.529 141.843 -14.142  1.00  0.00
ATOM   1597  CD2 LEU   174    -172.865 143.321 -16.167  1.00  0.00
ATOM   1598  C   LEU   174    -171.185 139.741 -16.275  1.00  0.00
ATOM   1599  O   LEU   174    -171.353 138.609 -15.823  1.00  0.00
ATOM   1600  N   ALA   175    -170.083 140.464 -16.098  1.00  0.00
ATOM   1601  H   ALA   175    -169.998 141.385 -16.477  1.00  0.00
ATOM   1602  CA  ALA   175    -168.938 140.028 -15.275  1.00  0.00
ATOM   1603  CB  ALA   175    -167.723 139.797 -16.179  1.00  0.00
ATOM   1604  C   ALA   175    -168.600 141.072 -14.198  1.00  0.00
ATOM   1605  O   ALA   175    -168.755 142.273 -14.424  1.00  0.00
ATOM   1606  N   GLY   176    -168.181 140.569 -13.039  1.00  0.00
ATOM   1607  H   GLY   176    -168.182 139.585 -12.864  1.00  0.00
ATOM   1608  CA  GLY   176    -167.771 141.392 -11.882  1.00  0.00
ATOM   1609  C   GLY   176    -167.280 140.533 -10.708  1.00  0.00
ATOM   1610  O   GLY   176    -167.634 139.359 -10.597  1.00  0.00
ATOM   1611  N   GLY   177    -166.389 141.135  -9.922  1.00  0.00
ATOM   1612  H   GLY   177    -165.995 142.015 -10.180  1.00  0.00
ATOM   1613  CA  GLY   177    -165.807 140.520  -8.711  1.00  0.00
ATOM   1614  C   GLY   177    -164.271 140.472  -8.747  1.00  0.00
ATOM   1615  O   GLY   177    -163.657 140.471  -9.812  1.00  0.00
ATOM   1616  N   TRP   178    -163.692 140.514  -7.550  1.00  0.00
ATOM   1617  H   TRP   178    -164.228 140.512  -6.708  1.00  0.00
ATOM   1618  CA  TRP   178    -162.229 140.477  -7.345  1.00  0.00
ATOM   1619  CB  TRP   178    -161.740 141.866  -6.897  1.00  0.00
ATOM   1620  CG  TRP   178    -160.266 141.897  -6.464  1.00  0.00
ATOM   1621  CD1 TRP   178    -159.203 141.740  -7.256  1.00  0.00
ATOM   1622  HD1 TRP   178    -159.215 141.783  -8.345  1.00  0.00
ATOM   1623  CD2 TRP   178    -159.813 141.818  -5.153  1.00  0.00
ATOM   1624  NE1 TRP   178    -158.111 141.541  -6.513  1.00  0.00
ATOM   1625  HE1 TRP   178    -157.203 141.300  -6.861  1.00  0.00
ATOM   1626  CE2 TRP   178    -158.436 141.595  -5.224  1.00  0.00
ATOM   1627  CE3 TRP   178    -160.440 141.945  -3.905  1.00  0.00
ATOM   1628  HE3 TRP   178    -161.516 142.102  -3.847  1.00  0.00
ATOM   1629  CZ2 TRP   178    -157.674 141.514  -4.050  1.00  0.00
ATOM   1630  HZ2 TRP   178    -156.596 141.371  -4.109  1.00  0.00
ATOM   1631  CZ3 TRP   178    -159.680 141.865  -2.730  1.00  0.00
ATOM   1632  HZ3 TRP   178    -160.167 141.974  -1.760  1.00  0.00
ATOM   1633  CH2 TRP   178    -158.296 141.659  -2.802  1.00  0.00
ATOM   1634  HH2 TRP   178    -157.695 141.709  -1.895  1.00  0.00
ATOM   1635  C   TRP   178    -161.790 139.380  -6.359  1.00  0.00
ATOM   1636  O   TRP   178    -162.592 138.861  -5.583  1.00  0.00
ATOM   1637  N   ASN   179    -160.582 138.899  -6.642  1.00  0.00
ATOM   1638  H   ASN   179    -160.163 139.111  -7.525  1.00  0.00
ATOM   1639  CA  ASN   179    -159.737 138.023  -5.803  1.00  0.00
ATOM   1640  CB  ASN   179    -160.364 136.643  -5.539  1.00  0.00
ATOM   1641  CG  ASN   179    -160.865 135.935  -6.801  1.00  0.00
ATOM   1642  OD1 ASN   179    -160.172 135.168  -7.452  1.00  0.00
ATOM   1643  ND2 ASN   179    -162.103 136.197  -7.155  1.00  0.00
ATOM   1644 HD21 ASN   179    -162.650 136.834  -6.613  1.00  0.00
ATOM   1645 HD22 ASN   179    -162.448 135.744  -7.972  1.00  0.00
ATOM   1646  C   ASN   179    -158.357 137.872  -6.464  1.00  0.00
ATOM   1647  O   ASN   179    -158.244 137.932  -7.688  1.00  0.00
ATOM   1648  N   SER   180    -157.336 137.821  -5.612  1.00  0.00
ATOM   1649  H   SER   180    -157.519 137.750  -4.626  1.00  0.00
ATOM   1650  CA  SER   180    -155.905 137.702  -5.988  1.00  0.00
ATOM   1651  CB  SER   180    -155.414 138.877  -6.857  1.00  0.00
ATOM   1652  OG  SER   180    -155.479 140.116  -6.141  1.00  0.00
ATOM   1653  HG  SER   180    -154.961 139.980  -5.284  1.00  0.00
ATOM   1654  C   SER   180    -155.033 137.567  -4.726  1.00  0.00
ATOM   1655  O   SER   180    -154.529 138.543  -4.166  1.00  0.00
ATOM   1656  N   GLN   181    -155.015 136.340  -4.214  1.00  0.00
ATOM   1657  H   GLN   181    -155.479 135.577  -4.665  1.00  0.00
ATOM   1658  CA  GLN   181    -154.305 135.978  -2.970  1.00  0.00
ATOM   1659  CB  GLN   181    -155.309 135.677  -1.846  1.00  0.00
ATOM   1660  CG  GLN   181    -155.966 136.917  -1.220  1.00  0.00
ATOM   1661  CD  GLN   181    -156.971 137.664  -2.108  1.00  0.00
ATOM   1662  OE1 GLN   181    -157.707 137.119  -2.919  1.00  0.00
ATOM   1663  NE2 GLN   181    -157.012 138.969  -1.962  1.00  0.00
ATOM   1664 HE21 GLN   181    -156.395 139.423  -1.327  1.00  0.00
ATOM   1665 HE22 GLN   181    -157.706 139.473  -2.474  1.00  0.00
ATOM   1666  C   GLN   181    -153.389 134.763  -3.176  1.00  0.00
ATOM   1667  O   GLN   181    -153.737 133.833  -3.902  1.00  0.00
ATOM   1668  N   MET   182    -152.237 134.809  -2.508  1.00  0.00
ATOM   1669  H   MET   182    -151.986 135.606  -1.958  1.00  0.00
ATOM   1670  CA  MET   182    -151.208 133.745  -2.526  1.00  0.00
ATOM   1671  CB  MET   182    -150.453 133.702  -3.868  1.00  0.00
ATOM   1672  CG  MET   182    -149.765 135.016  -4.259  1.00  0.00
ATOM   1673  SD  MET   182    -148.896 134.914  -5.865  1.00  0.00
ATOM   1674  CE  MET   182    -148.263 136.574  -5.971  1.00  0.00
ATOM   1675  C   MET   182    -150.216 133.903  -1.361  1.00  0.00
ATOM   1676  O   MET   182    -149.961 135.017  -0.905  1.00  0.00
ATOM   1677  N   CYS   183    -149.767 132.762  -0.844  1.00  0.00
ATOM   1678  H   CYS   183    -150.029 131.875  -1.221  1.00  0.00
ATOM   1679  CA  CYS   183    -148.804 132.693   0.275  1.00  0.00
ATOM   1680  CB  CYS   183    -149.539 132.368   1.582  1.00  0.00
ATOM   1681  SG  CYS   183    -150.727 133.660   2.103  1.00  0.00
ATOM   1682  HG  CYS   183    -151.125 133.045   3.213  1.00  0.00
ATOM   1683  C   CYS   183    -147.720 131.633   0.024  1.00  0.00
ATOM   1684  O   CYS   183    -147.991 130.591  -0.571  1.00  0.00
ATOM   1685  N   CYS   184    -146.514 131.939   0.499  1.00  0.00
ATOM   1686  H   CYS   184    -146.330 132.827   0.921  1.00  0.00
ATOM   1687  CA  CYS   184    -145.333 131.050   0.427  1.00  0.00
ATOM   1688  CB  CYS   184    -144.722 131.103  -0.980  1.00  0.00
ATOM   1689  SG  CYS   184    -143.345 129.924  -1.240  1.00  0.00
ATOM   1690  HG  CYS   184    -143.115 130.256  -2.508  1.00  0.00
ATOM   1691  C   CYS   184    -144.282 131.490   1.458  1.00  0.00
ATOM   1692  O   CYS   184    -144.140 132.680   1.736  1.00  0.00
ATOM   1693  N   GLN   185    -143.600 130.500   2.029  1.00  0.00
ATOM   1694  H   GLN   185    -143.744 129.548   1.765  1.00  0.00
ATOM   1695  CA  GLN   185    -142.543 130.715   3.036  1.00  0.00
ATOM   1696  CB  GLN   185    -143.079 130.287   4.414  1.00  0.00
ATOM   1697  CG  GLN   185    -142.080 130.296   5.585  1.00  0.00
ATOM   1698  CD  GLN   185    -141.222 131.561   5.731  1.00  0.00
ATOM   1699  OE1 GLN   185    -141.491 132.636   5.217  1.00  0.00
ATOM   1700  NE2 GLN   185    -140.048 131.391   6.295  1.00  0.00
ATOM   1701 HE21 GLN   185    -139.743 130.483   6.593  1.00  0.00
ATOM   1702 HE22 GLN   185    -139.479 132.197   6.420  1.00  0.00
ATOM   1703  C   GLN   185    -141.227 130.017   2.655  1.00  0.00
ATOM   1704  O   GLN   185    -141.217 128.853   2.251  1.00  0.00
ATOM   1705  N   GLY   186    -140.139 130.751   2.879  1.00  0.00
ATOM   1706  H   GLY   186    -140.221 131.653   3.307  1.00  0.00
ATOM   1707  CA  GLY   186    -138.752 130.313   2.612  1.00  0.00
ATOM   1708  C   GLY   186    -138.284 129.227   3.591  1.00  0.00
ATOM   1709  O   GLY   186    -137.916 129.518   4.728  1.00  0.00
ATOM   1710  N   GLU   187    -138.471 127.975   3.182  1.00  0.00
ATOM   1711  H   GLU   187    -138.970 127.768   2.339  1.00  0.00
ATOM   1712  CA  GLU   187    -138.052 126.803   3.979  1.00  0.00
ATOM   1713  CB  GLU   187    -139.271 126.043   4.521  1.00  0.00
ATOM   1714  CG  GLU   187    -140.106 126.872   5.510  1.00  0.00
ATOM   1715  CD  GLU   187    -139.305 127.420   6.700  1.00  0.00
ATOM   1716  OE1 GLU   187    -138.452 126.673   7.231  1.00  0.00
ATOM   1717  OE2 GLU   187    -139.594 128.577   7.080  1.00  0.00
ATOM   1718  C   GLU   187    -137.126 125.842   3.220  1.00  0.00
ATOM   1719  O   GLU   187    -137.321 125.579   2.035  1.00  0.00
ATOM   1720  N   GLN   188    -136.162 125.311   3.970  1.00  0.00
ATOM   1721  H   GLN   188    -136.081 125.542   4.940  1.00  0.00
ATOM   1722  CA  GLN   188    -135.136 124.351   3.502  1.00  0.00
ATOM   1723  CB  GLN   188    -134.148 125.006   2.515  1.00  0.00
ATOM   1724  CG  GLN   188    -133.339 126.203   3.042  1.00  0.00
ATOM   1725  CD  GLN   188    -132.214 125.813   4.010  1.00  0.00
ATOM   1726  OE1 GLN   188    -131.565 124.782   3.904  1.00  0.00
ATOM   1727  NE2 GLN   188    -131.956 126.662   4.978  1.00  0.00
ATOM   1728 HE21 GLN   188    -132.466 127.511   5.071  1.00  0.00
ATOM   1729 HE22 GLN   188    -131.227 126.409   5.608  1.00  0.00
ATOM   1730  C   GLN   188    -134.403 123.705   4.692  1.00  0.00
ATOM   1731  O   GLN   188    -134.468 124.208   5.815  1.00  0.00
ATOM   1732  N   ASN   189    -133.807 122.542   4.445  1.00  0.00
ATOM   1733  H   ASN   189    -133.797 122.134   3.533  1.00  0.00
ATOM   1734  CA  ASN   189    -133.057 121.796   5.476  1.00  0.00
ATOM   1735  CB  ASN   189    -133.705 120.429   5.741  1.00  0.00
ATOM   1736  CG  ASN   189    -135.156 120.481   6.246  1.00  0.00
ATOM   1737  OD1 ASN   189    -135.943 119.572   6.032  1.00  0.00
ATOM   1738  ND2 ASN   189    -135.568 121.555   6.889  1.00  0.00
ATOM   1739 HD21 ASN   189    -134.975 122.350   7.010  1.00  0.00
ATOM   1740 HD22 ASN   189    -136.498 121.529   7.242  1.00  0.00
ATOM   1741  C   ASN   189    -131.570 121.640   5.100  1.00  0.00
ATOM   1742  O   ASN   189    -131.263 120.944   4.130  1.00  0.00
ATOM   1743  N   PRO   190    -130.668 122.343   5.807  1.00  0.00
ATOM   1744  CA  PRO   190    -129.215 122.287   5.549  1.00  0.00
ATOM   1745  CB  PRO   190    -128.594 123.235   6.578  1.00  0.00
ATOM   1746  CG  PRO   190    -129.709 124.241   6.848  1.00  0.00
ATOM   1747  CD  PRO   190    -130.970 123.377   6.818  1.00  0.00
ATOM   1748  C   PRO   190    -128.661 120.862   5.743  1.00  0.00
ATOM   1749  O   PRO   190    -129.004 120.212   6.733  1.00  0.00
ATOM   1750  N   PRO   191    -127.860 120.361   4.790  1.00  0.00
ATOM   1751  CA  PRO   191    -127.170 119.062   4.925  1.00  0.00
ATOM   1752  CB  PRO   191    -126.697 118.726   3.509  1.00  0.00
ATOM   1753  CG  PRO   191    -126.494 120.095   2.861  1.00  0.00
ATOM   1754  CD  PRO   191    -127.622 120.942   3.453  1.00  0.00
ATOM   1755  C   PRO   191    -126.006 119.135   5.925  1.00  0.00
ATOM   1756  O   PRO   191    -125.339 120.162   6.042  1.00  0.00
ATOM   1757  N   GLY   192    -125.786 118.016   6.614  1.00  0.00
ATOM   1758  H   GLY   192    -126.407 117.237   6.551  1.00  0.00
ATOM   1759  CA  GLY   192    -124.703 117.867   7.609  1.00  0.00
ATOM   1760  C   GLY   192    -123.665 116.809   7.187  1.00  0.00
ATOM   1761  O   GLY   192    -123.901 115.626   7.440  1.00  0.00
ATOM   1762  N   PRO   193    -122.591 117.195   6.475  1.00  0.00
ATOM   1763  CA  PRO   193    -121.509 116.261   6.104  1.00  0.00
ATOM   1764  CB  PRO   193    -120.719 116.989   5.014  1.00  0.00
ATOM   1765  CG  PRO   193    -120.914 118.466   5.351  1.00  0.00
ATOM   1766  CD  PRO   193    -122.346 118.529   5.885  1.00  0.00
ATOM   1767  C   PRO   193    -120.634 115.878   7.307  1.00  0.00
ATOM   1768  O   PRO   193    -120.400 116.681   8.209  1.00  0.00
ATOM   1769  N   PHE   194    -120.264 114.602   7.328  1.00  0.00
ATOM   1770  H   PHE   194    -120.563 113.956   6.627  1.00  0.00
ATOM   1771  CA  PHE   194    -119.408 114.004   8.373  1.00  0.00
ATOM   1772  CB  PHE   194    -120.249 113.140   9.327  1.00  0.00
ATOM   1773  CG  PHE   194    -121.093 112.071   8.618  1.00  0.00
ATOM   1774  CD1 PHE   194    -120.572 110.788   8.398  1.00  0.00
ATOM   1775  HD1 PHE   194    -119.570 110.532   8.744  1.00  0.00
ATOM   1776  CD2 PHE   194    -122.379 112.392   8.157  1.00  0.00
ATOM   1777  HD2 PHE   194    -122.801 113.381   8.343  1.00  0.00
ATOM   1778  CE1 PHE   194    -121.333 109.830   7.714  1.00  0.00
ATOM   1779  HE1 PHE   194    -120.933 108.829   7.556  1.00  0.00
ATOM   1780  CE2 PHE   194    -123.137 111.435   7.470  1.00  0.00
ATOM   1781  HE2 PHE   194    -124.136 111.686   7.115  1.00  0.00
ATOM   1782  CZ  PHE   194    -122.614 110.154   7.249  1.00  0.00
ATOM   1783  HZ  PHE   194    -123.205 109.409   6.718  1.00  0.00
ATOM   1784  C   PHE   194    -118.245 113.201   7.770  1.00  0.00
ATOM   1785  O   PHE   194    -118.408 112.507   6.766  1.00  0.00
ATOM   1786  N   TRP   195    -117.126 113.222   8.485  1.00  0.00
ATOM   1787  H   TRP   195    -117.084 113.648   9.387  1.00  0.00
ATOM   1788  CA  TRP   195    -115.859 112.619   8.022  1.00  0.00
ATOM   1789  CB  TRP   195    -114.784 113.706   7.900  1.00  0.00
ATOM   1790  CG  TRP   195    -115.185 114.779   6.881  1.00  0.00
ATOM   1791  CD1 TRP   195    -114.971 114.729   5.567  1.00  0.00
ATOM   1792  HD1 TRP   195    -114.381 113.970   5.052  1.00  0.00
ATOM   1793  CD2 TRP   195    -115.970 115.898   7.131  1.00  0.00
ATOM   1794  NE1 TRP   195    -115.591 115.749   4.973  1.00  0.00
ATOM   1795  HE1 TRP   195    -115.583 115.934   3.992  1.00  0.00
ATOM   1796  CE2 TRP   195    -116.217 116.485   5.887  1.00  0.00
ATOM   1797  CE3 TRP   195    -116.546 116.437   8.291  1.00  0.00
ATOM   1798  HE3 TRP   195    -116.313 116.013   9.266  1.00  0.00
ATOM   1799  CZ2 TRP   195    -117.044 117.614   5.795  1.00  0.00
ATOM   1800  HZ2 TRP   195    -117.235 118.077   4.828  1.00  0.00
ATOM   1801  CZ3 TRP   195    -117.383 117.557   8.199  1.00  0.00
ATOM   1802  HZ3 TRP   195    -117.897 117.928   9.085  1.00  0.00
ATOM   1803  CH2 TRP   195    -117.628 118.147   6.952  1.00  0.00
ATOM   1804  HH2 TRP   195    -118.281 119.016   6.885  1.00  0.00
ATOM   1805  C   TRP   195    -115.386 111.508   8.967  1.00  0.00
ATOM   1806  O   TRP   195    -115.443 111.643  10.189  1.00  0.00
ATOM   1807  N   LYS   196    -114.924 110.427   8.344  1.00  0.00
ATOM   1808  H   LYS   196    -114.880 110.392   7.345  1.00  0.00
ATOM   1809  CA  LYS   196    -114.483 109.178   9.006  1.00  0.00
ATOM   1810  CB  LYS   196    -115.660 108.408   9.646  1.00  0.00
ATOM   1811  CG  LYS   196    -116.988 108.380   8.868  1.00  0.00
ATOM   1812  CD  LYS   196    -116.951 107.561   7.573  1.00  0.00
ATOM   1813  CE  LYS   196    -118.225 107.747   6.744  1.00  0.00
ATOM   1814  NZ  LYS   196    -118.332 109.101   6.178  1.00  0.00
ATOM   1815  HZ1 LYS   196    -119.179 109.183   5.653  1.00  0.00
ATOM   1816  HZ2 LYS   196    -118.337 109.787   6.906  1.00  0.00
ATOM   1817  HZ3 LYS   196    -117.556 109.273   5.571  1.00  0.00
ATOM   1818  C   LYS   196    -113.683 108.270   8.057  1.00  0.00
ATOM   1819  O   LYS   196    -113.855 108.336   6.840  1.00  0.00
ATOM   1820  N   ALA   197    -112.734 107.539   8.642  1.00  0.00
ATOM   1821  H   ALA   197    -112.550 107.621   9.622  1.00  0.00
ATOM   1822  CA  ALA   197    -111.849 106.580   7.942  1.00  0.00
ATOM   1823  CB  ALA   197    -110.764 107.327   7.154  1.00  0.00
ATOM   1824  C   ALA   197    -111.170 105.628   8.941  1.00  0.00
ATOM   1825  O   ALA   197    -110.898 106.005  10.081  1.00  0.00
ATOM   1826  N   ALA   198    -110.939 104.398   8.486  1.00  0.00
ATOM   1827  H   ALA   198    -111.101 104.157   7.530  1.00  0.00
ATOM   1828  CA  ALA   198    -110.307 103.331   9.288  1.00  0.00
ATOM   1829  CB  ALA   198    -111.296 102.176   9.471  1.00  0.00
ATOM   1830  C   ALA   198    -109.025 102.826   8.610  1.00  0.00
ATOM   1831  O   ALA   198    -108.974 102.684   7.389  1.00  0.00
ATOM   1832  N   PHE   199    -108.025 102.531   9.438  1.00  0.00
ATOM   1833  H   PHE   199    -108.143 102.518  10.429  1.00  0.00
ATOM   1834  CA  PHE   199    -106.679 102.140   8.967  1.00  0.00
ATOM   1835  CB  PHE   199    -105.687 103.287   9.212  1.00  0.00
ATOM   1836  CG  PHE   199    -106.123 104.593   8.534  1.00  0.00
ATOM   1837  CD1 PHE   199    -105.790 104.841   7.194  1.00  0.00
ATOM   1838  HD1 PHE   199    -105.179 104.130   6.638  1.00  0.00
ATOM   1839  CD2 PHE   199    -106.917 105.514   9.236  1.00  0.00
ATOM   1840  HD2 PHE   199    -107.172 105.337  10.281  1.00  0.00
ATOM   1841  CE1 PHE   199    -106.258 105.998   6.557  1.00  0.00
ATOM   1842  HE1 PHE   199    -106.006 106.185   5.514  1.00  0.00
ATOM   1843  CE2 PHE   199    -107.387 106.668   8.598  1.00  0.00
ATOM   1844  HE2 PHE   199    -108.024 107.367   9.139  1.00  0.00
ATOM   1845  CZ  PHE   199    -107.056 106.911   7.259  1.00  0.00
ATOM   1846  HZ  PHE   199    -107.420 107.810   6.762  1.00  0.00
ATOM   1847  C   PHE   199    -106.176 100.866   9.661  1.00  0.00
ATOM   1848  O   PHE   199    -106.393 100.676  10.857  1.00  0.00
ATOM   1849  N   ALA   200    -105.502 100.028   8.875  1.00  0.00
ATOM   1850  H   ALA   200    -105.407 100.206   7.895  1.00  0.00
ATOM   1851  CA  ALA   200    -104.886  98.756   9.319  1.00  0.00
ATOM   1852  CB  ALA   200    -105.958  97.670   9.474  1.00  0.00
ATOM   1853  C   ALA   200    -103.836  98.275   8.303  1.00  0.00
ATOM   1854  O   ALA   200    -103.949  98.559   7.111  1.00  0.00
ATOM   1855  N   ASP   201    -102.791  97.627   8.820  1.00  0.00
ATOM   1856  H   ASP   201    -102.691  97.510   9.809  1.00  0.00
ATOM   1857  CA  ASP   201    -101.684  97.053   8.022  1.00  0.00
ATOM   1858  CB  ASP   201    -100.794  98.188   7.482  1.00  0.00
ATOM   1859  CG  ASP   201     -99.732  97.740   6.469  1.00  0.00
ATOM   1860  OD1 ASP   201    -100.006  96.769   5.728  1.00  0.00
ATOM   1861  OD2 ASP   201     -98.642  98.349   6.495  1.00  0.00
ATOM   1862  C   ASP   201    -100.841  96.090   8.878  1.00  0.00
ATOM   1863  O   ASP   201    -100.649  96.321  10.070  1.00  0.00
ATOM   1864  N   SER   202    -100.350  95.039   8.223  1.00  0.00
ATOM   1865  H   SER   202    -100.632  94.832   7.285  1.00  0.00
ATOM   1866  CA  SER   202     -99.451  94.017   8.807  1.00  0.00
ATOM   1867  CB  SER   202    -100.214  93.054   9.731  1.00  0.00
ATOM   1868  OG  SER   202    -101.260  92.382   9.022  1.00  0.00
ATOM   1869  HG  SER   202    -101.757  91.779   9.648  1.00  0.00
ATOM   1870  C   SER   202     -98.752  93.206   7.703  1.00  0.00
ATOM   1871  O   SER   202     -99.253  93.118   6.581  1.00  0.00
ATOM   1872  N   SER   203     -97.519  92.790   8.000  1.00  0.00
ATOM   1873  H   SER   203     -97.090  93.037   8.870  1.00  0.00
ATOM   1874  CA  SER   203     -96.643  91.979   7.117  1.00  0.00
ATOM   1875  CB  SER   203     -96.181  92.749   5.872  1.00  0.00
ATOM   1876  OG  SER   203     -97.228  92.760   4.900  1.00  0.00
ATOM   1877  HG  SER   203     -98.110  92.937   5.373  1.00  0.00
ATOM   1878  C   SER   203     -95.379  91.502   7.846  1.00  0.00
ATOM   1879  O   SER   203     -94.958  92.121   8.823  1.00  0.00
ATOM   1880  N   GLY   204     -94.854  90.369   7.380  1.00  0.00
ATOM   1881  H   GLY   204     -95.345  89.815   6.710  1.00  0.00
ATOM   1882  CA  GLY   204     -93.592  89.778   7.875  1.00  0.00
ATOM   1883  C   GLY   204     -93.728  88.300   8.271  1.00  0.00
ATOM   1884  O   GLY   204     -94.767  87.863   8.762  1.00  0.00
ATOM   1885  N   GLN   205     -92.638  87.570   8.039  1.00  0.00
ATOM   1886  H   GLN   205     -91.819  87.979   7.637  1.00  0.00
ATOM   1887  CA  GLN   205     -92.513  86.117   8.301  1.00  0.00
ATOM   1888  CB  GLN   205     -93.331  85.291   7.289  1.00  0.00
ATOM   1889  CG  GLN   205     -92.960  85.532   5.818  1.00  0.00
ATOM   1890  CD  GLN   205     -93.869  84.742   4.875  1.00  0.00
ATOM   1891  OE1 GLN   205     -94.936  85.179   4.472  1.00  0.00
ATOM   1892  NE2 GLN   205     -93.446  83.558   4.488  1.00  0.00
ATOM   1893 HE21 GLN   205     -92.571  83.195   4.787  1.00  0.00
ATOM   1894 HE22 GLN   205     -94.052  83.059   3.874  1.00  0.00
ATOM   1895  C   GLN   205     -91.041  85.673   8.283  1.00  0.00
ATOM   1896  O   GLN   205     -90.219  86.276   7.594  1.00  0.00
ATOM   1897  N   HIS   206     -90.743  84.651   9.081  1.00  0.00
ATOM   1898  H   HIS   206     -91.429  84.226   9.669  1.00  0.00
ATOM   1899  CA  HIS   206     -89.383  84.084   9.200  1.00  0.00
ATOM   1900  CB  HIS   206     -88.830  84.300  10.616  1.00  0.00
ATOM   1901  CG  HIS   206     -88.548  85.779  10.898  1.00  0.00
ATOM   1902  ND1 HIS   206     -87.422  86.423  10.609  1.00  0.00
ATOM   1903  CD2 HIS   206     -89.375  86.650  11.469  1.00  0.00
ATOM   1904  CE1 HIS   206     -87.548  87.689  10.988  1.00  0.00
ATOM   1905  NE2 HIS   206     -88.757  87.827  11.520  1.00  0.00
ATOM   1906  HE2 HIS   206     -89.129  88.671  11.898  1.00  0.00
ATOM   1907  C   HIS   206     -89.345  82.592   8.815  1.00  0.00
ATOM   1908  O   HIS   206     -89.903  81.768   9.543  1.00  0.00
ATOM   1909  N   PRO   207     -88.866  82.270   7.602  1.00  0.00
ATOM   1910  CA  PRO   207     -88.773  80.877   7.120  1.00  0.00
ATOM   1911  CB  PRO   207     -88.509  81.003   5.617  1.00  0.00
ATOM   1912  CG  PRO   207     -87.764  82.333   5.492  1.00  0.00
ATOM   1913  CD  PRO   207     -88.421  83.215   6.557  1.00  0.00
ATOM   1914  C   PRO   207     -87.688  80.053   7.840  1.00  0.00
ATOM   1915  O   PRO   207     -86.569  80.540   8.018  1.00  0.00
ATOM   1916  N   PRO   208     -88.036  78.847   8.315  1.00  0.00
ATOM   1917  CA  PRO   208     -87.059  77.887   8.872  1.00  0.00
ATOM   1918  CB  PRO   208     -87.903  76.705   9.352  1.00  0.00
ATOM   1919  CG  PRO   208     -89.233  77.358   9.719  1.00  0.00
ATOM   1920  CD  PRO   208     -89.413  78.415   8.629  1.00  0.00
ATOM   1921  C   PRO   208     -86.063  77.423   7.799  1.00  0.00
ATOM   1922  O   PRO   208     -86.404  77.312   6.623  1.00  0.00
ATOM   1923  N   ASP   209     -84.842  77.132   8.244  1.00  0.00
ATOM   1924  H   ASP   209     -84.603  77.211   9.210  1.00  0.00
ATOM   1925  CA  ASP   209     -83.761  76.647   7.363  1.00  0.00
ATOM   1926  CB  ASP   209     -82.613  77.671   7.375  1.00  0.00
ATOM   1927  CG  ASP   209     -81.438  77.321   6.451  1.00  0.00
ATOM   1928  OD1 ASP   209     -81.694  76.706   5.391  1.00  0.00
ATOM   1929  OD2 ASP   209     -80.296  77.623   6.857  1.00  0.00
ATOM   1930  C   ASP   209     -83.271  75.254   7.797  1.00  0.00
ATOM   1931  O   ASP   209     -82.863  75.061   8.940  1.00  0.00
ATOM   1932  N   ALA   210     -83.146  74.378   6.804  1.00  0.00
ATOM   1933  H   ALA   210     -83.360  74.623   5.858  1.00  0.00
ATOM   1934  CA  ALA   210     -82.669  72.995   6.997  1.00  0.00
ATOM   1935  CB  ALA   210     -83.728  72.006   6.495  1.00  0.00
ATOM   1936  C   ALA   210     -81.320  72.780   6.291  1.00  0.00
ATOM   1937  O   ALA   210     -81.235  72.667   5.068  1.00  0.00
ATOM   1938  N   CYS   211     -80.265  72.912   7.091  1.00  0.00
ATOM   1939  H   CYS   211     -80.376  73.149   8.056  1.00  0.00
ATOM   1940  CA  CYS   211     -78.863  72.794   6.637  1.00  0.00
ATOM   1941  CB  CYS   211     -77.946  73.414   7.698  1.00  0.00
ATOM   1942  SG  CYS   211     -78.226  75.208   7.931  1.00  0.00
ATOM   1943  HG  CYS   211     -77.289  75.378   8.860  1.00  0.00
ATOM   1944  C   CYS   211     -78.448  71.353   6.275  1.00  0.00
ATOM   1945  O   CYS   211     -77.779  70.643   7.026  1.00  0.00
ATOM   1946  N   ALA   212     -78.890  70.945   5.088  1.00  0.00
ATOM   1947  H   ALA   212     -79.509  71.523   4.552  1.00  0.00
ATOM   1948  CA  ALA   212     -78.633  69.605   4.523  1.00  0.00
ATOM   1949  CB  ALA   212     -79.727  69.271   3.502  1.00  0.00
ATOM   1950  C   ALA   212     -77.223  69.463   3.922  1.00  0.00
ATOM   1951  O   ALA   212     -76.954  69.853   2.785  1.00  0.00
ATOM   1952  N   PHE   213     -76.312  69.006   4.776  1.00  0.00
ATOM   1953  H   PHE   213     -76.524  68.891   5.747  1.00  0.00
ATOM   1954  CA  PHE   213     -74.905  68.752   4.400  1.00  0.00
ATOM   1955  CB  PHE   213     -73.977  69.751   5.103  1.00  0.00
ATOM   1956  CG  PHE   213     -74.232  71.193   4.646  1.00  0.00
ATOM   1957  CD1 PHE   213     -75.074  72.029   5.396  1.00  0.00
ATOM   1958  HD1 PHE   213     -75.484  71.686   6.345  1.00  0.00
ATOM   1959  CD2 PHE   213     -73.698  71.650   3.432  1.00  0.00
ATOM   1960  HD2 PHE   213     -73.046  71.008   2.841  1.00  0.00
ATOM   1961  CE1 PHE   213     -75.384  73.314   4.929  1.00  0.00
ATOM   1962  HE1 PHE   213     -76.024  73.969   5.516  1.00  0.00
ATOM   1963  CE2 PHE   213     -74.010  72.934   2.965  1.00  0.00
ATOM   1964  HE2 PHE   213     -73.609  73.280   2.014  1.00  0.00
ATOM   1965  CZ  PHE   213     -74.855  73.765   3.713  1.00  0.00
ATOM   1966  HZ  PHE   213     -75.107  74.758   3.345  1.00  0.00
ATOM   1967  C   PHE   213     -74.454  67.316   4.704  1.00  0.00
ATOM   1968  O   PHE   213     -74.829  66.731   5.719  1.00  0.00
ATOM   1969  N   ARG   214     -73.591  66.808   3.827  1.00  0.00
ATOM   1970  H   ARG   214     -73.273  67.339   3.043  1.00  0.00
ATOM   1971  CA  ARG   214     -73.009  65.457   3.942  1.00  0.00
ATOM   1972  CB  ARG   214     -73.334  64.659   2.670  1.00  0.00
ATOM   1973  CG  ARG   214     -72.780  63.228   2.703  1.00  0.00
ATOM   1974  CD  ARG   214     -73.131  62.426   1.448  1.00  0.00
ATOM   1975  NE  ARG   214     -74.545  62.010   1.484  1.00  0.00
ATOM   1976  HE  ARG   214     -74.832  61.533   2.314  1.00  0.00
ATOM   1977  CZ  ARG   214     -75.470  62.235   0.549  1.00  0.00
ATOM   1978  NH1 ARG   214     -75.215  62.917  -0.559  1.00  0.00
ATOM   1979 HH11 ARG   214     -74.297  63.279  -0.709  1.00  0.00
ATOM   1980 HH12 ARG   214     -75.936  63.067  -1.231  1.00  0.00
ATOM   1981  NH2 ARG   214     -76.667  61.685   0.673  1.00  0.00
ATOM   1982 HH21 ARG   214     -76.874  61.097   1.452  1.00  0.00
ATOM   1983 HH22 ARG   214     -77.363  61.864  -0.019  1.00  0.00
ATOM   1984  C   ARG   214     -71.491  65.542   4.175  1.00  0.00
ATOM   1985  O   ARG   214     -70.771  66.243   3.465  1.00  0.00
ATOM   1986  N   CYS   215     -71.050  64.778   5.170  1.00  0.00
ATOM   1987  H   CYS   215     -71.679  64.222   5.711  1.00  0.00
ATOM   1988  CA  CYS   215     -69.630  64.674   5.563  1.00  0.00
ATOM   1989  CB  CYS   215     -69.421  65.378   6.908  1.00  0.00
ATOM   1990  SG  CYS   215     -69.768  67.175   6.854  1.00  0.00
ATOM   1991  HG  CYS   215     -69.498  67.410   8.134  1.00  0.00
ATOM   1992  C   CYS   215     -69.159  63.214   5.662  1.00  0.00
ATOM   1993  O   CYS   215     -69.971  62.300   5.809  1.00  0.00
ATOM   1994  N   GLY   216     -67.863  63.030   5.411  1.00  0.00
ATOM   1995  H   GLY   216     -67.296  63.793   5.101  1.00  0.00
ATOM   1996  CA  GLY   216     -67.123  61.761   5.602  1.00  0.00
ATOM   1997  C   GLY   216     -67.371  60.615   4.603  1.00  0.00
ATOM   1998  O   GLY   216     -66.411  60.035   4.100  1.00  0.00
ATOM   1999  N   ARG   217     -68.637  60.387   4.253  1.00  0.00
ATOM   2000  H   ARG   217     -69.373  60.915   4.686  1.00  0.00
ATOM   2001  CA  ARG   217     -69.096  59.261   3.400  1.00  0.00
ATOM   2002  CB  ARG   217     -70.569  59.440   3.012  1.00  0.00
ATOM   2003  CG  ARG   217     -71.507  59.356   4.222  1.00  0.00
ATOM   2004  CD  ARG   217     -72.984  59.402   3.817  1.00  0.00
ATOM   2005  NE  ARG   217     -73.379  58.156   3.133  1.00  0.00
ATOM   2006  HE  ARG   217     -73.262  57.324   3.670  1.00  0.00
ATOM   2007  CZ  ARG   217     -73.855  58.028   1.892  1.00  0.00
ATOM   2008  NH1 ARG   217     -74.027  59.055   1.071  1.00  0.00
ATOM   2009 HH11 ARG   217     -73.785  59.979   1.363  1.00  0.00
ATOM   2010 HH12 ARG   217     -74.409  58.908   0.161  1.00  0.00
ATOM   2011  NH2 ARG   217     -74.157  56.824   1.432  1.00  0.00
ATOM   2012 HH21 ARG   217     -74.032  56.017   2.004  1.00  0.00
ATOM   2013 HH22 ARG   217     -74.505  56.732   0.501  1.00  0.00
ATOM   2014  C   ARG   217     -68.260  59.000   2.133  1.00  0.00
ATOM   2015  O   ARG   217     -67.925  57.855   1.829  1.00  0.00
ATOM   2016  N   LYS   218     -67.914  60.070   1.418  1.00  0.00
ATOM   2017  H   LYS   218     -68.300  60.971   1.599  1.00  0.00
ATOM   2018  CA  LYS   218     -66.940  60.005   0.311  1.00  0.00
ATOM   2019  CB  LYS   218     -67.102  61.216  -0.614  1.00  0.00
ATOM   2020  CG  LYS   218     -67.500  60.800  -2.038  1.00  0.00
ATOM   2021  CD  LYS   218     -66.441  59.978  -2.789  1.00  0.00
ATOM   2022  CE  LYS   218     -65.183  60.788  -3.119  1.00  0.00
ATOM   2023  NZ  LYS   218     -64.232  59.997  -3.913  1.00  0.00
ATOM   2024  HZ1 LYS   218     -63.423  60.550  -4.109  1.00  0.00
ATOM   2025  HZ2 LYS   218     -63.950  59.177  -3.408  1.00  0.00
ATOM   2026  HZ3 LYS   218     -64.663  59.722  -4.772  1.00  0.00
ATOM   2027  C   LYS   218     -65.505  59.884   0.854  1.00  0.00
ATOM   2028  O   LYS   218     -64.806  60.873   1.077  1.00  0.00
ATOM   2029  N   LYS   219     -65.131  58.625   1.074  1.00  0.00
ATOM   2030  H   LYS   219     -65.828  57.907   1.019  1.00  0.00
ATOM   2031  CA  LYS   219     -63.847  58.157   1.651  1.00  0.00
ATOM   2032  CB  LYS   219     -63.958  56.662   2.019  1.00  0.00
ATOM   2033  CG  LYS   219     -64.180  55.671   0.863  1.00  0.00
ATOM   2034  CD  LYS   219     -65.627  55.625   0.357  1.00  0.00
ATOM   2035  CE  LYS   219     -65.814  54.661  -0.819  1.00  0.00
ATOM   2036  NZ  LYS   219     -65.166  55.128  -2.056  1.00  0.00
ATOM   2037  HZ1 LYS   219     -65.398  54.494  -2.795  1.00  0.00
ATOM   2038  HZ2 LYS   219     -65.503  56.043  -2.280  1.00  0.00
ATOM   2039  HZ3 LYS   219     -64.171  55.131  -1.937  1.00  0.00
ATOM   2040  C   LYS   219     -62.526  58.484   0.909  1.00  0.00
ATOM   2041  O   LYS   219     -61.601  57.678   0.814  1.00  0.00
ATOM   2042  N   ARG   220     -62.484  59.686   0.347  1.00  0.00
ATOM   2043  H   ARG   220     -63.327  60.227   0.278  1.00  0.00
ATOM   2044  CA  ARG   220     -61.286  60.306  -0.255  1.00  0.00
ATOM   2045  CB  ARG   220     -61.542  60.562  -1.744  1.00  0.00
ATOM   2046  CG  ARG   220     -60.421  59.998  -2.626  1.00  0.00
ATOM   2047  CD  ARG   220     -60.453  58.467  -2.722  1.00  0.00
ATOM   2048  NE  ARG   220     -61.571  58.023  -3.577  1.00  0.00
ATOM   2049  HE  ARG   220     -61.456  58.210  -4.550  1.00  0.00
ATOM   2050  CZ  ARG   220     -62.675  57.381  -3.185  1.00  0.00
ATOM   2051  NH1 ARG   220     -62.910  57.087  -1.916  1.00  0.00
ATOM   2052 HH11 ARG   220     -62.221  57.321  -1.226  1.00  0.00
ATOM   2053 HH12 ARG   220     -63.773  56.671  -1.638  1.00  0.00
ATOM   2054  NH2 ARG   220     -63.520  56.919  -4.093  1.00  0.00
ATOM   2055 HH21 ARG   220     -63.340  57.055  -5.066  1.00  0.00
ATOM   2056 HH22 ARG   220     -64.325  56.406  -3.801  1.00  0.00
ATOM   2057  C   ARG   220     -60.877  61.630   0.426  1.00  0.00
ATOM   2058  O   ARG   220     -59.794  62.156   0.173  1.00  0.00
ATOM   2059  N   ILE   221     -61.741  62.135   1.310  1.00  0.00
ATOM   2060  H   ILE   221     -62.541  61.613   1.603  1.00  0.00
ATOM   2061  CA  ILE   221     -61.603  63.452   1.971  1.00  0.00
ATOM   2062  CB  ILE   221     -62.816  63.821   2.860  1.00  0.00
ATOM   2063  CG1 ILE   221     -63.061  62.957   4.117  1.00  0.00
ATOM   2064  CG2 ILE   221     -64.075  64.030   2.008  1.00  0.00
ATOM   2065  CD  ILE   221     -63.331  61.456   3.938  1.00  0.00
ATOM   2066  C   ILE   221     -60.278  63.645   2.743  1.00  0.00
ATOM   2067  O   ILE   221     -59.972  62.868   3.651  1.00  0.00
ATOM   2068  N   PRO   222     -59.467  64.638   2.345  1.00  0.00
ATOM   2069  CA  PRO   222     -58.228  64.992   3.063  1.00  0.00
ATOM   2070  CB  PRO   222     -57.501  65.963   2.129  1.00  0.00
ATOM   2071  CG  PRO   222     -58.628  66.623   1.336  1.00  0.00
ATOM   2072  CD  PRO   222     -59.643  65.493   1.152  1.00  0.00
ATOM   2073  C   PRO   222     -58.536  65.627   4.426  1.00  0.00
ATOM   2074  O   PRO   222     -59.471  66.414   4.557  1.00  0.00
ATOM   2075  N   TYR   223     -57.723  65.270   5.419  1.00  0.00
ATOM   2076  H   TYR   223     -57.153  64.452   5.344  1.00  0.00
ATOM   2077  CA  TYR   223     -57.809  65.837   6.788  1.00  0.00
ATOM   2078  CB  TYR   223     -56.718  65.245   7.698  1.00  0.00
ATOM   2079  CG  TYR   223     -56.419  63.744   7.550  1.00  0.00
ATOM   2080  CD1 TYR   223     -57.411  62.813   7.196  1.00  0.00
ATOM   2081  HD1 TYR   223     -58.466  63.085   7.234  1.00  0.00
ATOM   2082  CD2 TYR   223     -55.077  63.337   7.606  1.00  0.00
ATOM   2083  HD2 TYR   223     -54.306  64.024   7.958  1.00  0.00
ATOM   2084  CE1 TYR   223     -57.052  61.500   6.857  1.00  0.00
ATOM   2085  HE1 TYR   223     -57.815  60.782   6.561  1.00  0.00
ATOM   2086  CE2 TYR   223     -54.724  62.022   7.275  1.00  0.00
ATOM   2087  HE2 TYR   223     -53.690  61.706   7.370  1.00  0.00
ATOM   2088  CZ  TYR   223     -55.709  61.107   6.888  1.00  0.00
ATOM   2089  OH  TYR   223     -55.370  59.854   6.493  1.00  0.00
ATOM   2090  HH  TYR   223     -54.372  59.747   6.504  1.00  0.00
ATOM   2091  C   TYR   223     -57.630  67.370   6.793  1.00  0.00
ATOM   2092  O   TYR   223     -58.239  68.087   7.583  1.00  0.00
ATOM   2093  N   SER   224     -56.689  67.800   5.952  1.00  0.00
ATOM   2094  H   SER   224     -56.169  67.125   5.432  1.00  0.00
ATOM   2095  CA  SER   224     -56.269  69.191   5.674  1.00  0.00
ATOM   2096  CB  SER   224     -55.649  69.845   6.918  1.00  0.00
ATOM   2097  OG  SER   224     -55.051  71.109   6.604  1.00  0.00
ATOM   2098  HG  SER   224     -54.270  71.245   7.238  1.00  0.00
ATOM   2099  C   SER   224     -55.214  69.133   4.560  1.00  0.00
ATOM   2100  O   SER   224     -54.433  68.181   4.498  1.00  0.00
ATOM   2101  N   LYS   225     -55.162  70.192   3.755  1.00  0.00
ATOM   2102  H   LYS   225     -55.726  70.996   3.947  1.00  0.00
ATOM   2103  CA  LYS   225     -54.274  70.297   2.575  1.00  0.00
ATOM   2104  CB  LYS   225     -54.453  71.653   1.880  1.00  0.00
ATOM   2105  CG  LYS   225     -55.841  71.798   1.249  1.00  0.00
ATOM   2106  CD  LYS   225     -55.993  73.162   0.574  1.00  0.00
ATOM   2107  CE  LYS   225     -57.382  73.307  -0.049  1.00  0.00
ATOM   2108  NZ  LYS   225     -57.531  74.615  -0.703  1.00  0.00
ATOM   2109  HZ1 LYS   225     -58.446  74.685  -1.102  1.00  0.00
ATOM   2110  HZ2 LYS   225     -57.406  75.343  -0.030  1.00  0.00
ATOM   2111  HZ3 LYS   225     -56.846  74.707  -1.426  1.00  0.00
ATOM   2112  C   LYS   225     -52.792  70.028   2.898  1.00  0.00
ATOM   2113  O   LYS   225     -52.295  68.944   2.592  1.00  0.00
ATOM   2114  N   GLY   226     -52.187  70.920   3.688  1.00  0.00
ATOM   2115  H   GLY   226     -52.664  71.744   3.988  1.00  0.00
ATOM   2116  CA  GLY   226     -50.776  70.825   4.130  1.00  0.00
ATOM   2117  C   GLY   226     -50.458  69.502   4.850  1.00  0.00
ATOM   2118  O   GLY   226     -49.514  68.799   4.493  1.00  0.00
ATOM   2119  N   GLN   227     -51.353  69.131   5.762  1.00  0.00
ATOM   2120  H   GLN   227     -52.014  69.790   6.125  1.00  0.00
ATOM   2121  CA  GLN   227     -51.318  67.848   6.494  1.00  0.00
ATOM   2122  CB  GLN   227     -52.529  67.761   7.433  1.00  0.00
ATOM   2123  CG  GLN   227     -52.333  68.534   8.745  1.00  0.00
ATOM   2124  CD  GLN   227     -52.071  70.038   8.596  1.00  0.00
ATOM   2125  OE1 GLN   227     -52.655  70.752   7.788  1.00  0.00
ATOM   2126  NE2 GLN   227     -51.149  70.537   9.384  1.00  0.00
ATOM   2127 HE21 GLN   227     -50.652  69.933  10.023  1.00  0.00
ATOM   2128 HE22 GLN   227     -50.955  71.511   9.341  1.00  0.00
ATOM   2129  C   GLN   227     -51.225  66.613   5.582  1.00  0.00
ATOM   2130  O   GLN   227     -50.218  65.909   5.617  1.00  0.00
ATOM   2131  N   LEU   228     -52.162  66.491   4.641  1.00  0.00
ATOM   2132  H   LEU   228     -52.909  67.159   4.553  1.00  0.00
ATOM   2133  CA  LEU   228     -52.178  65.398   3.644  1.00  0.00
ATOM   2134  CB  LEU   228     -53.474  65.490   2.822  1.00  0.00
ATOM   2135  CG  LEU   228     -54.208  64.166   2.535  1.00  0.00
ATOM   2136  CD1 LEU   228     -53.384  63.177   1.705  1.00  0.00
ATOM   2137  CD2 LEU   228     -54.731  63.524   3.824  1.00  0.00
ATOM   2138  C   LEU   228     -50.944  65.451   2.721  1.00  0.00
ATOM   2139  O   LEU   228     -50.257  64.443   2.534  1.00  0.00
ATOM   2140  N   ARG   229     -50.594  66.671   2.312  1.00  0.00
ATOM   2141  H   ARG   229     -51.197  67.461   2.466  1.00  0.00
ATOM   2142  CA  ARG   229     -49.413  66.971   1.478  1.00  0.00
ATOM   2143  CB  ARG   229     -49.397  68.472   1.164  1.00  0.00
ATOM   2144  CG  ARG   229     -48.328  68.834   0.133  1.00  0.00
ATOM   2145  CD  ARG   229     -48.351  70.316  -0.240  1.00  0.00
ATOM   2146  NE  ARG   229     -47.225  70.570  -1.155  1.00  0.00
ATOM   2147  HE  ARG   229     -46.324  70.569  -0.726  1.00  0.00
ATOM   2148  CZ  ARG   229     -47.301  70.842  -2.460  1.00  0.00
ATOM   2149  NH1 ARG   229     -48.457  70.954  -3.099  1.00  0.00
ATOM   2150 HH11 ARG   229     -49.309  70.841  -2.587  1.00  0.00
ATOM   2151 HH12 ARG   229     -48.474  71.189  -4.069  1.00  0.00
ATOM   2152  NH2 ARG   229     -46.191  70.913  -3.178  1.00  0.00
ATOM   2153 HH21 ARG   229     -45.297  70.781  -2.753  1.00  0.00
ATOM   2154 HH22 ARG   229     -46.254  71.101  -4.157  1.00  0.00
ATOM   2155  C   ARG   229     -48.085  66.500   2.104  1.00  0.00
ATOM   2156  O   ARG   229     -47.245  65.963   1.387  1.00  0.00
ATOM   2157  N   GLU   230     -47.975  66.564   3.433  1.00  0.00
ATOM   2158  H   GLU   230     -48.632  67.099   3.972  1.00  0.00
ATOM   2159  CA  GLU   230     -46.813  66.035   4.188  1.00  0.00
ATOM   2160  CB  GLU   230     -47.073  66.067   5.700  1.00  0.00
ATOM   2161  CG  GLU   230     -47.219  67.475   6.286  1.00  0.00
ATOM   2162  CD  GLU   230     -47.650  67.446   7.758  1.00  0.00
ATOM   2163  OE1 GLU   230     -48.509  68.283   8.109  1.00  0.00
ATOM   2164  OE2 GLU   230     -47.135  66.582   8.505  1.00  0.00
ATOM   2165  C   GLU   230     -46.466  64.590   3.782  1.00  0.00
ATOM   2166  O   GLU   230     -45.398  64.345   3.216  1.00  0.00
ATOM   2167  N   LEU   231     -47.450  63.695   3.909  1.00  0.00
ATOM   2168  H   LEU   231     -48.345  63.941   4.282  1.00  0.00
ATOM   2169  CA  LEU   231     -47.287  62.284   3.502  1.00  0.00
ATOM   2170  CB  LEU   231     -48.425  61.397   4.018  1.00  0.00
ATOM   2171  CG  LEU   231     -47.882  60.080   4.591  1.00  0.00
ATOM   2172  CD1 LEU   231     -47.300  60.286   5.992  1.00  0.00
ATOM   2173  CD2 LEU   231     -48.949  58.986   4.604  1.00  0.00
ATOM   2174  C   LEU   231     -47.125  62.131   1.980  1.00  0.00
ATOM   2175  O   LEU   231     -46.143  61.540   1.540  1.00  0.00
ATOM   2176  N   GLU   232     -47.898  62.905   1.217  1.00  0.00
ATOM   2177  H   GLU   232     -48.616  63.478   1.619  1.00  0.00
ATOM   2178  CA  GLU   232     -47.815  62.939  -0.262  1.00  0.00
ATOM   2179  CB  GLU   232     -48.790  63.974  -0.836  1.00  0.00
ATOM   2180  CG  GLU   232     -50.251  63.580  -0.614  1.00  0.00
ATOM   2181  CD  GLU   232     -51.212  64.620  -1.190  1.00  0.00
ATOM   2182  OE1 GLU   232     -51.491  64.520  -2.406  1.00  0.00
ATOM   2183  OE2 GLU   232     -51.671  65.473  -0.400  1.00  0.00
ATOM   2184  C   GLU   232     -46.394  63.227  -0.788  1.00  0.00
ATOM   2185  O   GLU   232     -45.813  62.406  -1.499  1.00  0.00
ATOM   2186  N   ARG   233     -45.799  64.311  -0.291  1.00  0.00
ATOM   2187  H   ARG   233     -46.293  64.945   0.317  1.00  0.00
ATOM   2188  CA  ARG   233     -44.435  64.739  -0.666  1.00  0.00
ATOM   2189  CB  ARG   233     -44.134  66.170  -0.197  1.00  0.00
ATOM   2190  CG  ARG   233     -45.114  67.207  -0.763  1.00  0.00
ATOM   2191  CD  ARG   233     -45.151  67.240  -2.294  1.00  0.00
ATOM   2192  NE  ARG   233     -46.405  67.881  -2.725  1.00  0.00
ATOM   2193  HE  ARG   233     -46.472  68.870  -2.582  1.00  0.00
ATOM   2194  CZ  ARG   233     -47.450  67.280  -3.298  1.00  0.00
ATOM   2195  NH1 ARG   233     -47.476  65.983  -3.575  1.00  0.00
ATOM   2196 HH11 ARG   233     -46.682  65.422  -3.350  1.00  0.00
ATOM   2197 HH12 ARG   233     -48.273  65.586  -4.024  1.00  0.00
ATOM   2198  NH2 ARG   233     -48.528  68.000  -3.562  1.00  0.00
ATOM   2199 HH21 ARG   233     -48.530  68.975  -3.330  1.00  0.00
ATOM   2200 HH22 ARG   233     -49.326  67.573  -3.981  1.00  0.00
ATOM   2201  C   ARG   233     -43.340  63.775  -0.185  1.00  0.00
ATOM   2202  O   ARG   233     -42.509  63.357  -0.992  1.00  0.00
ATOM   2203  N   GLU   234     -43.437  63.317   1.068  1.00  0.00
ATOM   2204  H   GLU   234     -44.096  63.687   1.730  1.00  0.00
ATOM   2205  CA  GLU   234     -42.489  62.303   1.579  1.00  0.00
ATOM   2206  CB  GLU   234     -42.552  62.099   3.105  1.00  0.00
ATOM   2207  CG  GLU   234     -43.817  61.464   3.703  1.00  0.00
ATOM   2208  CD  GLU   234     -43.994  59.968   3.410  1.00  0.00
ATOM   2209  OE1 GLU   234     -42.986  59.233   3.472  1.00  0.00
ATOM   2210  OE2 GLU   234     -45.156  59.579   3.177  1.00  0.00
ATOM   2211  C   GLU   234     -42.555  60.983   0.788  1.00  0.00
ATOM   2212  O   GLU   234     -41.522  60.552   0.288  1.00  0.00
ATOM   2213  N   TYR   235     -43.777  60.583   0.428  1.00  0.00
ATOM   2214  H   TYR   235     -44.602  61.062   0.746  1.00  0.00
ATOM   2215  CA  TYR   235     -44.071  59.373  -0.368  1.00  0.00
ATOM   2216  CB  TYR   235     -45.588  59.219  -0.505  1.00  0.00
ATOM   2217  CG  TYR   235     -46.059  57.814  -0.129  1.00  0.00
ATOM   2218  CD1 TYR   235     -45.827  56.736  -0.996  1.00  0.00
ATOM   2219  HD1 TYR   235     -45.235  56.873  -1.902  1.00  0.00
ATOM   2220  CD2 TYR   235     -46.816  57.628   1.037  1.00  0.00
ATOM   2221  HD2 TYR   235     -46.930  58.440   1.756  1.00  0.00
ATOM   2222  CE1 TYR   235     -46.349  55.472  -0.693  1.00  0.00
ATOM   2223  HE1 TYR   235     -46.164  54.627  -1.354  1.00  0.00
ATOM   2224  CE2 TYR   235     -47.352  56.366   1.326  1.00  0.00
ATOM   2225  HE2 TYR   235     -47.968  56.233   2.212  1.00  0.00
ATOM   2226  CZ  TYR   235     -47.108  55.288   0.467  1.00  0.00
ATOM   2227  OH  TYR   235     -47.528  54.041   0.795  1.00  0.00
ATOM   2228  HH  TYR   235     -48.166  54.104   1.573  1.00  0.00
ATOM   2229  C   TYR   235     -43.452  59.430  -1.774  1.00  0.00
ATOM   2230  O   TYR   235     -42.850  58.459  -2.229  1.00  0.00
ATOM   2231  N   ALA   236     -43.581  60.599  -2.408  1.00  0.00
ATOM   2232  H   ALA   236     -44.184  61.314  -2.046  1.00  0.00
ATOM   2233  CA  ALA   236     -42.986  60.904  -3.727  1.00  0.00
ATOM   2234  CB  ALA   236     -43.363  62.334  -4.126  1.00  0.00
ATOM   2235  C   ALA   236     -41.455  60.722  -3.769  1.00  0.00
ATOM   2236  O   ALA   236     -40.905  60.349  -4.803  1.00  0.00
ATOM   2237  N   ALA   237     -40.792  61.060  -2.662  1.00  0.00
ATOM   2238  H   ALA   237     -41.241  61.571  -1.927  1.00  0.00
ATOM   2239  CA  ALA   237     -39.360  60.768  -2.452  1.00  0.00
ATOM   2240  CB  ALA   237     -38.778  61.752  -1.429  1.00  0.00
ATOM   2241  C   ALA   237     -39.127  59.301  -2.035  1.00  0.00
ATOM   2242  O   ALA   237     -38.417  58.555  -2.711  1.00  0.00
ATOM   2243  N   ASN   238     -39.678  58.924  -0.882  1.00  0.00
ATOM   2244  H   ASN   238     -40.274  59.553  -0.367  1.00  0.00
ATOM   2245  CA  ASN   238     -39.634  57.556  -0.330  1.00  0.00
ATOM   2246  CB  ASN   238     -38.715  57.477   0.900  1.00  0.00
ATOM   2247  CG  ASN   238     -37.248  57.909   0.739  1.00  0.00
ATOM   2248  OD1 ASN   238     -36.560  58.197   1.707  1.00  0.00
ATOM   2249  ND2 ASN   238     -36.725  57.987  -0.465  1.00  0.00
ATOM   2250 HD21 ASN   238     -37.276  57.837  -1.289  1.00  0.00
ATOM   2251 HD22 ASN   238     -35.764  58.237  -0.514  1.00  0.00
ATOM   2252  C   ASN   238     -41.048  57.145   0.110  1.00  0.00
ATOM   2253  O   ASN   238     -41.680  57.836   0.906  1.00  0.00
ATOM   2254  N   LYS   239     -41.444  55.940  -0.294  1.00  0.00
ATOM   2255  H   LYS   239     -40.941  55.446  -1.000  1.00  0.00
ATOM   2256  CA  LYS   239     -42.750  55.342   0.077  1.00  0.00
ATOM   2257  CB  LYS   239     -42.937  53.971  -0.591  1.00  0.00
ATOM   2258  CG  LYS   239     -41.846  52.943  -0.256  1.00  0.00
ATOM   2259  CD  LYS   239     -42.076  51.557  -0.877  1.00  0.00
ATOM   2260  CE  LYS   239     -41.863  51.481  -2.396  1.00  0.00
ATOM   2261  NZ  LYS   239     -42.981  52.048  -3.165  1.00  0.00
ATOM   2262  HZ1 LYS   239     -42.788  51.974  -4.144  1.00  0.00
ATOM   2263  HZ2 LYS   239     -43.819  51.543  -2.954  1.00  0.00
ATOM   2264  HZ3 LYS   239     -43.108  53.010  -2.922  1.00  0.00
ATOM   2265  C   LYS   239     -43.048  55.257   1.589  1.00  0.00
ATOM   2266  O   LYS   239     -44.206  55.192   1.992  1.00  0.00
ATOM   2267  N   PHE   240     -41.982  55.145   2.382  1.00  0.00
ATOM   2268  H   PHE   240     -41.060  55.127   2.003  1.00  0.00
ATOM   2269  CA  PHE   240     -42.019  55.170   3.856  1.00  0.00
ATOM   2270  CB  PHE   240     -42.197  53.745   4.404  1.00  0.00
ATOM   2271  CG  PHE   240     -42.365  53.730   5.929  1.00  0.00
ATOM   2272  CD1 PHE   240     -41.262  53.465   6.755  1.00  0.00
ATOM   2273  HD1 PHE   240     -40.331  53.097   6.326  1.00  0.00
ATOM   2274  CD2 PHE   240     -43.560  54.193   6.499  1.00  0.00
ATOM   2275  HD2 PHE   240     -44.440  54.341   5.875  1.00  0.00
ATOM   2276  CE1 PHE   240     -41.348  53.685   8.137  1.00  0.00
ATOM   2277  HE1 PHE   240     -40.481  53.511   8.773  1.00  0.00
ATOM   2278  CE2 PHE   240     -43.643  54.426   7.877  1.00  0.00
ATOM   2279  HE2 PHE   240     -44.551  54.849   8.302  1.00  0.00
ATOM   2280  CZ  PHE   240     -42.536  54.174   8.697  1.00  0.00
ATOM   2281  HZ  PHE   240     -42.573  54.425   9.756  1.00  0.00
ATOM   2282  C   PHE   240     -40.723  55.802   4.390  1.00  0.00
ATOM   2283  O   PHE   240     -39.649  55.604   3.822  1.00  0.00
ATOM   2284  N   ILE   241     -40.863  56.515   5.503  1.00  0.00
ATOM   2285  H   ILE   241     -41.730  56.525   6.001  1.00  0.00
ATOM   2286  CA  ILE   241     -39.745  57.209   6.182  1.00  0.00
ATOM   2287  CB  ILE   241     -39.731  58.736   5.948  1.00  0.00
ATOM   2288  CG1 ILE   241     -41.101  59.431   5.957  1.00  0.00
ATOM   2289  CG2 ILE   241     -38.984  59.052   4.650  1.00  0.00
ATOM   2290  CD  ILE   241     -41.821  59.424   7.305  1.00  0.00
ATOM   2291  C   ILE   241     -39.614  56.859   7.673  1.00  0.00
ATOM   2292  O   ILE   241     -40.603  56.581   8.348  1.00  0.00
ATOM   2293  N   THR   242     -38.401  57.055   8.185  1.00  0.00
ATOM   2294  H   THR   242     -37.725  57.597   7.687  1.00  0.00
ATOM   2295  CA  THR   242     -37.972  56.639   9.543  1.00  0.00
ATOM   2296  CB  THR   242     -36.534  57.092   9.851  1.00  0.00
ATOM   2297  OG1 THR   242     -36.418  58.513   9.726  1.00  0.00
ATOM   2298  HG1 THR   242     -35.453  58.758   9.601  1.00  0.00
ATOM   2299  CG2 THR   242     -35.504  56.359   8.986  1.00  0.00
ATOM   2300  C   THR   242     -38.885  57.120  10.682  1.00  0.00
ATOM   2301  O   THR   242     -39.513  58.176  10.598  1.00  0.00
ATOM   2302  N   LYS   243     -38.826  56.376  11.787  1.00  0.00
ATOM   2303  H   LYS   243     -38.339  55.505  11.787  1.00  0.00
ATOM   2304  CA  LYS   243     -39.626  56.622  13.010  1.00  0.00
ATOM   2305  CB  LYS   243     -39.144  55.722  14.156  1.00  0.00
ATOM   2306  CG  LYS   243     -39.360  54.215  13.948  1.00  0.00
ATOM   2307  CD  LYS   243     -40.832  53.780  13.916  1.00  0.00
ATOM   2308  CE  LYS   243     -41.381  53.668  12.490  1.00  0.00
ATOM   2309  NZ  LYS   243     -42.811  53.329  12.497  1.00  0.00
ATOM   2310  HZ1 LYS   243     -43.146  53.254  11.559  1.00  0.00
ATOM   2311  HZ2 LYS   243     -42.949  52.460  12.970  1.00  0.00
ATOM   2312  HZ3 LYS   243     -43.331  54.047  12.973  1.00  0.00
ATOM   2313  C   LYS   243     -39.690  58.087  13.475  1.00  0.00
ATOM   2314  O   LYS   243     -40.771  58.668  13.510  1.00  0.00
ATOM   2315  N   ASP   244     -38.529  58.736  13.574  1.00  0.00
ATOM   2316  H   ASP   244     -37.660  58.246  13.511  1.00  0.00
ATOM   2317  CA  ASP   244     -38.446  60.176  13.919  1.00  0.00
ATOM   2318  CB  ASP   244     -36.986  60.644  13.966  1.00  0.00
ATOM   2319  CG  ASP   244     -36.204  59.948  15.083  1.00  0.00
ATOM   2320  OD1 ASP   244     -36.132  60.537  16.182  1.00  0.00
ATOM   2321  OD2 ASP   244     -35.762  58.808  14.817  1.00  0.00
ATOM   2322  C   ASP   244     -39.257  61.069  12.958  1.00  0.00
ATOM   2323  O   ASP   244     -40.188  61.743  13.392  1.00  0.00
ATOM   2324  N   LYS   245     -39.084  60.824  11.659  1.00  0.00
ATOM   2325  H   LYS   245     -38.575  60.025  11.335  1.00  0.00
ATOM   2326  CA  LYS   245     -39.787  61.564  10.592  1.00  0.00
ATOM   2327  CB  LYS   245     -39.197  61.210   9.221  1.00  0.00
ATOM   2328  CG  LYS   245     -37.761  61.710   9.027  1.00  0.00
ATOM   2329  CD  LYS   245     -37.690  63.239   8.941  1.00  0.00
ATOM   2330  CE  LYS   245     -36.252  63.747   8.797  1.00  0.00
ATOM   2331  NZ  LYS   245     -35.459  63.532  10.018  1.00  0.00
ATOM   2332  HZ1 LYS   245     -34.532  63.878   9.875  1.00  0.00
ATOM   2333  HZ2 LYS   245     -35.882  64.026  10.778  1.00  0.00
ATOM   2334  HZ3 LYS   245     -35.424  62.556  10.227  1.00  0.00
ATOM   2335  C   LYS   245     -41.308  61.330  10.608  1.00  0.00
ATOM   2336  O   LYS   245     -42.066  62.296  10.697  1.00  0.00
ATOM   2337  N   ARG   246     -41.730  60.065  10.700  1.00  0.00
ATOM   2338  H   ARG   246     -41.097  59.286  10.648  1.00  0.00
ATOM   2339  CA  ARG   246     -43.166  59.727  10.809  1.00  0.00
ATOM   2340  CB  ARG   246     -43.480  58.244  10.521  1.00  0.00
ATOM   2341  CG  ARG   246     -42.805  57.165  11.377  1.00  0.00
ATOM   2342  CD  ARG   246     -43.353  57.039  12.804  1.00  0.00
ATOM   2343  NE  ARG   246     -44.674  56.389  12.871  1.00  0.00
ATOM   2344  HE  ARG   246     -45.347  56.703  12.206  1.00  0.00
ATOM   2345  CZ  ARG   246     -45.031  55.439  13.740  1.00  0.00
ATOM   2346  NH1 ARG   246     -44.191  54.965  14.651  1.00  0.00
ATOM   2347 HH11 ARG   246     -43.259  55.326  14.691  1.00  0.00
ATOM   2348 HH12 ARG   246     -44.499  54.295  15.322  1.00  0.00
ATOM   2349  NH2 ARG   246     -46.283  55.011  13.785  1.00  0.00
ATOM   2350 HH21 ARG   246     -46.976  55.394  13.175  1.00  0.00
ATOM   2351 HH22 ARG   246     -46.532  54.304  14.443  1.00  0.00
ATOM   2352  C   ARG   246     -43.838  60.265  12.086  1.00  0.00
ATOM   2353  O   ARG   246     -44.938  60.807  12.008  1.00  0.00
ATOM   2354  N   ARG   247     -43.101  60.275  13.198  1.00  0.00
ATOM   2355  H   ARG   247     -42.248  59.745  13.269  1.00  0.00
ATOM   2356  CA  ARG   247     -43.548  60.903  14.461  1.00  0.00
ATOM   2357  CB  ARG   247     -42.628  60.534  15.629  1.00  0.00
ATOM   2358  CG  ARG   247     -42.772  59.052  15.982  1.00  0.00
ATOM   2359  CD  ARG   247     -41.871  58.653  17.149  1.00  0.00
ATOM   2360  NE  ARG   247     -41.965  57.194  17.329  1.00  0.00
ATOM   2361  HE  ARG   247     -42.893  56.833  17.416  1.00  0.00
ATOM   2362  CZ  ARG   247     -40.949  56.332  17.400  1.00  0.00
ATOM   2363  NH1 ARG   247     -39.681  56.719  17.375  1.00  0.00
ATOM   2364 HH11 ARG   247     -39.475  57.692  17.305  1.00  0.00
ATOM   2365 HH12 ARG   247     -38.950  56.046  17.464  1.00  0.00
ATOM   2366  NH2 ARG   247     -41.202  55.035  17.473  1.00  0.00
ATOM   2367 HH21 ARG   247     -42.146  54.711  17.476  1.00  0.00
ATOM   2368 HH22 ARG   247     -40.446  54.387  17.535  1.00  0.00
ATOM   2369  C   ARG   247     -43.702  62.429  14.351  1.00  0.00
ATOM   2370  O   ARG   247     -44.780  62.945  14.647  1.00  0.00
ATOM   2371  N   LYS   248     -42.720  63.091  13.738  1.00  0.00
ATOM   2372  H   LYS   248     -41.839  62.651  13.536  1.00  0.00
ATOM   2373  CA  LYS   248     -42.791  64.536  13.423  1.00  0.00
ATOM   2374  CB  LYS   248     -41.470  65.023  12.810  1.00  0.00
ATOM   2375  CG  LYS   248     -40.467  65.556  13.843  1.00  0.00
ATOM   2376  CD  LYS   248     -39.951  64.502  14.827  1.00  0.00
ATOM   2377  CE  LYS   248     -38.935  65.098  15.802  1.00  0.00
ATOM   2378  NZ  LYS   248     -38.469  64.085  16.759  1.00  0.00
ATOM   2379  HZ1 LYS   248     -37.810  64.498  17.388  1.00  0.00
ATOM   2380  HZ2 LYS   248     -39.248  63.734  17.279  1.00  0.00
ATOM   2381  HZ3 LYS   248     -38.030  63.332  16.269  1.00  0.00
ATOM   2382  C   LYS   248     -43.978  64.893  12.509  1.00  0.00
ATOM   2383  O   LYS   248     -44.810  65.724  12.875  1.00  0.00
ATOM   2384  N   ILE   249     -44.150  64.112  11.441  1.00  0.00
ATOM   2385  H   ILE   249     -43.436  63.465  11.151  1.00  0.00
ATOM   2386  CA  ILE   249     -45.314  64.216  10.530  1.00  0.00
ATOM   2387  CB  ILE   249     -45.095  63.324   9.286  1.00  0.00
ATOM   2388  CG1 ILE   249     -43.915  63.888   8.475  1.00  0.00
ATOM   2389  CG2 ILE   249     -46.350  63.218   8.400  1.00  0.00
ATOM   2390  CD  ILE   249     -43.315  62.912   7.456  1.00  0.00
ATOM   2391  C   ILE   249     -46.640  63.941  11.271  1.00  0.00
ATOM   2392  O   ILE   249     -47.613  64.666  11.077  1.00  0.00
ATOM   2393  N   SER   250     -46.662  62.940  12.150  1.00  0.00
ATOM   2394  H   SER   250     -45.944  62.234  12.153  1.00  0.00
ATOM   2395  CA  SER   250     -47.849  62.639  12.981  1.00  0.00
ATOM   2396  CB  SER   250     -47.697  61.322  13.752  1.00  0.00
ATOM   2397  OG  SER   250     -46.908  61.403  14.943  1.00  0.00
ATOM   2398  HG  SER   250     -46.034  61.885  14.773  1.00  0.00
ATOM   2399  C   SER   250     -48.266  63.792  13.910  1.00  0.00
ATOM   2400  O   SER   250     -49.416  64.220  13.858  1.00  0.00
ATOM   2401  N   ALA   251     -47.277  64.448  14.519  1.00  0.00
ATOM   2402  H   ALA   251     -46.343  64.085  14.540  1.00  0.00
ATOM   2403  CA  ALA   251     -47.485  65.676  15.315  1.00  0.00
ATOM   2404  CB  ALA   251     -46.173  66.064  16.004  1.00  0.00
ATOM   2405  C   ALA   251     -48.022  66.837  14.455  1.00  0.00
ATOM   2406  O   ALA   251     -49.112  67.344  14.715  1.00  0.00
ATOM   2407  N   ALA   252     -47.365  67.071  13.317  1.00  0.00
ATOM   2408  H   ALA   252     -46.493  66.611  13.122  1.00  0.00
ATOM   2409  CA  ALA   252     -47.769  68.080  12.313  1.00  0.00
ATOM   2410  CB  ALA   252     -46.676  68.177  11.246  1.00  0.00
ATOM   2411  C   ALA   252     -49.149  67.847  11.661  1.00  0.00
ATOM   2412  O   ALA   252     -49.774  68.783  11.161  1.00  0.00
ATOM   2413  N   THR   253     -49.608  66.596  11.692  1.00  0.00
ATOM   2414  H   THR   253     -49.021  65.849  12.004  1.00  0.00
ATOM   2415  CA  THR   253     -50.935  66.171  11.185  1.00  0.00
ATOM   2416  CB  THR   253     -50.840  64.922  10.287  1.00  0.00
ATOM   2417  OG1 THR   253     -50.154  63.859  10.953  1.00  0.00
ATOM   2418  HG1 THR   253     -49.161  64.062  10.938  1.00  0.00
ATOM   2419  CG2 THR   253     -50.168  65.222   8.947  1.00  0.00
ATOM   2420  C   THR   253     -51.981  65.895  12.282  1.00  0.00
ATOM   2421  O   THR   253     -53.094  65.470  11.974  1.00  0.00
ATOM   2422  N   SER   254     -51.664  66.272  13.525  1.00  0.00
ATOM   2423  H   SER   254     -50.828  66.794  13.710  1.00  0.00
ATOM   2424  CA  SER   254     -52.503  66.063  14.734  1.00  0.00
ATOM   2425  CB  SER   254     -53.719  67.002  14.728  1.00  0.00
ATOM   2426  OG  SER   254     -53.291  68.366  14.785  1.00  0.00
ATOM   2427  HG  SER   254     -54.091  68.960  14.699  1.00  0.00
ATOM   2428  C   SER   254     -52.942  64.603  14.976  1.00  0.00
ATOM   2429  O   SER   254     -53.965  64.326  15.605  1.00  0.00
ATOM   2430  N   LEU   255     -52.056  63.678  14.613  1.00  0.00
ATOM   2431  H   LEU   255     -51.136  63.932  14.296  1.00  0.00
ATOM   2432  CA  LEU   255     -52.327  62.227  14.654  1.00  0.00
ATOM   2433  CB  LEU   255     -52.264  61.660  13.227  1.00  0.00
ATOM   2434  CG  LEU   255     -53.306  62.260  12.266  1.00  0.00
ATOM   2435  CD1 LEU   255     -53.072  61.746  10.845  1.00  0.00
ATOM   2436  CD2 LEU   255     -54.744  61.944  12.693  1.00  0.00
ATOM   2437  C   LEU   255     -51.372  61.469  15.590  1.00  0.00
ATOM   2438  O   LEU   255     -50.168  61.713  15.617  1.00  0.00
ATOM   2439  N   SER   256     -51.930  60.455  16.248  1.00  0.00
ATOM   2440  H   SER   256     -52.892  60.222  16.103  1.00  0.00
ATOM   2441  CA  SER   256     -51.276  59.609  17.278  1.00  0.00
ATOM   2442  CB  SER   256     -52.384  58.920  18.088  1.00  0.00
ATOM   2443  OG  SER   256     -53.230  58.179  17.199  1.00  0.00
ATOM   2444  HG  SER   256     -53.749  57.494  17.720  1.00  0.00
ATOM   2445  C   SER   256     -50.248  58.565  16.782  1.00  0.00
ATOM   2446  O   SER   256     -50.118  57.480  17.352  1.00  0.00
ATOM   2447  N   GLU   257     -49.426  58.967  15.810  1.00  0.00
ATOM   2448  H   GLU   257     -49.351  59.954  15.630  1.00  0.00
ATOM   2449  CA  GLU   257     -48.461  58.147  15.029  1.00  0.00
ATOM   2450  CB  GLU   257     -47.084  57.974  15.698  1.00  0.00
ATOM   2451  CG  GLU   257     -47.050  57.234  17.039  1.00  0.00
ATOM   2452  CD  GLU   257     -45.646  57.257  17.647  1.00  0.00
ATOM   2453  OE1 GLU   257     -45.334  58.260  18.324  1.00  0.00
ATOM   2454  OE2 GLU   257     -44.909  56.267  17.440  1.00  0.00
ATOM   2455  C   GLU   257     -48.961  56.853  14.357  1.00  0.00
ATOM   2456  O   GLU   257     -48.835  56.709  13.143  1.00  0.00
ATOM   2457  N   ARG   258     -49.716  56.036  15.087  1.00  0.00
ATOM   2458  H   ARG   258     -49.879  56.228  16.061  1.00  0.00
ATOM   2459  CA  ARG   258     -50.371  54.818  14.556  1.00  0.00
ATOM   2460  CB  ARG   258     -51.236  54.175  15.645  1.00  0.00
ATOM   2461  CG  ARG   258     -50.402  53.649  16.819  1.00  0.00
ATOM   2462  CD  ARG   258     -51.272  53.055  17.930  1.00  0.00
ATOM   2463  NE  ARG   258     -51.972  51.844  17.462  1.00  0.00
ATOM   2464  HE  ARG   258     -52.618  51.986  16.716  1.00  0.00
ATOM   2465  CZ  ARG   258     -51.840  50.606  17.945  1.00  0.00
ATOM   2466  NH1 ARG   258     -51.027  50.316  18.952  1.00  0.00
ATOM   2467 HH11 ARG   258     -50.491  51.047  19.370  1.00  0.00
ATOM   2468 HH12 ARG   258     -50.957  49.379  19.286  1.00  0.00
ATOM   2469  NH2 ARG   258     -52.536  49.615  17.410  1.00  0.00
ATOM   2470 HH21 ARG   258     -53.158  49.788  16.650  1.00  0.00
ATOM   2471 HH22 ARG   258     -52.436  48.694  17.778  1.00  0.00
ATOM   2472  C   ARG   258     -51.249  55.132  13.329  1.00  0.00
ATOM   2473  O   ARG   258     -51.131  54.498  12.281  1.00  0.00
ATOM   2474  N   GLN   259     -51.945  56.266  13.415  1.00  0.00
ATOM   2475  H   GLN   259     -52.132  56.674  14.307  1.00  0.00
ATOM   2476  CA  GLN   259     -52.764  56.801  12.308  1.00  0.00
ATOM   2477  CB  GLN   259     -53.441  58.128  12.681  1.00  0.00
ATOM   2478  CG  GLN   259     -54.129  58.182  14.053  1.00  0.00
ATOM   2479  CD  GLN   259     -55.029  56.981  14.360  1.00  0.00
ATOM   2480  OE1 GLN   259     -54.621  56.018  14.993  1.00  0.00
ATOM   2481  NE2 GLN   259     -56.275  57.040  13.948  1.00  0.00
ATOM   2482 HE21 GLN   259     -56.625  57.831  13.457  1.00  0.00
ATOM   2483 HE22 GLN   259     -56.848  56.250  14.152  1.00  0.00
ATOM   2484  C   GLN   259     -51.976  57.001  11.001  1.00  0.00
ATOM   2485  O   GLN   259     -52.376  56.437   9.984  1.00  0.00
ATOM   2486  N   ILE   260     -50.778  57.597  11.069  1.00  0.00
ATOM   2487  H   ILE   260     -50.286  57.728  11.930  1.00  0.00
ATOM   2488  CA  ILE   260     -50.023  57.902   9.830  1.00  0.00
ATOM   2489  CB  ILE   260     -49.059  59.122   9.818  1.00  0.00
ATOM   2490  CG1 ILE   260     -47.550  58.865  10.003  1.00  0.00
ATOM   2491  CG2 ILE   260     -49.579  60.287  10.667  1.00  0.00
ATOM   2492  CD  ILE   260     -47.090  58.298  11.346  1.00  0.00
ATOM   2493  C   ILE   260     -49.425  56.661   9.147  1.00  0.00
ATOM   2494  O   ILE   260     -49.377  56.629   7.923  1.00  0.00
ATOM   2495  N   THR   261     -49.046  55.636   9.913  1.00  0.00
ATOM   2496  H   THR   261     -49.093  55.654  10.914  1.00  0.00
ATOM   2497  CA  THR   261     -48.586  54.347   9.342  1.00  0.00
ATOM   2498  CB  THR   261     -47.822  53.477  10.348  1.00  0.00
ATOM   2499  OG1 THR   261     -48.517  53.435  11.595  1.00  0.00
ATOM   2500  HG1 THR   261     -48.122  52.718  12.173  1.00  0.00
ATOM   2501  CG2 THR   261     -46.383  53.970  10.516  1.00  0.00
ATOM   2502  C   THR   261     -49.710  53.537   8.675  1.00  0.00
ATOM   2503  O   THR   261     -49.521  52.993   7.587  1.00  0.00
ATOM   2504  N   ILE   262     -50.899  53.565   9.278  1.00  0.00
ATOM   2505  H   ILE   262     -50.987  53.827  10.244  1.00  0.00
ATOM   2506  CA  ILE   262     -52.138  53.066   8.636  1.00  0.00
ATOM   2507  CB  ILE   262     -53.271  53.009   9.694  1.00  0.00
ATOM   2508  CG1 ILE   262     -53.222  51.698  10.495  1.00  0.00
ATOM   2509  CG2 ILE   262     -54.694  53.179   9.144  1.00  0.00
ATOM   2510  CD  ILE   262     -52.080  51.574  11.510  1.00  0.00
ATOM   2511  C   ILE   262     -52.450  53.870   7.350  1.00  0.00
ATOM   2512  O   ILE   262     -52.610  53.296   6.271  1.00  0.00
ATOM   2513  N   TRP   263     -52.367  55.194   7.467  1.00  0.00
ATOM   2514  H   TRP   263     -52.337  55.628   8.374  1.00  0.00
ATOM   2515  CA  TRP   263     -52.484  56.148   6.344  1.00  0.00
ATOM   2516  CB  TRP   263     -52.460  57.562   6.936  1.00  0.00
ATOM   2517  CG  TRP   263     -52.511  58.743   5.957  1.00  0.00
ATOM   2518  CD1 TRP   263     -53.011  58.778   4.721  1.00  0.00
ATOM   2519  HD1 TRP   263     -53.550  57.966   4.233  1.00  0.00
ATOM   2520  CD2 TRP   263     -51.954  59.987   6.208  1.00  0.00
ATOM   2521  NE1 TRP   263     -52.775  59.973   4.175  1.00  0.00
ATOM   2522  HE1 TRP   263     -53.040  60.244   3.251  1.00  0.00
ATOM   2523  CE2 TRP   263     -52.130  60.743   5.047  1.00  0.00
ATOM   2524  CE3 TRP   263     -51.332  60.550   7.331  1.00  0.00
ATOM   2525  HE3 TRP   263     -51.276  59.985   8.258  1.00  0.00
ATOM   2526  CZ2 TRP   263     -51.666  62.064   4.999  1.00  0.00
ATOM   2527  HZ2 TRP   263     -51.691  62.618   4.063  1.00  0.00
ATOM   2528  CZ3 TRP   263     -50.876  61.872   7.288  1.00  0.00
ATOM   2529  HZ3 TRP   263     -50.393  62.310   8.162  1.00  0.00
ATOM   2530  CH2 TRP   263     -51.045  62.629   6.122  1.00  0.00
ATOM   2531  HH2 TRP   263     -50.682  63.653   6.087  1.00  0.00
ATOM   2532  C   TRP   263     -51.427  55.936   5.240  1.00  0.00
ATOM   2533  O   TRP   263     -51.759  56.047   4.063  1.00  0.00
ATOM   2534  N   PHE   264     -50.208  55.539   5.609  1.00  0.00
ATOM   2535  H   PHE   264     -49.863  55.768   6.526  1.00  0.00
ATOM   2536  CA  PHE   264     -49.171  55.071   4.663  1.00  0.00
ATOM   2537  CB  PHE   264     -47.911  54.596   5.399  1.00  0.00
ATOM   2538  CG  PHE   264     -46.829  55.673   5.520  1.00  0.00
ATOM   2539  CD1 PHE   264     -46.570  56.312   6.742  1.00  0.00
ATOM   2540  HD1 PHE   264     -47.105  56.016   7.640  1.00  0.00
ATOM   2541  CD2 PHE   264     -46.028  55.958   4.406  1.00  0.00
ATOM   2542  HD2 PHE   264     -46.147  55.393   3.482  1.00  0.00
ATOM   2543  CE1 PHE   264     -45.526  57.241   6.845  1.00  0.00
ATOM   2544  HE1 PHE   264     -45.332  57.741   7.793  1.00  0.00
ATOM   2545  CE2 PHE   264     -44.986  56.885   4.508  1.00  0.00
ATOM   2546  HE2 PHE   264     -44.374  57.104   3.633  1.00  0.00
ATOM   2547  CZ  PHE   264     -44.736  57.528   5.726  1.00  0.00
ATOM   2548  HZ  PHE   264     -43.951  58.276   5.788  1.00  0.00
ATOM   2549  C   PHE   264     -49.662  53.943   3.741  1.00  0.00
ATOM   2550  O   PHE   264     -49.587  54.080   2.519  1.00  0.00
ATOM   2551  N   GLN   265     -50.250  52.901   4.330  1.00  0.00
ATOM   2552  H   GLN   265     -50.260  52.800   5.328  1.00  0.00
ATOM   2553  CA  GLN   265     -50.859  51.791   3.564  1.00  0.00
ATOM   2554  CB  GLN   265     -51.215  50.618   4.483  1.00  0.00
ATOM   2555  CG  GLN   265     -50.683  49.285   3.940  1.00  0.00
ATOM   2556  CD  GLN   265     -51.223  48.910   2.554  1.00  0.00
ATOM   2557  OE1 GLN   265     -50.582  49.082   1.529  1.00  0.00
ATOM   2558  NE2 GLN   265     -52.291  48.153   2.520  1.00  0.00
ATOM   2559 HE21 GLN   265     -52.677  47.778   3.372  1.00  0.00
ATOM   2560 HE22 GLN   265     -52.795  48.053   1.659  1.00  0.00
ATOM   2561  C   GLN   265     -52.102  52.229   2.768  1.00  0.00
ATOM   2562  O   GLN   265     -52.229  51.909   1.587  1.00  0.00
ATOM   2563  N   ASN   266     -52.939  53.066   3.384  1.00  0.00
ATOM   2564  H   ASN   266     -52.879  53.221   4.376  1.00  0.00
ATOM   2565  CA  ASN   266     -54.107  53.682   2.718  1.00  0.00
ATOM   2566  CB  ASN   266     -54.843  54.572   3.728  1.00  0.00
ATOM   2567  CG  ASN   266     -56.301  54.917   3.383  1.00  0.00
ATOM   2568  OD1 ASN   266     -57.123  55.136   4.258  1.00  0.00
ATOM   2569  ND2 ASN   266     -56.669  54.980   2.120  1.00  0.00
ATOM   2570 HD21 ASN   266     -56.033  54.794   1.372  1.00  0.00
ATOM   2571 HD22 ASN   266     -57.628  55.197   1.957  1.00  0.00
ATOM   2572  C   ASN   266     -53.682  54.501   1.479  1.00  0.00
ATOM   2573  O   ASN   266     -54.321  54.414   0.429  1.00  0.00
ATOM   2574  N   ARG   267     -52.602  55.270   1.624  1.00  0.00
ATOM   2575  H   ARG   267     -52.240  55.496   2.537  1.00  0.00
ATOM   2576  CA  ARG   267     -51.946  55.984   0.513  1.00  0.00
ATOM   2577  CB  ARG   267     -50.863  56.951   0.992  1.00  0.00
ATOM   2578  CG  ARG   267     -51.417  58.377   1.033  1.00  0.00
ATOM   2579  CD  ARG   267     -50.311  59.434   1.145  1.00  0.00
ATOM   2580  NE  ARG   267     -49.410  59.442  -0.026  1.00  0.00
ATOM   2581  HE  ARG   267     -48.553  58.944   0.101  1.00  0.00
ATOM   2582  CZ  ARG   267     -49.646  59.959  -1.237  1.00  0.00
ATOM   2583  NH1 ARG   267     -50.811  60.488  -1.584  1.00  0.00
ATOM   2584 HH11 ARG   267     -51.568  60.467  -0.932  1.00  0.00
ATOM   2585 HH12 ARG   267     -50.900  60.964  -2.456  1.00  0.00
ATOM   2586  NH2 ARG   267     -48.649  60.061  -2.102  1.00  0.00
ATOM   2587 HH21 ARG   267     -47.733  59.753  -1.848  1.00  0.00
ATOM   2588 HH22 ARG   267     -48.805  60.467  -3.000  1.00  0.00
ATOM   2589  C   ARG   267     -51.390  55.061  -0.576  1.00  0.00
ATOM   2590  O   ARG   267     -51.755  55.240  -1.733  1.00  0.00
ATOM   2591  N   ARG   268     -50.723  53.977  -0.182  1.00  0.00
ATOM   2592  H   ARG   268     -50.393  53.882   0.760  1.00  0.00
ATOM   2593  CA  ARG   268     -50.257  52.920  -1.109  1.00  0.00
ATOM   2594  CB  ARG   268     -49.626  51.806  -0.258  1.00  0.00
ATOM   2595  CG  ARG   268     -48.810  50.759  -1.023  1.00  0.00
ATOM   2596  CD  ARG   268     -49.678  49.664  -1.651  1.00  0.00
ATOM   2597  NE  ARG   268     -48.839  48.692  -2.375  1.00  0.00
ATOM   2598  HE  ARG   268     -48.808  47.778  -1.965  1.00  0.00
ATOM   2599  CZ  ARG   268     -48.231  48.864  -3.552  1.00  0.00
ATOM   2600  NH1 ARG   268     -48.429  49.936  -4.308  1.00  0.00
ATOM   2601 HH11 ARG   268     -49.058  50.642  -3.985  1.00  0.00
ATOM   2602 HH12 ARG   268     -47.965  50.027  -5.185  1.00  0.00
ATOM   2603  NH2 ARG   268     -47.224  48.069  -3.871  1.00  0.00
ATOM   2604 HH21 ARG   268     -46.932  47.359  -3.233  1.00  0.00
ATOM   2605 HH22 ARG   268     -46.750  48.198  -4.739  1.00  0.00
ATOM   2606  C   ARG   268     -51.421  52.408  -1.984  1.00  0.00
ATOM   2607  O   ARG   268     -51.365  52.525  -3.210  1.00  0.00
ATOM   2608  N   VAL   269     -52.543  52.121  -1.318  1.00  0.00
ATOM   2609  H   VAL   269     -52.526  52.032  -0.317  1.00  0.00
ATOM   2610  CA  VAL   269     -53.818  51.733  -1.960  1.00  0.00
ATOM   2611  CB  VAL   269     -54.890  51.345  -0.916  1.00  0.00
ATOM   2612  CG1 VAL   269     -56.207  50.921  -1.577  1.00  0.00
ATOM   2613  CG2 VAL   269     -54.423  50.185  -0.029  1.00  0.00
ATOM   2614  C   VAL   269     -54.314  52.812  -2.948  1.00  0.00
ATOM   2615  O   VAL   269     -54.401  52.542  -4.145  1.00  0.00
ATOM   2616  N   LYS   270     -54.564  54.032  -2.470  1.00  0.00
ATOM   2617  H   LYS   270     -54.457  54.258  -1.498  1.00  0.00
ATOM   2618  CA  LYS   270     -55.046  55.120  -3.353  1.00  0.00
ATOM   2619  CB  LYS   270     -55.636  56.320  -2.588  1.00  0.00
ATOM   2620  CG  LYS   270     -54.746  57.044  -1.565  1.00  0.00
ATOM   2621  CD  LYS   270     -53.605  57.874  -2.167  1.00  0.00
ATOM   2622  CE  LYS   270     -54.069  59.105  -2.947  1.00  0.00
ATOM   2623  NZ  LYS   270     -52.917  59.728  -3.612  1.00  0.00
ATOM   2624  HZ1 LYS   270     -53.188  60.614  -3.990  1.00  0.00
ATOM   2625  HZ2 LYS   270     -52.174  59.839  -2.949  1.00  0.00
ATOM   2626  HZ3 LYS   270     -52.611  59.135  -4.357  1.00  0.00
ATOM   2627  C   LYS   270     -54.082  55.528  -4.487  1.00  0.00
ATOM   2628  O   LYS   270     -54.522  55.766  -5.608  1.00  0.00
ATOM   2629  N   GLU   271     -52.779  55.437  -4.229  1.00  0.00
ATOM   2630  H   GLU   271     -52.446  55.271  -3.293  1.00  0.00
ATOM   2631  CA  GLU   271     -51.715  55.672  -5.229  1.00  0.00
ATOM   2632  CB  GLU   271     -50.336  55.699  -4.558  1.00  0.00
ATOM   2633  CG  GLU   271     -50.118  56.997  -3.772  1.00  0.00
ATOM   2634  CD  GLU   271     -48.872  56.924  -2.886  1.00  0.00
ATOM   2635  OE1 GLU   271     -49.040  56.567  -1.701  1.00  0.00
ATOM   2636  OE2 GLU   271     -47.781  57.236  -3.412  1.00  0.00
ATOM   2637  C   GLU   271     -51.743  54.651  -6.379  1.00  0.00
ATOM   2638  O   GLU   271     -51.726  55.048  -7.541  1.00  0.00
ATOM   2639  N   LYS   272     -51.872  53.363  -6.053  1.00  0.00
ATOM   2640  H   LYS   272     -51.777  53.033  -5.108  1.00  0.00
ATOM   2641  CA  LYS   272     -52.071  52.322  -7.087  1.00  0.00
ATOM   2642  CB  LYS   272     -51.702  50.918  -6.585  1.00  0.00
ATOM   2643  CG  LYS   272     -52.580  50.408  -5.444  1.00  0.00
ATOM   2644  CD  LYS   272     -52.014  49.130  -4.837  1.00  0.00
ATOM   2645  CE  LYS   272     -52.847  48.745  -3.619  1.00  0.00
ATOM   2646  NZ  LYS   272     -52.210  47.647  -2.887  1.00  0.00
ATOM   2647  HZ1 LYS   272     -52.733  47.445  -2.060  1.00  0.00
ATOM   2648  HZ2 LYS   272     -52.180  46.840  -3.482  1.00  0.00
ATOM   2649  HZ3 LYS   272     -51.275  47.912  -2.643  1.00  0.00
ATOM   2650  C   LYS   272     -53.456  52.381  -7.762  1.00  0.00
ATOM   2651  O   LYS   272     -53.562  52.185  -8.972  1.00  0.00
ATOM   2652  N   LYS   273     -54.480  52.745  -6.988  1.00  0.00
ATOM   2653  H   LYS   273     -54.399  52.731  -5.986  1.00  0.00
ATOM   2654  CA  LYS   273     -55.840  53.052  -7.486  1.00  0.00
ATOM   2655  CB  LYS   273     -56.679  53.460  -6.268  1.00  0.00
ATOM   2656  CG  LYS   273     -58.147  53.800  -6.537  1.00  0.00
ATOM   2657  CD  LYS   273     -58.803  54.218  -5.220  1.00  0.00
ATOM   2658  CE  LYS   273     -60.258  54.652  -5.406  1.00  0.00
ATOM   2659  NZ  LYS   273     -60.844  55.021  -4.109  1.00  0.00
ATOM   2660  HZ1 LYS   273     -61.781  55.353  -4.228  1.00  0.00
ATOM   2661  HZ2 LYS   273     -60.850  54.227  -3.503  1.00  0.00
ATOM   2662  HZ3 LYS   273     -60.305  55.751  -3.688  1.00  0.00
ATOM   2663  C   LYS   273     -55.812  54.152  -8.569  1.00  0.00
ATOM   2664  O   LYS   273     -56.436  54.007  -9.620  1.00  0.00
ATOM   2665  N   VAL   274     -55.016  55.196  -8.331  1.00  0.00
ATOM   2666  H   VAL   274     -54.659  55.377  -7.409  1.00  0.00
ATOM   2667  CA  VAL   274     -54.708  56.242  -9.331  1.00  0.00
ATOM   2668  CB  VAL   274     -54.185  57.529  -8.649  1.00  0.00
ATOM   2669  CG1 VAL   274     -53.852  58.632  -9.662  1.00  0.00
ATOM   2670  CG2 VAL   274     -55.215  58.101  -7.668  1.00  0.00
ATOM   2671  C   VAL   274     -53.733  55.678 -10.387  1.00  0.00
ATOM   2672  O   VAL   274     -52.512  55.716 -10.247  1.00  0.00
ATOM   2673  N   LEU   275     -54.344  55.004 -11.359  1.00  0.00
ATOM   2674  H   LEU   275     -55.305  54.750 -11.227  1.00  0.00
ATOM   2675  CA  LEU   275     -53.728  54.456 -12.591  1.00  0.00
ATOM   2676  CB  LEU   275     -53.117  55.563 -13.465  1.00  0.00
ATOM   2677  CG  LEU   275     -54.160  56.527 -14.044  1.00  0.00
ATOM   2678  CD1 LEU   275     -53.451  57.736 -14.655  1.00  0.00
ATOM   2679  CD2 LEU   275     -55.023  55.844 -15.111  1.00  0.00
ATOM   2680  C   LEU   275     -52.726  53.294 -12.471  1.00  0.00
ATOM   2681  O   LEU   275     -52.838  52.344 -13.242  1.00  0.00
ATOM   2682  N   ALA   276     -51.876  53.290 -11.445  1.00  0.00
ATOM   2683  H   ALA   276     -51.884  54.040 -10.774  1.00  0.00
ATOM   2684  CA  ALA   276     -50.786  52.299 -11.288  1.00  0.00
ATOM   2685  CB  ALA   276     -50.002  52.577 -10.002  1.00  0.00
ATOM   2686  C   ALA   276     -51.221  50.822 -11.378  1.00  0.00
ATOM   2687  O   ALA   276     -50.775  50.111 -12.277  1.00  0.00
ATOM   2688  N   LYS   277     -52.189  50.423 -10.555  1.00  0.00
ATOM   2689  H   LYS   277     -52.570  51.043  -9.860  1.00  0.00
ATOM   2690  CA  LYS   277     -52.795  49.073 -10.594  1.00  0.00
ATOM   2691  CB  LYS   277     -53.566  48.824  -9.290  1.00  0.00
ATOM   2692  CG  LYS   277     -54.012  47.367  -9.132  1.00  0.00
ATOM   2693  CD  LYS   277     -54.351  47.049  -7.674  1.00  0.00
ATOM   2694  CE  LYS   277     -54.693  45.567  -7.508  1.00  0.00
ATOM   2695  NZ  LYS   277     -54.819  45.208  -6.089  1.00  0.00
ATOM   2696  HZ1 LYS   277     -55.094  44.250  -6.005  1.00  0.00
ATOM   2697  HZ2 LYS   277     -53.935  45.345  -5.633  1.00  0.00
ATOM   2698  HZ3 LYS   277     -55.505  45.793  -5.658  1.00  0.00
ATOM   2699  C   LYS   277     -53.687  48.872 -11.835  1.00  0.00
ATOM   2700  O   LYS   277     -53.609  47.836 -12.491  1.00  0.00
ATOM   2701  N   VAL   278     -54.361  49.948 -12.244  1.00  0.00
ATOM   2702  H   VAL   278     -54.275  50.811 -11.751  1.00  0.00
ATOM   2703  CA  VAL   278     -55.261  50.005 -13.424  1.00  0.00
ATOM   2704  CB  VAL   278     -55.911  51.406 -13.522  1.00  0.00
ATOM   2705  CG1 VAL   278     -56.902  51.521 -14.686  1.00  0.00
ATOM   2706  CG2 VAL   278     -56.643  51.794 -12.230  1.00  0.00
ATOM   2707  C   VAL   278     -54.520  49.628 -14.729  1.00  0.00
ATOM   2708  O   VAL   278     -55.054  48.894 -15.557  1.00  0.00
ATOM   2709  N   LYS   279     -53.283  50.109 -14.866  1.00  0.00
ATOM   2710  H   LYS   279     -52.954  50.846 -14.266  1.00  0.00
ATOM   2711  CA  LYS   279     -52.363  49.762 -15.974  1.00  0.00
ATOM   2712  CB  LYS   279     -51.067  50.567 -15.842  1.00  0.00
ATOM   2713  CG  LYS   279     -51.285  52.038 -16.218  1.00  0.00
ATOM   2714  CD  LYS   279     -50.022  52.893 -16.072  1.00  0.00
ATOM   2715  CE  LYS   279     -49.657  53.159 -14.609  1.00  0.00
ATOM   2716  NZ  LYS   279     -48.477  54.028 -14.505  1.00  0.00
ATOM   2717  HZ1 LYS   279     -48.259  54.177 -13.540  1.00  0.00
ATOM   2718  HZ2 LYS   279     -47.704  53.585 -14.958  1.00  0.00
ATOM   2719  HZ3 LYS   279     -48.667  54.904 -14.947  1.00  0.00
ATOM   2720  C   LYS   279     -52.057  48.257 -16.116  1.00  0.00
ATOM   2721  O   LYS   279     -51.639  47.802 -17.183  1.00  0.00
ATOM   2722  N   ASN   280     -52.189  47.535 -14.999  1.00  0.00
ATOM   2723  H   ASN   280     -52.409  47.989 -14.134  1.00  0.00
ATOM   2724  CA  ASN   280     -52.197  46.060 -14.881  1.00  0.00
ATOM   2725  CB  ASN   280     -53.586  45.557 -15.319  1.00  0.00
ATOM   2726  CG  ASN   280     -53.845  44.096 -14.941  1.00  0.00
ATOM   2727  OD1 ASN   280     -54.408  43.795 -13.899  1.00  0.00
ATOM   2728  ND2 ASN   280     -53.455  43.157 -15.778  1.00  0.00
ATOM   2729 HD21 ASN   280     -53.000  43.349 -16.650  1.00  0.00
ATOM   2730 HD22 ASN   280     -53.635  42.219 -15.497  1.00  0.00
ATOM   2731  C   ASN   280     -51.029  45.344 -15.588  1.00  0.00
ATOM   2732  O   ASN   280     -49.945  45.201 -15.030  1.00  0.00
ATOM   2733  N   SER   281     -51.246  45.015 -16.859  1.00  0.00
ATOM   2734  H   SER   281     -52.063  45.350 -17.328  1.00  0.00
ATOM   2735  CA  SER   281     -50.310  44.258 -17.715  1.00  0.00
ATOM   2736  CB  SER   281     -51.019  43.838 -19.006  1.00  0.00
ATOM   2737  OG  SER   281     -52.248  43.171 -18.689  1.00  0.00
ATOM   2738  HG  SER   281     -52.584  42.710 -19.516  1.00  0.00
ATOM   2739  C   SER   281     -49.036  45.046 -18.061  1.00  0.00
ATOM   2740  O   SER   281     -47.976  44.455 -18.248  1.00  0.00
ATOM   2741  N   ALA   282     -49.173  46.368 -18.182  1.00  0.00
ATOM   2742  H   ALA   282     -50.048  46.828 -18.007  1.00  0.00
ATOM   2743  CA  ALA   282     -48.042  47.275 -18.454  1.00  0.00
ATOM   2744  CB  ALA   282     -48.132  47.784 -19.899  1.00  0.00
ATOM   2745  C   ALA   282     -48.001  48.423 -17.429  1.00  0.00
ATOM   2746  O   ALA   282     -48.542  49.510 -17.635  1.00  0.00
ATOM   2747  N   THR   283     -47.446  48.093 -16.267  1.00  0.00
ATOM   2748  H   THR   283     -47.110  47.168 -16.087  1.00  0.00
ATOM   2749  CA  THR   283     -47.300  49.048 -15.147  1.00  0.00
ATOM   2750  CB  THR   283     -48.350  48.783 -14.049  1.00  0.00
ATOM   2751  OG1 THR   283     -48.279  49.830 -13.081  1.00  0.00
ATOM   2752  HG1 THR   283     -49.214  49.959 -12.701  1.00  0.00
ATOM   2753  CG2 THR   283     -48.240  47.414 -13.364  1.00  0.00
ATOM   2754  C   THR   283     -45.866  49.090 -14.579  1.00  0.00
ATOM   2755  O   THR   283     -45.223  48.042 -14.493  1.00  0.00
ATOM   2756  N   PRO   284     -45.335  50.284 -14.271  1.00  0.00
ATOM   2757  CA  PRO   284     -44.015  50.434 -13.625  1.00  0.00
ATOM   2758  CB  PRO   284     -43.681  51.924 -13.746  1.00  0.00
ATOM   2759  CG  PRO   284     -45.052  52.597 -13.813  1.00  0.00
ATOM   2760  CD  PRO   284     -45.892  51.606 -14.620  1.00  0.00
ATOM   2761  C   PRO   284     -43.985  49.947 -12.167  1.00  0.00
ATOM   2762  O1  PRO   284     -45.007  50.127 -11.469  1.00  0.00
ATOM   2763  O2  PRO   284     -42.903  49.470 -11.761  1.00  0.00
TER
ENDMDL
