# Supplementary material for: Computational Modeling of complete HOXB13 protein for predicting the functional effect of SNPs and the associated role in hereditary prostate cancer
Source: Sci Rep. 2017 Mar 8;7:43830. doi: 10.1038/srep43830 (PMC5363706; doi:10.1038/srep43830)
Supplement: Supplementary Dataset [file srep43830-s1.zip › SR Supplementary Data Files Complete/Energy minimised protein/Energy Minimised R25Q.pdb]

TITLE     Protein
REMARK    THIS IS A SIMULATION BOX
CRYST1  164.847  162.861  135.714  90.00  90.00  90.00 P 1           1
MODEL        1
ATOM      1  N   MET     1     -59.627  21.376   2.560  1.00  0.00
ATOM      2  H1  MET     1     -60.629  21.425   2.500  1.00  0.00
ATOM      3  H2  MET     1     -59.342  21.583   3.496  1.00  0.00
ATOM      4  H3  MET     1     -59.230  22.048   1.934  1.00  0.00
ATOM      5  CA  MET     1     -59.172  20.021   2.172  1.00  0.00
ATOM      6  CB  MET     1     -59.975  19.510   0.965  1.00  0.00
ATOM      7  CG  MET     1     -59.797  20.345  -0.311  1.00  0.00
ATOM      8  SD  MET     1     -60.658  19.657  -1.772  1.00  0.00
ATOM      9  CE  MET     1     -59.622  18.256  -2.142  1.00  0.00
ATOM     10  C   MET     1     -57.656  19.862   1.915  1.00  0.00
ATOM     11  O   MET     1     -56.967  20.792   1.495  1.00  0.00
ATOM     12  N   GLU     2     -57.184  18.638   2.140  1.00  0.00
ATOM     13  H   GLU     2     -57.771  17.917   2.504  1.00  0.00
ATOM     14  CA  GLU     2     -55.786  18.244   1.877  1.00  0.00
ATOM     15  CB  GLU     2     -55.147  17.740   3.180  1.00  0.00
ATOM     16  CG  GLU     2     -53.610  17.713   3.156  1.00  0.00
ATOM     17  CD  GLU     2     -52.975  16.682   2.212  1.00  0.00
ATOM     18  OE1 GLU     2     -53.507  15.552   2.135  1.00  0.00
ATOM     19  OE2 GLU     2     -51.943  17.045   1.612  1.00  0.00
ATOM     20  C   GLU     2     -55.766  17.165   0.774  1.00  0.00
ATOM     21  O   GLU     2     -56.262  16.060   1.006  1.00  0.00
ATOM     22  N   PRO     3     -55.355  17.529  -0.450  1.00  0.00
ATOM     23  CA  PRO     3     -55.159  16.565  -1.551  1.00  0.00
ATOM     24  CB  PRO     3     -54.804  17.422  -2.769  1.00  0.00
ATOM     25  CG  PRO     3     -55.497  18.750  -2.475  1.00  0.00
ATOM     26  CD  PRO     3     -55.312  18.912  -0.966  1.00  0.00
ATOM     27  C   PRO     3     -54.032  15.574  -1.219  1.00  0.00
ATOM     28  O   PRO     3     -52.864  15.952  -1.158  1.00  0.00
ATOM     29  N   GLY     4     -54.454  14.398  -0.762  1.00  0.00
ATOM     30  H   GLY     4     -55.398  14.271  -0.456  1.00  0.00
ATOM     31  CA  GLY     4     -53.552  13.266  -0.464  1.00  0.00
ATOM     32  C   GLY     4     -53.852  12.043  -1.341  1.00  0.00
ATOM     33  O   GLY     4     -55.006  11.731  -1.637  1.00  0.00
ATOM     34  N   ASN     5     -52.778  11.388  -1.774  1.00  0.00
ATOM     35  H   ASN     5     -51.854  11.671  -1.519  1.00  0.00
ATOM     36  CA  ASN     5     -52.853  10.176  -2.616  1.00  0.00
ATOM     37  CB  ASN     5     -52.315  10.459  -4.028  1.00  0.00
ATOM     38  CG  ASN     5     -53.047  11.543  -4.836  1.00  0.00
ATOM     39  OD1 ASN     5     -52.510  12.105  -5.778  1.00  0.00
ATOM     40  ND2 ASN     5     -54.274  11.880  -4.501  1.00  0.00
ATOM     41 HD21 ASN     5     -54.727  11.493  -3.697  1.00  0.00
ATOM     42 HD22 ASN     5     -54.719  12.553  -5.084  1.00  0.00
ATOM     43  C   ASN     5     -52.070   9.006  -1.999  1.00  0.00
ATOM     44  O   ASN     5     -51.032   9.205  -1.370  1.00  0.00
ATOM     45  N   TYR     6     -52.599   7.803  -2.207  1.00  0.00
ATOM     46  H   TYR     6     -53.409   7.675  -2.777  1.00  0.00
ATOM     47  CA  TYR     6     -51.993   6.550  -1.712  1.00  0.00
ATOM     48  CB  TYR     6     -52.859   5.988  -0.574  1.00  0.00
ATOM     49  CG  TYR     6     -52.209   4.778   0.109  1.00  0.00
ATOM     50  CD1 TYR     6     -51.193   4.970   1.057  1.00  0.00
ATOM     51  HD1 TYR     6     -50.957   5.972   1.418  1.00  0.00
ATOM     52  CD2 TYR     6     -52.538   3.478  -0.306  1.00  0.00
ATOM     53  HD2 TYR     6     -53.324   3.317  -1.046  1.00  0.00
ATOM     54  CE1 TYR     6     -50.492   3.867   1.565  1.00  0.00
ATOM     55  HE1 TYR     6     -49.704   4.010   2.304  1.00  0.00
ATOM     56  CE2 TYR     6     -51.835   2.378   0.204  1.00  0.00
ATOM     57  HE2 TYR     6     -52.070   1.377  -0.154  1.00  0.00
ATOM     58  CZ  TYR     6     -50.808   2.574   1.134  1.00  0.00
ATOM     59  OH  TYR     6     -50.076   1.520   1.576  1.00  0.00
ATOM     60  HH  TYR     6     -50.439   0.680   1.177  1.00  0.00
ATOM     61  C   TYR     6     -51.826   5.526  -2.848  1.00  0.00
ATOM     62  O   TYR     6     -52.598   5.510  -3.806  1.00  0.00
ATOM     63  N   ALA     7     -50.811   4.677  -2.696  1.00  0.00
ATOM     64  H   ALA     7     -50.243   4.699  -1.874  1.00  0.00
ATOM     65  CA  ALA     7     -50.483   3.595  -3.647  1.00  0.00
ATOM     66  CB  ALA     7     -49.122   2.993  -3.280  1.00  0.00
ATOM     67  C   ALA     7     -51.567   2.502  -3.699  1.00  0.00
ATOM     68  O   ALA     7     -51.761   1.747  -2.745  1.00  0.00
ATOM     69  N   THR     8     -52.390   2.588  -4.743  1.00  0.00
ATOM     70  H   THR     8     -52.487   3.450  -5.244  1.00  0.00
ATOM     71  CA  THR     8     -53.474   1.622  -5.046  1.00  0.00
ATOM     72  CB  THR     8     -54.288   2.107  -6.261  1.00  0.00
ATOM     73  OG1 THR     8     -54.496   3.521  -6.173  1.00  0.00
ATOM     74  HG1 THR     8     -55.129   3.810  -6.894  1.00  0.00
ATOM     75  CG2 THR     8     -55.651   1.409  -6.340  1.00  0.00
ATOM     76  C   THR     8     -52.937   0.198  -5.293  1.00  0.00
ATOM     77  O   THR     8     -52.759  -0.267  -6.420  1.00  0.00
ATOM     78  N   LEU     9     -52.676  -0.475  -4.177  1.00  0.00
ATOM     79  H   LEU     9     -52.636   0.015  -3.304  1.00  0.00
ATOM     80  CA  LEU     9     -52.195  -1.870  -4.132  1.00  0.00
ATOM     81  CB  LEU     9     -51.591  -2.153  -2.747  1.00  0.00
ATOM     82  CG  LEU     9     -50.406  -1.242  -2.392  1.00  0.00
ATOM     83  CD1 LEU     9     -50.073  -1.383  -0.907  1.00  0.00
ATOM     84  CD2 LEU     9     -49.168  -1.569  -3.234  1.00  0.00
ATOM     85  C   LEU     9     -53.316  -2.865  -4.478  1.00  0.00
ATOM     86  O   LEU     9     -54.107  -3.279  -3.629  1.00  0.00
ATOM     87  N   ASP    10     -53.444  -3.109  -5.780  1.00  0.00
ATOM     88  H   ASP    10     -52.940  -2.552  -6.443  1.00  0.00
ATOM     89  CA  ASP    10     -54.453  -4.025  -6.353  1.00  0.00
ATOM     90  CB  ASP    10     -54.535  -3.784  -7.872  1.00  0.00
ATOM     91  CG  ASP    10     -55.557  -4.661  -8.614  1.00  0.00
ATOM     92  OD1 ASP    10     -56.563  -5.050  -7.978  1.00  0.00
ATOM     93  OD2 ASP    10     -55.322  -4.898  -9.818  1.00  0.00
ATOM     94  C   ASP    10     -54.229  -5.509  -5.991  1.00  0.00
ATOM     95  O   ASP    10     -53.820  -6.319  -6.824  1.00  0.00
ATOM     96  N   GLY    11     -54.631  -5.844  -4.767  1.00  0.00
ATOM     97  H   GLY    11     -54.808  -5.129  -4.086  1.00  0.00
ATOM     98  CA  GLY    11     -54.689  -7.229  -4.245  1.00  0.00
ATOM     99  C   GLY    11     -55.919  -8.001  -4.755  1.00  0.00
ATOM    100  O   GLY    11     -56.603  -8.674  -3.987  1.00  0.00
ATOM    101  N   ALA    12     -56.144  -7.907  -6.064  1.00  0.00
ATOM    102  H   ALA    12     -55.454  -7.493  -6.665  1.00  0.00
ATOM    103  CA  ALA    12     -57.331  -8.432  -6.769  1.00  0.00
ATOM    104  CB  ALA    12     -58.505  -7.458  -6.609  1.00  0.00
ATOM    105  C   ALA    12     -57.038  -8.631  -8.265  1.00  0.00
ATOM    106  O   ALA    12     -56.118  -8.028  -8.822  1.00  0.00
ATOM    107  N   LYS    13     -57.803  -9.539  -8.868  1.00  0.00
ATOM    108  H   LYS    13     -58.511 -10.029  -8.362  1.00  0.00
ATOM    109  CA  LYS    13     -57.704  -9.897 -10.298  1.00  0.00
ATOM    110  CB  LYS    13     -58.601 -11.116 -10.569  1.00  0.00
ATOM    111  CG  LYS    13     -58.526 -11.657 -12.004  1.00  0.00
ATOM    112  CD  LYS    13     -57.141 -12.205 -12.365  1.00  0.00
ATOM    113  CE  LYS    13     -57.068 -12.671 -13.823  1.00  0.00
ATOM    114  NZ  LYS    13     -57.928 -13.836 -14.083  1.00  0.00
ATOM    115  HZ1 LYS    13     -57.847 -14.102 -15.043  1.00  0.00
ATOM    116  HZ2 LYS    13     -57.641 -14.599 -13.502  1.00  0.00
ATOM    117  HZ3 LYS    13     -58.879 -13.603 -13.882  1.00  0.00
ATOM    118  C   LYS    13     -58.033  -8.714 -11.230  1.00  0.00
ATOM    119  O   LYS    13     -59.191  -8.351 -11.440  1.00  0.00
ATOM    120  N   ASP    14     -56.963  -8.038 -11.638  1.00  0.00
ATOM    121  H   ASP    14     -56.104  -8.116 -11.129  1.00  0.00
ATOM    122  CA  ASP    14     -57.004  -6.947 -12.632  1.00  0.00
ATOM    123  CB  ASP    14     -55.622  -6.274 -12.671  1.00  0.00
ATOM    124  CG  ASP    14     -55.552  -5.079 -13.629  1.00  0.00
ATOM    125  OD1 ASP    14     -56.563  -4.347 -13.713  1.00  0.00
ATOM    126  OD2 ASP    14     -54.532  -4.994 -14.347  1.00  0.00
ATOM    127  C   ASP    14     -57.447  -7.436 -14.027  1.00  0.00
ATOM    128  O   ASP    14     -56.632  -7.722 -14.904  1.00  0.00
ATOM    129  N   ILE    15     -58.764  -7.490 -14.202  1.00  0.00
ATOM    130  H   ILE    15     -59.384  -7.396 -13.420  1.00  0.00
ATOM    131  CA  ILE    15     -59.412  -7.875 -15.476  1.00  0.00
ATOM    132  CB  ILE    15     -60.882  -8.286 -15.232  1.00  0.00
ATOM    133  CG1 ILE    15     -60.965  -9.396 -14.170  1.00  0.00
ATOM    134  CG2 ILE    15     -61.530  -8.783 -16.536  1.00  0.00
ATOM    135  CD  ILE    15     -62.328  -9.483 -13.472  1.00  0.00
ATOM    136  C   ILE    15     -59.267  -6.740 -16.512  1.00  0.00
ATOM    137  O   ILE    15     -60.081  -5.821 -16.596  1.00  0.00
ATOM    138  N   GLU    16     -58.143  -6.792 -17.219  1.00  0.00
ATOM    139  H   GLU    16     -57.402  -7.412 -16.952  1.00  0.00
ATOM    140  CA  GLU    16     -57.823  -5.862 -18.320  1.00  0.00
ATOM    141  CB  GLU    16     -56.527  -5.092 -18.038  1.00  0.00
ATOM    142  CG  GLU    16     -56.743  -3.969 -17.016  1.00  0.00
ATOM    143  CD  GLU    16     -55.506  -3.086 -16.793  1.00  0.00
ATOM    144  OE1 GLU    16     -54.766  -2.848 -17.775  1.00  0.00
ATOM    145  OE2 GLU    16     -55.374  -2.580 -15.658  1.00  0.00
ATOM    146  C   GLU    16     -57.748  -6.582 -19.673  1.00  0.00
ATOM    147  O   GLU    16     -56.861  -7.400 -19.914  1.00  0.00
ATOM    148  N   GLY    17     -58.812  -6.373 -20.443  1.00  0.00
ATOM    149  H   GLY    17     -59.563  -5.789 -20.136  1.00  0.00
ATOM    150  CA  GLY    17     -58.983  -6.931 -21.800  1.00  0.00
ATOM    151  C   GLY    17     -60.307  -6.481 -22.435  1.00  0.00
ATOM    152  O   GLY    17     -60.907  -5.492 -22.011  1.00  0.00
ATOM    153  N   LEU    18     -60.778  -7.282 -23.388  1.00  0.00
ATOM    154  H   LEU    18     -60.304  -8.123 -23.645  1.00  0.00
ATOM    155  CA  LEU    18     -62.021  -7.009 -24.139  1.00  0.00
ATOM    156  CB  LEU    18     -62.002  -7.805 -25.454  1.00  0.00
ATOM    157  CG  LEU    18     -63.175  -7.488 -26.394  1.00  0.00
ATOM    158  CD1 LEU    18     -63.066  -6.080 -26.989  1.00  0.00
ATOM    159  CD2 LEU    18     -63.256  -8.541 -27.499  1.00  0.00
ATOM    160  C   LEU    18     -63.288  -7.285 -23.305  1.00  0.00
ATOM    161  O   LEU    18     -63.846  -8.384 -23.294  1.00  0.00
ATOM    162  N   LEU    19     -63.660  -6.271 -22.531  1.00  0.00
ATOM    163  H   LEU    19     -63.038  -5.504 -22.365  1.00  0.00
ATOM    164  CA  LEU    19     -64.894  -6.273 -21.722  1.00  0.00
ATOM    165  CB  LEU    19     -64.804  -5.168 -20.658  1.00  0.00
ATOM    166  CG  LEU    19     -65.976  -5.166 -19.666  1.00  0.00
ATOM    167  CD1 LEU    19     -65.919  -6.365 -18.714  1.00  0.00
ATOM    168  CD2 LEU    19     -65.998  -3.851 -18.886  1.00  0.00
ATOM    169  C   LEU    19     -66.145  -6.122 -22.608  1.00  0.00
ATOM    170  O   LEU    19     -66.531  -5.018 -22.996  1.00  0.00
ATOM    171  N   GLY    20     -66.665  -7.278 -23.018  1.00  0.00
ATOM    172  H   GLY    20     -66.140  -8.125 -22.922  1.00  0.00
ATOM    173  CA  GLY    20     -67.912  -7.403 -23.806  1.00  0.00
ATOM    174  C   GLY    20     -69.168  -6.988 -23.022  1.00  0.00
ATOM    175  O   GLY    20     -70.013  -7.815 -22.683  1.00  0.00
ATOM    176  N   ALA    21     -69.268  -5.685 -22.773  1.00  0.00
ATOM    177  H   ALA    21     -68.507  -5.070 -22.998  1.00  0.00
ATOM    178  CA  ALA    21     -70.387  -5.063 -22.040  1.00  0.00
ATOM    179  CB  ALA    21     -69.942  -3.690 -21.522  1.00  0.00
ATOM    180  C   ALA    21     -71.681  -4.987 -22.873  1.00  0.00
ATOM    181  O   ALA    21     -71.940  -4.027 -23.603  1.00  0.00
ATOM    182  N   GLY    22     -72.442  -6.077 -22.783  1.00  0.00
ATOM    183  H   GLY    22     -72.074  -6.903 -22.353  1.00  0.00
ATOM    184  CA  GLY    22     -73.766  -6.254 -23.423  1.00  0.00
ATOM    185  C   GLY    22     -74.759  -5.151 -23.026  1.00  0.00
ATOM    186  O   GLY    22     -75.299  -5.158 -21.922  1.00  0.00
ATOM    187  N   GLY    23     -74.866  -4.168 -23.918  1.00  0.00
ATOM    188  H   GLY    23     -74.370  -4.214 -24.783  1.00  0.00
ATOM    189  CA  GLY    23     -75.660  -2.934 -23.723  1.00  0.00
ATOM    190  C   GLY    23     -75.115  -2.002 -22.622  1.00  0.00
ATOM    191  O   GLY    23     -75.874  -1.245 -22.019  1.00  0.00
ATOM    192  N   GLY    24     -73.793  -2.031 -22.435  1.00  0.00
ATOM    193  H   GLY    24     -73.205  -2.634 -22.978  1.00  0.00
ATOM    194  CA  GLY    24     -73.075  -1.214 -21.435  1.00  0.00
ATOM    195  C   GLY    24     -73.114   0.287 -21.758  1.00  0.00
ATOM    196  O   GLY    24     -72.814   0.708 -22.873  1.00  0.00
ATOM    197  N   GLN    25     -73.340   1.062 -20.703  1.00  0.00
ATOM    198  H   GLN    25     -73.472   0.672 -19.794  1.00  0.00
ATOM    199  CA  GLN    25     -73.419   2.534 -20.770  1.00  0.00
ATOM    200  CB  GLN    25     -74.815   2.965 -20.290  1.00  0.00
ATOM    201  CG  GLN    25     -75.107   4.470 -20.391  1.00  0.00
ATOM    202  CD  GLN    25     -74.892   5.023 -21.804  1.00  0.00
ATOM    203  OE1 GLN    25     -73.801   5.425 -22.186  1.00  0.00
ATOM    204  NE2 GLN    25     -75.923   5.011 -22.618  1.00  0.00
ATOM    205 HE21 GLN    25     -76.806   4.654 -22.329  1.00  0.00
ATOM    206 HE22 GLN    25     -75.767   5.356 -23.539  1.00  0.00
ATOM    207  C   GLN    25     -72.297   3.181 -19.940  1.00  0.00
ATOM    208  O   GLN    25     -71.917   2.670 -18.885  1.00  0.00
ATOM    209  N   ASN    26     -71.818   4.325 -20.429  1.00  0.00
ATOM    210  H   ASN    26     -72.250   4.759 -21.226  1.00  0.00
ATOM    211  CA  ASN    26     -70.742   5.110 -19.792  1.00  0.00
ATOM    212  CB  ASN    26     -70.138   6.051 -20.844  1.00  0.00
ATOM    213  CG  ASN    26     -68.847   6.715 -20.356  1.00  0.00
ATOM    214  OD1 ASN    26     -68.831   7.792 -19.783  1.00  0.00
ATOM    215  ND2 ASN    26     -67.726   6.068 -20.583  1.00  0.00
ATOM    216 HD21 ASN    26     -67.720   5.191 -21.053  1.00  0.00
ATOM    217 HD22 ASN    26     -66.892   6.510 -20.264  1.00  0.00
ATOM    218  C   ASN    26     -71.266   5.861 -18.550  1.00  0.00
ATOM    219  O   ASN    26     -71.658   7.028 -18.586  1.00  0.00
ATOM    220  N   LEU    27     -71.376   5.089 -17.475  1.00  0.00
ATOM    221  H   LEU    27     -71.245   4.098 -17.550  1.00  0.00
ATOM    222  CA  LEU    27     -71.878   5.558 -16.169  1.00  0.00
ATOM    223  CB  LEU    27     -72.403   4.360 -15.362  1.00  0.00
ATOM    224  CG  LEU    27     -73.569   3.627 -16.044  1.00  0.00
ATOM    225  CD1 LEU    27     -73.840   2.308 -15.320  1.00  0.00
ATOM    226  CD2 LEU    27     -74.843   4.477 -16.060  1.00  0.00
ATOM    227  C   LEU    27     -70.822   6.363 -15.395  1.00  0.00
ATOM    228  O   LEU    27     -70.035   5.834 -14.609  1.00  0.00
ATOM    229  N   VAL    28     -70.761   7.640 -15.754  1.00  0.00
ATOM    230  H   VAL    28     -71.260   7.968 -16.558  1.00  0.00
ATOM    231  CA  VAL    28     -69.856   8.624 -15.121  1.00  0.00
ATOM    232  CB  VAL    28     -68.825   9.214 -16.109  1.00  0.00
ATOM    233  CG1 VAL    28     -67.814   8.148 -16.541  1.00  0.00
ATOM    234  CG2 VAL    28     -69.457   9.881 -17.338  1.00  0.00
ATOM    235  C   VAL    28     -70.618   9.743 -14.393  1.00  0.00
ATOM    236  O   VAL    28     -71.654  10.216 -14.858  1.00  0.00
ATOM    237  N   ALA    29     -70.016  10.200 -13.300  1.00  0.00
ATOM    238  H   ALA    29     -69.137   9.835 -12.998  1.00  0.00
ATOM    239  CA  ALA    29     -70.571  11.273 -12.454  1.00  0.00
ATOM    240  CB  ALA    29     -70.432  10.894 -10.976  1.00  0.00
ATOM    241  C   ALA    29     -69.869  12.608 -12.744  1.00  0.00
ATOM    242  O   ALA    29     -68.666  12.759 -12.525  1.00  0.00
ATOM    243  N   HIS    30     -70.587  13.443 -13.488  1.00  0.00
ATOM    244  H   HIS    30     -71.443  13.153 -13.927  1.00  0.00
ATOM    245  CA  HIS    30     -70.131  14.788 -13.904  1.00  0.00
ATOM    246  CB  HIS    30     -71.108  15.365 -14.941  1.00  0.00
ATOM    247  CG  HIS    30     -71.456  14.355 -16.041  1.00  0.00
ATOM    248  ND1 HIS    30     -72.426  13.451 -15.952  1.00  0.00
ATOM    249  CD2 HIS    30     -70.760  14.094 -17.145  1.00  0.00
ATOM    250  CE1 HIS    30     -72.332  12.624 -16.988  1.00  0.00
ATOM    251  NE2 HIS    30     -71.300  13.022 -17.722  1.00  0.00
ATOM    252  HE2 HIS    30     -70.974  12.572 -18.550  1.00  0.00
ATOM    253  C   HIS    30     -69.980  15.735 -12.699  1.00  0.00
ATOM    254  O   HIS    30     -70.944  16.326 -12.213  1.00  0.00
ATOM    255  N   SER    31     -68.764  15.732 -12.157  1.00  0.00
ATOM    256  H   SER    31     -68.105  15.022 -12.411  1.00  0.00
ATOM    257  CA  SER    31     -68.336  16.525 -10.981  1.00  0.00
ATOM    258  CB  SER    31     -66.807  16.520 -10.868  1.00  0.00
ATOM    259  OG  SER    31     -66.330  15.174 -10.788  1.00  0.00
ATOM    260  HG  SER    31     -65.349  15.180 -10.587  1.00  0.00
ATOM    261  C   SER    31     -68.830  17.985 -10.960  1.00  0.00
ATOM    262  O   SER    31     -68.408  18.787 -11.798  1.00  0.00
ATOM    263  N   PRO    32     -69.748  18.316 -10.035  1.00  0.00
ATOM    264  CA  PRO    32     -70.261  19.691  -9.859  1.00  0.00
ATOM    265  CB  PRO    32     -71.264  19.594  -8.708  1.00  0.00
ATOM    266  CG  PRO    32     -71.762  18.154  -8.800  1.00  0.00
ATOM    267  CD  PRO    32     -70.501  17.377  -9.179  1.00  0.00
ATOM    268  C   PRO    32     -69.124  20.650  -9.484  1.00  0.00
ATOM    269  O   PRO    32     -68.210  20.294  -8.742  1.00  0.00
ATOM    270  N   LEU    33     -69.244  21.879  -9.974  1.00  0.00
ATOM    271  H   LEU    33     -70.028  22.156 -10.526  1.00  0.00
ATOM    272  CA  LEU    33     -68.245  22.938  -9.728  1.00  0.00
ATOM    273  CB  LEU    33     -67.676  23.449 -11.059  1.00  0.00
ATOM    274  CG  LEU    33     -66.943  22.371 -11.872  1.00  0.00
ATOM    275  CD1 LEU    33     -66.619  22.913 -13.265  1.00  0.00
ATOM    276  CD2 LEU    33     -65.652  21.913 -11.184  1.00  0.00
ATOM    277  C   LEU    33     -68.857  24.095  -8.927  1.00  0.00
ATOM    278  O   LEU    33     -69.934  24.592  -9.250  1.00  0.00
ATOM    279  N   THR    34     -68.140  24.466  -7.872  1.00  0.00
ATOM    280  H   THR    34     -67.230  24.089  -7.704  1.00  0.00
ATOM    281  CA  THR    34     -68.567  25.506  -6.908  1.00  0.00
ATOM    282  CB  THR    34     -68.995  24.891  -5.553  1.00  0.00
ATOM    283  OG1 THR    34     -69.402  25.918  -4.638  1.00  0.00
ATOM    284  HG1 THR    34     -68.594  26.401  -4.260  1.00  0.00
ATOM    285  CG2 THR    34     -67.931  23.995  -4.904  1.00  0.00
ATOM    286  C   THR    34     -67.493  26.579  -6.688  1.00  0.00
ATOM    287  O   THR    34     -66.296  26.297  -6.726  1.00  0.00
ATOM    288  N   SER    35     -67.974  27.792  -6.432  1.00  0.00
ATOM    289  H   SER    35     -68.890  28.067  -6.724  1.00  0.00
ATOM    290  CA  SER    35     -67.181  28.877  -5.814  1.00  0.00
ATOM    291  CB  SER    35     -68.067  30.103  -5.566  1.00  0.00
ATOM    292  OG  SER    35     -68.703  30.505  -6.783  1.00  0.00
ATOM    293  HG  SER    35     -69.102  31.416  -6.663  1.00  0.00
ATOM    294  C   SER    35     -66.634  28.408  -4.455  1.00  0.00
ATOM    295  O   SER    35     -67.237  27.548  -3.807  1.00  0.00
ATOM    296  N   HIS    36     -65.492  28.986  -4.087  1.00  0.00
ATOM    297  H   HIS    36     -65.149  29.783  -4.591  1.00  0.00
ATOM    298  CA  HIS    36     -64.673  28.702  -2.885  1.00  0.00
ATOM    299  CB  HIS    36     -64.374  30.038  -2.195  1.00  0.00
ATOM    300  CG  HIS    36     -63.556  30.975  -3.090  1.00  0.00
ATOM    301  ND1 HIS    36     -64.012  31.614  -4.166  1.00  0.00
ATOM    302  CD2 HIS    36     -62.329  31.421  -2.843  1.00  0.00
ATOM    303  CE1 HIS    36     -63.076  32.466  -4.572  1.00  0.00
ATOM    304  NE2 HIS    36     -62.038  32.347  -3.752  1.00  0.00
ATOM    305  HE2 HIS    36     -61.199  32.884  -3.793  1.00  0.00
ATOM    306  C   HIS    36     -65.201  27.643  -1.886  1.00  0.00
ATOM    307  O   HIS    36     -65.923  27.984  -0.944  1.00  0.00
ATOM    308  N   PRO    37     -64.898  26.358  -2.136  1.00  0.00
ATOM    309  CA  PRO    37     -65.350  25.235  -1.286  1.00  0.00
ATOM    310  CB  PRO    37     -65.108  23.998  -2.157  1.00  0.00
ATOM    311  CG  PRO    37     -63.877  24.375  -2.979  1.00  0.00
ATOM    312  CD  PRO    37     -64.099  25.858  -3.276  1.00  0.00
ATOM    313  C   PRO    37     -64.586  25.163   0.047  1.00  0.00
ATOM    314  O   PRO    37     -63.749  26.014   0.339  1.00  0.00
ATOM    315  N   ALA    38     -64.893  24.138   0.846  1.00  0.00
ATOM    316  H   ALA    38     -65.667  23.540   0.648  1.00  0.00
ATOM    317  CA  ALA    38     -64.157  23.815   2.089  1.00  0.00
ATOM    318  CB  ALA    38     -64.965  22.801   2.907  1.00  0.00
ATOM    319  C   ALA    38     -62.734  23.312   1.769  1.00  0.00
ATOM    320  O   ALA    38     -62.447  22.121   1.651  1.00  0.00
ATOM    321  N   ALA    39     -61.884  24.308   1.543  1.00  0.00
ATOM    322  H   ALA    39     -62.211  25.256   1.592  1.00  0.00
ATOM    323  CA  ALA    39     -60.508  24.189   1.019  1.00  0.00
ATOM    324  CB  ALA    39     -60.610  24.068  -0.510  1.00  0.00
ATOM    325  C   ALA    39     -59.711  25.462   1.374  1.00  0.00
ATOM    326  O   ALA    39     -60.318  26.438   1.820  1.00  0.00
ATOM    327  N   PRO    40     -58.379  25.480   1.195  1.00  0.00
ATOM    328  CA  PRO    40     -57.588  26.729   1.235  1.00  0.00
ATOM    329  CB  PRO    40     -56.200  26.302   0.760  1.00  0.00
ATOM    330  CG  PRO    40     -56.077  24.895   1.343  1.00  0.00
ATOM    331  CD  PRO    40     -57.480  24.307   1.166  1.00  0.00
ATOM    332  C   PRO    40     -58.195  27.823   0.336  1.00  0.00
ATOM    333  O   PRO    40     -58.160  29.003   0.677  1.00  0.00
ATOM    334  N   THR    41     -58.751  27.403  -0.802  1.00  0.00
ATOM    335  H   THR    41     -58.429  26.577  -1.266  1.00  0.00
ATOM    336  CA  THR    41     -59.629  28.222  -1.667  1.00  0.00
ATOM    337  CB  THR    41     -59.862  27.486  -3.001  1.00  0.00
ATOM    338  OG1 THR    41     -58.659  26.833  -3.426  1.00  0.00
ATOM    339  HG1 THR    41     -58.774  26.519  -4.371  1.00  0.00
ATOM    340  CG2 THR    41     -60.329  28.446  -4.099  1.00  0.00
ATOM    341  C   THR    41     -60.982  28.498  -0.974  1.00  0.00
ATOM    342  O   THR    41     -61.994  27.857  -1.253  1.00  0.00
ATOM    343  N   LEU    42     -60.938  29.430  -0.026  1.00  0.00
ATOM    344  H   LEU    42     -60.055  29.753   0.323  1.00  0.00
ATOM    345  CA  LEU    42     -62.119  29.957   0.689  1.00  0.00
ATOM    346  CB  LEU    42     -62.101  29.526   2.161  1.00  0.00
ATOM    347  CG  LEU    42     -62.913  28.251   2.416  1.00  0.00
ATOM    348  CD1 LEU    42     -62.615  27.721   3.819  1.00  0.00
ATOM    349  CD2 LEU    42     -64.417  28.523   2.293  1.00  0.00
ATOM    350  C   LEU    42     -62.238  31.484   0.596  1.00  0.00
ATOM    351  O   LEU    42     -61.238  32.193   0.483  1.00  0.00
ATOM    352  N   MET    43     -63.482  31.961   0.625  1.00  0.00
ATOM    353  H   MET    43     -64.279  31.357   0.621  1.00  0.00
ATOM    354  CA  MET    43     -63.772  33.407   0.552  1.00  0.00
ATOM    355  CB  MET    43     -64.557  33.667  -0.742  1.00  0.00
ATOM    356  CG  MET    43     -64.427  35.091  -1.294  1.00  0.00
ATOM    357  SD  MET    43     -65.140  36.414  -0.249  1.00  0.00
ATOM    358  CE  MET    43     -65.042  37.768  -1.398  1.00  0.00
ATOM    359  C   MET    43     -64.513  33.949   1.798  1.00  0.00
ATOM    360  O   MET    43     -65.743  33.912   1.856  1.00  0.00
ATOM    361  N   PRO    44     -63.758  34.236   2.867  1.00  0.00
ATOM    362  CA  PRO    44     -64.186  35.236   3.867  1.00  0.00
ATOM    363  CB  PRO    44     -63.800  34.594   5.206  1.00  0.00
ATOM    364  CG  PRO    44     -62.520  33.829   4.876  1.00  0.00
ATOM    365  CD  PRO    44     -62.794  33.293   3.471  1.00  0.00
ATOM    366  C   PRO    44     -63.471  36.568   3.556  1.00  0.00
ATOM    367  O   PRO    44     -63.335  36.927   2.388  1.00  0.00
ATOM    368  N   ALA    45     -63.048  37.312   4.580  1.00  0.00
ATOM    369  H   ALA    45     -63.278  37.076   5.523  1.00  0.00
ATOM    370  CA  ALA    45     -62.239  38.540   4.422  1.00  0.00
ATOM    371  CB  ALA    45     -62.153  39.252   5.776  1.00  0.00
ATOM    372  C   ALA    45     -60.846  38.236   3.833  1.00  0.00
ATOM    373  O   ALA    45     -59.884  37.938   4.537  1.00  0.00
ATOM    374  N   VAL    46     -60.783  38.246   2.503  1.00  0.00
ATOM    375  H   VAL    46     -61.633  38.209   1.969  1.00  0.00
ATOM    376  CA  VAL    46     -59.574  37.861   1.726  1.00  0.00
ATOM    377  CB  VAL    46     -59.913  36.533   0.982  1.00  0.00
ATOM    378  CG1 VAL    46     -60.190  35.382   1.954  1.00  0.00
ATOM    379  CG2 VAL    46     -61.099  36.576   0.011  1.00  0.00
ATOM    380  C   VAL    46     -59.066  39.018   0.807  1.00  0.00
ATOM    381  O   VAL    46     -59.956  39.316   0.045  1.00  0.00
ATOM    382  N   ASN    47     -57.743  39.383   0.668  1.00  0.00
ATOM    383  H   ASN    47     -57.108  38.829   1.191  1.00  0.00
ATOM    384  CA  ASN    47     -56.934  40.488  -0.002  1.00  0.00
ATOM    385  CB  ASN    47     -56.042  41.192   1.025  1.00  0.00
ATOM    386  CG  ASN    47     -56.208  42.713   1.095  1.00  0.00
ATOM    387  OD1 ASN    47     -55.277  43.453   1.379  1.00  0.00
ATOM    388  ND2 ASN    47     -57.385  43.225   0.813  1.00  0.00
ATOM    389 HD21 ASN    47     -58.163  42.658   0.528  1.00  0.00
ATOM    390 HD22 ASN    47     -57.535  44.193   0.984  1.00  0.00
ATOM    391  C   ASN    47     -56.082  40.547  -1.333  1.00  0.00
ATOM    392  O   ASN    47     -55.701  41.655  -1.713  1.00  0.00
ATOM    393  N   TYR    48     -55.734  39.471  -2.065  1.00  0.00
ATOM    394  H   TYR    48     -55.710  38.562  -1.654  1.00  0.00
ATOM    395  CA  TYR    48     -55.150  39.474  -3.448  1.00  0.00
ATOM    396  CB  TYR    48     -54.131  38.325  -3.535  1.00  0.00
ATOM    397  CG  TYR    48     -53.531  38.095  -4.927  1.00  0.00
ATOM    398  CD1 TYR    48     -52.437  38.859  -5.355  1.00  0.00
ATOM    399  HD1 TYR    48     -51.932  39.523  -4.655  1.00  0.00
ATOM    400  CD2 TYR    48     -54.134  37.182  -5.807  1.00  0.00
ATOM    401  HD2 TYR    48     -54.940  36.535  -5.462  1.00  0.00
ATOM    402  CE1 TYR    48     -51.964  38.732  -6.668  1.00  0.00
ATOM    403  HE1 TYR    48     -51.150  39.365  -7.022  1.00  0.00
ATOM    404  CE2 TYR    48     -53.659  37.055  -7.119  1.00  0.00
ATOM    405  HE2 TYR    48     -54.135  36.354  -7.803  1.00  0.00
ATOM    406  CZ  TYR    48     -52.576  37.832  -7.547  1.00  0.00
ATOM    407  OH  TYR    48     -52.123  37.713  -8.819  1.00  0.00
ATOM    408  HH  TYR    48     -52.733  37.076  -9.319  1.00  0.00
ATOM    409  C   TYR    48     -56.076  39.524  -4.712  1.00  0.00
ATOM    410  O   TYR    48     -55.857  40.366  -5.579  1.00  0.00
ATOM    411  N   ALA    49     -57.050  38.612  -4.881  1.00  0.00
ATOM    412  H   ALA    49     -56.985  37.744  -4.388  1.00  0.00
ATOM    413  CA  ALA    49     -58.188  38.674  -5.858  1.00  0.00
ATOM    414  CB  ALA    49     -58.376  37.276  -6.461  1.00  0.00
ATOM    415  C   ALA    49     -59.505  39.477  -5.516  1.00  0.00
ATOM    416  O   ALA    49     -59.574  40.565  -6.081  1.00  0.00
ATOM    417  N   PRO    50     -60.555  39.063  -4.743  1.00  0.00
ATOM    418  CA  PRO    50     -61.486  40.040  -4.076  1.00  0.00
ATOM    419  CB  PRO    50     -62.824  39.737  -4.748  1.00  0.00
ATOM    420  CG  PRO    50     -62.814  38.210  -4.847  1.00  0.00
ATOM    421  CD  PRO    50     -61.339  37.852  -5.067  1.00  0.00
ATOM    422  C   PRO    50     -61.656  39.992  -2.519  1.00  0.00
ATOM    423  O   PRO    50     -61.689  38.892  -1.975  1.00  0.00
ATOM    424  N   LEU    51     -61.757  41.159  -1.837  1.00  0.00
ATOM    425  H   LEU    51     -61.616  41.998  -2.362  1.00  0.00
ATOM    426  CA  LEU    51     -61.964  41.433  -0.365  1.00  0.00
ATOM    427  CB  LEU    51     -62.968  40.453   0.279  1.00  0.00
ATOM    428  CG  LEU    51     -63.726  41.015   1.492  1.00  0.00
ATOM    429  CD1 LEU    51     -64.567  42.244   1.130  1.00  0.00
ATOM    430  CD2 LEU    51     -64.639  39.934   2.070  1.00  0.00
ATOM    431  C   LEU    51     -60.766  41.846   0.574  1.00  0.00
ATOM    432  O   LEU    51     -60.029  42.745   0.178  1.00  0.00
ATOM    433  N   ASP    52     -60.551  41.263   1.784  1.00  0.00
ATOM    434  H   ASP    52     -61.088  40.455   2.009  1.00  0.00
ATOM    435  CA  ASP    52     -59.555  41.672   2.833  1.00  0.00
ATOM    436  CB  ASP    52     -60.392  42.118   4.044  1.00  0.00
ATOM    437  CG  ASP    52     -59.613  42.789   5.183  1.00  0.00
ATOM    438  OD1 ASP    52     -59.275  42.047   6.130  1.00  0.00
ATOM    439  OD2 ASP    52     -59.405  44.017   5.088  1.00  0.00
ATOM    440  C   ASP    52     -58.220  40.964   3.292  1.00  0.00
ATOM    441  O   ASP    52     -57.368  41.718   3.750  1.00  0.00
ATOM    442  N   LEU    53     -58.021  39.628   3.386  1.00  0.00
ATOM    443  H   LEU    53     -58.763  39.043   3.725  1.00  0.00
ATOM    444  CA  LEU    53     -56.675  38.962   3.507  1.00  0.00
ATOM    445  CB  LEU    53     -56.571  38.313   4.897  1.00  0.00
ATOM    446  CG  LEU    53     -55.131  38.017   5.333  1.00  0.00
ATOM    447  CD1 LEU    53     -54.395  39.296   5.745  1.00  0.00
ATOM    448  CD2 LEU    53     -55.123  36.994   6.469  1.00  0.00
ATOM    449  C   LEU    53     -56.074  38.093   2.328  1.00  0.00
ATOM    450  O   LEU    53     -54.997  38.460   1.860  1.00  0.00
ATOM    451  N   PRO    54     -56.657  36.984   1.797  1.00  0.00
ATOM    452  CA  PRO    54     -56.457  36.509   0.372  1.00  0.00
ATOM    453  CB  PRO    54     -56.740  35.004   0.417  1.00  0.00
ATOM    454  CG  PRO    54     -56.324  34.615   1.829  1.00  0.00
ATOM    455  CD  PRO    54     -56.830  35.795   2.655  1.00  0.00
ATOM    456  C   PRO    54     -56.919  37.044  -1.036  1.00  0.00
ATOM    457  O   PRO    54     -56.221  36.724  -1.992  1.00  0.00
ATOM    458  N   GLY    55     -58.086  37.677  -1.278  1.00  0.00
ATOM    459  H   GLY    55     -58.856  37.529  -0.658  1.00  0.00
ATOM    460  CA  GLY    55     -58.535  38.489  -2.464  1.00  0.00
ATOM    461  C   GLY    55     -58.618  40.075  -2.499  1.00  0.00
ATOM    462  O   GLY    55     -59.102  40.730  -1.598  1.00  0.00
ATOM    463  N   SER    56     -58.188  40.837  -3.511  1.00  0.00
ATOM    464  H   SER    56     -58.037  40.497  -4.438  1.00  0.00
ATOM    465  CA  SER    56     -58.105  42.324  -3.415  1.00  0.00
ATOM    466  CB  SER    56     -57.035  42.972  -4.306  1.00  0.00
ATOM    467  OG  SER    56     -57.209  42.665  -5.689  1.00  0.00
ATOM    468  HG  SER    56     -56.688  41.823  -5.908  1.00  0.00
ATOM    469  C   SER    56     -59.398  43.144  -3.509  1.00  0.00
ATOM    470  O   SER    56     -60.325  42.819  -4.245  1.00  0.00
ATOM    471  N   ALA    57     -59.565  43.946  -2.461  1.00  0.00
ATOM    472  H   ALA    57     -59.232  43.659  -1.561  1.00  0.00
ATOM    473  CA  ALA    57     -60.483  45.104  -2.418  1.00  0.00
ATOM    474  CB  ALA    57     -61.892  44.696  -1.973  1.00  0.00
ATOM    475  C   ALA    57     -59.918  46.150  -1.446  1.00  0.00
ATOM    476  O   ALA    57     -59.603  45.831  -0.300  1.00  0.00
ATOM    477  N   GLU    58     -59.537  47.294  -2.023  1.00  0.00
ATOM    478  H   GLU    58     -59.706  47.445  -2.996  1.00  0.00
ATOM    479  CA  GLU    58     -58.881  48.432  -1.325  1.00  0.00
ATOM    480  CB  GLU    58     -59.965  49.152  -0.494  1.00  0.00
ATOM    481  CG  GLU    58     -59.641  50.580  -0.022  1.00  0.00
ATOM    482  CD  GLU    58     -58.886  50.683   1.313  1.00  0.00
ATOM    483  OE1 GLU    58     -59.228  49.917   2.241  1.00  0.00
ATOM    484  OE2 GLU    58     -58.061  51.620   1.421  1.00  0.00
ATOM    485  C   GLU    58     -57.655  47.963  -0.495  1.00  0.00
ATOM    486  O   GLU    58     -57.273  48.613   0.477  1.00  0.00
ATOM    487  N   PRO    59     -56.879  47.013  -1.038  1.00  0.00
ATOM    488  CA  PRO    59     -56.162  45.993  -0.245  1.00  0.00
ATOM    489  CB  PRO    59     -55.285  45.245  -1.256  1.00  0.00
ATOM    490  CG  PRO    59     -55.055  46.262  -2.368  1.00  0.00
ATOM    491  CD  PRO    59     -56.361  47.053  -2.420  1.00  0.00
ATOM    492  C   PRO    59     -55.416  46.463   1.023  1.00  0.00
ATOM    493  O   PRO    59     -54.292  46.956   0.919  1.00  0.00
ATOM    494  N   PRO    60     -56.059  46.330   2.202  1.00  0.00
ATOM    495  CA  PRO    60     -55.485  46.720   3.508  1.00  0.00
ATOM    496  CB  PRO    60     -56.608  46.509   4.526  1.00  0.00
ATOM    497  CG  PRO    60     -57.869  46.707   3.692  1.00  0.00
ATOM    498  CD  PRO    60     -57.497  46.034   2.372  1.00  0.00
ATOM    499  C   PRO    60     -54.231  45.948   3.950  1.00  0.00
ATOM    500  O   PRO    60     -53.314  46.571   4.483  1.00  0.00
ATOM    501  N   LYS    61     -54.185  44.636   3.710  1.00  0.00
ATOM    502  H   LYS    61     -54.920  44.155   3.223  1.00  0.00
ATOM    503  CA  LYS    61     -53.057  43.759   4.099  1.00  0.00
ATOM    504  CB  LYS    61     -53.025  43.620   5.630  1.00  0.00
ATOM    505  CG  LYS    61     -51.762  42.929   6.152  1.00  0.00
ATOM    506  CD  LYS    61     -51.656  42.986   7.679  1.00  0.00
ATOM    507  CE  LYS    61     -51.267  44.378   8.187  1.00  0.00
ATOM    508  NZ  LYS    61     -51.144  44.384   9.651  1.00  0.00
ATOM    509  HZ1 LYS    61     -50.895  45.302   9.960  1.00  0.00
ATOM    510  HZ2 LYS    61     -52.017  44.119  10.059  1.00  0.00
ATOM    511  HZ3 LYS    61     -50.435  43.735   9.928  1.00  0.00
ATOM    512  C   LYS    61     -53.193  42.372   3.446  1.00  0.00
ATOM    513  O   LYS    61     -54.246  41.742   3.498  1.00  0.00
ATOM    514  N   GLN    62     -52.072  41.894   2.915  1.00  0.00
ATOM    515  H   GLN    62     -51.194  42.365   3.053  1.00  0.00
ATOM    516  CA  GLN    62     -51.984  40.595   2.216  1.00  0.00
ATOM    517  CB  GLN    62     -50.882  40.613   1.150  1.00  0.00
ATOM    518  CG  GLN    62     -51.008  41.699   0.078  1.00  0.00
ATOM    519  CD  GLN    62     -52.255  41.555  -0.796  1.00  0.00
ATOM    520  OE1 GLN    62     -52.387  40.665  -1.622  1.00  0.00
ATOM    521  NE2 GLN    62     -53.237  42.395  -0.566  1.00  0.00
ATOM    522 HE21 GLN    62     -53.221  43.052   0.184  1.00  0.00
ATOM    523 HE22 GLN    62     -54.089  42.230  -1.078  1.00  0.00
ATOM    524  C   GLN    62     -51.663  39.447   3.185  1.00  0.00
ATOM    525  O   GLN    62     -50.867  39.611   4.112  1.00  0.00
ATOM    526  N   CYS    63     -52.308  38.318   2.890  1.00  0.00
ATOM    527  H   CYS    63     -53.075  38.372   2.248  1.00  0.00
ATOM    528  CA  CYS    63     -52.170  36.974   3.504  1.00  0.00
ATOM    529  CB  CYS    63     -51.855  35.958   2.393  1.00  0.00
ATOM    530  SG  CYS    63     -53.031  35.963   0.991  1.00  0.00
ATOM    531  HG  CYS    63     -52.416  35.013   0.291  1.00  0.00
ATOM    532  C   CYS    63     -51.180  36.873   4.685  1.00  0.00
ATOM    533  O   CYS    63     -51.582  37.025   5.837  1.00  0.00
ATOM    534  N   HIS    64     -49.923  36.533   4.396  1.00  0.00
ATOM    535  H   HIS    64     -49.696  36.040   3.554  1.00  0.00
ATOM    536  CA  HIS    64     -48.790  36.643   5.335  1.00  0.00
ATOM    537  CB  HIS    64     -47.561  35.959   4.720  1.00  0.00
ATOM    538  CG  HIS    64     -47.847  34.505   4.329  1.00  0.00
ATOM    539  ND1 HIS    64     -48.476  34.112   3.223  1.00  0.00
ATOM    540  CD2 HIS    64     -47.507  33.418   5.015  1.00  0.00
ATOM    541  CE1 HIS    64     -48.526  32.784   3.223  1.00  0.00
ATOM    542  NE2 HIS    64     -47.928  32.358   4.330  1.00  0.00
ATOM    543  HE2 HIS    64     -47.813  31.404   4.595  1.00  0.00
ATOM    544  C   HIS    64     -48.533  38.144   5.580  1.00  0.00
ATOM    545  O   HIS    64     -47.971  38.805   4.705  1.00  0.00
ATOM    546  N   PRO    65     -48.875  38.636   6.780  1.00  0.00
ATOM    547  CA  PRO    65     -49.175  40.061   7.047  1.00  0.00
ATOM    548  CB  PRO    65     -49.389  40.139   8.562  1.00  0.00
ATOM    549  CG  PRO    65     -48.553  38.982   9.106  1.00  0.00
ATOM    550  CD  PRO    65     -48.737  37.894   8.048  1.00  0.00
ATOM    551  C   PRO    65     -48.165  41.094   6.520  1.00  0.00
ATOM    552  O   PRO    65     -47.156  41.410   7.149  1.00  0.00
ATOM    553  N   CYS    66     -48.465  41.547   5.306  1.00  0.00
ATOM    554  H   CYS    66     -49.185  41.098   4.773  1.00  0.00
ATOM    555  CA  CYS    66     -47.674  42.544   4.553  1.00  0.00
ATOM    556  CB  CYS    66     -46.749  41.794   3.581  1.00  0.00
ATOM    557  SG  CYS    66     -47.600  40.797   2.304  1.00  0.00
ATOM    558  HG  CYS    66     -46.495  40.292   1.762  1.00  0.00
ATOM    559  C   CYS    66     -48.580  43.555   3.810  1.00  0.00
ATOM    560  O   CYS    66     -49.743  43.225   3.560  1.00  0.00
ATOM    561  N   PRO    67     -48.092  44.760   3.456  1.00  0.00
ATOM    562  CA  PRO    67     -48.879  45.781   2.726  1.00  0.00
ATOM    563  CB  PRO    67     -47.900  46.928   2.452  1.00  0.00
ATOM    564  CG  PRO    67     -46.523  46.276   2.557  1.00  0.00
ATOM    565  CD  PRO    67     -46.717  45.251   3.673  1.00  0.00
ATOM    566  C   PRO    67     -49.527  45.260   1.433  1.00  0.00
ATOM    567  O   PRO    67     -49.086  44.263   0.864  1.00  0.00
ATOM    568  N   GLY    68     -50.591  45.951   1.021  1.00  0.00
ATOM    569  H   GLY    68     -50.816  46.838   1.438  1.00  0.00
ATOM    570  CA  GLY    68     -51.464  45.560  -0.108  1.00  0.00
ATOM    571  C   GLY    68     -50.732  45.323  -1.441  1.00  0.00
ATOM    572  O   GLY    68     -49.746  45.987  -1.760  1.00  0.00
ATOM    573  N   VAL    69     -51.272  44.382  -2.213  1.00  0.00
ATOM    574  H   VAL    69     -52.032  43.813  -1.894  1.00  0.00
ATOM    575  CA  VAL    69     -50.720  43.996  -3.530  1.00  0.00
ATOM    576  CB  VAL    69     -51.293  42.619  -3.937  1.00  0.00
ATOM    577  CG1 VAL    69     -52.766  42.618  -4.374  1.00  0.00
ATOM    578  CG2 VAL    69     -50.383  41.915  -4.944  1.00  0.00
ATOM    579  C   VAL    69     -50.873  45.101  -4.607  1.00  0.00
ATOM    580  O   VAL    69     -51.992  45.564  -4.840  1.00  0.00
ATOM    581  N   PRO    70     -49.778  45.483  -5.287  1.00  0.00
ATOM    582  CA  PRO    70     -49.793  46.495  -6.366  1.00  0.00
ATOM    583  CB  PRO    70     -48.326  46.706  -6.747  1.00  0.00
ATOM    584  CG  PRO    70     -47.659  45.389  -6.353  1.00  0.00
ATOM    585  CD  PRO    70     -48.402  44.987  -5.078  1.00  0.00
ATOM    586  C   PRO    70     -50.653  46.145  -7.593  1.00  0.00
ATOM    587  O   PRO    70     -51.012  47.041  -8.351  1.00  0.00
ATOM    588  N   GLN    71     -50.797  44.847  -7.863  1.00  0.00
ATOM    589  H   GLN    71     -50.266  44.149  -7.386  1.00  0.00
ATOM    590  CA  GLN    71     -51.675  44.296  -8.916  1.00  0.00
ATOM    591  CB  GLN    71     -50.896  44.283 -10.244  1.00  0.00
ATOM    592  CG  GLN    71     -51.737  44.007 -11.500  1.00  0.00
ATOM    593  CD  GLN    71     -52.263  42.569 -11.583  1.00  0.00
ATOM    594  OE1 GLN    71     -51.617  41.598 -11.216  1.00  0.00
ATOM    595  NE2 GLN    71     -53.462  42.407 -12.090  1.00  0.00
ATOM    596 HE21 GLN    71     -53.984  43.171 -12.486  1.00  0.00
ATOM    597 HE22 GLN    71     -53.890  41.513 -11.985  1.00  0.00
ATOM    598  C   GLN    71     -52.093  42.877  -8.489  1.00  0.00
ATOM    599  O   GLN    71     -51.276  42.123  -7.962  1.00  0.00
ATOM    600  N   GLY    72     -53.386  42.595  -8.638  1.00  0.00
ATOM    601  H   GLY    72     -54.035  43.288  -8.949  1.00  0.00
ATOM    602  CA  GLY    72     -53.988  41.280  -8.332  1.00  0.00
ATOM    603  C   GLY    72     -54.543  40.621  -9.602  1.00  0.00
ATOM    604  O   GLY    72     -55.547  41.072 -10.149  1.00  0.00
ATOM    605  N   THR    73     -53.822  39.623 -10.107  1.00  0.00
ATOM    606  H   THR    73     -52.996  39.285  -9.643  1.00  0.00
ATOM    607  CA  THR    73     -54.186  38.931 -11.366  1.00  0.00
ATOM    608  CB  THR    73     -53.076  39.060 -12.430  1.00  0.00
ATOM    609  OG1 THR    73     -53.575  38.600 -13.689  1.00  0.00
ATOM    610  HG1 THR    73     -52.824  38.603 -14.354  1.00  0.00
ATOM    611  CG2 THR    73     -51.760  38.352 -12.078  1.00  0.00
ATOM    612  C   THR    73     -54.635  37.470 -11.180  1.00  0.00
ATOM    613  O   THR    73     -54.107  36.726 -10.351  1.00  0.00
ATOM    614  N   SER    74     -55.578  37.088 -12.036  1.00  0.00
ATOM    615  H   SER    74     -55.880  37.708 -12.762  1.00  0.00
ATOM    616  CA  SER    74     -56.213  35.754 -12.070  1.00  0.00
ATOM    617  CB  SER    74     -57.728  35.896 -11.857  1.00  0.00
ATOM    618  OG  SER    74     -58.315  36.710 -12.881  1.00  0.00
ATOM    619  HG  SER    74     -58.212  36.261 -13.775  1.00  0.00
ATOM    620  C   SER    74     -55.967  35.046 -13.418  1.00  0.00
ATOM    621  O   SER    74     -55.966  35.720 -14.451  1.00  0.00
ATOM    622  N   PRO    75     -55.835  33.708 -13.430  1.00  0.00
ATOM    623  CA  PRO    75     -55.728  32.917 -14.675  1.00  0.00
ATOM    624  CB  PRO    75     -55.718  31.463 -14.204  1.00  0.00
ATOM    625  CG  PRO    75     -55.014  31.555 -12.852  1.00  0.00
ATOM    626  CD  PRO    75     -55.561  32.854 -12.256  1.00  0.00
ATOM    627  C   PRO    75     -56.920  33.174 -15.610  1.00  0.00
ATOM    628  O   PRO    75     -58.044  33.396 -15.162  1.00  0.00
ATOM    629  N   ALA    76     -56.617  33.196 -16.905  1.00  0.00
ATOM    630  H   ALA    76     -55.691  33.010 -17.225  1.00  0.00
ATOM    631  CA  ALA    76     -57.594  33.492 -17.973  1.00  0.00
ATOM    632  CB  ALA    76     -56.845  33.757 -19.283  1.00  0.00
ATOM    633  C   ALA    76     -58.645  32.381 -18.183  1.00  0.00
ATOM    634  O   ALA    76     -58.281  31.207 -18.287  1.00  0.00
ATOM    635  N   PRO    77     -59.937  32.747 -18.201  1.00  0.00
ATOM    636  CA  PRO    77     -61.029  31.835 -18.602  1.00  0.00
ATOM    637  CB  PRO    77     -62.317  32.622 -18.347  1.00  0.00
ATOM    638  CG  PRO    77     -61.930  33.556 -17.203  1.00  0.00
ATOM    639  CD  PRO    77     -60.492  33.948 -17.547  1.00  0.00
ATOM    640  C   PRO    77     -60.888  31.459 -20.085  1.00  0.00
ATOM    641  O   PRO    77     -61.086  32.285 -20.974  1.00  0.00
ATOM    642  N   VAL    78     -60.372  30.252 -20.303  1.00  0.00
ATOM    643  H   VAL    78     -60.029  29.705 -19.540  1.00  0.00
ATOM    644  CA  VAL    78     -60.102  29.676 -21.642  1.00  0.00
ATOM    645  CB  VAL    78     -59.437  28.286 -21.509  1.00  0.00
ATOM    646  CG1 VAL    78     -59.105  27.660 -22.870  1.00  0.00
ATOM    647  CG2 VAL    78     -58.143  28.354 -20.689  1.00  0.00
ATOM    648  C   VAL    78     -61.383  29.629 -22.511  1.00  0.00
ATOM    649  O   VAL    78     -62.312  28.883 -22.186  1.00  0.00
ATOM    650  N   PRO    79     -61.437  30.423 -23.593  1.00  0.00
ATOM    651  CA  PRO    79     -62.594  30.467 -24.509  1.00  0.00
ATOM    652  CB  PRO    79     -62.370  31.723 -25.357  1.00  0.00
ATOM    653  CG  PRO    79     -60.848  31.854 -25.412  1.00  0.00
ATOM    654  CD  PRO    79     -60.395  31.377 -24.030  1.00  0.00
ATOM    655  C   PRO    79     -62.736  29.186 -25.347  1.00  0.00
ATOM    656  O   PRO    79     -61.963  28.925 -26.268  1.00  0.00
ATOM    657  N   TYR    80     -63.629  28.316 -24.880  1.00  0.00
ATOM    658  H   TYR    80     -64.009  28.417 -23.960  1.00  0.00
ATOM    659  CA  TYR    80     -63.984  27.055 -25.565  1.00  0.00
ATOM    660  CB  TYR    80     -64.788  26.185 -24.587  1.00  0.00
ATOM    661  CG  TYR    80     -65.139  24.799 -25.144  1.00  0.00
ATOM    662  CD1 TYR    80     -64.203  23.754 -25.082  1.00  0.00
ATOM    663  HD1 TYR    80     -63.194  23.939 -24.713  1.00  0.00
ATOM    664  CD2 TYR    80     -66.433  24.547 -25.623  1.00  0.00
ATOM    665  HD2 TYR    80     -67.151  25.363 -25.719  1.00  0.00
ATOM    666  CE1 TYR    80     -64.565  22.464 -25.497  1.00  0.00
ATOM    667  HE1 TYR    80     -63.842  21.651 -25.454  1.00  0.00
ATOM    668  CE2 TYR    80     -66.795  23.254 -26.027  1.00  0.00
ATOM    669  HE2 TYR    80     -67.807  23.061 -26.378  1.00  0.00
ATOM    670  CZ  TYR    80     -65.858  22.215 -25.969  1.00  0.00
ATOM    671  OH  TYR    80     -66.187  20.972 -26.405  1.00  0.00
ATOM    672  HH  TYR    80     -67.134  20.973 -26.724  1.00  0.00
ATOM    673  C   TYR    80     -64.713  27.289 -26.905  1.00  0.00
ATOM    674  O   TYR    80     -65.940  27.385 -26.980  1.00  0.00
ATOM    675  N   GLY    81     -63.890  27.508 -27.928  1.00  0.00
ATOM    676  H   GLY    81     -62.918  27.677 -27.756  1.00  0.00
ATOM    677  CA  GLY    81     -64.310  27.695 -29.333  1.00  0.00
ATOM    678  C   GLY    81     -64.861  26.405 -29.958  1.00  0.00
ATOM    679  O   GLY    81     -64.112  25.606 -30.516  1.00  0.00
ATOM    680  N   TYR    82     -66.176  26.244 -29.847  1.00  0.00
ATOM    681  H   TYR    82     -66.735  26.891 -29.329  1.00  0.00
ATOM    682  CA  TYR    82     -66.888  25.058 -30.360  1.00  0.00
ATOM    683  CB  TYR    82     -67.658  24.419 -29.200  1.00  0.00
ATOM    684  CG  TYR    82     -68.125  22.999 -29.533  1.00  0.00
ATOM    685  CD1 TYR    82     -67.266  21.914 -29.303  1.00  0.00
ATOM    686  HD1 TYR    82     -66.274  22.076 -28.878  1.00  0.00
ATOM    687  CD2 TYR    82     -69.381  22.786 -30.122  1.00  0.00
ATOM    688  HD2 TYR    82     -70.051  23.625 -30.312  1.00  0.00
ATOM    689  CE1 TYR    82     -67.663  20.619 -29.664  1.00  0.00
ATOM    690  HE1 TYR    82     -66.998  19.774 -29.489  1.00  0.00
ATOM    691  CE2 TYR    82     -69.769  21.491 -30.493  1.00  0.00
ATOM    692  HE2 TYR    82     -70.712  21.340 -31.016  1.00  0.00
ATOM    693  CZ  TYR    82     -68.910  20.409 -30.263  1.00  0.00
ATOM    694  OH  TYR    82     -69.287  19.152 -30.604  1.00  0.00
ATOM    695  HH  TYR    82     -70.132  19.200 -31.134  1.00  0.00
ATOM    696  C   TYR    82     -67.844  25.412 -31.512  1.00  0.00
ATOM    697  O   TYR    82     -68.540  26.426 -31.473  1.00  0.00
ATOM    698  N   PHE    83     -67.942  24.479 -32.456  1.00  0.00
ATOM    699  H   PHE    83     -67.492  23.592 -32.358  1.00  0.00
ATOM    700  CA  PHE    83     -68.783  24.618 -33.661  1.00  0.00
ATOM    701  CB  PHE    83     -67.875  24.697 -34.900  1.00  0.00
ATOM    702  CG  PHE    83     -68.665  24.810 -36.212  1.00  0.00
ATOM    703  CD1 PHE    83     -69.264  26.028 -36.568  1.00  0.00
ATOM    704  HD1 PHE    83     -69.012  26.943 -36.033  1.00  0.00
ATOM    705  CD2 PHE    83     -68.951  23.651 -36.952  1.00  0.00
ATOM    706  HD2 PHE    83     -68.472  22.705 -36.697  1.00  0.00
ATOM    707  CE1 PHE    83     -70.171  26.078 -37.635  1.00  0.00
ATOM    708  HE1 PHE    83     -70.659  27.018 -37.893  1.00  0.00
ATOM    709  CE2 PHE    83     -69.855  23.703 -38.021  1.00  0.00
ATOM    710  HE2 PHE    83     -70.084  22.800 -38.587  1.00  0.00
ATOM    711  CZ  PHE    83     -70.470  24.915 -38.358  1.00  0.00
ATOM    712  HZ  PHE    83     -71.199  24.950 -39.166  1.00  0.00
ATOM    713  C   PHE    83     -69.814  23.482 -33.796  1.00  0.00
ATOM    714  O   PHE    83     -69.553  22.337 -33.427  1.00  0.00
ATOM    715  N   GLY    84     -70.951  23.850 -34.382  1.00  0.00
ATOM    716  H   GLY    84     -71.096  24.795 -34.676  1.00  0.00
ATOM    717  CA  GLY    84     -72.053  22.934 -34.737  1.00  0.00
ATOM    718  C   GLY    84     -72.776  23.442 -35.994  1.00  0.00
ATOM    719  O   GLY    84     -73.035  24.638 -36.118  1.00  0.00
ATOM    720  N   GLY    85     -73.004  22.517 -36.923  1.00  0.00
ATOM    721  H   GLY    85     -72.632  21.593 -36.843  1.00  0.00
ATOM    722  CA  GLY    85     -73.709  22.782 -38.196  1.00  0.00
ATOM    723  C   GLY    85     -73.741  21.545 -39.105  1.00  0.00
ATOM    724  O   GLY    85     -72.910  20.648 -38.967  1.00  0.00
ATOM    725  N   GLY    86     -74.753  21.516 -39.970  1.00  0.00
ATOM    726  H   GLY    86     -75.470  22.214 -39.958  1.00  0.00
ATOM    727  CA  GLY    86     -74.971  20.442 -40.962  1.00  0.00
ATOM    728  C   GLY    86     -76.151  20.761 -41.893  1.00  0.00
ATOM    729  O   GLY    86     -77.076  21.476 -41.508  1.00  0.00
ATOM    730  N   TYR    87     -76.053  20.245 -43.118  1.00  0.00
ATOM    731  H   TYR    87     -75.264  19.692 -43.384  1.00  0.00
ATOM    732  CA  TYR    87     -77.044  20.437 -44.200  1.00  0.00
ATOM    733  CB  TYR    87     -76.924  21.868 -44.760  1.00  0.00
ATOM    734  CG  TYR    87     -77.777  22.115 -46.012  1.00  0.00
ATOM    735  CD1 TYR    87     -79.161  22.321 -45.901  1.00  0.00
ATOM    736  HD1 TYR    87     -79.608  22.549 -44.932  1.00  0.00
ATOM    737  CD2 TYR    87     -77.203  21.911 -47.277  1.00  0.00
ATOM    738  HD2 TYR    87     -76.124  21.787 -47.376  1.00  0.00
ATOM    739  CE1 TYR    87     -79.969  22.275 -47.046  1.00  0.00
ATOM    740  HE1 TYR    87     -81.045  22.426 -46.966  1.00  0.00
ATOM    741  CE2 TYR    87     -78.013  21.867 -48.419  1.00  0.00
ATOM    742  HE2 TYR    87     -77.558  21.738 -49.399  1.00  0.00
ATOM    743  CZ  TYR    87     -79.397  22.035 -48.301  1.00  0.00
ATOM    744  OH  TYR    87     -80.191  21.926 -49.396  1.00  0.00
ATOM    745  HH  TYR    87     -79.648  21.524 -50.155  1.00  0.00
ATOM    746  C   TYR    87     -76.848  19.399 -45.321  1.00  0.00
ATOM    747  O   TYR    87     -75.729  18.958 -45.581  1.00  0.00
ATOM    748  N   TYR    88     -77.967  19.035 -45.947  1.00  0.00
ATOM    749  H   TYR    88     -78.859  19.380 -45.657  1.00  0.00
ATOM    750  CA  TYR    88     -78.004  18.160 -47.136  1.00  0.00
ATOM    751  CB  TYR    88     -78.093  16.689 -46.698  1.00  0.00
ATOM    752  CG  TYR    88     -78.074  15.727 -47.893  1.00  0.00
ATOM    753  CD1 TYR    88     -76.853  15.366 -48.481  1.00  0.00
ATOM    754  HD1 TYR    88     -75.910  15.625 -47.998  1.00  0.00
ATOM    755  CD2 TYR    88     -79.281  15.335 -48.494  1.00  0.00
ATOM    756  HD2 TYR    88     -80.234  15.587 -48.027  1.00  0.00
ATOM    757  CE1 TYR    88     -76.841  14.644 -49.683  1.00  0.00
ATOM    758  HE1 TYR    88     -75.896  14.356 -50.141  1.00  0.00
ATOM    759  CE2 TYR    88     -79.266  14.615 -49.696  1.00  0.00
ATOM    760  HE2 TYR    88     -80.205  14.342 -50.174  1.00  0.00
ATOM    761  CZ  TYR    88     -78.046  14.278 -50.294  1.00  0.00
ATOM    762  OH  TYR    88     -78.022  13.633 -51.487  1.00  0.00
ATOM    763  HH  TYR    88     -78.958  13.509 -51.811  1.00  0.00
ATOM    764  C   TYR    88     -79.189  18.524 -48.047  1.00  0.00
ATOM    765  O   TYR    88     -80.328  18.637 -47.592  1.00  0.00
ATOM    766  N   SER    89     -78.901  18.581 -49.346  1.00  0.00
ATOM    767  H   SER    89     -77.967  18.457 -49.676  1.00  0.00
ATOM    768  CA  SER    89     -79.914  18.844 -50.391  1.00  0.00
ATOM    769  CB  SER    89     -79.287  19.442 -51.657  1.00  0.00
ATOM    770  OG  SER    89     -78.810  20.767 -51.395  1.00  0.00
ATOM    771  HG  SER    89     -78.473  21.161 -52.257  1.00  0.00
ATOM    772  C   SER    89     -80.726  17.591 -50.745  1.00  0.00
ATOM    773  O   SER    89     -80.353  16.789 -51.603  1.00  0.00
ATOM    774  N   CYS    90     -81.795  17.395 -49.977  1.00  0.00
ATOM    775  H   CYS    90     -81.950  17.961 -49.165  1.00  0.00
ATOM    776  CA  CYS    90     -82.743  16.276 -50.165  1.00  0.00
ATOM    777  CB  CYS    90     -83.564  16.104 -48.881  1.00  0.00
ATOM    778  SG  CYS    90     -84.644  14.626 -48.892  1.00  0.00
ATOM    779  HG  CYS    90     -85.177  14.833 -47.691  1.00  0.00
ATOM    780  C   CYS    90     -83.627  16.465 -51.417  1.00  0.00
ATOM    781  O   CYS    90     -84.799  16.841 -51.362  1.00  0.00
ATOM    782  N   ARG    91     -82.997  16.213 -52.560  1.00  0.00
ATOM    783  H   ARG    91     -82.008  16.054 -52.568  1.00  0.00
ATOM    784  CA  ARG    91     -83.622  16.335 -53.894  1.00  0.00
ATOM    785  CB  ARG    91     -82.538  16.475 -54.975  1.00  0.00
ATOM    786  CG  ARG    91     -81.651  17.720 -54.817  1.00  0.00
ATOM    787  CD  ARG    91     -82.405  19.051 -54.955  1.00  0.00
ATOM    788  NE  ARG    91     -82.984  19.234 -56.302  1.00  0.00
ATOM    789  HE  ARG    91     -83.977  19.162 -56.347  1.00  0.00
ATOM    790  CZ  ARG    91     -82.337  19.499 -57.442  1.00  0.00
ATOM    791  NH1 ARG    91     -81.021  19.652 -57.504  1.00  0.00
ATOM    792 HH11 ARG    91     -80.481  19.566 -56.669  1.00  0.00
ATOM    793 HH12 ARG    91     -80.581  19.848 -58.377  1.00  0.00
ATOM    794  NH2 ARG    91     -83.019  19.607 -58.571  1.00  0.00
ATOM    795 HH21 ARG    91     -84.010  19.493 -58.578  1.00  0.00
ATOM    796 HH22 ARG    91     -82.531  19.804 -59.419  1.00  0.00
ATOM    797  C   ARG    91     -84.576  15.169 -54.207  1.00  0.00
ATOM    798  O   ARG    91     -84.190  14.131 -54.745  1.00  0.00
ATOM    799  N   VAL    92     -85.810  15.329 -53.738  1.00  0.00
ATOM    800  H   VAL    92     -86.008  16.044 -53.064  1.00  0.00
ATOM    801  CA  VAL    92     -86.904  14.359 -53.979  1.00  0.00
ATOM    802  CB  VAL    92     -88.043  14.517 -52.945  1.00  0.00
ATOM    803  CG1 VAL    92     -89.066  13.382 -53.070  1.00  0.00
ATOM    804  CG2 VAL    92     -87.533  14.543 -51.499  1.00  0.00
ATOM    805  C   VAL    92     -87.405  14.491 -55.433  1.00  0.00
ATOM    806  O   VAL    92     -88.321  15.255 -55.742  1.00  0.00
ATOM    807  N   SER    93     -86.699  13.790 -56.316  1.00  0.00
ATOM    808  H   SER    93     -85.878  13.289 -56.029  1.00  0.00
ATOM    809  CA  SER    93     -86.946  13.761 -57.775  1.00  0.00
ATOM    810  CB  SER    93     -85.767  13.088 -58.491  1.00  0.00
ATOM    811  OG  SER    93     -85.618  11.745 -58.019  1.00  0.00
ATOM    812  HG  SER    93     -86.512  11.282 -58.108  1.00  0.00
ATOM    813  C   SER    93     -88.268  13.084 -58.177  1.00  0.00
ATOM    814  O   SER    93     -88.380  11.857 -58.204  1.00  0.00
ATOM    815  N   ARG    94     -89.268  13.926 -58.419  1.00  0.00
ATOM    816  H   ARG    94     -89.185  14.902 -58.219  1.00  0.00
ATOM    817  CA  ARG    94     -90.611  13.498 -58.865  1.00  0.00
ATOM    818  CB  ARG    94     -91.655  13.980 -57.851  1.00  0.00
ATOM    819  CG  ARG    94     -91.530  13.256 -56.506  1.00  0.00
ATOM    820  CD  ARG    94     -92.128  14.078 -55.360  1.00  0.00
ATOM    821  NE  ARG    94     -91.299  15.278 -55.139  1.00  0.00
ATOM    822  HE  ARG    94     -90.314  15.114 -55.082  1.00  0.00
ATOM    823  CZ  ARG    94     -91.709  16.546 -55.095  1.00  0.00
ATOM    824  NH1 ARG    94     -92.983  16.892 -55.226  1.00  0.00
ATOM    825 HH11 ARG    94     -93.668  16.179 -55.362  1.00  0.00
ATOM    826 HH12 ARG    94     -93.246  17.853 -55.193  1.00  0.00
ATOM    827  NH2 ARG    94     -90.806  17.510 -55.024  1.00  0.00
ATOM    828 HH21 ARG    94     -89.835  17.280 -55.017  1.00  0.00
ATOM    829 HH22 ARG    94     -91.102  18.462 -54.981  1.00  0.00
ATOM    830  C   ARG    94     -90.955  14.062 -60.252  1.00  0.00
ATOM    831  O   ARG    94     -90.652  15.215 -60.557  1.00  0.00
ATOM    832  N   SER    95     -91.555  13.198 -61.070  1.00  0.00
ATOM    833  H   SER    95     -91.696  12.246 -60.797  1.00  0.00
ATOM    834  CA  SER    95     -92.033  13.502 -62.441  1.00  0.00
ATOM    835  CB  SER    95     -90.867  13.797 -63.396  1.00  0.00
ATOM    836  OG  SER    95     -91.368  14.246 -64.661  1.00  0.00
ATOM    837  HG  SER    95     -90.607  14.586 -65.216  1.00  0.00
ATOM    838  C   SER    95     -92.834  12.315 -63.001  1.00  0.00
ATOM    839  O   SER    95     -92.665  11.181 -62.551  1.00  0.00
ATOM    840  N   SER    96     -93.744  12.623 -63.923  1.00  0.00
ATOM    841  H   SER    96     -93.735  13.526 -64.354  1.00  0.00
ATOM    842  CA  SER    96     -94.608  11.622 -64.587  1.00  0.00
ATOM    843  CB  SER    96     -96.025  11.653 -64.002  1.00  0.00
ATOM    844  OG  SER    96     -96.814  10.604 -64.575  1.00  0.00
ATOM    845  HG  SER    96     -97.716  10.589 -64.139  1.00  0.00
ATOM    846  C   SER    96     -94.676  11.870 -66.100  1.00  0.00
ATOM    847  O   SER    96     -94.746  13.013 -66.551  1.00  0.00
ATOM    848  N   LEU    97     -94.733  10.771 -66.846  1.00  0.00
ATOM    849  H   LEU    97     -94.839   9.871 -66.424  1.00  0.00
ATOM    850  CA  LEU    97     -94.798  10.793 -68.320  1.00  0.00
ATOM    851  CB  LEU    97     -93.507  10.171 -68.888  1.00  0.00
ATOM    852  CG  LEU    97     -93.101  10.557 -70.325  1.00  0.00
ATOM    853  CD1 LEU    97     -94.073  10.051 -71.396  1.00  0.00
ATOM    854  CD2 LEU    97     -92.867  12.066 -70.456  1.00  0.00
ATOM    855  C   LEU    97     -96.061  10.046 -68.777  1.00  0.00
ATOM    856  O   LEU    97     -96.120   8.818 -68.766  1.00  0.00
ATOM    857  N   LYS    98     -97.094  10.836 -69.051  1.00  0.00
ATOM    858  H   LYS    98     -97.046  11.824 -68.907  1.00  0.00
ATOM    859  CA  LYS    98     -98.409  10.325 -69.492  1.00  0.00
ATOM    860  CB  LYS    98     -99.507  10.747 -68.506  1.00  0.00
ATOM    861  CG  LYS    98     -99.341  10.083 -67.133  1.00  0.00
ATOM    862  CD  LYS    98    -100.411  10.517 -66.124  1.00  0.00
ATOM    863  CE  LYS    98    -101.798   9.952 -66.447  1.00  0.00
ATOM    864  NZ  LYS    98    -102.794  10.403 -65.465  1.00  0.00
ATOM    865  HZ1 LYS    98    -103.689  10.024 -65.703  1.00  0.00
ATOM    866  HZ2 LYS    98    -102.533  10.087 -64.553  1.00  0.00
ATOM    867  HZ3 LYS    98    -102.844  11.401 -65.473  1.00  0.00
ATOM    868  C   LYS    98     -98.751  10.777 -70.927  1.00  0.00
ATOM    869  O   LYS    98     -99.077  11.949 -71.132  1.00  0.00
ATOM    870  N   PRO    99     -98.507   9.916 -71.928  1.00  0.00
ATOM    871  CA  PRO    99     -98.840  10.210 -73.336  1.00  0.00
ATOM    872  CB  PRO    99     -98.032   9.189 -74.140  1.00  0.00
ATOM    873  CG  PRO    99     -97.944   7.983 -73.205  1.00  0.00
ATOM    874  CD  PRO    99     -97.818   8.613 -71.816  1.00  0.00
ATOM    875  C   PRO    99    -100.347  10.106 -73.615  1.00  0.00
ATOM    876  O   PRO    99    -101.043   9.268 -73.045  1.00  0.00
ATOM    877  N   CYS   100    -100.818  10.992 -74.488  1.00  0.00
ATOM    878  H   CYS   100    -100.232  11.684 -74.907  1.00  0.00
ATOM    879  CA  CYS   100    -102.223  11.019 -74.940  1.00  0.00
ATOM    880  CB  CYS   100    -102.916  12.263 -74.370  1.00  0.00
ATOM    881  SG  CYS   100    -104.708  12.348 -74.738  1.00  0.00
ATOM    882  HG  CYS   100    -104.926  13.500 -74.109  1.00  0.00
ATOM    883  C   CYS   100    -102.307  11.018 -76.475  1.00  0.00
ATOM    884  O   CYS   100    -101.504  11.660 -77.151  1.00  0.00
ATOM    885  N   ALA   101    -103.291  10.279 -76.981  1.00  0.00
ATOM    886  H   ALA   101    -103.937   9.795 -76.391  1.00  0.00
ATOM    887  CA  ALA   101    -103.582  10.178 -78.425  1.00  0.00
ATOM    888  CB  ALA   101    -103.182   8.788 -78.932  1.00  0.00
ATOM    889  C   ALA   101    -105.071  10.431 -78.707  1.00  0.00
ATOM    890  O   ALA   101    -105.936   9.987 -77.953  1.00  0.00
ATOM    891  N   GLN   102    -105.328  11.132 -79.808  1.00  0.00
ATOM    892  H   GLN   102    -104.597  11.442 -80.415  1.00  0.00
ATOM    893  CA  GLN   102    -106.693  11.467 -80.260  1.00  0.00
ATOM    894  CB  GLN   102    -106.902  12.986 -80.137  1.00  0.00
ATOM    895  CG  GLN   102    -108.317  13.470 -80.495  1.00  0.00
ATOM    896  CD  GLN   102    -109.409  12.816 -79.641  1.00  0.00
ATOM    897  OE1 GLN   102    -109.387  12.810 -78.419  1.00  0.00
ATOM    898  NE2 GLN   102    -110.410  12.255 -80.282  1.00  0.00
ATOM    899 HE21 GLN   102    -110.478  12.248 -81.285  1.00  0.00
ATOM    900 HE22 GLN   102    -111.144  11.896 -79.711  1.00  0.00
ATOM    901  C   GLN   102    -106.936  10.979 -81.698  1.00  0.00
ATOM    902  O   GLN   102    -106.057  11.062 -82.555  1.00  0.00
ATOM    903  N   ALA   103    -108.166  10.528 -81.928  1.00  0.00
ATOM    904  H   ALA   103    -108.843  10.486 -81.193  1.00  0.00
ATOM    905  CA  ALA   103    -108.637  10.073 -83.252  1.00  0.00
ATOM    906  CB  ALA   103    -109.168   8.642 -83.134  1.00  0.00
ATOM    907  C   ALA   103    -109.736  10.994 -83.808  1.00  0.00
ATOM    908  O   ALA   103    -110.537  11.550 -83.055  1.00  0.00
ATOM    909  N   ALA   104    -109.679  11.206 -85.120  1.00  0.00
ATOM    910  H   ALA   104    -108.967  10.794 -85.688  1.00  0.00
ATOM    911  CA  ALA   104    -110.667  12.014 -85.866  1.00  0.00
ATOM    912  CB  ALA   104    -110.032  13.347 -86.276  1.00  0.00
ATOM    913  C   ALA   104    -111.171  11.270 -87.112  1.00  0.00
ATOM    914  O   ALA   104    -110.414  10.549 -87.762  1.00  0.00
ATOM    915  N   THR   105    -112.462  11.428 -87.386  1.00  0.00
ATOM    916  H   THR   105    -113.082  11.926 -86.779  1.00  0.00
ATOM    917  CA  THR   105    -113.131  10.829 -88.562  1.00  0.00
ATOM    918  CB  THR   105    -114.203   9.808 -88.149  1.00  0.00
ATOM    919  OG1 THR   105    -115.080  10.375 -87.170  1.00  0.00
ATOM    920  HG1 THR   105    -115.795   9.714 -86.935  1.00  0.00
ATOM    921  CG2 THR   105    -113.580   8.497 -87.659  1.00  0.00
ATOM    922  C   THR   105    -113.774  11.893 -89.462  1.00  0.00
ATOM    923  O   THR   105    -114.293  12.904 -88.993  1.00  0.00
ATOM    924  N   LEU   106    -113.703  11.637 -90.765  1.00  0.00
ATOM    925  H   LEU   106    -113.210  10.844 -91.119  1.00  0.00
ATOM    926  CA  LEU   106    -114.273  12.530 -91.794  1.00  0.00
ATOM    927  CB  LEU   106    -113.164  13.069 -92.711  1.00  0.00
ATOM    928  CG  LEU   106    -112.134  13.948 -91.988  1.00  0.00
ATOM    929  CD1 LEU   106    -110.953  14.223 -92.920  1.00  0.00
ATOM    930  CD2 LEU   106    -112.744  15.277 -91.528  1.00  0.00
ATOM    931  C   LEU   106    -115.367  11.823 -92.608  1.00  0.00
ATOM    932  O   LEU   106    -115.090  10.994 -93.474  1.00  0.00
ATOM    933  N   ALA   107    -116.605  12.077 -92.195  1.00  0.00
ATOM    934  H   ALA   107    -116.784  12.682 -91.420  1.00  0.00
ATOM    935  CA  ALA   107    -117.803  11.479 -92.816  1.00  0.00
ATOM    936  CB  ALA   107    -118.572  10.662 -91.771  1.00  0.00
ATOM    937  C   ALA   107    -118.706  12.539 -93.469  1.00  0.00
ATOM    938  O   ALA   107    -119.361  13.331 -92.793  1.00  0.00
ATOM    939  N   ALA   108    -118.544  12.652 -94.784  1.00  0.00
ATOM    940  H   ALA   108    -117.889  12.083 -95.281  1.00  0.00
ATOM    941  CA  ALA   108    -119.332  13.575 -95.627  1.00  0.00
ATOM    942  CB  ALA   108    -118.417  14.678 -96.168  1.00  0.00
ATOM    943  C   ALA   108    -120.007  12.835 -96.792  1.00  0.00
ATOM    944  O   ALA   108    -119.408  11.959 -97.414  1.00  0.00
ATOM    945  N   TYR   109    -121.260  13.206 -97.048  1.00  0.00
ATOM    946  H   TYR   109    -121.724  13.900 -96.499  1.00  0.00
ATOM    947  CA  TYR   109    -122.066  12.622 -98.137  1.00  0.00
ATOM    948  CB  TYR   109    -123.187  11.763 -97.524  1.00  0.00
ATOM    949  CG  TYR   109    -124.075  11.125 -98.599  1.00  0.00
ATOM    950  CD1 TYR   109    -123.558  10.089 -99.393  1.00  0.00
ATOM    951  HD1 TYR   109    -122.749   9.462 -99.019  1.00  0.00
ATOM    952  CD2 TYR   109    -125.195  11.844 -99.044  1.00  0.00
ATOM    953  HD2 TYR   109    -125.669  12.579 -98.394  1.00  0.00
ATOM    954  CE1 TYR   109    -124.088   9.850-100.669  1.00  0.00
ATOM    955  HE1 TYR   109    -123.680   9.058-101.295  1.00  0.00
ATOM    956  CE2 TYR   109    -125.724  11.599-100.316  1.00  0.00
ATOM    957  HE2 TYR   109    -126.609  12.138-100.652  1.00  0.00
ATOM    958  CZ  TYR   109    -125.140  10.638-101.147  1.00  0.00
ATOM    959  OH  TYR   109    -125.367  10.705-102.481  1.00  0.00
ATOM    960  HH  TYR   109    -125.506  11.676-102.713  1.00  0.00
ATOM    961  C   TYR   109    -122.613  13.700 -99.100  1.00  0.00
ATOM    962  O   TYR   109    -123.209  14.675 -98.633  1.00  0.00
ATOM    963  N   PRO   110    -122.420  13.530-100.419  1.00  0.00
ATOM    964  CA  PRO   110    -122.955  14.447-101.447  1.00  0.00
ATOM    965  CB  PRO   110    -122.154  14.126-102.713  1.00  0.00
ATOM    966  CG  PRO   110    -121.793  12.651-102.541  1.00  0.00
ATOM    967  CD  PRO   110    -121.530  12.526-101.040  1.00  0.00
ATOM    968  C   PRO   110    -124.478  14.339-101.643  1.00  0.00
ATOM    969  O   PRO   110    -124.990  13.528-102.418  1.00  0.00
ATOM    970  N   ALA   111    -125.184  15.177-100.889  1.00  0.00
ATOM    971  H   ALA   111    -124.741  15.777-100.222  1.00  0.00
ATOM    972  CA  ALA   111    -126.658  15.260-100.921  1.00  0.00
ATOM    973  CB  ALA   111    -127.206  15.047 -99.507  1.00  0.00
ATOM    974  C   ALA   111    -127.152  16.609-101.468  1.00  0.00
ATOM    975  O   ALA   111    -126.575  17.659-101.192  1.00  0.00
ATOM    976  N   GLU   112    -128.210  16.525-102.270  1.00  0.00
ATOM    977  H   GLU   112    -128.652  15.648-102.456  1.00  0.00
ATOM    978  CA  GLU   112    -128.889  17.694-102.869  1.00  0.00
ATOM    979  CB  GLU   112    -128.417  17.939-104.313  1.00  0.00
ATOM    980  CG  GLU   112    -128.665  16.770-105.278  1.00  0.00
ATOM    981  CD  GLU   112    -128.360  17.171-106.722  1.00  0.00
ATOM    982  OE1 GLU   112    -127.203  16.957-107.141  1.00  0.00
ATOM    983  OE2 GLU   112    -129.299  17.680-107.373  1.00  0.00
ATOM    984  C   GLU   112    -130.419  17.545-102.823  1.00  0.00
ATOM    985  O   GLU   112    -130.935  16.431-102.893  1.00  0.00
ATOM    986  N   THR   113    -131.105  18.678-102.702  1.00  0.00
ATOM    987  H   THR   113    -130.672  19.523-102.389  1.00  0.00
ATOM    988  CA  THR   113    -132.585  18.732-102.739  1.00  0.00
ATOM    989  CB  THR   113    -133.154  19.347-101.449  1.00  0.00
ATOM    990  OG1 THR   113    -132.559  20.631-101.230  1.00  0.00
ATOM    991  HG1 THR   113    -132.837  21.234-101.989  1.00  0.00
ATOM    992  CG2 THR   113    -132.981  18.422-100.240  1.00  0.00
ATOM    993  C   THR   113    -133.110  19.511-103.963  1.00  0.00
ATOM    994  O   THR   113    -133.145  20.746-103.926  1.00  0.00
ATOM    995  N   PRO   114    -133.398  18.819-105.078  1.00  0.00
ATOM    996  CA  PRO   114    -134.034  19.432-106.263  1.00  0.00
ATOM    997  CB  PRO   114    -134.133  18.299-107.286  1.00  0.00
ATOM    998  CG  PRO   114    -132.945  17.409-106.929  1.00  0.00
ATOM    999  CD  PRO   114    -132.925  17.458-105.401  1.00  0.00
ATOM   1000  C   PRO   114    -135.435  19.960-105.919  1.00  0.00
ATOM   1001  O   PRO   114    -136.126  19.399-105.070  1.00  0.00
ATOM   1002  N   THR   115    -135.798  21.064-106.569  1.00  0.00
ATOM   1003  H   THR   115    -135.184  21.520-107.213  1.00  0.00
ATOM   1004  CA  THR   115    -137.103  21.746-106.396  1.00  0.00
ATOM   1005  CB  THR   115    -137.271  22.338-104.977  1.00  0.00
ATOM   1006  OG1 THR   115    -138.592  22.871-104.835  1.00  0.00
ATOM   1007  HG1 THR   115    -138.753  23.095-103.872  1.00  0.00
ATOM   1008  CG2 THR   115    -136.213  23.383-104.598  1.00  0.00
ATOM   1009  C   THR   115    -137.323  22.814-107.483  1.00  0.00
ATOM   1010  O   THR   115    -136.363  23.320-108.064  1.00  0.00
ATOM   1011  N   ALA   116    -138.597  23.086-107.757  1.00  0.00
ATOM   1012  H   ALA   116    -139.321  22.745-107.154  1.00  0.00
ATOM   1013  CA  ALA   116    -139.061  24.026-108.801  1.00  0.00
ATOM   1014  CB  ALA   116    -139.029  23.345-110.175  1.00  0.00
ATOM   1015  C   ALA   116    -140.493  24.506-108.511  1.00  0.00
ATOM   1016  O   ALA   116    -141.290  23.778-107.919  1.00  0.00
ATOM   1017  N   GLY   117    -140.761  25.750-108.905  1.00  0.00
ATOM   1018  H   GLY   117    -140.049  26.341-109.285  1.00  0.00
ATOM   1019  CA  GLY   117    -142.078  26.403-108.746  1.00  0.00
ATOM   1020  C   GLY   117    -142.109  27.798-109.388  1.00  0.00
ATOM   1021  O   GLY   117    -141.069  28.421-109.596  1.00  0.00
ATOM   1022  N   GLU   118    -143.311  28.203-109.791  1.00  0.00
ATOM   1023  H   GLU   118    -144.129  27.651-109.632  1.00  0.00
ATOM   1024  CA  GLU   118    -143.556  29.521-110.417  1.00  0.00
ATOM   1025  CB  GLU   118    -143.957  29.358-111.889  1.00  0.00
ATOM   1026  CG  GLU   118    -142.798  28.856-112.760  1.00  0.00
ATOM   1027  CD  GLU   118    -143.188  28.680-114.233  1.00  0.00
ATOM   1028  OE1 GLU   118    -143.833  29.600-114.784  1.00  0.00
ATOM   1029  OE2 GLU   118    -142.780  27.640-114.794  1.00  0.00
ATOM   1030  C   GLU   118    -144.645  30.309-109.675  1.00  0.00
ATOM   1031  O   GLU   118    -145.696  29.768-109.331  1.00  0.00
ATOM   1032  N   GLU   119    -144.375  31.598-109.482  1.00  0.00
ATOM   1033  H   GLU   119    -143.515  32.003-109.788  1.00  0.00
ATOM   1034  CA  GLU   119    -145.299  32.528-108.803  1.00  0.00
ATOM   1035  CB  GLU   119    -144.496  33.722-108.266  1.00  0.00
ATOM   1036  CG  GLU   119    -145.327  34.634-107.353  1.00  0.00
ATOM   1037  CD  GLU   119    -144.546  35.854-106.849  1.00  0.00
ATOM   1038  OE1 GLU   119    -143.370  35.679-106.458  1.00  0.00
ATOM   1039  OE2 GLU   119    -145.171  36.935-106.803  1.00  0.00
ATOM   1040  C   GLU   119    -146.442  32.968-109.740  1.00  0.00
ATOM   1041  O   GLU   119    -146.316  33.918-110.511  1.00  0.00
ATOM   1042  N   TYR   120    -147.509  32.175-109.718  1.00  0.00
ATOM   1043  H   TYR   120    -147.477  31.283-109.264  1.00  0.00
ATOM   1044  CA  TYR   120    -148.745  32.455-110.476  1.00  0.00
ATOM   1045  CB  TYR   120    -149.676  31.232-110.387  1.00  0.00
ATOM   1046  CG  TYR   120    -151.008  31.470-111.108  1.00  0.00
ATOM   1047  CD1 TYR   120    -151.045  31.466-112.511  1.00  0.00
ATOM   1048  HD1 TYR   120    -150.317  30.887-113.079  1.00  0.00
ATOM   1049  CD2 TYR   120    -152.030  32.113-110.394  1.00  0.00
ATOM   1050  HD2 TYR   120    -152.056  32.058-109.306  1.00  0.00
ATOM   1051  CE1 TYR   120    -152.032  32.197-113.190  1.00  0.00
ATOM   1052  HE1 TYR   120    -152.054  32.213-114.278  1.00  0.00
ATOM   1053  CE2 TYR   120    -153.013  32.841-111.073  1.00  0.00
ATOM   1054  HE2 TYR   120    -153.801  33.341-110.512  1.00  0.00
ATOM   1055  CZ  TYR   120    -152.985  32.924-112.468  1.00  0.00
ATOM   1056  OH  TYR   120    -153.650  33.937-113.075  1.00  0.00
ATOM   1057  HH  TYR   120    -153.721  34.689-112.406  1.00  0.00
ATOM   1058  C   TYR   120    -149.433  33.765-110.018  1.00  0.00
ATOM   1059  O   TYR   120    -149.675  33.938-108.820  1.00  0.00
ATOM   1060  N   PRO   121    -149.753  34.670-110.960  1.00  0.00
ATOM   1061  CA  PRO   121    -150.425  35.953-110.664  1.00  0.00
ATOM   1062  CB  PRO   121    -150.207  36.808-111.916  1.00  0.00
ATOM   1063  CG  PRO   121    -150.115  35.775-113.038  1.00  0.00
ATOM   1064  CD  PRO   121    -149.363  34.615-112.384  1.00  0.00
ATOM   1065  C   PRO   121    -151.905  35.839-110.255  1.00  0.00
ATOM   1066  O   PRO   121    -152.819  35.802-111.082  1.00  0.00
ATOM   1067  N   SER   122    -152.097  35.759-108.942  1.00  0.00
ATOM   1068  H   SER   122    -151.337  35.548-108.327  1.00  0.00
ATOM   1069  CA  SER   122    -153.430  35.798-108.301  1.00  0.00
ATOM   1070  CB  SER   122    -153.583  34.689-107.255  1.00  0.00
ATOM   1071  OG  SER   122    -153.626  33.406-107.882  1.00  0.00
ATOM   1072  HG  SER   122    -153.767  32.701-107.184  1.00  0.00
ATOM   1073  C   SER   122    -153.669  37.134-107.587  1.00  0.00
ATOM   1074  O   SER   122    -152.787  37.653-106.905  1.00  0.00
ATOM   1075  N   ARG   123    -154.907  37.612-107.686  1.00  0.00
ATOM   1076  H   ARG   123    -155.618  37.130-108.195  1.00  0.00
ATOM   1077  CA  ARG   123    -155.339  38.869-107.039  1.00  0.00
ATOM   1078  CB  ARG   123    -155.788  39.903-108.087  1.00  0.00
ATOM   1079  CG  ARG   123    -157.055  39.507-108.854  1.00  0.00
ATOM   1080  CD  ARG   123    -157.656  40.704-109.589  1.00  0.00
ATOM   1081  NE  ARG   123    -159.029  40.349-109.983  1.00  0.00
ATOM   1082  HE  ARG   123    -159.613  40.026-109.233  1.00  0.00
ATOM   1083  CZ  ARG   123    -159.550  40.380-111.212  1.00  0.00
ATOM   1084  NH1 ARG   123    -158.856  40.759-112.276  1.00  0.00
ATOM   1085 HH11 ARG   123    -157.903  41.034-112.162  1.00  0.00
ATOM   1086 HH12 ARG   123    -159.285  40.767-113.176  1.00  0.00
ATOM   1087  NH2 ARG   123    -160.804  39.997-111.392  1.00  0.00
ATOM   1088 HH21 ARG   123    -161.346  39.686-110.613  1.00  0.00
ATOM   1089 HH22 ARG   123    -161.200  40.019-112.307  1.00  0.00
ATOM   1090  C   ARG   123    -156.455  38.634-105.997  1.00  0.00
ATOM   1091  O   ARG   123    -157.281  37.740-106.194  1.00  0.00
ATOM   1092  N   PRO   124    -156.496  39.437-104.921  1.00  0.00
ATOM   1093  CA  PRO   124    -157.619  39.432-103.959  1.00  0.00
ATOM   1094  CB  PRO   124    -157.227  40.459-102.896  1.00  0.00
ATOM   1095  CG  PRO   124    -155.703  40.375-102.889  1.00  0.00
ATOM   1096  CD  PRO   124    -155.354  40.192-104.368  1.00  0.00
ATOM   1097  C   PRO   124    -158.965  39.800-104.608  1.00  0.00
ATOM   1098  O   PRO   124    -159.875  38.976-104.593  1.00  0.00
ATOM   1099  N   THR   125    -158.939  40.849-105.440  1.00  0.00
ATOM   1100  H   THR   125    -158.068  41.258-105.699  1.00  0.00
ATOM   1101  CA  THR   125    -160.115  41.498-106.082  1.00  0.00
ATOM   1102  CB  THR   125    -161.052  40.521-106.825  1.00  0.00
ATOM   1103  OG1 THR   125    -160.295  39.471-107.434  1.00  0.00
ATOM   1104  HG1 THR   125    -160.051  38.818-106.702  1.00  0.00
ATOM   1105  CG2 THR   125    -161.871  41.232-107.907  1.00  0.00
ATOM   1106  C   THR   125    -160.942  42.272-105.038  1.00  0.00
ATOM   1107  O   THR   125    -161.100  41.841-103.898  1.00  0.00
ATOM   1108  N   GLU   126    -161.418  43.447-105.445  1.00  0.00
ATOM   1109  H   GLU   126    -161.339  43.749-106.395  1.00  0.00
ATOM   1110  CA  GLU   126    -162.216  44.339-104.580  1.00  0.00
ATOM   1111  CB  GLU   126    -161.344  45.540-104.175  1.00  0.00
ATOM   1112  CG  GLU   126    -161.976  46.476-103.133  1.00  0.00
ATOM   1113  CD  GLU   126    -162.289  45.766-101.812  1.00  0.00
ATOM   1114  OE1 GLU   126    -161.421  45.822-100.914  1.00  0.00
ATOM   1115  OE2 GLU   126    -163.391  45.177-101.739  1.00  0.00
ATOM   1116  C   GLU   126    -163.512  44.785-105.280  1.00  0.00
ATOM   1117  O   GLU   126    -163.529  45.001-106.490  1.00  0.00
ATOM   1118  N   PHE   127    -164.559  44.937-104.473  1.00  0.00
ATOM   1119  H   PHE   127    -164.493  44.758-103.490  1.00  0.00
ATOM   1120  CA  PHE   127    -165.873  45.442-104.915  1.00  0.00
ATOM   1121  CB  PHE   127    -166.942  44.381-104.616  1.00  0.00
ATOM   1122  CG  PHE   127    -168.316  44.767-105.178  1.00  0.00
ATOM   1123  CD1 PHE   127    -168.606  44.539-106.532  1.00  0.00
ATOM   1124  HD1 PHE   127    -167.905  43.988-107.160  1.00  0.00
ATOM   1125  CD2 PHE   127    -169.243  45.442-104.370  1.00  0.00
ATOM   1126  HD2 PHE   127    -169.036  45.607-103.312  1.00  0.00
ATOM   1127  CE1 PHE   127    -169.808  45.005-107.080  1.00  0.00
ATOM   1128  HE1 PHE   127    -170.031  44.832-108.132  1.00  0.00
ATOM   1129  CE2 PHE   127    -170.444  45.908-104.920  1.00  0.00
ATOM   1130  HE2 PHE   127    -171.145  46.469-104.304  1.00  0.00
ATOM   1131  CZ  PHE   127    -170.725  45.693-106.275  1.00  0.00
ATOM   1132  HZ  PHE   127    -171.645  46.083-106.708  1.00  0.00
ATOM   1133  C   PHE   127    -166.199  46.772-104.211  1.00  0.00
ATOM   1134  O   PHE   127    -165.802  46.998-103.068  1.00  0.00
ATOM   1135  N   ALA   128    -166.960  47.611-104.912  1.00  0.00
ATOM   1136  H   ALA   128    -167.373  47.337-105.780  1.00  0.00
ATOM   1137  CA  ALA   128    -167.357  48.947-104.429  1.00  0.00
ATOM   1138  CB  ALA   128    -166.797  50.022-105.366  1.00  0.00
ATOM   1139  C   ALA   128    -168.884  49.078-104.309  1.00  0.00
ATOM   1140  O   ALA   128    -169.618  48.916-105.283  1.00  0.00
ATOM   1141  N   PHE   129    -169.327  49.260-103.068  1.00  0.00
ATOM   1142  H   PHE   129    -168.699  49.331-102.294  1.00  0.00
ATOM   1143  CA  PHE   129    -170.755  49.423-102.731  1.00  0.00
ATOM   1144  CB  PHE   129    -171.210  48.230-101.876  1.00  0.00
ATOM   1145  CG  PHE   129    -172.685  48.325-101.460  1.00  0.00
ATOM   1146  CD1 PHE   129    -173.698  47.963-102.360  1.00  0.00
ATOM   1147  HD1 PHE   129    -173.447  47.508-103.318  1.00  0.00
ATOM   1148  CD2 PHE   129    -173.023  48.867-100.210  1.00  0.00
ATOM   1149  HD2 PHE   129    -172.241  49.152 -99.504  1.00  0.00
ATOM   1150  CE1 PHE   129    -175.043  48.162-102.018  1.00  0.00
ATOM   1151  HE1 PHE   129    -175.829  47.888-102.720  1.00  0.00
ATOM   1152  CE2 PHE   129    -174.367  49.058 -99.866  1.00  0.00
ATOM   1153  HE2 PHE   129    -174.628  49.453 -98.885  1.00  0.00
ATOM   1154  CZ  PHE   129    -175.377  48.711-100.773  1.00  0.00
ATOM   1155  HZ  PHE   129    -176.423  48.866-100.510  1.00  0.00
ATOM   1156  C   PHE   129    -171.028  50.750-102.005  1.00  0.00
ATOM   1157  O   PHE   129    -170.263  51.172-101.139  1.00  0.00
ATOM   1158  N   TYR   130    -172.182  51.325-102.335  1.00  0.00
ATOM   1159  H   TYR   130    -172.781  50.924-103.027  1.00  0.00
ATOM   1160  CA  TYR   130    -172.712  52.532-101.675  1.00  0.00
ATOM   1161  CB  TYR   130    -172.709  53.710-102.661  1.00  0.00
ATOM   1162  CG  TYR   130    -173.206  55.003-102.001  1.00  0.00
ATOM   1163  CD1 TYR   130    -172.330  55.765-101.214  1.00  0.00
ATOM   1164  HD1 TYR   130    -171.260  55.555-101.218  1.00  0.00
ATOM   1165  CD2 TYR   130    -174.576  55.312-102.019  1.00  0.00
ATOM   1166  HD2 TYR   130    -175.256  54.756-102.665  1.00  0.00
ATOM   1167  CE1 TYR   130    -172.829  56.807-100.419  1.00  0.00
ATOM   1168  HE1 TYR   130    -172.155  57.398 -99.802  1.00  0.00
ATOM   1169  CE2 TYR   130    -175.072  56.351-101.220  1.00  0.00
ATOM   1170  HE2 TYR   130    -176.140  56.562-101.209  1.00  0.00
ATOM   1171  CZ  TYR   130    -174.199  57.091-100.414  1.00  0.00
ATOM   1172  OH  TYR   130    -174.680  58.063 -99.597  1.00  0.00
ATOM   1173  HH  TYR   130    -175.678  58.046 -99.624  1.00  0.00
ATOM   1174  C   TYR   130    -174.130  52.271-101.129  1.00  0.00
ATOM   1175  O   TYR   130    -174.974  51.760-101.871  1.00  0.00
ATOM   1176  N   PRO   131    -174.384  52.606 -99.853  1.00  0.00
ATOM   1177  CA  PRO   131    -175.732  52.524 -99.249  1.00  0.00
ATOM   1178  CB  PRO   131    -175.510  52.755 -97.751  1.00  0.00
ATOM   1179  CG  PRO   131    -174.071  52.295 -97.529  1.00  0.00
ATOM   1180  CD  PRO   131    -173.361  52.759 -98.800  1.00  0.00
ATOM   1181  C   PRO   131    -176.702  53.559 -99.847  1.00  0.00
ATOM   1182  O   PRO   131    -176.833  54.688 -99.372  1.00  0.00
ATOM   1183  N   GLY   132    -177.313  53.163-100.962  1.00  0.00
ATOM   1184  H   GLY   132    -177.007  52.341-101.446  1.00  0.00
ATOM   1185  CA  GLY   132    -178.343  53.952-101.671  1.00  0.00
ATOM   1186  C   GLY   132    -179.680  53.979-100.915  1.00  0.00
ATOM   1187  O   GLY   132    -180.584  53.201-101.213  1.00  0.00
ATOM   1188  N   TYR   133    -179.761  54.878 -99.938  1.00  0.00
ATOM   1189  H   TYR   133    -178.957  55.397 -99.644  1.00  0.00
ATOM   1190  CA  TYR   133    -180.969  55.061 -99.112  1.00  0.00
ATOM   1191  CB  TYR   133    -180.606  54.817 -97.641  1.00  0.00
ATOM   1192  CG  TYR   133    -181.855  54.721 -96.758  1.00  0.00
ATOM   1193  CD1 TYR   133    -182.526  53.495 -96.626  1.00  0.00
ATOM   1194  HD1 TYR   133    -182.109  52.589 -97.065  1.00  0.00
ATOM   1195  CD2 TYR   133    -182.397  55.878 -96.181  1.00  0.00
ATOM   1196  HD2 TYR   133    -181.886  56.837 -96.281  1.00  0.00
ATOM   1197  CE1 TYR   133    -183.745  53.435 -95.936  1.00  0.00
ATOM   1198  HE1 TYR   133    -184.272  52.488 -95.835  1.00  0.00
ATOM   1199  CE2 TYR   133    -183.619  55.817 -95.497  1.00  0.00
ATOM   1200  HE2 TYR   133    -184.065  56.733 -95.113  1.00  0.00
ATOM   1201  CZ  TYR   133    -184.293  54.595 -95.377  1.00  0.00
ATOM   1202  OH  TYR   133    -185.482  54.532 -94.727  1.00  0.00
ATOM   1203  HH  TYR   133    -185.733  55.450 -94.428  1.00  0.00
ATOM   1204  C   TYR   133    -181.591  56.460 -99.316  1.00  0.00
ATOM   1205  O   TYR   133    -180.865  57.456 -99.269  1.00  0.00
ATOM   1206  N   PRO   134    -182.908  56.529 -99.579  1.00  0.00
ATOM   1207  CA  PRO   134    -183.634  57.801 -99.787  1.00  0.00
ATOM   1208  CB  PRO   134    -185.068  57.385-100.121  1.00  0.00
ATOM   1209  CG  PRO   134    -184.892  56.017-100.772  1.00  0.00
ATOM   1210  CD  PRO   134    -183.768  55.387 -99.950  1.00  0.00
ATOM   1211  C   PRO   134    -183.633  58.712 -98.550  1.00  0.00
ATOM   1212  O   PRO   134    -183.763  58.249 -97.419  1.00  0.00
ATOM   1213  N   GLY   135    -183.565  60.012 -98.828  1.00  0.00
ATOM   1214  H   GLY   135    -183.359  60.337 -99.750  1.00  0.00
ATOM   1215  CA  GLY   135    -183.643  61.087 -97.816  1.00  0.00
ATOM   1216  C   GLY   135    -183.677  62.471 -98.481  1.00  0.00
ATOM   1217  O   GLY   135    -183.131  62.650 -99.569  1.00  0.00
ATOM   1218  N   THR   136    -184.425  63.377 -97.852  1.00  0.00
ATOM   1219  H   THR   136    -184.925  63.147 -97.017  1.00  0.00
ATOM   1220  CA  THR   136    -184.618  64.782 -98.296  1.00  0.00
ATOM   1221  CB  THR   136    -185.242  64.878 -99.708  1.00  0.00
ATOM   1222  OG1 THR   136    -185.235  66.243-100.142  1.00  0.00
ATOM   1223  HG1 THR   136    -185.539  66.289-101.096  1.00  0.00
ATOM   1224  CG2 THR   136    -186.649  64.274 -99.821  1.00  0.00
ATOM   1225  C   THR   136    -185.436  65.587 -97.266  1.00  0.00
ATOM   1226  O   THR   136    -186.109  65.010 -96.412  1.00  0.00
ATOM   1227  N   TYR   137    -185.332  66.909 -97.366  1.00  0.00
ATOM   1228  H   TYR   137    -184.925  67.310 -98.190  1.00  0.00
ATOM   1229  CA  TYR   137    -186.031  67.866 -96.487  1.00  0.00
ATOM   1230  CB  TYR   137    -184.992  68.651 -95.667  1.00  0.00
ATOM   1231  CG  TYR   137    -185.557  69.778 -94.784  1.00  0.00
ATOM   1232  CD1 TYR   137    -186.704  69.592 -93.994  1.00  0.00
ATOM   1233  HD1 TYR   137    -187.091  68.589 -93.814  1.00  0.00
ATOM   1234  CD2 TYR   137    -184.997  71.060 -94.893  1.00  0.00
ATOM   1235  HD2 TYR   137    -184.101  71.217 -95.496  1.00  0.00
ATOM   1236  CE1 TYR   137    -187.302  70.688 -93.353  1.00  0.00
ATOM   1237  HE1 TYR   137    -188.228  70.557 -92.795  1.00  0.00
ATOM   1238  CE2 TYR   137    -185.585  72.149 -94.235  1.00  0.00
ATOM   1239  HE2 TYR   137    -185.148  73.142 -94.338  1.00  0.00
ATOM   1240  CZ  TYR   137    -186.743  71.965 -93.470  1.00  0.00
ATOM   1241  OH  TYR   137    -187.403  73.042 -92.967  1.00  0.00
ATOM   1242  HH  TYR   137    -186.741  73.768 -92.769  1.00  0.00
ATOM   1243  C   TYR   137    -186.908  68.823 -97.311  1.00  0.00
ATOM   1244  O   TYR   137    -186.497  69.330 -98.353  1.00  0.00
ATOM   1245  N   GLN   138    -188.084  69.099 -96.756  1.00  0.00
ATOM   1246  H   GLN   138    -188.399  68.610 -95.945  1.00  0.00
ATOM   1247  CA  GLN   138    -189.032  70.096 -97.290  1.00  0.00
ATOM   1248  CB  GLN   138    -190.459  69.526 -97.390  1.00  0.00
ATOM   1249  CG  GLN   138    -191.006  68.900 -96.099  1.00  0.00
ATOM   1250  CD  GLN   138    -192.469  68.485 -96.257  1.00  0.00
ATOM   1251  OE1 GLN   138    -192.803  67.386 -96.670  1.00  0.00
ATOM   1252  NE2 GLN   138    -193.375  69.375 -95.916  1.00  0.00
ATOM   1253 HE21 GLN   138    -193.111  70.271 -95.571  1.00  0.00
ATOM   1254 HE22 GLN   138    -194.327  69.100 -96.021  1.00  0.00
ATOM   1255  C   GLN   138    -188.960  71.407 -96.478  1.00  0.00
ATOM   1256  O   GLN   138    -189.481  71.467 -95.361  1.00  0.00
ATOM   1257  N   PRO   139    -188.245  72.418 -97.000  1.00  0.00
ATOM   1258  CA  PRO   139    -187.936  73.664 -96.271  1.00  0.00
ATOM   1259  CB  PRO   139    -187.011  74.452 -97.202  1.00  0.00
ATOM   1260  CG  PRO   139    -187.425  73.985 -98.596  1.00  0.00
ATOM   1261  CD  PRO   139    -187.760  72.506 -98.393  1.00  0.00
ATOM   1262  C   PRO   139    -189.171  74.461 -95.829  1.00  0.00
ATOM   1263  O   PRO   139    -189.911  75.013 -96.642  1.00  0.00
ATOM   1264  N   MET   140    -189.412  74.407 -94.524  1.00  0.00
ATOM   1265  H   MET   140    -188.883  73.800 -93.919  1.00  0.00
ATOM   1266  CA  MET   140    -190.506  75.151 -93.873  1.00  0.00
ATOM   1267  CB  MET   140    -191.112  74.283 -92.760  1.00  0.00
ATOM   1268  CG  MET   140    -192.449  74.809 -92.219  1.00  0.00
ATOM   1269  SD  MET   140    -192.336  76.319 -91.188  1.00  0.00
ATOM   1270  CE  MET   140    -194.063  76.706 -91.007  1.00  0.00
ATOM   1271  C   MET   140    -189.982  76.488 -93.324  1.00  0.00
ATOM   1272  O   MET   140    -189.021  76.541 -92.556  1.00  0.00
ATOM   1273  N   ALA   141    -190.631  77.552 -93.788  1.00  0.00
ATOM   1274  H   ALA   141    -191.354  77.458 -94.470  1.00  0.00
ATOM   1275  CA  ALA   141    -190.381  78.935 -93.337  1.00  0.00
ATOM   1276  CB  ALA   141    -189.825  79.755 -94.505  1.00  0.00
ATOM   1277  C   ALA   141    -191.673  79.580 -92.810  1.00  0.00
ATOM   1278  O   ALA   141    -192.765  79.289 -93.296  1.00  0.00
ATOM   1279  N   SER   142    -191.514  80.423 -91.792  1.00  0.00
ATOM   1280  H   SER   142    -190.608  80.653 -91.440  1.00  0.00
ATOM   1281  CA  SER   142    -192.632  81.169 -91.174  1.00  0.00
ATOM   1282  CB  SER   142    -192.874  80.686 -89.739  1.00  0.00
ATOM   1283  OG  SER   142    -194.033  81.327 -89.196  1.00  0.00
ATOM   1284  HG  SER   142    -194.252  80.919 -88.307  1.00  0.00
ATOM   1285  C   SER   142    -192.356  82.679 -91.176  1.00  0.00
ATOM   1286  O   SER   142    -191.226  83.114 -90.953  1.00  0.00
ATOM   1287  N   TYR   143    -193.431  83.447 -91.332  1.00  0.00
ATOM   1288  H   TYR   143    -194.349  83.054 -91.288  1.00  0.00
ATOM   1289  CA  TYR   143    -193.372  84.917 -91.436  1.00  0.00
ATOM   1290  CB  TYR   143    -193.897  85.341 -92.816  1.00  0.00
ATOM   1291  CG  TYR   143    -193.801  86.854 -93.051  1.00  0.00
ATOM   1292  CD1 TYR   143    -192.592  87.428 -93.472  1.00  0.00
ATOM   1293  HD1 TYR   143    -191.711  86.805 -93.629  1.00  0.00
ATOM   1294  CD2 TYR   143    -194.933  87.662 -92.872  1.00  0.00
ATOM   1295  HD2 TYR   143    -195.867  87.229 -92.510  1.00  0.00
ATOM   1296  CE1 TYR   143    -192.515  88.809 -93.699  1.00  0.00
ATOM   1297  HE1 TYR   143    -191.580  89.259 -94.030  1.00  0.00
ATOM   1298  CE2 TYR   143    -194.856  89.041 -93.115  1.00  0.00
ATOM   1299  HE2 TYR   143    -195.755  89.651 -93.043  1.00  0.00
ATOM   1300  CZ  TYR   143    -193.643  89.616 -93.511  1.00  0.00
ATOM   1301  OH  TYR   143    -193.522  90.964 -93.614  1.00  0.00
ATOM   1302  HH  TYR   143    -194.369  91.403 -93.303  1.00  0.00
ATOM   1303  C   TYR   143    -194.131  85.591 -90.280  1.00  0.00
ATOM   1304  O   TYR   143    -195.350  85.757 -90.308  1.00  0.00
ATOM   1305  N   LEU   144    -193.363  85.921 -89.247  1.00  0.00
ATOM   1306  H   LEU   144    -192.388  85.698 -89.233  1.00  0.00
ATOM   1307  CA  LEU   144    -193.881  86.567 -88.026  1.00  0.00
ATOM   1308  CB  LEU   144    -193.559  85.659 -86.828  1.00  0.00
ATOM   1309  CG  LEU   144    -194.376  85.958 -85.563  1.00  0.00
ATOM   1310  CD1 LEU   144    -194.459  84.689 -84.713  1.00  0.00
ATOM   1311  CD2 LEU   144    -193.738  87.063 -84.717  1.00  0.00
ATOM   1312  C   LEU   144    -193.289  87.981 -87.891  1.00  0.00
ATOM   1313  O   LEU   144    -192.142  88.171 -87.490  1.00  0.00
ATOM   1314  N   ASP   145    -194.083  88.950 -88.334  1.00  0.00
ATOM   1315  H   ASP   145    -194.979  88.744 -88.733  1.00  0.00
ATOM   1316  CA  ASP   145    -193.695  90.377 -88.349  1.00  0.00
ATOM   1317  CB  ASP   145    -193.684  90.924 -89.790  1.00  0.00
ATOM   1318  CG  ASP   145    -195.028  90.918 -90.540  1.00  0.00
ATOM   1319  OD1 ASP   145    -195.845  90.002 -90.290  1.00  0.00
ATOM   1320  OD2 ASP   145    -195.175  91.778 -91.437  1.00  0.00
ATOM   1321  C   ASP   145    -194.550  91.245 -87.410  1.00  0.00
ATOM   1322  O   ASP   145    -195.608  91.747 -87.787  1.00  0.00
ATOM   1323  N   VAL   146    -194.041  91.425 -86.195  1.00  0.00
ATOM   1324  H   VAL   146    -193.174  91.011 -85.920  1.00  0.00
ATOM   1325  CA  VAL   146    -194.724  92.222 -85.152  1.00  0.00
ATOM   1326  CB  VAL   146    -194.998  91.430 -83.854  1.00  0.00
ATOM   1327  CG1 VAL   146    -196.104  90.397 -84.088  1.00  0.00
ATOM   1328  CG2 VAL   146    -193.758  90.744 -83.263  1.00  0.00
ATOM   1329  C   VAL   146    -194.038  93.571 -84.876  1.00  0.00
ATOM   1330  O   VAL   146    -193.016  93.655 -84.196  1.00  0.00
ATOM   1331  N   SER   147    -194.536  94.582 -85.582  1.00  0.00
ATOM   1332  H   SER   147    -195.151  94.420 -86.354  1.00  0.00
ATOM   1333  CA  SER   147    -194.067  95.983 -85.469  1.00  0.00
ATOM   1334  CB  SER   147    -194.634  96.823 -86.622  1.00  0.00
ATOM   1335  OG  SER   147    -194.307  96.219 -87.877  1.00  0.00
ATOM   1336  HG  SER   147    -194.544  96.849 -88.620  1.00  0.00
ATOM   1337  C   SER   147    -194.420  96.625 -84.115  1.00  0.00
ATOM   1338  O   SER   147    -195.404  97.348 -83.960  1.00  0.00
ATOM   1339  N   VAL   148    -193.606  96.281 -83.120  1.00  0.00
ATOM   1340  H   VAL   148    -192.928  95.554 -83.249  1.00  0.00
ATOM   1341  CA  VAL   148    -193.732  96.791 -81.736  1.00  0.00
ATOM   1342  CB  VAL   148    -193.031  95.848 -80.731  1.00  0.00
ATOM   1343  CG1 VAL   148    -193.218  96.314 -79.281  1.00  0.00
ATOM   1344  CG2 VAL   148    -193.548  94.408 -80.838  1.00  0.00
ATOM   1345  C   VAL   148    -193.201  98.237 -81.665  1.00  0.00
ATOM   1346  O   VAL   148    -192.006  98.481 -81.509  1.00  0.00
ATOM   1347  N   VAL   149    -194.115  99.162 -81.940  1.00  0.00
ATOM   1348  H   VAL   149    -195.025  98.903 -82.267  1.00  0.00
ATOM   1349  CA  VAL   149    -193.846 100.618 -81.915  1.00  0.00
ATOM   1350  CB  VAL   149    -193.903 101.256 -83.321  1.00  0.00
ATOM   1351  CG1 VAL   149    -192.716 100.800 -84.174  1.00  0.00
ATOM   1352  CG2 VAL   149    -195.218 100.991 -84.068  1.00  0.00
ATOM   1353  C   VAL   149    -194.754 101.375 -80.931  1.00  0.00
ATOM   1354  O   VAL   149    -195.942 101.080 -80.809  1.00  0.00
ATOM   1355  N   GLN   150    -194.155 102.362 -80.265  1.00  0.00
ATOM   1356  H   GLN   150    -193.179 102.551 -80.379  1.00  0.00
ATOM   1357  CA  GLN   150    -194.831 103.235 -79.282  1.00  0.00
ATOM   1358  CB  GLN   150    -195.013 102.468 -77.960  1.00  0.00
ATOM   1359  CG  GLN   150    -196.278 102.845 -77.173  1.00  0.00
ATOM   1360  CD  GLN   150    -196.284 104.299 -76.693  1.00  0.00
ATOM   1361  OE1 GLN   150    -195.522 104.710 -75.833  1.00  0.00
ATOM   1362  NE2 GLN   150    -197.072 105.140 -77.331  1.00  0.00
ATOM   1363 HE21 GLN   150    -197.689 104.835 -78.053  1.00  0.00
ATOM   1364 HE22 GLN   150    -197.065 106.087 -76.995  1.00  0.00
ATOM   1365  C   GLN   150    -193.977 104.496 -79.051  1.00  0.00
ATOM   1366  O   GLN   150    -192.748 104.437 -79.060  1.00  0.00
ATOM   1367  N   THR   151    -194.672 105.596 -78.779  1.00  0.00
ATOM   1368  H   THR   151    -195.630 105.529 -78.498  1.00  0.00
ATOM   1369  CA  THR   151    -194.075 106.937 -78.602  1.00  0.00
ATOM   1370  CB  THR   151    -194.504 107.893 -79.732  1.00  0.00
ATOM   1371  OG1 THR   151    -194.324 107.261 -81.004  1.00  0.00
ATOM   1372  HG1 THR   151    -194.443 107.937 -81.732  1.00  0.00
ATOM   1373  CG2 THR   151    -193.699 109.197 -79.709  1.00  0.00
ATOM   1374  C   THR   151    -194.531 107.495 -77.245  1.00  0.00
ATOM   1375  O   THR   151    -195.707 107.816 -77.061  1.00  0.00
ATOM   1376  N   LEU   152    -193.616 107.438 -76.283  1.00  0.00
ATOM   1377  H   LEU   152    -192.724 107.013 -76.431  1.00  0.00
ATOM   1378  CA  LEU   152    -193.851 107.937 -74.913  1.00  0.00
ATOM   1379  CB  LEU   152    -193.775 106.737 -73.953  1.00  0.00
ATOM   1380  CG  LEU   152    -194.713 106.740 -72.729  1.00  0.00
ATOM   1381  CD1 LEU   152    -194.380 107.834 -71.711  1.00  0.00
ATOM   1382  CD2 LEU   152    -196.186 106.798 -73.148  1.00  0.00
ATOM   1383  C   LEU   152    -192.805 109.002 -74.544  1.00  0.00
ATOM   1384  O   LEU   152    -191.619 108.849 -74.833  1.00  0.00
ATOM   1385  N   GLY   153    -193.298 110.071 -73.922  1.00  0.00
ATOM   1386  H   GLY   153    -194.284 110.197 -73.812  1.00  0.00
ATOM   1387  CA  GLY   153    -192.483 111.196 -73.419  1.00  0.00
ATOM   1388  C   GLY   153    -193.337 112.181 -72.607  1.00  0.00
ATOM   1389  O   GLY   153    -194.538 112.311 -72.841  1.00  0.00
ATOM   1390  N   ALA   154    -192.697 112.796 -71.616  1.00  0.00
ATOM   1391  H   ALA   154    -191.721 112.657 -71.455  1.00  0.00
ATOM   1392  CA  ALA   154    -193.340 113.773 -70.713  1.00  0.00
ATOM   1393  CB  ALA   154    -193.415 113.187 -69.299  1.00  0.00
ATOM   1394  C   ALA   154    -192.582 115.115 -70.685  1.00  0.00
ATOM   1395  O   ALA   154    -191.348 115.106 -70.694  1.00  0.00
ATOM   1396  N   PRO   155    -193.301 116.246 -70.747  1.00  0.00
ATOM   1397  CA  PRO   155    -192.706 117.588 -70.568  1.00  0.00
ATOM   1398  CB  PRO   155    -193.862 118.562 -70.800  1.00  0.00
ATOM   1399  CG  PRO   155    -194.758 117.808 -71.778  1.00  0.00
ATOM   1400  CD  PRO   155    -194.671 116.362 -71.288  1.00  0.00
ATOM   1401  C   PRO   155    -192.142 117.762 -69.151  1.00  0.00
ATOM   1402  O   PRO   155    -192.721 117.278 -68.179  1.00  0.00
ATOM   1403  N   GLY   156    -191.021 118.475 -69.081  1.00  0.00
ATOM   1404  H   GLY   156    -190.591 118.854 -69.899  1.00  0.00
ATOM   1405  CA  GLY   156    -190.330 118.805 -67.818  1.00  0.00
ATOM   1406  C   GLY   156    -190.121 120.319 -67.676  1.00  0.00
ATOM   1407  O   GLY   156    -189.820 121.004 -68.652  1.00  0.00
ATOM   1408  N   GLU   157    -190.253 120.794 -66.441  1.00  0.00
ATOM   1409  H   GLU   157    -190.407 120.189 -65.662  1.00  0.00
ATOM   1410  CA  GLU   157    -190.088 122.224 -66.104  1.00  0.00
ATOM   1411  CB  GLU   157    -191.443 122.878 -65.779  1.00  0.00
ATOM   1412  CG  GLU   157    -192.195 122.257 -64.592  1.00  0.00
ATOM   1413  CD  GLU   157    -193.522 122.962 -64.284  1.00  0.00
ATOM   1414  OE1 GLU   157    -194.268 123.258 -65.244  1.00  0.00
ATOM   1415  OE2 GLU   157    -193.801 123.117 -63.076  1.00  0.00
ATOM   1416  C   GLU   157    -189.074 122.459 -64.965  1.00  0.00
ATOM   1417  O   GLU   157    -189.029 121.656 -64.030  1.00  0.00
ATOM   1418  N   PRO   158    -188.229 123.495 -65.081  1.00  0.00
ATOM   1419  CA  PRO   158    -187.359 123.949 -63.976  1.00  0.00
ATOM   1420  CB  PRO   158    -186.544 125.097 -64.571  1.00  0.00
ATOM   1421  CG  PRO   158    -186.438 124.715 -66.045  1.00  0.00
ATOM   1422  CD  PRO   158    -187.814 124.123 -66.352  1.00  0.00
ATOM   1423  C   PRO   158    -188.196 124.452 -62.791  1.00  0.00
ATOM   1424  O   PRO   158    -189.294 124.977 -62.969  1.00  0.00
ATOM   1425  N   ARG   159    -187.656 124.241 -61.594  1.00  0.00
ATOM   1426  H   ARG   159    -186.771 123.790 -61.485  1.00  0.00
ATOM   1427  CA  ARG   159    -188.271 124.693 -60.331  1.00  0.00
ATOM   1428  CB  ARG   159    -188.720 123.452 -59.536  1.00  0.00
ATOM   1429  CG  ARG   159    -189.497 123.753 -58.246  1.00  0.00
ATOM   1430  CD  ARG   159    -188.577 123.885 -57.027  1.00  0.00
ATOM   1431  NE  ARG   159    -189.306 124.522 -55.917  1.00  0.00
ATOM   1432  HE  ARG   159    -189.629 125.451 -56.100  1.00  0.00
ATOM   1433  CZ  ARG   159    -189.510 124.024 -54.696  1.00  0.00
ATOM   1434  NH1 ARG   159    -189.039 122.846 -54.314  1.00  0.00
ATOM   1435 HH11 ARG   159    -188.507 122.302 -54.961  1.00  0.00
ATOM   1436 HH12 ARG   159    -189.228 122.502 -53.397  1.00  0.00
ATOM   1437  NH2 ARG   159    -190.198 124.731 -53.813  1.00  0.00
ATOM   1438 HH21 ARG   159    -190.561 125.628 -54.060  1.00  0.00
ATOM   1439 HH22 ARG   159    -190.361 124.360 -52.901  1.00  0.00
ATOM   1440  C   ARG   159    -187.279 125.564 -59.541  1.00  0.00
ATOM   1441  O   ARG   159    -186.085 125.272 -59.491  1.00  0.00
ATOM   1442  N   HIS   160    -187.821 126.625 -58.949  1.00  0.00
ATOM   1443  H   HIS   160    -188.778 126.869 -59.094  1.00  0.00
ATOM   1444  CA  HIS   160    -187.089 127.501 -58.014  1.00  0.00
ATOM   1445  CB  HIS   160    -187.062 128.938 -58.558  1.00  0.00
ATOM   1446  CG  HIS   160    -186.279 129.920 -57.674  1.00  0.00
ATOM   1447  ND1 HIS   160    -185.277 129.631 -56.844  1.00  0.00
ATOM   1448  CD2 HIS   160    -186.470 131.235 -57.626  1.00  0.00
ATOM   1449  CE1 HIS   160    -184.844 130.760 -56.293  1.00  0.00
ATOM   1450  NE2 HIS   160    -185.584 131.750 -56.778  1.00  0.00
ATOM   1451  HE2 HIS   160    -185.473 132.717 -56.561  1.00  0.00
ATOM   1452  C   HIS   160    -187.744 127.452 -56.624  1.00  0.00
ATOM   1453  O   HIS   160    -188.968 127.464 -56.490  1.00  0.00
ATOM   1454  N   ASP   161    -186.883 127.485 -55.614  1.00  0.00
ATOM   1455  H   ASP   161    -185.928 127.740 -55.789  1.00  0.00
ATOM   1456  CA  ASP   161    -187.289 127.420 -54.199  1.00  0.00
ATOM   1457  CB  ASP   161    -186.814 126.078 -53.619  1.00  0.00
ATOM   1458  CG  ASP   161    -187.295 125.801 -52.189  1.00  0.00
ATOM   1459  OD1 ASP   161    -188.324 126.390 -51.786  1.00  0.00
ATOM   1460  OD2 ASP   161    -186.618 124.990 -51.520  1.00  0.00
ATOM   1461  C   ASP   161    -186.753 128.641 -53.429  1.00  0.00
ATOM   1462  O   ASP   161    -185.751 128.581 -52.717  1.00  0.00
ATOM   1463  N   SER   162    -187.475 129.745 -53.590  1.00  0.00
ATOM   1464  H   SER   162    -188.315 129.749 -54.136  1.00  0.00
ATOM   1465  CA  SER   162    -187.146 131.048 -52.973  1.00  0.00
ATOM   1466  CB  SER   162    -187.888 132.175 -53.704  1.00  0.00
ATOM   1467  OG  SER   162    -189.297 131.928 -53.660  1.00  0.00
ATOM   1468  HG  SER   162    -189.574 131.880 -52.689  1.00  0.00
ATOM   1469  C   SER   162    -187.439 131.087 -51.463  1.00  0.00
ATOM   1470  O   SER   162    -188.559 131.360 -51.029  1.00  0.00
ATOM   1471  N   LEU   163    -186.421 130.704 -50.699  1.00  0.00
ATOM   1472  H   LEU   163    -185.601 130.292 -51.099  1.00  0.00
ATOM   1473  CA  LEU   163    -186.465 130.704 -49.223  1.00  0.00
ATOM   1474  CB  LEU   163    -186.206 129.289 -48.685  1.00  0.00
ATOM   1475  CG  LEU   163    -187.222 128.230 -49.138  1.00  0.00
ATOM   1476  CD1 LEU   163    -186.757 126.854 -48.660  1.00  0.00
ATOM   1477  CD2 LEU   163    -188.629 128.511 -48.601  1.00  0.00
ATOM   1478  C   LEU   163    -185.429 131.666 -48.622  1.00  0.00
ATOM   1479  O   LEU   163    -184.319 131.803 -49.132  1.00  0.00
ATOM   1480  N   LEU   164    -185.813 132.271 -47.501  1.00  0.00
ATOM   1481  H   LEU   164    -186.727 132.138 -47.122  1.00  0.00
ATOM   1482  CA  LEU   164    -184.955 133.213 -46.756  1.00  0.00
ATOM   1483  CB  LEU   164    -185.669 134.575 -46.658  1.00  0.00
ATOM   1484  CG  LEU   164    -184.813 135.820 -46.344  1.00  0.00
ATOM   1485  CD1 LEU   164    -184.239 135.832 -44.924  1.00  0.00
ATOM   1486  CD2 LEU   164    -183.711 136.024 -47.389  1.00  0.00
ATOM   1487  C   LEU   164    -184.623 132.629 -45.367  1.00  0.00
ATOM   1488  O   LEU   164    -185.532 132.467 -44.547  1.00  0.00
ATOM   1489  N   PRO   165    -183.373 132.187 -45.159  1.00  0.00
ATOM   1490  CA  PRO   165    -182.893 131.720 -43.842  1.00  0.00
ATOM   1491  CB  PRO   165    -181.484 131.178 -44.101  1.00  0.00
ATOM   1492  CG  PRO   165    -181.540 130.744 -45.563  1.00  0.00
ATOM   1493  CD  PRO   165    -182.404 131.825 -46.212  1.00  0.00
ATOM   1494  C   PRO   165    -182.876 132.864 -42.814  1.00  0.00
ATOM   1495  O   PRO   165    -181.972 133.699 -42.789  1.00  0.00
ATOM   1496  N   VAL   166    -183.987 132.977 -42.091  1.00  0.00
ATOM   1497  H   VAL   166    -184.817 132.476 -42.340  1.00  0.00
ATOM   1498  CA  VAL   166    -184.156 133.958 -40.994  1.00  0.00
ATOM   1499  CB  VAL   166    -185.643 134.100 -40.595  1.00  0.00
ATOM   1500  CG1 VAL   166    -185.845 135.179 -39.523  1.00  0.00
ATOM   1501  CG2 VAL   166    -186.533 134.444 -41.795  1.00  0.00
ATOM   1502  C   VAL   166    -183.262 133.556 -39.802  1.00  0.00
ATOM   1503  O   VAL   166    -183.624 132.721 -38.975  1.00  0.00
ATOM   1504  N   ASP   167    -182.042 134.081 -39.836  1.00  0.00
ATOM   1505  H   ASP   167    -181.727 134.584 -40.642  1.00  0.00
ATOM   1506  CA  ASP   167    -181.014 133.809 -38.813  1.00  0.00
ATOM   1507  CB  ASP   167    -179.785 133.198 -39.508  1.00  0.00
ATOM   1508  CG  ASP   167    -178.636 132.824 -38.562  1.00  0.00
ATOM   1509  OD1 ASP   167    -178.926 132.480 -37.394  1.00  0.00
ATOM   1510  OD2 ASP   167    -177.481 132.872 -39.038  1.00  0.00
ATOM   1511  C   ASP   167    -180.661 135.067 -38.001  1.00  0.00
ATOM   1512  O   ASP   167    -179.845 135.888 -38.415  1.00  0.00
ATOM   1513  N   SER   168    -181.312 135.180 -36.848  1.00  0.00
ATOM   1514  H   SER   168    -182.037 134.545 -36.576  1.00  0.00
ATOM   1515  CA  SER   168    -181.072 136.266 -35.876  1.00  0.00
ATOM   1516  CB  SER   168    -182.370 137.033 -35.589  1.00  0.00
ATOM   1517  OG  SER   168    -183.425 136.135 -35.226  1.00  0.00
ATOM   1518  HG  SER   168    -184.204 136.654 -34.870  1.00  0.00
ATOM   1519  C   SER   168    -180.474 135.727 -34.568  1.00  0.00
ATOM   1520  O   SER   168    -180.907 134.707 -34.032  1.00  0.00
ATOM   1521  N   TYR   169    -179.419 136.403 -34.123  1.00  0.00
ATOM   1522  H   TYR   169    -179.084 137.221 -34.588  1.00  0.00
ATOM   1523  CA  TYR   169    -178.659 136.019 -32.917  1.00  0.00
ATOM   1524  CB  TYR   169    -177.297 135.463 -33.360  1.00  0.00
ATOM   1525  CG  TYR   169    -176.481 134.903 -32.189  1.00  0.00
ATOM   1526  CD1 TYR   169    -176.675 133.576 -31.774  1.00  0.00
ATOM   1527  HD1 TYR   169    -177.277 132.894 -32.376  1.00  0.00
ATOM   1528  CD2 TYR   169    -175.667 135.760 -31.431  1.00  0.00
ATOM   1529  HD2 TYR   169    -175.481 136.781 -31.766  1.00  0.00
ATOM   1530  CE1 TYR   169    -176.086 133.121 -30.587  1.00  0.00
ATOM   1531  HE1 TYR   169    -176.228 132.092 -30.261  1.00  0.00
ATOM   1532  CE2 TYR   169    -175.087 135.304 -30.241  1.00  0.00
ATOM   1533  HE2 TYR   169    -174.443 135.964 -29.663  1.00  0.00
ATOM   1534  CZ  TYR   169    -175.306 133.989 -29.814  1.00  0.00
ATOM   1535  OH  TYR   169    -174.773 133.556 -28.645  1.00  0.00
ATOM   1536  HH  TYR   169    -174.619 134.366 -28.046  1.00  0.00
ATOM   1537  C   TYR   169    -178.480 137.200 -31.947  1.00  0.00
ATOM   1538  O   TYR   169    -178.276 138.337 -32.372  1.00  0.00
ATOM   1539  N   GLN   170    -178.498 136.866 -30.656  1.00  0.00
ATOM   1540  H   GLN   170    -178.700 135.928 -30.373  1.00  0.00
ATOM   1541  CA  GLN   170    -178.235 137.795 -29.536  1.00  0.00
ATOM   1542  CB  GLN   170    -179.413 138.776 -29.382  1.00  0.00
ATOM   1543  CG  GLN   170    -179.219 139.879 -28.331  1.00  0.00
ATOM   1544  CD  GLN   170    -177.911 140.660 -28.503  1.00  0.00
ATOM   1545  OE1 GLN   170    -176.872 140.310 -27.961  1.00  0.00
ATOM   1546  NE2 GLN   170    -177.938 141.716 -29.283  1.00  0.00
ATOM   1547 HE21 GLN   170    -178.773 141.992 -29.750  1.00  0.00
ATOM   1548 HE22 GLN   170    -177.082 142.214 -29.393  1.00  0.00
ATOM   1549  C   GLN   170    -177.985 137.009 -28.235  1.00  0.00
ATOM   1550  O   GLN   170    -178.671 136.027 -27.954  1.00  0.00
ATOM   1551  N   SER   171    -177.027 137.508 -27.455  1.00  0.00
ATOM   1552  H   SER   171    -176.606 138.391 -27.685  1.00  0.00
ATOM   1553  CA  SER   171    -176.586 136.926 -26.165  1.00  0.00
ATOM   1554  CB  SER   171    -175.861 135.580 -26.334  1.00  0.00
ATOM   1555  OG  SER   171    -174.651 135.732 -27.090  1.00  0.00
ATOM   1556  HG  SER   171    -174.196 136.580 -26.770  1.00  0.00
ATOM   1557  C   SER   171    -175.654 137.890 -25.417  1.00  0.00
ATOM   1558  O   SER   171    -174.552 138.192 -25.880  1.00  0.00
ATOM   1559  N   TRP   172    -176.098 138.281 -24.229  1.00  0.00
ATOM   1560  H   TRP   172    -176.971 137.964 -23.859  1.00  0.00
ATOM   1561  CA  TRP   172    -175.398 139.250 -23.362  1.00  0.00
ATOM   1562  CB  TRP   172    -176.328 140.446 -23.097  1.00  0.00
ATOM   1563  CG  TRP   172    -177.678 140.030 -22.495  1.00  0.00
ATOM   1564  CD1 TRP   172    -177.953 139.933 -21.195  1.00  0.00
ATOM   1565  HD1 TRP   172    -177.284 140.226 -20.385  1.00  0.00
ATOM   1566  CD2 TRP   172    -178.773 139.530 -23.190  1.00  0.00
ATOM   1567  NE1 TRP   172    -179.156 139.381 -21.032  1.00  0.00
ATOM   1568  HE1 TRP   172    -179.584 139.188 -20.151  1.00  0.00
ATOM   1569  CE2 TRP   172    -179.688 139.112 -22.221  1.00  0.00
ATOM   1570  CE3 TRP   172    -179.032 139.298 -24.550  1.00  0.00
ATOM   1571  HE3 TRP   172    -178.352 139.685 -25.309  1.00  0.00
ATOM   1572  CZ2 TRP   172    -180.865 138.453 -22.604  1.00  0.00
ATOM   1573  HZ2 TRP   172    -181.586 138.135 -21.851  1.00  0.00
ATOM   1574  CZ3 TRP   172    -180.200 138.624 -24.932  1.00  0.00
ATOM   1575  HZ3 TRP   172    -180.379 138.393 -25.982  1.00  0.00
ATOM   1576  CH2 TRP   172    -181.117 138.204 -23.960  1.00  0.00
ATOM   1577  HH2 TRP   172    -182.026 137.683 -24.259  1.00  0.00
ATOM   1578  C   TRP   172    -174.928 138.611 -22.046  1.00  0.00
ATOM   1579  O   TRP   172    -175.616 137.778 -21.456  1.00  0.00
ATOM   1580  N   ALA   173    -173.727 139.010 -21.633  1.00  0.00
ATOM   1581  H   ALA   173    -173.224 139.728 -22.112  1.00  0.00
ATOM   1582  CA  ALA   173    -173.071 138.504 -20.411  1.00  0.00
ATOM   1583  CB  ALA   173    -171.894 137.605 -20.803  1.00  0.00
ATOM   1584  C   ALA   173    -172.578 139.647 -19.510  1.00  0.00
ATOM   1585  O   ALA   173    -172.154 140.695 -19.995  1.00  0.00
ATOM   1586  N   LEU   174    -172.638 139.401 -18.204  1.00  0.00
ATOM   1587  H   LEU   174    -172.973 138.529 -17.849  1.00  0.00
ATOM   1588  CA  LEU   174    -172.171 140.350 -17.175  1.00  0.00
ATOM   1589  CB  LEU   174    -173.391 140.804 -16.350  1.00  0.00
ATOM   1590  CG  LEU   174    -173.261 142.048 -15.445  1.00  0.00
ATOM   1591  CD1 LEU   174    -172.425 141.800 -14.186  1.00  0.00
ATOM   1592  CD2 LEU   174    -172.751 143.268 -16.219  1.00  0.00
ATOM   1593  C   LEU   174    -171.099 139.674 -16.306  1.00  0.00
ATOM   1594  O   LEU   174    -171.277 138.547 -15.846  1.00  0.00
ATOM   1595  N   ALA   175    -169.991 140.389 -16.135  1.00  0.00
ATOM   1596  H   ALA   175    -169.898 141.306 -16.520  1.00  0.00
ATOM   1597  CA  ALA   175    -168.849 139.949 -15.310  1.00  0.00
ATOM   1598  CB  ALA   175    -167.637 139.703 -16.214  1.00  0.00
ATOM   1599  C   ALA   175    -168.503 140.996 -14.239  1.00  0.00
ATOM   1600  O   ALA   175    -168.648 142.197 -14.472  1.00  0.00
ATOM   1601  N   GLY   176    -168.087 140.496 -13.077  1.00  0.00
ATOM   1602  H   GLY   176    -168.095 139.513 -12.897  1.00  0.00
ATOM   1603  CA  GLY   176    -167.670 141.322 -11.925  1.00  0.00
ATOM   1604  C   GLY   176    -167.183 140.466 -10.747  1.00  0.00
ATOM   1605  O   GLY   176    -167.545 139.295 -10.631  1.00  0.00
ATOM   1606  N   GLY   177    -166.288 141.066  -9.966  1.00  0.00
ATOM   1607  H   GLY   177    -165.888 141.942 -10.228  1.00  0.00
ATOM   1608  CA  GLY   177    -165.707 140.453  -8.752  1.00  0.00
ATOM   1609  C   GLY   177    -164.172 140.395  -8.791  1.00  0.00
ATOM   1610  O   GLY   177    -163.559 140.386  -9.857  1.00  0.00
ATOM   1611  N   TRP   178    -163.590 140.438  -7.595  1.00  0.00
ATOM   1612  H   TRP   178    -164.125 140.442  -6.752  1.00  0.00
ATOM   1613  CA  TRP   178    -162.128 140.394  -7.392  1.00  0.00
ATOM   1614  CB  TRP   178    -161.631 141.781  -6.948  1.00  0.00
ATOM   1615  CG  TRP   178    -160.155 141.804  -6.517  1.00  0.00
ATOM   1616  CD1 TRP   178    -159.094 141.639  -7.309  1.00  0.00
ATOM   1617  HD1 TRP   178    -159.108 141.680  -8.399  1.00  0.00
ATOM   1618  CD2 TRP   178    -159.701 141.726  -5.206  1.00  0.00
ATOM   1619  NE1 TRP   178    -158.003 141.436  -6.567  1.00  0.00
ATOM   1620  HE1 TRP   178    -157.097 141.189  -6.916  1.00  0.00
ATOM   1621  CE2 TRP   178    -158.326 141.495  -5.278  1.00  0.00
ATOM   1622  CE3 TRP   178    -160.326 141.860  -3.957  1.00  0.00
ATOM   1623  HE3 TRP   178    -161.402 142.023  -3.899  1.00  0.00
ATOM   1624  CZ2 TRP   178    -157.563 141.413  -4.105  1.00  0.00
ATOM   1625  HZ2 TRP   178    -156.486 141.263  -4.165  1.00  0.00
ATOM   1626  CZ3 TRP   178    -159.566 141.779  -2.783  1.00  0.00
ATOM   1627  HZ3 TRP   178    -160.050 141.894  -1.814  1.00  0.00
ATOM   1628  CH2 TRP   178    -158.183 141.566  -2.856  1.00  0.00
ATOM   1629  HH2 TRP   178    -157.580 141.614  -1.950  1.00  0.00
ATOM   1630  C   TRP   178    -161.693 139.296  -6.405  1.00  0.00
ATOM   1631  O   TRP   178    -162.498 138.783  -5.626  1.00  0.00
ATOM   1632  N   ASN   179    -160.489 138.808  -6.689  1.00  0.00
ATOM   1633  H   ASN   179    -160.069 139.016  -7.573  1.00  0.00
ATOM   1634  CA  ASN   179    -159.647 137.929  -5.849  1.00  0.00
ATOM   1635  CB  ASN   179    -160.281 136.552  -5.582  1.00  0.00
ATOM   1636  CG  ASN   179    -160.788 135.845  -6.843  1.00  0.00
ATOM   1637  OD1 ASN   179    -160.100 135.074  -7.493  1.00  0.00
ATOM   1638  ND2 ASN   179    -162.025 136.113  -7.197  1.00  0.00
ATOM   1639 HD21 ASN   179    -162.567 136.754  -6.655  1.00  0.00
ATOM   1640 HD22 ASN   179    -162.372 135.661  -8.012  1.00  0.00
ATOM   1641  C   ASN   179    -158.269 137.769  -6.510  1.00  0.00
ATOM   1642  O   ASN   179    -158.156 137.826  -7.734  1.00  0.00
ATOM   1643  N   SER   180    -157.247 137.715  -5.658  1.00  0.00
ATOM   1644  H   SER   180    -157.431 137.647  -4.672  1.00  0.00
ATOM   1645  CA  SER   180    -155.817 137.587  -6.034  1.00  0.00
ATOM   1646  CB  SER   180    -155.321 138.758  -6.908  1.00  0.00
ATOM   1647  OG  SER   180    -155.379 139.999  -6.196  1.00  0.00
ATOM   1648  HG  SER   180    -154.863 139.863  -5.337  1.00  0.00
ATOM   1649  C   SER   180    -154.947 137.453  -4.772  1.00  0.00
ATOM   1650  O   SER   180    -154.439 138.429  -4.213  1.00  0.00
ATOM   1651  N   GLN   181    -154.933 136.228  -4.256  1.00  0.00
ATOM   1652  H   GLN   181    -155.398 135.465  -4.706  1.00  0.00
ATOM   1653  CA  GLN   181    -154.226 135.867  -3.011  1.00  0.00
ATOM   1654  CB  GLN   181    -155.232 135.570  -1.887  1.00  0.00
ATOM   1655  CG  GLN   181    -155.884 136.813  -1.263  1.00  0.00
ATOM   1656  CD  GLN   181    -156.885 137.563  -2.153  1.00  0.00
ATOM   1657  OE1 GLN   181    -157.623 137.021  -2.964  1.00  0.00
ATOM   1658  NE2 GLN   181    -156.921 138.868  -2.008  1.00  0.00
ATOM   1659 HE21 GLN   181    -156.303 139.320  -1.372  1.00  0.00
ATOM   1660 HE22 GLN   181    -157.612 139.375  -2.522  1.00  0.00
ATOM   1661  C   GLN   181    -153.310 134.650  -3.212  1.00  0.00
ATOM   1662  O   GLN   181    -153.658 133.720  -3.938  1.00  0.00
ATOM   1663  N   MET   182    -152.161 134.696  -2.541  1.00  0.00
ATOM   1664  H   MET   182    -151.910 135.493  -1.992  1.00  0.00
ATOM   1665  CA  MET   182    -151.133 133.630  -2.555  1.00  0.00
ATOM   1666  CB  MET   182    -150.373 133.586  -3.894  1.00  0.00
ATOM   1667  CG  MET   182    -149.681 134.899  -4.282  1.00  0.00
ATOM   1668  SD  MET   182    -148.805 134.796  -5.884  1.00  0.00
ATOM   1669  CE  MET   182    -148.168 136.454  -5.987  1.00  0.00
ATOM   1670  C   MET   182    -150.146 133.788  -1.385  1.00  0.00
ATOM   1671  O   MET   182    -149.892 134.902  -0.928  1.00  0.00
ATOM   1672  N   CYS   183    -149.700 132.647  -0.866  1.00  0.00
ATOM   1673  H   CYS   183    -149.961 131.759  -1.244  1.00  0.00
ATOM   1674  CA  CYS   183    -148.743 132.577   0.258  1.00  0.00
ATOM   1675  CB  CYS   183    -149.484 132.247   1.560  1.00  0.00
ATOM   1676  SG  CYS   183    -150.679 133.535   2.077  1.00  0.00
ATOM   1677  HG  CYS   183    -151.081 132.916   3.184  1.00  0.00
ATOM   1678  C   CYS   183    -147.655 131.521   0.011  1.00  0.00
ATOM   1679  O   CYS   183    -147.920 130.479  -0.588  1.00  0.00
ATOM   1680  N   CYS   184    -146.452 131.830   0.491  1.00  0.00
ATOM   1681  H   CYS   184    -146.273 132.717   0.917  1.00  0.00
ATOM   1682  CA  CYS   184    -145.268 130.945   0.423  1.00  0.00
ATOM   1683  CB  CYS   184    -144.648 131.006  -0.980  1.00  0.00
ATOM   1684  SG  CYS   184    -143.266 129.832  -1.235  1.00  0.00
ATOM   1685  HG  CYS   184    -143.029 130.170  -2.500  1.00  0.00
ATOM   1686  C   CYS   184    -144.225 131.384   1.464  1.00  0.00
ATOM   1687  O   CYS   184    -144.089 132.573   1.747  1.00  0.00
ATOM   1688  N   GLN   185    -143.544 130.394   2.034  1.00  0.00
ATOM   1689  H   GLN   185    -143.683 129.442   1.765  1.00  0.00
ATOM   1690  CA  GLN   185    -142.494 130.607   3.049  1.00  0.00
ATOM   1691  CB  GLN   185    -143.037 130.169   4.422  1.00  0.00
ATOM   1692  CG  GLN   185    -142.045 130.173   5.599  1.00  0.00
ATOM   1693  CD  GLN   185    -141.191 131.440   5.757  1.00  0.00
ATOM   1694  OE1 GLN   185    -141.460 132.518   5.248  1.00  0.00
ATOM   1695  NE2 GLN   185    -140.020 131.269   6.327  1.00  0.00
ATOM   1696 HE21 GLN   185    -139.715 130.361   6.622  1.00  0.00
ATOM   1697 HE22 GLN   185    -139.454 132.077   6.460  1.00  0.00
ATOM   1698  C   GLN   185    -141.173 129.916   2.671  1.00  0.00
ATOM   1699  O   GLN   185    -141.156 128.756   2.259  1.00  0.00
ATOM   1700  N   GLY   186    -140.089 130.653   2.907  1.00  0.00
ATOM   1701  H   GLY   186    -140.177 131.552   3.340  1.00  0.00
ATOM   1702  CA  GLY   186    -138.699 130.222   2.645  1.00  0.00
ATOM   1703  C   GLY   186    -138.234 129.129   3.619  1.00  0.00
ATOM   1704  O   GLY   186    -137.872 129.413   4.760  1.00  0.00
ATOM   1705  N   GLU   187    -138.417 127.880   3.200  1.00  0.00
ATOM   1706  H   GLU   187    -138.913 127.679   2.354  1.00  0.00
ATOM   1707  CA  GLU   187    -137.999 126.703   3.990  1.00  0.00
ATOM   1708  CB  GLU   187    -139.220 125.937   4.521  1.00  0.00
ATOM   1709  CG  GLU   187    -140.061 126.757   5.512  1.00  0.00
ATOM   1710  CD  GLU   187    -139.267 127.299   6.710  1.00  0.00
ATOM   1711  OE1 GLU   187    -138.416 126.550   7.240  1.00  0.00
ATOM   1712  OE2 GLU   187    -139.562 128.453   7.096  1.00  0.00
ATOM   1713  C   GLU   187    -137.069 125.750   3.228  1.00  0.00
ATOM   1714  O   GLU   187    -137.260 125.494   2.040  1.00  0.00
ATOM   1715  N   GLN   188    -136.106 125.215   3.978  1.00  0.00
ATOM   1716  H   GLN   188    -136.030 125.440   4.949  1.00  0.00
ATOM   1717  CA  GLN   188    -135.077 124.260   3.507  1.00  0.00
ATOM   1718  CB  GLN   188    -134.088 124.925   2.527  1.00  0.00
ATOM   1719  CG  GLN   188    -133.283 126.120   3.065  1.00  0.00
ATOM   1720  CD  GLN   188    -132.161 125.727   4.033  1.00  0.00
ATOM   1721  OE1 GLN   188    -131.508 124.698   3.923  1.00  0.00
ATOM   1722  NE2 GLN   188    -131.908 126.570   5.008  1.00  0.00
ATOM   1723 HE21 GLN   188    -132.421 127.417   5.105  1.00  0.00
ATOM   1724 HE22 GLN   188    -131.180 126.315   5.639  1.00  0.00
ATOM   1725  C   GLN   188    -134.346 123.609   4.695  1.00  0.00
ATOM   1726  O   GLN   188    -134.417 124.104   5.821  1.00  0.00
ATOM   1727  N   ASN   189    -133.746 122.449   4.443  1.00  0.00
ATOM   1728  H   ASN   189    -133.733 122.047   3.528  1.00  0.00
ATOM   1729  CA  ASN   189    -132.998 121.698   5.471  1.00  0.00
ATOM   1730  CB  ASN   189    -133.642 120.327   5.724  1.00  0.00
ATOM   1731  CG  ASN   189    -135.096 120.372   6.224  1.00  0.00
ATOM   1732  OD1 ASN   189    -135.878 119.462   6.001  1.00  0.00
ATOM   1733  ND2 ASN   189    -135.513 121.439   6.873  1.00  0.00
ATOM   1734 HD21 ASN   189    -134.922 122.235   7.001  1.00  0.00
ATOM   1735 HD22 ASN   189    -136.444 121.409   7.222  1.00  0.00
ATOM   1736  C   ASN   189    -131.509 121.550   5.099  1.00  0.00
ATOM   1737  O   ASN   189    -131.196 120.861   4.125  1.00  0.00
ATOM   1738  N   PRO   190    -130.612 122.252   5.813  1.00  0.00
ATOM   1739  CA  PRO   190    -129.158 122.204   5.557  1.00  0.00
ATOM   1740  CB  PRO   190    -128.543 123.146   6.595  1.00  0.00
ATOM   1741  CG  PRO   190    -129.663 124.145   6.870  1.00  0.00
ATOM   1742  CD  PRO   190    -130.921 123.276   6.831  1.00  0.00
ATOM   1743  C   PRO   190    -128.600 120.780   5.741  1.00  0.00
ATOM   1744  O   PRO   190    -128.938 120.122   6.728  1.00  0.00
ATOM   1745  N   PRO   191    -127.800 120.286   4.783  1.00  0.00
ATOM   1746  CA  PRO   191    -127.106 118.989   4.908  1.00  0.00
ATOM   1747  CB  PRO   191    -126.635 118.663   3.489  1.00  0.00
ATOM   1748  CG  PRO   191    -126.437 120.037   2.849  1.00  0.00
ATOM   1749  CD  PRO   191    -127.566 120.878   3.449  1.00  0.00
ATOM   1750  C   PRO   191    -125.941 119.058   5.907  1.00  0.00
ATOM   1751  O   PRO   191    -125.275 120.085   6.027  1.00  0.00
ATOM   1752  N   GLY   192    -125.720 117.937   6.591  1.00  0.00
ATOM   1753  H   GLY   192    -126.341 117.158   6.526  1.00  0.00
ATOM   1754  CA  GLY   192    -124.635 117.784   7.583  1.00  0.00
ATOM   1755  C   GLY   192    -123.598 116.727   7.155  1.00  0.00
ATOM   1756  O   GLY   192    -123.833 115.544   7.406  1.00  0.00
ATOM   1757  N   PRO   193    -122.527 117.115   6.440  1.00  0.00
ATOM   1758  CA  PRO   193    -121.446 116.182   6.063  1.00  0.00
ATOM   1759  CB  PRO   193    -120.660 116.912   4.972  1.00  0.00
ATOM   1760  CG  PRO   193    -120.854 118.389   5.313  1.00  0.00
ATOM   1761  CD  PRO   193    -122.285 118.450   5.853  1.00  0.00
ATOM   1762  C   PRO   193    -120.568 115.796   7.262  1.00  0.00
ATOM   1763  O   PRO   193    -120.328 116.599   8.163  1.00  0.00
ATOM   1764  N   PHE   194    -120.202 114.519   7.282  1.00  0.00
ATOM   1765  H   PHE   194    -120.507 113.874   6.583  1.00  0.00
ATOM   1766  CA  PHE   194    -119.344 113.919   8.324  1.00  0.00
ATOM   1767  CB  PHE   194    -120.182 113.056   9.281  1.00  0.00
ATOM   1768  CG  PHE   194    -121.032 111.991   8.575  1.00  0.00
ATOM   1769  CD1 PHE   194    -120.516 110.705   8.352  1.00  0.00
ATOM   1770  HD1 PHE   194    -119.513 110.447   8.693  1.00  0.00
ATOM   1771  CD2 PHE   194    -122.320 112.315   8.120  1.00  0.00
ATOM   1772  HD2 PHE   194    -122.738 113.305   8.309  1.00  0.00
ATOM   1773  CE1 PHE   194    -121.283 109.750   7.672  1.00  0.00
ATOM   1774  HE1 PHE   194    -120.887 108.748   7.512  1.00  0.00
ATOM   1775  CE2 PHE   194    -123.084 111.360   7.437  1.00  0.00
ATOM   1776  HE2 PHE   194    -124.084 111.614   7.087  1.00  0.00
ATOM   1777  CZ  PHE   194    -122.566 110.078   7.213  1.00  0.00
ATOM   1778  HZ  PHE   194    -123.161 109.335   6.685  1.00  0.00
ATOM   1779  C   PHE   194    -118.185 113.114   7.716  1.00  0.00
ATOM   1780  O   PHE   194    -118.354 112.418   6.714  1.00  0.00
ATOM   1781  N   TRP   195    -117.062 113.134   8.425  1.00  0.00
ATOM   1782  H   TRP   195    -117.015 113.561   9.325  1.00  0.00
ATOM   1783  CA  TRP   195    -115.799 112.528   7.957  1.00  0.00
ATOM   1784  CB  TRP   195    -114.721 113.612   7.831  1.00  0.00
ATOM   1785  CG  TRP   195    -115.123 114.685   6.812  1.00  0.00
ATOM   1786  CD1 TRP   195    -114.912 114.634   5.498  1.00  0.00
ATOM   1787  HD1 TRP   195    -114.326 113.874   4.982  1.00  0.00
ATOM   1788  CD2 TRP   195    -115.904 115.806   7.064  1.00  0.00
ATOM   1789  NE1 TRP   195    -115.531 115.656   4.905  1.00  0.00
ATOM   1790  HE1 TRP   195    -115.525 115.841   3.924  1.00  0.00
ATOM   1791  CE2 TRP   195    -116.153 116.394   5.821  1.00  0.00
ATOM   1792  CE3 TRP   195    -116.476 116.348   8.225  1.00  0.00
ATOM   1793  HE3 TRP   195    -116.242 115.923   9.200  1.00  0.00
ATOM   1794  CZ2 TRP   195    -116.977 117.525   5.731  1.00  0.00
ATOM   1795  HZ2 TRP   195    -117.169 117.989   4.764  1.00  0.00
ATOM   1796  CZ3 TRP   195    -117.310 117.469   8.135  1.00  0.00
ATOM   1797  HZ3 TRP   195    -117.821 117.842   9.022  1.00  0.00
ATOM   1798  CH2 TRP   195    -117.556 118.060   6.889  1.00  0.00
ATOM   1799  HH2 TRP   195    -118.206 118.932   6.823  1.00  0.00
ATOM   1800  C   TRP   195    -115.325 111.415   8.900  1.00  0.00
ATOM   1801  O   TRP   195    -115.375 111.551  10.122  1.00  0.00
ATOM   1802  N   LYS   196    -114.874 110.331   8.274  1.00  0.00
ATOM   1803  H   LYS   196    -114.836 110.296   7.275  1.00  0.00
ATOM   1804  CA  LYS   196    -114.435 109.081   8.934  1.00  0.00
ATOM   1805  CB  LYS   196    -115.613 108.317   9.579  1.00  0.00
ATOM   1806  CG  LYS   196    -116.944 108.292   8.805  1.00  0.00
ATOM   1807  CD  LYS   196    -116.914 107.470   7.512  1.00  0.00
ATOM   1808  CE  LYS   196    -118.190 107.658   6.687  1.00  0.00
ATOM   1809  NZ  LYS   196    -118.293 109.012   6.118  1.00  0.00
ATOM   1810  HZ1 LYS   196    -119.142 109.096   5.595  1.00  0.00
ATOM   1811  HZ2 LYS   196    -118.294 109.700   6.845  1.00  0.00
ATOM   1812  HZ3 LYS   196    -117.518 109.180   5.509  1.00  0.00
ATOM   1813  C   LYS   196    -113.644 108.169   7.980  1.00  0.00
ATOM   1814  O   LYS   196    -113.821 108.237   6.764  1.00  0.00
ATOM   1815  N   ALA   197    -112.695 107.434   8.561  1.00  0.00
ATOM   1816  H   ALA   197    -112.506 107.516   9.540  1.00  0.00
ATOM   1817  CA  ALA   197    -111.818 106.471   7.857  1.00  0.00
ATOM   1818  CB  ALA   197    -110.733 107.213   7.065  1.00  0.00
ATOM   1819  C   ALA   197    -111.141 105.515   8.853  1.00  0.00
ATOM   1820  O   ALA   197    -110.861 105.890   9.991  1.00  0.00
ATOM   1821  N   ALA   198    -110.919 104.285   8.396  1.00  0.00
ATOM   1822  H   ALA   198    -111.084 104.045   7.440  1.00  0.00
ATOM   1823  CA  ALA   198    -110.291 103.214   9.196  1.00  0.00
ATOM   1824  CB  ALA   198    -111.280 102.056   9.366  1.00  0.00
ATOM   1825  C   ALA   198    -109.004 102.714   8.523  1.00  0.00
ATOM   1826  O   ALA   198    -108.947 102.575   7.301  1.00  0.00
ATOM   1827  N   PHE   199    -108.008 102.418   9.354  1.00  0.00
ATOM   1828  H   PHE   199    -108.132 102.400  10.345  1.00  0.00
ATOM   1829  CA  PHE   199    -106.658 102.036   8.889  1.00  0.00
ATOM   1830  CB  PHE   199    -105.671 103.182   9.155  1.00  0.00
ATOM   1831  CG  PHE   199    -106.102 104.494   8.485  1.00  0.00
ATOM   1832  CD1 PHE   199    -105.754 104.756   7.152  1.00  0.00
ATOM   1833  HD1 PHE   199    -105.134 104.054   6.596  1.00  0.00
ATOM   1834  CD2 PHE   199    -106.908 105.404   9.187  1.00  0.00
ATOM   1835  HD2 PHE   199    -107.177 105.216  10.226  1.00  0.00
ATOM   1836  CE1 PHE   199    -106.218 105.919   6.521  1.00  0.00
ATOM   1837  HE1 PHE   199    -105.954 106.117   5.483  1.00  0.00
ATOM   1838  CE2 PHE   199    -107.374 106.564   8.555  1.00  0.00
ATOM   1839  HE2 PHE   199    -108.023 107.254   9.094  1.00  0.00
ATOM   1840  CZ  PHE   199    -107.028 106.821   7.222  1.00  0.00
ATOM   1841  HZ  PHE   199    -107.389 107.724   6.730  1.00  0.00
ATOM   1842  C   PHE   199    -106.158 100.755   9.572  1.00  0.00
ATOM   1843  O   PHE   199    -106.380 100.552  10.765  1.00  0.00
ATOM   1844  N   ALA   200    -105.481  99.926   8.779  1.00  0.00
ATOM   1845  H   ALA   200    -105.383 100.114   7.802  1.00  0.00
ATOM   1846  CA  ALA   200    -104.866  98.650   9.211  1.00  0.00
ATOM   1847  CB  ALA   200    -105.937  97.559   9.343  1.00  0.00
ATOM   1848  C   ALA   200    -103.808  98.185   8.196  1.00  0.00
ATOM   1849  O   ALA   200    -103.914  98.484   7.007  1.00  0.00
ATOM   1850  N   ASP   201    -102.764  97.535   8.712  1.00  0.00
ATOM   1851  H   ASP   201    -102.671  97.403   9.699  1.00  0.00
ATOM   1852  CA  ASP   201    -101.649  96.977   7.914  1.00  0.00
ATOM   1853  CB  ASP   201    -100.758  98.122   7.400  1.00  0.00
ATOM   1854  CG  ASP   201     -99.686  97.693   6.389  1.00  0.00
ATOM   1855  OD1 ASP   201     -99.952  96.734   5.629  1.00  0.00
ATOM   1856  OD2 ASP   201     -98.598  98.304   6.435  1.00  0.00
ATOM   1857  C   ASP   201    -100.811  96.002   8.760  1.00  0.00
ATOM   1858  O   ASP   201    -100.631  96.211   9.958  1.00  0.00
ATOM   1859  N   SER   202    -100.314  94.963   8.092  1.00  0.00
ATOM   1860  H   SER   202    -100.588  94.770   7.148  1.00  0.00
ATOM   1861  CA  SER   202     -99.415  93.934   8.666  1.00  0.00
ATOM   1862  CB  SER   202    -100.185  92.942   9.552  1.00  0.00
ATOM   1863  OG  SER   202    -101.214  92.280   8.809  1.00  0.00
ATOM   1864  HG  SER   202    -101.715  91.656   9.411  1.00  0.00
ATOM   1865  C   SER   202     -98.692  93.159   7.553  1.00  0.00
ATOM   1866  O   SER   202     -99.175  93.092   6.422  1.00  0.00
ATOM   1867  N   SER   203     -97.459  92.750   7.858  1.00  0.00
ATOM   1868  H   SER   203     -97.046  92.979   8.740  1.00  0.00
ATOM   1869  CA  SER   203     -96.560  91.971   6.968  1.00  0.00
ATOM   1870  CB  SER   203     -96.087  92.780   5.751  1.00  0.00
ATOM   1871  OG  SER   203     -97.118  92.808   4.764  1.00  0.00
ATOM   1872  HG  SER   203     -98.010  92.961   5.227  1.00  0.00
ATOM   1873  C   SER   203     -95.304  91.487   7.704  1.00  0.00
ATOM   1874  O   SER   203     -94.904  92.084   8.703  1.00  0.00
ATOM   1875  N   GLY   204     -94.763  90.371   7.218  1.00  0.00
ATOM   1876  H   GLY   204     -95.238  89.833   6.523  1.00  0.00
ATOM   1877  CA  GLY   204     -93.507  89.774   7.720  1.00  0.00
ATOM   1878  C   GLY   204     -93.645  88.287   8.076  1.00  0.00
ATOM   1879  O   GLY   204     -94.690  87.835   8.542  1.00  0.00
ATOM   1880  N   GLN   205     -92.551  87.565   7.842  1.00  0.00
ATOM   1881  H   GLN   205     -91.725  87.987   7.466  1.00  0.00
ATOM   1882  CA  GLN   205     -92.427  86.106   8.067  1.00  0.00
ATOM   1883  CB  GLN   205     -93.226  85.306   7.020  1.00  0.00
ATOM   1884  CG  GLN   205     -92.830  85.586   5.563  1.00  0.00
ATOM   1885  CD  GLN   205     -93.714  84.811   4.584  1.00  0.00
ATOM   1886  OE1 GLN   205     -94.779  85.247   4.174  1.00  0.00
ATOM   1887  NE2 GLN   205     -93.272  83.643   4.173  1.00  0.00
ATOM   1888 HE21 GLN   205     -92.398  83.282   4.477  1.00  0.00
ATOM   1889 HE22 GLN   205     -93.861  83.154   3.536  1.00  0.00
ATOM   1890  C   GLN   205     -90.954  85.665   8.060  1.00  0.00
ATOM   1891  O   GLN   205     -90.122  86.289   7.403  1.00  0.00
ATOM   1892  N   HIS   206     -90.667  84.619   8.831  1.00  0.00
ATOM   1893  H   HIS   206     -91.360  84.183   9.403  1.00  0.00
ATOM   1894  CA  HIS   206     -89.311  84.044   8.946  1.00  0.00
ATOM   1895  CB  HIS   206     -88.775  84.206  10.375  1.00  0.00
ATOM   1896  CG  HIS   206     -88.498  85.673  10.719  1.00  0.00
ATOM   1897  ND1 HIS   206     -87.369  86.329  10.469  1.00  0.00
ATOM   1898  CD2 HIS   206     -89.333  86.520  11.315  1.00  0.00
ATOM   1899  CE1 HIS   206     -87.501  87.578  10.899  1.00  0.00
ATOM   1900  NE2 HIS   206     -88.716  87.694  11.423  1.00  0.00
ATOM   1901  HE2 HIS   206     -89.094  88.521  11.831  1.00  0.00
ATOM   1902  C   HIS   206     -89.278  82.567   8.506  1.00  0.00
ATOM   1903  O   HIS   206     -89.823  81.716   9.214  1.00  0.00
ATOM   1904  N   PRO   207     -88.823  82.289   7.274  1.00  0.00
ATOM   1905  CA  PRO   207     -88.737  80.915   6.740  1.00  0.00
ATOM   1906  CB  PRO   207     -88.497  81.094   5.239  1.00  0.00
ATOM   1907  CG  PRO   207     -87.759  82.430   5.148  1.00  0.00
ATOM   1908  CD  PRO   207     -88.398  83.272   6.255  1.00  0.00
ATOM   1909  C   PRO   207     -87.638  80.072   7.417  1.00  0.00
ATOM   1910  O   PRO   207     -86.506  80.540   7.550  1.00  0.00
ATOM   1911  N   PRO   208     -87.986  78.871   7.906  1.00  0.00
ATOM   1912  CA  PRO   208     -87.003  77.907   8.445  1.00  0.00
ATOM   1913  CB  PRO   208     -87.842  76.735   8.955  1.00  0.00
ATOM   1914  CG  PRO   208     -89.162  77.397   9.342  1.00  0.00
ATOM   1915  CD  PRO   208     -89.359  78.446   8.247  1.00  0.00
ATOM   1916  C   PRO   208     -86.041  77.430   7.347  1.00  0.00
ATOM   1917  O   PRO   208     -86.429  77.265   6.192  1.00  0.00
ATOM   1918  N   ASP   209     -84.783  77.244   7.740  1.00  0.00
ATOM   1919  H   ASP   209     -84.497  77.413   8.682  1.00  0.00
ATOM   1920  CA  ASP   209     -83.722  76.740   6.845  1.00  0.00
ATOM   1921  CB  ASP   209     -82.763  77.896   6.518  1.00  0.00
ATOM   1922  CG  ASP   209     -81.690  77.552   5.475  1.00  0.00
ATOM   1923  OD1 ASP   209     -81.988  76.722   4.587  1.00  0.00
ATOM   1924  OD2 ASP   209     -80.572  78.088   5.623  1.00  0.00
ATOM   1925  C   ASP   209     -82.977  75.560   7.495  1.00  0.00
ATOM   1926  O   ASP   209     -82.646  75.610   8.677  1.00  0.00
ATOM   1927  N   ALA   210     -82.638  74.576   6.665  1.00  0.00
ATOM   1928  H   ALA   210     -82.815  74.632   5.681  1.00  0.00
ATOM   1929  CA  ALA   210     -81.908  73.368   7.099  1.00  0.00
ATOM   1930  CB  ALA   210     -82.797  72.136   6.903  1.00  0.00
ATOM   1931  C   ALA   210     -80.591  73.193   6.327  1.00  0.00
ATOM   1932  O   ALA   210     -80.544  73.330   5.105  1.00  0.00
ATOM   1933  N   CYS   211     -79.540  72.868   7.077  1.00  0.00
ATOM   1934  H   CYS   211     -79.611  72.804   8.071  1.00  0.00
ATOM   1935  CA  CYS   211     -78.184  72.647   6.532  1.00  0.00
ATOM   1936  CB  CYS   211     -77.151  72.872   7.643  1.00  0.00
ATOM   1937  SG  CYS   211     -77.099  74.600   8.244  1.00  0.00
ATOM   1938  HG  CYS   211     -76.130  74.409   9.135  1.00  0.00
ATOM   1939  C   CYS   211     -78.027  71.265   5.866  1.00  0.00
ATOM   1940  O   CYS   211     -77.499  70.310   6.438  1.00  0.00
ATOM   1941  N   ALA   212     -78.532  71.191   4.637  1.00  0.00
ATOM   1942  H   ALA   212     -79.030  71.965   4.242  1.00  0.00
ATOM   1943  CA  ALA   212     -78.515  69.965   3.814  1.00  0.00
ATOM   1944  CB  ALA   212     -79.611  70.066   2.745  1.00  0.00
ATOM   1945  C   ALA   212     -77.132  69.655   3.207  1.00  0.00
ATOM   1946  O   ALA   212     -76.789  70.063   2.097  1.00  0.00
ATOM   1947  N   PHE   213     -76.316  69.002   4.030  1.00  0.00
ATOM   1948  H   PHE   213     -76.546  68.893   4.999  1.00  0.00
ATOM   1949  CA  PHE   213     -74.959  68.560   3.645  1.00  0.00
ATOM   1950  CB  PHE   213     -73.897  69.393   4.377  1.00  0.00
ATOM   1951  CG  PHE   213     -74.010  70.889   4.058  1.00  0.00
ATOM   1952  CD1 PHE   213     -74.691  71.739   4.942  1.00  0.00
ATOM   1953  HD1 PHE   213     -75.040  71.363   5.903  1.00  0.00
ATOM   1954  CD2 PHE   213     -73.546  71.387   2.831  1.00  0.00
ATOM   1955  HD2 PHE   213     -73.023  70.733   2.134  1.00  0.00
ATOM   1956  CE1 PHE   213     -74.917  73.078   4.595  1.00  0.00
ATOM   1957  HE1 PHE   213     -75.434  73.742   5.286  1.00  0.00
ATOM   1958  CE2 PHE   213     -73.774  72.725   2.484  1.00  0.00
ATOM   1959  HE2 PHE   213     -73.432  73.104   1.522  1.00  0.00
ATOM   1960  CZ  PHE   213     -74.461  73.570   3.366  1.00  0.00
ATOM   1961  HZ  PHE   213     -74.649  74.607   3.090  1.00  0.00
ATOM   1962  C   PHE   213     -74.730  67.069   3.932  1.00  0.00
ATOM   1963  O   PHE   213     -75.092  66.572   4.998  1.00  0.00
ATOM   1964  N   ARG   214     -74.002  66.432   3.017  1.00  0.00
ATOM   1965  H   ARG   214     -73.622  66.909   2.226  1.00  0.00
ATOM   1966  CA  ARG   214     -73.654  65.001   3.109  1.00  0.00
ATOM   1967  CB  ARG   214     -74.017  64.290   1.796  1.00  0.00
ATOM   1968  CG  ARG   214     -73.867  62.759   1.805  1.00  0.00
ATOM   1969  CD  ARG   214     -74.764  62.049   2.828  1.00  0.00
ATOM   1970  NE  ARG   214     -74.052  61.855   4.106  1.00  0.00
ATOM   1971  HE  ARG   214     -73.360  61.136   4.102  1.00  0.00
ATOM   1972  CZ  ARG   214     -74.299  62.473   5.263  1.00  0.00
ATOM   1973  NH1 ARG   214     -75.262  63.367   5.405  1.00  0.00
ATOM   1974 HH11 ARG   214     -75.861  63.587   4.637  1.00  0.00
ATOM   1975 HH12 ARG   214     -75.340  63.868   6.271  1.00  0.00
ATOM   1976  NH2 ARG   214     -73.480  62.317   6.289  1.00  0.00
ATOM   1977 HH21 ARG   214     -72.682  61.717   6.224  1.00  0.00
ATOM   1978 HH22 ARG   214     -73.660  62.830   7.132  1.00  0.00
ATOM   1979  C   ARG   214     -72.167  64.839   3.454  1.00  0.00
ATOM   1980  O   ARG   214     -71.286  65.356   2.769  1.00  0.00
ATOM   1981  N   ARG   215     -71.938  64.079   4.519  1.00  0.00
ATOM   1982  H   ARG   215     -72.687  63.571   4.961  1.00  0.00
ATOM   1983  CA  ARG   215     -70.617  63.962   5.169  1.00  0.00
ATOM   1984  CB  ARG   215     -70.753  64.452   6.615  1.00  0.00
ATOM   1985  CG  ARG   215     -71.067  65.951   6.692  1.00  0.00
ATOM   1986  CD  ARG   215     -72.051  66.264   7.822  1.00  0.00
ATOM   1987  NE  ARG   215     -73.419  65.846   7.455  1.00  0.00
ATOM   1988  HE  ARG   215     -73.812  66.303   6.656  1.00  0.00
ATOM   1989  CZ  ARG   215     -74.171  64.924   8.060  1.00  0.00
ATOM   1990  NH1 ARG   215     -73.722  64.171   9.055  1.00  0.00
ATOM   1991 HH11 ARG   215     -72.782  64.295   9.371  1.00  0.00
ATOM   1992 HH12 ARG   215     -74.330  63.525   9.511  1.00  0.00
ATOM   1993  NH2 ARG   215     -75.467  64.882   7.796  1.00  0.00
ATOM   1994 HH21 ARG   215     -75.859  65.538   7.149  1.00  0.00
ATOM   1995 HH22 ARG   215     -76.056  64.239   8.282  1.00  0.00
ATOM   1996  C   ARG   215     -70.034  62.540   5.164  1.00  0.00
ATOM   1997  O   ARG   215     -70.764  61.547   5.166  1.00  0.00
ATOM   1998  N   GLY   216     -68.705  62.502   5.056  1.00  0.00
ATOM   1999  H   GLY   216     -68.199  63.343   4.868  1.00  0.00
ATOM   2000  CA  GLY   216     -67.844  61.305   5.215  1.00  0.00
ATOM   2001  C   GLY   216     -67.903  60.207   4.137  1.00  0.00
ATOM   2002  O   GLY   216     -66.868  59.810   3.608  1.00  0.00
ATOM   2003  N   ARG   217     -69.122  59.837   3.748  1.00  0.00
ATOM   2004  H   ARG   217     -69.923  60.281   4.162  1.00  0.00
ATOM   2005  CA  ARG   217     -69.440  58.709   2.841  1.00  0.00
ATOM   2006  CB  ARG   217     -70.927  58.754   2.478  1.00  0.00
ATOM   2007  CG  ARG   217     -71.805  58.379   3.678  1.00  0.00
ATOM   2008  CD  ARG   217     -73.298  58.558   3.390  1.00  0.00
ATOM   2009  NE  ARG   217     -73.759  57.642   2.331  1.00  0.00
ATOM   2010  HE  ARG   217     -73.094  56.964   2.029  1.00  0.00
ATOM   2011  CZ  ARG   217     -74.969  57.627   1.768  1.00  0.00
ATOM   2012  NH1 ARG   217     -75.929  58.475   2.115  1.00  0.00
ATOM   2013 HH11 ARG   217     -75.748  59.154   2.825  1.00  0.00
ATOM   2014 HH12 ARG   217     -76.821  58.431   1.671  1.00  0.00
ATOM   2015  NH2 ARG   217     -75.240  56.747   0.817  1.00  0.00
ATOM   2016 HH21 ARG   217     -74.547  56.095   0.518  1.00  0.00
ATOM   2017 HH22 ARG   217     -76.147  56.741   0.401  1.00  0.00
ATOM   2018  C   ARG   217     -68.584  58.585   1.567  1.00  0.00
ATOM   2019  O   ARG   217     -68.198  57.480   1.186  1.00  0.00
ATOM   2020  N   LYS   218     -68.296  59.714   0.920  1.00  0.00
ATOM   2021  H   LYS   218     -68.710  60.587   1.168  1.00  0.00
ATOM   2022  CA  LYS   218     -67.315  59.761  -0.180  1.00  0.00
ATOM   2023  CB  LYS   218     -67.538  60.996  -1.061  1.00  0.00
ATOM   2024  CG  LYS   218     -68.039  60.611  -2.461  1.00  0.00
ATOM   2025  CD  LYS   218     -67.032  59.802  -3.295  1.00  0.00
ATOM   2026  CE  LYS   218     -65.801  60.619  -3.700  1.00  0.00
ATOM   2027  NZ  LYS   218     -64.876  59.827  -4.523  1.00  0.00
ATOM   2028  HZ1 LYS   218     -64.103  60.400  -4.794  1.00  0.00
ATOM   2029  HZ2 LYS   218     -64.527  59.043  -4.003  1.00  0.00
ATOM   2030  HZ3 LYS   218     -65.351  59.498  -5.339  1.00  0.00
ATOM   2031  C   LYS   218     -65.875  59.686   0.355  1.00  0.00
ATOM   2032  O   LYS   218     -65.216  60.697   0.600  1.00  0.00
ATOM   2033  N   LYS   219     -65.442  58.437   0.512  1.00  0.00
ATOM   2034  H   LYS   219     -66.104  57.690   0.416  1.00  0.00
ATOM   2035  CA  LYS   219     -64.131  57.994   1.048  1.00  0.00
ATOM   2036  CB  LYS   219     -64.174  56.477   1.330  1.00  0.00
ATOM   2037  CG  LYS   219     -64.346  55.543   0.119  1.00  0.00
ATOM   2038  CD  LYS   219     -65.782  55.481  -0.416  1.00  0.00
ATOM   2039  CE  LYS   219     -65.930  54.553  -1.627  1.00  0.00
ATOM   2040  NZ  LYS   219     -65.235  55.052  -2.825  1.00  0.00
ATOM   2041  HZ1 LYS   219     -65.483  54.468  -3.599  1.00  0.00
ATOM   2042  HZ2 LYS   219     -65.519  55.995  -3.003  1.00  0.00
ATOM   2043  HZ3 LYS   219     -64.245  54.996  -2.685  1.00  0.00
ATOM   2044  C   LYS   219     -62.846  58.411   0.290  1.00  0.00
ATOM   2045  O   LYS   219     -61.857  57.683   0.209  1.00  0.00
ATOM   2046  N   ARG   220     -62.890  59.622  -0.251  1.00  0.00
ATOM   2047  H   ARG   220     -63.758  60.126  -0.251  1.00  0.00
ATOM   2048  CA  ARG   220     -61.765  60.310  -0.914  1.00  0.00
ATOM   2049  CB  ARG   220     -62.173  60.644  -2.353  1.00  0.00
ATOM   2050  CG  ARG   220     -61.050  60.356  -3.356  1.00  0.00
ATOM   2051  CD  ARG   220     -60.823  58.852  -3.561  1.00  0.00
ATOM   2052  NE  ARG   220     -61.925  58.256  -4.341  1.00  0.00
ATOM   2053  HE  ARG   220     -61.924  58.484  -5.312  1.00  0.00
ATOM   2054  CZ  ARG   220     -62.875  57.432  -3.891  1.00  0.00
ATOM   2055  NH1 ARG   220     -62.960  57.073  -2.618  1.00  0.00
ATOM   2056 HH11 ARG   220     -62.270  57.401  -1.969  1.00  0.00
ATOM   2057 HH12 ARG   220     -63.721  56.515  -2.294  1.00  0.00
ATOM   2058  NH2 ARG   220     -63.684  56.834  -4.752  1.00  0.00
ATOM   2059 HH21 ARG   220     -63.593  57.005  -5.732  1.00  0.00
ATOM   2060 HH22 ARG   220     -64.356  56.175  -4.420  1.00  0.00
ATOM   2061  C   ARG   220     -61.344  61.606  -0.190  1.00  0.00
ATOM   2062  O   ARG   220     -60.268  62.144  -0.446  1.00  0.00
ATOM   2063  N   ILE   221     -62.196  62.082   0.721  1.00  0.00
ATOM   2064  H   ILE   221     -62.993  61.552   1.009  1.00  0.00
ATOM   2065  CA  ILE   221     -62.045  63.375   1.425  1.00  0.00
ATOM   2066  CB  ILE   221     -63.239  63.712   2.351  1.00  0.00
ATOM   2067  CG1 ILE   221     -63.448  62.818   3.594  1.00  0.00
ATOM   2068  CG2 ILE   221     -64.520  63.928   1.534  1.00  0.00
ATOM   2069  CD  ILE   221     -63.718  61.320   3.388  1.00  0.00
ATOM   2070  C   ILE   221     -60.701  63.541   2.170  1.00  0.00
ATOM   2071  O   ILE   221     -60.378  62.737   3.048  1.00  0.00
ATOM   2072  N   PRO   222     -59.891  64.536   1.775  1.00  0.00
ATOM   2073  CA  PRO   222     -58.625  64.851   2.464  1.00  0.00
ATOM   2074  CB  PRO   222     -57.925  65.861   1.550  1.00  0.00
ATOM   2075  CG  PRO   222     -59.075  66.558   0.823  1.00  0.00
ATOM   2076  CD  PRO   222     -60.102  65.441   0.626  1.00  0.00
ATOM   2077  C   PRO   222     -58.886  65.415   3.867  1.00  0.00
ATOM   2078  O   PRO   222     -59.771  66.246   4.058  1.00  0.00
ATOM   2079  N   TYR   223     -58.094  64.939   4.825  1.00  0.00
ATOM   2080  H   TYR   223     -57.540  64.122   4.669  1.00  0.00
ATOM   2081  CA  TYR   223     -58.176  65.366   6.243  1.00  0.00
ATOM   2082  CB  TYR   223     -57.094  64.663   7.079  1.00  0.00
ATOM   2083  CG  TYR   223     -56.951  63.146   6.886  1.00  0.00
ATOM   2084  CD1 TYR   223     -58.051  62.316   6.608  1.00  0.00
ATOM   2085  HD1 TYR   223     -59.066  62.716   6.610  1.00  0.00
ATOM   2086  CD2 TYR   223     -55.663  62.593   6.939  1.00  0.00
ATOM   2087  HD2 TYR   223     -54.801  63.219   7.174  1.00  0.00
ATOM   2088  CE1 TYR   223     -57.854  60.948   6.369  1.00  0.00
ATOM   2089  HE1 TYR   223     -58.702  60.305   6.135  1.00  0.00
ATOM   2090  CE2 TYR   223     -55.472  61.224   6.711  1.00  0.00
ATOM   2091  HE2 TYR   223     -54.483  60.791   6.831  1.00  0.00
ATOM   2092  CZ  TYR   223     -56.567  60.402   6.419  1.00  0.00
ATOM   2093  OH  TYR   223     -56.390  59.072   6.225  1.00  0.00
ATOM   2094  HH  TYR   223     -55.409  58.872   6.149  1.00  0.00
ATOM   2095  C   TYR   223     -58.006  66.887   6.425  1.00  0.00
ATOM   2096  O   TYR   223     -58.731  67.518   7.189  1.00  0.00
ATOM   2097  N   SER   224     -56.968  67.405   5.765  1.00  0.00
ATOM   2098  H   SER   224     -56.364  66.797   5.255  1.00  0.00
ATOM   2099  CA  SER   224     -56.557  68.827   5.708  1.00  0.00
ATOM   2100  CB  SER   224     -56.186  69.368   7.097  1.00  0.00
ATOM   2101  OG  SER   224     -55.683  70.706   7.006  1.00  0.00
ATOM   2102  HG  SER   224     -54.793  70.731   7.493  1.00  0.00
ATOM   2103  C   SER   224     -55.337  68.937   4.781  1.00  0.00
ATOM   2104  O   SER   224     -54.480  68.053   4.780  1.00  0.00
ATOM   2105  N   LYS   225     -55.215  70.092   4.129  1.00  0.00
ATOM   2106  H   LYS   225     -55.803  70.863   4.376  1.00  0.00
ATOM   2107  CA  LYS   225     -54.222  70.362   3.065  1.00  0.00
ATOM   2108  CB  LYS   225     -54.325  71.818   2.590  1.00  0.00
ATOM   2109  CG  LYS   225     -55.648  72.099   1.873  1.00  0.00
ATOM   2110  CD  LYS   225     -55.725  73.558   1.423  1.00  0.00
ATOM   2111  CE  LYS   225     -57.051  73.838   0.714  1.00  0.00
ATOM   2112  NZ  LYS   225     -57.127  75.239   0.275  1.00  0.00
ATOM   2113  HZ1 LYS   225     -58.001  75.396  -0.186  1.00  0.00
ATOM   2114  HZ2 LYS   225     -57.057  75.843   1.068  1.00  0.00
ATOM   2115  HZ3 LYS   225     -56.378  75.432  -0.359  1.00  0.00
ATOM   2116  C   LYS   225     -52.769  69.990   3.424  1.00  0.00
ATOM   2117  O   LYS   225     -52.293  68.939   2.997  1.00  0.00
ATOM   2118  N   GLY   226     -52.146  70.772   4.311  1.00  0.00
ATOM   2119  H   GLY   226     -52.597  71.580   4.687  1.00  0.00
ATOM   2120  CA  GLY   226     -50.749  70.572   4.765  1.00  0.00
ATOM   2121  C   GLY   226     -50.484  69.174   5.351  1.00  0.00
ATOM   2122  O   GLY   226     -49.533  68.497   4.969  1.00  0.00
ATOM   2123  N   GLN   227     -51.440  68.715   6.152  1.00  0.00
ATOM   2124  H   GLN   227     -52.167  69.327   6.472  1.00  0.00
ATOM   2125  CA  GLN   227     -51.455  67.382   6.790  1.00  0.00
ATOM   2126  CB  GLN   227     -52.703  67.274   7.680  1.00  0.00
ATOM   2127  CG  GLN   227     -52.651  68.151   8.943  1.00  0.00
ATOM   2128  CD  GLN   227     -52.601  69.669   8.711  1.00  0.00
ATOM   2129  OE1 GLN   227     -53.178  70.233   7.788  1.00  0.00
ATOM   2130  NE2 GLN   227     -51.846  70.364   9.527  1.00  0.00
ATOM   2131 HE21 GLN   227     -51.303  69.914  10.248  1.00  0.00
ATOM   2132 HE22 GLN   227     -51.838  71.354   9.440  1.00  0.00
ATOM   2133  C   GLN   227     -51.391  66.224   5.775  1.00  0.00
ATOM   2134  O   GLN   227     -50.497  65.380   5.844  1.00  0.00
ATOM   2135  N   LEU   228     -52.243  66.308   4.753  1.00  0.00
ATOM   2136  H   LEU   228     -52.945  67.027   4.725  1.00  0.00
ATOM   2137  CA  LEU   228     -52.277  65.373   3.608  1.00  0.00
ATOM   2138  CB  LEU   228     -53.495  65.738   2.741  1.00  0.00
ATOM   2139  CG  LEU   228     -54.366  64.582   2.220  1.00  0.00
ATOM   2140  CD1 LEU   228     -53.617  63.656   1.258  1.00  0.00
ATOM   2141  CD2 LEU   228     -55.017  63.809   3.371  1.00  0.00
ATOM   2142  C   LEU   228     -50.977  65.458   2.782  1.00  0.00
ATOM   2143  O   LEU   228     -50.290  64.453   2.582  1.00  0.00
ATOM   2144  N   ARG   229     -50.582  66.698   2.492  1.00  0.00
ATOM   2145  H   ARG   229     -51.179  67.482   2.696  1.00  0.00
ATOM   2146  CA  ARG   229     -49.355  67.058   1.754  1.00  0.00
ATOM   2147  CB  ARG   229     -49.345  68.589   1.621  1.00  0.00
ATOM   2148  CG  ARG   229     -48.148  69.190   0.879  1.00  0.00
ATOM   2149  CD  ARG   229     -47.070  69.665   1.857  1.00  0.00
ATOM   2150  NE  ARG   229     -45.883  70.097   1.099  1.00  0.00
ATOM   2151  HE  ARG   229     -45.379  69.365   0.647  1.00  0.00
ATOM   2152  CZ  ARG   229     -45.395  71.336   1.008  1.00  0.00
ATOM   2153  NH1 ARG   229     -45.952  72.370   1.624  1.00  0.00
ATOM   2154 HH11 ARG   229     -46.768  72.223   2.179  1.00  0.00
ATOM   2155 HH12 ARG   229     -45.556  73.281   1.534  1.00  0.00
ATOM   2156  NH2 ARG   229     -44.319  71.563   0.272  1.00  0.00
ATOM   2157 HH21 ARG   229     -43.870  70.815  -0.214  1.00  0.00
ATOM   2158 HH22 ARG   229     -43.957  72.490   0.209  1.00  0.00
ATOM   2159  C   ARG   229     -48.074  66.480   2.387  1.00  0.00
ATOM   2160  O   ARG   229     -47.257  65.902   1.674  1.00  0.00
ATOM   2161  N   GLU   230     -48.003  66.487   3.718  1.00  0.00
ATOM   2162  H   GLU   230     -48.648  67.042   4.253  1.00  0.00
ATOM   2163  CA  GLU   230     -46.900  65.878   4.497  1.00  0.00
ATOM   2164  CB  GLU   230     -47.235  65.909   5.993  1.00  0.00
ATOM   2165  CG  GLU   230     -47.085  67.303   6.605  1.00  0.00
ATOM   2166  CD  GLU   230     -47.638  67.333   8.031  1.00  0.00
ATOM   2167  OE1 GLU   230     -48.686  67.986   8.227  1.00  0.00
ATOM   2168  OE2 GLU   230     -46.984  66.737   8.915  1.00  0.00
ATOM   2169  C   GLU   230     -46.568  64.438   4.064  1.00  0.00
ATOM   2170  O   GLU   230     -45.486  64.187   3.526  1.00  0.00
ATOM   2171  N   LEU   231     -47.559  63.548   4.159  1.00  0.00
ATOM   2172  H   LEU   231     -48.466  63.797   4.504  1.00  0.00
ATOM   2173  CA  LEU   231     -47.382  62.140   3.748  1.00  0.00
ATOM   2174  CB  LEU   231     -48.503  61.242   4.281  1.00  0.00
ATOM   2175  CG  LEU   231     -47.951  59.891   4.763  1.00  0.00
ATOM   2176  CD1 LEU   231     -47.219  60.037   6.100  1.00  0.00
ATOM   2177  CD2 LEU   231     -49.052  58.836   4.868  1.00  0.00
ATOM   2178  C   LEU   231     -47.200  61.978   2.227  1.00  0.00
ATOM   2179  O   LEU   231     -46.274  61.290   1.802  1.00  0.00
ATOM   2180  N   GLU   232     -47.898  62.812   1.453  1.00  0.00
ATOM   2181  H   GLU   232     -48.620  63.394   1.834  1.00  0.00
ATOM   2182  CA  GLU   232     -47.737  62.892  -0.018  1.00  0.00
ATOM   2183  CB  GLU   232     -48.617  64.000  -0.606  1.00  0.00
ATOM   2184  CG  GLU   232     -50.115  63.704  -0.541  1.00  0.00
ATOM   2185  CD  GLU   232     -50.916  64.849  -1.161  1.00  0.00
ATOM   2186  OE1 GLU   232     -51.036  64.847  -2.407  1.00  0.00
ATOM   2187  OE2 GLU   232     -51.397  65.701  -0.383  1.00  0.00
ATOM   2188  C   GLU   232     -46.280  63.147  -0.451  1.00  0.00
ATOM   2189  O   GLU   232     -45.680  62.328  -1.149  1.00  0.00
ATOM   2190  N   ARG   233     -45.693  64.218   0.082  1.00  0.00
ATOM   2191  H   ARG   233     -46.209  64.858   0.664  1.00  0.00
ATOM   2192  CA  ARG   233     -44.309  64.632  -0.234  1.00  0.00
ATOM   2193  CB  ARG   233     -43.985  66.038   0.295  1.00  0.00
ATOM   2194  CG  ARG   233     -44.999  67.104  -0.137  1.00  0.00
ATOM   2195  CD  ARG   233     -45.187  67.232  -1.651  1.00  0.00
ATOM   2196  NE  ARG   233     -46.559  67.710  -1.894  1.00  0.00
ATOM   2197  HE  ARG   233     -46.765  68.625  -1.556  1.00  0.00
ATOM   2198  CZ  ARG   233     -47.524  67.051  -2.543  1.00  0.00
ATOM   2199  NH1 ARG   233     -47.321  65.876  -3.122  1.00  0.00
ATOM   2200 HH11 ARG   233     -46.415  65.458  -3.075  1.00  0.00
ATOM   2201 HH12 ARG   233     -48.060  65.434  -3.627  1.00  0.00
ATOM   2202  NH2 ARG   233     -48.770  67.498  -2.493  1.00  0.00
ATOM   2203 HH21 ARG   233     -48.993  68.317  -1.967  1.00  0.00
ATOM   2204 HH22 ARG   233     -49.485  67.019  -2.999  1.00  0.00
ATOM   2205  C   ARG   233     -43.256  63.634   0.266  1.00  0.00
ATOM   2206  O   ARG   233     -42.370  63.252  -0.500  1.00  0.00
ATOM   2207  N   GLU   234     -43.439  63.123   1.488  1.00  0.00
ATOM   2208  H   GLU   234     -44.120  63.487   2.130  1.00  0.00
ATOM   2209  CA  GLU   234     -42.544  62.067   2.006  1.00  0.00
ATOM   2210  CB  GLU   234     -42.699  61.810   3.517  1.00  0.00
ATOM   2211  CG  GLU   234     -43.979  61.114   4.005  1.00  0.00
ATOM   2212  CD  GLU   234     -44.083  59.626   3.642  1.00  0.00
ATOM   2213  OE1 GLU   234     -43.037  58.940   3.673  1.00  0.00
ATOM   2214  OE2 GLU   234     -45.222  59.200   3.365  1.00  0.00
ATOM   2215  C   GLU   234     -42.601  60.783   1.157  1.00  0.00
ATOM   2216  O   GLU   234     -41.551  60.314   0.735  1.00  0.00
ATOM   2217  N   TYR   235     -43.806  60.423   0.704  1.00  0.00
ATOM   2218  H   TYR   235     -44.650  60.872   1.015  1.00  0.00
ATOM   2219  CA  TYR   235     -44.039  59.276  -0.197  1.00  0.00
ATOM   2220  CB  TYR   235     -45.540  59.068  -0.410  1.00  0.00
ATOM   2221  CG  TYR   235     -45.984  57.686   0.071  1.00  0.00
ATOM   2222  CD1 TYR   235     -45.634  56.545  -0.667  1.00  0.00
ATOM   2223  HD1 TYR   235     -44.959  56.626  -1.520  1.00  0.00
ATOM   2224  CD2 TYR   235     -46.832  57.570   1.182  1.00  0.00
ATOM   2225  HD2 TYR   235     -47.038  58.437   1.811  1.00  0.00
ATOM   2226  CE1 TYR   235     -46.136  55.291  -0.296  1.00  0.00
ATOM   2227  HE1 TYR   235     -45.841  54.397  -0.842  1.00  0.00
ATOM   2228  CE2 TYR   235     -47.343  56.316   1.541  1.00  0.00
ATOM   2229  HE2 TYR   235     -47.990  56.226   2.411  1.00  0.00
ATOM   2230  CZ  TYR   235     -46.992  55.178   0.804  1.00  0.00
ATOM   2231  OH  TYR   235     -47.407  53.947   1.193  1.00  0.00
ATOM   2232  HH  TYR   235     -48.161  54.043   1.856  1.00  0.00
ATOM   2233  C   TYR   235     -43.353  59.434  -1.563  1.00  0.00
ATOM   2234  O   TYR   235     -42.773  58.483  -2.085  1.00  0.00
ATOM   2235  N   ALA   236     -43.426  60.652  -2.105  1.00  0.00
ATOM   2236  H   ALA   236     -44.066  61.335  -1.745  1.00  0.00
ATOM   2237  CA  ALA   236     -42.718  61.051  -3.339  1.00  0.00
ATOM   2238  CB  ALA   236     -43.107  62.488  -3.701  1.00  0.00
ATOM   2239  C   ALA   236     -41.185  60.918  -3.233  1.00  0.00
ATOM   2240  O   ALA   236     -40.526  60.567  -4.210  1.00  0.00
ATOM   2241  N   ALA   237     -40.641  61.259  -2.063  1.00  0.00
ATOM   2242  H   ALA   237     -41.170  61.765  -1.378  1.00  0.00
ATOM   2243  CA  ALA   237     -39.220  61.033  -1.722  1.00  0.00
ATOM   2244  CB  ALA   237     -38.851  61.884  -0.503  1.00  0.00
ATOM   2245  C   ALA   237     -38.874  59.549  -1.468  1.00  0.00
ATOM   2246  O   ALA   237     -37.794  59.086  -1.835  1.00  0.00
ATOM   2247  N   ASN   238     -39.774  58.853  -0.772  1.00  0.00
ATOM   2248  H   ASN   238     -40.538  59.322  -0.314  1.00  0.00
ATOM   2249  CA  ASN   238     -39.698  57.409  -0.473  1.00  0.00
ATOM   2250  CB  ASN   238     -38.649  57.150   0.619  1.00  0.00
ATOM   2251  CG  ASN   238     -38.238  55.676   0.662  1.00  0.00
ATOM   2252  OD1 ASN   238     -38.938  54.801   1.152  1.00  0.00
ATOM   2253  ND2 ASN   238     -37.166  55.361  -0.029  1.00  0.00
ATOM   2254 HD21 ASN   238     -36.682  56.062  -0.548  1.00  0.00
ATOM   2255 HD22 ASN   238     -36.860  54.415   0.012  1.00  0.00
ATOM   2256  C   ASN   238     -41.060  56.905   0.034  1.00  0.00
ATOM   2257  O   ASN   238     -41.716  57.555   0.844  1.00  0.00
ATOM   2258  N   LYS   239     -41.342  55.650  -0.307  1.00  0.00
ATOM   2259  H   LYS   239     -40.712  55.123  -0.872  1.00  0.00
ATOM   2260  CA  LYS   239     -42.550  54.917   0.132  1.00  0.00
ATOM   2261  CB  LYS   239     -42.599  53.524  -0.514  1.00  0.00
ATOM   2262  CG  LYS   239     -41.382  52.638  -0.208  1.00  0.00
ATOM   2263  CD  LYS   239     -41.445  51.244  -0.848  1.00  0.00
ATOM   2264  CE  LYS   239     -41.208  51.216  -2.365  1.00  0.00
ATOM   2265  NZ  LYS   239     -42.363  51.695  -3.142  1.00  0.00
ATOM   2266  HZ1 LYS   239     -42.151  51.654  -4.119  1.00  0.00
ATOM   2267  HZ2 LYS   239     -43.156  51.115  -2.950  1.00  0.00
ATOM   2268  HZ3 LYS   239     -42.576  52.637  -2.885  1.00  0.00
ATOM   2269  C   LYS   239     -42.755  54.820   1.659  1.00  0.00
ATOM   2270  O   LYS   239     -43.865  54.535   2.106  1.00  0.00
ATOM   2271  N   PHE   240     -41.658  54.899   2.418  1.00  0.00
ATOM   2272  H   PHE   240     -40.739  54.942   2.019  1.00  0.00
ATOM   2273  CA  PHE   240     -41.693  54.951   3.893  1.00  0.00
ATOM   2274  CB  PHE   240     -41.683  53.526   4.461  1.00  0.00
ATOM   2275  CG  PHE   240     -42.307  53.483   5.860  1.00  0.00
ATOM   2276  CD1 PHE   240     -41.502  53.576   7.005  1.00  0.00
ATOM   2277  HD1 PHE   240     -40.419  53.654   6.913  1.00  0.00
ATOM   2278  CD2 PHE   240     -43.702  53.414   5.993  1.00  0.00
ATOM   2279  HD2 PHE   240     -44.335  53.365   5.107  1.00  0.00
ATOM   2280  CE1 PHE   240     -42.091  53.604   8.276  1.00  0.00
ATOM   2281  HE1 PHE   240     -41.468  53.738   9.160  1.00  0.00
ATOM   2282  CE2 PHE   240     -44.291  53.441   7.265  1.00  0.00
ATOM   2283  HE2 PHE   240     -45.376  53.425   7.361  1.00  0.00
ATOM   2284  CZ  PHE   240     -43.484  53.530   8.406  1.00  0.00
ATOM   2285  HZ  PHE   240     -43.935  53.504   9.395  1.00  0.00
ATOM   2286  C   PHE   240     -40.517  55.767   4.459  1.00  0.00
ATOM   2287  O   PHE   240     -39.423  55.787   3.898  1.00  0.00
ATOM   2288  N   ILE   241     -40.767  56.392   5.607  1.00  0.00
ATOM   2289  H   ILE   241     -41.620  56.226   6.103  1.00  0.00
ATOM   2290  CA  ILE   241     -39.773  57.228   6.321  1.00  0.00
ATOM   2291  CB  ILE   241     -40.071  58.742   6.236  1.00  0.00
ATOM   2292  CG1 ILE   241     -41.528  59.159   6.484  1.00  0.00
ATOM   2293  CG2 ILE   241     -39.581  59.292   4.894  1.00  0.00
ATOM   2294  CD  ILE   241     -42.067  58.883   7.890  1.00  0.00
ATOM   2295  C   ILE   241     -39.510  56.787   7.772  1.00  0.00
ATOM   2296  O   ILE   241     -40.303  56.065   8.372  1.00  0.00
ATOM   2297  N   THR   242     -38.415  57.297   8.334  1.00  0.00
ATOM   2298  H   THR   242     -37.872  57.990   7.865  1.00  0.00
ATOM   2299  CA  THR   242     -37.967  56.969   9.710  1.00  0.00
ATOM   2300  CB  THR   242     -36.622  57.625  10.073  1.00  0.00
ATOM   2301  OG1 THR   242     -36.725  59.054  10.052  1.00  0.00
ATOM   2302  HG1 THR   242     -35.824  59.440   9.827  1.00  0.00
ATOM   2303  CG2 THR   242     -35.477  57.127   9.186  1.00  0.00
ATOM   2304  C   THR   242     -38.989  57.359  10.789  1.00  0.00
ATOM   2305  O   THR   242     -39.776  58.293  10.624  1.00  0.00
ATOM   2306  N   LYS   243     -38.878  56.678  11.929  1.00  0.00
ATOM   2307  H   LYS   243     -38.388  55.809  11.963  1.00  0.00
ATOM   2308  CA  LYS   243     -39.671  56.983  13.141  1.00  0.00
ATOM   2309  CB  LYS   243     -39.250  56.075  14.304  1.00  0.00
ATOM   2310  CG  LYS   243     -39.477  54.569  14.083  1.00  0.00
ATOM   2311  CD  LYS   243     -40.948  54.136  14.002  1.00  0.00
ATOM   2312  CE  LYS   243     -41.522  54.189  12.582  1.00  0.00
ATOM   2313  NZ  LYS   243     -42.958  53.877  12.578  1.00  0.00
ATOM   2314  HZ1 LYS   243     -43.316  53.973  11.650  1.00  0.00
ATOM   2315  HZ2 LYS   243     -43.099  52.940  12.895  1.00  0.00
ATOM   2316  HZ3 LYS   243     -43.443  54.511  13.188  1.00  0.00
ATOM   2317  C   LYS   243     -39.599  58.463  13.562  1.00  0.00
ATOM   2318  O   LYS   243     -40.627  59.129  13.647  1.00  0.00
ATOM   2319  N   ASP   244     -38.388  59.020  13.516  1.00  0.00
ATOM   2320  H   ASP   244     -37.571  58.451  13.425  1.00  0.00
ATOM   2321  CA  ASP   244     -38.153  60.464  13.747  1.00  0.00
ATOM   2322  CB  ASP   244     -36.659  60.795  13.647  1.00  0.00
ATOM   2323  CG  ASP   244     -35.844  60.062  14.717  1.00  0.00
ATOM   2324  OD1 ASP   244     -35.633  60.664  15.790  1.00  0.00
ATOM   2325  OD2 ASP   244     -35.510  58.888  14.442  1.00  0.00
ATOM   2326  C   ASP   244     -38.960  61.357  12.784  1.00  0.00
ATOM   2327  O   ASP   244     -39.714  62.216  13.237  1.00  0.00
ATOM   2328  N   LYS   245     -38.958  61.001  11.498  1.00  0.00
ATOM   2329  H   LYS   245     -38.458  60.201  11.161  1.00  0.00
ATOM   2330  CA  LYS   245     -39.753  61.708  10.473  1.00  0.00
ATOM   2331  CB  LYS   245     -39.371  61.244   9.063  1.00  0.00
ATOM   2332  CG  LYS   245     -38.024  61.807   8.600  1.00  0.00
ATOM   2333  CD  LYS   245     -38.100  63.314   8.329  1.00  0.00
ATOM   2334  CE  LYS   245     -36.742  63.906   7.942  1.00  0.00
ATOM   2335  NZ  LYS   245     -35.803  63.931   9.075  1.00  0.00
ATOM   2336  HZ1 LYS   245     -34.935  64.327   8.775  1.00  0.00
ATOM   2337  HZ2 LYS   245     -36.185  64.493   9.808  1.00  0.00
ATOM   2338  HZ3 LYS   245     -35.650  63.002   9.407  1.00  0.00
ATOM   2339  C   LYS   245     -41.272  61.616  10.693  1.00  0.00
ATOM   2340  O   LYS   245     -41.926  62.656  10.743  1.00  0.00
ATOM   2341  N   ARG   246     -41.793  60.420  10.984  1.00  0.00
ATOM   2342  H   ARG   246     -41.250  59.576  10.940  1.00  0.00
ATOM   2343  CA  ARG   246     -43.226  60.259  11.331  1.00  0.00
ATOM   2344  CB  ARG   246     -43.734  58.806  11.258  1.00  0.00
ATOM   2345  CG  ARG   246     -43.027  57.766  12.136  1.00  0.00
ATOM   2346  CD  ARG   246     -43.542  57.690  13.578  1.00  0.00
ATOM   2347  NE  ARG   246     -44.820  56.956  13.667  1.00  0.00
ATOM   2348  HE  ARG   246     -45.591  57.371  13.184  1.00  0.00
ATOM   2349  CZ  ARG   246     -45.034  55.828  14.353  1.00  0.00
ATOM   2350  NH1 ARG   246     -44.071  55.211  15.021  1.00  0.00
ATOM   2351 HH11 ARG   246     -43.153  55.607  15.023  1.00  0.00
ATOM   2352 HH12 ARG   246     -44.264  54.384  15.545  1.00  0.00
ATOM   2353  NH2 ARG   246     -46.269  55.395  14.551  1.00  0.00
ATOM   2354 HH21 ARG   246     -47.045  55.916  14.189  1.00  0.00
ATOM   2355 HH22 ARG   246     -46.424  54.593  15.126  1.00  0.00
ATOM   2356  C   ARG   246     -43.643  60.979  12.625  1.00  0.00
ATOM   2357  O   ARG   246     -44.757  61.488  12.705  1.00  0.00
ATOM   2358  N   ARG   247     -42.715  61.096  13.575  1.00  0.00
ATOM   2359  H   ARG   247     -41.909  60.494  13.586  1.00  0.00
ATOM   2360  CA  ARG   247     -42.870  61.946  14.778  1.00  0.00
ATOM   2361  CB  ARG   247     -41.736  61.673  15.771  1.00  0.00
ATOM   2362  CG  ARG   247     -41.854  60.259  16.340  1.00  0.00
ATOM   2363  CD  ARG   247     -40.550  59.804  16.991  1.00  0.00
ATOM   2364  NE  ARG   247     -40.662  58.363  17.273  1.00  0.00
ATOM   2365  HE  ARG   247     -41.587  57.990  17.213  1.00  0.00
ATOM   2366  CZ  ARG   247     -39.672  57.538  17.618  1.00  0.00
ATOM   2367  NH1 ARG   247     -38.416  57.943  17.755  1.00  0.00
ATOM   2368 HH11 ARG   247     -38.197  58.905  17.605  1.00  0.00
ATOM   2369 HH12 ARG   247     -37.709  57.298  18.033  1.00  0.00
ATOM   2370  NH2 ARG   247     -39.940  56.262  17.847  1.00  0.00
ATOM   2371 HH21 ARG   247     -40.875  55.925  17.763  1.00  0.00
ATOM   2372 HH22 ARG   247     -39.205  55.646  18.122  1.00  0.00
ATOM   2373  C   ARG   247     -42.953  63.448  14.445  1.00  0.00
ATOM   2374  O   ARG   247     -43.916  64.105  14.840  1.00  0.00
ATOM   2375  N   LYS   248     -42.053  63.932  13.589  1.00  0.00
ATOM   2376  H   LYS   248     -41.234  63.406  13.338  1.00  0.00
ATOM   2377  CA  LYS   248     -42.112  65.313  13.051  1.00  0.00
ATOM   2378  CB  LYS   248     -40.893  65.606  12.166  1.00  0.00
ATOM   2379  CG  LYS   248     -39.687  66.172  12.930  1.00  0.00
ATOM   2380  CD  LYS   248     -39.058  65.194  13.927  1.00  0.00
ATOM   2381  CE  LYS   248     -37.858  65.818  14.641  1.00  0.00
ATOM   2382  NZ  LYS   248     -37.293  64.883  15.624  1.00  0.00
ATOM   2383  HZ1 LYS   248     -36.511  65.311  16.079  1.00  0.00
ATOM   2384  HZ2 LYS   248     -37.988  64.656  16.306  1.00  0.00
ATOM   2385  HZ3 LYS   248     -36.994  64.049  15.163  1.00  0.00
ATOM   2386  C   LYS   248     -43.418  65.597  12.282  1.00  0.00
ATOM   2387  O   LYS   248     -44.155  66.525  12.619  1.00  0.00
ATOM   2388  N   ILE   249     -43.784  64.655  11.412  1.00  0.00
ATOM   2389  H   ILE   249     -43.139  63.932  11.136  1.00  0.00
ATOM   2390  CA  ILE   249     -45.073  64.655  10.683  1.00  0.00
ATOM   2391  CB  ILE   249     -45.091  63.504   9.650  1.00  0.00
ATOM   2392  CG1 ILE   249     -44.025  63.771   8.573  1.00  0.00
ATOM   2393  CG2 ILE   249     -46.468  63.319   8.990  1.00  0.00
ATOM   2394  CD  ILE   249     -43.629  62.536   7.755  1.00  0.00
ATOM   2395  C   ILE   249     -46.265  64.630  11.665  1.00  0.00
ATOM   2396  O   ILE   249     -47.209  65.400  11.502  1.00  0.00
ATOM   2397  N   SER   250     -46.184  63.810  12.714  1.00  0.00
ATOM   2398  H   SER   250     -45.503  63.069  12.740  1.00  0.00
ATOM   2399  CA  SER   250     -47.228  63.721  13.760  1.00  0.00
ATOM   2400  CB  SER   250     -46.957  62.610  14.780  1.00  0.00
ATOM   2401  OG  SER   250     -46.032  62.950  15.816  1.00  0.00
ATOM   2402  HG  SER   250     -45.173  63.329  15.431  1.00  0.00
ATOM   2403  C   SER   250     -47.521  65.036  14.495  1.00  0.00
ATOM   2404  O   SER   250     -48.683  65.328  14.760  1.00  0.00
ATOM   2405  N   ALA   251     -46.490  65.856  14.699  1.00  0.00
ATOM   2406  H   ALA   251     -45.544  65.554  14.564  1.00  0.00
ATOM   2407  CA  ALA   251     -46.642  67.212  15.265  1.00  0.00
ATOM   2408  CB  ALA   251     -45.259  67.803  15.563  1.00  0.00
ATOM   2409  C   ALA   251     -47.465  68.133  14.342  1.00  0.00
ATOM   2410  O   ALA   251     -48.589  68.504  14.685  1.00  0.00
ATOM   2411  N   ALA   252     -47.001  68.279  13.099  1.00  0.00
ATOM   2412  H   ALA   252     -46.139  67.855  12.813  1.00  0.00
ATOM   2413  CA  ALA   252     -47.663  69.120  12.076  1.00  0.00
ATOM   2414  CB  ALA   252     -46.735  69.274  10.869  1.00  0.00
ATOM   2415  C   ALA   252     -49.062  68.628  11.650  1.00  0.00
ATOM   2416  O   ALA   252     -49.968  69.431  11.438  1.00  0.00
ATOM   2417  N   THR   253     -49.219  67.310  11.526  1.00  0.00
ATOM   2418  H   THR   253     -48.421  66.706  11.448  1.00  0.00
ATOM   2419  CA  THR   253     -50.534  66.648  11.332  1.00  0.00
ATOM   2420  CB  THR   253     -50.441  65.180  10.883  1.00  0.00
ATOM   2421  OG1 THR   253     -49.652  64.412  11.796  1.00  0.00
ATOM   2422  HG1 THR   253     -48.678  64.654  11.666  1.00  0.00
ATOM   2423  CG2 THR   253     -49.941  65.041   9.445  1.00  0.00
ATOM   2424  C   THR   253     -51.464  66.692  12.557  1.00  0.00
ATOM   2425  O   THR   253     -52.677  66.551  12.417  1.00  0.00
ATOM   2426  N   SER   254     -50.856  66.825  13.737  1.00  0.00
ATOM   2427  H   SER   254     -49.862  66.929  13.780  1.00  0.00
ATOM   2428  CA  SER   254     -51.492  66.772  15.076  1.00  0.00
ATOM   2429  CB  SER   254     -52.391  67.990  15.326  1.00  0.00
ATOM   2430  OG  SER   254     -51.565  69.156  15.433  1.00  0.00
ATOM   2431  HG  SER   254     -50.636  68.943  15.109  1.00  0.00
ATOM   2432  C   SER   254     -52.177  65.424  15.368  1.00  0.00
ATOM   2433  O   SER   254     -53.270  65.328  15.925  1.00  0.00
ATOM   2434  N   LEU   255     -51.399  64.378  15.094  1.00  0.00
ATOM   2435  H   LEU   255     -50.432  64.523  14.866  1.00  0.00
ATOM   2436  CA  LEU   255     -51.816  62.964  15.183  1.00  0.00
ATOM   2437  CB  LEU   255     -51.876  62.353  13.775  1.00  0.00
ATOM   2438  CG  LEU   255     -52.907  63.006  12.840  1.00  0.00
ATOM   2439  CD1 LEU   255     -52.786  62.403  11.440  1.00  0.00
ATOM   2440  CD2 LEU   255     -54.343  62.834  13.348  1.00  0.00
ATOM   2441  C   LEU   255     -50.897  62.130  16.094  1.00  0.00
ATOM   2442  O   LEU   255     -49.729  62.458  16.285  1.00  0.00
ATOM   2443  N   SER   256     -51.415  60.971  16.503  1.00  0.00
ATOM   2444  H   SER   256     -52.320  60.698  16.180  1.00  0.00
ATOM   2445  CA  SER   256     -50.810  59.994  17.448  1.00  0.00
ATOM   2446  CB  SER   256     -51.852  58.889  17.680  1.00  0.00
ATOM   2447  OG  SER   256     -52.055  58.171  16.453  1.00  0.00
ATOM   2448  HG  SER   256     -52.859  57.554  16.538  1.00  0.00
ATOM   2449  C   SER   256     -49.493  59.297  17.032  1.00  0.00
ATOM   2450  O   SER   256     -49.100  58.302  17.643  1.00  0.00
ATOM   2451  N   GLU   257     -48.776  59.870  16.065  1.00  0.00
ATOM   2452  H   GLU   257     -48.831  60.870  15.970  1.00  0.00
ATOM   2453  CA  GLU   257     -47.733  59.236  15.217  1.00  0.00
ATOM   2454  CB  GLU   257     -46.334  59.150  15.861  1.00  0.00
ATOM   2455  CG  GLU   257     -46.124  58.159  17.011  1.00  0.00
ATOM   2456  CD  GLU   257     -44.723  58.310  17.611  1.00  0.00
ATOM   2457  OE1 GLU   257     -44.593  59.130  18.546  1.00  0.00
ATOM   2458  OE2 GLU   257     -43.801  57.607  17.138  1.00  0.00
ATOM   2459  C   GLU   257     -48.149  57.946  14.478  1.00  0.00
ATOM   2460  O   GLU   257     -47.824  57.760  13.305  1.00  0.00
ATOM   2461  N   ARG   258     -48.968  57.135  15.141  1.00  0.00
ATOM   2462  H   ARG   258     -49.139  57.288  16.120  1.00  0.00
ATOM   2463  CA  ARG   258     -49.588  55.913  14.589  1.00  0.00
ATOM   2464  CB  ARG   258     -50.286  55.121  15.698  1.00  0.00
ATOM   2465  CG  ARG   258     -49.289  54.556  16.715  1.00  0.00
ATOM   2466  CD  ARG   258     -49.975  53.680  17.769  1.00  0.00
ATOM   2467  NE  ARG   258     -50.518  52.456  17.149  1.00  0.00
ATOM   2468  HE  ARG   258     -51.234  52.602  16.471  1.00  0.00
ATOM   2469  CZ  ARG   258     -50.164  51.198  17.420  1.00  0.00
ATOM   2470  NH1 ARG   258     -49.249  50.893  18.331  1.00  0.00
ATOM   2471 HH11 ARG   258     -48.806  51.628  18.839  1.00  0.00
ATOM   2472 HH12 ARG   258     -49.016  49.939  18.507  1.00  0.00
ATOM   2473  NH2 ARG   258     -50.722  50.202  16.749  1.00  0.00
ATOM   2474 HH21 ARG   258     -51.402  50.386  16.043  1.00  0.00
ATOM   2475 HH22 ARG   258     -50.458  49.263  16.960  1.00  0.00
ATOM   2476  C   ARG   258     -50.577  56.165  13.439  1.00  0.00
ATOM   2477  O   ARG   258     -50.507  55.476  12.423  1.00  0.00
ATOM   2478  N   GLN   259     -51.405  57.210  13.548  1.00  0.00
ATOM   2479  H   GLN   259     -51.529  57.683  14.423  1.00  0.00
ATOM   2480  CA  GLN   259     -52.408  57.520  12.498  1.00  0.00
ATOM   2481  CB  GLN   259     -53.222  58.796  12.761  1.00  0.00
ATOM   2482  CG  GLN   259     -53.974  58.882  14.096  1.00  0.00
ATOM   2483  CD  GLN   259     -54.683  57.593  14.527  1.00  0.00
ATOM   2484  OE1 GLN   259     -54.202  56.854  15.375  1.00  0.00
ATOM   2485  NE2 GLN   259     -55.873  57.357  14.024  1.00  0.00
ATOM   2486 HE21 GLN   259     -56.303  57.987  13.383  1.00  0.00
ATOM   2487 HE22 GLN   259     -56.325  56.518  14.317  1.00  0.00
ATOM   2488  C   GLN   259     -51.802  57.614  11.086  1.00  0.00
ATOM   2489  O   GLN   259     -52.167  56.824  10.218  1.00  0.00
ATOM   2490  N   ILE   260     -50.755  58.429  10.940  1.00  0.00
ATOM   2491  H   ILE   260     -50.431  59.010  11.684  1.00  0.00
ATOM   2492  CA  ILE   260     -50.025  58.573   9.661  1.00  0.00
ATOM   2493  CB  ILE   260     -49.069  59.782   9.561  1.00  0.00
ATOM   2494  CG1 ILE   260     -48.121  60.015  10.756  1.00  0.00
ATOM   2495  CG2 ILE   260     -49.835  61.022   9.085  1.00  0.00
ATOM   2496  CD  ILE   260     -48.738  60.626  12.023  1.00  0.00
ATOM   2497  C   ILE   260     -49.325  57.296   9.165  1.00  0.00
ATOM   2498  O   ILE   260     -49.464  56.962   7.990  1.00  0.00
ATOM   2499  N   THR   261     -48.708  56.528  10.065  1.00  0.00
ATOM   2500  H   THR   261     -48.682  56.740  11.044  1.00  0.00
ATOM   2501  CA  THR   261     -48.061  55.244   9.699  1.00  0.00
ATOM   2502  CB  THR   261     -47.068  54.728  10.744  1.00  0.00
ATOM   2503  OG1 THR   261     -47.639  54.782  12.051  1.00  0.00
ATOM   2504  HG1 THR   261     -46.903  54.663  12.731  1.00  0.00
ATOM   2505  CG2 THR   261     -45.754  55.503  10.663  1.00  0.00
ATOM   2506  C   THR   261     -49.029  54.130   9.280  1.00  0.00
ATOM   2507  O   THR   261     -48.741  53.390   8.343  1.00  0.00
ATOM   2508  N   ILE   262     -50.192  54.077   9.927  1.00  0.00
ATOM   2509  H   ILE   262     -50.306  54.519  10.823  1.00  0.00
ATOM   2510  CA  ILE   262     -51.330  53.246   9.473  1.00  0.00
ATOM   2511  CB  ILE   262     -52.374  53.150  10.616  1.00  0.00
ATOM   2512  CG1 ILE   262     -52.015  52.035  11.612  1.00  0.00
ATOM   2513  CG2 ILE   262     -53.825  52.933  10.161  1.00  0.00
ATOM   2514  CD  ILE   262     -50.835  52.321  12.548  1.00  0.00
ATOM   2515  C   ILE   262     -51.859  53.743   8.106  1.00  0.00
ATOM   2516  O   ILE   262     -51.924  52.978   7.141  1.00  0.00
ATOM   2517  N   TRP   263     -52.062  55.058   8.006  1.00  0.00
ATOM   2518  H   TRP   263     -52.022  55.654   8.815  1.00  0.00
ATOM   2519  CA  TRP   263     -52.492  55.740   6.767  1.00  0.00
ATOM   2520  CB  TRP   263     -52.719  57.232   7.052  1.00  0.00
ATOM   2521  CG  TRP   263     -53.266  58.024   5.857  1.00  0.00
ATOM   2522  CD1 TRP   263     -54.099  57.581   4.914  1.00  0.00
ATOM   2523  HD1 TRP   263     -54.691  56.669   4.975  1.00  0.00
ATOM   2524  CD2 TRP   263     -52.816  59.270   5.446  1.00  0.00
ATOM   2525  NE1 TRP   263     -54.158  58.455   3.910  1.00  0.00
ATOM   2526  HE1 TRP   263     -54.713  58.337   3.086  1.00  0.00
ATOM   2527  CE2 TRP   263     -53.385  59.500   4.191  1.00  0.00
ATOM   2528  CE3 TRP   263     -52.004  60.243   6.044  1.00  0.00
ATOM   2529  HE3 TRP   263     -51.550  60.048   7.013  1.00  0.00
ATOM   2530  CZ2 TRP   263     -53.111  60.694   3.510  1.00  0.00
ATOM   2531  HZ2 TRP   263     -53.519  60.858   2.514  1.00  0.00
ATOM   2532  CZ3 TRP   263     -51.747  61.446   5.374  1.00  0.00
ATOM   2533  HZ3 TRP   263     -51.142  62.218   5.849  1.00  0.00
ATOM   2534  CH2 TRP   263     -52.284  61.661   4.099  1.00  0.00
ATOM   2535  HH2 TRP   263     -51.985  62.540   3.531  1.00  0.00
ATOM   2536  C   TRP   263     -51.543  55.529   5.569  1.00  0.00
ATOM   2537  O   TRP   263     -52.012  55.463   4.433  1.00  0.00
ATOM   2538  N   PHE   264     -50.249  55.328   5.830  1.00  0.00
ATOM   2539  H   PHE   264     -49.855  55.644   6.698  1.00  0.00
ATOM   2540  CA  PHE   264     -49.255  54.914   4.811  1.00  0.00
ATOM   2541  CB  PHE   264     -47.961  54.417   5.461  1.00  0.00
ATOM   2542  CG  PHE   264     -46.836  55.454   5.459  1.00  0.00
ATOM   2543  CD1 PHE   264     -46.567  56.204   6.612  1.00  0.00
ATOM   2544  HD1 PHE   264     -47.291  56.243   7.416  1.00  0.00
ATOM   2545  CD2 PHE   264     -45.955  55.517   4.371  1.00  0.00
ATOM   2546  HD2 PHE   264     -46.101  54.880   3.498  1.00  0.00
ATOM   2547  CE1 PHE   264     -45.404  56.976   6.700  1.00  0.00
ATOM   2548  HE1 PHE   264     -45.178  57.524   7.614  1.00  0.00
ATOM   2549  CE2 PHE   264     -44.811  56.318   4.442  1.00  0.00
ATOM   2550  HE2 PHE   264     -44.201  56.472   3.553  1.00  0.00
ATOM   2551  CZ  PHE   264     -44.525  57.026   5.613  1.00  0.00
ATOM   2552  HZ  PHE   264     -43.598  57.581   5.686  1.00  0.00
ATOM   2553  C   PHE   264     -49.744  53.809   3.862  1.00  0.00
ATOM   2554  O   PHE   264     -49.647  53.973   2.647  1.00  0.00
ATOM   2555  N   GLN   265     -50.369  52.768   4.417  1.00  0.00
ATOM   2556  H   GLN   265     -50.480  52.687   5.411  1.00  0.00
ATOM   2557  CA  GLN   265     -50.919  51.655   3.613  1.00  0.00
ATOM   2558  CB  GLN   265     -51.283  50.461   4.499  1.00  0.00
ATOM   2559  CG  GLN   265     -50.623  49.172   3.992  1.00  0.00
ATOM   2560  CD  GLN   265     -51.057  48.789   2.572  1.00  0.00
ATOM   2561  OE1 GLN   265     -50.386  49.033   1.583  1.00  0.00
ATOM   2562  NE2 GLN   265     -52.089  47.987   2.473  1.00  0.00
ATOM   2563 HE21 GLN   265     -52.496  47.589   3.305  1.00  0.00
ATOM   2564 HE22 GLN   265     -52.595  47.941   1.609  1.00  0.00
ATOM   2565  C   GLN   265     -52.118  52.068   2.741  1.00  0.00
ATOM   2566  O   GLN   265     -52.144  51.779   1.547  1.00  0.00
ATOM   2567  N   ASN   266     -53.021  52.868   3.310  1.00  0.00
ATOM   2568  H   ASN   266     -52.978  53.102   4.281  1.00  0.00
ATOM   2569  CA  ASN   266     -54.132  53.489   2.556  1.00  0.00
ATOM   2570  CB  ASN   266     -55.083  54.195   3.531  1.00  0.00
ATOM   2571  CG  ASN   266     -56.140  55.060   2.834  1.00  0.00
ATOM   2572  OD1 ASN   266     -55.972  56.258   2.658  1.00  0.00
ATOM   2573  ND2 ASN   266     -57.197  54.453   2.342  1.00  0.00
ATOM   2574 HD21 ASN   266     -57.309  53.461   2.381  1.00  0.00
ATOM   2575 HD22 ASN   266     -57.872  55.037   1.899  1.00  0.00
ATOM   2576  C   ASN   266     -53.626  54.425   1.439  1.00  0.00
ATOM   2577  O   ASN   266     -54.137  54.372   0.321  1.00  0.00
ATOM   2578  N   ARG   267     -52.579  55.198   1.731  1.00  0.00
ATOM   2579  H   ARG   267     -52.299  55.369   2.682  1.00  0.00
ATOM   2580  CA  ARG   267     -51.872  55.990   0.706  1.00  0.00
ATOM   2581  CB  ARG   267     -50.817  56.928   1.293  1.00  0.00
ATOM   2582  CG  ARG   267     -51.332  58.367   1.222  1.00  0.00
ATOM   2583  CD  ARG   267     -50.211  59.406   1.329  1.00  0.00
ATOM   2584  NE  ARG   267     -49.316  59.389   0.154  1.00  0.00
ATOM   2585  HE  ARG   267     -48.491  58.834   0.259  1.00  0.00
ATOM   2586  CZ  ARG   267     -49.527  59.963  -1.035  1.00  0.00
ATOM   2587  NH1 ARG   267     -50.663  60.572  -1.346  1.00  0.00
ATOM   2588 HH11 ARG   267     -51.410  60.568  -0.683  1.00  0.00
ATOM   2589 HH12 ARG   267     -50.736  61.089  -2.196  1.00  0.00
ATOM   2590  NH2 ARG   267     -48.526  60.068  -1.895  1.00  0.00
ATOM   2591 HH21 ARG   267     -47.620  59.723  -1.651  1.00  0.00
ATOM   2592 HH22 ARG   267     -48.667  60.517  -2.774  1.00  0.00
ATOM   2593  C   ARG   267     -51.267  55.136  -0.416  1.00  0.00
ATOM   2594  O   ARG   267     -51.581  55.379  -1.576  1.00  0.00
ATOM   2595  N   ARG   268     -50.626  54.023  -0.059  1.00  0.00
ATOM   2596  H   ARG   268     -50.351  53.864   0.892  1.00  0.00
ATOM   2597  CA  ARG   268     -50.133  53.012  -1.022  1.00  0.00
ATOM   2598  CB  ARG   268     -49.502  51.873  -0.206  1.00  0.00
ATOM   2599  CG  ARG   268     -48.718  50.821  -0.998  1.00  0.00
ATOM   2600  CD  ARG   268     -49.618  49.733  -1.593  1.00  0.00
ATOM   2601  NE  ARG   268     -48.817  48.725  -2.312  1.00  0.00
ATOM   2602  HE  ARG   268     -48.814  47.816  -1.893  1.00  0.00
ATOM   2603  CZ  ARG   268     -48.203  48.864  -3.490  1.00  0.00
ATOM   2604  NH1 ARG   268     -48.346  49.942  -4.250  1.00  0.00
ATOM   2605 HH11 ARG   268     -48.938  50.680  -3.930  1.00  0.00
ATOM   2606 HH12 ARG   268     -47.879  50.006  -5.128  1.00  0.00
ATOM   2607  NH2 ARG   268     -47.258  48.000  -3.822  1.00  0.00
ATOM   2608 HH21 ARG   268     -47.020  47.263  -3.193  1.00  0.00
ATOM   2609 HH22 ARG   268     -46.779  48.103  -4.691  1.00  0.00
ATOM   2610  C   ARG   268     -51.274  52.528  -1.943  1.00  0.00
ATOM   2611  O   ARG   268     -51.177  52.658  -3.165  1.00  0.00
ATOM   2612  N   VAL   269     -52.413  52.219  -1.318  1.00  0.00
ATOM   2613  H   VAL   269     -52.423  52.101  -0.320  1.00  0.00
ATOM   2614  CA  VAL   269     -53.678  51.858  -1.997  1.00  0.00
ATOM   2615  CB  VAL   269     -54.768  51.469  -0.971  1.00  0.00
ATOM   2616  CG1 VAL   269     -56.115  51.152  -1.632  1.00  0.00
ATOM   2617  CG2 VAL   269     -54.350  50.237  -0.160  1.00  0.00
ATOM   2618  C   VAL   269     -54.136  52.956  -2.981  1.00  0.00
ATOM   2619  O   VAL   269     -54.198  52.704  -4.184  1.00  0.00
ATOM   2620  N   LYS   270     -54.391  54.170  -2.492  1.00  0.00
ATOM   2621  H   LYS   270     -54.334  54.370  -1.507  1.00  0.00
ATOM   2622  CA  LYS   270     -54.819  55.284  -3.369  1.00  0.00
ATOM   2623  CB  LYS   270     -55.423  56.475  -2.601  1.00  0.00
ATOM   2624  CG  LYS   270     -54.570  57.160  -1.521  1.00  0.00
ATOM   2625  CD  LYS   270     -53.384  57.976  -2.049  1.00  0.00
ATOM   2626  CE  LYS   270     -53.779  59.215  -2.855  1.00  0.00
ATOM   2627  NZ  LYS   270     -52.580  59.800  -3.469  1.00  0.00
ATOM   2628  HZ1 LYS   270     -52.807  60.689  -3.866  1.00  0.00
ATOM   2629  HZ2 LYS   270     -51.867  59.892  -2.771  1.00  0.00
ATOM   2630  HZ3 LYS   270     -52.256  59.192  -4.194  1.00  0.00
ATOM   2631  C   LYS   270     -53.798  55.697  -4.448  1.00  0.00
ATOM   2632  O   LYS   270     -54.179  55.959  -5.586  1.00  0.00
ATOM   2633  N   GLU   271     -52.509  55.577  -4.130  1.00  0.00
ATOM   2634  H   GLU   271     -52.225  55.405  -3.179  1.00  0.00
ATOM   2635  CA  GLU   271     -51.397  55.803  -5.079  1.00  0.00
ATOM   2636  CB  GLU   271     -50.046  55.776  -4.353  1.00  0.00
ATOM   2637  CG  GLU   271     -49.825  57.051  -3.531  1.00  0.00
ATOM   2638  CD  GLU   271     -48.613  56.932  -2.603  1.00  0.00
ATOM   2639  OE1 GLU   271     -48.826  56.556  -1.431  1.00  0.00
ATOM   2640  OE2 GLU   271     -47.500  57.242  -3.083  1.00  0.00
ATOM   2641  C   GLU   271     -51.407  54.811  -6.254  1.00  0.00
ATOM   2642  O   GLU   271     -51.362  55.239  -7.405  1.00  0.00
ATOM   2643  N   LYS   272     -51.568  53.517  -5.966  1.00  0.00
ATOM   2644  H   LYS   272     -51.512  53.166  -5.025  1.00  0.00
ATOM   2645  CA  LYS   272     -51.749  52.502  -7.028  1.00  0.00
ATOM   2646  CB  LYS   272     -51.429  51.079  -6.543  1.00  0.00
ATOM   2647  CG  LYS   272     -52.363  50.565  -5.448  1.00  0.00
ATOM   2648  CD  LYS   272     -51.852  49.258  -4.852  1.00  0.00
ATOM   2649  CE  LYS   272     -52.728  48.872  -3.665  1.00  0.00
ATOM   2650  NZ  LYS   272     -52.134  47.753  -2.928  1.00  0.00
ATOM   2651  HZ1 LYS   272     -52.674  47.561  -2.111  1.00  0.00
ATOM   2652  HZ2 LYS   272     -52.117  46.948  -3.527  1.00  0.00
ATOM   2653  HZ3 LYS   272     -51.195  47.991  -2.668  1.00  0.00
ATOM   2654  C   LYS   272     -53.108  52.598  -7.751  1.00  0.00
ATOM   2655  O   LYS   272     -53.180  52.388  -8.961  1.00  0.00
ATOM   2656  N   LYS   273     -54.152  52.977  -7.013  1.00  0.00
ATOM   2657  H   LYS   273     -54.114  52.946  -6.008  1.00  0.00
ATOM   2658  CA  LYS   273     -55.482  53.322  -7.564  1.00  0.00
ATOM   2659  CB  LYS   273     -56.369  53.739  -6.384  1.00  0.00
ATOM   2660  CG  LYS   273     -57.822  54.079  -6.726  1.00  0.00
ATOM   2661  CD  LYS   273     -58.542  54.517  -5.450  1.00  0.00
ATOM   2662  CE  LYS   273     -59.987  54.942  -5.715  1.00  0.00
ATOM   2663  NZ  LYS   273     -60.629  55.355  -4.459  1.00  0.00
ATOM   2664  HZ1 LYS   273     -61.558  55.690  -4.631  1.00  0.00
ATOM   2665  HZ2 LYS   273     -60.667  54.583  -3.827  1.00  0.00
ATOM   2666  HZ3 LYS   273     -60.103  56.097  -4.041  1.00  0.00
ATOM   2667  C   LYS   273     -55.379  54.433  -8.632  1.00  0.00
ATOM   2668  O   LYS   273     -56.007  54.343  -9.687  1.00  0.00
ATOM   2669  N   VAL   274     -54.528  55.427  -8.371  1.00  0.00
ATOM   2670  H   VAL   274     -54.188  55.588  -7.439  1.00  0.00
ATOM   2671  CA  VAL   274     -54.126  56.449  -9.363  1.00  0.00
ATOM   2672  CB  VAL   274     -53.503  57.684  -8.672  1.00  0.00
ATOM   2673  CG1 VAL   274     -53.073  58.760  -9.677  1.00  0.00
ATOM   2674  CG2 VAL   274     -54.485  58.335  -7.692  1.00  0.00
ATOM   2675  C   VAL   274     -53.189  55.810 -10.411  1.00  0.00
ATOM   2676  O   VAL   274     -51.974  55.722 -10.243  1.00  0.00
ATOM   2677  N   LEU   275     -53.843  55.209 -11.403  1.00  0.00
ATOM   2678  H   LEU   275     -54.824  55.040 -11.289  1.00  0.00
ATOM   2679  CA  LEU   275     -53.261  54.622 -12.635  1.00  0.00
ATOM   2680  CB  LEU   275     -52.534  55.680 -13.481  1.00  0.00
ATOM   2681  CG  LEU   275     -53.469  56.754 -14.051  1.00  0.00
ATOM   2682  CD1 LEU   275     -52.637  57.898 -14.630  1.00  0.00
ATOM   2683  CD2 LEU   275     -54.382  56.181 -15.140  1.00  0.00
ATOM   2684  C   LEU   275     -52.375  53.370 -12.517  1.00  0.00
ATOM   2685  O   LEU   275     -52.585  52.428 -13.279  1.00  0.00
ATOM   2686  N   ALA   276     -51.525  53.292 -11.494  1.00  0.00
ATOM   2687  H   ALA   276     -51.476  54.036 -10.818  1.00  0.00
ATOM   2688  CA  ALA   276     -50.530  52.207 -11.329  1.00  0.00
ATOM   2689  CB  ALA   276     -49.728  52.420 -10.042  1.00  0.00
ATOM   2690  C   ALA   276     -51.103  50.778 -11.412  1.00  0.00
ATOM   2691  O   ALA   276     -50.768  50.041 -12.338  1.00  0.00
ATOM   2692  N   LYS   277     -52.068  50.461 -10.551  1.00  0.00
ATOM   2693  H   LYS   277     -52.365  51.109  -9.841  1.00  0.00
ATOM   2694  CA  LYS   277     -52.787  49.168 -10.566  1.00  0.00
ATOM   2695  CB  LYS   277     -53.547  48.990  -9.245  1.00  0.00
ATOM   2696  CG  LYS   277     -54.078  47.564  -9.068  1.00  0.00
ATOM   2697  CD  LYS   277     -54.389  47.263  -7.601  1.00  0.00
ATOM   2698  CE  LYS   277     -54.824  45.805  -7.433  1.00  0.00
ATOM   2699  NZ  LYS   277     -54.942  45.448  -6.013  1.00  0.00
ATOM   2700  HZ1 LYS   277     -55.304  44.518  -5.930  1.00  0.00
ATOM   2701  HZ2 LYS   277     -54.037  45.498  -5.582  1.00  0.00
ATOM   2702  HZ3 LYS   277     -55.559  46.088  -5.560  1.00  0.00
ATOM   2703  C   LYS   277     -53.716  49.031 -11.790  1.00  0.00
ATOM   2704  O   LYS   277     -53.755  47.978 -12.420  1.00  0.00
ATOM   2705  N   VAL   278     -54.286  50.160 -12.215  1.00  0.00
ATOM   2706  H   VAL   278     -54.111  51.021 -11.741  1.00  0.00
ATOM   2707  CA  VAL   278     -55.187  50.279 -13.389  1.00  0.00
ATOM   2708  CB  VAL   278     -55.712  51.730 -13.505  1.00  0.00
ATOM   2709  CG1 VAL   278     -56.688  51.919 -14.673  1.00  0.00
ATOM   2710  CG2 VAL   278     -56.412  52.189 -12.220  1.00  0.00
ATOM   2711  C   VAL   278     -54.492  49.817 -14.692  1.00  0.00
ATOM   2712  O   VAL   278     -55.099  49.127 -15.509  1.00  0.00
ATOM   2713  N   LYS   279     -53.215  50.174 -14.841  1.00  0.00
ATOM   2714  H   LYS   279     -52.813  50.888 -14.258  1.00  0.00
ATOM   2715  CA  LYS   279     -52.338  49.716 -15.945  1.00  0.00
ATOM   2716  CB  LYS   279     -50.969  50.392 -15.833  1.00  0.00
ATOM   2717  CG  LYS   279     -51.045  51.869 -16.237  1.00  0.00
ATOM   2718  CD  LYS   279     -49.705  52.602 -16.111  1.00  0.00
ATOM   2719  CE  LYS   279     -49.313  52.865 -14.655  1.00  0.00
ATOM   2720  NZ  LYS   279     -48.056  53.621 -14.572  1.00  0.00
ATOM   2721  HZ1 LYS   279     -47.821  53.770 -13.611  1.00  0.00
ATOM   2722  HZ2 LYS   279     -47.329  53.099 -15.017  1.00  0.00
ATOM   2723  HZ3 LYS   279     -48.165  54.502 -15.032  1.00  0.00
ATOM   2724  C   LYS   279     -52.186  48.185 -16.060  1.00  0.00
ATOM   2725  O   LYS   279     -51.812  47.671 -17.116  1.00  0.00
ATOM   2726  N   ASN   280     -52.396  47.500 -14.933  1.00  0.00
ATOM   2727  H   ASN   280     -52.564  47.990 -14.075  1.00  0.00
ATOM   2728  CA  ASN   280     -52.565  46.038 -14.790  1.00  0.00
ATOM   2729  CB  ASN   280     -53.998  45.679 -15.225  1.00  0.00
ATOM   2730  CG  ASN   280     -54.413  44.261 -14.824  1.00  0.00
ATOM   2731  OD1 ASN   280     -54.986  44.035 -13.769  1.00  0.00
ATOM   2732  ND2 ASN   280     -54.131  43.273 -15.650  1.00  0.00
ATOM   2733 HD21 ASN   280     -53.661  43.401 -16.525  1.00  0.00
ATOM   2734 HD22 ASN   280     -54.415  42.364 -15.355  1.00  0.00
ATOM   2735  C   ASN   280     -51.478  45.187 -15.478  1.00  0.00
ATOM   2736  O   ASN   280     -50.417  44.941 -14.912  1.00  0.00
ATOM   2737  N   SER   281     -51.726  44.860 -16.744  1.00  0.00
ATOM   2738  H   SER   281     -52.500  45.272 -17.223  1.00  0.00
ATOM   2739  CA  SER   281     -50.874  43.990 -17.580  1.00  0.00
ATOM   2740  CB  SER   281     -51.618  43.631 -18.870  1.00  0.00
ATOM   2741  OG  SER   281     -52.916  43.110 -18.552  1.00  0.00
ATOM   2742  HG  SER   281     -53.296  42.676 -19.375  1.00  0.00
ATOM   2743  C   SER   281     -49.519  44.627 -17.928  1.00  0.00
ATOM   2744  O   SER   281     -48.530  43.918 -18.103  1.00  0.00
ATOM   2745  N   ALA   282     -49.508  45.954 -18.069  1.00  0.00
ATOM   2746  H   ALA   282     -50.329  46.510 -17.912  1.00  0.00
ATOM   2747  CA  ALA   282     -48.282  46.728 -18.338  1.00  0.00
ATOM   2748  CB  ALA   282     -48.294  47.214 -19.794  1.00  0.00
ATOM   2749  C   ALA   282     -48.133  47.885 -17.335  1.00  0.00
ATOM   2750  O   ALA   282     -48.557  49.017 -17.567  1.00  0.00
ATOM   2751  N   THR   283     -47.631  47.522 -16.158  1.00  0.00
ATOM   2752  H   THR   283     -47.398  46.571 -15.955  1.00  0.00
ATOM   2753  CA  THR   283     -47.400  48.480 -15.055  1.00  0.00
ATOM   2754  CB  THR   283     -48.475  48.337 -13.959  1.00  0.00
ATOM   2755  OG1 THR   283     -48.308  49.392 -13.012  1.00  0.00
ATOM   2756  HG1 THR   283     -49.233  49.664 -12.688  1.00  0.00
ATOM   2757  CG2 THR   283     -48.499  46.978 -13.247  1.00  0.00
ATOM   2758  C   THR   283     -45.972  48.401 -14.478  1.00  0.00
ATOM   2759  O   THR   283     -45.429  47.299 -14.366  1.00  0.00
ATOM   2760  N   PRO   284     -45.333  49.547 -14.193  1.00  0.00
ATOM   2761  CA  PRO   284     -44.008  49.588 -13.541  1.00  0.00
ATOM   2762  CB  PRO   284     -43.535  51.036 -13.696  1.00  0.00
ATOM   2763  CG  PRO   284     -44.835  51.833 -13.789  1.00  0.00
ATOM   2764  CD  PRO   284     -45.762  50.906 -14.578  1.00  0.00
ATOM   2765  C   PRO   284     -44.033  49.137 -12.071  1.00  0.00
ATOM   2766  O1  PRO   284     -45.035  49.433 -11.384  1.00  0.00
ATOM   2767  O2  PRO   284     -43.004  48.570 -11.645  1.00  0.00
TER
ENDMDL
