# Supplementary material for: Computational Modeling of complete HOXB13 protein for predicting the functional effect of SNPs and the associated role in hereditary prostate cancer
Source: Sci Rep. 2017 Mar 8;7:43830. doi: 10.1038/srep43830 (PMC5363706; doi:10.1038/srep43830)
Supplement: Supplementary Dataset [file srep43830-s1.zip › SR Supplementary Data Files Complete/Energy minimised protein/Energy Minimised S122R.pdb]

TITLE     Protein
REMARK    THIS IS A SIMULATION BOX
CRYST1  164.847  162.861  135.714  90.00  90.00  90.00 P 1           1
MODEL        1
ATOM      1  N   MET     1     -59.458  21.358   2.548  1.00  0.00
ATOM      2  H1  MET     1     -60.460  21.431   2.526  1.00  0.00
ATOM      3  H2  MET     1     -59.133  21.569   3.469  1.00  0.00
ATOM      4  H3  MET     1     -59.071  22.014   1.899  1.00  0.00
ATOM      5  CA  MET     1     -59.048  19.989   2.159  1.00  0.00
ATOM      6  CB  MET     1     -59.907  19.483   0.989  1.00  0.00
ATOM      7  CG  MET     1     -59.764  20.301  -0.302  1.00  0.00
ATOM      8  SD  MET     1     -60.698  19.618  -1.720  1.00  0.00
ATOM      9  CE  MET     1     -59.708  18.192  -2.118  1.00  0.00
ATOM     10  C   MET     1     -57.546  19.796   1.849  1.00  0.00
ATOM     11  O   MET     1     -56.855  20.708   1.395  1.00  0.00
ATOM     12  N   GLU     2     -57.089  18.567   2.075  1.00  0.00
ATOM     13  H   GLU     2     -57.678  17.861   2.467  1.00  0.00
ATOM     14  CA  GLU     2     -55.707  18.146   1.777  1.00  0.00
ATOM     15  CB  GLU     2     -55.037  17.656   3.070  1.00  0.00
ATOM     16  CG  GLU     2     -53.502  17.598   3.001  1.00  0.00
ATOM     17  CD  GLU     2     -52.916  16.529   2.068  1.00  0.00
ATOM     18  OE1 GLU     2     -53.472  15.409   2.037  1.00  0.00
ATOM     19  OE2 GLU     2     -51.893  16.854   1.431  1.00  0.00
ATOM     20  C   GLU     2     -55.735  17.048   0.693  1.00  0.00
ATOM     21  O   GLU     2     -56.229  15.950   0.961  1.00  0.00
ATOM     22  N   PRO     3     -55.367  17.389  -0.551  1.00  0.00
ATOM     23  CA  PRO     3     -55.210  16.403  -1.641  1.00  0.00
ATOM     24  CB  PRO     3     -54.899  17.236  -2.887  1.00  0.00
ATOM     25  CG  PRO     3     -55.582  18.570  -2.593  1.00  0.00
ATOM     26  CD  PRO     3     -55.343  18.761  -1.095  1.00  0.00
ATOM     27  C   PRO     3     -54.070  15.421  -1.329  1.00  0.00
ATOM     28  O   PRO     3     -52.901  15.804  -1.311  1.00  0.00
ATOM     29  N   GLY     4     -54.473  14.252  -0.839  1.00  0.00
ATOM     30  H   GLY     4     -55.407  14.124  -0.508  1.00  0.00
ATOM     31  CA  GLY     4     -53.556  13.131  -0.544  1.00  0.00
ATOM     32  C   GLY     4     -53.858  11.895  -1.402  1.00  0.00
ATOM     33  O   GLY     4     -55.013  11.572  -1.681  1.00  0.00
ATOM     34  N   ASN     5     -52.785  11.242  -1.839  1.00  0.00
ATOM     35  H   ASN     5     -51.859  11.535  -1.599  1.00  0.00
ATOM     36  CA  ASN     5     -52.860  10.018  -2.663  1.00  0.00
ATOM     37  CB  ASN     5     -52.338  10.283  -4.084  1.00  0.00
ATOM     38  CG  ASN     5     -53.086  11.350  -4.900  1.00  0.00
ATOM     39  OD1 ASN     5     -52.564  11.899  -5.858  1.00  0.00
ATOM     40  ND2 ASN     5     -54.311  11.685  -4.556  1.00  0.00
ATOM     41 HD21 ASN     5     -54.753  11.309  -3.740  1.00  0.00
ATOM     42 HD22 ASN     5     -54.766  12.348  -5.143  1.00  0.00
ATOM     43  C   ASN     5     -52.064   8.862  -2.035  1.00  0.00
ATOM     44  O   ASN     5     -51.021   9.077  -1.419  1.00  0.00
ATOM     45  N   TYR     6     -52.585   7.652  -2.223  1.00  0.00
ATOM     46  H   TYR     6     -53.397   7.511  -2.788  1.00  0.00
ATOM     47  CA  TYR     6     -51.969   6.411  -1.713  1.00  0.00
ATOM     48  CB  TYR     6     -52.832   5.854  -0.570  1.00  0.00
ATOM     49  CG  TYR     6     -52.175   4.654   0.125  1.00  0.00
ATOM     50  CD1 TYR     6     -51.160   4.862   1.071  1.00  0.00
ATOM     51  HD1 TYR     6     -50.931   5.869   1.422  1.00  0.00
ATOM     52  CD2 TYR     6     -52.496   3.349  -0.277  1.00  0.00
ATOM     53  HD2 TYR     6     -53.281   3.176  -1.015  1.00  0.00
ATOM     54  CE1 TYR     6     -50.452   3.769   1.590  1.00  0.00
ATOM     55  HE1 TYR     6     -49.665   3.924   2.327  1.00  0.00
ATOM     56  CE2 TYR     6     -51.786   2.258   0.243  1.00  0.00
ATOM     57  HE2 TYR     6     -52.014   1.252  -0.105  1.00  0.00
ATOM     58  CZ  TYR     6     -50.760   2.470   1.171  1.00  0.00
ATOM     59  OH  TYR     6     -50.021   1.425   1.623  1.00  0.00
ATOM     60  HH  TYR     6     -50.379   0.579   1.232  1.00  0.00
ATOM     61  C   TYR     6     -51.790   5.376  -2.837  1.00  0.00
ATOM     62  O   TYR     6     -52.557   5.345  -3.799  1.00  0.00
ATOM     63  N   ALA     7     -50.770   4.535  -2.672  1.00  0.00
ATOM     64  H   ALA     7     -50.206   4.570  -1.848  1.00  0.00
ATOM     65  CA  ALA     7     -50.431   3.445  -3.610  1.00  0.00
ATOM     66  CB  ALA     7     -49.072   2.850  -3.224  1.00  0.00
ATOM     67  C   ALA     7     -51.512   2.349  -3.663  1.00  0.00
ATOM     68  O   ALA     7     -51.714   1.604  -2.703  1.00  0.00
ATOM     69  N   THR     8     -52.324   2.424  -4.715  1.00  0.00
ATOM     70  H   THR     8     -52.417   3.281  -5.226  1.00  0.00
ATOM     71  CA  THR     8     -53.404   1.455  -5.020  1.00  0.00
ATOM     72  CB  THR     8     -54.203   1.924  -6.251  1.00  0.00
ATOM     73  OG1 THR     8     -54.414   3.339  -6.182  1.00  0.00
ATOM     74  HG1 THR     8     -55.040   3.618  -6.913  1.00  0.00
ATOM     75  CG2 THR     8     -55.564   1.223  -6.339  1.00  0.00
ATOM     76  C   THR     8     -52.864   0.028  -5.243  1.00  0.00
ATOM     77  O   THR     8     -52.662  -0.446  -6.362  1.00  0.00
ATOM     78  N   LEU     9     -52.624  -0.634  -4.116  1.00  0.00
ATOM     79  H   LEU     9     -52.596  -0.135  -3.247  1.00  0.00
ATOM     80  CA  LEU     9     -52.150  -2.030  -4.048  1.00  0.00
ATOM     81  CB  LEU     9     -51.580  -2.305  -2.647  1.00  0.00
ATOM     82  CG  LEU     9     -50.401  -1.396  -2.270  1.00  0.00
ATOM     83  CD1 LEU     9     -50.101  -1.531  -0.777  1.00  0.00
ATOM     84  CD2 LEU     9     -49.145  -1.728  -3.083  1.00  0.00
ATOM     85  C   LEU     9     -53.267  -3.023  -4.412  1.00  0.00
ATOM     86  O   LEU     9     -54.087  -3.417  -3.582  1.00  0.00
ATOM     87  N   ASP    10     -53.360  -3.283  -5.715  1.00  0.00
ATOM     88  H   ASP    10     -52.833  -2.738  -6.370  1.00  0.00
ATOM     89  CA  ASP    10     -54.360  -4.197  -6.305  1.00  0.00
ATOM     90  CB  ASP    10     -54.384  -3.986  -7.831  1.00  0.00
ATOM     91  CG  ASP    10     -55.397  -4.860  -8.589  1.00  0.00
ATOM     92  OD1 ASP    10     -56.439  -5.202  -7.984  1.00  0.00
ATOM     93  OD2 ASP    10     -55.119  -5.140  -9.775  1.00  0.00
ATOM     94  C   ASP    10     -54.168  -5.677  -5.909  1.00  0.00
ATOM     95  O   ASP    10     -53.722  -6.503  -6.705  1.00  0.00
ATOM     96  N   GLY    11     -54.628  -5.987  -4.698  1.00  0.00
ATOM     97  H   GLY    11     -54.819  -5.259  -4.035  1.00  0.00
ATOM     98  CA  GLY    11     -54.733  -7.363  -4.160  1.00  0.00
ATOM     99  C   GLY    11     -55.948  -8.123  -4.724  1.00  0.00
ATOM    100  O   GLY    11     -56.686  -8.769  -3.984  1.00  0.00
ATOM    101  N   ALA    12     -56.092  -8.052  -6.046  1.00  0.00
ATOM    102  H   ALA    12     -55.358  -7.665  -6.610  1.00  0.00
ATOM    103  CA  ALA    12     -57.248  -8.558  -6.815  1.00  0.00
ATOM    104  CB  ALA    12     -58.431  -7.589  -6.680  1.00  0.00
ATOM    105  C   ALA    12     -56.886  -8.710  -8.302  1.00  0.00
ATOM    106  O   ALA    12     -55.921  -8.118  -8.789  1.00  0.00
ATOM    107  N   LYS    13     -57.642  -9.575  -8.976  1.00  0.00
ATOM    108  H   LYS    13     -58.392 -10.057  -8.527  1.00  0.00
ATOM    109  CA  LYS    13     -57.474  -9.888 -10.409  1.00  0.00
ATOM    110  CB  LYS    13     -58.406 -11.053 -10.780  1.00  0.00
ATOM    111  CG  LYS    13     -58.274 -11.539 -12.231  1.00  0.00
ATOM    112  CD  LYS    13     -56.893 -12.126 -12.542  1.00  0.00
ATOM    113  CE  LYS    13     -56.755 -12.523 -14.016  1.00  0.00
ATOM    114  NZ  LYS    13     -57.642 -13.639 -14.382  1.00  0.00
ATOM    115  HZ1 LYS    13     -57.516 -13.860 -15.349  1.00  0.00
ATOM    116  HZ2 LYS    13     -57.418 -14.439 -13.826  1.00  0.00
ATOM    117  HZ3 LYS    13     -58.593 -13.376 -14.222  1.00  0.00
ATOM    118  C   LYS    13     -57.691  -8.663 -11.319  1.00  0.00
ATOM    119  O   LYS    13     -58.813  -8.206 -11.539  1.00  0.00
ATOM    120  N   ASP    14     -56.563  -8.061 -11.688  1.00  0.00
ATOM    121  H   ASP    14     -55.730  -8.200 -11.150  1.00  0.00
ATOM    122  CA  ASP    14     -56.493  -6.965 -12.675  1.00  0.00
ATOM    123  CB  ASP    14     -55.054  -6.422 -12.689  1.00  0.00
ATOM    124  CG  ASP    14     -54.845  -5.256 -13.662  1.00  0.00
ATOM    125  OD1 ASP    14     -55.779  -4.434 -13.789  1.00  0.00
ATOM    126  OD2 ASP    14     -53.797  -5.277 -14.344  1.00  0.00
ATOM    127  C   ASP    14     -56.957  -7.407 -14.079  1.00  0.00
ATOM    128  O   ASP    14     -56.157  -7.750 -14.951  1.00  0.00
ATOM    129  N   ILE    15     -58.272  -7.357 -14.269  1.00  0.00
ATOM    130  H   ILE    15     -58.891  -7.221 -13.493  1.00  0.00
ATOM    131  CA  ILE    15     -58.934  -7.683 -15.553  1.00  0.00
ATOM    132  CB  ILE    15     -60.435  -7.977 -15.329  1.00  0.00
ATOM    133  CG1 ILE    15     -60.620  -9.082 -14.276  1.00  0.00
ATOM    134  CG2 ILE    15     -61.104  -8.412 -16.645  1.00  0.00
ATOM    135  CD  ILE    15     -61.993  -9.064 -13.595  1.00  0.00
ATOM    136  C   ILE    15     -58.687  -6.557 -16.580  1.00  0.00
ATOM    137  O   ILE    15     -59.421  -5.573 -16.663  1.00  0.00
ATOM    138  N   GLU    16     -57.572  -6.703 -17.288  1.00  0.00
ATOM    139  H   GLU    16     -56.885  -7.382 -17.022  1.00  0.00
ATOM    140  CA  GLU    16     -57.178  -5.798 -18.385  1.00  0.00
ATOM    141  CB  GLU    16     -55.793  -5.189 -18.134  1.00  0.00
ATOM    142  CG  GLU    16     -55.854  -4.064 -17.093  1.00  0.00
ATOM    143  CD  GLU    16     -54.520  -3.333 -16.884  1.00  0.00
ATOM    144  OE1 GLU    16     -53.768  -3.180 -17.875  1.00  0.00
ATOM    145  OE2 GLU    16     -54.315  -2.851 -15.750  1.00  0.00
ATOM    146  C   GLU    16     -57.242  -6.498 -19.749  1.00  0.00
ATOM    147  O   GLU    16     -56.424  -7.360 -20.070  1.00  0.00
ATOM    148  N   GLY    17     -58.343  -6.207 -20.435  1.00  0.00
ATOM    149  H   GLY    17     -59.039  -5.597 -20.054  1.00  0.00
ATOM    150  CA  GLY    17     -58.671  -6.745 -21.771  1.00  0.00
ATOM    151  C   GLY    17     -59.943  -6.098 -22.338  1.00  0.00
ATOM    152  O   GLY    17     -60.588  -5.284 -21.675  1.00  0.00
ATOM    153  N   LEU    18     -60.268  -6.472 -23.574  1.00  0.00
ATOM    154  H   LEU    18     -59.725  -7.144 -24.074  1.00  0.00
ATOM    155  CA  LEU    18     -61.437  -5.942 -24.307  1.00  0.00
ATOM    156  CB  LEU    18     -61.275  -6.254 -25.804  1.00  0.00
ATOM    157  CG  LEU    18     -62.352  -5.620 -26.696  1.00  0.00
ATOM    158  CD1 LEU    18     -62.206  -4.097 -26.776  1.00  0.00
ATOM    159  CD2 LEU    18     -62.307  -6.245 -28.091  1.00  0.00
ATOM    160  C   LEU    18     -62.778  -6.453 -23.744  1.00  0.00
ATOM    161  O   LEU    18     -63.323  -7.478 -24.157  1.00  0.00
ATOM    162  N   LEU    19     -63.237  -5.749 -22.714  1.00  0.00
ATOM    163  H   LEU    19     -62.639  -5.102 -22.237  1.00  0.00
ATOM    164  CA  LEU    19     -64.542  -5.992 -22.071  1.00  0.00
ATOM    165  CB  LEU    19     -64.568  -5.296 -20.701  1.00  0.00
ATOM    166  CG  LEU    19     -65.835  -5.584 -19.882  1.00  0.00
ATOM    167  CD1 LEU    19     -65.872  -7.029 -19.376  1.00  0.00
ATOM    168  CD2 LEU    19     -65.941  -4.596 -18.720  1.00  0.00
ATOM    169  C   LEU    19     -65.708  -5.540 -22.969  1.00  0.00
ATOM    170  O   LEU    19     -66.059  -4.360 -23.025  1.00  0.00
ATOM    171  N   GLY    20     -66.186  -6.495 -23.765  1.00  0.00
ATOM    172  H   GLY    20     -65.662  -7.336 -23.910  1.00  0.00
ATOM    173  CA  GLY    20     -67.372  -6.339 -24.636  1.00  0.00
ATOM    174  C   GLY    20     -68.677  -6.175 -23.838  1.00  0.00
ATOM    175  O   GLY    20     -69.514  -7.075 -23.786  1.00  0.00
ATOM    176  N   ALA    21     -68.814  -5.000 -23.228  1.00  0.00
ATOM    177  H   ALA    21     -68.051  -4.348 -23.218  1.00  0.00
ATOM    178  CA  ALA    21     -69.977  -4.623 -22.401  1.00  0.00
ATOM    179  CB  ALA    21     -69.590  -3.439 -21.507  1.00  0.00
ATOM    180  C   ALA    21     -71.247  -4.345 -23.229  1.00  0.00
ATOM    181  O   ALA    21     -71.528  -3.221 -23.652  1.00  0.00
ATOM    182  N   GLY    22     -71.967  -5.437 -23.484  1.00  0.00
ATOM    183  H   GLY    22     -71.578  -6.341 -23.296  1.00  0.00
ATOM    184  CA  GLY    22     -73.264  -5.463 -24.197  1.00  0.00
ATOM    185  C   GLY    22     -74.308  -4.548 -23.538  1.00  0.00
ATOM    186  O   GLY    22     -74.862  -4.875 -22.491  1.00  0.00
ATOM    187  N   GLY    23     -74.434  -3.358 -24.123  1.00  0.00
ATOM    188  H   GLY    23     -73.927  -3.149 -24.957  1.00  0.00
ATOM    189  CA  GLY    23     -75.283  -2.258 -23.615  1.00  0.00
ATOM    190  C   GLY    23     -74.808  -1.670 -22.272  1.00  0.00
ATOM    191  O   GLY    23     -75.625  -1.211 -21.474  1.00  0.00
ATOM    192  N   GLY    24     -73.486  -1.650 -22.076  1.00  0.00
ATOM    193  H   GLY    24     -72.861  -2.073 -22.736  1.00  0.00
ATOM    194  CA  GLY    24     -72.821  -1.121 -20.866  1.00  0.00
ATOM    195  C   GLY    24     -72.950   0.402 -20.710  1.00  0.00
ATOM    196  O   GLY    24     -72.077   1.163 -21.125  1.00  0.00
ATOM    197  N   ARG    25     -74.076   0.807 -20.129  1.00  0.00
ATOM    198  H   ARG    25     -74.843   0.169 -20.030  1.00  0.00
ATOM    199  CA  ARG    25     -74.392   2.212 -19.802  1.00  0.00
ATOM    200  CB  ARG    25     -75.862   2.287 -19.369  1.00  0.00
ATOM    201  CG  ARG    25     -76.371   3.726 -19.225  1.00  0.00
ATOM    202  CD  ARG    25     -77.842   3.776 -18.796  1.00  0.00
ATOM    203  NE  ARG    25     -78.012   3.245 -17.430  1.00  0.00
ATOM    204  HE  ARG    25     -77.508   3.728 -16.719  1.00  0.00
ATOM    205  CZ  ARG    25     -78.752   2.194 -17.067  1.00  0.00
ATOM    206  NH1 ARG    25     -79.447   1.475 -17.939  1.00  0.00
ATOM    207 HH11 ARG    25     -79.419   1.724 -18.905  1.00  0.00
ATOM    208 HH12 ARG    25     -79.983   0.694 -17.630  1.00  0.00
ATOM    209  NH2 ARG    25     -78.788   1.823 -15.797  1.00  0.00
ATOM    210 HH21 ARG    25     -78.264   2.322 -15.110  1.00  0.00
ATOM    211 HH22 ARG    25     -79.341   1.037 -15.533  1.00  0.00
ATOM    212  C   ARG    25     -73.438   2.777 -18.731  1.00  0.00
ATOM    213  O   ARG    25     -73.557   2.498 -17.537  1.00  0.00
ATOM    214  N   ASN    26     -72.399   3.440 -19.233  1.00  0.00
ATOM    215  H   ASN    26     -72.206   3.395 -20.213  1.00  0.00
ATOM    216  CA  ASN    26     -71.350   4.094 -18.423  1.00  0.00
ATOM    217  CB  ASN    26     -70.211   4.505 -19.367  1.00  0.00
ATOM    218  CG  ASN    26     -68.968   4.994 -18.619  1.00  0.00
ATOM    219  OD1 ASN    26     -68.765   6.172 -18.376  1.00  0.00
ATOM    220  ND2 ASN    26     -68.094   4.081 -18.259  1.00  0.00
ATOM    221 HD21 ASN    26     -68.233   3.118 -18.469  1.00  0.00
ATOM    222 HD22 ASN    26     -67.287   4.412 -17.777  1.00  0.00
ATOM    223  C   ASN    26     -71.890   5.275 -17.589  1.00  0.00
ATOM    224  O   ASN    26     -71.918   6.432 -18.008  1.00  0.00
ATOM    225  N   LEU    27     -72.445   4.900 -16.441  1.00  0.00
ATOM    226  H   LEU    27     -72.652   3.934 -16.276  1.00  0.00
ATOM    227  CA  LEU    27     -72.998   5.836 -15.443  1.00  0.00
ATOM    228  CB  LEU    27     -73.969   5.087 -14.519  1.00  0.00
ATOM    229  CG  LEU    27     -75.225   4.580 -15.240  1.00  0.00
ATOM    230  CD1 LEU    27     -75.960   3.580 -14.348  1.00  0.00
ATOM    231  CD2 LEU    27     -76.165   5.737 -15.593  1.00  0.00
ATOM    232  C   LEU    27     -71.908   6.572 -14.646  1.00  0.00
ATOM    233  O   LEU    27     -71.423   6.107 -13.614  1.00  0.00
ATOM    234  N   VAL    28     -71.461   7.674 -15.238  1.00  0.00
ATOM    235  H   VAL    28     -71.693   7.873 -16.192  1.00  0.00
ATOM    236  CA  VAL    28     -70.472   8.585 -14.620  1.00  0.00
ATOM    237  CB  VAL    28     -69.149   8.670 -15.410  1.00  0.00
ATOM    238  CG1 VAL    28     -68.368   7.357 -15.300  1.00  0.00
ATOM    239  CG2 VAL    28     -69.331   9.066 -16.882  1.00  0.00
ATOM    240  C   VAL    28     -71.037   9.989 -14.354  1.00  0.00
ATOM    241  O   VAL    28     -71.780  10.543 -15.162  1.00  0.00
ATOM    242  N   ALA    29     -70.571  10.567 -13.250  1.00  0.00
ATOM    243  H   ALA    29     -69.912  10.104 -12.660  1.00  0.00
ATOM    244  CA  ALA    29     -70.964  11.918 -12.806  1.00  0.00
ATOM    245  CB  ALA    29     -71.313  11.894 -11.314  1.00  0.00
ATOM    246  C   ALA    29     -69.837  12.921 -13.087  1.00  0.00
ATOM    247  O   ALA    29     -68.734  12.813 -12.549  1.00  0.00
ATOM    248  N   HIS    30     -70.071  13.710 -14.130  1.00  0.00
ATOM    249  H   HIS    30     -70.872  13.572 -14.722  1.00  0.00
ATOM    250  CA  HIS    30     -69.128  14.728 -14.643  1.00  0.00
ATOM    251  CB  HIS    30     -69.656  15.289 -15.973  1.00  0.00
ATOM    252  CG  HIS    30     -70.090  14.176 -16.935  1.00  0.00
ATOM    253  ND1 HIS    30     -71.290  13.603 -16.929  1.00  0.00
ATOM    254  CD2 HIS    30     -69.314  13.477 -17.760  1.00  0.00
ATOM    255  CE1 HIS    30     -71.261  12.546 -17.733  1.00  0.00
ATOM    256  NE2 HIS    30     -70.037  12.470 -18.244  1.00  0.00
ATOM    257  HE2 HIS    30     -69.715  11.760 -18.865  1.00  0.00
ATOM    258  C   HIS    30     -68.874  15.859 -13.629  1.00  0.00
ATOM    259  O   HIS    30     -69.708  16.742 -13.432  1.00  0.00
ATOM    260  N   SER    31     -67.823  15.633 -12.842  1.00  0.00
ATOM    261  H   SER    31     -67.373  14.739 -12.873  1.00  0.00
ATOM    262  CA  SER    31     -67.262  16.513 -11.788  1.00  0.00
ATOM    263  CB  SER    31     -65.745  16.648 -11.969  1.00  0.00
ATOM    264  OG  SER    31     -65.136  15.356 -11.884  1.00  0.00
ATOM    265  HG  SER    31     -64.140  15.463 -11.870  1.00  0.00
ATOM    266  C   SER    31     -67.899  17.907 -11.601  1.00  0.00
ATOM    267  O   SER    31     -67.520  18.859 -12.289  1.00  0.00
ATOM    268  N   PRO    32     -68.881  18.021 -10.689  1.00  0.00
ATOM    269  CA  PRO    32     -69.518  19.310 -10.347  1.00  0.00
ATOM    270  CB  PRO    32     -70.558  18.963  -9.281  1.00  0.00
ATOM    271  CG  PRO    32     -70.941  17.526  -9.627  1.00  0.00
ATOM    272  CD  PRO    32     -69.609  16.906 -10.050  1.00  0.00
ATOM    273  C   PRO    32     -68.482  20.289  -9.781  1.00  0.00
ATOM    274  O   PRO    32     -67.607  19.909  -9.004  1.00  0.00
ATOM    275  N   LEU    33     -68.635  21.552 -10.164  1.00  0.00
ATOM    276  H   LEU    33     -69.397  21.843 -10.740  1.00  0.00
ATOM    277  CA  LEU    33     -67.709  22.628  -9.758  1.00  0.00
ATOM    278  CB  LEU    33     -67.032  23.233 -10.997  1.00  0.00
ATOM    279  CG  LEU    33     -66.185  22.228 -11.792  1.00  0.00
ATOM    280  CD1 LEU    33     -65.751  22.858 -13.116  1.00  0.00
ATOM    281  CD2 LEU    33     -64.949  21.775 -11.007  1.00  0.00
ATOM    282  C   LEU    33     -68.429  23.722  -8.957  1.00  0.00
ATOM    283  O   LEU    33     -69.537  24.133  -9.298  1.00  0.00
ATOM    284  N   THR    34     -67.747  24.172  -7.909  1.00  0.00
ATOM    285  H   THR    34     -66.804  23.887  -7.743  1.00  0.00
ATOM    286  CA  THR    34     -68.265  25.180  -6.956  1.00  0.00
ATOM    287  CB  THR    34     -68.644  24.543  -5.597  1.00  0.00
ATOM    288  OG1 THR    34     -69.146  25.538  -4.695  1.00  0.00
ATOM    289  HG1 THR    34     -68.385  26.091  -4.314  1.00  0.00
ATOM    290  CG2 THR    34     -67.508  23.752  -4.933  1.00  0.00
ATOM    291  C   THR    34     -67.285  26.340  -6.741  1.00  0.00
ATOM    292  O   THR    34     -66.068  26.159  -6.778  1.00  0.00
ATOM    293  N   SER    35     -67.864  27.513  -6.495  1.00  0.00
ATOM    294  H   SER    35     -68.797  27.711  -6.794  1.00  0.00
ATOM    295  CA  SER    35     -67.164  28.660  -5.876  1.00  0.00
ATOM    296  CB  SER    35     -68.147  29.811  -5.638  1.00  0.00
ATOM    297  OG  SER    35     -68.802  30.160  -6.861  1.00  0.00
ATOM    298  HG  SER    35     -69.275  31.035  -6.746  1.00  0.00
ATOM    299  C   SER    35     -66.590  28.238  -4.513  1.00  0.00
ATOM    300  O   SER    35     -67.132  27.339  -3.865  1.00  0.00
ATOM    301  N   HIS    36     -65.499  28.904  -4.136  1.00  0.00
ATOM    302  H   HIS    36     -65.219  29.731  -4.629  1.00  0.00
ATOM    303  CA  HIS    36     -64.663  28.663  -2.936  1.00  0.00
ATOM    304  CB  HIS    36     -64.458  30.002  -2.218  1.00  0.00
ATOM    305  CG  HIS    36     -63.670  30.983  -3.093  1.00  0.00
ATOM    306  ND1 HIS    36     -64.160  31.665  -4.126  1.00  0.00
ATOM    307  CD2 HIS    36     -62.423  31.393  -2.889  1.00  0.00
ATOM    308  CE1 HIS    36     -63.223  32.509  -4.548  1.00  0.00
ATOM    309  NE2 HIS    36     -62.152  32.341  -3.780  1.00  0.00
ATOM    310  HE2 HIS    36     -61.305  32.863  -3.842  1.00  0.00
ATOM    311  C   HIS    36     -65.095  27.542  -1.960  1.00  0.00
ATOM    312  O   HIS    36     -65.853  27.794  -1.019  1.00  0.00
ATOM    313  N   PRO    37     -64.673  26.296  -2.235  1.00  0.00
ATOM    314  CA  PRO    37     -65.002  25.119  -1.403  1.00  0.00
ATOM    315  CB  PRO    37     -64.585  23.922  -2.261  1.00  0.00
ATOM    316  CG  PRO    37     -63.408  24.458  -3.074  1.00  0.00
ATOM    317  CD  PRO    37     -63.824  25.898  -3.379  1.00  0.00
ATOM    318  C   PRO    37     -64.267  25.133  -0.053  1.00  0.00
ATOM    319  O   PRO    37     -63.404  25.974   0.183  1.00  0.00
ATOM    320  N   ALA    38     -64.654  24.207   0.828  1.00  0.00
ATOM    321  H   ALA    38     -65.460  23.642   0.664  1.00  0.00
ATOM    322  CA  ALA    38     -63.970  23.959   2.117  1.00  0.00
ATOM    323  CB  ALA    38     -64.812  22.998   2.964  1.00  0.00
ATOM    324  C   ALA    38     -62.536  23.434   1.892  1.00  0.00
ATOM    325  O   ALA    38     -62.260  22.237   1.801  1.00  0.00
ATOM    326  N   ALA    39     -61.662  24.418   1.708  1.00  0.00
ATOM    327  H   ALA    39     -61.982  25.369   1.745  1.00  0.00
ATOM    328  CA  ALA    39     -60.265  24.295   1.244  1.00  0.00
ATOM    329  CB  ALA    39     -60.308  24.064  -0.276  1.00  0.00
ATOM    330  C   ALA    39     -59.522  25.618   1.534  1.00  0.00
ATOM    331  O   ALA    39     -60.171  26.585   1.939  1.00  0.00
ATOM    332  N   PRO    40     -58.193  25.692   1.346  1.00  0.00
ATOM    333  CA  PRO    40     -57.464  26.980   1.335  1.00  0.00
ATOM    334  CB  PRO    40     -56.056  26.602   0.877  1.00  0.00
ATOM    335  CG  PRO    40     -55.864  25.232   1.526  1.00  0.00
ATOM    336  CD  PRO    40     -57.236  24.567   1.376  1.00  0.00
ATOM    337  C   PRO    40     -58.117  28.016   0.401  1.00  0.00
ATOM    338  O   PRO    40     -58.127  29.207   0.704  1.00  0.00
ATOM    339  N   THR    41     -58.664  27.539  -0.720  1.00  0.00
ATOM    340  H   THR    41     -58.335  26.695  -1.142  1.00  0.00
ATOM    341  CA  THR    41     -59.537  28.315  -1.630  1.00  0.00
ATOM    342  CB  THR    41     -59.724  27.536  -2.947  1.00  0.00
ATOM    343  OG1 THR    41     -58.507  26.873  -3.314  1.00  0.00
ATOM    344  HG1 THR    41     -58.593  26.527  -4.251  1.00  0.00
ATOM    345  CG2 THR    41     -60.155  28.463  -4.089  1.00  0.00
ATOM    346  C   THR    41     -60.911  28.604  -0.986  1.00  0.00
ATOM    347  O   THR    41     -61.932  28.017  -1.343  1.00  0.00
ATOM    348  N   LEU    42     -60.893  29.525  -0.028  1.00  0.00
ATOM    349  H   LEU    42     -60.020  29.849   0.346  1.00  0.00
ATOM    350  CA  LEU    42     -62.096  30.057   0.646  1.00  0.00
ATOM    351  CB  LEU    42     -62.148  29.606   2.112  1.00  0.00
ATOM    352  CG  LEU    42     -62.889  28.278   2.304  1.00  0.00
ATOM    353  CD1 LEU    42     -62.661  27.760   3.725  1.00  0.00
ATOM    354  CD2 LEU    42     -64.395  28.448   2.073  1.00  0.00
ATOM    355  C   LEU    42     -62.194  31.587   0.570  1.00  0.00
ATOM    356  O   LEU    42     -61.182  32.285   0.508  1.00  0.00
ATOM    357  N   MET    43     -63.433  32.077   0.559  1.00  0.00
ATOM    358  H   MET    43     -64.236  31.484   0.513  1.00  0.00
ATOM    359  CA  MET    43     -63.702  33.528   0.507  1.00  0.00
ATOM    360  CB  MET    43     -64.436  33.824  -0.811  1.00  0.00
ATOM    361  CG  MET    43     -64.306  35.266  -1.314  1.00  0.00
ATOM    362  SD  MET    43     -65.083  36.545  -0.261  1.00  0.00
ATOM    363  CE  MET    43     -65.144  37.883  -1.433  1.00  0.00
ATOM    364  C   MET    43     -64.482  34.051   1.737  1.00  0.00
ATOM    365  O   MET    43     -65.714  34.020   1.754  1.00  0.00
ATOM    366  N   PRO    44     -63.762  34.304   2.839  1.00  0.00
ATOM    367  CA  PRO    44     -64.205  35.296   3.838  1.00  0.00
ATOM    368  CB  PRO    44     -63.882  34.628   5.181  1.00  0.00
ATOM    369  CG  PRO    44     -62.610  33.836   4.885  1.00  0.00
ATOM    370  CD  PRO    44     -62.843  33.329   3.462  1.00  0.00
ATOM    371  C   PRO    44     -63.452  36.617   3.573  1.00  0.00
ATOM    372  O   PRO    44     -63.265  36.986   2.415  1.00  0.00
ATOM    373  N   ALA    45     -63.052  37.340   4.621  1.00  0.00
ATOM    374  H   ALA    45     -63.315  37.096   5.553  1.00  0.00
ATOM    375  CA  ALA    45     -62.226  38.562   4.505  1.00  0.00
ATOM    376  CB  ALA    45     -62.200  39.272   5.864  1.00  0.00
ATOM    377  C   ALA    45     -60.809  38.255   3.976  1.00  0.00
ATOM    378  O   ALA    45     -59.857  38.029   4.720  1.00  0.00
ATOM    379  N   VAL    46     -60.705  38.213   2.649  1.00  0.00
ATOM    380  H   VAL    46     -61.538  38.145   2.092  1.00  0.00
ATOM    381  CA  VAL    46     -59.467  37.824   1.922  1.00  0.00
ATOM    382  CB  VAL    46     -59.751  36.452   1.238  1.00  0.00
ATOM    383  CG1 VAL    46     -60.021  35.345   2.262  1.00  0.00
ATOM    384  CG2 VAL    46     -60.912  36.412   0.236  1.00  0.00
ATOM    385  C   VAL    46     -58.978  38.954   0.960  1.00  0.00
ATOM    386  O   VAL    46     -59.868  39.199   0.180  1.00  0.00
ATOM    387  N   ASN    47     -57.663  39.350   0.823  1.00  0.00
ATOM    388  H   ASN    47     -57.020  38.836   1.376  1.00  0.00
ATOM    389  CA  ASN    47     -56.876  40.449   0.119  1.00  0.00
ATOM    390  CB  ASN    47     -56.011  41.210   1.129  1.00  0.00
ATOM    391  CG  ASN    47     -56.211  42.729   1.147  1.00  0.00
ATOM    392  OD1 ASN    47     -55.303  43.498   1.431  1.00  0.00
ATOM    393  ND2 ASN    47     -57.394  43.206   0.832  1.00  0.00
ATOM    394 HD21 ASN    47     -58.157  42.614   0.555  1.00  0.00
ATOM    395 HD22 ASN    47     -57.566  44.175   0.969  1.00  0.00
ATOM    396  C   ASN    47     -56.015  40.482  -1.209  1.00  0.00
ATOM    397  O   ASN    47     -55.658  41.585  -1.624  1.00  0.00
ATOM    398  N   TYR    48     -55.637  39.389  -1.900  1.00  0.00
ATOM    399  H   TYR    48     -55.597  38.495  -1.458  1.00  0.00
ATOM    400  CA  TYR    48     -55.043  39.356  -3.279  1.00  0.00
ATOM    401  CB  TYR    48     -53.981  38.243  -3.313  1.00  0.00
ATOM    402  CG  TYR    48     -53.379  37.967  -4.697  1.00  0.00
ATOM    403  CD1 TYR    48     -52.334  38.767  -5.177  1.00  0.00
ATOM    404  HD1 TYR    48     -51.841  39.474  -4.511  1.00  0.00
ATOM    405  CD2 TYR    48     -53.963  37.002  -5.532  1.00  0.00
ATOM    406  HD2 TYR    48     -54.722  36.323  -5.143  1.00  0.00
ATOM    407  CE1 TYR    48     -51.894  38.626  -6.501  1.00  0.00
ATOM    408  HE1 TYR    48     -51.119  39.284  -6.894  1.00  0.00
ATOM    409  CE2 TYR    48     -53.523  36.862  -6.855  1.00  0.00
ATOM    410  HE2 TYR    48     -53.990  36.126  -7.509  1.00  0.00
ATOM    411  CZ  TYR    48     -52.491  37.676  -7.337  1.00  0.00
ATOM    412  OH  TYR    48     -52.072  37.542  -8.619  1.00  0.00
ATOM    413  HH  TYR    48     -52.682  36.885  -9.090  1.00  0.00
ATOM    414  C   TYR    48     -55.959  39.320  -4.550  1.00  0.00
ATOM    415  O   TYR    48     -55.755  40.125  -5.456  1.00  0.00
ATOM    416  N   ALA    49     -56.906  38.373  -4.684  1.00  0.00
ATOM    417  H   ALA    49     -56.817  37.529  -4.155  1.00  0.00
ATOM    418  CA  ALA    49     -58.038  38.360  -5.669  1.00  0.00
ATOM    419  CB  ALA    49     -58.181  36.933  -6.215  1.00  0.00
ATOM    420  C   ALA    49     -59.381  39.136  -5.366  1.00  0.00
ATOM    421  O   ALA    49     -59.479  40.197  -5.976  1.00  0.00
ATOM    422  N   PRO    50     -60.422  38.724  -4.581  1.00  0.00
ATOM    423  CA  PRO    50     -61.387  39.700  -3.962  1.00  0.00
ATOM    424  CB  PRO    50     -62.709  39.326  -4.629  1.00  0.00
ATOM    425  CG  PRO    50     -62.652  37.797  -4.661  1.00  0.00
ATOM    426  CD  PRO    50     -61.166  37.475  -4.853  1.00  0.00
ATOM    427  C   PRO    50     -61.568  39.720  -2.406  1.00  0.00
ATOM    428  O   PRO    50     -61.596  38.646  -1.810  1.00  0.00
ATOM    429  N   LEU    51     -61.693  40.915  -1.780  1.00  0.00
ATOM    430  H   LEU    51     -61.558  41.730  -2.344  1.00  0.00
ATOM    431  CA  LEU    51     -61.916  41.258  -0.325  1.00  0.00
ATOM    432  CB  LEU    51     -62.921  40.309   0.360  1.00  0.00
ATOM    433  CG  LEU    51     -63.734  40.964   1.488  1.00  0.00
ATOM    434  CD1 LEU    51     -64.586  42.132   0.981  1.00  0.00
ATOM    435  CD2 LEU    51     -64.646  39.924   2.137  1.00  0.00
ATOM    436  C   LEU    51     -60.737  41.729   0.609  1.00  0.00
ATOM    437  O   LEU    51     -60.011  42.625   0.187  1.00  0.00
ATOM    438  N   ASP    52     -60.526  41.196   1.843  1.00  0.00
ATOM    439  H   ASP    52     -61.050  40.387   2.092  1.00  0.00
ATOM    440  CA  ASP    52     -59.554  41.666   2.889  1.00  0.00
ATOM    441  CB  ASP    52     -60.415  42.125   4.077  1.00  0.00
ATOM    442  CG  ASP    52     -59.667  42.862   5.196  1.00  0.00
ATOM    443  OD1 ASP    52     -59.311  42.167   6.171  1.00  0.00
ATOM    444  OD2 ASP    52     -59.500  44.093   5.057  1.00  0.00
ATOM    445  C   ASP    52     -58.207  41.008   3.384  1.00  0.00
ATOM    446  O   ASP    52     -57.377  41.799   3.821  1.00  0.00
ATOM    447  N   LEU    53     -57.978  39.682   3.530  1.00  0.00
ATOM    448  H   LEU    53     -58.712  39.094   3.884  1.00  0.00
ATOM    449  CA  LEU    53     -56.619  39.053   3.689  1.00  0.00
ATOM    450  CB  LEU    53     -56.516  38.455   5.102  1.00  0.00
ATOM    451  CG  LEU    53     -55.074  38.206   5.561  1.00  0.00
ATOM    452  CD1 LEU    53     -54.369  39.515   5.931  1.00  0.00
ATOM    453  CD2 LEU    53     -55.056  37.227   6.735  1.00  0.00
ATOM    454  C   LEU    53     -55.982  38.159   2.547  1.00  0.00
ATOM    455  O   LEU    53     -54.911  38.540   2.077  1.00  0.00
ATOM    456  N   PRO    54     -56.527  37.016   2.052  1.00  0.00
ATOM    457  CA  PRO    54     -56.298  36.495   0.648  1.00  0.00
ATOM    458  CB  PRO    54     -56.542  34.986   0.744  1.00  0.00
ATOM    459  CG  PRO    54     -56.128  34.659   2.172  1.00  0.00
ATOM    460  CD  PRO    54     -56.673  35.853   2.951  1.00  0.00
ATOM    461  C   PRO    54     -56.758  36.968  -0.783  1.00  0.00
ATOM    462  O   PRO    54     -56.039  36.640  -1.720  1.00  0.00
ATOM    463  N   GLY    55     -57.942  37.555  -1.057  1.00  0.00
ATOM    464  H   GLY    55     -58.714  37.402  -0.439  1.00  0.00
ATOM    465  CA  GLY    55     -58.404  38.309  -2.275  1.00  0.00
ATOM    466  C   GLY    55     -58.526  39.890  -2.376  1.00  0.00
ATOM    467  O   GLY    55     -59.031  40.571  -1.506  1.00  0.00
ATOM    468  N   SER    56     -58.110  40.619  -3.418  1.00  0.00
ATOM    469  H   SER    56     -57.952  40.246  -4.331  1.00  0.00
ATOM    470  CA  SER    56     -58.059  42.110  -3.382  1.00  0.00
ATOM    471  CB  SER    56     -57.009  42.748  -4.302  1.00  0.00
ATOM    472  OG  SER    56     -57.178  42.376  -5.670  1.00  0.00
ATOM    473  HG  SER    56     -56.628  41.545  -5.855  1.00  0.00
ATOM    474  C   SER    56     -59.373  42.893  -3.506  1.00  0.00
ATOM    475  O   SER    56     -60.302  42.503  -4.208  1.00  0.00
ATOM    476  N   ALA    57     -59.545  43.744  -2.498  1.00  0.00
ATOM    477  H   ALA    57     -59.195  43.510  -1.589  1.00  0.00
ATOM    478  CA  ALA    57     -60.491  44.880  -2.499  1.00  0.00
ATOM    479  CB  ALA    57     -61.893  44.457  -2.046  1.00  0.00
ATOM    480  C   ALA    57     -59.954  45.970  -1.560  1.00  0.00
ATOM    481  O   ALA    57     -59.639  45.697  -0.402  1.00  0.00
ATOM    482  N   GLU    58     -59.581  47.095  -2.178  1.00  0.00
ATOM    483  H   GLU    58     -59.728  47.199  -3.161  1.00  0.00
ATOM    484  CA  GLU    58     -58.969  48.278  -1.516  1.00  0.00
ATOM    485  CB  GLU    58     -60.091  49.003  -0.744  1.00  0.00
ATOM    486  CG  GLU    58     -59.828  50.471  -0.373  1.00  0.00
ATOM    487  CD  GLU    58     -59.066  50.692   0.941  1.00  0.00
ATOM    488  OE1 GLU    58     -59.411  50.017   1.937  1.00  0.00
ATOM    489  OE2 GLU    58     -58.222  51.615   0.944  1.00  0.00
ATOM    490  C   GLU    58     -57.753  47.873  -0.636  1.00  0.00
ATOM    491  O   GLU    58     -57.427  48.559   0.332  1.00  0.00
ATOM    492  N   PRO    59     -56.930  46.935  -1.127  1.00  0.00
ATOM    493  CA  PRO    59     -56.193  45.972  -0.283  1.00  0.00
ATOM    494  CB  PRO    59     -55.281  45.209  -1.251  1.00  0.00
ATOM    495  CG  PRO    59     -55.065  46.185  -2.402  1.00  0.00
ATOM    496  CD  PRO    59     -56.391  46.938  -2.502  1.00  0.00
ATOM    497  C   PRO    59     -55.481  46.508   0.979  1.00  0.00
ATOM    498  O   PRO    59     -54.368  47.029   0.877  1.00  0.00
ATOM    499  N   PRO    60     -56.136  46.391   2.152  1.00  0.00
ATOM    500  CA  PRO    60     -55.593  46.835   3.455  1.00  0.00
ATOM    501  CB  PRO    60     -56.728  46.633   4.461  1.00  0.00
ATOM    502  CG  PRO    60     -57.979  46.767   3.600  1.00  0.00
ATOM    503  CD  PRO    60     -57.568  46.058   2.312  1.00  0.00
ATOM    504  C   PRO    60     -54.332  46.103   3.942  1.00  0.00
ATOM    505  O   PRO    60     -53.448  46.756   4.495  1.00  0.00
ATOM    506  N   LYS    61     -54.251  44.786   3.733  1.00  0.00
ATOM    507  H   LYS    61     -54.966  44.278   3.244  1.00  0.00
ATOM    508  CA  LYS    61     -53.115  43.943   4.168  1.00  0.00
ATOM    509  CB  LYS    61     -53.117  43.838   5.702  1.00  0.00
ATOM    510  CG  LYS    61     -51.853  43.183   6.270  1.00  0.00
ATOM    511  CD  LYS    61     -51.807  43.239   7.799  1.00  0.00
ATOM    512  CE  LYS    61     -51.483  44.640   8.327  1.00  0.00
ATOM    513  NZ  LYS    61     -51.417  44.643   9.795  1.00  0.00
ATOM    514  HZ1 LYS    61     -51.211  45.567  10.117  1.00  0.00
ATOM    515  HZ2 LYS    61     -52.296  44.347  10.167  1.00  0.00
ATOM    516  HZ3 LYS    61     -50.698  44.016  10.096  1.00  0.00
ATOM    517  C   LYS    61     -53.209  42.538   3.546  1.00  0.00
ATOM    518  O   LYS    61     -54.249  41.887   3.597  1.00  0.00
ATOM    519  N   GLN    62     -52.069  42.069   3.050  1.00  0.00
ATOM    520  H   GLN    62     -51.204  42.563   3.188  1.00  0.00
ATOM    521  CA  GLN    62     -51.945  40.753   2.391  1.00  0.00
ATOM    522  CB  GLN    62     -50.836  40.765   1.332  1.00  0.00
ATOM    523  CG  GLN    62     -50.985  41.810   0.224  1.00  0.00
ATOM    524  CD  GLN    62     -52.220  41.601  -0.653  1.00  0.00
ATOM    525  OE1 GLN    62     -52.321  40.680  -1.449  1.00  0.00
ATOM    526  NE2 GLN    62     -53.228  42.419  -0.459  1.00  0.00
ATOM    527 HE21 GLN    62     -53.238  43.100   0.271  1.00  0.00
ATOM    528 HE22 GLN    62     -54.068  42.218  -0.977  1.00  0.00
ATOM    529  C   GLN    62     -51.606  39.642   3.396  1.00  0.00
ATOM    530  O   GLN    62     -50.823  39.850   4.324  1.00  0.00
ATOM    531  N   CYS    63     -52.226  38.491   3.131  1.00  0.00
ATOM    532  H   CYS    63     -52.989  38.511   2.481  1.00  0.00
ATOM    533  CA  CYS    63     -52.068  37.169   3.786  1.00  0.00
ATOM    534  CB  CYS    63     -51.714  36.129   2.710  1.00  0.00
ATOM    535  SG  CYS    63     -52.868  36.069   1.291  1.00  0.00
ATOM    536  HG  CYS    63     -52.222  35.113   0.628  1.00  0.00
ATOM    537  C   CYS    63     -51.092  37.127   4.983  1.00  0.00
ATOM    538  O   CYS    63     -51.512  37.307   6.124  1.00  0.00
ATOM    539  N   HIS    64     -49.825  36.803   4.721  1.00  0.00
ATOM    540  H   HIS    64     -49.576  36.291   3.897  1.00  0.00
ATOM    541  CA  HIS    64     -48.707  36.964   5.672  1.00  0.00
ATOM    542  CB  HIS    64     -47.456  36.286   5.093  1.00  0.00
ATOM    543  CG  HIS    64     -47.708  34.816   4.740  1.00  0.00
ATOM    544  ND1 HIS    64     -48.314  34.380   3.638  1.00  0.00
ATOM    545  CD2 HIS    64     -47.356  33.756   5.461  1.00  0.00
ATOM    546  CE1 HIS    64     -48.337  33.052   3.674  1.00  0.00
ATOM    547  NE2 HIS    64     -47.745  32.670   4.800  1.00  0.00
ATOM    548  HE2 HIS    64     -47.615  31.726   5.094  1.00  0.00
ATOM    549  C   HIS    64     -48.482  38.476   5.875  1.00  0.00
ATOM    550  O   HIS    64     -47.921  39.122   4.989  1.00  0.00
ATOM    551  N   PRO    65     -48.850  38.997   7.055  1.00  0.00
ATOM    552  CA  PRO    65     -49.180  40.422   7.277  1.00  0.00
ATOM    553  CB  PRO    65     -49.406  40.543   8.788  1.00  0.00
ATOM    554  CG  PRO    65     -48.555  39.418   9.372  1.00  0.00
ATOM    555  CD  PRO    65     -48.711  38.295   8.347  1.00  0.00
ATOM    556  C   PRO    65     -48.186  41.459   6.726  1.00  0.00
ATOM    557  O   PRO    65     -47.187  41.811   7.352  1.00  0.00
ATOM    558  N   CYS    66     -48.488  41.872   5.498  1.00  0.00
ATOM    559  H   CYS    66     -49.198  41.396   4.975  1.00  0.00
ATOM    560  CA  CYS    66     -47.708  42.859   4.720  1.00  0.00
ATOM    561  CB  CYS    66     -46.761  42.094   3.780  1.00  0.00
ATOM    562  SG  CYS    66     -47.583  41.042   2.529  1.00  0.00
ATOM    563  HG  CYS    66     -46.466  40.538   2.014  1.00  0.00
ATOM    564  C   CYS    66     -48.623  43.833   3.940  1.00  0.00
ATOM    565  O   CYS    66     -49.782  43.482   3.701  1.00  0.00
ATOM    566  N   PRO    67     -48.146  45.029   3.544  1.00  0.00
ATOM    567  CA  PRO    67     -48.938  46.014   2.771  1.00  0.00
ATOM    568  CB  PRO    67     -47.965  47.154   2.448  1.00  0.00
ATOM    569  CG  PRO    67     -46.584  46.519   2.592  1.00  0.00
ATOM    570  CD  PRO    67     -46.779  45.545   3.753  1.00  0.00
ATOM    571  C   PRO    67     -49.583  45.438   1.500  1.00  0.00
ATOM    572  O   PRO    67     -49.137  44.418   0.976  1.00  0.00
ATOM    573  N   GLY    68     -50.638  46.116   1.047  1.00  0.00
ATOM    574  H   GLY    68     -50.844  47.036   1.395  1.00  0.00
ATOM    575  CA  GLY    68     -51.505  45.670  -0.067  1.00  0.00
ATOM    576  C   GLY    68     -50.762  45.388  -1.384  1.00  0.00
ATOM    577  O   GLY    68     -49.770  46.037  -1.713  1.00  0.00
ATOM    578  N   VAL    69     -51.293  44.421  -2.131  1.00  0.00
ATOM    579  H   VAL    69     -52.047  43.853  -1.799  1.00  0.00
ATOM    580  CA  VAL    69     -50.728  44.003  -3.432  1.00  0.00
ATOM    581  CB  VAL    69     -51.277  42.606  -3.803  1.00  0.00
ATOM    582  CG1 VAL    69     -52.745  42.569  -4.255  1.00  0.00
ATOM    583  CG2 VAL    69     -50.344  41.887  -4.778  1.00  0.00
ATOM    584  C   VAL    69     -50.888  45.073  -4.543  1.00  0.00
ATOM    585  O   VAL    69     -52.010  45.518  -4.794  1.00  0.00
ATOM    586  N   PRO    70     -49.792  45.453  -5.222  1.00  0.00
ATOM    587  CA  PRO    70     -49.812  46.430  -6.333  1.00  0.00
ATOM    588  CB  PRO    70     -48.343  46.664  -6.694  1.00  0.00
ATOM    589  CG  PRO    70     -47.653  45.375  -6.249  1.00  0.00
ATOM    590  CD  PRO    70     -48.409  44.994  -4.976  1.00  0.00
ATOM    591  C   PRO    70     -50.638  46.020  -7.564  1.00  0.00
ATOM    592  O   PRO    70     -51.000  46.881  -8.359  1.00  0.00
ATOM    593  N   GLN    71     -50.746  44.711  -7.796  1.00  0.00
ATOM    594  H   GLN    71     -50.217  44.039  -7.281  1.00  0.00
ATOM    595  CA  GLN    71     -51.585  44.112  -8.854  1.00  0.00
ATOM    596  CB  GLN    71     -50.757  44.036 -10.150  1.00  0.00
ATOM    597  CG  GLN    71     -51.554  43.725 -11.427  1.00  0.00
ATOM    598  CD  GLN    71     -52.119  42.300 -11.469  1.00  0.00
ATOM    599  OE1 GLN    71     -51.513  41.327 -11.043  1.00  0.00
ATOM    600  NE2 GLN    71     -53.300  42.151 -12.020  1.00  0.00
ATOM    601 HE21 GLN    71     -53.771  42.917 -12.476  1.00  0.00
ATOM    602 HE22 GLN    71     -53.770  41.283 -11.886  1.00  0.00
ATOM    603  C   GLN    71     -52.025  42.714  -8.382  1.00  0.00
ATOM    604  O   GLN    71     -51.227  41.978  -7.801  1.00  0.00
ATOM    605  N   GLY    72     -53.315  42.434  -8.556  1.00  0.00
ATOM    606  H   GLY    72     -53.951  43.119  -8.909  1.00  0.00
ATOM    607  CA  GLY    72     -53.932  41.132  -8.226  1.00  0.00
ATOM    608  C   GLY    72     -54.473  40.449  -9.489  1.00  0.00
ATOM    609  O   GLY    72     -55.440  40.920 -10.084  1.00  0.00
ATOM    610  N   THR    73     -53.766  39.418  -9.946  1.00  0.00
ATOM    611  H   THR    73     -52.952  39.080  -9.460  1.00  0.00
ATOM    612  CA  THR    73     -54.125  38.693 -11.188  1.00  0.00
ATOM    613  CB  THR    73     -53.006  38.784 -12.248  1.00  0.00
ATOM    614  OG1 THR    73     -53.501  38.290 -13.496  1.00  0.00
ATOM    615  HG1 THR    73     -52.745  38.253 -14.153  1.00  0.00
ATOM    616  CG2 THR    73     -51.698  38.077 -11.869  1.00  0.00
ATOM    617  C   THR    73     -54.587  37.241 -10.966  1.00  0.00
ATOM    618  O   THR    73     -54.077  36.517 -10.109  1.00  0.00
ATOM    619  N   SER    74     -55.526  36.847 -11.821  1.00  0.00
ATOM    620  H   SER    74     -55.814  37.453 -12.564  1.00  0.00
ATOM    621  CA  SER    74     -56.171  35.517 -11.837  1.00  0.00
ATOM    622  CB  SER    74     -57.684  35.674 -11.618  1.00  0.00
ATOM    623  OG  SER    74     -58.274  36.473 -12.652  1.00  0.00
ATOM    624  HG  SER    74     -58.204  35.998 -13.535  1.00  0.00
ATOM    625  C   SER    74     -55.936  34.797 -13.180  1.00  0.00
ATOM    626  O   SER    74     -55.900  35.467 -14.215  1.00  0.00
ATOM    627  N   PRO    75     -55.846  33.456 -13.188  1.00  0.00
ATOM    628  CA  PRO    75     -55.760  32.660 -14.432  1.00  0.00
ATOM    629  CB  PRO    75     -55.804  31.207 -13.958  1.00  0.00
ATOM    630  CG  PRO    75     -55.101  31.276 -12.604  1.00  0.00
ATOM    631  CD  PRO    75     -55.603  32.595 -12.013  1.00  0.00
ATOM    632  C   PRO    75     -56.936  32.959 -15.375  1.00  0.00
ATOM    633  O   PRO    75     -58.054  33.222 -14.933  1.00  0.00
ATOM    634  N   ALA    76     -56.622  32.976 -16.667  1.00  0.00
ATOM    635  H   ALA    76     -55.699  32.762 -16.981  1.00  0.00
ATOM    636  CA  ALA    76     -57.580  33.309 -17.742  1.00  0.00
ATOM    637  CB  ALA    76     -56.811  33.570 -19.040  1.00  0.00
ATOM    638  C   ALA    76     -58.657  32.229 -17.976  1.00  0.00
ATOM    639  O   ALA    76     -58.323  31.046 -18.087  1.00  0.00
ATOM    640  N   PRO    77     -59.939  32.629 -18.008  1.00  0.00
ATOM    641  CA  PRO    77     -61.048  31.751 -18.435  1.00  0.00
ATOM    642  CB  PRO    77     -62.319  32.567 -18.183  1.00  0.00
ATOM    643  CG  PRO    77     -61.922  33.475 -17.023  1.00  0.00
ATOM    644  CD  PRO    77     -60.471  33.836 -17.344  1.00  0.00
ATOM    645  C   PRO    77     -60.899  31.392 -19.921  1.00  0.00
ATOM    646  O   PRO    77     -61.074  32.232 -20.801  1.00  0.00
ATOM    647  N   VAL    78     -60.401  30.179 -20.149  1.00  0.00
ATOM    648  H   VAL    78     -60.073  29.617 -19.391  1.00  0.00
ATOM    649  CA  VAL    78     -60.129  29.617 -21.494  1.00  0.00
ATOM    650  CB  VAL    78     -59.480  28.217 -21.373  1.00  0.00
ATOM    651  CG1 VAL    78     -59.147  27.603 -22.739  1.00  0.00
ATOM    652  CG2 VAL    78     -58.190  28.261 -20.544  1.00  0.00
ATOM    653  C   VAL    78     -61.405  29.594 -22.372  1.00  0.00
ATOM    654  O   VAL    78     -62.345  28.858 -22.059  1.00  0.00
ATOM    655  N   PRO    79     -61.441  30.398 -23.447  1.00  0.00
ATOM    656  CA  PRO    79     -62.590  30.462 -24.372  1.00  0.00
ATOM    657  CB  PRO    79     -62.346  31.722 -25.207  1.00  0.00
ATOM    658  CG  PRO    79     -60.822  31.838 -25.247  1.00  0.00
ATOM    659  CD  PRO    79     -60.386  31.345 -23.866  1.00  0.00
ATOM    660  C   PRO    79     -62.738  29.189 -25.222  1.00  0.00
ATOM    661  O   PRO    79     -61.961  28.931 -26.141  1.00  0.00
ATOM    662  N   TYR    80     -63.640  28.323 -24.767  1.00  0.00
ATOM    663  H   TYR    80     -64.026  28.420 -23.850  1.00  0.00
ATOM    664  CA  TYR    80     -63.998  27.067 -25.462  1.00  0.00
ATOM    665  CB  TYR    80     -64.813  26.197 -24.494  1.00  0.00
ATOM    666  CG  TYR    80     -65.164  24.814 -25.058  1.00  0.00
ATOM    667  CD1 TYR    80     -64.233  23.766 -24.989  1.00  0.00
ATOM    668  HD1 TYR    80     -63.227  23.946 -24.611  1.00  0.00
ATOM    669  CD2 TYR    80     -66.455  24.568 -25.550  1.00  0.00
ATOM    670  HD2 TYR    80     -67.168  25.388 -25.652  1.00  0.00
ATOM    671  CE1 TYR    80     -64.596  22.478 -25.409  1.00  0.00
ATOM    672  HE1 TYR    80     -63.877  21.662 -25.360  1.00  0.00
ATOM    673  CE2 TYR    80     -66.818  23.277 -25.959  1.00  0.00
ATOM    674  HE2 TYR    80     -67.827  23.089 -26.320  1.00  0.00
ATOM    675  CZ  TYR    80     -65.886  22.234 -25.893  1.00  0.00
ATOM    676  OH  TYR    80     -66.216  20.992 -26.332  1.00  0.00
ATOM    677  HH  TYR    80     -67.160  20.998 -26.662  1.00  0.00
ATOM    678  C   TYR    80     -64.717  27.312 -26.806  1.00  0.00
ATOM    679  O   TYR    80     -65.943  27.412 -26.889  1.00  0.00
ATOM    680  N   GLY    81     -63.886  27.535 -27.822  1.00  0.00
ATOM    681  H   GLY    81     -62.915  27.701 -27.643  1.00  0.00
ATOM    682  CA  GLY    81     -64.296  27.728 -29.229  1.00  0.00
ATOM    683  C   GLY    81     -64.840  26.440 -29.863  1.00  0.00
ATOM    684  O   GLY    81     -64.085  25.642 -30.415  1.00  0.00
ATOM    685  N   TYR    82     -66.156  26.278 -29.769  1.00  0.00
ATOM    686  H   TYR    82     -66.723  26.927 -29.261  1.00  0.00
ATOM    687  CA  TYR    82     -66.860  25.090 -30.289  1.00  0.00
ATOM    688  CB  TYR    82     -67.650  24.457 -29.139  1.00  0.00
ATOM    689  CG  TYR    82     -68.114  23.037 -29.475  1.00  0.00
ATOM    690  CD1 TYR    82     -67.259  21.951 -29.233  1.00  0.00
ATOM    691  HD1 TYR    82     -66.271  22.113 -28.800  1.00  0.00
ATOM    692  CD2 TYR    82     -69.364  22.823 -30.075  1.00  0.00
ATOM    693  HD2 TYR    82     -70.030  23.663 -30.277  1.00  0.00
ATOM    694  CE1 TYR    82     -67.654  20.656 -29.593  1.00  0.00
ATOM    695  HE1 TYR    82     -66.993  19.810 -29.409  1.00  0.00
ATOM    696  CE2 TYR    82     -69.751  21.528 -30.445  1.00  0.00
ATOM    697  HE2 TYR    82     -70.690  21.377 -30.976  1.00  0.00
ATOM    698  CZ  TYR    82     -68.896  20.446 -30.202  1.00  0.00
ATOM    699  OH  TYR    82     -69.273  19.187 -30.540  1.00  0.00
ATOM    700  HH  TYR    82     -70.110  19.235 -31.082  1.00  0.00
ATOM    701  C   TYR    82     -67.797  25.438 -31.459  1.00  0.00
ATOM    702  O   TYR    82     -68.494  26.451 -31.438  1.00  0.00
ATOM    703  N   PHE    83     -67.875  24.499 -32.400  1.00  0.00
ATOM    704  H   PHE    83     -67.428  23.613 -32.286  1.00  0.00
ATOM    705  CA  PHE    83     -68.695  24.628 -33.621  1.00  0.00
ATOM    706  CB  PHE    83     -67.763  24.725 -34.842  1.00  0.00
ATOM    707  CG  PHE    83     -68.529  24.840 -36.167  1.00  0.00
ATOM    708  CD1 PHE    83     -69.161  26.045 -36.510  1.00  0.00
ATOM    709  HD1 PHE    83     -68.936  26.959 -35.962  1.00  0.00
ATOM    710  CD2 PHE    83     -68.775  23.685 -36.927  1.00  0.00
ATOM    711  HD2 PHE    83     -68.268  22.750 -36.686  1.00  0.00
ATOM    712  CE1 PHE    83     -70.064  26.084 -37.581  1.00  0.00
ATOM    713  HE1 PHE    83     -70.578  27.012 -37.828  1.00  0.00
ATOM    714  CE2 PHE    83     -69.675  23.726 -38.000  1.00  0.00
ATOM    715  HE2 PHE    83     -69.873  22.825 -38.581  1.00  0.00
ATOM    716  CZ  PHE    83     -70.325  24.924 -38.322  1.00  0.00
ATOM    717  HZ  PHE    83     -71.053  24.948 -39.132  1.00  0.00
ATOM    718  C   PHE    83     -69.705  23.475 -33.777  1.00  0.00
ATOM    719  O   PHE    83     -69.444  22.341 -33.375  1.00  0.00
ATOM    720  N   GLY    84     -70.818  23.812 -34.425  1.00  0.00
ATOM    721  H   GLY    84     -70.958  24.747 -34.753  1.00  0.00
ATOM    722  CA  GLY    84     -71.896  22.876 -34.797  1.00  0.00
ATOM    723  C   GLY    84     -72.649  23.399 -36.029  1.00  0.00
ATOM    724  O   GLY    84     -72.908  24.598 -36.136  1.00  0.00
ATOM    725  N   GLY    85     -72.899  22.485 -36.964  1.00  0.00
ATOM    726  H   GLY    85     -72.532  21.557 -36.897  1.00  0.00
ATOM    727  CA  GLY    85     -73.626  22.761 -38.221  1.00  0.00
ATOM    728  C   GLY    85     -73.684  21.527 -39.133  1.00  0.00
ATOM    729  O   GLY    85     -72.863  20.619 -39.005  1.00  0.00
ATOM    730  N   GLY    86     -74.705  21.512 -39.987  1.00  0.00
ATOM    731  H   GLY    86     -75.413  22.218 -39.969  1.00  0.00
ATOM    732  CA  GLY    86     -74.945  20.439 -40.977  1.00  0.00
ATOM    733  C   GLY    86     -76.126  20.771 -41.901  1.00  0.00
ATOM    734  O   GLY    86     -77.038  21.501 -41.515  1.00  0.00
ATOM    735  N   TYR    87     -76.041  20.249 -43.124  1.00  0.00
ATOM    736  H   TYR    87     -75.260  19.686 -43.392  1.00  0.00
ATOM    737  CA  TYR    87     -77.035  20.447 -44.203  1.00  0.00
ATOM    738  CB  TYR    87     -76.904  21.875 -44.770  1.00  0.00
ATOM    739  CG  TYR    87     -77.757  22.124 -46.021  1.00  0.00
ATOM    740  CD1 TYR    87     -79.139  22.342 -45.907  1.00  0.00
ATOM    741  HD1 TYR    87     -79.581  22.579 -44.939  1.00  0.00
ATOM    742  CD2 TYR    87     -77.188  21.908 -47.285  1.00  0.00
ATOM    743  HD2 TYR    87     -76.110  21.775 -47.387  1.00  0.00
ATOM    744  CE1 TYR    87     -79.950  22.297 -47.051  1.00  0.00
ATOM    745  HE1 TYR    87     -81.024  22.457 -46.969  1.00  0.00
ATOM    746  CE2 TYR    87     -78.000  21.866 -48.425  1.00  0.00
ATOM    747  HE2 TYR    87     -77.549  21.728 -49.406  1.00  0.00
ATOM    748  CZ  TYR    87     -79.383  22.046 -48.305  1.00  0.00
ATOM    749  OH  TYR    87     -80.180  21.937 -49.398  1.00  0.00
ATOM    750  HH  TYR    87     -79.642  21.527 -50.156  1.00  0.00
ATOM    751  C   TYR    87     -76.854  19.403 -45.320  1.00  0.00
ATOM    752  O   TYR    87     -75.741  18.949 -45.583  1.00  0.00
ATOM    753  N   TYR    88     -77.978  19.046 -45.940  1.00  0.00
ATOM    754  H   TYR    88     -78.866  19.401 -45.650  1.00  0.00
ATOM    755  CA  TYR    88     -78.028  18.163 -47.123  1.00  0.00
ATOM    756  CB  TYR    88     -78.132  16.696 -46.676  1.00  0.00
ATOM    757  CG  TYR    88     -78.125  15.726 -47.864  1.00  0.00
ATOM    758  CD1 TYR    88     -76.907  15.346 -48.449  1.00  0.00
ATOM    759  HD1 TYR    88     -75.962  15.599 -47.968  1.00  0.00
ATOM    760  CD2 TYR    88     -79.336  15.343 -48.461  1.00  0.00
ATOM    761  HD2 TYR    88     -80.286  15.610 -47.997  1.00  0.00
ATOM    762  CE1 TYR    88     -76.904  14.612 -49.643  1.00  0.00
ATOM    763  HE1 TYR    88     -75.963  14.309 -50.099  1.00  0.00
ATOM    764  CE2 TYR    88     -79.329  14.611 -49.656  1.00  0.00
ATOM    765  HE2 TYR    88     -80.271  14.343 -50.132  1.00  0.00
ATOM    766  CZ  TYR    88     -78.113  14.253 -50.251  1.00  0.00
ATOM    767  OH  TYR    88     -78.096  13.595 -51.437  1.00  0.00
ATOM    768  HH  TYR    88     -79.034  13.477 -51.759  1.00  0.00
ATOM    769  C   TYR    88     -79.209  18.535 -48.036  1.00  0.00
ATOM    770  O   TYR    88     -80.346  18.659 -47.582  1.00  0.00
ATOM    771  N   SER    89     -78.920  18.582 -49.335  1.00  0.00
ATOM    772  H   SER    89     -77.987  18.447 -49.665  1.00  0.00
ATOM    773  CA  SER    89     -79.931  18.848 -50.382  1.00  0.00
ATOM    774  CB  SER    89     -79.299  19.436 -51.650  1.00  0.00
ATOM    775  OG  SER    89     -78.813  20.758 -51.394  1.00  0.00
ATOM    776  HG  SER    89     -78.473  21.146 -52.258  1.00  0.00
ATOM    777  C   SER    89     -80.752  17.599 -50.731  1.00  0.00
ATOM    778  O   SER    89     -80.380  16.788 -51.582  1.00  0.00
ATOM    779  N   CYS    90     -81.825  17.416 -49.966  1.00  0.00
ATOM    780  H   CYS    90     -81.979  17.989 -49.159  1.00  0.00
ATOM    781  CA  CYS    90     -82.780  16.302 -50.151  1.00  0.00
ATOM    782  CB  CYS    90     -83.609  16.146 -48.870  1.00  0.00
ATOM    783  SG  CYS    90     -84.699  14.675 -48.874  1.00  0.00
ATOM    784  HG  CYS    90     -85.236  14.896 -47.677  1.00  0.00
ATOM    785  C   CYS    90     -83.656  16.487 -51.408  1.00  0.00
ATOM    786  O   CYS    90     -84.826  16.870 -51.363  1.00  0.00
ATOM    787  N   ARG    91     -83.022  16.223 -52.547  1.00  0.00
ATOM    788  H   ARG    91     -82.034  16.058 -52.548  1.00  0.00
ATOM    789  CA  ARG    91     -83.639  16.339 -53.884  1.00  0.00
ATOM    790  CB  ARG    91     -82.548  16.464 -54.960  1.00  0.00
ATOM    791  CG  ARG    91     -81.654  17.704 -54.806  1.00  0.00
ATOM    792  CD  ARG    91     -82.398  19.039 -54.961  1.00  0.00
ATOM    793  NE  ARG    91     -82.963  19.215 -56.315  1.00  0.00
ATOM    794  HE  ARG    91     -83.956  19.149 -56.368  1.00  0.00
ATOM    795  CZ  ARG    91     -82.304  19.465 -57.451  1.00  0.00
ATOM    796  NH1 ARG    91     -80.987  19.609 -57.503  1.00  0.00
ATOM    797 HH11 ARG    91     -80.455  19.526 -56.663  1.00  0.00
ATOM    798 HH12 ARG    91     -80.537  19.794 -58.374  1.00  0.00
ATOM    799  NH2 ARG    91     -82.976  19.569 -58.587  1.00  0.00
ATOM    800 HH21 ARG    91     -83.967  19.462 -58.602  1.00  0.00
ATOM    801 HH22 ARG    91     -82.479  19.755 -59.432  1.00  0.00
ATOM    802  C   ARG    91     -84.598  15.176 -54.195  1.00  0.00
ATOM    803  O   ARG    91     -84.215  14.132 -54.724  1.00  0.00
ATOM    804  N   VAL    92     -85.834  15.346 -53.734  1.00  0.00
ATOM    805  H   VAL    92     -86.032  16.066 -53.066  1.00  0.00
ATOM    806  CA  VAL    92     -86.931  14.379 -53.974  1.00  0.00
ATOM    807  CB  VAL    92     -88.072  14.545 -52.944  1.00  0.00
ATOM    808  CG1 VAL    92     -89.098  13.413 -53.066  1.00  0.00
ATOM    809  CG2 VAL    92     -87.566  14.577 -51.497  1.00  0.00
ATOM    810  C   VAL    92     -87.427  14.507 -55.431  1.00  0.00
ATOM    811  O   VAL    92     -88.344  15.267 -55.744  1.00  0.00
ATOM    812  N   SER    93     -86.716  13.805 -56.309  1.00  0.00
ATOM    813  H   SER    93     -85.897  13.304 -56.017  1.00  0.00
ATOM    814  CA  SER    93     -86.956  13.774 -57.769  1.00  0.00
ATOM    815  CB  SER    93     -85.772  13.104 -58.479  1.00  0.00
ATOM    816  OG  SER    93     -85.621  11.762 -58.005  1.00  0.00
ATOM    817  HG  SER    93     -86.512  11.296 -58.097  1.00  0.00
ATOM    818  C   SER    93     -88.274  13.092 -58.176  1.00  0.00
ATOM    819  O   SER    93     -88.382  11.864 -58.202  1.00  0.00
ATOM    820  N   ARG    94     -89.276  13.929 -58.425  1.00  0.00
ATOM    821  H   ARG    94     -89.198  14.906 -58.227  1.00  0.00
ATOM    822  CA  ARG    94     -90.616  13.497 -58.877  1.00  0.00
ATOM    823  CB  ARG    94     -91.666  13.973 -57.868  1.00  0.00
ATOM    824  CG  ARG    94     -91.544  13.249 -56.522  1.00  0.00
ATOM    825  CD  ARG    94     -92.151  14.068 -55.380  1.00  0.00
ATOM    826  NE  ARG    94     -91.329  15.272 -55.155  1.00  0.00
ATOM    827  HE  ARG    94     -90.344  15.114 -55.093  1.00  0.00
ATOM    828  CZ  ARG    94     -91.747  16.538 -55.113  1.00  0.00
ATOM    829  NH1 ARG    94     -93.022  16.877 -55.250  1.00  0.00
ATOM    830 HH11 ARG    94     -93.702  16.160 -55.389  1.00  0.00
ATOM    831 HH12 ARG    94     -93.291  17.836 -55.218  1.00  0.00
ATOM    832  NH2 ARG    94     -90.850  17.508 -55.038  1.00  0.00
ATOM    833 HH21 ARG    94     -89.877  17.282 -55.026  1.00  0.00
ATOM    834 HH22 ARG    94     -91.151  18.457 -54.997  1.00  0.00
ATOM    835  C   ARG    94     -90.956  14.060 -60.265  1.00  0.00
ATOM    836  O   ARG    94     -90.653  15.213 -60.570  1.00  0.00
ATOM    837  N   SER    95     -91.554  13.195 -61.085  1.00  0.00
ATOM    838  H   SER    95     -91.695  12.243 -60.812  1.00  0.00
ATOM    839  CA  SER    95     -92.028  13.499 -62.457  1.00  0.00
ATOM    840  CB  SER    95     -90.859  13.794 -63.410  1.00  0.00
ATOM    841  OG  SER    95     -91.358  14.242 -64.676  1.00  0.00
ATOM    842  HG  SER    95     -90.595  14.582 -65.229  1.00  0.00
ATOM    843  C   SER    95     -92.828  12.311 -63.019  1.00  0.00
ATOM    844  O   SER    95     -92.660  11.178 -62.568  1.00  0.00
ATOM    845  N   SER    96     -93.736  12.620 -63.942  1.00  0.00
ATOM    846  H   SER    96     -93.727  13.524 -64.373  1.00  0.00
ATOM    847  CA  SER    96     -94.599  11.620 -64.608  1.00  0.00
ATOM    848  CB  SER    96     -96.015  11.645 -64.020  1.00  0.00
ATOM    849  OG  SER    96     -96.803  10.596 -64.595  1.00  0.00
ATOM    850  HG  SER    96     -97.704  10.576 -64.157  1.00  0.00
ATOM    851  C   SER    96     -94.671  11.873 -66.120  1.00  0.00
ATOM    852  O   SER    96     -94.744  13.017 -66.567  1.00  0.00
ATOM    853  N   LEU    97     -94.728  10.776 -66.870  1.00  0.00
ATOM    854  H   LEU    97     -94.831   9.874 -66.451  1.00  0.00
ATOM    855  CA  LEU    97     -94.797  10.802 -68.343  1.00  0.00
ATOM    856  CB  LEU    97     -93.505  10.190 -68.917  1.00  0.00
ATOM    857  CG  LEU    97     -93.106  10.583 -70.355  1.00  0.00
ATOM    858  CD1 LEU    97     -94.078  10.074 -71.424  1.00  0.00
ATOM    859  CD2 LEU    97     -92.881  12.093 -70.481  1.00  0.00
ATOM    860  C   LEU    97     -96.057  10.050 -68.800  1.00  0.00
ATOM    861  O   LEU    97     -96.110   8.821 -68.789  1.00  0.00
ATOM    862  N   LYS    98     -97.095  10.836 -69.072  1.00  0.00
ATOM    863  H   LYS    98     -97.052  11.823 -68.928  1.00  0.00
ATOM    864  CA  LYS    98     -98.408  10.318 -69.511  1.00  0.00
ATOM    865  CB  LYS    98     -99.507  10.735 -68.524  1.00  0.00
ATOM    866  CG  LYS    98     -99.336  10.073 -67.150  1.00  0.00
ATOM    867  CD  LYS    98    -100.406  10.503 -66.140  1.00  0.00
ATOM    868  CE  LYS    98    -101.791   9.931 -66.462  1.00  0.00
ATOM    869  NZ  LYS    98    -102.788  10.377 -65.478  1.00  0.00
ATOM    870  HZ1 LYS    98    -103.681   9.995 -65.715  1.00  0.00
ATOM    871  HZ2 LYS    98    -102.524  10.064 -64.566  1.00  0.00
ATOM    872  HZ3 LYS    98    -102.843  11.376 -65.487  1.00  0.00
ATOM    873  C   LYS    98     -98.754  10.768 -70.946  1.00  0.00
ATOM    874  O   LYS    98     -99.085  11.938 -71.151  1.00  0.00
ATOM    875  N   PRO    99     -98.507   9.907 -71.946  1.00  0.00
ATOM    876  CA  PRO    99     -98.843  10.198 -73.354  1.00  0.00
ATOM    877  CB  PRO    99     -98.031   9.180 -74.159  1.00  0.00
ATOM    878  CG  PRO    99     -97.937   7.975 -73.223  1.00  0.00
ATOM    879  CD  PRO    99     -97.813   8.607 -71.835  1.00  0.00
ATOM    880  C   PRO    99    -100.350  10.087 -73.632  1.00  0.00
ATOM    881  O   PRO    99    -101.042   9.247 -73.059  1.00  0.00
ATOM    882  N   CYS   100    -100.826  10.969 -74.506  1.00  0.00
ATOM    883  H   CYS   100    -100.244  11.662 -74.927  1.00  0.00
ATOM    884  CA  CYS   100    -102.232  10.988 -74.957  1.00  0.00
ATOM    885  CB  CYS   100    -102.930  12.230 -74.389  1.00  0.00
ATOM    886  SG  CYS   100    -104.723  12.306 -74.755  1.00  0.00
ATOM    887  HG  CYS   100    -104.946  13.457 -74.128  1.00  0.00
ATOM    888  C   CYS   100    -102.317  10.984 -76.492  1.00  0.00
ATOM    889  O   CYS   100    -101.517  11.629 -77.170  1.00  0.00
ATOM    890  N   ALA   101    -103.299  10.242 -76.996  1.00  0.00
ATOM    891  H   ALA   101    -103.942   9.756 -76.406  1.00  0.00
ATOM    892  CA  ALA   101    -103.590  10.137 -78.440  1.00  0.00
ATOM    893  CB  ALA   101    -103.188   8.747 -78.945  1.00  0.00
ATOM    894  C   ALA   101    -105.080  10.387 -78.722  1.00  0.00
ATOM    895  O   ALA   101    -105.943   9.942 -77.967  1.00  0.00
ATOM    896  N   GLN   102    -105.338  11.086 -79.824  1.00  0.00
ATOM    897  H   GLN   102    -104.608  11.397 -80.431  1.00  0.00
ATOM    898  CA  GLN   102    -106.704  11.418 -80.276  1.00  0.00
ATOM    899  CB  GLN   102    -106.916  12.937 -80.153  1.00  0.00
ATOM    900  CG  GLN   102    -108.332  13.418 -80.511  1.00  0.00
ATOM    901  CD  GLN   102    -109.423  12.762 -79.657  1.00  0.00
ATOM    902  OE1 GLN   102    -109.401  12.755 -78.436  1.00  0.00
ATOM    903  NE2 GLN   102    -110.423  12.199 -80.299  1.00  0.00
ATOM    904 HE21 GLN   102    -110.490  12.193 -81.302  1.00  0.00
ATOM    905 HE22 GLN   102    -111.156  11.839 -79.728  1.00  0.00
ATOM    906  C   GLN   102    -106.946  10.930 -81.714  1.00  0.00
ATOM    907  O   GLN   102    -106.067  11.014 -82.571  1.00  0.00
ATOM    908  N   ALA   103    -108.176  10.477 -81.944  1.00  0.00
ATOM    909  H   ALA   103    -108.853  10.434 -81.209  1.00  0.00
ATOM    910  CA  ALA   103    -108.646  10.022 -83.268  1.00  0.00
ATOM    911  CB  ALA   103    -109.176   8.590 -83.150  1.00  0.00
ATOM    912  C   ALA   103    -109.744  10.942 -83.825  1.00  0.00
ATOM    913  O   ALA   103    -110.546  11.497 -83.072  1.00  0.00
ATOM    914  N   ALA   104    -109.687  11.155 -85.137  1.00  0.00
ATOM    915  H   ALA   104    -108.975  10.742 -85.705  1.00  0.00
ATOM    916  CA  ALA   104    -110.674  11.963 -85.882  1.00  0.00
ATOM    917  CB  ALA   104    -110.039  13.296 -86.293  1.00  0.00
ATOM    918  C   ALA   104    -111.179  11.220 -87.129  1.00  0.00
ATOM    919  O   ALA   104    -110.423  10.497 -87.779  1.00  0.00
ATOM    920  N   THR   105    -112.470  11.381 -87.404  1.00  0.00
ATOM    921  H   THR   105    -113.089  11.880 -86.797  1.00  0.00
ATOM    922  CA  THR   105    -113.139  10.783 -88.581  1.00  0.00
ATOM    923  CB  THR   105    -114.214   9.765 -88.168  1.00  0.00
ATOM    924  OG1 THR   105    -115.091  10.335 -87.190  1.00  0.00
ATOM    925  HG1 THR   105    -115.808   9.676 -86.956  1.00  0.00
ATOM    926  CG2 THR   105    -113.595   8.453 -87.678  1.00  0.00
ATOM    927  C   THR   105    -113.778  11.850 -89.481  1.00  0.00
ATOM    928  O   THR   105    -114.295  12.863 -89.012  1.00  0.00
ATOM    929  N   LEU   106    -113.709  11.593 -90.784  1.00  0.00
ATOM    930  H   LEU   106    -113.220  10.798 -91.137  1.00  0.00
ATOM    931  CA  LEU   106    -114.275  12.489 -91.813  1.00  0.00
ATOM    932  CB  LEU   106    -113.164  13.021 -92.731  1.00  0.00
ATOM    933  CG  LEU   106    -112.128  13.895 -92.009  1.00  0.00
ATOM    934  CD1 LEU   106    -110.946  14.162 -92.943  1.00  0.00
ATOM    935  CD2 LEU   106    -112.730  15.227 -91.550  1.00  0.00
ATOM    936  C   LEU   106    -115.374  11.788 -92.625  1.00  0.00
ATOM    937  O   LEU   106    -115.104  10.957 -93.491  1.00  0.00
ATOM    938  N   ALA   107    -116.610  12.049 -92.210  1.00  0.00
ATOM    939  H   ALA   107    -116.784  12.654 -91.434  1.00  0.00
ATOM    940  CA  ALA   107    -117.813  11.459 -92.830  1.00  0.00
ATOM    941  CB  ALA   107    -118.584  10.644 -91.785  1.00  0.00
ATOM    942  C   ALA   107    -118.710  12.527 -93.477  1.00  0.00
ATOM    943  O   ALA   107    -119.358  13.321 -92.797  1.00  0.00
ATOM    944  N   ALA   108    -118.553  12.641 -94.793  1.00  0.00
ATOM    945  H   ALA   108    -117.905  12.068 -95.294  1.00  0.00
ATOM    946  CA  ALA   108    -119.337  13.572 -95.631  1.00  0.00
ATOM    947  CB  ALA   108    -118.415  14.668 -96.175  1.00  0.00
ATOM    948  C   ALA   108    -120.025  12.840 -96.793  1.00  0.00
ATOM    949  O   ALA   108    -119.438  11.959 -97.419  1.00  0.00
ATOM    950  N   TYR   109    -121.275  13.224 -97.042  1.00  0.00
ATOM    951  H   TYR   109    -121.730  13.921 -96.489  1.00  0.00
ATOM    952  CA  TYR   109    -122.093  12.650 -98.128  1.00  0.00
ATOM    953  CB  TYR   109    -123.220  11.802 -97.511  1.00  0.00
ATOM    954  CG  TYR   109    -124.122  11.177 -98.581  1.00  0.00
ATOM    955  CD1 TYR   109    -123.621  10.137 -99.381  1.00  0.00
ATOM    956  HD1 TYR   109    -122.817   9.499 -99.012  1.00  0.00
ATOM    957  CD2 TYR   109    -125.236  11.909 -99.018  1.00  0.00
ATOM    958  HD2 TYR   109    -125.697  12.649 -98.364  1.00  0.00
ATOM    959  CE1 TYR   109    -124.162   9.906-100.653  1.00  0.00
ATOM    960  HE1 TYR   109    -123.767   9.111-101.284  1.00  0.00
ATOM    961  CE2 TYR   109    -125.776  11.674-100.288  1.00  0.00
ATOM    962  HE2 TYR   109    -126.656  12.223-100.617  1.00  0.00
ATOM    963  CZ  TYR   109    -125.207  10.708-101.124  1.00  0.00
ATOM    964  OH  TYR   109    -125.441  10.779-102.457  1.00  0.00
ATOM    965  HH  TYR   109    -125.572  11.753-102.686  1.00  0.00
ATOM    966  C   TYR   109    -122.633  13.736 -99.086  1.00  0.00
ATOM    967  O   TYR   109    -123.215  14.717 -98.614  1.00  0.00
ATOM    968  N   PRO   110    -122.450  13.565-100.407  1.00  0.00
ATOM    969  CA  PRO   110    -122.980  14.490-101.430  1.00  0.00
ATOM    970  CB  PRO   110    -122.191  14.161-102.702  1.00  0.00
ATOM    971  CG  PRO   110    -121.847  12.682-102.534  1.00  0.00
ATOM    972  CD  PRO   110    -121.576  12.552-101.035  1.00  0.00
ATOM    973  C   PRO   110    -124.506  14.402-101.616  1.00  0.00
ATOM    974  O   PRO   110    -125.033  13.599-102.389  1.00  0.00
ATOM    975  N   ALA   111    -125.196  15.247-100.856  1.00  0.00
ATOM    976  H   ALA   111    -124.741  15.839-100.190  1.00  0.00
ATOM    977  CA  ALA   111    -126.669  15.350-100.878  1.00  0.00
ATOM    978  CB  ALA   111    -127.211  15.135 -99.462  1.00  0.00
ATOM    979  C   ALA   111    -127.148  16.709-101.413  1.00  0.00
ATOM    980  O   ALA   111    -126.554  17.749-101.137  1.00  0.00
ATOM    981  N   GLU   112    -128.215  16.645-102.206  1.00  0.00
ATOM    982  H   GLU   112    -128.674  15.777-102.389  1.00  0.00
ATOM    983  CA  GLU   112    -128.881  17.828-102.792  1.00  0.00
ATOM    984  CB  GLU   112    -128.455  18.045-104.255  1.00  0.00
ATOM    985  CG  GLU   112    -128.774  16.876-105.198  1.00  0.00
ATOM    986  CD  GLU   112    -128.512  17.255-106.657  1.00  0.00
ATOM    987  OE1 GLU   112    -127.378  17.003-107.117  1.00  0.00
ATOM    988  OE2 GLU   112    -129.459  17.787-107.277  1.00  0.00
ATOM    989  C   GLU   112    -130.411  17.726-102.688  1.00  0.00
ATOM    990  O   GLU   112    -130.964  16.627-102.731  1.00  0.00
ATOM    991  N   THR   113    -131.058  18.881-102.555  1.00  0.00
ATOM    992  H   THR   113    -130.588  19.715-102.266  1.00  0.00
ATOM    993  CA  THR   113    -132.536  18.980-102.540  1.00  0.00
ATOM    994  CB  THR   113    -133.039  19.629-101.239  1.00  0.00
ATOM    995  OG1 THR   113    -132.398  20.897-101.059  1.00  0.00
ATOM    996  HG1 THR   113    -132.684  21.498-101.818  1.00  0.00
ATOM    997  CG2 THR   113    -132.851  18.715-100.025  1.00  0.00
ATOM    998  C   THR   113    -133.080  19.760-103.756  1.00  0.00
ATOM    999  O   THR   113    -133.074  20.995-103.735  1.00  0.00
ATOM   1000  N   PRO   114    -133.429  19.062-104.850  1.00  0.00
ATOM   1001  CA  PRO   114    -134.086  19.680-106.021  1.00  0.00
ATOM   1002  CB  PRO   114    -134.259  18.537-107.022  1.00  0.00
ATOM   1003  CG  PRO   114    -133.090  17.611-106.693  1.00  0.00
ATOM   1004  CD  PRO   114    -133.016  17.681-105.168  1.00  0.00
ATOM   1005  C   PRO   114    -135.455  20.261-105.638  1.00  0.00
ATOM   1006  O   PRO   114    -136.133  19.741-104.754  1.00  0.00
ATOM   1007  N   THR   115    -135.804  21.364-106.297  1.00  0.00
ATOM   1008  H   THR   115    -135.199  21.788-106.971  1.00  0.00
ATOM   1009  CA  THR   115    -137.080  22.092-106.094  1.00  0.00
ATOM   1010  CB  THR   115    -137.178  22.722-104.686  1.00  0.00
ATOM   1011  OG1 THR   115    -138.475  23.303-104.511  1.00  0.00
ATOM   1012  HG1 THR   115    -138.593  23.555-103.548  1.00  0.00
ATOM   1013  CG2 THR   115    -136.072  23.741-104.370  1.00  0.00
ATOM   1014  C   THR   115    -137.305  23.141-107.199  1.00  0.00
ATOM   1015  O   THR   115    -136.350  23.606-107.821  1.00  0.00
ATOM   1016  N   ALA   116    -138.579  23.443-107.439  1.00  0.00
ATOM   1017  H   ALA   116    -139.292  23.138-106.804  1.00  0.00
ATOM   1018  CA  ALA   116    -139.052  24.367-108.493  1.00  0.00
ATOM   1019  CB  ALA   116    -139.048  23.661-109.855  1.00  0.00
ATOM   1020  C   ALA   116    -140.475  24.865-108.192  1.00  0.00
ATOM   1021  O   ALA   116    -141.265  24.162-107.561  1.00  0.00
ATOM   1022  N   GLY   117    -140.743  26.098-108.620  1.00  0.00
ATOM   1023  H   GLY   117    -140.034  26.673-109.027  1.00  0.00
ATOM   1024  CA  GLY   117    -142.055  26.762-108.464  1.00  0.00
ATOM   1025  C   GLY   117    -142.096  28.122-109.175  1.00  0.00
ATOM   1026  O   GLY   117    -141.061  28.744-109.410  1.00  0.00
ATOM   1027  N   GLU   118    -143.299  28.492-109.608  1.00  0.00
ATOM   1028  H   GLU   118    -144.112  27.941-109.424  1.00  0.00
ATOM   1029  CA  GLU   118    -143.554  29.770-110.309  1.00  0.00
ATOM   1030  CB  GLU   118    -143.900  29.521-111.783  1.00  0.00
ATOM   1031  CG  GLU   118    -142.700  29.009-112.590  1.00  0.00
ATOM   1032  CD  GLU   118    -143.037  28.741-114.062  1.00  0.00
ATOM   1033  OE1 GLU   118    -143.699  29.606-114.680  1.00  0.00
ATOM   1034  OE2 GLU   118    -142.575  27.690-114.555  1.00  0.00
ATOM   1035  C   GLU   118    -144.688  30.569-109.650  1.00  0.00
ATOM   1036  O   GLU   118    -145.722  30.013-109.280  1.00  0.00
ATOM   1037  N   GLU   119    -144.474  31.879-109.557  1.00  0.00
ATOM   1038  H   GLU   119    -143.617  32.291-109.864  1.00  0.00
ATOM   1039  CA  GLU   119    -145.458  32.826-108.994  1.00  0.00
ATOM   1040  CB  GLU   119    -144.724  34.096-108.543  1.00  0.00
ATOM   1041  CG  GLU   119    -145.625  35.052-107.748  1.00  0.00
ATOM   1042  CD  GLU   119    -144.914  36.346-107.334  1.00  0.00
ATOM   1043  OE1 GLU   119    -143.746  36.259-106.890  1.00  0.00
ATOM   1044  OE2 GLU   119    -145.584  37.398-107.410  1.00  0.00
ATOM   1045  C   GLU   119    -146.576  33.128-110.012  1.00  0.00
ATOM   1046  O   GLU   119    -146.453  34.005-110.867  1.00  0.00
ATOM   1047  N   TYR   120    -147.611  32.295-109.956  1.00  0.00
ATOM   1048  H   TYR   120    -147.574  31.466-109.398  1.00  0.00
ATOM   1049  CA  TYR   120    -148.810  32.429-110.808  1.00  0.00
ATOM   1050  CB  TYR   120    -149.706  31.199-110.594  1.00  0.00
ATOM   1051  CG  TYR   120    -150.901  31.183-111.554  1.00  0.00
ATOM   1052  CD1 TYR   120    -150.765  30.642-112.842  1.00  0.00
ATOM   1053  HD1 TYR   120    -149.891  30.044-113.099  1.00  0.00
ATOM   1054  CD2 TYR   120    -152.052  31.912-111.226  1.00  0.00
ATOM   1055  HD2 TYR   120    -152.186  32.282-110.211  1.00  0.00
ATOM   1056  CE1 TYR   120    -151.760  30.868-113.804  1.00  0.00
ATOM   1057  HE1 TYR   120    -151.656  30.457-114.808  1.00  0.00
ATOM   1058  CE2 TYR   120    -153.041  32.146-112.190  1.00  0.00
ATOM   1059  HE2 TYR   120    -153.897  32.772-111.943  1.00  0.00
ATOM   1060  CZ  TYR   120    -152.889  31.629-113.482  1.00  0.00
ATOM   1061  OH  TYR   120    -153.818  31.893-114.435  1.00  0.00
ATOM   1062  HH  TYR   120    -154.476  32.547-114.065  1.00  0.00
ATOM   1063  C   TYR   120    -149.568  33.753-110.540  1.00  0.00
ATOM   1064  O   TYR   120    -149.823  34.082-109.379  1.00  0.00
ATOM   1065  N   PRO   121    -149.924  34.500-111.599  1.00  0.00
ATOM   1066  CA  PRO   121    -150.626  35.795-111.488  1.00  0.00
ATOM   1067  CB  PRO   121    -150.557  36.407-112.891  1.00  0.00
ATOM   1068  CG  PRO   121    -150.483  35.187-113.808  1.00  0.00
ATOM   1069  CD  PRO   121    -149.620  34.205-113.016  1.00  0.00
ATOM   1070  C   PRO   121    -152.063  35.703-110.948  1.00  0.00
ATOM   1071  O   PRO   121    -152.977  35.216-111.612  1.00  0.00
ATOM   1072  N   ARG   122    -152.184  36.052-109.671  1.00  0.00
ATOM   1073  H   ARG   122    -151.379  36.181-109.092  1.00  0.00
ATOM   1074  CA  ARG   122    -153.479  36.168-108.965  1.00  0.00
ATOM   1075  CB  ARG   122    -153.572  35.119-107.850  1.00  0.00
ATOM   1076  CG  ARG   122    -153.743  33.715-108.430  1.00  0.00
ATOM   1077  CD  ARG   122    -153.613  32.635-107.358  1.00  0.00
ATOM   1078  NE  ARG   122    -153.637  31.318-108.018  1.00  0.00
ATOM   1079  HE  ARG   122    -154.504  31.067-108.443  1.00  0.00
ATOM   1080  CZ  ARG   122    -152.633  30.439-108.079  1.00  0.00
ATOM   1081  NH1 ARG   122    -151.458  30.659-107.505  1.00  0.00
ATOM   1082 HH11 ARG   122    -151.310  31.517-107.016  1.00  0.00
ATOM   1083 HH12 ARG   122    -150.741  29.969-107.552  1.00  0.00
ATOM   1084  NH2 ARG   122    -152.749  29.365-108.844  1.00  0.00
ATOM   1085 HH21 ARG   122    -153.576  29.212-109.381  1.00  0.00
ATOM   1086 HH22 ARG   122    -151.995  28.713-108.889  1.00  0.00
ATOM   1087  C   ARG   122    -153.685  37.569-108.370  1.00  0.00
ATOM   1088  O   ARG   122    -152.746  38.194-107.880  1.00  0.00
ATOM   1089  N   ARG   123    -154.942  38.004-108.382  1.00  0.00
ATOM   1090  H   ARG   123    -155.684  37.445-108.749  1.00  0.00
ATOM   1091  CA  ARG   123    -155.350  39.322-107.853  1.00  0.00
ATOM   1092  CB  ARG   123    -155.974  40.188-108.964  1.00  0.00
ATOM   1093  CG  ARG   123    -157.244  39.587-109.574  1.00  0.00
ATOM   1094  CD  ARG   123    -158.091  40.650-110.271  1.00  0.00
ATOM   1095  NE  ARG   123    -159.440  40.089-110.455  1.00  0.00
ATOM   1096  HE  ARG   123    -159.844  39.688-109.629  1.00  0.00
ATOM   1097  CZ  ARG   123    -160.133  40.010-111.593  1.00  0.00
ATOM   1098  NH1 ARG   123    -159.664  40.455-112.751  1.00  0.00
ATOM   1099 HH11 ARG   123    -158.756  40.868-112.781  1.00  0.00
ATOM   1100 HH12 ARG   123    -160.215  40.375-113.578  1.00  0.00
ATOM   1101  NH2 ARG   123    -161.330  39.444-111.585  1.00  0.00
ATOM   1102 HH21 ARG   123    -161.703  39.080-110.734  1.00  0.00
ATOM   1103 HH22 ARG   123    -161.852  39.383-112.432  1.00  0.00
ATOM   1104  C   ARG   123    -156.306  39.201-106.644  1.00  0.00
ATOM   1105  O   ARG   123    -157.186  38.336-106.662  1.00  0.00
ATOM   1106  N   PRO   124    -156.216  40.121-105.665  1.00  0.00
ATOM   1107  CA  PRO   124    -157.093  40.140-104.474  1.00  0.00
ATOM   1108  CB  PRO   124    -156.711  41.419-103.730  1.00  0.00
ATOM   1109  CG  PRO   124    -155.223  41.554-104.045  1.00  0.00
ATOM   1110  CD  PRO   124    -155.134  41.116-105.508  1.00  0.00
ATOM   1111  C   PRO   124    -158.598  40.123-104.791  1.00  0.00
ATOM   1112  O   PRO   124    -159.336  39.374-104.162  1.00  0.00
ATOM   1113  N   THR   125    -159.000  40.859-105.832  1.00  0.00
ATOM   1114  H   THR   125    -158.343  41.374-106.376  1.00  0.00
ATOM   1115  CA  THR   125    -160.394  40.941-106.341  1.00  0.00
ATOM   1116  CB  THR   125    -160.890  39.586-106.891  1.00  0.00
ATOM   1117  OG1 THR   125    -159.873  38.984-107.700  1.00  0.00
ATOM   1118  HG1 THR   125    -159.206  38.520-107.099  1.00  0.00
ATOM   1119  CG2 THR   125    -162.152  39.748-107.745  1.00  0.00
ATOM   1120  C   THR   125    -161.363  41.483-105.273  1.00  0.00
ATOM   1121  O   THR   125    -161.973  40.741-104.506  1.00  0.00
ATOM   1122  N   GLU   126    -161.532  42.803-105.294  1.00  0.00
ATOM   1123  H   GLU   126    -161.207  43.365-106.052  1.00  0.00
ATOM   1124  CA  GLU   126    -162.367  43.517-104.308  1.00  0.00
ATOM   1125  CB  GLU   126    -161.452  44.375-103.417  1.00  0.00
ATOM   1126  CG  GLU   126    -162.158  45.052-102.232  1.00  0.00
ATOM   1127  CD  GLU   126    -162.789  44.045-101.264  1.00  0.00
ATOM   1128  OE1 GLU   126    -162.108  43.703-100.273  1.00  0.00
ATOM   1129  OE2 GLU   126    -163.941  43.644-101.543  1.00  0.00
ATOM   1130  C   GLU   126    -163.451  44.364-104.997  1.00  0.00
ATOM   1131  O   GLU   126    -163.207  44.977-106.035  1.00  0.00
ATOM   1132  N   PHE   127    -164.613  44.406-104.350  1.00  0.00
ATOM   1133  H   PHE   127    -164.743  43.922-103.483  1.00  0.00
ATOM   1134  CA  PHE   127    -165.775  45.206-104.782  1.00  0.00
ATOM   1135  CB  PHE   127    -166.961  44.258-105.010  1.00  0.00
ATOM   1136  CG  PHE   127    -168.215  44.986-105.513  1.00  0.00
ATOM   1137  CD1 PHE   127    -168.340  45.315-106.870  1.00  0.00
ATOM   1138  HD1 PHE   127    -167.594  44.978-107.590  1.00  0.00
ATOM   1139  CD2 PHE   127    -169.202  45.390-104.601  1.00  0.00
ATOM   1140  HD2 PHE   127    -169.116  45.133-103.545  1.00  0.00
ATOM   1141  CE1 PHE   127    -169.440  46.064-107.311  1.00  0.00
ATOM   1142  HE1 PHE   127    -169.533  46.327-108.364  1.00  0.00
ATOM   1143  CE2 PHE   127    -170.302  46.136-105.044  1.00  0.00
ATOM   1144  HE2 PHE   127    -171.056  46.470-104.333  1.00  0.00
ATOM   1145  CZ  PHE   127    -170.418  46.478-106.397  1.00  0.00
ATOM   1146  HZ  PHE   127    -171.252  47.091-106.733  1.00  0.00
ATOM   1147  C   PHE   127    -166.111  46.276-103.728  1.00  0.00
ATOM   1148  O   PHE   127    -165.898  46.076-102.532  1.00  0.00
ATOM   1149  N   ALA   128    -166.653  47.393-104.210  1.00  0.00
ATOM   1150  H   ALA   128    -166.912  47.473-105.172  1.00  0.00
ATOM   1151  CA  ALA   128    -167.051  48.534-103.363  1.00  0.00
ATOM   1152  CB  ALA   128    -166.202  49.758-103.721  1.00  0.00
ATOM   1153  C   ALA   128    -168.544  48.858-103.526  1.00  0.00
ATOM   1154  O   ALA   128    -169.052  48.982-104.640  1.00  0.00
ATOM   1155  N   PHE   129    -169.212  48.988-102.384  1.00  0.00
ATOM   1156  H   PHE   129    -168.751  48.931-101.499  1.00  0.00
ATOM   1157  CA  PHE   129    -170.657  49.279-102.312  1.00  0.00
ATOM   1158  CB  PHE   129    -171.386  48.045-101.759  1.00  0.00
ATOM   1159  CG  PHE   129    -172.897  48.258-101.601  1.00  0.00
ATOM   1160  CD1 PHE   129    -173.748  48.148-102.712  1.00  0.00
ATOM   1161  HD1 PHE   129    -173.356  47.826-103.676  1.00  0.00
ATOM   1162  CD2 PHE   129    -173.422  48.633-100.354  1.00  0.00
ATOM   1163  HD2 PHE   129    -172.767  48.724 -99.487  1.00  0.00
ATOM   1164  CE1 PHE   129    -175.114  48.430-102.578  1.00  0.00
ATOM   1165  HE1 PHE   129    -175.774  48.352-103.441  1.00  0.00
ATOM   1166  CE2 PHE   129    -174.789  48.906-100.220  1.00  0.00
ATOM   1167  HE2 PHE   129    -175.199  49.170 -99.246  1.00  0.00
ATOM   1168  CZ  PHE   129    -175.634  48.810-101.333  1.00  0.00
ATOM   1169  HZ  PHE   129    -176.697  49.026-101.231  1.00  0.00
ATOM   1170  C   PHE   129    -170.951  50.521-101.454  1.00  0.00
ATOM   1171  O   PHE   129    -170.332  50.734-100.412  1.00  0.00
ATOM   1172  N   TYR   130    -171.969  51.258-101.888  1.00  0.00
ATOM   1173  H   TYR   130    -172.458  51.025-102.728  1.00  0.00
ATOM   1174  CA  TYR   130    -172.510  52.415-101.152  1.00  0.00
ATOM   1175  CB  TYR   130    -172.279  53.704-101.955  1.00  0.00
ATOM   1176  CG  TYR   130    -172.784  54.939-101.196  1.00  0.00
ATOM   1177  CD1 TYR   130    -171.983  55.521-100.202  1.00  0.00
ATOM   1178  HD1 TYR   130    -170.938  55.231-100.096  1.00  0.00
ATOM   1179  CD2 TYR   130    -174.116  55.354-101.350  1.00  0.00
ATOM   1180  HD2 TYR   130    -174.733  54.940-102.149  1.00  0.00
ATOM   1181  CE1 TYR   130    -172.526  56.486 -99.342  1.00  0.00
ATOM   1182  HE1 TYR   130    -171.911  56.937 -98.565  1.00  0.00
ATOM   1183  CE2 TYR   130    -174.657  56.315-100.485  1.00  0.00
ATOM   1184  HE2 TYR   130    -175.702  56.604-100.583  1.00  0.00
ATOM   1185  CZ  TYR   130    -173.864  56.873 -99.476  1.00  0.00
ATOM   1186  OH  TYR   130    -174.395  57.765 -98.602  1.00  0.00
ATOM   1187  HH  TYR   130    -175.378  57.832 -98.764  1.00  0.00
ATOM   1188  C   TYR   130    -174.010  52.209-100.857  1.00  0.00
ATOM   1189  O   TYR   130    -174.766  51.898-101.781  1.00  0.00
ATOM   1190  N   PRO   131    -174.428  52.369 -99.590  1.00  0.00
ATOM   1191  CA  PRO   131    -175.852  52.315 -99.195  1.00  0.00
ATOM   1192  CB  PRO   131    -175.839  52.317 -97.663  1.00  0.00
ATOM   1193  CG  PRO   131    -174.483  51.704 -97.320  1.00  0.00
ATOM   1194  CD  PRO   131    -173.564  52.279 -98.397  1.00  0.00
ATOM   1195  C   PRO   131    -176.664  53.494 -99.758  1.00  0.00
ATOM   1196  O   PRO   131    -176.772  54.564 -99.157  1.00  0.00
ATOM   1197  N   GLY   132    -177.145  53.296-100.984  1.00  0.00
ATOM   1198  H   GLY   132    -176.816  52.531-101.541  1.00  0.00
ATOM   1199  CA  GLY   132    -178.037  54.240-101.691  1.00  0.00
ATOM   1200  C   GLY   132    -179.449  54.261-101.087  1.00  0.00
ATOM   1201  O   GLY   132    -180.348  53.577-101.569  1.00  0.00
ATOM   1202  N   TYR   133    -179.598  55.054-100.029  1.00  0.00
ATOM   1203  H   TYR   133    -178.812  55.501 -99.602  1.00  0.00
ATOM   1204  CA  TYR   133    -180.878  55.202 -99.310  1.00  0.00
ATOM   1205  CB  TYR   133    -180.652  54.869 -97.829  1.00  0.00
ATOM   1206  CG  TYR   133    -181.974  54.751 -97.063  1.00  0.00
ATOM   1207  CD1 TYR   133    -182.673  53.535 -97.056  1.00  0.00
ATOM   1208  HD1 TYR   133    -182.234  52.644 -97.505  1.00  0.00
ATOM   1209  CD2 TYR   133    -182.546  55.888 -96.472  1.00  0.00
ATOM   1210  HD2 TYR   133    -182.013  56.839 -96.475  1.00  0.00
ATOM   1211  CE1 TYR   133    -183.948  53.463 -96.476  1.00  0.00
ATOM   1212  HE1 TYR   133    -184.497  52.522 -96.472  1.00  0.00
ATOM   1213  CE2 TYR   133    -183.823  55.815 -95.900  1.00  0.00
ATOM   1214  HE2 TYR   133    -184.286  56.718 -95.505  1.00  0.00
ATOM   1215  CZ  TYR   133    -184.524  54.602 -95.903  1.00  0.00
ATOM   1216  OH  TYR   133    -185.765  54.529 -95.360  1.00  0.00
ATOM   1217  HH  TYR   133    -186.025  55.435 -95.032  1.00  0.00
ATOM   1218  C   TYR   133    -181.469  56.618 -99.488  1.00  0.00
ATOM   1219  O   TYR   133    -180.742  57.600 -99.321  1.00  0.00
ATOM   1220  N   PRO   134    -182.758  56.718 -99.854  1.00  0.00
ATOM   1221  CA  PRO   134    -183.454  58.007-100.059  1.00  0.00
ATOM   1222  CB  PRO   134    -184.865  57.626-100.511  1.00  0.00
ATOM   1223  CG  PRO   134    -184.655  56.287-101.213  1.00  0.00
ATOM   1224  CD  PRO   134    -183.598  55.605-100.345  1.00  0.00
ATOM   1225  C   PRO   134    -183.530  58.868 -98.789  1.00  0.00
ATOM   1226  O   PRO   134    -183.740  58.363 -97.688  1.00  0.00
ATOM   1227  N   GLY   135    -183.440  60.177 -99.011  1.00  0.00
ATOM   1228  H   GLY   135    -183.184  60.537 -99.908  1.00  0.00
ATOM   1229  CA  GLY   135    -183.573  61.214 -97.966  1.00  0.00
ATOM   1230  C   GLY   135    -183.585  62.620 -98.582  1.00  0.00
ATOM   1231  O   GLY   135    -182.999  62.839 -99.642  1.00  0.00
ATOM   1232  N   THR   136    -184.357  63.504 -97.950  1.00  0.00
ATOM   1233  H   THR   136    -184.884  63.244 -97.140  1.00  0.00
ATOM   1234  CA  THR   136    -184.538  64.921 -98.352  1.00  0.00
ATOM   1235  CB  THR   136    -185.126  65.064 -99.776  1.00  0.00
ATOM   1236  OG1 THR   136    -185.112  66.443-100.163  1.00  0.00
ATOM   1237  HG1 THR   136    -185.391  66.521-101.123  1.00  0.00
ATOM   1238  CG2 THR   136    -186.529  64.462 -99.945  1.00  0.00
ATOM   1239  C   THR   136    -185.382  65.692 -97.318  1.00  0.00
ATOM   1240  O   THR   136    -186.079  65.088 -96.503  1.00  0.00
ATOM   1241  N   TYR   137    -185.271  67.016 -97.366  1.00  0.00
ATOM   1242  H   TYR   137    -184.846  67.447 -98.165  1.00  0.00
ATOM   1243  CA  TYR   137    -185.983  67.941 -96.462  1.00  0.00
ATOM   1244  CB  TYR   137    -184.959  68.668 -95.574  1.00  0.00
ATOM   1245  CG  TYR   137    -185.547  69.737 -94.637  1.00  0.00
ATOM   1246  CD1 TYR   137    -186.699  69.491 -93.871  1.00  0.00
ATOM   1247  HD1 TYR   137    -187.068  68.473 -93.744  1.00  0.00
ATOM   1248  CD2 TYR   137    -185.009  71.033 -94.675  1.00  0.00
ATOM   1249  HD2 TYR   137    -184.110  71.236 -95.257  1.00  0.00
ATOM   1250  CE1 TYR   137    -187.326  70.542 -93.184  1.00  0.00
ATOM   1251  HE1 TYR   137    -188.252  70.365 -92.640  1.00  0.00
ATOM   1252  CE2 TYR   137    -185.626  72.077 -93.971  1.00  0.00
ATOM   1253  HE2 TYR   137    -185.206  73.081 -94.016  1.00  0.00
ATOM   1254  CZ  TYR   137    -186.791  71.834 -93.232  1.00  0.00
ATOM   1255  OH  TYR   137    -187.480  72.872 -92.692  1.00  0.00
ATOM   1256  HH  TYR   137    -186.839  73.611 -92.472  1.00  0.00
ATOM   1257  C   TYR   137    -186.828  68.950 -97.258  1.00  0.00
ATOM   1258  O   TYR   137    -186.391  69.493 -98.271  1.00  0.00
ATOM   1259  N   GLN   138    -188.000  69.235 -96.700  1.00  0.00
ATOM   1260  H   GLN   138    -188.324  68.734 -95.900  1.00  0.00
ATOM   1261  CA  GLN   138    -188.927  70.266 -97.206  1.00  0.00
ATOM   1262  CB  GLN   138    -190.354  69.711 -97.372  1.00  0.00
ATOM   1263  CG  GLN   138    -190.933  69.014 -96.132  1.00  0.00
ATOM   1264  CD  GLN   138    -192.390  68.605 -96.350  1.00  0.00
ATOM   1265  OE1 GLN   138    -192.709  67.532 -96.837  1.00  0.00
ATOM   1266  NE2 GLN   138    -193.309  69.467 -95.973  1.00  0.00
ATOM   1267 HE21 GLN   138    -193.058  70.340 -95.566  1.00  0.00
ATOM   1268 HE22 GLN   138    -194.256  69.194 -96.117  1.00  0.00
ATOM   1269  C   GLN   138    -188.871  71.531 -96.320  1.00  0.00
ATOM   1270  O   GLN   138    -189.414  71.527 -95.213  1.00  0.00
ATOM   1271  N   PRO   139    -188.142  72.567 -96.768  1.00  0.00
ATOM   1272  CA  PRO   139    -187.841  73.768 -95.964  1.00  0.00
ATOM   1273  CB  PRO   139    -186.863  74.582 -96.816  1.00  0.00
ATOM   1274  CG  PRO   139    -187.239  74.203 -98.248  1.00  0.00
ATOM   1275  CD  PRO   139    -187.612  72.723 -98.138  1.00  0.00
ATOM   1276  C   PRO   139    -189.069  74.573 -95.515  1.00  0.00
ATOM   1277  O   PRO   139    -189.709  75.275 -96.297  1.00  0.00
ATOM   1278  N   MET   140    -189.439  74.346 -94.258  1.00  0.00
ATOM   1279  H   MET   140    -188.995  73.633 -93.705  1.00  0.00
ATOM   1280  CA  MET   140    -190.531  75.077 -93.588  1.00  0.00
ATOM   1281  CB  MET   140    -191.007  74.279 -92.365  1.00  0.00
ATOM   1282  CG  MET   140    -192.353  74.760 -91.805  1.00  0.00
ATOM   1283  SD  MET   140    -192.319  76.392 -90.971  1.00  0.00
ATOM   1284  CE  MET   140    -194.063  76.665 -90.747  1.00  0.00
ATOM   1285  C   MET   140    -190.065  76.489 -93.194  1.00  0.00
ATOM   1286  O   MET   140    -189.119  76.663 -92.426  1.00  0.00
ATOM   1287  N   ALA   141    -190.736  77.470 -93.788  1.00  0.00
ATOM   1288  H   ALA   141    -191.410  77.281 -94.500  1.00  0.00
ATOM   1289  CA  ALA   141    -190.533  78.899 -93.480  1.00  0.00
ATOM   1290  CB  ALA   141    -190.103  79.634 -94.754  1.00  0.00
ATOM   1291  C   ALA   141    -191.815  79.532 -92.915  1.00  0.00
ATOM   1292  O   ALA   141    -192.923  79.192 -93.326  1.00  0.00
ATOM   1293  N   SER   142    -191.623  80.410 -91.934  1.00  0.00
ATOM   1294  H   SER   142    -190.704  80.658 -91.628  1.00  0.00
ATOM   1295  CA  SER   142    -192.720  81.159 -91.282  1.00  0.00
ATOM   1296  CB  SER   142    -192.924  80.669 -89.844  1.00  0.00
ATOM   1297  OG  SER   142    -194.062  81.314 -89.263  1.00  0.00
ATOM   1298  HG  SER   142    -194.262  80.897 -88.374  1.00  0.00
ATOM   1299  C   SER   142    -192.434  82.667 -91.283  1.00  0.00
ATOM   1300  O   SER   142    -191.293  83.092 -91.098  1.00  0.00
ATOM   1301  N   TYR   143    -193.507  83.444 -91.402  1.00  0.00
ATOM   1302  H   TYR   143    -194.426  83.057 -91.337  1.00  0.00
ATOM   1303  CA  TYR   143    -193.439  84.915 -91.494  1.00  0.00
ATOM   1304  CB  TYR   143    -193.962  85.354 -92.869  1.00  0.00
ATOM   1305  CG  TYR   143    -193.850  86.867 -93.092  1.00  0.00
ATOM   1306  CD1 TYR   143    -192.635  87.433 -93.506  1.00  0.00
ATOM   1307  HD1 TYR   143    -191.759  86.802 -93.665  1.00  0.00
ATOM   1308  CD2 TYR   143    -194.975  87.686 -92.910  1.00  0.00
ATOM   1309  HD2 TYR   143    -195.913  87.259 -92.552  1.00  0.00
ATOM   1310  CE1 TYR   143    -192.544  88.815 -93.724  1.00  0.00
ATOM   1311  HE1 TYR   143    -191.604  89.259 -94.048  1.00  0.00
ATOM   1312  CE2 TYR   143    -194.884  89.065 -93.143  1.00  0.00
ATOM   1313  HE2 TYR   143    -195.778  89.683 -93.071  1.00  0.00
ATOM   1314  CZ  TYR   143    -193.664  89.631 -93.533  1.00  0.00
ATOM   1315  OH  TYR   143    -193.531  90.978 -93.627  1.00  0.00
ATOM   1316  HH  TYR   143    -194.376  91.424 -93.316  1.00  0.00
ATOM   1317  C   TYR   143    -194.192  85.586 -90.331  1.00  0.00
ATOM   1318  O   TYR   143    -195.410  85.754 -90.354  1.00  0.00
ATOM   1319  N   LEU   144    -193.420  85.912 -89.299  1.00  0.00
ATOM   1320  H   LEU   144    -192.445  85.689 -89.290  1.00  0.00
ATOM   1321  CA  LEU   144    -193.933  86.557 -88.075  1.00  0.00
ATOM   1322  CB  LEU   144    -193.618  85.642 -86.881  1.00  0.00
ATOM   1323  CG  LEU   144    -194.432  85.943 -85.614  1.00  0.00
ATOM   1324  CD1 LEU   144    -194.522  84.673 -84.767  1.00  0.00
ATOM   1325  CD2 LEU   144    -193.786  87.043 -84.766  1.00  0.00
ATOM   1326  C   LEU   144    -193.331  87.965 -87.934  1.00  0.00
ATOM   1327  O   LEU   144    -192.180  88.144 -87.540  1.00  0.00
ATOM   1328  N   ASP   145    -194.121  88.943 -88.366  1.00  0.00
ATOM   1329  H   ASP   145    -195.020  88.746 -88.764  1.00  0.00
ATOM   1330  CA  ASP   145    -193.724  90.367 -88.371  1.00  0.00
ATOM   1331  CB  ASP   145    -193.706  90.924 -89.808  1.00  0.00
ATOM   1332  CG  ASP   145    -195.048  90.932 -90.561  1.00  0.00
ATOM   1333  OD1 ASP   145    -195.872  90.020 -90.319  1.00  0.00
ATOM   1334  OD2 ASP   145    -195.187  91.797 -91.455  1.00  0.00
ATOM   1335  C   ASP   145    -194.576  91.236 -87.429  1.00  0.00
ATOM   1336  O   ASP   145    -195.631  91.745 -87.805  1.00  0.00
ATOM   1337  N   VAL   146    -194.066  91.410 -86.214  1.00  0.00
ATOM   1338  H   VAL   146    -193.201  90.991 -85.939  1.00  0.00
ATOM   1339  CA  VAL   146    -194.747  92.207 -85.168  1.00  0.00
ATOM   1340  CB  VAL   146    -195.018  91.415 -83.870  1.00  0.00
ATOM   1341  CG1 VAL   146    -196.127  90.384 -84.101  1.00  0.00
ATOM   1342  CG2 VAL   146    -193.778  90.726 -83.284  1.00  0.00
ATOM   1343  C   VAL   146    -194.060  93.556 -84.894  1.00  0.00
ATOM   1344  O   VAL   146    -193.040  93.642 -84.211  1.00  0.00
ATOM   1345  N   SER   147    -194.555  94.566 -85.605  1.00  0.00
ATOM   1346  H   SER   147    -195.170  94.402 -86.377  1.00  0.00
ATOM   1347  CA  SER   147    -194.084  95.966 -85.497  1.00  0.00
ATOM   1348  CB  SER   147    -194.648  96.802 -86.654  1.00  0.00
ATOM   1349  OG  SER   147    -194.318  96.192 -87.906  1.00  0.00
ATOM   1350  HG  SER   147    -194.553  96.819 -88.652  1.00  0.00
ATOM   1351  C   SER   147    -194.438  96.614 -84.146  1.00  0.00
ATOM   1352  O   SER   147    -195.421  97.342 -83.996  1.00  0.00
ATOM   1353  N   VAL   148    -193.627  96.273 -83.148  1.00  0.00
ATOM   1354  H   VAL   148    -192.950  95.545 -83.272  1.00  0.00
ATOM   1355  CA  VAL   148    -193.755  96.790 -81.767  1.00  0.00
ATOM   1356  CB  VAL   148    -193.058  95.849 -80.756  1.00  0.00
ATOM   1357  CG1 VAL   148    -193.247  96.322 -79.309  1.00  0.00
ATOM   1358  CG2 VAL   148    -193.578  94.409 -80.858  1.00  0.00
ATOM   1359  C   VAL   148    -193.221  98.235 -81.700  1.00  0.00
ATOM   1360  O   VAL   148    -192.025  98.477 -81.544  1.00  0.00
ATOM   1361  N   VAL   149    -194.133  99.161 -81.978  1.00  0.00
ATOM   1362  H   VAL   149    -195.043  98.903 -82.305  1.00  0.00
ATOM   1363  CA  VAL   149    -193.861 100.616 -81.955  1.00  0.00
ATOM   1364  CB  VAL   149    -193.917 101.252 -83.362  1.00  0.00
ATOM   1365  CG1 VAL   149    -192.730 100.792 -84.214  1.00  0.00
ATOM   1366  CG2 VAL   149    -195.232 100.988 -84.110  1.00  0.00
ATOM   1367  C   VAL   149    -194.767 101.377 -80.973  1.00  0.00
ATOM   1368  O   VAL   149    -195.957 101.085 -80.851  1.00  0.00
ATOM   1369  N   GLN   150    -194.167 102.363 -80.308  1.00  0.00
ATOM   1370  H   GLN   150    -193.191 102.551 -80.422  1.00  0.00
ATOM   1371  CA  GLN   150    -194.842 103.238 -79.325  1.00  0.00
ATOM   1372  CB  GLN   150    -195.026 102.472 -78.004  1.00  0.00
ATOM   1373  CG  GLN   150    -196.290 102.852 -77.217  1.00  0.00
ATOM   1374  CD  GLN   150    -196.294 104.306 -76.738  1.00  0.00
ATOM   1375  OE1 GLN   150    -195.530 104.717 -75.880  1.00  0.00
ATOM   1376  NE2 GLN   150    -197.082 105.147 -77.376  1.00  0.00
ATOM   1377 HE21 GLN   150    -197.699 104.843 -78.098  1.00  0.00
ATOM   1378 HE22 GLN   150    -197.073 106.095 -77.042  1.00  0.00
ATOM   1379  C   GLN   150    -193.986 104.498 -79.095  1.00  0.00
ATOM   1380  O   GLN   150    -192.757 104.437 -79.103  1.00  0.00
ATOM   1381  N   THR   151    -194.678 105.599 -78.824  1.00  0.00
ATOM   1382  H   THR   151    -195.638 105.534 -78.544  1.00  0.00
ATOM   1383  CA  THR   151    -194.080 106.940 -78.647  1.00  0.00
ATOM   1384  CB  THR   151    -194.501 107.893 -79.782  1.00  0.00
ATOM   1385  OG1 THR   151    -194.316 107.259 -81.051  1.00  0.00
ATOM   1386  HG1 THR   151    -194.430 107.933 -81.781  1.00  0.00
ATOM   1387  CG2 THR   151    -193.693 109.196 -79.758  1.00  0.00
ATOM   1388  C   THR   151    -194.541 107.502 -77.293  1.00  0.00
ATOM   1389  O   THR   151    -195.718 107.823 -77.116  1.00  0.00
ATOM   1390  N   LEU   152    -193.630 107.449 -76.327  1.00  0.00
ATOM   1391  H   LEU   152    -192.738 107.022 -76.470  1.00  0.00
ATOM   1392  CA  LEU   152    -193.870 107.955 -74.961  1.00  0.00
ATOM   1393  CB  LEU   152    -193.809 106.759 -73.994  1.00  0.00
ATOM   1394  CG  LEU   152    -194.765 106.768 -72.786  1.00  0.00
ATOM   1395  CD1 LEU   152    -194.448 107.869 -71.769  1.00  0.00
ATOM   1396  CD2 LEU   152    -196.232 106.821 -73.227  1.00  0.00
ATOM   1397  C   LEU   152    -192.821 109.016 -74.589  1.00  0.00
ATOM   1398  O   LEU   152    -191.634 108.856 -74.874  1.00  0.00
ATOM   1399  N   GLY   153    -193.311 110.087 -73.968  1.00  0.00
ATOM   1400  H   GLY   153    -194.296 110.217 -73.861  1.00  0.00
ATOM   1401  CA  GLY   153    -192.492 111.208 -73.462  1.00  0.00
ATOM   1402  C   GLY   153    -193.344 112.196 -72.652  1.00  0.00
ATOM   1403  O   GLY   153    -194.543 112.333 -72.891  1.00  0.00
ATOM   1404  N   ALA   154    -192.705 112.807 -71.658  1.00  0.00
ATOM   1405  H   ALA   154    -191.730 112.663 -71.494  1.00  0.00
ATOM   1406  CA  ALA   154    -193.347 113.786 -70.757  1.00  0.00
ATOM   1407  CB  ALA   154    -193.431 113.198 -69.344  1.00  0.00
ATOM   1408  C   ALA   154    -192.582 115.124 -70.722  1.00  0.00
ATOM   1409  O   ALA   154    -191.348 115.109 -70.725  1.00  0.00
ATOM   1410  N   PRO   155    -193.296 116.259 -70.787  1.00  0.00
ATOM   1411  CA  PRO   155    -192.695 117.597 -70.603  1.00  0.00
ATOM   1412  CB  PRO   155    -193.845 118.577 -70.842  1.00  0.00
ATOM   1413  CG  PRO   155    -194.737 117.828 -71.828  1.00  0.00
ATOM   1414  CD  PRO   155    -194.661 116.381 -71.338  1.00  0.00
ATOM   1415  C   PRO   155    -192.142 117.768 -69.181  1.00  0.00
ATOM   1416  O   PRO   155    -192.729 117.283 -68.214  1.00  0.00
ATOM   1417  N   GLY   156    -191.019 118.477 -69.101  1.00  0.00
ATOM   1418  H   GLY   156    -190.581 118.856 -69.915  1.00  0.00
ATOM   1419  CA  GLY   156    -190.336 118.803 -67.832  1.00  0.00
ATOM   1420  C   GLY   156    -190.123 120.316 -67.689  1.00  0.00
ATOM   1421  O   GLY   156    -189.813 121.001 -68.662  1.00  0.00
ATOM   1422  N   GLU   157    -190.261 120.792 -66.454  1.00  0.00
ATOM   1423  H   GLU   157    -190.422 120.186 -65.676  1.00  0.00
ATOM   1424  CA  GLU   157    -190.093 122.221 -66.115  1.00  0.00
ATOM   1425  CB  GLU   157    -191.447 122.879 -65.796  1.00  0.00
ATOM   1426  CG  GLU   157    -192.208 122.259 -64.614  1.00  0.00
ATOM   1427  CD  GLU   157    -193.534 122.968 -64.312  1.00  0.00
ATOM   1428  OE1 GLU   157    -194.274 123.266 -65.276  1.00  0.00
ATOM   1429  OE2 GLU   157    -193.819 123.123 -63.105  1.00  0.00
ATOM   1430  C   GLU   157    -189.084 122.452 -64.972  1.00  0.00
ATOM   1431  O   GLU   157    -189.047 121.651 -64.035  1.00  0.00
ATOM   1432  N   PRO   158    -188.233 123.483 -65.086  1.00  0.00
ATOM   1433  CA  PRO   158    -187.365 123.934 -63.977  1.00  0.00
ATOM   1434  CB  PRO   158    -186.540 125.076 -64.571  1.00  0.00
ATOM   1435  CG  PRO   158    -186.430 124.691 -66.044  1.00  0.00
ATOM   1436  CD  PRO   158    -187.809 124.106 -66.355  1.00  0.00
ATOM   1437  C   PRO   158    -188.203 124.445 -62.797  1.00  0.00
ATOM   1438  O   PRO   158    -189.298 124.976 -62.980  1.00  0.00
ATOM   1439  N   ARG   159    -187.669 124.235 -61.597  1.00  0.00
ATOM   1440  H   ARG   159    -186.787 123.779 -61.484  1.00  0.00
ATOM   1441  CA  ARG   159    -188.285 124.696 -60.337  1.00  0.00
ATOM   1442  CB  ARG   159    -188.746 123.461 -59.541  1.00  0.00
ATOM   1443  CG  ARG   159    -189.524 123.772 -58.254  1.00  0.00
ATOM   1444  CD  ARG   159    -188.607 123.900 -57.032  1.00  0.00
ATOM   1445  NE  ARG   159    -189.334 124.548 -55.926  1.00  0.00
ATOM   1446  HE  ARG   159    -189.649 125.478 -56.114  1.00  0.00
ATOM   1447  CZ  ARG   159    -189.547 124.056 -54.704  1.00  0.00
ATOM   1448  NH1 ARG   159    -189.086 122.874 -54.317  1.00  0.00
ATOM   1449 HH11 ARG   159    -188.557 122.324 -54.960  1.00  0.00
ATOM   1450 HH12 ARG   159    -189.282 122.536 -53.399  1.00  0.00
ATOM   1451  NH2 ARG   159    -190.231 124.771 -53.826  1.00  0.00
ATOM   1452 HH21 ARG   159    -190.585 125.670 -54.077  1.00  0.00
ATOM   1453 HH22 ARG   159    -190.400 124.405 -52.913  1.00  0.00
ATOM   1454  C   ARG   159    -187.289 125.562 -59.547  1.00  0.00
ATOM   1455  O   ARG   159    -186.098 125.262 -59.493  1.00  0.00
ATOM   1456  N   HIS   160    -187.825 126.629 -58.960  1.00  0.00
ATOM   1457  H   HIS   160    -188.780 126.880 -59.108  1.00  0.00
ATOM   1458  CA  HIS   160    -187.089 127.503 -58.027  1.00  0.00
ATOM   1459  CB  HIS   160    -187.051 128.938 -58.574  1.00  0.00
ATOM   1460  CG  HIS   160    -186.263 129.918 -57.693  1.00  0.00
ATOM   1461  ND1 HIS   160    -185.265 129.624 -56.859  1.00  0.00
ATOM   1462  CD2 HIS   160    -186.445 131.234 -57.649  1.00  0.00
ATOM   1463  CE1 HIS   160    -184.825 130.752 -56.311  1.00  0.00
ATOM   1464  NE2 HIS   160    -185.557 131.746 -56.801  1.00  0.00
ATOM   1465  HE2 HIS   160    -185.440 132.713 -56.587  1.00  0.00
ATOM   1466  C   HIS   160    -187.747 127.463 -56.638  1.00  0.00
ATOM   1467  O   HIS   160    -188.972 127.484 -56.507  1.00  0.00
ATOM   1468  N   ASP   161    -186.888 127.493 -55.626  1.00  0.00
ATOM   1469  H   ASP   161    -185.931 127.741 -55.800  1.00  0.00
ATOM   1470  CA  ASP   161    -187.297 127.435 -54.211  1.00  0.00
ATOM   1471  CB  ASP   161    -186.836 126.090 -53.628  1.00  0.00
ATOM   1472  CG  ASP   161    -187.323 125.819 -52.198  1.00  0.00
ATOM   1473  OD1 ASP   161    -188.347 126.419 -51.798  1.00  0.00
ATOM   1474  OD2 ASP   161    -186.656 125.003 -51.527  1.00  0.00
ATOM   1475  C   ASP   161    -186.753 128.652 -53.442  1.00  0.00
ATOM   1476  O   ASP   161    -185.753 128.584 -52.727  1.00  0.00
ATOM   1477  N   SER   162    -187.464 129.763 -53.607  1.00  0.00
ATOM   1478  H   SER   162    -188.302 129.773 -54.156  1.00  0.00
ATOM   1479  CA  SER   162    -187.125 131.064 -52.992  1.00  0.00
ATOM   1480  CB  SER   162    -187.855 132.196 -53.727  1.00  0.00
ATOM   1481  OG  SER   162    -189.266 131.962 -53.687  1.00  0.00
ATOM   1482  HG  SER   162    -189.546 131.917 -52.717  1.00  0.00
ATOM   1483  C   SER   162    -187.422 131.108 -51.483  1.00  0.00
ATOM   1484  O   SER   162    -188.542 131.390 -51.053  1.00  0.00
ATOM   1485  N   LEU   163    -186.409 130.721 -50.715  1.00  0.00
ATOM   1486  H   LEU   163    -185.590 130.303 -51.111  1.00  0.00
ATOM   1487  CA  LEU   163    -186.458 130.723 -49.238  1.00  0.00
ATOM   1488  CB  LEU   163    -186.206 129.308 -48.698  1.00  0.00
ATOM   1489  CG  LEU   163    -187.223 128.252 -49.154  1.00  0.00
ATOM   1490  CD1 LEU   163    -186.763 126.875 -48.672  1.00  0.00
ATOM   1491  CD2 LEU   163    -188.632 128.537 -48.623  1.00  0.00
ATOM   1492  C   LEU   163    -185.422 131.682 -48.635  1.00  0.00
ATOM   1493  O   LEU   163    -184.309 131.815 -49.141  1.00  0.00
ATOM   1494  N   LEU   164    -185.808 132.292 -47.517  1.00  0.00
ATOM   1495  H   LEU   164    -186.724 132.161 -47.141  1.00  0.00
ATOM   1496  CA  LEU   164    -184.950 133.233 -46.771  1.00  0.00
ATOM   1497  CB  LEU   164    -185.662 134.597 -46.679  1.00  0.00
ATOM   1498  CG  LEU   164    -184.804 135.841 -46.365  1.00  0.00
ATOM   1499  CD1 LEU   164    -184.238 135.855 -44.941  1.00  0.00
ATOM   1500  CD2 LEU   164    -183.696 136.039 -47.404  1.00  0.00
ATOM   1501  C   LEU   164    -184.626 132.652 -45.380  1.00  0.00
ATOM   1502  O   LEU   164    -185.537 132.494 -44.563  1.00  0.00
ATOM   1503  N   PRO   165    -183.376 132.209 -45.165  1.00  0.00
ATOM   1504  CA  PRO   165    -182.902 131.745 -43.845  1.00  0.00
ATOM   1505  CB  PRO   165    -181.493 131.201 -44.097  1.00  0.00
ATOM   1506  CG  PRO   165    -181.543 130.763 -45.558  1.00  0.00
ATOM   1507  CD  PRO   165    -182.404 131.843 -46.214  1.00  0.00
ATOM   1508  C   PRO   165    -182.888 132.891 -42.820  1.00  0.00
ATOM   1509  O   PRO   165    -181.983 133.726 -42.794  1.00  0.00
ATOM   1510  N   VAL   166    -184.001 133.007 -42.100  1.00  0.00
ATOM   1511  H   VAL   166    -184.830 132.506 -42.351  1.00  0.00
ATOM   1512  CA  VAL   166    -184.173 133.991 -41.007  1.00  0.00
ATOM   1513  CB  VAL   166    -185.661 134.135 -40.613  1.00  0.00
ATOM   1514  CG1 VAL   166    -185.867 135.216 -39.544  1.00  0.00
ATOM   1515  CG2 VAL   166    -186.548 134.476 -41.817  1.00  0.00
ATOM   1516  C   VAL   166    -183.284 133.591 -39.811  1.00  0.00
ATOM   1517  O   VAL   166    -183.648 132.758 -38.983  1.00  0.00
ATOM   1518  N   ASP   167    -182.063 134.117 -39.841  1.00  0.00
ATOM   1519  H   ASP   167    -181.746 134.620 -40.646  1.00  0.00
ATOM   1520  CA  ASP   167    -181.039 133.846 -38.815  1.00  0.00
ATOM   1521  CB  ASP   167    -179.809 133.232 -39.505  1.00  0.00
ATOM   1522  CG  ASP   167    -178.663 132.858 -38.555  1.00  0.00
ATOM   1523  OD1 ASP   167    -178.957 132.516 -37.387  1.00  0.00
ATOM   1524  OD2 ASP   167    -177.507 132.905 -39.027  1.00  0.00
ATOM   1525  C   ASP   167    -180.686 135.105 -38.004  1.00  0.00
ATOM   1526  O   ASP   167    -179.874 135.929 -38.423  1.00  0.00
ATOM   1527  N   SER   168    -181.334 135.219 -36.850  1.00  0.00
ATOM   1528  H   SER   168    -182.055 134.581 -36.574  1.00  0.00
ATOM   1529  CA  SER   168    -181.092 136.306 -35.879  1.00  0.00
ATOM   1530  CB  SER   168    -182.391 137.072 -35.591  1.00  0.00
ATOM   1531  OG  SER   168    -183.443 136.174 -35.220  1.00  0.00
ATOM   1532  HG  SER   168    -184.224 136.693 -34.870  1.00  0.00
ATOM   1533  C   SER   168    -180.492 135.768 -34.572  1.00  0.00
ATOM   1534  O   SER   168    -180.913 134.741 -34.042  1.00  0.00
ATOM   1535  N   TYR   169    -179.448 136.458 -34.119  1.00  0.00
ATOM   1536  H   TYR   169    -179.123 137.283 -34.578  1.00  0.00
ATOM   1537  CA  TYR   169    -178.687 136.078 -32.912  1.00  0.00
ATOM   1538  CB  TYR   169    -177.319 135.536 -33.353  1.00  0.00
ATOM   1539  CG  TYR   169    -176.500 134.980 -32.182  1.00  0.00
ATOM   1540  CD1 TYR   169    -176.684 133.651 -31.772  1.00  0.00
ATOM   1541  HD1 TYR   169    -177.278 132.964 -32.376  1.00  0.00
ATOM   1542  CD2 TYR   169    -175.696 135.842 -31.420  1.00  0.00
ATOM   1543  HD2 TYR   169    -175.519 136.866 -31.751  1.00  0.00
ATOM   1544  CE1 TYR   169    -176.093 133.198 -30.584  1.00  0.00
ATOM   1545  HE1 TYR   169    -176.226 132.166 -30.261  1.00  0.00
ATOM   1546  CE2 TYR   169    -175.114 135.388 -30.230  1.00  0.00
ATOM   1547  HE2 TYR   169    -174.477 136.053 -29.649  1.00  0.00
ATOM   1548  CZ  TYR   169    -175.323 134.070 -29.807  1.00  0.00
ATOM   1549  OH  TYR   169    -174.788 133.638 -28.638  1.00  0.00
ATOM   1550  HH  TYR   169    -174.641 134.448 -28.037  1.00  0.00
ATOM   1551  C   TYR   169    -178.523 137.257 -31.938  1.00  0.00
ATOM   1552  O   TYR   169    -178.331 138.398 -32.359  1.00  0.00
ATOM   1553  N   GLN   170    -178.538 136.918 -30.648  1.00  0.00
ATOM   1554  H   GLN   170    -178.730 135.977 -30.368  1.00  0.00
ATOM   1555  CA  GLN   170    -178.286 137.846 -29.524  1.00  0.00
ATOM   1556  CB  GLN   170    -179.475 138.813 -29.368  1.00  0.00
ATOM   1557  CG  GLN   170    -179.295 139.915 -28.312  1.00  0.00
ATOM   1558  CD  GLN   170    -177.996 140.711 -28.480  1.00  0.00
ATOM   1559  OE1 GLN   170    -176.953 140.372 -27.940  1.00  0.00
ATOM   1560  NE2 GLN   170    -178.036 141.770 -29.257  1.00  0.00
ATOM   1561 HE21 GLN   170    -178.874 142.038 -29.722  1.00  0.00
ATOM   1562 HE22 GLN   170    -177.185 142.279 -29.364  1.00  0.00
ATOM   1563  C   GLN   170    -178.029 137.058 -28.226  1.00  0.00
ATOM   1564  O   GLN   170    -178.702 136.067 -27.950  1.00  0.00
ATOM   1565  N   SER   171    -177.078 137.566 -27.443  1.00  0.00
ATOM   1566  H   SER   171    -176.666 138.454 -27.670  1.00  0.00
ATOM   1567  CA  SER   171    -176.633 136.987 -26.153  1.00  0.00
ATOM   1568  CB  SER   171    -175.896 135.647 -26.323  1.00  0.00
ATOM   1569  OG  SER   171    -174.686 135.811 -27.078  1.00  0.00
ATOM   1570  HG  SER   171    -174.241 136.664 -26.757  1.00  0.00
ATOM   1571  C   SER   171    -175.709 137.957 -25.403  1.00  0.00
ATOM   1572  O   SER   171    -174.614 138.274 -25.870  1.00  0.00
ATOM   1573  N   TRP   172    -176.149 138.330 -24.208  1.00  0.00
ATOM   1574  H   TRP   172    -177.016 137.999 -23.835  1.00  0.00
ATOM   1575  CA  TRP   172    -175.455 139.300 -23.337  1.00  0.00
ATOM   1576  CB  TRP   172    -176.394 140.486 -23.061  1.00  0.00
ATOM   1577  CG  TRP   172    -177.739 140.055 -22.459  1.00  0.00
ATOM   1578  CD1 TRP   172    -178.010 139.944 -21.159  1.00  0.00
ATOM   1579  HD1 TRP   172    -177.342 140.234 -20.349  1.00  0.00
ATOM   1580  CD2 TRP   172    -178.832 139.555 -23.156  1.00  0.00
ATOM   1581  NE1 TRP   172    -179.209 139.383 -20.999  1.00  0.00
ATOM   1582  HE1 TRP   172    -179.635 139.180 -20.119  1.00  0.00
ATOM   1583  CE2 TRP   172    -179.743 139.122 -22.189  1.00  0.00
ATOM   1584  CE3 TRP   172    -179.094 139.334 -24.518  1.00  0.00
ATOM   1585  HE3 TRP   172    -178.418 139.731 -25.275  1.00  0.00
ATOM   1586  CZ2 TRP   172    -180.917 138.459 -22.575  1.00  0.00
ATOM   1587  HZ2 TRP   172    -181.633 138.130 -21.823  1.00  0.00
ATOM   1588  CZ3 TRP   172    -180.259 138.657 -24.904  1.00  0.00
ATOM   1589  HZ3 TRP   172    -180.440 138.436 -25.955  1.00  0.00
ATOM   1590  CH2 TRP   172    -181.171 138.223 -23.933  1.00  0.00
ATOM   1591  HH2 TRP   172    -182.078 137.699 -24.235  1.00  0.00
ATOM   1592  C   TRP   172    -174.975 138.655 -22.026  1.00  0.00
ATOM   1593  O   TRP   172    -175.654 137.812 -21.440  1.00  0.00
ATOM   1594  N   ALA   173    -173.778 139.062 -21.614  1.00  0.00
ATOM   1595  H   ALA   173    -173.282 139.788 -22.089  1.00  0.00
ATOM   1596  CA  ALA   173    -173.113 138.553 -20.397  1.00  0.00
ATOM   1597  CB  ALA   173    -171.931 137.665 -20.798  1.00  0.00
ATOM   1598  C   ALA   173    -172.626 139.693 -19.489  1.00  0.00
ATOM   1599  O   ALA   173    -172.212 140.748 -19.969  1.00  0.00
ATOM   1600  N   LEU   174    -172.681 139.437 -18.185  1.00  0.00
ATOM   1601  H   LEU   174    -173.008 138.561 -17.834  1.00  0.00
ATOM   1602  CA  LEU   174    -172.217 140.383 -17.151  1.00  0.00
ATOM   1603  CB  LEU   174    -173.439 140.826 -16.322  1.00  0.00
ATOM   1604  CG  LEU   174    -173.314 142.065 -15.410  1.00  0.00
ATOM   1605  CD1 LEU   174    -172.477 141.812 -14.152  1.00  0.00
ATOM   1606  CD2 LEU   174    -172.809 143.292 -16.176  1.00  0.00
ATOM   1607  C   LEU   174    -171.141 139.707 -16.286  1.00  0.00
ATOM   1608  O   LEU   174    -171.312 138.575 -15.835  1.00  0.00
ATOM   1609  N   ALA   175    -170.038 140.427 -16.111  1.00  0.00
ATOM   1610  H   ALA   175    -169.950 141.348 -16.488  1.00  0.00
ATOM   1611  CA  ALA   175    -168.893 139.988 -15.288  1.00  0.00
ATOM   1612  CB  ALA   175    -167.679 139.754 -16.194  1.00  0.00
ATOM   1613  C   ALA   175    -168.551 141.031 -14.211  1.00  0.00
ATOM   1614  O   ALA   175    -168.703 142.232 -14.436  1.00  0.00
ATOM   1615  N   GLY   176    -168.131 140.526 -13.053  1.00  0.00
ATOM   1616  H   GLY   176    -168.135 139.541 -12.878  1.00  0.00
ATOM   1617  CA  GLY   176    -167.719 141.347 -11.896  1.00  0.00
ATOM   1618  C   GLY   176    -167.228 140.487 -10.723  1.00  0.00
ATOM   1619  O   GLY   176    -167.584 139.314 -10.613  1.00  0.00
ATOM   1620  N   GLY   177    -166.336 141.087  -9.937  1.00  0.00
ATOM   1621  H   GLY   177    -165.940 141.966 -10.194  1.00  0.00
ATOM   1622  CA  GLY   177    -165.754 140.470  -8.726  1.00  0.00
ATOM   1623  C   GLY   177    -164.219 140.422  -8.761  1.00  0.00
ATOM   1624  O   GLY   177    -163.603 140.423  -9.826  1.00  0.00
ATOM   1625  N   TRP   178    -163.639 140.463  -7.565  1.00  0.00
ATOM   1626  H   TRP   178    -164.176 140.460  -6.723  1.00  0.00
ATOM   1627  CA  TRP   178    -162.177 140.427  -7.358  1.00  0.00
ATOM   1628  CB  TRP   178    -161.689 141.815  -6.910  1.00  0.00
ATOM   1629  CG  TRP   178    -160.214 141.846  -6.476  1.00  0.00
ATOM   1630  CD1 TRP   178    -159.151 141.690  -7.267  1.00  0.00
ATOM   1631  HD1 TRP   178    -159.163 141.734  -8.356  1.00  0.00
ATOM   1632  CD2 TRP   178    -159.762 141.766  -5.164  1.00  0.00
ATOM   1633  NE1 TRP   178    -158.060 141.491  -6.523  1.00  0.00
ATOM   1634  HE1 TRP   178    -157.151 141.250  -6.871  1.00  0.00
ATOM   1635  CE2 TRP   178    -158.385 141.544  -5.235  1.00  0.00
ATOM   1636  CE3 TRP   178    -160.390 141.893  -3.916  1.00  0.00
ATOM   1637  HE3 TRP   178    -161.467 142.050  -3.860  1.00  0.00
ATOM   1638  CZ2 TRP   178    -157.624 141.462  -4.060  1.00  0.00
ATOM   1639  HZ2 TRP   178    -156.546 141.319  -4.118  1.00  0.00
ATOM   1640  CZ3 TRP   178    -159.632 141.812  -2.741  1.00  0.00
ATOM   1641  HZ3 TRP   178    -160.119 141.921  -1.772  1.00  0.00
ATOM   1642  CH2 TRP   178    -158.247 141.607  -2.812  1.00  0.00
ATOM   1643  HH2 TRP   178    -157.646 141.656  -1.905  1.00  0.00
ATOM   1644  C   TRP   178    -161.738 139.329  -6.373  1.00  0.00
ATOM   1645  O   TRP   178    -162.541 138.810  -5.598  1.00  0.00
ATOM   1646  N   ASN   179    -160.530 138.849  -6.655  1.00  0.00
ATOM   1647  H   ASN   179    -160.110 139.061  -7.538  1.00  0.00
ATOM   1648  CA  ASN   179    -159.685 137.972  -5.816  1.00  0.00
ATOM   1649  CB  ASN   179    -160.312 136.592  -5.553  1.00  0.00
ATOM   1650  CG  ASN   179    -160.812 135.884  -6.816  1.00  0.00
ATOM   1651  OD1 ASN   179    -160.119 135.118  -7.466  1.00  0.00
ATOM   1652  ND2 ASN   179    -162.050 136.146  -7.171  1.00  0.00
ATOM   1653 HD21 ASN   179    -162.597 136.783  -6.628  1.00  0.00
ATOM   1654 HD22 ASN   179    -162.394 135.694  -7.988  1.00  0.00
ATOM   1655  C   ASN   179    -158.305 137.822  -6.476  1.00  0.00
ATOM   1656  O   ASN   179    -158.191 137.882  -7.700  1.00  0.00
ATOM   1657  N   SER   180    -157.284 137.770  -5.623  1.00  0.00
ATOM   1658  H   SER   180    -157.468 137.699  -4.638  1.00  0.00
ATOM   1659  CA  SER   180    -155.853 137.652  -5.999  1.00  0.00
ATOM   1660  CB  SER   180    -155.362 138.828  -6.867  1.00  0.00
ATOM   1661  OG  SER   180    -155.427 140.066  -6.151  1.00  0.00
ATOM   1662  HG  SER   180    -154.910 139.930  -5.293  1.00  0.00
ATOM   1663  C   SER   180    -154.982 137.517  -4.736  1.00  0.00
ATOM   1664  O   SER   180    -154.478 138.493  -4.175  1.00  0.00
ATOM   1665  N   GLN   181    -154.964 136.290  -4.225  1.00  0.00
ATOM   1666  H   GLN   181    -155.426 135.527  -4.677  1.00  0.00
ATOM   1667  CA  GLN   181    -154.254 135.928  -2.981  1.00  0.00
ATOM   1668  CB  GLN   181    -155.259 135.625  -1.858  1.00  0.00
ATOM   1669  CG  GLN   181    -155.916 136.865  -1.231  1.00  0.00
ATOM   1670  CD  GLN   181    -156.921 137.612  -2.119  1.00  0.00
ATOM   1671  OE1 GLN   181    -157.656 137.067  -2.931  1.00  0.00
ATOM   1672  NE2 GLN   181    -156.963 138.916  -1.973  1.00  0.00
ATOM   1673 HE21 GLN   181    -156.347 139.370  -1.336  1.00  0.00
ATOM   1674 HE22 GLN   181    -157.657 139.421  -2.485  1.00  0.00
ATOM   1675  C   GLN   181    -153.337 134.713  -3.187  1.00  0.00
ATOM   1676  O   GLN   181    -153.683 133.784  -3.914  1.00  0.00
ATOM   1677  N   MET   182    -152.186 134.759  -2.518  1.00  0.00
ATOM   1678  H   MET   182    -151.936 135.556  -1.967  1.00  0.00
ATOM   1679  CA  MET   182    -151.156 133.695  -2.535  1.00  0.00
ATOM   1680  CB  MET   182    -150.400 133.655  -3.877  1.00  0.00
ATOM   1681  CG  MET   182    -149.712 134.970  -4.265  1.00  0.00
ATOM   1682  SD  MET   182    -148.841 134.870  -5.870  1.00  0.00
ATOM   1683  CE  MET   182    -148.208 136.531  -5.973  1.00  0.00
ATOM   1684  C   MET   182    -150.166 133.853  -1.369  1.00  0.00
ATOM   1685  O   MET   182    -149.911 134.966  -0.911  1.00  0.00
ATOM   1686  N   CYS   183    -149.716 132.712  -0.853  1.00  0.00
ATOM   1687  H   CYS   183    -149.978 131.825  -1.232  1.00  0.00
ATOM   1688  CA  CYS   183    -148.755 132.641   0.268  1.00  0.00
ATOM   1689  CB  CYS   183    -149.491 132.315   1.572  1.00  0.00
ATOM   1690  SG  CYS   183    -150.681 133.605   2.094  1.00  0.00
ATOM   1691  HG  CYS   183    -151.079 132.988   3.202  1.00  0.00
ATOM   1692  C   CYS   183    -147.671 131.582   0.017  1.00  0.00
ATOM   1693  O   CYS   183    -147.941 130.541  -0.581  1.00  0.00
ATOM   1694  N   CYS   184    -146.465 131.887   0.493  1.00  0.00
ATOM   1695  H   CYS   184    -146.282 132.774   0.918  1.00  0.00
ATOM   1696  CA  CYS   184    -145.284 130.998   0.422  1.00  0.00
ATOM   1697  CB  CYS   184    -144.670 131.055  -0.984  1.00  0.00
ATOM   1698  SG  CYS   184    -143.292 129.877  -1.243  1.00  0.00
ATOM   1699  HG  CYS   184    -143.060 130.212  -2.510  1.00  0.00
ATOM   1700  C   CYS   184    -144.236 131.436   1.457  1.00  0.00
ATOM   1701  O   CYS   184    -144.094 132.625   1.738  1.00  0.00
ATOM   1702  N   GLN   185    -143.555 130.445   2.026  1.00  0.00
ATOM   1703  H   GLN   185    -143.697 129.493   1.760  1.00  0.00
ATOM   1704  CA  GLN   185    -142.499 130.657   3.036  1.00  0.00
ATOM   1705  CB  GLN   185    -143.039 130.224   4.412  1.00  0.00
ATOM   1706  CG  GLN   185    -142.043 130.230   5.585  1.00  0.00
ATOM   1707  CD  GLN   185    -141.185 131.495   5.738  1.00  0.00
ATOM   1708  OE1 GLN   185    -141.455 132.572   5.226  1.00  0.00
ATOM   1709  NE2 GLN   185    -140.013 131.324   6.303  1.00  0.00
ATOM   1710 HE21 GLN   185    -139.708 130.416   6.599  1.00  0.00
ATOM   1711 HE22 GLN   185    -139.445 132.131   6.432  1.00  0.00
ATOM   1712  C   GLN   185    -141.182 129.961   2.656  1.00  0.00
ATOM   1713  O   GLN   185    -141.170 128.799   2.249  1.00  0.00
ATOM   1714  N   GLY   186    -140.095 130.695   2.885  1.00  0.00
ATOM   1715  H   GLY   186    -140.179 131.596   3.315  1.00  0.00
ATOM   1716  CA  GLY   186    -138.708 130.259   2.619  1.00  0.00
ATOM   1717  C   GLY   186    -138.241 129.170   3.597  1.00  0.00
ATOM   1718  O   GLY   186    -137.875 129.458   4.735  1.00  0.00
ATOM   1719  N   GLU   187    -138.426 127.919   3.183  1.00  0.00
ATOM   1720  H   GLU   187    -138.923 127.715   2.339  1.00  0.00
ATOM   1721  CA  GLU   187    -138.007 126.745   3.978  1.00  0.00
ATOM   1722  CB  GLU   187    -139.228 125.983   4.515  1.00  0.00
ATOM   1723  CG  GLU   187    -140.065 126.808   5.504  1.00  0.00
ATOM   1724  CD  GLU   187    -139.267 127.354   6.698  1.00  0.00
ATOM   1725  OE1 GLU   187    -138.415 126.605   7.229  1.00  0.00
ATOM   1726  OE2 GLU   187    -139.558 128.509   7.080  1.00  0.00
ATOM   1727  C   GLU   187    -137.080 125.788   3.217  1.00  0.00
ATOM   1728  O   GLU   187    -137.272 125.528   2.031  1.00  0.00
ATOM   1729  N   GLN   188    -136.116 125.255   3.968  1.00  0.00
ATOM   1730  H   GLN   188    -136.038 125.484   4.939  1.00  0.00
ATOM   1731  CA  GLN   188    -135.089 124.297   3.499  1.00  0.00
ATOM   1732  CB  GLN   188    -134.099 124.956   2.516  1.00  0.00
ATOM   1733  CG  GLN   188    -133.291 126.151   3.049  1.00  0.00
ATOM   1734  CD  GLN   188    -132.169 125.758   4.018  1.00  0.00
ATOM   1735  OE1 GLN   188    -131.518 124.728   3.910  1.00  0.00
ATOM   1736  NE2 GLN   188    -131.912 126.604   4.990  1.00  0.00
ATOM   1737 HE21 GLN   188    -132.423 127.453   5.085  1.00  0.00
ATOM   1738 HE22 GLN   188    -131.184 126.350   5.620  1.00  0.00
ATOM   1739  C   GLN   188    -134.358 123.648   4.689  1.00  0.00
ATOM   1740  O   GLN   188    -134.426 124.148   5.813  1.00  0.00
ATOM   1741  N   ASN   189    -133.761 122.485   4.440  1.00  0.00
ATOM   1742  H   ASN   189    -133.749 122.081   3.526  1.00  0.00
ATOM   1743  CA  ASN   189    -133.013 121.737   5.469  1.00  0.00
ATOM   1744  CB  ASN   189    -133.661 120.368   5.729  1.00  0.00
ATOM   1745  CG  ASN   189    -135.113 120.420   6.233  1.00  0.00
ATOM   1746  OD1 ASN   189    -135.899 119.511   6.015  1.00  0.00
ATOM   1747  ND2 ASN   189    -135.526 121.491   6.878  1.00  0.00
ATOM   1748 HD21 ASN   189    -134.933 122.286   7.001  1.00  0.00
ATOM   1749 HD22 ASN   189    -136.457 121.464   7.229  1.00  0.00
ATOM   1750  C   ASN   189    -131.525 121.583   5.096  1.00  0.00
ATOM   1751  O   ASN   189    -131.216 120.889   4.123  1.00  0.00
ATOM   1752  N   PRO   190    -130.625 122.283   5.806  1.00  0.00
ATOM   1753  CA  PRO   190    -129.170 122.227   5.550  1.00  0.00
ATOM   1754  CB  PRO   190    -128.551 123.172   6.583  1.00  0.00
ATOM   1755  CG  PRO   190    -129.667 124.177   6.854  1.00  0.00
ATOM   1756  CD  PRO   190    -130.928 123.313   6.820  1.00  0.00
ATOM   1757  C   PRO   190    -128.618 120.802   5.739  1.00  0.00
ATOM   1758  O   PRO   190    -128.961 120.149   6.727  1.00  0.00
ATOM   1759  N   PRO   191    -127.816 120.304   4.785  1.00  0.00
ATOM   1760  CA  PRO   191    -127.126 119.005   4.917  1.00  0.00
ATOM   1761  CB  PRO   191    -126.653 118.672   3.499  1.00  0.00
ATOM   1762  CG  PRO   191    -126.449 120.044   2.856  1.00  0.00
ATOM   1763  CD  PRO   191    -127.577 120.890   3.450  1.00  0.00
ATOM   1764  C   PRO   191    -125.963 119.073   5.918  1.00  0.00
ATOM   1765  O   PRO   191    -125.296 120.100   6.037  1.00  0.00
ATOM   1766  N   GLY   192    -125.744 117.953   6.603  1.00  0.00
ATOM   1767  H   GLY   192    -126.365 117.174   6.537  1.00  0.00
ATOM   1768  CA  GLY   192    -124.661 117.800   7.598  1.00  0.00
ATOM   1769  C   GLY   192    -123.623 116.743   7.172  1.00  0.00
ATOM   1770  O   GLY   192    -123.860 115.559   7.422  1.00  0.00
ATOM   1771  N   PRO   193    -122.549 117.131   6.462  1.00  0.00
ATOM   1772  CA  PRO   193    -121.467 116.198   6.089  1.00  0.00
ATOM   1773  CB  PRO   193    -120.677 116.928   5.000  1.00  0.00
ATOM   1774  CG  PRO   193    -120.872 118.405   5.342  1.00  0.00
ATOM   1775  CD  PRO   193    -122.304 118.466   5.876  1.00  0.00
ATOM   1776  C   PRO   193    -120.593 115.811   7.291  1.00  0.00
ATOM   1777  O   PRO   193    -120.359 116.612   8.194  1.00  0.00
ATOM   1778  N   PHE   194    -120.224 114.535   7.309  1.00  0.00
ATOM   1779  H   PHE   194    -120.523 113.891   6.605  1.00  0.00
ATOM   1780  CA  PHE   194    -119.368 113.934   8.352  1.00  0.00
ATOM   1781  CB  PHE   194    -120.209 113.067   9.304  1.00  0.00
ATOM   1782  CG  PHE   194    -121.052 112.001   8.591  1.00  0.00
ATOM   1783  CD1 PHE   194    -120.531 110.717   8.368  1.00  0.00
ATOM   1784  HD1 PHE   194    -119.530 110.461   8.713  1.00  0.00
ATOM   1785  CD2 PHE   194    -122.339 112.322   8.130  1.00  0.00
ATOM   1786  HD2 PHE   194    -122.761 113.311   8.318  1.00  0.00
ATOM   1787  CE1 PHE   194    -121.292 109.762   7.682  1.00  0.00
ATOM   1788  HE1 PHE   194    -120.893 108.761   7.521  1.00  0.00
ATOM   1789  CE2 PHE   194    -123.096 111.367   7.441  1.00  0.00
ATOM   1790  HE2 PHE   194    -124.096 111.618   7.086  1.00  0.00
ATOM   1791  CZ  PHE   194    -122.573 110.087   7.216  1.00  0.00
ATOM   1792  HZ  PHE   194    -123.164 109.343   6.684  1.00  0.00
ATOM   1793  C   PHE   194    -118.205 113.133   7.747  1.00  0.00
ATOM   1794  O   PHE   194    -118.367 112.441   6.742  1.00  0.00
ATOM   1795  N   TRP   195    -117.085 113.152   8.462  1.00  0.00
ATOM   1796  H   TRP   195    -117.044 113.576   9.365  1.00  0.00
ATOM   1797  CA  TRP   195    -115.819 112.550   7.999  1.00  0.00
ATOM   1798  CB  TRP   195    -114.743 113.637   7.880  1.00  0.00
ATOM   1799  CG  TRP   195    -115.144 114.712   6.862  1.00  0.00
ATOM   1800  CD1 TRP   195    -114.929 114.665   5.549  1.00  0.00
ATOM   1801  HD1 TRP   195    -114.339 113.908   5.033  1.00  0.00
ATOM   1802  CD2 TRP   195    -115.928 115.831   7.115  1.00  0.00
ATOM   1803  NE1 TRP   195    -115.548 115.688   4.957  1.00  0.00
ATOM   1804  HE1 TRP   195    -115.540 115.875   3.976  1.00  0.00
ATOM   1805  CE2 TRP   195    -116.175 116.421   5.873  1.00  0.00
ATOM   1806  CE3 TRP   195    -116.505 116.368   8.276  1.00  0.00
ATOM   1807  HE3 TRP   195    -116.273 115.941   9.250  1.00  0.00
ATOM   1808  CZ2 TRP   195    -117.001 117.550   5.782  1.00  0.00
ATOM   1809  HZ2 TRP   195    -117.192 118.016   4.817  1.00  0.00
ATOM   1810  CZ3 TRP   195    -117.342 117.487   8.186  1.00  0.00
ATOM   1811  HZ3 TRP   195    -117.857 117.857   9.072  1.00  0.00
ATOM   1812  CH2 TRP   195    -117.585 118.081   6.941  1.00  0.00
ATOM   1813  HH2 TRP   195    -118.238 118.951   6.875  1.00  0.00
ATOM   1814  C   TRP   195    -115.347 111.436   8.941  1.00  0.00
ATOM   1815  O   TRP   195    -115.404 111.568  10.163  1.00  0.00
ATOM   1816  N   LYS   196    -114.886 110.356   8.314  1.00  0.00
ATOM   1817  H   LYS   196    -114.842 110.324   7.316  1.00  0.00
ATOM   1818  CA  LYS   196    -114.446 109.105   8.973  1.00  0.00
ATOM   1819  CB  LYS   196    -115.624 108.335   9.611  1.00  0.00
ATOM   1820  CG  LYS   196    -116.951 108.309   8.831  1.00  0.00
ATOM   1821  CD  LYS   196    -116.913 107.492   7.535  1.00  0.00
ATOM   1822  CE  LYS   196    -118.187 107.679   6.706  1.00  0.00
ATOM   1823  NZ  LYS   196    -118.293 109.035   6.142  1.00  0.00
ATOM   1824  HZ1 LYS   196    -119.139 109.118   5.616  1.00  0.00
ATOM   1825  HZ2 LYS   196    -118.298 109.720   6.872  1.00  0.00
ATOM   1826  HZ3 LYS   196    -117.516 109.208   5.537  1.00  0.00
ATOM   1827  C   LYS   196    -113.646 108.200   8.021  1.00  0.00
ATOM   1828  O   LYS   196    -113.818 108.269   6.805  1.00  0.00
ATOM   1829  N   ALA   197    -112.698 107.467   8.605  1.00  0.00
ATOM   1830  H   ALA   197    -112.513 107.547   9.585  1.00  0.00
ATOM   1831  CA  ALA   197    -111.813 106.509   7.903  1.00  0.00
ATOM   1832  CB  ALA   197    -110.727 107.257   7.117  1.00  0.00
ATOM   1833  C   ALA   197    -111.136 105.554   8.899  1.00  0.00
ATOM   1834  O   ALA   197    -110.863 105.928  10.040  1.00  0.00
ATOM   1835  N   ALA   198    -110.907 104.325   8.442  1.00  0.00
ATOM   1836  H   ALA   198    -111.069 104.086   7.485  1.00  0.00
ATOM   1837  CA  ALA   198    -110.276 103.255   9.242  1.00  0.00
ATOM   1838  CB  ALA   198    -111.266 102.099   9.419  1.00  0.00
ATOM   1839  C   ALA   198    -108.992 102.753   8.564  1.00  0.00
ATOM   1840  O   ALA   198    -108.940 102.613   7.342  1.00  0.00
ATOM   1841  N   PHE   199    -107.993 102.457   9.392  1.00  0.00
ATOM   1842  H   PHE   199    -108.113 102.442  10.384  1.00  0.00
ATOM   1843  CA  PHE   199    -106.647 102.069   8.922  1.00  0.00
ATOM   1844  CB  PHE   199    -105.656 103.215   9.174  1.00  0.00
ATOM   1845  CG  PHE   199    -106.089 104.523   8.499  1.00  0.00
ATOM   1846  CD1 PHE   199    -105.753 104.775   7.161  1.00  0.00
ATOM   1847  HD1 PHE   199    -105.140 104.066   6.605  1.00  0.00
ATOM   1848  CD2 PHE   199    -106.886 105.441   9.201  1.00  0.00
ATOM   1849  HD2 PHE   199    -107.145 105.261  10.244  1.00  0.00
ATOM   1850  CE1 PHE   199    -106.218 105.934   6.526  1.00  0.00
ATOM   1851  HE1 PHE   199    -105.963 106.124   5.484  1.00  0.00
ATOM   1852  CE2 PHE   199    -107.354 106.598   8.566  1.00  0.00
ATOM   1853  HE2 PHE   199    -107.993 107.295   9.106  1.00  0.00
ATOM   1854  CZ  PHE   199    -107.019 106.845   7.228  1.00  0.00
ATOM   1855  HZ  PHE   199    -107.381 107.745   6.733  1.00  0.00
ATOM   1856  C   PHE   199    -106.145 100.791   9.612  1.00  0.00
ATOM   1857  O   PHE   199    -106.363 100.597  10.807  1.00  0.00
ATOM   1858  N   ALA   200    -105.471  99.956   8.821  1.00  0.00
ATOM   1859  H   ALA   200    -105.377 100.139   7.843  1.00  0.00
ATOM   1860  CA  ALA   200    -104.856  98.683   9.260  1.00  0.00
ATOM   1861  CB  ALA   200    -105.928  97.595   9.407  1.00  0.00
ATOM   1862  C   ALA   200    -103.805  98.209   8.243  1.00  0.00
ATOM   1863  O   ALA   200    -103.916  98.499   7.052  1.00  0.00
ATOM   1864  N   ASP   201    -102.759  97.560   8.757  1.00  0.00
ATOM   1865  H   ASP   201    -102.660  97.436   9.745  1.00  0.00
ATOM   1866  CA  ASP   201    -101.650  96.993   7.957  1.00  0.00
ATOM   1867  CB  ASP   201    -100.760  98.133   7.426  1.00  0.00
ATOM   1868  CG  ASP   201     -99.696  97.693   6.412  1.00  0.00
ATOM   1869  OD1 ASP   201     -99.968  96.727   5.663  1.00  0.00
ATOM   1870  OD2 ASP   201     -98.606  98.303   6.445  1.00  0.00
ATOM   1871  C   ASP   201    -100.807  96.025   8.807  1.00  0.00
ATOM   1872  O   ASP   201    -100.618  96.245  10.001  1.00  0.00
ATOM   1873  N   SER   202    -100.314  94.979   8.145  1.00  0.00
ATOM   1874  H   SER   202    -100.595  94.778   7.204  1.00  0.00
ATOM   1875  CA  SER   202     -99.413  93.955   8.721  1.00  0.00
ATOM   1876  CB  SER   202    -100.176  92.976   9.626  1.00  0.00
ATOM   1877  OG  SER   202    -101.214  92.307   8.901  1.00  0.00
ATOM   1878  HG  SER   202    -101.711  91.692   9.515  1.00  0.00
ATOM   1879  C   SER   202     -98.702  93.165   7.611  1.00  0.00
ATOM   1880  O   SER   202     -99.196  93.086   6.485  1.00  0.00
ATOM   1881  N   SER   203     -97.467  92.756   7.908  1.00  0.00
ATOM   1882  H   SER   203     -97.045  92.994   8.784  1.00  0.00
ATOM   1883  CA  SER   203     -96.579  91.965   7.019  1.00  0.00
ATOM   1884  CB  SER   203     -96.116  92.758   5.788  1.00  0.00
ATOM   1885  OG  SER   203     -97.158  92.775   4.811  1.00  0.00
ATOM   1886  HG  SER   203     -98.044  92.936   5.280  1.00  0.00
ATOM   1887  C   SER   203     -95.316  91.488   7.748  1.00  0.00
ATOM   1888  O   SER   203     -94.906  92.095   8.737  1.00  0.00
ATOM   1889  N   GLY   204     -94.779  90.367   7.267  1.00  0.00
ATOM   1890  H   GLY   204     -95.261  89.821   6.583  1.00  0.00
ATOM   1891  CA  GLY   204     -93.517  89.776   7.762  1.00  0.00
ATOM   1892  C   GLY   204     -93.647  88.290   8.128  1.00  0.00
ATOM   1893  O   GLY   204     -94.686  87.838   8.604  1.00  0.00
ATOM   1894  N   GLN   205     -92.552  87.571   7.887  1.00  0.00
ATOM   1895  H   GLN   205     -91.732  87.993   7.502  1.00  0.00
ATOM   1896  CA  GLN   205     -92.422  86.113   8.119  1.00  0.00
ATOM   1897  CB  GLN   205     -93.229  85.305   7.086  1.00  0.00
ATOM   1898  CG  GLN   205     -92.850  85.577   5.623  1.00  0.00
ATOM   1899  CD  GLN   205     -93.743  84.795   4.658  1.00  0.00
ATOM   1900  OE1 GLN   205     -94.813  85.226   4.257  1.00  0.00
ATOM   1901  NE2 GLN   205     -93.303  83.625   4.249  1.00  0.00
ATOM   1902 HE21 GLN   205     -92.425  83.267   4.547  1.00  0.00
ATOM   1903 HE22 GLN   205     -93.899  83.131   3.622  1.00  0.00
ATOM   1904  C   GLN   205     -90.947  85.677   8.099  1.00  0.00
ATOM   1905  O   GLN   205     -90.124  86.300   7.430  1.00  0.00
ATOM   1906  N   HIS   206     -90.649  84.636   8.873  1.00  0.00
ATOM   1907  H   HIS   206     -91.334  84.199   9.453  1.00  0.00
ATOM   1908  CA  HIS   206     -89.289  84.067   8.979  1.00  0.00
ATOM   1909  CB  HIS   206     -88.740  84.242  10.402  1.00  0.00
ATOM   1910  CG  HIS   206     -88.465  85.712  10.732  1.00  0.00
ATOM   1911  ND1 HIS   206     -87.341  86.370  10.467  1.00  0.00
ATOM   1912  CD2 HIS   206     -89.298  86.560  11.330  1.00  0.00
ATOM   1913  CE1 HIS   206     -87.474  87.622  10.890  1.00  0.00
ATOM   1914  NE2 HIS   206     -88.684  87.737  11.424  1.00  0.00
ATOM   1915  HE2 HIS   206     -89.061  88.566  11.830  1.00  0.00
ATOM   1916  C   HIS   206     -89.253  82.587   8.549  1.00  0.00
ATOM   1917  O   HIS   206     -89.793  81.740   9.264  1.00  0.00
ATOM   1918  N   PRO   207     -88.798  82.302   7.318  1.00  0.00
ATOM   1919  CA  PRO   207     -88.709  80.925   6.794  1.00  0.00
ATOM   1920  CB  PRO   207     -88.473  81.095   5.291  1.00  0.00
ATOM   1921  CG  PRO   207     -87.739  82.432   5.189  1.00  0.00
ATOM   1922  CD  PRO   207     -88.378  83.279   6.292  1.00  0.00
ATOM   1923  C   PRO   207     -87.607  80.088   7.473  1.00  0.00
ATOM   1924  O   PRO   207     -86.477  80.561   7.605  1.00  0.00
ATOM   1925  N   PRO   208     -87.950  78.888   7.967  1.00  0.00
ATOM   1926  CA  PRO   208     -86.963  77.929   8.507  1.00  0.00
ATOM   1927  CB  PRO   208     -87.798  76.757   9.023  1.00  0.00
ATOM   1928  CG  PRO   208     -89.119  77.417   9.411  1.00  0.00
ATOM   1929  CD  PRO   208     -89.321  78.461   8.312  1.00  0.00
ATOM   1930  C   PRO   208     -86.002  77.449   7.411  1.00  0.00
ATOM   1931  O   PRO   208     -86.389  77.284   6.255  1.00  0.00
ATOM   1932  N   ASP   209     -84.745  77.259   7.804  1.00  0.00
ATOM   1933  H   ASP   209     -84.459  77.427   8.747  1.00  0.00
ATOM   1934  CA  ASP   209     -83.684  76.751   6.911  1.00  0.00
ATOM   1935  CB  ASP   209     -82.722  77.905   6.584  1.00  0.00
ATOM   1936  CG  ASP   209     -81.649  77.559   5.542  1.00  0.00
ATOM   1937  OD1 ASP   209     -81.948  76.729   4.654  1.00  0.00
ATOM   1938  OD2 ASP   209     -80.530  78.092   5.691  1.00  0.00
ATOM   1939  C   ASP   209     -82.942  75.571   7.563  1.00  0.00
ATOM   1940  O   ASP   209     -82.615  75.620   8.747  1.00  0.00
ATOM   1941  N   ALA   210     -82.597  74.588   6.734  1.00  0.00
ATOM   1942  H   ALA   210     -82.769  74.645   5.749  1.00  0.00
ATOM   1943  CA  ALA   210     -81.869  73.379   7.170  1.00  0.00
ATOM   1944  CB  ALA   210     -82.753  72.146   6.959  1.00  0.00
ATOM   1945  C   ALA   210     -80.542  73.211   6.415  1.00  0.00
ATOM   1946  O   ALA   210     -80.482  73.343   5.192  1.00  0.00
ATOM   1947  N   CYS   211     -79.498  72.896   7.178  1.00  0.00
ATOM   1948  H   CYS   211     -79.582  72.831   8.171  1.00  0.00
ATOM   1949  CA  CYS   211     -78.134  72.686   6.650  1.00  0.00
ATOM   1950  CB  CYS   211     -77.117  72.930   7.772  1.00  0.00
ATOM   1951  SG  CYS   211     -77.092  74.662   8.363  1.00  0.00
ATOM   1952  HG  CYS   211     -76.131  74.489   9.267  1.00  0.00
ATOM   1953  C   CYS   211     -77.951  71.304   5.993  1.00  0.00
ATOM   1954  O   CYS   211     -77.412  70.360   6.573  1.00  0.00
ATOM   1955  N   ALA   212     -78.443  71.217   4.760  1.00  0.00
ATOM   1956  H   ALA   212     -78.947  71.982   4.355  1.00  0.00
ATOM   1957  CA  ALA   212     -78.398  69.987   3.942  1.00  0.00
ATOM   1958  CB  ALA   212     -79.489  70.062   2.867  1.00  0.00
ATOM   1959  C   ALA   212     -77.005  69.704   3.343  1.00  0.00
ATOM   1960  O   ALA   212     -76.664  70.121   2.236  1.00  0.00
ATOM   1961  N   PHE   213     -76.182  69.065   4.170  1.00  0.00
ATOM   1962  H   PHE   213     -76.417  68.946   5.135  1.00  0.00
ATOM   1963  CA  PHE   213     -74.813  68.653   3.792  1.00  0.00
ATOM   1964  CB  PHE   213     -73.774  69.504   4.535  1.00  0.00
ATOM   1965  CG  PHE   213     -73.911  70.998   4.216  1.00  0.00
ATOM   1966  CD1 PHE   213     -74.617  71.836   5.092  1.00  0.00
ATOM   1967  HD1 PHE   213     -74.970  71.453   6.049  1.00  0.00
ATOM   1968  CD2 PHE   213     -73.442  71.505   2.994  1.00  0.00
ATOM   1969  HD2 PHE   213     -72.898  70.861   2.303  1.00  0.00
ATOM   1970  CE1 PHE   213     -74.864  73.170   4.743  1.00  0.00
ATOM   1971  HE1 PHE   213     -75.400  73.825   5.428  1.00  0.00
ATOM   1972  CE2 PHE   213     -73.691  72.839   2.645  1.00  0.00
ATOM   1973  HE2 PHE   213     -73.345  73.225   1.687  1.00  0.00
ATOM   1974  CZ  PHE   213     -74.403  73.671   3.519  1.00  0.00
ATOM   1975  HZ  PHE   213     -74.607  74.704   3.241  1.00  0.00
ATOM   1976  C   PHE   213     -74.551  67.166   4.066  1.00  0.00
ATOM   1977  O   PHE   213     -74.916  66.648   5.122  1.00  0.00
ATOM   1978  N   ARG   214     -73.795  66.558   3.155  1.00  0.00
ATOM   1979  H   ARG   214     -73.416  67.053   2.375  1.00  0.00
ATOM   1980  CA  ARG   214     -73.410  65.135   3.235  1.00  0.00
ATOM   1981  CB  ARG   214     -73.734  64.432   1.908  1.00  0.00
ATOM   1982  CG  ARG   214     -73.544  62.906   1.899  1.00  0.00
ATOM   1983  CD  ARG   214     -74.437  62.160   2.900  1.00  0.00
ATOM   1984  NE  ARG   214     -73.734  61.961   4.183  1.00  0.00
ATOM   1985  HE  ARG   214     -73.024  61.259   4.174  1.00  0.00
ATOM   1986  CZ  ARG   214     -74.007  62.555   5.347  1.00  0.00
ATOM   1987  NH1 ARG   214     -74.991  63.425   5.492  1.00  0.00
ATOM   1988 HH11 ARG   214     -75.585  63.644   4.721  1.00  0.00
ATOM   1989 HH12 ARG   214     -75.091  63.909   6.366  1.00  0.00
ATOM   1990  NH2 ARG   214     -73.196  62.399   6.380  1.00  0.00
ATOM   1991 HH21 ARG   214     -72.384  61.819   6.313  1.00  0.00
ATOM   1992 HH22 ARG   214     -73.398  62.892   7.229  1.00  0.00
ATOM   1993  C   ARG   214     -71.924  65.010   3.600  1.00  0.00
ATOM   1994  O   ARG   214     -71.048  65.567   2.939  1.00  0.00
ATOM   1995  N   ARG   215     -71.687  64.237   4.654  1.00  0.00
ATOM   1996  H   ARG   215     -72.426  63.697   5.075  1.00  0.00
ATOM   1997  CA  ARG   215     -70.373  64.152   5.325  1.00  0.00
ATOM   1998  CB  ARG   215     -70.551  64.617   6.775  1.00  0.00
ATOM   1999  CG  ARG   215     -70.911  66.104   6.867  1.00  0.00
ATOM   2000  CD  ARG   215     -71.919  66.373   7.988  1.00  0.00
ATOM   2001  NE  ARG   215     -73.269  65.921   7.596  1.00  0.00
ATOM   2002  HE  ARG   215     -73.663  66.379   6.797  1.00  0.00
ATOM   2003  CZ  ARG   215     -74.002  64.970   8.178  1.00  0.00
ATOM   2004  NH1 ARG   215     -73.546  64.217   9.169  1.00  0.00
ATOM   2005 HH11 ARG   215     -72.615  64.363   9.499  1.00  0.00
ATOM   2006 HH12 ARG   215     -74.141  63.547   9.607  1.00  0.00
ATOM   2007  NH2 ARG   215     -75.294  64.897   7.896  1.00  0.00
ATOM   2008 HH21 ARG   215     -75.695  65.552   7.254  1.00  0.00
ATOM   2009 HH22 ARG   215     -75.870  64.230   8.365  1.00  0.00
ATOM   2010  C   ARG   215     -69.742  62.751   5.311  1.00  0.00
ATOM   2011  O   ARG   215     -70.436  61.734   5.265  1.00  0.00
ATOM   2012  N   GLY   216     -68.410  62.762   5.240  1.00  0.00
ATOM   2013  H   GLY   216     -67.930  63.623   5.078  1.00  0.00
ATOM   2014  CA  GLY   216     -67.509  61.596   5.412  1.00  0.00
ATOM   2015  C   GLY   216     -67.493  60.502   4.328  1.00  0.00
ATOM   2016  O   GLY   216     -66.423  60.120   3.860  1.00  0.00
ATOM   2017  N   ARG   217     -68.680  60.119   3.865  1.00  0.00
ATOM   2018  H   ARG   217     -69.511  60.542   4.239  1.00  0.00
ATOM   2019  CA  ARG   217     -68.926  58.988   2.939  1.00  0.00
ATOM   2020  CB  ARG   217     -70.395  58.999   2.504  1.00  0.00
ATOM   2021  CG  ARG   217     -71.320  58.598   3.659  1.00  0.00
ATOM   2022  CD  ARG   217     -72.801  58.734   3.298  1.00  0.00
ATOM   2023  NE  ARG   217     -73.186  57.804   2.221  1.00  0.00
ATOM   2024  HE  ARG   217     -72.482  57.155   1.942  1.00  0.00
ATOM   2025  CZ  ARG   217     -74.372  57.744   1.612  1.00  0.00
ATOM   2026  NH1 ARG   217     -75.377  58.551   1.925  1.00  0.00
ATOM   2027 HH11 ARG   217     -75.251  59.233   2.643  1.00  0.00
ATOM   2028 HH12 ARG   217     -76.249  58.474   1.447  1.00  0.00
ATOM   2029  NH2 ARG   217     -74.572  56.856   0.651  1.00  0.00
ATOM   2030 HH21 ARG   217     -73.843  56.233   0.377  1.00  0.00
ATOM   2031 HH22 ARG   217     -75.461  56.816   0.201  1.00  0.00
ATOM   2032  C   ARG   217     -68.009  58.875   1.707  1.00  0.00
ATOM   2033  O   ARG   217     -67.629  57.770   1.319  1.00  0.00
ATOM   2034  N   LYS   218     -67.663  60.010   1.102  1.00  0.00
ATOM   2035  H   LYS   218     -68.040  60.891   1.378  1.00  0.00
ATOM   2036  CA  LYS   218     -66.657  60.059   0.023  1.00  0.00
ATOM   2037  CB  LYS   218     -66.832  61.337  -0.806  1.00  0.00
ATOM   2038  CG  LYS   218     -67.137  61.032  -2.279  1.00  0.00
ATOM   2039  CD  LYS   218     -66.016  60.305  -3.038  1.00  0.00
ATOM   2040  CE  LYS   218     -64.757  61.160  -3.212  1.00  0.00
ATOM   2041  NZ  LYS   218     -63.753  60.461  -4.025  1.00  0.00
ATOM   2042  HZ1 LYS   218     -62.931  61.026  -4.100  1.00  0.00
ATOM   2043  HZ2 LYS   218     -63.509  59.583  -3.602  1.00  0.00
ATOM   2044  HZ3 LYS   218     -64.123  60.292  -4.938  1.00  0.00
ATOM   2045  C   LYS   218     -65.234  59.936   0.599  1.00  0.00
ATOM   2046  O   LYS   218     -64.548  60.925   0.862  1.00  0.00
ATOM   2047  N   LYS   219     -64.837  58.676   0.770  1.00  0.00
ATOM   2048  H   LYS   219     -65.508  57.942   0.644  1.00  0.00
ATOM   2049  CA  LYS   219     -63.565  58.220   1.383  1.00  0.00
ATOM   2050  CB  LYS   219     -63.659  56.722   1.741  1.00  0.00
ATOM   2051  CG  LYS   219     -63.840  55.735   0.575  1.00  0.00
ATOM   2052  CD  LYS   219     -65.283  55.638   0.068  1.00  0.00
ATOM   2053  CE  LYS   219     -65.424  54.678  -1.117  1.00  0.00
ATOM   2054  NZ  LYS   219     -64.833  55.207  -2.357  1.00  0.00
ATOM   2055  HZ1 LYS   219     -64.957  54.532  -3.085  1.00  0.00
ATOM   2056  HZ2 LYS   219     -65.301  56.053  -2.610  1.00  0.00
ATOM   2057  HZ3 LYS   219     -63.852  55.369  -2.230  1.00  0.00
ATOM   2058  C   LYS   219     -62.224  58.584   0.696  1.00  0.00
ATOM   2059  O   LYS   219     -61.307  57.774   0.562  1.00  0.00
ATOM   2060  N   ARG   220     -62.175  59.806   0.179  1.00  0.00
ATOM   2061  H   ARG   220     -63.023  60.331   0.072  1.00  0.00
ATOM   2062  CA  ARG   220     -60.953  60.473  -0.319  1.00  0.00
ATOM   2063  CB  ARG   220     -61.082  60.743  -1.822  1.00  0.00
ATOM   2064  CG  ARG   220     -59.984  60.041  -2.631  1.00  0.00
ATOM   2065  CD  ARG   220     -60.194  58.527  -2.754  1.00  0.00
ATOM   2066  NE  ARG   220     -61.295  58.233  -3.692  1.00  0.00
ATOM   2067  HE  ARG   220     -61.102  58.445  -4.648  1.00  0.00
ATOM   2068  CZ  ARG   220     -62.480  57.695  -3.393  1.00  0.00
ATOM   2069  NH1 ARG   220     -62.814  57.373  -2.154  1.00  0.00
ATOM   2070 HH11 ARG   220     -62.143  57.509  -1.422  1.00  0.00
ATOM   2071 HH12 ARG   220     -63.722  57.015  -1.945  1.00  0.00
ATOM   2072  NH2 ARG   220     -63.318  57.372  -4.366  1.00  0.00
ATOM   2073 HH21 ARG   220     -63.065  57.526  -5.320  1.00  0.00
ATOM   2074 HH22 ARG   220     -64.200  56.965  -4.143  1.00  0.00
ATOM   2075  C   ARG   220     -60.633  61.796   0.411  1.00  0.00
ATOM   2076  O   ARG   220     -59.563  62.371   0.215  1.00  0.00
ATOM   2077  N   ILE   221     -61.545  62.234   1.281  1.00  0.00
ATOM   2078  H   ILE   221     -62.337  61.675   1.523  1.00  0.00
ATOM   2079  CA  ILE   221     -61.482  63.533   1.987  1.00  0.00
ATOM   2080  CB  ILE   221     -62.735  63.830   2.848  1.00  0.00
ATOM   2081  CG1 ILE   221     -62.998  62.907   4.058  1.00  0.00
ATOM   2082  CG2 ILE   221     -63.968  64.043   1.959  1.00  0.00
ATOM   2083  CD  ILE   221     -63.244  61.412   3.807  1.00  0.00
ATOM   2084  C   ILE   221     -60.187  63.761   2.799  1.00  0.00
ATOM   2085  O   ILE   221     -59.895  62.998   3.723  1.00  0.00
ATOM   2086  N   PRO   222     -59.378  64.759   2.409  1.00  0.00
ATOM   2087  CA  PRO   222     -58.147  65.118   3.139  1.00  0.00
ATOM   2088  CB  PRO   222     -57.423  66.103   2.217  1.00  0.00
ATOM   2089  CG  PRO   222     -58.553  66.765   1.429  1.00  0.00
ATOM   2090  CD  PRO   222     -59.561  65.631   1.230  1.00  0.00
ATOM   2091  C   PRO   222     -58.463  65.739   4.506  1.00  0.00
ATOM   2092  O   PRO   222     -59.400  66.522   4.643  1.00  0.00
ATOM   2093  N   TYR   223     -57.649  65.376   5.496  1.00  0.00
ATOM   2094  H   TYR   223     -57.081  64.557   5.417  1.00  0.00
ATOM   2095  CA  TYR   223     -57.730  65.938   6.869  1.00  0.00
ATOM   2096  CB  TYR   223     -56.640  65.338   7.773  1.00  0.00
ATOM   2097  CG  TYR   223     -56.342  63.839   7.612  1.00  0.00
ATOM   2098  CD1 TYR   223     -57.336  62.910   7.258  1.00  0.00
ATOM   2099  HD1 TYR   223     -58.391  63.181   7.309  1.00  0.00
ATOM   2100  CD2 TYR   223     -54.999  63.432   7.651  1.00  0.00
ATOM   2101  HD2 TYR   223     -54.225  64.114   8.005  1.00  0.00
ATOM   2102  CE1 TYR   223     -56.979  61.602   6.902  1.00  0.00
ATOM   2103  HE1 TYR   223     -57.745  60.886   6.605  1.00  0.00
ATOM   2104  CE2 TYR   223     -54.649  62.121   7.302  1.00  0.00
ATOM   2105  HE2 TYR   223     -53.612  61.806   7.379  1.00  0.00
ATOM   2106  CZ  TYR   223     -55.636  61.209   6.915  1.00  0.00
ATOM   2107  OH  TYR   223     -55.301  59.961   6.503  1.00  0.00
ATOM   2108  HH  TYR   223     -54.303  59.852   6.508  1.00  0.00
ATOM   2109  C   TYR   223     -57.545  67.470   6.877  1.00  0.00
ATOM   2110  O   TYR   223     -58.146  68.187   7.672  1.00  0.00
ATOM   2111  N   SER   224     -56.607  67.897   6.032  1.00  0.00
ATOM   2112  H   SER   224     -56.091  67.221   5.510  1.00  0.00
ATOM   2113  CA  SER   224     -56.183  69.286   5.751  1.00  0.00
ATOM   2114  CB  SER   224     -55.555  69.939   6.991  1.00  0.00
ATOM   2115  OG  SER   224     -54.952  71.200   6.673  1.00  0.00
ATOM   2116  HG  SER   224     -54.168  71.333   7.304  1.00  0.00
ATOM   2117  C   SER   224     -55.134  69.224   4.631  1.00  0.00
ATOM   2118  O   SER   224     -54.358  68.268   4.565  1.00  0.00
ATOM   2119  N   LYS   225     -55.083  70.281   3.824  1.00  0.00
ATOM   2120  H   LYS   225     -55.643  71.087   4.016  1.00  0.00
ATOM   2121  CA  LYS   225     -54.200  70.380   2.639  1.00  0.00
ATOM   2122  CB  LYS   225     -54.379  71.735   1.941  1.00  0.00
ATOM   2123  CG  LYS   225     -55.769  71.881   1.316  1.00  0.00
ATOM   2124  CD  LYS   225     -55.921  73.242   0.636  1.00  0.00
ATOM   2125  CE  LYS   225     -57.313  73.388   0.019  1.00  0.00
ATOM   2126  NZ  LYS   225     -57.462  74.693  -0.640  1.00  0.00
ATOM   2127  HZ1 LYS   225     -58.378  74.764  -1.035  1.00  0.00
ATOM   2128  HZ2 LYS   225     -57.332  75.424   0.030  1.00  0.00
ATOM   2129  HZ3 LYS   225     -56.780  74.782  -1.366  1.00  0.00
ATOM   2130  C   LYS   225     -52.717  70.109   2.956  1.00  0.00
ATOM   2131  O   LYS   225     -52.222  69.026   2.645  1.00  0.00
ATOM   2132  N   GLY   226     -52.108  70.999   3.746  1.00  0.00
ATOM   2133  H   GLY   226     -52.583  71.823   4.049  1.00  0.00
ATOM   2134  CA  GLY   226     -50.695  70.901   4.183  1.00  0.00
ATOM   2135  C   GLY   226     -50.378  69.577   4.900  1.00  0.00
ATOM   2136  O   GLY   226     -49.436  68.872   4.540  1.00  0.00
ATOM   2137  N   GLN   227     -51.271  69.206   5.815  1.00  0.00
ATOM   2138  H   GLN   227     -51.928  69.866   6.182  1.00  0.00
ATOM   2139  CA  GLN   227     -51.238  67.922   6.544  1.00  0.00
ATOM   2140  CB  GLN   227     -52.447  67.835   7.484  1.00  0.00
ATOM   2141  CG  GLN   227     -52.246  68.603   8.800  1.00  0.00
ATOM   2142  CD  GLN   227     -51.975  70.106   8.656  1.00  0.00
ATOM   2143  OE1 GLN   227     -52.555  70.826   7.850  1.00  0.00
ATOM   2144  NE2 GLN   227     -51.053  70.596   9.448  1.00  0.00
ATOM   2145 HE21 GLN   227     -50.561  69.987  10.086  1.00  0.00
ATOM   2146 HE22 GLN   227     -50.853  71.569   9.409  1.00  0.00
ATOM   2147  C   GLN   227     -51.150  66.688   5.628  1.00  0.00
ATOM   2148  O   GLN   227     -50.145  65.982   5.659  1.00  0.00
ATOM   2149  N   LEU   228     -52.089  66.572   4.689  1.00  0.00
ATOM   2150  H   LEU   228     -52.835  67.241   4.605  1.00  0.00
ATOM   2151  CA  LEU   228     -52.111  65.481   3.689  1.00  0.00
ATOM   2152  CB  LEU   228     -53.407  65.581   2.868  1.00  0.00
ATOM   2153  CG  LEU   228     -54.144  64.262   2.571  1.00  0.00
ATOM   2154  CD1 LEU   228     -53.323  63.279   1.731  1.00  0.00
ATOM   2155  CD2 LEU   228     -54.667  63.609   3.855  1.00  0.00
ATOM   2156  C   LEU   228     -50.877  65.531   2.765  1.00  0.00
ATOM   2157  O   LEU   228     -50.194  64.521   2.576  1.00  0.00
ATOM   2158  N   ARG   229     -50.523  66.751   2.358  1.00  0.00
ATOM   2159  H   ARG   229     -51.123  67.543   2.514  1.00  0.00
ATOM   2160  CA  ARG   229     -49.342  67.048   1.523  1.00  0.00
ATOM   2161  CB  ARG   229     -49.324  68.549   1.208  1.00  0.00
ATOM   2162  CG  ARG   229     -48.260  68.907   0.171  1.00  0.00
ATOM   2163  CD  ARG   229     -48.286  70.387  -0.208  1.00  0.00
ATOM   2164  NE  ARG   229     -47.167  70.638  -1.134  1.00  0.00
ATOM   2165  HE  ARG   229     -46.264  70.646  -0.710  1.00  0.00
ATOM   2166  CZ  ARG   229     -47.253  70.897  -2.440  1.00  0.00
ATOM   2167  NH1 ARG   229     -48.415  70.996  -3.072  1.00  0.00
ATOM   2168 HH11 ARG   229     -49.262  70.882  -2.554  1.00  0.00
ATOM   2169 HH12 ARG   229     -48.440  71.221  -4.045  1.00  0.00
ATOM   2170  NH2 ARG   229     -46.149  70.968  -3.167  1.00  0.00
ATOM   2171 HH21 ARG   229     -45.251  70.845  -2.747  1.00  0.00
ATOM   2172 HH22 ARG   229     -46.220  71.146  -4.147  1.00  0.00
ATOM   2173  C   ARG   229     -48.015  66.575   2.146  1.00  0.00
ATOM   2174  O   ARG   229     -47.175  66.039   1.427  1.00  0.00
ATOM   2175  N   GLU   230     -47.904  66.634   3.475  1.00  0.00
ATOM   2176  H   GLU   230     -48.560  67.169   4.017  1.00  0.00
ATOM   2177  CA  GLU   230     -46.742  66.102   4.229  1.00  0.00
ATOM   2178  CB  GLU   230     -47.001  66.128   5.740  1.00  0.00
ATOM   2179  CG  GLU   230     -47.145  67.534   6.332  1.00  0.00
ATOM   2180  CD  GLU   230     -47.574  67.500   7.805  1.00  0.00
ATOM   2181  OE1 GLU   230     -48.430  68.338   8.161  1.00  0.00
ATOM   2182  OE2 GLU   230     -47.061  66.632   8.548  1.00  0.00
ATOM   2183  C   GLU   230     -46.396  64.657   3.817  1.00  0.00
ATOM   2184  O   GLU   230     -45.329  64.414   3.251  1.00  0.00
ATOM   2185  N   LEU   231     -47.381  63.763   3.941  1.00  0.00
ATOM   2186  H   LEU   231     -48.276  64.009   4.315  1.00  0.00
ATOM   2187  CA  LEU   231     -47.219  62.353   3.531  1.00  0.00
ATOM   2188  CB  LEU   231     -48.359  61.466   4.043  1.00  0.00
ATOM   2189  CG  LEU   231     -47.820  60.144   4.608  1.00  0.00
ATOM   2190  CD1 LEU   231     -47.237  60.339   6.009  1.00  0.00
ATOM   2191  CD2 LEU   231     -48.890  59.053   4.613  1.00  0.00
ATOM   2192  C   LEU   231     -47.056  62.203   2.009  1.00  0.00
ATOM   2193  O   LEU   231     -46.075  61.613   1.568  1.00  0.00
ATOM   2194  N   GLU   232     -47.828  62.982   1.248  1.00  0.00
ATOM   2195  H   GLU   232     -48.545  63.554   1.651  1.00  0.00
ATOM   2196  CA  GLU   232     -47.743  63.020  -0.231  1.00  0.00
ATOM   2197  CB  GLU   232     -48.716  64.060  -0.801  1.00  0.00
ATOM   2198  CG  GLU   232     -50.178  63.672  -0.580  1.00  0.00
ATOM   2199  CD  GLU   232     -51.135  64.716  -1.156  1.00  0.00
ATOM   2200  OE1 GLU   232     -51.409  64.620  -2.373  1.00  0.00
ATOM   2201  OE2 GLU   232     -51.593  65.569  -0.365  1.00  0.00
ATOM   2202  C   GLU   232     -46.322  63.308  -0.754  1.00  0.00
ATOM   2203  O   GLU   232     -45.740  62.489  -1.467  1.00  0.00
ATOM   2204  N   ARG   233     -45.726  64.390  -0.253  1.00  0.00
ATOM   2205  H   ARG   233     -46.220  65.023   0.355  1.00  0.00
ATOM   2206  CA  ARG   233     -44.361  64.816  -0.625  1.00  0.00
ATOM   2207  CB  ARG   233     -44.062  66.249  -0.156  1.00  0.00
ATOM   2208  CG  ARG   233     -45.042  67.284  -0.723  1.00  0.00
ATOM   2209  CD  ARG   233     -45.080  67.314  -2.255  1.00  0.00
ATOM   2210  NE  ARG   233     -46.341  67.942  -2.686  1.00  0.00
ATOM   2211  HE  ARG   233     -46.417  68.931  -2.547  1.00  0.00
ATOM   2212  CZ  ARG   233     -47.379  67.329  -3.258  1.00  0.00
ATOM   2213  NH1 ARG   233     -47.392  66.031  -3.533  1.00  0.00
ATOM   2214 HH11 ARG   233     -46.591  65.479  -3.308  1.00  0.00
ATOM   2215 HH12 ARG   233     -48.184  65.625  -3.981  1.00  0.00
ATOM   2216  NH2 ARG   233     -48.465  68.037  -3.522  1.00  0.00
ATOM   2217 HH21 ARG   233     -48.477  69.012  -3.292  1.00  0.00
ATOM   2218 HH22 ARG   233     -49.258  67.601  -3.939  1.00  0.00
ATOM   2219  C   ARG   233     -43.267  63.853  -0.143  1.00  0.00
ATOM   2220  O   ARG   233     -42.433  63.437  -0.949  1.00  0.00
ATOM   2221  N   GLU   234     -43.367  63.391   1.109  1.00  0.00
ATOM   2222  H   GLU   234     -44.028  63.759   1.769  1.00  0.00
ATOM   2223  CA  GLU   234     -42.420  62.376   1.619  1.00  0.00
ATOM   2224  CB  GLU   234     -42.487  62.166   3.144  1.00  0.00
ATOM   2225  CG  GLU   234     -43.753  61.529   3.737  1.00  0.00
ATOM   2226  CD  GLU   234     -43.929  60.033   3.437  1.00  0.00
ATOM   2227  OE1 GLU   234     -42.920  59.298   3.500  1.00  0.00
ATOM   2228  OE2 GLU   234     -45.090  59.645   3.200  1.00  0.00
ATOM   2229  C   GLU   234     -42.483  61.058   0.824  1.00  0.00
ATOM   2230  O   GLU   234     -41.449  60.627   0.327  1.00  0.00
ATOM   2231  N   TYR   235     -43.705  60.659   0.458  1.00  0.00
ATOM   2232  H   TYR   235     -44.531  61.137   0.776  1.00  0.00
ATOM   2233  CA  TYR   235     -43.996  59.453  -0.344  1.00  0.00
ATOM   2234  CB  TYR   235     -45.512  59.297  -0.484  1.00  0.00
ATOM   2235  CG  TYR   235     -45.982  57.890  -0.115  1.00  0.00
ATOM   2236  CD1 TYR   235     -45.745  56.816  -0.986  1.00  0.00
ATOM   2237  HD1 TYR   235     -45.149  56.956  -1.888  1.00  0.00
ATOM   2238  CD2 TYR   235     -46.745  57.700   1.046  1.00  0.00
ATOM   2239  HD2 TYR   235     -46.862  58.508   1.769  1.00  0.00
ATOM   2240  CE1 TYR   235     -46.270  55.550  -0.690  1.00  0.00
ATOM   2241  HE1 TYR   235     -46.081  54.709  -1.353  1.00  0.00
ATOM   2242  CE2 TYR   235     -47.283  56.437   1.327  1.00  0.00
ATOM   2243  HE2 TYR   235     -47.904  56.301   2.209  1.00  0.00
ATOM   2244  CZ  TYR   235     -47.035  55.362   0.465  1.00  0.00
ATOM   2245  OH  TYR   235     -47.459  54.115   0.785  1.00  0.00
ATOM   2246  HH  TYR   235     -48.100  54.175   1.561  1.00  0.00
ATOM   2247  C   TYR   235     -43.374  59.516  -1.748  1.00  0.00
ATOM   2248  O   TYR   235     -42.770  58.547  -2.206  1.00  0.00
ATOM   2249  N   ALA   236     -43.502  60.687  -2.377  1.00  0.00
ATOM   2250  H   ALA   236     -44.108  61.399  -2.014  1.00  0.00
ATOM   2251  CA  ALA   236     -42.904  60.998  -3.693  1.00  0.00
ATOM   2252  CB  ALA   236     -43.282  62.429  -4.088  1.00  0.00
ATOM   2253  C   ALA   236     -41.374  60.818  -3.732  1.00  0.00
ATOM   2254  O   ALA   236     -40.820  60.450  -4.766  1.00  0.00
ATOM   2255  N   ALA   237     -40.714  61.152  -2.622  1.00  0.00
ATOM   2256  H   ALA   237     -41.165  61.661  -1.887  1.00  0.00
ATOM   2257  CA  ALA   237     -39.282  60.859  -2.409  1.00  0.00
ATOM   2258  CB  ALA   237     -38.705  61.837  -1.378  1.00  0.00
ATOM   2259  C   ALA   237     -39.051  59.390  -2.000  1.00  0.00
ATOM   2260  O   ALA   237     -38.339  58.648  -2.678  1.00  0.00
ATOM   2261  N   ASN   238     -39.604  59.006  -0.850  1.00  0.00
ATOM   2262  H   ASN   238     -40.201  59.632  -0.332  1.00  0.00
ATOM   2263  CA  ASN   238     -39.561  57.635  -0.307  1.00  0.00
ATOM   2264  CB  ASN   238     -38.644  57.548   0.926  1.00  0.00
ATOM   2265  CG  ASN   238     -37.177  57.981   0.771  1.00  0.00
ATOM   2266  OD1 ASN   238     -36.491  58.263   1.741  1.00  0.00
ATOM   2267  ND2 ASN   238     -36.651  58.066  -0.432  1.00  0.00
ATOM   2268 HD21 ASN   238     -37.201  57.922  -1.259  1.00  0.00
ATOM   2269 HD22 ASN   238     -35.690  58.317  -0.478  1.00  0.00
ATOM   2270  C   ASN   238     -40.975  57.220   0.128  1.00  0.00
ATOM   2271  O   ASN   238     -41.611  57.906   0.926  1.00  0.00
ATOM   2272  N   LYS   239     -41.368  56.015  -0.281  1.00  0.00
ATOM   2273  H   LYS   239     -40.862  55.524  -0.987  1.00  0.00
ATOM   2274  CA  LYS   239     -42.675  55.414   0.083  1.00  0.00
ATOM   2275  CB  LYS   239     -42.856  54.045  -0.590  1.00  0.00
ATOM   2276  CG  LYS   239     -41.764  53.018  -0.254  1.00  0.00
ATOM   2277  CD  LYS   239     -41.986  51.635  -0.883  1.00  0.00
ATOM   2278  CE  LYS   239     -41.761  51.567  -2.401  1.00  0.00
ATOM   2279  NZ  LYS   239     -42.875  52.137  -3.176  1.00  0.00
ATOM   2280  HZ1 LYS   239     -42.674  52.068  -4.153  1.00  0.00
ATOM   2281  HZ2 LYS   239     -43.714  51.629  -2.973  1.00  0.00
ATOM   2282  HZ3 LYS   239     -43.005  53.097  -2.928  1.00  0.00
ATOM   2283  C   LYS   239     -42.977  55.323   1.594  1.00  0.00
ATOM   2284  O   LYS   239     -44.137  55.257   1.993  1.00  0.00
ATOM   2285  N   PHE   240     -41.915  55.209   2.390  1.00  0.00
ATOM   2286  H   PHE   240     -40.991  55.194   2.013  1.00  0.00
ATOM   2287  CA  PHE   240     -41.957  55.228   3.864  1.00  0.00
ATOM   2288  CB  PHE   240     -42.140  53.801   4.405  1.00  0.00
ATOM   2289  CG  PHE   240     -42.314  53.780   5.929  1.00  0.00
ATOM   2290  CD1 PHE   240     -41.215  53.508   6.758  1.00  0.00
ATOM   2291  HD1 PHE   240     -40.282  53.141   6.330  1.00  0.00
ATOM   2292  CD2 PHE   240     -43.511  54.241   6.496  1.00  0.00
ATOM   2293  HD2 PHE   240     -44.388  54.395   5.869  1.00  0.00
ATOM   2294  CE1 PHE   240     -41.306  53.721   8.140  1.00  0.00
ATOM   2295  HE1 PHE   240     -40.442  53.542   8.779  1.00  0.00
ATOM   2296  CE2 PHE   240     -43.598  54.467   7.875  1.00  0.00
ATOM   2297  HE2 PHE   240     -44.508  54.890   8.298  1.00  0.00
ATOM   2298  CZ  PHE   240     -42.495  54.210   8.698  1.00  0.00
ATOM   2299  HZ  PHE   240     -42.537  54.454   9.758  1.00  0.00
ATOM   2300  C   PHE   240     -40.660  55.853   4.405  1.00  0.00
ATOM   2301  O   PHE   240     -39.585  55.656   3.839  1.00  0.00
ATOM   2302  N   ILE   241     -40.801  56.562   5.521  1.00  0.00
ATOM   2303  H   ILE   241     -41.670  56.572   6.015  1.00  0.00
ATOM   2304  CA  ILE   241     -39.684  57.249   6.206  1.00  0.00
ATOM   2305  CB  ILE   241     -39.665  58.778   5.979  1.00  0.00
ATOM   2306  CG1 ILE   241     -41.033  59.476   5.985  1.00  0.00
ATOM   2307  CG2 ILE   241     -38.912  59.097   4.686  1.00  0.00
ATOM   2308  CD  ILE   241     -41.759  59.465   7.331  1.00  0.00
ATOM   2309  C   ILE   241     -39.559  56.892   7.696  1.00  0.00
ATOM   2310  O   ILE   241     -40.552  56.613   8.366  1.00  0.00
ATOM   2311  N   THR   242     -38.347  57.082   8.212  1.00  0.00
ATOM   2312  H   THR   242     -37.668  57.625   7.720  1.00  0.00
ATOM   2313  CA  THR   242     -37.924  56.658   9.570  1.00  0.00
ATOM   2314  CB  THR   242     -36.487  57.106   9.886  1.00  0.00
ATOM   2315  OG1 THR   242     -36.369  58.528   9.771  1.00  0.00
ATOM   2316  HG1 THR   242     -35.403  58.773   9.650  1.00  0.00
ATOM   2317  CG2 THR   242     -35.454  56.379   9.021  1.00  0.00
ATOM   2318  C   THR   242     -38.841  57.134  10.708  1.00  0.00
ATOM   2319  O   THR   242     -39.467  58.191  10.628  1.00  0.00
ATOM   2320  N   LYS   243     -38.788  56.383  11.809  1.00  0.00
ATOM   2321  H   LYS   243     -38.302  55.511  11.806  1.00  0.00
ATOM   2322  CA  LYS   243     -39.591  56.623  13.030  1.00  0.00
ATOM   2323  CB  LYS   243     -39.115  55.716  14.173  1.00  0.00
ATOM   2324  CG  LYS   243     -39.334  54.210  13.956  1.00  0.00
ATOM   2325  CD  LYS   243     -40.807  53.780  13.918  1.00  0.00
ATOM   2326  CE  LYS   243     -41.352  53.676  12.490  1.00  0.00
ATOM   2327  NZ  LYS   243     -42.783  53.341  12.491  1.00  0.00
ATOM   2328  HZ1 LYS   243     -43.115  53.270  11.551  1.00  0.00
ATOM   2329  HZ2 LYS   243     -42.925  52.470  12.961  1.00  0.00
ATOM   2330  HZ3 LYS   243     -43.302  54.058  12.968  1.00  0.00
ATOM   2331  C   LYS   243     -39.653  58.086  13.504  1.00  0.00
ATOM   2332  O   LYS   243     -40.734  58.669  13.540  1.00  0.00
ATOM   2333  N   ASP   244     -38.491  58.732  13.610  1.00  0.00
ATOM   2334  H   ASP   244     -37.623  58.240  13.545  1.00  0.00
ATOM   2335  CA  ASP   244     -38.406  60.170  13.962  1.00  0.00
ATOM   2336  CB  ASP   244     -36.945  60.634  14.015  1.00  0.00
ATOM   2337  CG  ASP   244     -36.167  59.930  15.131  1.00  0.00
ATOM   2338  OD1 ASP   244     -36.096  60.512  16.233  1.00  0.00
ATOM   2339  OD2 ASP   244     -35.727  58.791  14.859  1.00  0.00
ATOM   2340  C   ASP   244     -39.212  61.069  13.004  1.00  0.00
ATOM   2341  O   ASP   244     -40.145  61.742  13.438  1.00  0.00
ATOM   2342  N   LYS   245     -39.035  60.832  11.704  1.00  0.00
ATOM   2343  H   LYS   245     -38.527  60.034  11.377  1.00  0.00
ATOM   2344  CA  LYS   245     -39.733  61.580  10.639  1.00  0.00
ATOM   2345  CB  LYS   245     -39.139  61.233   9.268  1.00  0.00
ATOM   2346  CG  LYS   245     -37.702  61.733   9.082  1.00  0.00
ATOM   2347  CD  LYS   245     -37.629  63.262   9.004  1.00  0.00
ATOM   2348  CE  LYS   245     -36.190  63.770   8.868  1.00  0.00
ATOM   2349  NZ  LYS   245     -35.403  63.547  10.091  1.00  0.00
ATOM   2350  HZ1 LYS   245     -34.475  63.894   9.954  1.00  0.00
ATOM   2351  HZ2 LYS   245     -35.829  64.038  10.852  1.00  0.00
ATOM   2352  HZ3 LYS   245     -35.369  62.570  10.295  1.00  0.00
ATOM   2353  C   LYS   245     -41.255  61.349  10.648  1.00  0.00
ATOM   2354  O   LYS   245     -42.011  62.316  10.741  1.00  0.00
ATOM   2355  N   ARG   246     -41.680  60.084  10.731  1.00  0.00
ATOM   2356  H   ARG   246     -41.048  59.304  10.676  1.00  0.00
ATOM   2357  CA  ARG   246     -43.118  59.749  10.833  1.00  0.00
ATOM   2358  CB  ARG   246     -43.434  58.269  10.533  1.00  0.00
ATOM   2359  CG  ARG   246     -42.763  57.182  11.384  1.00  0.00
ATOM   2360  CD  ARG   246     -43.314  57.049  12.809  1.00  0.00
ATOM   2361  NE  ARG   246     -44.637  56.402  12.869  1.00  0.00
ATOM   2362  HE  ARG   246     -45.307  56.720  12.202  1.00  0.00
ATOM   2363  CZ  ARG   246     -45.000  55.452  13.735  1.00  0.00
ATOM   2364  NH1 ARG   246     -44.166  54.974  14.648  1.00  0.00
ATOM   2365 HH11 ARG   246     -43.233  55.332  14.693  1.00  0.00
ATOM   2366 HH12 ARG   246     -44.479  54.303  15.316  1.00  0.00
ATOM   2367  NH2 ARG   246     -46.254  55.027  13.773  1.00  0.00
ATOM   2368 HH21 ARG   246     -46.943  55.415  13.161  1.00  0.00
ATOM   2369 HH22 ARG   246     -46.507  54.319  14.428  1.00  0.00
ATOM   2370  C   ARG   246     -43.792  60.280  12.111  1.00  0.00
ATOM   2371  O   ARG   246     -44.891  60.825  12.032  1.00  0.00
ATOM   2372  N   ARG   247     -43.060  60.280  13.226  1.00  0.00
ATOM   2373  H   ARG   247     -42.208  59.748  13.296  1.00  0.00
ATOM   2374  CA  ARG   247     -43.510  60.901  14.491  1.00  0.00
ATOM   2375  CB  ARG   247     -42.598  60.521  15.661  1.00  0.00
ATOM   2376  CG  ARG   247     -42.751  59.037  16.003  1.00  0.00
ATOM   2377  CD  ARG   247     -41.856  58.627  17.172  1.00  0.00
ATOM   2378  NE  ARG   247     -41.959  57.167  17.343  1.00  0.00
ATOM   2379  HE  ARG   247     -42.889  56.811  17.424  1.00  0.00
ATOM   2380  CZ  ARG   247     -40.949  56.299  17.413  1.00  0.00
ATOM   2381  NH1 ARG   247     -39.678  56.678  17.396  1.00  0.00
ATOM   2382 HH11 ARG   247     -39.466  57.651  17.332  1.00  0.00
ATOM   2383 HH12 ARG   247     -38.952  56.001  17.483  1.00  0.00
ATOM   2384  NH2 ARG   247     -41.209  55.003  17.478  1.00  0.00
ATOM   2385 HH21 ARG   247     -42.155  54.684  17.476  1.00  0.00
ATOM   2386 HH22 ARG   247     -40.457  54.351  17.539  1.00  0.00
ATOM   2387  C   ARG   247     -43.660  62.428  14.391  1.00  0.00
ATOM   2388  O   ARG   247     -44.736  62.946  14.689  1.00  0.00
ATOM   2389  N   LYS   248     -42.674  63.091  13.785  1.00  0.00
ATOM   2390  H   LYS   248     -41.793  62.650  13.583  1.00  0.00
ATOM   2391  CA  LYS   248     -42.740  64.538  13.478  1.00  0.00
ATOM   2392  CB  LYS   248     -41.416  65.025  12.873  1.00  0.00
ATOM   2393  CG  LYS   248     -40.415  65.551  13.912  1.00  0.00
ATOM   2394  CD  LYS   248     -39.905  64.491  14.892  1.00  0.00
ATOM   2395  CE  LYS   248     -38.890  65.080  15.873  1.00  0.00
ATOM   2396  NZ  LYS   248     -38.430  64.060  16.826  1.00  0.00
ATOM   2397  HZ1 LYS   248     -37.773  64.469  17.460  1.00  0.00
ATOM   2398  HZ2 LYS   248     -39.212  63.709  17.342  1.00  0.00
ATOM   2399  HZ3 LYS   248     -37.992  63.309  16.334  1.00  0.00
ATOM   2400  C   LYS   248     -43.924  64.905  12.562  1.00  0.00
ATOM   2401  O   LYS   248     -44.755  65.735  12.932  1.00  0.00
ATOM   2402  N   ILE   249     -44.095  64.130  11.489  1.00  0.00
ATOM   2403  H   ILE   249     -43.381  63.484  11.197  1.00  0.00
ATOM   2404  CA  ILE   249     -45.255  64.243  10.575  1.00  0.00
ATOM   2405  CB  ILE   249     -45.035  63.359   9.327  1.00  0.00
ATOM   2406  CG1 ILE   249     -43.851  63.924   8.523  1.00  0.00
ATOM   2407  CG2 ILE   249     -46.288  63.263   8.436  1.00  0.00
ATOM   2408  CD  ILE   249     -43.250  62.952   7.500  1.00  0.00
ATOM   2409  C   ILE   249     -46.584  63.967  11.311  1.00  0.00
ATOM   2410  O   ILE   249     -47.555  64.694  11.118  1.00  0.00
ATOM   2411  N   SER   250     -46.611  62.961  12.184  1.00  0.00
ATOM   2412  H   SER   250     -45.895  62.252  12.186  1.00  0.00
ATOM   2413  CA  SER   250     -47.801  62.657  13.011  1.00  0.00
ATOM   2414  CB  SER   250     -47.654  61.337  13.775  1.00  0.00
ATOM   2415  OG  SER   250     -46.870  61.410  14.970  1.00  0.00
ATOM   2416  HG  SER   250     -45.993  61.890  14.805  1.00  0.00
ATOM   2417  C   SER   250     -48.218  63.807  13.944  1.00  0.00
ATOM   2418  O   SER   250     -49.367  64.239  13.889  1.00  0.00
ATOM   2419  N   ALA   251     -47.230  64.457  14.560  1.00  0.00
ATOM   2420  H   ALA   251     -46.297  64.091  14.583  1.00  0.00
ATOM   2421  CA  ALA   251     -47.438  65.681  15.362  1.00  0.00
ATOM   2422  CB  ALA   251     -46.127  66.062  16.059  1.00  0.00
ATOM   2423  C   ALA   251     -47.968  66.848  14.507  1.00  0.00
ATOM   2424  O   ALA   251     -49.056  67.358  14.765  1.00  0.00
ATOM   2425  N   ALA   252     -47.305  67.085  13.372  1.00  0.00
ATOM   2426  H   ALA   252     -46.434  66.624  13.178  1.00  0.00
ATOM   2427  CA  ALA   252     -47.702  68.101  12.371  1.00  0.00
ATOM   2428  CB  ALA   252     -46.606  68.198  11.307  1.00  0.00
ATOM   2429  C   ALA   252     -49.081  67.877  11.714  1.00  0.00
ATOM   2430  O   ALA   252     -49.700  68.818  11.218  1.00  0.00
ATOM   2431  N   THR   253     -49.546  66.629  11.737  1.00  0.00
ATOM   2432  H   THR   253     -48.963  65.877  12.048  1.00  0.00
ATOM   2433  CA  THR   253     -50.872  66.211  11.223  1.00  0.00
ATOM   2434  CB  THR   253     -50.777  64.968  10.317  1.00  0.00
ATOM   2435  OG1 THR   253     -50.098  63.898  10.979  1.00  0.00
ATOM   2436  HG1 THR   253     -49.105  64.098  10.970  1.00  0.00
ATOM   2437  CG2 THR   253     -50.099  65.274   8.982  1.00  0.00
ATOM   2438  C   THR   253     -51.922  65.931  12.315  1.00  0.00
ATOM   2439  O   THR   253     -53.036  65.511  12.000  1.00  0.00
ATOM   2440  N   SER   254     -51.609  66.301  13.561  1.00  0.00
ATOM   2441  H   SER   254     -50.773  66.819  13.751  1.00  0.00
ATOM   2442  CA  SER   254     -52.452  66.086  14.765  1.00  0.00
ATOM   2443  CB  SER   254     -53.666  67.029  14.761  1.00  0.00
ATOM   2444  OG  SER   254     -53.236  68.392  14.827  1.00  0.00
ATOM   2445  HG  SER   254     -54.033  68.988  14.740  1.00  0.00
ATOM   2446  C   SER   254     -52.896  64.627  14.999  1.00  0.00
ATOM   2447  O   SER   254     -53.922  64.349  15.622  1.00  0.00
ATOM   2448  N   LEU   255     -52.012  63.701  14.633  1.00  0.00
ATOM   2449  H   LEU   255     -51.090  63.955  14.320  1.00  0.00
ATOM   2450  CA  LEU   255     -52.287  62.251  14.664  1.00  0.00
ATOM   2451  CB  LEU   255     -52.221  61.692  13.235  1.00  0.00
ATOM   2452  CG  LEU   255     -53.258  62.300  12.274  1.00  0.00
ATOM   2453  CD1 LEU   255     -53.020  61.793  10.851  1.00  0.00
ATOM   2454  CD2 LEU   255     -54.698  61.986  12.694  1.00  0.00
ATOM   2455  C   LEU   255     -51.337  61.485  15.599  1.00  0.00
ATOM   2456  O   LEU   255     -50.132  61.724  15.631  1.00  0.00
ATOM   2457  N   SER   256     -51.900  60.470  16.251  1.00  0.00
ATOM   2458  H   SER   256     -52.863  60.241  16.103  1.00  0.00
ATOM   2459  CA  SER   256     -51.252  59.617  17.279  1.00  0.00
ATOM   2460  CB  SER   256     -52.364  58.928  18.084  1.00  0.00
ATOM   2461  OG  SER   256     -53.213  58.197  17.191  1.00  0.00
ATOM   2462  HG  SER   256     -53.734  57.510  17.708  1.00  0.00
ATOM   2463  C   SER   256     -50.227  58.570  16.779  1.00  0.00
ATOM   2464  O   SER   256     -50.106  57.480  17.342  1.00  0.00
ATOM   2465  N   GLU   257     -49.400  58.975  15.814  1.00  0.00
ATOM   2466  H   GLU   257     -49.320  59.963  15.640  1.00  0.00
ATOM   2467  CA  GLU   257     -48.434  58.157  15.032  1.00  0.00
ATOM   2468  CB  GLU   257     -47.060  57.974  15.706  1.00  0.00
ATOM   2469  CG  GLU   257     -47.037  57.226  17.043  1.00  0.00
ATOM   2470  CD  GLU   257     -45.634  57.236  17.656  1.00  0.00
ATOM   2471  OE1 GLU   257     -45.318  58.233  18.339  1.00  0.00
ATOM   2472  OE2 GLU   257     -44.903  56.243  17.445  1.00  0.00
ATOM   2473  C   GLU   257     -48.935  56.868  14.349  1.00  0.00
ATOM   2474  O   GLU   257     -48.805  56.732  13.134  1.00  0.00
ATOM   2475  N   ARG   258     -49.694  56.048  15.071  1.00  0.00
ATOM   2476  H   ARG   258     -49.860  56.234  16.046  1.00  0.00
ATOM   2477  CA  ARG   258     -50.350  54.835  14.529  1.00  0.00
ATOM   2478  CB  ARG   258     -51.220  54.186  15.612  1.00  0.00
ATOM   2479  CG  ARG   258     -50.389  53.649  16.782  1.00  0.00
ATOM   2480  CD  ARG   258     -51.264  53.048  17.887  1.00  0.00
ATOM   2481  NE  ARG   258     -51.965  51.842  17.407  1.00  0.00
ATOM   2482  HE  ARG   258     -52.610  51.992  16.662  1.00  0.00
ATOM   2483  CZ  ARG   258     -51.837  50.600  17.881  1.00  0.00
ATOM   2484  NH1 ARG   258     -51.027  50.299  18.887  1.00  0.00
ATOM   2485 HH11 ARG   258     -50.490  51.025  19.312  1.00  0.00
ATOM   2486 HH12 ARG   258     -50.960  49.360  19.213  1.00  0.00
ATOM   2487  NH2 ARG   258     -52.535  49.616  17.337  1.00  0.00
ATOM   2488 HH21 ARG   258     -53.156  49.796  16.577  1.00  0.00
ATOM   2489 HH22 ARG   258     -52.438  48.691  17.698  1.00  0.00
ATOM   2490  C   ARG   258     -51.224  55.160  13.302  1.00  0.00
ATOM   2491  O   ARG   258     -51.106  54.532  12.251  1.00  0.00
ATOM   2492  N   GLN   259     -51.916  56.296  13.394  1.00  0.00
ATOM   2493  H   GLN   259     -52.106  56.697  14.289  1.00  0.00
ATOM   2494  CA  GLN   259     -52.731  56.841  12.289  1.00  0.00
ATOM   2495  CB  GLN   259     -53.405  58.167  12.670  1.00  0.00
ATOM   2496  CG  GLN   259     -54.096  58.214  14.040  1.00  0.00
ATOM   2497  CD  GLN   259     -55.001  57.014  14.335  1.00  0.00
ATOM   2498  OE1 GLN   259     -54.598  56.045  14.962  1.00  0.00
ATOM   2499  NE2 GLN   259     -56.246  57.079  13.921  1.00  0.00
ATOM   2500 HE21 GLN   259     -56.591  57.876  13.434  1.00  0.00
ATOM   2501 HE22 GLN   259     -56.822  56.289  14.117  1.00  0.00
ATOM   2502  C   GLN   259     -51.938  57.048  10.986  1.00  0.00
ATOM   2503  O   GLN   259     -52.337  56.493   9.964  1.00  0.00
ATOM   2504  N   ILE   260     -50.739  57.639  11.061  1.00  0.00
ATOM   2505  H   ILE   260     -50.249  57.763  11.924  1.00  0.00
ATOM   2506  CA  ILE   260     -49.978  57.950   9.826  1.00  0.00
ATOM   2507  CB  ILE   260     -49.010  59.166   9.825  1.00  0.00
ATOM   2508  CG1 ILE   260     -47.503  58.904  10.013  1.00  0.00
ATOM   2509  CG2 ILE   260     -49.529  60.328  10.680  1.00  0.00
ATOM   2510  CD  ILE   260     -47.048  58.326  11.353  1.00  0.00
ATOM   2511  C   ILE   260     -49.383  56.711   9.138  1.00  0.00
ATOM   2512  O   ILE   260     -49.330  56.687   7.914  1.00  0.00
ATOM   2513  N   THR   261     -49.010  55.680   9.898  1.00  0.00
ATOM   2514  H   THR   261     -49.059  55.692  10.899  1.00  0.00
ATOM   2515  CA  THR   261     -48.553  54.393   9.320  1.00  0.00
ATOM   2516  CB  THR   261     -47.794  53.515  10.322  1.00  0.00
ATOM   2517  OG1 THR   261     -48.492  53.467  11.568  1.00  0.00
ATOM   2518  HG1 THR   261     -48.101  52.744  12.141  1.00  0.00
ATOM   2519  CG2 THR   261     -46.354  54.003  10.498  1.00  0.00
ATOM   2520  C   THR   261     -49.678  53.591   8.645  1.00  0.00
ATOM   2521  O   THR   261     -49.489  53.054   7.554  1.00  0.00
ATOM   2522  N   ILE   262     -50.868  53.619   9.246  1.00  0.00
ATOM   2523  H   ILE   262     -50.957  53.875  10.213  1.00  0.00
ATOM   2524  CA  ILE   262     -52.108  53.129   8.599  1.00  0.00
ATOM   2525  CB  ILE   262     -53.242  53.070   9.655  1.00  0.00
ATOM   2526  CG1 ILE   262     -53.201  51.752  10.446  1.00  0.00
ATOM   2527  CG2 ILE   262     -54.664  53.251   9.103  1.00  0.00
ATOM   2528  CD  ILE   262     -52.061  51.615  11.462  1.00  0.00
ATOM   2529  C   ILE   262     -52.414  53.941   7.317  1.00  0.00
ATOM   2530  O   ILE   262     -52.577  53.373   6.235  1.00  0.00
ATOM   2531  N   TRP   263     -52.324  55.264   7.440  1.00  0.00
ATOM   2532  H   TRP   263     -52.295  55.693   8.350  1.00  0.00
ATOM   2533  CA  TRP   263     -52.435  56.224   6.322  1.00  0.00
ATOM   2534  CB  TRP   263     -52.409  57.635   6.922  1.00  0.00
ATOM   2535  CG  TRP   263     -52.455  58.821   5.951  1.00  0.00
ATOM   2536  CD1 TRP   263     -52.953  58.865   4.714  1.00  0.00
ATOM   2537  HD1 TRP   263     -53.493  58.057   4.220  1.00  0.00
ATOM   2538  CD2 TRP   263     -51.894  60.062   6.209  1.00  0.00
ATOM   2539  NE1 TRP   263     -52.714  60.062   4.175  1.00  0.00
ATOM   2540  HE1 TRP   263     -52.978  60.340   3.253  1.00  0.00
ATOM   2541  CE2 TRP   263     -52.067  60.825   5.053  1.00  0.00
ATOM   2542  CE3 TRP   263     -51.271  60.616   7.336  1.00  0.00
ATOM   2543  HE3 TRP   263     -51.217  60.045   8.259  1.00  0.00
ATOM   2544  CZ2 TRP   263     -51.597  62.145   5.013  1.00  0.00
ATOM   2545  HZ2 TRP   263     -51.620  62.704   4.080  1.00  0.00
ATOM   2546  CZ3 TRP   263     -50.809  61.936   7.301  1.00  0.00
ATOM   2547  HZ3 TRP   263     -50.324  62.367   8.177  1.00  0.00
ATOM   2548  CH2 TRP   263     -50.974  62.700   6.139  1.00  0.00
ATOM   2549  HH2 TRP   263     -50.607  63.723   6.110  1.00  0.00
ATOM   2550  C   TRP   263     -51.375  56.015   5.220  1.00  0.00
ATOM   2551  O   TRP   263     -51.703  56.132   4.043  1.00  0.00
ATOM   2552  N   PHE   264     -50.158  55.615   5.591  1.00  0.00
ATOM   2553  H   PHE   264     -49.814  55.840   6.510  1.00  0.00
ATOM   2554  CA  PHE   264     -49.118  55.146   4.648  1.00  0.00
ATOM   2555  CB  PHE   264     -47.862  54.665   5.386  1.00  0.00
ATOM   2556  CG  PHE   264     -46.776  55.737   5.515  1.00  0.00
ATOM   2557  CD1 PHE   264     -46.519  56.370   6.740  1.00  0.00
ATOM   2558  HD1 PHE   264     -47.059  56.073   7.635  1.00  0.00
ATOM   2559  CD2 PHE   264     -45.968  56.022   4.406  1.00  0.00
ATOM   2560  HD2 PHE   264     -46.085  55.459   3.480  1.00  0.00
ATOM   2561  CE1 PHE   264     -45.470  57.293   6.851  1.00  0.00
ATOM   2562  HE1 PHE   264     -45.277  57.788   7.801  1.00  0.00
ATOM   2563  CE2 PHE   264     -44.922  56.943   4.515  1.00  0.00
ATOM   2564  HE2 PHE   264     -44.307  57.163   3.643  1.00  0.00
ATOM   2565  CZ  PHE   264     -44.674  57.580   5.736  1.00  0.00
ATOM   2566  HZ  PHE   264     -43.885  58.323   5.804  1.00  0.00
ATOM   2567  C   PHE   264     -49.610  54.022   3.722  1.00  0.00
ATOM   2568  O   PHE   264     -49.526  54.158   2.501  1.00  0.00
ATOM   2569  N   GLN   265     -50.207  52.983   4.308  1.00  0.00
ATOM   2570  H   GLN   265     -50.221  52.882   5.306  1.00  0.00
ATOM   2571  CA  GLN   265     -50.819  51.877   3.540  1.00  0.00
ATOM   2572  CB  GLN   265     -51.188  50.709   4.461  1.00  0.00
ATOM   2573  CG  GLN   265     -50.655  49.372   3.929  1.00  0.00
ATOM   2574  CD  GLN   265     -51.187  48.994   2.540  1.00  0.00
ATOM   2575  OE1 GLN   265     -50.540  49.160   1.520  1.00  0.00
ATOM   2576  NE2 GLN   265     -52.261  48.246   2.503  1.00  0.00
ATOM   2577 HE21 GLN   265     -52.656  47.880   3.354  1.00  0.00
ATOM   2578 HE22 GLN   265     -52.766  48.155   1.642  1.00  0.00
ATOM   2579  C   GLN   265     -52.055  52.321   2.736  1.00  0.00
ATOM   2580  O   GLN   265     -52.175  52.004   1.554  1.00  0.00
ATOM   2581  N   ASN   266     -52.892  53.161   3.348  1.00  0.00
ATOM   2582  H   ASN   266     -52.839  53.315   4.340  1.00  0.00
ATOM   2583  CA  ASN   266     -54.054  53.784   2.674  1.00  0.00
ATOM   2584  CB  ASN   266     -54.794  54.675   3.681  1.00  0.00
ATOM   2585  CG  ASN   266     -56.249  55.023   3.327  1.00  0.00
ATOM   2586  OD1 ASN   266     -57.075  55.248   4.196  1.00  0.00
ATOM   2587  ND2 ASN   266     -56.609  55.085   2.062  1.00  0.00
ATOM   2588 HD21 ASN   266     -55.969  54.896   1.317  1.00  0.00
ATOM   2589 HD22 ASN   266     -57.567  55.302   1.891  1.00  0.00
ATOM   2590  C   ASN   266     -53.617  54.604   1.441  1.00  0.00
ATOM   2591  O   ASN   266     -54.250  54.523   0.386  1.00  0.00
ATOM   2592  N   ARG   267     -52.534  55.367   1.593  1.00  0.00
ATOM   2593  H   ARG   267     -52.176  55.589   2.509  1.00  0.00
ATOM   2594  CA  ARG   267     -51.868  56.080   0.487  1.00  0.00
ATOM   2595  CB  ARG   267     -50.783  57.040   0.975  1.00  0.00
ATOM   2596  CG  ARG   267     -51.331  58.468   1.024  1.00  0.00
ATOM   2597  CD  ARG   267     -50.221  59.519   1.140  1.00  0.00
ATOM   2598  NE  ARG   267     -49.319  59.528  -0.030  1.00  0.00
ATOM   2599  HE  ARG   267     -48.464  59.026   0.096  1.00  0.00
ATOM   2600  CZ  ARG   267     -49.550  60.051  -1.238  1.00  0.00
ATOM   2601  NH1 ARG   267     -50.713  60.588  -1.584  1.00  0.00
ATOM   2602 HH11 ARG   267     -51.470  60.567  -0.934  1.00  0.00
ATOM   2603 HH12 ARG   267     -50.797  61.072  -2.453  1.00  0.00
ATOM   2604  NH2 ARG   267     -48.552  60.152  -2.102  1.00  0.00
ATOM   2605 HH21 ARG   267     -47.638  59.837  -1.848  1.00  0.00
ATOM   2606 HH22 ARG   267     -48.705  60.563  -2.998  1.00  0.00
ATOM   2607  C   ARG   267     -51.310  55.156  -0.601  1.00  0.00
ATOM   2608  O   ARG   267     -51.668  55.339  -1.759  1.00  0.00
ATOM   2609  N   ARG   268     -50.650  54.069  -0.205  1.00  0.00
ATOM   2610  H   ARG   268     -50.324  53.971   0.738  1.00  0.00
ATOM   2611  CA  ARG   268     -50.186  53.009  -1.130  1.00  0.00
ATOM   2612  CB  ARG   268     -49.566  51.891  -0.277  1.00  0.00
ATOM   2613  CG  ARG   268     -48.764  50.830  -1.037  1.00  0.00
ATOM   2614  CD  ARG   268     -49.648  49.738  -1.649  1.00  0.00
ATOM   2615  NE  ARG   268     -48.825  48.741  -2.357  1.00  0.00
ATOM   2616  HE  ARG   268     -48.811  47.833  -1.934  1.00  0.00
ATOM   2617  CZ  ARG   268     -48.210  48.885  -3.533  1.00  0.00
ATOM   2618  NH1 ARG   268     -48.382  49.951  -4.304  1.00  0.00
ATOM   2619 HH11 ARG   268     -48.996  50.675  -3.992  1.00  0.00
ATOM   2620 HH12 ARG   268     -47.913  50.022  -5.180  1.00  0.00
ATOM   2621  NH2 ARG   268     -47.224  48.060  -3.843  1.00  0.00
ATOM   2622 HH21 ARG   268     -46.954  47.349  -3.197  1.00  0.00
ATOM   2623 HH22 ARG   268     -46.743  48.169  -4.710  1.00  0.00
ATOM   2624  C   ARG   268     -51.349  52.506  -2.012  1.00  0.00
ATOM   2625  O   ARG   268     -51.285  52.622  -3.238  1.00  0.00
ATOM   2626  N   VAL   269     -52.476  52.229  -1.352  1.00  0.00
ATOM   2627  H   VAL   269     -52.465  52.139  -0.351  1.00  0.00
ATOM   2628  CA  VAL   269     -53.753  51.853  -2.000  1.00  0.00
ATOM   2629  CB  VAL   269     -54.833  51.479  -0.960  1.00  0.00
ATOM   2630  CG1 VAL   269     -56.152  51.073  -1.627  1.00  0.00
ATOM   2631  CG2 VAL   269     -54.384  50.313  -0.072  1.00  0.00
ATOM   2632  C   VAL   269     -54.233  52.935  -2.992  1.00  0.00
ATOM   2633  O   VAL   269     -54.316  52.665  -4.189  1.00  0.00
ATOM   2634  N   LYS   270     -54.483  54.157  -2.516  1.00  0.00
ATOM   2635  H   LYS   270     -54.382  54.381  -1.542  1.00  0.00
ATOM   2636  CA  LYS   270     -54.952  55.247  -3.402  1.00  0.00
ATOM   2637  CB  LYS   270     -55.540  56.451  -2.641  1.00  0.00
ATOM   2638  CG  LYS   270     -54.653  57.165  -1.609  1.00  0.00
ATOM   2639  CD  LYS   270     -53.499  57.985  -2.198  1.00  0.00
ATOM   2640  CE  LYS   270     -53.944  59.220  -2.984  1.00  0.00
ATOM   2641  NZ  LYS   270     -52.780  59.831  -3.638  1.00  0.00
ATOM   2642  HZ1 LYS   270     -53.039  60.719  -4.020  1.00  0.00
ATOM   2643  HZ2 LYS   270     -52.043  59.934  -2.969  1.00  0.00
ATOM   2644  HZ3 LYS   270     -52.473  59.234  -4.380  1.00  0.00
ATOM   2645  C   LYS   270     -53.979  55.648  -4.529  1.00  0.00
ATOM   2646  O   LYS   270     -54.409  55.888  -5.655  1.00  0.00
ATOM   2647  N   GLU   271     -52.677  55.547  -4.263  1.00  0.00
ATOM   2648  H   GLU   271     -52.352  55.380  -3.324  1.00  0.00
ATOM   2649  CA  GLU   271     -51.605  55.772  -5.256  1.00  0.00
ATOM   2650  CB  GLU   271     -50.230  55.793  -4.575  1.00  0.00
ATOM   2651  CG  GLU   271     -50.012  57.091  -3.789  1.00  0.00
ATOM   2652  CD  GLU   271     -48.773  57.014  -2.894  1.00  0.00
ATOM   2653  OE1 GLU   271     -48.949  56.658  -1.710  1.00  0.00
ATOM   2654  OE2 GLU   271     -47.677  57.324  -3.413  1.00  0.00
ATOM   2655  C   GLU   271     -51.633  54.750  -6.403  1.00  0.00
ATOM   2656  O   GLU   271     -51.612  55.145  -7.566  1.00  0.00
ATOM   2657  N   LYS   272     -51.770  53.462  -6.077  1.00  0.00
ATOM   2658  H   LYS   272     -51.682  53.134  -5.131  1.00  0.00
ATOM   2659  CA  LYS   272     -51.971  52.421  -7.109  1.00  0.00
ATOM   2660  CB  LYS   272     -51.615  51.015  -6.604  1.00  0.00
ATOM   2661  CG  LYS   272     -52.505  50.512  -5.469  1.00  0.00
ATOM   2662  CD  LYS   272     -51.956  49.226  -4.862  1.00  0.00
ATOM   2663  CE  LYS   272     -52.795  48.853  -3.644  1.00  0.00
ATOM   2664  NZ  LYS   272     -52.175  47.746  -2.911  1.00  0.00
ATOM   2665  HZ1 LYS   272     -52.696  47.557  -2.081  1.00  0.00
ATOM   2666  HZ2 LYS   272     -52.163  46.935  -3.503  1.00  0.00
ATOM   2667  HZ3 LYS   272     -51.233  47.994  -2.673  1.00  0.00
ATOM   2668  C   LYS   272     -53.351  52.487  -7.793  1.00  0.00
ATOM   2669  O   LYS   272     -53.453  52.272  -9.000  1.00  0.00
ATOM   2670  N   LYS   273     -54.377  52.866  -7.029  1.00  0.00
ATOM   2671  H   LYS   273     -54.305  52.856  -6.026  1.00  0.00
ATOM   2672  CA  LYS   273     -55.729  53.185  -7.541  1.00  0.00
ATOM   2673  CB  LYS   273     -56.579  53.607  -6.335  1.00  0.00
ATOM   2674  CG  LYS   273     -58.040  53.954  -6.632  1.00  0.00
ATOM   2675  CD  LYS   273     -58.724  54.384  -5.332  1.00  0.00
ATOM   2676  CE  LYS   273     -60.171  54.825  -5.560  1.00  0.00
ATOM   2677  NZ  LYS   273     -60.797  55.200  -4.284  1.00  0.00
ATOM   2678  HZ1 LYS   273     -61.727  55.538  -4.437  1.00  0.00
ATOM   2679  HZ2 LYS   273     -60.828  54.408  -3.676  1.00  0.00
ATOM   2680  HZ3 LYS   273     -60.268  55.928  -3.846  1.00  0.00
ATOM   2681  C   LYS   273     -55.677  54.281  -8.628  1.00  0.00
ATOM   2682  O   LYS   273     -56.307  54.147  -9.677  1.00  0.00
ATOM   2683  N   VAL   274     -54.860  55.309  -8.394  1.00  0.00
ATOM   2684  H   VAL   274     -54.505  55.490  -7.472  1.00  0.00
ATOM   2685  CA  VAL   274     -54.522  56.339  -9.401  1.00  0.00
ATOM   2686  CB  VAL   274     -53.962  57.615  -8.729  1.00  0.00
ATOM   2687  CG1 VAL   274     -53.598  58.701  -9.750  1.00  0.00
ATOM   2688  CG2 VAL   274     -54.973  58.223  -7.750  1.00  0.00
ATOM   2689  C   VAL   274     -53.563  55.740 -10.453  1.00  0.00
ATOM   2690  O   VAL   274     -52.342  55.742 -10.312  1.00  0.00
ATOM   2691  N   LEU   275     -54.193  55.078 -11.421  1.00  0.00
ATOM   2692  H   LEU   275     -55.161  54.852 -11.288  1.00  0.00
ATOM   2693  CA  LEU   275     -53.594  54.503 -12.649  1.00  0.00
ATOM   2694  CB  LEU   275     -52.951  55.586 -13.531  1.00  0.00
ATOM   2695  CG  LEU   275     -53.966  56.576 -14.116  1.00  0.00
ATOM   2696  CD1 LEU   275     -53.223  57.760 -14.736  1.00  0.00
ATOM   2697  CD2 LEU   275     -54.849  55.912 -15.178  1.00  0.00
ATOM   2698  C   LEU   275     -52.626  53.314 -12.521  1.00  0.00
ATOM   2699  O   LEU   275     -52.770  52.357 -13.279  1.00  0.00
ATOM   2700  N   ALA   276     -51.771  53.298 -11.499  1.00  0.00
ATOM   2701  H   ALA   276     -51.758  54.054 -10.835  1.00  0.00
ATOM   2702  CA  ALA   276     -50.707  52.280 -11.334  1.00  0.00
ATOM   2703  CB  ALA   276     -49.913  52.550 -10.053  1.00  0.00
ATOM   2704  C   ALA   276     -51.182  50.815 -11.409  1.00  0.00
ATOM   2705  O   ALA   276     -50.768  50.087 -12.310  1.00  0.00
ATOM   2706  N   LYS   277     -52.148  50.446 -10.569  1.00  0.00
ATOM   2707  H   LYS   277     -52.505  51.080  -9.875  1.00  0.00
ATOM   2708  CA  LYS   277     -52.787  49.111 -10.590  1.00  0.00
ATOM   2709  CB  LYS   277     -53.550  48.889  -9.277  1.00  0.00
ATOM   2710  CG  LYS   277     -54.028  47.442  -9.108  1.00  0.00
ATOM   2711  CD  LYS   277     -54.367  47.135  -7.649  1.00  0.00
ATOM   2712  CE  LYS   277     -54.751  45.663  -7.483  1.00  0.00
ATOM   2713  NZ  LYS   277     -54.892  45.308  -6.064  1.00  0.00
ATOM   2714  HZ1 LYS   277     -55.211  44.363  -5.983  1.00  0.00
ATOM   2715  HZ2 LYS   277     -54.003  45.404  -5.609  1.00  0.00
ATOM   2716  HZ3 LYS   277     -55.551  45.921  -5.632  1.00  0.00
ATOM   2717  C   LYS   277     -53.695  48.919 -11.822  1.00  0.00
ATOM   2718  O   LYS   277     -53.651  47.874 -12.465  1.00  0.00
ATOM   2719  N   VAL   278     -54.342  50.009 -12.239  1.00  0.00
ATOM   2720  H   VAL   278     -54.229  50.875 -11.757  1.00  0.00
ATOM   2721  CA  VAL   278     -55.249  50.075 -13.413  1.00  0.00
ATOM   2722  CB  VAL   278     -55.864  51.491 -13.523  1.00  0.00
ATOM   2723  CG1 VAL   278     -56.859  51.618 -14.683  1.00  0.00
ATOM   2724  CG2 VAL   278     -56.579  51.910 -12.232  1.00  0.00
ATOM   2725  C   VAL   278     -54.528  49.663 -14.718  1.00  0.00
ATOM   2726  O   VAL   278     -55.087  48.933 -15.534  1.00  0.00
ATOM   2727  N   LYS   279     -53.280  50.110 -14.870  1.00  0.00
ATOM   2728  H   LYS   279     -52.927  50.845 -14.282  1.00  0.00
ATOM   2729  CA  LYS   279     -52.377  49.724 -15.979  1.00  0.00
ATOM   2730  CB  LYS   279     -51.060  50.498 -15.868  1.00  0.00
ATOM   2731  CG  LYS   279     -51.244  51.968 -16.262  1.00  0.00
ATOM   2732  CD  LYS   279     -49.961  52.795 -16.133  1.00  0.00
ATOM   2733  CE  LYS   279     -49.583  53.073 -14.676  1.00  0.00
ATOM   2734  NZ  LYS   279     -48.384  53.917 -14.589  1.00  0.00
ATOM   2735  HZ1 LYS   279     -48.157  54.074 -13.628  1.00  0.00
ATOM   2736  HZ2 LYS   279     -47.622  53.451 -15.039  1.00  0.00
ATOM   2737  HZ3 LYS   279     -48.557  54.791 -15.041  1.00  0.00
ATOM   2738  C   LYS   279     -52.111  48.209 -16.103  1.00  0.00
ATOM   2739  O   LYS   279     -51.710  47.730 -17.165  1.00  0.00
ATOM   2740  N   ASN   280     -52.256  47.506 -14.977  1.00  0.00
ATOM   2741  H   ASN   280     -52.459  47.978 -14.116  1.00  0.00
ATOM   2742  CA  ASN   280     -52.305  46.034 -14.838  1.00  0.00
ATOM   2743  CB  ASN   280     -53.708  45.562 -15.265  1.00  0.00
ATOM   2744  CG  ASN   280     -54.006  44.116 -14.864  1.00  0.00
ATOM   2745  OD1 ASN   280     -54.575  43.846 -13.817  1.00  0.00
ATOM   2746  ND2 ASN   280     -53.643  43.153 -15.688  1.00  0.00
ATOM   2747 HD21 ASN   280     -53.186  43.320 -16.563  1.00  0.00
ATOM   2748 HD22 ASN   280     -53.848  42.225 -15.391  1.00  0.00
ATOM   2749  C   ASN   280     -51.159  45.277 -15.540  1.00  0.00
ATOM   2750  O   ASN   280     -50.076  45.114 -14.985  1.00  0.00
ATOM   2751  N   SER   281     -51.390  44.936 -16.806  1.00  0.00
ATOM   2752  H   SER   281     -52.200  45.286 -17.276  1.00  0.00
ATOM   2753  CA  SER   281     -50.478  44.143 -17.654  1.00  0.00
ATOM   2754  CB  SER   281     -51.203  43.722 -18.935  1.00  0.00
ATOM   2755  OG  SER   281     -52.448  43.092 -18.603  1.00  0.00
ATOM   2756  HG  SER   281     -52.800  42.628 -19.422  1.00  0.00
ATOM   2757  C   SER   281     -49.186  44.893 -18.018  1.00  0.00
ATOM   2758  O   SER   281     -48.142  44.271 -18.201  1.00  0.00
ATOM   2759  N   ALA   282     -49.290  46.216 -18.158  1.00  0.00
ATOM   2760  H   ALA   282     -50.151  46.701 -17.986  1.00  0.00
ATOM   2761  CA  ALA   282     -48.137  47.089 -18.449  1.00  0.00
ATOM   2762  CB  ALA   282     -48.221  47.579 -19.901  1.00  0.00
ATOM   2763  C   ALA   282     -48.061  48.251 -17.441  1.00  0.00
ATOM   2764  O   ALA   282     -48.575  49.348 -17.661  1.00  0.00
ATOM   2765  N   THR   283     -47.509  47.923 -16.277  1.00  0.00
ATOM   2766  H   THR   283     -47.195  46.993 -16.085  1.00  0.00
ATOM   2767  CA  THR   283     -47.334  48.891 -15.171  1.00  0.00
ATOM   2768  CB  THR   283     -48.383  48.665 -14.064  1.00  0.00
ATOM   2769  OG1 THR   283     -48.282  49.723 -13.112  1.00  0.00
ATOM   2770  HG1 THR   283     -49.213  49.885 -12.734  1.00  0.00
ATOM   2771  CG2 THR   283     -48.300  47.304 -13.360  1.00  0.00
ATOM   2772  C   THR   283     -45.897  48.909 -14.613  1.00  0.00
ATOM   2773  O   THR   283     -45.276  47.848 -14.515  1.00  0.00
ATOM   2774  N   PRO   284     -45.336  50.095 -14.327  1.00  0.00
ATOM   2775  CA  PRO   284     -44.009  50.225 -13.691  1.00  0.00
ATOM   2776  CB  PRO   284     -43.642  51.704 -13.839  1.00  0.00
ATOM   2777  CG  PRO   284     -44.997  52.408 -13.908  1.00  0.00
ATOM   2778  CD  PRO   284     -45.866  51.424 -14.694  1.00  0.00
ATOM   2779  C   PRO   284     -43.981  49.761 -12.226  1.00  0.00
ATOM   2780  O1  PRO   284     -44.994  49.977 -11.524  1.00  0.00
ATOM   2781  O2  PRO   284     -42.908  49.266 -11.819  1.00  0.00
TER
ENDMDL
