# Supplementary material for: Computational Modeling of complete HOXB13 protein for predicting the functional effect of SNPs and the associated role in hereditary prostate cancer
Source: Sci Rep. 2017 Mar 8;7:43830. doi: 10.1038/srep43830 (PMC5363706; doi:10.1038/srep43830)
Supplement: Supplementary Dataset [file srep43830-s1.zip › SR Supplementary Data Files Complete/Energy minimised protein/Energy Minimised Y137S.pdb]

TITLE     Protein
REMARK    THIS IS A SIMULATION BOX
CRYST1  164.847  162.861  135.714  90.00  90.00  90.00 P 1           1
MODEL        1
ATOM      1  N   MET     1     -59.531  21.301   2.558  1.00  0.00
ATOM      2  H1  MET     1     -60.535  21.357   2.529  1.00  0.00
ATOM      3  H2  MET     1     -59.216  21.521   3.481  1.00  0.00
ATOM      4  H3  MET     1     -59.151  21.961   1.909  1.00  0.00
ATOM      5  CA  MET     1     -59.095  19.938   2.177  1.00  0.00
ATOM      6  CB  MET     1     -59.938  19.412   1.003  1.00  0.00
ATOM      7  CG  MET     1     -59.799  20.225  -0.290  1.00  0.00
ATOM      8  SD  MET     1     -60.703  19.515  -1.714  1.00  0.00
ATOM      9  CE  MET     1     -59.678  18.109  -2.094  1.00  0.00
ATOM     10  C   MET     1     -57.589  19.770   1.875  1.00  0.00
ATOM     11  O   MET     1     -56.910  20.693   1.424  1.00  0.00
ATOM     12  N   GLU     2     -57.114  18.547   2.102  1.00  0.00
ATOM     13  H   GLU     2     -57.694  17.833   2.491  1.00  0.00
ATOM     14  CA  GLU     2     -55.725  18.146   1.808  1.00  0.00
ATOM     15  CB  GLU     2     -55.054  17.658   3.101  1.00  0.00
ATOM     16  CG  GLU     2     -53.519  17.620   3.038  1.00  0.00
ATOM     17  CD  GLU     2     -52.914  16.567   2.099  1.00  0.00
ATOM     18  OE1 GLU     2     -53.456  15.440   2.056  1.00  0.00
ATOM     19  OE2 GLU     2     -51.894  16.910   1.468  1.00  0.00
ATOM     20  C   GLU     2     -55.736  17.053   0.719  1.00  0.00
ATOM     21  O   GLU     2     -56.225  15.951   0.978  1.00  0.00
ATOM     22  N   PRO     3     -55.360  17.402  -0.521  1.00  0.00
ATOM     23  CA  PRO     3     -55.190  16.423  -1.614  1.00  0.00
ATOM     24  CB  PRO     3     -54.872  17.265  -2.853  1.00  0.00
ATOM     25  CG  PRO     3     -55.562  18.594  -2.558  1.00  0.00
ATOM     26  CD  PRO     3     -55.337  18.778  -1.057  1.00  0.00
ATOM     27  C   PRO     3     -54.050  15.442  -1.298  1.00  0.00
ATOM     28  O   PRO     3     -52.883  15.827  -1.271  1.00  0.00
ATOM     29  N   GLY     4     -54.454  14.270  -0.817  1.00  0.00
ATOM     30  H   GLY     4     -55.391  14.140  -0.492  1.00  0.00
ATOM     31  CA  GLY     4     -53.538  13.148  -0.523  1.00  0.00
ATOM     32  C   GLY     4     -53.839  11.914  -1.384  1.00  0.00
ATOM     33  O   GLY     4     -54.995  11.594  -1.668  1.00  0.00
ATOM     34  N   ASN     5     -52.766  11.260  -1.818  1.00  0.00
ATOM     35  H   ASN     5     -51.841  11.551  -1.575  1.00  0.00
ATOM     36  CA  ASN     5     -52.841  10.038  -2.646  1.00  0.00
ATOM     37  CB  ASN     5     -52.313  10.305  -4.064  1.00  0.00
ATOM     38  CG  ASN     5     -53.056  11.376  -4.881  1.00  0.00
ATOM     39  OD1 ASN     5     -52.530  11.927  -5.835  1.00  0.00
ATOM     40  ND2 ASN     5     -54.283  11.712  -4.540  1.00  0.00
ATOM     41 HD21 ASN     5     -54.728  11.334  -3.727  1.00  0.00
ATOM     42 HD22 ASN     5     -54.734  12.377  -5.127  1.00  0.00
ATOM     43  C   ASN     5     -52.049   8.879  -2.018  1.00  0.00
ATOM     44  O   ASN     5     -51.008   9.090  -1.398  1.00  0.00
ATOM     45  N   TYR     6     -52.572   7.671  -2.211  1.00  0.00
ATOM     46  H   TYR     6     -53.382   7.532  -2.779  1.00  0.00
ATOM     47  CA  TYR     6     -51.960   6.427  -1.702  1.00  0.00
ATOM     48  CB  TYR     6     -52.827   5.869  -0.563  1.00  0.00
ATOM     49  CG  TYR     6     -52.174   4.667   0.131  1.00  0.00
ATOM     50  CD1 TYR     6     -51.162   4.872   1.082  1.00  0.00
ATOM     51  HD1 TYR     6     -50.933   5.877   1.436  1.00  0.00
ATOM     52  CD2 TYR     6     -52.496   3.363  -0.275  1.00  0.00
ATOM     53  HD2 TYR     6     -53.277   3.192  -1.016  1.00  0.00
ATOM     54  CE1 TYR     6     -50.458   3.776   1.601  1.00  0.00
ATOM     55  HE1 TYR     6     -49.673   3.929   2.342  1.00  0.00
ATOM     56  CE2 TYR     6     -51.789   2.270   0.247  1.00  0.00
ATOM     57  HE2 TYR     6     -52.017   1.265  -0.105  1.00  0.00
ATOM     58  CZ  TYR     6     -50.766   2.478   1.179  1.00  0.00
ATOM     59  OH  TYR     6     -50.031   1.432   1.633  1.00  0.00
ATOM     60  HH  TYR     6     -50.388   0.587   1.238  1.00  0.00
ATOM     61  C   TYR     6     -51.779   5.394  -2.828  1.00  0.00
ATOM     62  O   TYR     6     -52.545   5.366  -3.791  1.00  0.00
ATOM     63  N   ALA     7     -50.761   4.552  -2.663  1.00  0.00
ATOM     64  H   ALA     7     -50.199   4.585  -1.838  1.00  0.00
ATOM     65  CA  ALA     7     -50.421   3.464  -3.603  1.00  0.00
ATOM     66  CB  ALA     7     -49.063   2.868  -3.217  1.00  0.00
ATOM     67  C   ALA     7     -51.502   2.368  -3.659  1.00  0.00
ATOM     68  O   ALA     7     -51.706   1.621  -2.700  1.00  0.00
ATOM     69  N   THR     8     -52.312   2.444  -4.713  1.00  0.00
ATOM     70  H   THR     8     -52.405   3.302  -5.223  1.00  0.00
ATOM     71  CA  THR     8     -53.391   1.475  -5.021  1.00  0.00
ATOM     72  CB  THR     8     -54.189   1.946  -6.252  1.00  0.00
ATOM     73  OG1 THR     8     -54.401   3.360  -6.181  1.00  0.00
ATOM     74  HG1 THR     8     -55.026   3.641  -6.911  1.00  0.00
ATOM     75  CG2 THR     8     -55.550   1.245  -6.342  1.00  0.00
ATOM     76  C   THR     8     -52.850   0.048  -5.245  1.00  0.00
ATOM     77  O   THR     8     -52.649  -0.425  -6.365  1.00  0.00
ATOM     78  N   LEU     9     -52.610  -0.614  -4.119  1.00  0.00
ATOM     79  H   LEU     9     -52.583  -0.116  -3.250  1.00  0.00
ATOM     80  CA  LEU     9     -52.134  -2.010  -4.052  1.00  0.00
ATOM     81  CB  LEU     9     -51.563  -2.286  -2.652  1.00  0.00
ATOM     82  CG  LEU     9     -50.385  -1.375  -2.276  1.00  0.00
ATOM     83  CD1 LEU     9     -50.084  -1.512  -0.783  1.00  0.00
ATOM     84  CD2 LEU     9     -49.129  -1.707  -3.089  1.00  0.00
ATOM     85  C   LEU     9     -53.251  -3.004  -4.416  1.00  0.00
ATOM     86  O   LEU     9     -54.071  -3.397  -3.586  1.00  0.00
ATOM     87  N   ASP    10     -53.343  -3.265  -5.719  1.00  0.00
ATOM     88  H   ASP    10     -52.817  -2.720  -6.374  1.00  0.00
ATOM     89  CA  ASP    10     -54.342  -4.181  -6.308  1.00  0.00
ATOM     90  CB  ASP    10     -54.367  -3.972  -7.834  1.00  0.00
ATOM     91  CG  ASP    10     -55.379  -4.847  -8.591  1.00  0.00
ATOM     92  OD1 ASP    10     -56.420  -5.190  -7.986  1.00  0.00
ATOM     93  OD2 ASP    10     -55.101  -5.129  -9.776  1.00  0.00
ATOM     94  C   ASP    10     -54.149  -5.660  -5.910  1.00  0.00
ATOM     95  O   ASP    10     -53.703  -6.488  -6.706  1.00  0.00
ATOM     96  N   GLY    11     -54.607  -5.969  -4.699  1.00  0.00
ATOM     97  H   GLY    11     -54.798  -5.240  -4.036  1.00  0.00
ATOM     98  CA  GLY    11     -54.710  -7.344  -4.158  1.00  0.00
ATOM     99  C   GLY    11     -55.926  -8.105  -4.718  1.00  0.00
ATOM    100  O   GLY    11     -56.662  -8.751  -3.976  1.00  0.00
ATOM    101  N   ALA    12     -56.073  -8.036  -6.040  1.00  0.00
ATOM    102  H   ALA    12     -55.341  -7.650  -6.607  1.00  0.00
ATOM    103  CA  ALA    12     -57.230  -8.543  -6.806  1.00  0.00
ATOM    104  CB  ALA    12     -58.412  -7.573  -6.672  1.00  0.00
ATOM    105  C   ALA    12     -56.871  -8.699  -8.293  1.00  0.00
ATOM    106  O   ALA    12     -55.907  -8.109  -8.783  1.00  0.00
ATOM    107  N   LYS    13     -57.629  -9.565  -8.964  1.00  0.00
ATOM    108  H   LYS    13     -58.378 -10.046  -8.512  1.00  0.00
ATOM    109  CA  LYS    13     -57.464  -9.882 -10.397  1.00  0.00
ATOM    110  CB  LYS    13     -58.398 -11.048 -10.762  1.00  0.00
ATOM    111  CG  LYS    13     -58.269 -11.537 -12.212  1.00  0.00
ATOM    112  CD  LYS    13     -56.889 -12.127 -12.525  1.00  0.00
ATOM    113  CE  LYS    13     -56.754 -12.528 -13.997  1.00  0.00
ATOM    114  NZ  LYS    13     -57.643 -13.644 -14.358  1.00  0.00
ATOM    115  HZ1 LYS    13     -57.520 -13.869 -15.324  1.00  0.00
ATOM    116  HZ2 LYS    13     -57.419 -14.443 -13.800  1.00  0.00
ATOM    117  HZ3 LYS    13     -58.594 -13.381 -14.196  1.00  0.00
ATOM    118  C   LYS    13     -57.681  -8.659 -11.308  1.00  0.00
ATOM    119  O   LYS    13     -58.804  -8.203 -11.528  1.00  0.00
ATOM    120  N   ASP    14     -56.554  -8.058 -11.680  1.00  0.00
ATOM    121  H   ASP    14     -55.721  -8.196 -11.143  1.00  0.00
ATOM    122  CA  ASP    14     -56.485  -6.966 -12.671  1.00  0.00
ATOM    123  CB  ASP    14     -55.046  -6.423 -12.688  1.00  0.00
ATOM    124  CG  ASP    14     -54.835  -5.263 -13.668  1.00  0.00
ATOM    125  OD1 ASP    14     -55.769  -4.441 -13.801  1.00  0.00
ATOM    126  OD2 ASP    14     -53.787  -5.288 -14.348  1.00  0.00
ATOM    127  C   ASP    14     -56.951  -7.412 -14.074  1.00  0.00
ATOM    128  O   ASP    14     -56.152  -7.757 -14.945  1.00  0.00
ATOM    129  N   ILE    15     -58.266  -7.362 -14.262  1.00  0.00
ATOM    130  H   ILE    15     -58.884  -7.223 -13.486  1.00  0.00
ATOM    131  CA  ILE    15     -58.929  -7.693 -15.543  1.00  0.00
ATOM    132  CB  ILE    15     -60.430  -7.985 -15.317  1.00  0.00
ATOM    133  CG1 ILE    15     -60.614  -9.087 -14.259  1.00  0.00
ATOM    134  CG2 ILE    15     -61.101  -8.426 -16.629  1.00  0.00
ATOM    135  CD  ILE    15     -61.988  -9.065 -13.577  1.00  0.00
ATOM    136  C   ILE    15     -58.683  -6.572 -16.575  1.00  0.00
ATOM    137  O   ILE    15     -59.417  -5.588 -16.662  1.00  0.00
ATOM    138  N   GLU    16     -57.569  -6.722 -17.284  1.00  0.00
ATOM    139  H   GLU    16     -56.881  -7.398 -17.014  1.00  0.00
ATOM    140  CA  GLU    16     -57.178  -5.823 -18.388  1.00  0.00
ATOM    141  CB  GLU    16     -55.791  -5.216 -18.146  1.00  0.00
ATOM    142  CG  GLU    16     -55.844  -4.088 -17.108  1.00  0.00
ATOM    143  CD  GLU    16     -54.507  -3.360 -16.907  1.00  0.00
ATOM    144  OE1 GLU    16     -53.759  -3.212 -17.900  1.00  0.00
ATOM    145  OE2 GLU    16     -54.298  -2.874 -15.775  1.00  0.00
ATOM    146  C   GLU    16     -57.251  -6.532 -19.747  1.00  0.00
ATOM    147  O   GLU    16     -56.433  -7.391 -20.072  1.00  0.00
ATOM    148  N   GLY    17     -58.360  -6.249 -20.424  1.00  0.00
ATOM    149  H   GLY    17     -59.053  -5.636 -20.041  1.00  0.00
ATOM    150  CA  GLY    17     -58.706  -6.804 -21.748  1.00  0.00
ATOM    151  C   GLY    17     -59.976  -6.151 -22.312  1.00  0.00
ATOM    152  O   GLY    17     -60.626  -5.349 -21.640  1.00  0.00
ATOM    153  N   LEU    18     -60.281  -6.490 -23.563  1.00  0.00
ATOM    154  H   LEU    18     -59.725  -7.142 -24.076  1.00  0.00
ATOM    155  CA  LEU    18     -61.445  -5.950 -24.297  1.00  0.00
ATOM    156  CB  LEU    18     -61.272  -6.240 -25.797  1.00  0.00
ATOM    157  CG  LEU    18     -62.344  -5.596 -26.688  1.00  0.00
ATOM    158  CD1 LEU    18     -62.199  -4.071 -26.746  1.00  0.00
ATOM    159  CD2 LEU    18     -62.288  -6.201 -28.091  1.00  0.00
ATOM    160  C   LEU    18     -62.791  -6.469 -23.752  1.00  0.00
ATOM    161  O   LEU    18     -63.332  -7.488 -24.183  1.00  0.00
ATOM    162  N   LEU    19     -63.258  -5.779 -22.717  1.00  0.00
ATOM    163  H   LEU    19     -62.663  -5.140 -22.225  1.00  0.00
ATOM    164  CA  LEU    19     -64.568  -6.029 -22.087  1.00  0.00
ATOM    165  CB  LEU    19     -64.605  -5.348 -20.710  1.00  0.00
ATOM    166  CG  LEU    19     -65.879  -5.642 -19.904  1.00  0.00
ATOM    167  CD1 LEU    19     -65.921  -7.093 -19.413  1.00  0.00
ATOM    168  CD2 LEU    19     -65.993  -4.666 -18.733  1.00  0.00
ATOM    169  C   LEU    19     -65.728  -5.569 -22.988  1.00  0.00
ATOM    170  O   LEU    19     -66.076  -4.388 -23.038  1.00  0.00
ATOM    171  N   GLY    20     -66.203  -6.518 -23.794  1.00  0.00
ATOM    172  H   GLY    20     -65.679  -7.357 -23.943  1.00  0.00
ATOM    173  CA  GLY    20     -67.386  -6.354 -24.667  1.00  0.00
ATOM    174  C   GLY    20     -68.693  -6.193 -23.872  1.00  0.00
ATOM    175  O   GLY    20     -69.530  -7.094 -23.828  1.00  0.00
ATOM    176  N   ALA    21     -68.831  -5.023 -23.255  1.00  0.00
ATOM    177  H   ALA    21     -68.067  -4.371 -23.239  1.00  0.00
ATOM    178  CA  ALA    21     -69.995  -4.651 -22.427  1.00  0.00
ATOM    179  CB  ALA    21     -69.609  -3.472 -21.526  1.00  0.00
ATOM    180  C   ALA    21     -71.263  -4.368 -23.256  1.00  0.00
ATOM    181  O   ALA    21     -71.543  -3.242 -23.675  1.00  0.00
ATOM    182  N   GLY    22     -71.985  -5.458 -23.515  1.00  0.00
ATOM    183  H   GLY    22     -71.596  -6.363 -23.331  1.00  0.00
ATOM    184  CA  GLY    22     -73.282  -5.480 -24.229  1.00  0.00
ATOM    185  C   GLY    22     -74.324  -4.566 -23.567  1.00  0.00
ATOM    186  O   GLY    22     -74.878  -4.896 -22.521  1.00  0.00
ATOM    187  N   GLY    23     -74.449  -3.374 -24.149  1.00  0.00
ATOM    188  H   GLY    23     -73.941  -3.164 -24.982  1.00  0.00
ATOM    189  CA  GLY    23     -75.297  -2.274 -23.638  1.00  0.00
ATOM    190  C   GLY    23     -74.821  -1.690 -22.294  1.00  0.00
ATOM    191  O   GLY    23     -75.638  -1.234 -21.494  1.00  0.00
ATOM    192  N   GLY    24     -73.500  -1.671 -22.098  1.00  0.00
ATOM    193  H   GLY    24     -72.875  -2.094 -22.759  1.00  0.00
ATOM    194  CA  GLY    24     -72.833  -1.144 -20.887  1.00  0.00
ATOM    195  C   GLY    24     -72.963   0.379 -20.729  1.00  0.00
ATOM    196  O   GLY    24     -72.090   1.141 -21.144  1.00  0.00
ATOM    197  N   ARG    25     -74.089   0.783 -20.147  1.00  0.00
ATOM    198  H   ARG    25     -74.855   0.144 -20.047  1.00  0.00
ATOM    199  CA  ARG    25     -74.405   2.187 -19.818  1.00  0.00
ATOM    200  CB  ARG    25     -75.874   2.260 -19.383  1.00  0.00
ATOM    201  CG  ARG    25     -76.385   3.699 -19.237  1.00  0.00
ATOM    202  CD  ARG    25     -77.855   3.747 -18.806  1.00  0.00
ATOM    203  NE  ARG    25     -78.023   3.215 -17.440  1.00  0.00
ATOM    204  HE  ARG    25     -77.518   3.698 -16.729  1.00  0.00
ATOM    205  CZ  ARG    25     -78.761   2.163 -17.077  1.00  0.00
ATOM    206  NH1 ARG    25     -79.455   1.444 -17.948  1.00  0.00
ATOM    207 HH11 ARG    25     -79.430   1.694 -18.914  1.00  0.00
ATOM    208 HH12 ARG    25     -79.991   0.661 -17.639  1.00  0.00
ATOM    209  NH2 ARG    25     -78.794   1.791 -15.807  1.00  0.00
ATOM    210 HH21 ARG    25     -78.270   2.290 -15.120  1.00  0.00
ATOM    211 HH22 ARG    25     -79.346   1.003 -15.543  1.00  0.00
ATOM    212  C   ARG    25     -73.450   2.752 -18.747  1.00  0.00
ATOM    213  O   ARG    25     -73.568   2.472 -17.553  1.00  0.00
ATOM    214  N   ASN    26     -72.412   3.416 -19.250  1.00  0.00
ATOM    215  H   ASN    26     -72.220   3.371 -20.231  1.00  0.00
ATOM    216  CA  ASN    26     -71.363   4.071 -18.441  1.00  0.00
ATOM    217  CB  ASN    26     -70.225   4.483 -19.386  1.00  0.00
ATOM    218  CG  ASN    26     -68.982   4.972 -18.638  1.00  0.00
ATOM    219  OD1 ASN    26     -68.780   6.150 -18.395  1.00  0.00
ATOM    220  ND2 ASN    26     -68.106   4.059 -18.280  1.00  0.00
ATOM    221 HD21 ASN    26     -68.245   3.097 -18.490  1.00  0.00
ATOM    222 HD22 ASN    26     -67.300   4.391 -17.798  1.00  0.00
ATOM    223  C   ASN    26     -71.903   5.251 -17.606  1.00  0.00
ATOM    224  O   ASN    26     -71.934   6.408 -18.025  1.00  0.00
ATOM    225  N   LEU    27     -72.457   4.876 -16.458  1.00  0.00
ATOM    226  H   LEU    27     -72.662   3.909 -16.293  1.00  0.00
ATOM    227  CA  LEU    27     -73.010   5.811 -15.459  1.00  0.00
ATOM    228  CB  LEU    27     -73.979   5.060 -14.533  1.00  0.00
ATOM    229  CG  LEU    27     -75.235   4.552 -15.253  1.00  0.00
ATOM    230  CD1 LEU    27     -75.967   3.550 -14.360  1.00  0.00
ATOM    231  CD2 LEU    27     -76.178   5.708 -15.604  1.00  0.00
ATOM    232  C   LEU    27     -71.920   6.549 -14.664  1.00  0.00
ATOM    233  O   LEU    27     -71.434   6.086 -13.632  1.00  0.00
ATOM    234  N   VAL    28     -71.476   7.652 -15.258  1.00  0.00
ATOM    235  H   VAL    28     -71.709   7.849 -16.211  1.00  0.00
ATOM    236  CA  VAL    28     -70.489   8.565 -14.641  1.00  0.00
ATOM    237  CB  VAL    28     -69.166   8.652 -15.431  1.00  0.00
ATOM    238  CG1 VAL    28     -68.383   7.340 -15.320  1.00  0.00
ATOM    239  CG2 VAL    28     -69.349   9.045 -16.904  1.00  0.00
ATOM    240  C   VAL    28     -71.056   9.969 -14.376  1.00  0.00
ATOM    241  O   VAL    28     -71.800  10.520 -15.186  1.00  0.00
ATOM    242  N   ALA    29     -70.593  10.548 -13.273  1.00  0.00
ATOM    243  H   ALA    29     -69.933  10.087 -12.682  1.00  0.00
ATOM    244  CA  ALA    29     -70.988  11.899 -12.830  1.00  0.00
ATOM    245  CB  ALA    29     -71.340  11.875 -11.339  1.00  0.00
ATOM    246  C   ALA    29     -69.860  12.903 -13.109  1.00  0.00
ATOM    247  O   ALA    29     -68.759  12.795 -12.568  1.00  0.00
ATOM    248  N   HIS    30     -70.092  13.692 -14.153  1.00  0.00
ATOM    249  H   HIS    30     -70.892  13.553 -14.746  1.00  0.00
ATOM    250  CA  HIS    30     -69.148  14.710 -14.664  1.00  0.00
ATOM    251  CB  HIS    30     -69.674  15.269 -15.996  1.00  0.00
ATOM    252  CG  HIS    30     -70.105  14.155 -16.958  1.00  0.00
ATOM    253  ND1 HIS    30     -71.305  13.581 -16.953  1.00  0.00
ATOM    254  CD2 HIS    30     -69.327  13.456 -17.780  1.00  0.00
ATOM    255  CE1 HIS    30     -71.273  12.524 -17.757  1.00  0.00
ATOM    256  NE2 HIS    30     -70.049  12.448 -18.265  1.00  0.00
ATOM    257  HE2 HIS    30     -69.725  11.738 -18.886  1.00  0.00
ATOM    258  C   HIS    30     -68.898  15.842 -13.650  1.00  0.00
ATOM    259  O   HIS    30     -69.731  16.726 -13.458  1.00  0.00
ATOM    260  N   SER    31     -67.851  15.614 -12.857  1.00  0.00
ATOM    261  H   SER    31     -67.404  14.719 -12.883  1.00  0.00
ATOM    262  CA  SER    31     -67.294  16.496 -11.803  1.00  0.00
ATOM    263  CB  SER    31     -65.775  16.623 -11.973  1.00  0.00
ATOM    264  OG  SER    31     -65.172  15.328 -11.879  1.00  0.00
ATOM    265  HG  SER    31     -64.177  15.431 -11.858  1.00  0.00
ATOM    266  C   SER    31     -67.925  17.894 -11.626  1.00  0.00
ATOM    267  O   SER    31     -67.538  18.840 -12.318  1.00  0.00
ATOM    268  N   PRO    32     -68.911  18.018 -10.720  1.00  0.00
ATOM    269  CA  PRO    32     -69.543  19.311 -10.388  1.00  0.00
ATOM    270  CB  PRO    32     -70.590  18.975  -9.324  1.00  0.00
ATOM    271  CG  PRO    32     -70.978  17.539  -9.664  1.00  0.00
ATOM    272  CD  PRO    32     -69.647  16.909 -10.078  1.00  0.00
ATOM    273  C   PRO    32     -68.504  20.288  -9.822  1.00  0.00
ATOM    274  O   PRO    32     -67.636  19.908  -9.037  1.00  0.00
ATOM    275  N   LEU    33     -68.646  21.549 -10.216  1.00  0.00
ATOM    276  H   LEU    33     -69.402  21.840 -10.799  1.00  0.00
ATOM    277  CA  LEU    33     -67.714  22.621  -9.815  1.00  0.00
ATOM    278  CB  LEU    33     -67.026  23.211 -11.056  1.00  0.00
ATOM    279  CG  LEU    33     -66.184  22.193 -11.839  1.00  0.00
ATOM    280  CD1 LEU    33     -65.739  22.809 -13.166  1.00  0.00
ATOM    281  CD2 LEU    33     -64.955  21.736 -11.046  1.00  0.00
ATOM    282  C   LEU    33     -68.427  23.726  -9.025  1.00  0.00
ATOM    283  O   LEU    33     -69.529  24.147  -9.374  1.00  0.00
ATOM    284  N   THR    34     -67.747  24.173  -7.974  1.00  0.00
ATOM    285  H   THR    34     -66.809  23.875  -7.799  1.00  0.00
ATOM    286  CA  THR    34     -68.258  25.193  -7.030  1.00  0.00
ATOM    287  CB  THR    34     -68.664  24.568  -5.673  1.00  0.00
ATOM    288  OG1 THR    34     -69.154  25.576  -4.779  1.00  0.00
ATOM    289  HG1 THR    34     -68.385  26.114  -4.392  1.00  0.00
ATOM    290  CG2 THR    34     -67.551  23.756  -4.996  1.00  0.00
ATOM    291  C   THR    34     -67.259  26.336  -6.809  1.00  0.00
ATOM    292  O   THR    34     -66.046  26.132  -6.834  1.00  0.00
ATOM    293  N   SER    35     -67.818  27.520  -6.571  1.00  0.00
ATOM    294  H   SER    35     -68.745  27.734  -6.877  1.00  0.00
ATOM    295  CA  SER    35     -67.103  28.656  -5.950  1.00  0.00
ATOM    296  CB  SER    35     -68.066  29.825  -5.722  1.00  0.00
ATOM    297  OG  SER    35     -68.707  30.182  -6.950  1.00  0.00
ATOM    298  HG  SER    35     -69.165  31.067  -6.841  1.00  0.00
ATOM    299  C   SER    35     -66.545  28.228  -4.582  1.00  0.00
ATOM    300  O   SER    35     -67.109  27.342  -3.934  1.00  0.00
ATOM    301  N   HIS    36     -65.442  28.871  -4.203  1.00  0.00
ATOM    302  H   HIS    36     -65.141  29.690  -4.699  1.00  0.00
ATOM    303  CA  HIS    36     -64.616  28.620  -2.998  1.00  0.00
ATOM    304  CB  HIS    36     -64.384  29.960  -2.290  1.00  0.00
ATOM    305  CG  HIS    36     -63.577  30.919  -3.170  1.00  0.00
ATOM    306  ND1 HIS    36     -64.049  31.597  -4.214  1.00  0.00
ATOM    307  CD2 HIS    36     -62.326  31.315  -2.959  1.00  0.00
ATOM    308  CE1 HIS    36     -63.098  32.425  -4.635  1.00  0.00
ATOM    309  NE2 HIS    36     -62.036  32.251  -3.857  1.00  0.00
ATOM    310  HE2 HIS    36     -61.182  32.762  -3.917  1.00  0.00
ATOM    311  C   HIS    36     -65.080  27.517  -2.016  1.00  0.00
ATOM    312  O   HIS    36     -65.834  27.796  -1.078  1.00  0.00
ATOM    313  N   PRO    37     -64.690  26.259  -2.280  1.00  0.00
ATOM    314  CA  PRO    37     -65.052  25.097  -1.440  1.00  0.00
ATOM    315  CB  PRO    37     -64.671  23.884  -2.293  1.00  0.00
ATOM    316  CG  PRO    37     -63.477  24.380  -3.106  1.00  0.00
ATOM    317  CD  PRO    37     -63.847  25.831  -3.418  1.00  0.00
ATOM    318  C   PRO    37     -64.317  25.097  -0.091  1.00  0.00
ATOM    319  O   PRO    37     -63.449  25.932   0.151  1.00  0.00
ATOM    320  N   ALA    38     -64.706  24.166   0.783  1.00  0.00
ATOM    321  H   ALA    38     -65.515  23.606   0.617  1.00  0.00
ATOM    322  CA  ALA    38     -64.019  23.904   2.068  1.00  0.00
ATOM    323  CB  ALA    38     -64.869  22.950   2.915  1.00  0.00
ATOM    324  C   ALA    38     -62.593  23.363   1.833  1.00  0.00
ATOM    325  O   ALA    38     -62.330  22.164   1.743  1.00  0.00
ATOM    326  N   ALA    39     -61.710  24.338   1.640  1.00  0.00
ATOM    327  H   ALA    39     -62.019  25.292   1.675  1.00  0.00
ATOM    328  CA  ALA    39     -60.318  24.196   1.166  1.00  0.00
ATOM    329  CB  ALA    39     -60.373  23.980  -0.355  1.00  0.00
ATOM    330  C   ALA    39     -59.550  25.502   1.464  1.00  0.00
ATOM    331  O   ALA    39     -60.179  26.481   1.870  1.00  0.00
ATOM    332  N   PRO    40     -58.218  25.548   1.281  1.00  0.00
ATOM    333  CA  PRO    40     -57.462  26.820   1.274  1.00  0.00
ATOM    334  CB  PRO    40     -56.062  26.413   0.818  1.00  0.00
ATOM    335  CG  PRO    40     -55.901  25.037   1.461  1.00  0.00
ATOM    336  CD  PRO    40     -57.286  24.402   1.307  1.00  0.00
ATOM    337  C   PRO    40     -58.092  27.870   0.340  1.00  0.00
ATOM    338  O   PRO    40     -58.081  29.061   0.646  1.00  0.00
ATOM    339  N   THR    41     -58.643  27.406  -0.783  1.00  0.00
ATOM    340  H   THR    41     -58.326  26.559  -1.208  1.00  0.00
ATOM    341  CA  THR    41     -59.504  28.197  -1.692  1.00  0.00
ATOM    342  CB  THR    41     -59.704  27.424  -3.010  1.00  0.00
ATOM    343  OG1 THR    41     -58.496  26.746  -3.380  1.00  0.00
ATOM    344  HG1 THR    41     -58.588  26.403  -4.318  1.00  0.00
ATOM    345  CG2 THR    41     -60.125  28.359  -4.149  1.00  0.00
ATOM    346  C   THR    41     -60.873  28.503  -1.045  1.00  0.00
ATOM    347  O   THR    41     -61.900  27.920  -1.391  1.00  0.00
ATOM    348  N   LEU    42     -60.843  29.430  -0.092  1.00  0.00
ATOM    349  H   LEU    42     -59.966  29.745   0.280  1.00  0.00
ATOM    350  CA  LEU    42     -62.039  29.978   0.582  1.00  0.00
ATOM    351  CB  LEU    42     -62.090  29.537   2.050  1.00  0.00
ATOM    352  CG  LEU    42     -62.862  28.228   2.255  1.00  0.00
ATOM    353  CD1 LEU    42     -62.634  27.711   3.676  1.00  0.00
ATOM    354  CD2 LEU    42     -64.365  28.434   2.035  1.00  0.00
ATOM    355  C   LEU    42     -62.121  31.508   0.497  1.00  0.00
ATOM    356  O   LEU    42     -61.103  32.197   0.429  1.00  0.00
ATOM    357  N   MET    43     -63.356  32.011   0.485  1.00  0.00
ATOM    358  H   MET    43     -64.164  31.425   0.443  1.00  0.00
ATOM    359  CA  MET    43     -63.613  33.464   0.423  1.00  0.00
ATOM    360  CB  MET    43     -64.342  33.757  -0.897  1.00  0.00
ATOM    361  CG  MET    43     -64.201  35.195  -1.408  1.00  0.00
ATOM    362  SD  MET    43     -64.974  36.486  -0.366  1.00  0.00
ATOM    363  CE  MET    43     -65.000  37.822  -1.541  1.00  0.00
ATOM    364  C   MET    43     -64.391  33.997   1.650  1.00  0.00
ATOM    365  O   MET    43     -65.623  33.971   1.665  1.00  0.00
ATOM    366  N   PRO    44     -63.672  34.256   2.751  1.00  0.00
ATOM    367  CA  PRO    44     -64.121  35.246   3.750  1.00  0.00
ATOM    368  CB  PRO    44     -63.790  34.581   5.092  1.00  0.00
ATOM    369  CG  PRO    44     -62.511  33.800   4.795  1.00  0.00
ATOM    370  CD  PRO    44     -62.743  33.290   3.372  1.00  0.00
ATOM    371  C   PRO    44     -63.379  36.573   3.484  1.00  0.00
ATOM    372  O   PRO    44     -63.191  36.941   2.326  1.00  0.00
ATOM    373  N   ALA    45     -62.990  37.302   4.531  1.00  0.00
ATOM    374  H   ALA    45     -63.255  37.058   5.463  1.00  0.00
ATOM    375  CA  ALA    45     -62.173  38.530   4.417  1.00  0.00
ATOM    376  CB  ALA    45     -62.154  39.240   5.776  1.00  0.00
ATOM    377  C   ALA    45     -60.753  38.233   3.891  1.00  0.00
ATOM    378  O   ALA    45     -59.805  37.999   4.636  1.00  0.00
ATOM    379  N   VAL    46     -60.643  38.203   2.564  1.00  0.00
ATOM    380  H   VAL    46     -61.474  38.135   2.003  1.00  0.00
ATOM    381  CA  VAL    46     -59.401  37.824   1.839  1.00  0.00
ATOM    382  CB  VAL    46     -59.680  36.459   1.138  1.00  0.00
ATOM    383  CG1 VAL    46     -59.954  35.340   2.148  1.00  0.00
ATOM    384  CG2 VAL    46     -60.835  36.429   0.130  1.00  0.00
ATOM    385  C   VAL    46     -58.907  38.964   0.892  1.00  0.00
ATOM    386  O   VAL    46     -59.789  39.213   0.105  1.00  0.00
ATOM    387  N   ASN    47     -57.591  39.364   0.770  1.00  0.00
ATOM    388  H   ASN    47     -56.953  38.848   1.327  1.00  0.00
ATOM    389  CA  ASN    47     -56.800  40.469   0.082  1.00  0.00
ATOM    390  CB  ASN    47     -55.945  41.226   1.103  1.00  0.00
ATOM    391  CG  ASN    47     -56.151  42.744   1.129  1.00  0.00
ATOM    392  OD1 ASN    47     -55.246  43.516   1.415  1.00  0.00
ATOM    393  ND2 ASN    47     -57.334  43.218   0.810  1.00  0.00
ATOM    394 HD21 ASN    47     -58.092  42.625   0.526  1.00  0.00
ATOM    395 HD22 ASN    47     -57.510  44.187   0.947  1.00  0.00
ATOM    396  C   ASN    47     -55.927  40.512  -1.238  1.00  0.00
ATOM    397  O   ASN    47     -55.571  41.618  -1.644  1.00  0.00
ATOM    398  N   TYR    48     -55.536  39.424  -1.929  1.00  0.00
ATOM    399  H   TYR    48     -55.492  38.529  -1.489  1.00  0.00
ATOM    400  CA  TYR    48     -54.932  39.400  -3.304  1.00  0.00
ATOM    401  CB  TYR    48     -53.869  38.288  -3.340  1.00  0.00
ATOM    402  CG  TYR    48     -53.254  38.031  -4.722  1.00  0.00
ATOM    403  CD1 TYR    48     -52.208  38.842  -5.183  1.00  0.00
ATOM    404  HD1 TYR    48     -51.726  39.544  -4.505  1.00  0.00
ATOM    405  CD2 TYR    48     -53.822  37.070  -5.572  1.00  0.00
ATOM    406  HD2 TYR    48     -54.582  36.384  -5.199  1.00  0.00
ATOM    407  CE1 TYR    48     -51.754  38.717  -6.504  1.00  0.00
ATOM    408  HE1 TYR    48     -50.981  39.384  -6.883  1.00  0.00
ATOM    409  CE2 TYR    48     -53.367  36.946  -6.892  1.00  0.00
ATOM    410  HE2 TYR    48     -53.819  36.209  -7.555  1.00  0.00
ATOM    411  CZ  TYR    48     -52.336  37.771  -7.355  1.00  0.00
ATOM    412  OH  TYR    48     -51.911  37.662  -8.638  1.00  0.00
ATOM    413  HH  TYR    48     -52.501  36.991  -9.117  1.00  0.00
ATOM    414  C   TYR    48     -55.840  39.375  -4.582  1.00  0.00
ATOM    415  O   TYR    48     -55.640  40.196  -5.472  1.00  0.00
ATOM    416  N   ALA    49     -56.777  38.421  -4.738  1.00  0.00
ATOM    417  H   ALA    49     -56.687  37.571  -4.219  1.00  0.00
ATOM    418  CA  ALA    49     -57.901  38.414  -5.732  1.00  0.00
ATOM    419  CB  ALA    49     -58.044  36.988  -6.281  1.00  0.00
ATOM    420  C   ALA    49     -59.243  39.194  -5.438  1.00  0.00
ATOM    421  O   ALA    49     -59.327  40.262  -6.039  1.00  0.00
ATOM    422  N   PRO    50     -60.297  38.781  -4.670  1.00  0.00
ATOM    423  CA  PRO    50     -61.263  39.756  -4.051  1.00  0.00
ATOM    424  CB  PRO    50     -62.580  39.400  -4.738  1.00  0.00
ATOM    425  CG  PRO    50     -62.533  37.871  -4.788  1.00  0.00
ATOM    426  CD  PRO    50     -61.046  37.541  -4.966  1.00  0.00
ATOM    427  C   PRO    50     -61.462  39.755  -2.497  1.00  0.00
ATOM    428  O   PRO    50     -61.490  38.674  -1.915  1.00  0.00
ATOM    429  N   LEU    51     -61.603  40.942  -1.858  1.00  0.00
ATOM    430  H   LEU    51     -61.480  41.765  -2.412  1.00  0.00
ATOM    431  CA  LEU    51     -61.841  41.265  -0.401  1.00  0.00
ATOM    432  CB  LEU    51     -62.844  40.300   0.264  1.00  0.00
ATOM    433  CG  LEU    51     -63.667  40.932   1.398  1.00  0.00
ATOM    434  CD1 LEU    51     -64.523  42.104   0.906  1.00  0.00
ATOM    435  CD2 LEU    51     -64.577  39.876   2.024  1.00  0.00
ATOM    436  C   LEU    51     -60.671  41.733   0.547  1.00  0.00
ATOM    437  O   LEU    51     -59.944  42.633   0.137  1.00  0.00
ATOM    438  N   ASP    52     -60.470  41.194   1.779  1.00  0.00
ATOM    439  H   ASP    52     -60.995  40.383   2.021  1.00  0.00
ATOM    440  CA  ASP    52     -59.506  41.659   2.835  1.00  0.00
ATOM    441  CB  ASP    52     -60.377  42.112   4.019  1.00  0.00
ATOM    442  CG  ASP    52     -59.639  42.846   5.146  1.00  0.00
ATOM    443  OD1 ASP    52     -59.290  42.148   6.122  1.00  0.00
ATOM    444  OD2 ASP    52     -59.470  44.077   5.012  1.00  0.00
ATOM    445  C   ASP    52     -58.162  41.001   3.337  1.00  0.00
ATOM    446  O   ASP    52     -57.338  41.791   3.787  1.00  0.00
ATOM    447  N   LEU    53     -57.930  39.675   3.476  1.00  0.00
ATOM    448  H   LEU    53     -58.664  39.081   3.820  1.00  0.00
ATOM    449  CA  LEU    53     -56.570  39.050   3.640  1.00  0.00
ATOM    450  CB  LEU    53     -56.473  38.444   5.051  1.00  0.00
ATOM    451  CG  LEU    53     -55.033  38.205   5.520  1.00  0.00
ATOM    452  CD1 LEU    53     -54.341  39.518   5.900  1.00  0.00
ATOM    453  CD2 LEU    53     -55.016  37.220   6.689  1.00  0.00
ATOM    454  C   LEU    53     -55.921  38.165   2.499  1.00  0.00
ATOM    455  O   LEU    53     -54.847  38.551   2.041  1.00  0.00
ATOM    456  N   PRO    54     -56.461  37.025   1.990  1.00  0.00
ATOM    457  CA  PRO    54     -56.219  36.514   0.585  1.00  0.00
ATOM    458  CB  PRO    54     -56.460  35.004   0.669  1.00  0.00
ATOM    459  CG  PRO    54     -56.059  34.668   2.099  1.00  0.00
ATOM    460  CD  PRO    54     -56.615  35.857   2.880  1.00  0.00
ATOM    461  C   PRO    54     -56.667  36.995  -0.847  1.00  0.00
ATOM    462  O   PRO    54     -55.941  36.671  -1.780  1.00  0.00
ATOM    463  N   GLY    55     -57.849  37.585  -1.127  1.00  0.00
ATOM    464  H   GLY    55     -58.625  37.428  -0.517  1.00  0.00
ATOM    465  CA  GLY    55     -58.300  38.348  -2.344  1.00  0.00
ATOM    466  C   GLY    55     -58.425  39.929  -2.433  1.00  0.00
ATOM    467  O   GLY    55     -58.941  40.601  -1.562  1.00  0.00
ATOM    468  N   SER    56     -58.002  40.668  -3.465  1.00  0.00
ATOM    469  H   SER    56     -57.832  40.302  -4.379  1.00  0.00
ATOM    470  CA  SER    56     -57.961  42.159  -3.417  1.00  0.00
ATOM    471  CB  SER    56     -56.889  42.811  -4.302  1.00  0.00
ATOM    472  OG  SER    56     -57.026  42.467  -5.681  1.00  0.00
ATOM    473  HG  SER    56     -56.493  41.623  -5.864  1.00  0.00
ATOM    474  C   SER    56     -59.274  42.938  -3.567  1.00  0.00
ATOM    475  O   SER    56     -60.167  42.571  -4.326  1.00  0.00
ATOM    476  N   ALA    57     -59.503  43.739  -2.531  1.00  0.00
ATOM    477  H   ALA    57     -59.203  43.467  -1.614  1.00  0.00
ATOM    478  CA  ALA    57     -60.444  44.879  -2.541  1.00  0.00
ATOM    479  CB  ALA    57     -61.852  44.458  -2.103  1.00  0.00
ATOM    480  C   ALA    57     -59.913  45.970  -1.600  1.00  0.00
ATOM    481  O   ALA    57     -59.609  45.699  -0.438  1.00  0.00
ATOM    482  N   GLU    58     -59.542  47.098  -2.214  1.00  0.00
ATOM    483  H   GLU    58     -59.683  47.203  -3.197  1.00  0.00
ATOM    484  CA  GLU    58     -58.940  48.282  -1.545  1.00  0.00
ATOM    485  CB  GLU    58     -60.072  48.997  -0.777  1.00  0.00
ATOM    486  CG  GLU    58     -59.818  50.462  -0.387  1.00  0.00
ATOM    487  CD  GLU    58     -59.074  50.670   0.941  1.00  0.00
ATOM    488  OE1 GLU    58     -59.426  49.977   1.922  1.00  0.00
ATOM    489  OE2 GLU    58     -58.238  51.599   0.967  1.00  0.00
ATOM    490  C   GLU    58     -57.726  47.882  -0.661  1.00  0.00
ATOM    491  O   GLU    58     -57.406  48.569   0.308  1.00  0.00
ATOM    492  N   PRO    59     -56.896  46.947  -1.148  1.00  0.00
ATOM    493  CA  PRO    59     -56.157  45.989  -0.301  1.00  0.00
ATOM    494  CB  PRO    59     -55.238  45.230  -1.265  1.00  0.00
ATOM    495  CG  PRO    59     -55.025  46.204  -2.417  1.00  0.00
ATOM    496  CD  PRO    59     -56.354  46.951  -2.521  1.00  0.00
ATOM    497  C   PRO    59     -55.451  46.530   0.962  1.00  0.00
ATOM    498  O   PRO    59     -54.344  47.063   0.863  1.00  0.00
ATOM    499  N   PRO    60     -56.107  46.407   2.134  1.00  0.00
ATOM    500  CA  PRO    60     -55.569  46.853   3.438  1.00  0.00
ATOM    501  CB  PRO    60     -56.704  46.643   4.442  1.00  0.00
ATOM    502  CG  PRO    60     -57.955  46.772   3.580  1.00  0.00
ATOM    503  CD  PRO    60     -57.538  46.067   2.291  1.00  0.00
ATOM    504  C   PRO    60     -54.304  46.128   3.927  1.00  0.00
ATOM    505  O   PRO    60     -53.425  46.785   4.481  1.00  0.00
ATOM    506  N   LYS    61     -54.216  44.812   3.718  1.00  0.00
ATOM    507  H   LYS    61     -54.926  44.300   3.226  1.00  0.00
ATOM    508  CA  LYS    61     -53.077  43.974   4.157  1.00  0.00
ATOM    509  CB  LYS    61     -53.083  43.869   5.690  1.00  0.00
ATOM    510  CG  LYS    61     -51.818  43.218   6.262  1.00  0.00
ATOM    511  CD  LYS    61     -51.777  43.274   7.792  1.00  0.00
ATOM    512  CE  LYS    61     -51.461  44.676   8.321  1.00  0.00
ATOM    513  NZ  LYS    61     -51.401  44.678   9.790  1.00  0.00
ATOM    514  HZ1 LYS    61     -51.200  45.602  10.113  1.00  0.00
ATOM    515  HZ2 LYS    61     -52.281  44.378  10.158  1.00  0.00
ATOM    516  HZ3 LYS    61     -50.681  44.054  10.094  1.00  0.00
ATOM    517  C   LYS    61     -53.162  42.569   3.535  1.00  0.00
ATOM    518  O   LYS    61     -54.198  41.911   3.585  1.00  0.00
ATOM    519  N   GLN    62     -52.019  42.109   3.036  1.00  0.00
ATOM    520  H   GLN    62     -51.157  42.608   3.175  1.00  0.00
ATOM    521  CA  GLN    62     -51.886  40.794   2.376  1.00  0.00
ATOM    522  CB  GLN    62     -50.769  40.810   1.326  1.00  0.00
ATOM    523  CG  GLN    62     -50.910  41.858   0.219  1.00  0.00
ATOM    524  CD  GLN    62     -52.139  41.651  -0.667  1.00  0.00
ATOM    525  OE1 GLN    62     -52.230  40.737  -1.472  1.00  0.00
ATOM    526  NE2 GLN    62     -53.152  42.462  -0.471  1.00  0.00
ATOM    527 HE21 GLN    62     -53.170  43.136   0.265  1.00  0.00
ATOM    528 HE22 GLN    62     -53.990  42.258  -0.993  1.00  0.00
ATOM    529  C   GLN    62     -51.552  39.683   3.383  1.00  0.00
ATOM    530  O   GLN    62     -50.778  39.893   4.318  1.00  0.00
ATOM    531  N   CYS    63     -52.165  38.529   3.112  1.00  0.00
ATOM    532  H   CYS    63     -52.924  38.545   2.458  1.00  0.00
ATOM    533  CA  CYS    63     -52.005  37.208   3.768  1.00  0.00
ATOM    534  CB  CYS    63     -51.644  36.169   2.693  1.00  0.00
ATOM    535  SG  CYS    63     -52.794  36.101   1.272  1.00  0.00
ATOM    536  HG  CYS    63     -52.142  35.148   0.612  1.00  0.00
ATOM    537  C   CYS    63     -51.034  37.168   4.969  1.00  0.00
ATOM    538  O   CYS    63     -51.459  37.343   6.108  1.00  0.00
ATOM    539  N   HIS    64     -49.764  36.851   4.711  1.00  0.00
ATOM    540  H   HIS    64     -49.509  36.341   3.887  1.00  0.00
ATOM    541  CA  HIS    64     -48.651  37.016   5.666  1.00  0.00
ATOM    542  CB  HIS    64     -47.394  36.345   5.091  1.00  0.00
ATOM    543  CG  HIS    64     -47.637  34.874   4.737  1.00  0.00
ATOM    544  ND1 HIS    64     -48.237  34.435   3.632  1.00  0.00
ATOM    545  CD2 HIS    64     -47.284  33.816   5.460  1.00  0.00
ATOM    546  CE1 HIS    64     -48.254  33.107   3.668  1.00  0.00
ATOM    547  NE2 HIS    64     -47.666  32.727   4.797  1.00  0.00
ATOM    548  HE2 HIS    64     -47.532  31.784   5.092  1.00  0.00
ATOM    549  C   HIS    64     -48.434  38.529   5.871  1.00  0.00
ATOM    550  O   HIS    64     -47.877  39.179   4.984  1.00  0.00
ATOM    551  N   PRO    65     -48.803  39.047   7.052  1.00  0.00
ATOM    552  CA  PRO    65     -49.138  40.471   7.276  1.00  0.00
ATOM    553  CB  PRO    65     -49.368  40.587   8.787  1.00  0.00
ATOM    554  CG  PRO    65     -48.514  39.464   9.371  1.00  0.00
ATOM    555  CD  PRO    65     -48.664  38.343   8.342  1.00  0.00
ATOM    556  C   PRO    65     -48.146  41.511   6.730  1.00  0.00
ATOM    557  O   PRO    65     -47.148  41.863   7.358  1.00  0.00
ATOM    558  N   CYS    66     -48.446  41.927   5.502  1.00  0.00
ATOM    559  H   CYS    66     -49.153  41.450   4.976  1.00  0.00
ATOM    560  CA  CYS    66     -47.668  42.919   4.729  1.00  0.00
ATOM    561  CB  CYS    66     -46.712  42.161   3.793  1.00  0.00
ATOM    562  SG  CYS    66     -47.522  41.108   2.535  1.00  0.00
ATOM    563  HG  CYS    66     -46.399  40.611   2.025  1.00  0.00
ATOM    564  C   CYS    66     -48.585  43.888   3.946  1.00  0.00
ATOM    565  O   CYS    66     -49.740  43.530   3.700  1.00  0.00
ATOM    566  N   PRO    67     -48.115  45.089   3.555  1.00  0.00
ATOM    567  CA  PRO    67     -48.910  46.072   2.783  1.00  0.00
ATOM    568  CB  PRO    67     -47.943  47.218   2.465  1.00  0.00
ATOM    569  CG  PRO    67     -46.559  46.591   2.612  1.00  0.00
ATOM    570  CD  PRO    67     -46.751  45.613   3.769  1.00  0.00
ATOM    571  C   PRO    67     -49.548  45.495   1.509  1.00  0.00
ATOM    572  O   PRO    67     -49.091  44.483   0.979  1.00  0.00
ATOM    573  N   GLY    68     -50.612  46.162   1.061  1.00  0.00
ATOM    574  H   GLY    68     -50.829  47.077   1.415  1.00  0.00
ATOM    575  CA  GLY    68     -51.474  45.712  -0.055  1.00  0.00
ATOM    576  C   GLY    68     -50.731  45.451  -1.377  1.00  0.00
ATOM    577  O   GLY    68     -49.748  46.115  -1.702  1.00  0.00
ATOM    578  N   VAL    69     -51.252  44.484  -2.130  1.00  0.00
ATOM    579  H   VAL    69     -51.995  43.901  -1.799  1.00  0.00
ATOM    580  CA  VAL    69     -50.689  44.088  -3.439  1.00  0.00
ATOM    581  CB  VAL    69     -51.222  42.688  -3.821  1.00  0.00
ATOM    582  CG1 VAL    69     -52.692  42.636  -4.262  1.00  0.00
ATOM    583  CG2 VAL    69     -50.288  41.991  -4.811  1.00  0.00
ATOM    584  C   VAL    69     -50.872  45.167  -4.537  1.00  0.00
ATOM    585  O   VAL    69     -52.002  45.600  -4.773  1.00  0.00
ATOM    586  N   PRO    70     -49.787  45.565  -5.225  1.00  0.00
ATOM    587  CA  PRO    70     -49.829  46.553  -6.325  1.00  0.00
ATOM    588  CB  PRO    70     -48.368  46.799  -6.707  1.00  0.00
ATOM    589  CG  PRO    70     -47.663  45.512  -6.283  1.00  0.00
ATOM    590  CD  PRO    70     -48.398  45.116  -5.001  1.00  0.00
ATOM    591  C   PRO    70     -50.674  46.151  -7.546  1.00  0.00
ATOM    592  O   PRO    70     -51.056  47.019  -8.325  1.00  0.00
ATOM    593  N   GLN    71     -50.774  44.844  -7.791  1.00  0.00
ATOM    594  H   GLN    71     -50.218  44.174  -7.304  1.00  0.00
ATOM    595  CA  GLN    71     -51.636  44.245  -8.831  1.00  0.00
ATOM    596  CB  GLN    71     -50.857  44.217 -10.159  1.00  0.00
ATOM    597  CG  GLN    71     -51.696  43.903 -11.409  1.00  0.00
ATOM    598  CD  GLN    71     -52.217  42.462 -11.453  1.00  0.00
ATOM    599  OE1 GLN    71     -51.565  41.503 -11.067  1.00  0.00
ATOM    600  NE2 GLN    71     -53.417  42.283 -11.955  1.00  0.00
ATOM    601 HE21 GLN    71     -53.934  43.036 -12.378  1.00  0.00
ATOM    602 HE22 GLN    71     -53.852  41.398 -11.811  1.00  0.00
ATOM    603  C   GLN    71     -52.018  42.826  -8.370  1.00  0.00
ATOM    604  O   GLN    71     -51.178  42.104  -7.833  1.00  0.00
ATOM    605  N   GLY    72     -53.305  42.513  -8.498  1.00  0.00
ATOM    606  H   GLY    72     -53.974  43.186  -8.810  1.00  0.00
ATOM    607  CA  GLY    72     -53.871  41.189  -8.165  1.00  0.00
ATOM    608  C   GLY    72     -54.430  40.499  -9.417  1.00  0.00
ATOM    609  O   GLY    72     -55.436  40.937  -9.972  1.00  0.00
ATOM    610  N   THR    73     -53.704  39.498  -9.908  1.00  0.00
ATOM    611  H   THR    73     -52.863  39.185  -9.453  1.00  0.00
ATOM    612  CA  THR    73     -54.080  38.773 -11.145  1.00  0.00
ATOM    613  CB  THR    73     -53.004  38.915 -12.242  1.00  0.00
ATOM    614  OG1 THR    73     -53.514  38.396 -13.474  1.00  0.00
ATOM    615  HG1 THR    73     -52.784  38.425 -14.161  1.00  0.00
ATOM    616  CG2 THR    73     -51.652  38.273 -11.906  1.00  0.00
ATOM    617  C   THR    73     -54.477  37.302 -10.926  1.00  0.00
ATOM    618  O   THR    73     -53.885  36.579 -10.121  1.00  0.00
ATOM    619  N   SER    74     -55.479  36.899 -11.701  1.00  0.00
ATOM    620  H   SER    74     -55.899  37.532 -12.351  1.00  0.00
ATOM    621  CA  SER    74     -56.049  35.535 -11.718  1.00  0.00
ATOM    622  CB  SER    74     -57.529  35.582 -11.311  1.00  0.00
ATOM    623  OG  SER    74     -58.275  36.421 -12.203  1.00  0.00
ATOM    624  HG  SER    74     -58.176  36.084 -13.146  1.00  0.00
ATOM    625  C   SER    74     -55.937  34.902 -13.119  1.00  0.00
ATOM    626  O   SER    74     -56.222  35.590 -14.103  1.00  0.00
ATOM    627  N   PRO    75     -55.610  33.602 -13.216  1.00  0.00
ATOM    628  CA  PRO    75     -55.553  32.875 -14.503  1.00  0.00
ATOM    629  CB  PRO    75     -55.226  31.433 -14.115  1.00  0.00
ATOM    630  CG  PRO    75     -54.377  31.605 -12.857  1.00  0.00
ATOM    631  CD  PRO    75     -55.058  32.767 -12.130  1.00  0.00
ATOM    632  C   PRO    75     -56.890  32.936 -15.256  1.00  0.00
ATOM    633  O   PRO    75     -57.962  32.906 -14.655  1.00  0.00
ATOM    634  N   ALA    76     -56.778  33.071 -16.575  1.00  0.00
ATOM    635  H   ALA    76     -55.887  33.094 -17.023  1.00  0.00
ATOM    636  CA  ALA    76     -57.933  33.169 -17.490  1.00  0.00
ATOM    637  CB  ALA    76     -57.474  33.793 -18.812  1.00  0.00
ATOM    638  C   ALA    76     -58.607  31.806 -17.758  1.00  0.00
ATOM    639  O   ALA    76     -57.904  30.809 -17.945  1.00  0.00
ATOM    640  N   PRO    77     -59.948  31.756 -17.739  1.00  0.00
ATOM    641  CA  PRO    77     -60.714  30.561 -18.152  1.00  0.00
ATOM    642  CB  PRO    77     -62.178  30.941 -17.927  1.00  0.00
ATOM    643  CG  PRO    77     -62.102  31.917 -16.756  1.00  0.00
ATOM    644  CD  PRO    77     -60.833  32.718 -17.051  1.00  0.00
ATOM    645  C   PRO    77     -60.469  30.237 -19.633  1.00  0.00
ATOM    646  O   PRO    77     -60.382  31.131 -20.472  1.00  0.00
ATOM    647  N   VAL    78     -60.413  28.939 -19.921  1.00  0.00
ATOM    648  H   VAL    78     -60.514  28.250 -19.206  1.00  0.00
ATOM    649  CA  VAL    78     -60.162  28.392 -21.275  1.00  0.00
ATOM    650  CB  VAL    78     -59.874  26.874 -21.204  1.00  0.00
ATOM    651  CG1 VAL    78     -59.586  26.263 -22.582  1.00  0.00
ATOM    652  CG2 VAL    78     -58.681  26.567 -20.290  1.00  0.00
ATOM    653  C   VAL    78     -61.340  28.710 -22.228  1.00  0.00
ATOM    654  O   VAL    78     -62.452  28.228 -21.993  1.00  0.00
ATOM    655  N   PRO    79     -61.104  29.506 -23.284  1.00  0.00
ATOM    656  CA  PRO    79     -62.129  29.822 -24.298  1.00  0.00
ATOM    657  CB  PRO    79     -61.561  31.026 -25.057  1.00  0.00
ATOM    658  CG  PRO    79     -60.047  30.831 -24.962  1.00  0.00
ATOM    659  CD  PRO    79     -59.847  30.228 -23.570  1.00  0.00
ATOM    660  C   PRO    79     -62.442  28.617 -25.201  1.00  0.00
ATOM    661  O   PRO    79     -61.704  28.291 -26.132  1.00  0.00
ATOM    662  N   TYR    80     -63.466  27.872 -24.792  1.00  0.00
ATOM    663  H   TYR    80     -63.872  28.012 -23.889  1.00  0.00
ATOM    664  CA  TYR    80     -63.960  26.682 -25.519  1.00  0.00
ATOM    665  CB  TYR    80     -64.872  25.887 -24.573  1.00  0.00
ATOM    666  CG  TYR    80     -65.343  24.550 -25.160  1.00  0.00
ATOM    667  CD1 TYR    80     -64.515  23.419 -25.092  1.00  0.00
ATOM    668  HD1 TYR    80     -63.502  23.500 -24.699  1.00  0.00
ATOM    669  CD2 TYR    80     -66.645  24.431 -25.671  1.00  0.00
ATOM    670  HD2 TYR    80     -67.277  25.314 -25.772  1.00  0.00
ATOM    671  CE1 TYR    80     -64.990  22.175 -25.531  1.00  0.00
ATOM    672  HE1 TYR    80     -64.351  21.295 -25.483  1.00  0.00
ATOM    673  CE2 TYR    80     -67.120  23.183 -26.100  1.00  0.00
ATOM    674  HE2 TYR    80     -68.138  23.093 -26.475  1.00  0.00
ATOM    675  CZ  TYR    80     -66.290  22.057 -26.036  1.00  0.00
ATOM    676  OH  TYR    80     -66.726  20.857 -26.497  1.00  0.00
ATOM    677  HH  TYR    80     -67.657  20.956 -26.848  1.00  0.00
ATOM    678  C   TYR    80     -64.637  27.033 -26.862  1.00  0.00
ATOM    679  O   TYR    80     -65.847  27.245 -26.955  1.00  0.00
ATOM    680  N   GLY    81     -63.777  27.196 -27.865  1.00  0.00
ATOM    681  H   GLY    81     -62.796  27.258 -27.675  1.00  0.00
ATOM    682  CA  GLY    81     -64.153  27.457 -29.271  1.00  0.00
ATOM    683  C   GLY    81     -64.790  26.232 -29.942  1.00  0.00
ATOM    684  O   GLY    81     -64.093  25.392 -30.509  1.00  0.00
ATOM    685  N   TYR    82     -66.115  26.170 -29.861  1.00  0.00
ATOM    686  H   TYR    82     -66.636  26.851 -29.346  1.00  0.00
ATOM    687  CA  TYR    82     -66.903  25.049 -30.408  1.00  0.00
ATOM    688  CB  TYR    82     -67.745  24.455 -29.274  1.00  0.00
ATOM    689  CG  TYR    82     -68.324  23.085 -29.641  1.00  0.00
ATOM    690  CD1 TYR    82     -67.565  21.927 -29.415  1.00  0.00
ATOM    691  HD1 TYR    82     -66.574  21.996 -28.962  1.00  0.00
ATOM    692  CD2 TYR    82     -69.582  22.989 -30.257  1.00  0.00
ATOM    693  HD2 TYR    82     -70.175  23.886 -30.441  1.00  0.00
ATOM    694  CE1 TYR    82     -68.062  20.678 -29.809  1.00  0.00
ATOM    695  HE1 TYR    82     -67.476  19.775 -29.636  1.00  0.00
ATOM    696  CE2 TYR    82     -70.070  21.739 -30.660  1.00  0.00
ATOM    697  HE2 TYR    82     -71.013  21.678 -31.201  1.00  0.00
ATOM    698  CZ  TYR    82     -69.310  20.585 -30.435  1.00  0.00
ATOM    699  OH  TYR    82     -69.785  19.370 -30.806  1.00  0.00
ATOM    700  HH  TYR    82     -70.606  19.499 -31.360  1.00  0.00
ATOM    701  C   TYR    82     -67.806  25.485 -31.575  1.00  0.00
ATOM    702  O   TYR    82     -68.431  26.544 -31.536  1.00  0.00
ATOM    703  N   PHE    83     -67.947  24.572 -32.534  1.00  0.00
ATOM    704  H   PHE    83     -67.548  23.661 -32.445  1.00  0.00
ATOM    705  CA  PHE    83     -68.764  24.776 -33.747  1.00  0.00
ATOM    706  CB  PHE    83     -67.838  24.819 -34.973  1.00  0.00
ATOM    707  CG  PHE    83     -68.605  24.976 -36.294  1.00  0.00
ATOM    708  CD1 PHE    83     -69.113  26.229 -36.669  1.00  0.00
ATOM    709  HD1 PHE    83     -68.815  27.128 -36.128  1.00  0.00
ATOM    710  CD2 PHE    83     -68.949  23.835 -37.036  1.00  0.00
ATOM    711  HD2 PHE    83     -68.543  22.860 -36.765  1.00  0.00
ATOM    712  CE1 PHE    83     -69.987  26.334 -37.758  1.00  0.00
ATOM    713  HE1 PHE    83     -70.405  27.303 -38.031  1.00  0.00
ATOM    714  CE2 PHE    83     -69.820  23.942 -38.128  1.00  0.00
ATOM    715  HE2 PHE    83     -70.096  23.053 -38.695  1.00  0.00
ATOM    716  CZ  PHE    83     -70.344  25.190 -38.485  1.00  0.00
ATOM    717  HZ  PHE    83     -71.053  25.269 -39.308  1.00  0.00
ATOM    718  C   PHE    83     -69.851  23.697 -33.907  1.00  0.00
ATOM    719  O   PHE    83     -69.641  22.528 -33.587  1.00  0.00
ATOM    720  N   GLY    84     -70.980  24.141 -34.456  1.00  0.00
ATOM    721  H   GLY    84     -71.080  25.100 -34.724  1.00  0.00
ATOM    722  CA  GLY    84     -72.127  23.288 -34.825  1.00  0.00
ATOM    723  C   GLY    84     -72.736  23.760 -36.153  1.00  0.00
ATOM    724  O   GLY    84     -72.915  24.960 -36.360  1.00  0.00
ATOM    725  N   GLY    85     -72.996  22.793 -37.031  1.00  0.00
ATOM    726  H   GLY    85     -72.706  21.850 -36.871  1.00  0.00
ATOM    727  CA  GLY    85     -73.616  23.025 -38.354  1.00  0.00
ATOM    728  C   GLY    85     -73.731  21.731 -39.174  1.00  0.00
ATOM    729  O   GLY    85     -72.991  20.776 -38.938  1.00  0.00
ATOM    730  N   GLY    86     -74.717  21.726 -40.069  1.00  0.00
ATOM    731  H   GLY    86     -75.375  22.476 -40.123  1.00  0.00
ATOM    732  CA  GLY    86     -74.996  20.608 -40.994  1.00  0.00
ATOM    733  C   GLY    86     -76.137  20.947 -41.965  1.00  0.00
ATOM    734  O   GLY    86     -77.018  21.743 -41.641  1.00  0.00
ATOM    735  N   TYR    87     -76.054  20.356 -43.157  1.00  0.00
ATOM    736  H   TYR    87     -75.296  19.742 -43.377  1.00  0.00
ATOM    737  CA  TYR    87     -77.013  20.547 -44.268  1.00  0.00
ATOM    738  CB  TYR    87     -76.814  21.943 -44.890  1.00  0.00
ATOM    739  CG  TYR    87     -77.641  22.176 -46.162  1.00  0.00
ATOM    740  CD1 TYR    87     -79.015  22.447 -46.075  1.00  0.00
ATOM    741  HD1 TYR    87     -79.461  22.738 -45.123  1.00  0.00
ATOM    742  CD2 TYR    87     -77.064  21.890 -47.409  1.00  0.00
ATOM    743  HD2 TYR    87     -75.991  21.716 -47.491  1.00  0.00
ATOM    744  CE1 TYR    87     -79.814  22.386 -47.227  1.00  0.00
ATOM    745  HE1 TYR    87     -80.882  22.588 -47.166  1.00  0.00
ATOM    746  CE2 TYR    87     -77.865  21.832 -48.557  1.00  0.00
ATOM    747  HE2 TYR    87     -77.407  21.640 -49.526  1.00  0.00
ATOM    748  CZ  TYR    87     -79.242  22.065 -48.463  1.00  0.00
ATOM    749  OH  TYR    87     -80.029  21.940 -49.560  1.00  0.00
ATOM    750  HH  TYR    87     -79.496  21.484 -50.296  1.00  0.00
ATOM    751  C   TYR    87     -76.846  19.451 -45.338  1.00  0.00
ATOM    752  O   TYR    87     -75.746  18.941 -45.549  1.00  0.00
ATOM    753  N   TYR    88     -77.967  19.117 -45.976  1.00  0.00
ATOM    754  H   TYR    88     -78.847  19.518 -45.723  1.00  0.00
ATOM    755  CA  TYR    88     -78.023  18.194 -47.127  1.00  0.00
ATOM    756  CB  TYR    88     -78.169  16.746 -46.630  1.00  0.00
ATOM    757  CG  TYR    88     -78.168  15.735 -47.784  1.00  0.00
ATOM    758  CD1 TYR    88     -76.952  15.310 -48.341  1.00  0.00
ATOM    759  HD1 TYR    88     -76.008  15.555 -47.854  1.00  0.00
ATOM    760  CD2 TYR    88     -79.380  15.361 -48.386  1.00  0.00
ATOM    761  HD2 TYR    88     -80.330  15.662 -47.943  1.00  0.00
ATOM    762  CE1 TYR    88     -76.950  14.542 -49.513  1.00  0.00
ATOM    763  HE1 TYR    88     -76.010  14.205 -49.947  1.00  0.00
ATOM    764  CE2 TYR    88     -79.374  14.595 -49.560  1.00  0.00
ATOM    765  HE2 TYR    88     -80.316  14.334 -50.040  1.00  0.00
ATOM    766  CZ  TYR    88     -78.159  14.194 -50.127  1.00  0.00
ATOM    767  OH  TYR    88     -78.141  13.505 -51.296  1.00  0.00
ATOM    768  HH  TYR    88     -79.077  13.402 -51.628  1.00  0.00
ATOM    769  C   TYR    88     -79.184  18.560 -48.069  1.00  0.00
ATOM    770  O   TYR    88     -80.323  18.730 -47.634  1.00  0.00
ATOM    771  N   SER    89     -78.878  18.550 -49.365  1.00  0.00
ATOM    772  H   SER    89     -77.946  18.376 -49.677  1.00  0.00
ATOM    773  CA  SER    89     -79.868  18.806 -50.434  1.00  0.00
ATOM    774  CB  SER    89     -79.204  19.332 -51.713  1.00  0.00
ATOM    775  OG  SER    89     -78.681  20.647 -51.495  1.00  0.00
ATOM    776  HG  SER    89     -78.319  20.995 -52.367  1.00  0.00
ATOM    777  C   SER    89     -80.717  17.567 -50.751  1.00  0.00
ATOM    778  O   SER    89     -80.362  16.723 -51.576  1.00  0.00
ATOM    779  N   CYS    90     -81.801  17.435 -49.991  1.00  0.00
ATOM    780  H   CYS    90     -81.948  18.036 -49.203  1.00  0.00
ATOM    781  CA  CYS    90     -82.782  16.339 -50.149  1.00  0.00
ATOM    782  CB  CYS    90     -83.616  16.237 -48.866  1.00  0.00
ATOM    783  SG  CYS    90     -84.736  14.790 -48.831  1.00  0.00
ATOM    784  HG  CYS    90     -85.272  15.055 -47.643  1.00  0.00
ATOM    785  C   CYS    90     -83.650  16.511 -51.413  1.00  0.00
ATOM    786  O   CYS    90     -84.817  16.904 -51.381  1.00  0.00
ATOM    787  N   ARG    91     -83.016  16.216 -52.544  1.00  0.00
ATOM    788  H   ARG    91     -82.031  16.030 -52.537  1.00  0.00
ATOM    789  CA  ARG    91     -83.624  16.318 -53.886  1.00  0.00
ATOM    790  CB  ARG    91     -82.527  16.420 -54.958  1.00  0.00
ATOM    791  CG  ARG    91     -81.626  17.657 -54.817  1.00  0.00
ATOM    792  CD  ARG    91     -82.360  18.994 -54.996  1.00  0.00
ATOM    793  NE  ARG    91     -82.919  19.153 -56.355  1.00  0.00
ATOM    794  HE  ARG    91     -83.912  19.092 -56.411  1.00  0.00
ATOM    795  CZ  ARG    91     -82.253  19.383 -57.492  1.00  0.00
ATOM    796  NH1 ARG    91     -80.935  19.519 -57.539  1.00  0.00
ATOM    797 HH11 ARG    91     -80.408  19.446 -56.696  1.00  0.00
ATOM    798 HH12 ARG    91     -80.481  19.689 -58.411  1.00  0.00
ATOM    799  NH2 ARG    91     -82.919  19.473 -58.632  1.00  0.00
ATOM    800 HH21 ARG    91     -83.911  19.371 -58.650  1.00  0.00
ATOM    801 HH22 ARG    91     -82.417  19.644 -59.477  1.00  0.00
ATOM    802  C   ARG    91     -84.591  15.159 -54.186  1.00  0.00
ATOM    803  O   ARG    91     -84.215  14.107 -54.704  1.00  0.00
ATOM    804  N   VAL    92     -85.828  15.343 -53.731  1.00  0.00
ATOM    805  H   VAL    92     -86.023  16.074 -53.075  1.00  0.00
ATOM    806  CA  VAL    92     -86.930  14.381 -53.963  1.00  0.00
ATOM    807  CB  VAL    92     -88.070  14.560 -52.933  1.00  0.00
ATOM    808  CG1 VAL    92     -89.099  13.430 -53.044  1.00  0.00
ATOM    809  CG2 VAL    92     -87.561  14.602 -51.487  1.00  0.00
ATOM    810  C   VAL    92     -87.427  14.501 -55.420  1.00  0.00
ATOM    811  O   VAL    92     -88.346  15.257 -55.737  1.00  0.00
ATOM    812  N   SER    93     -86.716  13.795 -56.296  1.00  0.00
ATOM    813  H   SER    93     -85.898  13.295 -56.001  1.00  0.00
ATOM    814  CA  SER    93     -86.955  13.759 -57.756  1.00  0.00
ATOM    815  CB  SER    93     -85.768  13.090 -58.463  1.00  0.00
ATOM    816  OG  SER    93     -85.614  11.750 -57.984  1.00  0.00
ATOM    817  HG  SER    93     -86.504  11.281 -58.077  1.00  0.00
ATOM    818  C   SER    93     -88.271  13.072 -58.162  1.00  0.00
ATOM    819  O   SER    93     -88.375  11.845 -58.185  1.00  0.00
ATOM    820  N   ARG    94     -89.274  13.907 -58.416  1.00  0.00
ATOM    821  H   ARG    94     -89.199  14.884 -58.220  1.00  0.00
ATOM    822  CA  ARG    94     -90.612  13.469 -58.869  1.00  0.00
ATOM    823  CB  ARG    94     -91.665  13.941 -57.861  1.00  0.00
ATOM    824  CG  ARG    94     -91.541  13.218 -56.515  1.00  0.00
ATOM    825  CD  ARG    94     -92.153  14.033 -55.373  1.00  0.00
ATOM    826  NE  ARG    94     -91.336  15.241 -55.148  1.00  0.00
ATOM    827  HE  ARG    94     -90.350  15.088 -55.086  1.00  0.00
ATOM    828  CZ  ARG    94     -91.760  16.505 -55.105  1.00  0.00
ATOM    829  NH1 ARG    94     -93.036  16.838 -55.241  1.00  0.00
ATOM    830 HH11 ARG    94     -93.713  16.118 -55.380  1.00  0.00
ATOM    831 HH12 ARG    94     -93.310  17.796 -55.209  1.00  0.00
ATOM    832  NH2 ARG    94     -90.867  17.479 -55.030  1.00  0.00
ATOM    833 HH21 ARG    94     -89.893  17.258 -55.019  1.00  0.00
ATOM    834 HH22 ARG    94     -91.173  18.427 -54.989  1.00  0.00
ATOM    835  C   ARG    94     -90.953  14.032 -60.258  1.00  0.00
ATOM    836  O   ARG    94     -90.652  15.185 -60.562  1.00  0.00
ATOM    837  N   SER    95     -91.549  13.166 -61.078  1.00  0.00
ATOM    838  H   SER    95     -91.689  12.214 -60.805  1.00  0.00
ATOM    839  CA  SER    95     -92.024  13.470 -62.450  1.00  0.00
ATOM    840  CB  SER    95     -90.855  13.767 -63.402  1.00  0.00
ATOM    841  OG  SER    95     -91.354  14.216 -64.667  1.00  0.00
ATOM    842  HG  SER    95     -90.592  14.558 -65.220  1.00  0.00
ATOM    843  C   SER    95     -92.822  12.282 -63.013  1.00  0.00
ATOM    844  O   SER    95     -92.653  11.149 -62.562  1.00  0.00
ATOM    845  N   SER    96     -93.730  12.590 -63.936  1.00  0.00
ATOM    846  H   SER    96     -93.723  13.494 -64.366  1.00  0.00
ATOM    847  CA  SER    96     -94.592  11.589 -64.603  1.00  0.00
ATOM    848  CB  SER    96     -96.007  11.609 -64.013  1.00  0.00
ATOM    849  OG  SER    96     -96.793  10.559 -64.590  1.00  0.00
ATOM    850  HG  SER    96     -97.693  10.536 -64.151  1.00  0.00
ATOM    851  C   SER    96     -94.666  11.846 -66.115  1.00  0.00
ATOM    852  O   SER    96     -94.741  12.991 -66.559  1.00  0.00
ATOM    853  N   LEU    97     -94.722  10.751 -66.868  1.00  0.00
ATOM    854  H   LEU    97     -94.824   9.848 -66.451  1.00  0.00
ATOM    855  CA  LEU    97     -94.793  10.781 -68.341  1.00  0.00
ATOM    856  CB  LEU    97     -93.500  10.174 -68.918  1.00  0.00
ATOM    857  CG  LEU    97     -93.103  10.571 -70.355  1.00  0.00
ATOM    858  CD1 LEU    97     -94.075  10.063 -71.425  1.00  0.00
ATOM    859  CD2 LEU    97     -92.882  12.082 -70.478  1.00  0.00
ATOM    860  C   LEU    97     -96.052  10.028 -68.798  1.00  0.00
ATOM    861  O   LEU    97     -96.103   8.799 -68.789  1.00  0.00
ATOM    862  N   LYS    98     -97.091  10.812 -69.070  1.00  0.00
ATOM    863  H   LYS    98     -97.049  11.799 -68.925  1.00  0.00
ATOM    864  CA  LYS    98     -98.403  10.292 -69.510  1.00  0.00
ATOM    865  CB  LYS    98     -99.503  10.706 -68.522  1.00  0.00
ATOM    866  CG  LYS    98     -99.331  10.043 -67.149  1.00  0.00
ATOM    867  CD  LYS    98    -100.402  10.469 -66.139  1.00  0.00
ATOM    868  CE  LYS    98    -101.786   9.895 -66.461  1.00  0.00
ATOM    869  NZ  LYS    98    -102.784  10.338 -65.477  1.00  0.00
ATOM    870  HZ1 LYS    98    -103.676   9.954 -65.714  1.00  0.00
ATOM    871  HZ2 LYS    98    -102.519  10.024 -64.565  1.00  0.00
ATOM    872  HZ3 LYS    98    -102.840  11.337 -65.485  1.00  0.00
ATOM    873  C   LYS    98     -98.750  10.743 -70.944  1.00  0.00
ATOM    874  O   LYS    98     -99.082  11.913 -71.148  1.00  0.00
ATOM    875  N   PRO    99     -98.502   9.883 -71.945  1.00  0.00
ATOM    876  CA  PRO    99     -98.839  10.176 -73.353  1.00  0.00
ATOM    877  CB  PRO    99     -98.025   9.161 -74.159  1.00  0.00
ATOM    878  CG  PRO    99     -97.929   7.954 -73.225  1.00  0.00
ATOM    879  CD  PRO    99     -97.806   8.584 -71.835  1.00  0.00
ATOM    880  C   PRO    99    -100.346  10.062 -73.631  1.00  0.00
ATOM    881  O   PRO    99    -101.037   9.221 -73.059  1.00  0.00
ATOM    882  N   CYS   100    -100.822  10.944 -74.505  1.00  0.00
ATOM    883  H   CYS   100    -100.241  11.638 -74.926  1.00  0.00
ATOM    884  CA  CYS   100    -102.228  10.961 -74.957  1.00  0.00
ATOM    885  CB  CYS   100    -102.929  12.201 -74.388  1.00  0.00
ATOM    886  SG  CYS   100    -104.721  12.274 -74.754  1.00  0.00
ATOM    887  HG  CYS   100    -104.947  13.425 -74.127  1.00  0.00
ATOM    888  C   CYS   100    -102.312  10.959 -76.492  1.00  0.00
ATOM    889  O   CYS   100    -101.513  11.605 -77.168  1.00  0.00
ATOM    890  N   ALA   101    -103.293  10.216 -76.998  1.00  0.00
ATOM    891  H   ALA   101    -103.937   9.729 -76.408  1.00  0.00
ATOM    892  CA  ALA   101    -103.583  10.113 -78.442  1.00  0.00
ATOM    893  CB  ALA   101    -103.179   8.724 -78.948  1.00  0.00
ATOM    894  C   ALA   101    -105.073  10.360 -78.725  1.00  0.00
ATOM    895  O   ALA   101    -105.937   9.913 -77.971  1.00  0.00
ATOM    896  N   GLN   102    -105.332  11.060 -79.827  1.00  0.00
ATOM    897  H   GLN   102    -104.602  11.371 -80.433  1.00  0.00
ATOM    898  CA  GLN   102    -106.698  11.389 -80.280  1.00  0.00
ATOM    899  CB  GLN   102    -106.912  12.908 -80.155  1.00  0.00
ATOM    900  CG  GLN   102    -108.329  13.387 -80.514  1.00  0.00
ATOM    901  CD  GLN   102    -109.420  12.728 -79.662  1.00  0.00
ATOM    902  OE1 GLN   102    -109.399  12.720 -78.441  1.00  0.00
ATOM    903  NE2 GLN   102    -110.418  12.164 -80.305  1.00  0.00
ATOM    904 HE21 GLN   102    -110.485  12.160 -81.308  1.00  0.00
ATOM    905 HE22 GLN   102    -111.152  11.802 -79.736  1.00  0.00
ATOM    906  C   GLN   102    -106.938  10.902 -81.719  1.00  0.00
ATOM    907  O   GLN   102    -106.058  10.989 -82.574  1.00  0.00
ATOM    908  N   ALA   103    -108.167  10.448 -81.950  1.00  0.00
ATOM    909  H   ALA   103    -108.845  10.404 -81.216  1.00  0.00
ATOM    910  CA  ALA   103    -108.635   9.993 -83.275  1.00  0.00
ATOM    911  CB  ALA   103    -109.162   8.560 -83.159  1.00  0.00
ATOM    912  C   ALA   103    -109.735  10.912 -83.832  1.00  0.00
ATOM    913  O   ALA   103    -110.538  11.465 -83.079  1.00  0.00
ATOM    914  N   ALA   104    -109.678  11.125 -85.144  1.00  0.00
ATOM    915  H   ALA   104    -108.965  10.714 -85.712  1.00  0.00
ATOM    916  CA  ALA   104    -110.667  11.931 -85.890  1.00  0.00
ATOM    917  CB  ALA   104    -110.035  13.266 -86.298  1.00  0.00
ATOM    918  C   ALA   104    -111.167  11.188 -87.138  1.00  0.00
ATOM    919  O   ALA   104    -110.409  10.467 -87.787  1.00  0.00
ATOM    920  N   THR   105    -112.459  11.345 -87.414  1.00  0.00
ATOM    921  H   THR   105    -113.080  11.842 -86.808  1.00  0.00
ATOM    922  CA  THR   105    -113.125  10.746 -88.592  1.00  0.00
ATOM    923  CB  THR   105    -114.197   9.724 -88.182  1.00  0.00
ATOM    924  OG1 THR   105    -115.076  10.290 -87.204  1.00  0.00
ATOM    925  HG1 THR   105    -115.792   9.629 -86.972  1.00  0.00
ATOM    926  CG2 THR   105    -113.574   8.414 -87.692  1.00  0.00
ATOM    927  C   THR   105    -113.766  11.811 -89.493  1.00  0.00
ATOM    928  O   THR   105    -114.286  12.822 -89.024  1.00  0.00
ATOM    929  N   LEU   106    -113.693  11.555 -90.796  1.00  0.00
ATOM    930  H   LEU   106    -113.200  10.762 -91.149  1.00  0.00
ATOM    931  CA  LEU   106    -114.261  12.449 -91.825  1.00  0.00
ATOM    932  CB  LEU   106    -113.150  12.990 -92.739  1.00  0.00
ATOM    933  CG  LEU   106    -112.122  13.869 -92.012  1.00  0.00
ATOM    934  CD1 LEU   106    -110.939  14.145 -92.941  1.00  0.00
ATOM    935  CD2 LEU   106    -112.735  15.197 -91.554  1.00  0.00
ATOM    936  C   LEU   106    -115.352  11.742 -92.643  1.00  0.00
ATOM    937  O   LEU   106    -115.073  10.913 -93.508  1.00  0.00
ATOM    938  N   ALA   107    -116.592  11.998 -92.236  1.00  0.00
ATOM    939  H   ALA   107    -116.773  12.603 -91.461  1.00  0.00
ATOM    940  CA  ALA   107    -117.788  11.401 -92.861  1.00  0.00
ATOM    941  CB  ALA   107    -118.561  10.584 -91.819  1.00  0.00
ATOM    942  C   ALA   107    -118.687  12.461 -93.517  1.00  0.00
ATOM    943  O   ALA   107    -119.344  13.254 -92.843  1.00  0.00
ATOM    944  N   ALA   108    -118.522  12.574 -94.832  1.00  0.00
ATOM    945  H   ALA   108    -117.866  12.004 -95.327  1.00  0.00
ATOM    946  CA  ALA   108    -119.306  13.497 -95.677  1.00  0.00
ATOM    947  CB  ALA   108    -118.388  14.600 -96.216  1.00  0.00
ATOM    948  C   ALA   108    -119.979  12.758 -96.844  1.00  0.00
ATOM    949  O   ALA   108    -119.380  11.880 -97.464  1.00  0.00
ATOM    950  N   TYR   109    -121.229  13.132 -97.104  1.00  0.00
ATOM    951  H   TYR   109    -121.694  13.826 -96.558  1.00  0.00
ATOM    952  CA  TYR   109    -122.034  12.549 -98.196  1.00  0.00
ATOM    953  CB  TYR   109    -123.159  11.693 -97.587  1.00  0.00
ATOM    954  CG  TYR   109    -124.045  11.056 -98.664  1.00  0.00
ATOM    955  CD1 TYR   109    -123.526  10.019 -99.456  1.00  0.00
ATOM    956  HD1 TYR   109    -122.720   9.389 -99.079  1.00  0.00
ATOM    957  CD2 TYR   109    -125.161  11.776 -99.113  1.00  0.00
ATOM    958  HD2 TYR   109    -125.636  12.514 -98.465  1.00  0.00
ATOM    959  CE1 TYR   109    -124.054   9.779-100.733  1.00  0.00
ATOM    960  HE1 TYR   109    -123.645   8.986-101.358  1.00  0.00
ATOM    961  CE2 TYR   109    -125.687  11.532-100.387  1.00  0.00
ATOM    962  HE2 TYR   109    -126.570  12.072-100.726  1.00  0.00
ATOM    963  CZ  TYR   109    -125.102  10.570-101.216  1.00  0.00
ATOM    964  OH  TYR   109    -125.325  10.636-102.551  1.00  0.00
ATOM    965  HH  TYR   109    -125.460  11.607-102.784  1.00  0.00
ATOM    966  C   TYR   109    -122.575  13.627 -99.162  1.00  0.00
ATOM    967  O   TYR   109    -123.170  14.604 -98.698  1.00  0.00
ATOM    968  N   PRO   110    -122.377  13.455-100.481  1.00  0.00
ATOM    969  CA  PRO   110    -122.907  14.373-101.511  1.00  0.00
ATOM    970  CB  PRO   110    -122.102  14.049-102.774  1.00  0.00
ATOM    971  CG  PRO   110    -121.745  12.574-102.600  1.00  0.00
ATOM    972  CD  PRO   110    -121.488  12.449-101.097  1.00  0.00
ATOM    973  C   PRO   110    -124.429  14.268-101.712  1.00  0.00
ATOM    974  O   PRO   110    -124.940  13.458-102.488  1.00  0.00
ATOM    975  N   ALA   111    -125.136  15.108-100.961  1.00  0.00
ATOM    976  H   ALA   111    -124.694  15.708-100.294  1.00  0.00
ATOM    977  CA  ALA   111    -126.610  15.194-100.998  1.00  0.00
ATOM    978  CB  ALA   111    -127.162  14.984 -99.585  1.00  0.00
ATOM    979  C   ALA   111    -127.100  16.542-101.549  1.00  0.00
ATOM    980  O   ALA   111    -126.523  17.592-101.274  1.00  0.00
ATOM    981  N   GLU   112    -128.156  16.458-102.354  1.00  0.00
ATOM    982  H   GLU   112    -128.599  15.581-102.539  1.00  0.00
ATOM    983  CA  GLU   112    -128.832  17.626-102.958  1.00  0.00
ATOM    984  CB  GLU   112    -128.362  17.862-104.404  1.00  0.00
ATOM    985  CG  GLU   112    -128.616  16.689-105.362  1.00  0.00
ATOM    986  CD  GLU   112    -128.314  17.082-106.809  1.00  0.00
ATOM    987  OE1 GLU   112    -127.158  16.862-107.230  1.00  0.00
ATOM    988  OE2 GLU   112    -129.252  17.592-107.460  1.00  0.00
ATOM    989  C   GLU   112    -130.362  17.482-102.908  1.00  0.00
ATOM    990  O   GLU   112    -130.883  16.369-102.972  1.00  0.00
ATOM    991  N   THR   113    -131.044  18.619-102.793  1.00  0.00
ATOM    992  H   THR   113    -130.608  19.464-102.485  1.00  0.00
ATOM    993  CA  THR   113    -132.524  18.677-102.827  1.00  0.00
ATOM    994  CB  THR   113    -133.089  19.302-101.540  1.00  0.00
ATOM    995  OG1 THR   113    -132.489  20.586-101.331  1.00  0.00
ATOM    996  HG1 THR   113    -132.767  21.185-102.094  1.00  0.00
ATOM    997  CG2 THR   113    -132.917  18.385-100.326  1.00  0.00
ATOM    998  C   THR   113    -133.049  19.450-104.056  1.00  0.00
ATOM    999  O   THR   113    -133.080  20.684-104.026  1.00  0.00
ATOM   1000  N   PRO   114    -133.340  18.751-105.165  1.00  0.00
ATOM   1001  CA  PRO   114    -133.977  19.358-106.354  1.00  0.00
ATOM   1002  CB  PRO   114    -134.081  18.218-107.368  1.00  0.00
ATOM   1003  CG  PRO   114    -132.895  17.327-107.008  1.00  0.00
ATOM   1004  CD  PRO   114    -132.873  17.386-105.480  1.00  0.00
ATOM   1005  C   PRO   114    -135.375  19.892-106.010  1.00  0.00
ATOM   1006  O   PRO   114    -136.067  19.339-105.157  1.00  0.00
ATOM   1007  N   THR   115    -135.737  20.993-106.667  1.00  0.00
ATOM   1008  H   THR   115    -135.123  21.443-107.315  1.00  0.00
ATOM   1009  CA  THR   115    -137.040  21.679-106.496  1.00  0.00
ATOM   1010  CB  THR   115    -137.205  22.281-105.082  1.00  0.00
ATOM   1011  OG1 THR   115    -138.524  22.819-104.942  1.00  0.00
ATOM   1012  HG1 THR   115    -138.683  23.051-103.980  1.00  0.00
ATOM   1013  CG2 THR   115    -136.143  23.327-104.712  1.00  0.00
ATOM   1014  C   THR   115    -137.259  22.740-107.591  1.00  0.00
ATOM   1015  O   THR   115    -136.298  23.240-108.176  1.00  0.00
ATOM   1016  N   ALA   116    -138.533  23.011-107.866  1.00  0.00
ATOM   1017  H   ALA   116    -139.257  22.675-107.261  1.00  0.00
ATOM   1018  CA  ALA   116    -138.996  23.945-108.916  1.00  0.00
ATOM   1019  CB  ALA   116    -138.964  23.255-110.286  1.00  0.00
ATOM   1020  C   ALA   116    -140.428  24.427-108.630  1.00  0.00
ATOM   1021  O   ALA   116    -141.226  23.703-108.034  1.00  0.00
ATOM   1022  N   GLY   117    -140.695  25.669-109.030  1.00  0.00
ATOM   1023  H   GLY   117    -139.983  26.258-109.412  1.00  0.00
ATOM   1024  CA  GLY   117    -142.012  26.324-108.875  1.00  0.00
ATOM   1025  C   GLY   117    -142.041  27.716-109.521  1.00  0.00
ATOM   1026  O   GLY   117    -141.000  28.338-109.730  1.00  0.00
ATOM   1027  N   GLU   118    -143.242  28.122-109.927  1.00  0.00
ATOM   1028  H   GLU   118    -144.060  27.570-109.769  1.00  0.00
ATOM   1029  CA  GLU   118    -143.485  29.438-110.557  1.00  0.00
ATOM   1030  CB  GLU   118    -143.886  29.272-112.028  1.00  0.00
ATOM   1031  CG  GLU   118    -142.729  28.765-112.899  1.00  0.00
ATOM   1032  CD  GLU   118    -143.120  28.585-114.370  1.00  0.00
ATOM   1033  OE1 GLU   118    -143.764  29.505-114.923  1.00  0.00
ATOM   1034  OE2 GLU   118    -142.715  27.543-114.929  1.00  0.00
ATOM   1035  C   GLU   118    -144.573  30.229-109.816  1.00  0.00
ATOM   1036  O   GLU   118    -145.626  29.691-109.475  1.00  0.00
ATOM   1037  N   GLU   119    -144.299  31.516-109.622  1.00  0.00
ATOM   1038  H   GLU   119    -143.436  31.919-109.924  1.00  0.00
ATOM   1039  CA  GLU   119    -145.222  32.449-108.943  1.00  0.00
ATOM   1040  CB  GLU   119    -144.416  33.638-108.401  1.00  0.00
ATOM   1041  CG  GLU   119    -145.247  34.551-107.489  1.00  0.00
ATOM   1042  CD  GLU   119    -144.464  35.768-106.980  1.00  0.00
ATOM   1043  OE1 GLU   119    -143.289  35.589-106.586  1.00  0.00
ATOM   1044  OE2 GLU   119    -145.086  36.851-106.934  1.00  0.00
ATOM   1045  C   GLU   119    -146.360  32.893-109.883  1.00  0.00
ATOM   1046  O   GLU   119    -146.231  33.847-110.649  1.00  0.00
ATOM   1047  N   TYR   120    -147.428  32.100-109.869  1.00  0.00
ATOM   1048  H   TYR   120    -147.398  31.207-109.420  1.00  0.00
ATOM   1049  CA  TYR   120    -148.660  32.385-110.631  1.00  0.00
ATOM   1050  CB  TYR   120    -149.591  31.162-110.554  1.00  0.00
ATOM   1051  CG  TYR   120    -150.922  31.404-111.277  1.00  0.00
ATOM   1052  CD1 TYR   120    -150.954  31.412-112.681  1.00  0.00
ATOM   1053  HD1 TYR   120    -150.224  30.837-113.251  1.00  0.00
ATOM   1054  CD2 TYR   120    -151.945  32.041-110.561  1.00  0.00
ATOM   1055  HD2 TYR   120    -151.975  31.978-109.474  1.00  0.00
ATOM   1056  CE1 TYR   120    -151.939  32.148-113.356  1.00  0.00
ATOM   1057  HE1 TYR   120    -151.959  32.172-114.445  1.00  0.00
ATOM   1058  CE2 TYR   120    -152.927  32.775-111.237  1.00  0.00
ATOM   1059  HE2 TYR   120    -153.717  33.270-110.674  1.00  0.00
ATOM   1060  CZ  TYR   120    -152.895  32.869-112.632  1.00  0.00
ATOM   1061  OH  TYR   120    -153.558  33.886-113.232  1.00  0.00
ATOM   1062  HH  TYR   120    -153.635  34.631-112.556  1.00  0.00
ATOM   1063  C   TYR   120    -149.351  33.692-110.166  1.00  0.00
ATOM   1064  O   TYR   120    -149.594  33.856-108.967  1.00  0.00
ATOM   1065  N   PRO   121    -149.669  34.604-111.101  1.00  0.00
ATOM   1066  CA  PRO   121    -150.342  35.883-110.797  1.00  0.00
ATOM   1067  CB  PRO   121    -150.125  36.746-112.044  1.00  0.00
ATOM   1068  CG  PRO   121    -150.030  35.721-113.172  1.00  0.00
ATOM   1069  CD  PRO   121    -149.277  34.558-112.525  1.00  0.00
ATOM   1070  C   PRO   121    -151.822  35.766-110.389  1.00  0.00
ATOM   1071  O   PRO   121    -152.736  35.735-111.216  1.00  0.00
ATOM   1072  N   SER   122    -152.012  35.673-109.077  1.00  0.00
ATOM   1073  H   SER   122    -151.252  35.454-108.465  1.00  0.00
ATOM   1074  CA  SER   122    -153.345  35.707-108.434  1.00  0.00
ATOM   1075  CB  SER   122    -153.502  34.584-107.404  1.00  0.00
ATOM   1076  OG  SER   122    -153.556  33.311-108.049  1.00  0.00
ATOM   1077  HG  SER   122    -153.701  32.597-107.362  1.00  0.00
ATOM   1078  C   SER   122    -153.577  37.033-107.699  1.00  0.00
ATOM   1079  O   SER   122    -152.693  37.538-107.009  1.00  0.00
ATOM   1080  N   ARG   123    -154.812  37.520-107.793  1.00  0.00
ATOM   1081  H   ARG   123    -155.524  37.051-108.313  1.00  0.00
ATOM   1082  CA  ARG   123    -155.239  38.766-107.124  1.00  0.00
ATOM   1083  CB  ARG   123    -155.677  39.824-108.154  1.00  0.00
ATOM   1084  CG  ARG   123    -156.940  39.450-108.937  1.00  0.00
ATOM   1085  CD  ARG   123    -157.529  40.664-109.653  1.00  0.00
ATOM   1086  NE  ARG   123    -158.902  40.324-110.063  1.00  0.00
ATOM   1087  HE  ARG   123    -159.492  39.989-109.324  1.00  0.00
ATOM   1088  CZ  ARG   123    -159.415  40.382-111.294  1.00  0.00
ATOM   1089  NH1 ARG   123    -158.712  40.779-112.346  1.00  0.00
ATOM   1090 HH11 ARG   123    -157.759  41.047-112.221  1.00  0.00
ATOM   1091 HH12 ARG   123    -159.135  40.807-113.248  1.00  0.00
ATOM   1092  NH2 ARG   123    -160.669  40.009-111.490  1.00  0.00
ATOM   1093 HH21 ARG   123    -161.218  39.686-110.721  1.00  0.00
ATOM   1094 HH22 ARG   123    -161.059  40.052-112.407  1.00  0.00
ATOM   1095  C   ARG   123    -156.362  38.517-106.093  1.00  0.00
ATOM   1096  O   ARG   123    -157.194  37.634-106.313  1.00  0.00
ATOM   1097  N   PRO   124    -156.404  39.297-105.001  1.00  0.00
ATOM   1098  CA  PRO   124    -157.532  39.278-104.045  1.00  0.00
ATOM   1099  CB  PRO   124    -157.141  40.282-102.959  1.00  0.00
ATOM   1100  CG  PRO   124    -155.617  40.190-102.946  1.00  0.00
ATOM   1101  CD  PRO   124    -155.261  40.034-104.426  1.00  0.00
ATOM   1102  C   PRO   124    -158.872  39.667-104.694  1.00  0.00
ATOM   1103  O   PRO   124    -159.787  38.848-104.701  1.00  0.00
ATOM   1104  N   THR   125    -158.835  40.730-105.506  1.00  0.00
ATOM   1105  H   THR   125    -157.960  41.139-105.753  1.00  0.00
ATOM   1106  CA  THR   125    -160.003  41.399-106.143  1.00  0.00
ATOM   1107  CB  THR   125    -160.939  40.441-106.912  1.00  0.00
ATOM   1108  OG1 THR   125    -160.183  39.400-107.538  1.00  0.00
ATOM   1109  HG1 THR   125    -159.947  38.731-106.819  1.00  0.00
ATOM   1110  CG2 THR   125    -161.749  41.178-107.984  1.00  0.00
ATOM   1111  C   THR   125    -160.834  42.154-105.090  1.00  0.00
ATOM   1112  O   THR   125    -161.012  41.695-103.964  1.00  0.00
ATOM   1113  N   GLU   126    -161.290  43.345-105.472  1.00  0.00
ATOM   1114  H   GLU   126    -161.190  43.674-106.411  1.00  0.00
ATOM   1115  CA  GLU   126    -162.092  44.221-104.594  1.00  0.00
ATOM   1116  CB  GLU   126    -161.211  45.394-104.130  1.00  0.00
ATOM   1117  CG  GLU   126    -161.852  46.302-103.070  1.00  0.00
ATOM   1118  CD  GLU   126    -162.204  45.551-101.781  1.00  0.00
ATOM   1119  OE1 GLU   126    -161.356  45.564-100.863  1.00  0.00
ATOM   1120  OE2 GLU   126    -163.316  44.976-101.753  1.00  0.00
ATOM   1121  C   GLU   126    -163.364  44.712-105.308  1.00  0.00
ATOM   1122  O   GLU   126    -163.350  44.971-106.510  1.00  0.00
ATOM   1123  N   PHE   127    -164.429  44.849-104.521  1.00  0.00
ATOM   1124  H   PHE   127    -164.388  44.633-103.543  1.00  0.00
ATOM   1125  CA  PHE   127    -165.724  45.391-104.974  1.00  0.00
ATOM   1126  CB  PHE   127    -166.812  44.331-104.754  1.00  0.00
ATOM   1127  CG  PHE   127    -168.167  44.762-105.330  1.00  0.00
ATOM   1128  CD1 PHE   127    -168.425  44.607-106.701  1.00  0.00
ATOM   1129  HD1 PHE   127    -167.713  44.082-107.339  1.00  0.00
ATOM   1130  CD2 PHE   127    -169.109  45.404-104.511  1.00  0.00
ATOM   1131  HD2 PHE   127    -168.926  45.515-103.442  1.00  0.00
ATOM   1132  CE1 PHE   127    -169.609  45.111-107.254  1.00  0.00
ATOM   1133  HE1 PHE   127    -169.807  44.994-108.319  1.00  0.00
ATOM   1134  CE2 PHE   127    -170.292  45.907-105.066  1.00  0.00
ATOM   1135  HE2 PHE   127    -171.007  46.438-104.439  1.00  0.00
ATOM   1136  CZ  PHE   127    -170.541  45.765-106.437  1.00  0.00
ATOM   1137  HZ  PHE   127    -171.447  46.184-106.872  1.00  0.00
ATOM   1138  C   PHE   127    -166.053  46.691-104.218  1.00  0.00
ATOM   1139  O   PHE   127    -165.684  46.858-103.056  1.00  0.00
ATOM   1140  N   ALA   128    -166.778  47.573-104.901  1.00  0.00
ATOM   1141  H   ALA   128    -167.166  47.348-105.795  1.00  0.00
ATOM   1142  CA  ALA   128    -167.177  48.889-104.365  1.00  0.00
ATOM   1143  CB  ALA   128    -166.567  50.002-105.224  1.00  0.00
ATOM   1144  C   ALA   128    -168.705  49.035-104.301  1.00  0.00
ATOM   1145  O   ALA   128    -169.402  48.914-105.307  1.00  0.00
ATOM   1146  N   PHE   129    -169.194  49.191-103.074  1.00  0.00
ATOM   1147  H   PHE   129    -168.597  49.237-102.274  1.00  0.00
ATOM   1148  CA  PHE   129    -170.633  49.356-102.789  1.00  0.00
ATOM   1149  CB  PHE   129    -171.133  48.143-101.989  1.00  0.00
ATOM   1150  CG  PHE   129    -172.623  48.240-101.631  1.00  0.00
ATOM   1151  CD1 PHE   129    -173.601  47.916-102.582  1.00  0.00
ATOM   1152  HD1 PHE   129    -173.315  47.493-103.546  1.00  0.00
ATOM   1153  CD2 PHE   129    -173.007  48.741-100.378  1.00  0.00
ATOM   1154  HD2 PHE   129    -172.253  48.997 -99.633  1.00  0.00
ATOM   1155  CE1 PHE   129    -174.957  48.111-102.288  1.00  0.00
ATOM   1156  HE1 PHE   129    -175.717  47.867-103.030  1.00  0.00
ATOM   1157  CE2 PHE   129    -174.364  48.928-100.081  1.00  0.00
ATOM   1158  HE2 PHE   129    -174.662  49.290 -99.098  1.00  0.00
ATOM   1159  CZ  PHE   129    -175.338  48.619-101.038  1.00  0.00
ATOM   1160  HZ  PHE   129    -176.393  48.770-100.811  1.00  0.00
ATOM   1161  C   PHE   129    -170.927  50.664-102.036  1.00  0.00
ATOM   1162  O   PHE   129    -170.197  51.054-101.127  1.00  0.00
ATOM   1163  N   TYR   130    -172.059  51.259-102.403  1.00  0.00
ATOM   1164  H   TYR   130    -172.622  50.889-103.141  1.00  0.00
ATOM   1165  CA  TYR   130    -172.618  52.443-101.726  1.00  0.00
ATOM   1166  CB  TYR   130    -172.558  53.658-102.664  1.00  0.00
ATOM   1167  CG  TYR   130    -173.090  54.926-101.983  1.00  0.00
ATOM   1168  CD1 TYR   130    -172.260  55.652-101.115  1.00  0.00
ATOM   1169  HD1 TYR   130    -171.192  55.438-101.066  1.00  0.00
ATOM   1170  CD2 TYR   130    -174.455  55.241-102.068  1.00  0.00
ATOM   1171  HD2 TYR   130    -175.098  54.716-102.775  1.00  0.00
ATOM   1172  CE1 TYR   130    -172.803  56.661-100.307  1.00  0.00
ATOM   1173  HE1 TYR   130    -172.165  57.223 -99.627  1.00  0.00
ATOM   1174  CE2 TYR   130    -174.996  56.247-101.256  1.00  0.00
ATOM   1175  HE2 TYR   130    -176.062  56.462-101.299  1.00  0.00
ATOM   1176  CZ  TYR   130    -174.171  56.949-100.369  1.00  0.00
ATOM   1177  OH  TYR   130    -174.698  57.884 -99.539  1.00  0.00
ATOM   1178  HH  TYR   130    -175.693  57.872 -99.626  1.00  0.00
ATOM   1179  C   TYR   130    -174.067  52.164-101.274  1.00  0.00
ATOM   1180  O   TYR   130    -174.860  51.667-102.080  1.00  0.00
ATOM   1181  N   PRO   131    -174.402  52.468-100.009  1.00  0.00
ATOM   1182  CA  PRO   131    -175.783  52.363 -99.492  1.00  0.00
ATOM   1183  CB  PRO   131    -175.657  52.565 -97.979  1.00  0.00
ATOM   1184  CG  PRO   131    -174.232  52.110 -97.676  1.00  0.00
ATOM   1185  CD  PRO   131    -173.447  52.604 -98.892  1.00  0.00
ATOM   1186  C   PRO   131    -176.725  53.402-100.129  1.00  0.00
ATOM   1187  O   PRO   131    -176.902  54.517 -99.636  1.00  0.00
ATOM   1188  N   GLY   132    -177.255  53.027-101.292  1.00  0.00
ATOM   1189  H   GLY   132    -176.904  52.222-101.775  1.00  0.00
ATOM   1190  CA  GLY   132    -178.247  53.820-102.049  1.00  0.00
ATOM   1191  C   GLY   132    -179.631  53.807-101.384  1.00  0.00
ATOM   1192  O   GLY   132    -180.506  53.035-101.771  1.00  0.00
ATOM   1193  N   TYR   133    -179.782  54.664-100.378  1.00  0.00
ATOM   1194  H   TYR   133    -179.005  55.181-100.017  1.00  0.00
ATOM   1195  CA  TYR   133    -181.040  54.804 -99.621  1.00  0.00
ATOM   1196  CB  TYR   133    -180.765  54.474 -98.147  1.00  0.00
ATOM   1197  CG  TYR   133    -182.062  54.343 -97.340  1.00  0.00
ATOM   1198  CD1 TYR   133    -182.756  53.124 -97.321  1.00  0.00
ATOM   1199  HD1 TYR   133    -182.332  52.241 -97.801  1.00  0.00
ATOM   1200  CD2 TYR   133    -182.613  55.470 -96.713  1.00  0.00
ATOM   1201  HD2 TYR   133    -182.084  56.424 -96.727  1.00  0.00
ATOM   1202  CE1 TYR   133    -184.005  53.040 -96.691  1.00  0.00
ATOM   1203  HE1 TYR   133    -184.550  52.097 -96.677  1.00  0.00
ATOM   1204  CE2 TYR   133    -183.866  55.384 -96.090  1.00  0.00
ATOM   1205  HE2 TYR   133    -184.315  56.281 -95.667  1.00  0.00
ATOM   1206  CZ  TYR   133    -184.561  54.169 -96.081  1.00  0.00
ATOM   1207  OH  TYR   133    -185.779  54.084 -95.489  1.00  0.00
ATOM   1208  HH  TYR   133    -186.030  54.985 -95.141  1.00  0.00
ATOM   1209  C   TYR   133    -181.645  56.216 -99.782  1.00  0.00
ATOM   1210  O   TYR   133    -180.916  57.202 -99.651  1.00  0.00
ATOM   1211  N   PRO   134    -182.948  56.309-100.101  1.00  0.00
ATOM   1212  CA  PRO   134    -183.657  57.596-100.270  1.00  0.00
ATOM   1213  CB  PRO   134    -185.081  57.209-100.674  1.00  0.00
ATOM   1214  CG  PRO   134    -184.889  55.878-101.396  1.00  0.00
ATOM   1215  CD  PRO   134    -183.796  55.195-100.573  1.00  0.00
ATOM   1216  C   PRO   134    -183.691  58.435 -98.985  1.00  0.00
ATOM   1217  O   PRO   134    -183.874  57.910 -97.888  1.00  0.00
ATOM   1218  N   GLY   135    -183.608  59.749 -99.182  1.00  0.00
ATOM   1219  H   GLY   135    -183.412  60.133-100.084  1.00  0.00
ATOM   1220  CA  GLY   135    -183.679  60.755 -98.101  1.00  0.00
ATOM   1221  C   GLY   135    -183.734  62.183 -98.662  1.00  0.00
ATOM   1222  O   GLY   135    -183.257  62.439 -99.766  1.00  0.00
ATOM   1223  N   THR   136    -184.437  63.040 -97.922  1.00  0.00
ATOM   1224  H   THR   136    -184.901  62.741 -97.088  1.00  0.00
ATOM   1225  CA  THR   136    -184.632  64.480 -98.226  1.00  0.00
ATOM   1226  CB  THR   136    -185.359  64.713 -99.570  1.00  0.00
ATOM   1227  OG1 THR   136    -185.368  66.114 -99.865  1.00  0.00
ATOM   1228  HG1 THR   136    -185.823  66.269-100.744  1.00  0.00
ATOM   1229  CG2 THR   136    -186.778  64.129 -99.636  1.00  0.00
ATOM   1230  C   THR   136    -185.362  65.186 -97.067  1.00  0.00
ATOM   1231  O   THR   136    -186.005  64.531 -96.245  1.00  0.00
ATOM   1232  N   SER   137    -185.188  66.502 -96.993  1.00  0.00
ATOM   1233  H   SER   137    -184.764  67.005 -97.748  1.00  0.00
ATOM   1234  CA  SER   137    -185.785  67.357 -95.945  1.00  0.00
ATOM   1235  CB  SER   137    -184.695  67.958 -95.047  1.00  0.00
ATOM   1236  OG  SER   137    -183.778  68.753 -95.806  1.00  0.00
ATOM   1237  HG  SER   137    -183.046  69.087 -95.210  1.00  0.00
ATOM   1238  C   SER   137    -186.652  68.479 -96.539  1.00  0.00
ATOM   1239  O   SER   137    -186.414  68.955 -97.648  1.00  0.00
ATOM   1240  N   GLN   138    -187.690  68.839 -95.789  1.00  0.00
ATOM   1241  H   GLN   138    -187.925  68.347 -94.953  1.00  0.00
ATOM   1242  CA  GLN   138    -188.625  69.919 -96.166  1.00  0.00
ATOM   1243  CB  GLN   138    -190.052  69.382 -96.377  1.00  0.00
ATOM   1244  CG  GLN   138    -190.650  68.629 -95.180  1.00  0.00
ATOM   1245  CD  GLN   138    -192.078  68.145 -95.450  1.00  0.00
ATOM   1246  OE1 GLN   138    -192.411  67.559 -96.469  1.00  0.00
ATOM   1247  NE2 GLN   138    -192.944  68.318 -94.477  1.00  0.00
ATOM   1248 HE21 GLN   138    -192.678  68.749 -93.620  1.00  0.00
ATOM   1249 HE22 GLN   138    -193.870  67.994 -94.649  1.00  0.00
ATOM   1250  C   GLN   138    -188.579  71.123 -95.199  1.00  0.00
ATOM   1251  O   GLN   138    -188.998  70.997 -94.046  1.00  0.00
ATOM   1252  N   PRO   139    -187.904  72.213 -95.598  1.00  0.00
ATOM   1253  CA  PRO   139    -187.833  73.451 -94.795  1.00  0.00
ATOM   1254  CB  PRO   139    -186.725  74.277 -95.452  1.00  0.00
ATOM   1255  CG  PRO   139    -186.770  73.840 -96.916  1.00  0.00
ATOM   1256  CD  PRO   139    -187.104  72.349 -96.833  1.00  0.00
ATOM   1257  C   PRO   139    -189.173  74.201 -94.758  1.00  0.00
ATOM   1258  O   PRO   139    -189.935  74.193 -95.723  1.00  0.00
ATOM   1259  N   MET   140    -189.429  74.834 -93.616  1.00  0.00
ATOM   1260  H   MET   140    -188.793  74.811 -92.846  1.00  0.00
ATOM   1261  CA  MET   140    -190.643  75.642 -93.390  1.00  0.00
ATOM   1262  CB  MET   140    -191.477  74.965 -92.291  1.00  0.00
ATOM   1263  CG  MET   140    -192.890  75.538 -92.111  1.00  0.00
ATOM   1264  SD  MET   140    -192.968  77.155 -91.255  1.00  0.00
ATOM   1265  CE  MET   140    -194.712  77.485 -91.376  1.00  0.00
ATOM   1266  C   MET   140    -190.248  77.077 -93.005  1.00  0.00
ATOM   1267  O   MET   140    -189.387  77.289 -92.152  1.00  0.00
ATOM   1268  N   ALA   141    -190.911  78.030 -93.653  1.00  0.00
ATOM   1269  H   ALA   141    -191.613  77.811 -94.330  1.00  0.00
ATOM   1270  CA  ALA   141    -190.733  79.472 -93.391  1.00  0.00
ATOM   1271  CB  ALA   141    -190.164  80.150 -94.641  1.00  0.00
ATOM   1272  C   ALA   141    -192.067  80.127 -93.000  1.00  0.00
ATOM   1273  O   ALA   141    -193.119  79.780 -93.535  1.00  0.00
ATOM   1274  N   SER   142    -191.987  81.027 -92.023  1.00  0.00
ATOM   1275  H   SER   142    -191.110  81.283 -91.619  1.00  0.00
ATOM   1276  CA  SER   142    -193.151  81.789 -91.521  1.00  0.00
ATOM   1277  CB  SER   142    -193.531  81.321 -90.111  1.00  0.00
ATOM   1278  OG  SER   142    -194.730  81.976 -89.683  1.00  0.00
ATOM   1279  HG  SER   142    -195.036  81.576 -88.816  1.00  0.00
ATOM   1280  C   SER   142    -192.857  83.296 -91.506  1.00  0.00
ATOM   1281  O   SER   142    -191.743  83.717 -91.192  1.00  0.00
ATOM   1282  N   TYR   143    -193.909  84.077 -91.727  1.00  0.00
ATOM   1283  H   TYR   143    -194.834  83.698 -91.736  1.00  0.00
ATOM   1284  CA  TYR   143    -193.819  85.547 -91.813  1.00  0.00
ATOM   1285  CB  TYR   143    -194.372  86.007 -93.170  1.00  0.00
ATOM   1286  CG  TYR   143    -194.231  87.520 -93.383  1.00  0.00
ATOM   1287  CD1 TYR   143    -193.015  88.060 -93.826  1.00  0.00
ATOM   1288  HD1 TYR   143    -192.165  87.410 -94.032  1.00  0.00
ATOM   1289  CD2 TYR   143    -195.326  88.365 -93.145  1.00  0.00
ATOM   1290  HD2 TYR   143    -196.265  87.956 -92.771  1.00  0.00
ATOM   1291  CE1 TYR   143    -192.891  89.444 -94.013  1.00  0.00
ATOM   1292  HE1 TYR   143    -191.950  89.869 -94.360  1.00  0.00
ATOM   1293  CE2 TYR   143    -195.202  89.746 -93.347  1.00  0.00
ATOM   1294  HE2 TYR   143    -196.075  90.388 -93.228  1.00  0.00
ATOM   1295  CZ  TYR   143    -193.980  90.287 -93.764  1.00  0.00
ATOM   1296  OH  TYR   143    -193.809  91.632 -93.824  1.00  0.00
ATOM   1297  HH  TYR   143    -194.625  92.092 -93.462  1.00  0.00
ATOM   1298  C   TYR   143    -194.534  86.209 -90.622  1.00  0.00
ATOM   1299  O   TYR   143    -195.741  86.451 -90.630  1.00  0.00
ATOM   1300  N   LEU   144    -193.740  86.443 -89.583  1.00  0.00
ATOM   1301  H   LEU   144    -192.782  86.158 -89.589  1.00  0.00
ATOM   1302  CA  LEU   144    -194.211  87.053 -88.325  1.00  0.00
ATOM   1303  CB  LEU   144    -193.894  86.083 -87.175  1.00  0.00
ATOM   1304  CG  LEU   144    -194.667  86.357 -85.878  1.00  0.00
ATOM   1305  CD1 LEU   144    -194.793  85.053 -85.089  1.00  0.00
ATOM   1306  CD2 LEU   144    -193.955  87.386 -84.996  1.00  0.00
ATOM   1307  C   LEU   144    -193.568  88.439 -88.148  1.00  0.00
ATOM   1308  O   LEU   144    -192.419  88.579 -87.731  1.00  0.00
ATOM   1309  N   ASP   145    -194.323  89.447 -88.572  1.00  0.00
ATOM   1310  H   ASP   145    -195.223  89.283 -88.982  1.00  0.00
ATOM   1311  CA  ASP   145    -193.883  90.858 -88.545  1.00  0.00
ATOM   1312  CB  ASP   145    -193.873  91.453 -89.968  1.00  0.00
ATOM   1313  CG  ASP   145    -195.228  91.524 -90.694  1.00  0.00
ATOM   1314  OD1 ASP   145    -196.077  90.634 -90.459  1.00  0.00
ATOM   1315  OD2 ASP   145    -195.356  92.419 -91.561  1.00  0.00
ATOM   1316  C   ASP   145    -194.694  91.720 -87.562  1.00  0.00
ATOM   1317  O   ASP   145    -195.711  92.317 -87.914  1.00  0.00
ATOM   1318  N   VAL   146    -194.183  91.796 -86.338  1.00  0.00
ATOM   1319  H   VAL   146    -193.342  91.319 -86.086  1.00  0.00
ATOM   1320  CA  VAL   146    -194.829  92.567 -85.251  1.00  0.00
ATOM   1321  CB  VAL   146    -195.053  91.745 -83.963  1.00  0.00
ATOM   1322  CG1 VAL   146    -196.171  90.721 -84.178  1.00  0.00
ATOM   1323  CG2 VAL   146    -193.792  91.041 -83.440  1.00  0.00
ATOM   1324  C   VAL   146    -194.133  93.910 -84.975  1.00  0.00
ATOM   1325  O   VAL   146    -193.108  93.989 -84.297  1.00  0.00
ATOM   1326  N   SER   147    -194.630  94.925 -85.677  1.00  0.00
ATOM   1327  H   SER   147    -195.246  94.765 -86.449  1.00  0.00
ATOM   1328  CA  SER   147    -194.156  96.324 -85.562  1.00  0.00
ATOM   1329  CB  SER   147    -194.726  97.168 -86.709  1.00  0.00
ATOM   1330  OG  SER   147    -194.402  96.569 -87.968  1.00  0.00
ATOM   1331  HG  SER   147    -194.653  97.196 -88.708  1.00  0.00
ATOM   1332  C   SER   147    -194.503  96.960 -84.204  1.00  0.00
ATOM   1333  O   SER   147    -195.484  97.687 -84.042  1.00  0.00
ATOM   1334  N   VAL   148    -193.689  96.605 -83.213  1.00  0.00
ATOM   1335  H   VAL   148    -193.017  95.874 -83.347  1.00  0.00
ATOM   1336  CA  VAL   148    -193.809  97.107 -81.825  1.00  0.00
ATOM   1337  CB  VAL   148    -193.105  96.157 -80.828  1.00  0.00
ATOM   1338  CG1 VAL   148    -193.286  96.615 -79.375  1.00  0.00
ATOM   1339  CG2 VAL   148    -193.624  94.718 -80.942  1.00  0.00
ATOM   1340  C   VAL   148    -193.277  98.552 -81.748  1.00  0.00
ATOM   1341  O   VAL   148    -192.081  98.795 -81.589  1.00  0.00
ATOM   1342  N   VAL   149    -194.189  99.479 -82.023  1.00  0.00
ATOM   1343  H   VAL   149    -195.097  99.220 -82.357  1.00  0.00
ATOM   1344  CA  VAL   149    -193.920 100.934 -81.991  1.00  0.00
ATOM   1345  CB  VAL   149    -193.975 101.578 -83.395  1.00  0.00
ATOM   1346  CG1 VAL   149    -192.785 101.126 -84.247  1.00  0.00
ATOM   1347  CG2 VAL   149    -195.288 101.316 -84.147  1.00  0.00
ATOM   1348  C   VAL   149    -194.832 101.685 -81.006  1.00  0.00
ATOM   1349  O   VAL   149    -196.021 101.391 -80.893  1.00  0.00
ATOM   1350  N   GLN   150    -194.233 102.662 -80.328  1.00  0.00
ATOM   1351  H   GLN   150    -193.257 102.850 -80.436  1.00  0.00
ATOM   1352  CA  GLN   150    -194.911 103.526 -79.339  1.00  0.00
ATOM   1353  CB  GLN   150    -195.098 102.747 -78.025  1.00  0.00
ATOM   1354  CG  GLN   150    -196.364 103.119 -77.238  1.00  0.00
ATOM   1355  CD  GLN   150    -196.367 104.567 -76.740  1.00  0.00
ATOM   1356  OE1 GLN   150    -195.608 104.964 -75.872  1.00  0.00
ATOM   1357  NE2 GLN   150    -197.152 105.418 -77.370  1.00  0.00
ATOM   1358 HE21 GLN   150    -197.767 105.124 -78.097  1.00  0.00
ATOM   1359 HE22 GLN   150    -197.142 106.360 -77.021  1.00  0.00
ATOM   1360  C   GLN   150    -194.057 104.784 -79.095  1.00  0.00
ATOM   1361  O   GLN   150    -192.828 104.724 -79.101  1.00  0.00
ATOM   1362  N   THR   151    -194.751 105.882 -78.813  1.00  0.00
ATOM   1363  H   THR   151    -195.710 105.813 -78.533  1.00  0.00
ATOM   1364  CA  THR   151    -194.153 107.221 -78.623  1.00  0.00
ATOM   1365  CB  THR   151    -194.598 108.193 -79.732  1.00  0.00
ATOM   1366  OG1 THR   151    -194.434 107.582 -81.016  1.00  0.00
ATOM   1367  HG1 THR   151    -194.562 108.269 -81.732  1.00  0.00
ATOM   1368  CG2 THR   151    -193.794 109.498 -79.700  1.00  0.00
ATOM   1369  C   THR   151    -194.593 107.755 -77.251  1.00  0.00
ATOM   1370  O   THR   151    -195.763 108.083 -77.051  1.00  0.00
ATOM   1371  N   LEU   152    -193.669 107.668 -76.299  1.00  0.00
ATOM   1372  H   LEU   152    -192.782 107.238 -76.466  1.00  0.00
ATOM   1373  CA  LEU   152    -193.888 108.135 -74.916  1.00  0.00
ATOM   1374  CB  LEU   152    -193.792 106.914 -73.984  1.00  0.00
ATOM   1375  CG  LEU   152    -194.686 106.900 -72.728  1.00  0.00
ATOM   1376  CD1 LEU   152    -194.304 107.965 -71.697  1.00  0.00
ATOM   1377  CD2 LEU   152    -196.172 106.983 -73.093  1.00  0.00
ATOM   1378  C   LEU   152    -192.842 109.198 -74.541  1.00  0.00
ATOM   1379  O   LEU   152    -191.656 109.049 -74.834  1.00  0.00
ATOM   1380  N   GLY   153    -193.336 110.262 -73.912  1.00  0.00
ATOM   1381  H   GLY   153    -194.323 110.386 -73.801  1.00  0.00
ATOM   1382  CA  GLY   153    -192.522 111.385 -73.403  1.00  0.00
ATOM   1383  C   GLY   153    -193.378 112.367 -72.590  1.00  0.00
ATOM   1384  O   GLY   153    -194.578 112.499 -72.827  1.00  0.00
ATOM   1385  N   ALA   154    -192.739 112.979 -71.596  1.00  0.00
ATOM   1386  H   ALA   154    -191.763 112.839 -71.434  1.00  0.00
ATOM   1387  CA  ALA   154    -193.383 113.956 -70.694  1.00  0.00
ATOM   1388  CB  ALA   154    -193.454 113.371 -69.279  1.00  0.00
ATOM   1389  C   ALA   154    -192.624 115.297 -70.668  1.00  0.00
ATOM   1390  O   ALA   154    -191.391 115.289 -70.679  1.00  0.00
ATOM   1391  N   PRO   155    -193.344 116.429 -70.730  1.00  0.00
ATOM   1392  CA  PRO   155    -192.748 117.770 -70.556  1.00  0.00
ATOM   1393  CB  PRO   155    -193.905 118.744 -70.780  1.00  0.00
ATOM   1394  CG  PRO   155    -194.806 117.990 -71.754  1.00  0.00
ATOM   1395  CD  PRO   155    -194.716 116.544 -71.265  1.00  0.00
ATOM   1396  C   PRO   155    -192.176 117.943 -69.141  1.00  0.00
ATOM   1397  O   PRO   155    -192.754 117.466 -68.165  1.00  0.00
ATOM   1398  N   GLY   156    -191.048 118.646 -69.079  1.00  0.00
ATOM   1399  H   GLY   156    -190.618 119.020 -69.899  1.00  0.00
ATOM   1400  CA  GLY   156    -190.347 118.970 -67.819  1.00  0.00
ATOM   1401  C   GLY   156    -190.131 120.482 -67.676  1.00  0.00
ATOM   1402  O   GLY   156    -189.827 121.168 -68.651  1.00  0.00
ATOM   1403  N   GLU   157    -190.261 120.956 -66.440  1.00  0.00
ATOM   1404  H   GLU   157    -190.419 120.349 -65.662  1.00  0.00
ATOM   1405  CA  GLU   157    -190.089 122.384 -66.099  1.00  0.00
ATOM   1406  CB  GLU   157    -191.440 123.044 -65.773  1.00  0.00
ATOM   1407  CG  GLU   157    -192.197 122.422 -64.589  1.00  0.00
ATOM   1408  CD  GLU   157    -193.521 123.132 -64.281  1.00  0.00
ATOM   1409  OE1 GLU   157    -194.265 123.434 -65.241  1.00  0.00
ATOM   1410  OE2 GLU   157    -193.802 123.285 -63.073  1.00  0.00
ATOM   1411  C   GLU   157    -189.075 122.609 -64.959  1.00  0.00
ATOM   1412  O   GLU   157    -189.035 121.803 -64.026  1.00  0.00
ATOM   1413  N   PRO   158    -188.223 123.640 -65.071  1.00  0.00
ATOM   1414  CA  PRO   158    -187.352 124.084 -63.963  1.00  0.00
ATOM   1415  CB  PRO   158    -186.529 125.231 -64.553  1.00  0.00
ATOM   1416  CG  PRO   158    -186.424 124.853 -66.029  1.00  0.00
ATOM   1417  CD  PRO   158    -187.803 124.269 -66.339  1.00  0.00
ATOM   1418  C   PRO   158    -188.187 124.587 -62.777  1.00  0.00
ATOM   1419  O   PRO   158    -189.280 125.123 -62.956  1.00  0.00
ATOM   1420  N   ARG   159    -187.653 124.364 -61.580  1.00  0.00
ATOM   1421  H   ARG   159    -186.773 123.904 -61.472  1.00  0.00
ATOM   1422  CA  ARG   159    -188.269 124.813 -60.316  1.00  0.00
ATOM   1423  CB  ARG   159    -188.729 123.570 -59.530  1.00  0.00
ATOM   1424  CG  ARG   159    -189.508 123.870 -58.240  1.00  0.00
ATOM   1425  CD  ARG   159    -188.591 123.992 -57.018  1.00  0.00
ATOM   1426  NE  ARG   159    -189.319 124.630 -55.908  1.00  0.00
ATOM   1427  HE  ARG   159    -189.636 125.562 -56.089  1.00  0.00
ATOM   1428  CZ  ARG   159    -189.531 124.130 -54.689  1.00  0.00
ATOM   1429  NH1 ARG   159    -189.069 122.947 -54.310  1.00  0.00
ATOM   1430 HH11 ARG   159    -188.539 122.402 -54.957  1.00  0.00
ATOM   1431 HH12 ARG   159    -189.264 122.601 -53.395  1.00  0.00
ATOM   1432  NH2 ARG   159    -190.217 124.838 -53.806  1.00  0.00
ATOM   1433 HH21 ARG   159    -190.573 125.738 -54.051  1.00  0.00
ATOM   1434 HH22 ARG   159    -190.385 124.465 -52.896  1.00  0.00
ATOM   1435  C   ARG   159    -187.274 125.673 -59.520  1.00  0.00
ATOM   1436  O   ARG   159    -186.082 125.372 -59.466  1.00  0.00
ATOM   1437  N   HIS   160    -187.811 126.736 -58.926  1.00  0.00
ATOM   1438  H   HIS   160    -188.765 126.988 -59.074  1.00  0.00
ATOM   1439  CA  HIS   160    -187.076 127.603 -57.985  1.00  0.00
ATOM   1440  CB  HIS   160    -187.037 129.041 -58.522  1.00  0.00
ATOM   1441  CG  HIS   160    -186.249 130.014 -57.631  1.00  0.00
ATOM   1442  ND1 HIS   160    -185.253 129.714 -56.799  1.00  0.00
ATOM   1443  CD2 HIS   160    -186.431 131.330 -57.578  1.00  0.00
ATOM   1444  CE1 HIS   160    -184.814 130.837 -56.241  1.00  0.00
ATOM   1445  NE2 HIS   160    -185.544 131.835 -56.725  1.00  0.00
ATOM   1446  HE2 HIS   160    -185.427 132.801 -56.504  1.00  0.00
ATOM   1447  C   HIS   160    -187.737 127.552 -56.598  1.00  0.00
ATOM   1448  O   HIS   160    -188.962 127.573 -56.469  1.00  0.00
ATOM   1449  N   ASP   161    -186.879 127.575 -55.584  1.00  0.00
ATOM   1450  H   ASP   161    -185.922 127.823 -55.755  1.00  0.00
ATOM   1451  CA  ASP   161    -187.292 127.507 -54.171  1.00  0.00
ATOM   1452  CB  ASP   161    -186.824 126.161 -53.593  1.00  0.00
ATOM   1453  CG  ASP   161    -187.311 125.882 -52.166  1.00  0.00
ATOM   1454  OD1 ASP   161    -188.339 126.475 -51.764  1.00  0.00
ATOM   1455  OD2 ASP   161    -186.641 125.065 -51.497  1.00  0.00
ATOM   1456  C   ASP   161    -186.755 128.724 -53.396  1.00  0.00
ATOM   1457  O   ASP   161    -185.755 128.659 -52.682  1.00  0.00
ATOM   1458  N   SER   162    -187.472 129.831 -53.559  1.00  0.00
ATOM   1459  H   SER   162    -188.309 129.839 -54.108  1.00  0.00
ATOM   1460  CA  SER   162    -187.140 131.132 -52.939  1.00  0.00
ATOM   1461  CB  SER   162    -187.879 132.262 -53.669  1.00  0.00
ATOM   1462  OG  SER   162    -189.288 132.019 -53.628  1.00  0.00
ATOM   1463  HG  SER   162    -189.567 131.969 -52.658  1.00  0.00
ATOM   1464  C   SER   162    -187.435 131.169 -51.430  1.00  0.00
ATOM   1465  O   SER   162    -188.556 131.444 -50.997  1.00  0.00
ATOM   1466  N   LEU   163    -186.420 130.782 -50.665  1.00  0.00
ATOM   1467  H   LEU   163    -185.601 130.368 -51.065  1.00  0.00
ATOM   1468  CA  LEU   163    -186.465 130.779 -49.189  1.00  0.00
ATOM   1469  CB  LEU   163    -186.208 129.362 -48.654  1.00  0.00
ATOM   1470  CG  LEU   163    -187.222 128.305 -49.112  1.00  0.00
ATOM   1471  CD1 LEU   163    -186.758 126.928 -48.636  1.00  0.00
ATOM   1472  CD2 LEU   163    -188.631 128.584 -48.578  1.00  0.00
ATOM   1473  C   LEU   163    -185.430 131.739 -48.585  1.00  0.00
ATOM   1474  O   LEU   163    -184.319 131.876 -49.094  1.00  0.00
ATOM   1475  N   LEU   164    -185.815 132.344 -47.464  1.00  0.00
ATOM   1476  H   LEU   164    -186.730 132.210 -47.087  1.00  0.00
ATOM   1477  CA  LEU   164    -184.958 133.285 -46.717  1.00  0.00
ATOM   1478  CB  LEU   164    -185.673 134.646 -46.618  1.00  0.00
ATOM   1479  CG  LEU   164    -184.819 135.891 -46.301  1.00  0.00
ATOM   1480  CD1 LEU   164    -184.247 135.902 -44.879  1.00  0.00
ATOM   1481  CD2 LEU   164    -183.715 136.097 -47.344  1.00  0.00
ATOM   1482  C   LEU   164    -184.627 132.699 -45.330  1.00  0.00
ATOM   1483  O   LEU   164    -185.535 132.534 -44.511  1.00  0.00
ATOM   1484  N   PRO   165    -183.375 132.259 -45.121  1.00  0.00
ATOM   1485  CA  PRO   165    -182.895 131.791 -43.804  1.00  0.00
ATOM   1486  CB  PRO   165    -181.485 131.253 -44.063  1.00  0.00
ATOM   1487  CG  PRO   165    -181.539 130.820 -45.526  1.00  0.00
ATOM   1488  CD  PRO   165    -182.405 131.900 -46.175  1.00  0.00
ATOM   1489  C   PRO   165    -182.881 132.933 -42.776  1.00  0.00
ATOM   1490  O   PRO   165    -181.980 133.771 -42.750  1.00  0.00
ATOM   1491  N   VAL   166    -183.993 133.043 -42.053  1.00  0.00
ATOM   1492  H   VAL   166    -184.821 132.540 -42.303  1.00  0.00
ATOM   1493  CA  VAL   166    -184.166 134.023 -40.956  1.00  0.00
ATOM   1494  CB  VAL   166    -185.653 134.160 -40.556  1.00  0.00
ATOM   1495  CG1 VAL   166    -185.859 135.237 -39.484  1.00  0.00
ATOM   1496  CG2 VAL   166    -186.545 134.501 -41.756  1.00  0.00
ATOM   1497  C   VAL   166    -183.271 133.624 -39.764  1.00  0.00
ATOM   1498  O   VAL   166    -183.628 132.788 -38.937  1.00  0.00
ATOM   1499  N   ASP   167    -182.052 134.155 -39.798  1.00  0.00
ATOM   1500  H   ASP   167    -181.739 134.659 -40.604  1.00  0.00
ATOM   1501  CA  ASP   167    -181.023 133.886 -38.776  1.00  0.00
ATOM   1502  CB  ASP   167    -179.791 133.282 -39.471  1.00  0.00
ATOM   1503  CG  ASP   167    -178.640 132.912 -38.526  1.00  0.00
ATOM   1504  OD1 ASP   167    -178.929 132.565 -37.359  1.00  0.00
ATOM   1505  OD2 ASP   167    -177.486 132.967 -39.002  1.00  0.00
ATOM   1506  C   ASP   167    -180.676 135.145 -37.962  1.00  0.00
ATOM   1507  O   ASP   167    -179.865 135.972 -38.377  1.00  0.00
ATOM   1508  N   SER   168    -181.327 135.254 -36.809  1.00  0.00
ATOM   1509  H   SER   168    -182.046 134.613 -36.536  1.00  0.00
ATOM   1510  CA  SER   168    -181.092 136.340 -35.836  1.00  0.00
ATOM   1511  CB  SER   168    -182.394 137.099 -35.548  1.00  0.00
ATOM   1512  OG  SER   168    -183.443 136.195 -35.182  1.00  0.00
ATOM   1513  HG  SER   168    -184.225 136.709 -34.828  1.00  0.00
ATOM   1514  C   SER   168    -180.490 135.803 -34.530  1.00  0.00
ATOM   1515  O   SER   168    -180.911 134.776 -33.999  1.00  0.00
ATOM   1516  N   TYR   169    -179.444 136.492 -34.080  1.00  0.00
ATOM   1517  H   TYR   169    -179.119 137.317 -34.539  1.00  0.00
ATOM   1518  CA  TYR   169    -178.682 136.112 -32.874  1.00  0.00
ATOM   1519  CB  TYR   169    -177.312 135.574 -33.317  1.00  0.00
ATOM   1520  CG  TYR   169    -176.491 135.018 -32.147  1.00  0.00
ATOM   1521  CD1 TYR   169    -176.670 133.688 -31.739  1.00  0.00
ATOM   1522  HD1 TYR   169    -177.262 133.001 -32.345  1.00  0.00
ATOM   1523  CD2 TYR   169    -175.690 135.882 -31.383  1.00  0.00
ATOM   1524  HD2 TYR   169    -175.515 136.907 -31.712  1.00  0.00
ATOM   1525  CE1 TYR   169    -176.078 133.234 -30.553  1.00  0.00
ATOM   1526  HE1 TYR   169    -176.208 132.202 -30.232  1.00  0.00
ATOM   1527  CE2 TYR   169    -175.106 135.427 -30.194  1.00  0.00
ATOM   1528  HE2 TYR   169    -174.471 136.092 -29.612  1.00  0.00
ATOM   1529  CZ  TYR   169    -175.310 134.107 -29.774  1.00  0.00
ATOM   1530  OH  TYR   169    -174.774 133.675 -28.607  1.00  0.00
ATOM   1531  HH  TYR   169    -174.630 134.484 -28.003  1.00  0.00
ATOM   1532  C   TYR   169    -178.520 137.290 -31.898  1.00  0.00
ATOM   1533  O   TYR   169    -178.329 138.432 -32.317  1.00  0.00
ATOM   1534  N   GLN   170    -178.535 136.949 -30.609  1.00  0.00
ATOM   1535  H   GLN   170    -178.725 136.007 -30.330  1.00  0.00
ATOM   1536  CA  GLN   170    -178.285 137.876 -29.483  1.00  0.00
ATOM   1537  CB  GLN   170    -179.476 138.841 -29.326  1.00  0.00
ATOM   1538  CG  GLN   170    -179.297 139.941 -28.268  1.00  0.00
ATOM   1539  CD  GLN   170    -178.000 140.740 -28.435  1.00  0.00
ATOM   1540  OE1 GLN   170    -176.957 140.401 -27.894  1.00  0.00
ATOM   1541  NE2 GLN   170    -178.040 141.800 -29.210  1.00  0.00
ATOM   1542 HE21 GLN   170    -178.879 142.067 -29.675  1.00  0.00
ATOM   1543 HE22 GLN   170    -177.191 142.310 -29.316  1.00  0.00
ATOM   1544  C   GLN   170    -178.026 137.087 -28.186  1.00  0.00
ATOM   1545  O   GLN   170    -178.699 136.095 -27.911  1.00  0.00
ATOM   1546  N   SER   171    -177.076 137.595 -27.402  1.00  0.00
ATOM   1547  H   SER   171    -176.666 138.484 -27.627  1.00  0.00
ATOM   1548  CA  SER   171    -176.630 137.013 -26.114  1.00  0.00
ATOM   1549  CB  SER   171    -175.890 135.676 -26.287  1.00  0.00
ATOM   1550  OG  SER   171    -174.680 135.845 -27.041  1.00  0.00
ATOM   1551  HG  SER   171    -174.236 136.698 -26.718  1.00  0.00
ATOM   1552  C   SER   171    -175.710 137.984 -25.361  1.00  0.00
ATOM   1553  O   SER   171    -174.614 138.303 -25.824  1.00  0.00
ATOM   1554  N   TRP   172    -176.154 138.357 -24.167  1.00  0.00
ATOM   1555  H   TRP   172    -177.022 138.025 -23.797  1.00  0.00
ATOM   1556  CA  TRP   172    -175.465 139.327 -23.294  1.00  0.00
ATOM   1557  CB  TRP   172    -176.407 140.510 -23.018  1.00  0.00
ATOM   1558  CG  TRP   172    -177.752 140.075 -22.418  1.00  0.00
ATOM   1559  CD1 TRP   172    -178.025 139.962 -21.120  1.00  0.00
ATOM   1560  HD1 TRP   172    -177.358 140.253 -20.308  1.00  0.00
ATOM   1561  CD2 TRP   172    -178.842 139.571 -23.118  1.00  0.00
ATOM   1562  NE1 TRP   172    -179.222 139.397 -20.961  1.00  0.00
ATOM   1563  HE1 TRP   172    -179.648 139.191 -20.082  1.00  0.00
ATOM   1564  CE2 TRP   172    -179.753 139.134 -22.152  1.00  0.00
ATOM   1565  CE3 TRP   172    -179.101 139.350 -24.480  1.00  0.00
ATOM   1566  HE3 TRP   172    -178.425 139.750 -25.236  1.00  0.00
ATOM   1567  CZ2 TRP   172    -180.924 138.467 -22.541  1.00  0.00
ATOM   1568  HZ2 TRP   172    -181.640 138.135 -21.790  1.00  0.00
ATOM   1569  CZ3 TRP   172    -180.262 138.669 -24.868  1.00  0.00
ATOM   1570  HZ3 TRP   172    -180.441 138.447 -25.920  1.00  0.00
ATOM   1571  CH2 TRP   172    -181.175 138.231 -23.899  1.00  0.00
ATOM   1572  HH2 TRP   172    -182.079 137.704 -24.202  1.00  0.00
ATOM   1573  C   TRP   172    -174.984 138.682 -21.983  1.00  0.00
ATOM   1574  O   TRP   172    -175.663 137.838 -21.399  1.00  0.00
ATOM   1575  N   ALA   173    -173.787 139.090 -21.571  1.00  0.00
ATOM   1576  H   ALA   173    -173.292 139.817 -22.045  1.00  0.00
ATOM   1577  CA  ALA   173    -173.123 138.580 -20.354  1.00  0.00
ATOM   1578  CB  ALA   173    -171.939 137.694 -20.755  1.00  0.00
ATOM   1579  C   ALA   173    -172.637 139.720 -19.445  1.00  0.00
ATOM   1580  O   ALA   173    -172.224 140.776 -19.924  1.00  0.00
ATOM   1581  N   LEU   174    -172.692 139.464 -18.141  1.00  0.00
ATOM   1582  H   LEU   174    -173.019 138.587 -17.791  1.00  0.00
ATOM   1583  CA  LEU   174    -172.229 140.410 -17.106  1.00  0.00
ATOM   1584  CB  LEU   174    -173.451 140.850 -16.276  1.00  0.00
ATOM   1585  CG  LEU   174    -173.328 142.088 -15.364  1.00  0.00
ATOM   1586  CD1 LEU   174    -172.489 141.837 -14.107  1.00  0.00
ATOM   1587  CD2 LEU   174    -172.826 143.317 -16.130  1.00  0.00
ATOM   1588  C   LEU   174    -171.152 139.734 -16.243  1.00  0.00
ATOM   1589  O   LEU   174    -171.322 138.602 -15.792  1.00  0.00
ATOM   1590  N   ALA   175    -170.049 140.454 -16.068  1.00  0.00
ATOM   1591  H   ALA   175    -169.962 141.376 -16.446  1.00  0.00
ATOM   1592  CA  ALA   175    -168.903 140.016 -15.247  1.00  0.00
ATOM   1593  CB  ALA   175    -167.690 139.784 -16.154  1.00  0.00
ATOM   1594  C   ALA   175    -168.562 141.058 -14.170  1.00  0.00
ATOM   1595  O   ALA   175    -168.714 142.259 -14.394  1.00  0.00
ATOM   1596  N   GLY   176    -168.141 140.553 -13.012  1.00  0.00
ATOM   1597  H   GLY   176    -168.144 139.568 -12.838  1.00  0.00
ATOM   1598  CA  GLY   176    -167.728 141.373 -11.854  1.00  0.00
ATOM   1599  C   GLY   176    -167.236 140.512 -10.682  1.00  0.00
ATOM   1600  O   GLY   176    -167.592 139.339 -10.573  1.00  0.00
ATOM   1601  N   GLY   177    -166.343 141.112  -9.898  1.00  0.00
ATOM   1602  H   GLY   177    -165.948 141.991 -10.154  1.00  0.00
ATOM   1603  CA  GLY   177    -165.760 140.494  -8.688  1.00  0.00
ATOM   1604  C   GLY   177    -164.225 140.445  -8.726  1.00  0.00
ATOM   1605  O   GLY   177    -163.611 140.446  -9.791  1.00  0.00
ATOM   1606  N   TRP   178    -163.643 140.486  -7.530  1.00  0.00
ATOM   1607  H   TRP   178    -164.178 140.483  -6.687  1.00  0.00
ATOM   1608  CA  TRP   178    -162.181 140.448  -7.326  1.00  0.00
ATOM   1609  CB  TRP   178    -161.691 141.836  -6.878  1.00  0.00
ATOM   1610  CG  TRP   178    -160.215 141.866  -6.446  1.00  0.00
ATOM   1611  CD1 TRP   178    -159.153 141.710  -7.239  1.00  0.00
ATOM   1612  HD1 TRP   178    -159.167 141.753  -8.328  1.00  0.00
ATOM   1613  CD2 TRP   178    -159.761 141.785  -5.135  1.00  0.00
ATOM   1614  NE1 TRP   178    -158.061 141.509  -6.497  1.00  0.00
ATOM   1615  HE1 TRP   178    -157.153 141.268  -6.847  1.00  0.00
ATOM   1616  CE2 TRP   178    -158.384 141.562  -5.209  1.00  0.00
ATOM   1617  CE3 TRP   178    -160.387 141.912  -3.887  1.00  0.00
ATOM   1618  HE3 TRP   178    -161.463 142.069  -3.828  1.00  0.00
ATOM   1619  CZ2 TRP   178    -157.622 141.479  -4.035  1.00  0.00
ATOM   1620  HZ2 TRP   178    -156.543 141.336  -4.095  1.00  0.00
ATOM   1621  CZ3 TRP   178    -159.626 141.831  -2.712  1.00  0.00
ATOM   1622  HZ3 TRP   178    -160.112 141.939  -1.743  1.00  0.00
ATOM   1623  CH2 TRP   178    -158.242 141.624  -2.786  1.00  0.00
ATOM   1624  HH2 TRP   178    -157.640 141.673  -1.880  1.00  0.00
ATOM   1625  C   TRP   178    -161.741 139.350  -6.342  1.00  0.00
ATOM   1626  O   TRP   178    -162.543 138.831  -5.566  1.00  0.00
ATOM   1627  N   ASN   179    -160.534 138.869  -6.627  1.00  0.00
ATOM   1628  H   ASN   179    -160.115 139.081  -7.510  1.00  0.00
ATOM   1629  CA  ASN   179    -159.688 137.991  -5.789  1.00  0.00
ATOM   1630  CB  ASN   179    -160.315 136.611  -5.526  1.00  0.00
ATOM   1631  CG  ASN   179    -160.818 135.905  -6.789  1.00  0.00
ATOM   1632  OD1 ASN   179    -160.126 135.138  -7.441  1.00  0.00
ATOM   1633  ND2 ASN   179    -162.056 136.168  -7.142  1.00  0.00
ATOM   1634 HD21 ASN   179    -162.602 136.804  -6.598  1.00  0.00
ATOM   1635 HD22 ASN   179    -162.402 135.716  -7.958  1.00  0.00
ATOM   1636  C   ASN   179    -158.309 137.841  -6.452  1.00  0.00
ATOM   1637  O   ASN   179    -158.196 137.902  -7.676  1.00  0.00
ATOM   1638  N   SER   180    -157.286 137.788  -5.601  1.00  0.00
ATOM   1639  H   SER   180    -157.469 137.716  -4.615  1.00  0.00
ATOM   1640  CA  SER   180    -155.856 137.669  -5.978  1.00  0.00
ATOM   1641  CB  SER   180    -155.366 138.845  -6.847  1.00  0.00
ATOM   1642  OG  SER   180    -155.429 140.083  -6.130  1.00  0.00
ATOM   1643  HG  SER   180    -154.911 139.946  -5.273  1.00  0.00
ATOM   1644  C   SER   180    -154.983 137.533  -4.718  1.00  0.00
ATOM   1645  O   SER   180    -154.478 138.509  -4.156  1.00  0.00
ATOM   1646  N   GLN   181    -154.965 136.306  -4.206  1.00  0.00
ATOM   1647  H   GLN   181    -155.428 135.543  -4.658  1.00  0.00
ATOM   1648  CA  GLN   181    -154.254 135.943  -2.963  1.00  0.00
ATOM   1649  CB  GLN   181    -155.257 135.640  -1.839  1.00  0.00
ATOM   1650  CG  GLN   181    -155.913 136.880  -1.211  1.00  0.00
ATOM   1651  CD  GLN   181    -156.919 137.628  -2.097  1.00  0.00
ATOM   1652  OE1 GLN   181    -157.655 137.084  -2.908  1.00  0.00
ATOM   1653  NE2 GLN   181    -156.960 138.932  -1.950  1.00  0.00
ATOM   1654 HE21 GLN   181    -156.342 139.385  -1.314  1.00  0.00
ATOM   1655 HE22 GLN   181    -157.654 139.438  -2.461  1.00  0.00
ATOM   1656  C   GLN   181    -153.337 134.728  -3.171  1.00  0.00
ATOM   1657  O   GLN   181    -153.685 133.799  -3.898  1.00  0.00
ATOM   1658  N   MET   182    -152.185 134.773  -2.504  1.00  0.00
ATOM   1659  H   MET   182    -151.934 135.569  -1.953  1.00  0.00
ATOM   1660  CA  MET   182    -151.156 133.709  -2.523  1.00  0.00
ATOM   1661  CB  MET   182    -150.402 133.668  -3.866  1.00  0.00
ATOM   1662  CG  MET   182    -149.714 134.983  -4.254  1.00  0.00
ATOM   1663  SD  MET   182    -148.845 134.884  -5.861  1.00  0.00
ATOM   1664  CE  MET   182    -148.211 136.544  -5.964  1.00  0.00
ATOM   1665  C   MET   182    -150.165 133.865  -1.358  1.00  0.00
ATOM   1666  O   MET   182    -149.909 134.979  -0.900  1.00  0.00
ATOM   1667  N   CYS   183    -149.715 132.724  -0.842  1.00  0.00
ATOM   1668  H   CYS   183    -149.978 131.837  -1.221  1.00  0.00
ATOM   1669  CA  CYS   183    -148.752 132.652   0.277  1.00  0.00
ATOM   1670  CB  CYS   183    -149.487 132.327   1.583  1.00  0.00
ATOM   1671  SG  CYS   183    -150.675 133.618   2.105  1.00  0.00
ATOM   1672  HG  CYS   183    -151.073 133.001   3.215  1.00  0.00
ATOM   1673  C   CYS   183    -147.669 131.593   0.025  1.00  0.00
ATOM   1674  O   CYS   183    -147.940 130.552  -0.572  1.00  0.00
ATOM   1675  N   CYS   184    -146.463 131.897   0.500  1.00  0.00
ATOM   1676  H   CYS   184    -146.279 132.784   0.924  1.00  0.00
ATOM   1677  CA  CYS   184    -145.283 131.008   0.427  1.00  0.00
ATOM   1678  CB  CYS   184    -144.670 131.064  -0.979  1.00  0.00
ATOM   1679  SG  CYS   184    -143.293 129.886  -1.240  1.00  0.00
ATOM   1680  HG  CYS   184    -143.062 130.220  -2.506  1.00  0.00
ATOM   1681  C   CYS   184    -144.232 131.446   1.461  1.00  0.00
ATOM   1682  O   CYS   184    -144.090 132.635   1.742  1.00  0.00
ATOM   1683  N   GLN   185    -143.552 130.454   2.030  1.00  0.00
ATOM   1684  H   GLN   185    -143.695 129.502   1.764  1.00  0.00
ATOM   1685  CA  GLN   185    -142.495 130.666   3.039  1.00  0.00
ATOM   1686  CB  GLN   185    -143.034 130.234   4.416  1.00  0.00
ATOM   1687  CG  GLN   185    -142.036 130.241   5.588  1.00  0.00
ATOM   1688  CD  GLN   185    -141.178 131.505   5.739  1.00  0.00
ATOM   1689  OE1 GLN   185    -141.447 132.582   5.227  1.00  0.00
ATOM   1690  NE2 GLN   185    -140.006 131.334   6.303  1.00  0.00
ATOM   1691 HE21 GLN   185    -139.701 130.425   6.600  1.00  0.00
ATOM   1692 HE22 GLN   185    -139.437 132.140   6.431  1.00  0.00
ATOM   1693  C   GLN   185    -141.179 129.969   2.658  1.00  0.00
ATOM   1694  O   GLN   185    -141.168 128.807   2.251  1.00  0.00
ATOM   1695  N   GLY   186    -140.091 130.703   2.886  1.00  0.00
ATOM   1696  H   GLY   186    -140.174 131.604   3.315  1.00  0.00
ATOM   1697  CA  GLY   186    -138.704 130.266   2.619  1.00  0.00
ATOM   1698  C   GLY   186    -138.237 129.177   3.596  1.00  0.00
ATOM   1699  O   GLY   186    -137.870 129.466   4.734  1.00  0.00
ATOM   1700  N   GLU   187    -138.423 127.926   3.184  1.00  0.00
ATOM   1701  H   GLU   187    -138.921 127.722   2.340  1.00  0.00
ATOM   1702  CA  GLU   187    -138.005 126.752   3.979  1.00  0.00
ATOM   1703  CB  GLU   187    -139.225 125.991   4.517  1.00  0.00
ATOM   1704  CG  GLU   187    -140.061 126.817   5.507  1.00  0.00
ATOM   1705  CD  GLU   187    -139.262 127.363   6.700  1.00  0.00
ATOM   1706  OE1 GLU   187    -138.410 126.614   7.230  1.00  0.00
ATOM   1707  OE2 GLU   187    -139.552 128.519   7.082  1.00  0.00
ATOM   1708  C   GLU   187    -137.078 125.794   3.218  1.00  0.00
ATOM   1709  O   GLU   187    -137.272 125.533   2.033  1.00  0.00
ATOM   1710  N   GLN   188    -136.115 125.261   3.969  1.00  0.00
ATOM   1711  H   GLN   188    -136.036 125.490   4.939  1.00  0.00
ATOM   1712  CA  GLN   188    -135.089 124.301   3.500  1.00  0.00
ATOM   1713  CB  GLN   188    -134.099 124.960   2.516  1.00  0.00
ATOM   1714  CG  GLN   188    -133.290 126.155   3.048  1.00  0.00
ATOM   1715  CD  GLN   188    -132.167 125.762   4.017  1.00  0.00
ATOM   1716  OE1 GLN   188    -131.517 124.731   3.909  1.00  0.00
ATOM   1717  NE2 GLN   188    -131.910 126.608   4.988  1.00  0.00
ATOM   1718 HE21 GLN   188    -132.420 127.457   5.083  1.00  0.00
ATOM   1719 HE22 GLN   188    -131.182 126.353   5.618  1.00  0.00
ATOM   1720  C   GLN   188    -134.357 123.653   4.690  1.00  0.00
ATOM   1721  O   GLN   188    -134.424 124.153   5.814  1.00  0.00
ATOM   1722  N   ASN   189    -133.761 122.490   4.441  1.00  0.00
ATOM   1723  H   ASN   189    -133.750 122.085   3.528  1.00  0.00
ATOM   1724  CA  ASN   189    -133.013 121.741   5.471  1.00  0.00
ATOM   1725  CB  ASN   189    -133.662 120.373   5.732  1.00  0.00
ATOM   1726  CG  ASN   189    -135.114 120.425   6.235  1.00  0.00
ATOM   1727  OD1 ASN   189    -135.900 119.517   6.018  1.00  0.00
ATOM   1728  ND2 ASN   189    -135.525 121.497   6.880  1.00  0.00
ATOM   1729 HD21 ASN   189    -134.932 122.292   7.003  1.00  0.00
ATOM   1730 HD22 ASN   189    -136.456 121.471   7.232  1.00  0.00
ATOM   1731  C   ASN   189    -131.525 121.586   5.097  1.00  0.00
ATOM   1732  O   ASN   189    -131.217 120.892   4.125  1.00  0.00
ATOM   1733  N   PRO   190    -130.624 122.286   5.807  1.00  0.00
ATOM   1734  CA  PRO   190    -129.170 122.230   5.550  1.00  0.00
ATOM   1735  CB  PRO   190    -128.550 123.175   6.582  1.00  0.00
ATOM   1736  CG  PRO   190    -129.666 124.181   6.854  1.00  0.00
ATOM   1737  CD  PRO   190    -130.927 123.317   6.820  1.00  0.00
ATOM   1738  C   PRO   190    -128.618 120.805   5.740  1.00  0.00
ATOM   1739  O   PRO   190    -128.962 120.152   6.728  1.00  0.00
ATOM   1740  N   PRO   191    -127.816 120.306   4.787  1.00  0.00
ATOM   1741  CA  PRO   191    -127.127 119.006   4.919  1.00  0.00
ATOM   1742  CB  PRO   191    -126.653 118.674   3.502  1.00  0.00
ATOM   1743  CG  PRO   191    -126.449 120.045   2.858  1.00  0.00
ATOM   1744  CD  PRO   191    -127.577 120.891   3.452  1.00  0.00
ATOM   1745  C   PRO   191    -125.964 119.075   5.920  1.00  0.00
ATOM   1746  O   PRO   191    -125.297 120.102   6.040  1.00  0.00
ATOM   1747  N   GLY   192    -125.745 117.955   6.606  1.00  0.00
ATOM   1748  H   GLY   192    -126.366 117.176   6.540  1.00  0.00
ATOM   1749  CA  GLY   192    -124.663 117.803   7.602  1.00  0.00
ATOM   1750  C   GLY   192    -123.625 116.746   7.177  1.00  0.00
ATOM   1751  O   GLY   192    -123.861 115.562   7.426  1.00  0.00
ATOM   1752  N   PRO   193    -122.550 117.133   6.467  1.00  0.00
ATOM   1753  CA  PRO   193    -121.468 116.200   6.095  1.00  0.00
ATOM   1754  CB  PRO   193    -120.677 116.931   5.007  1.00  0.00
ATOM   1755  CG  PRO   193    -120.873 118.408   5.348  1.00  0.00
ATOM   1756  CD  PRO   193    -122.305 118.469   5.881  1.00  0.00
ATOM   1757  C   PRO   193    -120.594 115.814   7.297  1.00  0.00
ATOM   1758  O   PRO   193    -120.362 116.614   8.201  1.00  0.00
ATOM   1759  N   PHE   194    -120.225 114.537   7.315  1.00  0.00
ATOM   1760  H   PHE   194    -120.523 113.894   6.611  1.00  0.00
ATOM   1761  CA  PHE   194    -119.370 113.937   8.359  1.00  0.00
ATOM   1762  CB  PHE   194    -120.212 113.069   9.310  1.00  0.00
ATOM   1763  CG  PHE   194    -121.054 112.003   8.596  1.00  0.00
ATOM   1764  CD1 PHE   194    -120.532 110.720   8.372  1.00  0.00
ATOM   1765  HD1 PHE   194    -119.531 110.463   8.719  1.00  0.00
ATOM   1766  CD2 PHE   194    -122.340 112.324   8.134  1.00  0.00
ATOM   1767  HD2 PHE   194    -122.763 113.312   8.322  1.00  0.00
ATOM   1768  CE1 PHE   194    -121.292 109.764   7.685  1.00  0.00
ATOM   1769  HE1 PHE   194    -120.892 108.763   7.525  1.00  0.00
ATOM   1770  CE2 PHE   194    -123.097 111.369   7.444  1.00  0.00
ATOM   1771  HE2 PHE   194    -124.096 111.620   7.088  1.00  0.00
ATOM   1772  CZ  PHE   194    -122.573 110.089   7.219  1.00  0.00
ATOM   1773  HZ  PHE   194    -123.163 109.345   6.685  1.00  0.00
ATOM   1774  C   PHE   194    -118.206 113.136   7.755  1.00  0.00
ATOM   1775  O   PHE   194    -118.367 112.445   6.749  1.00  0.00
ATOM   1776  N   TRP   195    -117.087 113.156   8.471  1.00  0.00
ATOM   1777  H   TRP   195    -117.047 113.579   9.374  1.00  0.00
ATOM   1778  CA  TRP   195    -115.820 112.555   8.008  1.00  0.00
ATOM   1779  CB  TRP   195    -114.744 113.642   7.891  1.00  0.00
ATOM   1780  CG  TRP   195    -115.145 114.718   6.874  1.00  0.00
ATOM   1781  CD1 TRP   195    -114.929 114.671   5.560  1.00  0.00
ATOM   1782  HD1 TRP   195    -114.338 113.914   5.044  1.00  0.00
ATOM   1783  CD2 TRP   195    -115.930 115.836   7.126  1.00  0.00
ATOM   1784  NE1 TRP   195    -115.548 115.694   4.968  1.00  0.00
ATOM   1785  HE1 TRP   195    -115.539 115.882   3.988  1.00  0.00
ATOM   1786  CE2 TRP   195    -116.176 116.427   5.884  1.00  0.00
ATOM   1787  CE3 TRP   195    -116.508 116.372   8.287  1.00  0.00
ATOM   1788  HE3 TRP   195    -116.276 115.945   9.261  1.00  0.00
ATOM   1789  CZ2 TRP   195    -117.003 117.555   5.794  1.00  0.00
ATOM   1790  HZ2 TRP   195    -117.193 118.022   4.828  1.00  0.00
ATOM   1791  CZ3 TRP   195    -117.345 117.491   8.197  1.00  0.00
ATOM   1792  HZ3 TRP   195    -117.861 117.860   9.083  1.00  0.00
ATOM   1793  CH2 TRP   195    -117.588 118.085   6.952  1.00  0.00
ATOM   1794  HH2 TRP   195    -118.241 118.955   6.886  1.00  0.00
ATOM   1795  C   TRP   195    -115.348 111.441   8.950  1.00  0.00
ATOM   1796  O   TRP   195    -115.406 111.572  10.172  1.00  0.00
ATOM   1797  N   LYS   196    -114.887 110.361   8.324  1.00  0.00
ATOM   1798  H   LYS   196    -114.842 110.329   7.325  1.00  0.00
ATOM   1799  CA  LYS   196    -114.446 109.110   8.983  1.00  0.00
ATOM   1800  CB  LYS   196    -115.624 108.339   9.619  1.00  0.00
ATOM   1801  CG  LYS   196    -116.951 108.313   8.839  1.00  0.00
ATOM   1802  CD  LYS   196    -116.912 107.496   7.543  1.00  0.00
ATOM   1803  CE  LYS   196    -118.185 107.683   6.712  1.00  0.00
ATOM   1804  NZ  LYS   196    -118.290 109.039   6.148  1.00  0.00
ATOM   1805  HZ1 LYS   196    -119.137 109.122   5.622  1.00  0.00
ATOM   1806  HZ2 LYS   196    -118.297 109.723   6.879  1.00  0.00
ATOM   1807  HZ3 LYS   196    -117.513 109.212   5.544  1.00  0.00
ATOM   1808  C   LYS   196    -113.646 108.205   8.031  1.00  0.00
ATOM   1809  O   LYS   196    -113.816 108.275   6.815  1.00  0.00
ATOM   1810  N   ALA   197    -112.697 107.473   8.616  1.00  0.00
ATOM   1811  H   ALA   197    -112.513 107.553   9.595  1.00  0.00
ATOM   1812  CA  ALA   197    -111.811 106.516   7.913  1.00  0.00
ATOM   1813  CB  ALA   197    -110.726 107.264   7.128  1.00  0.00
ATOM   1814  C   ALA   197    -111.134 105.561   8.910  1.00  0.00
ATOM   1815  O   ALA   197    -110.861 105.935  10.051  1.00  0.00
ATOM   1816  N   ALA   198    -110.904 104.332   8.453  1.00  0.00
ATOM   1817  H   ALA   198    -111.067 104.093   7.497  1.00  0.00
ATOM   1818  CA  ALA   198    -110.272 103.263   9.253  1.00  0.00
ATOM   1819  CB  ALA   198    -111.262 102.107   9.432  1.00  0.00
ATOM   1820  C   ALA   198    -108.990 102.760   8.575  1.00  0.00
ATOM   1821  O   ALA   198    -108.939 102.619   7.353  1.00  0.00
ATOM   1822  N   PHE   199    -107.990 102.464   9.402  1.00  0.00
ATOM   1823  H   PHE   199    -108.108 102.451  10.394  1.00  0.00
ATOM   1824  CA  PHE   199    -106.644 102.075   8.931  1.00  0.00
ATOM   1825  CB  PHE   199    -105.652 103.221   9.180  1.00  0.00
ATOM   1826  CG  PHE   199    -106.086 104.529   8.503  1.00  0.00
ATOM   1827  CD1 PHE   199    -105.752 104.778   7.163  1.00  0.00
ATOM   1828  HD1 PHE   199    -105.140 104.068   6.607  1.00  0.00
ATOM   1829  CD2 PHE   199    -106.881 105.448   9.205  1.00  0.00
ATOM   1830  HD2 PHE   199    -107.138 105.270  10.249  1.00  0.00
ATOM   1831  CE1 PHE   199    -106.218 105.937   6.528  1.00  0.00
ATOM   1832  HE1 PHE   199    -105.964 106.125   5.485  1.00  0.00
ATOM   1833  CE2 PHE   199    -107.349 106.604   8.568  1.00  0.00
ATOM   1834  HE2 PHE   199    -107.987 107.303   9.109  1.00  0.00
ATOM   1835  CZ  PHE   199    -107.017 106.849   7.229  1.00  0.00
ATOM   1836  HZ  PHE   199    -107.379 107.749   6.734  1.00  0.00
ATOM   1837  C   PHE   199    -106.141 100.799   9.622  1.00  0.00
ATOM   1838  O   PHE   199    -106.357 100.606  10.818  1.00  0.00
ATOM   1839  N   ALA   200    -105.469  99.963   8.832  1.00  0.00
ATOM   1840  H   ALA   200    -105.376 100.143   7.853  1.00  0.00
ATOM   1841  CA  ALA   200    -104.853  98.690   9.272  1.00  0.00
ATOM   1842  CB  ALA   200    -105.925  97.603   9.423  1.00  0.00
ATOM   1843  C   ALA   200    -103.804  98.213   8.253  1.00  0.00
ATOM   1844  O   ALA   200    -103.918  98.501   7.062  1.00  0.00
ATOM   1845  N   ASP   201    -102.757  97.565   8.767  1.00  0.00
ATOM   1846  H   ASP   201    -102.656  97.444   9.755  1.00  0.00
ATOM   1847  CA  ASP   201    -101.650  96.997   7.965  1.00  0.00
ATOM   1848  CB  ASP   201    -100.762  98.135   7.430  1.00  0.00
ATOM   1849  CG  ASP   201     -99.700  97.693   6.414  1.00  0.00
ATOM   1850  OD1 ASP   201     -99.974  96.725   5.668  1.00  0.00
ATOM   1851  OD2 ASP   201     -98.610  98.302   6.443  1.00  0.00
ATOM   1852  C   ASP   201    -100.805  96.030   8.815  1.00  0.00
ATOM   1853  O   ASP   201    -100.614  96.254  10.009  1.00  0.00
ATOM   1854  N   SER   202    -100.315  94.983   8.155  1.00  0.00
ATOM   1855  H   SER   202    -100.598  94.780   7.216  1.00  0.00
ATOM   1856  CA  SER   202     -99.411  93.961   8.732  1.00  0.00
ATOM   1857  CB  SER   202    -100.173  92.983   9.641  1.00  0.00
ATOM   1858  OG  SER   202    -101.212  92.313   8.920  1.00  0.00
ATOM   1859  HG  SER   202    -101.708  91.700   9.538  1.00  0.00
ATOM   1860  C   SER   202     -98.704  93.167   7.621  1.00  0.00
ATOM   1861  O   SER   202     -99.201  93.085   6.497  1.00  0.00
ATOM   1862  N   SER   203     -97.468  92.759   7.917  1.00  0.00
ATOM   1863  H   SER   203     -97.043  92.999   8.790  1.00  0.00
ATOM   1864  CA  SER   203     -96.582  91.966   7.026  1.00  0.00
ATOM   1865  CB  SER   203     -96.123  92.755   5.792  1.00  0.00
ATOM   1866  OG  SER   203     -97.167  92.770   4.818  1.00  0.00
ATOM   1867  HG  SER   203     -98.053  92.932   5.289  1.00  0.00
ATOM   1868  C   SER   203     -95.317  91.491   7.753  1.00  0.00
ATOM   1869  O   SER   203     -94.904  92.101   8.739  1.00  0.00
ATOM   1870  N   GLY   204     -94.782  90.369   7.274  1.00  0.00
ATOM   1871  H   GLY   204     -95.265  89.820   6.593  1.00  0.00
ATOM   1872  CA  GLY   204     -93.518  89.780   7.767  1.00  0.00
ATOM   1873  C   GLY   204     -93.647  88.295   8.137  1.00  0.00
ATOM   1874  O   GLY   204     -94.684  87.844   8.619  1.00  0.00
ATOM   1875  N   GLN   205     -92.552  87.575   7.896  1.00  0.00
ATOM   1876  H   GLN   205     -91.733  87.996   7.506  1.00  0.00
ATOM   1877  CA  GLN   205     -92.421  86.118   8.132  1.00  0.00
ATOM   1878  CB  GLN   205     -93.232  85.306   7.103  1.00  0.00
ATOM   1879  CG  GLN   205     -92.857  85.574   5.638  1.00  0.00
ATOM   1880  CD  GLN   205     -93.753  84.789   4.679  1.00  0.00
ATOM   1881  OE1 GLN   205     -94.825  85.219   4.280  1.00  0.00
ATOM   1882  NE2 GLN   205     -93.315  83.618   4.273  1.00  0.00
ATOM   1883 HE21 GLN   205     -92.436  83.261   4.568  1.00  0.00
ATOM   1884 HE22 GLN   205     -93.912  83.122   3.648  1.00  0.00
ATOM   1885  C   GLN   205     -90.946  85.682   8.108  1.00  0.00
ATOM   1886  O   GLN   205     -90.126  86.303   7.435  1.00  0.00
ATOM   1887  N   HIS   206     -90.645  84.643   8.884  1.00  0.00
ATOM   1888  H   HIS   206     -91.329  84.208   9.468  1.00  0.00
ATOM   1889  CA  HIS   206     -89.285  84.075   8.987  1.00  0.00
ATOM   1890  CB  HIS   206     -88.732  84.253  10.408  1.00  0.00
ATOM   1891  CG  HIS   206     -88.456  85.725  10.733  1.00  0.00
ATOM   1892  ND1 HIS   206     -87.333  86.382  10.463  1.00  0.00
ATOM   1893  CD2 HIS   206     -89.286  86.575  11.331  1.00  0.00
ATOM   1894  CE1 HIS   206     -87.464  87.635  10.882  1.00  0.00
ATOM   1895  NE2 HIS   206     -88.673  87.751  11.419  1.00  0.00
ATOM   1896  HE2 HIS   206     -89.048  88.582  11.824  1.00  0.00
ATOM   1897  C   HIS   206     -89.250  82.594   8.562  1.00  0.00
ATOM   1898  O   HIS   206     -89.789  81.748   9.281  1.00  0.00
ATOM   1899  N   PRO   207     -88.800  82.306   7.330  1.00  0.00
ATOM   1900  CA  PRO   207     -88.712  80.927   6.809  1.00  0.00
ATOM   1901  CB  PRO   207     -88.480  81.092   5.305  1.00  0.00
ATOM   1902  CG  PRO   207     -87.746  82.429   5.198  1.00  0.00
ATOM   1903  CD  PRO   207     -88.382  83.279   6.300  1.00  0.00
ATOM   1904  C   PRO   207     -87.608  80.092   7.488  1.00  0.00
ATOM   1905  O   PRO   207     -86.478  80.565   7.616  1.00  0.00
ATOM   1906  N   PRO   208     -87.950  78.892   7.986  1.00  0.00
ATOM   1907  CA  PRO   208     -86.962  77.935   8.526  1.00  0.00
ATOM   1908  CB  PRO   208     -87.796  76.764   9.047  1.00  0.00
ATOM   1909  CG  PRO   208     -89.115  77.425   9.436  1.00  0.00
ATOM   1910  CD  PRO   208     -89.320  78.466   8.335  1.00  0.00
ATOM   1911  C   PRO   208     -86.003  77.452   7.428  1.00  0.00
ATOM   1912  O   PRO   208     -86.393  77.285   6.274  1.00  0.00
ATOM   1913  N   ASP   209     -84.745  77.263   7.819  1.00  0.00
ATOM   1914  H   ASP   209     -84.458  77.433   8.761  1.00  0.00
ATOM   1915  CA  ASP   209     -83.686  76.753   6.925  1.00  0.00
ATOM   1916  CB  ASP   209     -82.725  77.906   6.593  1.00  0.00
ATOM   1917  CG  ASP   209     -81.654  77.558   5.550  1.00  0.00
ATOM   1918  OD1 ASP   209     -81.956  76.726   4.664  1.00  0.00
ATOM   1919  OD2 ASP   209     -80.535  78.091   5.696  1.00  0.00
ATOM   1920  C   ASP   209     -82.944  75.574   7.577  1.00  0.00
ATOM   1921  O   ASP   209     -82.615  75.625   8.761  1.00  0.00
ATOM   1922  N   ALA   210     -82.600  74.590   6.749  1.00  0.00
ATOM   1923  H   ALA   210     -82.774  74.644   5.765  1.00  0.00
ATOM   1924  CA  ALA   210     -81.873  73.381   7.186  1.00  0.00
ATOM   1925  CB  ALA   210     -82.757  72.148   6.977  1.00  0.00
ATOM   1926  C   ALA   210     -80.546  73.212   6.430  1.00  0.00
ATOM   1927  O   ALA   210     -80.488  73.342   5.207  1.00  0.00
ATOM   1928  N   CYS   211     -79.502  72.898   7.192  1.00  0.00
ATOM   1929  H   CYS   211     -79.584  72.834   8.185  1.00  0.00
ATOM   1930  CA  CYS   211     -78.138  72.687   6.663  1.00  0.00
ATOM   1931  CB  CYS   211     -77.120  72.932   7.784  1.00  0.00
ATOM   1932  SG  CYS   211     -77.094  74.665   8.373  1.00  0.00
ATOM   1933  HG  CYS   211     -76.133  74.492   9.276  1.00  0.00
ATOM   1934  C   CYS   211     -77.956  71.305   6.006  1.00  0.00
ATOM   1935  O   CYS   211     -77.416  70.361   6.587  1.00  0.00
ATOM   1936  N   ALA   212     -78.448  71.217   4.774  1.00  0.00
ATOM   1937  H   ALA   212     -78.953  71.982   4.369  1.00  0.00
ATOM   1938  CA  ALA   212     -78.404  69.987   3.957  1.00  0.00
ATOM   1939  CB  ALA   212     -79.496  70.061   2.883  1.00  0.00
ATOM   1940  C   ALA   212     -77.012  69.703   3.358  1.00  0.00
ATOM   1941  O   ALA   212     -76.671  70.119   2.250  1.00  0.00
ATOM   1942  N   PHE   213     -76.188  69.064   4.184  1.00  0.00
ATOM   1943  H   PHE   213     -76.422  68.946   5.150  1.00  0.00
ATOM   1944  CA  PHE   213     -74.819  68.653   3.806  1.00  0.00
ATOM   1945  CB  PHE   213     -73.780  69.504   4.548  1.00  0.00
ATOM   1946  CG  PHE   213     -73.917  70.998   4.227  1.00  0.00
ATOM   1947  CD1 PHE   213     -74.623  71.836   5.103  1.00  0.00
ATOM   1948  HD1 PHE   213     -74.976  71.455   6.061  1.00  0.00
ATOM   1949  CD2 PHE   213     -73.449  71.503   3.005  1.00  0.00
ATOM   1950  HD2 PHE   213     -72.905  70.859   2.315  1.00  0.00
ATOM   1951  CE1 PHE   213     -74.869  73.170   4.752  1.00  0.00
ATOM   1952  HE1 PHE   213     -75.406  73.826   5.437  1.00  0.00
ATOM   1953  CE2 PHE   213     -73.697  72.837   2.655  1.00  0.00
ATOM   1954  HE2 PHE   213     -73.352  73.222   1.696  1.00  0.00
ATOM   1955  CZ  PHE   213     -74.409  73.670   3.527  1.00  0.00
ATOM   1956  HZ  PHE   213     -74.613  74.703   3.249  1.00  0.00
ATOM   1957  C   PHE   213     -74.557  67.165   4.081  1.00  0.00
ATOM   1958  O   PHE   213     -74.922  66.647   5.137  1.00  0.00
ATOM   1959  N   ARG   214     -73.799  66.557   3.171  1.00  0.00
ATOM   1960  H   ARG   214     -73.420  67.053   2.391  1.00  0.00
ATOM   1961  CA  ARG   214     -73.413  65.135   3.252  1.00  0.00
ATOM   1962  CB  ARG   214     -73.732  64.432   1.923  1.00  0.00
ATOM   1963  CG  ARG   214     -73.540  62.906   1.915  1.00  0.00
ATOM   1964  CD  ARG   214     -74.436  62.159   2.913  1.00  0.00
ATOM   1965  NE  ARG   214     -73.738  61.960   4.198  1.00  0.00
ATOM   1966  HE  ARG   214     -73.026  61.259   4.191  1.00  0.00
ATOM   1967  CZ  ARG   214     -74.015  62.553   5.361  1.00  0.00
ATOM   1968  NH1 ARG   214     -75.000  63.423   5.503  1.00  0.00
ATOM   1969 HH11 ARG   214     -75.592  63.642   4.730  1.00  0.00
ATOM   1970 HH12 ARG   214     -75.104  63.905   6.377  1.00  0.00
ATOM   1971  NH2 ARG   214     -73.207  62.398   6.396  1.00  0.00
ATOM   1972 HH21 ARG   214     -72.394  61.818   6.332  1.00  0.00
ATOM   1973 HH22 ARG   214     -73.412  62.891   7.246  1.00  0.00
ATOM   1974  C   ARG   214     -71.928  65.011   3.622  1.00  0.00
ATOM   1975  O   ARG   214     -71.051  65.568   2.963  1.00  0.00
ATOM   1976  N   ARG   215     -71.694  64.239   4.677  1.00  0.00
ATOM   1977  H   ARG   215     -72.435  63.698   5.095  1.00  0.00
ATOM   1978  CA  ARG   215     -70.383  64.156   5.353  1.00  0.00
ATOM   1979  CB  ARG   215     -70.567  64.618   6.802  1.00  0.00
ATOM   1980  CG  ARG   215     -70.929  66.105   6.895  1.00  0.00
ATOM   1981  CD  ARG   215     -71.941  66.371   8.013  1.00  0.00
ATOM   1982  NE  ARG   215     -73.289  65.918   7.616  1.00  0.00
ATOM   1983  HE  ARG   215     -73.681  66.376   6.816  1.00  0.00
ATOM   1984  CZ  ARG   215     -74.023  64.965   8.194  1.00  0.00
ATOM   1985  NH1 ARG   215     -73.568  64.211   9.185  1.00  0.00
ATOM   1986 HH11 ARG   215     -72.639  64.358   9.519  1.00  0.00
ATOM   1987 HH12 ARG   215     -74.164  63.540   9.621  1.00  0.00
ATOM   1988  NH2 ARG   215     -75.313  64.891   7.908  1.00  0.00
ATOM   1989 HH21 ARG   215     -75.714  65.546   7.266  1.00  0.00
ATOM   1990 HH22 ARG   215     -75.890  64.222   8.374  1.00  0.00
ATOM   1991  C   ARG   215     -69.749  62.755   5.339  1.00  0.00
ATOM   1992  O   ARG   215     -70.442  61.737   5.290  1.00  0.00
ATOM   1993  N   GLY   216     -68.417  62.768   5.272  1.00  0.00
ATOM   1994  H   GLY   216     -67.938  63.631   5.114  1.00  0.00
ATOM   1995  CA  GLY   216     -67.515  61.603   5.444  1.00  0.00
ATOM   1996  C   GLY   216     -67.495  60.514   4.355  1.00  0.00
ATOM   1997  O   GLY   216     -66.424  60.137   3.885  1.00  0.00
ATOM   1998  N   ARG   217     -68.681  60.128   3.890  1.00  0.00
ATOM   1999  H   ARG   217     -69.513  60.548   4.265  1.00  0.00
ATOM   2000  CA  ARG   217     -68.923  59.001   2.959  1.00  0.00
ATOM   2001  CB  ARG   217     -70.392  59.010   2.523  1.00  0.00
ATOM   2002  CG  ARG   217     -71.316  58.601   3.676  1.00  0.00
ATOM   2003  CD  ARG   217     -72.798  58.735   3.315  1.00  0.00
ATOM   2004  NE  ARG   217     -73.179  57.809   2.232  1.00  0.00
ATOM   2005  HE  ARG   217     -72.474  57.162   1.952  1.00  0.00
ATOM   2006  CZ  ARG   217     -74.364  57.749   1.622  1.00  0.00
ATOM   2007  NH1 ARG   217     -75.372  58.552   1.937  1.00  0.00
ATOM   2008 HH11 ARG   217     -75.248  59.232   2.658  1.00  0.00
ATOM   2009 HH12 ARG   217     -76.243  58.475   1.457  1.00  0.00
ATOM   2010  NH2 ARG   217     -74.561  56.865   0.656  1.00  0.00
ATOM   2011 HH21 ARG   217     -73.830  56.244   0.381  1.00  0.00
ATOM   2012 HH22 ARG   217     -75.450  56.825   0.205  1.00  0.00
ATOM   2013  C   ARG   217     -68.005  58.897   1.727  1.00  0.00
ATOM   2014  O   ARG   217     -67.621  57.796   1.334  1.00  0.00
ATOM   2015  N   LYS   218     -67.664  60.037   1.126  1.00  0.00
ATOM   2016  H   LYS   218     -68.047  60.914   1.405  1.00  0.00
ATOM   2017  CA  LYS   218     -66.656  60.094   0.050  1.00  0.00
ATOM   2018  CB  LYS   218     -66.836  61.375  -0.774  1.00  0.00
ATOM   2019  CG  LYS   218     -67.154  61.075  -2.246  1.00  0.00
ATOM   2020  CD  LYS   218     -66.038  60.351  -3.015  1.00  0.00
ATOM   2021  CE  LYS   218     -64.782  61.209  -3.197  1.00  0.00
ATOM   2022  NZ  LYS   218     -63.781  60.513  -4.018  1.00  0.00
ATOM   2023  HZ1 LYS   218     -62.962  61.080  -4.098  1.00  0.00
ATOM   2024  HZ2 LYS   218     -63.532  59.636  -3.595  1.00  0.00
ATOM   2025  HZ3 LYS   218     -64.157  60.342  -4.927  1.00  0.00
ATOM   2026  C   LYS   218     -65.233  59.974   0.625  1.00  0.00
ATOM   2027  O   LYS   218     -64.550  60.964   0.891  1.00  0.00
ATOM   2028  N   LYS   219     -64.833  58.715   0.793  1.00  0.00
ATOM   2029  H   LYS   219     -65.502  57.980   0.666  1.00  0.00
ATOM   2030  CA  LYS   219     -63.559  58.260   1.402  1.00  0.00
ATOM   2031  CB  LYS   219     -63.647  56.760   1.755  1.00  0.00
ATOM   2032  CG  LYS   219     -63.828  55.777   0.586  1.00  0.00
ATOM   2033  CD  LYS   219     -65.273  55.677   0.083  1.00  0.00
ATOM   2034  CE  LYS   219     -65.414  54.722  -1.106  1.00  0.00
ATOM   2035  NZ  LYS   219     -64.828  55.258  -2.345  1.00  0.00
ATOM   2036  HZ1 LYS   219     -64.956  54.587  -3.077  1.00  0.00
ATOM   2037  HZ2 LYS   219     -65.296  56.106  -2.590  1.00  0.00
ATOM   2038  HZ3 LYS   219     -63.846  55.417  -2.222  1.00  0.00
ATOM   2039  C   LYS   219     -62.220  58.630   0.712  1.00  0.00
ATOM   2040  O   LYS   219     -61.301  57.823   0.572  1.00  0.00
ATOM   2041  N   ARG   220     -62.177  59.854   0.200  1.00  0.00
ATOM   2042  H   ARG   220     -63.027  60.378   0.101  1.00  0.00
ATOM   2043  CA  ARG   220     -60.960  60.525  -0.306  1.00  0.00
ATOM   2044  CB  ARG   220     -61.107  60.807  -1.805  1.00  0.00
ATOM   2045  CG  ARG   220     -60.009  60.122  -2.631  1.00  0.00
ATOM   2046  CD  ARG   220     -60.205  58.607  -2.760  1.00  0.00
ATOM   2047  NE  ARG   220     -61.311  58.306  -3.690  1.00  0.00
ATOM   2048  HE  ARG   220     -61.129  58.524  -4.646  1.00  0.00
ATOM   2049  CZ  ARG   220     -62.487  57.755  -3.383  1.00  0.00
ATOM   2050  NH1 ARG   220     -62.808  57.424  -2.142  1.00  0.00
ATOM   2051 HH11 ARG   220     -62.131  57.563  -1.415  1.00  0.00
ATOM   2052 HH12 ARG   220     -63.711  57.057  -1.926  1.00  0.00
ATOM   2053  NH2 ARG   220     -63.330  57.428  -4.350  1.00  0.00
ATOM   2054 HH21 ARG   220     -63.087  57.588  -5.305  1.00  0.00
ATOM   2055 HH22 ARG   220     -64.206  57.008  -4.121  1.00  0.00
ATOM   2056  C   ARG   220     -60.633  61.842   0.430  1.00  0.00
ATOM   2057  O   ARG   220     -59.560  62.411   0.239  1.00  0.00
ATOM   2058  N   ILE   221     -61.546  62.283   1.298  1.00  0.00
ATOM   2059  H   ILE   221     -62.341  61.728   1.538  1.00  0.00
ATOM   2060  CA  ILE   221     -61.479  63.581   2.008  1.00  0.00
ATOM   2061  CB  ILE   221     -62.731  63.880   2.869  1.00  0.00
ATOM   2062  CG1 ILE   221     -62.996  62.956   4.079  1.00  0.00
ATOM   2063  CG2 ILE   221     -63.963  64.095   1.980  1.00  0.00
ATOM   2064  CD  ILE   221     -63.243  61.462   3.827  1.00  0.00
ATOM   2065  C   ILE   221     -60.182  63.804   2.820  1.00  0.00
ATOM   2066  O   ILE   221     -59.894  63.040   3.744  1.00  0.00
ATOM   2067  N   PRO   222     -59.369  64.798   2.430  1.00  0.00
ATOM   2068  CA  PRO   222     -58.137  65.153   3.159  1.00  0.00
ATOM   2069  CB  PRO   222     -57.408  66.133   2.236  1.00  0.00
ATOM   2070  CG  PRO   222     -58.535  66.800   1.448  1.00  0.00
ATOM   2071  CD  PRO   222     -59.548  65.670   1.250  1.00  0.00
ATOM   2072  C   PRO   222     -58.450  65.777   4.526  1.00  0.00
ATOM   2073  O   PRO   222     -59.385  66.562   4.661  1.00  0.00
ATOM   2074  N   TYR   223     -57.636  65.415   5.516  1.00  0.00
ATOM   2075  H   TYR   223     -57.069  64.596   5.438  1.00  0.00
ATOM   2076  CA  TYR   223     -57.716  65.980   6.887  1.00  0.00
ATOM   2077  CB  TYR   223     -56.625  65.381   7.792  1.00  0.00
ATOM   2078  CG  TYR   223     -56.328  63.882   7.634  1.00  0.00
ATOM   2079  CD1 TYR   223     -57.323  62.953   7.283  1.00  0.00
ATOM   2080  HD1 TYR   223     -58.378  63.225   7.335  1.00  0.00
ATOM   2081  CD2 TYR   223     -54.986  63.474   7.672  1.00  0.00
ATOM   2082  HD2 TYR   223     -54.211  64.157   8.023  1.00  0.00
ATOM   2083  CE1 TYR   223     -56.968  61.643   6.930  1.00  0.00
ATOM   2084  HE1 TYR   223     -57.735  60.927   6.637  1.00  0.00
ATOM   2085  CE2 TYR   223     -54.636  62.162   7.327  1.00  0.00
ATOM   2086  HE2 TYR   223     -53.600  61.846   7.405  1.00  0.00
ATOM   2087  CZ  TYR   223     -55.626  61.250   6.944  1.00  0.00
ATOM   2088  OH  TYR   223     -55.292  60.000   6.535  1.00  0.00
ATOM   2089  HH  TYR   223     -54.293  59.890   6.539  1.00  0.00
ATOM   2090  C   TYR   223     -57.530  67.512   6.892  1.00  0.00
ATOM   2091  O   TYR   223     -58.131  68.231   7.686  1.00  0.00
ATOM   2092  N   SER   224     -56.591  67.937   6.047  1.00  0.00
ATOM   2093  H   SER   224     -56.076  67.260   5.526  1.00  0.00
ATOM   2094  CA  SER   224     -56.165  69.326   5.765  1.00  0.00
ATOM   2095  CB  SER   224     -55.538  69.980   7.006  1.00  0.00
ATOM   2096  OG  SER   224     -54.933  71.239   6.688  1.00  0.00
ATOM   2097  HG  SER   224     -54.151  71.372   7.321  1.00  0.00
ATOM   2098  C   SER   224     -55.115  69.262   4.647  1.00  0.00
ATOM   2099  O   SER   224     -54.339  68.306   4.583  1.00  0.00
ATOM   2100  N   LYS   225     -55.062  70.319   3.840  1.00  0.00
ATOM   2101  H   LYS   225     -55.622  71.125   4.031  1.00  0.00
ATOM   2102  CA  LYS   225     -54.177  70.417   2.656  1.00  0.00
ATOM   2103  CB  LYS   225     -54.355  71.772   1.957  1.00  0.00
ATOM   2104  CG  LYS   225     -55.743  71.917   1.329  1.00  0.00
ATOM   2105  CD  LYS   225     -55.894  73.278   0.648  1.00  0.00
ATOM   2106  CE  LYS   225     -57.284  73.424   0.028  1.00  0.00
ATOM   2107  NZ  LYS   225     -57.432  74.728  -0.632  1.00  0.00
ATOM   2108  HZ1 LYS   225     -58.347  74.799  -1.030  1.00  0.00
ATOM   2109  HZ2 LYS   225     -57.303  75.460   0.037  1.00  0.00
ATOM   2110  HZ3 LYS   225     -56.748  74.816  -1.357  1.00  0.00
ATOM   2111  C   LYS   225     -52.694  70.145   2.975  1.00  0.00
ATOM   2112  O   LYS   225     -52.200  69.062   2.666  1.00  0.00
ATOM   2113  N   GLY   226     -52.087  71.035   3.766  1.00  0.00
ATOM   2114  H   GLY   226     -52.562  71.859   4.068  1.00  0.00
ATOM   2115  CA  GLY   226     -50.675  70.937   4.205  1.00  0.00
ATOM   2116  C   GLY   226     -50.359  69.613   4.924  1.00  0.00
ATOM   2117  O   GLY   226     -49.417  68.908   4.565  1.00  0.00
ATOM   2118  N   GLN   227     -51.254  69.243   5.837  1.00  0.00
ATOM   2119  H   GLN   227     -51.911  69.904   6.203  1.00  0.00
ATOM   2120  CA  GLN   227     -51.222  67.959   6.566  1.00  0.00
ATOM   2121  CB  GLN   227     -52.432  67.873   7.505  1.00  0.00
ATOM   2122  CG  GLN   227     -52.233  68.640   8.821  1.00  0.00
ATOM   2123  CD  GLN   227     -51.961  70.143   8.677  1.00  0.00
ATOM   2124  OE1 GLN   227     -52.539  70.864   7.871  1.00  0.00
ATOM   2125  NE2 GLN   227     -51.039  70.633   9.471  1.00  0.00
ATOM   2126 HE21 GLN   227     -50.549  70.024  10.109  1.00  0.00
ATOM   2127 HE22 GLN   227     -50.839  71.606   9.432  1.00  0.00
ATOM   2128  C   GLN   227     -51.134  66.725   5.651  1.00  0.00
ATOM   2129  O   GLN   227     -50.128  66.019   5.683  1.00  0.00
ATOM   2130  N   LEU   228     -52.071  66.609   4.710  1.00  0.00
ATOM   2131  H   LEU   228     -52.817  67.279   4.625  1.00  0.00
ATOM   2132  CA  LEU   228     -52.092  65.518   3.711  1.00  0.00
ATOM   2133  CB  LEU   228     -53.387  65.619   2.888  1.00  0.00
ATOM   2134  CG  LEU   228     -54.125  64.299   2.592  1.00  0.00
ATOM   2135  CD1 LEU   228     -53.303  63.314   1.755  1.00  0.00
ATOM   2136  CD2 LEU   228     -54.650  63.649   3.876  1.00  0.00
ATOM   2137  C   LEU   228     -50.857  65.568   2.788  1.00  0.00
ATOM   2138  O   LEU   228     -50.174  64.557   2.599  1.00  0.00
ATOM   2139  N   ARG   229     -50.502  66.788   2.381  1.00  0.00
ATOM   2140  H   ARG   229     -51.102  67.579   2.537  1.00  0.00
ATOM   2141  CA  ARG   229     -49.320  67.084   1.548  1.00  0.00
ATOM   2142  CB  ARG   229     -49.300  68.585   1.234  1.00  0.00
ATOM   2143  CG  ARG   229     -48.235  68.942   0.196  1.00  0.00
ATOM   2144  CD  ARG   229     -48.260  70.422  -0.182  1.00  0.00
ATOM   2145  NE  ARG   229     -47.140  70.673  -1.107  1.00  0.00
ATOM   2146  HE  ARG   229     -46.237  70.680  -0.683  1.00  0.00
ATOM   2147  CZ  ARG   229     -47.225  70.931  -2.414  1.00  0.00
ATOM   2148  NH1 ARG   229     -48.387  71.031  -3.047  1.00  0.00
ATOM   2149 HH11 ARG   229     -49.234  70.918  -2.529  1.00  0.00
ATOM   2150 HH12 ARG   229     -48.411  71.256  -4.019  1.00  0.00
ATOM   2151  NH2 ARG   229     -46.120  71.001  -3.139  1.00  0.00
ATOM   2152 HH21 ARG   229     -45.223  70.878  -2.719  1.00  0.00
ATOM   2153 HH22 ARG   229     -46.190  71.179  -4.120  1.00  0.00
ATOM   2154  C   ARG   229     -47.994  66.609   2.172  1.00  0.00
ATOM   2155  O   ARG   229     -47.153  66.074   1.454  1.00  0.00
ATOM   2156  N   GLU   230     -47.884  66.668   3.502  1.00  0.00
ATOM   2157  H   GLU   230     -48.540  67.202   4.043  1.00  0.00
ATOM   2158  CA  GLU   230     -46.724  66.133   4.256  1.00  0.00
ATOM   2159  CB  GLU   230     -46.984  66.160   5.767  1.00  0.00
ATOM   2160  CG  GLU   230     -47.128  67.565   6.360  1.00  0.00
ATOM   2161  CD  GLU   230     -47.560  67.530   7.831  1.00  0.00
ATOM   2162  OE1 GLU   230     -48.416  68.369   8.187  1.00  0.00
ATOM   2163  OE2 GLU   230     -47.050  66.660   8.575  1.00  0.00
ATOM   2164  C   GLU   230     -46.379  64.689   3.844  1.00  0.00
ATOM   2165  O   GLU   230     -45.311  64.444   3.278  1.00  0.00
ATOM   2166  N   LEU   231     -47.365  63.795   3.966  1.00  0.00
ATOM   2167  H   LEU   231     -48.260  64.043   4.339  1.00  0.00
ATOM   2168  CA  LEU   231     -47.205  62.386   3.555  1.00  0.00
ATOM   2169  CB  LEU   231     -48.347  61.501   4.065  1.00  0.00
ATOM   2170  CG  LEU   231     -47.812  60.176   4.627  1.00  0.00
ATOM   2171  CD1 LEU   231     -47.229  60.368   6.029  1.00  0.00
ATOM   2172  CD2 LEU   231     -48.885  59.088   4.630  1.00  0.00
ATOM   2173  C   LEU   231     -47.042  62.237   2.032  1.00  0.00
ATOM   2174  O   LEU   231     -46.062  61.644   1.592  1.00  0.00
ATOM   2175  N   GLU   232     -47.812  63.018   1.272  1.00  0.00
ATOM   2176  H   GLU   232     -48.528  63.591   1.675  1.00  0.00
ATOM   2177  CA  GLU   232     -47.726  63.057  -0.207  1.00  0.00
ATOM   2178  CB  GLU   232     -48.697  64.098  -0.777  1.00  0.00
ATOM   2179  CG  GLU   232     -50.160  63.712  -0.557  1.00  0.00
ATOM   2180  CD  GLU   232     -51.115  64.758  -1.133  1.00  0.00
ATOM   2181  OE1 GLU   232     -51.388  64.663  -2.350  1.00  0.00
ATOM   2182  OE2 GLU   232     -51.573  65.610  -0.342  1.00  0.00
ATOM   2183  C   GLU   232     -46.304  63.343  -0.730  1.00  0.00
ATOM   2184  O   GLU   232     -45.724  62.523  -1.443  1.00  0.00
ATOM   2185  N   ARG   233     -45.707  64.423  -0.227  1.00  0.00
ATOM   2186  H   ARG   233     -46.199  65.057   0.382  1.00  0.00
ATOM   2187  CA  ARG   233     -44.341  64.848  -0.598  1.00  0.00
ATOM   2188  CB  ARG   233     -44.039  66.279  -0.128  1.00  0.00
ATOM   2189  CG  ARG   233     -45.018  67.316  -0.695  1.00  0.00
ATOM   2190  CD  ARG   233     -45.054  67.348  -2.227  1.00  0.00
ATOM   2191  NE  ARG   233     -46.314  67.976  -2.659  1.00  0.00
ATOM   2192  HE  ARG   233     -46.390  68.965  -2.520  1.00  0.00
ATOM   2193  CZ  ARG   233     -47.353  67.364  -3.231  1.00  0.00
ATOM   2194  NH1 ARG   233     -47.366  66.066  -3.506  1.00  0.00
ATOM   2195 HH11 ARG   233     -46.566  65.513  -3.281  1.00  0.00
ATOM   2196 HH12 ARG   233     -48.158  65.660  -3.956  1.00  0.00
ATOM   2197  NH2 ARG   233     -48.438  68.072  -3.496  1.00  0.00
ATOM   2198 HH21 ARG   233     -48.450  69.047  -3.266  1.00  0.00
ATOM   2199 HH22 ARG   233     -49.232  67.636  -3.914  1.00  0.00
ATOM   2200  C   ARG   233     -43.248  63.882  -0.116  1.00  0.00
ATOM   2201  O   ARG   233     -42.414  63.466  -0.922  1.00  0.00
ATOM   2202  N   GLU   234     -43.350  63.420   1.135  1.00  0.00
ATOM   2203  H   GLU   234     -44.010  63.788   1.796  1.00  0.00
ATOM   2204  CA  GLU   234     -42.405  62.401   1.644  1.00  0.00
ATOM   2205  CB  GLU   234     -42.474  62.190   3.169  1.00  0.00
ATOM   2206  CG  GLU   234     -43.741  61.554   3.760  1.00  0.00
ATOM   2207  CD  GLU   234     -43.919  60.059   3.460  1.00  0.00
ATOM   2208  OE1 GLU   234     -42.912  59.323   3.522  1.00  0.00
ATOM   2209  OE2 GLU   234     -45.081  59.673   3.222  1.00  0.00
ATOM   2210  C   GLU   234     -42.471  61.085   0.848  1.00  0.00
ATOM   2211  O   GLU   234     -41.437  60.652   0.350  1.00  0.00
ATOM   2212  N   TYR   235     -43.693  60.689   0.481  1.00  0.00
ATOM   2213  H   TYR   235     -44.518  61.168   0.799  1.00  0.00
ATOM   2214  CA  TYR   235     -43.986  59.484  -0.323  1.00  0.00
ATOM   2215  CB  TYR   235     -45.502  59.331  -0.464  1.00  0.00
ATOM   2216  CG  TYR   235     -45.975  57.927  -0.092  1.00  0.00
ATOM   2217  CD1 TYR   235     -45.738  56.849  -0.959  1.00  0.00
ATOM   2218  HD1 TYR   235     -45.140  56.986  -1.860  1.00  0.00
ATOM   2219  CD2 TYR   235     -46.740  57.741   1.068  1.00  0.00
ATOM   2220  HD2 TYR   235     -46.857  58.552   1.788  1.00  0.00
ATOM   2221  CE1 TYR   235     -46.264  55.585  -0.659  1.00  0.00
ATOM   2222  HE1 TYR   235     -46.075  54.741  -1.319  1.00  0.00
ATOM   2223  CE2 TYR   235     -47.279  56.480   1.353  1.00  0.00
ATOM   2224  HE2 TYR   235     -47.901  56.347   2.235  1.00  0.00
ATOM   2225  CZ  TYR   235     -47.031  55.401   0.495  1.00  0.00
ATOM   2226  OH  TYR   235     -47.454  54.155   0.820  1.00  0.00
ATOM   2227  HH  TYR   235     -48.100  54.219   1.591  1.00  0.00
ATOM   2228  C   TYR   235     -43.362  59.548  -1.727  1.00  0.00
ATOM   2229  O   TYR   235     -42.760  58.578  -2.185  1.00  0.00
ATOM   2230  N   ALA   236     -43.488  60.720  -2.355  1.00  0.00
ATOM   2231  H   ALA   236     -44.092  61.433  -1.991  1.00  0.00
ATOM   2232  CA  ALA   236     -42.888  61.032  -3.670  1.00  0.00
ATOM   2233  CB  ALA   236     -43.263  62.464  -4.063  1.00  0.00
ATOM   2234  C   ALA   236     -41.359  60.848  -3.708  1.00  0.00
ATOM   2235  O   ALA   236     -40.805  60.481  -4.743  1.00  0.00
ATOM   2236  N   ALA   237     -40.699  61.178  -2.597  1.00  0.00
ATOM   2237  H   ALA   237     -41.149  61.687  -1.861  1.00  0.00
ATOM   2238  CA  ALA   237     -39.268  60.882  -2.383  1.00  0.00
ATOM   2239  CB  ALA   237     -38.688  61.857  -1.351  1.00  0.00
ATOM   2240  C   ALA   237     -39.040  59.411  -1.976  1.00  0.00
ATOM   2241  O   ALA   237     -38.330  58.669  -2.655  1.00  0.00
ATOM   2242  N   ASN   238     -39.595  59.027  -0.827  1.00  0.00
ATOM   2243  H   ASN   238     -40.190  59.654  -0.309  1.00  0.00
ATOM   2244  CA  ASN   238     -39.554  57.655  -0.285  1.00  0.00
ATOM   2245  CB  ASN   238     -38.638  57.566   0.948  1.00  0.00
ATOM   2246  CG  ASN   238     -37.170  57.996   0.793  1.00  0.00
ATOM   2247  OD1 ASN   238     -36.484  58.275   1.764  1.00  0.00
ATOM   2248  ND2 ASN   238     -36.644  58.080  -0.409  1.00  0.00
ATOM   2249 HD21 ASN   238     -37.194  57.938  -1.236  1.00  0.00
ATOM   2250 HD22 ASN   238     -35.682  58.329  -0.455  1.00  0.00
ATOM   2251  C   ASN   238     -40.970  57.243   0.150  1.00  0.00
ATOM   2252  O   ASN   238     -41.604  57.931   0.947  1.00  0.00
ATOM   2253  N   LYS   239     -41.364  56.038  -0.258  1.00  0.00
ATOM   2254  H   LYS   239     -40.858  55.546  -0.962  1.00  0.00
ATOM   2255  CA  LYS   239     -42.671  55.439   0.107  1.00  0.00
ATOM   2256  CB  LYS   239     -42.855  54.070  -0.565  1.00  0.00
ATOM   2257  CG  LYS   239     -41.765  53.042  -0.228  1.00  0.00
ATOM   2258  CD  LYS   239     -41.992  51.657  -0.852  1.00  0.00
ATOM   2259  CE  LYS   239     -41.776  51.584  -2.371  1.00  0.00
ATOM   2260  NZ  LYS   239     -42.893  52.151  -3.142  1.00  0.00
ATOM   2261  HZ1 LYS   239     -42.698  52.079  -4.120  1.00  0.00
ATOM   2262  HZ2 LYS   239     -43.731  51.645  -2.933  1.00  0.00
ATOM   2263  HZ3 LYS   239     -43.021  53.112  -2.897  1.00  0.00
ATOM   2264  C   LYS   239     -42.973  55.350   1.619  1.00  0.00
ATOM   2265  O   LYS   239     -44.133  55.287   2.018  1.00  0.00
ATOM   2266  N   PHE   240     -41.910  55.235   2.414  1.00  0.00
ATOM   2267  H   PHE   240     -40.987  55.218   2.037  1.00  0.00
ATOM   2268  CA  PHE   240     -41.952  55.254   3.888  1.00  0.00
ATOM   2269  CB  PHE   240     -42.136  53.828   4.430  1.00  0.00
ATOM   2270  CG  PHE   240     -42.311  53.808   5.954  1.00  0.00
ATOM   2271  CD1 PHE   240     -41.212  53.538   6.784  1.00  0.00
ATOM   2272  HD1 PHE   240     -40.279  53.170   6.356  1.00  0.00
ATOM   2273  CD2 PHE   240     -43.508  54.270   6.521  1.00  0.00
ATOM   2274  HD2 PHE   240     -44.385  54.423   5.894  1.00  0.00
ATOM   2275  CE1 PHE   240     -41.304  53.751   8.166  1.00  0.00
ATOM   2276  HE1 PHE   240     -40.440  53.573   8.805  1.00  0.00
ATOM   2277  CE2 PHE   240     -43.596  54.496   7.900  1.00  0.00
ATOM   2278  HE2 PHE   240     -44.506  54.918   8.323  1.00  0.00
ATOM   2279  CZ  PHE   240     -42.493  54.239   8.723  1.00  0.00
ATOM   2280  HZ  PHE   240     -42.535  54.484   9.783  1.00  0.00
ATOM   2281  C   PHE   240     -40.655  55.879   4.428  1.00  0.00
ATOM   2282  O   PHE   240     -39.580  55.680   3.862  1.00  0.00
ATOM   2283  N   ILE   241     -40.795  56.589   5.544  1.00  0.00
ATOM   2284  H   ILE   241     -41.663  56.600   6.039  1.00  0.00
ATOM   2285  CA  ILE   241     -39.677  57.276   6.228  1.00  0.00
ATOM   2286  CB  ILE   241     -39.657  58.804   6.000  1.00  0.00
ATOM   2287  CG1 ILE   241     -41.025  59.503   6.007  1.00  0.00
ATOM   2288  CG2 ILE   241     -38.905  59.122   4.706  1.00  0.00
ATOM   2289  CD  ILE   241     -41.750  59.493   7.352  1.00  0.00
ATOM   2290  C   ILE   241     -39.552  56.920   7.718  1.00  0.00
ATOM   2291  O   ILE   241     -40.544  56.641   8.389  1.00  0.00
ATOM   2292  N   THR   242     -38.340  57.112   8.234  1.00  0.00
ATOM   2293  H   THR   242     -37.661  57.654   7.741  1.00  0.00
ATOM   2294  CA  THR   242     -37.917  56.689   9.592  1.00  0.00
ATOM   2295  CB  THR   242     -36.479  57.138   9.908  1.00  0.00
ATOM   2296  OG1 THR   242     -36.362  58.560   9.791  1.00  0.00
ATOM   2297  HG1 THR   242     -35.396  58.806   9.670  1.00  0.00
ATOM   2298  CG2 THR   242     -35.446  56.410   9.043  1.00  0.00
ATOM   2299  C   THR   242     -38.833  57.165  10.730  1.00  0.00
ATOM   2300  O   THR   242     -39.459  58.222  10.649  1.00  0.00
ATOM   2301  N   LYS   243     -38.780  56.415  11.831  1.00  0.00
ATOM   2302  H   LYS   243     -38.295  55.543  11.829  1.00  0.00
ATOM   2303  CA  LYS   243     -39.584  56.656  13.052  1.00  0.00
ATOM   2304  CB  LYS   243     -39.108  55.750  14.196  1.00  0.00
ATOM   2305  CG  LYS   243     -39.327  54.244  13.980  1.00  0.00
ATOM   2306  CD  LYS   243     -40.800  53.814  13.942  1.00  0.00
ATOM   2307  CE  LYS   243     -41.346  53.709  12.515  1.00  0.00
ATOM   2308  NZ  LYS   243     -42.777  53.375  12.517  1.00  0.00
ATOM   2309  HZ1 LYS   243     -43.109  53.303  11.577  1.00  0.00
ATOM   2310  HZ2 LYS   243     -42.918  52.504  12.987  1.00  0.00
ATOM   2311  HZ3 LYS   243     -43.296  54.092  12.993  1.00  0.00
ATOM   2312  C   LYS   243     -39.645  58.120  13.525  1.00  0.00
ATOM   2313  O   LYS   243     -40.725  58.703  13.561  1.00  0.00
ATOM   2314  N   ASP   244     -38.483  58.765  13.630  1.00  0.00
ATOM   2315  H   ASP   244     -37.615  58.273  13.565  1.00  0.00
ATOM   2316  CA  ASP   244     -38.396  60.203  13.981  1.00  0.00
ATOM   2317  CB  ASP   244     -36.935  60.667  14.032  1.00  0.00
ATOM   2318  CG  ASP   244     -36.156  59.963  15.147  1.00  0.00
ATOM   2319  OD1 ASP   244     -36.084  60.546  16.249  1.00  0.00
ATOM   2320  OD2 ASP   244     -35.717  58.823  14.875  1.00  0.00
ATOM   2321  C   ASP   244     -39.203  61.102  13.023  1.00  0.00
ATOM   2322  O   ASP   244     -40.135  61.775  13.458  1.00  0.00
ATOM   2323  N   LYS   245     -39.027  60.864  11.723  1.00  0.00
ATOM   2324  H   LYS   245     -38.519  60.066  11.396  1.00  0.00
ATOM   2325  CA  LYS   245     -39.725  61.612  10.658  1.00  0.00
ATOM   2326  CB  LYS   245     -39.131  61.265   9.287  1.00  0.00
ATOM   2327  CG  LYS   245     -37.694  61.764   9.100  1.00  0.00
ATOM   2328  CD  LYS   245     -37.622  63.294   9.022  1.00  0.00
ATOM   2329  CE  LYS   245     -36.183  63.801   8.886  1.00  0.00
ATOM   2330  NZ  LYS   245     -35.395  63.579  10.109  1.00  0.00
ATOM   2331  HZ1 LYS   245     -34.467  63.925   9.970  1.00  0.00
ATOM   2332  HZ2 LYS   245     -35.820  64.069  10.870  1.00  0.00
ATOM   2333  HZ3 LYS   245     -35.361  62.602  10.313  1.00  0.00
ATOM   2334  C   LYS   245     -41.247  61.381  10.668  1.00  0.00
ATOM   2335  O   LYS   245     -42.002  62.349  10.760  1.00  0.00
ATOM   2336  N   ARG   246     -41.672  60.117  10.751  1.00  0.00
ATOM   2337  H   ARG   246     -41.041  59.336  10.697  1.00  0.00
ATOM   2338  CA  ARG   246     -43.110  59.782  10.854  1.00  0.00
ATOM   2339  CB  ARG   246     -43.427  58.302  10.555  1.00  0.00
ATOM   2340  CG  ARG   246     -42.755  57.216  11.405  1.00  0.00
ATOM   2341  CD  ARG   246     -43.305  57.082  12.831  1.00  0.00
ATOM   2342  NE  ARG   246     -44.629  56.437  12.892  1.00  0.00
ATOM   2343  HE  ARG   246     -45.298  56.755  12.224  1.00  0.00
ATOM   2344  CZ  ARG   246     -44.993  55.488  13.759  1.00  0.00
ATOM   2345  NH1 ARG   246     -44.159  55.010  14.673  1.00  0.00
ATOM   2346 HH11 ARG   246     -43.225  55.367  14.717  1.00  0.00
ATOM   2347 HH12 ARG   246     -44.472  54.340  15.342  1.00  0.00
ATOM   2348  NH2 ARG   246     -46.247  55.064  13.798  1.00  0.00
ATOM   2349 HH21 ARG   246     -46.936  55.452  13.185  1.00  0.00
ATOM   2350 HH22 ARG   246     -46.500  54.357  14.454  1.00  0.00
ATOM   2351  C   ARG   246     -43.784  60.314  12.132  1.00  0.00
ATOM   2352  O   ARG   246     -44.883  60.859  12.054  1.00  0.00
ATOM   2353  N   ARG   247     -43.051  60.314  13.247  1.00  0.00
ATOM   2354  H   ARG   247     -42.200  59.782  13.317  1.00  0.00
ATOM   2355  CA  ARG   247     -43.501  60.936  14.512  1.00  0.00
ATOM   2356  CB  ARG   247     -42.588  60.555  15.682  1.00  0.00
ATOM   2357  CG  ARG   247     -42.743  59.072  16.025  1.00  0.00
ATOM   2358  CD  ARG   247     -41.849  58.661  17.193  1.00  0.00
ATOM   2359  NE  ARG   247     -41.953  57.202  17.365  1.00  0.00
ATOM   2360  HE  ARG   247     -42.884  56.846  17.447  1.00  0.00
ATOM   2361  CZ  ARG   247     -40.944  56.331  17.436  1.00  0.00
ATOM   2362  NH1 ARG   247     -39.673  56.709  17.418  1.00  0.00
ATOM   2363 HH11 ARG   247     -39.460  57.682  17.354  1.00  0.00
ATOM   2364 HH12 ARG   247     -38.948  56.030  17.506  1.00  0.00
ATOM   2365  NH2 ARG   247     -41.207  55.036  17.501  1.00  0.00
ATOM   2366 HH21 ARG   247     -42.153  54.719  17.500  1.00  0.00
ATOM   2367 HH22 ARG   247     -40.456  54.383  17.563  1.00  0.00
ATOM   2368  C   ARG   247     -43.649  62.463  14.412  1.00  0.00
ATOM   2369  O   ARG   247     -44.725  62.982  14.711  1.00  0.00
ATOM   2370  N   LYS   248     -42.664  63.125  13.804  1.00  0.00
ATOM   2371  H   LYS   248     -41.783  62.684  13.602  1.00  0.00
ATOM   2372  CA  LYS   248     -42.730  64.572  13.496  1.00  0.00
ATOM   2373  CB  LYS   248     -41.407  65.058  12.889  1.00  0.00
ATOM   2374  CG  LYS   248     -40.404  65.585  13.926  1.00  0.00
ATOM   2375  CD  LYS   248     -39.893  64.526  14.907  1.00  0.00
ATOM   2376  CE  LYS   248     -38.877  65.116  15.886  1.00  0.00
ATOM   2377  NZ  LYS   248     -38.417  64.097  16.841  1.00  0.00
ATOM   2378  HZ1 LYS   248     -37.758  64.506  17.473  1.00  0.00
ATOM   2379  HZ2 LYS   248     -39.198  63.747  17.358  1.00  0.00
ATOM   2380  HZ3 LYS   248     -37.979  63.345  16.349  1.00  0.00
ATOM   2381  C   LYS   248     -43.914  64.938  12.582  1.00  0.00
ATOM   2382  O   LYS   248     -44.745  65.769  12.951  1.00  0.00
ATOM   2383  N   ILE   249     -44.087  64.163  11.510  1.00  0.00
ATOM   2384  H   ILE   249     -43.373  63.516  11.217  1.00  0.00
ATOM   2385  CA  ILE   249     -45.249  64.275  10.597  1.00  0.00
ATOM   2386  CB  ILE   249     -45.031  63.388   9.350  1.00  0.00
ATOM   2387  CG1 ILE   249     -43.848  63.951   8.543  1.00  0.00
ATOM   2388  CG2 ILE   249     -46.285  63.291   8.461  1.00  0.00
ATOM   2389  CD  ILE   249     -43.249  62.978   7.521  1.00  0.00
ATOM   2390  C   ILE   249     -46.576  64.000  11.336  1.00  0.00
ATOM   2391  O   ILE   249     -47.547  64.729  11.144  1.00  0.00
ATOM   2392  N   SER   250     -46.602  62.995  12.209  1.00  0.00
ATOM   2393  H   SER   250     -45.887  62.286  12.210  1.00  0.00
ATOM   2394  CA  SER   250     -47.791  62.693  13.037  1.00  0.00
ATOM   2395  CB  SER   250     -47.644  61.372  13.802  1.00  0.00
ATOM   2396  OG  SER   250     -46.859  61.447  14.996  1.00  0.00
ATOM   2397  HG  SER   250     -45.982  61.926  14.830  1.00  0.00
ATOM   2398  C   SER   250     -48.208  63.843  13.970  1.00  0.00
ATOM   2399  O   SER   250     -49.356  64.276  13.916  1.00  0.00
ATOM   2400  N   ALA   251     -47.218  64.493  14.584  1.00  0.00
ATOM   2401  H   ALA   251     -46.285  64.127  14.606  1.00  0.00
ATOM   2402  CA  ALA   251     -47.424  65.717  15.386  1.00  0.00
ATOM   2403  CB  ALA   251     -46.113  66.098  16.081  1.00  0.00
ATOM   2404  C   ALA   251     -47.955  66.885  14.531  1.00  0.00
ATOM   2405  O   ALA   251     -49.043  67.395  14.790  1.00  0.00
ATOM   2406  N   ALA   252     -47.294  67.121  13.396  1.00  0.00
ATOM   2407  H   ALA   252     -46.423  66.659  13.200  1.00  0.00
ATOM   2408  CA  ALA   252     -47.690  68.138  12.395  1.00  0.00
ATOM   2409  CB  ALA   252     -46.595  68.234  11.330  1.00  0.00
ATOM   2410  C   ALA   252     -49.071  67.914  11.739  1.00  0.00
ATOM   2411  O   ALA   252     -49.689  68.855  11.243  1.00  0.00
ATOM   2412  N   THR   253     -49.535  66.666  11.763  1.00  0.00
ATOM   2413  H   THR   253     -48.953  65.914  12.073  1.00  0.00
ATOM   2414  CA  THR   253     -50.862  66.249  11.249  1.00  0.00
ATOM   2415  CB  THR   253     -50.769  65.005  10.344  1.00  0.00
ATOM   2416  OG1 THR   253     -50.091  63.935  11.006  1.00  0.00
ATOM   2417  HG1 THR   253     -49.097  64.134  10.996  1.00  0.00
ATOM   2418  CG2 THR   253     -50.091  65.311   9.009  1.00  0.00
ATOM   2419  C   THR   253     -51.912  65.969  12.343  1.00  0.00
ATOM   2420  O   THR   253     -53.026  65.551  12.029  1.00  0.00
ATOM   2421  N   SER   254     -51.597  66.339  13.589  1.00  0.00
ATOM   2422  H   SER   254     -50.760  66.857  13.778  1.00  0.00
ATOM   2423  CA  SER   254     -52.440  66.125  14.793  1.00  0.00
ATOM   2424  CB  SER   254     -53.653  67.068  14.790  1.00  0.00
ATOM   2425  OG  SER   254     -53.221  68.431  14.856  1.00  0.00
ATOM   2426  HG  SER   254     -54.017  69.028  14.770  1.00  0.00
ATOM   2427  C   SER   254     -52.885  64.666  15.027  1.00  0.00
ATOM   2428  O   SER   254     -53.910  64.388  15.651  1.00  0.00
ATOM   2429  N   LEU   255     -52.002  63.739  14.660  1.00  0.00
ATOM   2430  H   LEU   255     -51.080  63.992  14.347  1.00  0.00
ATOM   2431  CA  LEU   255     -52.277  62.290  14.692  1.00  0.00
ATOM   2432  CB  LEU   255     -52.212  61.730  13.262  1.00  0.00
ATOM   2433  CG  LEU   255     -53.248  62.339  12.301  1.00  0.00
ATOM   2434  CD1 LEU   255     -53.012  61.831  10.878  1.00  0.00
ATOM   2435  CD2 LEU   255     -54.689  62.026  12.721  1.00  0.00
ATOM   2436  C   LEU   255     -51.328  61.522  15.626  1.00  0.00
ATOM   2437  O   LEU   255     -50.123  61.760  15.658  1.00  0.00
ATOM   2438  N   SER   256     -51.892  60.508  16.278  1.00  0.00
ATOM   2439  H   SER   256     -52.855  60.280  16.130  1.00  0.00
ATOM   2440  CA  SER   256     -51.244  59.654  17.306  1.00  0.00
ATOM   2441  CB  SER   256     -52.357  58.966  18.110  1.00  0.00
ATOM   2442  OG  SER   256     -53.206  58.235  17.217  1.00  0.00
ATOM   2443  HG  SER   256     -53.728  57.548  17.733  1.00  0.00
ATOM   2444  C   SER   256     -50.220  58.607  16.806  1.00  0.00
ATOM   2445  O   SER   256     -50.099  57.518  17.369  1.00  0.00
ATOM   2446  N   GLU   257     -49.393  59.011  15.840  1.00  0.00
ATOM   2447  H   GLU   257     -49.313  59.999  15.666  1.00  0.00
ATOM   2448  CA  GLU   257     -48.428  58.193  15.058  1.00  0.00
ATOM   2449  CB  GLU   257     -47.054  58.009  15.731  1.00  0.00
ATOM   2450  CG  GLU   257     -47.030  57.262  17.068  1.00  0.00
ATOM   2451  CD  GLU   257     -45.627  57.271  17.680  1.00  0.00
ATOM   2452  OE1 GLU   257     -45.310  58.268  18.363  1.00  0.00
ATOM   2453  OE2 GLU   257     -44.897  56.277  17.470  1.00  0.00
ATOM   2454  C   GLU   257     -48.930  56.904  14.376  1.00  0.00
ATOM   2455  O   GLU   257     -48.800  56.768  13.161  1.00  0.00
ATOM   2456  N   ARG   258     -49.689  56.085  15.098  1.00  0.00
ATOM   2457  H   ARG   258     -49.855  56.271  16.073  1.00  0.00
ATOM   2458  CA  ARG   258     -50.347  54.872  14.557  1.00  0.00
ATOM   2459  CB  ARG   258     -51.217  54.224  15.640  1.00  0.00
ATOM   2460  CG  ARG   258     -50.386  53.687  16.811  1.00  0.00
ATOM   2461  CD  ARG   258     -51.261  53.087  17.916  1.00  0.00
ATOM   2462  NE  ARG   258     -51.963  51.881  17.436  1.00  0.00
ATOM   2463  HE  ARG   258     -52.607  52.031  16.690  1.00  0.00
ATOM   2464  CZ  ARG   258     -51.834  50.639  17.910  1.00  0.00
ATOM   2465  NH1 ARG   258     -51.024  50.339  18.916  1.00  0.00
ATOM   2466 HH11 ARG   258     -50.488  51.065  19.342  1.00  0.00
ATOM   2467 HH12 ARG   258     -50.958  49.399  19.243  1.00  0.00
ATOM   2468  NH2 ARG   258     -52.533  49.654  17.367  1.00  0.00
ATOM   2469 HH21 ARG   258     -53.153  49.835  16.606  1.00  0.00
ATOM   2470 HH22 ARG   258     -52.436  48.730  17.728  1.00  0.00
ATOM   2471  C   ARG   258     -51.221  55.197  13.329  1.00  0.00
ATOM   2472  O   ARG   258     -51.103  54.569  12.278  1.00  0.00
ATOM   2473  N   GLN   259     -51.912  56.334  13.421  1.00  0.00
ATOM   2474  H   GLN   259     -52.102  56.736  14.316  1.00  0.00
ATOM   2475  CA  GLN   259     -52.726  56.879  12.316  1.00  0.00
ATOM   2476  CB  GLN   259     -53.399  58.206  12.696  1.00  0.00
ATOM   2477  CG  GLN   259     -54.091  58.253  14.067  1.00  0.00
ATOM   2478  CD  GLN   259     -54.996  57.054  14.362  1.00  0.00
ATOM   2479  OE1 GLN   259     -54.594  56.085  14.990  1.00  0.00
ATOM   2480  NE2 GLN   259     -56.241  57.120  13.948  1.00  0.00
ATOM   2481 HE21 GLN   259     -56.586  57.916  13.460  1.00  0.00
ATOM   2482 HE22 GLN   259     -56.817  56.330  14.145  1.00  0.00
ATOM   2483  C   GLN   259     -51.933  57.085  11.013  1.00  0.00
ATOM   2484  O   GLN   259     -52.333  56.531   9.991  1.00  0.00
ATOM   2485  N   ILE   260     -50.733  57.675  11.088  1.00  0.00
ATOM   2486  H   ILE   260     -50.243  57.798  11.952  1.00  0.00
ATOM   2487  CA  ILE   260     -49.972  57.986   9.854  1.00  0.00
ATOM   2488  CB  ILE   260     -49.003  59.201   9.853  1.00  0.00
ATOM   2489  CG1 ILE   260     -47.497  58.938  10.040  1.00  0.00
ATOM   2490  CG2 ILE   260     -49.521  60.363  10.709  1.00  0.00
ATOM   2491  CD  ILE   260     -47.041  58.358  11.379  1.00  0.00
ATOM   2492  C   ILE   260     -49.378  56.747   9.164  1.00  0.00
ATOM   2493  O   ILE   260     -49.325  56.724   7.941  1.00  0.00
ATOM   2494  N   THR   261     -49.006  55.715   9.925  1.00  0.00
ATOM   2495  H   THR   261     -49.056  55.726  10.926  1.00  0.00
ATOM   2496  CA  THR   261     -48.551  54.428   9.346  1.00  0.00
ATOM   2497  CB  THR   261     -47.793  53.548  10.348  1.00  0.00
ATOM   2498  OG1 THR   261     -48.492  53.500  11.593  1.00  0.00
ATOM   2499  HG1 THR   261     -48.103  52.776  12.166  1.00  0.00
ATOM   2500  CG2 THR   261     -46.353  54.034  10.524  1.00  0.00
ATOM   2501  C   THR   261     -49.677  53.628   8.670  1.00  0.00
ATOM   2502  O   THR   261     -49.488  53.090   7.579  1.00  0.00
ATOM   2503  N   ILE   262     -50.867  53.657   9.270  1.00  0.00
ATOM   2504  H   ILE   262     -50.956  53.912  10.238  1.00  0.00
ATOM   2505  CA  ILE   262     -52.107  53.168   8.622  1.00  0.00
ATOM   2506  CB  ILE   262     -53.242  53.109   9.678  1.00  0.00
ATOM   2507  CG1 ILE   262     -53.201  51.792  10.469  1.00  0.00
ATOM   2508  CG2 ILE   262     -54.663  53.290   9.125  1.00  0.00
ATOM   2509  CD  ILE   262     -52.062  51.655  11.485  1.00  0.00
ATOM   2510  C   ILE   262     -52.412  53.982   7.341  1.00  0.00
ATOM   2511  O   ILE   262     -52.575  53.416   6.259  1.00  0.00
ATOM   2512  N   TRP   263     -52.321  55.305   7.466  1.00  0.00
ATOM   2513  H   TRP   263     -52.292  55.733   8.376  1.00  0.00
ATOM   2514  CA  TRP   263     -52.430  56.266   6.349  1.00  0.00
ATOM   2515  CB  TRP   263     -52.403  57.676   6.950  1.00  0.00
ATOM   2516  CG  TRP   263     -52.447  58.863   5.979  1.00  0.00
ATOM   2517  CD1 TRP   263     -52.946  58.909   4.742  1.00  0.00
ATOM   2518  HD1 TRP   263     -53.489  58.102   4.249  1.00  0.00
ATOM   2519  CD2 TRP   263     -51.884  60.103   6.237  1.00  0.00
ATOM   2520  NE1 TRP   263     -52.704  60.105   4.204  1.00  0.00
ATOM   2521  HE1 TRP   263     -52.968  60.383   3.281  1.00  0.00
ATOM   2522  CE2 TRP   263     -52.055  60.866   5.081  1.00  0.00
ATOM   2523  CE3 TRP   263     -51.259  60.655   7.363  1.00  0.00
ATOM   2524  HE3 TRP   263     -51.206  60.084   8.287  1.00  0.00
ATOM   2525  CZ2 TRP   263     -51.582  62.185   5.041  1.00  0.00
ATOM   2526  HZ2 TRP   263     -51.604  62.744   4.108  1.00  0.00
ATOM   2527  CZ3 TRP   263     -50.793  61.974   7.328  1.00  0.00
ATOM   2528  HZ3 TRP   263     -50.307  62.403   8.205  1.00  0.00
ATOM   2529  CH2 TRP   263     -50.957  62.739   6.167  1.00  0.00
ATOM   2530  HH2 TRP   263     -50.587  63.760   6.137  1.00  0.00
ATOM   2531  C   TRP   263     -51.371  56.057   5.247  1.00  0.00
ATOM   2532  O   TRP   263     -51.698  56.178   4.070  1.00  0.00
ATOM   2533  N   PHE   264     -50.155  55.654   5.618  1.00  0.00
ATOM   2534  H   PHE   264     -49.811  55.877   6.537  1.00  0.00
ATOM   2535  CA  PHE   264     -49.116  55.185   4.673  1.00  0.00
ATOM   2536  CB  PHE   264     -47.861  54.699   5.410  1.00  0.00
ATOM   2537  CG  PHE   264     -46.772  55.768   5.539  1.00  0.00
ATOM   2538  CD1 PHE   264     -46.514  56.400   6.765  1.00  0.00
ATOM   2539  HD1 PHE   264     -47.055  56.104   7.659  1.00  0.00
ATOM   2540  CD2 PHE   264     -45.964  56.052   4.430  1.00  0.00
ATOM   2541  HD2 PHE   264     -46.082  55.490   3.504  1.00  0.00
ATOM   2542  CE1 PHE   264     -45.464  57.322   6.876  1.00  0.00
ATOM   2543  HE1 PHE   264     -45.270  57.817   7.826  1.00  0.00
ATOM   2544  CE2 PHE   264     -44.917  56.972   4.540  1.00  0.00
ATOM   2545  HE2 PHE   264     -44.301  57.191   3.668  1.00  0.00
ATOM   2546  CZ  PHE   264     -44.668  57.608   5.761  1.00  0.00
ATOM   2547  HZ  PHE   264     -43.877  58.350   5.829  1.00  0.00
ATOM   2548  C   PHE   264     -49.611  54.065   3.744  1.00  0.00
ATOM   2549  O   PHE   264     -49.530  54.206   2.523  1.00  0.00
ATOM   2550  N   GLN   265     -50.210  53.025   4.327  1.00  0.00
ATOM   2551  H   GLN   265     -50.223  52.920   5.325  1.00  0.00
ATOM   2552  CA  GLN   265     -50.825  51.924   3.556  1.00  0.00
ATOM   2553  CB  GLN   265     -51.196  50.752   4.470  1.00  0.00
ATOM   2554  CG  GLN   265     -50.653  49.419   3.938  1.00  0.00
ATOM   2555  CD  GLN   265     -51.172  49.043   2.545  1.00  0.00
ATOM   2556  OE1 GLN   265     -50.519  49.219   1.529  1.00  0.00
ATOM   2557  NE2 GLN   265     -52.241  48.288   2.496  1.00  0.00
ATOM   2558 HE21 GLN   265     -52.639  47.915   3.343  1.00  0.00
ATOM   2559 HE22 GLN   265     -52.741  48.201   1.632  1.00  0.00
ATOM   2560  C   GLN   265     -52.061  52.374   2.754  1.00  0.00
ATOM   2561  O   GLN   265     -52.181  52.061   1.571  1.00  0.00
ATOM   2562  N   ASN   266     -52.895  53.214   3.368  1.00  0.00
ATOM   2563  H   ASN   266     -52.841  53.365   4.361  1.00  0.00
ATOM   2564  CA  ASN   266     -54.055  53.842   2.697  1.00  0.00
ATOM   2565  CB  ASN   266     -54.792  54.732   3.707  1.00  0.00
ATOM   2566  CG  ASN   266     -56.244  55.091   3.353  1.00  0.00
ATOM   2567  OD1 ASN   266     -57.070  55.315   4.223  1.00  0.00
ATOM   2568  ND2 ASN   266     -56.604  55.162   2.088  1.00  0.00
ATOM   2569 HD21 ASN   266     -55.964  54.973   1.343  1.00  0.00
ATOM   2570 HD22 ASN   266     -57.559  55.388   1.919  1.00  0.00
ATOM   2571  C   ASN   266     -53.618  54.663   1.465  1.00  0.00
ATOM   2572  O   ASN   266     -54.251  54.585   0.410  1.00  0.00
ATOM   2573  N   ARG   267     -52.534  55.424   1.618  1.00  0.00
ATOM   2574  H   ARG   267     -52.174  55.643   2.534  1.00  0.00
ATOM   2575  CA  ARG   267     -51.868  56.138   0.513  1.00  0.00
ATOM   2576  CB  ARG   267     -50.781  57.096   1.002  1.00  0.00
ATOM   2577  CG  ARG   267     -51.325  58.526   1.042  1.00  0.00
ATOM   2578  CD  ARG   267     -50.212  59.575   1.158  1.00  0.00
ATOM   2579  NE  ARG   267     -49.307  59.577  -0.011  1.00  0.00
ATOM   2580  HE  ARG   267     -48.454  59.073   0.119  1.00  0.00
ATOM   2581  CZ  ARG   267     -49.535  60.096  -1.222  1.00  0.00
ATOM   2582  NH1 ARG   267     -50.695  60.634  -1.573  1.00  0.00
ATOM   2583 HH11 ARG   267     -51.454  60.616  -0.924  1.00  0.00
ATOM   2584 HH12 ARG   267     -50.776  61.115  -2.443  1.00  0.00
ATOM   2585  NH2 ARG   267     -48.534  60.193  -2.083  1.00  0.00
ATOM   2586 HH21 ARG   267     -47.621  59.879  -1.825  1.00  0.00
ATOM   2587 HH22 ARG   267     -48.684  60.602  -2.980  1.00  0.00
ATOM   2588  C   ARG   267     -51.311  55.215  -0.576  1.00  0.00
ATOM   2589  O   ARG   267     -51.670  55.399  -1.734  1.00  0.00
ATOM   2590  N   ARG   268     -50.651  54.127  -0.182  1.00  0.00
ATOM   2591  H   ARG   268     -50.326  54.027   0.761  1.00  0.00
ATOM   2592  CA  ARG   268     -50.187  53.069  -1.109  1.00  0.00
ATOM   2593  CB  ARG   268     -49.566  51.950  -0.258  1.00  0.00
ATOM   2594  CG  ARG   268     -48.755  50.898  -1.022  1.00  0.00
ATOM   2595  CD  ARG   268     -49.631  49.804  -1.643  1.00  0.00
ATOM   2596  NE  ARG   268     -48.801  48.818  -2.357  1.00  0.00
ATOM   2597  HE  ARG   268     -48.779  47.908  -1.939  1.00  0.00
ATOM   2598  CZ  ARG   268     -48.190  48.974  -3.534  1.00  0.00
ATOM   2599  NH1 ARG   268     -48.374  50.042  -4.299  1.00  0.00
ATOM   2600 HH11 ARG   268     -48.995  50.759  -3.982  1.00  0.00
ATOM   2601 HH12 ARG   268     -47.908  50.122  -5.176  1.00  0.00
ATOM   2602  NH2 ARG   268     -47.195  48.161  -3.850  1.00  0.00
ATOM   2603 HH21 ARG   268     -46.916  47.450  -3.209  1.00  0.00
ATOM   2604 HH22 ARG   268     -46.719  48.278  -4.719  1.00  0.00
ATOM   2605  C   ARG   268     -51.351  52.566  -1.991  1.00  0.00
ATOM   2606  O   ARG   268     -51.286  52.680  -3.217  1.00  0.00
ATOM   2607  N   VAL   269     -52.478  52.289  -1.330  1.00  0.00
ATOM   2608  H   VAL   269     -52.468  52.199  -0.330  1.00  0.00
ATOM   2609  CA  VAL   269     -53.754  51.913  -1.979  1.00  0.00
ATOM   2610  CB  VAL   269     -54.835  51.537  -0.940  1.00  0.00
ATOM   2611  CG1 VAL   269     -56.153  51.130  -1.608  1.00  0.00
ATOM   2612  CG2 VAL   269     -54.385  50.369  -0.055  1.00  0.00
ATOM   2613  C   VAL   269     -54.235  52.995  -2.971  1.00  0.00
ATOM   2614  O   VAL   269     -54.320  52.724  -4.168  1.00  0.00
ATOM   2615  N   LYS   270     -54.482  54.217  -2.496  1.00  0.00
ATOM   2616  H   LYS   270     -54.381  54.443  -1.523  1.00  0.00
ATOM   2617  CA  LYS   270     -54.949  55.308  -3.384  1.00  0.00
ATOM   2618  CB  LYS   270     -55.535  56.513  -2.624  1.00  0.00
ATOM   2619  CG  LYS   270     -54.648  57.226  -1.592  1.00  0.00
ATOM   2620  CD  LYS   270     -53.492  58.045  -2.181  1.00  0.00
ATOM   2621  CE  LYS   270     -53.936  59.280  -2.967  1.00  0.00
ATOM   2622  NZ  LYS   270     -52.771  59.889  -3.622  1.00  0.00
ATOM   2623  HZ1 LYS   270     -53.028  60.777  -4.003  1.00  0.00
ATOM   2624  HZ2 LYS   270     -52.033  59.991  -2.953  1.00  0.00
ATOM   2625  HZ3 LYS   270     -52.466  59.292  -4.364  1.00  0.00
ATOM   2626  C   LYS   270     -53.973  55.706  -4.511  1.00  0.00
ATOM   2627  O   LYS   270     -54.400  55.945  -5.637  1.00  0.00
ATOM   2628  N   GLU   271     -52.672  55.603  -4.241  1.00  0.00
ATOM   2629  H   GLU   271     -52.350  55.437  -3.301  1.00  0.00
ATOM   2630  CA  GLU   271     -51.597  55.825  -5.232  1.00  0.00
ATOM   2631  CB  GLU   271     -50.224  55.840  -4.549  1.00  0.00
ATOM   2632  CG  GLU   271     -50.002  57.138  -3.763  1.00  0.00
ATOM   2633  CD  GLU   271     -48.763  57.056  -2.867  1.00  0.00
ATOM   2634  OE1 GLU   271     -48.942  56.701  -1.683  1.00  0.00
ATOM   2635  OE2 GLU   271     -47.666  57.361  -3.385  1.00  0.00
ATOM   2636  C   GLU   271     -51.627  54.802  -6.380  1.00  0.00
ATOM   2637  O   GLU   271     -51.609  55.198  -7.542  1.00  0.00
ATOM   2638  N   LYS   272     -51.765  53.515  -6.053  1.00  0.00
ATOM   2639  H   LYS   272     -51.678  53.187  -5.107  1.00  0.00
ATOM   2640  CA  LYS   272     -51.967  52.473  -7.085  1.00  0.00
ATOM   2641  CB  LYS   272     -51.615  51.066  -6.578  1.00  0.00
ATOM   2642  CG  LYS   272     -52.507  50.568  -5.442  1.00  0.00
ATOM   2643  CD  LYS   272     -51.956  49.286  -4.828  1.00  0.00
ATOM   2644  CE  LYS   272     -52.793  48.918  -3.608  1.00  0.00
ATOM   2645  NZ  LYS   272     -52.170  47.816  -2.870  1.00  0.00
ATOM   2646  HZ1 LYS   272     -52.691  47.629  -2.039  1.00  0.00
ATOM   2647  HZ2 LYS   272     -52.156  47.003  -3.458  1.00  0.00
ATOM   2648  HZ3 LYS   272     -51.229  48.067  -2.632  1.00  0.00
ATOM   2649  C   LYS   272     -53.347  52.540  -7.770  1.00  0.00
ATOM   2650  O   LYS   272     -53.449  52.319  -8.976  1.00  0.00
ATOM   2651  N   LYS   273     -54.372  52.924  -7.008  1.00  0.00
ATOM   2652  H   LYS   273     -54.303  52.914  -6.005  1.00  0.00
ATOM   2653  CA  LYS   273     -55.722  53.247  -7.524  1.00  0.00
ATOM   2654  CB  LYS   273     -56.574  53.676  -6.322  1.00  0.00
ATOM   2655  CG  LYS   273     -58.034  54.023  -6.622  1.00  0.00
ATOM   2656  CD  LYS   273     -58.720  54.457  -5.325  1.00  0.00
ATOM   2657  CE  LYS   273     -60.167  54.894  -5.556  1.00  0.00
ATOM   2658  NZ  LYS   273     -60.794  55.272  -4.281  1.00  0.00
ATOM   2659  HZ1 LYS   273     -61.725  55.607  -4.436  1.00  0.00
ATOM   2660  HZ2 LYS   273     -60.824  54.482  -3.671  1.00  0.00
ATOM   2661  HZ3 LYS   273     -60.268  56.003  -3.845  1.00  0.00
ATOM   2662  C   LYS   273     -55.663  54.338  -8.615  1.00  0.00
ATOM   2663  O   LYS   273     -56.298  54.207  -9.662  1.00  0.00
ATOM   2664  N   VAL   274     -54.833  55.357  -8.388  1.00  0.00
ATOM   2665  H   VAL   274     -54.475  55.540  -7.466  1.00  0.00
ATOM   2666  CA  VAL   274     -54.482  56.377  -9.401  1.00  0.00
ATOM   2667  CB  VAL   274     -53.900  57.647  -8.738  1.00  0.00
ATOM   2668  CG1 VAL   274     -53.524  58.722  -9.766  1.00  0.00
ATOM   2669  CG2 VAL   274     -54.897  58.275  -7.758  1.00  0.00
ATOM   2670  C   VAL   274     -53.536  55.758 -10.453  1.00  0.00
ATOM   2671  O   VAL   274     -52.314  55.735 -10.310  1.00  0.00
ATOM   2672  N   LEU   275     -54.178  55.106 -11.420  1.00  0.00
ATOM   2673  H   LEU   275     -55.149  54.896 -11.286  1.00  0.00
ATOM   2674  CA  LEU   275     -53.589  54.521 -12.649  1.00  0.00
ATOM   2675  CB  LEU   275     -52.929  55.593 -13.531  1.00  0.00
ATOM   2676  CG  LEU   275     -53.927  56.605 -14.109  1.00  0.00
ATOM   2677  CD1 LEU   275     -53.162  57.775 -14.729  1.00  0.00
ATOM   2678  CD2 LEU   275     -54.826  55.961 -15.170  1.00  0.00
ATOM   2679  C   LEU   275     -52.642  53.315 -12.522  1.00  0.00
ATOM   2680  O   LEU   275     -52.802  52.360 -13.280  1.00  0.00
ATOM   2681  N   ALA   276     -51.786  53.286 -11.501  1.00  0.00
ATOM   2682  H   ALA   276     -51.760  54.043 -10.838  1.00  0.00
ATOM   2683  CA  ALA   276     -50.743  52.248 -11.333  1.00  0.00
ATOM   2684  CB  ALA   276     -49.939  52.509 -10.057  1.00  0.00
ATOM   2685  C   ALA   276     -51.251  50.793 -11.397  1.00  0.00
ATOM   2686  O   ALA   276     -50.871  50.056 -12.305  1.00  0.00
ATOM   2687  N   LYS   277     -52.211  50.448 -10.541  1.00  0.00
ATOM   2688  H   LYS   277     -52.544  51.092  -9.844  1.00  0.00
ATOM   2689  CA  LYS   277     -52.877  49.126 -10.549  1.00  0.00
ATOM   2690  CB  LYS   277     -53.632  48.924  -9.228  1.00  0.00
ATOM   2691  CG  LYS   277     -54.120  47.482  -9.049  1.00  0.00
ATOM   2692  CD  LYS   277     -54.430  47.174  -7.584  1.00  0.00
ATOM   2693  CE  LYS   277     -54.823  45.704  -7.419  1.00  0.00
ATOM   2694  NZ  LYS   277     -54.937  45.341  -6.000  1.00  0.00
ATOM   2695  HZ1 LYS   277     -55.271  44.400  -5.919  1.00  0.00
ATOM   2696  HZ2 LYS   277     -54.037  45.420  -5.563  1.00  0.00
ATOM   2697  HZ3 LYS   277     -55.578  45.961  -5.550  1.00  0.00
ATOM   2698  C   LYS   277     -53.799  48.944 -11.772  1.00  0.00
ATOM   2699  O   LYS   277     -53.794  47.886 -12.395  1.00  0.00
ATOM   2700  N   VAL   278     -54.416  50.045 -12.202  1.00  0.00
ATOM   2701  H   VAL   278     -54.280  50.914 -11.731  1.00  0.00
ATOM   2702  CA  VAL   278     -55.322  50.120 -13.376  1.00  0.00
ATOM   2703  CB  VAL   278     -55.904  51.548 -13.502  1.00  0.00
ATOM   2704  CG1 VAL   278     -56.891  51.688 -14.667  1.00  0.00
ATOM   2705  CG2 VAL   278     -56.614  51.994 -12.218  1.00  0.00
ATOM   2706  C   VAL   278     -54.610  49.675 -14.677  1.00  0.00
ATOM   2707  O   VAL   278     -55.190  48.957 -15.488  1.00  0.00
ATOM   2708  N   LYS   279     -53.348  50.080 -14.828  1.00  0.00
ATOM   2709  H   LYS   279     -52.975  50.813 -14.251  1.00  0.00
ATOM   2710  CA  LYS   279     -52.454  49.648 -15.929  1.00  0.00
ATOM   2711  CB  LYS   279     -51.112  50.377 -15.821  1.00  0.00
ATOM   2712  CG  LYS   279     -51.244  51.847 -16.236  1.00  0.00
ATOM   2713  CD  LYS   279     -49.932  52.631 -16.117  1.00  0.00
ATOM   2714  CE  LYS   279     -49.550  52.919 -14.663  1.00  0.00
ATOM   2715  NZ  LYS   279     -48.321  53.720 -14.585  1.00  0.00
ATOM   2716  HZ1 LYS   279     -48.091  53.884 -13.626  1.00  0.00
ATOM   2717  HZ2 LYS   279     -47.575  53.220 -15.026  1.00  0.00
ATOM   2718  HZ3 LYS   279     -48.461  54.593 -15.052  1.00  0.00
ATOM   2719  C   LYS   279     -52.241  48.124 -16.032  1.00  0.00
ATOM   2720  O   LYS   279     -51.846  47.616 -17.084  1.00  0.00
ATOM   2721  N   ASN   280     -52.421  47.440 -14.899  1.00  0.00
ATOM   2722  H   ASN   280     -52.610  47.930 -14.045  1.00  0.00
ATOM   2723  CA  ASN   280     -52.527  45.973 -14.743  1.00  0.00
ATOM   2724  CB  ASN   280     -53.944  45.550 -15.178  1.00  0.00
ATOM   2725  CG  ASN   280     -54.300  44.120 -14.762  1.00  0.00
ATOM   2726  OD1 ASN   280     -54.877  43.883 -13.712  1.00  0.00
ATOM   2727  ND2 ASN   280     -53.970  43.136 -15.574  1.00  0.00
ATOM   2728 HD21 ASN   280     -53.500  43.274 -16.448  1.00  0.00
ATOM   2729 HD22 ASN   280     -54.214  42.219 -15.269  1.00  0.00
ATOM   2730  C   ASN   280     -51.404  45.164 -15.422  1.00  0.00
ATOM   2731  O   ASN   280     -50.335  44.966 -14.852  1.00  0.00
ATOM   2732  N   SER   281     -51.635  44.816 -16.686  1.00  0.00
ATOM   2733  H   SER   281     -52.425  45.191 -17.170  1.00  0.00
ATOM   2734  CA  SER   281     -50.745  43.977 -17.513  1.00  0.00
ATOM   2735  CB  SER   281     -51.472  43.570 -18.799  1.00  0.00
ATOM   2736  OG  SER   281     -52.744  42.993 -18.474  1.00  0.00
ATOM   2737  HG  SER   281     -53.106  42.536 -19.292  1.00  0.00
ATOM   2738  C   SER   281     -49.420  44.670 -17.868  1.00  0.00
ATOM   2739  O   SER   281     -48.400  44.004 -18.034  1.00  0.00
ATOM   2740  N   ALA   282     -49.469  45.994 -18.024  1.00  0.00
ATOM   2741  H   ALA   282     -50.313  46.515 -17.871  1.00  0.00
ATOM   2742  CA  ALA   282     -48.278  46.818 -18.308  1.00  0.00
ATOM   2743  CB  ALA   282     -48.320  47.292 -19.767  1.00  0.00
ATOM   2744  C   ALA   282     -48.173  47.988 -17.314  1.00  0.00
ATOM   2745  O   ALA   282     -48.644  49.099 -17.553  1.00  0.00
ATOM   2746  N   THR   283     -47.649  47.655 -16.138  1.00  0.00
ATOM   2747  H   THR   283     -47.374  46.716 -15.929  1.00  0.00
ATOM   2748  CA  THR   283     -47.452  48.630 -15.042  1.00  0.00
ATOM   2749  CB  THR   283     -48.520  48.455 -13.944  1.00  0.00
ATOM   2750  OG1 THR   283     -48.389  49.522 -13.004  1.00  0.00
ATOM   2751  HG1 THR   283     -49.322  49.751 -12.668  1.00  0.00
ATOM   2752  CG2 THR   283     -48.493  47.101 -13.222  1.00  0.00
ATOM   2753  C   THR   283     -46.021  48.607 -14.468  1.00  0.00
ATOM   2754  O   THR   283     -45.438  47.527 -14.349  1.00  0.00
ATOM   2755  N   PRO   284     -45.424  49.778 -14.192  1.00  0.00
ATOM   2756  CA  PRO   284     -44.100  49.872 -13.543  1.00  0.00
ATOM   2757  CB  PRO   284     -43.682  51.335 -13.708  1.00  0.00
ATOM   2758  CG  PRO   284     -45.011  52.084 -13.803  1.00  0.00
ATOM   2759  CD  PRO   284     -45.904  51.118 -14.584  1.00  0.00
ATOM   2760  C   PRO   284     -44.105  49.429 -12.071  1.00  0.00
ATOM   2761  O1  PRO   284     -45.116  49.692 -11.383  1.00  0.00
ATOM   2762  O2  PRO   284     -43.055  48.903 -11.644  1.00  0.00
TER
ENDMDL
