# Supplementary material for: Computational Modeling of complete HOXB13 protein for predicting the functional effect of SNPs and the associated role in hereditary prostate cancer
Source: Sci Rep. 2017 Mar 8;7:43830. doi: 10.1038/srep43830 (PMC5363706; doi:10.1038/srep43830)
Supplement: Supplementary Dataset [file srep43830-s1.zip › SR Supplementary Data Files Complete/Energy minimised protein/Energy Minimised Y80C.pdb]

TITLE     Protein
REMARK    THIS IS A SIMULATION BOX
CRYST1  164.847  162.861  135.714  90.00  90.00  90.00 P 1           1
MODEL        1
ATOM      1  N   MET     1     -59.245  21.547   2.561  1.00  0.00
ATOM      2  H1  MET     1     -60.244  21.665   2.552  1.00  0.00
ATOM      3  H2  MET     1     -58.901  21.729   3.481  1.00  0.00
ATOM      4  H3  MET     1     -58.836  22.196   1.918  1.00  0.00
ATOM      5  CA  MET     1     -58.902  20.168   2.146  1.00  0.00
ATOM      6  CB  MET     1     -59.788  19.725   0.970  1.00  0.00
ATOM      7  CG  MET     1     -59.618  20.564  -0.303  1.00  0.00
ATOM      8  SD  MET     1     -60.609  19.968  -1.722  1.00  0.00
ATOM      9  CE  MET     1     -59.708  18.497  -2.166  1.00  0.00
ATOM     10  C   MET     1     -57.411  19.911   1.827  1.00  0.00
ATOM     11  O   MET     1     -56.683  20.794   1.374  1.00  0.00
ATOM     12  N   GLU     2     -57.006  18.662   2.046  1.00  0.00
ATOM     13  H   GLU     2     -57.622  17.979   2.434  1.00  0.00
ATOM     14  CA  GLU     2     -55.640  18.189   1.748  1.00  0.00
ATOM     15  CB  GLU     2     -54.988  17.682   3.044  1.00  0.00
ATOM     16  CG  GLU     2     -53.457  17.563   2.974  1.00  0.00
ATOM     17  CD  GLU     2     -52.915  16.459   2.055  1.00  0.00
ATOM     18  OE1 GLU     2     -53.511  15.360   2.044  1.00  0.00
ATOM     19  OE2 GLU     2     -51.884  16.736   1.408  1.00  0.00
ATOM     20  C   GLU     2     -55.704  17.091   0.666  1.00  0.00
ATOM     21  O   GLU     2     -56.218  16.004   0.940  1.00  0.00
ATOM     22  N   PRO     3     -55.342  17.422  -0.583  1.00  0.00
ATOM     23  CA  PRO     3     -55.212  16.431  -1.670  1.00  0.00
ATOM     24  CB  PRO     3     -54.908  17.255  -2.924  1.00  0.00
ATOM     25  CG  PRO     3     -55.568  18.599  -2.626  1.00  0.00
ATOM     26  CD  PRO     3     -55.305  18.792  -1.132  1.00  0.00
ATOM     27  C   PRO     3     -54.079  15.438  -1.368  1.00  0.00
ATOM     28  O   PRO     3     -52.906  15.808  -1.370  1.00  0.00
ATOM     29  N   GLY     4     -54.487  14.276  -0.865  1.00  0.00
ATOM     30  H   GLY     4     -55.419  14.158  -0.525  1.00  0.00
ATOM     31  CA  GLY     4     -53.576  13.150  -0.573  1.00  0.00
ATOM     32  C   GLY     4     -53.889  11.913  -1.425  1.00  0.00
ATOM     33  O   GLY     4     -55.048  11.594  -1.695  1.00  0.00
ATOM     34  N   ASN     5     -52.822  11.258  -1.871  1.00  0.00
ATOM     35  H   ASN     5     -51.893  11.551  -1.641  1.00  0.00
ATOM     36  CA  ASN     5     -52.906  10.031  -2.691  1.00  0.00
ATOM     37  CB  ASN     5     -52.396  10.292  -4.117  1.00  0.00
ATOM     38  CG  ASN     5     -53.149  11.358  -4.930  1.00  0.00
ATOM     39  OD1 ASN     5     -52.636  11.902  -5.895  1.00  0.00
ATOM     40  ND2 ASN     5     -54.371  11.697  -4.575  1.00  0.00
ATOM     41 HD21 ASN     5     -54.805  11.325  -3.754  1.00  0.00
ATOM     42 HD22 ASN     5     -54.830  12.358  -5.160  1.00  0.00
ATOM     43  C   ASN     5     -52.105   8.877  -2.067  1.00  0.00
ATOM     44  O   ASN     5     -51.056   9.093  -1.461  1.00  0.00
ATOM     45  N   TYR     6     -52.628   7.667  -2.245  1.00  0.00
ATOM     46  H   TYR     6     -53.444   7.524  -2.804  1.00  0.00
ATOM     47  CA  TYR     6     -52.009   6.428  -1.735  1.00  0.00
ATOM     48  CB  TYR     6     -52.865   5.874  -0.586  1.00  0.00
ATOM     49  CG  TYR     6     -52.203   4.677   0.109  1.00  0.00
ATOM     50  CD1 TYR     6     -51.183   4.888   1.049  1.00  0.00
ATOM     51  HD1 TYR     6     -50.952   5.896   1.395  1.00  0.00
ATOM     52  CD2 TYR     6     -52.526   3.370  -0.288  1.00  0.00
ATOM     53  HD2 TYR     6     -53.314   3.194  -1.021  1.00  0.00
ATOM     54  CE1 TYR     6     -50.471   3.797   1.566  1.00  0.00
ATOM     55  HE1 TYR     6     -49.680   3.955   2.298  1.00  0.00
ATOM     56  CE2 TYR     6     -51.812   2.281   0.232  1.00  0.00
ATOM     57  HE2 TYR     6     -52.041   1.274  -0.112  1.00  0.00
ATOM     58  CZ  TYR     6     -50.780   2.496   1.153  1.00  0.00
ATOM     59  OH  TYR     6     -50.038   1.453   1.604  1.00  0.00
ATOM     60  HH  TYR     6     -50.397   0.606   1.218  1.00  0.00
ATOM     61  C   TYR     6     -51.835   5.390  -2.858  1.00  0.00
ATOM     62  O   TYR     6     -52.608   5.356  -3.814  1.00  0.00
ATOM     63  N   ALA     7     -50.814   4.550  -2.696  1.00  0.00
ATOM     64  H   ALA     7     -50.245   4.588  -1.875  1.00  0.00
ATOM     65  CA  ALA     7     -50.479   3.458  -3.632  1.00  0.00
ATOM     66  CB  ALA     7     -49.118   2.864  -3.251  1.00  0.00
ATOM     67  C   ALA     7     -51.559   2.362  -3.676  1.00  0.00
ATOM     68  O   ALA     7     -51.758   1.619  -2.713  1.00  0.00
ATOM     69  N   THR     8     -52.377   2.433  -4.725  1.00  0.00
ATOM     70  H   THR     8     -52.473   3.289  -5.238  1.00  0.00
ATOM     71  CA  THR     8     -53.458   1.462  -5.023  1.00  0.00
ATOM     72  CB  THR     8     -54.262   1.927  -6.252  1.00  0.00
ATOM     73  OG1 THR     8     -54.474   3.342  -6.187  1.00  0.00
ATOM     74  HG1 THR     8     -55.103   3.619  -6.916  1.00  0.00
ATOM     75  CG2 THR     8     -55.622   1.224  -6.333  1.00  0.00
ATOM     76  C   THR     8     -52.918   0.035  -5.242  1.00  0.00
ATOM     77  O   THR     8     -52.717  -0.441  -6.361  1.00  0.00
ATOM     78  N   LEU     9     -52.675  -0.623  -4.114  1.00  0.00
ATOM     79  H   LEU     9     -52.646  -0.122  -3.247  1.00  0.00
ATOM     80  CA  LEU     9     -52.200  -2.019  -4.044  1.00  0.00
ATOM     81  CB  LEU     9     -51.630  -2.291  -2.642  1.00  0.00
ATOM     82  CG  LEU     9     -50.451  -1.380  -2.267  1.00  0.00
ATOM     83  CD1 LEU     9     -50.150  -1.514  -0.774  1.00  0.00
ATOM     84  CD2 LEU     9     -49.196  -1.713  -3.080  1.00  0.00
ATOM     85  C   LEU     9     -53.317  -3.014  -4.406  1.00  0.00
ATOM     86  O   LEU     9     -54.136  -3.407  -3.574  1.00  0.00
ATOM     87  N   ASP    10     -53.410  -3.275  -5.708  1.00  0.00
ATOM     88  H   ASP    10     -52.884  -2.730  -6.364  1.00  0.00
ATOM     89  CA  ASP    10     -54.409  -4.192  -6.296  1.00  0.00
ATOM     90  CB  ASP    10     -54.432  -3.984  -7.822  1.00  0.00
ATOM     91  CG  ASP    10     -55.445  -4.859  -8.579  1.00  0.00
ATOM     92  OD1 ASP    10     -56.486  -5.200  -7.974  1.00  0.00
ATOM     93  OD2 ASP    10     -55.166  -5.142  -9.764  1.00  0.00
ATOM     94  C   ASP    10     -54.215  -5.670  -5.897  1.00  0.00
ATOM     95  O   ASP    10     -53.762  -6.496  -6.690  1.00  0.00
ATOM     96  N   GLY    11     -54.679  -5.980  -4.688  1.00  0.00
ATOM     97  H   GLY    11     -54.873  -5.251  -4.026  1.00  0.00
ATOM     98  CA  GLY    11     -54.783  -7.355  -4.148  1.00  0.00
ATOM     99  C   GLY    11     -55.990  -8.121  -4.719  1.00  0.00
ATOM    100  O   GLY    11     -56.730  -8.770  -3.983  1.00  0.00
ATOM    101  N   ALA    12     -56.126  -8.053  -6.042  1.00  0.00
ATOM    102  H   ALA    12     -55.390  -7.663  -6.601  1.00  0.00
ATOM    103  CA  ALA    12     -57.273  -8.565  -6.819  1.00  0.00
ATOM    104  CB  ALA    12     -58.465  -7.607  -6.689  1.00  0.00
ATOM    105  C   ALA    12     -56.901  -8.708  -8.304  1.00  0.00
ATOM    106  O   ALA    12     -55.939  -8.104  -8.783  1.00  0.00
ATOM    107  N   LYS    13     -57.643  -9.579  -8.986  1.00  0.00
ATOM    108  H   LYS    13     -58.392 -10.069  -8.544  1.00  0.00
ATOM    109  CA  LYS    13     -57.462  -9.885 -10.420  1.00  0.00
ATOM    110  CB  LYS    13     -58.378 -11.060 -10.800  1.00  0.00
ATOM    111  CG  LYS    13     -58.231 -11.539 -12.252  1.00  0.00
ATOM    112  CD  LYS    13     -56.840 -12.107 -12.557  1.00  0.00
ATOM    113  CE  LYS    13     -56.688 -12.495 -14.032  1.00  0.00
ATOM    114  NZ  LYS    13     -57.558 -13.620 -14.409  1.00  0.00
ATOM    115  HZ1 LYS    13     -57.423 -13.835 -15.376  1.00  0.00
ATOM    116  HZ2 LYS    13     -57.328 -14.420 -13.855  1.00  0.00
ATOM    117  HZ3 LYS    13     -58.514 -13.371 -14.254  1.00  0.00
ATOM    118  C   LYS    13     -57.686  -8.660 -11.327  1.00  0.00
ATOM    119  O   LYS    13     -58.811  -8.214 -11.552  1.00  0.00
ATOM    120  N   ASP    14     -56.562  -8.047 -11.690  1.00  0.00
ATOM    121  H   ASP    14     -55.732  -8.176 -11.147  1.00  0.00
ATOM    122  CA  ASP    14     -56.498  -6.953 -12.680  1.00  0.00
ATOM    123  CB  ASP    14     -55.064  -6.398 -12.689  1.00  0.00
ATOM    124  CG  ASP    14     -54.858  -5.236 -13.669  1.00  0.00
ATOM    125  OD1 ASP    14     -55.799  -4.423 -13.809  1.00  0.00
ATOM    126  OD2 ASP    14     -53.805  -5.252 -14.343  1.00  0.00
ATOM    127  C   ASP    14     -56.952  -7.404 -14.085  1.00  0.00
ATOM    128  O   ASP    14     -56.144  -7.745 -14.950  1.00  0.00
ATOM    129  N   ILE    15     -58.266  -7.364 -14.282  1.00  0.00
ATOM    130  H   ILE    15     -58.890  -7.229 -13.509  1.00  0.00
ATOM    131  CA  ILE    15     -58.918  -7.701 -15.567  1.00  0.00
ATOM    132  CB  ILE    15     -60.418  -8.004 -15.350  1.00  0.00
ATOM    133  CG1 ILE    15     -60.602  -9.105 -14.292  1.00  0.00
ATOM    134  CG2 ILE    15     -61.077  -8.452 -16.667  1.00  0.00
ATOM    135  CD  ILE    15     -61.981  -9.093 -13.619  1.00  0.00
ATOM    136  C   ILE    15     -58.673  -6.581 -16.599  1.00  0.00
ATOM    137  O   ILE    15     -59.415  -5.605 -16.696  1.00  0.00
ATOM    138  N   GLU    16     -57.551  -6.723 -17.298  1.00  0.00
ATOM    139  H   GLU    16     -56.858  -7.389 -17.018  1.00  0.00
ATOM    140  CA  GLU    16     -57.161  -5.825 -18.403  1.00  0.00
ATOM    141  CB  GLU    16     -55.781  -5.204 -18.153  1.00  0.00
ATOM    142  CG  GLU    16     -55.853  -4.074 -17.118  1.00  0.00
ATOM    143  CD  GLU    16     -54.526  -3.332 -16.908  1.00  0.00
ATOM    144  OE1 GLU    16     -53.772  -3.178 -17.896  1.00  0.00
ATOM    145  OE2 GLU    16     -54.329  -2.843 -15.775  1.00  0.00
ATOM    146  C   GLU    16     -57.217  -6.543 -19.758  1.00  0.00
ATOM    147  O   GLU    16     -56.378  -7.383 -20.080  1.00  0.00
ATOM    148  N   GLY    17     -58.335  -6.292 -20.434  1.00  0.00
ATOM    149  H   GLY    17     -59.042  -5.696 -20.051  1.00  0.00
ATOM    150  CA  GLY    17     -58.671  -6.866 -21.753  1.00  0.00
ATOM    151  C   GLY    17     -59.964  -6.254 -22.310  1.00  0.00
ATOM    152  O   GLY    17     -60.643  -5.482 -21.630  1.00  0.00
ATOM    153  N   LEU    18     -60.255  -6.586 -23.567  1.00  0.00
ATOM    154  H   LEU    18     -59.673  -7.208 -24.089  1.00  0.00
ATOM    155  CA  LEU    18     -61.439  -6.080 -24.294  1.00  0.00
ATOM    156  CB  LEU    18     -61.253  -6.342 -25.798  1.00  0.00
ATOM    157  CG  LEU    18     -62.347  -5.723 -26.681  1.00  0.00
ATOM    158  CD1 LEU    18     -62.257  -4.194 -26.715  1.00  0.00
ATOM    159  CD2 LEU    18     -62.265  -6.304 -28.093  1.00  0.00
ATOM    160  C   LEU    18     -62.765  -6.658 -23.758  1.00  0.00
ATOM    161  O   LEU    18     -63.274  -7.684 -24.211  1.00  0.00
ATOM    162  N   LEU    19     -63.250  -6.008 -22.705  1.00  0.00
ATOM    163  H   LEU    19     -62.675  -5.359 -22.203  1.00  0.00
ATOM    164  CA  LEU    19     -64.547  -6.317 -22.076  1.00  0.00
ATOM    165  CB  LEU    19     -64.600  -5.670 -20.682  1.00  0.00
ATOM    166  CG  LEU    19     -65.861  -6.023 -19.880  1.00  0.00
ATOM    167  CD1 LEU    19     -65.857  -7.486 -19.424  1.00  0.00
ATOM    168  CD2 LEU    19     -66.002  -5.079 -18.686  1.00  0.00
ATOM    169  C   LEU    19     -65.725  -5.870 -22.960  1.00  0.00
ATOM    170  O   LEU    19     -66.090  -4.693 -22.998  1.00  0.00
ATOM    171  N   GLY    20     -66.195  -6.820 -23.766  1.00  0.00
ATOM    172  H   GLY    20     -65.658  -7.648 -23.933  1.00  0.00
ATOM    173  CA  GLY    20     -67.395  -6.670 -24.620  1.00  0.00
ATOM    174  C   GLY    20     -68.692  -6.534 -23.804  1.00  0.00
ATOM    175  O   GLY    20     -69.524  -7.439 -23.766  1.00  0.00
ATOM    176  N   ALA    21     -68.829  -5.376 -23.163  1.00  0.00
ATOM    177  H   ALA    21     -68.072  -4.717 -23.149  1.00  0.00
ATOM    178  CA  ALA    21     -69.984  -5.027 -22.312  1.00  0.00
ATOM    179  CB  ALA    21     -69.595  -3.861 -21.394  1.00  0.00
ATOM    180  C   ALA    21     -71.264  -4.736 -23.118  1.00  0.00
ATOM    181  O   ALA    21     -71.541  -3.607 -23.533  1.00  0.00
ATOM    182  N   GLY    22     -71.993  -5.822 -23.372  1.00  0.00
ATOM    183  H   GLY    22     -71.604  -6.729 -23.199  1.00  0.00
ATOM    184  CA  GLY    22     -73.300  -5.835 -24.065  1.00  0.00
ATOM    185  C   GLY    22     -74.324  -4.904 -23.397  1.00  0.00
ATOM    186  O   GLY    22     -74.864  -5.216 -22.338  1.00  0.00
ATOM    187  N   GLY    23     -74.445  -3.718 -23.990  1.00  0.00
ATOM    188  H   GLY    23     -73.939  -3.519 -24.827  1.00  0.00
ATOM    189  CA  GLY    23     -75.284  -2.608 -23.488  1.00  0.00
ATOM    190  C   GLY    23     -74.792  -1.989 -22.165  1.00  0.00
ATOM    191  O   GLY    23     -75.603  -1.533 -21.359  1.00  0.00
ATOM    192  N   GLY    24     -73.468  -1.950 -21.989  1.00  0.00
ATOM    193  H   GLY    24     -72.849  -2.403 -22.634  1.00  0.00
ATOM    194  CA  GLY    24     -72.793  -1.362 -20.811  1.00  0.00
ATOM    195  C   GLY    24     -72.938   0.166 -20.725  1.00  0.00
ATOM    196  O   GLY    24     -72.068   0.916 -21.166  1.00  0.00
ATOM    197  N   ARG    25     -74.069   0.587 -20.167  1.00  0.00
ATOM    198  H   ARG    25     -74.819  -0.060 -20.010  1.00  0.00
ATOM    199  CA  ARG    25     -74.418   2.005 -19.946  1.00  0.00
ATOM    200  CB  ARG    25     -75.898   2.088 -19.552  1.00  0.00
ATOM    201  CG  ARG    25     -76.428   3.527 -19.542  1.00  0.00
ATOM    202  CD  ARG    25     -77.884   3.605 -19.070  1.00  0.00
ATOM    203  NE  ARG    25     -77.991   3.212 -17.652  1.00  0.00
ATOM    204  HE  ARG    25     -77.422   3.735 -17.022  1.00  0.00
ATOM    205  CZ  ARG    25     -78.735   2.223 -17.150  1.00  0.00
ATOM    206  NH1 ARG    25     -79.504   1.454 -17.908  1.00  0.00
ATOM    207 HH11 ARG    25     -79.531   1.616 -18.893  1.00  0.00
ATOM    208 HH12 ARG    25     -80.042   0.722 -17.497  1.00  0.00
ATOM    209  NH2 ARG    25     -78.671   1.946 -15.857  1.00  0.00
ATOM    210 HH21 ARG    25     -78.068   2.468 -15.259  1.00  0.00
ATOM    211 HH22 ARG    25     -79.228   1.205 -15.488  1.00  0.00
ATOM    212  C   ARG    25     -73.505   2.687 -18.907  1.00  0.00
ATOM    213  O   ARG    25     -73.646   2.517 -17.695  1.00  0.00
ATOM    214  N   ASN    26     -72.483   3.351 -19.440  1.00  0.00
ATOM    215  H   ASN    26     -72.247   3.221 -20.403  1.00  0.00
ATOM    216  CA  ASN    26     -71.530   4.167 -18.660  1.00  0.00
ATOM    217  CB  ASN    26     -70.416   4.680 -19.582  1.00  0.00
ATOM    218  CG  ASN    26     -69.319   5.408 -18.799  1.00  0.00
ATOM    219  OD1 ASN    26     -69.421   6.576 -18.457  1.00  0.00
ATOM    220  ND2 ASN    26     -68.281   4.695 -18.424  1.00  0.00
ATOM    221 HD21 ASN    26     -68.210   3.727 -18.646  1.00  0.00
ATOM    222 HD22 ASN    26     -67.579   5.176 -17.907  1.00  0.00
ATOM    223  C   ASN    26     -72.229   5.333 -17.937  1.00  0.00
ATOM    224  O   ASN    26     -72.766   6.251 -18.556  1.00  0.00
ATOM    225  N   LEU    27     -72.284   5.196 -16.617  1.00  0.00
ATOM    226  H   LEU    27     -72.019   4.341 -16.174  1.00  0.00
ATOM    227  CA  LEU    27     -72.888   6.205 -15.726  1.00  0.00
ATOM    228  CB  LEU    27     -73.971   5.550 -14.856  1.00  0.00
ATOM    229  CG  LEU    27     -75.142   4.967 -15.660  1.00  0.00
ATOM    230  CD1 LEU    27     -76.008   4.103 -14.743  1.00  0.00
ATOM    231  CD2 LEU    27     -75.999   6.071 -16.287  1.00  0.00
ATOM    232  C   LEU    27     -71.825   6.898 -14.860  1.00  0.00
ATOM    233  O   LEU    27     -71.345   6.355 -13.866  1.00  0.00
ATOM    234  N   VAL    28     -71.360   8.030 -15.381  1.00  0.00
ATOM    235  H   VAL    28     -71.639   8.332 -16.292  1.00  0.00
ATOM    236  CA  VAL    28     -70.366   8.893 -14.703  1.00  0.00
ATOM    237  CB  VAL    28     -69.030   8.999 -15.472  1.00  0.00
ATOM    238  CG1 VAL    28     -68.280   7.664 -15.451  1.00  0.00
ATOM    239  CG2 VAL    28     -69.183   9.508 -16.913  1.00  0.00
ATOM    240  C   VAL    28     -70.915  10.291 -14.376  1.00  0.00
ATOM    241  O   VAL    28     -71.674  10.871 -15.151  1.00  0.00
ATOM    242  N   ALA    29     -70.419  10.837 -13.269  1.00  0.00
ATOM    243  H   ALA    29     -69.741  10.361 -12.713  1.00  0.00
ATOM    244  CA  ALA    29     -70.805  12.173 -12.772  1.00  0.00
ATOM    245  CB  ALA    29     -71.107  12.102 -11.272  1.00  0.00
ATOM    246  C   ALA    29     -69.698  13.199 -13.058  1.00  0.00
ATOM    247  O   ALA    29     -68.578  13.092 -12.556  1.00  0.00
ATOM    248  N   HIS    30     -69.977  14.021 -14.065  1.00  0.00
ATOM    249  H   HIS    30     -70.791  13.887 -14.638  1.00  0.00
ATOM    250  CA  HIS    30     -69.069  15.074 -14.568  1.00  0.00
ATOM    251  CB  HIS    30     -69.651  15.675 -15.857  1.00  0.00
ATOM    252  CG  HIS    30     -70.080  14.592 -16.854  1.00  0.00
ATOM    253  ND1 HIS    30     -71.256  13.972 -16.834  1.00  0.00
ATOM    254  CD2 HIS    30     -69.315  13.979 -17.754  1.00  0.00
ATOM    255  CE1 HIS    30     -71.223  12.970 -17.705  1.00  0.00
ATOM    256  NE2 HIS    30     -70.021  12.976 -18.272  1.00  0.00
ATOM    257  HE2 HIS    30     -69.705  12.328 -18.960  1.00  0.00
ATOM    258  C   HIS    30     -68.798  16.174 -13.524  1.00  0.00
ATOM    259  O   HIS    30     -69.650  17.018 -13.250  1.00  0.00
ATOM    260  N   SER    31     -67.698  15.959 -12.804  1.00  0.00
ATOM    261  H   SER    31     -67.219  15.084 -12.891  1.00  0.00
ATOM    262  CA  SER    31     -67.107  16.827 -11.756  1.00  0.00
ATOM    263  CB  SER    31     -65.608  17.017 -12.016  1.00  0.00
ATOM    264  OG  SER    31     -64.953  15.745 -12.011  1.00  0.00
ATOM    265  HG  SER    31     -63.963  15.885 -12.053  1.00  0.00
ATOM    266  C   SER    31     -67.776  18.194 -11.493  1.00  0.00
ATOM    267  O   SER    31     -67.466  19.176 -12.174  1.00  0.00
ATOM    268  N   PRO    32     -68.709  18.251 -10.526  1.00  0.00
ATOM    269  CA  PRO    32     -69.375  19.507 -10.120  1.00  0.00
ATOM    270  CB  PRO    32     -70.345  19.096  -9.012  1.00  0.00
ATOM    271  CG  PRO    32     -70.689  17.653  -9.371  1.00  0.00
ATOM    272  CD  PRO    32     -69.357  17.095  -9.874  1.00  0.00
ATOM    273  C   PRO    32     -68.353  20.517  -9.582  1.00  0.00
ATOM    274  O   PRO    32     -67.415  20.156  -8.872  1.00  0.00
ATOM    275  N   LEU    33     -68.590  21.783  -9.912  1.00  0.00
ATOM    276  H   LEU    33     -69.392  22.050 -10.443  1.00  0.00
ATOM    277  CA  LEU    33     -67.706  22.896  -9.510  1.00  0.00
ATOM    278  CB  LEU    33     -67.111  23.570 -10.754  1.00  0.00
ATOM    279  CG  LEU    33     -66.240  22.636 -11.608  1.00  0.00
ATOM    280  CD1 LEU    33     -65.895  23.324 -12.930  1.00  0.00
ATOM    281  CD2 LEU    33     -64.951  22.235 -10.883  1.00  0.00
ATOM    282  C   LEU    33     -68.455  23.927  -8.654  1.00  0.00
ATOM    283  O   LEU    33     -69.597  24.281  -8.944  1.00  0.00
ATOM    284  N   THR    34     -67.763  24.392  -7.619  1.00  0.00
ATOM    285  H   THR    34     -66.798  24.162  -7.494  1.00  0.00
ATOM    286  CA  THR    34     -68.307  25.341  -6.621  1.00  0.00
ATOM    287  CB  THR    34     -68.615  24.643  -5.274  1.00  0.00
ATOM    288  OG1 THR    34     -69.151  25.581  -4.330  1.00  0.00
ATOM    289  HG1 THR    34     -68.413  26.165  -3.950  1.00  0.00
ATOM    290  CG2 THR    34     -67.419  23.900  -4.662  1.00  0.00
ATOM    291  C   THR    34     -67.388  26.549  -6.394  1.00  0.00
ATOM    292  O   THR    34     -66.164  26.438  -6.467  1.00  0.00
ATOM    293  N   SER    35     -68.025  27.678  -6.096  1.00  0.00
ATOM    294  H   SER    35     -68.975  27.833  -6.368  1.00  0.00
ATOM    295  CA  SER    35     -67.377  28.844  -5.456  1.00  0.00
ATOM    296  CB  SER    35     -68.417  29.931  -5.164  1.00  0.00
ATOM    297  OG  SER    35     -69.116  30.279  -6.362  1.00  0.00
ATOM    298  HG  SER    35     -69.636  31.122  -6.210  1.00  0.00
ATOM    299  C   SER    35     -66.752  28.415  -4.118  1.00  0.00
ATOM    300  O   SER    35     -67.227  27.465  -3.490  1.00  0.00
ATOM    301  N   HIS    36     -65.697  29.134  -3.735  1.00  0.00
ATOM    302  H   HIS    36     -65.478  29.995  -4.201  1.00  0.00
ATOM    303  CA  HIS    36     -64.824  28.901  -2.560  1.00  0.00
ATOM    304  CB  HIS    36     -64.684  30.221  -1.794  1.00  0.00
ATOM    305  CG  HIS    36     -63.967  31.276  -2.641  1.00  0.00
ATOM    306  ND1 HIS    36     -64.517  31.985  -3.624  1.00  0.00
ATOM    307  CD2 HIS    36     -62.730  31.727  -2.456  1.00  0.00
ATOM    308  CE1 HIS    36     -63.629  32.888  -4.032  1.00  0.00
ATOM    309  NE2 HIS    36     -62.528  32.728  -3.306  1.00  0.00
ATOM    310  HE2 HIS    36     -61.706  33.289  -3.367  1.00  0.00
ATOM    311  C   HIS    36     -65.166  27.718  -1.622  1.00  0.00
ATOM    312  O   HIS    36     -65.920  27.885  -0.658  1.00  0.00
ATOM    313  N   PRO    37     -64.674  26.512  -1.953  1.00  0.00
ATOM    314  CA  PRO    37     -64.909  25.287  -1.159  1.00  0.00
ATOM    315  CB  PRO    37     -64.428  24.150  -2.065  1.00  0.00
ATOM    316  CG  PRO    37     -63.308  24.793  -2.881  1.00  0.00
ATOM    317  CD  PRO    37     -63.828  26.210  -3.128  1.00  0.00
ATOM    318  C   PRO    37     -64.154  25.302   0.179  1.00  0.00
ATOM    319  O   PRO    37     -63.301  26.156   0.408  1.00  0.00
ATOM    320  N   ALA    38     -64.512  24.362   1.056  1.00  0.00
ATOM    321  H   ALA    38     -65.310  23.784   0.897  1.00  0.00
ATOM    322  CA  ALA    38     -63.808  24.115   2.336  1.00  0.00
ATOM    323  CB  ALA    38     -64.616  23.120   3.177  1.00  0.00
ATOM    324  C   ALA    38     -62.363  23.634   2.092  1.00  0.00
ATOM    325  O   ALA    38     -62.056  22.448   1.972  1.00  0.00
ATOM    326  N   ALA    39     -61.517  24.646   1.927  1.00  0.00
ATOM    327  H   ALA    39     -61.863  25.586   1.990  1.00  0.00
ATOM    328  CA  ALA    39     -60.119  24.577   1.452  1.00  0.00
ATOM    329  CB  ALA    39     -60.165  24.343  -0.067  1.00  0.00
ATOM    330  C   ALA    39     -59.431  25.931   1.738  1.00  0.00
ATOM    331  O   ALA    39     -60.113  26.861   2.175  1.00  0.00
ATOM    332  N   PRO    40     -58.112  26.075   1.514  1.00  0.00
ATOM    333  CA  PRO    40     -57.450  27.398   1.506  1.00  0.00
ATOM    334  CB  PRO    40     -56.037  27.099   1.006  1.00  0.00
ATOM    335  CG  PRO    40     -55.759  25.732   1.631  1.00  0.00
ATOM    336  CD  PRO    40     -57.098  25.000   1.507  1.00  0.00
ATOM    337  C   PRO    40     -58.175  28.420   0.611  1.00  0.00
ATOM    338  O   PRO    40     -58.221  29.605   0.935  1.00  0.00
ATOM    339  N   THR    41     -58.737  27.941  -0.501  1.00  0.00
ATOM    340  H   THR    41     -58.393  27.114  -0.945  1.00  0.00
ATOM    341  CA  THR    41     -59.658  28.701  -1.376  1.00  0.00
ATOM    342  CB  THR    41     -59.851  27.941  -2.704  1.00  0.00
ATOM    343  OG1 THR    41     -58.624  27.319  -3.107  1.00  0.00
ATOM    344  HG1 THR    41     -58.719  26.991  -4.050  1.00  0.00
ATOM    345  CG2 THR    41     -60.331  28.877  -3.817  1.00  0.00
ATOM    346  C   THR    41     -61.026  28.935  -0.697  1.00  0.00
ATOM    347  O   THR    41     -62.043  28.347  -1.062  1.00  0.00
ATOM    348  N   LEU    42     -61.011  29.821   0.294  1.00  0.00
ATOM    349  H   LEU    42     -60.139  30.160   0.657  1.00  0.00
ATOM    350  CA  LEU    42     -62.213  30.299   1.010  1.00  0.00
ATOM    351  CB  LEU    42     -62.226  29.792   2.458  1.00  0.00
ATOM    352  CG  LEU    42     -62.895  28.420   2.609  1.00  0.00
ATOM    353  CD1 LEU    42     -62.631  27.870   4.011  1.00  0.00
ATOM    354  CD2 LEU    42     -64.409  28.518   2.390  1.00  0.00
ATOM    355  C   LEU    42     -62.346  31.827   0.992  1.00  0.00
ATOM    356  O   LEU    42     -61.352  32.551   0.919  1.00  0.00
ATOM    357  N   MET    43     -63.594  32.290   1.045  1.00  0.00
ATOM    358  H   MET    43     -64.386  31.682   1.009  1.00  0.00
ATOM    359  CA  MET    43     -63.894  33.736   1.052  1.00  0.00
ATOM    360  CB  MET    43     -64.700  34.058  -0.216  1.00  0.00
ATOM    361  CG  MET    43     -64.633  35.521  -0.672  1.00  0.00
ATOM    362  SD  MET    43     -65.385  36.742   0.464  1.00  0.00
ATOM    363  CE  MET    43     -65.654  38.078  -0.680  1.00  0.00
ATOM    364  C   MET    43     -64.613  34.211   2.337  1.00  0.00
ATOM    365  O   MET    43     -65.842  34.160   2.421  1.00  0.00
ATOM    366  N   PRO    44     -63.836  34.439   3.404  1.00  0.00
ATOM    367  CA  PRO    44     -64.216  35.422   4.438  1.00  0.00
ATOM    368  CB  PRO    44     -63.842  34.730   5.755  1.00  0.00
ATOM    369  CG  PRO    44     -62.601  33.919   5.389  1.00  0.00
ATOM    370  CD  PRO    44     -62.908  33.439   3.970  1.00  0.00
ATOM    371  C   PRO    44     -63.455  36.734   4.154  1.00  0.00
ATOM    372  O   PRO    44     -63.328  37.120   2.993  1.00  0.00
ATOM    373  N   ALA    45     -62.980  37.433   5.187  1.00  0.00
ATOM    374  H   ALA    45     -63.192  37.176   6.130  1.00  0.00
ATOM    375  CA  ALA    45     -62.145  38.645   5.042  1.00  0.00
ATOM    376  CB  ALA    45     -62.051  39.346   6.402  1.00  0.00
ATOM    377  C   ALA    45     -60.757  38.331   4.442  1.00  0.00
ATOM    378  O   ALA    45     -59.754  38.159   5.131  1.00  0.00
ATOM    379  N   VAL    46     -60.732  38.249   3.113  1.00  0.00
ATOM    380  H   VAL    46     -61.598  38.169   2.608  1.00  0.00
ATOM    381  CA  VAL    46     -59.539  37.851   2.320  1.00  0.00
ATOM    382  CB  VAL    46     -59.843  36.451   1.708  1.00  0.00
ATOM    383  CG1 VAL    46     -60.022  35.380   2.790  1.00  0.00
ATOM    384  CG2 VAL    46     -61.065  36.355   0.786  1.00  0.00
ATOM    385  C   VAL    46     -59.144  38.957   1.290  1.00  0.00
ATOM    386  O   VAL    46     -60.100  39.172   0.582  1.00  0.00
ATOM    387  N   ASN    47     -57.850  39.359   1.032  1.00  0.00
ATOM    388  H   ASN    47     -57.154  38.860   1.532  1.00  0.00
ATOM    389  CA  ASN    47     -57.142  40.454   0.243  1.00  0.00
ATOM    390  CB  ASN    47     -56.221  41.252   1.171  1.00  0.00
ATOM    391  CG  ASN    47     -56.404  42.773   1.144  1.00  0.00
ATOM    392  OD1 ASN    47     -55.476  43.535   1.375  1.00  0.00
ATOM    393  ND2 ASN    47     -57.601  43.253   0.884  1.00  0.00
ATOM    394 HD21 ASN    47     -58.388  42.659   0.690  1.00  0.00
ATOM    395 HD22 ASN    47     -57.756  44.229   0.997  1.00  0.00
ATOM    396  C   ASN    47     -56.377  40.461  -1.143  1.00  0.00
ATOM    397  O   ASN    47     -56.039  41.555  -1.599  1.00  0.00
ATOM    398  N   TYR    48     -56.090  39.359  -1.863  1.00  0.00
ATOM    399  H   TYR    48     -56.058  38.459  -1.432  1.00  0.00
ATOM    400  CA  TYR    48     -55.591  39.319  -3.278  1.00  0.00
ATOM    401  CB  TYR    48     -54.462  38.277  -3.358  1.00  0.00
ATOM    402  CG  TYR    48     -53.887  38.082  -4.767  1.00  0.00
ATOM    403  CD1 TYR    48     -52.909  38.963  -5.250  1.00  0.00
ATOM    404  HD1 TYR    48     -52.425  39.665  -4.572  1.00  0.00
ATOM    405  CD2 TYR    48     -54.454  37.126  -5.625  1.00  0.00
ATOM    406  HD2 TYR    48     -55.161  36.392  -5.241  1.00  0.00
ATOM    407  CE1 TYR    48     -52.527  38.913  -6.598  1.00  0.00
ATOM    408  HE1 TYR    48     -51.780  39.607  -6.984  1.00  0.00
ATOM    409  CE2 TYR    48     -54.073  37.080  -6.973  1.00  0.00
ATOM    410  HE2 TYR    48     -54.532  36.356  -7.644  1.00  0.00
ATOM    411  CZ  TYR    48     -53.113  37.977  -7.456  1.00  0.00
ATOM    412  OH  TYR    48     -52.759  37.941  -8.763  1.00  0.00
ATOM    413  HH  TYR    48     -53.327  37.243  -9.231  1.00  0.00
ATOM    414  C   TYR    48     -56.598  39.163  -4.470  1.00  0.00
ATOM    415  O   TYR    48     -56.492  39.906  -5.443  1.00  0.00
ATOM    416  N   ALA    49     -57.531  38.194  -4.457  1.00  0.00
ATOM    417  H   ALA    49     -57.373  37.386  -3.888  1.00  0.00
ATOM    418  CA  ALA    49     -58.749  38.098  -5.330  1.00  0.00
ATOM    419  CB  ALA    49     -58.921  36.629  -5.738  1.00  0.00
ATOM    420  C   ALA    49     -60.065  38.888  -4.954  1.00  0.00
ATOM    421  O   ALA    49     -60.210  39.926  -5.594  1.00  0.00
ATOM    422  N   PRO    50     -61.046  38.511  -4.078  1.00  0.00
ATOM    423  CA  PRO    50     -61.952  39.518  -3.420  1.00  0.00
ATOM    424  CB  PRO    50     -63.325  39.142  -3.977  1.00  0.00
ATOM    425  CG  PRO    50     -63.287  37.612  -3.966  1.00  0.00
ATOM    426  CD  PRO    50     -61.821  37.265  -4.255  1.00  0.00
ATOM    427  C   PRO    50     -62.018  39.594  -1.856  1.00  0.00
ATOM    428  O   PRO    50     -62.014  38.542  -1.222  1.00  0.00
ATOM    429  N   LEU    51     -62.077  40.813  -1.269  1.00  0.00
ATOM    430  H   LEU    51     -61.945  41.602  -1.870  1.00  0.00
ATOM    431  CA  LEU    51     -62.189  41.216   0.184  1.00  0.00
ATOM    432  CB  LEU    51     -63.145  40.307   0.982  1.00  0.00
ATOM    433  CG  LEU    51     -63.890  41.034   2.113  1.00  0.00
ATOM    434  CD1 LEU    51     -64.783  42.162   1.583  1.00  0.00
ATOM    435  CD2 LEU    51     -64.751  40.040   2.891  1.00  0.00
ATOM    436  C   LEU    51     -60.942  41.713   1.010  1.00  0.00
ATOM    437  O   LEU    51     -60.253  42.599   0.513  1.00  0.00
ATOM    438  N   ASP    52     -60.636  41.212   2.237  1.00  0.00
ATOM    439  H   ASP    52     -61.132  40.405   2.543  1.00  0.00
ATOM    440  CA  ASP    52     -59.592  41.714   3.195  1.00  0.00
ATOM    441  CB  ASP    52     -60.364  42.185   4.439  1.00  0.00
ATOM    442  CG  ASP    52     -59.541  42.965   5.473  1.00  0.00
ATOM    443  OD1 ASP    52     -59.089  42.304   6.433  1.00  0.00
ATOM    444  OD2 ASP    52     -59.414  44.195   5.292  1.00  0.00
ATOM    445  C   ASP    52     -58.203  41.081   3.597  1.00  0.00
ATOM    446  O   ASP    52     -57.349  41.890   3.947  1.00  0.00
ATOM    447  N   LEU    53     -57.952  39.760   3.756  1.00  0.00
ATOM    448  H   LEU    53     -58.653  39.178   4.178  1.00  0.00
ATOM    449  CA  LEU    53     -56.580  39.142   3.821  1.00  0.00
ATOM    450  CB  LEU    53     -56.365  38.574   5.234  1.00  0.00
ATOM    451  CG  LEU    53     -54.893  38.313   5.578  1.00  0.00
ATOM    452  CD1 LEU    53     -54.138  39.618   5.850  1.00  0.00
ATOM    453  CD2 LEU    53     -54.792  37.367   6.775  1.00  0.00
ATOM    454  C   LEU    53     -56.026  38.232   2.650  1.00  0.00
ATOM    455  O   LEU    53     -55.010  38.622   2.077  1.00  0.00
ATOM    456  N   PRO    54     -56.584  37.064   2.230  1.00  0.00
ATOM    457  CA  PRO    54     -56.458  36.514   0.825  1.00  0.00
ATOM    458  CB  PRO    54     -56.669  35.004   0.973  1.00  0.00
ATOM    459  CG  PRO    54     -56.127  34.718   2.367  1.00  0.00
ATOM    460  CD  PRO    54     -56.629  35.921   3.163  1.00  0.00
ATOM    461  C   PRO    54     -57.040  36.949  -0.571  1.00  0.00
ATOM    462  O   PRO    54     -56.384  36.633  -1.558  1.00  0.00
ATOM    463  N   GLY    55     -58.259  37.496  -0.757  1.00  0.00
ATOM    464  H   GLY    55     -58.971  37.334  -0.073  1.00  0.00
ATOM    465  CA  GLY    55     -58.844  38.213  -1.944  1.00  0.00
ATOM    466  C   GLY    55     -58.974  39.789  -2.090  1.00  0.00
ATOM    467  O   GLY    55     -59.411  40.497  -1.207  1.00  0.00
ATOM    468  N   SER    56     -58.653  40.482  -3.189  1.00  0.00
ATOM    469  H   SER    56     -58.619  40.088  -4.106  1.00  0.00
ATOM    470  CA  SER    56     -58.574  41.972  -3.197  1.00  0.00
ATOM    471  CB  SER    56     -57.649  42.559  -4.271  1.00  0.00
ATOM    472  OG  SER    56     -58.008  42.124  -5.582  1.00  0.00
ATOM    473  HG  SER    56     -57.442  41.318  -5.823  1.00  0.00
ATOM    474  C   SER    56     -59.883  42.773  -3.172  1.00  0.00
ATOM    475  O   SER    56     -60.925  42.338  -3.654  1.00  0.00
ATOM    476  N   ALA    57     -59.846  43.752  -2.271  1.00  0.00
ATOM    477  H   ALA    57     -59.282  43.636  -1.453  1.00  0.00
ATOM    478  CA  ALA    57     -60.792  44.887  -2.181  1.00  0.00
ATOM    479  CB  ALA    57     -62.136  44.473  -1.569  1.00  0.00
ATOM    480  C   ALA    57     -60.160  45.986  -1.315  1.00  0.00
ATOM    481  O   ALA    57     -59.729  45.721  -0.193  1.00  0.00
ATOM    482  N   GLU    58     -59.825  47.092  -1.988  1.00  0.00
ATOM    483  H   GLU    58     -60.042  47.170  -2.960  1.00  0.00
ATOM    484  CA  GLU    58     -59.162  48.290  -1.405  1.00  0.00
ATOM    485  CB  GLU    58     -60.229  49.056  -0.595  1.00  0.00
ATOM    486  CG  GLU    58     -59.928  50.535  -0.302  1.00  0.00
ATOM    487  CD  GLU    58     -59.090  50.799   0.958  1.00  0.00
ATOM    488  OE1 GLU    58     -59.387  50.171   1.999  1.00  0.00
ATOM    489  OE2 GLU    58     -58.237  51.710   0.875  1.00  0.00
ATOM    490  C   GLU    58     -57.899  47.906  -0.587  1.00  0.00
ATOM    491  O   GLU    58     -57.523  48.606   0.352  1.00  0.00
ATOM    492  N   PRO    59     -57.100  46.965  -1.110  1.00  0.00
ATOM    493  CA  PRO    59     -56.322  46.007  -0.297  1.00  0.00
ATOM    494  CB  PRO    59     -55.438  45.259  -1.302  1.00  0.00
ATOM    495  CG  PRO    59     -55.278  46.243  -2.456  1.00  0.00
ATOM    496  CD  PRO    59     -56.624  46.966  -2.507  1.00  0.00
ATOM    497  C   PRO    59     -55.567  46.545   0.939  1.00  0.00
ATOM    498  O   PRO    59     -54.449  47.047   0.801  1.00  0.00
ATOM    499  N   PRO    60     -56.183  46.437   2.134  1.00  0.00
ATOM    500  CA  PRO    60     -55.592  46.875   3.417  1.00  0.00
ATOM    501  CB  PRO    60     -56.690  46.676   4.464  1.00  0.00
ATOM    502  CG  PRO    60     -57.971  46.821   3.650  1.00  0.00
ATOM    503  CD  PRO    60     -57.610  46.115   2.345  1.00  0.00
ATOM    504  C   PRO    60     -54.319  46.133   3.855  1.00  0.00
ATOM    505  O   PRO    60     -53.423  46.775   4.401  1.00  0.00
ATOM    506  N   LYS    61     -54.248  44.820   3.622  1.00  0.00
ATOM    507  H   LYS    61     -54.989  44.315   3.170  1.00  0.00
ATOM    508  CA  LYS    61     -53.092  43.974   3.997  1.00  0.00
ATOM    509  CB  LYS    61     -53.028  43.846   5.528  1.00  0.00
ATOM    510  CG  LYS    61     -51.729  43.206   6.030  1.00  0.00
ATOM    511  CD  LYS    61     -51.618  43.239   7.557  1.00  0.00
ATOM    512  CE  LYS    61     -51.302  44.638   8.094  1.00  0.00
ATOM    513  NZ  LYS    61     -51.176  44.618   9.558  1.00  0.00
ATOM    514  HZ1 LYS    61     -50.976  45.541   9.887  1.00  0.00
ATOM    515  HZ2 LYS    61     -52.033  44.298   9.961  1.00  0.00
ATOM    516  HZ3 LYS    61     -50.432  44.003   9.819  1.00  0.00
ATOM    517  C   LYS    61     -53.209  42.578   3.360  1.00  0.00
ATOM    518  O   LYS    61     -54.243  41.922   3.447  1.00  0.00
ATOM    519  N   GLN    62     -52.089  42.118   2.811  1.00  0.00
ATOM    520  H   GLN    62     -51.219  42.611   2.920  1.00  0.00
ATOM    521  CA  GLN    62     -51.994  40.814   2.125  1.00  0.00
ATOM    522  CB  GLN    62     -50.954  40.857   0.999  1.00  0.00
ATOM    523  CG  GLN    62     -51.205  41.901  -0.093  1.00  0.00
ATOM    524  CD  GLN    62     -52.476  41.642  -0.903  1.00  0.00
ATOM    525  OE1 GLN    62     -52.552  40.771  -1.756  1.00  0.00
ATOM    526  NE2 GLN    62     -53.527  42.368  -0.603  1.00  0.00
ATOM    527 HE21 GLN    62     -53.540  43.017   0.155  1.00  0.00
ATOM    528 HE22 GLN    62     -54.377  42.148  -1.095  1.00  0.00
ATOM    529  C   GLN    62     -51.589  39.689   3.089  1.00  0.00
ATOM    530  O   GLN    62     -50.736  39.879   3.959  1.00  0.00
ATOM    531  N   CYS    63     -52.246  38.551   2.863  1.00  0.00
ATOM    532  H   CYS    63     -53.057  38.590   2.276  1.00  0.00
ATOM    533  CA  CYS    63     -52.063  37.220   3.494  1.00  0.00
ATOM    534  CB  CYS    63     -51.771  36.193   2.387  1.00  0.00
ATOM    535  SG  CYS    63     -52.995  36.160   1.027  1.00  0.00
ATOM    536  HG  CYS    63     -52.390  35.209   0.320  1.00  0.00
ATOM    537  C   CYS    63     -51.030  37.156   4.641  1.00  0.00
ATOM    538  O   CYS    63     -51.393  37.333   5.802  1.00  0.00
ATOM    539  N   HIS    64     -49.781  36.820   4.317  1.00  0.00
ATOM    540  H   HIS    64     -49.576  36.316   3.475  1.00  0.00
ATOM    541  CA  HIS    64     -48.620  36.951   5.219  1.00  0.00
ATOM    542  CB  HIS    64     -47.406  36.264   4.575  1.00  0.00
ATOM    543  CG  HIS    64     -47.695  34.803   4.214  1.00  0.00
ATOM    544  ND1 HIS    64     -48.357  34.391   3.135  1.00  0.00
ATOM    545  CD2 HIS    64     -47.327  33.728   4.904  1.00  0.00
ATOM    546  CE1 HIS    64     -48.399  33.063   3.154  1.00  0.00
ATOM    547  NE2 HIS    64     -47.762  32.657   4.247  1.00  0.00
ATOM    548  HE2 HIS    64     -47.633  31.707   4.522  1.00  0.00
ATOM    549  C   HIS    64     -48.366  38.456   5.439  1.00  0.00
ATOM    550  O   HIS    64     -47.796  39.104   4.560  1.00  0.00
ATOM    551  N   PRO    65     -48.715  38.964   6.630  1.00  0.00
ATOM    552  CA  PRO    65     -49.044  40.387   6.873  1.00  0.00
ATOM    553  CB  PRO    65     -49.225  40.495   8.391  1.00  0.00
ATOM    554  CG  PRO    65     -48.355  39.367   8.941  1.00  0.00
ATOM    555  CD  PRO    65     -48.541  38.252   7.911  1.00  0.00
ATOM    556  C   PRO    65     -48.074  41.433   6.299  1.00  0.00
ATOM    557  O   PRO    65     -47.064  41.796   6.900  1.00  0.00
ATOM    558  N   CYS    66     -48.412  41.846   5.080  1.00  0.00
ATOM    559  H   CYS    66     -49.138  41.371   4.578  1.00  0.00
ATOM    560  CA  CYS    66     -47.658  42.836   4.282  1.00  0.00
ATOM    561  CB  CYS    66     -46.763  42.074   3.290  1.00  0.00
ATOM    562  SG  CYS    66     -47.655  41.033   2.077  1.00  0.00
ATOM    563  HG  CYS    66     -46.568  40.528   1.501  1.00  0.00
ATOM    564  C   CYS    66     -48.592  43.833   3.556  1.00  0.00
ATOM    565  O   CYS    66     -49.767  43.506   3.368  1.00  0.00
ATOM    566  N   PRO    67     -48.115  45.028   3.156  1.00  0.00
ATOM    567  CA  PRO    67     -48.921  46.029   2.420  1.00  0.00
ATOM    568  CB  PRO    67     -47.952  47.171   2.094  1.00  0.00
ATOM    569  CG  PRO    67     -46.571  46.527   2.185  1.00  0.00
ATOM    570  CD  PRO    67     -46.738  45.531   3.332  1.00  0.00
ATOM    571  C   PRO    67     -49.598  45.474   1.156  1.00  0.00
ATOM    572  O   PRO    67     -49.186  44.446   0.620  1.00  0.00
ATOM    573  N   GLY    68     -50.641  46.180   0.720  1.00  0.00
ATOM    574  H   GLY    68     -50.812  47.108   1.067  1.00  0.00
ATOM    575  CA  GLY    68     -51.538  45.758  -0.379  1.00  0.00
ATOM    576  C   GLY    68     -50.824  45.463  -1.710  1.00  0.00
ATOM    577  O   GLY    68     -49.837  46.105  -2.066  1.00  0.00
ATOM    578  N   VAL    69     -51.396  44.514  -2.450  1.00  0.00
ATOM    579  H   VAL    69     -52.177  43.988  -2.114  1.00  0.00
ATOM    580  CA  VAL    69     -50.874  44.076  -3.764  1.00  0.00
ATOM    581  CB  VAL    69     -51.471  42.696  -4.123  1.00  0.00
ATOM    582  CG1 VAL    69     -52.968  42.704  -4.468  1.00  0.00
ATOM    583  CG2 VAL    69     -50.636  41.993  -5.195  1.00  0.00
ATOM    584  C   VAL    69     -51.029  45.140  -4.880  1.00  0.00
ATOM    585  O   VAL    69     -52.140  45.625  -5.100  1.00  0.00
ATOM    586  N   PRO    70     -49.930  45.509  -5.557  1.00  0.00
ATOM    587  CA  PRO    70     -49.956  46.429  -6.715  1.00  0.00
ATOM    588  CB  PRO    70     -48.511  46.906  -6.866  1.00  0.00
ATOM    589  CG  PRO    70     -47.692  45.725  -6.345  1.00  0.00
ATOM    590  CD  PRO    70     -48.535  45.196  -5.182  1.00  0.00
ATOM    591  C   PRO    70     -50.488  45.830  -8.030  1.00  0.00
ATOM    592  O   PRO    70     -50.933  46.573  -8.900  1.00  0.00
ATOM    593  N   GLN    71     -50.295  44.524  -8.217  1.00  0.00
ATOM    594  H   GLN    71     -49.844  43.953  -7.534  1.00  0.00
ATOM    595  CA  GLN    71     -50.701  43.800  -9.438  1.00  0.00
ATOM    596  CB  GLN    71     -49.423  43.328 -10.151  1.00  0.00
ATOM    597  CG  GLN    71     -49.596  42.913 -11.619  1.00  0.00
ATOM    598  CD  GLN    71     -50.257  41.544 -11.821  1.00  0.00
ATOM    599  OE1 GLN    71     -49.621  40.505 -11.896  1.00  0.00
ATOM    600  NE2 GLN    71     -51.562  41.524 -11.964  1.00  0.00
ATOM    601 HE21 GLN    71     -52.096  42.384 -11.938  1.00  0.00
ATOM    602 HE22 GLN    71     -52.010  40.634 -11.944  1.00  0.00
ATOM    603  C   GLN    71     -51.616  42.626  -9.055  1.00  0.00
ATOM    604  O   GLN    71     -51.200  41.714  -8.341  1.00  0.00
ATOM    605  N   GLY    72     -52.867  42.723  -9.496  1.00  0.00
ATOM    606  H   GLY    72     -53.165  43.507 -10.046  1.00  0.00
ATOM    607  CA  GLY    72     -53.909  41.706  -9.243  1.00  0.00
ATOM    608  C   GLY    72     -54.277  40.958 -10.532  1.00  0.00
ATOM    609  O   GLY    72     -54.826  41.548 -11.460  1.00  0.00
ATOM    610  N   THR    73     -53.784  39.727 -10.643  1.00  0.00
ATOM    611  H   THR    73     -53.272  39.294  -9.888  1.00  0.00
ATOM    612  CA  THR    73     -54.063  38.858 -11.812  1.00  0.00
ATOM    613  CB  THR    73     -52.799  38.537 -12.639  1.00  0.00
ATOM    614  OG1 THR    73     -53.172  37.810 -13.813  1.00  0.00
ATOM    615  HG1 THR    73     -52.345  37.566 -14.323  1.00  0.00
ATOM    616  CG2 THR    73     -51.698  37.791 -11.874  1.00  0.00
ATOM    617  C   THR    73     -54.836  37.577 -11.456  1.00  0.00
ATOM    618  O   THR    73     -54.529  36.879 -10.487  1.00  0.00
ATOM    619  N   SER    74     -55.871  37.339 -12.256  1.00  0.00
ATOM    620  H   SER    74     -56.176  38.027 -12.914  1.00  0.00
ATOM    621  CA  SER    74     -56.725  36.135 -12.183  1.00  0.00
ATOM    622  CB  SER    74     -58.173  36.526 -11.852  1.00  0.00
ATOM    623  OG  SER    74     -58.692  37.407 -12.856  1.00  0.00
ATOM    624  HG  SER    74     -58.605  36.949 -13.752  1.00  0.00
ATOM    625  C   SER    74     -56.660  35.330 -13.498  1.00  0.00
ATOM    626  O   SER    74     -57.274  35.736 -14.491  1.00  0.00
ATOM    627  N   PRO    75     -55.831  34.275 -13.552  1.00  0.00
ATOM    628  CA  PRO    75     -55.719  33.395 -14.735  1.00  0.00
ATOM    629  CB  PRO    75     -54.717  32.316 -14.321  1.00  0.00
ATOM    630  CG  PRO    75     -53.809  33.052 -13.339  1.00  0.00
ATOM    631  CD  PRO    75     -54.783  33.943 -12.566  1.00  0.00
ATOM    632  C   PRO    75     -57.070  32.761 -15.096  1.00  0.00
ATOM    633  O   PRO    75     -57.856  32.401 -14.221  1.00  0.00
ATOM    634  N   ALA    76     -57.282  32.598 -16.399  1.00  0.00
ATOM    635  H   ALA    76     -56.604  32.872 -17.079  1.00  0.00
ATOM    636  CA  ALA    76     -58.522  32.017 -16.950  1.00  0.00
ATOM    637  CB  ALA    76     -59.095  32.949 -18.024  1.00  0.00
ATOM    638  C   ALA    76     -58.262  30.618 -17.540  1.00  0.00
ATOM    639  O   ALA    76     -57.366  30.480 -18.379  1.00  0.00
ATOM    640  N   PRO    77     -58.945  29.580 -17.028  1.00  0.00
ATOM    641  CA  PRO    77     -58.825  28.201 -17.548  1.00  0.00
ATOM    642  CB  PRO    77     -59.544  27.323 -16.516  1.00  0.00
ATOM    643  CG  PRO    77     -59.475  28.143 -15.230  1.00  0.00
ATOM    644  CD  PRO    77     -59.644  29.578 -15.728  1.00  0.00
ATOM    645  C   PRO    77     -59.441  28.054 -18.952  1.00  0.00
ATOM    646  O   PRO    77     -60.626  27.768 -19.101  1.00  0.00
ATOM    647  N   VAL    78     -58.665  28.525 -19.928  1.00  0.00
ATOM    648  H   VAL    78     -57.869  29.082 -19.680  1.00  0.00
ATOM    649  CA  VAL    78     -58.878  28.413 -21.394  1.00  0.00
ATOM    650  CB  VAL    78     -58.173  27.160 -21.969  1.00  0.00
ATOM    651  CG1 VAL    78     -58.236  27.114 -23.502  1.00  0.00
ATOM    652  CG2 VAL    78     -56.699  27.080 -21.555  1.00  0.00
ATOM    653  C   VAL    78     -60.363  28.512 -21.833  1.00  0.00
ATOM    654  O   VAL    78     -61.057  27.493 -21.874  1.00  0.00
ATOM    655  N   PRO    79     -60.839  29.721 -22.177  1.00  0.00
ATOM    656  CA  PRO    79     -62.210  29.936 -22.685  1.00  0.00
ATOM    657  CB  PRO    79     -62.415  31.453 -22.624  1.00  0.00
ATOM    658  CG  PRO    79     -61.003  32.016 -22.791  1.00  0.00
ATOM    659  CD  PRO    79     -60.123  31.007 -22.050  1.00  0.00
ATOM    660  C   PRO    79     -62.415  29.339 -24.090  1.00  0.00
ATOM    661  O   PRO    79     -62.081  29.936 -25.112  1.00  0.00
ATOM    662  N   CYS    80     -62.772  28.059 -24.074  1.00  0.00
ATOM    663  H   CYS    80     -62.737  27.539 -23.218  1.00  0.00
ATOM    664  CA  CYS    80     -63.039  27.246 -25.277  1.00  0.00
ATOM    665  CB  CYS    80     -63.042  25.764 -24.888  1.00  0.00
ATOM    666  SG  CYS    80     -61.437  25.179 -24.229  1.00  0.00
ATOM    667  HG  CYS    80     -61.834  23.935 -23.974  1.00  0.00
ATOM    668  C   CYS    80     -64.356  27.600 -25.987  1.00  0.00
ATOM    669  O   CYS    80     -65.372  27.875 -25.350  1.00  0.00
ATOM    670  N   GLY    81     -64.309  27.478 -27.312  1.00  0.00
ATOM    671  H   GLY    81     -63.470  27.195 -27.773  1.00  0.00
ATOM    672  CA  GLY    81     -65.459  27.702 -28.213  1.00  0.00
ATOM    673  C   GLY    81     -65.792  26.432 -29.009  1.00  0.00
ATOM    674  O   GLY    81     -64.898  25.696 -29.424  1.00  0.00
ATOM    675  N   TYR    82     -67.086  26.242 -29.251  1.00  0.00
ATOM    676  H   TYR    82     -67.772  26.922 -28.996  1.00  0.00
ATOM    677  CA  TYR    82     -67.616  25.061 -29.963  1.00  0.00
ATOM    678  CB  TYR    82     -68.473  24.245 -28.985  1.00  0.00
ATOM    679  CG  TYR    82     -68.917  22.902 -29.577  1.00  0.00
ATOM    680  CD1 TYR    82     -68.060  21.793 -29.511  1.00  0.00
ATOM    681  HD1 TYR    82     -67.140  21.841 -28.928  1.00  0.00
ATOM    682  CD2 TYR    82     -70.120  22.813 -30.295  1.00  0.00
ATOM    683  HD2 TYR    82     -70.802  23.663 -30.334  1.00  0.00
ATOM    684  CE1 TYR    82     -68.392  20.610 -30.186  1.00  0.00
ATOM    685  HE1 TYR    82     -67.733  19.745 -30.136  1.00  0.00
ATOM    686  CE2 TYR    82     -70.447  21.631 -30.972  1.00  0.00
ATOM    687  HE2 TYR    82     -71.358  21.582 -31.566  1.00  0.00
ATOM    688  CZ  TYR    82     -69.577  20.534 -30.925  1.00  0.00
ATOM    689  OH  TYR    82     -69.864  19.404 -31.618  1.00  0.00
ATOM    690  HH  TYR    82     -70.616  19.597 -32.245  1.00  0.00
ATOM    691  C   TYR    82     -68.428  25.469 -31.205  1.00  0.00
ATOM    692  O   TYR    82     -69.162  26.456 -31.179  1.00  0.00
ATOM    693  N   PHE    83     -68.346  24.627 -32.234  1.00  0.00
ATOM    694  H   PHE    83     -67.862  23.756 -32.157  1.00  0.00
ATOM    695  CA  PHE    83     -69.043  24.839 -33.518  1.00  0.00
ATOM    696  CB  PHE    83     -68.003  25.086 -34.623  1.00  0.00
ATOM    697  CG  PHE    83     -68.641  25.269 -36.007  1.00  0.00
ATOM    698  CD1 PHE    83     -69.227  26.495 -36.355  1.00  0.00
ATOM    699  HD1 PHE    83     -69.071  27.376 -35.733  1.00  0.00
ATOM    700  CD2 PHE    83     -68.802  24.157 -36.848  1.00  0.00
ATOM    701  HD2 PHE    83     -68.337  23.204 -36.594  1.00  0.00
ATOM    702  CE1 PHE    83     -69.999  26.598 -37.520  1.00  0.00
ATOM    703  HE1 PHE    83     -70.477  27.543 -37.776  1.00  0.00
ATOM    704  CE2 PHE    83     -69.571  24.261 -38.015  1.00  0.00
ATOM    705  HE2 PHE    83     -69.707  23.393 -38.659  1.00  0.00
ATOM    706  CZ  PHE    83     -70.175  25.480 -38.347  1.00  0.00
ATOM    707  HZ  PHE    83     -70.811  25.551 -39.228  1.00  0.00
ATOM    708  C   PHE    83     -69.970  23.664 -33.881  1.00  0.00
ATOM    709  O   PHE    83     -69.616  22.498 -33.710  1.00  0.00
ATOM    710  N   GLY    84     -71.103  24.032 -34.476  1.00  0.00
ATOM    711  H   GLY    84     -71.282  24.991 -34.693  1.00  0.00
ATOM    712  CA  GLY    84     -72.117  23.094 -34.998  1.00  0.00
ATOM    713  C   GLY    84     -72.621  23.556 -36.373  1.00  0.00
ATOM    714  O   GLY    84     -72.831  24.749 -36.588  1.00  0.00
ATOM    715  N   GLY    85     -72.818  22.581 -37.258  1.00  0.00
ATOM    716  H   GLY    85     -72.558  21.636 -37.062  1.00  0.00
ATOM    717  CA  GLY    85     -73.328  22.799 -38.629  1.00  0.00
ATOM    718  C   GLY    85     -73.481  21.480 -39.402  1.00  0.00
ATOM    719  O   GLY    85     -72.819  20.492 -39.085  1.00  0.00
ATOM    720  N   GLY    86     -74.424  21.493 -40.342  1.00  0.00
ATOM    721  H   GLY    86     -75.033  22.278 -40.458  1.00  0.00
ATOM    722  CA  GLY    86     -74.730  20.352 -41.231  1.00  0.00
ATOM    723  C   GLY    86     -75.823  20.706 -42.251  1.00  0.00
ATOM    724  O   GLY    86     -76.658  21.574 -41.998  1.00  0.00
ATOM    725  N   TYR    87     -75.749  20.042 -43.404  1.00  0.00
ATOM    726  H   TYR    87     -75.028  19.370 -43.570  1.00  0.00
ATOM    727  CA  TYR    87     -76.674  20.226 -44.546  1.00  0.00
ATOM    728  CB  TYR    87     -76.351  21.552 -45.263  1.00  0.00
ATOM    729  CG  TYR    87     -77.142  21.757 -46.563  1.00  0.00
ATOM    730  CD1 TYR    87     -78.487  22.157 -46.521  1.00  0.00
ATOM    731  HD1 TYR    87     -78.915  22.555 -45.600  1.00  0.00
ATOM    732  CD2 TYR    87     -76.582  21.328 -47.776  1.00  0.00
ATOM    733  HD2 TYR    87     -75.528  21.051 -47.827  1.00  0.00
ATOM    734  CE1 TYR    87     -79.276  22.082 -47.678  1.00  0.00
ATOM    735  HE1 TYR    87     -80.322  22.382 -47.651  1.00  0.00
ATOM    736  CE2 TYR    87     -77.372  21.255 -48.931  1.00  0.00
ATOM    737  HE2 TYR    87     -76.925  20.946 -49.873  1.00  0.00
ATOM    738  CZ  TYR    87     -78.722  21.619 -48.877  1.00  0.00
ATOM    739  OH  TYR    87     -79.505  21.490 -49.978  1.00  0.00
ATOM    740  HH  TYR    87     -79.014  20.926 -50.666  1.00  0.00
ATOM    741  C   TYR    87     -76.586  19.045 -45.530  1.00  0.00
ATOM    742  O   TYR    87     -75.530  18.434 -45.689  1.00  0.00
ATOM    743  N   TYR    88     -77.727  18.758 -46.156  1.00  0.00
ATOM    744  H   TYR    88     -78.574  19.241 -45.934  1.00  0.00
ATOM    745  CA  TYR    88     -77.852  17.773 -47.249  1.00  0.00
ATOM    746  CB  TYR    88     -78.104  16.372 -46.669  1.00  0.00
ATOM    747  CG  TYR    88     -78.184  15.303 -47.766  1.00  0.00
ATOM    748  CD1 TYR    88     -77.004  14.783 -48.319  1.00  0.00
ATOM    749  HD1 TYR    88     -76.042  14.969 -47.839  1.00  0.00
ATOM    750  CD2 TYR    88     -79.422  14.996 -48.351  1.00  0.00
ATOM    751  HD2 TYR    88     -80.347  15.362 -47.904  1.00  0.00
ATOM    752  CE1 TYR    88     -77.062  13.994 -49.476  1.00  0.00
ATOM    753  HE1 TYR    88     -76.149  13.583 -49.907  1.00  0.00
ATOM    754  CE2 TYR    88     -79.477  14.209 -49.510  1.00  0.00
ATOM    755  HE2 TYR    88     -80.438  14.002 -49.978  1.00  0.00
ATOM    756  CZ  TYR    88     -78.295  13.718 -50.077  1.00  0.00
ATOM    757  OH  TYR    88     -78.331  13.028 -51.245  1.00  0.00
ATOM    758  HH  TYR    88     -79.273  12.987 -51.571  1.00  0.00
ATOM    759  C   TYR    88     -78.986  18.173 -48.209  1.00  0.00
ATOM    760  O   TYR    88     -80.095  18.492 -47.780  1.00  0.00
ATOM    761  N   SER    89     -78.705  18.027 -49.503  1.00  0.00
ATOM    762  H   SER    89     -77.803  17.725 -49.807  1.00  0.00
ATOM    763  CA  SER    89     -79.677  18.310 -50.582  1.00  0.00
ATOM    764  CB  SER    89     -78.972  18.650 -51.902  1.00  0.00
ATOM    765  OG  SER    89     -78.287  19.902 -51.786  1.00  0.00
ATOM    766  HG  SER    89     -77.872  20.122 -52.676  1.00  0.00
ATOM    767  C   SER    89     -80.684  17.169 -50.788  1.00  0.00
ATOM    768  O   SER    89     -80.502  16.264 -51.605  1.00  0.00
ATOM    769  N   CYS    90     -81.720  17.201 -49.954  1.00  0.00
ATOM    770  H   CYS    90     -81.740  17.851 -49.191  1.00  0.00
ATOM    771  CA  CYS    90     -82.832  16.230 -49.997  1.00  0.00
ATOM    772  CB  CYS    90     -83.562  16.257 -48.648  1.00  0.00
ATOM    773  SG  CYS    90     -84.839  14.956 -48.479  1.00  0.00
ATOM    774  HG  CYS    90     -85.237  15.308 -47.260  1.00  0.00
ATOM    775  C   CYS    90     -83.776  16.491 -51.189  1.00  0.00
ATOM    776  O   CYS    90     -84.826  17.125 -51.080  1.00  0.00
ATOM    777  N   ARG    91     -83.321  16.021 -52.348  1.00  0.00
ATOM    778  H   ARG    91     -82.385  15.672 -52.416  1.00  0.00
ATOM    779  CA  ARG    91     -84.028  16.158 -53.638  1.00  0.00
ATOM    780  CB  ARG    91     -83.054  15.888 -54.793  1.00  0.00
ATOM    781  CG  ARG    91     -82.196  17.110 -55.146  1.00  0.00
ATOM    782  CD  ARG    91     -83.017  18.263 -55.743  1.00  0.00
ATOM    783  NE  ARG    91     -83.656  17.856 -57.010  1.00  0.00
ATOM    784  HE  ARG    91     -84.291  17.087 -56.952  1.00  0.00
ATOM    785  CZ  ARG    91     -83.472  18.401 -58.214  1.00  0.00
ATOM    786  NH1 ARG    91     -82.654  19.424 -58.426  1.00  0.00
ATOM    787 HH11 ARG    91     -82.151  19.810 -57.656  1.00  0.00
ATOM    788 HH12 ARG    91     -82.548  19.797 -59.344  1.00  0.00
ATOM    789  NH2 ARG    91     -84.134  17.906 -59.247  1.00  0.00
ATOM    790 HH21 ARG    91     -84.763  17.140 -59.103  1.00  0.00
ATOM    791 HH22 ARG    91     -84.002  18.292 -60.156  1.00  0.00
ATOM    792  C   ARG    91     -85.324  15.339 -53.784  1.00  0.00
ATOM    793  O   ARG    91     -85.397  14.323 -54.477  1.00  0.00
ATOM    794  N   VAL    92     -86.377  15.874 -53.175  1.00  0.00
ATOM    795  H   VAL    92     -86.260  16.592 -52.485  1.00  0.00
ATOM    796  CA  VAL    92     -87.748  15.336 -53.325  1.00  0.00
ATOM    797  CB  VAL    92     -88.578  15.539 -52.036  1.00  0.00
ATOM    798  CG1 VAL    92     -89.956  14.874 -52.142  1.00  0.00
ATOM    799  CG2 VAL    92     -87.871  14.982 -50.795  1.00  0.00
ATOM    800  C   VAL    92     -88.381  16.006 -54.561  1.00  0.00
ATOM    801  O   VAL    92     -89.156  16.957 -54.467  1.00  0.00
ATOM    802  N   SER    93     -87.922  15.544 -55.720  1.00  0.00
ATOM    803  H   SER    93     -87.150  14.904 -55.740  1.00  0.00
ATOM    804  CA  SER    93     -88.350  16.051 -57.042  1.00  0.00
ATOM    805  CB  SER    93     -87.171  16.714 -57.770  1.00  0.00
ATOM    806  OG  SER    93     -86.104  15.776 -57.958  1.00  0.00
ATOM    807  HG  SER    93     -86.497  14.933 -58.355  1.00  0.00
ATOM    808  C   SER    93     -88.964  14.944 -57.911  1.00  0.00
ATOM    809  O   SER    93     -88.254  14.082 -58.432  1.00  0.00
ATOM    810  N   ARG    94     -90.288  14.985 -58.022  1.00  0.00
ATOM    811  H   ARG    94     -90.840  15.701 -57.579  1.00  0.00
ATOM    812  CA  ARG    94     -91.078  13.944 -58.716  1.00  0.00
ATOM    813  CB  ARG    94     -92.243  13.451 -57.840  1.00  0.00
ATOM    814  CG  ARG    94     -91.905  13.174 -56.367  1.00  0.00
ATOM    815  CD  ARG    94     -92.464  14.250 -55.422  1.00  0.00
ATOM    816  NE  ARG    94     -91.772  15.552 -55.528  1.00  0.00
ATOM    817  HE  ARG    94     -91.041  15.704 -54.864  1.00  0.00
ATOM    818  CZ  ARG    94     -92.089  16.579 -56.323  1.00  0.00
ATOM    819  NH1 ARG    94     -93.132  16.565 -57.140  1.00  0.00
ATOM    820 HH11 ARG    94     -93.729  15.765 -57.162  1.00  0.00
ATOM    821 HH12 ARG    94     -93.307  17.339 -57.745  1.00  0.00
ATOM    822  NH2 ARG    94     -91.300  17.638 -56.357  1.00  0.00
ATOM    823 HH21 ARG    94     -90.483  17.671 -55.776  1.00  0.00
ATOM    824 HH22 ARG    94     -91.545  18.422 -56.924  1.00  0.00
ATOM    825  C   ARG    94     -91.672  14.486 -60.028  1.00  0.00
ATOM    826  O   ARG    94     -92.023  15.661 -60.130  1.00  0.00
ATOM    827  N   SER    95     -91.790  13.590 -61.008  1.00  0.00
ATOM    828  H   SER    95     -91.477  12.647 -60.893  1.00  0.00
ATOM    829  CA  SER    95     -92.375  13.876 -62.339  1.00  0.00
ATOM    830  CB  SER    95     -91.400  14.679 -63.213  1.00  0.00
ATOM    831  OG  SER    95     -92.044  15.077 -64.428  1.00  0.00
ATOM    832  HG  SER    95     -91.446  15.707 -64.929  1.00  0.00
ATOM    833  C   SER    95     -92.740  12.572 -63.067  1.00  0.00
ATOM    834  O   SER    95     -92.165  11.519 -62.790  1.00  0.00
ATOM    835  N   SER    96     -93.739  12.674 -63.940  1.00  0.00
ATOM    836  H   SER    96     -94.042  13.577 -64.250  1.00  0.00
ATOM    837  CA  SER    96     -94.266  11.537 -64.728  1.00  0.00
ATOM    838  CB  SER    96     -95.590  11.038 -64.134  1.00  0.00
ATOM    839  OG  SER    96     -96.030   9.866 -64.831  1.00  0.00
ATOM    840  HG  SER    96     -96.870   9.522 -64.406  1.00  0.00
ATOM    841  C   SER    96     -94.482  11.935 -66.195  1.00  0.00
ATOM    842  O   SER    96     -94.903  13.053 -66.491  1.00  0.00
ATOM    843  N   LEU    97     -94.299  10.955 -67.075  1.00  0.00
ATOM    844  H   LEU    97     -94.180  10.011 -66.769  1.00  0.00
ATOM    845  CA  LEU    97     -94.438  11.138 -68.532  1.00  0.00
ATOM    846  CB  LEU    97     -93.095  10.807 -69.210  1.00  0.00
ATOM    847  CG  LEU    97     -92.834  11.397 -70.611  1.00  0.00
ATOM    848  CD1 LEU    97     -93.756  10.834 -71.698  1.00  0.00
ATOM    849  CD2 LEU    97     -92.870  12.929 -70.591  1.00  0.00
ATOM    850  C   LEU    97     -95.587  10.251 -69.038  1.00  0.00
ATOM    851  O   LEU    97     -95.450   9.037 -69.176  1.00  0.00
ATOM    852  N   LYS    98     -96.744  10.891 -69.184  1.00  0.00
ATOM    853  H   LYS    98     -96.842  11.850 -68.922  1.00  0.00
ATOM    854  CA  LYS    98     -97.984  10.228 -69.638  1.00  0.00
ATOM    855  CB  LYS    98     -99.089  10.385 -68.584  1.00  0.00
ATOM    856  CG  LYS    98     -98.764   9.637 -67.284  1.00  0.00
ATOM    857  CD  LYS    98     -99.836   9.817 -66.204  1.00  0.00
ATOM    858  CE  LYS    98    -101.140   9.082 -66.530  1.00  0.00
ATOM    859  NZ  LYS    98    -102.145   9.298 -65.480  1.00  0.00
ATOM    860  HZ1 LYS    98    -102.986   8.812 -65.721  1.00  0.00
ATOM    861  HZ2 LYS    98    -101.800   8.952 -64.608  1.00  0.00
ATOM    862  HZ3 LYS    98    -102.339  10.276 -65.400  1.00  0.00
ATOM    863  C   LYS    98     -98.448  10.760 -71.009  1.00  0.00
ATOM    864  O   LYS    98     -98.948  11.886 -71.086  1.00  0.00
ATOM    865  N   PRO    99     -98.126  10.044 -72.098  1.00  0.00
ATOM    866  CA  PRO    99     -98.545  10.425 -73.462  1.00  0.00
ATOM    867  CB  PRO    99     -97.645   9.598 -74.383  1.00  0.00
ATOM    868  CG  PRO    99     -97.372   8.330 -73.574  1.00  0.00
ATOM    869  CD  PRO    99     -97.273   8.837 -72.134  1.00  0.00
ATOM    870  C   PRO    99    -100.036  10.158 -73.718  1.00  0.00
ATOM    871  O   PRO    99    -100.608   9.196 -73.208  1.00  0.00
ATOM    872  N   CYS   100    -100.636  11.045 -74.506  1.00  0.00
ATOM    873  H   CYS   100    -100.149  11.832 -74.881  1.00  0.00
ATOM    874  CA  CYS   100    -102.047  10.937 -74.929  1.00  0.00
ATOM    875  CB  CYS   100    -102.864  12.045 -74.255  1.00  0.00
ATOM    876  SG  CYS   100    -104.664  11.944 -74.581  1.00  0.00
ATOM    877  HG  CYS   100    -104.997  13.015 -73.866  1.00  0.00
ATOM    878  C   CYS   100    -102.170  11.038 -76.459  1.00  0.00
ATOM    879  O   CYS   100    -101.455  11.810 -77.098  1.00  0.00
ATOM    880  N   ALA   101    -103.090  10.245 -77.002  1.00  0.00
ATOM    881  H   ALA   101    -103.678   9.667 -76.439  1.00  0.00
ATOM    882  CA  ALA   101    -103.396  10.215 -78.446  1.00  0.00
ATOM    883  CB  ALA   101    -102.907   8.892 -79.045  1.00  0.00
ATOM    884  C   ALA   101    -104.903  10.380 -78.698  1.00  0.00
ATOM    885  O   ALA   101    -105.725   9.834 -77.963  1.00  0.00
ATOM    886  N   GLN   102    -105.221  11.122 -79.756  1.00  0.00
ATOM    887  H   GLN   102    -104.521  11.513 -80.351  1.00  0.00
ATOM    888  CA  GLN   102    -106.612  11.389 -80.177  1.00  0.00
ATOM    889  CB  GLN   102    -106.917  12.883 -79.971  1.00  0.00
ATOM    890  CG  GLN   102    -108.362  13.295 -80.296  1.00  0.00
ATOM    891  CD  GLN   102    -109.405  12.524 -79.478  1.00  0.00
ATOM    892  OE1 GLN   102    -109.374  12.445 -78.260  1.00  0.00
ATOM    893  NE2 GLN   102    -110.374  11.941 -80.149  1.00  0.00
ATOM    894 HE21 GLN   102    -110.448  11.991 -81.150  1.00  0.00
ATOM    895 HE22 GLN   102    -111.082  11.505 -79.598  1.00  0.00
ATOM    896  C   GLN   102    -106.840  10.962 -81.636  1.00  0.00
ATOM    897  O   GLN   102    -105.978  11.143 -82.494  1.00  0.00
ATOM    898  N   ALA   103    -108.044  10.451 -81.882  1.00  0.00
ATOM    899  H   ALA   103    -108.713  10.337 -81.146  1.00  0.00
ATOM    900  CA  ALA   103    -108.498  10.033 -83.224  1.00  0.00
ATOM    901  CB  ALA   103    -108.953   8.572 -83.169  1.00  0.00
ATOM    902  C   ALA   103    -109.645  10.920 -83.736  1.00  0.00
ATOM    903  O   ALA   103    -110.470  11.400 -82.958  1.00  0.00
ATOM    904  N   ALA   104    -109.608  11.187 -85.040  1.00  0.00
ATOM    905  H   ALA   104    -108.882  10.832 -85.627  1.00  0.00
ATOM    906  CA  ALA   104    -110.638  11.977 -85.747  1.00  0.00
ATOM    907  CB  ALA   104    -110.069  13.352 -86.110  1.00  0.00
ATOM    908  C   ALA   104    -111.118  11.259 -87.018  1.00  0.00
ATOM    909  O   ALA   104    -110.338  10.590 -87.695  1.00  0.00
ATOM    910  N   THR   105    -112.415  11.381 -87.286  1.00  0.00
ATOM    911  H   THR   105    -113.050  11.838 -86.664  1.00  0.00
ATOM    912  CA  THR   105    -113.065  10.797 -88.481  1.00  0.00
ATOM    913  CB  THR   105    -114.107   9.733 -88.099  1.00  0.00
ATOM    914  OG1 THR   105    -115.001  10.246 -87.105  1.00  0.00
ATOM    915  HG1 THR   105    -115.698   9.559 -86.893  1.00  0.00
ATOM    916  CG2 THR   105    -113.446   8.428 -87.647  1.00  0.00
ATOM    917  C   THR   105    -113.738  11.867 -89.351  1.00  0.00
ATOM    918  O   THR   105    -114.284  12.851 -88.855  1.00  0.00
ATOM    919  N   LEU   106    -113.662  11.648 -90.661  1.00  0.00
ATOM    920  H   LEU   106    -113.150  10.877 -91.036  1.00  0.00
ATOM    921  CA  LEU   106    -114.255  12.553 -91.666  1.00  0.00
ATOM    922  CB  LEU   106    -113.159  13.149 -92.564  1.00  0.00
ATOM    923  CG  LEU   106    -112.155  14.036 -91.813  1.00  0.00
ATOM    924  CD1 LEU   106    -110.980  14.370 -92.733  1.00  0.00
ATOM    925  CD2 LEU   106    -112.804  15.334 -91.319  1.00  0.00
ATOM    926  C   LEU   106    -115.325  11.840 -92.504  1.00  0.00
ATOM    927  O   LEU   106    -115.023  11.033 -93.382  1.00  0.00
ATOM    928  N   ALA   107    -116.573  12.062 -92.102  1.00  0.00
ATOM    929  H   ALA   107    -116.772  12.649 -91.318  1.00  0.00
ATOM    930  CA  ALA   107    -117.753  11.453 -92.748  1.00  0.00
ATOM    931  CB  ALA   107    -118.515  10.600 -91.728  1.00  0.00
ATOM    932  C   ALA   107    -118.670  12.508 -93.388  1.00  0.00
ATOM    933  O   ALA   107    -119.340  13.279 -92.703  1.00  0.00
ATOM    934  N   ALA   108    -118.508  12.641 -94.702  1.00  0.00
ATOM    935  H   ALA   108    -117.843  12.089 -95.205  1.00  0.00
ATOM    936  CA  ALA   108    -119.308  13.564 -95.533  1.00  0.00
ATOM    937  CB  ALA   108    -118.408  14.687 -96.059  1.00  0.00
ATOM    938  C   ALA   108    -119.972  12.831 -96.709  1.00  0.00
ATOM    939  O   ALA   108    -119.362  11.967 -97.338  1.00  0.00
ATOM    940  N   TYR   109    -121.225  13.196 -96.969  1.00  0.00
ATOM    941  H   TYR   109    -121.697  13.882 -96.417  1.00  0.00
ATOM    942  CA  TYR   109    -122.022  12.615 -98.067  1.00  0.00
ATOM    943  CB  TYR   109    -123.145  11.750 -97.468  1.00  0.00
ATOM    944  CG  TYR   109    -124.023  11.115 -98.552  1.00  0.00
ATOM    945  CD1 TYR   109    -123.496  10.084 -99.347  1.00  0.00
ATOM    946  HD1 TYR   109    -122.688   9.456 -98.969  1.00  0.00
ATOM    947  CD2 TYR   109    -125.141  11.832 -99.003  1.00  0.00
ATOM    948  HD2 TYR   109    -125.621  12.564 -98.354  1.00  0.00
ATOM    949  CE1 TYR   109    -124.016   9.848-100.627  1.00  0.00
ATOM    950  HE1 TYR   109    -123.601   9.060-101.254  1.00  0.00
ATOM    951  CE2 TYR   109    -125.659  11.592-100.281  1.00  0.00
ATOM    952  HE2 TYR   109    -126.543  12.129-100.621  1.00  0.00
ATOM    953  CZ  TYR   109    -125.066  10.636-101.111  1.00  0.00
ATOM    954  OH  TYR   109    -125.283  10.707-102.447  1.00  0.00
ATOM    955  HH  TYR   109    -125.421  11.679-102.676  1.00  0.00
ATOM    956  C   TYR   109    -122.565  13.697 -99.029  1.00  0.00
ATOM    957  O   TYR   109    -123.169  14.666 -98.563  1.00  0.00
ATOM    958  N   PRO   110    -122.360  13.533-100.348  1.00  0.00
ATOM    959  CA  PRO   110    -122.890  14.454-101.376  1.00  0.00
ATOM    960  CB  PRO   110    -122.075  14.143-102.636  1.00  0.00
ATOM    961  CG  PRO   110    -121.711  12.669-102.469  1.00  0.00
ATOM    962  CD  PRO   110    -121.462  12.536-100.966  1.00  0.00
ATOM    963  C   PRO   110    -124.410  14.341-101.587  1.00  0.00
ATOM    964  O   PRO   110    -124.911  13.530-102.369  1.00  0.00
ATOM    965  N   ALA   111    -125.128  15.174-100.839  1.00  0.00
ATOM    966  H   ALA   111    -124.694  15.774-100.166  1.00  0.00
ATOM    967  CA  ALA   111    -126.602  15.251-100.886  1.00  0.00
ATOM    968  CB  ALA   111    -127.163  15.031 -99.478  1.00  0.00
ATOM    969  C   ALA   111    -127.096  16.599-101.434  1.00  0.00
ATOM    970  O   ALA   111    -126.526  17.651-101.150  1.00  0.00
ATOM    971  N   GLU   112    -128.146  16.514-102.247  1.00  0.00
ATOM    972  H   GLU   112    -128.583  15.636-102.438  1.00  0.00
ATOM    973  CA  GLU   112    -128.823  17.682-102.850  1.00  0.00
ATOM    974  CB  GLU   112    -128.348  17.923-104.294  1.00  0.00
ATOM    975  CG  GLU   112    -128.597  16.753-105.256  1.00  0.00
ATOM    976  CD  GLU   112    -128.290  17.150-106.701  1.00  0.00
ATOM    977  OE1 GLU   112    -127.132  16.934-107.118  1.00  0.00
ATOM    978  OE2 GLU   112    -129.227  17.660-107.354  1.00  0.00
ATOM    979  C   GLU   112    -130.353  17.535-102.805  1.00  0.00
ATOM    980  O   GLU   112    -130.871  16.421-102.876  1.00  0.00
ATOM    981  N   THR   113    -131.038  18.670-102.686  1.00  0.00
ATOM    982  H   THR   113    -130.603  19.514-102.374  1.00  0.00
ATOM    983  CA  THR   113    -132.517  18.725-102.724  1.00  0.00
ATOM    984  CB  THR   113    -133.086  19.340-101.434  1.00  0.00
ATOM    985  OG1 THR   113    -132.491  20.624-101.214  1.00  0.00
ATOM    986  HG1 THR   113    -132.768  21.227-101.973  1.00  0.00
ATOM    987  CG2 THR   113    -132.915  18.414-100.226  1.00  0.00
ATOM    988  C   THR   113    -133.042  19.505-103.948  1.00  0.00
ATOM    989  O   THR   113    -133.075  20.740-103.910  1.00  0.00
ATOM    990  N   PRO   114    -133.330  18.814-105.063  1.00  0.00
ATOM    991  CA  PRO   114    -133.968  19.428-106.247  1.00  0.00
ATOM    992  CB  PRO   114    -134.067  18.295-107.270  1.00  0.00
ATOM    993  CG  PRO   114    -132.878  17.406-106.916  1.00  0.00
ATOM    994  CD  PRO   114    -132.857  17.453-105.388  1.00  0.00
ATOM    995  C   PRO   114    -135.369  19.955-105.902  1.00  0.00
ATOM    996  O   PRO   114    -136.058  19.395-105.051  1.00  0.00
ATOM    997  N   THR   115    -135.735  21.057-106.554  1.00  0.00
ATOM    998  H   THR   115    -135.123  21.512-107.201  1.00  0.00
ATOM    999  CA  THR   115    -137.041  21.737-106.381  1.00  0.00
ATOM   1000  CB  THR   115    -137.207  22.334-104.964  1.00  0.00
ATOM   1001  OG1 THR   115    -138.529  22.865-104.821  1.00  0.00
ATOM   1002  HG1 THR   115    -138.688  23.092-103.858  1.00  0.00
ATOM   1003  CG2 THR   115    -136.149  23.383-104.591  1.00  0.00
ATOM   1004  C   THR   115    -137.265  22.800-107.471  1.00  0.00
ATOM   1005  O   THR   115    -136.308  23.306-108.056  1.00  0.00
ATOM   1006  N   ALA   116    -138.541  23.069-107.743  1.00  0.00
ATOM   1007  H   ALA   116    -139.262  22.729-107.137  1.00  0.00
ATOM   1008  CA  ALA   116    -139.009  24.004-108.790  1.00  0.00
ATOM   1009  CB  ALA   116    -138.975  23.319-110.162  1.00  0.00
ATOM   1010  C   ALA   116    -140.443  24.479-108.501  1.00  0.00
ATOM   1011  O   ALA   116    -141.236  23.751-107.904  1.00  0.00
ATOM   1012  N   GLY   117    -140.718  25.720-108.900  1.00  0.00
ATOM   1013  H   GLY   117    -140.009  26.312-109.284  1.00  0.00
ATOM   1014  CA  GLY   117    -142.037  26.368-108.744  1.00  0.00
ATOM   1015  C   GLY   117    -142.075  27.759-109.393  1.00  0.00
ATOM   1016  O   GLY   117    -141.039  28.386-109.605  1.00  0.00
ATOM   1017  N   GLU   118    -143.279  28.157-109.796  1.00  0.00
ATOM   1018  H   GLU   118    -144.095  27.603-109.633  1.00  0.00
ATOM   1019  CA  GLU   118    -143.531  29.470-110.429  1.00  0.00
ATOM   1020  CB  GLU   118    -143.934  29.298-111.899  1.00  0.00
ATOM   1021  CG  GLU   118    -142.775  28.795-112.770  1.00  0.00
ATOM   1022  CD  GLU   118    -143.168  28.609-114.241  1.00  0.00
ATOM   1023  OE1 GLU   118    -143.817  29.523-114.795  1.00  0.00
ATOM   1024  OE2 GLU   118    -142.757  27.568-114.797  1.00  0.00
ATOM   1025  C   GLU   118    -144.621  30.259-109.690  1.00  0.00
ATOM   1026  O   GLU   118    -145.672  29.718-109.345  1.00  0.00
ATOM   1027  N   GLU   119    -144.353  31.549-109.501  1.00  0.00
ATOM   1028  H   GLU   119    -143.493  31.954-109.808  1.00  0.00
ATOM   1029  CA  GLU   119    -145.278  32.480-108.824  1.00  0.00
ATOM   1030  CB  GLU   119    -144.476  33.674-108.286  1.00  0.00
ATOM   1031  CG  GLU   119    -145.310  34.587-107.377  1.00  0.00
ATOM   1032  CD  GLU   119    -144.530  35.807-106.871  1.00  0.00
ATOM   1033  OE1 GLU   119    -143.355  35.632-106.476  1.00  0.00
ATOM   1034  OE2 GLU   119    -145.155  36.888-106.828  1.00  0.00
ATOM   1035  C   GLU   119    -146.418  32.919-109.765  1.00  0.00
ATOM   1036  O   GLU   119    -146.289  33.868-110.538  1.00  0.00
ATOM   1037  N   TYR   120    -147.487  32.128-109.744  1.00  0.00
ATOM   1038  H   TYR   120    -147.457  31.238-109.289  1.00  0.00
ATOM   1039  CA  TYR   120    -148.720  32.409-110.506  1.00  0.00
ATOM   1040  CB  TYR   120    -149.654  31.188-110.417  1.00  0.00
ATOM   1041  CG  TYR   120    -150.984  31.426-111.141  1.00  0.00
ATOM   1042  CD1 TYR   120    -151.017  31.420-112.545  1.00  0.00
ATOM   1043  HD1 TYR   120    -150.289  30.838-113.109  1.00  0.00
ATOM   1044  CD2 TYR   120    -152.006  32.073-110.431  1.00  0.00
ATOM   1045  HD2 TYR   120    -152.035  32.021-109.343  1.00  0.00
ATOM   1046  CE1 TYR   120    -152.001  32.151-113.227  1.00  0.00
ATOM   1047  HE1 TYR   120    -152.021  32.164-114.316  1.00  0.00
ATOM   1048  CE2 TYR   120    -152.986  32.802-111.114  1.00  0.00
ATOM   1049  HE2 TYR   120    -153.775  33.305-110.556  1.00  0.00
ATOM   1050  CZ  TYR   120    -152.955  32.882-112.510  1.00  0.00
ATOM   1051  OH  TYR   120    -153.616  33.894-113.120  1.00  0.00
ATOM   1052  HH  TYR   120    -153.687  34.648-112.453  1.00  0.00
ATOM   1053  C   TYR   120    -149.407  33.721-110.053  1.00  0.00
ATOM   1054  O   TYR   120    -149.651  33.897-108.856  1.00  0.00
ATOM   1055  N   PRO   121    -149.723  34.625-110.997  1.00  0.00
ATOM   1056  CA  PRO   121    -150.393  35.909-110.706  1.00  0.00
ATOM   1057  CB  PRO   121    -150.171  36.761-111.960  1.00  0.00
ATOM   1058  CG  PRO   121    -150.078  35.725-113.079  1.00  0.00
ATOM   1059  CD  PRO   121    -149.330  34.565-112.421  1.00  0.00
ATOM   1060  C   PRO   121    -151.874  35.800-110.300  1.00  0.00
ATOM   1061  O   PRO   121    -152.786  35.762-111.129  1.00  0.00
ATOM   1062  N   SER   122    -152.069  35.723-108.987  1.00  0.00
ATOM   1063  H   SER   122    -151.310  35.512-108.370  1.00  0.00
ATOM   1064  CA  SER   122    -153.404  35.766-108.349  1.00  0.00
ATOM   1065  CB  SER   122    -153.561  34.658-107.302  1.00  0.00
ATOM   1066  OG  SER   122    -153.608  33.376-107.927  1.00  0.00
ATOM   1067  HG  SER   122    -153.752  32.672-107.229  1.00  0.00
ATOM   1068  C   SER   122    -153.640  37.103-107.636  1.00  0.00
ATOM   1069  O   SER   122    -152.757  37.622-106.954  1.00  0.00
ATOM   1070  N   ARG   123    -154.876  37.584-107.736  1.00  0.00
ATOM   1071  H   ARG   123    -155.588  37.103-108.246  1.00  0.00
ATOM   1072  CA  ARG   123    -155.306  38.841-107.089  1.00  0.00
ATOM   1073  CB  ARG   123    -155.755  39.876-108.137  1.00  0.00
ATOM   1074  CG  ARG   123    -157.024  39.482-108.903  1.00  0.00
ATOM   1075  CD  ARG   123    -157.624  40.680-109.637  1.00  0.00
ATOM   1076  NE  ARG   123    -158.998  40.328-110.029  1.00  0.00
ATOM   1077  HE  ARG   123    -159.581  40.005-109.279  1.00  0.00
ATOM   1078  CZ  ARG   123    -159.521  40.361-111.256  1.00  0.00
ATOM   1079  NH1 ARG   123    -158.828  40.740-112.322  1.00  0.00
ATOM   1080 HH11 ARG   123    -157.875  41.013-112.210  1.00  0.00
ATOM   1081 HH12 ARG   123    -159.258  40.749-113.221  1.00  0.00
ATOM   1082  NH2 ARG   123    -160.776  39.980-111.435  1.00  0.00
ATOM   1083 HH21 ARG   123    -161.317  39.670-110.655  1.00  0.00
ATOM   1084 HH22 ARG   123    -161.174  40.003-112.349  1.00  0.00
ATOM   1085  C   ARG   123    -156.422  38.607-106.047  1.00  0.00
ATOM   1086  O   ARG   123    -157.250  37.715-106.243  1.00  0.00
ATOM   1087  N   PRO   124    -156.462  39.410-104.971  1.00  0.00
ATOM   1088  CA  PRO   124    -157.584  39.406-104.008  1.00  0.00
ATOM   1089  CB  PRO   124    -157.190  40.432-102.944  1.00  0.00
ATOM   1090  CG  PRO   124    -155.666  40.347-102.939  1.00  0.00
ATOM   1091  CD  PRO   124    -155.318  40.164-104.418  1.00  0.00
ATOM   1092  C   PRO   124    -158.930  39.775-104.655  1.00  0.00
ATOM   1093  O   PRO   124    -159.840  38.951-104.642  1.00  0.00
ATOM   1094  N   THR   125    -158.905  40.825-105.485  1.00  0.00
ATOM   1095  H   THR   125    -158.034  41.234-105.746  1.00  0.00
ATOM   1096  CA  THR   125    -160.081  41.477-106.124  1.00  0.00
ATOM   1097  CB  THR   125    -161.019  40.502-106.869  1.00  0.00
ATOM   1098  OG1 THR   125    -160.264  39.452-107.480  1.00  0.00
ATOM   1099  HG1 THR   125    -160.020  38.797-106.750  1.00  0.00
ATOM   1100  CG2 THR   125    -161.838  41.216-107.949  1.00  0.00
ATOM   1101  C   THR   125    -160.907  42.247-105.077  1.00  0.00
ATOM   1102  O   THR   125    -161.064  41.811-103.939  1.00  0.00
ATOM   1103  N   GLU   126    -161.383  43.424-105.479  1.00  0.00
ATOM   1104  H   GLU   126    -161.304  43.731-106.427  1.00  0.00
ATOM   1105  CA  GLU   126    -162.178  44.312-104.607  1.00  0.00
ATOM   1106  CB  GLU   126    -161.305  45.511-104.198  1.00  0.00
ATOM   1107  CG  GLU   126    -161.934  46.438-103.147  1.00  0.00
ATOM   1108  CD  GLU   126    -162.241  45.718-101.829  1.00  0.00
ATOM   1109  OE1 GLU   126    -161.370  45.770-100.934  1.00  0.00
ATOM   1110  OE2 GLU   126    -163.341  45.126-101.757  1.00  0.00
ATOM   1111  C   GLU   126    -163.476  44.762-105.301  1.00  0.00
ATOM   1112  O   GLU   126    -163.496  44.988-106.509  1.00  0.00
ATOM   1113  N   PHE   127    -164.521  44.905-104.490  1.00  0.00
ATOM   1114  H   PHE   127    -164.451  44.716-103.508  1.00  0.00
ATOM   1115  CA  PHE   127    -165.837  45.415-104.920  1.00  0.00
ATOM   1116  CB  PHE   127    -166.901  44.344-104.641  1.00  0.00
ATOM   1117  CG  PHE   127    -168.281  44.741-105.179  1.00  0.00
ATOM   1118  CD1 PHE   127    -168.584  44.552-106.536  1.00  0.00
ATOM   1119  HD1 PHE   127    -167.885  44.027-107.188  1.00  0.00
ATOM   1120  CD2 PHE   127    -169.205  45.383-104.341  1.00  0.00
ATOM   1121  HD2 PHE   127    -168.987  45.520-103.281  1.00  0.00
ATOM   1122  CE1 PHE   127    -169.796  45.024-107.057  1.00  0.00
ATOM   1123  HE1 PHE   127    -170.028  44.881-108.112  1.00  0.00
ATOM   1124  CE2 PHE   127    -170.417  45.854-104.863  1.00  0.00
ATOM   1125  HE2 PHE   127    -171.118  46.386-104.222  1.00  0.00
ATOM   1126  CZ  PHE   127    -170.710  45.678-106.221  1.00  0.00
ATOM   1127  HZ  PHE   127    -171.638  46.074-106.633  1.00  0.00
ATOM   1128  C   PHE   127    -166.166  46.730-104.189  1.00  0.00
ATOM   1129  O   PHE   127    -165.762  46.935-103.044  1.00  0.00
ATOM   1130  N   ALA   128    -166.929  47.581-104.870  1.00  0.00
ATOM   1131  H   ALA   128    -167.343  47.326-105.744  1.00  0.00
ATOM   1132  CA  ALA   128    -167.334  48.903-104.353  1.00  0.00
ATOM   1133  CB  ALA   128    -166.763  50.004-105.253  1.00  0.00
ATOM   1134  C   ALA   128    -168.862  49.030-104.254  1.00  0.00
ATOM   1135  O   ALA   128    -169.584  48.854-105.235  1.00  0.00
ATOM   1136  N   PHE   129    -169.319  49.248-103.024  1.00  0.00
ATOM   1137  H   PHE   129    -168.701  49.346-102.246  1.00  0.00
ATOM   1138  CA  PHE   129    -170.751  49.411-102.706  1.00  0.00
ATOM   1139  CB  PHE   129    -171.216  48.223-101.849  1.00  0.00
ATOM   1140  CG  PHE   129    -172.695  48.319-101.448  1.00  0.00
ATOM   1141  CD1 PHE   129    -173.699  47.954-102.357  1.00  0.00
ATOM   1142  HD1 PHE   129    -173.438  47.498-103.313  1.00  0.00
ATOM   1143  CD2 PHE   129    -173.045  48.862-100.202  1.00  0.00
ATOM   1144  HD2 PHE   129    -172.271  49.149 -99.490  1.00  0.00
ATOM   1145  CE1 PHE   129    -175.047  48.150-102.028  1.00  0.00
ATOM   1146  HE1 PHE   129    -175.826  47.872-102.737  1.00  0.00
ATOM   1147  CE2 PHE   129    -174.393  49.050 -99.872  1.00  0.00
ATOM   1148  HE2 PHE   129    -174.664  49.445 -98.893  1.00  0.00
ATOM   1149  CZ  PHE   129    -175.394  48.699-100.787  1.00  0.00
ATOM   1150  HZ  PHE   129    -176.442  48.851-100.533  1.00  0.00
ATOM   1151  C   PHE   129    -171.034  50.743-101.991  1.00  0.00
ATOM   1152  O   PHE   129    -170.274  51.173-101.124  1.00  0.00
ATOM   1153  N   TYR   130    -172.187  51.312-102.332  1.00  0.00
ATOM   1154  H   TYR   130    -172.781  50.907-103.025  1.00  0.00
ATOM   1155  CA  TYR   130    -172.724  52.522-101.681  1.00  0.00
ATOM   1156  CB  TYR   130    -172.720  53.695-102.672  1.00  0.00
ATOM   1157  CG  TYR   130    -173.222  54.989-102.019  1.00  0.00
ATOM   1158  CD1 TYR   130    -172.350  55.756-101.231  1.00  0.00
ATOM   1159  HD1 TYR   130    -171.280  55.550-101.233  1.00  0.00
ATOM   1160  CD2 TYR   130    -174.593  55.294-102.040  1.00  0.00
ATOM   1161  HD2 TYR   130    -175.270  54.735-102.686  1.00  0.00
ATOM   1162  CE1 TYR   130    -172.855  56.797-100.439  1.00  0.00
ATOM   1163  HE1 TYR   130    -172.183  57.392 -99.821  1.00  0.00
ATOM   1164  CE2 TYR   130    -175.094  56.333-101.244  1.00  0.00
ATOM   1165  HE2 TYR   130    -176.163  56.540-101.236  1.00  0.00
ATOM   1166  CZ  TYR   130    -174.225  57.077-100.437  1.00  0.00
ATOM   1167  OH  TYR   130    -174.711  58.047 -99.622  1.00  0.00
ATOM   1168  HH  TYR   130    -175.709  58.026 -99.650  1.00  0.00
ATOM   1169  C   TYR   130    -174.145  52.259-101.140  1.00  0.00
ATOM   1170  O   TYR   130    -174.985  51.746-101.885  1.00  0.00
ATOM   1171  N   PRO   131    -174.403  52.595 -99.865  1.00  0.00
ATOM   1172  CA  PRO   131    -175.753  52.510 -99.266  1.00  0.00
ATOM   1173  CB  PRO   131    -175.536  52.744 -97.767  1.00  0.00
ATOM   1174  CG  PRO   131    -174.098  52.288 -97.540  1.00  0.00
ATOM   1175  CD  PRO   131    -173.385  52.752 -98.809  1.00  0.00
ATOM   1176  C   PRO   131    -176.724  53.541 -99.868  1.00  0.00
ATOM   1177  O   PRO   131    -176.858  54.672 -99.396  1.00  0.00
ATOM   1178  N   GLY   132    -177.332  53.142-100.984  1.00  0.00
ATOM   1179  H   GLY   132    -177.022  52.320-101.466  1.00  0.00
ATOM   1180  CA  GLY   132    -178.364  53.926-101.695  1.00  0.00
ATOM   1181  C   GLY   132    -179.702  53.949-100.940  1.00  0.00
ATOM   1182  O   GLY   132    -180.602  53.167-101.236  1.00  0.00
ATOM   1183  N   TYR   133    -179.786  54.851 -99.965  1.00  0.00
ATOM   1184  H   TYR   133    -178.985  55.375 -99.673  1.00  0.00
ATOM   1185  CA  TYR   133    -180.995  55.029 -99.138  1.00  0.00
ATOM   1186  CB  TYR   133    -180.628  54.786 -97.668  1.00  0.00
ATOM   1187  CG  TYR   133    -181.876  54.683 -96.783  1.00  0.00
ATOM   1188  CD1 TYR   133    -182.541  53.454 -96.651  1.00  0.00
ATOM   1189  HD1 TYR   133    -182.121  52.550 -97.092  1.00  0.00
ATOM   1190  CD2 TYR   133    -182.422  55.837 -96.203  1.00  0.00
ATOM   1191  HD2 TYR   133    -181.915  56.798 -96.303  1.00  0.00
ATOM   1192  CE1 TYR   133    -183.757  53.388 -95.957  1.00  0.00
ATOM   1193  HE1 TYR   133    -184.280  52.438 -95.856  1.00  0.00
ATOM   1194  CE2 TYR   133    -183.641  55.769 -95.516  1.00  0.00
ATOM   1195  HE2 TYR   133    -184.090  56.683 -95.130  1.00  0.00
ATOM   1196  CZ  TYR   133    -184.309  54.544 -95.395  1.00  0.00
ATOM   1197  OH  TYR   133    -185.495  54.475 -94.741  1.00  0.00
ATOM   1198  HH  TYR   133    -185.750  55.392 -94.440  1.00  0.00
ATOM   1199  C   TYR   133    -181.623  56.426 -99.340  1.00  0.00
ATOM   1200  O   TYR   133    -180.899  57.424 -99.298  1.00  0.00
ATOM   1201  N   PRO   134    -182.941  56.490 -99.597  1.00  0.00
ATOM   1202  CA  PRO   134    -183.673  57.759 -99.803  1.00  0.00
ATOM   1203  CB  PRO   134    -185.106  57.338-100.130  1.00  0.00
ATOM   1204  CG  PRO   134    -184.929  55.970-100.782  1.00  0.00
ATOM   1205  CD  PRO   134    -183.798  55.345 -99.965  1.00  0.00
ATOM   1206  C   PRO   134    -183.669  58.672 -98.567  1.00  0.00
ATOM   1207  O   PRO   134    -183.790  58.209 -97.434  1.00  0.00
ATOM   1208  N   GLY   135    -183.612  59.972 -98.846  1.00  0.00
ATOM   1209  H   GLY   135    -183.417  60.298 -99.771  1.00  0.00
ATOM   1210  CA  GLY   135    -183.690  61.048 -97.835  1.00  0.00
ATOM   1211  C   GLY   135    -183.735  62.431 -98.500  1.00  0.00
ATOM   1212  O   GLY   135    -183.203  62.610 -99.595  1.00  0.00
ATOM   1213  N   THR   136    -184.477  63.338 -97.863  1.00  0.00
ATOM   1214  H   THR   136    -184.966  63.108 -97.021  1.00  0.00
ATOM   1215  CA  THR   136    -184.676  64.741 -98.306  1.00  0.00
ATOM   1216  CB  THR   136    -185.320  64.835 -99.710  1.00  0.00
ATOM   1217  OG1 THR   136    -185.320  66.199-100.146  1.00  0.00
ATOM   1218  HG1 THR   136    -185.639  66.244-101.095  1.00  0.00
ATOM   1219  CG2 THR   136    -186.729  64.230 -99.801  1.00  0.00
ATOM   1220  C   THR   136    -185.479  65.549 -97.267  1.00  0.00
ATOM   1221  O   THR   136    -186.141  64.975 -96.402  1.00  0.00
ATOM   1222  N   TYR   137    -185.371  66.871 -97.369  1.00  0.00
ATOM   1223  H   TYR   137    -184.972  67.270 -98.197  1.00  0.00
ATOM   1224  CA  TYR   137    -186.057  67.832 -96.483  1.00  0.00
ATOM   1225  CB  TYR   137    -185.008  68.603 -95.663  1.00  0.00
ATOM   1226  CG  TYR   137    -185.560  69.730 -94.772  1.00  0.00
ATOM   1227  CD1 TYR   137    -186.703  69.547 -93.974  1.00  0.00
ATOM   1228  HD1 TYR   137    -187.092  68.545 -93.791  1.00  0.00
ATOM   1229  CD2 TYR   137    -184.997  71.010 -94.883  1.00  0.00
ATOM   1230  HD2 TYR   137    -184.104  71.165 -95.490  1.00  0.00
ATOM   1231  CE1 TYR   137    -187.294  70.644 -93.328  1.00  0.00
ATOM   1232  HE1 TYR   137    -188.217  70.515 -92.765  1.00  0.00
ATOM   1233  CE2 TYR   137    -185.578  72.101 -94.220  1.00  0.00
ATOM   1234  HE2 TYR   137    -185.139  73.092 -94.325  1.00  0.00
ATOM   1235  CZ  TYR   137    -186.732  71.920 -93.448  1.00  0.00
ATOM   1236  OH  TYR   137    -187.385  72.998 -92.941  1.00  0.00
ATOM   1237  HH  TYR   137    -186.719  73.723 -92.752  1.00  0.00
ATOM   1238  C   TYR   137    -186.929  68.801 -97.299  1.00  0.00
ATOM   1239  O   TYR   137    -186.521  69.302 -98.345  1.00  0.00
ATOM   1240  N   GLN   138    -188.093  69.098 -96.729  1.00  0.00
ATOM   1241  H   GLN   138    -188.401  68.622 -95.908  1.00  0.00
ATOM   1242  CA  GLN   138    -189.036  70.102 -97.258  1.00  0.00
ATOM   1243  CB  GLN   138    -190.462  69.535 -97.373  1.00  0.00
ATOM   1244  CG  GLN   138    -191.018  68.895 -96.093  1.00  0.00
ATOM   1245  CD  GLN   138    -192.476  68.467 -96.272  1.00  0.00
ATOM   1246  OE1 GLN   138    -192.794  67.367 -96.697  1.00  0.00
ATOM   1247  NE2 GLN   138    -193.395  69.345 -95.934  1.00  0.00
ATOM   1248 HE21 GLN   138    -193.144  70.240 -95.580  1.00  0.00
ATOM   1249 HE22 GLN   138    -194.342  69.060 -96.053  1.00  0.00
ATOM   1250  C   GLN   138    -188.967  71.405 -96.431  1.00  0.00
ATOM   1251  O   GLN   138    -189.491  71.453 -95.316  1.00  0.00
ATOM   1252  N   PRO   139    -188.250  72.421 -96.940  1.00  0.00
ATOM   1253  CA  PRO   139    -187.946  73.661 -96.199  1.00  0.00
ATOM   1254  CB  PRO   139    -187.013  74.457 -97.116  1.00  0.00
ATOM   1255  CG  PRO   139    -187.415  73.999 -98.518  1.00  0.00
ATOM   1256  CD  PRO   139    -187.751  72.519 -98.328  1.00  0.00
ATOM   1257  C   PRO   139    -189.182  74.457 -95.758  1.00  0.00
ATOM   1258  O   PRO   139    -189.918  75.014 -96.571  1.00  0.00
ATOM   1259  N   MET   140    -189.431  74.393 -94.455  1.00  0.00
ATOM   1260  H   MET   140    -188.907  73.781 -93.852  1.00  0.00
ATOM   1261  CA  MET   140    -190.528  75.136 -93.806  1.00  0.00
ATOM   1262  CB  MET   140    -191.118  74.278 -92.676  1.00  0.00
ATOM   1263  CG  MET   140    -192.461  74.794 -92.142  1.00  0.00
ATOM   1264  SD  MET   140    -192.369  76.327 -91.142  1.00  0.00
ATOM   1265  CE  MET   140    -194.101  76.694 -90.971  1.00  0.00
ATOM   1266  C   MET   140    -190.018  76.488 -93.280  1.00  0.00
ATOM   1267  O   MET   140    -189.059  76.563 -92.513  1.00  0.00
ATOM   1268  N   ALA   141    -190.677  77.537 -93.761  1.00  0.00
ATOM   1269  H   ALA   141    -191.399  77.426 -94.443  1.00  0.00
ATOM   1270  CA  ALA   141    -190.440  78.930 -93.333  1.00  0.00
ATOM   1271  CB  ALA   141    -189.885  79.735 -94.512  1.00  0.00
ATOM   1272  C   ALA   141    -191.738  79.577 -92.821  1.00  0.00
ATOM   1273  O   ALA   141    -192.828  79.268 -93.303  1.00  0.00
ATOM   1274  N   SER   142    -191.588  80.440 -91.819  1.00  0.00
ATOM   1275  H   SER   142    -190.684  80.680 -91.467  1.00  0.00
ATOM   1276  CA  SER   142    -192.711  81.193 -91.218  1.00  0.00
ATOM   1277  CB  SER   142    -192.977  80.713 -89.786  1.00  0.00
ATOM   1278  OG  SER   142    -194.142  81.359 -89.261  1.00  0.00
ATOM   1279  HG  SER   142    -194.378  80.950 -88.377  1.00  0.00
ATOM   1280  C   SER   142    -192.430  82.702 -91.218  1.00  0.00
ATOM   1281  O   SER   142    -191.298  83.132 -90.993  1.00  0.00
ATOM   1282  N   TYR   143    -193.501  83.475 -91.374  1.00  0.00
ATOM   1283  H   TYR   143    -194.421  83.085 -91.329  1.00  0.00
ATOM   1284  CA  TYR   143    -193.437  84.946 -91.474  1.00  0.00
ATOM   1285  CB  TYR   143    -193.960  85.377 -92.852  1.00  0.00
ATOM   1286  CG  TYR   143    -193.861  86.890 -93.081  1.00  0.00
ATOM   1287  CD1 TYR   143    -192.652  87.463 -93.502  1.00  0.00
ATOM   1288  HD1 TYR   143    -191.773  86.839 -93.666  1.00  0.00
ATOM   1289  CD2 TYR   143    -194.991  87.701 -92.895  1.00  0.00
ATOM   1290  HD2 TYR   143    -195.925  87.268 -92.534  1.00  0.00
ATOM   1291  CE1 TYR   143    -192.572  88.845 -93.724  1.00  0.00
ATOM   1292  HE1 TYR   143    -191.637  89.295 -94.055  1.00  0.00
ATOM   1293  CE2 TYR   143    -194.911  89.080 -93.131  1.00  0.00
ATOM   1294  HE2 TYR   143    -195.809  89.692 -93.055  1.00  0.00
ATOM   1295  CZ  TYR   143    -193.697  89.654 -93.529  1.00  0.00
ATOM   1296  OH  TYR   143    -193.574  91.002 -93.629  1.00  0.00
ATOM   1297  HH  TYR   143    -194.420  91.443 -93.315  1.00  0.00
ATOM   1298  C   TYR   143    -194.194  85.619 -90.317  1.00  0.00
ATOM   1299  O   TYR   143    -195.414  85.782 -90.342  1.00  0.00
ATOM   1300  N   LEU   144    -193.425  85.952 -89.285  1.00  0.00
ATOM   1301  H   LEU   144    -192.450  85.731 -89.272  1.00  0.00
ATOM   1302  CA  LEU   144    -193.942  86.600 -88.064  1.00  0.00
ATOM   1303  CB  LEU   144    -193.628  85.690 -86.866  1.00  0.00
ATOM   1304  CG  LEU   144    -194.443  85.995 -85.602  1.00  0.00
ATOM   1305  CD1 LEU   144    -194.541  84.726 -84.753  1.00  0.00
ATOM   1306  CD2 LEU   144    -193.794  87.092 -84.754  1.00  0.00
ATOM   1307  C   LEU   144    -193.344  88.010 -87.926  1.00  0.00
ATOM   1308  O   LEU   144    -192.194  88.194 -87.531  1.00  0.00
ATOM   1309  N   ASP   145    -194.136  88.986 -88.360  1.00  0.00
ATOM   1310  H   ASP   145    -195.035  88.785 -88.755  1.00  0.00
ATOM   1311  CA  ASP   145    -193.742  90.411 -88.370  1.00  0.00
ATOM   1312  CB  ASP   145    -193.732  90.964 -89.809  1.00  0.00
ATOM   1313  CG  ASP   145    -195.077  90.965 -90.557  1.00  0.00
ATOM   1314  OD1 ASP   145    -195.898  90.052 -90.308  1.00  0.00
ATOM   1315  OD2 ASP   145    -195.221  91.826 -91.453  1.00  0.00
ATOM   1316  C   ASP   145    -194.592  91.279 -87.426  1.00  0.00
ATOM   1317  O   ASP   145    -195.649  91.786 -87.799  1.00  0.00
ATOM   1318  N   VAL   146    -194.078  91.457 -86.213  1.00  0.00
ATOM   1319  H   VAL   146    -193.212  91.039 -85.941  1.00  0.00
ATOM   1320  CA  VAL   146    -194.757  92.254 -85.166  1.00  0.00
ATOM   1321  CB  VAL   146    -195.029  91.461 -83.869  1.00  0.00
ATOM   1322  CG1 VAL   146    -196.138  90.431 -84.100  1.00  0.00
ATOM   1323  CG2 VAL   146    -193.789  90.770 -83.283  1.00  0.00
ATOM   1324  C   VAL   146    -194.067  93.601 -84.890  1.00  0.00
ATOM   1325  O   VAL   146    -193.045  93.683 -84.209  1.00  0.00
ATOM   1326  N   SER   147    -194.563  94.614 -85.596  1.00  0.00
ATOM   1327  H   SER   147    -195.179  94.454 -86.367  1.00  0.00
ATOM   1328  CA  SER   147    -194.090  96.013 -85.483  1.00  0.00
ATOM   1329  CB  SER   147    -194.654  96.854 -86.636  1.00  0.00
ATOM   1330  OG  SER   147    -194.327  96.249 -87.891  1.00  0.00
ATOM   1331  HG  SER   147    -194.562  96.879 -88.634  1.00  0.00
ATOM   1332  C   SER   147    -194.442  96.656 -84.129  1.00  0.00
ATOM   1333  O   SER   147    -195.426  97.383 -83.975  1.00  0.00
ATOM   1334  N   VAL   148    -193.630  96.312 -83.134  1.00  0.00
ATOM   1335  H   VAL   148    -192.953  95.584 -83.261  1.00  0.00
ATOM   1336  CA  VAL   148    -193.756  96.824 -81.750  1.00  0.00
ATOM   1337  CB  VAL   148    -193.058  95.880 -80.744  1.00  0.00
ATOM   1338  CG1 VAL   148    -193.245  96.348 -79.295  1.00  0.00
ATOM   1339  CG2 VAL   148    -193.577  94.440 -80.850  1.00  0.00
ATOM   1340  C   VAL   148    -193.222  98.269 -81.679  1.00  0.00
ATOM   1341  O   VAL   148    -192.026  98.511 -81.523  1.00  0.00
ATOM   1342  N   VAL   149    -194.134  99.196 -81.956  1.00  0.00
ATOM   1343  H   VAL   149    -195.044  98.938 -82.283  1.00  0.00
ATOM   1344  CA  VAL   149    -193.862 100.651 -81.930  1.00  0.00
ATOM   1345  CB  VAL   149    -193.916 101.289 -83.336  1.00  0.00
ATOM   1346  CG1 VAL   149    -192.727 100.831 -84.187  1.00  0.00
ATOM   1347  CG2 VAL   149    -195.229 101.026 -84.087  1.00  0.00
ATOM   1348  C   VAL   149    -194.770 101.410 -80.948  1.00  0.00
ATOM   1349  O   VAL   149    -195.959 101.117 -80.828  1.00  0.00
ATOM   1350  N   GLN   150    -194.171 102.396 -80.282  1.00  0.00
ATOM   1351  H   GLN   150    -193.195 102.584 -80.395  1.00  0.00
ATOM   1352  CA  GLN   150    -194.848 103.271 -79.300  1.00  0.00
ATOM   1353  CB  GLN   150    -195.035 102.505 -77.979  1.00  0.00
ATOM   1354  CG  GLN   150    -196.301 102.885 -77.196  1.00  0.00
ATOM   1355  CD  GLN   150    -196.304 104.339 -76.715  1.00  0.00
ATOM   1356  OE1 GLN   150    -195.543 104.748 -75.853  1.00  0.00
ATOM   1357  NE2 GLN   150    -197.089 105.182 -77.354  1.00  0.00
ATOM   1358 HE21 GLN   150    -197.705 104.879 -78.078  1.00  0.00
ATOM   1359 HE22 GLN   150    -197.080 106.129 -77.018  1.00  0.00
ATOM   1360  C   GLN   150    -193.992 104.531 -79.068  1.00  0.00
ATOM   1361  O   GLN   150    -192.762 104.469 -79.075  1.00  0.00
ATOM   1362  N   THR   151    -194.684 105.632 -78.797  1.00  0.00
ATOM   1363  H   THR   151    -195.644 105.567 -78.518  1.00  0.00
ATOM   1364  CA  THR   151    -194.085 106.972 -78.618  1.00  0.00
ATOM   1365  CB  THR   151    -194.510 107.929 -79.749  1.00  0.00
ATOM   1366  OG1 THR   151    -194.329 107.298 -81.021  1.00  0.00
ATOM   1367  HG1 THR   151    -194.445 107.974 -81.749  1.00  0.00
ATOM   1368  CG2 THR   151    -193.702 109.232 -79.724  1.00  0.00
ATOM   1369  C   THR   151    -194.542 107.530 -77.262  1.00  0.00
ATOM   1370  O   THR   151    -195.718 107.854 -77.081  1.00  0.00
ATOM   1371  N   LEU   152    -193.629 107.471 -76.298  1.00  0.00
ATOM   1372  H   LEU   152    -192.738 107.044 -76.445  1.00  0.00
ATOM   1373  CA  LEU   152    -193.865 107.969 -74.928  1.00  0.00
ATOM   1374  CB  LEU   152    -193.795 106.768 -73.968  1.00  0.00
ATOM   1375  CG  LEU   152    -194.735 106.774 -72.747  1.00  0.00
ATOM   1376  CD1 LEU   152    -194.399 107.866 -71.727  1.00  0.00
ATOM   1377  CD2 LEU   152    -196.207 106.836 -73.168  1.00  0.00
ATOM   1378  C   LEU   152    -192.817 109.032 -74.556  1.00  0.00
ATOM   1379  O   LEU   152    -191.631 108.875 -74.843  1.00  0.00
ATOM   1380  N   GLY   153    -193.309 110.102 -73.935  1.00  0.00
ATOM   1381  H   GLY   153    -194.295 110.230 -73.828  1.00  0.00
ATOM   1382  CA  GLY   153    -192.492 111.225 -73.431  1.00  0.00
ATOM   1383  C   GLY   153    -193.346 112.211 -72.621  1.00  0.00
ATOM   1384  O   GLY   153    -194.545 112.346 -72.858  1.00  0.00
ATOM   1385  N   ALA   154    -192.706 112.824 -71.628  1.00  0.00
ATOM   1386  H   ALA   154    -191.731 112.683 -71.464  1.00  0.00
ATOM   1387  CA  ALA   154    -193.349 113.804 -70.727  1.00  0.00
ATOM   1388  CB  ALA   154    -193.429 113.219 -69.313  1.00  0.00
ATOM   1389  C   ALA   154    -192.586 115.143 -70.697  1.00  0.00
ATOM   1390  O   ALA   154    -191.353 115.130 -70.703  1.00  0.00
ATOM   1391  N   PRO   155    -193.303 116.277 -70.761  1.00  0.00
ATOM   1392  CA  PRO   155    -192.704 117.617 -70.581  1.00  0.00
ATOM   1393  CB  PRO   155    -193.856 118.594 -70.816  1.00  0.00
ATOM   1394  CG  PRO   155    -194.752 117.842 -71.797  1.00  0.00
ATOM   1395  CD  PRO   155    -194.670 116.396 -71.306  1.00  0.00
ATOM   1396  C   PRO   155    -192.144 117.790 -69.162  1.00  0.00
ATOM   1397  O   PRO   155    -192.727 117.307 -68.192  1.00  0.00
ATOM   1398  N   GLY   156    -191.021 118.499 -69.089  1.00  0.00
ATOM   1399  H   GLY   156    -190.587 118.877 -69.905  1.00  0.00
ATOM   1400  CA  GLY   156    -190.332 118.827 -67.823  1.00  0.00
ATOM   1401  C   GLY   156    -190.120 120.340 -67.682  1.00  0.00
ATOM   1402  O   GLY   156    -189.814 121.025 -68.656  1.00  0.00
ATOM   1403  N   GLU   157    -190.255 120.816 -66.447  1.00  0.00
ATOM   1404  H   GLU   157    -190.413 120.211 -65.668  1.00  0.00
ATOM   1405  CA  GLU   157    -190.087 122.246 -66.109  1.00  0.00
ATOM   1406  CB  GLU   157    -191.441 122.903 -65.787  1.00  0.00
ATOM   1407  CG  GLU   157    -192.198 122.283 -64.603  1.00  0.00
ATOM   1408  CD  GLU   157    -193.524 122.991 -64.298  1.00  0.00
ATOM   1409  OE1 GLU   157    -194.267 123.289 -65.260  1.00  0.00
ATOM   1410  OE2 GLU   157    -193.807 123.147 -63.091  1.00  0.00
ATOM   1411  C   GLU   157    -189.076 122.478 -64.968  1.00  0.00
ATOM   1412  O   GLU   157    -189.035 121.675 -64.032  1.00  0.00
ATOM   1413  N   PRO   158    -188.227 123.511 -65.082  1.00  0.00
ATOM   1414  CA  PRO   158    -187.358 123.962 -63.975  1.00  0.00
ATOM   1415  CB  PRO   158    -186.537 125.108 -64.569  1.00  0.00
ATOM   1416  CG  PRO   158    -186.429 124.725 -66.043  1.00  0.00
ATOM   1417  CD  PRO   158    -187.807 124.137 -66.352  1.00  0.00
ATOM   1418  C   PRO   158    -188.196 124.469 -62.792  1.00  0.00
ATOM   1419  O   PRO   158    -189.291 124.998 -62.973  1.00  0.00
ATOM   1420  N   ARG   159    -187.659 124.257 -61.594  1.00  0.00
ATOM   1421  H   ARG   159    -186.777 123.803 -61.483  1.00  0.00
ATOM   1422  CA  ARG   159    -188.276 124.713 -60.332  1.00  0.00
ATOM   1423  CB  ARG   159    -188.731 123.474 -59.538  1.00  0.00
ATOM   1424  CG  ARG   159    -189.509 123.779 -58.249  1.00  0.00
ATOM   1425  CD  ARG   159    -188.591 123.909 -57.029  1.00  0.00
ATOM   1426  NE  ARG   159    -189.320 124.550 -55.921  1.00  0.00
ATOM   1427  HE  ARG   159    -189.639 125.480 -56.105  1.00  0.00
ATOM   1428  CZ  ARG   159    -189.529 124.055 -54.699  1.00  0.00
ATOM   1429  NH1 ARG   159    -189.063 122.874 -54.315  1.00  0.00
ATOM   1430 HH11 ARG   159    -188.533 122.328 -54.961  1.00  0.00
ATOM   1431 HH12 ARG   159    -189.256 122.533 -53.399  1.00  0.00
ATOM   1432  NH2 ARG   159    -190.215 124.765 -53.819  1.00  0.00
ATOM   1433 HH21 ARG   159    -190.573 125.664 -54.067  1.00  0.00
ATOM   1434 HH22 ARG   159    -190.382 124.396 -52.907  1.00  0.00
ATOM   1435  C   ARG   159    -187.282 125.581 -59.542  1.00  0.00
ATOM   1436  O   ARG   159    -186.089 125.284 -59.488  1.00  0.00
ATOM   1437  N   HIS   160    -187.821 126.644 -58.951  1.00  0.00
ATOM   1438  H   HIS   160    -188.777 126.892 -59.098  1.00  0.00
ATOM   1439  CA  HIS   160    -187.087 127.519 -58.017  1.00  0.00
ATOM   1440  CB  HIS   160    -187.054 128.954 -58.561  1.00  0.00
ATOM   1441  CG  HIS   160    -186.268 129.935 -57.677  1.00  0.00
ATOM   1442  ND1 HIS   160    -185.269 129.643 -56.845  1.00  0.00
ATOM   1443  CD2 HIS   160    -186.455 131.251 -57.630  1.00  0.00
ATOM   1444  CE1 HIS   160    -184.833 130.771 -56.295  1.00  0.00
ATOM   1445  NE2 HIS   160    -185.569 131.763 -56.781  1.00  0.00
ATOM   1446  HE2 HIS   160    -185.454 132.730 -56.565  1.00  0.00
ATOM   1447  C   HIS   160    -187.744 127.473 -56.628  1.00  0.00
ATOM   1448  O   HIS   160    -188.969 127.490 -56.496  1.00  0.00
ATOM   1449  N   ASP   161    -186.885 127.504 -55.616  1.00  0.00
ATOM   1450  H   ASP   161    -185.928 127.755 -55.790  1.00  0.00
ATOM   1451  CA  ASP   161    -187.293 127.441 -54.202  1.00  0.00
ATOM   1452  CB  ASP   161    -186.825 126.097 -53.621  1.00  0.00
ATOM   1453  CG  ASP   161    -187.309 125.822 -52.191  1.00  0.00
ATOM   1454  OD1 ASP   161    -188.336 126.416 -51.789  1.00  0.00
ATOM   1455  OD2 ASP   161    -186.638 125.008 -51.521  1.00  0.00
ATOM   1456  C   ASP   161    -186.754 128.659 -53.431  1.00  0.00
ATOM   1457  O   ASP   161    -185.752 128.595 -52.717  1.00  0.00
ATOM   1458  N   SER   162    -187.471 129.767 -53.594  1.00  0.00
ATOM   1459  H   SER   162    -188.309 129.774 -54.141  1.00  0.00
ATOM   1460  CA  SER   162    -187.136 131.069 -52.977  1.00  0.00
ATOM   1461  CB  SER   162    -187.873 132.198 -53.709  1.00  0.00
ATOM   1462  OG  SER   162    -189.283 131.958 -53.667  1.00  0.00
ATOM   1463  HG  SER   162    -189.562 131.910 -52.697  1.00  0.00
ATOM   1464  C   SER   162    -187.431 131.109 -51.467  1.00  0.00
ATOM   1465  O   SER   162    -188.552 131.386 -51.035  1.00  0.00
ATOM   1466  N   LEU   163    -186.416 130.724 -50.702  1.00  0.00
ATOM   1467  H   LEU   163    -185.596 130.309 -51.100  1.00  0.00
ATOM   1468  CA  LEU   163    -186.462 130.724 -49.225  1.00  0.00
ATOM   1469  CB  LEU   163    -186.206 129.308 -48.687  1.00  0.00
ATOM   1470  CG  LEU   163    -187.222 128.251 -49.142  1.00  0.00
ATOM   1471  CD1 LEU   163    -186.760 126.875 -48.663  1.00  0.00
ATOM   1472  CD2 LEU   163    -188.631 128.534 -48.608  1.00  0.00
ATOM   1473  C   LEU   163    -185.426 131.684 -48.623  1.00  0.00
ATOM   1474  O   LEU   163    -184.315 131.820 -49.131  1.00  0.00
ATOM   1475  N   LEU   164    -185.811 132.291 -47.503  1.00  0.00
ATOM   1476  H   LEU   164    -186.726 132.158 -47.126  1.00  0.00
ATOM   1477  CA  LEU   164    -184.953 133.232 -46.757  1.00  0.00
ATOM   1478  CB  LEU   164    -185.667 134.595 -46.661  1.00  0.00
ATOM   1479  CG  LEU   164    -184.811 135.839 -46.346  1.00  0.00
ATOM   1480  CD1 LEU   164    -184.240 135.852 -44.924  1.00  0.00
ATOM   1481  CD2 LEU   164    -183.706 136.042 -47.388  1.00  0.00
ATOM   1482  C   LEU   164    -184.625 132.649 -45.367  1.00  0.00
ATOM   1483  O   LEU   164    -185.534 132.487 -44.549  1.00  0.00
ATOM   1484  N   PRO   165    -183.374 132.207 -45.157  1.00  0.00
ATOM   1485  CA  PRO   165    -182.897 131.741 -43.838  1.00  0.00
ATOM   1486  CB  PRO   165    -181.487 131.199 -44.095  1.00  0.00
ATOM   1487  CG  PRO   165    -181.541 130.764 -45.557  1.00  0.00
ATOM   1488  CD  PRO   165    -182.404 131.845 -46.208  1.00  0.00
ATOM   1489  C   PRO   165    -182.881 132.885 -42.812  1.00  0.00
ATOM   1490  O   PRO   165    -181.978 133.720 -42.785  1.00  0.00
ATOM   1491  N   VAL   166    -183.993 132.998 -42.090  1.00  0.00
ATOM   1492  H   VAL   166    -184.823 132.497 -42.340  1.00  0.00
ATOM   1493  CA  VAL   166    -184.164 133.980 -40.994  1.00  0.00
ATOM   1494  CB  VAL   166    -185.652 134.121 -40.596  1.00  0.00
ATOM   1495  CG1 VAL   166    -185.857 135.201 -39.526  1.00  0.00
ATOM   1496  CG2 VAL   166    -186.541 134.464 -41.798  1.00  0.00
ATOM   1497  C   VAL   166    -183.273 133.579 -39.801  1.00  0.00
ATOM   1498  O   VAL   166    -183.634 132.744 -38.973  1.00  0.00
ATOM   1499  N   ASP   167    -182.052 134.106 -39.832  1.00  0.00
ATOM   1500  H   ASP   167    -181.737 134.609 -40.638  1.00  0.00
ATOM   1501  CA  ASP   167    -181.026 133.835 -38.809  1.00  0.00
ATOM   1502  CB  ASP   167    -179.796 133.224 -39.502  1.00  0.00
ATOM   1503  CG  ASP   167    -178.647 132.850 -38.554  1.00  0.00
ATOM   1504  OD1 ASP   167    -178.939 132.507 -37.387  1.00  0.00
ATOM   1505  OD2 ASP   167    -177.492 132.900 -39.029  1.00  0.00
ATOM   1506  C   ASP   167    -180.674 135.093 -37.996  1.00  0.00
ATOM   1507  O   ASP   167    -179.861 135.917 -38.412  1.00  0.00
ATOM   1508  N   SER   168    -181.324 135.205 -36.843  1.00  0.00
ATOM   1509  H   SER   168    -182.046 134.568 -36.569  1.00  0.00
ATOM   1510  CA  SER   168    -181.084 136.292 -35.871  1.00  0.00
ATOM   1511  CB  SER   168    -182.383 137.056 -35.583  1.00  0.00
ATOM   1512  OG  SER   168    -183.435 136.157 -35.217  1.00  0.00
ATOM   1513  HG  SER   168    -184.216 136.675 -34.864  1.00  0.00
ATOM   1514  C   SER   168    -180.484 135.753 -34.564  1.00  0.00
ATOM   1515  O   SER   168    -180.910 134.729 -34.032  1.00  0.00
ATOM   1516  N   TYR   169    -179.435 136.438 -34.115  1.00  0.00
ATOM   1517  H   TYR   169    -179.106 137.260 -34.576  1.00  0.00
ATOM   1518  CA  TYR   169    -178.675 136.056 -32.908  1.00  0.00
ATOM   1519  CB  TYR   169    -177.309 135.509 -33.351  1.00  0.00
ATOM   1520  CG  TYR   169    -176.490 134.952 -32.180  1.00  0.00
ATOM   1521  CD1 TYR   169    -176.678 133.624 -31.768  1.00  0.00
ATOM   1522  HD1 TYR   169    -177.274 132.938 -32.371  1.00  0.00
ATOM   1523  CD2 TYR   169    -175.683 135.812 -31.419  1.00  0.00
ATOM   1524  HD2 TYR   169    -175.503 136.835 -31.751  1.00  0.00
ATOM   1525  CE1 TYR   169    -176.087 133.170 -30.580  1.00  0.00
ATOM   1526  HE1 TYR   169    -176.223 132.139 -30.257  1.00  0.00
ATOM   1527  CE2 TYR   169    -175.101 135.357 -30.229  1.00  0.00
ATOM   1528  HE2 TYR   169    -174.461 136.021 -29.649  1.00  0.00
ATOM   1529  CZ  TYR   169    -175.313 134.040 -29.805  1.00  0.00
ATOM   1530  OH  TYR   169    -174.779 133.608 -28.636  1.00  0.00
ATOM   1531  HH  TYR   169    -174.630 134.418 -28.036  1.00  0.00
ATOM   1532  C   TYR   169    -178.505 137.236 -31.936  1.00  0.00
ATOM   1533  O   TYR   169    -178.309 138.375 -32.357  1.00  0.00
ATOM   1534  N   GLN   170    -178.521 136.899 -30.645  1.00  0.00
ATOM   1535  H   GLN   170    -178.716 135.958 -30.364  1.00  0.00
ATOM   1536  CA  GLN   170    -178.265 137.827 -29.522  1.00  0.00
ATOM   1537  CB  GLN   170    -179.450 138.799 -29.367  1.00  0.00
ATOM   1538  CG  GLN   170    -179.265 139.901 -28.313  1.00  0.00
ATOM   1539  CD  GLN   170    -177.963 140.692 -28.482  1.00  0.00
ATOM   1540  OE1 GLN   170    -176.921 140.349 -27.941  1.00  0.00
ATOM   1541  NE2 GLN   170    -177.998 141.750 -29.260  1.00  0.00
ATOM   1542 HE21 GLN   170    -178.835 142.021 -29.726  1.00  0.00
ATOM   1543 HE22 GLN   170    -177.145 142.255 -29.369  1.00  0.00
ATOM   1544  C   GLN   170    -178.010 137.040 -28.224  1.00  0.00
ATOM   1545  O   GLN   170    -178.688 136.052 -27.945  1.00  0.00
ATOM   1546  N   SER   171    -177.056 137.544 -27.441  1.00  0.00
ATOM   1547  H   SER   171    -176.641 138.431 -27.669  1.00  0.00
ATOM   1548  CA  SER   171    -176.613 136.964 -26.152  1.00  0.00
ATOM   1549  CB  SER   171    -175.880 135.622 -26.322  1.00  0.00
ATOM   1550  OG  SER   171    -174.670 135.782 -27.077  1.00  0.00
ATOM   1551  HG  SER   171    -174.221 136.633 -26.757  1.00  0.00
ATOM   1552  C   SER   171    -175.686 137.932 -25.402  1.00  0.00
ATOM   1553  O   SER   171    -174.588 138.243 -25.868  1.00  0.00
ATOM   1554  N   TRP   172    -176.128 138.312 -24.210  1.00  0.00
ATOM   1555  H   TRP   172    -176.998 137.986 -23.838  1.00  0.00
ATOM   1556  CA  TRP   172    -175.432 139.282 -23.341  1.00  0.00
ATOM   1557  CB  TRP   172    -176.368 140.471 -23.069  1.00  0.00
ATOM   1558  CG  TRP   172    -177.715 140.045 -22.466  1.00  0.00
ATOM   1559  CD1 TRP   172    -177.987 139.939 -21.167  1.00  0.00
ATOM   1560  HD1 TRP   172    -177.319 140.231 -20.357  1.00  0.00
ATOM   1561  CD2 TRP   172    -178.809 139.544 -23.164  1.00  0.00
ATOM   1562  NE1 TRP   172    -179.188 139.381 -21.006  1.00  0.00
ATOM   1563  HE1 TRP   172    -179.614 139.182 -20.125  1.00  0.00
ATOM   1564  CE2 TRP   172    -179.720 139.117 -22.195  1.00  0.00
ATOM   1565  CE3 TRP   172    -179.069 139.320 -24.524  1.00  0.00
ATOM   1566  HE3 TRP   172    -178.392 139.713 -25.282  1.00  0.00
ATOM   1567  CZ2 TRP   172    -180.896 138.454 -22.580  1.00  0.00
ATOM   1568  HZ2 TRP   172    -181.613 138.129 -21.828  1.00  0.00
ATOM   1569  CZ3 TRP   172    -180.235 138.643 -24.909  1.00  0.00
ATOM   1570  HZ3 TRP   172    -180.415 138.418 -25.959  1.00  0.00
ATOM   1571  CH2 TRP   172    -181.148 138.214 -23.937  1.00  0.00
ATOM   1572  HH2 TRP   172    -182.056 137.691 -24.238  1.00  0.00
ATOM   1573  C   TRP   172    -174.955 138.639 -22.028  1.00  0.00
ATOM   1574  O   TRP   172    -175.638 137.800 -21.441  1.00  0.00
ATOM   1575  N   ALA   173    -173.757 139.043 -21.616  1.00  0.00
ATOM   1576  H   ALA   173    -173.258 139.766 -22.092  1.00  0.00
ATOM   1577  CA  ALA   173    -173.095 138.535 -20.397  1.00  0.00
ATOM   1578  CB  ALA   173    -171.915 137.643 -20.795  1.00  0.00
ATOM   1579  C   ALA   173    -172.605 139.676 -19.492  1.00  0.00
ATOM   1580  O   ALA   173    -172.188 140.728 -19.974  1.00  0.00
ATOM   1581  N   LEU   174    -172.662 139.424 -18.187  1.00  0.00
ATOM   1582  H   LEU   174    -172.992 138.549 -17.835  1.00  0.00
ATOM   1583  CA  LEU   174    -172.197 140.371 -17.155  1.00  0.00
ATOM   1584  CB  LEU   174    -173.418 140.818 -16.327  1.00  0.00
ATOM   1585  CG  LEU   174    -173.291 142.059 -15.418  1.00  0.00
ATOM   1586  CD1 LEU   174    -172.454 141.808 -14.159  1.00  0.00
ATOM   1587  CD2 LEU   174    -172.784 143.284 -16.187  1.00  0.00
ATOM   1588  C   LEU   174    -171.122 139.695 -16.289  1.00  0.00
ATOM   1589  O   LEU   174    -171.295 138.565 -15.834  1.00  0.00
ATOM   1590  N   ALA   175    -170.017 140.413 -16.116  1.00  0.00
ATOM   1591  H   ALA   175    -169.927 141.333 -16.496  1.00  0.00
ATOM   1592  CA  ALA   175    -168.872 139.973 -15.292  1.00  0.00
ATOM   1593  CB  ALA   175    -167.660 139.735 -16.198  1.00  0.00
ATOM   1594  C   ALA   175    -168.529 141.017 -14.218  1.00  0.00
ATOM   1595  O   ALA   175    -168.678 142.218 -14.445  1.00  0.00
ATOM   1596  N   GLY   176    -168.110 140.514 -13.058  1.00  0.00
ATOM   1597  H   GLY   176    -168.116 139.530 -12.882  1.00  0.00
ATOM   1598  CA  GLY   176    -167.696 141.337 -11.903  1.00  0.00
ATOM   1599  C   GLY   176    -167.206 140.478 -10.728  1.00  0.00
ATOM   1600  O   GLY   176    -167.565 139.306 -10.616  1.00  0.00
ATOM   1601  N   GLY   177    -166.313 141.078  -9.945  1.00  0.00
ATOM   1602  H   GLY   177    -165.916 141.956 -10.203  1.00  0.00
ATOM   1603  CA  GLY   177    -165.732 140.462  -8.733  1.00  0.00
ATOM   1604  C   GLY   177    -164.196 140.410  -8.769  1.00  0.00
ATOM   1605  O   GLY   177    -163.582 140.408  -9.834  1.00  0.00
ATOM   1606  N   TRP   178    -163.616 140.452  -7.573  1.00  0.00
ATOM   1607  H   TRP   178    -164.152 140.451  -6.731  1.00  0.00
ATOM   1608  CA  TRP   178    -162.154 140.412  -7.368  1.00  0.00
ATOM   1609  CB  TRP   178    -161.662 141.800  -6.921  1.00  0.00
ATOM   1610  CG  TRP   178    -160.187 141.828  -6.488  1.00  0.00
ATOM   1611  CD1 TRP   178    -159.124 141.669  -7.280  1.00  0.00
ATOM   1612  HD1 TRP   178    -159.137 141.712  -8.369  1.00  0.00
ATOM   1613  CD2 TRP   178    -159.734 141.749  -5.177  1.00  0.00
ATOM   1614  NE1 TRP   178    -158.033 141.468  -6.537  1.00  0.00
ATOM   1615  HE1 TRP   178    -157.125 141.225  -6.885  1.00  0.00
ATOM   1616  CE2 TRP   178    -158.358 141.523  -5.248  1.00  0.00
ATOM   1617  CE3 TRP   178    -160.361 141.877  -3.929  1.00  0.00
ATOM   1618  HE3 TRP   178    -161.437 142.037  -3.871  1.00  0.00
ATOM   1619  CZ2 TRP   178    -157.596 141.441  -4.074  1.00  0.00
ATOM   1620  HZ2 TRP   178    -156.518 141.295  -4.133  1.00  0.00
ATOM   1621  CZ3 TRP   178    -159.601 141.797  -2.754  1.00  0.00
ATOM   1622  HZ3 TRP   178    -160.088 141.907  -1.785  1.00  0.00
ATOM   1623  CH2 TRP   178    -158.218 141.588  -2.826  1.00  0.00
ATOM   1624  HH2 TRP   178    -157.616 141.637  -1.919  1.00  0.00
ATOM   1625  C   TRP   178    -161.716 139.314  -6.382  1.00  0.00
ATOM   1626  O   TRP   178    -162.520 138.797  -5.606  1.00  0.00
ATOM   1627  N   ASN   179    -160.509 138.831  -6.665  1.00  0.00
ATOM   1628  H   ASN   179    -160.090 139.042  -7.549  1.00  0.00
ATOM   1629  CA  ASN   179    -159.666 137.954  -5.826  1.00  0.00
ATOM   1630  CB  ASN   179    -160.295 136.575  -5.562  1.00  0.00
ATOM   1631  CG  ASN   179    -160.798 135.867  -6.824  1.00  0.00
ATOM   1632  OD1 ASN   179    -160.106 135.099  -7.475  1.00  0.00
ATOM   1633  ND2 ASN   179    -162.036 136.132  -7.178  1.00  0.00
ATOM   1634 HD21 ASN   179    -162.581 136.770  -6.636  1.00  0.00
ATOM   1635 HD22 ASN   179    -162.381 135.680  -7.995  1.00  0.00
ATOM   1636  C   ASN   179    -158.286 137.800  -6.487  1.00  0.00
ATOM   1637  O   ASN   179    -158.173 137.860  -7.711  1.00  0.00
ATOM   1638  N   SER   180    -157.265 137.747  -5.635  1.00  0.00
ATOM   1639  H   SER   180    -157.449 137.677  -4.649  1.00  0.00
ATOM   1640  CA  SER   180    -155.834 137.625  -6.010  1.00  0.00
ATOM   1641  CB  SER   180    -155.341 138.800  -6.880  1.00  0.00
ATOM   1642  OG  SER   180    -155.404 140.039  -6.166  1.00  0.00
ATOM   1643  HG  SER   180    -154.887 139.903  -5.307  1.00  0.00
ATOM   1644  C   SER   180    -154.963 137.491  -4.748  1.00  0.00
ATOM   1645  O   SER   180    -154.458 138.467  -4.187  1.00  0.00
ATOM   1646  N   GLN   181    -154.946 136.264  -4.235  1.00  0.00
ATOM   1647  H   GLN   181    -155.410 135.501  -4.686  1.00  0.00
ATOM   1648  CA  GLN   181    -154.238 135.902  -2.991  1.00  0.00
ATOM   1649  CB  GLN   181    -155.242 135.601  -1.868  1.00  0.00
ATOM   1650  CG  GLN   181    -155.898 136.842  -1.241  1.00  0.00
ATOM   1651  CD  GLN   181    -156.902 137.591  -2.130  1.00  0.00
ATOM   1652  OE1 GLN   181    -157.638 137.047  -2.942  1.00  0.00
ATOM   1653  NE2 GLN   181    -156.942 138.895  -1.984  1.00  0.00
ATOM   1654 HE21 GLN   181    -156.325 139.348  -1.348  1.00  0.00
ATOM   1655 HE22 GLN   181    -157.634 139.401  -2.496  1.00  0.00
ATOM   1656  C   GLN   181    -153.321 134.687  -3.196  1.00  0.00
ATOM   1657  O   GLN   181    -153.668 133.757  -3.922  1.00  0.00
ATOM   1658  N   MET   182    -152.170 134.733  -2.526  1.00  0.00
ATOM   1659  H   MET   182    -151.920 135.529  -1.975  1.00  0.00
ATOM   1660  CA  MET   182    -151.141 133.668  -2.543  1.00  0.00
ATOM   1661  CB  MET   182    -150.384 133.627  -3.883  1.00  0.00
ATOM   1662  CG  MET   182    -149.694 134.941  -4.271  1.00  0.00
ATOM   1663  SD  MET   182    -148.822 134.841  -5.875  1.00  0.00
ATOM   1664  CE  MET   182    -148.187 136.500  -5.978  1.00  0.00
ATOM   1665  C   MET   182    -150.152 133.825  -1.375  1.00  0.00
ATOM   1666  O   MET   182    -149.898 134.939  -0.917  1.00  0.00
ATOM   1667  N   CYS   183    -149.704 132.684  -0.858  1.00  0.00
ATOM   1668  H   CYS   183    -149.965 131.797  -1.238  1.00  0.00
ATOM   1669  CA  CYS   183    -148.744 132.613   0.263  1.00  0.00
ATOM   1670  CB  CYS   183    -149.482 132.285   1.567  1.00  0.00
ATOM   1671  SG  CYS   183    -150.673 133.575   2.087  1.00  0.00
ATOM   1672  HG  CYS   183    -151.073 132.957   3.195  1.00  0.00
ATOM   1673  C   CYS   183    -147.659 131.555   0.013  1.00  0.00
ATOM   1674  O   CYS   183    -147.927 130.514  -0.585  1.00  0.00
ATOM   1675  N   CYS   184    -146.454 131.860   0.492  1.00  0.00
ATOM   1676  H   CYS   184    -146.272 132.747   0.917  1.00  0.00
ATOM   1677  CA  CYS   184    -145.272 130.973   0.421  1.00  0.00
ATOM   1678  CB  CYS   184    -144.655 131.032  -0.983  1.00  0.00
ATOM   1679  SG  CYS   184    -143.276 129.855  -1.242  1.00  0.00
ATOM   1680  HG  CYS   184    -143.042 130.192  -2.508  1.00  0.00
ATOM   1681  C   CYS   184    -144.226 131.411   1.458  1.00  0.00
ATOM   1682  O   CYS   184    -144.086 132.600   1.741  1.00  0.00
ATOM   1683  N   GLN   185    -143.545 130.419   2.028  1.00  0.00
ATOM   1684  H   GLN   185    -143.686 129.467   1.760  1.00  0.00
ATOM   1685  CA  GLN   185    -142.491 130.631   3.040  1.00  0.00
ATOM   1686  CB  GLN   185    -143.033 130.195   4.414  1.00  0.00
ATOM   1687  CG  GLN   185    -142.038 130.200   5.589  1.00  0.00
ATOM   1688  CD  GLN   185    -141.182 131.466   5.745  1.00  0.00
ATOM   1689  OE1 GLN   185    -141.452 132.544   5.235  1.00  0.00
ATOM   1690  NE2 GLN   185    -140.011 131.295   6.311  1.00  0.00
ATOM   1691 HE21 GLN   185    -139.706 130.387   6.607  1.00  0.00
ATOM   1692 HE22 GLN   185    -139.444 132.102   6.443  1.00  0.00
ATOM   1693  C   GLN   185    -141.173 129.937   2.661  1.00  0.00
ATOM   1694  O   GLN   185    -141.159 128.775   2.251  1.00  0.00
ATOM   1695  N   GLY   186    -140.087 130.672   2.893  1.00  0.00
ATOM   1696  H   GLY   186    -140.173 131.572   3.324  1.00  0.00
ATOM   1697  CA  GLY   186    -138.699 130.238   2.629  1.00  0.00
ATOM   1698  C   GLY   186    -138.233 129.147   3.604  1.00  0.00
ATOM   1699  O   GLY   186    -137.869 129.434   4.744  1.00  0.00
ATOM   1700  N   GLU   187    -138.416 127.897   3.189  1.00  0.00
ATOM   1701  H   GLU   187    -138.912 127.694   2.343  1.00  0.00
ATOM   1702  CA  GLU   187    -137.997 126.722   3.981  1.00  0.00
ATOM   1703  CB  GLU   187    -139.218 125.958   4.515  1.00  0.00
ATOM   1704  CG  GLU   187    -140.057 126.780   5.505  1.00  0.00
ATOM   1705  CD  GLU   187    -139.261 127.325   6.701  1.00  0.00
ATOM   1706  OE1 GLU   187    -138.409 126.576   7.232  1.00  0.00
ATOM   1707  OE2 GLU   187    -139.554 128.479   7.085  1.00  0.00
ATOM   1708  C   GLU   187    -137.068 125.767   3.220  1.00  0.00
ATOM   1709  O   GLU   187    -137.259 125.509   2.033  1.00  0.00
ATOM   1710  N   GLN   188    -136.105 125.234   3.971  1.00  0.00
ATOM   1711  H   GLN   188    -136.028 125.460   4.942  1.00  0.00
ATOM   1712  CA  GLN   188    -135.077 124.277   3.501  1.00  0.00
ATOM   1713  CB  GLN   188    -134.086 124.939   2.520  1.00  0.00
ATOM   1714  CG  GLN   188    -133.280 126.134   3.056  1.00  0.00
ATOM   1715  CD  GLN   188    -132.158 125.740   4.025  1.00  0.00
ATOM   1716  OE1 GLN   188    -131.507 124.711   3.917  1.00  0.00
ATOM   1717  NE2 GLN   188    -131.903 126.585   4.999  1.00  0.00
ATOM   1718 HE21 GLN   188    -132.415 127.433   5.095  1.00  0.00
ATOM   1719 HE22 GLN   188    -131.176 126.330   5.630  1.00  0.00
ATOM   1720  C   GLN   188    -134.346 123.627   4.690  1.00  0.00
ATOM   1721  O   GLN   188    -134.415 124.124   5.816  1.00  0.00
ATOM   1722  N   ASN   189    -133.748 122.465   4.440  1.00  0.00
ATOM   1723  H   ASN   189    -133.735 122.062   3.526  1.00  0.00
ATOM   1724  CA  ASN   189    -133.000 121.715   5.469  1.00  0.00
ATOM   1725  CB  ASN   189    -133.647 120.346   5.726  1.00  0.00
ATOM   1726  CG  ASN   189    -135.100 120.395   6.228  1.00  0.00
ATOM   1727  OD1 ASN   189    -135.884 119.485   6.008  1.00  0.00
ATOM   1728  ND2 ASN   189    -135.514 121.465   6.874  1.00  0.00
ATOM   1729 HD21 ASN   189    -134.922 122.260   7.000  1.00  0.00
ATOM   1730 HD22 ASN   189    -136.445 121.436   7.224  1.00  0.00
ATOM   1731  C   ASN   189    -131.511 121.563   5.096  1.00  0.00
ATOM   1732  O   ASN   189    -131.201 120.872   4.123  1.00  0.00
ATOM   1733  N   PRO   190    -130.613 122.263   5.809  1.00  0.00
ATOM   1734  CA  PRO   190    -129.158 122.210   5.553  1.00  0.00
ATOM   1735  CB  PRO   190    -128.541 123.153   6.589  1.00  0.00
ATOM   1736  CG  PRO   190    -129.658 124.157   6.861  1.00  0.00
ATOM   1737  CD  PRO   190    -130.918 123.291   6.824  1.00  0.00
ATOM   1738  C   PRO   190    -128.604 120.785   5.740  1.00  0.00
ATOM   1739  O   PRO   190    -128.947 120.130   6.727  1.00  0.00
ATOM   1740  N   PRO   191    -127.802 120.288   4.785  1.00  0.00
ATOM   1741  CA  PRO   191    -127.112 118.990   4.914  1.00  0.00
ATOM   1742  CB  PRO   191    -126.639 118.660   3.496  1.00  0.00
ATOM   1743  CG  PRO   191    -126.436 120.033   2.855  1.00  0.00
ATOM   1744  CD  PRO   191    -127.565 120.877   3.451  1.00  0.00
ATOM   1745  C   PRO   191    -125.948 119.058   5.915  1.00  0.00
ATOM   1746  O   PRO   191    -125.281 120.085   6.035  1.00  0.00
ATOM   1747  N   GLY   192    -125.728 117.936   6.599  1.00  0.00
ATOM   1748  H   GLY   192    -126.349 117.158   6.532  1.00  0.00
ATOM   1749  CA  GLY   192    -124.645 117.784   7.593  1.00  0.00
ATOM   1750  C   GLY   192    -123.607 116.726   7.166  1.00  0.00
ATOM   1751  O   GLY   192    -123.843 115.543   7.415  1.00  0.00
ATOM   1752  N   PRO   193    -122.534 117.114   6.454  1.00  0.00
ATOM   1753  CA  PRO   193    -121.452 116.181   6.080  1.00  0.00
ATOM   1754  CB  PRO   193    -120.664 116.912   4.991  1.00  0.00
ATOM   1755  CG  PRO   193    -120.858 118.389   5.333  1.00  0.00
ATOM   1756  CD  PRO   193    -122.290 118.450   5.869  1.00  0.00
ATOM   1757  C   PRO   193    -120.577 115.794   7.280  1.00  0.00
ATOM   1758  O   PRO   193    -120.341 116.595   8.183  1.00  0.00
ATOM   1759  N   PHE   194    -120.209 114.518   7.298  1.00  0.00
ATOM   1760  H   PHE   194    -120.509 113.874   6.595  1.00  0.00
ATOM   1761  CA  PHE   194    -119.352 113.916   8.340  1.00  0.00
ATOM   1762  CB  PHE   194    -120.192 113.050   9.293  1.00  0.00
ATOM   1763  CG  PHE   194    -121.037 111.984   8.582  1.00  0.00
ATOM   1764  CD1 PHE   194    -120.518 110.701   8.358  1.00  0.00
ATOM   1765  HD1 PHE   194    -119.516 110.443   8.703  1.00  0.00
ATOM   1766  CD2 PHE   194    -122.324 112.307   8.123  1.00  0.00
ATOM   1767  HD2 PHE   194    -122.745 113.296   8.312  1.00  0.00
ATOM   1768  CE1 PHE   194    -121.281 109.745   7.674  1.00  0.00
ATOM   1769  HE1 PHE   194    -120.882 108.744   7.513  1.00  0.00
ATOM   1770  CE2 PHE   194    -123.084 111.352   7.435  1.00  0.00
ATOM   1771  HE2 PHE   194    -124.083 111.604   7.082  1.00  0.00
ATOM   1772  CZ  PHE   194    -122.562 110.072   7.210  1.00  0.00
ATOM   1773  HZ  PHE   194    -123.154 109.328   6.678  1.00  0.00
ATOM   1774  C   PHE   194    -118.190 113.114   7.734  1.00  0.00
ATOM   1775  O   PHE   194    -118.355 112.422   6.729  1.00  0.00
ATOM   1776  N   TRP   195    -117.070 113.132   8.448  1.00  0.00
ATOM   1777  H   TRP   195    -117.027 113.556   9.350  1.00  0.00
ATOM   1778  CA  TRP   195    -115.805 112.529   7.982  1.00  0.00
ATOM   1779  CB  TRP   195    -114.728 113.615   7.861  1.00  0.00
ATOM   1780  CG  TRP   195    -115.129 114.691   6.844  1.00  0.00
ATOM   1781  CD1 TRP   195    -114.916 114.643   5.530  1.00  0.00
ATOM   1782  HD1 TRP   195    -114.327 113.885   5.014  1.00  0.00
ATOM   1783  CD2 TRP   195    -115.912 115.810   7.097  1.00  0.00
ATOM   1784  NE1 TRP   195    -115.535 115.665   4.939  1.00  0.00
ATOM   1785  HE1 TRP   195    -115.528 115.853   3.958  1.00  0.00
ATOM   1786  CE2 TRP   195    -116.160 116.400   5.855  1.00  0.00
ATOM   1787  CE3 TRP   195    -116.487 116.348   8.259  1.00  0.00
ATOM   1788  HE3 TRP   195    -116.254 115.921   9.233  1.00  0.00
ATOM   1789  CZ2 TRP   195    -116.985 117.530   5.766  1.00  0.00
ATOM   1790  HZ2 TRP   195    -117.177 117.996   4.800  1.00  0.00
ATOM   1791  CZ3 TRP   195    -117.323 117.468   8.169  1.00  0.00
ATOM   1792  HZ3 TRP   195    -117.837 117.838   9.057  1.00  0.00
ATOM   1793  CH2 TRP   195    -117.568 118.061   6.924  1.00  0.00
ATOM   1794  HH2 TRP   195    -118.220 118.932   6.859  1.00  0.00
ATOM   1795  C   TRP   195    -115.332 111.415   8.924  1.00  0.00
ATOM   1796  O   TRP   195    -115.387 111.548  10.146  1.00  0.00
ATOM   1797  N   LYS   196    -114.873 110.335   8.297  1.00  0.00
ATOM   1798  H   LYS   196    -114.830 110.302   7.299  1.00  0.00
ATOM   1799  CA  LYS   196    -114.432 109.084   8.956  1.00  0.00
ATOM   1800  CB  LYS   196    -115.611 108.315   9.595  1.00  0.00
ATOM   1801  CG  LYS   196    -116.939 108.289   8.818  1.00  0.00
ATOM   1802  CD  LYS   196    -116.903 107.473   7.521  1.00  0.00
ATOM   1803  CE  LYS   196    -118.178 107.661   6.694  1.00  0.00
ATOM   1804  NZ  LYS   196    -118.283 109.017   6.130  1.00  0.00
ATOM   1805  HZ1 LYS   196    -119.131 109.100   5.605  1.00  0.00
ATOM   1806  HZ2 LYS   196    -118.287 109.701   6.860  1.00  0.00
ATOM   1807  HZ3 LYS   196    -117.507 109.189   5.523  1.00  0.00
ATOM   1808  C   LYS   196    -113.635 108.177   8.004  1.00  0.00
ATOM   1809  O   LYS   196    -113.808 108.246   6.787  1.00  0.00
ATOM   1810  N   ALA   197    -112.686 107.443   8.587  1.00  0.00
ATOM   1811  H   ALA   197    -112.501 107.523   9.566  1.00  0.00
ATOM   1812  CA  ALA   197    -111.803 106.485   7.883  1.00  0.00
ATOM   1813  CB  ALA   197    -110.717 107.232   7.097  1.00  0.00
ATOM   1814  C   ALA   197    -111.126 105.529   8.879  1.00  0.00
ATOM   1815  O   ALA   197    -110.852 105.902  10.020  1.00  0.00
ATOM   1816  N   ALA   198    -110.899 104.300   8.421  1.00  0.00
ATOM   1817  H   ALA   198    -111.061 104.062   7.464  1.00  0.00
ATOM   1818  CA  ALA   198    -110.269 103.229   9.220  1.00  0.00
ATOM   1819  CB  ALA   198    -111.258 102.073   9.395  1.00  0.00
ATOM   1820  C   ALA   198    -108.984 102.727   8.543  1.00  0.00
ATOM   1821  O   ALA   198    -108.931 102.589   7.322  1.00  0.00
ATOM   1822  N   PHE   199    -107.986 102.430   9.372  1.00  0.00
ATOM   1823  H   PHE   199    -108.107 102.413  10.363  1.00  0.00
ATOM   1824  CA  PHE   199    -106.639 102.042   8.903  1.00  0.00
ATOM   1825  CB  PHE   199    -105.648 103.188   9.158  1.00  0.00
ATOM   1826  CG  PHE   199    -106.081 104.497   8.485  1.00  0.00
ATOM   1827  CD1 PHE   199    -105.743 104.752   7.147  1.00  0.00
ATOM   1828  HD1 PHE   199    -105.129 104.044   6.591  1.00  0.00
ATOM   1829  CD2 PHE   199    -106.879 105.414   9.188  1.00  0.00
ATOM   1830  HD2 PHE   199    -107.140 105.231  10.230  1.00  0.00
ATOM   1831  CE1 PHE   199    -106.208 105.912   6.514  1.00  0.00
ATOM   1832  HE1 PHE   199    -105.951 106.105   5.473  1.00  0.00
ATOM   1833  CE2 PHE   199    -107.347 106.572   8.553  1.00  0.00
ATOM   1834  HE2 PHE   199    -107.988 107.267   9.095  1.00  0.00
ATOM   1835  CZ  PHE   199    -107.010 106.821   7.217  1.00  0.00
ATOM   1836  HZ  PHE   199    -107.372 107.722   6.723  1.00  0.00
ATOM   1837  C   PHE   199    -106.138 100.764   9.591  1.00  0.00
ATOM   1838  O   PHE   199    -106.358 100.567  10.785  1.00  0.00
ATOM   1839  N   ALA   200    -105.463  99.931   8.800  1.00  0.00
ATOM   1840  H   ALA   200    -105.366 100.115   7.822  1.00  0.00
ATOM   1841  CA  ALA   200    -104.848  98.657   9.237  1.00  0.00
ATOM   1842  CB  ALA   200    -105.920  97.568   9.379  1.00  0.00
ATOM   1843  C   ALA   200    -103.794  98.185   8.221  1.00  0.00
ATOM   1844  O   ALA   200    -103.903  98.477   7.031  1.00  0.00
ATOM   1845  N   ASP   201    -102.750  97.534   8.737  1.00  0.00
ATOM   1846  H   ASP   201    -102.654  97.408   9.725  1.00  0.00
ATOM   1847  CA  ASP   201    -101.639  96.969   7.938  1.00  0.00
ATOM   1848  CB  ASP   201    -100.747  98.110   7.414  1.00  0.00
ATOM   1849  CG  ASP   201     -99.680  97.673   6.401  1.00  0.00
ATOM   1850  OD1 ASP   201     -99.950  96.710   5.649  1.00  0.00
ATOM   1851  OD2 ASP   201     -98.591  98.283   6.439  1.00  0.00
ATOM   1852  C   ASP   201    -100.798  95.999   8.788  1.00  0.00
ATOM   1853  O   ASP   201    -100.613  96.216   9.984  1.00  0.00
ATOM   1854  N   SER   202    -100.304  94.955   8.124  1.00  0.00
ATOM   1855  H   SER   202    -100.582  94.757   7.182  1.00  0.00
ATOM   1856  CA  SER   202     -99.404  93.929   8.701  1.00  0.00
ATOM   1857  CB  SER   202    -100.171  92.947   9.600  1.00  0.00
ATOM   1858  OG  SER   202    -101.206  92.281   8.869  1.00  0.00
ATOM   1859  HG  SER   202    -101.705  91.664   9.480  1.00  0.00
ATOM   1860  C   SER   202     -98.689  93.142   7.590  1.00  0.00
ATOM   1861  O   SER   202     -99.180  93.067   6.463  1.00  0.00
ATOM   1862  N   SER   203     -97.456  92.731   7.891  1.00  0.00
ATOM   1863  H   SER   203     -97.037  92.965   8.769  1.00  0.00
ATOM   1864  CA  SER   203     -96.565  91.943   7.002  1.00  0.00
ATOM   1865  CB  SER   203     -96.097  92.740   5.776  1.00  0.00
ATOM   1866  OG  SER   203     -97.135  92.761   4.795  1.00  0.00
ATOM   1867  HG  SER   203     -98.023  92.921   5.262  1.00  0.00
ATOM   1868  C   SER   203     -95.305  91.462   7.734  1.00  0.00
ATOM   1869  O   SER   203     -94.899  92.065   8.727  1.00  0.00
ATOM   1870  N   GLY   204     -94.767  90.343   7.251  1.00  0.00
ATOM   1871  H   GLY   204     -95.247  89.799   6.563  1.00  0.00
ATOM   1872  CA  GLY   204     -93.507  89.750   7.748  1.00  0.00
ATOM   1873  C   GLY   204     -93.638  88.261   8.105  1.00  0.00
ATOM   1874  O   GLY   204     -94.679  87.806   8.574  1.00  0.00
ATOM   1875  N   GLN   205     -92.542  87.544   7.866  1.00  0.00
ATOM   1876  H   GLN   205     -91.720  87.968   7.486  1.00  0.00
ATOM   1877  CA  GLN   205     -92.412  86.085   8.090  1.00  0.00
ATOM   1878  CB  GLN   205     -93.214  85.282   7.049  1.00  0.00
ATOM   1879  CG  GLN   205     -92.829  85.563   5.589  1.00  0.00
ATOM   1880  CD  GLN   205     -93.718  84.786   4.616  1.00  0.00
ATOM   1881  OE1 GLN   205     -94.786  85.220   4.213  1.00  0.00
ATOM   1882  NE2 GLN   205     -93.276  83.619   4.202  1.00  0.00
ATOM   1883 HE21 GLN   205     -92.399  83.259   4.502  1.00  0.00
ATOM   1884 HE22 GLN   205     -93.869  83.128   3.569  1.00  0.00
ATOM   1885  C   GLN   205     -90.936  85.650   8.074  1.00  0.00
ATOM   1886  O   GLN   205     -90.111  86.277   7.412  1.00  0.00
ATOM   1887  N   HIS   206     -90.641  84.604   8.843  1.00  0.00
ATOM   1888  H   HIS   206     -91.329  84.163   9.417  1.00  0.00
ATOM   1889  CA  HIS   206     -89.281  84.036   8.952  1.00  0.00
ATOM   1890  CB  HIS   206     -88.739  84.203  10.378  1.00  0.00
ATOM   1891  CG  HIS   206     -88.468  85.672  10.719  1.00  0.00
ATOM   1892  ND1 HIS   206     -87.344  86.333  10.463  1.00  0.00
ATOM   1893  CD2 HIS   206     -89.304  86.515  11.318  1.00  0.00
ATOM   1894  CE1 HIS   206     -87.480  87.582  10.891  1.00  0.00
ATOM   1895  NE2 HIS   206     -88.693  87.692  11.421  1.00  0.00
ATOM   1896  HE2 HIS   206     -89.072  88.518  11.830  1.00  0.00
ATOM   1897  C   HIS   206     -89.242  82.558   8.515  1.00  0.00
ATOM   1898  O   HIS   206     -89.786  81.707   9.222  1.00  0.00
ATOM   1899  N   PRO   207     -88.781  82.280   7.285  1.00  0.00
ATOM   1900  CA  PRO   207     -88.687  80.906   6.754  1.00  0.00
ATOM   1901  CB  PRO   207     -88.445  81.084   5.252  1.00  0.00
ATOM   1902  CG  PRO   207     -87.712  82.422   5.161  1.00  0.00
ATOM   1903  CD  PRO   207     -88.357  83.263   6.265  1.00  0.00
ATOM   1904  C   PRO   207     -87.587  80.067   7.433  1.00  0.00
ATOM   1905  O   PRO   207     -86.457  80.541   7.571  1.00  0.00
ATOM   1906  N   PRO   208     -87.930  78.864   7.919  1.00  0.00
ATOM   1907  CA  PRO   208     -86.944  77.903   8.458  1.00  0.00
ATOM   1908  CB  PRO   208     -87.780  76.728   8.967  1.00  0.00
ATOM   1909  CG  PRO   208     -89.102  77.385   9.353  1.00  0.00
ATOM   1910  CD  PRO   208     -89.301  78.434   8.258  1.00  0.00
ATOM   1911  C   PRO   208     -85.979  77.428   7.362  1.00  0.00
ATOM   1912  O   PRO   208     -86.363  77.270   6.205  1.00  0.00
ATOM   1913  N   ASP   209     -84.724  77.234   7.759  1.00  0.00
ATOM   1914  H   ASP   209     -84.441  77.397   8.704  1.00  0.00
ATOM   1915  CA  ASP   209     -83.660  76.730   6.867  1.00  0.00
ATOM   1916  CB  ASP   209     -82.698  77.886   6.547  1.00  0.00
ATOM   1917  CG  ASP   209     -81.622  77.544   5.507  1.00  0.00
ATOM   1918  OD1 ASP   209     -81.918  76.716   4.615  1.00  0.00
ATOM   1919  OD2 ASP   209     -80.503  78.077   5.661  1.00  0.00
ATOM   1920  C   ASP   209     -82.919  75.548   7.517  1.00  0.00
ATOM   1921  O   ASP   209     -82.597  75.593   8.702  1.00  0.00
ATOM   1922  N   ALA   210     -82.572  74.568   6.685  1.00  0.00
ATOM   1923  H   ALA   210     -82.741  74.628   5.701  1.00  0.00
ATOM   1924  CA  ALA   210     -81.846  73.358   7.120  1.00  0.00
ATOM   1925  CB  ALA   210     -82.730  72.126   6.905  1.00  0.00
ATOM   1926  C   ALA   210     -80.518  73.190   6.366  1.00  0.00
ATOM   1927  O   ALA   210     -80.457  73.322   5.143  1.00  0.00
ATOM   1928  N   CYS   211     -79.475  72.873   7.129  1.00  0.00
ATOM   1929  H   CYS   211     -79.559  72.805   8.122  1.00  0.00
ATOM   1930  CA  CYS   211     -78.110  72.664   6.602  1.00  0.00
ATOM   1931  CB  CYS   211     -77.094  72.910   7.725  1.00  0.00
ATOM   1932  SG  CYS   211     -77.071  74.642   8.314  1.00  0.00
ATOM   1933  HG  CYS   211     -76.111  74.471   9.219  1.00  0.00
ATOM   1934  C   CYS   211     -77.925  71.281   5.946  1.00  0.00
ATOM   1935  O   CYS   211     -77.383  70.339   6.526  1.00  0.00
ATOM   1936  N   ALA   212     -78.417  71.192   4.713  1.00  0.00
ATOM   1937  H   ALA   212     -78.921  71.957   4.307  1.00  0.00
ATOM   1938  CA  ALA   212     -78.370  69.962   3.897  1.00  0.00
ATOM   1939  CB  ALA   212     -79.464  70.032   2.825  1.00  0.00
ATOM   1940  C   ALA   212     -76.978  69.682   3.296  1.00  0.00
ATOM   1941  O   ALA   212     -76.640  70.102   2.189  1.00  0.00
ATOM   1942  N   PHE   213     -76.152  69.042   4.119  1.00  0.00
ATOM   1943  H   PHE   213     -76.385  68.921   5.085  1.00  0.00
ATOM   1944  CA  PHE   213     -74.783  68.635   3.738  1.00  0.00
ATOM   1945  CB  PHE   213     -73.744  69.486   4.482  1.00  0.00
ATOM   1946  CG  PHE   213     -73.884  70.980   4.165  1.00  0.00
ATOM   1947  CD1 PHE   213     -74.591  71.815   5.043  1.00  0.00
ATOM   1948  HD1 PHE   213     -74.944  71.430   6.000  1.00  0.00
ATOM   1949  CD2 PHE   213     -73.416  71.490   2.945  1.00  0.00
ATOM   1950  HD2 PHE   213     -72.871  70.848   2.253  1.00  0.00
ATOM   1951  CE1 PHE   213     -74.839  73.150   4.697  1.00  0.00
ATOM   1952  HE1 PHE   213     -75.376  73.802   5.384  1.00  0.00
ATOM   1953  CE2 PHE   213     -73.666  72.824   2.599  1.00  0.00
ATOM   1954  HE2 PHE   213     -73.320  73.212   1.641  1.00  0.00
ATOM   1955  CZ  PHE   213     -74.379  73.653   3.474  1.00  0.00
ATOM   1956  HZ  PHE   213     -74.584  74.687   3.199  1.00  0.00
ATOM   1957  C   PHE   213     -74.517  67.147   4.006  1.00  0.00
ATOM   1958  O   PHE   213     -74.873  66.624   5.062  1.00  0.00
ATOM   1959  N   ARG   214     -73.764  66.543   3.088  1.00  0.00
ATOM   1960  H   ARG   214     -73.390  67.043   2.309  1.00  0.00
ATOM   1961  CA  ARG   214     -73.375  65.121   3.161  1.00  0.00
ATOM   1962  CB  ARG   214     -73.715  64.421   1.836  1.00  0.00
ATOM   1963  CG  ARG   214     -73.523  62.895   1.821  1.00  0.00
ATOM   1964  CD  ARG   214     -74.401  62.145   2.832  1.00  0.00
ATOM   1965  NE  ARG   214     -73.680  61.941   4.104  1.00  0.00
ATOM   1966  HE  ARG   214     -72.969  61.240   4.082  1.00  0.00
ATOM   1967  CZ  ARG   214     -73.935  62.532   5.274  1.00  0.00
ATOM   1968  NH1 ARG   214     -74.917  63.402   5.436  1.00  0.00
ATOM   1969 HH11 ARG   214     -75.522  63.623   4.674  1.00  0.00
ATOM   1970 HH12 ARG   214     -75.005  63.883   6.312  1.00  0.00
ATOM   1971  NH2 ARG   214     -73.109  62.373   6.294  1.00  0.00
ATOM   1972 HH21 ARG   214     -72.298  61.792   6.214  1.00  0.00
ATOM   1973 HH22 ARG   214     -73.299  62.862   7.148  1.00  0.00
ATOM   1974  C   ARG   214     -71.883  64.999   3.505  1.00  0.00
ATOM   1975  O   ARG   214     -71.019  65.566   2.837  1.00  0.00
ATOM   1976  N   ARG   215     -71.629  64.219   4.549  1.00  0.00
ATOM   1977  H   ARG   215     -72.361  63.673   4.976  1.00  0.00
ATOM   1978  CA  ARG   215     -70.307  64.136   5.204  1.00  0.00
ATOM   1979  CB  ARG   215     -70.468  64.598   6.656  1.00  0.00
ATOM   1980  CG  ARG   215     -70.828  66.085   6.755  1.00  0.00
ATOM   1981  CD  ARG   215     -71.822  66.351   7.888  1.00  0.00
ATOM   1982  NE  ARG   215     -73.177  65.900   7.513  1.00  0.00
ATOM   1983  HE  ARG   215     -73.582  66.358   6.719  1.00  0.00
ATOM   1984  CZ  ARG   215     -73.904  64.950   8.105  1.00  0.00
ATOM   1985  NH1 ARG   215     -73.437  64.199   9.092  1.00  0.00
ATOM   1986 HH11 ARG   215     -72.502  64.345   9.412  1.00  0.00
ATOM   1987 HH12 ARG   215     -74.027  63.530   9.538  1.00  0.00
ATOM   1988  NH2 ARG   215     -75.199  64.877   7.838  1.00  0.00
ATOM   1989 HH21 ARG   215     -75.607  65.530   7.199  1.00  0.00
ATOM   1990 HH22 ARG   215     -75.770  64.212   8.315  1.00  0.00
ATOM   1991  C   ARG   215     -69.669  62.737   5.179  1.00  0.00
ATOM   1992  O   ARG   215     -70.358  61.718   5.131  1.00  0.00
ATOM   1993  N   GLY   216     -68.337  62.755   5.097  1.00  0.00
ATOM   1994  H   GLY   216     -67.865  63.619   4.928  1.00  0.00
ATOM   1995  CA  GLY   216     -67.428  61.596   5.267  1.00  0.00
ATOM   1996  C   GLY   216     -67.411  60.492   4.194  1.00  0.00
ATOM   1997  O   GLY   216     -66.341  60.096   3.739  1.00  0.00
ATOM   1998  N   ARG   217     -68.596  60.111   3.724  1.00  0.00
ATOM   1999  H   ARG   217     -69.429  60.539   4.089  1.00  0.00
ATOM   2000  CA  ARG   217     -68.841  58.968   2.810  1.00  0.00
ATOM   2001  CB  ARG   217     -70.309  58.977   2.372  1.00  0.00
ATOM   2002  CG  ARG   217     -71.235  58.594   3.532  1.00  0.00
ATOM   2003  CD  ARG   217     -72.716  58.737   3.173  1.00  0.00
ATOM   2004  NE  ARG   217     -73.112  57.796   2.109  1.00  0.00
ATOM   2005  HE  ARG   217     -72.412  57.144   1.829  1.00  0.00
ATOM   2006  CZ  ARG   217     -74.305  57.729   1.514  1.00  0.00
ATOM   2007  NH1 ARG   217     -75.308  58.539   1.830  1.00  0.00
ATOM   2008 HH11 ARG   217     -75.174  59.228   2.541  1.00  0.00
ATOM   2009 HH12 ARG   217     -76.184  58.457   1.363  1.00  0.00
ATOM   2010  NH2 ARG   217     -74.516  56.831   0.565  1.00  0.00
ATOM   2011 HH21 ARG   217     -73.789  56.205   0.291  1.00  0.00
ATOM   2012 HH22 ARG   217     -75.410  56.787   0.125  1.00  0.00
ATOM   2013  C   ARG   217     -67.920  58.829   1.583  1.00  0.00
ATOM   2014  O   ARG   217     -67.567  57.714   1.200  1.00  0.00
ATOM   2015  N   LYS   218     -67.540  59.953   0.977  1.00  0.00
ATOM   2016  H   LYS   218     -67.872  60.847   1.270  1.00  0.00
ATOM   2017  CA  LYS   218     -66.544  59.971  -0.113  1.00  0.00
ATOM   2018  CB  LYS   218     -66.693  61.262  -0.927  1.00  0.00
ATOM   2019  CG  LYS   218     -66.837  60.995  -2.433  1.00  0.00
ATOM   2020  CD  LYS   218     -65.640  60.300  -3.101  1.00  0.00
ATOM   2021  CE  LYS   218     -64.370  61.155  -3.109  1.00  0.00
ATOM   2022  NZ  LYS   218     -63.306  60.494  -3.876  1.00  0.00
ATOM   2023  HZ1 LYS   218     -62.465  61.032  -3.817  1.00  0.00
ATOM   2024  HZ2 LYS   218     -63.137  59.571  -3.516  1.00  0.00
ATOM   2025  HZ3 LYS   218     -63.584  60.422  -4.833  1.00  0.00
ATOM   2026  C   LYS   218     -65.123  59.816   0.464  1.00  0.00
ATOM   2027  O   LYS   218     -64.412  60.787   0.721  1.00  0.00
ATOM   2028  N   LYS   219     -64.753  58.551   0.646  1.00  0.00
ATOM   2029  H   LYS   219     -65.431  57.825   0.511  1.00  0.00
ATOM   2030  CA  LYS   219     -63.507  58.091   1.307  1.00  0.00
ATOM   2031  CB  LYS   219     -63.636  56.603   1.696  1.00  0.00
ATOM   2032  CG  LYS   219     -63.796  55.594   0.547  1.00  0.00
ATOM   2033  CD  LYS   219     -65.235  55.477   0.031  1.00  0.00
ATOM   2034  CE  LYS   219     -65.351  54.475  -1.122  1.00  0.00
ATOM   2035  NZ  LYS   219     -64.778  54.981  -2.380  1.00  0.00
ATOM   2036  HZ1 LYS   219     -64.777  54.245  -3.056  1.00  0.00
ATOM   2037  HZ2 LYS   219     -65.342  55.731  -2.722  1.00  0.00
ATOM   2038  HZ3 LYS   219     -63.838  55.298  -2.233  1.00  0.00
ATOM   2039  C   LYS   219     -62.124  58.423   0.689  1.00  0.00
ATOM   2040  O   LYS   219     -61.198  57.613   0.695  1.00  0.00
ATOM   2041  N   ARG   220     -62.026  59.605   0.088  1.00  0.00
ATOM   2042  H   ARG   220     -62.852  60.127  -0.139  1.00  0.00
ATOM   2043  CA  ARG   220     -60.747  60.251  -0.285  1.00  0.00
ATOM   2044  CB  ARG   220     -60.609  60.350  -1.811  1.00  0.00
ATOM   2045  CG  ARG   220     -59.626  59.327  -2.398  1.00  0.00
ATOM   2046  CD  ARG   220     -60.181  57.902  -2.492  1.00  0.00
ATOM   2047  NE  ARG   220     -61.208  57.817  -3.549  1.00  0.00
ATOM   2048  HE  ARG   220     -60.875  57.969  -4.478  1.00  0.00
ATOM   2049  CZ  ARG   220     -62.506  57.558  -3.377  1.00  0.00
ATOM   2050  NH1 ARG   220     -63.028  57.364  -2.176  1.00  0.00
ATOM   2051 HH11 ARG   220     -62.419  57.395  -1.382  1.00  0.00
ATOM   2052 HH12 ARG   220     -64.002  57.178  -2.066  1.00  0.00
ATOM   2053  NH2 ARG   220     -63.296  57.416  -4.429  1.00  0.00
ATOM   2054 HH21 ARG   220     -62.921  57.486  -5.352  1.00  0.00
ATOM   2055 HH22 ARG   220     -64.271  57.253  -4.297  1.00  0.00
ATOM   2056  C   ARG   220     -60.555  61.650   0.342  1.00  0.00
ATOM   2057  O   ARG   220     -59.594  62.353   0.033  1.00  0.00
ATOM   2058  N   ILE   221     -61.408  61.987   1.312  1.00  0.00
ATOM   2059  H   ILE   221     -62.114  61.352   1.624  1.00  0.00
ATOM   2060  CA  ILE   221     -61.415  63.298   1.998  1.00  0.00
ATOM   2061  CB  ILE   221     -62.663  63.539   2.881  1.00  0.00
ATOM   2062  CG1 ILE   221     -62.882  62.581   4.073  1.00  0.00
ATOM   2063  CG2 ILE   221     -63.910  63.748   2.013  1.00  0.00
ATOM   2064  CD  ILE   221     -63.122  61.092   3.784  1.00  0.00
ATOM   2065  C   ILE   221     -60.120  63.604   2.782  1.00  0.00
ATOM   2066  O   ILE   221     -59.772  62.865   3.707  1.00  0.00
ATOM   2067  N   PRO   222     -59.376  64.646   2.379  1.00  0.00
ATOM   2068  CA  PRO   222     -58.156  65.073   3.088  1.00  0.00
ATOM   2069  CB  PRO   222     -57.496  66.088   2.151  1.00  0.00
ATOM   2070  CG  PRO   222     -58.670  66.688   1.377  1.00  0.00
ATOM   2071  CD  PRO   222     -59.626  65.505   1.202  1.00  0.00
ATOM   2072  C   PRO   222     -58.486  65.682   4.458  1.00  0.00
ATOM   2073  O   PRO   222     -59.435  66.450   4.596  1.00  0.00
ATOM   2074  N   TYR   223     -57.678  65.315   5.451  1.00  0.00
ATOM   2075  H   TYR   223     -57.106  64.499   5.370  1.00  0.00
ATOM   2076  CA  TYR   223     -57.777  65.862   6.828  1.00  0.00
ATOM   2077  CB  TYR   223     -56.699  65.251   7.740  1.00  0.00
ATOM   2078  CG  TYR   223     -56.404  63.752   7.569  1.00  0.00
ATOM   2079  CD1 TYR   223     -57.396  62.832   7.187  1.00  0.00
ATOM   2080  HD1 TYR   223     -58.451  63.107   7.221  1.00  0.00
ATOM   2081  CD2 TYR   223     -55.065  63.338   7.626  1.00  0.00
ATOM   2082  HD2 TYR   223     -54.294  64.015   7.999  1.00  0.00
ATOM   2083  CE1 TYR   223     -57.040  61.525   6.823  1.00  0.00
ATOM   2084  HE1 TYR   223     -57.803  60.817   6.504  1.00  0.00
ATOM   2085  CE2 TYR   223     -54.714  62.030   7.271  1.00  0.00
ATOM   2086  HE2 TYR   223     -53.681  61.708   7.367  1.00  0.00
ATOM   2087  CZ  TYR   223     -55.699  61.126   6.857  1.00  0.00
ATOM   2088  OH  TYR   223     -55.362  59.880   6.440  1.00  0.00
ATOM   2089  HH  TYR   223     -54.364  59.769   6.457  1.00  0.00
ATOM   2090  C   TYR   223     -57.593  67.395   6.857  1.00  0.00
ATOM   2091  O   TYR   223     -58.203  68.101   7.655  1.00  0.00
ATOM   2092  N   SER   224     -56.647  67.833   6.027  1.00  0.00
ATOM   2093  H   SER   224     -56.125  67.164   5.502  1.00  0.00
ATOM   2094  CA  SER   224     -56.223  69.226   5.769  1.00  0.00
ATOM   2095  CB  SER   224     -55.599  69.860   7.021  1.00  0.00
ATOM   2096  OG  SER   224     -54.996  71.125   6.725  1.00  0.00
ATOM   2097  HG  SER   224     -54.215  71.250   7.362  1.00  0.00
ATOM   2098  C   SER   224     -55.169  69.181   4.653  1.00  0.00
ATOM   2099  O   SER   224     -54.388  68.230   4.580  1.00  0.00
ATOM   2100  N   LYS   225     -55.119  70.248   3.859  1.00  0.00
ATOM   2101  H   LYS   225     -55.683  71.049   4.058  1.00  0.00
ATOM   2102  CA  LYS   225     -54.232  70.363   2.679  1.00  0.00
ATOM   2103  CB  LYS   225     -54.414  71.724   1.993  1.00  0.00
ATOM   2104  CG  LYS   225     -55.801  71.867   1.361  1.00  0.00
ATOM   2105  CD  LYS   225     -55.958  73.233   0.691  1.00  0.00
ATOM   2106  CE  LYS   225     -57.347  73.374   0.066  1.00  0.00
ATOM   2107  NZ  LYS   225     -57.500  74.682  -0.585  1.00  0.00
ATOM   2108  HZ1 LYS   225     -58.414  74.750  -0.985  1.00  0.00
ATOM   2109  HZ2 LYS   225     -57.379  75.410   0.090  1.00  0.00
ATOM   2110  HZ3 LYS   225     -56.815  74.779  -1.307  1.00  0.00
ATOM   2111  C   LYS   225     -52.749  70.094   2.997  1.00  0.00
ATOM   2112  O   LYS   225     -52.249  69.017   2.674  1.00  0.00
ATOM   2113  N   GLY   226     -52.148  70.974   3.803  1.00  0.00
ATOM   2114  H   GLY   226     -52.628  71.790   4.119  1.00  0.00
ATOM   2115  CA  GLY   226     -50.736  70.875   4.245  1.00  0.00
ATOM   2116  C   GLY   226     -50.416  69.542   4.944  1.00  0.00
ATOM   2117  O   GLY   226     -49.471  68.846   4.575  1.00  0.00
ATOM   2118  N   GLN   227     -51.309  69.155   5.851  1.00  0.00
ATOM   2119  H   GLN   227     -51.970  69.808   6.225  1.00  0.00
ATOM   2120  CA  GLN   227     -51.271  67.861   6.563  1.00  0.00
ATOM   2121  CB  GLN   227     -52.479  67.759   7.504  1.00  0.00
ATOM   2122  CG  GLN   227     -52.279  68.513   8.828  1.00  0.00
ATOM   2123  CD  GLN   227     -52.015  70.019   8.700  1.00  0.00
ATOM   2124  OE1 GLN   227     -52.603  70.745   7.906  1.00  0.00
ATOM   2125  NE2 GLN   227     -51.089  70.505   9.491  1.00  0.00
ATOM   2126 HE21 GLN   227     -50.588  69.891  10.118  1.00  0.00
ATOM   2127 HE22 GLN   227     -50.895  71.479   9.462  1.00  0.00
ATOM   2128  C   GLN   227     -51.182  66.640   5.631  1.00  0.00
ATOM   2129  O   GLN   227     -50.177  65.933   5.656  1.00  0.00
ATOM   2130  N   LEU   228     -52.119  66.536   4.689  1.00  0.00
ATOM   2131  H   LEU   228     -52.866  67.206   4.613  1.00  0.00
ATOM   2132  CA  LEU   228     -52.138  65.459   3.674  1.00  0.00
ATOM   2133  CB  LEU   228     -53.433  65.568   2.853  1.00  0.00
ATOM   2134  CG  LEU   228     -54.176  64.251   2.556  1.00  0.00
ATOM   2135  CD1 LEU   228     -53.358  63.266   1.715  1.00  0.00
ATOM   2136  CD2 LEU   228     -54.700  63.599   3.839  1.00  0.00
ATOM   2137  C   LEU   228     -50.903  65.524   2.752  1.00  0.00
ATOM   2138  O   LEU   228     -50.218  64.518   2.550  1.00  0.00
ATOM   2139  N   ARG   229     -50.551  66.750   2.361  1.00  0.00
ATOM   2140  H   ARG   229     -51.153  67.538   2.526  1.00  0.00
ATOM   2141  CA  ARG   229     -49.368  67.061   1.535  1.00  0.00
ATOM   2142  CB  ARG   229     -49.347  68.568   1.248  1.00  0.00
ATOM   2143  CG  ARG   229     -48.266  68.948   0.234  1.00  0.00
ATOM   2144  CD  ARG   229     -48.275  70.438  -0.102  1.00  0.00
ATOM   2145  NE  ARG   229     -47.132  70.708  -0.992  1.00  0.00
ATOM   2146  HE  ARG   229     -46.238  70.681  -0.549  1.00  0.00
ATOM   2147  CZ  ARG   229     -47.184  71.022  -2.288  1.00  0.00
ATOM   2148  NH1 ARG   229     -48.329  71.170  -2.940  1.00  0.00
ATOM   2149 HH11 ARG   229     -49.189  71.051  -2.446  1.00  0.00
ATOM   2150 HH12 ARG   229     -48.328  71.435  -3.903  1.00  0.00
ATOM   2151  NH2 ARG   229     -46.062  71.102  -2.986  1.00  0.00
ATOM   2152 HH21 ARG   229     -45.177  70.945  -2.552  1.00  0.00
ATOM   2153 HH22 ARG   229     -46.107  71.323  -3.959  1.00  0.00
ATOM   2154  C   ARG   229     -48.043  66.577   2.156  1.00  0.00
ATOM   2155  O   ARG   229     -47.204  66.045   1.433  1.00  0.00
ATOM   2156  N   GLU   230     -47.933  66.625   3.486  1.00  0.00
ATOM   2157  H   GLU   230     -48.589  67.154   4.031  1.00  0.00
ATOM   2158  CA  GLU   230     -46.773  66.084   4.235  1.00  0.00
ATOM   2159  CB  GLU   230     -47.032  66.097   5.746  1.00  0.00
ATOM   2160  CG  GLU   230     -47.174  67.498   6.350  1.00  0.00
ATOM   2161  CD  GLU   230     -47.601  67.450   7.823  1.00  0.00
ATOM   2162  OE1 GLU   230     -48.461  68.283   8.187  1.00  0.00
ATOM   2163  OE2 GLU   230     -47.085  66.577   8.558  1.00  0.00
ATOM   2164  C   GLU   230     -46.429  64.643   3.811  1.00  0.00
ATOM   2165  O   GLU   230     -45.360  64.402   3.245  1.00  0.00
ATOM   2166  N   LEU   231     -47.416  63.749   3.923  1.00  0.00
ATOM   2167  H   LEU   231     -48.311  63.994   4.298  1.00  0.00
ATOM   2168  CA  LEU   231     -47.257  62.344   3.498  1.00  0.00
ATOM   2169  CB  LEU   231     -48.400  61.454   3.999  1.00  0.00
ATOM   2170  CG  LEU   231     -47.865  60.128   4.556  1.00  0.00
ATOM   2171  CD1 LEU   231     -47.283  60.313   5.960  1.00  0.00
ATOM   2172  CD2 LEU   231     -48.936  59.038   4.553  1.00  0.00
ATOM   2173  C   LEU   231     -47.091  62.211   1.975  1.00  0.00
ATOM   2174  O   LEU   231     -46.106  61.629   1.530  1.00  0.00
ATOM   2175  N   GLU   232     -47.862  62.995   1.220  1.00  0.00
ATOM   2176  H   GLU   232     -48.580  63.564   1.628  1.00  0.00
ATOM   2177  CA  GLU   232     -47.776  63.047  -0.259  1.00  0.00
ATOM   2178  CB  GLU   232     -48.752  64.087  -0.821  1.00  0.00
ATOM   2179  CG  GLU   232     -50.212  63.688  -0.603  1.00  0.00
ATOM   2180  CD  GLU   232     -51.177  64.734  -1.164  1.00  0.00
ATOM   2181  OE1 GLU   232     -51.462  64.644  -2.378  1.00  0.00
ATOM   2182  OE2 GLU   232     -51.631  65.579  -0.362  1.00  0.00
ATOM   2183  C   GLU   232     -46.355  63.342  -0.779  1.00  0.00
ATOM   2184  O   GLU   232     -45.775  62.533  -1.504  1.00  0.00
ATOM   2185  N   ARG   233     -45.757  64.416  -0.263  1.00  0.00
ATOM   2186  H   ARG   233     -46.250  65.041   0.354  1.00  0.00
ATOM   2187  CA  ARG   233     -44.391  64.846  -0.628  1.00  0.00
ATOM   2188  CB  ARG   233     -44.084  66.265  -0.127  1.00  0.00
ATOM   2189  CG  ARG   233     -45.055  67.320  -0.675  1.00  0.00
ATOM   2190  CD  ARG   233     -45.080  67.389  -2.206  1.00  0.00
ATOM   2191  NE  ARG   233     -46.320  68.059  -2.631  1.00  0.00
ATOM   2192  HE  ARG   233     -46.373  69.046  -2.465  1.00  0.00
ATOM   2193  CZ  ARG   233     -47.370  67.488  -3.224  1.00  0.00
ATOM   2194  NH1 ARG   233     -47.416  66.198  -3.528  1.00  0.00
ATOM   2195 HH11 ARG   233     -46.632  65.619  -3.310  1.00  0.00
ATOM   2196 HH12 ARG   233     -48.215  65.823  -3.991  1.00  0.00
ATOM   2197  NH2 ARG   233     -48.434  68.231  -3.481  1.00  0.00
ATOM   2198 HH21 ARG   233     -48.422  69.200  -3.227  1.00  0.00
ATOM   2199 HH22 ARG   233     -49.235  67.826  -3.915  1.00  0.00
ATOM   2200  C   ARG   233     -43.301  63.868  -0.166  1.00  0.00
ATOM   2201  O   ARG   233     -42.476  63.456  -0.982  1.00  0.00
ATOM   2202  N   GLU   234     -43.397  63.392   1.081  1.00  0.00
ATOM   2203  H   GLU   234     -44.053  63.754   1.748  1.00  0.00
ATOM   2204  CA  GLU   234     -42.452  62.366   1.574  1.00  0.00
ATOM   2205  CB  GLU   234     -42.513  62.142   3.097  1.00  0.00
ATOM   2206  CG  GLU   234     -43.782  61.510   3.690  1.00  0.00
ATOM   2207  CD  GLU   234     -43.971  60.019   3.376  1.00  0.00
ATOM   2208  OE1 GLU   234     -42.968  59.275   3.427  1.00  0.00
ATOM   2209  OE2 GLU   234     -45.137  59.642   3.139  1.00  0.00
ATOM   2210  C   GLU   234     -42.527  61.057   0.766  1.00  0.00
ATOM   2211  O   GLU   234     -41.497  60.625   0.258  1.00  0.00
ATOM   2212  N   TYR   235     -43.752  60.670   0.401  1.00  0.00
ATOM   2213  H   TYR   235     -44.573  61.151   0.727  1.00  0.00
ATOM   2214  CA  TYR   235     -44.057  59.473  -0.410  1.00  0.00
ATOM   2215  CB  TYR   235     -45.575  59.335  -0.548  1.00  0.00
ATOM   2216  CG  TYR   235     -46.060  57.927  -0.205  1.00  0.00
ATOM   2217  CD1 TYR   235     -45.842  56.867  -1.099  1.00  0.00
ATOM   2218  HD1 TYR   235     -45.251  57.019  -2.002  1.00  0.00
ATOM   2219  CD2 TYR   235     -46.815  57.722   0.959  1.00  0.00
ATOM   2220  HD2 TYR   235     -46.915  58.516   1.699  1.00  0.00
ATOM   2221  CE1 TYR   235     -46.377  55.602  -0.823  1.00  0.00
ATOM   2222  HE1 TYR   235     -46.203  54.772  -1.504  1.00  0.00
ATOM   2223  CE2 TYR   235     -47.363  56.459   1.220  1.00  0.00
ATOM   2224  HE2 TYR   235     -47.981  56.312   2.103  1.00  0.00
ATOM   2225  CZ  TYR   235     -47.134  55.399   0.335  1.00  0.00
ATOM   2226  OH  TYR   235     -47.569  54.150   0.633  1.00  0.00
ATOM   2227  HH  TYR   235     -48.195  54.201   1.422  1.00  0.00
ATOM   2228  C   TYR   235     -43.436  59.541  -1.815  1.00  0.00
ATOM   2229  O   TYR   235     -42.843  58.570  -2.281  1.00  0.00
ATOM   2230  N   ALA   236     -43.554  60.719  -2.434  1.00  0.00
ATOM   2231  H   ALA   236     -44.151  61.435  -2.063  1.00  0.00
ATOM   2232  CA  ALA   236     -42.956  61.035  -3.749  1.00  0.00
ATOM   2233  CB  ALA   236     -43.322  62.473  -4.131  1.00  0.00
ATOM   2234  C   ALA   236     -41.427  60.841  -3.794  1.00  0.00
ATOM   2235  O   ALA   236     -40.880  60.475  -4.832  1.00  0.00
ATOM   2236  N   ALA   237     -40.762  61.161  -2.683  1.00  0.00
ATOM   2237  H   ALA   237     -41.207  61.664  -1.940  1.00  0.00
ATOM   2238  CA  ALA   237     -39.331  60.856  -2.477  1.00  0.00
ATOM   2239  CB  ALA   237     -38.742  61.823  -1.443  1.00  0.00
ATOM   2240  C   ALA   237     -39.109  59.383  -2.077  1.00  0.00
ATOM   2241  O   ALA   237     -38.404  58.640  -2.761  1.00  0.00
ATOM   2242  N   ASN   238     -39.665  58.996  -0.929  1.00  0.00
ATOM   2243  H   ASN   238     -40.256  59.624  -0.407  1.00  0.00
ATOM   2244  CA  ASN   238     -39.632  57.621  -0.395  1.00  0.00
ATOM   2245  CB  ASN   238     -38.715  57.519   0.836  1.00  0.00
ATOM   2246  CG  ASN   238     -37.245  57.942   0.683  1.00  0.00
ATOM   2247  OD1 ASN   238     -36.557  58.213   1.655  1.00  0.00
ATOM   2248  ND2 ASN   238     -36.719  58.029  -0.520  1.00  0.00
ATOM   2249 HD21 ASN   238     -37.270  57.894  -1.347  1.00  0.00
ATOM   2250 HD22 ASN   238     -35.756  58.273  -0.565  1.00  0.00
ATOM   2251  C   ASN   238     -41.050  57.216   0.038  1.00  0.00
ATOM   2252  O   ASN   238     -41.677  57.901   0.844  1.00  0.00
ATOM   2253  N   LYS   239     -41.458  56.022  -0.385  1.00  0.00
ATOM   2254  H   LYS   239     -40.960  55.535  -1.100  1.00  0.00
ATOM   2255  CA  LYS   239     -42.769  55.430  -0.023  1.00  0.00
ATOM   2256  CB  LYS   239     -42.969  54.072  -0.713  1.00  0.00
ATOM   2257  CG  LYS   239     -41.888  53.028  -0.395  1.00  0.00
ATOM   2258  CD  LYS   239     -42.132  51.654  -1.036  1.00  0.00
ATOM   2259  CE  LYS   239     -41.922  51.599  -2.557  1.00  0.00
ATOM   2260  NZ  LYS   239     -43.037  52.188  -3.315  1.00  0.00
ATOM   2261  HZ1 LYS   239     -42.846  52.127  -4.295  1.00  0.00
ATOM   2262  HZ2 LYS   239     -43.879  51.687  -3.110  1.00  0.00
ATOM   2263  HZ3 LYS   239     -43.155  53.147  -3.057  1.00  0.00
ATOM   2264  C   LYS   239     -43.066  55.323   1.488  1.00  0.00
ATOM   2265  O   LYS   239     -44.224  55.254   1.890  1.00  0.00
ATOM   2266  N   PHE   240     -42.000  55.193   2.278  1.00  0.00
ATOM   2267  H   PHE   240     -41.078  55.174   1.897  1.00  0.00
ATOM   2268  CA  PHE   240     -42.035  55.196   3.753  1.00  0.00
ATOM   2269  CB  PHE   240     -42.224  53.766   4.281  1.00  0.00
ATOM   2270  CG  PHE   240     -42.388  53.730   5.806  1.00  0.00
ATOM   2271  CD1 PHE   240     -41.286  53.438   6.624  1.00  0.00
ATOM   2272  HD1 PHE   240     -40.361  53.062   6.185  1.00  0.00
ATOM   2273  CD2 PHE   240     -43.574  54.202   6.386  1.00  0.00
ATOM   2274  HD2 PHE   240     -44.454  54.372   5.767  1.00  0.00
ATOM   2275  CE1 PHE   240     -41.364  53.640   8.008  1.00  0.00
ATOM   2276  HE1 PHE   240     -40.497  53.444   8.638  1.00  0.00
ATOM   2277  CE2 PHE   240     -43.648  54.417   7.768  1.00  0.00
ATOM   2278  HE2 PHE   240     -44.548  54.848   8.201  1.00  0.00
ATOM   2279  CZ  PHE   240     -42.542  54.138   8.579  1.00  0.00
ATOM   2280  HZ  PHE   240     -42.572  54.376   9.642  1.00  0.00
ATOM   2281  C   PHE   240     -40.733  55.810   4.294  1.00  0.00
ATOM   2282  O   PHE   240     -39.661  55.612   3.721  1.00  0.00
ATOM   2283  N   ILE   241     -40.864  56.506   5.419  1.00  0.00
ATOM   2284  H   ILE   241     -41.729  56.513   5.920  1.00  0.00
ATOM   2285  CA  ILE   241     -39.740  57.182   6.106  1.00  0.00
ATOM   2286  CB  ILE   241     -39.716  58.712   5.894  1.00  0.00
ATOM   2287  CG1 ILE   241     -41.081  59.416   5.915  1.00  0.00
ATOM   2288  CG2 ILE   241     -38.969  59.042   4.599  1.00  0.00
ATOM   2289  CD  ILE   241     -41.799  59.394   7.265  1.00  0.00
ATOM   2290  C   ILE   241     -39.607  56.810   7.592  1.00  0.00
ATOM   2291  O   ILE   241     -40.596  56.529   8.265  1.00  0.00
ATOM   2292  N   THR   242     -38.392  56.992   8.102  1.00  0.00
ATOM   2293  H   THR   242     -37.714  57.536   7.611  1.00  0.00
ATOM   2294  CA  THR   242     -37.962  56.554   9.454  1.00  0.00
ATOM   2295  CB  THR   242     -36.520  56.992   9.763  1.00  0.00
ATOM   2296  OG1 THR   242     -36.394  58.414   9.654  1.00  0.00
ATOM   2297  HG1 THR   242     -35.426  58.654   9.531  1.00  0.00
ATOM   2298  CG2 THR   242     -35.498  56.262   8.887  1.00  0.00
ATOM   2299  C   THR   242     -38.868  57.027  10.602  1.00  0.00
ATOM   2300  O   THR   242     -39.489  58.088  10.535  1.00  0.00
ATOM   2301  N   LYS   243     -38.811  56.268  11.697  1.00  0.00
ATOM   2302  H   LYS   243     -38.327  55.395  11.685  1.00  0.00
ATOM   2303  CA  LYS   243     -39.607  56.501  12.924  1.00  0.00
ATOM   2304  CB  LYS   243     -39.129  55.584  14.058  1.00  0.00
ATOM   2305  CG  LYS   243     -39.352  54.080  13.828  1.00  0.00
ATOM   2306  CD  LYS   243     -40.825  53.652  13.788  1.00  0.00
ATOM   2307  CE  LYS   243     -41.373  53.564  12.360  1.00  0.00
ATOM   2308  NZ  LYS   243     -42.804  53.229  12.360  1.00  0.00
ATOM   2309  HZ1 LYS   243     -43.138  53.170  11.419  1.00  0.00
ATOM   2310  HZ2 LYS   243     -42.944  52.352  12.818  1.00  0.00
ATOM   2311  HZ3 LYS   243     -43.323  53.940  12.846  1.00  0.00
ATOM   2312  C   LYS   243     -39.664  57.960  13.410  1.00  0.00
ATOM   2313  O   LYS   243     -40.742  58.546  13.451  1.00  0.00
ATOM   2314  N   ASP   244     -38.500  58.602  13.521  1.00  0.00
ATOM   2315  H   ASP   244     -37.634  58.108  13.454  1.00  0.00
ATOM   2316  CA  ASP   244     -38.411  60.037  13.886  1.00  0.00
ATOM   2317  CB  ASP   244     -36.949  60.497  13.943  1.00  0.00
ATOM   2318  CG  ASP   244     -36.174  59.783  15.054  1.00  0.00
ATOM   2319  OD1 ASP   244     -36.102  60.356  16.160  1.00  0.00
ATOM   2320  OD2 ASP   244     -35.737  58.644  14.774  1.00  0.00
ATOM   2321  C   ASP   244     -39.216  60.947  12.937  1.00  0.00
ATOM   2322  O   ASP   244     -40.142  61.623  13.380  1.00  0.00
ATOM   2323  N   LYS   245     -39.046  60.718  11.635  1.00  0.00
ATOM   2324  H   LYS   245     -38.542  59.921  11.300  1.00  0.00
ATOM   2325  CA  LYS   245     -39.745  61.476  10.578  1.00  0.00
ATOM   2326  CB  LYS   245     -39.158  61.137   9.202  1.00  0.00
ATOM   2327  CG  LYS   245     -37.719  61.631   9.014  1.00  0.00
ATOM   2328  CD  LYS   245     -37.639  63.161   8.949  1.00  0.00
ATOM   2329  CE  LYS   245     -36.197  63.661   8.811  1.00  0.00
ATOM   2330  NZ  LYS   245     -35.405  63.423  10.028  1.00  0.00
ATOM   2331  HZ1 LYS   245     -34.476  63.766   9.888  1.00  0.00
ATOM   2332  HZ2 LYS   245     -35.824  63.909  10.795  1.00  0.00
ATOM   2333  HZ3 LYS   245     -35.375  62.444  10.223  1.00  0.00
ATOM   2334  C   LYS   245     -41.267  61.250  10.593  1.00  0.00
ATOM   2335  O   LYS   245     -42.020  62.218  10.696  1.00  0.00
ATOM   2336  N   ARG   246     -41.695  59.985  10.668  1.00  0.00
ATOM   2337  H   ARG   246     -41.066  59.204  10.604  1.00  0.00
ATOM   2338  CA  ARG   246     -43.134  59.653  10.774  1.00  0.00
ATOM   2339  CB  ARG   246     -43.454  58.175  10.468  1.00  0.00
ATOM   2340  CG  ARG   246     -42.787  57.083  11.314  1.00  0.00
ATOM   2341  CD  ARG   246     -43.341  56.941  12.737  1.00  0.00
ATOM   2342  NE  ARG   246     -44.664  56.293  12.790  1.00  0.00
ATOM   2343  HE  ARG   246     -45.336  56.625  12.134  1.00  0.00
ATOM   2344  CZ  ARG   246     -45.023  55.325  13.638  1.00  0.00
ATOM   2345  NH1 ARG   246     -44.184  54.827  14.536  1.00  0.00
ATOM   2346 HH11 ARG   246     -43.251  55.184  14.584  1.00  0.00
ATOM   2347 HH12 ARG   246     -44.493  54.141  15.191  1.00  0.00
ATOM   2348  NH2 ARG   246     -46.277  54.902  13.675  1.00  0.00
ATOM   2349 HH21 ARG   246     -46.969  55.303  13.076  1.00  0.00
ATOM   2350 HH22 ARG   246     -46.528  54.181  14.318  1.00  0.00
ATOM   2351  C   ARG   246     -43.801  60.178  12.059  1.00  0.00
ATOM   2352  O   ARG   246     -44.899  60.725  11.989  1.00  0.00
ATOM   2353  N   ARG   247     -43.062  60.171  13.170  1.00  0.00
ATOM   2354  H   ARG   247     -42.211  59.637  13.232  1.00  0.00
ATOM   2355  CA  ARG   247     -43.504  60.786  14.441  1.00  0.00
ATOM   2356  CB  ARG   247     -42.580  60.402  15.602  1.00  0.00
ATOM   2357  CG  ARG   247     -42.722  58.917  15.937  1.00  0.00
ATOM   2358  CD  ARG   247     -41.817  58.505  17.096  1.00  0.00
ATOM   2359  NE  ARG   247     -41.906  57.043  17.256  1.00  0.00
ATOM   2360  HE  ARG   247     -42.833  56.679  17.338  1.00  0.00
ATOM   2361  CZ  ARG   247     -40.888  56.183  17.315  1.00  0.00
ATOM   2362  NH1 ARG   247     -39.621  56.573  17.293  1.00  0.00
ATOM   2363 HH11 ARG   247     -39.418  57.549  17.234  1.00  0.00
ATOM   2364 HH12 ARG   247     -38.888  55.902  17.372  1.00  0.00
ATOM   2365  NH2 ARG   247     -41.138  54.884  17.370  1.00  0.00
ATOM   2366 HH21 ARG   247     -42.080  54.557  17.370  1.00  0.00
ATOM   2367 HH22 ARG   247     -40.380  54.238  17.424  1.00  0.00
ATOM   2368  C   ARG   247     -43.655  62.313  14.348  1.00  0.00
ATOM   2369  O   ARG   247     -44.732  62.829  14.647  1.00  0.00
ATOM   2370  N   LYS   248     -42.669  62.980  13.746  1.00  0.00
ATOM   2371  H   LYS   248     -41.789  62.539  13.538  1.00  0.00
ATOM   2372  CA  LYS   248     -42.734  64.429  13.450  1.00  0.00
ATOM   2373  CB  LYS   248     -41.411  64.919  12.846  1.00  0.00
ATOM   2374  CG  LYS   248     -40.406  65.433  13.887  1.00  0.00
ATOM   2375  CD  LYS   248     -39.894  64.362  14.855  1.00  0.00
ATOM   2376  CE  LYS   248     -38.876  64.939  15.839  1.00  0.00
ATOM   2377  NZ  LYS   248     -38.415  63.909  16.781  1.00  0.00
ATOM   2378  HZ1 LYS   248     -37.755  64.310  17.417  1.00  0.00
ATOM   2379  HZ2 LYS   248     -39.195  63.554  17.296  1.00  0.00
ATOM   2380  HZ3 LYS   248     -37.979  63.162  16.280  1.00  0.00
ATOM   2381  C   LYS   248     -43.919  64.805  12.540  1.00  0.00
ATOM   2382  O   LYS   248     -44.748  65.634  12.917  1.00  0.00
ATOM   2383  N   ILE   249     -44.093  64.040  11.461  1.00  0.00
ATOM   2384  H   ILE   249     -43.381  63.393  11.163  1.00  0.00
ATOM   2385  CA  ILE   249     -45.254  64.163  10.549  1.00  0.00
ATOM   2386  CB  ILE   249     -45.035  63.291   9.291  1.00  0.00
ATOM   2387  CG1 ILE   249     -43.849  63.861   8.494  1.00  0.00
ATOM   2388  CG2 ILE   249     -46.288  63.208   8.399  1.00  0.00
ATOM   2389  CD  ILE   249     -43.250  62.898   7.462  1.00  0.00
ATOM   2390  C   ILE   249     -46.582  63.882  11.283  1.00  0.00
ATOM   2391  O   ILE   249     -47.553  64.612  11.097  1.00  0.00
ATOM   2392  N   SER   250     -46.610  62.868  12.147  1.00  0.00
ATOM   2393  H   SER   250     -45.895  62.159  12.143  1.00  0.00
ATOM   2394  CA  SER   250     -47.799  62.560  12.972  1.00  0.00
ATOM   2395  CB  SER   250     -47.655  61.231  13.723  1.00  0.00
ATOM   2396  OG  SER   250     -46.867  61.290  14.915  1.00  0.00
ATOM   2397  HG  SER   250     -45.990  61.770  14.752  1.00  0.00
ATOM   2398  C   SER   250     -48.213  63.700  13.918  1.00  0.00
ATOM   2399  O   SER   250     -49.361  64.133  13.872  1.00  0.00
ATOM   2400  N   ALA   251     -47.222  64.343  14.538  1.00  0.00
ATOM   2401  H   ALA   251     -46.290  63.975  14.555  1.00  0.00
ATOM   2402  CA  ALA   251     -47.426  65.560  15.353  1.00  0.00
ATOM   2403  CB  ALA   251     -46.114  65.933  16.048  1.00  0.00
ATOM   2404  C   ALA   251     -47.959  66.735  14.510  1.00  0.00
ATOM   2405  O   ALA   251     -49.047  67.243  14.776  1.00  0.00
ATOM   2406  N   ALA   252     -47.301  66.982  13.375  1.00  0.00
ATOM   2407  H   ALA   252     -46.430  66.523  13.174  1.00  0.00
ATOM   2408  CA  ALA   252     -47.701  68.007  12.385  1.00  0.00
ATOM   2409  CB  ALA   252     -46.607  68.117  11.321  1.00  0.00
ATOM   2410  C   ALA   252     -49.081  67.786  11.728  1.00  0.00
ATOM   2411  O   ALA   252     -49.702  68.730  11.238  1.00  0.00
ATOM   2412  N   THR   253     -49.544  66.537  11.743  1.00  0.00
ATOM   2413  H   THR   253     -48.960  65.783  12.045  1.00  0.00
ATOM   2414  CA  THR   253     -50.872  66.123  11.229  1.00  0.00
ATOM   2415  CB  THR   253     -50.781  64.887  10.314  1.00  0.00
ATOM   2416  OG1 THR   253     -50.097  63.812  10.963  1.00  0.00
ATOM   2417  HG1 THR   253     -49.104  64.013  10.950  1.00  0.00
ATOM   2418  CG2 THR   253     -50.110  65.204   8.978  1.00  0.00
ATOM   2419  C   THR   253     -51.919  65.834  12.323  1.00  0.00
ATOM   2420  O   THR   253     -53.033  65.416  12.009  1.00  0.00
ATOM   2421  N   SER   254     -51.602  66.196  13.571  1.00  0.00
ATOM   2422  H   SER   254     -50.765  66.714  13.761  1.00  0.00
ATOM   2423  CA  SER   254     -52.442  65.974  14.776  1.00  0.00
ATOM   2424  CB  SER   254     -53.656  66.916  14.781  1.00  0.00
ATOM   2425  OG  SER   254     -53.225  68.279  14.854  1.00  0.00
ATOM   2426  HG  SER   254     -54.023  68.875  14.775  1.00  0.00
ATOM   2427  C   SER   254     -52.884  64.513  15.002  1.00  0.00
ATOM   2428  O   SER   254     -53.908  64.231  15.627  1.00  0.00
ATOM   2429  N   LEU   255     -52.001  63.590  14.627  1.00  0.00
ATOM   2430  H   LEU   255     -51.081  63.846  14.312  1.00  0.00
ATOM   2431  CA  LEU   255     -52.275  62.140  14.650  1.00  0.00
ATOM   2432  CB  LEU   255     -52.218  61.590  13.216  1.00  0.00
ATOM   2433  CG  LEU   255     -53.260  62.206  12.266  1.00  0.00
ATOM   2434  CD1 LEU   255     -53.031  61.711  10.838  1.00  0.00
ATOM   2435  CD2 LEU   255     -54.697  61.888  12.692  1.00  0.00
ATOM   2436  C   LEU   255     -51.321  61.367  15.575  1.00  0.00
ATOM   2437  O   LEU   255     -50.116  61.609  15.605  1.00  0.00
ATOM   2438  N   SER   256     -51.880  60.346  16.220  1.00  0.00
ATOM   2439  H   SER   256     -52.842  60.115  16.072  1.00  0.00
ATOM   2440  CA  SER   256     -51.227  59.485  17.239  1.00  0.00
ATOM   2441  CB  SER   256     -52.336  58.784  18.037  1.00  0.00
ATOM   2442  OG  SER   256     -53.180  58.055  17.137  1.00  0.00
ATOM   2443  HG  SER   256     -53.702  57.365  17.647  1.00  0.00
ATOM   2444  C   SER   256     -50.200  58.447  16.729  1.00  0.00
ATOM   2445  O   SER   256     -50.068  57.356  17.289  1.00  0.00
ATOM   2446  N   GLU   257     -49.381  58.858  15.759  1.00  0.00
ATOM   2447  H   GLU   257     -49.303  59.847  15.591  1.00  0.00
ATOM   2448  CA  GLU   257     -48.421  58.045  14.964  1.00  0.00
ATOM   2449  CB  GLU   257     -47.042  57.859  15.625  1.00  0.00
ATOM   2450  CG  GLU   257     -47.005  57.100  16.955  1.00  0.00
ATOM   2451  CD  GLU   257     -45.599  57.118  17.562  1.00  0.00
ATOM   2452  OE1 GLU   257     -45.291  58.111  18.254  1.00  0.00
ATOM   2453  OE2 GLU   257     -44.859  56.134  17.338  1.00  0.00
ATOM   2454  C   GLU   257     -48.929  56.761  14.279  1.00  0.00
ATOM   2455  O   GLU   257     -48.808  56.630  13.063  1.00  0.00
ATOM   2456  N   ARG   258     -49.686  55.940  15.002  1.00  0.00
ATOM   2457  H   ARG   258     -49.844  56.122  15.979  1.00  0.00
ATOM   2458  CA  ARG   258     -50.349  54.730  14.461  1.00  0.00
ATOM   2459  CB  ARG   258     -51.216  54.084  15.546  1.00  0.00
ATOM   2460  CG  ARG   258     -50.383  53.547  16.716  1.00  0.00
ATOM   2461  CD  ARG   258     -51.257  52.954  17.826  1.00  0.00
ATOM   2462  NE  ARG   258     -51.964  51.748  17.354  1.00  0.00
ATOM   2463  HE  ARG   258     -52.609  51.897  16.608  1.00  0.00
ATOM   2464  CZ  ARG   258     -51.840  50.509  17.834  1.00  0.00
ATOM   2465  NH1 ARG   258     -51.030  50.210  18.841  1.00  0.00
ATOM   2466 HH11 ARG   258     -50.490  50.937  19.262  1.00  0.00
ATOM   2467 HH12 ARG   258     -50.966  49.272  19.172  1.00  0.00
ATOM   2468  NH2 ARG   258     -52.543  49.524  17.297  1.00  0.00
ATOM   2469 HH21 ARG   258     -53.164  49.702  16.537  1.00  0.00
ATOM   2470 HH22 ARG   258     -52.449  48.600  17.663  1.00  0.00
ATOM   2471  C   ARG   258     -51.227  55.060  13.238  1.00  0.00
ATOM   2472  O   ARG   258     -51.111  54.437  12.184  1.00  0.00
ATOM   2473  N   GLN   259     -51.918  56.195  13.336  1.00  0.00
ATOM   2474  H   GLN   259     -52.102  56.596  14.232  1.00  0.00
ATOM   2475  CA  GLN   259     -52.739  56.742  12.236  1.00  0.00
ATOM   2476  CB  GLN   259     -53.414  58.066  12.624  1.00  0.00
ATOM   2477  CG  GLN   259     -54.098  58.108  13.998  1.00  0.00
ATOM   2478  CD  GLN   259     -54.998  56.905  14.296  1.00  0.00
ATOM   2479  OE1 GLN   259     -54.590  55.937  14.920  1.00  0.00
ATOM   2480  NE2 GLN   259     -56.246  56.967  13.887  1.00  0.00
ATOM   2481 HE21 GLN   259     -56.595  57.764  13.403  1.00  0.00
ATOM   2482 HE22 GLN   259     -56.818  56.176  14.085  1.00  0.00
ATOM   2483  C   GLN   259     -51.953  56.955  10.930  1.00  0.00
ATOM   2484  O   GLN   259     -52.358  56.405   9.907  1.00  0.00
ATOM   2485  N   ILE   260     -50.754  57.547  11.001  1.00  0.00
ATOM   2486  H   ILE   260     -50.259  57.665  11.862  1.00  0.00
ATOM   2487  CA  ILE   260     -50.003  57.868   9.764  1.00  0.00
ATOM   2488  CB  ILE   260     -49.034  59.083   9.765  1.00  0.00
ATOM   2489  CG1 ILE   260     -47.526  58.819   9.942  1.00  0.00
ATOM   2490  CG2 ILE   260     -49.547  60.239  10.632  1.00  0.00
ATOM   2491  CD  ILE   260     -47.064  58.232  11.276  1.00  0.00
ATOM   2492  C   ILE   260     -49.413  56.635   9.060  1.00  0.00
ATOM   2493  O   ILE   260     -49.374  56.619   7.836  1.00  0.00
ATOM   2494  N   THR   261     -49.033  55.598   9.809  1.00  0.00
ATOM   2495  H   THR   261     -49.078  55.600  10.811  1.00  0.00
ATOM   2496  CA  THR   261     -48.577  54.317   9.217  1.00  0.00
ATOM   2497  CB  THR   261     -47.816  53.428  10.208  1.00  0.00
ATOM   2498  OG1 THR   261     -48.514  53.365  11.453  1.00  0.00
ATOM   2499  HG1 THR   261     -48.117  52.641  12.021  1.00  0.00
ATOM   2500  CG2 THR   261     -46.377  53.917  10.390  1.00  0.00
ATOM   2501  C   THR   261     -49.705  53.521   8.539  1.00  0.00
ATOM   2502  O   THR   261     -49.521  52.997   7.440  1.00  0.00
ATOM   2503  N   ILE   262     -50.891  53.541   9.146  1.00  0.00
ATOM   2504  H   ILE   262     -50.975  53.787  10.117  1.00  0.00
ATOM   2505  CA  ILE   262     -52.134  53.055   8.501  1.00  0.00
ATOM   2506  CB  ILE   262     -53.264  52.985   9.562  1.00  0.00
ATOM   2507  CG1 ILE   262     -53.212  51.664  10.347  1.00  0.00
ATOM   2508  CG2 ILE   262     -54.688  53.159   9.016  1.00  0.00
ATOM   2509  CD  ILE   262     -52.069  51.530  11.359  1.00  0.00
ATOM   2510  C   ILE   262     -52.448  53.879   7.228  1.00  0.00
ATOM   2511  O   ILE   262     -52.608  53.322   6.141  1.00  0.00
ATOM   2512  N   TRP   263     -52.365  55.202   7.366  1.00  0.00
ATOM   2513  H   TRP   263     -52.330  55.621   8.280  1.00  0.00
ATOM   2514  CA  TRP   263     -52.486  56.172   6.258  1.00  0.00
ATOM   2515  CB  TRP   263     -52.455  57.578   6.871  1.00  0.00
ATOM   2516  CG  TRP   263     -52.502  58.774   5.911  1.00  0.00
ATOM   2517  CD1 TRP   263     -53.000  58.829   4.674  1.00  0.00
ATOM   2518  HD1 TRP   263     -53.543  58.026   4.174  1.00  0.00
ATOM   2519  CD2 TRP   263     -51.941  60.012   6.180  1.00  0.00
ATOM   2520  NE1 TRP   263     -52.759  60.031   4.146  1.00  0.00
ATOM   2521  HE1 TRP   263     -53.022  60.316   3.225  1.00  0.00
ATOM   2522  CE2 TRP   263     -52.112  60.785   5.030  1.00  0.00
ATOM   2523  CE3 TRP   263     -51.319  60.556   7.312  1.00  0.00
ATOM   2524  HE3 TRP   263     -51.265  59.977   8.230  1.00  0.00
ATOM   2525  CZ2 TRP   263     -51.643  62.106   5.002  1.00  0.00
ATOM   2526  HZ2 TRP   263     -51.667  62.673   4.075  1.00  0.00
ATOM   2527  CZ3 TRP   263     -50.858  61.877   7.289  1.00  0.00
ATOM   2528  HZ3 TRP   263     -50.375  62.300   8.170  1.00  0.00
ATOM   2529  CH2 TRP   263     -51.022  62.652   6.134  1.00  0.00
ATOM   2530  HH2 TRP   263     -50.656  63.675   6.115  1.00  0.00
ATOM   2531  C   TRP   263     -51.436  55.975   5.145  1.00  0.00
ATOM   2532  O   TRP   263     -51.777  56.094   3.972  1.00  0.00
ATOM   2533  N   PHE   264     -50.214  55.578   5.503  1.00  0.00
ATOM   2534  H   PHE   264     -49.866  55.793   6.423  1.00  0.00
ATOM   2535  CA  PHE   264     -49.178  55.125   4.548  1.00  0.00
ATOM   2536  CB  PHE   264     -47.918  54.639   5.276  1.00  0.00
ATOM   2537  CG  PHE   264     -46.835  55.713   5.413  1.00  0.00
ATOM   2538  CD1 PHE   264     -46.569  56.326   6.647  1.00  0.00
ATOM   2539  HD1 PHE   264     -47.103  56.016   7.540  1.00  0.00
ATOM   2540  CD2 PHE   264     -46.034  56.013   4.304  1.00  0.00
ATOM   2541  HD2 PHE   264     -46.162  55.469   3.369  1.00  0.00
ATOM   2542  CE1 PHE   264     -45.518  57.246   6.765  1.00  0.00
ATOM   2543  HE1 PHE   264     -45.318  57.726   7.722  1.00  0.00
ATOM   2544  CE2 PHE   264     -44.984  56.930   4.421  1.00  0.00
ATOM   2545  HE2 PHE   264     -44.370  57.157   3.550  1.00  0.00
ATOM   2546  CZ  PHE   264     -44.727  57.548   5.650  1.00  0.00
ATOM   2547  HZ  PHE   264     -43.936  58.288   5.725  1.00  0.00
ATOM   2548  C   PHE   264     -49.670  54.012   3.610  1.00  0.00
ATOM   2549  O   PHE   264     -49.600  54.166   2.390  1.00  0.00
ATOM   2550  N   GLN   265     -50.251  52.958   4.186  1.00  0.00
ATOM   2551  H   GLN   265     -50.258  52.843   5.182  1.00  0.00
ATOM   2552  CA  GLN   265     -50.856  51.856   3.407  1.00  0.00
ATOM   2553  CB  GLN   265     -51.184  50.664   4.312  1.00  0.00
ATOM   2554  CG  GLN   265     -50.641  49.347   3.741  1.00  0.00
ATOM   2555  CD  GLN   265     -51.212  48.979   2.366  1.00  0.00
ATOM   2556  OE1 GLN   265     -50.592  49.141   1.327  1.00  0.00
ATOM   2557  NE2 GLN   265     -52.289  48.235   2.358  1.00  0.00
ATOM   2558 HE21 GLN   265     -52.658  47.869   3.221  1.00  0.00
ATOM   2559 HE22 GLN   265     -52.816  48.135   1.511  1.00  0.00
ATOM   2560  C   GLN   265     -52.112  52.291   2.629  1.00  0.00
ATOM   2561  O   GLN   265     -52.250  51.978   1.448  1.00  0.00
ATOM   2562  N   ASN   266     -52.948  53.117   3.260  1.00  0.00
ATOM   2563  H   ASN   266     -52.883  53.263   4.253  1.00  0.00
ATOM   2564  CA  ASN   266     -54.125  53.733   2.607  1.00  0.00
ATOM   2565  CB  ASN   266     -54.865  54.604   3.633  1.00  0.00
ATOM   2566  CG  ASN   266     -56.329  54.932   3.301  1.00  0.00
ATOM   2567  OD1 ASN   266     -57.147  55.137   4.185  1.00  0.00
ATOM   2568  ND2 ASN   266     -56.709  54.996   2.042  1.00  0.00
ATOM   2569 HD21 ASN   266     -56.078  54.821   1.287  1.00  0.00
ATOM   2570 HD22 ASN   266     -57.673  55.197   1.887  1.00  0.00
ATOM   2571  C   ASN   266     -53.713  54.572   1.378  1.00  0.00
ATOM   2572  O   ASN   266     -54.356  54.495   0.330  1.00  0.00
ATOM   2573  N   ARG   267     -52.636  55.344   1.527  1.00  0.00
ATOM   2574  H   ARG   267     -52.270  55.560   2.442  1.00  0.00
ATOM   2575  CA  ARG   267     -51.988  56.076   0.423  1.00  0.00
ATOM   2576  CB  ARG   267     -50.900  57.033   0.912  1.00  0.00
ATOM   2577  CG  ARG   267     -51.449  58.460   0.983  1.00  0.00
ATOM   2578  CD  ARG   267     -50.340  59.510   1.119  1.00  0.00
ATOM   2579  NE  ARG   267     -49.435  59.540  -0.049  1.00  0.00
ATOM   2580  HE  ARG   267     -48.577  59.041   0.072  1.00  0.00
ATOM   2581  CZ  ARG   267     -49.668  60.076  -1.251  1.00  0.00
ATOM   2582  NH1 ARG   267     -50.833  60.609  -1.593  1.00  0.00
ATOM   2583 HH11 ARG   267     -51.590  60.580  -0.942  1.00  0.00
ATOM   2584 HH12 ARG   267     -50.921  61.094  -2.461  1.00  0.00
ATOM   2585  NH2 ARG   267     -48.669  60.191  -2.112  1.00  0.00
ATOM   2586 HH21 ARG   267     -47.754  59.876  -1.861  1.00  0.00
ATOM   2587 HH22 ARG   267     -48.822  60.611  -3.004  1.00  0.00
ATOM   2588  C   ARG   267     -51.437  55.168  -0.681  1.00  0.00
ATOM   2589  O   ARG   267     -51.811  55.361  -1.833  1.00  0.00
ATOM   2590  N   ARG   268     -50.764  54.081  -0.304  1.00  0.00
ATOM   2591  H   ARG   268     -50.426  53.979   0.634  1.00  0.00
ATOM   2592  CA  ARG   268     -50.302  53.034  -1.244  1.00  0.00
ATOM   2593  CB  ARG   268     -49.676  51.906  -0.409  1.00  0.00
ATOM   2594  CG  ARG   268     -48.855  50.872  -1.187  1.00  0.00
ATOM   2595  CD  ARG   268     -49.714  49.794  -1.858  1.00  0.00
ATOM   2596  NE  ARG   268     -48.862  48.846  -2.599  1.00  0.00
ATOM   2597  HE  ARG   268     -48.852  47.915  -2.231  1.00  0.00
ATOM   2598  CZ  ARG   268     -48.218  49.066  -3.748  1.00  0.00
ATOM   2599  NH1 ARG   268     -48.390  50.170  -4.464  1.00  0.00
ATOM   2600 HH11 ARG   268     -49.027  50.863  -4.131  1.00  0.00
ATOM   2601 HH12 ARG   268     -47.896  50.299  -5.320  1.00  0.00
ATOM   2602  NH2 ARG   268     -47.190  48.294  -4.062  1.00  0.00
ATOM   2603 HH21 ARG   268     -46.911  47.566  -3.438  1.00  0.00
ATOM   2604 HH22 ARG   268     -46.691  48.456  -4.909  1.00  0.00
ATOM   2605  C   ARG   268     -51.470  52.538  -2.123  1.00  0.00
ATOM   2606  O   ARG   268     -51.417  52.678  -3.347  1.00  0.00
ATOM   2607  N   VAL   269     -52.590  52.243  -1.457  1.00  0.00
ATOM   2608  H   VAL   269     -52.570  52.141  -0.457  1.00  0.00
ATOM   2609  CA  VAL   269     -53.868  51.865  -2.100  1.00  0.00
ATOM   2610  CB  VAL   269     -54.941  51.473  -1.059  1.00  0.00
ATOM   2611  CG1 VAL   269     -56.256  51.051  -1.726  1.00  0.00
ATOM   2612  CG2 VAL   269     -54.476  50.310  -0.175  1.00  0.00
ATOM   2613  C   VAL   269     -54.361  52.954  -3.077  1.00  0.00
ATOM   2614  O   VAL   269     -54.437  52.698  -4.278  1.00  0.00
ATOM   2615  N   LYS   270     -54.625  54.167  -2.588  1.00  0.00
ATOM   2616  H   LYS   270     -54.521  54.383  -1.613  1.00  0.00
ATOM   2617  CA  LYS   270     -55.111  55.261  -3.460  1.00  0.00
ATOM   2618  CB  LYS   270     -55.706  56.451  -2.682  1.00  0.00
ATOM   2619  CG  LYS   270     -54.823  57.152  -1.638  1.00  0.00
ATOM   2620  CD  LYS   270     -53.675  57.991  -2.213  1.00  0.00
ATOM   2621  CE  LYS   270     -54.131  59.243  -2.965  1.00  0.00
ATOM   2622  NZ  LYS   270     -52.973  59.882  -3.605  1.00  0.00
ATOM   2623  HZ1 LYS   270     -53.242  60.775  -3.966  1.00  0.00
ATOM   2624  HZ2 LYS   270     -52.237  59.979  -2.933  1.00  0.00
ATOM   2625  HZ3 LYS   270     -52.659  59.306  -4.360  1.00  0.00
ATOM   2626  C   LYS   270     -54.151  55.684  -4.591  1.00  0.00
ATOM   2627  O   LYS   270     -54.589  55.905  -5.718  1.00  0.00
ATOM   2628  N   GLU   271     -52.846  55.608  -4.328  1.00  0.00
ATOM   2629  H   GLU   271     -52.516  55.433  -3.392  1.00  0.00
ATOM   2630  CA  GLU   271     -51.781  55.860  -5.322  1.00  0.00
ATOM   2631  CB  GLU   271     -50.402  55.879  -4.649  1.00  0.00
ATOM   2632  CG  GLU   271     -50.182  57.163  -3.840  1.00  0.00
ATOM   2633  CD  GLU   271     -48.931  57.074  -2.964  1.00  0.00
ATOM   2634  OE1 GLU   271     -49.089  56.694  -1.785  1.00  0.00
ATOM   2635  OE2 GLU   271     -47.842  57.394  -3.492  1.00  0.00
ATOM   2636  C   GLU   271     -51.805  54.850  -6.481  1.00  0.00
ATOM   2637  O   GLU   271     -51.838  55.258  -7.638  1.00  0.00
ATOM   2638  N   LYS   272     -51.895  53.556  -6.163  1.00  0.00
ATOM   2639  H   LYS   272     -51.797  53.225  -5.218  1.00  0.00
ATOM   2640  CA  LYS   272     -52.071  52.514  -7.199  1.00  0.00
ATOM   2641  CB  LYS   272     -51.684  51.117  -6.691  1.00  0.00
ATOM   2642  CG  LYS   272     -52.587  50.588  -5.577  1.00  0.00
ATOM   2643  CD  LYS   272     -52.050  49.292  -4.982  1.00  0.00
ATOM   2644  CE  LYS   272     -52.939  48.884  -3.812  1.00  0.00
ATOM   2645  NZ  LYS   272     -52.358  47.745  -3.099  1.00  0.00
ATOM   2646  HZ1 LYS   272     -52.916  47.527  -2.300  1.00  0.00
ATOM   2647  HZ2 LYS   272     -52.328  46.960  -3.724  1.00  0.00
ATOM   2648  HZ3 LYS   272     -51.425  47.976  -2.815  1.00  0.00
ATOM   2649  C   LYS   272     -53.457  52.546  -7.875  1.00  0.00
ATOM   2650  O   LYS   272     -53.559  52.319  -9.081  1.00  0.00
ATOM   2651  N   LYS   273     -54.490  52.895  -7.106  1.00  0.00
ATOM   2652  H   LYS   273     -54.412  52.889  -6.103  1.00  0.00
ATOM   2653  CA  LYS   273     -55.854  53.168  -7.611  1.00  0.00
ATOM   2654  CB  LYS   273     -56.716  53.574  -6.407  1.00  0.00
ATOM   2655  CG  LYS   273     -58.193  53.841  -6.708  1.00  0.00
ATOM   2656  CD  LYS   273     -58.916  54.228  -5.416  1.00  0.00
ATOM   2657  CE  LYS   273     -60.388  54.563  -5.668  1.00  0.00
ATOM   2658  NZ  LYS   273     -61.080  54.858  -4.405  1.00  0.00
ATOM   2659  HZ1 LYS   273     -62.033  55.103  -4.584  1.00  0.00
ATOM   2660  HZ2 LYS   273     -61.050  54.055  -3.810  1.00  0.00
ATOM   2661  HZ3 LYS   273     -60.637  55.626  -3.940  1.00  0.00
ATOM   2662  C   LYS   273     -55.842  54.255  -8.707  1.00  0.00
ATOM   2663  O   LYS   273     -56.479  54.095  -9.748  1.00  0.00
ATOM   2664  N   VAL   274     -55.042  55.301  -8.490  1.00  0.00
ATOM   2665  H   VAL   274     -54.672  55.492  -7.576  1.00  0.00
ATOM   2666  CA  VAL   274     -54.732  56.327  -9.510  1.00  0.00
ATOM   2667  CB  VAL   274     -54.173  57.613  -8.857  1.00  0.00
ATOM   2668  CG1 VAL   274     -53.848  58.698  -9.892  1.00  0.00
ATOM   2669  CG2 VAL   274     -55.167  58.213  -7.856  1.00  0.00
ATOM   2670  C   VAL   274     -53.783  55.729 -10.571  1.00  0.00
ATOM   2671  O   VAL   274     -52.559  55.746 -10.447  1.00  0.00
ATOM   2672  N   LEU   275     -54.419  55.043 -11.519  1.00  0.00
ATOM   2673  H   LEU   275     -55.379  54.801 -11.362  1.00  0.00
ATOM   2674  CA  LEU   275     -53.835  54.463 -12.752  1.00  0.00
ATOM   2675  CB  LEU   275     -53.237  55.549 -13.661  1.00  0.00
ATOM   2676  CG  LEU   275     -54.287  56.504 -14.243  1.00  0.00
ATOM   2677  CD1 LEU   275     -53.584  57.696 -14.894  1.00  0.00
ATOM   2678  CD2 LEU   275     -55.169  55.801 -15.280  1.00  0.00
ATOM   2679  C   LEU   275     -52.839  53.296 -12.631  1.00  0.00
ATOM   2680  O   LEU   275     -52.968  52.331 -13.380  1.00  0.00
ATOM   2681  N   ALA   276     -51.962  53.312 -11.629  1.00  0.00
ATOM   2682  H   ALA   276     -51.953  54.076 -10.974  1.00  0.00
ATOM   2683  CA  ALA   276     -50.873  52.319 -11.473  1.00  0.00
ATOM   2684  CB  ALA   276     -50.053  52.633 -10.219  1.00  0.00
ATOM   2685  C   ALA   276     -51.320  50.843 -11.501  1.00  0.00
ATOM   2686  O   ALA   276     -50.913  50.105 -12.398  1.00  0.00
ATOM   2687  N   LYS   277     -52.255  50.475 -10.627  1.00  0.00
ATOM   2688  H   LYS   277     -52.620  51.124  -9.949  1.00  0.00
ATOM   2689  CA  LYS   277     -52.853  49.122 -10.587  1.00  0.00
ATOM   2690  CB  LYS   277     -53.576  48.903  -9.251  1.00  0.00
ATOM   2691  CG  LYS   277     -53.990  47.440  -9.054  1.00  0.00
ATOM   2692  CD  LYS   277     -54.391  47.144  -7.610  1.00  0.00
ATOM   2693  CE  LYS   277     -54.753  45.666  -7.457  1.00  0.00
ATOM   2694  NZ  LYS   277     -55.001  45.330  -6.049  1.00  0.00
ATOM   2695  HZ1 LYS   277     -55.279  44.372  -5.977  1.00  0.00
ATOM   2696  HZ2 LYS   277     -54.152  45.474  -5.534  1.00  0.00
ATOM   2697  HZ3 LYS   277     -55.719  45.922  -5.685  1.00  0.00
ATOM   2698  C   LYS   277     -53.778  48.850 -11.791  1.00  0.00
ATOM   2699  O   LYS   277     -53.831  47.730 -12.288  1.00  0.00
ATOM   2700  N   VAL   278     -54.408  49.905 -12.308  1.00  0.00
ATOM   2701  H   VAL   278     -54.341  50.803 -11.878  1.00  0.00
ATOM   2702  CA  VAL   278     -55.251  49.862 -13.529  1.00  0.00
ATOM   2703  CB  VAL   278     -55.907  51.241 -13.777  1.00  0.00
ATOM   2704  CG1 VAL   278     -56.848  51.232 -14.987  1.00  0.00
ATOM   2705  CG2 VAL   278     -56.691  51.740 -12.556  1.00  0.00
ATOM   2706  C   VAL   278     -54.414  49.401 -14.747  1.00  0.00
ATOM   2707  O   VAL   278     -54.846  48.549 -15.520  1.00  0.00
ATOM   2708  N   LYS   279     -53.215  49.971 -14.878  1.00  0.00
ATOM   2709  H   LYS   279     -52.984  50.796 -14.353  1.00  0.00
ATOM   2710  CA  LYS   279     -52.200  49.572 -15.880  1.00  0.00
ATOM   2711  CB  LYS   279     -51.030  50.561 -15.847  1.00  0.00
ATOM   2712  CG  LYS   279     -51.432  51.922 -16.429  1.00  0.00
ATOM   2713  CD  LYS   279     -50.315  52.969 -16.353  1.00  0.00
ATOM   2714  CE  LYS   279     -50.073  53.469 -14.926  1.00  0.00
ATOM   2715  NZ  LYS   279     -49.064  54.536 -14.899  1.00  0.00
ATOM   2716  HZ1 LYS   279     -48.923  54.838 -13.956  1.00  0.00
ATOM   2717  HZ2 LYS   279     -48.204  54.184 -15.269  1.00  0.00
ATOM   2718  HZ3 LYS   279     -49.376  55.306 -15.455  1.00  0.00
ATOM   2719  C   LYS   279     -51.688  48.127 -15.718  1.00  0.00
ATOM   2720  O   LYS   279     -51.268  47.503 -16.694  1.00  0.00
ATOM   2721  N   ASN   280     -51.624  47.677 -14.461  1.00  0.00
ATOM   2722  H   ASN   280     -51.785  48.310 -13.703  1.00  0.00
ATOM   2723  CA  ASN   280     -51.375  46.287 -14.015  1.00  0.00
ATOM   2724  CB  ASN   280     -52.683  45.476 -14.116  1.00  0.00
ATOM   2725  CG  ASN   280     -52.572  44.116 -13.420  1.00  0.00
ATOM   2726  OD1 ASN   280     -52.802  43.977 -12.226  1.00  0.00
ATOM   2727  ND2 ASN   280     -52.136  43.099 -14.142  1.00  0.00
ATOM   2728 HD21 ASN   280     -51.931  43.179 -15.119  1.00  0.00
ATOM   2729 HD22 ASN   280     -51.898  42.254 -13.657  1.00  0.00
ATOM   2730  C   ASN   280     -50.181  45.582 -14.691  1.00  0.00
ATOM   2731  O   ASN   280     -49.045  45.684 -14.238  1.00  0.00
ATOM   2732  N   SER   281     -50.458  44.948 -15.828  1.00  0.00
ATOM   2733  H   SER   281     -51.351  45.070 -16.261  1.00  0.00
ATOM   2734  CA  SER   281     -49.502  44.134 -16.607  1.00  0.00
ATOM   2735  CB  SER   281     -50.246  43.411 -17.733  1.00  0.00
ATOM   2736  OG  SER   281     -51.374  42.709 -17.192  1.00  0.00
ATOM   2737  HG  SER   281     -51.723  42.076 -17.889  1.00  0.00
ATOM   2738  C   SER   281     -48.350  44.965 -17.193  1.00  0.00
ATOM   2739  O   SER   281     -47.250  44.452 -17.385  1.00  0.00
ATOM   2740  N   ALA   282     -48.645  46.224 -17.524  1.00  0.00
ATOM   2741  H   ALA   282     -49.569  46.597 -17.410  1.00  0.00
ATOM   2742  CA  ALA   282     -47.637  47.202 -17.973  1.00  0.00
ATOM   2743  CB  ALA   282     -47.814  47.467 -19.474  1.00  0.00
ATOM   2744  C   ALA   282     -47.738  48.487 -17.132  1.00  0.00
ATOM   2745  O   ALA   282     -48.417  49.451 -17.484  1.00  0.00
ATOM   2746  N   THR   283     -47.146  48.408 -15.943  1.00  0.00
ATOM   2747  H   THR   283     -46.688  47.574 -15.636  1.00  0.00
ATOM   2748  CA  THR   283     -47.149  49.525 -14.975  1.00  0.00
ATOM   2749  CB  THR   283     -48.088  49.210 -13.792  1.00  0.00
ATOM   2750  OG1 THR   283     -48.331  50.413 -13.066  1.00  0.00
ATOM   2751  HG1 THR   283     -49.293  50.381 -12.750  1.00  0.00
ATOM   2752  CG2 THR   283     -47.593  48.114 -12.838  1.00  0.00
ATOM   2753  C   THR   283     -45.730  49.917 -14.513  1.00  0.00
ATOM   2754  O   THR   283     -44.883  49.034 -14.357  1.00  0.00
ATOM   2755  N   PRO   284     -45.436  51.218 -14.366  1.00  0.00
ATOM   2756  CA  PRO   284     -44.145  51.695 -13.827  1.00  0.00
ATOM   2757  CB  PRO   284     -44.131  53.200 -14.104  1.00  0.00
ATOM   2758  CG  PRO   284     -45.612  53.575 -14.148  1.00  0.00
ATOM   2759  CD  PRO   284     -46.263  52.358 -14.808  1.00  0.00
ATOM   2760  C   PRO   284     -43.948  51.374 -12.336  1.00  0.00
ATOM   2761  O1  PRO   284     -44.959  51.375 -11.599  1.00  0.00
ATOM   2762  O2  PRO   284     -42.772  51.188 -11.956  1.00  0.00
TER
ENDMDL
