# Supplementary material for: Computational Modeling of complete HOXB13 protein for predicting the functional effect of SNPs and the associated role in hereditary prostate cancer
Source: Sci Rep. 2017 Mar 8;7:43830. doi: 10.1038/srep43830 (PMC5363706; doi:10.1038/srep43830)
Supplement: Supplementary Dataset [file srep43830-s1.zip › SR Supplementary Data Files Complete/Energy minimised protein/G135E.log.txt]

Log file opened on Mon Jul 18 06:51:21 2016
Host: lorentz.dynstr.pasteur.fr  pid: 25957  nodeid: 0  nnodes:  1
The Gromacs distribution was built Thu Jan 26 01:39:00 CET 2006 by
root@lorentz.immstr.pasteur.fr (Linux 2.6.9-5.0.3.ELsmp x86_64)


                         :-)  G  R  O  M  A  C  S  (-:

                  Green Red Orange Magenta Azure Cyan Skyblue

                             :-)  VERSION 3.3  (-:


      Written by David van der Spoel, Erik Lindahl, Berk Hess, and others.
       Copyright (c) 1991-2000, University of Groningen, The Netherlands.
             Copyright (c) 2001-2004, The GROMACS development team,
            check out http://www.gromacs.org for more information.

         This program is free software; you can redistribute it and/or
          modify it under the terms of the GNU General Public License
         as published by the Free Software Foundation; either version 2
             of the License, or (at your option) any later version.

 :-)  /data/delarue_www/executables/gromacs/bin/mdrun_d (double precision)  (-:


++++ PLEASE READ AND CITE THE FOLLOWING REFERENCE ++++
E. Lindahl and B. Hess and D. van der Spoel
GROMACS 3.0: A package for molecular simulation and trajectory analysis
J. Mol. Mod. 7 (2001) pp. 306-317
-------- -------- --- Thank You --- -------- --------


++++ PLEASE READ AND CITE THE FOLLOWING REFERENCE ++++
H. J. C. Berendsen, D. van der Spoel and R. van Drunen
GROMACS: A message-passing parallel molecular dynamics implementation
Comp. Phys. Comm. 91 (1995) pp. 43-56
-------- -------- --- Thank You --- -------- --------

Input Parameters:
   integrator           = cg
   nsteps               = 25000
   init_step            = 0
   ns_type              = Simple
   nstlist              = 10
   ndelta               = 2
   bDomDecomp           = FALSE
   decomp_dir           = 0
   nstcomm              = 1
   comm_mode            = Linear
   nstcheckpoint        = 1000
   nstlog               = 100
   nstxout              = 0
   nstvout              = 0
   nstfout              = 0
   nstenergy            = 0
   nstxtcout            = 0
   init_t               = 0
   delta_t              = 0.001
   xtcprec              = 1000
   nkx                  = 0
   nky                  = 0
   nkz                  = 0
   pme_order            = 4
   ewald_rtol           = 1e-05
   ewald_geometry       = 0
   epsilon_surface      = 0
   optimize_fft         = FALSE
   ePBC                 = no
   bUncStart            = FALSE
   bShakeSOR            = FALSE
   etc                  = No
   epc                  = No
   epctype              = Isotropic
   tau_p                = 1
   ref_p (3x3):
      ref_p[    0]={ 0.00000e+00,  0.00000e+00,  0.00000e+00}
      ref_p[    1]={ 0.00000e+00,  0.00000e+00,  0.00000e+00}
      ref_p[    2]={ 0.00000e+00,  0.00000e+00,  0.00000e+00}
   compress (3x3):
      compress[    0]={ 0.00000e+00,  0.00000e+00,  0.00000e+00}
      compress[    1]={ 0.00000e+00,  0.00000e+00,  0.00000e+00}
      compress[    2]={ 0.00000e+00,  0.00000e+00,  0.00000e+00}
   andersen_seed        = 815131
   rlist                = 1.4
   coulombtype          = Shift
   rcoulomb_switch      = 0
   rcoulomb             = 1
   vdwtype              = Shift
   rvdw_switch          = 0
   rvdw                 = 1
   epsilon_r            = 1
   epsilon_rf           = 1
   tabext               = 1
   gb_algorithm         = Still
   nstgbradii           = 1
   rgbradii             = 2
   gb_saltconc          = 0
   implicit_solvent     = No
   DispCorr             = No
   fudgeQQ              = 1
   free_energy          = no
   init_lambda          = 0
   sc_alpha             = 0
   sc_power             = 1
   sc_sigma             = 0.3
   delta_lambda         = 0
   disre_weighting      = Conservative
   disre_mixed          = FALSE
   dr_fc                = 1000
   dr_tau               = 0
   nstdisreout          = 100
   orires_fc            = 0
   orires_tau           = 0
   nstorireout          = 100
   dihre-fc             = 1000
   dihre-tau            = 0
   nstdihreout          = 100
   em_stepsize          = 0.01
   em_tol               = 0
   niter                = 20
   fc_stepsize          = 0
   nstcgsteep           = 1000
   nbfgscorr            = 10
   ConstAlg             = Lincs
   shake_tol            = 0.0001
   lincs_order          = 4
   lincs_warnangle      = 30
   lincs_iter           = 1
   bd_fric              = 0
   ld_seed              = 1993
   cos_accel            = 0
   deform (3x3):
      deform[    0]={ 0.00000e+00,  0.00000e+00,  0.00000e+00}
      deform[    1]={ 0.00000e+00,  0.00000e+00,  0.00000e+00}
      deform[    2]={ 0.00000e+00,  0.00000e+00,  0.00000e+00}
   userint1             = 0
   userint2             = 0
   userint3             = 0
   userint4             = 0
   userreal1            = 0
   userreal2            = 0
   userreal3            = 0
   userreal4            = 0
grpopts:
   nrdf:	        8328
   ref_t:	           0
   tau_t:	           0
anneal:		          No
ann_npoints:	           0
   acc:	           0           0           0
   nfreeze:           N           N           N
   energygrp_flags[  0]: 0
   efield-x:
      n = 0
   efield-xt:
      n = 0
   efield-y:
      n = 0
   efield-yt:
      n = 0
   efield-z:
      n = 0
   efield-zt:
      n = 0
   bQMMM                = FALSE
   QMconstraints        = 0
   QMMMscheme           = 0
   scalefactor          = 1
qm_opts:
   ngQM                 = 0
CPU=  0, lastcg= 1224, targetcg=  612, myshift=    0
nsb->shift =   1, nsb->bshift=  0
Neighbor Search Blocks
nsb->nodeid:         0
nsb->nnodes:      1
nsb->cgtotal:  1225
nsb->natoms:   2777
nsb->shift:       1
nsb->bshift:      0
Nodeid   index  homenr  cgload  workload
     0       0    2777    1225      1225

Table routines are used for coulomb: TRUE
Table routines are used for vdw:     TRUE
Using shifted Lennard-Jones, switch between 0 and 1 nm
Cut-off's:   NS: 1.4   Coulomb: 1   LJ: 1
System total charge: 0.000
Generated table with 4800 data points for Shift.
Tabscale = 2000 points/nm
Generated table with 4800 data points for LJ6Shift.
Tabscale = 2000 points/nm
Generated table with 4800 data points for LJ12Shift.
Tabscale = 2000 points/nm
Generated table with 2000 data points for 1-4 COUL.
Tabscale = 2000 points/nm
Generated table with 2000 data points for 1-4 LJ6.
Tabscale = 2000 points/nm
Generated table with 2000 data points for 1-4 LJ12.
Tabscale = 2000 points/nm
Initiating Polak-Ribiere Conjugate Gradients
Center of mass motion removal mode is Linear
We have the following groups for center of mass motion removal:
  0:  rest, initial mass: 2777
Started Polak-Ribiere Conjugate Gradients on node 0 Mon Jul 18 06:51:21 2016
Polak-Ribiere Conjugate Gradients:
   Tolerance (Fmax)   =  0.00000e+00
   Number of steps    =        25000
Configuring nonbonded kernels...
Testing x86_64 SSE2 support... present.


           Step           Time         Lambda
              0        0.00000        0.00000

   Energies (kJ/mol)
        G96Bond       G96Angle    Proper Dih.  Improper Dih.          LJ-14
    4.49484e+03    2.22521e+03    1.64914e+03    4.05962e+02    5.00835e+03
     Coulomb-14        LJ (SR)   Coulomb (SR)      Potential    Kinetic En.
    2.77516e+04    8.56910e+01   -1.82433e+04    2.33775e+04    0.00000e+00
   Total Energy    Temperature Pressure (bar)
    2.33775e+04    0.00000e+00    0.00000e+00

   F-max             =  8.00488e+03 on atom 1222
   F-Norm            =  8.67936e+04

           Step           Time         Lambda
              0        0.00000        0.00000

   Energies (kJ/mol)
        G96Bond       G96Angle    Proper Dih.  Improper Dih.          LJ-14
    3.92891e+03    2.12064e+03    1.64891e+03    4.02910e+02    4.96233e+03
     Coulomb-14        LJ (SR)   Coulomb (SR)      Potential    Kinetic En.
    2.77312e+04    3.30913e+00   -1.82469e+04    2.25513e+04    0.00000e+00
   Total Energy    Temperature Pressure (bar)
    2.25513e+04    0.00000e+00    0.00000e+00

           Step           Time         Lambda
            100      100.00000        0.00000

   Energies (kJ/mol)
        G96Bond       G96Angle    Proper Dih.  Improper Dih.          LJ-14
    3.14006e+02    1.62573e+03    1.61289e+03    3.49450e+02    9.05929e+02
     Coulomb-14        LJ (SR)   Coulomb (SR)      Potential    Kinetic En.
    2.56440e+04   -4.37179e+03   -1.75570e+04    8.52329e+03    0.00000e+00
   Total Energy    Temperature Pressure (bar)
    8.52329e+03    0.00000e+00    0.00000e+00

           Step           Time         Lambda
            200      200.00000        0.00000

   Energies (kJ/mol)
        G96Bond       G96Angle    Proper Dih.  Improper Dih.          LJ-14
    3.16403e+02    1.61432e+03    1.56751e+03    3.41291e+02    8.79990e+02
     Coulomb-14        LJ (SR)   Coulomb (SR)      Potential    Kinetic En.
    2.55920e+04   -4.41046e+03   -1.76219e+04    8.27919e+03    0.00000e+00
   Total Energy    Temperature Pressure (bar)
    8.27919e+03    0.00000e+00    0.00000e+00

           Step           Time         Lambda
            300      300.00000        0.00000

   Energies (kJ/mol)
        G96Bond       G96Angle    Proper Dih.  Improper Dih.          LJ-14
    3.20330e+02    1.61099e+03    1.50425e+03    3.45778e+02    8.65710e+02
     Coulomb-14        LJ (SR)   Coulomb (SR)      Potential    Kinetic En.
    2.55350e+04   -4.41741e+03   -1.77947e+04    7.96993e+03    0.00000e+00
   Total Energy    Temperature Pressure (bar)
    7.96993e+03    0.00000e+00    0.00000e+00

           Step           Time         Lambda
            400      400.00000        0.00000

   Energies (kJ/mol)
        G96Bond       G96Angle    Proper Dih.  Improper Dih.          LJ-14
    3.21773e+02    1.61344e+03    1.48772e+03    3.47160e+02    8.60542e+02
     Coulomb-14        LJ (SR)   Coulomb (SR)      Potential    Kinetic En.
    2.55195e+04   -4.42533e+03   -1.78735e+04    7.85131e+03    0.00000e+00
   Total Energy    Temperature Pressure (bar)
    7.85131e+03    0.00000e+00    0.00000e+00

           Step           Time         Lambda
            500      500.00000        0.00000

   Energies (kJ/mol)
        G96Bond       G96Angle    Proper Dih.  Improper Dih.          LJ-14
    3.22598e+02    1.61516e+03    1.47642e+03    3.48437e+02    8.60293e+02
     Coulomb-14        LJ (SR)   Coulomb (SR)      Potential    Kinetic En.
    2.55044e+04   -4.42958e+03   -1.79244e+04    7.77335e+03    0.00000e+00
   Total Energy    Temperature Pressure (bar)
    7.77335e+03    0.00000e+00    0.00000e+00

           Step           Time         Lambda
            600      600.00000        0.00000

   Energies (kJ/mol)
        G96Bond       G96Angle    Proper Dih.  Improper Dih.          LJ-14
    3.23033e+02    1.61663e+03    1.46646e+03    3.48776e+02    8.58245e+02
     Coulomb-14        LJ (SR)   Coulomb (SR)      Potential    Kinetic En.
    2.54900e+04   -4.43810e+03   -1.79809e+04    7.68416e+03    0.00000e+00
   Total Energy    Temperature Pressure (bar)
    7.68416e+03    0.00000e+00    0.00000e+00

           Step           Time         Lambda
            700      700.00000        0.00000

   Energies (kJ/mol)
        G96Bond       G96Angle    Proper Dih.  Improper Dih.          LJ-14
    3.23501e+02    1.61649e+03    1.45377e+03    3.46013e+02    8.54277e+02
     Coulomb-14        LJ (SR)   Coulomb (SR)      Potential    Kinetic En.
    2.54788e+04   -4.45434e+03   -1.80361e+04    7.58244e+03    0.00000e+00
   Total Energy    Temperature Pressure (bar)
    7.58244e+03    0.00000e+00    0.00000e+00

           Step           Time         Lambda
            800      800.00000        0.00000

   Energies (kJ/mol)
        G96Bond       G96Angle    Proper Dih.  Improper Dih.          LJ-14
    3.23797e+02    1.61331e+03    1.44591e+03    3.45607e+02    8.53065e+02
     Coulomb-14        LJ (SR)   Coulomb (SR)      Potential    Kinetic En.
    2.54713e+04   -4.46299e+03   -1.80531e+04    7.53690e+03    0.00000e+00
   Total Energy    Temperature Pressure (bar)
    7.53690e+03    0.00000e+00    0.00000e+00

           Step           Time         Lambda
            900      900.00000        0.00000

   Energies (kJ/mol)
        G96Bond       G96Angle    Proper Dih.  Improper Dih.          LJ-14
    3.23736e+02    1.60759e+03    1.44209e+03    3.45959e+02    8.52524e+02
     Coulomb-14        LJ (SR)   Coulomb (SR)      Potential    Kinetic En.
    2.54644e+04   -4.47756e+03   -1.80804e+04    7.47831e+03    0.00000e+00
   Total Energy    Temperature Pressure (bar)
    7.47831e+03    0.00000e+00    0.00000e+00

           Step           Time         Lambda
           1000     1000.00000        0.00000

   Energies (kJ/mol)
        G96Bond       G96Angle    Proper Dih.  Improper Dih.          LJ-14
    3.24102e+02    1.60471e+03    1.44256e+03    3.44597e+02    8.55047e+02
     Coulomb-14        LJ (SR)   Coulomb (SR)      Potential    Kinetic En.
    2.54618e+04   -4.48575e+03   -1.81172e+04    7.42989e+03    0.00000e+00
   Total Energy    Temperature Pressure (bar)
    7.42989e+03    0.00000e+00    0.00000e+00

           Step           Time         Lambda
           1100     1100.00000        0.00000

   Energies (kJ/mol)
        G96Bond       G96Angle    Proper Dih.  Improper Dih.          LJ-14
    3.23954e+02    1.60520e+03    1.43867e+03    3.43363e+02    8.60848e+02
     Coulomb-14        LJ (SR)   Coulomb (SR)      Potential    Kinetic En.
    2.54576e+04   -4.48668e+03   -1.81851e+04    7.35783e+03    0.00000e+00
   Total Energy    Temperature Pressure (bar)
    7.35783e+03    0.00000e+00    0.00000e+00

           Step           Time         Lambda
           1200     1200.00000        0.00000

   Energies (kJ/mol)
        G96Bond       G96Angle    Proper Dih.  Improper Dih.          LJ-14
    3.24252e+02    1.60585e+03    1.43776e+03    3.43594e+02    8.62351e+02
     Coulomb-14        LJ (SR)   Coulomb (SR)      Potential    Kinetic En.
    2.54555e+04   -4.48918e+03   -1.82028e+04    7.33732e+03    0.00000e+00
   Total Energy    Temperature Pressure (bar)
    7.33732e+03    0.00000e+00    0.00000e+00

           Step           Time         Lambda
           1300     1300.00000        0.00000

   Energies (kJ/mol)
        G96Bond       G96Angle    Proper Dih.  Improper Dih.          LJ-14
    3.24969e+02    1.60819e+03    1.43690e+03    3.43807e+02    8.63377e+02
     Coulomb-14        LJ (SR)   Coulomb (SR)      Potential    Kinetic En.
    2.54489e+04   -4.49388e+03   -1.82199e+04    7.31245e+03    0.00000e+00
   Total Energy    Temperature Pressure (bar)
    7.31245e+03    0.00000e+00    0.00000e+00

           Step           Time         Lambda
           1400     1400.00000        0.00000

   Energies (kJ/mol)
        G96Bond       G96Angle    Proper Dih.  Improper Dih.          LJ-14
    3.26249e+02    1.61123e+03    1.43195e+03    3.47071e+02    8.66545e+02
     Coulomb-14        LJ (SR)   Coulomb (SR)      Potential    Kinetic En.
    2.54396e+04   -4.50135e+03   -1.82494e+04    7.27186e+03    0.00000e+00
   Total Energy    Temperature Pressure (bar)
    7.27186e+03    0.00000e+00    0.00000e+00

           Step           Time         Lambda
           1500     1500.00000        0.00000

   Energies (kJ/mol)
        G96Bond       G96Angle    Proper Dih.  Improper Dih.          LJ-14
    3.26525e+02    1.61131e+03    1.42554e+03    3.46981e+02    8.67998e+02
     Coulomb-14        LJ (SR)   Coulomb (SR)      Potential    Kinetic En.
    2.54381e+04   -4.50658e+03   -1.82604e+04    7.24950e+03    0.00000e+00
   Total Energy    Temperature Pressure (bar)
    7.24950e+03    0.00000e+00    0.00000e+00

           Step           Time         Lambda
           1600     1600.00000        0.00000

   Energies (kJ/mol)
        G96Bond       G96Angle    Proper Dih.  Improper Dih.          LJ-14
    3.26627e+02    1.61068e+03    1.42043e+03    3.46999e+02    8.68781e+02
     Coulomb-14        LJ (SR)   Coulomb (SR)      Potential    Kinetic En.
    2.54381e+04   -4.51532e+03   -1.82766e+04    7.21978e+03    0.00000e+00
   Total Energy    Temperature Pressure (bar)
    7.21978e+03    0.00000e+00    0.00000e+00

           Step           Time         Lambda
           1700     1700.00000        0.00000

   Energies (kJ/mol)
        G96Bond       G96Angle    Proper Dih.  Improper Dih.          LJ-14
    3.26453e+02    1.61064e+03    1.41749e+03    3.46945e+02    8.68602e+02
     Coulomb-14        LJ (SR)   Coulomb (SR)      Potential    Kinetic En.
    2.54374e+04   -4.51909e+03   -1.82825e+04    7.20588e+03    0.00000e+00
   Total Energy    Temperature Pressure (bar)
    7.20588e+03    0.00000e+00    0.00000e+00

           Step           Time         Lambda
           1800     1800.00000        0.00000

   Energies (kJ/mol)
        G96Bond       G96Angle    Proper Dih.  Improper Dih.          LJ-14
    3.26310e+02    1.61043e+03    1.41392e+03    3.47262e+02    8.70160e+02
     Coulomb-14        LJ (SR)   Coulomb (SR)      Potential    Kinetic En.
    2.54367e+04   -4.52544e+03   -1.82952e+04    7.18416e+03    0.00000e+00
   Total Energy    Temperature Pressure (bar)
    7.18416e+03    0.00000e+00    0.00000e+00

           Step           Time         Lambda
           1900     1900.00000        0.00000

   Energies (kJ/mol)
        G96Bond       G96Angle    Proper Dih.  Improper Dih.          LJ-14
    3.26432e+02    1.61024e+03    1.41276e+03    3.47348e+02    8.70686e+02
     Coulomb-14        LJ (SR)   Coulomb (SR)      Potential    Kinetic En.
    2.54365e+04   -4.52821e+03   -1.82995e+04    7.17626e+03    0.00000e+00
   Total Energy    Temperature Pressure (bar)
    7.17626e+03    0.00000e+00    0.00000e+00

           Step           Time         Lambda
           2000     2000.00000        0.00000

   Energies (kJ/mol)
        G96Bond       G96Angle    Proper Dih.  Improper Dih.          LJ-14
    3.26499e+02    1.61026e+03    1.41223e+03    3.47429e+02    8.70920e+02
     Coulomb-14        LJ (SR)   Coulomb (SR)      Potential    Kinetic En.
    2.54362e+04   -4.52969e+03   -1.83019e+04    7.17194e+03    0.00000e+00
   Total Energy    Temperature Pressure (bar)
    7.17194e+03    0.00000e+00    0.00000e+00

           Step           Time         Lambda
           2100     2100.00000        0.00000

   Energies (kJ/mol)
        G96Bond       G96Angle    Proper Dih.  Improper Dih.          LJ-14
    3.26471e+02    1.61066e+03    1.41073e+03    3.47785e+02    8.71771e+02
     Coulomb-14        LJ (SR)   Coulomb (SR)      Potential    Kinetic En.
    2.54352e+04   -4.53419e+03   -1.83098e+04    7.15855e+03    0.00000e+00
   Total Energy    Temperature Pressure (bar)
    7.15855e+03    0.00000e+00    0.00000e+00

           Step           Time         Lambda
           2200     2200.00000        0.00000

   Energies (kJ/mol)
        G96Bond       G96Angle    Proper Dih.  Improper Dih.          LJ-14
    3.27409e+02    1.61136e+03    1.40966e+03    3.48166e+02    8.72738e+02
     Coulomb-14        LJ (SR)   Coulomb (SR)      Potential    Kinetic En.
    2.54342e+04   -4.53724e+03   -1.83162e+04    7.15003e+03    0.00000e+00
   Total Energy    Temperature Pressure (bar)
    7.15003e+03    0.00000e+00    0.00000e+00

           Step           Time         Lambda
           2300     2300.00000        0.00000

   Energies (kJ/mol)
        G96Bond       G96Angle    Proper Dih.  Improper Dih.          LJ-14
    3.26366e+02    1.61217e+03    1.40816e+03    3.49240e+02    8.73693e+02
     Coulomb-14        LJ (SR)   Coulomb (SR)      Potential    Kinetic En.
    2.54324e+04   -4.54507e+03   -1.83445e+04    7.11244e+03    0.00000e+00
   Total Energy    Temperature Pressure (bar)
    7.11244e+03    0.00000e+00    0.00000e+00

           Step           Time         Lambda
           2400     2400.00000        0.00000

   Energies (kJ/mol)
        G96Bond       G96Angle    Proper Dih.  Improper Dih.          LJ-14
    3.26767e+02    1.61492e+03    1.41013e+03    3.50020e+02    8.69189e+02
     Coulomb-14        LJ (SR)   Coulomb (SR)      Potential    Kinetic En.
    2.54341e+04   -4.55034e+03   -1.83745e+04    7.08037e+03    0.00000e+00
   Total Energy    Temperature Pressure (bar)
    7.08037e+03    0.00000e+00    0.00000e+00

           Step           Time         Lambda
           2500     2500.00000        0.00000

   Energies (kJ/mol)
        G96Bond       G96Angle    Proper Dih.  Improper Dih.          LJ-14
    3.26878e+02    1.61488e+03    1.40877e+03    3.49555e+02    8.68268e+02
     Coulomb-14        LJ (SR)   Coulomb (SR)      Potential    Kinetic En.
    2.54339e+04   -4.55197e+03   -1.83805e+04    7.06980e+03    0.00000e+00
   Total Energy    Temperature Pressure (bar)
    7.06980e+03    0.00000e+00    0.00000e+00

           Step           Time         Lambda
           2600     2600.00000        0.00000

   Energies (kJ/mol)
        G96Bond       G96Angle    Proper Dih.  Improper Dih.          LJ-14
    3.27088e+02    1.61491e+03    1.41022e+03    3.51116e+02    8.69469e+02
     Coulomb-14        LJ (SR)   Coulomb (SR)      Potential    Kinetic En.
    2.54362e+04   -4.55478e+03   -1.84000e+04    7.05426e+03    0.00000e+00
   Total Energy    Temperature Pressure (bar)
    7.05426e+03    0.00000e+00    0.00000e+00

           Step           Time         Lambda
           2700     2700.00000        0.00000

   Energies (kJ/mol)
        G96Bond       G96Angle    Proper Dih.  Improper Dih.          LJ-14
    3.27076e+02    1.61432e+03    1.41179e+03    3.51753e+02    8.70227e+02
     Coulomb-14        LJ (SR)   Coulomb (SR)      Potential    Kinetic En.
    2.54371e+04   -4.55710e+03   -1.84071e+04    7.04802e+03    0.00000e+00
   Total Energy    Temperature Pressure (bar)
    7.04802e+03    0.00000e+00    0.00000e+00

           Step           Time         Lambda
           2800     2800.00000        0.00000

   Energies (kJ/mol)
        G96Bond       G96Angle    Proper Dih.  Improper Dih.          LJ-14
    3.26935e+02    1.61366e+03    1.41415e+03    3.52601e+02    8.71871e+02
     Coulomb-14        LJ (SR)   Coulomb (SR)      Potential    Kinetic En.
    2.54377e+04   -4.56154e+03   -1.84178e+04    7.03756e+03    0.00000e+00
   Total Energy    Temperature Pressure (bar)
    7.03756e+03    0.00000e+00    0.00000e+00

           Step           Time         Lambda
           2900     2900.00000        0.00000

   Energies (kJ/mol)
        G96Bond       G96Angle    Proper Dih.  Improper Dih.          LJ-14
    3.27224e+02    1.61314e+03    1.41477e+03    3.52628e+02    8.71869e+02
     Coulomb-14        LJ (SR)   Coulomb (SR)      Potential    Kinetic En.
    2.54384e+04   -4.56395e+03   -1.84211e+04    7.03289e+03    0.00000e+00
   Total Energy    Temperature Pressure (bar)
    7.03289e+03    0.00000e+00    0.00000e+00

           Step           Time         Lambda
           3000     3000.00000        0.00000

   Energies (kJ/mol)
        G96Bond       G96Angle    Proper Dih.  Improper Dih.          LJ-14
    3.27398e+02    1.61264e+03    1.41599e+03    3.52843e+02    8.72490e+02
     Coulomb-14        LJ (SR)   Coulomb (SR)      Potential    Kinetic En.
    2.54387e+04   -4.56969e+03   -1.84276e+04    7.02279e+03    0.00000e+00
   Total Energy    Temperature Pressure (bar)
    7.02279e+03    0.00000e+00    0.00000e+00

           Step           Time         Lambda
           3100     3100.00000        0.00000

   Energies (kJ/mol)
        G96Bond       G96Angle    Proper Dih.  Improper Dih.          LJ-14
    3.27279e+02    1.61230e+03    1.41657e+03    3.52838e+02    8.72409e+02
     Coulomb-14        LJ (SR)   Coulomb (SR)      Potential    Kinetic En.
    2.54389e+04   -4.57282e+03   -1.84300e+04    7.01756e+03    0.00000e+00
   Total Energy    Temperature Pressure (bar)
    7.01756e+03    0.00000e+00    0.00000e+00

           Step           Time         Lambda
           3200     3200.00000        0.00000

   Energies (kJ/mol)
        G96Bond       G96Angle    Proper Dih.  Improper Dih.          LJ-14
    3.27315e+02    1.61226e+03    1.41578e+03    3.52961e+02    8.72034e+02
     Coulomb-14        LJ (SR)   Coulomb (SR)      Potential    Kinetic En.
    2.54388e+04   -4.57512e+03   -1.84312e+04    7.01286e+03    0.00000e+00
   Total Energy    Temperature Pressure (bar)
    7.01286e+03    0.00000e+00    0.00000e+00

           Step           Time         Lambda
           3300     3300.00000        0.00000

   Energies (kJ/mol)
        G96Bond       G96Angle    Proper Dih.  Improper Dih.          LJ-14
    3.27379e+02    1.61083e+03    1.41357e+03    3.53253e+02    8.74224e+02
     Coulomb-14        LJ (SR)   Coulomb (SR)      Potential    Kinetic En.
    2.54396e+04   -4.58534e+03   -1.84384e+04    6.99516e+03    0.00000e+00
   Total Energy    Temperature Pressure (bar)
    6.99516e+03    0.00000e+00    0.00000e+00

           Step           Time         Lambda
           3400     3400.00000        0.00000

   Energies (kJ/mol)
        G96Bond       G96Angle    Proper Dih.  Improper Dih.          LJ-14
    3.27262e+02    1.61004e+03    1.41459e+03    3.53148e+02    8.74501e+02
     Coulomb-14        LJ (SR)   Coulomb (SR)      Potential    Kinetic En.
    2.54398e+04   -4.59087e+03   -1.84407e+04    6.98779e+03    0.00000e+00
   Total Energy    Temperature Pressure (bar)
    6.98779e+03    0.00000e+00    0.00000e+00

           Step           Time         Lambda
           3500     3500.00000        0.00000

   Energies (kJ/mol)
        G96Bond       G96Angle    Proper Dih.  Improper Dih.          LJ-14
    3.27316e+02    1.60971e+03    1.41498e+03    3.53176e+02    8.74672e+02
     Coulomb-14        LJ (SR)   Coulomb (SR)      Potential    Kinetic En.
    2.54401e+04   -4.59407e+03   -1.84429e+04    6.98297e+03    0.00000e+00
   Total Energy    Temperature Pressure (bar)
    6.98297e+03    0.00000e+00    0.00000e+00

           Step           Time         Lambda
           3600     3600.00000        0.00000

   Energies (kJ/mol)
        G96Bond       G96Angle    Proper Dih.  Improper Dih.          LJ-14
    3.27378e+02    1.60955e+03    1.41525e+03    3.53228e+02    8.74795e+02
     Coulomb-14        LJ (SR)   Coulomb (SR)      Potential    Kinetic En.
    2.54402e+04   -4.59597e+03   -1.84444e+04    6.98005e+03    0.00000e+00
   Total Energy    Temperature Pressure (bar)
    6.98005e+03    0.00000e+00    0.00000e+00

           Step           Time         Lambda
           3700     3700.00000        0.00000

   Energies (kJ/mol)
        G96Bond       G96Angle    Proper Dih.  Improper Dih.          LJ-14
    3.27370e+02    1.60942e+03    1.41582e+03    3.53352e+02    8.75000e+02
     Coulomb-14        LJ (SR)   Coulomb (SR)      Potential    Kinetic En.
    2.54406e+04   -4.59968e+03   -1.84477e+04    6.97424e+03    0.00000e+00
   Total Energy    Temperature Pressure (bar)
    6.97424e+03    0.00000e+00    0.00000e+00

           Step           Time         Lambda
           3800     3800.00000        0.00000

   Energies (kJ/mol)
        G96Bond       G96Angle    Proper Dih.  Improper Dih.          LJ-14
    3.27367e+02    1.60967e+03    1.41821e+03    3.53993e+02    8.75368e+02
     Coulomb-14        LJ (SR)   Coulomb (SR)      Potential    Kinetic En.
    2.54415e+04   -4.61295e+03   -1.84628e+04    6.95033e+03    0.00000e+00
   Total Energy    Temperature Pressure (bar)
    6.95033e+03    0.00000e+00    0.00000e+00

           Step           Time         Lambda
           3900     3900.00000        0.00000

   Energies (kJ/mol)
        G96Bond       G96Angle    Proper Dih.  Improper Dih.          LJ-14
    3.27217e+02    1.60969e+03    1.41870e+03    3.54029e+02    8.75512e+02
     Coulomb-14        LJ (SR)   Coulomb (SR)      Potential    Kinetic En.
    2.54416e+04   -4.61430e+03   -1.84660e+04    6.94646e+03    0.00000e+00
   Total Energy    Temperature Pressure (bar)
    6.94646e+03    0.00000e+00    0.00000e+00

           Step           Time         Lambda
           4000     4000.00000        0.00000

   Energies (kJ/mol)
        G96Bond       G96Angle    Proper Dih.  Improper Dih.          LJ-14
    3.27156e+02    1.60974e+03    1.41916e+03    3.54040e+02    8.75462e+02
     Coulomb-14        LJ (SR)   Coulomb (SR)      Potential    Kinetic En.
    2.54417e+04   -4.61550e+03   -1.84689e+04    6.94284e+03    0.00000e+00
   Total Energy    Temperature Pressure (bar)
    6.94284e+03    0.00000e+00    0.00000e+00

           Step           Time         Lambda
           4100     4100.00000        0.00000

   Energies (kJ/mol)
        G96Bond       G96Angle    Proper Dih.  Improper Dih.          LJ-14
    3.26994e+02    1.60991e+03    1.41989e+03    3.54013e+02    8.75378e+02
     Coulomb-14        LJ (SR)   Coulomb (SR)      Potential    Kinetic En.
    2.54416e+04   -4.61723e+03   -1.84732e+04    6.93740e+03    0.00000e+00
   Total Energy    Temperature Pressure (bar)
    6.93740e+03    0.00000e+00    0.00000e+00

           Step           Time         Lambda
           4200     4200.00000        0.00000

   Energies (kJ/mol)
        G96Bond       G96Angle    Proper Dih.  Improper Dih.          LJ-14
    3.27058e+02    1.60992e+03    1.42030e+03    3.53920e+02    8.75264e+02
     Coulomb-14        LJ (SR)   Coulomb (SR)      Potential    Kinetic En.
    2.54414e+04   -4.61829e+03   -1.84756e+04    6.93406e+03    0.00000e+00
   Total Energy    Temperature Pressure (bar)
    6.93406e+03    0.00000e+00    0.00000e+00

           Step           Time         Lambda
           4300     4300.00000        0.00000

   Energies (kJ/mol)
        G96Bond       G96Angle    Proper Dih.  Improper Dih.          LJ-14
    3.26963e+02    1.61060e+03    1.41888e+03    3.53836e+02    8.75110e+02
     Coulomb-14        LJ (SR)   Coulomb (SR)      Potential    Kinetic En.
    2.54409e+04   -4.62085e+03   -1.84837e+04    6.92176e+03    0.00000e+00
   Total Energy    Temperature Pressure (bar)
    6.92176e+03    0.00000e+00    0.00000e+00

           Step           Time         Lambda
           4400     4400.00000        0.00000

   Energies (kJ/mol)
        G96Bond       G96Angle    Proper Dih.  Improper Dih.          LJ-14
    3.26899e+02    1.61125e+03    1.41945e+03    3.54053e+02    8.74952e+02
     Coulomb-14        LJ (SR)   Coulomb (SR)      Potential    Kinetic En.
    2.54403e+04   -4.62285e+03   -1.84902e+04    6.91391e+03    0.00000e+00
   Total Energy    Temperature Pressure (bar)
    6.91391e+03    0.00000e+00    0.00000e+00

           Step           Time         Lambda
           4500     4500.00000        0.00000

   Energies (kJ/mol)
        G96Bond       G96Angle    Proper Dih.  Improper Dih.          LJ-14
    3.26775e+02    1.61345e+03    1.42053e+03    3.54537e+02    8.75017e+02
     Coulomb-14        LJ (SR)   Coulomb (SR)      Potential    Kinetic En.
    2.54385e+04   -4.62611e+03   -1.85013e+04    6.90135e+03    0.00000e+00
   Total Energy    Temperature Pressure (bar)
    6.90135e+03    0.00000e+00    0.00000e+00

           Step           Time         Lambda
           4600     4600.00000        0.00000

   Energies (kJ/mol)
        G96Bond       G96Angle    Proper Dih.  Improper Dih.          LJ-14
    3.27042e+02    1.61356e+03    1.42066e+03    3.54621e+02    8.74641e+02
     Coulomb-14        LJ (SR)   Coulomb (SR)      Potential    Kinetic En.
    2.54384e+04   -4.62642e+03   -1.85023e+04    6.90012e+03    0.00000e+00
   Total Energy    Temperature Pressure (bar)
    6.90012e+03    0.00000e+00    0.00000e+00

           Step           Time         Lambda
           4700     4700.00000        0.00000

   Energies (kJ/mol)
        G96Bond       G96Angle    Proper Dih.  Improper Dih.          LJ-14
    3.27051e+02    1.61370e+03    1.42072e+03    3.54684e+02    8.74662e+02
     Coulomb-14        LJ (SR)   Coulomb (SR)      Potential    Kinetic En.
    2.54383e+04   -4.62672e+03   -1.85034e+04    6.89897e+03    0.00000e+00
   Total Energy    Temperature Pressure (bar)
    6.89897e+03    0.00000e+00    0.00000e+00

           Step           Time         Lambda
           4800     4800.00000        0.00000

   Energies (kJ/mol)
        G96Bond       G96Angle    Proper Dih.  Improper Dih.          LJ-14
    3.27062e+02    1.61384e+03    1.42078e+03    3.54750e+02    8.74680e+02
     Coulomb-14        LJ (SR)   Coulomb (SR)      Potential    Kinetic En.
    2.54382e+04   -4.62702e+03   -1.85045e+04    6.89776e+03    0.00000e+00
   Total Energy    Temperature Pressure (bar)
    6.89776e+03    0.00000e+00    0.00000e+00

           Step           Time         Lambda
           4900     4900.00000        0.00000

   Energies (kJ/mol)
        G96Bond       G96Angle    Proper Dih.  Improper Dih.          LJ-14
    3.27076e+02    1.61397e+03    1.42081e+03    3.54817e+02    8.74684e+02
     Coulomb-14        LJ (SR)   Coulomb (SR)      Potential    Kinetic En.
    2.54381e+04   -4.62732e+03   -1.85057e+04    6.89645e+03    0.00000e+00
   Total Energy    Temperature Pressure (bar)
    6.89645e+03    0.00000e+00    0.00000e+00

           Step           Time         Lambda
           5000     5000.00000        0.00000

   Energies (kJ/mol)
        G96Bond       G96Angle    Proper Dih.  Improper Dih.          LJ-14
    3.27095e+02    1.61410e+03    1.42070e+03    3.54885e+02    8.74653e+02
     Coulomb-14        LJ (SR)   Coulomb (SR)      Potential    Kinetic En.
    2.54379e+04   -4.62760e+03   -1.85069e+04    6.89485e+03    0.00000e+00
   Total Energy    Temperature Pressure (bar)
    6.89485e+03    0.00000e+00    0.00000e+00

           Step           Time         Lambda
           5100     5100.00000        0.00000

   Energies (kJ/mol)
        G96Bond       G96Angle    Proper Dih.  Improper Dih.          LJ-14
    3.27228e+02    1.61459e+03    1.41645e+03    3.55037e+02    8.75346e+02
     Coulomb-14        LJ (SR)   Coulomb (SR)      Potential    Kinetic En.
    2.54331e+04   -4.62752e+03   -1.85115e+04    6.88279e+03    0.00000e+00
   Total Energy    Temperature Pressure (bar)
    6.88279e+03    0.00000e+00    0.00000e+00

           Step           Time         Lambda
           5200     5200.00000        0.00000

   Energies (kJ/mol)
        G96Bond       G96Angle    Proper Dih.  Improper Dih.          LJ-14
    3.27042e+02    1.61593e+03    1.41520e+03    3.55830e+02    8.75639e+02
     Coulomb-14        LJ (SR)   Coulomb (SR)      Potential    Kinetic En.
    2.54328e+04   -4.63105e+03   -1.85216e+04    6.86979e+03    0.00000e+00
   Total Energy    Temperature Pressure (bar)
    6.86979e+03    0.00000e+00    0.00000e+00

           Step           Time         Lambda
           5300     5300.00000        0.00000

   Energies (kJ/mol)
        G96Bond       G96Angle    Proper Dih.  Improper Dih.          LJ-14
    3.26911e+02    1.61594e+03    1.41519e+03    3.55823e+02    8.75614e+02
     Coulomb-14        LJ (SR)   Coulomb (SR)      Potential    Kinetic En.
    2.54335e+04   -4.63175e+03   -1.85226e+04    6.86860e+03    0.00000e+00
   Total Energy    Temperature Pressure (bar)
    6.86860e+03    0.00000e+00    0.00000e+00

           Step           Time         Lambda
           5400     5400.00000        0.00000

   Energies (kJ/mol)
        G96Bond       G96Angle    Proper Dih.  Improper Dih.          LJ-14
    3.26873e+02    1.61596e+03    1.41516e+03    3.55838e+02    8.75594e+02
     Coulomb-14        LJ (SR)   Coulomb (SR)      Potential    Kinetic En.
    2.54338e+04   -4.63227e+03   -1.85234e+04    6.86754e+03    0.00000e+00
   Total Energy    Temperature Pressure (bar)
    6.86754e+03    0.00000e+00    0.00000e+00

           Step           Time         Lambda
           5500     5500.00000        0.00000

   Energies (kJ/mol)
        G96Bond       G96Angle    Proper Dih.  Improper Dih.          LJ-14
    3.26841e+02    1.61600e+03    1.41511e+03    3.55863e+02    8.75578e+02
     Coulomb-14        LJ (SR)   Coulomb (SR)      Potential    Kinetic En.
    2.54341e+04   -4.63275e+03   -1.85242e+04    6.86649e+03    0.00000e+00
   Total Energy    Temperature Pressure (bar)
    6.86649e+03    0.00000e+00    0.00000e+00

           Step           Time         Lambda
           5600     5600.00000        0.00000

   Energies (kJ/mol)
        G96Bond       G96Angle    Proper Dih.  Improper Dih.          LJ-14
    3.26811e+02    1.61605e+03    1.41506e+03    3.55892e+02    8.75563e+02
     Coulomb-14        LJ (SR)   Coulomb (SR)      Potential    Kinetic En.
    2.54343e+04   -4.63320e+03   -1.85251e+04    6.86543e+03    0.00000e+00
   Total Energy    Temperature Pressure (bar)
    6.86543e+03    0.00000e+00    0.00000e+00

           Step           Time         Lambda
           5700     5700.00000        0.00000

   Energies (kJ/mol)
        G96Bond       G96Angle    Proper Dih.  Improper Dih.          LJ-14
    3.26782e+02    1.61610e+03    1.41502e+03    3.55925e+02    8.75546e+02
     Coulomb-14        LJ (SR)   Coulomb (SR)      Potential    Kinetic En.
    2.54345e+04   -4.63364e+03   -1.85259e+04    6.86438e+03    0.00000e+00
   Total Energy    Temperature Pressure (bar)
    6.86438e+03    0.00000e+00    0.00000e+00

           Step           Time         Lambda
           5800     5800.00000        0.00000

   Energies (kJ/mol)
        G96Bond       G96Angle    Proper Dih.  Improper Dih.          LJ-14
    3.26753e+02    1.61616e+03    1.41498e+03    3.55961e+02    8.75528e+02
     Coulomb-14        LJ (SR)   Coulomb (SR)      Potential    Kinetic En.
    2.54347e+04   -4.63408e+03   -1.85267e+04    6.86333e+03    0.00000e+00
   Total Energy    Temperature Pressure (bar)
    6.86333e+03    0.00000e+00    0.00000e+00

           Step           Time         Lambda
           5900     5900.00000        0.00000

   Energies (kJ/mol)
        G96Bond       G96Angle    Proper Dih.  Improper Dih.          LJ-14
    3.26723e+02    1.61622e+03    1.41495e+03    3.55997e+02    8.75507e+02
     Coulomb-14        LJ (SR)   Coulomb (SR)      Potential    Kinetic En.
    2.54349e+04   -4.63451e+03   -1.85275e+04    6.86227e+03    0.00000e+00
   Total Energy    Temperature Pressure (bar)
    6.86227e+03    0.00000e+00    0.00000e+00

           Step           Time         Lambda
           6000     6000.00000        0.00000

   Energies (kJ/mol)
        G96Bond       G96Angle    Proper Dih.  Improper Dih.          LJ-14
    3.26693e+02    1.61628e+03    1.41494e+03    3.56035e+02    8.75483e+02
     Coulomb-14        LJ (SR)   Coulomb (SR)      Potential    Kinetic En.
    2.54351e+04   -4.63494e+03   -1.85284e+04    6.86121e+03    0.00000e+00
   Total Energy    Temperature Pressure (bar)
    6.86121e+03    0.00000e+00    0.00000e+00

           Step           Time         Lambda
           6100     6100.00000        0.00000

   Energies (kJ/mol)
        G96Bond       G96Angle    Proper Dih.  Improper Dih.          LJ-14
    3.26505e+02    1.61664e+03    1.41499e+03    3.56278e+02    8.75312e+02
     Coulomb-14        LJ (SR)   Coulomb (SR)      Potential    Kinetic En.
    2.54364e+04   -4.63754e+03   -1.85338e+04    6.85479e+03    0.00000e+00
   Total Energy    Temperature Pressure (bar)
    6.85479e+03    0.00000e+00    0.00000e+00

           Step           Time         Lambda
           6200     6200.00000        0.00000

   Energies (kJ/mol)
        G96Bond       G96Angle    Proper Dih.  Improper Dih.          LJ-14
    3.26001e+02    1.61798e+03    1.41632e+03    3.56929e+02    8.74219e+02
     Coulomb-14        LJ (SR)   Coulomb (SR)      Potential    Kinetic En.
    2.54402e+04   -4.64380e+03   -1.85511e+04    6.83670e+03    0.00000e+00
   Total Energy    Temperature Pressure (bar)
    6.83670e+03    0.00000e+00    0.00000e+00

           Step           Time         Lambda
           6300     6300.00000        0.00000

   Energies (kJ/mol)
        G96Bond       G96Angle    Proper Dih.  Improper Dih.          LJ-14
    3.25790e+02    1.61883e+03    1.41706e+03    3.57158e+02    8.73613e+02
     Coulomb-14        LJ (SR)   Coulomb (SR)      Potential    Kinetic En.
    2.54417e+04   -4.64474e+03   -1.85587e+04    6.83075e+03    0.00000e+00
   Total Energy    Temperature Pressure (bar)
    6.83075e+03    0.00000e+00    0.00000e+00

           Step           Time         Lambda
           6400     6400.00000        0.00000

   Energies (kJ/mol)
        G96Bond       G96Angle    Proper Dih.  Improper Dih.          LJ-14
    3.25705e+02    1.61911e+03    1.42068e+03    3.58699e+02    8.72461e+02
     Coulomb-14        LJ (SR)   Coulomb (SR)      Potential    Kinetic En.
    2.54418e+04   -4.64368e+03   -1.85826e+04    6.81208e+03    0.00000e+00
   Total Energy    Temperature Pressure (bar)
    6.81208e+03    0.00000e+00    0.00000e+00

           Step           Time         Lambda
           6500     6500.00000        0.00000

   Energies (kJ/mol)
        G96Bond       G96Angle    Proper Dih.  Improper Dih.          LJ-14
    3.25766e+02    1.61679e+03    1.42109e+03    3.58322e+02    8.73394e+02
     Coulomb-14        LJ (SR)   Coulomb (SR)      Potential    Kinetic En.
    2.54368e+04   -4.64408e+03   -1.85819e+04    6.80625e+03    0.00000e+00
   Total Energy    Temperature Pressure (bar)
    6.80625e+03    0.00000e+00    0.00000e+00

           Step           Time         Lambda
           6600     6600.00000        0.00000

   Energies (kJ/mol)
        G96Bond       G96Angle    Proper Dih.  Improper Dih.          LJ-14
    3.25567e+02    1.61669e+03    1.42145e+03    3.58468e+02    8.73231e+02
     Coulomb-14        LJ (SR)   Coulomb (SR)      Potential    Kinetic En.
    2.54372e+04   -4.64553e+03   -1.85846e+04    6.80251e+03    0.00000e+00
   Total Energy    Temperature Pressure (bar)
    6.80251e+03    0.00000e+00    0.00000e+00

           Step           Time         Lambda
           6700     6700.00000        0.00000

   Energies (kJ/mol)
        G96Bond       G96Angle    Proper Dih.  Improper Dih.          LJ-14
    3.25297e+02    1.61687e+03    1.42192e+03    3.58777e+02    8.72838e+02
     Coulomb-14        LJ (SR)   Coulomb (SR)      Potential    Kinetic En.
    2.54376e+04   -4.64763e+03   -1.85883e+04    6.79729e+03    0.00000e+00
   Total Energy    Temperature Pressure (bar)
    6.79729e+03    0.00000e+00    0.00000e+00

           Step           Time         Lambda
           6800     6800.00000        0.00000

   Energies (kJ/mol)
        G96Bond       G96Angle    Proper Dih.  Improper Dih.          LJ-14
    3.25242e+02    1.61678e+03    1.42229e+03    3.58979e+02    8.72577e+02
     Coulomb-14        LJ (SR)   Coulomb (SR)      Potential    Kinetic En.
    2.54378e+04   -4.64935e+03   -1.85916e+04    6.79264e+03    0.00000e+00
   Total Energy    Temperature Pressure (bar)
    6.79264e+03    0.00000e+00    0.00000e+00

           Step           Time         Lambda
           6900     6900.00000        0.00000

   Energies (kJ/mol)
        G96Bond       G96Angle    Proper Dih.  Improper Dih.          LJ-14
    3.25166e+02    1.61687e+03    1.42258e+03    3.59210e+02    8.72307e+02
     Coulomb-14        LJ (SR)   Coulomb (SR)      Potential    Kinetic En.
    2.54378e+04   -4.65086e+03   -1.85943e+04    6.78872e+03    0.00000e+00
   Total Energy    Temperature Pressure (bar)
    6.78872e+03    0.00000e+00    0.00000e+00

           Step           Time         Lambda
           7000     7000.00000        0.00000

   Energies (kJ/mol)
        G96Bond       G96Angle    Proper Dih.  Improper Dih.          LJ-14
    3.24962e+02    1.61716e+03    1.42302e+03    3.59561e+02    8.71884e+02
     Coulomb-14        LJ (SR)   Coulomb (SR)      Potential    Kinetic En.
    2.54376e+04   -4.65317e+03   -1.85982e+04    6.78281e+03    0.00000e+00
   Total Energy    Temperature Pressure (bar)
    6.78281e+03    0.00000e+00    0.00000e+00

           Step           Time         Lambda
           7100     7100.00000        0.00000

   Energies (kJ/mol)
        G96Bond       G96Angle    Proper Dih.  Improper Dih.          LJ-14
    3.24947e+02    1.61730e+03    1.42336e+03    3.59791e+02    8.71539e+02
     Coulomb-14        LJ (SR)   Coulomb (SR)      Potential    Kinetic En.
    2.54373e+04   -4.65495e+03   -1.86009e+04    6.77844e+03    0.00000e+00
   Total Energy    Temperature Pressure (bar)
    6.77844e+03    0.00000e+00    0.00000e+00

           Step           Time         Lambda
           7200     7200.00000        0.00000

   Energies (kJ/mol)
        G96Bond       G96Angle    Proper Dih.  Improper Dih.          LJ-14
    3.24785e+02    1.61755e+03    1.42357e+03    3.59875e+02    8.71346e+02
     Coulomb-14        LJ (SR)   Coulomb (SR)      Potential    Kinetic En.
    2.54371e+04   -4.65600e+03   -1.86023e+04    6.77593e+03    0.00000e+00
   Total Energy    Temperature Pressure (bar)
    6.77593e+03    0.00000e+00    0.00000e+00

           Step           Time         Lambda
           7300     7300.00000        0.00000

   Energies (kJ/mol)
        G96Bond       G96Angle    Proper Dih.  Improper Dih.          LJ-14
    3.24774e+02    1.61761e+03    1.42365e+03    3.59880e+02    8.71269e+02
     Coulomb-14        LJ (SR)   Coulomb (SR)      Potential    Kinetic En.
    2.54370e+04   -4.65640e+03   -1.86028e+04    6.77501e+03    0.00000e+00
   Total Energy    Temperature Pressure (bar)
    6.77501e+03    0.00000e+00    0.00000e+00

           Step           Time         Lambda
           7400     7400.00000        0.00000

   Energies (kJ/mol)
        G96Bond       G96Angle    Proper Dih.  Improper Dih.          LJ-14
    3.24764e+02    1.61767e+03    1.42372e+03    3.59869e+02    8.71189e+02
     Coulomb-14        LJ (SR)   Coulomb (SR)      Potential    Kinetic En.
    2.54369e+04   -4.65682e+03   -1.86033e+04    6.77406e+03    0.00000e+00
   Total Energy    Temperature Pressure (bar)
    6.77406e+03    0.00000e+00    0.00000e+00

           Step           Time         Lambda
           7500     7500.00000        0.00000

   Energies (kJ/mol)
        G96Bond       G96Angle    Proper Dih.  Improper Dih.          LJ-14
    3.24757e+02    1.61777e+03    1.42377e+03    3.59832e+02    8.71105e+02
     Coulomb-14        LJ (SR)   Coulomb (SR)      Potential    Kinetic En.
    2.54368e+04   -4.65726e+03   -1.86037e+04    6.77307e+03    0.00000e+00
   Total Energy    Temperature Pressure (bar)
    6.77307e+03    0.00000e+00    0.00000e+00

           Step           Time         Lambda
           7600     7600.00000        0.00000

   Energies (kJ/mol)
        G96Bond       G96Angle    Proper Dih.  Improper Dih.          LJ-14
    3.24752e+02    1.61789e+03    1.42376e+03    3.59760e+02    8.71019e+02
     Coulomb-14        LJ (SR)   Coulomb (SR)      Potential    Kinetic En.
    2.54368e+04   -4.65772e+03   -1.86042e+04    6.77201e+03    0.00000e+00
   Total Energy    Temperature Pressure (bar)
    6.77201e+03    0.00000e+00    0.00000e+00

           Step           Time         Lambda
           7700     7700.00000        0.00000

   Energies (kJ/mol)
        G96Bond       G96Angle    Proper Dih.  Improper Dih.          LJ-14
    3.24751e+02    1.61808e+03    1.42361e+03    3.59646e+02    8.70939e+02
     Coulomb-14        LJ (SR)   Coulomb (SR)      Potential    Kinetic En.
    2.54367e+04   -4.65818e+03   -1.86047e+04    6.77085e+03    0.00000e+00
   Total Energy    Temperature Pressure (bar)
    6.77085e+03    0.00000e+00    0.00000e+00

           Step           Time         Lambda
           7800     7800.00000        0.00000

   Energies (kJ/mol)
        G96Bond       G96Angle    Proper Dih.  Improper Dih.          LJ-14
    3.24752e+02    1.61830e+03    1.42323e+03    3.59501e+02    8.70890e+02
     Coulomb-14        LJ (SR)   Coulomb (SR)      Potential    Kinetic En.
    2.54366e+04   -4.65861e+03   -1.86051e+04    6.76955e+03    0.00000e+00
   Total Energy    Temperature Pressure (bar)
    6.76955e+03    0.00000e+00    0.00000e+00

           Step           Time         Lambda
           7900     7900.00000        0.00000

   Energies (kJ/mol)
        G96Bond       G96Angle    Proper Dih.  Improper Dih.          LJ-14
    3.24750e+02    1.61846e+03    1.42268e+03    3.59362e+02    8.70912e+02
     Coulomb-14        LJ (SR)   Coulomb (SR)      Potential    Kinetic En.
    2.54365e+04   -4.65893e+03   -1.86056e+04    6.76817e+03    0.00000e+00
   Total Energy    Temperature Pressure (bar)
    6.76817e+03    0.00000e+00    0.00000e+00

           Step           Time         Lambda
           8000     8000.00000        0.00000

   Energies (kJ/mol)
        G96Bond       G96Angle    Proper Dih.  Improper Dih.          LJ-14
    3.24739e+02    1.61851e+03    1.42218e+03    3.59268e+02    8.71002e+02
     Coulomb-14        LJ (SR)   Coulomb (SR)      Potential    Kinetic En.
    2.54365e+04   -4.65917e+03   -1.86061e+04    6.76687e+03    0.00000e+00
   Total Energy    Temperature Pressure (bar)
    6.76687e+03    0.00000e+00    0.00000e+00

           Step           Time         Lambda
           8100     8100.00000        0.00000

   Energies (kJ/mol)
        G96Bond       G96Angle    Proper Dih.  Improper Dih.          LJ-14
    3.24882e+02    1.62037e+03    1.42150e+03    3.60135e+02    8.70520e+02
     Coulomb-14        LJ (SR)   Coulomb (SR)      Potential    Kinetic En.
    2.54341e+04   -4.66254e+03   -1.86120e+04    6.75704e+03    0.00000e+00
   Total Energy    Temperature Pressure (bar)
    6.75704e+03    0.00000e+00    0.00000e+00

           Step           Time         Lambda
           8200     8200.00000        0.00000

   Energies (kJ/mol)
        G96Bond       G96Angle    Proper Dih.  Improper Dih.          LJ-14
    3.24730e+02    1.62182e+03    1.42524e+03    3.62330e+02    8.71113e+02
     Coulomb-14        LJ (SR)   Coulomb (SR)      Potential    Kinetic En.
    2.54296e+04   -4.66697e+03   -1.86315e+04    6.73631e+03    0.00000e+00
   Total Energy    Temperature Pressure (bar)
    6.73631e+03    0.00000e+00    0.00000e+00

           Step           Time         Lambda
           8300     8300.00000        0.00000

   Energies (kJ/mol)
        G96Bond       G96Angle    Proper Dih.  Improper Dih.          LJ-14
    3.24256e+02    1.62249e+03    1.42550e+03    3.62174e+02    8.71238e+02
     Coulomb-14        LJ (SR)   Coulomb (SR)      Potential    Kinetic En.
    2.54305e+04   -4.66868e+03   -1.86423e+04    6.72510e+03    0.00000e+00
   Total Energy    Temperature Pressure (bar)
    6.72510e+03    0.00000e+00    0.00000e+00

           Step           Time         Lambda
           8400     8400.00000        0.00000

   Energies (kJ/mol)
        G96Bond       G96Angle    Proper Dih.  Improper Dih.          LJ-14
    3.23779e+02    1.62272e+03    1.42857e+03    3.62319e+02    8.70288e+02
     Coulomb-14        LJ (SR)   Coulomb (SR)      Potential    Kinetic En.
    2.54294e+04   -4.66918e+03   -1.86525e+04    6.71539e+03    0.00000e+00
   Total Energy    Temperature Pressure (bar)
    6.71539e+03    0.00000e+00    0.00000e+00

           Step           Time         Lambda
           8500     8500.00000        0.00000

   Energies (kJ/mol)
        G96Bond       G96Angle    Proper Dih.  Improper Dih.          LJ-14
    3.22962e+02    1.61901e+03    1.43252e+03    3.61552e+02    8.68261e+02
     Coulomb-14        LJ (SR)   Coulomb (SR)      Potential    Kinetic En.
    2.54298e+04   -4.67289e+03   -1.86618e+04    6.69936e+03    0.00000e+00
   Total Energy    Temperature Pressure (bar)
    6.69936e+03    0.00000e+00    0.00000e+00

           Step           Time         Lambda
           8600     8600.00000        0.00000

   Energies (kJ/mol)
        G96Bond       G96Angle    Proper Dih.  Improper Dih.          LJ-14
    3.22930e+02    1.61467e+03    1.43111e+03    3.61325e+02    8.65589e+02
     Coulomb-14        LJ (SR)   Coulomb (SR)      Potential    Kinetic En.
    2.54333e+04   -4.67537e+03   -1.86714e+04    6.68210e+03    0.00000e+00
   Total Energy    Temperature Pressure (bar)
    6.68210e+03    0.00000e+00    0.00000e+00

           Step           Time         Lambda
           8700     8700.00000        0.00000

   Energies (kJ/mol)
        G96Bond       G96Angle    Proper Dih.  Improper Dih.          LJ-14
    3.22365e+02    1.61433e+03    1.42997e+03    3.62422e+02    8.64264e+02
     Coulomb-14        LJ (SR)   Coulomb (SR)      Potential    Kinetic En.
    2.54335e+04   -4.67871e+03   -1.86793e+04    6.66888e+03    0.00000e+00
   Total Energy    Temperature Pressure (bar)
    6.66888e+03    0.00000e+00    0.00000e+00

           Step           Time         Lambda
           8800     8800.00000        0.00000

   Energies (kJ/mol)
        G96Bond       G96Angle    Proper Dih.  Improper Dih.          LJ-14
    3.22175e+02    1.61488e+03    1.42699e+03    3.63470e+02    8.64117e+02
     Coulomb-14        LJ (SR)   Coulomb (SR)      Potential    Kinetic En.
    2.54342e+04   -4.68163e+03   -1.86844e+04    6.65980e+03    0.00000e+00
   Total Energy    Temperature Pressure (bar)
    6.65980e+03    0.00000e+00    0.00000e+00

           Step           Time         Lambda
           8900     8900.00000        0.00000

   Energies (kJ/mol)
        G96Bond       G96Angle    Proper Dih.  Improper Dih.          LJ-14
    3.23386e+02    1.61490e+03    1.42432e+03    3.64403e+02    8.65299e+02
     Coulomb-14        LJ (SR)   Coulomb (SR)      Potential    Kinetic En.
    2.54349e+04   -4.68727e+03   -1.86964e+04    6.64351e+03    0.00000e+00
   Total Energy    Temperature Pressure (bar)
    6.64351e+03    0.00000e+00    0.00000e+00

           Step           Time         Lambda
           9000     9000.00000        0.00000

   Energies (kJ/mol)
        G96Bond       G96Angle    Proper Dih.  Improper Dih.          LJ-14
    3.21422e+02    1.61297e+03    1.42727e+03    3.64850e+02    8.66514e+02
     Coulomb-14        LJ (SR)   Coulomb (SR)      Potential    Kinetic En.
    2.54378e+04   -4.69776e+03   -1.87109e+04    6.62217e+03    0.00000e+00
   Total Energy    Temperature Pressure (bar)
    6.62217e+03    0.00000e+00    0.00000e+00

           Step           Time         Lambda
           9100     9100.00000        0.00000

   Energies (kJ/mol)
        G96Bond       G96Angle    Proper Dih.  Improper Dih.          LJ-14
    3.21296e+02    1.61284e+03    1.42948e+03    3.64896e+02    8.68417e+02
     Coulomb-14        LJ (SR)   Coulomb (SR)      Potential    Kinetic En.
    2.54366e+04   -4.70552e+03   -1.87188e+04    6.60927e+03    0.00000e+00
   Total Energy    Temperature Pressure (bar)
    6.60927e+03    0.00000e+00    0.00000e+00

           Step           Time         Lambda
           9200     9200.00000        0.00000

   Energies (kJ/mol)
        G96Bond       G96Angle    Proper Dih.  Improper Dih.          LJ-14
    3.21236e+02    1.61269e+03    1.42979e+03    3.64885e+02    8.69326e+02
     Coulomb-14        LJ (SR)   Coulomb (SR)      Potential    Kinetic En.
    2.54368e+04   -4.70871e+03   -1.87238e+04    6.60222e+03    0.00000e+00
   Total Energy    Temperature Pressure (bar)
    6.60222e+03    0.00000e+00    0.00000e+00

           Step           Time         Lambda
           9300     9300.00000        0.00000

   Energies (kJ/mol)
        G96Bond       G96Angle    Proper Dih.  Improper Dih.          LJ-14
    3.21128e+02    1.61265e+03    1.42781e+03    3.65240e+02    8.69702e+02
     Coulomb-14        LJ (SR)   Coulomb (SR)      Potential    Kinetic En.
    2.54388e+04   -4.71398e+03   -1.87318e+04    6.58952e+03    0.00000e+00
   Total Energy    Temperature Pressure (bar)
    6.58952e+03    0.00000e+00    0.00000e+00

           Step           Time         Lambda
           9400     9400.00000        0.00000

   Energies (kJ/mol)
        G96Bond       G96Angle    Proper Dih.  Improper Dih.          LJ-14
    3.20965e+02    1.61336e+03    1.42966e+03    3.65221e+02    8.70034e+02
     Coulomb-14        LJ (SR)   Coulomb (SR)      Potential    Kinetic En.
    2.54389e+04   -4.71959e+03   -1.87384e+04    6.58011e+03    0.00000e+00
   Total Energy    Temperature Pressure (bar)
    6.58011e+03    0.00000e+00    0.00000e+00

           Step           Time         Lambda
           9500     9500.00000        0.00000

   Energies (kJ/mol)
        G96Bond       G96Angle    Proper Dih.  Improper Dih.          LJ-14
    3.20942e+02    1.61456e+03    1.43327e+03    3.65207e+02    8.69649e+02
     Coulomb-14        LJ (SR)   Coulomb (SR)      Potential    Kinetic En.
    2.54384e+04   -4.72695e+03   -1.87458e+04    6.56934e+03    0.00000e+00
   Total Energy    Temperature Pressure (bar)
    6.56934e+03    0.00000e+00    0.00000e+00

           Step           Time         Lambda
           9600     9600.00000        0.00000

   Energies (kJ/mol)
        G96Bond       G96Angle    Proper Dih.  Improper Dih.          LJ-14
    3.20918e+02    1.61507e+03    1.43428e+03    3.65255e+02    8.69654e+02
     Coulomb-14        LJ (SR)   Coulomb (SR)      Potential    Kinetic En.
    2.54382e+04   -4.72919e+03   -1.87477e+04    6.56651e+03    0.00000e+00
   Total Energy    Temperature Pressure (bar)
    6.56651e+03    0.00000e+00    0.00000e+00

           Step           Time         Lambda
           9700     9700.00000        0.00000

   Energies (kJ/mol)
        G96Bond       G96Angle    Proper Dih.  Improper Dih.          LJ-14
    3.20892e+02    1.61609e+03    1.43677e+03    3.65465e+02    8.69714e+02
     Coulomb-14        LJ (SR)   Coulomb (SR)      Potential    Kinetic En.
    2.54378e+04   -4.73459e+03   -1.87522e+04    6.55998e+03    0.00000e+00
   Total Energy    Temperature Pressure (bar)
    6.55998e+03    0.00000e+00    0.00000e+00

           Step           Time         Lambda
           9800     9800.00000        0.00000

   Energies (kJ/mol)
        G96Bond       G96Angle    Proper Dih.  Improper Dih.          LJ-14
    3.20836e+02    1.61665e+03    1.43802e+03    3.65609e+02    8.69929e+02
     Coulomb-14        LJ (SR)   Coulomb (SR)      Potential    Kinetic En.
    2.54378e+04   -4.73777e+03   -1.87548e+04    6.55620e+03    0.00000e+00
   Total Energy    Temperature Pressure (bar)
    6.55620e+03    0.00000e+00    0.00000e+00

           Step           Time         Lambda
           9900     9900.00000        0.00000

   Energies (kJ/mol)
        G96Bond       G96Angle    Proper Dih.  Improper Dih.          LJ-14
    3.21379e+02    1.61732e+03    1.43954e+03    3.65846e+02    8.70409e+02
     Coulomb-14        LJ (SR)   Coulomb (SR)      Potential    Kinetic En.
    2.54377e+04   -4.74215e+03   -1.87585e+04    6.55145e+03    0.00000e+00
   Total Energy    Temperature Pressure (bar)
    6.55145e+03    0.00000e+00    0.00000e+00

           Step           Time         Lambda
          10000    10000.00000        0.00000

   Energies (kJ/mol)
        G96Bond       G96Angle    Proper Dih.  Improper Dih.          LJ-14
    3.20748e+02    1.62069e+03    1.44646e+03    3.66842e+02    8.70852e+02
     Coulomb-14        LJ (SR)   Coulomb (SR)      Potential    Kinetic En.
    2.54370e+04   -4.75625e+03   -1.87758e+04    6.53051e+03    0.00000e+00
   Total Energy    Temperature Pressure (bar)
    6.53051e+03    0.00000e+00    0.00000e+00

           Step           Time         Lambda
          10100    10100.00000        0.00000

   Energies (kJ/mol)
        G96Bond       G96Angle    Proper Dih.  Improper Dih.          LJ-14
    3.20729e+02    1.62020e+03    1.44893e+03    3.67139e+02    8.70769e+02
     Coulomb-14        LJ (SR)   Coulomb (SR)      Potential    Kinetic En.
    2.54371e+04   -4.76070e+03   -1.87820e+04    6.52217e+03    0.00000e+00
   Total Energy    Temperature Pressure (bar)
    6.52217e+03    0.00000e+00    0.00000e+00

           Step           Time         Lambda
          10200    10200.00000        0.00000

   Energies (kJ/mol)
        G96Bond       G96Angle    Proper Dih.  Improper Dih.          LJ-14
    3.20685e+02    1.61998e+03    1.44906e+03    3.67417e+02    8.70936e+02
     Coulomb-14        LJ (SR)   Coulomb (SR)      Potential    Kinetic En.
    2.54371e+04   -4.76213e+03   -1.87832e+04    6.51985e+03    0.00000e+00
   Total Energy    Temperature Pressure (bar)
    6.51985e+03    0.00000e+00    0.00000e+00

           Step           Time         Lambda
          10300    10300.00000        0.00000

   Energies (kJ/mol)
        G96Bond       G96Angle    Proper Dih.  Improper Dih.          LJ-14
    3.20862e+02    1.61994e+03    1.44925e+03    3.67712e+02    8.71222e+02
     Coulomb-14        LJ (SR)   Coulomb (SR)      Potential    Kinetic En.
    2.54369e+04   -4.76450e+03   -1.87856e+04    6.51581e+03    0.00000e+00
   Total Energy    Temperature Pressure (bar)
    6.51581e+03    0.00000e+00    0.00000e+00

           Step           Time         Lambda
          10400    10400.00000        0.00000

   Energies (kJ/mol)
        G96Bond       G96Angle    Proper Dih.  Improper Dih.          LJ-14
    3.20703e+02    1.61979e+03    1.44955e+03    3.67796e+02    8.71387e+02
     Coulomb-14        LJ (SR)   Coulomb (SR)      Potential    Kinetic En.
    2.54368e+04   -4.76574e+03   -1.87871e+04    6.51313e+03    0.00000e+00
   Total Energy    Temperature Pressure (bar)
    6.51313e+03    0.00000e+00    0.00000e+00

           Step           Time         Lambda
          10500    10500.00000        0.00000

   Energies (kJ/mol)
        G96Bond       G96Angle    Proper Dih.  Improper Dih.          LJ-14
    3.20559e+02    1.61937e+03    1.45103e+03    3.67666e+02    8.71863e+02
     Coulomb-14        LJ (SR)   Coulomb (SR)      Potential    Kinetic En.
    2.54366e+04   -4.76901e+03   -1.87936e+04    6.50453e+03    0.00000e+00
   Total Energy    Temperature Pressure (bar)
    6.50453e+03    0.00000e+00    0.00000e+00

           Step           Time         Lambda
          10600    10600.00000        0.00000

   Energies (kJ/mol)
        G96Bond       G96Angle    Proper Dih.  Improper Dih.          LJ-14
    3.20569e+02    1.61928e+03    1.45121e+03    3.67643e+02    8.71798e+02
     Coulomb-14        LJ (SR)   Coulomb (SR)      Potential    Kinetic En.
    2.54367e+04   -4.76927e+03   -1.87943e+04    6.50362e+03    0.00000e+00
   Total Energy    Temperature Pressure (bar)
    6.50362e+03    0.00000e+00    0.00000e+00

           Step           Time         Lambda
          10700    10700.00000        0.00000

   Energies (kJ/mol)
        G96Bond       G96Angle    Proper Dih.  Improper Dih.          LJ-14
    3.20701e+02    1.61975e+03    1.45473e+03    3.67716e+02    8.71633e+02
     Coulomb-14        LJ (SR)   Coulomb (SR)      Potential    Kinetic En.
    2.54352e+04   -4.76896e+03   -1.88051e+04    6.49571e+03    0.00000e+00
   Total Energy    Temperature Pressure (bar)
    6.49571e+03    0.00000e+00    0.00000e+00

           Step           Time         Lambda
          10800    10800.00000        0.00000

   Energies (kJ/mol)
        G96Bond       G96Angle    Proper Dih.  Improper Dih.          LJ-14
    3.20902e+02    1.61947e+03    1.45643e+03    3.67397e+02    8.71823e+02
     Coulomb-14        LJ (SR)   Coulomb (SR)      Potential    Kinetic En.
    2.54349e+04   -4.76670e+03   -1.88123e+04    6.49187e+03    0.00000e+00
   Total Energy    Temperature Pressure (bar)
    6.49187e+03    0.00000e+00    0.00000e+00

           Step           Time         Lambda
          10900    10900.00000        0.00000

   Energies (kJ/mol)
        G96Bond       G96Angle    Proper Dih.  Improper Dih.          LJ-14
    3.21211e+02    1.61887e+03    1.45692e+03    3.67131e+02    8.72277e+02
     Coulomb-14        LJ (SR)   Coulomb (SR)      Potential    Kinetic En.
    2.54349e+04   -4.76701e+03   -1.88157e+04    6.48865e+03    0.00000e+00
   Total Energy    Temperature Pressure (bar)
    6.48865e+03    0.00000e+00    0.00000e+00

           Step           Time         Lambda
          11000    11000.00000        0.00000

   Energies (kJ/mol)
        G96Bond       G96Angle    Proper Dih.  Improper Dih.          LJ-14
    3.21320e+02    1.61668e+03    1.45892e+03    3.66390e+02    8.72585e+02
     Coulomb-14        LJ (SR)   Coulomb (SR)      Potential    Kinetic En.
    2.54381e+04   -4.76845e+03   -1.88280e+04    6.47752e+03    0.00000e+00
   Total Energy    Temperature Pressure (bar)
    6.47752e+03    0.00000e+00    0.00000e+00

           Step           Time         Lambda
          11100    11100.00000        0.00000

   Energies (kJ/mol)
        G96Bond       G96Angle    Proper Dih.  Improper Dih.          LJ-14
    3.21482e+02    1.61582e+03    1.45885e+03    3.65885e+02    8.72346e+02
     Coulomb-14        LJ (SR)   Coulomb (SR)      Potential    Kinetic En.
    2.54392e+04   -4.76764e+03   -1.88317e+04    6.47428e+03    0.00000e+00
   Total Energy    Temperature Pressure (bar)
    6.47428e+03    0.00000e+00    0.00000e+00

           Step           Time         Lambda
          11200    11200.00000        0.00000

   Energies (kJ/mol)
        G96Bond       G96Angle    Proper Dih.  Improper Dih.          LJ-14
    3.21555e+02    1.61295e+03    1.45829e+03    3.65682e+02    8.72974e+02
     Coulomb-14        LJ (SR)   Coulomb (SR)      Potential    Kinetic En.
    2.54418e+04   -4.76858e+03   -1.88353e+04    6.46937e+03    0.00000e+00
   Total Energy    Temperature Pressure (bar)
    6.46937e+03    0.00000e+00    0.00000e+00

           Step           Time         Lambda
          11300    11300.00000        0.00000

   Energies (kJ/mol)
        G96Bond       G96Angle    Proper Dih.  Improper Dih.          LJ-14
    3.21558e+02    1.61243e+03    1.45827e+03    3.65753e+02    8.73057e+02
     Coulomb-14        LJ (SR)   Coulomb (SR)      Potential    Kinetic En.
    2.54422e+04   -4.76948e+03   -1.88360e+04    6.46778e+03    0.00000e+00
   Total Energy    Temperature Pressure (bar)
    6.46778e+03    0.00000e+00    0.00000e+00

           Step           Time         Lambda
          11400    11400.00000        0.00000

   Energies (kJ/mol)
        G96Bond       G96Angle    Proper Dih.  Improper Dih.          LJ-14
    3.22593e+02    1.61603e+03    1.45751e+03    3.67774e+02    8.70206e+02
     Coulomb-14        LJ (SR)   Coulomb (SR)      Potential    Kinetic En.
    2.54476e+04   -4.77824e+03   -1.88434e+04    6.46005e+03    0.00000e+00
   Total Energy    Temperature Pressure (bar)
    6.46005e+03    0.00000e+00    0.00000e+00

           Step           Time         Lambda
          11500    11500.00000        0.00000

   Energies (kJ/mol)
        G96Bond       G96Angle    Proper Dih.  Improper Dih.          LJ-14
    3.21885e+02    1.61074e+03    1.45822e+03    3.66618e+02    8.73025e+02
     Coulomb-14        LJ (SR)   Coulomb (SR)      Potential    Kinetic En.
    2.54439e+04   -4.78123e+03   -1.88454e+04    6.44775e+03    0.00000e+00
   Total Energy    Temperature Pressure (bar)
    6.44775e+03    0.00000e+00    0.00000e+00

           Step           Time         Lambda
          11600    11600.00000        0.00000

   Energies (kJ/mol)
        G96Bond       G96Angle    Proper Dih.  Improper Dih.          LJ-14
    3.21793e+02    1.61149e+03    1.45850e+03    3.65907e+02    8.73587e+02
     Coulomb-14        LJ (SR)   Coulomb (SR)      Potential    Kinetic En.
    2.54447e+04   -4.78247e+03   -1.88502e+04    6.44332e+03    0.00000e+00
   Total Energy    Temperature Pressure (bar)
    6.44332e+03    0.00000e+00    0.00000e+00

           Step           Time         Lambda
          11700    11700.00000        0.00000

   Energies (kJ/mol)
        G96Bond       G96Angle    Proper Dih.  Improper Dih.          LJ-14
    3.21617e+02    1.61060e+03    1.45996e+03    3.64913e+02    8.73198e+02
     Coulomb-14        LJ (SR)   Coulomb (SR)      Potential    Kinetic En.
    2.54466e+04   -4.78691e+03   -1.88531e+04    6.43684e+03    0.00000e+00
   Total Energy    Temperature Pressure (bar)
    6.43684e+03    0.00000e+00    0.00000e+00

           Step           Time         Lambda
          11800    11800.00000        0.00000

   Energies (kJ/mol)
        G96Bond       G96Angle    Proper Dih.  Improper Dih.          LJ-14
    3.22182e+02    1.61032e+03    1.46014e+03    3.64940e+02    8.73293e+02
     Coulomb-14        LJ (SR)   Coulomb (SR)      Potential    Kinetic En.
    2.54445e+04   -4.78758e+03   -1.88536e+04    6.43425e+03    0.00000e+00
   Total Energy    Temperature Pressure (bar)
    6.43425e+03    0.00000e+00    0.00000e+00

           Step           Time         Lambda
          11900    11900.00000        0.00000

   Energies (kJ/mol)
        G96Bond       G96Angle    Proper Dih.  Improper Dih.          LJ-14
    3.22693e+02    1.61175e+03    1.45930e+03    3.65460e+02    8.74103e+02
     Coulomb-14        LJ (SR)   Coulomb (SR)      Potential    Kinetic En.
    2.54413e+04   -4.78767e+03   -1.88581e+04    6.42883e+03    0.00000e+00
   Total Energy    Temperature Pressure (bar)
    6.42883e+03    0.00000e+00    0.00000e+00

           Step           Time         Lambda
          12000    12000.00000        0.00000

   Energies (kJ/mol)
        G96Bond       G96Angle    Proper Dih.  Improper Dih.          LJ-14
    3.22786e+02    1.61188e+03    1.45927e+03    3.65598e+02    8.74239e+02
     Coulomb-14        LJ (SR)   Coulomb (SR)      Potential    Kinetic En.
    2.54414e+04   -4.78771e+03   -1.88605e+04    6.42691e+03    0.00000e+00
   Total Energy    Temperature Pressure (bar)
    6.42691e+03    0.00000e+00    0.00000e+00

           Step           Time         Lambda
          12100    12100.00000        0.00000

   Energies (kJ/mol)
        G96Bond       G96Angle    Proper Dih.  Improper Dih.          LJ-14
    3.22762e+02    1.61236e+03    1.45955e+03    3.65693e+02    8.74513e+02
     Coulomb-14        LJ (SR)   Coulomb (SR)      Potential    Kinetic En.
    2.54416e+04   -4.78805e+03   -1.88649e+04    6.42354e+03    0.00000e+00
   Total Energy    Temperature Pressure (bar)
    6.42354e+03    0.00000e+00    0.00000e+00

           Step           Time         Lambda
          12200    12200.00000        0.00000

   Energies (kJ/mol)
        G96Bond       G96Angle    Proper Dih.  Improper Dih.          LJ-14
    3.22743e+02    1.61237e+03    1.45957e+03    3.65736e+02    8.74539e+02
     Coulomb-14        LJ (SR)   Coulomb (SR)      Potential    Kinetic En.
    2.54417e+04   -4.78822e+03   -1.88659e+04    6.42247e+03    0.00000e+00
   Total Energy    Temperature Pressure (bar)
    6.42247e+03    0.00000e+00    0.00000e+00

           Step           Time         Lambda
          12300    12300.00000        0.00000

   Energies (kJ/mol)
        G96Bond       G96Angle    Proper Dih.  Improper Dih.          LJ-14
    3.22743e+02    1.61263e+03    1.45960e+03    3.65778e+02    8.74586e+02
     Coulomb-14        LJ (SR)   Coulomb (SR)      Potential    Kinetic En.
    2.54414e+04   -4.78864e+03   -1.88678e+04    6.42028e+03    0.00000e+00
   Total Energy    Temperature Pressure (bar)
    6.42028e+03    0.00000e+00    0.00000e+00

           Step           Time         Lambda
          12400    12400.00000        0.00000

   Energies (kJ/mol)
        G96Bond       G96Angle    Proper Dih.  Improper Dih.          LJ-14
    3.22826e+02    1.61257e+03    1.45961e+03    3.65776e+02    8.74598e+02
     Coulomb-14        LJ (SR)   Coulomb (SR)      Potential    Kinetic En.
    2.54413e+04   -4.78873e+03   -1.88681e+04    6.41989e+03    0.00000e+00
   Total Energy    Temperature Pressure (bar)
    6.41989e+03    0.00000e+00    0.00000e+00

           Step           Time         Lambda
          12500    12500.00000        0.00000

   Energies (kJ/mol)
        G96Bond       G96Angle    Proper Dih.  Improper Dih.          LJ-14
    3.22830e+02    1.61259e+03    1.45961e+03    3.65780e+02    8.74604e+02
     Coulomb-14        LJ (SR)   Coulomb (SR)      Potential    Kinetic En.
    2.54413e+04   -4.78879e+03   -1.88683e+04    6.41963e+03    0.00000e+00
   Total Energy    Temperature Pressure (bar)
    6.41963e+03    0.00000e+00    0.00000e+00

           Step           Time         Lambda
          12600    12600.00000        0.00000

   Energies (kJ/mol)
        G96Bond       G96Angle    Proper Dih.  Improper Dih.          LJ-14
    3.22836e+02    1.61261e+03    1.45961e+03    3.65784e+02    8.74609e+02
     Coulomb-14        LJ (SR)   Coulomb (SR)      Potential    Kinetic En.
    2.54412e+04   -4.78885e+03   -1.88685e+04    6.41936e+03    0.00000e+00
   Total Energy    Temperature Pressure (bar)
    6.41936e+03    0.00000e+00    0.00000e+00

           Step           Time         Lambda
          12700    12700.00000        0.00000

   Energies (kJ/mol)
        G96Bond       G96Angle    Proper Dih.  Improper Dih.          LJ-14
    3.22841e+02    1.61263e+03    1.45961e+03    3.65788e+02    8.74613e+02
     Coulomb-14        LJ (SR)   Coulomb (SR)      Potential    Kinetic En.
    2.54412e+04   -4.78891e+03   -1.88687e+04    6.41910e+03    0.00000e+00
   Total Energy    Temperature Pressure (bar)
    6.41910e+03    0.00000e+00    0.00000e+00

           Step           Time         Lambda
          12800    12800.00000        0.00000

   Energies (kJ/mol)
        G96Bond       G96Angle    Proper Dih.  Improper Dih.          LJ-14
    3.22847e+02    1.61265e+03    1.45961e+03    3.65792e+02    8.74617e+02
     Coulomb-14        LJ (SR)   Coulomb (SR)      Potential    Kinetic En.
    2.54411e+04   -4.78897e+03   -1.88688e+04    6.41884e+03    0.00000e+00
   Total Energy    Temperature Pressure (bar)
    6.41884e+03    0.00000e+00    0.00000e+00

           Step           Time         Lambda
          12900    12900.00000        0.00000

   Energies (kJ/mol)
        G96Bond       G96Angle    Proper Dih.  Improper Dih.          LJ-14
    3.22853e+02    1.61267e+03    1.45960e+03    3.65796e+02    8.74621e+02
     Coulomb-14        LJ (SR)   Coulomb (SR)      Potential    Kinetic En.
    2.54411e+04   -4.78903e+03   -1.88690e+04    6.41857e+03    0.00000e+00
   Total Energy    Temperature Pressure (bar)
    6.41857e+03    0.00000e+00    0.00000e+00

           Step           Time         Lambda
          13000    13000.00000        0.00000

   Energies (kJ/mol)
        G96Bond       G96Angle    Proper Dih.  Improper Dih.          LJ-14
    3.22858e+02    1.61269e+03    1.45960e+03    3.65800e+02    8.74625e+02
     Coulomb-14        LJ (SR)   Coulomb (SR)      Potential    Kinetic En.
    2.54410e+04   -4.78909e+03   -1.88692e+04    6.41831e+03    0.00000e+00
   Total Energy    Temperature Pressure (bar)
    6.41831e+03    0.00000e+00    0.00000e+00

           Step           Time         Lambda
          13100    13100.00000        0.00000

   Energies (kJ/mol)
        G96Bond       G96Angle    Proper Dih.  Improper Dih.          LJ-14
    3.22723e+02    1.61295e+03    1.45959e+03    3.65850e+02    8.74652e+02
     Coulomb-14        LJ (SR)   Coulomb (SR)      Potential    Kinetic En.
    2.54407e+04   -4.78949e+03   -1.88703e+04    6.41667e+03    0.00000e+00
   Total Energy    Temperature Pressure (bar)
    6.41667e+03    0.00000e+00    0.00000e+00

           Step           Time         Lambda
          13200    13200.00000        0.00000

   Energies (kJ/mol)
        G96Bond       G96Angle    Proper Dih.  Improper Dih.          LJ-14
    3.22951e+02    1.61343e+03    1.45978e+03    3.66017e+02    8.74639e+02
     Coulomb-14        LJ (SR)   Coulomb (SR)      Potential    Kinetic En.
    2.54392e+04   -4.79117e+03   -1.88740e+04    6.41089e+03    0.00000e+00
   Total Energy    Temperature Pressure (bar)
    6.41089e+03    0.00000e+00    0.00000e+00

           Step           Time         Lambda
          13300    13300.00000        0.00000

   Energies (kJ/mol)
        G96Bond       G96Angle    Proper Dih.  Improper Dih.          LJ-14
    3.23288e+02    1.61448e+03    1.45691e+03    3.66368e+02    8.74199e+02
     Coulomb-14        LJ (SR)   Coulomb (SR)      Potential    Kinetic En.
    2.54307e+04   -4.79279e+03   -1.88797e+04    6.39350e+03    0.00000e+00
   Total Energy    Temperature Pressure (bar)
    6.39350e+03    0.00000e+00    0.00000e+00

           Step           Time         Lambda
          13400    13400.00000        0.00000

   Energies (kJ/mol)
        G96Bond       G96Angle    Proper Dih.  Improper Dih.          LJ-14
    3.23437e+02    1.61394e+03    1.45679e+03    3.66318e+02    8.75347e+02
     Coulomb-14        LJ (SR)   Coulomb (SR)      Potential    Kinetic En.
    2.54269e+04   -4.79183e+03   -1.88805e+04    6.39043e+03    0.00000e+00
   Total Energy    Temperature Pressure (bar)
    6.39043e+03    0.00000e+00    0.00000e+00

           Step           Time         Lambda
          13500    13500.00000        0.00000

   Energies (kJ/mol)
        G96Bond       G96Angle    Proper Dih.  Improper Dih.          LJ-14
    3.23559e+02    1.61392e+03    1.45624e+03    3.66496e+02    8.75406e+02
     Coulomb-14        LJ (SR)   Coulomb (SR)      Potential    Kinetic En.
    2.54264e+04   -4.79216e+03   -1.88807e+04    6.38907e+03    0.00000e+00
   Total Energy    Temperature Pressure (bar)
    6.38907e+03    0.00000e+00    0.00000e+00

           Step           Time         Lambda
          13600    13600.00000        0.00000

   Energies (kJ/mol)
        G96Bond       G96Angle    Proper Dih.  Improper Dih.          LJ-14
    3.23542e+02    1.61404e+03    1.45552e+03    3.66647e+02    8.75536e+02
     Coulomb-14        LJ (SR)   Coulomb (SR)      Potential    Kinetic En.
    2.54255e+04   -4.79303e+03   -1.88809e+04    6.38689e+03    0.00000e+00
   Total Energy    Temperature Pressure (bar)
    6.38689e+03    0.00000e+00    0.00000e+00

           Step           Time         Lambda
          13700    13700.00000        0.00000

   Energies (kJ/mol)
        G96Bond       G96Angle    Proper Dih.  Improper Dih.          LJ-14
    3.23657e+02    1.61400e+03    1.45539e+03    3.66744e+02    8.75587e+02
     Coulomb-14        LJ (SR)   Coulomb (SR)      Potential    Kinetic En.
    2.54249e+04   -4.79376e+03   -1.88809e+04    6.38558e+03    0.00000e+00
   Total Energy    Temperature Pressure (bar)
    6.38558e+03    0.00000e+00    0.00000e+00

           Step           Time         Lambda
          13800    13800.00000        0.00000

   Energies (kJ/mol)
        G96Bond       G96Angle    Proper Dih.  Improper Dih.          LJ-14
    3.23674e+02    1.61410e+03    1.45541e+03    3.66799e+02    8.75623e+02
     Coulomb-14        LJ (SR)   Coulomb (SR)      Potential    Kinetic En.
    2.54244e+04   -4.79444e+03   -1.88811e+04    6.38441e+03    0.00000e+00
   Total Energy    Temperature Pressure (bar)
    6.38441e+03    0.00000e+00    0.00000e+00

           Step           Time         Lambda
          13900    13900.00000        0.00000

   Energies (kJ/mol)
        G96Bond       G96Angle    Proper Dih.  Improper Dih.          LJ-14
    3.24045e+02    1.61505e+03    1.45660e+03    3.67574e+02    8.76456e+02
     Coulomb-14        LJ (SR)   Coulomb (SR)      Potential    Kinetic En.
    2.54205e+04   -4.80224e+03   -1.88861e+04    6.37189e+03    0.00000e+00
   Total Energy    Temperature Pressure (bar)
    6.37189e+03    0.00000e+00    0.00000e+00

           Step           Time         Lambda
          14000    14000.00000        0.00000

   Energies (kJ/mol)
        G96Bond       G96Angle    Proper Dih.  Improper Dih.          LJ-14
    3.23950e+02    1.61483e+03    1.45683e+03    3.67891e+02    8.76837e+02
     Coulomb-14        LJ (SR)   Coulomb (SR)      Potential    Kinetic En.
    2.54210e+04   -4.80421e+03   -1.88880e+04    6.36912e+03    0.00000e+00
   Total Energy    Temperature Pressure (bar)
    6.36912e+03    0.00000e+00    0.00000e+00

           Step           Time         Lambda
          14100    14100.00000        0.00000

   Energies (kJ/mol)
        G96Bond       G96Angle    Proper Dih.  Improper Dih.          LJ-14
    3.24093e+02    1.61485e+03    1.45739e+03    3.68725e+02    8.77799e+02
     Coulomb-14        LJ (SR)   Coulomb (SR)      Potential    Kinetic En.
    2.54207e+04   -4.81017e+03   -1.88913e+04    6.36209e+03    0.00000e+00
   Total Energy    Temperature Pressure (bar)
    6.36209e+03    0.00000e+00    0.00000e+00

           Step           Time         Lambda
          14200    14200.00000        0.00000

   Energies (kJ/mol)
        G96Bond       G96Angle    Proper Dih.  Improper Dih.          LJ-14
    3.23933e+02    1.61503e+03    1.45730e+03    3.69065e+02    8.78292e+02
     Coulomb-14        LJ (SR)   Coulomb (SR)      Potential    Kinetic En.
    2.54205e+04   -4.81288e+03   -1.88924e+04    6.35878e+03    0.00000e+00
   Total Energy    Temperature Pressure (bar)
    6.35878e+03    0.00000e+00    0.00000e+00

           Step           Time         Lambda
          14300    14300.00000        0.00000

   Energies (kJ/mol)
        G96Bond       G96Angle    Proper Dih.  Improper Dih.          LJ-14
    3.23933e+02    1.61520e+03    1.45724e+03    3.69295e+02    8.78538e+02
     Coulomb-14        LJ (SR)   Coulomb (SR)      Potential    Kinetic En.
    2.54202e+04   -4.81436e+03   -1.88931e+04    6.35700e+03    0.00000e+00
   Total Energy    Temperature Pressure (bar)
    6.35700e+03    0.00000e+00    0.00000e+00

           Step           Time         Lambda
          14400    14400.00000        0.00000

   Energies (kJ/mol)
        G96Bond       G96Angle    Proper Dih.  Improper Dih.          LJ-14
    3.23904e+02    1.61535e+03    1.45721e+03    3.69518e+02    8.78734e+02
     Coulomb-14        LJ (SR)   Coulomb (SR)      Potential    Kinetic En.
    2.54201e+04   -4.81583e+03   -1.88937e+04    6.35529e+03    0.00000e+00
   Total Energy    Temperature Pressure (bar)
    6.35529e+03    0.00000e+00    0.00000e+00

           Step           Time         Lambda
          14500    14500.00000        0.00000

   Energies (kJ/mol)
        G96Bond       G96Angle    Proper Dih.  Improper Dih.          LJ-14
    3.23906e+02    1.61545e+03    1.45721e+03    3.69657e+02    8.78845e+02
     Coulomb-14        LJ (SR)   Coulomb (SR)      Potential    Kinetic En.
    2.54199e+04   -4.81673e+03   -1.88940e+04    6.35424e+03    0.00000e+00
   Total Energy    Temperature Pressure (bar)
    6.35424e+03    0.00000e+00    0.00000e+00

           Step           Time         Lambda
          14600    14600.00000        0.00000

   Energies (kJ/mol)
        G96Bond       G96Angle    Proper Dih.  Improper Dih.          LJ-14
    3.24278e+02    1.61795e+03    1.45728e+03    3.71371e+02    8.78887e+02
     Coulomb-14        LJ (SR)   Coulomb (SR)      Potential    Kinetic En.
    2.54175e+04   -4.82564e+03   -1.88978e+04    6.34383e+03    0.00000e+00
   Total Energy    Temperature Pressure (bar)
    6.34383e+03    0.00000e+00    0.00000e+00

           Step           Time         Lambda
          14700    14700.00000        0.00000

   Energies (kJ/mol)
        G96Bond       G96Angle    Proper Dih.  Improper Dih.          LJ-14
    3.24006e+02    1.61710e+03    1.45601e+03    3.71302e+02    8.79579e+02
     Coulomb-14        LJ (SR)   Coulomb (SR)      Potential    Kinetic En.
    2.54181e+04   -4.82644e+03   -1.88982e+04    6.34148e+03    0.00000e+00
   Total Energy    Temperature Pressure (bar)
    6.34148e+03    0.00000e+00    0.00000e+00

           Step           Time         Lambda
          14800    14800.00000        0.00000

   Energies (kJ/mol)
        G96Bond       G96Angle    Proper Dih.  Improper Dih.          LJ-14
    3.23947e+02    1.61725e+03    1.45605e+03    3.71362e+02    8.79335e+02
     Coulomb-14        LJ (SR)   Coulomb (SR)      Potential    Kinetic En.
    2.54179e+04   -4.82718e+03   -1.88983e+04    6.34028e+03    0.00000e+00
   Total Energy    Temperature Pressure (bar)
    6.34028e+03    0.00000e+00    0.00000e+00

           Step           Time         Lambda
          14900    14900.00000        0.00000

   Energies (kJ/mol)
        G96Bond       G96Angle    Proper Dih.  Improper Dih.          LJ-14
    3.23974e+02    1.61735e+03    1.45613e+03    3.71417e+02    8.79301e+02
     Coulomb-14        LJ (SR)   Coulomb (SR)      Potential    Kinetic En.
    2.54177e+04   -4.82778e+03   -1.88985e+04    6.33952e+03    0.00000e+00
   Total Energy    Temperature Pressure (bar)
    6.33952e+03    0.00000e+00    0.00000e+00

           Step           Time         Lambda
          15000    15000.00000        0.00000

   Energies (kJ/mol)
        G96Bond       G96Angle    Proper Dih.  Improper Dih.          LJ-14
    3.23973e+02    1.61741e+03    1.45616e+03    3.71438e+02    8.79294e+02
     Coulomb-14        LJ (SR)   Coulomb (SR)      Potential    Kinetic En.
    2.54176e+04   -4.82799e+03   -1.88986e+04    6.33925e+03    0.00000e+00
   Total Energy    Temperature Pressure (bar)
    6.33925e+03    0.00000e+00    0.00000e+00

           Step           Time         Lambda
          15100    15100.00000        0.00000

   Energies (kJ/mol)
        G96Bond       G96Angle    Proper Dih.  Improper Dih.          LJ-14
    3.23920e+02    1.61788e+03    1.45645e+03    3.71578e+02    8.79280e+02
     Coulomb-14        LJ (SR)   Coulomb (SR)      Potential    Kinetic En.
    2.54171e+04   -4.82948e+03   -1.88994e+04    6.33738e+03    0.00000e+00
   Total Energy    Temperature Pressure (bar)
    6.33738e+03    0.00000e+00    0.00000e+00

           Step           Time         Lambda
          15200    15200.00000        0.00000

   Energies (kJ/mol)
        G96Bond       G96Angle    Proper Dih.  Improper Dih.          LJ-14
    3.23908e+02    1.61819e+03    1.45667e+03    3.71679e+02    8.79306e+02
     Coulomb-14        LJ (SR)   Coulomb (SR)      Potential    Kinetic En.
    2.54168e+04   -4.83044e+03   -1.89000e+04    6.33611e+03    0.00000e+00
   Total Energy    Temperature Pressure (bar)
    6.33611e+03    0.00000e+00    0.00000e+00

           Step           Time         Lambda
          15300    15300.00000        0.00000

   Energies (kJ/mol)
        G96Bond       G96Angle    Proper Dih.  Improper Dih.          LJ-14
    3.23948e+02    1.61832e+03    1.45682e+03    3.71727e+02    8.79329e+02
     Coulomb-14        LJ (SR)   Coulomb (SR)      Potential    Kinetic En.
    2.54166e+04   -4.83101e+03   -1.89004e+04    6.33532e+03    0.00000e+00
   Total Energy    Temperature Pressure (bar)
    6.33532e+03    0.00000e+00    0.00000e+00

           Step           Time         Lambda
          15400    15400.00000        0.00000

   Energies (kJ/mol)
        G96Bond       G96Angle    Proper Dih.  Improper Dih.          LJ-14
    3.24126e+02    1.61964e+03    1.45770e+03    3.71979e+02    8.80067e+02
     Coulomb-14        LJ (SR)   Coulomb (SR)      Potential    Kinetic En.
    2.54150e+04   -4.83511e+03   -1.89054e+04    6.32806e+03    0.00000e+00
   Total Energy    Temperature Pressure (bar)
    6.32806e+03    0.00000e+00    0.00000e+00

           Step           Time         Lambda
          15500    15500.00000        0.00000

   Energies (kJ/mol)
        G96Bond       G96Angle    Proper Dih.  Improper Dih.          LJ-14
    3.24159e+02    1.61973e+03    1.45779e+03    3.72024e+02    8.80040e+02
     Coulomb-14        LJ (SR)   Coulomb (SR)      Potential    Kinetic En.
    2.54148e+04   -4.83525e+03   -1.89055e+04    6.32779e+03    0.00000e+00
   Total Energy    Temperature Pressure (bar)
    6.32779e+03    0.00000e+00    0.00000e+00

           Step           Time         Lambda
          15600    15600.00000        0.00000

   Energies (kJ/mol)
        G96Bond       G96Angle    Proper Dih.  Improper Dih.          LJ-14
    3.24174e+02    1.61979e+03    1.45786e+03    3.72044e+02    8.80029e+02
     Coulomb-14        LJ (SR)   Coulomb (SR)      Potential    Kinetic En.
    2.54147e+04   -4.83536e+03   -1.89056e+04    6.32760e+03    0.00000e+00
   Total Energy    Temperature Pressure (bar)
    6.32760e+03    0.00000e+00    0.00000e+00

           Step           Time         Lambda
          15700    15700.00000        0.00000

   Energies (kJ/mol)
        G96Bond       G96Angle    Proper Dih.  Improper Dih.          LJ-14
    3.24182e+02    1.61986e+03    1.45791e+03    3.72061e+02    8.80031e+02
     Coulomb-14        LJ (SR)   Coulomb (SR)      Potential    Kinetic En.
    2.54146e+04   -4.83546e+03   -1.89058e+04    6.32741e+03    0.00000e+00
   Total Energy    Temperature Pressure (bar)
    6.32741e+03    0.00000e+00    0.00000e+00

           Step           Time         Lambda
          15800    15800.00000        0.00000

   Energies (kJ/mol)
        G96Bond       G96Angle    Proper Dih.  Improper Dih.          LJ-14
    3.24190e+02    1.61991e+03    1.45795e+03    3.72077e+02    8.80040e+02
     Coulomb-14        LJ (SR)   Coulomb (SR)      Potential    Kinetic En.
    2.54145e+04   -4.83555e+03   -1.89059e+04    6.32722e+03    0.00000e+00
   Total Energy    Temperature Pressure (bar)
    6.32722e+03    0.00000e+00    0.00000e+00

           Step           Time         Lambda
          15900    15900.00000        0.00000

   Energies (kJ/mol)
        G96Bond       G96Angle    Proper Dih.  Improper Dih.          LJ-14
    3.24198e+02    1.61997e+03    1.45799e+03    3.72091e+02    8.80052e+02
     Coulomb-14        LJ (SR)   Coulomb (SR)      Potential    Kinetic En.
    2.54144e+04   -4.83565e+03   -1.89060e+04    6.32703e+03    0.00000e+00
   Total Energy    Temperature Pressure (bar)
    6.32703e+03    0.00000e+00    0.00000e+00

           Step           Time         Lambda
          16000    16000.00000        0.00000

   Energies (kJ/mol)
        G96Bond       G96Angle    Proper Dih.  Improper Dih.          LJ-14
    3.24205e+02    1.62002e+03    1.45803e+03    3.72104e+02    8.80067e+02
     Coulomb-14        LJ (SR)   Coulomb (SR)      Potential    Kinetic En.
    2.54143e+04   -4.83574e+03   -1.89062e+04    6.32684e+03    0.00000e+00
   Total Energy    Temperature Pressure (bar)
    6.32684e+03    0.00000e+00    0.00000e+00

           Step           Time         Lambda
          16100    16100.00000        0.00000

   Energies (kJ/mol)
        G96Bond       G96Angle    Proper Dih.  Improper Dih.          LJ-14
    3.24259e+02    1.62064e+03    1.45847e+03    3.72249e+02    8.80310e+02
     Coulomb-14        LJ (SR)   Coulomb (SR)      Potential    Kinetic En.
    2.54134e+04   -4.83691e+03   -1.89079e+04    6.32452e+03    0.00000e+00
   Total Energy    Temperature Pressure (bar)
    6.32452e+03    0.00000e+00    0.00000e+00

           Step           Time         Lambda
          16200    16200.00000        0.00000

   Energies (kJ/mol)
        G96Bond       G96Angle    Proper Dih.  Improper Dih.          LJ-14
    3.24274e+02    1.62068e+03    1.45851e+03    3.72260e+02    8.80325e+02
     Coulomb-14        LJ (SR)   Coulomb (SR)      Potential    Kinetic En.
    2.54134e+04   -4.83700e+03   -1.89081e+04    6.32434e+03    0.00000e+00
   Total Energy    Temperature Pressure (bar)
    6.32434e+03    0.00000e+00    0.00000e+00

           Step           Time         Lambda
          16300    16300.00000        0.00000

   Energies (kJ/mol)
        G96Bond       G96Angle    Proper Dih.  Improper Dih.          LJ-14
    3.24278e+02    1.62072e+03    1.45854e+03    3.72271e+02    8.80345e+02
     Coulomb-14        LJ (SR)   Coulomb (SR)      Potential    Kinetic En.
    2.54133e+04   -4.83708e+03   -1.89082e+04    6.32416e+03    0.00000e+00
   Total Energy    Temperature Pressure (bar)
    6.32416e+03    0.00000e+00    0.00000e+00

           Step           Time         Lambda
          16400    16400.00000        0.00000

   Energies (kJ/mol)
        G96Bond       G96Angle    Proper Dih.  Improper Dih.          LJ-14
    3.24283e+02    1.62076e+03    1.45858e+03    3.72282e+02    8.80365e+02
     Coulomb-14        LJ (SR)   Coulomb (SR)      Potential    Kinetic En.
    2.54133e+04   -4.83717e+03   -1.89084e+04    6.32398e+03    0.00000e+00
   Total Energy    Temperature Pressure (bar)
    6.32398e+03    0.00000e+00    0.00000e+00

           Step           Time         Lambda
          16500    16500.00000        0.00000

   Energies (kJ/mol)
        G96Bond       G96Angle    Proper Dih.  Improper Dih.          LJ-14
    3.24287e+02    1.62080e+03    1.45862e+03    3.72293e+02    8.80385e+02
     Coulomb-14        LJ (SR)   Coulomb (SR)      Potential    Kinetic En.
    2.54132e+04   -4.83726e+03   -1.89086e+04    6.32380e+03    0.00000e+00
   Total Energy    Temperature Pressure (bar)
    6.32380e+03    0.00000e+00    0.00000e+00

           Step           Time         Lambda
          16600    16600.00000        0.00000

   Energies (kJ/mol)
        G96Bond       G96Angle    Proper Dih.  Improper Dih.          LJ-14
    3.24292e+02    1.62084e+03    1.45866e+03    3.72304e+02    8.80405e+02
     Coulomb-14        LJ (SR)   Coulomb (SR)      Potential    Kinetic En.
    2.54132e+04   -4.83734e+03   -1.89087e+04    6.32362e+03    0.00000e+00
   Total Energy    Temperature Pressure (bar)
    6.32362e+03    0.00000e+00    0.00000e+00

           Step           Time         Lambda
          16700    16700.00000        0.00000

   Energies (kJ/mol)
        G96Bond       G96Angle    Proper Dih.  Improper Dih.          LJ-14
    3.24296e+02    1.62088e+03    1.45870e+03    3.72314e+02    8.80426e+02
     Coulomb-14        LJ (SR)   Coulomb (SR)      Potential    Kinetic En.
    2.54131e+04   -4.83743e+03   -1.89089e+04    6.32344e+03    0.00000e+00
   Total Energy    Temperature Pressure (bar)
    6.32344e+03    0.00000e+00    0.00000e+00

           Step           Time         Lambda
          16800    16800.00000        0.00000

   Energies (kJ/mol)
        G96Bond       G96Angle    Proper Dih.  Improper Dih.          LJ-14
    3.24300e+02    1.62092e+03    1.45874e+03    3.72325e+02    8.80446e+02
     Coulomb-14        LJ (SR)   Coulomb (SR)      Potential    Kinetic En.
    2.54131e+04   -4.83751e+03   -1.89091e+04    6.32326e+03    0.00000e+00
   Total Energy    Temperature Pressure (bar)
    6.32326e+03    0.00000e+00    0.00000e+00

           Step           Time         Lambda
          16900    16900.00000        0.00000

   Energies (kJ/mol)
        G96Bond       G96Angle    Proper Dih.  Improper Dih.          LJ-14
    3.24303e+02    1.62095e+03    1.45878e+03    3.72336e+02    8.80466e+02
     Coulomb-14        LJ (SR)   Coulomb (SR)      Potential    Kinetic En.
    2.54131e+04   -4.83759e+03   -1.89092e+04    6.32308e+03    0.00000e+00
   Total Energy    Temperature Pressure (bar)
    6.32308e+03    0.00000e+00    0.00000e+00

           Step           Time         Lambda
          17000    17000.00000        0.00000

   Energies (kJ/mol)
        G96Bond       G96Angle    Proper Dih.  Improper Dih.          LJ-14
    3.24307e+02    1.62099e+03    1.45882e+03    3.72347e+02    8.80486e+02
     Coulomb-14        LJ (SR)   Coulomb (SR)      Potential    Kinetic En.
    2.54130e+04   -4.83768e+03   -1.89094e+04    6.32291e+03    0.00000e+00
   Total Energy    Temperature Pressure (bar)
    6.32291e+03    0.00000e+00    0.00000e+00

           Step           Time         Lambda
          17100    17100.00000        0.00000

   Energies (kJ/mol)
        G96Bond       G96Angle    Proper Dih.  Improper Dih.          LJ-14
    3.24202e+02    1.62122e+03    1.45898e+03    3.72381e+02    8.80551e+02
     Coulomb-14        LJ (SR)   Coulomb (SR)      Potential    Kinetic En.
    2.54129e+04   -4.83796e+03   -1.89100e+04    6.32230e+03    0.00000e+00
   Total Energy    Temperature Pressure (bar)
    6.32230e+03    0.00000e+00    0.00000e+00

           Step           Time         Lambda
          17200    17200.00000        0.00000

   Energies (kJ/mol)
        G96Bond       G96Angle    Proper Dih.  Improper Dih.          LJ-14
    3.24192e+02    1.62134e+03    1.45912e+03    3.72422e+02    8.80611e+02
     Coulomb-14        LJ (SR)   Coulomb (SR)      Potential    Kinetic En.
    2.54128e+04   -4.83820e+03   -1.89105e+04    6.32175e+03    0.00000e+00
   Total Energy    Temperature Pressure (bar)
    6.32175e+03    0.00000e+00    0.00000e+00

           Step           Time         Lambda
          17300    17300.00000        0.00000

   Energies (kJ/mol)
        G96Bond       G96Angle    Proper Dih.  Improper Dih.          LJ-14
    3.24310e+02    1.62144e+03    1.45932e+03    3.72430e+02    8.80713e+02
     Coulomb-14        LJ (SR)   Coulomb (SR)      Potential    Kinetic En.
    2.54127e+04   -4.83861e+03   -1.89113e+04    6.32104e+03    0.00000e+00
   Total Energy    Temperature Pressure (bar)
    6.32104e+03    0.00000e+00    0.00000e+00

           Step           Time         Lambda
          17400    17400.00000        0.00000

   Energies (kJ/mol)
        G96Bond       G96Angle    Proper Dih.  Improper Dih.          LJ-14
    3.24243e+02    1.62163e+03    1.45965e+03    3.72530e+02    8.80827e+02
     Coulomb-14        LJ (SR)   Coulomb (SR)      Potential    Kinetic En.
    2.54126e+04   -4.83906e+03   -1.89125e+04    6.31991e+03    0.00000e+00
   Total Energy    Temperature Pressure (bar)
    6.31991e+03    0.00000e+00    0.00000e+00

           Step           Time         Lambda
          17500    17500.00000        0.00000

   Energies (kJ/mol)
        G96Bond       G96Angle    Proper Dih.  Improper Dih.          LJ-14
    3.24191e+02    1.62192e+03    1.46010e+03    3.72625e+02    8.81055e+02
     Coulomb-14        LJ (SR)   Coulomb (SR)      Potential    Kinetic En.
    2.54125e+04   -4.83973e+03   -1.89141e+04    6.31852e+03    0.00000e+00
   Total Energy    Temperature Pressure (bar)
    6.31852e+03    0.00000e+00    0.00000e+00

           Step           Time         Lambda
          17600    17600.00000        0.00000

   Energies (kJ/mol)
        G96Bond       G96Angle    Proper Dih.  Improper Dih.          LJ-14
    3.24298e+02    1.62193e+03    1.46042e+03    3.72654e+02    8.81123e+02
     Coulomb-14        LJ (SR)   Coulomb (SR)      Potential    Kinetic En.
    2.54125e+04   -4.84016e+03   -1.89152e+04    6.31756e+03    0.00000e+00
   Total Energy    Temperature Pressure (bar)
    6.31756e+03    0.00000e+00    0.00000e+00

           Step           Time         Lambda
          17700    17700.00000        0.00000

   Energies (kJ/mol)
        G96Bond       G96Angle    Proper Dih.  Improper Dih.          LJ-14
    3.24225e+02    1.62218e+03    1.46094e+03    3.72739e+02    8.81319e+02
     Coulomb-14        LJ (SR)   Coulomb (SR)      Potential    Kinetic En.
    2.54125e+04   -4.84087e+03   -1.89169e+04    6.31608e+03    0.00000e+00
   Total Energy    Temperature Pressure (bar)
    6.31608e+03    0.00000e+00    0.00000e+00

           Step           Time         Lambda
          17800    17800.00000        0.00000

   Energies (kJ/mol)
        G96Bond       G96Angle    Proper Dih.  Improper Dih.          LJ-14
    3.24286e+02    1.62222e+03    1.46118e+03    3.72738e+02    8.81396e+02
     Coulomb-14        LJ (SR)   Coulomb (SR)      Potential    Kinetic En.
    2.54125e+04   -4.84117e+03   -1.89177e+04    6.31543e+03    0.00000e+00
   Total Energy    Temperature Pressure (bar)
    6.31543e+03    0.00000e+00    0.00000e+00

           Step           Time         Lambda
          17900    17900.00000        0.00000

   Energies (kJ/mol)
        G96Bond       G96Angle    Proper Dih.  Improper Dih.          LJ-14
    3.24258e+02    1.62248e+03    1.46196e+03    3.72815e+02    8.81681e+02
     Coulomb-14        LJ (SR)   Coulomb (SR)      Potential    Kinetic En.
    2.54124e+04   -4.84218e+03   -1.89202e+04    6.31324e+03    0.00000e+00
   Total Energy    Temperature Pressure (bar)
    6.31324e+03    0.00000e+00    0.00000e+00

           Step           Time         Lambda
          18000    18000.00000        0.00000

   Energies (kJ/mol)
        G96Bond       G96Angle    Proper Dih.  Improper Dih.          LJ-14
    3.24231e+02    1.62256e+03    1.46216e+03    3.72827e+02    8.81756e+02
     Coulomb-14        LJ (SR)   Coulomb (SR)      Potential    Kinetic En.
    2.54125e+04   -4.84245e+03   -1.89209e+04    6.31264e+03    0.00000e+00
   Total Energy    Temperature Pressure (bar)
    6.31264e+03    0.00000e+00    0.00000e+00

           Step           Time         Lambda
          18100    18100.00000        0.00000

   Energies (kJ/mol)
        G96Bond       G96Angle    Proper Dih.  Improper Dih.          LJ-14
    3.24195e+02    1.62267e+03    1.46248e+03    3.72844e+02    8.81876e+02
     Coulomb-14        LJ (SR)   Coulomb (SR)      Potential    Kinetic En.
    2.54125e+04   -4.84290e+03   -1.89219e+04    6.31176e+03    0.00000e+00
   Total Energy    Temperature Pressure (bar)
    6.31176e+03    0.00000e+00    0.00000e+00

           Step           Time         Lambda
          18200    18200.00000        0.00000

   Energies (kJ/mol)
        G96Bond       G96Angle    Proper Dih.  Improper Dih.          LJ-14
    3.24244e+02    1.62272e+03    1.46273e+03    3.72858e+02    8.81939e+02
     Coulomb-14        LJ (SR)   Coulomb (SR)      Potential    Kinetic En.
    2.54125e+04   -4.84325e+03   -1.89227e+04    6.31104e+03    0.00000e+00
   Total Energy    Temperature Pressure (bar)
    6.31104e+03    0.00000e+00    0.00000e+00

           Step           Time         Lambda
          18300    18300.00000        0.00000

   Energies (kJ/mol)
        G96Bond       G96Angle    Proper Dih.  Improper Dih.          LJ-14
    3.24213e+02    1.62287e+03    1.46312e+03    3.72882e+02    8.82078e+02
     Coulomb-14        LJ (SR)   Coulomb (SR)      Potential    Kinetic En.
    2.54125e+04   -4.84385e+03   -1.89240e+04    6.30983e+03    0.00000e+00
   Total Energy    Temperature Pressure (bar)
    6.30983e+03    0.00000e+00    0.00000e+00

           Step           Time         Lambda
          18400    18400.00000        0.00000

   Energies (kJ/mol)
        G96Bond       G96Angle    Proper Dih.  Improper Dih.          LJ-14
    3.24247e+02    1.62317e+03    1.46402e+03    3.72955e+02    8.82327e+02
     Coulomb-14        LJ (SR)   Coulomb (SR)      Potential    Kinetic En.
    2.54125e+04   -4.84534e+03   -1.89269e+04    6.30696e+03    0.00000e+00
   Total Energy    Temperature Pressure (bar)
    6.30696e+03    0.00000e+00    0.00000e+00

           Step           Time         Lambda
          18500    18500.00000        0.00000

   Energies (kJ/mol)
        G96Bond       G96Angle    Proper Dih.  Improper Dih.          LJ-14
    3.24149e+02    1.62329e+03    1.46435e+03    3.72993e+02    8.82423e+02
     Coulomb-14        LJ (SR)   Coulomb (SR)      Potential    Kinetic En.
    2.54125e+04   -4.84592e+03   -1.89278e+04    6.30596e+03    0.00000e+00
   Total Energy    Temperature Pressure (bar)
    6.30596e+03    0.00000e+00    0.00000e+00

           Step           Time         Lambda
          18600    18600.00000        0.00000

   Energies (kJ/mol)
        G96Bond       G96Angle    Proper Dih.  Improper Dih.          LJ-14
    3.24088e+02    1.62343e+03    1.46498e+03    3.73047e+02    8.82526e+02
     Coulomb-14        LJ (SR)   Coulomb (SR)      Potential    Kinetic En.
    2.54125e+04   -4.84701e+03   -1.89293e+04    6.30425e+03    0.00000e+00
   Total Energy    Temperature Pressure (bar)
    6.30425e+03    0.00000e+00    0.00000e+00

           Step           Time         Lambda
          18700    18700.00000        0.00000

   Energies (kJ/mol)
        G96Bond       G96Angle    Proper Dih.  Improper Dih.          LJ-14
    3.24048e+02    1.62412e+03    1.46687e+03    3.73362e+02    8.82871e+02
     Coulomb-14        LJ (SR)   Coulomb (SR)      Potential    Kinetic En.
    2.54125e+04   -4.85071e+03   -1.89344e+04    6.29860e+03    0.00000e+00
   Total Energy    Temperature Pressure (bar)
    6.29860e+03    0.00000e+00    0.00000e+00

           Step           Time         Lambda
          18800    18800.00000        0.00000

   Energies (kJ/mol)
        G96Bond       G96Angle    Proper Dih.  Improper Dih.          LJ-14
    3.24023e+02    1.62423e+03    1.46708e+03    3.73425e+02    8.82910e+02
     Coulomb-14        LJ (SR)   Coulomb (SR)      Potential    Kinetic En.
    2.54125e+04   -4.85125e+03   -1.89352e+04    6.29775e+03    0.00000e+00
   Total Energy    Temperature Pressure (bar)
    6.29775e+03    0.00000e+00    0.00000e+00

           Step           Time         Lambda
          18900    18900.00000        0.00000

   Energies (kJ/mol)
        G96Bond       G96Angle    Proper Dih.  Improper Dih.          LJ-14
    3.24004e+02    1.62433e+03    1.46724e+03    3.73477e+02    8.82936e+02
     Coulomb-14        LJ (SR)   Coulomb (SR)      Potential    Kinetic En.
    2.54125e+04   -4.85167e+03   -1.89358e+04    6.29706e+03    0.00000e+00
   Total Energy    Temperature Pressure (bar)
    6.29706e+03    0.00000e+00    0.00000e+00

           Step           Time         Lambda
          19000    19000.00000        0.00000

   Energies (kJ/mol)
        G96Bond       G96Angle    Proper Dih.  Improper Dih.          LJ-14
    3.23982e+02    1.62459e+03    1.46768e+03    3.73612e+02    8.82984e+02
     Coulomb-14        LJ (SR)   Coulomb (SR)      Potential    Kinetic En.
    2.54126e+04   -4.85274e+03   -1.89374e+04    6.29525e+03    0.00000e+00
   Total Energy    Temperature Pressure (bar)
    6.29525e+03    0.00000e+00    0.00000e+00

           Step           Time         Lambda
          19100    19100.00000        0.00000

   Energies (kJ/mol)
        G96Bond       G96Angle    Proper Dih.  Improper Dih.          LJ-14
    3.23963e+02    1.62477e+03    1.46809e+03    3.73716e+02    8.83019e+02
     Coulomb-14        LJ (SR)   Coulomb (SR)      Potential    Kinetic En.
    2.54126e+04   -4.85358e+03   -1.89388e+04    6.29372e+03    0.00000e+00
   Total Energy    Temperature Pressure (bar)
    6.29372e+03    0.00000e+00    0.00000e+00

           Step           Time         Lambda
          19200    19200.00000        0.00000

   Energies (kJ/mol)
        G96Bond       G96Angle    Proper Dih.  Improper Dih.          LJ-14
    3.23936e+02    1.62497e+03    1.46847e+03    3.73823e+02    8.83030e+02
     Coulomb-14        LJ (SR)   Coulomb (SR)      Potential    Kinetic En.
    2.54126e+04   -4.85429e+03   -1.89401e+04    6.29244e+03    0.00000e+00
   Total Energy    Temperature Pressure (bar)
    6.29244e+03    0.00000e+00    0.00000e+00

           Step           Time         Lambda
          19300    19300.00000        0.00000

   Energies (kJ/mol)
        G96Bond       G96Angle    Proper Dih.  Improper Dih.          LJ-14
    3.23776e+02    1.62546e+03    1.46960e+03    3.74101e+02    8.82915e+02
     Coulomb-14        LJ (SR)   Coulomb (SR)      Potential    Kinetic En.
    2.54126e+04   -4.85599e+03   -1.89434e+04    6.28907e+03    0.00000e+00
   Total Energy    Temperature Pressure (bar)
    6.28907e+03    0.00000e+00    0.00000e+00

           Step           Time         Lambda
          19400    19400.00000        0.00000

   Energies (kJ/mol)
        G96Bond       G96Angle    Proper Dih.  Improper Dih.          LJ-14
    3.23704e+02    1.62580e+03    1.47073e+03    3.74334e+02    8.82911e+02
     Coulomb-14        LJ (SR)   Coulomb (SR)      Potential    Kinetic En.
    2.54123e+04   -4.85721e+03   -1.89463e+04    6.28634e+03    0.00000e+00
   Total Energy    Temperature Pressure (bar)
    6.28634e+03    0.00000e+00    0.00000e+00

           Step           Time         Lambda
          19500    19500.00000        0.00000

   Energies (kJ/mol)
        G96Bond       G96Angle    Proper Dih.  Improper Dih.          LJ-14
    3.23640e+02    1.62597e+03    1.47123e+03    3.74427e+02    8.82844e+02
     Coulomb-14        LJ (SR)   Coulomb (SR)      Potential    Kinetic En.
    2.54122e+04   -4.85766e+03   -1.89473e+04    6.28533e+03    0.00000e+00
   Total Energy    Temperature Pressure (bar)
    6.28533e+03    0.00000e+00    0.00000e+00

           Step           Time         Lambda
          19600    19600.00000        0.00000

   Energies (kJ/mol)
        G96Bond       G96Angle    Proper Dih.  Improper Dih.          LJ-14
    3.23599e+02    1.62622e+03    1.47209e+03    3.74587e+02    8.82735e+02
     Coulomb-14        LJ (SR)   Coulomb (SR)      Potential    Kinetic En.
    2.54119e+04   -4.85842e+03   -1.89491e+04    6.28361e+03    0.00000e+00
   Total Energy    Temperature Pressure (bar)
    6.28361e+03    0.00000e+00    0.00000e+00

           Step           Time         Lambda
          19700    19700.00000        0.00000

   Energies (kJ/mol)
        G96Bond       G96Angle    Proper Dih.  Improper Dih.          LJ-14
    3.23550e+02    1.62638e+03    1.47268e+03    3.74688e+02    8.82664e+02
     Coulomb-14        LJ (SR)   Coulomb (SR)      Potential    Kinetic En.
    2.54117e+04   -4.85890e+03   -1.89502e+04    6.28252e+03    0.00000e+00
   Total Energy    Temperature Pressure (bar)
    6.28252e+03    0.00000e+00    0.00000e+00

           Step           Time         Lambda
          19800    19800.00000        0.00000

   Energies (kJ/mol)
        G96Bond       G96Angle    Proper Dih.  Improper Dih.          LJ-14
    3.23576e+02    1.62642e+03    1.47301e+03    3.74739e+02    8.82614e+02
     Coulomb-14        LJ (SR)   Coulomb (SR)      Potential    Kinetic En.
    2.54116e+04   -4.85918e+03   -1.89508e+04    6.28193e+03    0.00000e+00
   Total Energy    Temperature Pressure (bar)
    6.28193e+03    0.00000e+00    0.00000e+00

           Step           Time         Lambda
          19900    19900.00000        0.00000

   Energies (kJ/mol)
        G96Bond       G96Angle    Proper Dih.  Improper Dih.          LJ-14
    3.23466e+02    1.62659e+03    1.47340e+03    3.74796e+02    8.82561e+02
     Coulomb-14        LJ (SR)   Coulomb (SR)      Potential    Kinetic En.
    2.54114e+04   -4.85947e+03   -1.89515e+04    6.28128e+03    0.00000e+00
   Total Energy    Temperature Pressure (bar)
    6.28128e+03    0.00000e+00    0.00000e+00

           Step           Time         Lambda
          20000    20000.00000        0.00000

   Energies (kJ/mol)
        G96Bond       G96Angle    Proper Dih.  Improper Dih.          LJ-14
    3.23464e+02    1.62663e+03    1.47379e+03    3.74855e+02    8.82511e+02
     Coulomb-14        LJ (SR)   Coulomb (SR)      Potential    Kinetic En.
    2.54113e+04   -4.85977e+03   -1.89521e+04    6.28063e+03    0.00000e+00
   Total Energy    Temperature Pressure (bar)
    6.28063e+03    0.00000e+00    0.00000e+00

           Step           Time         Lambda
          20100    20100.00000        0.00000

   Energies (kJ/mol)
        G96Bond       G96Angle    Proper Dih.  Improper Dih.          LJ-14
    3.23426e+02    1.62668e+03    1.47393e+03    3.74876e+02    8.82493e+02
     Coulomb-14        LJ (SR)   Coulomb (SR)      Potential    Kinetic En.
    2.54112e+04   -4.85988e+03   -1.89523e+04    6.28041e+03    0.00000e+00
   Total Energy    Temperature Pressure (bar)
    6.28041e+03    0.00000e+00    0.00000e+00

           Step           Time         Lambda
          20200    20200.00000        0.00000

   Energies (kJ/mol)
        G96Bond       G96Angle    Proper Dih.  Improper Dih.          LJ-14
    3.23420e+02    1.62669e+03    1.47403e+03    3.74888e+02    8.82480e+02
     Coulomb-14        LJ (SR)   Coulomb (SR)      Potential    Kinetic En.
    2.54112e+04   -4.85995e+03   -1.89525e+04    6.28025e+03    0.00000e+00
   Total Energy    Temperature Pressure (bar)
    6.28025e+03    0.00000e+00    0.00000e+00

           Step           Time         Lambda
          20300    20300.00000        0.00000

   Energies (kJ/mol)
        G96Bond       G96Angle    Proper Dih.  Improper Dih.          LJ-14
    3.23415e+02    1.62670e+03    1.47413e+03    3.74900e+02    8.82467e+02
     Coulomb-14        LJ (SR)   Coulomb (SR)      Potential    Kinetic En.
    2.54111e+04   -4.86002e+03   -1.89526e+04    6.28010e+03    0.00000e+00
   Total Energy    Temperature Pressure (bar)
    6.28010e+03    0.00000e+00    0.00000e+00

           Step           Time         Lambda
          20400    20400.00000        0.00000

   Energies (kJ/mol)
        G96Bond       G96Angle    Proper Dih.  Improper Dih.          LJ-14
    3.23409e+02    1.62671e+03    1.47423e+03    3.74912e+02    8.82454e+02
     Coulomb-14        LJ (SR)   Coulomb (SR)      Potential    Kinetic En.
    2.54111e+04   -4.86010e+03   -1.89527e+04    6.27994e+03    0.00000e+00
   Total Energy    Temperature Pressure (bar)
    6.27994e+03    0.00000e+00    0.00000e+00

           Step           Time         Lambda
          20500    20500.00000        0.00000

   Energies (kJ/mol)
        G96Bond       G96Angle    Proper Dih.  Improper Dih.          LJ-14
    3.23404e+02    1.62672e+03    1.47433e+03    3.74924e+02    8.82440e+02
     Coulomb-14        LJ (SR)   Coulomb (SR)      Potential    Kinetic En.
    2.54110e+04   -4.86017e+03   -1.89529e+04    6.27979e+03    0.00000e+00
   Total Energy    Temperature Pressure (bar)
    6.27979e+03    0.00000e+00    0.00000e+00

           Step           Time         Lambda
          20600    20600.00000        0.00000

   Energies (kJ/mol)
        G96Bond       G96Angle    Proper Dih.  Improper Dih.          LJ-14
    3.23398e+02    1.62673e+03    1.47444e+03    3.74936e+02    8.82425e+02
     Coulomb-14        LJ (SR)   Coulomb (SR)      Potential    Kinetic En.
    2.54110e+04   -4.86025e+03   -1.89530e+04    6.27963e+03    0.00000e+00
   Total Energy    Temperature Pressure (bar)
    6.27963e+03    0.00000e+00    0.00000e+00

           Step           Time         Lambda
          20700    20700.00000        0.00000

   Energies (kJ/mol)
        G96Bond       G96Angle    Proper Dih.  Improper Dih.          LJ-14
    3.23393e+02    1.62674e+03    1.47454e+03    3.74948e+02    8.82410e+02
     Coulomb-14        LJ (SR)   Coulomb (SR)      Potential    Kinetic En.
    2.54109e+04   -4.86033e+03   -1.89532e+04    6.27947e+03    0.00000e+00
   Total Energy    Temperature Pressure (bar)
    6.27947e+03    0.00000e+00    0.00000e+00

           Step           Time         Lambda
          20800    20800.00000        0.00000

   Energies (kJ/mol)
        G96Bond       G96Angle    Proper Dih.  Improper Dih.          LJ-14
    3.23387e+02    1.62675e+03    1.47465e+03    3.74960e+02    8.82394e+02
     Coulomb-14        LJ (SR)   Coulomb (SR)      Potential    Kinetic En.
    2.54109e+04   -4.86041e+03   -1.89533e+04    6.27931e+03    0.00000e+00
   Total Energy    Temperature Pressure (bar)
    6.27931e+03    0.00000e+00    0.00000e+00

           Step           Time         Lambda
          20900    20900.00000        0.00000

   Energies (kJ/mol)
        G96Bond       G96Angle    Proper Dih.  Improper Dih.          LJ-14
    3.23382e+02    1.62675e+03    1.47476e+03    3.74972e+02    8.82377e+02
     Coulomb-14        LJ (SR)   Coulomb (SR)      Potential    Kinetic En.
    2.54108e+04   -4.86050e+03   -1.89534e+04    6.27914e+03    0.00000e+00
   Total Energy    Temperature Pressure (bar)
    6.27914e+03    0.00000e+00    0.00000e+00

           Step           Time         Lambda
          21000    21000.00000        0.00000

   Energies (kJ/mol)
        G96Bond       G96Angle    Proper Dih.  Improper Dih.          LJ-14
    3.23376e+02    1.62676e+03    1.47488e+03    3.74983e+02    8.82359e+02
     Coulomb-14        LJ (SR)   Coulomb (SR)      Potential    Kinetic En.
    2.54108e+04   -4.86058e+03   -1.89536e+04    6.27898e+03    0.00000e+00
   Total Energy    Temperature Pressure (bar)
    6.27898e+03    0.00000e+00    0.00000e+00

           Step           Time         Lambda
          21100    21100.00000        0.00000

   Energies (kJ/mol)
        G96Bond       G96Angle    Proper Dih.  Improper Dih.          LJ-14
    3.23363e+02    1.62680e+03    1.47545e+03    3.75034e+02    8.82232e+02
     Coulomb-14        LJ (SR)   Coulomb (SR)      Potential    Kinetic En.
    2.54104e+04   -4.86106e+03   -1.89542e+04    6.27811e+03    0.00000e+00
   Total Energy    Temperature Pressure (bar)
    6.27811e+03    0.00000e+00    0.00000e+00

           Step           Time         Lambda
          21200    21200.00000        0.00000

   Energies (kJ/mol)
        G96Bond       G96Angle    Proper Dih.  Improper Dih.          LJ-14
    3.23408e+02    1.62695e+03    1.47584e+03    3.75087e+02    8.81979e+02
     Coulomb-14        LJ (SR)   Coulomb (SR)      Potential    Kinetic En.
    2.54101e+04   -4.86158e+03   -1.89545e+04    6.27719e+03    0.00000e+00
   Total Energy    Temperature Pressure (bar)
    6.27719e+03    0.00000e+00    0.00000e+00

           Step           Time         Lambda
          21300    21300.00000        0.00000

   Energies (kJ/mol)
        G96Bond       G96Angle    Proper Dih.  Improper Dih.          LJ-14
    3.23563e+02    1.62907e+03    1.47186e+03    3.75247e+02    8.80794e+02
     Coulomb-14        LJ (SR)   Coulomb (SR)      Potential    Kinetic En.
    2.54089e+04   -4.86133e+03   -1.89547e+04    6.27341e+03    0.00000e+00
   Total Energy    Temperature Pressure (bar)
    6.27341e+03    0.00000e+00    0.00000e+00

           Step           Time         Lambda
          21400    21400.00000        0.00000

   Energies (kJ/mol)
        G96Bond       G96Angle    Proper Dih.  Improper Dih.          LJ-14
    3.23561e+02    1.62835e+03    1.46794e+03    3.75084e+02    8.81629e+02
     Coulomb-14        LJ (SR)   Coulomb (SR)      Potential    Kinetic En.
    2.54090e+04   -4.85970e+03   -1.89575e+04    6.26839e+03    0.00000e+00
   Total Energy    Temperature Pressure (bar)
    6.26839e+03    0.00000e+00    0.00000e+00

           Step           Time         Lambda
          21500    21500.00000        0.00000

   Energies (kJ/mol)
        G96Bond       G96Angle    Proper Dih.  Improper Dih.          LJ-14
    3.23590e+02    1.62888e+03    1.46494e+03    3.75091e+02    8.81754e+02
     Coulomb-14        LJ (SR)   Coulomb (SR)      Potential    Kinetic En.
    2.54086e+04   -4.85914e+03   -1.89597e+04    6.26405e+03    0.00000e+00
   Total Energy    Temperature Pressure (bar)
    6.26405e+03    0.00000e+00    0.00000e+00

           Step           Time         Lambda
          21600    21600.00000        0.00000

   Energies (kJ/mol)
        G96Bond       G96Angle    Proper Dih.  Improper Dih.          LJ-14
    3.23565e+02    1.62923e+03    1.46428e+03    3.75118e+02    8.81641e+02
     Coulomb-14        LJ (SR)   Coulomb (SR)      Potential    Kinetic En.
    2.54084e+04   -4.85952e+03   -1.89604e+04    6.26234e+03    0.00000e+00
   Total Energy    Temperature Pressure (bar)
    6.26234e+03    0.00000e+00    0.00000e+00

           Step           Time         Lambda
          21700    21700.00000        0.00000

   Energies (kJ/mol)
        G96Bond       G96Angle    Proper Dih.  Improper Dih.          LJ-14
    3.23562e+02    1.62985e+03    1.46306e+03    3.75168e+02    8.81478e+02
     Coulomb-14        LJ (SR)   Coulomb (SR)      Potential    Kinetic En.
    2.54080e+04   -4.85992e+03   -1.89615e+04    6.25966e+03    0.00000e+00
   Total Energy    Temperature Pressure (bar)
    6.25966e+03    0.00000e+00    0.00000e+00

           Step           Time         Lambda
          21800    21800.00000        0.00000

   Energies (kJ/mol)
        G96Bond       G96Angle    Proper Dih.  Improper Dih.          LJ-14
    3.23519e+02    1.63016e+03    1.46251e+03    3.75188e+02    8.81432e+02
     Coulomb-14        LJ (SR)   Coulomb (SR)      Potential    Kinetic En.
    2.54078e+04   -4.86013e+03   -1.89622e+04    6.25834e+03    0.00000e+00
   Total Energy    Temperature Pressure (bar)
    6.25834e+03    0.00000e+00    0.00000e+00

           Step           Time         Lambda
          21900    21900.00000        0.00000

   Energies (kJ/mol)
        G96Bond       G96Angle    Proper Dih.  Improper Dih.          LJ-14
    3.23556e+02    1.63059e+03    1.46180e+03    3.75187e+02    8.81378e+02
     Coulomb-14        LJ (SR)   Coulomb (SR)      Potential    Kinetic En.
    2.54075e+04   -4.86041e+03   -1.89630e+04    6.25659e+03    0.00000e+00
   Total Energy    Temperature Pressure (bar)
    6.25659e+03    0.00000e+00    0.00000e+00

           Step           Time         Lambda
          22000    22000.00000        0.00000

   Energies (kJ/mol)
        G96Bond       G96Angle    Proper Dih.  Improper Dih.          LJ-14
    3.23589e+02    1.63136e+03    1.46018e+03    3.75293e+02    8.81199e+02
     Coulomb-14        LJ (SR)   Coulomb (SR)      Potential    Kinetic En.
    2.54069e+04   -4.86116e+03   -1.89652e+04    6.25222e+03    0.00000e+00
   Total Energy    Temperature Pressure (bar)
    6.25222e+03    0.00000e+00    0.00000e+00

           Step           Time         Lambda
          22100    22100.00000        0.00000

   Energies (kJ/mol)
        G96Bond       G96Angle    Proper Dih.  Improper Dih.          LJ-14
    3.23727e+02    1.63161e+03    1.45955e+03    3.75341e+02    8.81170e+02
     Coulomb-14        LJ (SR)   Coulomb (SR)      Potential    Kinetic En.
    2.54067e+04   -4.86145e+03   -1.89662e+04    6.25046e+03    0.00000e+00
   Total Energy    Temperature Pressure (bar)
    6.25046e+03    0.00000e+00    0.00000e+00

           Step           Time         Lambda
          22200    22200.00000        0.00000

   Energies (kJ/mol)
        G96Bond       G96Angle    Proper Dih.  Improper Dih.          LJ-14
    3.23685e+02    1.63388e+03    1.45654e+03    3.75645e+02    8.80674e+02
     Coulomb-14        LJ (SR)   Coulomb (SR)      Potential    Kinetic En.
    2.54046e+04   -4.86227e+03   -1.89721e+04    6.24071e+03    0.00000e+00
   Total Energy    Temperature Pressure (bar)
    6.24071e+03    0.00000e+00    0.00000e+00

           Step           Time         Lambda
          22300    22300.00000        0.00000

   Energies (kJ/mol)
        G96Bond       G96Angle    Proper Dih.  Improper Dih.          LJ-14
    3.23601e+02    1.63418e+03    1.45583e+03    3.75612e+02    8.80689e+02
     Coulomb-14        LJ (SR)   Coulomb (SR)      Potential    Kinetic En.
    2.54045e+04   -4.86234e+03   -1.89738e+04    6.23834e+03    0.00000e+00
   Total Energy    Temperature Pressure (bar)
    6.23834e+03    0.00000e+00    0.00000e+00

           Step           Time         Lambda
          22400    22400.00000        0.00000

   Energies (kJ/mol)
        G96Bond       G96Angle    Proper Dih.  Improper Dih.          LJ-14
    3.23535e+02    1.63483e+03    1.45546e+03    3.75643e+02    8.80422e+02
     Coulomb-14        LJ (SR)   Coulomb (SR)      Potential    Kinetic En.
    2.54040e+04   -4.86194e+03   -1.89753e+04    6.23673e+03    0.00000e+00
   Total Energy    Temperature Pressure (bar)
    6.23673e+03    0.00000e+00    0.00000e+00

           Step           Time         Lambda
          22500    22500.00000        0.00000

   Energies (kJ/mol)
        G96Bond       G96Angle    Proper Dih.  Improper Dih.          LJ-14
    3.23533e+02    1.63516e+03    1.45536e+03    3.75659e+02    8.80260e+02
     Coulomb-14        LJ (SR)   Coulomb (SR)      Potential    Kinetic En.
    2.54037e+04   -4.86172e+03   -1.89760e+04    6.23595e+03    0.00000e+00
   Total Energy    Temperature Pressure (bar)
    6.23595e+03    0.00000e+00    0.00000e+00

           Step           Time         Lambda
          22600    22600.00000        0.00000

   Energies (kJ/mol)
        G96Bond       G96Angle    Proper Dih.  Improper Dih.          LJ-14
    3.23525e+02    1.63551e+03    1.45537e+03    3.75666e+02    8.80116e+02
     Coulomb-14        LJ (SR)   Coulomb (SR)      Potential    Kinetic En.
    2.54033e+04   -4.86161e+03   -1.89767e+04    6.23516e+03    0.00000e+00
   Total Energy    Temperature Pressure (bar)
    6.23516e+03    0.00000e+00    0.00000e+00

           Step           Time         Lambda
          22700    22700.00000        0.00000

   Energies (kJ/mol)
        G96Bond       G96Angle    Proper Dih.  Improper Dih.          LJ-14
    3.23670e+02    1.63556e+03    1.45540e+03    3.75659e+02    8.80056e+02
     Coulomb-14        LJ (SR)   Coulomb (SR)      Potential    Kinetic En.
    2.54030e+04   -4.86156e+03   -1.89771e+04    6.23470e+03    0.00000e+00
   Total Energy    Temperature Pressure (bar)
    6.23470e+03    0.00000e+00    0.00000e+00

           Step           Time         Lambda
          22800    22800.00000        0.00000

   Energies (kJ/mol)
        G96Bond       G96Angle    Proper Dih.  Improper Dih.          LJ-14
    3.23564e+02    1.63607e+03    1.45567e+03    3.75667e+02    8.79980e+02
     Coulomb-14        LJ (SR)   Coulomb (SR)      Potential    Kinetic En.
    2.54023e+04   -4.86177e+03   -1.89776e+04    6.23385e+03    0.00000e+00
   Total Energy    Temperature Pressure (bar)
    6.23385e+03    0.00000e+00    0.00000e+00

           Step           Time         Lambda
          22900    22900.00000        0.00000

   Energies (kJ/mol)
        G96Bond       G96Angle    Proper Dih.  Improper Dih.          LJ-14
    3.23639e+02    1.63694e+03    1.45581e+03    3.75701e+02    8.80117e+02
     Coulomb-14        LJ (SR)   Coulomb (SR)      Potential    Kinetic En.
    2.54000e+04   -4.86249e+03   -1.89779e+04    6.23183e+03    0.00000e+00
   Total Energy    Temperature Pressure (bar)
    6.23183e+03    0.00000e+00    0.00000e+00

           Step           Time         Lambda
          23000    23000.00000        0.00000

   Energies (kJ/mol)
        G96Bond       G96Angle    Proper Dih.  Improper Dih.          LJ-14
    3.23872e+02    1.63761e+03    1.45459e+03    3.76055e+02    8.80856e+02
     Coulomb-14        LJ (SR)   Coulomb (SR)      Potential    Kinetic En.
    2.53984e+04   -4.86313e+03   -1.89794e+04    6.22880e+03    0.00000e+00
   Total Energy    Temperature Pressure (bar)
    6.22880e+03    0.00000e+00    0.00000e+00

           Step           Time         Lambda
          23100    23100.00000        0.00000

   Energies (kJ/mol)
        G96Bond       G96Angle    Proper Dih.  Improper Dih.          LJ-14
    3.23821e+02    1.63808e+03    1.45390e+03    3.76506e+02    8.81328e+02
     Coulomb-14        LJ (SR)   Coulomb (SR)      Potential    Kinetic En.
    2.53984e+04   -4.86314e+03   -1.89823e+04    6.22665e+03    0.00000e+00
   Total Energy    Temperature Pressure (bar)
    6.22665e+03    0.00000e+00    0.00000e+00

           Step           Time         Lambda
          23200    23200.00000        0.00000

   Energies (kJ/mol)
        G96Bond       G96Angle    Proper Dih.  Improper Dih.          LJ-14
    3.23835e+02    1.63830e+03    1.45375e+03    3.76705e+02    8.81389e+02
     Coulomb-14        LJ (SR)   Coulomb (SR)      Potential    Kinetic En.
    2.53986e+04   -4.86305e+03   -1.89840e+04    6.22555e+03    0.00000e+00
   Total Energy    Temperature Pressure (bar)
    6.22555e+03    0.00000e+00    0.00000e+00

           Step           Time         Lambda
          23300    23300.00000        0.00000

   Energies (kJ/mol)
        G96Bond       G96Angle    Proper Dih.  Improper Dih.          LJ-14
    3.23794e+02    1.63845e+03    1.45373e+03    3.76835e+02    8.81390e+02
     Coulomb-14        LJ (SR)   Coulomb (SR)      Potential    Kinetic En.
    2.53987e+04   -4.86297e+03   -1.89852e+04    6.22469e+03    0.00000e+00
   Total Energy    Temperature Pressure (bar)
    6.22469e+03    0.00000e+00    0.00000e+00

           Step           Time         Lambda
          23400    23400.00000        0.00000

   Energies (kJ/mol)
        G96Bond       G96Angle    Proper Dih.  Improper Dih.          LJ-14
    3.23699e+02    1.63883e+03    1.45379e+03    3.76970e+02    8.81304e+02
     Coulomb-14        LJ (SR)   Coulomb (SR)      Potential    Kinetic En.
    2.53985e+04   -4.86286e+03   -1.89868e+04    6.22344e+03    0.00000e+00
   Total Energy    Temperature Pressure (bar)
    6.22344e+03    0.00000e+00    0.00000e+00

           Step           Time         Lambda
          23500    23500.00000        0.00000

   Energies (kJ/mol)
        G96Bond       G96Angle    Proper Dih.  Improper Dih.          LJ-14
    3.23665e+02    1.63912e+03    1.45388e+03    3.77053e+02    8.81202e+02
     Coulomb-14        LJ (SR)   Coulomb (SR)      Potential    Kinetic En.
    2.53983e+04   -4.86281e+03   -1.89878e+04    6.22257e+03    0.00000e+00
   Total Energy    Temperature Pressure (bar)
    6.22257e+03    0.00000e+00    0.00000e+00

           Step           Time         Lambda
          23600    23600.00000        0.00000

   Energies (kJ/mol)
        G96Bond       G96Angle    Proper Dih.  Improper Dih.          LJ-14
    3.23595e+02    1.64031e+03    1.45417e+03    3.77416e+02    8.80852e+02
     Coulomb-14        LJ (SR)   Coulomb (SR)      Potential    Kinetic En.
    2.53970e+04   -4.86259e+03   -1.89915e+04    6.21932e+03    0.00000e+00
   Total Energy    Temperature Pressure (bar)
    6.21932e+03    0.00000e+00    0.00000e+00

           Step           Time         Lambda
          23700    23700.00000        0.00000

   Energies (kJ/mol)
        G96Bond       G96Angle    Proper Dih.  Improper Dih.          LJ-14
    3.23554e+02    1.64152e+03    1.45457e+03    3.77956e+02    8.80621e+02
     Coulomb-14        LJ (SR)   Coulomb (SR)      Potential    Kinetic En.
    2.53951e+04   -4.86283e+03   -1.89947e+04    6.21581e+03    0.00000e+00
   Total Energy    Temperature Pressure (bar)
    6.21581e+03    0.00000e+00    0.00000e+00

           Step           Time         Lambda
          23800    23800.00000        0.00000

   Energies (kJ/mol)
        G96Bond       G96Angle    Proper Dih.  Improper Dih.          LJ-14
    3.23611e+02    1.64289e+03    1.45503e+03    3.78328e+02    8.80747e+02
     Coulomb-14        LJ (SR)   Coulomb (SR)      Potential    Kinetic En.
    2.53935e+04   -4.86289e+03   -1.89982e+04    6.21300e+03    0.00000e+00
   Total Energy    Temperature Pressure (bar)
    6.21300e+03    0.00000e+00    0.00000e+00

           Step           Time         Lambda
          23900    23900.00000        0.00000

   Energies (kJ/mol)
        G96Bond       G96Angle    Proper Dih.  Improper Dih.          LJ-14
    3.23585e+02    1.64325e+03    1.45511e+03    3.78430e+02    8.80814e+02
     Coulomb-14        LJ (SR)   Coulomb (SR)      Potential    Kinetic En.
    2.53931e+04   -4.86290e+03   -1.89990e+04    6.21234e+03    0.00000e+00
   Total Energy    Temperature Pressure (bar)
    6.21234e+03    0.00000e+00    0.00000e+00

           Step           Time         Lambda
          24000    24000.00000        0.00000

   Energies (kJ/mol)
        G96Bond       G96Angle    Proper Dih.  Improper Dih.          LJ-14
    3.23606e+02    1.64373e+03    1.45517e+03    3.78551e+02    8.80881e+02
     Coulomb-14        LJ (SR)   Coulomb (SR)      Potential    Kinetic En.
    2.53927e+04   -4.86281e+03   -1.90004e+04    6.21140e+03    0.00000e+00
   Total Energy    Temperature Pressure (bar)
    6.21140e+03    0.00000e+00    0.00000e+00

           Step           Time         Lambda
          24100    24100.00000        0.00000

   Energies (kJ/mol)
        G96Bond       G96Angle    Proper Dih.  Improper Dih.          LJ-14
    3.23569e+02    1.64395e+03    1.45523e+03    3.78619e+02    8.80949e+02
     Coulomb-14        LJ (SR)   Coulomb (SR)      Potential    Kinetic En.
    2.53927e+04   -4.86280e+03   -1.90013e+04    6.21087e+03    0.00000e+00
   Total Energy    Temperature Pressure (bar)
    6.21087e+03    0.00000e+00    0.00000e+00

           Step           Time         Lambda
          24200    24200.00000        0.00000

   Energies (kJ/mol)
        G96Bond       G96Angle    Proper Dih.  Improper Dih.          LJ-14
    3.23601e+02    1.64407e+03    1.45530e+03    3.78669e+02    8.80993e+02
     Coulomb-14        LJ (SR)   Coulomb (SR)      Potential    Kinetic En.
    2.53928e+04   -4.86285e+03   -1.90021e+04    6.21041e+03    0.00000e+00
   Total Energy    Temperature Pressure (bar)
    6.21041e+03    0.00000e+00    0.00000e+00

           Step           Time         Lambda
          24300    24300.00000        0.00000

   Energies (kJ/mol)
        G96Bond       G96Angle    Proper Dih.  Improper Dih.          LJ-14
    3.23529e+02    1.64430e+03    1.45551e+03    3.78838e+02    8.81109e+02
     Coulomb-14        LJ (SR)   Coulomb (SR)      Potential    Kinetic En.
    2.53932e+04   -4.86314e+03   -1.90041e+04    6.20930e+03    0.00000e+00
   Total Energy    Temperature Pressure (bar)
    6.20930e+03    0.00000e+00    0.00000e+00

           Step           Time         Lambda
          24400    24400.00000        0.00000

   Energies (kJ/mol)
        G96Bond       G96Angle    Proper Dih.  Improper Dih.          LJ-14
    3.22954e+02    1.64580e+03    1.45762e+03    3.79948e+02    8.82327e+02
     Coulomb-14        LJ (SR)   Coulomb (SR)      Potential    Kinetic En.
    2.53958e+04   -4.86742e+03   -1.90157e+04    6.20133e+03    0.00000e+00
   Total Energy    Temperature Pressure (bar)
    6.20133e+03    0.00000e+00    0.00000e+00

           Step           Time         Lambda
          24500    24500.00000        0.00000

   Energies (kJ/mol)
        G96Bond       G96Angle    Proper Dih.  Improper Dih.          LJ-14
    3.23025e+02    1.64588e+03    1.45786e+03    3.79939e+02    8.82244e+02
     Coulomb-14        LJ (SR)   Coulomb (SR)      Potential    Kinetic En.
    2.53953e+04   -4.86782e+03   -1.90158e+04    6.20062e+03    0.00000e+00
   Total Energy    Temperature Pressure (bar)
    6.20062e+03    0.00000e+00    0.00000e+00

           Step           Time         Lambda
          24600    24600.00000        0.00000

   Energies (kJ/mol)
        G96Bond       G96Angle    Proper Dih.  Improper Dih.          LJ-14
    3.23129e+02    1.64619e+03    1.45895e+03    3.80028e+02    8.82252e+02
     Coulomb-14        LJ (SR)   Coulomb (SR)      Potential    Kinetic En.
    2.53937e+04   -4.86952e+03   -1.90163e+04    6.19840e+03    0.00000e+00
   Total Energy    Temperature Pressure (bar)
    6.19840e+03    0.00000e+00    0.00000e+00

           Step           Time         Lambda
          24700    24700.00000        0.00000

   Energies (kJ/mol)
        G96Bond       G96Angle    Proper Dih.  Improper Dih.          LJ-14
    3.23068e+02    1.64617e+03    1.45907e+03    3.80113e+02    8.82460e+02
     Coulomb-14        LJ (SR)   Coulomb (SR)      Potential    Kinetic En.
    2.53936e+04   -4.86990e+03   -1.90168e+04    6.19783e+03    0.00000e+00
   Total Energy    Temperature Pressure (bar)
    6.19783e+03    0.00000e+00    0.00000e+00

           Step           Time         Lambda
          24800    24800.00000        0.00000

   Energies (kJ/mol)
        G96Bond       G96Angle    Proper Dih.  Improper Dih.          LJ-14
    3.23092e+02    1.64638e+03    1.45924e+03    3.80250e+02    8.82524e+02
     Coulomb-14        LJ (SR)   Coulomb (SR)      Potential    Kinetic En.
    2.53932e+04   -4.87036e+03   -1.90172e+04    6.19708e+03    0.00000e+00
   Total Energy    Temperature Pressure (bar)
    6.19708e+03    0.00000e+00    0.00000e+00

           Step           Time         Lambda
          24900    24900.00000        0.00000

   Energies (kJ/mol)
        G96Bond       G96Angle    Proper Dih.  Improper Dih.          LJ-14
    3.22875e+02    1.64689e+03    1.45937e+03    3.80528e+02    8.82885e+02
     Coulomb-14        LJ (SR)   Coulomb (SR)      Potential    Kinetic En.
    2.53921e+04   -4.87118e+03   -1.90179e+04    6.19562e+03    0.00000e+00
   Total Energy    Temperature Pressure (bar)
    6.19562e+03    0.00000e+00    0.00000e+00

           Step           Time         Lambda
          25000    25000.00000        0.00000

   Energies (kJ/mol)
        G96Bond       G96Angle    Proper Dih.  Improper Dih.          LJ-14
    3.23117e+02    1.64732e+03    1.45935e+03    3.80790e+02    8.82816e+02
     Coulomb-14        LJ (SR)   Coulomb (SR)      Potential    Kinetic En.
    2.53911e+04   -4.87160e+03   -1.90184e+04    6.19453e+03    0.00000e+00
   Total Energy    Temperature Pressure (bar)
    6.19453e+03    0.00000e+00    0.00000e+00


Stepsize too small, or no change in energy.
Converged to machine precision,
but not to the requested precision Fmax < 0

Polak-Ribiere Conjugate Gradients did not converge to Fmax < 0 in 25001 steps.
Potential Energy  =  6.19452864115674e+03
Maximum force     =  1.37208881864079e+01 on atom 1801
Norm of force     =  3.74296433193935e-01

Performed 30247 energy evaluations in total.

	M E G A - F L O P S   A C C O U N T I N G

   RF=Reaction-Field  FE=Free Energy  SCFE=Soft-Core/Free Energy
   T=Tabulated        W3=SPC/TIP3p    W4=TIP4p (single or pairs)
   NF=No Forces

 Computing:                        M-Number         M-Flops  % of Flops
-----------------------------------------------------------------------
 VdW(T)                         2860.017994   154440.971676    17.9
 Coul(T)                        1428.203653    59984.553426     7.0
 Coul(T) + VdW(T)               1615.801908   109874.529744    12.8
 Outer nonbonded loop            168.119363     1681.193630     0.2
 1,4 nonbonded interactions      154.416040    13897.443600     1.6
 NS-Pairs                      22713.979400   476993.567400    55.4
 CG-CoM                           37.053800     1074.560200     0.1
 Bonds                            86.055560     3700.389080     0.4
 Angles                          125.680440    20485.911720     2.4
 Propers                          46.975144    10757.307976     1.2
 Impropers                        42.286704     8795.634432     1.0
-----------------------------------------------------------------------
 Total                                        861686.062884   100.0
-----------------------------------------------------------------------

               NODE (s)   Real (s)      (%)
       Time:    709.000    709.000    100.0
                       11:49
Finished mdrun on node 0 Mon Jul 18 07:03:10 2016
