# Supplementary material for: Computational Modeling of complete HOXB13 protein for predicting the functional effect of SNPs and the associated role in hereditary prostate cancer
Source: Sci Rep. 2017 Mar 8;7:43830. doi: 10.1038/srep43830 (PMC5363706; doi:10.1038/srep43830)
Supplement: Supplementary Dataset [file srep43830-s1.zip › SR Supplementary Data Files Complete/Energy minimised protein/G153V.log.txt]

Log file opened on Mon Jul 18 06:51:24 2016
Host: lorentz.dynstr.pasteur.fr  pid: 25992  nodeid: 0  nnodes:  1
The Gromacs distribution was built Thu Jan 26 01:39:00 CET 2006 by
root@lorentz.immstr.pasteur.fr (Linux 2.6.9-5.0.3.ELsmp x86_64)


                         :-)  G  R  O  M  A  C  S  (-:

                               Grunge ROck MAChoS

                             :-)  VERSION 3.3  (-:


      Written by David van der Spoel, Erik Lindahl, Berk Hess, and others.
       Copyright (c) 1991-2000, University of Groningen, The Netherlands.
             Copyright (c) 2001-2004, The GROMACS development team,
            check out http://www.gromacs.org for more information.

         This program is free software; you can redistribute it and/or
          modify it under the terms of the GNU General Public License
         as published by the Free Software Foundation; either version 2
             of the License, or (at your option) any later version.

 :-)  /data/delarue_www/executables/gromacs/bin/mdrun_d (double precision)  (-:


++++ PLEASE READ AND CITE THE FOLLOWING REFERENCE ++++
E. Lindahl and B. Hess and D. van der Spoel
GROMACS 3.0: A package for molecular simulation and trajectory analysis
J. Mol. Mod. 7 (2001) pp. 306-317
-------- -------- --- Thank You --- -------- --------


++++ PLEASE READ AND CITE THE FOLLOWING REFERENCE ++++
H. J. C. Berendsen, D. van der Spoel and R. van Drunen
GROMACS: A message-passing parallel molecular dynamics implementation
Comp. Phys. Comm. 91 (1995) pp. 43-56
-------- -------- --- Thank You --- -------- --------

Input Parameters:
   integrator           = cg
   nsteps               = 25000
   init_step            = 0
   ns_type              = Simple
   nstlist              = 10
   ndelta               = 2
   bDomDecomp           = FALSE
   decomp_dir           = 0
   nstcomm              = 1
   comm_mode            = Linear
   nstcheckpoint        = 1000
   nstlog               = 100
   nstxout              = 0
   nstvout              = 0
   nstfout              = 0
   nstenergy            = 0
   nstxtcout            = 0
   init_t               = 0
   delta_t              = 0.001
   xtcprec              = 1000
   nkx                  = 0
   nky                  = 0
   nkz                  = 0
   pme_order            = 4
   ewald_rtol           = 1e-05
   ewald_geometry       = 0
   epsilon_surface      = 0
   optimize_fft         = FALSE
   ePBC                 = no
   bUncStart            = FALSE
   bShakeSOR            = FALSE
   etc                  = No
   epc                  = No
   epctype              = Isotropic
   tau_p                = 1
   ref_p (3x3):
      ref_p[    0]={ 0.00000e+00,  0.00000e+00,  0.00000e+00}
      ref_p[    1]={ 0.00000e+00,  0.00000e+00,  0.00000e+00}
      ref_p[    2]={ 0.00000e+00,  0.00000e+00,  0.00000e+00}
   compress (3x3):
      compress[    0]={ 0.00000e+00,  0.00000e+00,  0.00000e+00}
      compress[    1]={ 0.00000e+00,  0.00000e+00,  0.00000e+00}
      compress[    2]={ 0.00000e+00,  0.00000e+00,  0.00000e+00}
   andersen_seed        = 815131
   rlist                = 1.4
   coulombtype          = Shift
   rcoulomb_switch      = 0
   rcoulomb             = 1
   vdwtype              = Shift
   rvdw_switch          = 0
   rvdw                 = 1
   epsilon_r            = 1
   epsilon_rf           = 1
   tabext               = 1
   gb_algorithm         = Still
   nstgbradii           = 1
   rgbradii             = 2
   gb_saltconc          = 0
   implicit_solvent     = No
   DispCorr             = No
   fudgeQQ              = 1
   free_energy          = no
   init_lambda          = 0
   sc_alpha             = 0
   sc_power             = 1
   sc_sigma             = 0.3
   delta_lambda         = 0
   disre_weighting      = Conservative
   disre_mixed          = FALSE
   dr_fc                = 1000
   dr_tau               = 0
   nstdisreout          = 100
   orires_fc            = 0
   orires_tau           = 0
   nstorireout          = 100
   dihre-fc             = 1000
   dihre-tau            = 0
   nstdihreout          = 100
   em_stepsize          = 0.01
   em_tol               = 0
   niter                = 20
   fc_stepsize          = 0
   nstcgsteep           = 1000
   nbfgscorr            = 10
   ConstAlg             = Lincs
   shake_tol            = 0.0001
   lincs_order          = 4
   lincs_warnangle      = 30
   lincs_iter           = 1
   bd_fric              = 0
   ld_seed              = 1993
   cos_accel            = 0
   deform (3x3):
      deform[    0]={ 0.00000e+00,  0.00000e+00,  0.00000e+00}
      deform[    1]={ 0.00000e+00,  0.00000e+00,  0.00000e+00}
      deform[    2]={ 0.00000e+00,  0.00000e+00,  0.00000e+00}
   userint1             = 0
   userint2             = 0
   userint3             = 0
   userint4             = 0
   userreal1            = 0
   userreal2            = 0
   userreal3            = 0
   userreal4            = 0
grpopts:
   nrdf:	        8322
   ref_t:	           0
   tau_t:	           0
anneal:		          No
ann_npoints:	           0
   acc:	           0           0           0
   nfreeze:           N           N           N
   energygrp_flags[  0]: 0
   efield-x:
      n = 0
   efield-xt:
      n = 0
   efield-y:
      n = 0
   efield-yt:
      n = 0
   efield-z:
      n = 0
   efield-zt:
      n = 0
   bQMMM                = FALSE
   QMconstraints        = 0
   QMMMscheme           = 0
   scalefactor          = 1
qm_opts:
   ngQM                 = 0
CPU=  0, lastcg= 1223, targetcg=  612, myshift=    0
nsb->shift =   1, nsb->bshift=  0
Neighbor Search Blocks
nsb->nodeid:         0
nsb->nnodes:      1
nsb->cgtotal:  1224
nsb->natoms:   2775
nsb->shift:       1
nsb->bshift:      0
Nodeid   index  homenr  cgload  workload
     0       0    2775    1224      1224

Table routines are used for coulomb: TRUE
Table routines are used for vdw:     TRUE
Using shifted Lennard-Jones, switch between 0 and 1 nm
Cut-off's:   NS: 1.4   Coulomb: 1   LJ: 1
System total charge: 0.000
Generated table with 4800 data points for Shift.
Tabscale = 2000 points/nm
Generated table with 4800 data points for LJ6Shift.
Tabscale = 2000 points/nm
Generated table with 4800 data points for LJ12Shift.
Tabscale = 2000 points/nm
Generated table with 2000 data points for 1-4 COUL.
Tabscale = 2000 points/nm
Generated table with 2000 data points for 1-4 LJ6.
Tabscale = 2000 points/nm
Generated table with 2000 data points for 1-4 LJ12.
Tabscale = 2000 points/nm
Initiating Polak-Ribiere Conjugate Gradients
Center of mass motion removal mode is Linear
We have the following groups for center of mass motion removal:
  0:  rest, initial mass: 2775
Started Polak-Ribiere Conjugate Gradients on node 0 Mon Jul 18 06:51:24 2016
Polak-Ribiere Conjugate Gradients:
   Tolerance (Fmax)   =  0.00000e+00
   Number of steps    =        25000
Configuring nonbonded kernels...
Testing x86_64 SSE2 support... present.


           Step           Time         Lambda
              0        0.00000        0.00000

   Energies (kJ/mol)
        G96Bond       G96Angle    Proper Dih.  Improper Dih.          LJ-14
    4.49504e+03    2.22329e+03    1.64727e+03    4.05949e+02    5.02104e+03
     Coulomb-14        LJ (SR)   Coulomb (SR)      Potential    Kinetic En.
    2.77516e+04   -8.93151e+01   -1.82413e+04    2.32135e+04    0.00000e+00
   Total Energy    Temperature Pressure (bar)
    2.32135e+04    0.00000e+00    0.00000e+00

   F-max             =  7.79780e+03 on atom 2506
   F-Norm            =  8.61249e+04

           Step           Time         Lambda
              0        0.00000        0.00000

   Energies (kJ/mol)
        G96Bond       G96Angle    Proper Dih.  Improper Dih.          LJ-14
    3.92424e+03    2.11774e+03    1.64701e+03    4.02888e+02    4.97441e+03
     Coulomb-14        LJ (SR)   Coulomb (SR)      Potential    Kinetic En.
    2.77311e+04   -1.58299e+02   -1.82451e+04    2.23940e+04    0.00000e+00
   Total Energy    Temperature Pressure (bar)
    2.23940e+04    0.00000e+00    0.00000e+00

           Step           Time         Lambda
            100      100.00000        0.00000

   Energies (kJ/mol)
        G96Bond       G96Angle    Proper Dih.  Improper Dih.          LJ-14
    3.08262e+02    1.64222e+03    1.62133e+03    3.67259e+02    9.84860e+02
     Coulomb-14        LJ (SR)   Coulomb (SR)      Potential    Kinetic En.
    2.57748e+04   -4.31177e+03   -1.75734e+04    8.81356e+03    0.00000e+00
   Total Energy    Temperature Pressure (bar)
    8.81356e+03    0.00000e+00    0.00000e+00

           Step           Time         Lambda
            200      200.00000        0.00000

   Energies (kJ/mol)
        G96Bond       G96Angle    Proper Dih.  Improper Dih.          LJ-14
    3.18296e+02    1.62436e+03    1.56098e+03    3.48608e+02    8.84238e+02
     Coulomb-14        LJ (SR)   Coulomb (SR)      Potential    Kinetic En.
    2.56122e+04   -4.40388e+03   -1.76267e+04    8.31818e+03    0.00000e+00
   Total Energy    Temperature Pressure (bar)
    8.31818e+03    0.00000e+00    0.00000e+00

           Step           Time         Lambda
            300      300.00000        0.00000

   Energies (kJ/mol)
        G96Bond       G96Angle    Proper Dih.  Improper Dih.          LJ-14
    3.19455e+02    1.61003e+03    1.51326e+03    3.47842e+02    8.79436e+02
     Coulomb-14        LJ (SR)   Coulomb (SR)      Potential    Kinetic En.
    2.55495e+04   -4.41287e+03   -1.77485e+04    8.05820e+03    0.00000e+00
   Total Energy    Temperature Pressure (bar)
    8.05820e+03    0.00000e+00    0.00000e+00

           Step           Time         Lambda
            400      400.00000        0.00000

   Energies (kJ/mol)
        G96Bond       G96Angle    Proper Dih.  Improper Dih.          LJ-14
    3.21719e+02    1.61214e+03    1.49043e+03    3.49364e+02    8.71181e+02
     Coulomb-14        LJ (SR)   Coulomb (SR)      Potential    Kinetic En.
    2.55295e+04   -4.41768e+03   -1.78468e+04    7.90981e+03    0.00000e+00
   Total Energy    Temperature Pressure (bar)
    7.90981e+03    0.00000e+00    0.00000e+00

           Step           Time         Lambda
            500      500.00000        0.00000

   Energies (kJ/mol)
        G96Bond       G96Angle    Proper Dih.  Improper Dih.          LJ-14
    3.23015e+02    1.61362e+03    1.48059e+03    3.50461e+02    8.68618e+02
     Coulomb-14        LJ (SR)   Coulomb (SR)      Potential    Kinetic En.
    2.55193e+04   -4.42382e+03   -1.78911e+04    7.84064e+03    0.00000e+00
   Total Energy    Temperature Pressure (bar)
    7.84064e+03    0.00000e+00    0.00000e+00

           Step           Time         Lambda
            600      600.00000        0.00000

   Energies (kJ/mol)
        G96Bond       G96Angle    Proper Dih.  Improper Dih.          LJ-14
    3.23573e+02    1.61531e+03    1.47066e+03    3.51277e+02    8.68687e+02
     Coulomb-14        LJ (SR)   Coulomb (SR)      Potential    Kinetic En.
    2.55045e+04   -4.42771e+03   -1.79384e+04    7.76791e+03    0.00000e+00
   Total Energy    Temperature Pressure (bar)
    7.76791e+03    0.00000e+00    0.00000e+00

           Step           Time         Lambda
            700      700.00000        0.00000

   Energies (kJ/mol)
        G96Bond       G96Angle    Proper Dih.  Improper Dih.          LJ-14
    3.23739e+02    1.61734e+03    1.45622e+03    3.50740e+02    8.67193e+02
     Coulomb-14        LJ (SR)   Coulomb (SR)      Potential    Kinetic En.
    2.54856e+04   -4.43852e+03   -1.80027e+04    7.65959e+03    0.00000e+00
   Total Energy    Temperature Pressure (bar)
    7.65959e+03    0.00000e+00    0.00000e+00

           Step           Time         Lambda
            800      800.00000        0.00000

   Energies (kJ/mol)
        G96Bond       G96Angle    Proper Dih.  Improper Dih.          LJ-14
    3.23736e+02    1.61183e+03    1.44267e+03    3.47614e+02    8.63475e+02
     Coulomb-14        LJ (SR)   Coulomb (SR)      Potential    Kinetic En.
    2.54767e+04   -4.45644e+03   -1.80536e+04    7.55599e+03    0.00000e+00
   Total Energy    Temperature Pressure (bar)
    7.55599e+03    0.00000e+00    0.00000e+00

           Step           Time         Lambda
            900      900.00000        0.00000

   Energies (kJ/mol)
        G96Bond       G96Angle    Proper Dih.  Improper Dih.          LJ-14
    3.23850e+02    1.61143e+03    1.43993e+03    3.47790e+02    8.61394e+02
     Coulomb-14        LJ (SR)   Coulomb (SR)      Potential    Kinetic En.
    2.54729e+04   -4.46202e+03   -1.80621e+04    7.53320e+03    0.00000e+00
   Total Energy    Temperature Pressure (bar)
    7.53320e+03    0.00000e+00    0.00000e+00

           Step           Time         Lambda
           1000     1000.00000        0.00000

   Energies (kJ/mol)
        G96Bond       G96Angle    Proper Dih.  Improper Dih.          LJ-14
    3.23759e+02    1.60491e+03    1.43733e+03    3.47327e+02    8.62632e+02
     Coulomb-14        LJ (SR)   Coulomb (SR)      Potential    Kinetic En.
    2.54681e+04   -4.47775e+03   -1.80974e+04    7.46894e+03    0.00000e+00
   Total Energy    Temperature Pressure (bar)
    7.46894e+03    0.00000e+00    0.00000e+00

           Step           Time         Lambda
           1100     1100.00000        0.00000

   Energies (kJ/mol)
        G96Bond       G96Angle    Proper Dih.  Improper Dih.          LJ-14
    3.24294e+02    1.60372e+03    1.43675e+03    3.45469e+02    8.63844e+02
     Coulomb-14        LJ (SR)   Coulomb (SR)      Potential    Kinetic En.
    2.54676e+04   -4.47908e+03   -1.81384e+04    7.42421e+03    0.00000e+00
   Total Energy    Temperature Pressure (bar)
    7.42421e+03    0.00000e+00    0.00000e+00

           Step           Time         Lambda
           1200     1200.00000        0.00000

   Energies (kJ/mol)
        G96Bond       G96Angle    Proper Dih.  Improper Dih.          LJ-14
    3.24229e+02    1.60355e+03    1.43461e+03    3.44737e+02    8.67746e+02
     Coulomb-14        LJ (SR)   Coulomb (SR)      Potential    Kinetic En.
    2.54647e+04   -4.48090e+03   -1.81709e+04    7.38777e+03    0.00000e+00
   Total Energy    Temperature Pressure (bar)
    7.38777e+03    0.00000e+00    0.00000e+00

           Step           Time         Lambda
           1300     1300.00000        0.00000

   Energies (kJ/mol)
        G96Bond       G96Angle    Proper Dih.  Improper Dih.          LJ-14
    3.23314e+02    1.60542e+03    1.43278e+03    3.45726e+02    8.70176e+02
     Coulomb-14        LJ (SR)   Coulomb (SR)      Potential    Kinetic En.
    2.54628e+04   -4.48263e+03   -1.81972e+04    7.36043e+03    0.00000e+00
   Total Energy    Temperature Pressure (bar)
    7.36043e+03    0.00000e+00    0.00000e+00

           Step           Time         Lambda
           1400     1400.00000        0.00000

   Energies (kJ/mol)
        G96Bond       G96Angle    Proper Dih.  Improper Dih.          LJ-14
    3.25287e+02    1.60626e+03    1.43028e+03    3.46206e+02    8.72092e+02
     Coulomb-14        LJ (SR)   Coulomb (SR)      Potential    Kinetic En.
    2.54562e+04   -4.48963e+03   -1.82261e+04    7.32065e+03    0.00000e+00
   Total Energy    Temperature Pressure (bar)
    7.32065e+03    0.00000e+00    0.00000e+00

           Step           Time         Lambda
           1500     1500.00000        0.00000

   Energies (kJ/mol)
        G96Bond       G96Angle    Proper Dih.  Improper Dih.          LJ-14
    3.26339e+02    1.61057e+03    1.42549e+03    3.47844e+02    8.72971e+02
     Coulomb-14        LJ (SR)   Coulomb (SR)      Potential    Kinetic En.
    2.54432e+04   -4.50015e+03   -1.82560e+04    7.27023e+03    0.00000e+00
   Total Energy    Temperature Pressure (bar)
    7.27023e+03    0.00000e+00    0.00000e+00

           Step           Time         Lambda
           1600     1600.00000        0.00000

   Energies (kJ/mol)
        G96Bond       G96Angle    Proper Dih.  Improper Dih.          LJ-14
    3.27317e+02    1.61075e+03    1.42178e+03    3.48940e+02    8.74780e+02
     Coulomb-14        LJ (SR)   Coulomb (SR)      Potential    Kinetic En.
    2.54405e+04   -4.50566e+03   -1.82686e+04    7.24973e+03    0.00000e+00
   Total Energy    Temperature Pressure (bar)
    7.24973e+03    0.00000e+00    0.00000e+00

           Step           Time         Lambda
           1700     1700.00000        0.00000

   Energies (kJ/mol)
        G96Bond       G96Angle    Proper Dih.  Improper Dih.          LJ-14
    3.26923e+02    1.61072e+03    1.41995e+03    3.48965e+02    8.75145e+02
     Coulomb-14        LJ (SR)   Coulomb (SR)      Potential    Kinetic En.
    2.54408e+04   -4.50966e+03   -1.82757e+04    7.23723e+03    0.00000e+00
   Total Energy    Temperature Pressure (bar)
    7.23723e+03    0.00000e+00    0.00000e+00

           Step           Time         Lambda
           1800     1800.00000        0.00000

   Energies (kJ/mol)
        G96Bond       G96Angle    Proper Dih.  Improper Dih.          LJ-14
    3.27187e+02    1.60972e+03    1.41503e+03    3.49238e+02    8.75891e+02
     Coulomb-14        LJ (SR)   Coulomb (SR)      Potential    Kinetic En.
    2.54411e+04   -4.51556e+03   -1.82872e+04    7.21543e+03    0.00000e+00
   Total Energy    Temperature Pressure (bar)
    7.21543e+03    0.00000e+00    0.00000e+00

           Step           Time         Lambda
           1900     1900.00000        0.00000

   Energies (kJ/mol)
        G96Bond       G96Angle    Proper Dih.  Improper Dih.          LJ-14
    3.26798e+02    1.60969e+03    1.41356e+03    3.49363e+02    8.76853e+02
     Coulomb-14        LJ (SR)   Coulomb (SR)      Potential    Kinetic En.
    2.54407e+04   -4.51811e+03   -1.82919e+04    7.20699e+03    0.00000e+00
   Total Energy    Temperature Pressure (bar)
    7.20699e+03    0.00000e+00    0.00000e+00

           Step           Time         Lambda
           2000     2000.00000        0.00000

   Energies (kJ/mol)
        G96Bond       G96Angle    Proper Dih.  Improper Dih.          LJ-14
    3.26836e+02    1.60954e+03    1.41202e+03    3.49527e+02    8.77674e+02
     Coulomb-14        LJ (SR)   Coulomb (SR)      Potential    Kinetic En.
    2.54404e+04   -4.52149e+03   -1.82974e+04    7.19705e+03    0.00000e+00
   Total Energy    Temperature Pressure (bar)
    7.19705e+03    0.00000e+00    0.00000e+00

           Step           Time         Lambda
           2100     2100.00000        0.00000

   Energies (kJ/mol)
        G96Bond       G96Angle    Proper Dih.  Improper Dih.          LJ-14
    3.28058e+02    1.60931e+03    1.40976e+03    3.50107e+02    8.78751e+02
     Coulomb-14        LJ (SR)   Coulomb (SR)      Potential    Kinetic En.
    2.54388e+04   -4.52868e+03   -1.83092e+04    7.17691e+03    0.00000e+00
   Total Energy    Temperature Pressure (bar)
    7.17691e+03    0.00000e+00    0.00000e+00

           Step           Time         Lambda
           2200     2200.00000        0.00000

   Energies (kJ/mol)
        G96Bond       G96Angle    Proper Dih.  Improper Dih.          LJ-14
    3.26672e+02    1.61041e+03    1.40839e+03    3.50639e+02    8.80168e+02
     Coulomb-14        LJ (SR)   Coulomb (SR)      Potential    Kinetic En.
    2.54379e+04   -4.53352e+03   -1.83195e+04    7.16114e+03    0.00000e+00
   Total Energy    Temperature Pressure (bar)
    7.16114e+03    0.00000e+00    0.00000e+00

           Step           Time         Lambda
           2300     2300.00000        0.00000

   Energies (kJ/mol)
        G96Bond       G96Angle    Proper Dih.  Improper Dih.          LJ-14
    3.26070e+02    1.61185e+03    1.40766e+03    3.51234e+02    8.80739e+02
     Coulomb-14        LJ (SR)   Coulomb (SR)      Potential    Kinetic En.
    2.54366e+04   -4.53739e+03   -1.83294e+04    7.14739e+03    0.00000e+00
   Total Energy    Temperature Pressure (bar)
    7.14739e+03    0.00000e+00    0.00000e+00

           Step           Time         Lambda
           2400     2400.00000        0.00000

   Energies (kJ/mol)
        G96Bond       G96Angle    Proper Dih.  Improper Dih.          LJ-14
    3.26114e+02    1.61347e+03    1.40709e+03    3.51384e+02    8.80849e+02
     Coulomb-14        LJ (SR)   Coulomb (SR)      Potential    Kinetic En.
    2.54357e+04   -4.53984e+03   -1.83404e+04    7.13434e+03    0.00000e+00
   Total Energy    Temperature Pressure (bar)
    7.13434e+03    0.00000e+00    0.00000e+00

           Step           Time         Lambda
           2500     2500.00000        0.00000

   Energies (kJ/mol)
        G96Bond       G96Angle    Proper Dih.  Improper Dih.          LJ-14
    3.26613e+02    1.61209e+03    1.40729e+03    3.51733e+02    8.81108e+02
     Coulomb-14        LJ (SR)   Coulomb (SR)      Potential    Kinetic En.
    2.54354e+04   -4.54112e+03   -1.83509e+04    7.12219e+03    0.00000e+00
   Total Energy    Temperature Pressure (bar)
    7.12219e+03    0.00000e+00    0.00000e+00

           Step           Time         Lambda
           2600     2600.00000        0.00000

   Energies (kJ/mol)
        G96Bond       G96Angle    Proper Dih.  Improper Dih.          LJ-14
    3.26868e+02    1.61213e+03    1.40911e+03    3.51786e+02    8.80469e+02
     Coulomb-14        LJ (SR)   Coulomb (SR)      Potential    Kinetic En.
    2.54351e+04   -4.54263e+03   -1.83656e+04    7.10724e+03    0.00000e+00
   Total Energy    Temperature Pressure (bar)
    7.10724e+03    0.00000e+00    0.00000e+00

           Step           Time         Lambda
           2700     2700.00000        0.00000

   Energies (kJ/mol)
        G96Bond       G96Angle    Proper Dih.  Improper Dih.          LJ-14
    3.27088e+02    1.61413e+03    1.40776e+03    3.51604e+02    8.76446e+02
     Coulomb-14        LJ (SR)   Coulomb (SR)      Potential    Kinetic En.
    2.54364e+04   -4.54739e+03   -1.83842e+04    7.08184e+03    0.00000e+00
   Total Energy    Temperature Pressure (bar)
    7.08184e+03    0.00000e+00    0.00000e+00

           Step           Time         Lambda
           2800     2800.00000        0.00000

   Energies (kJ/mol)
        G96Bond       G96Angle    Proper Dih.  Improper Dih.          LJ-14
    3.26681e+02    1.61491e+03    1.40793e+03    3.52026e+02    8.77060e+02
     Coulomb-14        LJ (SR)   Coulomb (SR)      Potential    Kinetic En.
    2.54376e+04   -4.54863e+03   -1.83933e+04    7.07422e+03    0.00000e+00
   Total Energy    Temperature Pressure (bar)
    7.07422e+03    0.00000e+00    0.00000e+00

           Step           Time         Lambda
           2900     2900.00000        0.00000

   Energies (kJ/mol)
        G96Bond       G96Angle    Proper Dih.  Improper Dih.          LJ-14
    3.27142e+02    1.61392e+03    1.40881e+03    3.52872e+02    8.78059e+02
     Coulomb-14        LJ (SR)   Coulomb (SR)      Potential    Kinetic En.
    2.54388e+04   -4.55063e+03   -1.84022e+04    7.06675e+03    0.00000e+00
   Total Energy    Temperature Pressure (bar)
    7.06675e+03    0.00000e+00    0.00000e+00

           Step           Time         Lambda
           3000     3000.00000        0.00000

   Energies (kJ/mol)
        G96Bond       G96Angle    Proper Dih.  Improper Dih.          LJ-14
    3.27069e+02    1.61321e+03    1.40965e+03    3.53179e+02    8.79094e+02
     Coulomb-14        LJ (SR)   Coulomb (SR)      Potential    Kinetic En.
    2.54396e+04   -4.55386e+03   -1.84094e+04    7.05859e+03    0.00000e+00
   Total Energy    Temperature Pressure (bar)
    7.05859e+03    0.00000e+00    0.00000e+00

           Step           Time         Lambda
           3100     3100.00000        0.00000

   Energies (kJ/mol)
        G96Bond       G96Angle    Proper Dih.  Improper Dih.          LJ-14
    3.27037e+02    1.61302e+03    1.40989e+03    3.53210e+02    8.79531e+02
     Coulomb-14        LJ (SR)   Coulomb (SR)      Potential    Kinetic En.
    2.54399e+04   -4.55591e+03   -1.84123e+04    7.05439e+03    0.00000e+00
   Total Energy    Temperature Pressure (bar)
    7.05439e+03    0.00000e+00    0.00000e+00

           Step           Time         Lambda
           3200     3200.00000        0.00000

   Energies (kJ/mol)
        G96Bond       G96Angle    Proper Dih.  Improper Dih.          LJ-14
    3.26979e+02    1.61215e+03    1.41041e+03    3.53711e+02    8.81207e+02
     Coulomb-14        LJ (SR)   Coulomb (SR)      Potential    Kinetic En.
    2.54406e+04   -4.56498e+03   -1.84226e+04    7.03749e+03    0.00000e+00
   Total Energy    Temperature Pressure (bar)
    7.03749e+03    0.00000e+00    0.00000e+00

           Step           Time         Lambda
           3300     3300.00000        0.00000

   Energies (kJ/mol)
        G96Bond       G96Angle    Proper Dih.  Improper Dih.          LJ-14
    3.27271e+02    1.61170e+03    1.41040e+03    3.53914e+02    8.81511e+02
     Coulomb-14        LJ (SR)   Coulomb (SR)      Potential    Kinetic En.
    2.54406e+04   -4.56712e+03   -1.84247e+04    7.03361e+03    0.00000e+00
   Total Energy    Temperature Pressure (bar)
    7.03361e+03    0.00000e+00    0.00000e+00

           Step           Time         Lambda
           3400     3400.00000        0.00000

   Energies (kJ/mol)
        G96Bond       G96Angle    Proper Dih.  Improper Dih.          LJ-14
    3.27224e+02    1.61186e+03    1.41045e+03    3.54302e+02    8.82594e+02
     Coulomb-14        LJ (SR)   Coulomb (SR)      Potential    Kinetic En.
    2.54400e+04   -4.57270e+03   -1.84294e+04    7.02438e+03    0.00000e+00
   Total Energy    Temperature Pressure (bar)
    7.02438e+03    0.00000e+00    0.00000e+00

           Step           Time         Lambda
           3500     3500.00000        0.00000

   Energies (kJ/mol)
        G96Bond       G96Angle    Proper Dih.  Improper Dih.          LJ-14
    3.27025e+02    1.61172e+03    1.41048e+03    3.54436e+02    8.82547e+02
     Coulomb-14        LJ (SR)   Coulomb (SR)      Potential    Kinetic En.
    2.54404e+04   -4.57561e+03   -1.84321e+04    7.01885e+03    0.00000e+00
   Total Energy    Temperature Pressure (bar)
    7.01885e+03    0.00000e+00    0.00000e+00

           Step           Time         Lambda
           3600     3600.00000        0.00000

   Energies (kJ/mol)
        G96Bond       G96Angle    Proper Dih.  Improper Dih.          LJ-14
    3.26809e+02    1.61179e+03    1.41042e+03    3.54509e+02    8.82847e+02
     Coulomb-14        LJ (SR)   Coulomb (SR)      Potential    Kinetic En.
    2.54401e+04   -4.57815e+03   -1.84337e+04    7.01459e+03    0.00000e+00
   Total Energy    Temperature Pressure (bar)
    7.01459e+03    0.00000e+00    0.00000e+00

           Step           Time         Lambda
           3700     3700.00000        0.00000

   Energies (kJ/mol)
        G96Bond       G96Angle    Proper Dih.  Improper Dih.          LJ-14
    3.27105e+02    1.61128e+03    1.41017e+03    3.54565e+02    8.83169e+02
     Coulomb-14        LJ (SR)   Coulomb (SR)      Potential    Kinetic En.
    2.54395e+04   -4.58144e+03   -1.84350e+04    7.00943e+03    0.00000e+00
   Total Energy    Temperature Pressure (bar)
    7.00943e+03    0.00000e+00    0.00000e+00

           Step           Time         Lambda
           3800     3800.00000        0.00000

   Energies (kJ/mol)
        G96Bond       G96Angle    Proper Dih.  Improper Dih.          LJ-14
    3.27290e+02    1.60906e+03    1.41051e+03    3.54732e+02    8.86081e+02
     Coulomb-14        LJ (SR)   Coulomb (SR)      Potential    Kinetic En.
    2.54385e+04   -4.59397e+03   -1.84440e+04    6.98820e+03    0.00000e+00
   Total Energy    Temperature Pressure (bar)
    6.98820e+03    0.00000e+00    0.00000e+00

           Step           Time         Lambda
           3900     3900.00000        0.00000

   Energies (kJ/mol)
        G96Bond       G96Angle    Proper Dih.  Improper Dih.          LJ-14
    3.27733e+02    1.61217e+03    1.41171e+03    3.55665e+02    8.84037e+02
     Coulomb-14        LJ (SR)   Coulomb (SR)      Potential    Kinetic En.
    2.54361e+04   -4.60545e+03   -1.84587e+04    6.96324e+03    0.00000e+00
   Total Energy    Temperature Pressure (bar)
    6.96324e+03    0.00000e+00    0.00000e+00

           Step           Time         Lambda
           4000     4000.00000        0.00000

   Energies (kJ/mol)
        G96Bond       G96Angle    Proper Dih.  Improper Dih.          LJ-14
    3.27729e+02    1.61193e+03    1.41194e+03    3.55469e+02    8.84039e+02
     Coulomb-14        LJ (SR)   Coulomb (SR)      Potential    Kinetic En.
    2.54357e+04   -4.60634e+03   -1.84612e+04    6.95922e+03    0.00000e+00
   Total Energy    Temperature Pressure (bar)
    6.95922e+03    0.00000e+00    0.00000e+00

           Step           Time         Lambda
           4100     4100.00000        0.00000

   Energies (kJ/mol)
        G96Bond       G96Angle    Proper Dih.  Improper Dih.          LJ-14
    3.27307e+02    1.61242e+03    1.41211e+03    3.55406e+02    8.83866e+02
     Coulomb-14        LJ (SR)   Coulomb (SR)      Potential    Kinetic En.
    2.54353e+04   -4.60733e+03   -1.84635e+04    6.95559e+03    0.00000e+00
   Total Energy    Temperature Pressure (bar)
    6.95559e+03    0.00000e+00    0.00000e+00

           Step           Time         Lambda
           4200     4200.00000        0.00000

   Energies (kJ/mol)
        G96Bond       G96Angle    Proper Dih.  Improper Dih.          LJ-14
    3.27472e+02    1.61274e+03    1.41235e+03    3.55402e+02    8.83502e+02
     Coulomb-14        LJ (SR)   Coulomb (SR)      Potential    Kinetic En.
    2.54346e+04   -4.60895e+03   -1.84676e+04    6.94950e+03    0.00000e+00
   Total Energy    Temperature Pressure (bar)
    6.94950e+03    0.00000e+00    0.00000e+00

           Step           Time         Lambda
           4300     4300.00000        0.00000

   Energies (kJ/mol)
        G96Bond       G96Angle    Proper Dih.  Improper Dih.          LJ-14
    3.27228e+02    1.61354e+03    1.41274e+03    3.55382e+02    8.83321e+02
     Coulomb-14        LJ (SR)   Coulomb (SR)      Potential    Kinetic En.
    2.54334e+04   -4.61088e+03   -1.84721e+04    6.94259e+03    0.00000e+00
   Total Energy    Temperature Pressure (bar)
    6.94259e+03    0.00000e+00    0.00000e+00

           Step           Time         Lambda
           4400     4400.00000        0.00000

   Energies (kJ/mol)
        G96Bond       G96Angle    Proper Dih.  Improper Dih.          LJ-14
    3.27305e+02    1.61408e+03    1.41327e+03    3.55428e+02    8.83127e+02
     Coulomb-14        LJ (SR)   Coulomb (SR)      Potential    Kinetic En.
    2.54324e+04   -4.61222e+03   -1.84758e+04    6.93763e+03    0.00000e+00
   Total Energy    Temperature Pressure (bar)
    6.93763e+03    0.00000e+00    0.00000e+00

           Step           Time         Lambda
           4500     4500.00000        0.00000

   Energies (kJ/mol)
        G96Bond       G96Angle    Proper Dih.  Improper Dih.          LJ-14
    3.27145e+02    1.61500e+03    1.41410e+03    3.55583e+02    8.82902e+02
     Coulomb-14        LJ (SR)   Coulomb (SR)      Potential    Kinetic En.
    2.54310e+04   -4.61357e+03   -1.84805e+04    6.93174e+03    0.00000e+00
   Total Energy    Temperature Pressure (bar)
    6.93174e+03    0.00000e+00    0.00000e+00

           Step           Time         Lambda
           4600     4600.00000        0.00000

   Energies (kJ/mol)
        G96Bond       G96Angle    Proper Dih.  Improper Dih.          LJ-14
    3.27552e+02    1.61583e+03    1.41082e+03    3.55667e+02    8.82881e+02
     Coulomb-14        LJ (SR)   Coulomb (SR)      Potential    Kinetic En.
    2.54256e+04   -4.61368e+03   -1.84845e+04    6.92014e+03    0.00000e+00
   Total Energy    Temperature Pressure (bar)
    6.92014e+03    0.00000e+00    0.00000e+00

           Step           Time         Lambda
           4700     4700.00000        0.00000

   Energies (kJ/mol)
        G96Bond       G96Angle    Proper Dih.  Improper Dih.          LJ-14
    3.27805e+02    1.61704e+03    1.41005e+03    3.56284e+02    8.83209e+02
     Coulomb-14        LJ (SR)   Coulomb (SR)      Potential    Kinetic En.
    2.54223e+04   -4.61453e+03   -1.84902e+04    6.91195e+03    0.00000e+00
   Total Energy    Temperature Pressure (bar)
    6.91195e+03    0.00000e+00    0.00000e+00

           Step           Time         Lambda
           4800     4800.00000        0.00000

   Energies (kJ/mol)
        G96Bond       G96Angle    Proper Dih.  Improper Dih.          LJ-14
    3.27780e+02    1.61797e+03    1.40885e+03    3.56885e+02    8.83468e+02
     Coulomb-14        LJ (SR)   Coulomb (SR)      Potential    Kinetic En.
    2.54218e+04   -4.61763e+03   -1.84971e+04    6.90200e+03    0.00000e+00
   Total Energy    Temperature Pressure (bar)
    6.90200e+03    0.00000e+00    0.00000e+00

           Step           Time         Lambda
           4900     4900.00000        0.00000

   Energies (kJ/mol)
        G96Bond       G96Angle    Proper Dih.  Improper Dih.          LJ-14
    3.27574e+02    1.61844e+03    1.40784e+03    3.57215e+02    8.83708e+02
     Coulomb-14        LJ (SR)   Coulomb (SR)      Potential    Kinetic En.
    2.54221e+04   -4.62023e+03   -1.85019e+04    6.89476e+03    0.00000e+00
   Total Energy    Temperature Pressure (bar)
    6.89476e+03    0.00000e+00    0.00000e+00

           Step           Time         Lambda
           5000     5000.00000        0.00000

   Energies (kJ/mol)
        G96Bond       G96Angle    Proper Dih.  Improper Dih.          LJ-14
    3.27472e+02    1.61874e+03    1.40716e+03    3.57480e+02    8.83607e+02
     Coulomb-14        LJ (SR)   Coulomb (SR)      Potential    Kinetic En.
    2.54230e+04   -4.62276e+03   -1.85065e+04    6.88822e+03    0.00000e+00
   Total Energy    Temperature Pressure (bar)
    6.88822e+03    0.00000e+00    0.00000e+00

           Step           Time         Lambda
           5100     5100.00000        0.00000

   Energies (kJ/mol)
        G96Bond       G96Angle    Proper Dih.  Improper Dih.          LJ-14
    3.29269e+02    1.62389e+03    1.40716e+03    3.59253e+02    8.78147e+02
     Coulomb-14        LJ (SR)   Coulomb (SR)      Potential    Kinetic En.
    2.54237e+04   -4.63148e+03   -1.85199e+04    6.87010e+03    0.00000e+00
   Total Energy    Temperature Pressure (bar)
    6.87010e+03    0.00000e+00    0.00000e+00

           Step           Time         Lambda
           5200     5200.00000        0.00000

   Energies (kJ/mol)
        G96Bond       G96Angle    Proper Dih.  Improper Dih.          LJ-14
    3.26761e+02    1.62000e+03    1.40692e+03    3.58414e+02    8.82886e+02
     Coulomb-14        LJ (SR)   Coulomb (SR)      Potential    Kinetic En.
    2.54276e+04   -4.63212e+03   -1.85266e+04    6.86383e+03    0.00000e+00
   Total Energy    Temperature Pressure (bar)
    6.86383e+03    0.00000e+00    0.00000e+00

           Step           Time         Lambda
           5300     5300.00000        0.00000

   Energies (kJ/mol)
        G96Bond       G96Angle    Proper Dih.  Improper Dih.          LJ-14
    3.26708e+02    1.62134e+03    1.40831e+03    3.59075e+02    8.81176e+02
     Coulomb-14        LJ (SR)   Coulomb (SR)      Potential    Kinetic En.
    2.54312e+04   -4.63524e+03   -1.85441e+04    6.84852e+03    0.00000e+00
   Total Energy    Temperature Pressure (bar)
    6.84852e+03    0.00000e+00    0.00000e+00

           Step           Time         Lambda
           5400     5400.00000        0.00000

   Energies (kJ/mol)
        G96Bond       G96Angle    Proper Dih.  Improper Dih.          LJ-14
    3.25986e+02    1.62187e+03    1.41012e+03    3.59946e+02    8.81178e+02
     Coulomb-14        LJ (SR)   Coulomb (SR)      Potential    Kinetic En.
    2.54339e+04   -4.63452e+03   -1.85616e+04    6.83683e+03    0.00000e+00
   Total Energy    Temperature Pressure (bar)
    6.83683e+03    0.00000e+00    0.00000e+00

           Step           Time         Lambda
           5500     5500.00000        0.00000

   Energies (kJ/mol)
        G96Bond       G96Angle    Proper Dih.  Improper Dih.          LJ-14
    3.26190e+02    1.61941e+03    1.41168e+03    3.60040e+02    8.81817e+02
     Coulomb-14        LJ (SR)   Coulomb (SR)      Potential    Kinetic En.
    2.54267e+04   -4.63435e+03   -1.85639e+04    6.82762e+03    0.00000e+00
   Total Energy    Temperature Pressure (bar)
    6.82762e+03    0.00000e+00    0.00000e+00

           Step           Time         Lambda
           5600     5600.00000        0.00000

   Energies (kJ/mol)
        G96Bond       G96Angle    Proper Dih.  Improper Dih.          LJ-14
    3.26128e+02    1.61905e+03    1.41200e+03    3.60141e+02    8.81675e+02
     Coulomb-14        LJ (SR)   Coulomb (SR)      Potential    Kinetic En.
    2.54272e+04   -4.63573e+03   -1.85668e+04    6.82366e+03    0.00000e+00
   Total Energy    Temperature Pressure (bar)
    6.82366e+03    0.00000e+00    0.00000e+00

           Step           Time         Lambda
           5700     5700.00000        0.00000

   Energies (kJ/mol)
        G96Bond       G96Angle    Proper Dih.  Improper Dih.          LJ-14
    3.25809e+02    1.61898e+03    1.41260e+03    3.60459e+02    8.81433e+02
     Coulomb-14        LJ (SR)   Coulomb (SR)      Potential    Kinetic En.
    2.54281e+04   -4.63867e+03   -1.85722e+04    6.81649e+03    0.00000e+00
   Total Energy    Temperature Pressure (bar)
    6.81649e+03    0.00000e+00    0.00000e+00

           Step           Time         Lambda
           5800     5800.00000        0.00000

   Energies (kJ/mol)
        G96Bond       G96Angle    Proper Dih.  Improper Dih.          LJ-14
    3.25699e+02    1.61900e+03    1.41283e+03    3.60591e+02    8.81312e+02
     Coulomb-14        LJ (SR)   Coulomb (SR)      Potential    Kinetic En.
    2.54284e+04   -4.63983e+03   -1.85744e+04    6.81361e+03    0.00000e+00
   Total Energy    Temperature Pressure (bar)
    6.81361e+03    0.00000e+00    0.00000e+00

           Step           Time         Lambda
           5900     5900.00000        0.00000

   Energies (kJ/mol)
        G96Bond       G96Angle    Proper Dih.  Improper Dih.          LJ-14
    3.25411e+02    1.61911e+03    1.41355e+03    3.61028e+02    8.80894e+02
     Coulomb-14        LJ (SR)   Coulomb (SR)      Potential    Kinetic En.
    2.54292e+04   -4.64338e+03   -1.85808e+04    6.80499e+03    0.00000e+00
   Total Energy    Temperature Pressure (bar)
    6.80499e+03    0.00000e+00    0.00000e+00

           Step           Time         Lambda
           6000     6000.00000        0.00000

   Energies (kJ/mol)
        G96Bond       G96Angle    Proper Dih.  Improper Dih.          LJ-14
    3.25223e+02    1.61928e+03    1.41436e+03    3.61334e+02    8.80443e+02
     Coulomb-14        LJ (SR)   Coulomb (SR)      Potential    Kinetic En.
    2.54296e+04   -4.64665e+03   -1.85863e+04    6.79724e+03    0.00000e+00
   Total Energy    Temperature Pressure (bar)
    6.79724e+03    0.00000e+00    0.00000e+00

           Step           Time         Lambda
           6100     6100.00000        0.00000

   Energies (kJ/mol)
        G96Bond       G96Angle    Proper Dih.  Improper Dih.          LJ-14
    3.24425e+02    1.62152e+03    1.41320e+03    3.61139e+02    8.80626e+02
     Coulomb-14        LJ (SR)   Coulomb (SR)      Potential    Kinetic En.
    2.54295e+04   -4.65255e+03   -1.85976e+04    6.78030e+03    0.00000e+00
   Total Energy    Temperature Pressure (bar)
    6.78030e+03    0.00000e+00    0.00000e+00

           Step           Time         Lambda
           6200     6200.00000        0.00000

   Energies (kJ/mol)
        G96Bond       G96Angle    Proper Dih.  Improper Dih.          LJ-14
    3.24818e+02    1.62111e+03    1.41352e+03    3.61526e+02    8.80468e+02
     Coulomb-14        LJ (SR)   Coulomb (SR)      Potential    Kinetic En.
    2.54292e+04   -4.65423e+03   -1.86019e+04    6.77448e+03    0.00000e+00
   Total Energy    Temperature Pressure (bar)
    6.77448e+03    0.00000e+00    0.00000e+00

           Step           Time         Lambda
           6300     6300.00000        0.00000

   Energies (kJ/mol)
        G96Bond       G96Angle    Proper Dih.  Improper Dih.          LJ-14
    3.23512e+02    1.62383e+03    1.41824e+03    3.64733e+02    8.83738e+02
     Coulomb-14        LJ (SR)   Coulomb (SR)      Potential    Kinetic En.
    2.54285e+04   -4.66092e+03   -1.86395e+04    6.74218e+03    0.00000e+00
   Total Energy    Temperature Pressure (bar)
    6.74218e+03    0.00000e+00    0.00000e+00

           Step           Time         Lambda
           6400     6400.00000        0.00000

   Energies (kJ/mol)
        G96Bond       G96Angle    Proper Dih.  Improper Dih.          LJ-14
    3.23765e+02    1.62251e+03    1.42206e+03    3.64575e+02    8.80695e+02
     Coulomb-14        LJ (SR)   Coulomb (SR)      Potential    Kinetic En.
    2.54288e+04   -4.66324e+03   -1.86489e+04    6.73022e+03    0.00000e+00
   Total Energy    Temperature Pressure (bar)
    6.73022e+03    0.00000e+00    0.00000e+00

           Step           Time         Lambda
           6500     6500.00000        0.00000

   Energies (kJ/mol)
        G96Bond       G96Angle    Proper Dih.  Improper Dih.          LJ-14
    3.23338e+02    1.62102e+03    1.42523e+03    3.64253e+02    8.77908e+02
     Coulomb-14        LJ (SR)   Coulomb (SR)      Potential    Kinetic En.
    2.54290e+04   -4.66715e+03   -1.86589e+04    6.71478e+03    0.00000e+00
   Total Energy    Temperature Pressure (bar)
    6.71478e+03    0.00000e+00    0.00000e+00

           Step           Time         Lambda
           6600     6600.00000        0.00000

   Energies (kJ/mol)
        G96Bond       G96Angle    Proper Dih.  Improper Dih.          LJ-14
    3.22109e+02    1.61553e+03    1.42334e+03    3.64078e+02    8.76022e+02
     Coulomb-14        LJ (SR)   Coulomb (SR)      Potential    Kinetic En.
    2.54346e+04   -4.67306e+03   -1.86724e+04    6.69015e+03    0.00000e+00
   Total Energy    Temperature Pressure (bar)
    6.69015e+03    0.00000e+00    0.00000e+00

           Step           Time         Lambda
           6700     6700.00000        0.00000

   Energies (kJ/mol)
        G96Bond       G96Angle    Proper Dih.  Improper Dih.          LJ-14
    3.22114e+02    1.61560e+03    1.42126e+03    3.65325e+02    8.75404e+02
     Coulomb-14        LJ (SR)   Coulomb (SR)      Potential    Kinetic En.
    2.54347e+04   -4.67576e+03   -1.86776e+04    6.68101e+03    0.00000e+00
   Total Energy    Temperature Pressure (bar)
    6.68101e+03    0.00000e+00    0.00000e+00

           Step           Time         Lambda
           6800     6800.00000        0.00000

   Energies (kJ/mol)
        G96Bond       G96Angle    Proper Dih.  Improper Dih.          LJ-14
    3.21898e+02    1.61638e+03    1.41801e+03    3.65714e+02    8.75424e+02
     Coulomb-14        LJ (SR)   Coulomb (SR)      Potential    Kinetic En.
    2.54354e+04   -4.67991e+03   -1.86833e+04    6.66958e+03    0.00000e+00
   Total Energy    Temperature Pressure (bar)
    6.66958e+03    0.00000e+00    0.00000e+00

           Step           Time         Lambda
           6900     6900.00000        0.00000

   Energies (kJ/mol)
        G96Bond       G96Angle    Proper Dih.  Improper Dih.          LJ-14
    3.21724e+02    1.61662e+03    1.41779e+03    3.66249e+02    8.76278e+02
     Coulomb-14        LJ (SR)   Coulomb (SR)      Potential    Kinetic En.
    2.54340e+04   -4.68268e+03   -1.86897e+04    6.66023e+03    0.00000e+00
   Total Energy    Temperature Pressure (bar)
    6.66023e+03    0.00000e+00    0.00000e+00

           Step           Time         Lambda
           7000     7000.00000        0.00000

   Energies (kJ/mol)
        G96Bond       G96Angle    Proper Dih.  Improper Dih.          LJ-14
    3.21240e+02    1.61614e+03    1.41936e+03    3.67027e+02    8.77265e+02
     Coulomb-14        LJ (SR)   Coulomb (SR)      Potential    Kinetic En.
    2.54346e+04   -4.68982e+03   -1.87009e+04    6.64494e+03    0.00000e+00
   Total Energy    Temperature Pressure (bar)
    6.64494e+03    0.00000e+00    0.00000e+00

           Step           Time         Lambda
           7100     7100.00000        0.00000

   Energies (kJ/mol)
        G96Bond       G96Angle    Proper Dih.  Improper Dih.          LJ-14
    3.21643e+02    1.61514e+03    1.42077e+03    3.67005e+02    8.78028e+02
     Coulomb-14        LJ (SR)   Coulomb (SR)      Potential    Kinetic En.
    2.54353e+04   -4.69323e+03   -1.87057e+04    6.63903e+03    0.00000e+00
   Total Energy    Temperature Pressure (bar)
    6.63903e+03    0.00000e+00    0.00000e+00

           Step           Time         Lambda
           7200     7200.00000        0.00000

   Energies (kJ/mol)
        G96Bond       G96Angle    Proper Dih.  Improper Dih.          LJ-14
    3.21311e+02    1.61531e+03    1.42166e+03    3.67060e+02    8.78601e+02
     Coulomb-14        LJ (SR)   Coulomb (SR)      Potential    Kinetic En.
    2.54352e+04   -4.69523e+03   -1.87084e+04    6.63548e+03    0.00000e+00
   Total Energy    Temperature Pressure (bar)
    6.63548e+03    0.00000e+00    0.00000e+00

           Step           Time         Lambda
           7300     7300.00000        0.00000

   Energies (kJ/mol)
        G96Bond       G96Angle    Proper Dih.  Improper Dih.          LJ-14
    3.21419e+02    1.61527e+03    1.42167e+03    3.67190e+02    8.80049e+02
     Coulomb-14        LJ (SR)   Coulomb (SR)      Potential    Kinetic En.
    2.54355e+04   -4.70373e+03   -1.87204e+04    6.61694e+03    0.00000e+00
   Total Energy    Temperature Pressure (bar)
    6.61694e+03    0.00000e+00    0.00000e+00

           Step           Time         Lambda
           7400     7400.00000        0.00000

   Energies (kJ/mol)
        G96Bond       G96Angle    Proper Dih.  Improper Dih.          LJ-14
    3.21544e+02    1.61536e+03    1.42144e+03    3.67167e+02    8.80042e+02
     Coulomb-14        LJ (SR)   Coulomb (SR)      Potential    Kinetic En.
    2.54360e+04   -4.70653e+03   -1.87244e+04    6.61065e+03    0.00000e+00
   Total Energy    Temperature Pressure (bar)
    6.61065e+03    0.00000e+00    0.00000e+00

           Step           Time         Lambda
           7500     7500.00000        0.00000

   Energies (kJ/mol)
        G96Bond       G96Angle    Proper Dih.  Improper Dih.          LJ-14
    3.21302e+02    1.61614e+03    1.42262e+03    3.67141e+02    8.79908e+02
     Coulomb-14        LJ (SR)   Coulomb (SR)      Potential    Kinetic En.
    2.54359e+04   -4.71019e+03   -1.87288e+04    6.60402e+03    0.00000e+00
   Total Energy    Temperature Pressure (bar)
    6.60402e+03    0.00000e+00    0.00000e+00

           Step           Time         Lambda
           7600     7600.00000        0.00000

   Energies (kJ/mol)
        G96Bond       G96Angle    Proper Dih.  Improper Dih.          LJ-14
    3.21188e+02    1.61741e+03    1.42601e+03    3.67120e+02    8.79614e+02
     Coulomb-14        LJ (SR)   Coulomb (SR)      Potential    Kinetic En.
    2.54351e+04   -4.71715e+03   -1.87357e+04    6.59368e+03    0.00000e+00
   Total Energy    Temperature Pressure (bar)
    6.59368e+03    0.00000e+00    0.00000e+00

           Step           Time         Lambda
           7700     7700.00000        0.00000

   Energies (kJ/mol)
        G96Bond       G96Angle    Proper Dih.  Improper Dih.          LJ-14
    3.21177e+02    1.61789e+03    1.42723e+03    3.67195e+02    8.79541e+02
     Coulomb-14        LJ (SR)   Coulomb (SR)      Potential    Kinetic En.
    2.54348e+04   -4.71966e+03   -1.87378e+04    6.59039e+03    0.00000e+00
   Total Energy    Temperature Pressure (bar)
    6.59039e+03    0.00000e+00    0.00000e+00

           Step           Time         Lambda
           7800     7800.00000        0.00000

   Energies (kJ/mol)
        G96Bond       G96Angle    Proper Dih.  Improper Dih.          LJ-14
    3.21251e+02    1.61893e+03    1.42883e+03    3.67398e+02    8.79581e+02
     Coulomb-14        LJ (SR)   Coulomb (SR)      Potential    Kinetic En.
    2.54345e+04   -4.72357e+03   -1.87412e+04    6.58571e+03    0.00000e+00
   Total Energy    Temperature Pressure (bar)
    6.58571e+03    0.00000e+00    0.00000e+00

           Step           Time         Lambda
           7900     7900.00000        0.00000

   Energies (kJ/mol)
        G96Bond       G96Angle    Proper Dih.  Improper Dih.          LJ-14
    3.19646e+02    1.62079e+03    1.43036e+03    3.67517e+02    8.79591e+02
     Coulomb-14        LJ (SR)   Coulomb (SR)      Potential    Kinetic En.
    2.54343e+04   -4.72693e+03   -1.87437e+04    6.58156e+03    0.00000e+00
   Total Energy    Temperature Pressure (bar)
    6.58156e+03    0.00000e+00    0.00000e+00

           Step           Time         Lambda
           8000     8000.00000        0.00000

   Energies (kJ/mol)
        G96Bond       G96Angle    Proper Dih.  Improper Dih.          LJ-14
    3.21310e+02    1.62050e+03    1.43281e+03    3.67776e+02    8.80135e+02
     Coulomb-14        LJ (SR)   Coulomb (SR)      Potential    Kinetic En.
    2.54337e+04   -4.73415e+03   -1.87494e+04    6.57271e+03    0.00000e+00
   Total Energy    Temperature Pressure (bar)
    6.57271e+03    0.00000e+00    0.00000e+00

           Step           Time         Lambda
           8100     8100.00000        0.00000

   Energies (kJ/mol)
        G96Bond       G96Angle    Proper Dih.  Improper Dih.          LJ-14
    3.21443e+02    1.62331e+03    1.43922e+03    3.68643e+02    8.81632e+02
     Coulomb-14        LJ (SR)   Coulomb (SR)      Potential    Kinetic En.
    2.54321e+04   -4.74851e+03   -1.87668e+04    6.55105e+03    0.00000e+00
   Total Energy    Temperature Pressure (bar)
    6.55105e+03    0.00000e+00    0.00000e+00

           Step           Time         Lambda
           8200     8200.00000        0.00000

   Energies (kJ/mol)
        G96Bond       G96Angle    Proper Dih.  Improper Dih.          LJ-14
    3.21325e+02    1.62298e+03    1.44031e+03    3.68794e+02    8.81567e+02
     Coulomb-14        LJ (SR)   Coulomb (SR)      Potential    Kinetic En.
    2.54320e+04   -4.75032e+03   -1.87687e+04    6.54799e+03    0.00000e+00
   Total Energy    Temperature Pressure (bar)
    6.54799e+03    0.00000e+00    0.00000e+00

           Step           Time         Lambda
           8300     8300.00000        0.00000

   Energies (kJ/mol)
        G96Bond       G96Angle    Proper Dih.  Improper Dih.          LJ-14
    3.21353e+02    1.62279e+03    1.44405e+03    3.69243e+02    8.82143e+02
     Coulomb-14        LJ (SR)   Coulomb (SR)      Potential    Kinetic En.
    2.54311e+04   -4.75672e+03   -1.87784e+04    6.53552e+03    0.00000e+00
   Total Energy    Temperature Pressure (bar)
    6.53552e+03    0.00000e+00    0.00000e+00

           Step           Time         Lambda
           8400     8400.00000        0.00000

   Energies (kJ/mol)
        G96Bond       G96Angle    Proper Dih.  Improper Dih.          LJ-14
    3.21856e+02    1.62250e+03    1.44376e+03    3.69282e+02    8.82424e+02
     Coulomb-14        LJ (SR)   Coulomb (SR)      Potential    Kinetic En.
    2.54307e+04   -4.75769e+03   -1.87797e+04    6.53316e+03    0.00000e+00
   Total Energy    Temperature Pressure (bar)
    6.53316e+03    0.00000e+00    0.00000e+00

           Step           Time         Lambda
           8500     8500.00000        0.00000

   Energies (kJ/mol)
        G96Bond       G96Angle    Proper Dih.  Improper Dih.          LJ-14
    3.21447e+02    1.62268e+03    1.44403e+03    3.69396e+02    8.82786e+02
     Coulomb-14        LJ (SR)   Coulomb (SR)      Potential    Kinetic En.
    2.54303e+04   -4.75917e+03   -1.87822e+04    6.52931e+03    0.00000e+00
   Total Energy    Temperature Pressure (bar)
    6.52931e+03    0.00000e+00    0.00000e+00

           Step           Time         Lambda
           8600     8600.00000        0.00000

   Energies (kJ/mol)
        G96Bond       G96Angle    Proper Dih.  Improper Dih.          LJ-14
    3.21452e+02    1.62260e+03    1.44429e+03    3.69413e+02    8.82887e+02
     Coulomb-14        LJ (SR)   Coulomb (SR)      Potential    Kinetic En.
    2.54303e+04   -4.75978e+03   -1.87835e+04    6.52760e+03    0.00000e+00
   Total Energy    Temperature Pressure (bar)
    6.52760e+03    0.00000e+00    0.00000e+00

           Step           Time         Lambda
           8700     8700.00000        0.00000

   Energies (kJ/mol)
        G96Bond       G96Angle    Proper Dih.  Improper Dih.          LJ-14
    3.21488e+02    1.62248e+03    1.44465e+03    3.69413e+02    8.82968e+02
     Coulomb-14        LJ (SR)   Coulomb (SR)      Potential    Kinetic En.
    2.54302e+04   -4.76035e+03   -1.87849e+04    6.52594e+03    0.00000e+00
   Total Energy    Temperature Pressure (bar)
    6.52594e+03    0.00000e+00    0.00000e+00

           Step           Time         Lambda
           8800     8800.00000        0.00000

   Energies (kJ/mol)
        G96Bond       G96Angle    Proper Dih.  Improper Dih.          LJ-14
    3.21432e+02    1.62248e+03    1.44504e+03    3.69433e+02    8.83002e+02
     Coulomb-14        LJ (SR)   Coulomb (SR)      Potential    Kinetic En.
    2.54300e+04   -4.76074e+03   -1.87861e+04    6.52458e+03    0.00000e+00
   Total Energy    Temperature Pressure (bar)
    6.52458e+03    0.00000e+00    0.00000e+00

           Step           Time         Lambda
           8900     8900.00000        0.00000

   Energies (kJ/mol)
        G96Bond       G96Angle    Proper Dih.  Improper Dih.          LJ-14
    3.21507e+02    1.62248e+03    1.44587e+03    3.69471e+02    8.82978e+02
     Coulomb-14        LJ (SR)   Coulomb (SR)      Potential    Kinetic En.
    2.54297e+04   -4.76124e+03   -1.87882e+04    6.52250e+03    0.00000e+00
   Total Energy    Temperature Pressure (bar)
    6.52250e+03    0.00000e+00    0.00000e+00

           Step           Time         Lambda
           9000     9000.00000        0.00000

   Energies (kJ/mol)
        G96Bond       G96Angle    Proper Dih.  Improper Dih.          LJ-14
    3.21838e+02    1.62334e+03    1.44966e+03    3.69651e+02    8.82835e+02
     Coulomb-14        LJ (SR)   Coulomb (SR)      Potential    Kinetic En.
    2.54285e+04   -4.75868e+03   -1.88024e+04    6.51470e+03    0.00000e+00
   Total Energy    Temperature Pressure (bar)
    6.51470e+03    0.00000e+00    0.00000e+00

           Step           Time         Lambda
           9100     9100.00000        0.00000

   Energies (kJ/mol)
        G96Bond       G96Angle    Proper Dih.  Improper Dih.          LJ-14
    3.21948e+02    1.62269e+03    1.45007e+03    3.69409e+02    8.83042e+02
     Coulomb-14        LJ (SR)   Coulomb (SR)      Potential    Kinetic En.
    2.54282e+04   -4.75862e+03   -1.88039e+04    6.51279e+03    0.00000e+00
   Total Energy    Temperature Pressure (bar)
    6.51279e+03    0.00000e+00    0.00000e+00

           Step           Time         Lambda
           9200     9200.00000        0.00000

   Energies (kJ/mol)
        G96Bond       G96Angle    Proper Dih.  Improper Dih.          LJ-14
    3.21880e+02    1.62235e+03    1.45043e+03    3.69251e+02    8.83364e+02
     Coulomb-14        LJ (SR)   Coulomb (SR)      Potential    Kinetic En.
    2.54282e+04   -4.75873e+03   -1.88064e+04    6.51042e+03    0.00000e+00
   Total Energy    Temperature Pressure (bar)
    6.51042e+03    0.00000e+00    0.00000e+00

           Step           Time         Lambda
           9300     9300.00000        0.00000

   Energies (kJ/mol)
        G96Bond       G96Angle    Proper Dih.  Improper Dih.          LJ-14
    3.22058e+02    1.62142e+03    1.45111e+03    3.69173e+02    8.83909e+02
     Coulomb-14        LJ (SR)   Coulomb (SR)      Potential    Kinetic En.
    2.54288e+04   -4.75986e+03   -1.88124e+04    6.50430e+03    0.00000e+00
   Total Energy    Temperature Pressure (bar)
    6.50430e+03    0.00000e+00    0.00000e+00

           Step           Time         Lambda
           9400     9400.00000        0.00000

   Energies (kJ/mol)
        G96Bond       G96Angle    Proper Dih.  Improper Dih.          LJ-14
    3.22070e+02    1.62106e+03    1.45136e+03    3.69175e+02    8.84000e+02
     Coulomb-14        LJ (SR)   Coulomb (SR)      Potential    Kinetic En.
    2.54293e+04   -4.76029e+03   -1.88136e+04    6.50305e+03    0.00000e+00
   Total Energy    Temperature Pressure (bar)
    6.50305e+03    0.00000e+00    0.00000e+00

           Step           Time         Lambda
           9500     9500.00000        0.00000

   Energies (kJ/mol)
        G96Bond       G96Angle    Proper Dih.  Improper Dih.          LJ-14
    3.22416e+02    1.61853e+03    1.45353e+03    3.68997e+02    8.83831e+02
     Coulomb-14        LJ (SR)   Coulomb (SR)      Potential    Kinetic En.
    2.54327e+04   -4.76404e+03   -1.88267e+04    6.48927e+03    0.00000e+00
   Total Energy    Temperature Pressure (bar)
    6.48927e+03    0.00000e+00    0.00000e+00

           Step           Time         Lambda
           9600     9600.00000        0.00000

   Energies (kJ/mol)
        G96Bond       G96Angle    Proper Dih.  Improper Dih.          LJ-14
    3.22472e+02    1.61571e+03    1.45329e+03    3.68297e+02    8.83820e+02
     Coulomb-14        LJ (SR)   Coulomb (SR)      Potential    Kinetic En.
    2.54357e+04   -4.76357e+03   -1.88323e+04    6.48349e+03    0.00000e+00
   Total Energy    Temperature Pressure (bar)
    6.48349e+03    0.00000e+00    0.00000e+00

           Step           Time         Lambda
           9700     9700.00000        0.00000

   Energies (kJ/mol)
        G96Bond       G96Angle    Proper Dih.  Improper Dih.          LJ-14
    3.22413e+02    1.61517e+03    1.45348e+03    3.68289e+02    8.84001e+02
     Coulomb-14        LJ (SR)   Coulomb (SR)      Potential    Kinetic En.
    2.54360e+04   -4.76445e+03   -1.88325e+04    6.48239e+03    0.00000e+00
   Total Energy    Temperature Pressure (bar)
    6.48239e+03    0.00000e+00    0.00000e+00

           Step           Time         Lambda
           9800     9800.00000        0.00000

   Energies (kJ/mol)
        G96Bond       G96Angle    Proper Dih.  Improper Dih.          LJ-14
    3.22322e+02    1.61200e+03    1.45503e+03    3.68604e+02    8.84232e+02
     Coulomb-14        LJ (SR)   Coulomb (SR)      Potential    Kinetic En.
    2.54379e+04   -4.77113e+03   -1.88366e+04    6.47232e+03    0.00000e+00
   Total Energy    Temperature Pressure (bar)
    6.47232e+03    0.00000e+00    0.00000e+00

           Step           Time         Lambda
           9900     9900.00000        0.00000

   Energies (kJ/mol)
        G96Bond       G96Angle    Proper Dih.  Improper Dih.          LJ-14
    3.22486e+02    1.61265e+03    1.45547e+03    3.68439e+02    8.84199e+02
     Coulomb-14        LJ (SR)   Coulomb (SR)      Potential    Kinetic En.
    2.54368e+04   -4.77278e+03   -1.88386e+04    6.46872e+03    0.00000e+00
   Total Energy    Temperature Pressure (bar)
    6.46872e+03    0.00000e+00    0.00000e+00

           Step           Time         Lambda
          10000    10000.00000        0.00000

   Energies (kJ/mol)
        G96Bond       G96Angle    Proper Dih.  Improper Dih.          LJ-14
    3.22592e+02    1.61279e+03    1.45480e+03    3.68312e+02    8.84310e+02
     Coulomb-14        LJ (SR)   Coulomb (SR)      Potential    Kinetic En.
    2.54366e+04   -4.77328e+03   -1.88399e+04    6.46625e+03    0.00000e+00
   Total Energy    Temperature Pressure (bar)
    6.46625e+03    0.00000e+00    0.00000e+00

           Step           Time         Lambda
          10100    10100.00000        0.00000

   Energies (kJ/mol)
        G96Bond       G96Angle    Proper Dih.  Improper Dih.          LJ-14
    3.22702e+02    1.61324e+03    1.45444e+03    3.68194e+02    8.84381e+02
     Coulomb-14        LJ (SR)   Coulomb (SR)      Potential    Kinetic En.
    2.54363e+04   -4.77370e+03   -1.88417e+04    6.46385e+03    0.00000e+00
   Total Energy    Temperature Pressure (bar)
    6.46385e+03    0.00000e+00    0.00000e+00

           Step           Time         Lambda
          10200    10200.00000        0.00000

   Energies (kJ/mol)
        G96Bond       G96Angle    Proper Dih.  Improper Dih.          LJ-14
    3.22752e+02    1.61360e+03    1.45431e+03    3.68168e+02    8.84452e+02
     Coulomb-14        LJ (SR)   Coulomb (SR)      Potential    Kinetic En.
    2.54362e+04   -4.77400e+03   -1.88429e+04    6.46258e+03    0.00000e+00
   Total Energy    Temperature Pressure (bar)
    6.46258e+03    0.00000e+00    0.00000e+00

           Step           Time         Lambda
          10300    10300.00000        0.00000

   Energies (kJ/mol)
        G96Bond       G96Angle    Proper Dih.  Improper Dih.          LJ-14
    3.22785e+02    1.61383e+03    1.45426e+03    3.68174e+02    8.84537e+02
     Coulomb-14        LJ (SR)   Coulomb (SR)      Potential    Kinetic En.
    2.54363e+04   -4.77443e+03   -1.88441e+04    6.46131e+03    0.00000e+00
   Total Energy    Temperature Pressure (bar)
    6.46131e+03    0.00000e+00    0.00000e+00

           Step           Time         Lambda
          10400    10400.00000        0.00000

   Energies (kJ/mol)
        G96Bond       G96Angle    Proper Dih.  Improper Dih.          LJ-14
    3.22806e+02    1.61384e+03    1.45464e+03    3.68135e+02    8.84619e+02
     Coulomb-14        LJ (SR)   Coulomb (SR)      Potential    Kinetic En.
    2.54367e+04   -4.77558e+03   -1.88460e+04    6.45914e+03    0.00000e+00
   Total Energy    Temperature Pressure (bar)
    6.45914e+03    0.00000e+00    0.00000e+00

           Step           Time         Lambda
          10500    10500.00000        0.00000

   Energies (kJ/mol)
        G96Bond       G96Angle    Proper Dih.  Improper Dih.          LJ-14
    3.22773e+02    1.61342e+03    1.45565e+03    3.67797e+02    8.84630e+02
     Coulomb-14        LJ (SR)   Coulomb (SR)      Potential    Kinetic En.
    2.54373e+04   -4.77737e+03   -1.88478e+04    6.45645e+03    0.00000e+00
   Total Energy    Temperature Pressure (bar)
    6.45645e+03    0.00000e+00    0.00000e+00

           Step           Time         Lambda
          10600    10600.00000        0.00000

   Energies (kJ/mol)
        G96Bond       G96Angle    Proper Dih.  Improper Dih.          LJ-14
    3.22854e+02    1.61298e+03    1.45620e+03    3.67463e+02    8.84588e+02
     Coulomb-14        LJ (SR)   Coulomb (SR)      Potential    Kinetic En.
    2.54378e+04   -4.77841e+03   -1.88488e+04    6.45471e+03    0.00000e+00
   Total Energy    Temperature Pressure (bar)
    6.45471e+03    0.00000e+00    0.00000e+00

           Step           Time         Lambda
          10700    10700.00000        0.00000

   Energies (kJ/mol)
        G96Bond       G96Angle    Proper Dih.  Improper Dih.          LJ-14
    3.22827e+02    1.61263e+03    1.45687e+03    3.67044e+02    8.84655e+02
     Coulomb-14        LJ (SR)   Coulomb (SR)      Potential    Kinetic En.
    2.54379e+04   -4.77953e+03   -1.88500e+04    6.45233e+03    0.00000e+00
   Total Energy    Temperature Pressure (bar)
    6.45233e+03    0.00000e+00    0.00000e+00

           Step           Time         Lambda
          10800    10800.00000        0.00000

   Energies (kJ/mol)
        G96Bond       G96Angle    Proper Dih.  Improper Dih.          LJ-14
    3.24429e+02    1.61695e+03    1.45441e+03    3.68406e+02    8.83680e+02
     Coulomb-14        LJ (SR)   Coulomb (SR)      Potential    Kinetic En.
    2.54348e+04   -4.77987e+03   -1.88596e+04    6.44320e+03    0.00000e+00
   Total Energy    Temperature Pressure (bar)
    6.44320e+03    0.00000e+00    0.00000e+00

           Step           Time         Lambda
          10900    10900.00000        0.00000

   Energies (kJ/mol)
        G96Bond       G96Angle    Proper Dih.  Improper Dih.          LJ-14
    3.23464e+02    1.61360e+03    1.45694e+03    3.67320e+02    8.85687e+02
     Coulomb-14        LJ (SR)   Coulomb (SR)      Potential    Kinetic En.
    2.54354e+04   -4.78068e+03   -1.88605e+04    6.44125e+03    0.00000e+00
   Total Energy    Temperature Pressure (bar)
    6.44125e+03    0.00000e+00    0.00000e+00

           Step           Time         Lambda
          11000    11000.00000        0.00000

   Energies (kJ/mol)
        G96Bond       G96Angle    Proper Dih.  Improper Dih.          LJ-14
    3.23618e+02    1.61346e+03    1.45694e+03    3.67312e+02    8.85776e+02
     Coulomb-14        LJ (SR)   Coulomb (SR)      Potential    Kinetic En.
    2.54354e+04   -4.78097e+03   -1.88614e+04    6.44009e+03    0.00000e+00
   Total Energy    Temperature Pressure (bar)
    6.44009e+03    0.00000e+00    0.00000e+00

           Step           Time         Lambda
          11100    11100.00000        0.00000

   Energies (kJ/mol)
        G96Bond       G96Angle    Proper Dih.  Improper Dih.          LJ-14
    3.23518e+02    1.61365e+03    1.45693e+03    3.67308e+02    8.85752e+02
     Coulomb-14        LJ (SR)   Coulomb (SR)      Potential    Kinetic En.
    2.54353e+04   -4.78143e+03   -1.88628e+04    6.43819e+03    0.00000e+00
   Total Energy    Temperature Pressure (bar)
    6.43819e+03    0.00000e+00    0.00000e+00

           Step           Time         Lambda
          11200    11200.00000        0.00000

   Energies (kJ/mol)
        G96Bond       G96Angle    Proper Dih.  Improper Dih.          LJ-14
    3.23493e+02    1.61377e+03    1.45691e+03    3.67312e+02    8.85729e+02
     Coulomb-14        LJ (SR)   Coulomb (SR)      Potential    Kinetic En.
    2.54351e+04   -4.78175e+03   -1.88636e+04    6.43700e+03    0.00000e+00
   Total Energy    Temperature Pressure (bar)
    6.43700e+03    0.00000e+00    0.00000e+00

           Step           Time         Lambda
          11300    11300.00000        0.00000

   Energies (kJ/mol)
        G96Bond       G96Angle    Proper Dih.  Improper Dih.          LJ-14
    3.23551e+02    1.61381e+03    1.45692e+03    3.67282e+02    8.85733e+02
     Coulomb-14        LJ (SR)   Coulomb (SR)      Potential    Kinetic En.
    2.54349e+04   -4.78227e+03   -1.88648e+04    6.43508e+03    0.00000e+00
   Total Energy    Temperature Pressure (bar)
    6.43508e+03    0.00000e+00    0.00000e+00

           Step           Time         Lambda
          11400    11400.00000        0.00000

   Energies (kJ/mol)
        G96Bond       G96Angle    Proper Dih.  Improper Dih.          LJ-14
    3.23964e+02    1.61640e+03    1.45859e+03    3.67965e+02    8.84900e+02
     Coulomb-14        LJ (SR)   Coulomb (SR)      Potential    Kinetic En.
    2.54306e+04   -4.78911e+03   -1.88787e+04    6.41468e+03    0.00000e+00
   Total Energy    Temperature Pressure (bar)
    6.41468e+03    0.00000e+00    0.00000e+00

           Step           Time         Lambda
          11500    11500.00000        0.00000

   Energies (kJ/mol)
        G96Bond       G96Angle    Proper Dih.  Improper Dih.          LJ-14
    3.24180e+02    1.61547e+03    1.45543e+03    3.67619e+02    8.85781e+02
     Coulomb-14        LJ (SR)   Coulomb (SR)      Potential    Kinetic En.
    2.54228e+04   -4.78738e+03   -1.88796e+04    6.40425e+03    0.00000e+00
   Total Energy    Temperature Pressure (bar)
    6.40425e+03    0.00000e+00    0.00000e+00

           Step           Time         Lambda
          11600    11600.00000        0.00000

   Energies (kJ/mol)
        G96Bond       G96Angle    Proper Dih.  Improper Dih.          LJ-14
    3.24232e+02    1.61486e+03    1.45584e+03    3.67660e+02    8.86509e+02
     Coulomb-14        LJ (SR)   Coulomb (SR)      Potential    Kinetic En.
    2.54199e+04   -4.78875e+03   -1.88797e+04    6.40052e+03    0.00000e+00
   Total Energy    Temperature Pressure (bar)
    6.40052e+03    0.00000e+00    0.00000e+00

           Step           Time         Lambda
          11700    11700.00000        0.00000

   Energies (kJ/mol)
        G96Bond       G96Angle    Proper Dih.  Improper Dih.          LJ-14
    3.24292e+02    1.61499e+03    1.45581e+03    3.67742e+02    8.86550e+02
     Coulomb-14        LJ (SR)   Coulomb (SR)      Potential    Kinetic En.
    2.54191e+04   -4.78956e+03   -1.88799e+04    6.39901e+03    0.00000e+00
   Total Energy    Temperature Pressure (bar)
    6.39901e+03    0.00000e+00    0.00000e+00

           Step           Time         Lambda
          11800    11800.00000        0.00000

   Energies (kJ/mol)
        G96Bond       G96Angle    Proper Dih.  Improper Dih.          LJ-14
    3.24324e+02    1.61507e+03    1.45571e+03    3.67812e+02    8.86564e+02
     Coulomb-14        LJ (SR)   Coulomb (SR)      Potential    Kinetic En.
    2.54187e+04   -4.78999e+03   -1.88801e+04    6.39811e+03    0.00000e+00
   Total Energy    Temperature Pressure (bar)
    6.39811e+03    0.00000e+00    0.00000e+00

           Step           Time         Lambda
          11900    11900.00000        0.00000

   Energies (kJ/mol)
        G96Bond       G96Angle    Proper Dih.  Improper Dih.          LJ-14
    3.24335e+02    1.61510e+03    1.45563e+03    3.67848e+02    8.86581e+02
     Coulomb-14        LJ (SR)   Coulomb (SR)      Potential    Kinetic En.
    2.54186e+04   -4.79015e+03   -1.88802e+04    6.39775e+03    0.00000e+00
   Total Energy    Temperature Pressure (bar)
    6.39775e+03    0.00000e+00    0.00000e+00

           Step           Time         Lambda
          12000    12000.00000        0.00000

   Energies (kJ/mol)
        G96Bond       G96Angle    Proper Dih.  Improper Dih.          LJ-14
    3.24347e+02    1.61514e+03    1.45552e+03    3.67887e+02    8.86600e+02
     Coulomb-14        LJ (SR)   Coulomb (SR)      Potential    Kinetic En.
    2.54184e+04   -4.79031e+03   -1.88803e+04    6.39736e+03    0.00000e+00
   Total Energy    Temperature Pressure (bar)
    6.39736e+03    0.00000e+00    0.00000e+00

           Step           Time         Lambda
          12100    12100.00000        0.00000

   Energies (kJ/mol)
        G96Bond       G96Angle    Proper Dih.  Improper Dih.          LJ-14
    3.24393e+02    1.61528e+03    1.45491e+03    3.68066e+02    8.86704e+02
     Coulomb-14        LJ (SR)   Coulomb (SR)      Potential    Kinetic En.
    2.54178e+04   -4.79114e+03   -1.88806e+04    6.39541e+03    0.00000e+00
   Total Energy    Temperature Pressure (bar)
    6.39541e+03    0.00000e+00    0.00000e+00

           Step           Time         Lambda
          12200    12200.00000        0.00000

   Energies (kJ/mol)
        G96Bond       G96Angle    Proper Dih.  Improper Dih.          LJ-14
    3.24483e+02    1.61526e+03    1.45469e+03    3.68208e+02    8.86954e+02
     Coulomb-14        LJ (SR)   Coulomb (SR)      Potential    Kinetic En.
    2.54168e+04   -4.79313e+03   -1.88812e+04    6.39210e+03    0.00000e+00
   Total Energy    Temperature Pressure (bar)
    6.39210e+03    0.00000e+00    0.00000e+00

           Step           Time         Lambda
          12300    12300.00000        0.00000

   Energies (kJ/mol)
        G96Bond       G96Angle    Proper Dih.  Improper Dih.          LJ-14
    3.24514e+02    1.61530e+03    1.45487e+03    3.68279e+02    8.87076e+02
     Coulomb-14        LJ (SR)   Coulomb (SR)      Potential    Kinetic En.
    2.54164e+04   -4.79441e+03   -1.88818e+04    6.39023e+03    0.00000e+00
   Total Energy    Temperature Pressure (bar)
    6.39023e+03    0.00000e+00    0.00000e+00

           Step           Time         Lambda
          12400    12400.00000        0.00000

   Energies (kJ/mol)
        G96Bond       G96Angle    Proper Dih.  Improper Dih.          LJ-14
    3.24512e+02    1.61531e+03    1.45505e+03    3.68336e+02    8.87182e+02
     Coulomb-14        LJ (SR)   Coulomb (SR)      Potential    Kinetic En.
    2.54162e+04   -4.79539e+03   -1.88823e+04    6.38887e+03    0.00000e+00
   Total Energy    Temperature Pressure (bar)
    6.38887e+03    0.00000e+00    0.00000e+00

           Step           Time         Lambda
          12500    12500.00000        0.00000

   Energies (kJ/mol)
        G96Bond       G96Angle    Proper Dih.  Improper Dih.          LJ-14
    3.24546e+02    1.61512e+03    1.45559e+03    3.68496e+02    8.87398e+02
     Coulomb-14        LJ (SR)   Coulomb (SR)      Potential    Kinetic En.
    2.54161e+04   -4.79792e+03   -1.88838e+04    6.38560e+03    0.00000e+00
   Total Energy    Temperature Pressure (bar)
    6.38560e+03    0.00000e+00    0.00000e+00

           Step           Time         Lambda
          12600    12600.00000        0.00000

   Energies (kJ/mol)
        G96Bond       G96Angle    Proper Dih.  Improper Dih.          LJ-14
    3.24457e+02    1.61503e+03    1.45586e+03    3.68562e+02    8.87547e+02
     Coulomb-14        LJ (SR)   Coulomb (SR)      Potential    Kinetic En.
    2.54162e+04   -4.79903e+03   -1.88844e+04    6.38429e+03    0.00000e+00
   Total Energy    Temperature Pressure (bar)
    6.38429e+03    0.00000e+00    0.00000e+00

           Step           Time         Lambda
          12700    12700.00000        0.00000

   Energies (kJ/mol)
        G96Bond       G96Angle    Proper Dih.  Improper Dih.          LJ-14
    3.24054e+02    1.61377e+03    1.45950e+03    3.69671e+02    8.89104e+02
     Coulomb-14        LJ (SR)   Coulomb (SR)      Potential    Kinetic En.
    2.54184e+04   -4.81266e+03   -1.88922e+04    6.36963e+03    0.00000e+00
   Total Energy    Temperature Pressure (bar)
    6.36963e+03    0.00000e+00    0.00000e+00

           Step           Time         Lambda
          12800    12800.00000        0.00000

   Energies (kJ/mol)
        G96Bond       G96Angle    Proper Dih.  Improper Dih.          LJ-14
    3.24062e+02    1.61393e+03    1.45975e+03    3.69899e+02    8.89470e+02
     Coulomb-14        LJ (SR)   Coulomb (SR)      Potential    Kinetic En.
    2.54179e+04   -4.81601e+03   -1.88932e+04    6.36577e+03    0.00000e+00
   Total Energy    Temperature Pressure (bar)
    6.36577e+03    0.00000e+00    0.00000e+00

           Step           Time         Lambda
          12900    12900.00000        0.00000

   Energies (kJ/mol)
        G96Bond       G96Angle    Proper Dih.  Improper Dih.          LJ-14
    3.24056e+02    1.61406e+03    1.45997e+03    3.69980e+02    8.89541e+02
     Coulomb-14        LJ (SR)   Coulomb (SR)      Potential    Kinetic En.
    2.54178e+04   -4.81763e+03   -1.88938e+04    6.36395e+03    0.00000e+00
   Total Energy    Temperature Pressure (bar)
    6.36395e+03    0.00000e+00    0.00000e+00

           Step           Time         Lambda
          13000    13000.00000        0.00000

   Energies (kJ/mol)
        G96Bond       G96Angle    Proper Dih.  Improper Dih.          LJ-14
    3.24115e+02    1.61460e+03    1.46072e+03    3.70401e+02    8.89818e+02
     Coulomb-14        LJ (SR)   Coulomb (SR)      Potential    Kinetic En.
    2.54171e+04   -4.82230e+03   -1.88954e+04    6.35903e+03    0.00000e+00
   Total Energy    Temperature Pressure (bar)
    6.35903e+03    0.00000e+00    0.00000e+00

           Step           Time         Lambda
          13100    13100.00000        0.00000

   Energies (kJ/mol)
        G96Bond       G96Angle    Proper Dih.  Improper Dih.          LJ-14
    3.24142e+02    1.61507e+03    1.46119e+03    3.70647e+02    8.89805e+02
     Coulomb-14        LJ (SR)   Coulomb (SR)      Potential    Kinetic En.
    2.54164e+04   -4.82445e+03   -1.88960e+04    6.35677e+03    0.00000e+00
   Total Energy    Temperature Pressure (bar)
    6.35677e+03    0.00000e+00    0.00000e+00

           Step           Time         Lambda
          13200    13200.00000        0.00000

   Energies (kJ/mol)
        G96Bond       G96Angle    Proper Dih.  Improper Dih.          LJ-14
    3.24161e+02    1.61531e+03    1.46171e+03    3.70825e+02    8.89918e+02
     Coulomb-14        LJ (SR)   Coulomb (SR)      Potential    Kinetic En.
    2.54159e+04   -4.82660e+03   -1.88968e+04    6.35446e+03    0.00000e+00
   Total Energy    Temperature Pressure (bar)
    6.35446e+03    0.00000e+00    0.00000e+00

           Step           Time         Lambda
          13300    13300.00000        0.00000

   Energies (kJ/mol)
        G96Bond       G96Angle    Proper Dih.  Improper Dih.          LJ-14
    3.24223e+02    1.61586e+03    1.46226e+03    3.71072e+02    8.89655e+02
     Coulomb-14        LJ (SR)   Coulomb (SR)      Potential    Kinetic En.
    2.54151e+04   -4.82905e+03   -1.88977e+04    6.35149e+03    0.00000e+00
   Total Energy    Temperature Pressure (bar)
    6.35149e+03    0.00000e+00    0.00000e+00

           Step           Time         Lambda
          13400    13400.00000        0.00000

   Energies (kJ/mol)
        G96Bond       G96Angle    Proper Dih.  Improper Dih.          LJ-14
    3.24194e+02    1.61612e+03    1.46121e+03    3.71214e+02    8.89352e+02
     Coulomb-14        LJ (SR)   Coulomb (SR)      Potential    Kinetic En.
    2.54148e+04   -4.82997e+03   -1.88978e+04    6.34915e+03    0.00000e+00
   Total Energy    Temperature Pressure (bar)
    6.34915e+03    0.00000e+00    0.00000e+00

           Step           Time         Lambda
          13500    13500.00000        0.00000

   Energies (kJ/mol)
        G96Bond       G96Angle    Proper Dih.  Improper Dih.          LJ-14
    3.24191e+02    1.61615e+03    1.46116e+03    3.71232e+02    8.89281e+02
     Coulomb-14        LJ (SR)   Coulomb (SR)      Potential    Kinetic En.
    2.54147e+04   -4.83026e+03   -1.88978e+04    6.34868e+03    0.00000e+00
   Total Energy    Temperature Pressure (bar)
    6.34868e+03    0.00000e+00    0.00000e+00

           Step           Time         Lambda
          13600    13600.00000        0.00000

   Energies (kJ/mol)
        G96Bond       G96Angle    Proper Dih.  Improper Dih.          LJ-14
    3.24188e+02    1.61619e+03    1.46115e+03    3.71254e+02    8.89228e+02
     Coulomb-14        LJ (SR)   Coulomb (SR)      Potential    Kinetic En.
    2.54146e+04   -4.83054e+03   -1.88978e+04    6.34827e+03    0.00000e+00
   Total Energy    Temperature Pressure (bar)
    6.34827e+03    0.00000e+00    0.00000e+00

           Step           Time         Lambda
          13700    13700.00000        0.00000

   Energies (kJ/mol)
        G96Bond       G96Angle    Proper Dih.  Improper Dih.          LJ-14
    3.24186e+02    1.61623e+03    1.46119e+03    3.71279e+02    8.89187e+02
     Coulomb-14        LJ (SR)   Coulomb (SR)      Potential    Kinetic En.
    2.54145e+04   -4.83083e+03   -1.88978e+04    6.34788e+03    0.00000e+00
   Total Energy    Temperature Pressure (bar)
    6.34788e+03    0.00000e+00    0.00000e+00

           Step           Time         Lambda
          13800    13800.00000        0.00000

   Energies (kJ/mol)
        G96Bond       G96Angle    Proper Dih.  Improper Dih.          LJ-14
    3.24184e+02    1.61628e+03    1.46124e+03    3.71305e+02    8.89155e+02
     Coulomb-14        LJ (SR)   Coulomb (SR)      Potential    Kinetic En.
    2.54144e+04   -4.83112e+03   -1.88979e+04    6.34752e+03    0.00000e+00
   Total Energy    Temperature Pressure (bar)
    6.34752e+03    0.00000e+00    0.00000e+00

           Step           Time         Lambda
          13900    13900.00000        0.00000

   Energies (kJ/mol)
        G96Bond       G96Angle    Proper Dih.  Improper Dih.          LJ-14
    3.24184e+02    1.61633e+03    1.46131e+03    3.71331e+02    8.89130e+02
     Coulomb-14        LJ (SR)   Coulomb (SR)      Potential    Kinetic En.
    2.54143e+04   -4.83140e+03   -1.88980e+04    6.34718e+03    0.00000e+00
   Total Energy    Temperature Pressure (bar)
    6.34718e+03    0.00000e+00    0.00000e+00

           Step           Time         Lambda
          14000    14000.00000        0.00000

   Energies (kJ/mol)
        G96Bond       G96Angle    Proper Dih.  Improper Dih.          LJ-14
    3.24184e+02    1.61638e+03    1.46139e+03    3.71358e+02    8.89109e+02
     Coulomb-14        LJ (SR)   Coulomb (SR)      Potential    Kinetic En.
    2.54142e+04   -4.83168e+03   -1.88981e+04    6.34686e+03    0.00000e+00
   Total Energy    Temperature Pressure (bar)
    6.34686e+03    0.00000e+00    0.00000e+00

           Step           Time         Lambda
          14100    14100.00000        0.00000

   Energies (kJ/mol)
        G96Bond       G96Angle    Proper Dih.  Improper Dih.          LJ-14
    3.24197e+02    1.61667e+03    1.46183e+03    3.71483e+02    8.89038e+02
     Coulomb-14        LJ (SR)   Coulomb (SR)      Potential    Kinetic En.
    2.54137e+04   -4.83298e+03   -1.88985e+04    6.34540e+03    0.00000e+00
   Total Energy    Temperature Pressure (bar)
    6.34540e+03    0.00000e+00    0.00000e+00

           Step           Time         Lambda
          14200    14200.00000        0.00000

   Energies (kJ/mol)
        G96Bond       G96Angle    Proper Dih.  Improper Dih.          LJ-14
    3.24051e+02    1.61716e+03    1.46252e+03    3.71647e+02    8.89145e+02
     Coulomb-14        LJ (SR)   Coulomb (SR)      Potential    Kinetic En.
    2.54131e+04   -4.83488e+03   -1.88992e+04    6.34354e+03    0.00000e+00
   Total Energy    Temperature Pressure (bar)
    6.34354e+03    0.00000e+00    0.00000e+00

           Step           Time         Lambda
          14300    14300.00000        0.00000

   Energies (kJ/mol)
        G96Bond       G96Angle    Proper Dih.  Improper Dih.          LJ-14
    3.24236e+02    1.61738e+03    1.46293e+03    3.71726e+02    8.88937e+02
     Coulomb-14        LJ (SR)   Coulomb (SR)      Potential    Kinetic En.
    2.54126e+04   -4.83567e+03   -1.88998e+04    6.34237e+03    0.00000e+00
   Total Energy    Temperature Pressure (bar)
    6.34237e+03    0.00000e+00    0.00000e+00

           Step           Time         Lambda
          14400    14400.00000        0.00000

   Energies (kJ/mol)
        G96Bond       G96Angle    Proper Dih.  Improper Dih.          LJ-14
    3.24335e+02    1.61799e+03    1.46355e+03    3.71841e+02    8.88900e+02
     Coulomb-14        LJ (SR)   Coulomb (SR)      Potential    Kinetic En.
    2.54121e+04   -4.83704e+03   -1.89005e+04    6.34113e+03    0.00000e+00
   Total Energy    Temperature Pressure (bar)
    6.34113e+03    0.00000e+00    0.00000e+00

           Step           Time         Lambda
          14500    14500.00000        0.00000

   Energies (kJ/mol)
        G96Bond       G96Angle    Proper Dih.  Improper Dih.          LJ-14
    3.24538e+02    1.61958e+03    1.46627e+03    3.72306e+02    8.88942e+02
     Coulomb-14        LJ (SR)   Coulomb (SR)      Potential    Kinetic En.
    2.54086e+04   -4.84233e+03   -1.89045e+04    6.33333e+03    0.00000e+00
   Total Energy    Temperature Pressure (bar)
    6.33333e+03    0.00000e+00    0.00000e+00

           Step           Time         Lambda
          14600    14600.00000        0.00000

   Energies (kJ/mol)
        G96Bond       G96Angle    Proper Dih.  Improper Dih.          LJ-14
    3.24623e+02    1.62115e+03    1.46650e+03    3.72513e+02    8.88485e+02
     Coulomb-14        LJ (SR)   Coulomb (SR)      Potential    Kinetic En.
    2.54064e+04   -4.84468e+03   -1.89056e+04    6.32942e+03    0.00000e+00
   Total Energy    Temperature Pressure (bar)
    6.32942e+03    0.00000e+00    0.00000e+00

           Step           Time         Lambda
          14700    14700.00000        0.00000

   Energies (kJ/mol)
        G96Bond       G96Angle    Proper Dih.  Improper Dih.          LJ-14
    3.24871e+02    1.62286e+03    1.46023e+03    3.72697e+02    8.88247e+02
     Coulomb-14        LJ (SR)   Coulomb (SR)      Potential    Kinetic En.
    2.54051e+04   -4.84294e+03   -1.89065e+04    6.32447e+03    0.00000e+00
   Total Energy    Temperature Pressure (bar)
    6.32447e+03    0.00000e+00    0.00000e+00

           Step           Time         Lambda
          14800    14800.00000        0.00000

   Energies (kJ/mol)
        G96Bond       G96Angle    Proper Dih.  Improper Dih.          LJ-14
    3.24950e+02    1.62302e+03    1.46188e+03    3.72502e+02    8.89070e+02
     Coulomb-14        LJ (SR)   Coulomb (SR)      Potential    Kinetic En.
    2.54049e+04   -4.84480e+03   -1.89113e+04    6.32023e+03    0.00000e+00
   Total Energy    Temperature Pressure (bar)
    6.32023e+03    0.00000e+00    0.00000e+00

           Step           Time         Lambda
          14900    14900.00000        0.00000

   Energies (kJ/mol)
        G96Bond       G96Angle    Proper Dih.  Improper Dih.          LJ-14
    3.25023e+02    1.62342e+03    1.46153e+03    3.72641e+02    8.88994e+02
     Coulomb-14        LJ (SR)   Coulomb (SR)      Potential    Kinetic En.
    2.54047e+04   -4.84501e+03   -1.89128e+04    6.31858e+03    0.00000e+00
   Total Energy    Temperature Pressure (bar)
    6.31858e+03    0.00000e+00    0.00000e+00

           Step           Time         Lambda
          15000    15000.00000        0.00000

   Energies (kJ/mol)
        G96Bond       G96Angle    Proper Dih.  Improper Dih.          LJ-14
    3.25028e+02    1.62351e+03    1.46172e+03    3.72690e+02    8.89061e+02
     Coulomb-14        LJ (SR)   Coulomb (SR)      Potential    Kinetic En.
    2.54047e+04   -4.84537e+03   -1.89136e+04    6.31773e+03    0.00000e+00
   Total Energy    Temperature Pressure (bar)
    6.31773e+03    0.00000e+00    0.00000e+00

           Step           Time         Lambda
          15100    15100.00000        0.00000

   Energies (kJ/mol)
        G96Bond       G96Angle    Proper Dih.  Improper Dih.          LJ-14
    3.24929e+02    1.62367e+03    1.46189e+03    3.72731e+02    8.89119e+02
     Coulomb-14        LJ (SR)   Coulomb (SR)      Potential    Kinetic En.
    2.54046e+04   -4.84566e+03   -1.89142e+04    6.31708e+03    0.00000e+00
   Total Energy    Temperature Pressure (bar)
    6.31708e+03    0.00000e+00    0.00000e+00

           Step           Time         Lambda
          15200    15200.00000        0.00000

   Energies (kJ/mol)
        G96Bond       G96Angle    Proper Dih.  Improper Dih.          LJ-14
    3.24943e+02    1.62378e+03    1.46215e+03    3.72776e+02    8.89218e+02
     Coulomb-14        LJ (SR)   Coulomb (SR)      Potential    Kinetic En.
    2.54046e+04   -4.84608e+03   -1.89152e+04    6.31615e+03    0.00000e+00
   Total Energy    Temperature Pressure (bar)
    6.31615e+03    0.00000e+00    0.00000e+00

           Step           Time         Lambda
          15300    15300.00000        0.00000

   Energies (kJ/mol)
        G96Bond       G96Angle    Proper Dih.  Improper Dih.          LJ-14
    3.24890e+02    1.62401e+03    1.46261e+03    3.72846e+02    8.89402e+02
     Coulomb-14        LJ (SR)   Coulomb (SR)      Potential    Kinetic En.
    2.54045e+04   -4.84681e+03   -1.89169e+04    6.31451e+03    0.00000e+00
   Total Energy    Temperature Pressure (bar)
    6.31451e+03    0.00000e+00    0.00000e+00

           Step           Time         Lambda
          15400    15400.00000        0.00000

   Energies (kJ/mol)
        G96Bond       G96Angle    Proper Dih.  Improper Dih.          LJ-14
    3.24938e+02    1.62404e+03    1.46276e+03    3.72863e+02    8.89463e+02
     Coulomb-14        LJ (SR)   Coulomb (SR)      Potential    Kinetic En.
    2.54045e+04   -4.84705e+03   -1.89175e+04    6.31397e+03    0.00000e+00
   Total Energy    Temperature Pressure (bar)
    6.31397e+03    0.00000e+00    0.00000e+00

           Step           Time         Lambda
          15500    15500.00000        0.00000

   Energies (kJ/mol)
        G96Bond       G96Angle    Proper Dih.  Improper Dih.          LJ-14
    3.24910e+02    1.62413e+03    1.46292e+03    3.72880e+02    8.89530e+02
     Coulomb-14        LJ (SR)   Coulomb (SR)      Potential    Kinetic En.
    2.54045e+04   -4.84730e+03   -1.89182e+04    6.31339e+03    0.00000e+00
   Total Energy    Temperature Pressure (bar)
    6.31339e+03    0.00000e+00    0.00000e+00

           Step           Time         Lambda
          15600    15600.00000        0.00000

   Energies (kJ/mol)
        G96Bond       G96Angle    Proper Dih.  Improper Dih.          LJ-14
    3.24898e+02    1.62570e+03    1.46415e+03    3.73119e+02    8.90284e+02
     Coulomb-14        LJ (SR)   Coulomb (SR)      Potential    Kinetic En.
    2.54039e+04   -4.85013e+03   -1.89272e+04    6.30470e+03    0.00000e+00
   Total Energy    Temperature Pressure (bar)
    6.30470e+03    0.00000e+00    0.00000e+00

           Step           Time         Lambda
          15700    15700.00000        0.00000

   Energies (kJ/mol)
        G96Bond       G96Angle    Proper Dih.  Improper Dih.          LJ-14
    3.24808e+02    1.62558e+03    1.46412e+03    3.73252e+02    8.90402e+02
     Coulomb-14        LJ (SR)   Coulomb (SR)      Potential    Kinetic En.
    2.54040e+04   -4.85063e+03   -1.89282e+04    6.30339e+03    0.00000e+00
   Total Energy    Temperature Pressure (bar)
    6.30339e+03    0.00000e+00    0.00000e+00

           Step           Time         Lambda
          15800    15800.00000        0.00000

   Energies (kJ/mol)
        G96Bond       G96Angle    Proper Dih.  Improper Dih.          LJ-14
    3.24751e+02    1.62578e+03    1.46410e+03    3.73333e+02    8.90449e+02
     Coulomb-14        LJ (SR)   Coulomb (SR)      Potential    Kinetic En.
    2.54039e+04   -4.85117e+03   -1.89292e+04    6.30194e+03    0.00000e+00
   Total Energy    Temperature Pressure (bar)
    6.30194e+03    0.00000e+00    0.00000e+00

           Step           Time         Lambda
          15900    15900.00000        0.00000

   Energies (kJ/mol)
        G96Bond       G96Angle    Proper Dih.  Improper Dih.          LJ-14
    3.24542e+02    1.62777e+03    1.46334e+03    3.74275e+02    8.90831e+02
     Coulomb-14        LJ (SR)   Coulomb (SR)      Potential    Kinetic En.
    2.54036e+04   -4.85537e+03   -1.89382e+04    6.29072e+03    0.00000e+00
   Total Energy    Temperature Pressure (bar)
    6.29072e+03    0.00000e+00    0.00000e+00

           Step           Time         Lambda
          16000    16000.00000        0.00000

   Energies (kJ/mol)
        G96Bond       G96Angle    Proper Dih.  Improper Dih.          LJ-14
    3.24488e+02    1.62784e+03    1.46375e+03    3.74329e+02    8.90904e+02
     Coulomb-14        LJ (SR)   Coulomb (SR)      Potential    Kinetic En.
    2.54036e+04   -4.85558e+03   -1.89398e+04    6.28953e+03    0.00000e+00
   Total Energy    Temperature Pressure (bar)
    6.28953e+03    0.00000e+00    0.00000e+00

           Step           Time         Lambda
          16100    16100.00000        0.00000

   Energies (kJ/mol)
        G96Bond       G96Angle    Proper Dih.  Improper Dih.          LJ-14
    3.24462e+02    1.62796e+03    1.46417e+03    3.74404e+02    8.90893e+02
     Coulomb-14        LJ (SR)   Coulomb (SR)      Potential    Kinetic En.
    2.54036e+04   -4.85597e+03   -1.89413e+04    6.28821e+03    0.00000e+00
   Total Energy    Temperature Pressure (bar)
    6.28821e+03    0.00000e+00    0.00000e+00

           Step           Time         Lambda
          16200    16200.00000        0.00000

   Energies (kJ/mol)
        G96Bond       G96Angle    Proper Dih.  Improper Dih.          LJ-14
    3.24421e+02    1.62805e+03    1.46431e+03    3.74442e+02    8.90861e+02
     Coulomb-14        LJ (SR)   Coulomb (SR)      Potential    Kinetic En.
    2.54036e+04   -4.85612e+03   -1.89419e+04    6.28769e+03    0.00000e+00
   Total Energy    Temperature Pressure (bar)
    6.28769e+03    0.00000e+00    0.00000e+00

           Step           Time         Lambda
          16300    16300.00000        0.00000

   Energies (kJ/mol)
        G96Bond       G96Angle    Proper Dih.  Improper Dih.          LJ-14
    3.24210e+02    1.62815e+03    1.46514e+03    3.74580e+02    8.90826e+02
     Coulomb-14        LJ (SR)   Coulomb (SR)      Potential    Kinetic En.
    2.54037e+04   -4.85697e+03   -1.89450e+04    6.28467e+03    0.00000e+00
   Total Energy    Temperature Pressure (bar)
    6.28467e+03    0.00000e+00    0.00000e+00

           Step           Time         Lambda
          16400    16400.00000        0.00000

   Energies (kJ/mol)
        G96Bond       G96Angle    Proper Dih.  Improper Dih.          LJ-14
    3.24292e+02    1.62803e+03    1.46529e+03    3.74594e+02    8.90943e+02
     Coulomb-14        LJ (SR)   Coulomb (SR)      Potential    Kinetic En.
    2.54035e+04   -4.85716e+03   -1.89458e+04    6.28373e+03    0.00000e+00
   Total Energy    Temperature Pressure (bar)
    6.28373e+03    0.00000e+00    0.00000e+00

           Step           Time         Lambda
          16500    16500.00000        0.00000

   Energies (kJ/mol)
        G96Bond       G96Angle    Proper Dih.  Improper Dih.          LJ-14
    3.24327e+02    1.62784e+03    1.46512e+03    3.74601e+02    8.91086e+02
     Coulomb-14        LJ (SR)   Coulomb (SR)      Potential    Kinetic En.
    2.54035e+04   -4.85728e+03   -1.89470e+04    6.28227e+03    0.00000e+00
   Total Energy    Temperature Pressure (bar)
    6.28227e+03    0.00000e+00    0.00000e+00

           Step           Time         Lambda
          16600    16600.00000        0.00000

   Energies (kJ/mol)
        G96Bond       G96Angle    Proper Dih.  Improper Dih.          LJ-14
    3.24250e+02    1.62771e+03    1.46455e+03    3.74607e+02    8.91235e+02
     Coulomb-14        LJ (SR)   Coulomb (SR)      Potential    Kinetic En.
    2.54035e+04   -4.85725e+03   -1.89476e+04    6.28097e+03    0.00000e+00
   Total Energy    Temperature Pressure (bar)
    6.28097e+03    0.00000e+00    0.00000e+00

           Step           Time         Lambda
          16700    16700.00000        0.00000

   Energies (kJ/mol)
        G96Bond       G96Angle    Proper Dih.  Improper Dih.          LJ-14
    3.24211e+02    1.62780e+03    1.46327e+03    3.74640e+02    8.91316e+02
     Coulomb-14        LJ (SR)   Coulomb (SR)      Potential    Kinetic En.
    2.54034e+04   -4.85721e+03   -1.89485e+04    6.27897e+03    0.00000e+00
   Total Energy    Temperature Pressure (bar)
    6.27897e+03    0.00000e+00    0.00000e+00

           Step           Time         Lambda
          16800    16800.00000        0.00000

   Energies (kJ/mol)
        G96Bond       G96Angle    Proper Dih.  Improper Dih.          LJ-14
    3.24240e+02    1.62842e+03    1.46110e+03    3.74715e+02    8.91074e+02
     Coulomb-14        LJ (SR)   Coulomb (SR)      Potential    Kinetic En.
    2.54031e+04   -4.85765e+03   -1.89498e+04    6.27526e+03    0.00000e+00
   Total Energy    Temperature Pressure (bar)
    6.27526e+03    0.00000e+00    0.00000e+00

           Step           Time         Lambda
          16900    16900.00000        0.00000

   Energies (kJ/mol)
        G96Bond       G96Angle    Proper Dih.  Improper Dih.          LJ-14
    3.24167e+02    1.63043e+03    1.45803e+03    3.74928e+02    8.89987e+02
     Coulomb-14        LJ (SR)   Coulomb (SR)      Potential    Kinetic En.
    2.54021e+04   -4.85924e+03   -1.89522e+04    6.26823e+03    0.00000e+00
   Total Energy    Temperature Pressure (bar)
    6.26823e+03    0.00000e+00    0.00000e+00

           Step           Time         Lambda
          17000    17000.00000        0.00000

   Energies (kJ/mol)
        G96Bond       G96Angle    Proper Dih.  Improper Dih.          LJ-14
    3.24154e+02    1.63017e+03    1.45784e+03    3.74914e+02    8.90427e+02
     Coulomb-14        LJ (SR)   Coulomb (SR)      Potential    Kinetic En.
    2.54022e+04   -4.85962e+03   -1.89531e+04    6.26699e+03    0.00000e+00
   Total Energy    Temperature Pressure (bar)
    6.26699e+03    0.00000e+00    0.00000e+00

           Step           Time         Lambda
          17100    17100.00000        0.00000

   Energies (kJ/mol)
        G96Bond       G96Angle    Proper Dih.  Improper Dih.          LJ-14
    3.24223e+02    1.63069e+03    1.45678e+03    3.74911e+02    8.90423e+02
     Coulomb-14        LJ (SR)   Coulomb (SR)      Potential    Kinetic En.
    2.54018e+04   -4.86039e+03   -1.89548e+04    6.26365e+03    0.00000e+00
   Total Energy    Temperature Pressure (bar)
    6.26365e+03    0.00000e+00    0.00000e+00

           Step           Time         Lambda
          17200    17200.00000        0.00000

   Energies (kJ/mol)
        G96Bond       G96Angle    Proper Dih.  Improper Dih.          LJ-14
    3.24119e+02    1.63294e+03    1.45386e+03    3.75319e+02    8.89824e+02
     Coulomb-14        LJ (SR)   Coulomb (SR)      Potential    Kinetic En.
    2.54002e+04   -4.86290e+03   -1.89621e+04    6.25129e+03    0.00000e+00
   Total Energy    Temperature Pressure (bar)
    6.25129e+03    0.00000e+00    0.00000e+00

           Step           Time         Lambda
          17300    17300.00000        0.00000

   Energies (kJ/mol)
        G96Bond       G96Angle    Proper Dih.  Improper Dih.          LJ-14
    3.24116e+02    1.63363e+03    1.45326e+03    3.75302e+02    8.89570e+02
     Coulomb-14        LJ (SR)   Coulomb (SR)      Potential    Kinetic En.
    2.53996e+04   -4.86286e+03   -1.89642e+04    6.24841e+03    0.00000e+00
   Total Energy    Temperature Pressure (bar)
    6.24841e+03    0.00000e+00    0.00000e+00

           Step           Time         Lambda
          17400    17400.00000        0.00000

   Energies (kJ/mol)
        G96Bond       G96Angle    Proper Dih.  Improper Dih.          LJ-14
    3.24043e+02    1.63529e+03    1.45252e+03    3.75453e+02    8.88676e+02
     Coulomb-14        LJ (SR)   Coulomb (SR)      Potential    Kinetic En.
    2.53988e+04   -4.86121e+03   -1.89685e+04    6.24505e+03    0.00000e+00
   Total Energy    Temperature Pressure (bar)
    6.24505e+03    0.00000e+00    0.00000e+00

           Step           Time         Lambda
          17500    17500.00000        0.00000

   Energies (kJ/mol)
        G96Bond       G96Angle    Proper Dih.  Improper Dih.          LJ-14
    3.24139e+02    1.63540e+03    1.45252e+03    3.75424e+02    8.88718e+02
     Coulomb-14        LJ (SR)   Coulomb (SR)      Potential    Kinetic En.
    2.53984e+04   -4.86182e+03   -1.89683e+04    6.24444e+03    0.00000e+00
   Total Energy    Temperature Pressure (bar)
    6.24444e+03    0.00000e+00    0.00000e+00

           Step           Time         Lambda
          17600    17600.00000        0.00000

   Energies (kJ/mol)
        G96Bond       G96Angle    Proper Dih.  Improper Dih.          LJ-14
    3.24180e+02    1.63580e+03    1.45236e+03    3.75418e+02    8.88775e+02
     Coulomb-14        LJ (SR)   Coulomb (SR)      Potential    Kinetic En.
    2.53982e+04   -4.86197e+03   -1.89697e+04    6.24308e+03    0.00000e+00
   Total Energy    Temperature Pressure (bar)
    6.24308e+03    0.00000e+00    0.00000e+00

           Step           Time         Lambda
          17700    17700.00000        0.00000

   Energies (kJ/mol)
        G96Bond       G96Angle    Proper Dih.  Improper Dih.          LJ-14
    3.24202e+02    1.63637e+03    1.45227e+03    3.75468e+02    8.88816e+02
     Coulomb-14        LJ (SR)   Coulomb (SR)      Potential    Kinetic En.
    2.53979e+04   -4.86222e+03   -1.89712e+04    6.24159e+03    0.00000e+00
   Total Energy    Temperature Pressure (bar)
    6.24159e+03    0.00000e+00    0.00000e+00

           Step           Time         Lambda
          17800    17800.00000        0.00000

   Energies (kJ/mol)
        G96Bond       G96Angle    Proper Dih.  Improper Dih.          LJ-14
    3.24173e+02    1.63732e+03    1.45232e+03    3.75579e+02    8.88989e+02
     Coulomb-14        LJ (SR)   Coulomb (SR)      Potential    Kinetic En.
    2.53975e+04   -4.86280e+03   -1.89740e+04    6.23913e+03    0.00000e+00
   Total Energy    Temperature Pressure (bar)
    6.23913e+03    0.00000e+00    0.00000e+00

           Step           Time         Lambda
          17900    17900.00000        0.00000

   Energies (kJ/mol)
        G96Bond       G96Angle    Proper Dih.  Improper Dih.          LJ-14
    3.24217e+02    1.63755e+03    1.45248e+03    3.75612e+02    8.89039e+02
     Coulomb-14        LJ (SR)   Coulomb (SR)      Potential    Kinetic En.
    2.53975e+04   -4.86317e+03   -1.89751e+04    6.23820e+03    0.00000e+00
   Total Energy    Temperature Pressure (bar)
    6.23820e+03    0.00000e+00    0.00000e+00

           Step           Time         Lambda
          18000    18000.00000        0.00000

   Energies (kJ/mol)
        G96Bond       G96Angle    Proper Dih.  Improper Dih.          LJ-14
    3.24152e+02    1.63772e+03    1.45255e+03    3.75630e+02    8.89068e+02
     Coulomb-14        LJ (SR)   Coulomb (SR)      Potential    Kinetic En.
    2.53975e+04   -4.86330e+03   -1.89755e+04    6.23782e+03    0.00000e+00
   Total Energy    Temperature Pressure (bar)
    6.23782e+03    0.00000e+00    0.00000e+00

           Step           Time         Lambda
          18100    18100.00000        0.00000

   Energies (kJ/mol)
        G96Bond       G96Angle    Proper Dih.  Improper Dih.          LJ-14
    3.24154e+02    1.63789e+03    1.45267e+03    3.75650e+02    8.89103e+02
     Coulomb-14        LJ (SR)   Coulomb (SR)      Potential    Kinetic En.
    2.53975e+04   -4.86349e+03   -1.89762e+04    6.23728e+03    0.00000e+00
   Total Energy    Temperature Pressure (bar)
    6.23728e+03    0.00000e+00    0.00000e+00

           Step           Time         Lambda
          18200    18200.00000        0.00000

   Energies (kJ/mol)
        G96Bond       G96Angle    Proper Dih.  Improper Dih.          LJ-14
    3.24166e+02    1.63805e+03    1.45279e+03    3.75666e+02    8.89134e+02
     Coulomb-14        LJ (SR)   Coulomb (SR)      Potential    Kinetic En.
    2.53975e+04   -4.86369e+03   -1.89769e+04    6.23673e+03    0.00000e+00
   Total Energy    Temperature Pressure (bar)
    6.23673e+03    0.00000e+00    0.00000e+00

           Step           Time         Lambda
          18300    18300.00000        0.00000

   Energies (kJ/mol)
        G96Bond       G96Angle    Proper Dih.  Improper Dih.          LJ-14
    3.24106e+02    1.63844e+03    1.45306e+03    3.75690e+02    8.89220e+02
     Coulomb-14        LJ (SR)   Coulomb (SR)      Potential    Kinetic En.
    2.53975e+04   -4.86407e+03   -1.89783e+04    6.23564e+03    0.00000e+00
   Total Energy    Temperature Pressure (bar)
    6.23564e+03    0.00000e+00    0.00000e+00

           Step           Time         Lambda
          18400    18400.00000        0.00000

   Energies (kJ/mol)
        G96Bond       G96Angle    Proper Dih.  Improper Dih.          LJ-14
    3.24292e+02    1.63836e+03    1.45316e+03    3.75691e+02    8.89219e+02
     Coulomb-14        LJ (SR)   Coulomb (SR)      Potential    Kinetic En.
    2.53975e+04   -4.86412e+03   -1.89788e+04    6.23522e+03    0.00000e+00
   Total Energy    Temperature Pressure (bar)
    6.23522e+03    0.00000e+00    0.00000e+00

           Step           Time         Lambda
          18500    18500.00000        0.00000

   Energies (kJ/mol)
        G96Bond       G96Angle    Proper Dih.  Improper Dih.          LJ-14
    3.24123e+02    1.63877e+03    1.45336e+03    3.75722e+02    8.89279e+02
     Coulomb-14        LJ (SR)   Coulomb (SR)      Potential    Kinetic En.
    2.53975e+04   -4.86451e+03   -1.89798e+04    6.23442e+03    0.00000e+00
   Total Energy    Temperature Pressure (bar)
    6.23442e+03    0.00000e+00    0.00000e+00

           Step           Time         Lambda
          18600    18600.00000        0.00000

   Energies (kJ/mol)
        G96Bond       G96Angle    Proper Dih.  Improper Dih.          LJ-14
    3.24110e+02    1.63895e+03    1.45351e+03    3.75739e+02    8.89338e+02
     Coulomb-14        LJ (SR)   Coulomb (SR)      Potential    Kinetic En.
    2.53976e+04   -4.86480e+03   -1.89807e+04    6.23372e+03    0.00000e+00
   Total Energy    Temperature Pressure (bar)
    6.23372e+03    0.00000e+00    0.00000e+00

           Step           Time         Lambda
          18700    18700.00000        0.00000

   Energies (kJ/mol)
        G96Bond       G96Angle    Proper Dih.  Improper Dih.          LJ-14
    3.24106e+02    1.63901e+03    1.45359e+03    3.75744e+02    8.89351e+02
     Coulomb-14        LJ (SR)   Coulomb (SR)      Potential    Kinetic En.
    2.53976e+04   -4.86496e+03   -1.89811e+04    6.23335e+03    0.00000e+00
   Total Energy    Temperature Pressure (bar)
    6.23335e+03    0.00000e+00    0.00000e+00

           Step           Time         Lambda
          18800    18800.00000        0.00000

   Energies (kJ/mol)
        G96Bond       G96Angle    Proper Dih.  Improper Dih.          LJ-14
    3.24092e+02    1.63912e+03    1.45368e+03    3.75756e+02    8.89385e+02
     Coulomb-14        LJ (SR)   Coulomb (SR)      Potential    Kinetic En.
    2.53977e+04   -4.86518e+03   -1.89816e+04    6.23291e+03    0.00000e+00
   Total Energy    Temperature Pressure (bar)
    6.23291e+03    0.00000e+00    0.00000e+00

           Step           Time         Lambda
          18900    18900.00000        0.00000

   Energies (kJ/mol)
        G96Bond       G96Angle    Proper Dih.  Improper Dih.          LJ-14
    3.24065e+02    1.63919e+03    1.45376e+03    3.75769e+02    8.89428e+02
     Coulomb-14        LJ (SR)   Coulomb (SR)      Potential    Kinetic En.
    2.53978e+04   -4.86538e+03   -1.89821e+04    6.23254e+03    0.00000e+00
   Total Energy    Temperature Pressure (bar)
    6.23254e+03    0.00000e+00    0.00000e+00

           Step           Time         Lambda
          19000    19000.00000        0.00000

   Energies (kJ/mol)
        G96Bond       G96Angle    Proper Dih.  Improper Dih.          LJ-14
    3.24188e+02    1.63956e+03    1.45414e+03    3.75906e+02    8.89029e+02
     Coulomb-14        LJ (SR)   Coulomb (SR)      Potential    Kinetic En.
    2.53985e+04   -4.86652e+03   -1.89842e+04    6.23063e+03    0.00000e+00
   Total Energy    Temperature Pressure (bar)
    6.23063e+03    0.00000e+00    0.00000e+00

           Step           Time         Lambda
          19100    19100.00000        0.00000

   Energies (kJ/mol)
        G96Bond       G96Angle    Proper Dih.  Improper Dih.          LJ-14
    3.24020e+02    1.63960e+03    1.45428e+03    3.75824e+02    8.89609e+02
     Coulomb-14        LJ (SR)   Coulomb (SR)      Potential    Kinetic En.
    2.53983e+04   -4.86686e+03   -1.89847e+04    6.23012e+03    0.00000e+00
   Total Energy    Temperature Pressure (bar)
    6.23012e+03    0.00000e+00    0.00000e+00

           Step           Time         Lambda
          19200    19200.00000        0.00000

   Energies (kJ/mol)
        G96Bond       G96Angle    Proper Dih.  Improper Dih.          LJ-14
    3.24000e+02    1.63966e+03    1.45438e+03    3.75865e+02    8.89672e+02
     Coulomb-14        LJ (SR)   Coulomb (SR)      Potential    Kinetic En.
    2.53984e+04   -4.86721e+03   -1.89851e+04    6.22968e+03    0.00000e+00
   Total Energy    Temperature Pressure (bar)
    6.22968e+03    0.00000e+00    0.00000e+00

           Step           Time         Lambda
          19300    19300.00000        0.00000

   Energies (kJ/mol)
        G96Bond       G96Angle    Proper Dih.  Improper Dih.          LJ-14
    3.23877e+02    1.63981e+03    1.45457e+03    3.75885e+02    8.89729e+02
     Coulomb-14        LJ (SR)   Coulomb (SR)      Potential    Kinetic En.
    2.53985e+04   -4.86770e+03   -1.89857e+04    6.22904e+03    0.00000e+00
   Total Energy    Temperature Pressure (bar)
    6.22904e+03    0.00000e+00    0.00000e+00

           Step           Time         Lambda
          19400    19400.00000        0.00000

   Energies (kJ/mol)
        G96Bond       G96Angle    Proper Dih.  Improper Dih.          LJ-14
    3.23967e+02    1.63989e+03    1.45495e+03    3.75951e+02    8.89882e+02
     Coulomb-14        LJ (SR)   Coulomb (SR)      Potential    Kinetic En.
    2.53989e+04   -4.86891e+03   -1.89872e+04    6.22747e+03    0.00000e+00
   Total Energy    Temperature Pressure (bar)
    6.22747e+03    0.00000e+00    0.00000e+00

           Step           Time         Lambda
          19500    19500.00000        0.00000

   Energies (kJ/mol)
        G96Bond       G96Angle    Proper Dih.  Improper Dih.          LJ-14
    3.23935e+02    1.63994e+03    1.45506e+03    3.75964e+02    8.89905e+02
     Coulomb-14        LJ (SR)   Coulomb (SR)      Potential    Kinetic En.
    2.53990e+04   -4.86918e+03   -1.89875e+04    6.22714e+03    0.00000e+00
   Total Energy    Temperature Pressure (bar)
    6.22714e+03    0.00000e+00    0.00000e+00

           Step           Time         Lambda
          19600    19600.00000        0.00000

   Energies (kJ/mol)
        G96Bond       G96Angle    Proper Dih.  Improper Dih.          LJ-14
    3.23897e+02    1.64000e+03    1.45520e+03    3.75985e+02    8.89964e+02
     Coulomb-14        LJ (SR)   Coulomb (SR)      Potential    Kinetic En.
    2.53991e+04   -4.86957e+03   -1.89879e+04    6.22669e+03    0.00000e+00
   Total Energy    Temperature Pressure (bar)
    6.22669e+03    0.00000e+00    0.00000e+00

           Step           Time         Lambda
          19700    19700.00000        0.00000

   Energies (kJ/mol)
        G96Bond       G96Angle    Proper Dih.  Improper Dih.          LJ-14
    3.23928e+02    1.63998e+03    1.45523e+03    3.75986e+02    8.89966e+02
     Coulomb-14        LJ (SR)   Coulomb (SR)      Potential    Kinetic En.
    2.53991e+04   -4.86965e+03   -1.89879e+04    6.22659e+03    0.00000e+00
   Total Energy    Temperature Pressure (bar)
    6.22659e+03    0.00000e+00    0.00000e+00

           Step           Time         Lambda
          19800    19800.00000        0.00000

   Energies (kJ/mol)
        G96Bond       G96Angle    Proper Dih.  Improper Dih.          LJ-14
    3.23925e+02    1.63998e+03    1.45526e+03    3.75990e+02    8.89973e+02
     Coulomb-14        LJ (SR)   Coulomb (SR)      Potential    Kinetic En.
    2.53991e+04   -4.86972e+03   -1.89880e+04    6.22651e+03    0.00000e+00
   Total Energy    Temperature Pressure (bar)
    6.22651e+03    0.00000e+00    0.00000e+00

           Step           Time         Lambda
          19900    19900.00000        0.00000

   Energies (kJ/mol)
        G96Bond       G96Angle    Proper Dih.  Improper Dih.          LJ-14
    3.23923e+02    1.63999e+03    1.45528e+03    3.75993e+02    8.89980e+02
     Coulomb-14        LJ (SR)   Coulomb (SR)      Potential    Kinetic En.
    2.53991e+04   -4.86978e+03   -1.89881e+04    6.22643e+03    0.00000e+00
   Total Energy    Temperature Pressure (bar)
    6.22643e+03    0.00000e+00    0.00000e+00

           Step           Time         Lambda
          20000    20000.00000        0.00000

   Energies (kJ/mol)
        G96Bond       G96Angle    Proper Dih.  Improper Dih.          LJ-14
    3.23920e+02    1.64000e+03    1.45531e+03    3.75997e+02    8.89988e+02
     Coulomb-14        LJ (SR)   Coulomb (SR)      Potential    Kinetic En.
    2.53991e+04   -4.86985e+03   -1.89881e+04    6.22636e+03    0.00000e+00
   Total Energy    Temperature Pressure (bar)
    6.22636e+03    0.00000e+00    0.00000e+00

           Step           Time         Lambda
          20100    20100.00000        0.00000

   Energies (kJ/mol)
        G96Bond       G96Angle    Proper Dih.  Improper Dih.          LJ-14
    3.23857e+02    1.64009e+03    1.45545e+03    3.76023e+02    8.90029e+02
     Coulomb-14        LJ (SR)   Coulomb (SR)      Potential    Kinetic En.
    2.53992e+04   -4.87022e+03   -1.89885e+04    6.22593e+03    0.00000e+00
   Total Energy    Temperature Pressure (bar)
    6.22593e+03    0.00000e+00    0.00000e+00

           Step           Time         Lambda
          20200    20200.00000        0.00000

   Energies (kJ/mol)
        G96Bond       G96Angle    Proper Dih.  Improper Dih.          LJ-14
    3.23869e+02    1.64008e+03    1.45554e+03    3.76031e+02    8.90048e+02
     Coulomb-14        LJ (SR)   Coulomb (SR)      Potential    Kinetic En.
    2.53993e+04   -4.87044e+03   -1.89887e+04    6.22567e+03    0.00000e+00
   Total Energy    Temperature Pressure (bar)
    6.22567e+03    0.00000e+00    0.00000e+00

           Step           Time         Lambda
          20300    20300.00000        0.00000

   Energies (kJ/mol)
        G96Bond       G96Angle    Proper Dih.  Improper Dih.          LJ-14
    3.23874e+02    1.64009e+03    1.45563e+03    3.76042e+02    8.90074e+02
     Coulomb-14        LJ (SR)   Coulomb (SR)      Potential    Kinetic En.
    2.53993e+04   -4.87068e+03   -1.89890e+04    6.22539e+03    0.00000e+00
   Total Energy    Temperature Pressure (bar)
    6.22539e+03    0.00000e+00    0.00000e+00

           Step           Time         Lambda
          20400    20400.00000        0.00000

   Energies (kJ/mol)
        G96Bond       G96Angle    Proper Dih.  Improper Dih.          LJ-14
    3.23231e+02    1.63984e+03    1.45735e+03    3.76148e+02    8.91893e+02
     Coulomb-14        LJ (SR)   Coulomb (SR)      Potential    Kinetic En.
    2.53999e+04   -4.87483e+03   -1.89930e+04    6.22049e+03    0.00000e+00
   Total Energy    Temperature Pressure (bar)
    6.22049e+03    0.00000e+00    0.00000e+00

           Step           Time         Lambda
          20500    20500.00000        0.00000

   Energies (kJ/mol)
        G96Bond       G96Angle    Proper Dih.  Improper Dih.          LJ-14
    3.23717e+02    1.64052e+03    1.45758e+03    3.76347e+02    8.90510e+02
     Coulomb-14        LJ (SR)   Coulomb (SR)      Potential    Kinetic En.
    2.53998e+04   -4.87523e+03   -1.89931e+04    6.22014e+03    0.00000e+00
   Total Energy    Temperature Pressure (bar)
    6.22014e+03    0.00000e+00    0.00000e+00

           Step           Time         Lambda
          20600    20600.00000        0.00000

   Energies (kJ/mol)
        G96Bond       G96Angle    Proper Dih.  Improper Dih.          LJ-14
    3.23755e+02    1.64045e+03    1.45775e+03    3.76393e+02    8.90518e+02
     Coulomb-14        LJ (SR)   Coulomb (SR)      Potential    Kinetic En.
    2.53998e+04   -4.87550e+03   -1.89933e+04    6.21981e+03    0.00000e+00
   Total Energy    Temperature Pressure (bar)
    6.21981e+03    0.00000e+00    0.00000e+00

           Step           Time         Lambda
          20700    20700.00000        0.00000

   Energies (kJ/mol)
        G96Bond       G96Angle    Proper Dih.  Improper Dih.          LJ-14
    3.23791e+02    1.64044e+03    1.45807e+03    3.76489e+02    8.90601e+02
     Coulomb-14        LJ (SR)   Coulomb (SR)      Potential    Kinetic En.
    2.53996e+04   -4.87618e+03   -1.89938e+04    6.21903e+03    0.00000e+00
   Total Energy    Temperature Pressure (bar)
    6.21903e+03    0.00000e+00    0.00000e+00

           Step           Time         Lambda
          20800    20800.00000        0.00000

   Energies (kJ/mol)
        G96Bond       G96Angle    Proper Dih.  Improper Dih.          LJ-14
    3.23629e+02    1.64050e+03    1.45890e+03    3.76813e+02    8.90822e+02
     Coulomb-14        LJ (SR)   Coulomb (SR)      Potential    Kinetic En.
    2.53991e+04   -4.87791e+03   -1.89951e+04    6.21680e+03    0.00000e+00
   Total Energy    Temperature Pressure (bar)
    6.21680e+03    0.00000e+00    0.00000e+00

           Step           Time         Lambda
          20900    20900.00000        0.00000

   Energies (kJ/mol)
        G96Bond       G96Angle    Proper Dih.  Improper Dih.          LJ-14
    3.23590e+02    1.64043e+03    1.45918e+03    3.76880e+02    8.90954e+02
     Coulomb-14        LJ (SR)   Coulomb (SR)      Potential    Kinetic En.
    2.53992e+04   -4.87846e+03   -1.89958e+04    6.21598e+03    0.00000e+00
   Total Energy    Temperature Pressure (bar)
    6.21598e+03    0.00000e+00    0.00000e+00

           Step           Time         Lambda
          21000    21000.00000        0.00000

   Energies (kJ/mol)
        G96Bond       G96Angle    Proper Dih.  Improper Dih.          LJ-14
    3.23604e+02    1.64042e+03    1.45936e+03    3.76912e+02    8.90933e+02
     Coulomb-14        LJ (SR)   Coulomb (SR)      Potential    Kinetic En.
    2.53992e+04   -4.87874e+03   -1.89961e+04    6.21560e+03    0.00000e+00
   Total Energy    Temperature Pressure (bar)
    6.21560e+03    0.00000e+00    0.00000e+00

           Step           Time         Lambda
          21100    21100.00000        0.00000

   Energies (kJ/mol)
        G96Bond       G96Angle    Proper Dih.  Improper Dih.          LJ-14
    3.23572e+02    1.64038e+03    1.45951e+03    3.76944e+02    8.91050e+02
     Coulomb-14        LJ (SR)   Coulomb (SR)      Potential    Kinetic En.
    2.53992e+04   -4.87903e+03   -1.89964e+04    6.21522e+03    0.00000e+00
   Total Energy    Temperature Pressure (bar)
    6.21522e+03    0.00000e+00    0.00000e+00

           Step           Time         Lambda
          21200    21200.00000        0.00000

   Energies (kJ/mol)
        G96Bond       G96Angle    Proper Dih.  Improper Dih.          LJ-14
    3.23567e+02    1.64034e+03    1.45973e+03    3.76973e+02    8.91107e+02
     Coulomb-14        LJ (SR)   Coulomb (SR)      Potential    Kinetic En.
    2.53992e+04   -4.87937e+03   -1.89968e+04    6.21478e+03    0.00000e+00
   Total Energy    Temperature Pressure (bar)
    6.21478e+03    0.00000e+00    0.00000e+00

           Step           Time         Lambda
          21300    21300.00000        0.00000

   Energies (kJ/mol)
        G96Bond       G96Angle    Proper Dih.  Improper Dih.          LJ-14
    3.23505e+02    1.64034e+03    1.46018e+03    3.77013e+02    8.91224e+02
     Coulomb-14        LJ (SR)   Coulomb (SR)      Potential    Kinetic En.
    2.53991e+04   -4.88004e+03   -1.89974e+04    6.21401e+03    0.00000e+00
   Total Energy    Temperature Pressure (bar)
    6.21401e+03    0.00000e+00    0.00000e+00

           Step           Time         Lambda
          21400    21400.00000        0.00000

   Energies (kJ/mol)
        G96Bond       G96Angle    Proper Dih.  Improper Dih.          LJ-14
    3.23520e+02    1.64034e+03    1.46095e+03    3.77024e+02    8.91377e+02
     Coulomb-14        LJ (SR)   Coulomb (SR)      Potential    Kinetic En.
    2.53986e+04   -4.88104e+03   -1.89978e+04    6.21300e+03    0.00000e+00
   Total Energy    Temperature Pressure (bar)
    6.21300e+03    0.00000e+00    0.00000e+00

           Step           Time         Lambda
          21500    21500.00000        0.00000

   Energies (kJ/mol)
        G96Bond       G96Angle    Proper Dih.  Improper Dih.          LJ-14
    3.23528e+02    1.64050e+03    1.46143e+03    3.77017e+02    8.91487e+02
     Coulomb-14        LJ (SR)   Coulomb (SR)      Potential    Kinetic En.
    2.53977e+04   -4.88175e+03   -1.89976e+04    6.21232e+03    0.00000e+00
   Total Energy    Temperature Pressure (bar)
    6.21232e+03    0.00000e+00    0.00000e+00

           Step           Time         Lambda
          21600    21600.00000        0.00000

   Energies (kJ/mol)
        G96Bond       G96Angle    Proper Dih.  Improper Dih.          LJ-14
    3.23619e+02    1.64078e+03    1.46147e+03    3.77064e+02    8.91729e+02
     Coulomb-14        LJ (SR)   Coulomb (SR)      Potential    Kinetic En.
    2.53964e+04   -4.88250e+03   -1.89974e+04    6.21123e+03    0.00000e+00
   Total Energy    Temperature Pressure (bar)
    6.21123e+03    0.00000e+00    0.00000e+00

           Step           Time         Lambda
          21700    21700.00000        0.00000

   Energies (kJ/mol)
        G96Bond       G96Angle    Proper Dih.  Improper Dih.          LJ-14
    3.23754e+02    1.64127e+03    1.46045e+03    3.77299e+02    8.92559e+02
     Coulomb-14        LJ (SR)   Coulomb (SR)      Potential    Kinetic En.
    2.53951e+04   -4.88344e+03   -1.89983e+04    6.20866e+03    0.00000e+00
   Total Energy    Temperature Pressure (bar)
    6.20866e+03    0.00000e+00    0.00000e+00

           Step           Time         Lambda
          21800    21800.00000        0.00000

   Energies (kJ/mol)
        G96Bond       G96Angle    Proper Dih.  Improper Dih.          LJ-14
    3.23680e+02    1.64160e+03    1.45969e+03    3.78150e+02    8.93443e+02
     Coulomb-14        LJ (SR)   Coulomb (SR)      Potential    Kinetic En.
    2.53957e+04   -4.88399e+03   -1.90022e+04    6.20611e+03    0.00000e+00
   Total Energy    Temperature Pressure (bar)
    6.20611e+03    0.00000e+00    0.00000e+00

           Step           Time         Lambda
          21900    21900.00000        0.00000

   Energies (kJ/mol)
        G96Bond       G96Angle    Proper Dih.  Improper Dih.          LJ-14
    3.23668e+02    1.64152e+03    1.45966e+03    3.78110e+02    8.93346e+02
     Coulomb-14        LJ (SR)   Coulomb (SR)      Potential    Kinetic En.
    2.53958e+04   -4.88413e+03   -1.90022e+04    6.20571e+03    0.00000e+00
   Total Energy    Temperature Pressure (bar)
    6.20571e+03    0.00000e+00    0.00000e+00

           Step           Time         Lambda
          22000    22000.00000        0.00000

   Energies (kJ/mol)
        G96Bond       G96Angle    Proper Dih.  Improper Dih.          LJ-14
    3.23521e+02    1.64158e+03    1.45969e+03    3.78150e+02    8.93318e+02
     Coulomb-14        LJ (SR)   Coulomb (SR)      Potential    Kinetic En.
    2.53958e+04   -4.88429e+03   -1.90025e+04    6.20526e+03    0.00000e+00
   Total Energy    Temperature Pressure (bar)
    6.20526e+03    0.00000e+00    0.00000e+00

           Step           Time         Lambda
          22100    22100.00000        0.00000

   Energies (kJ/mol)
        G96Bond       G96Angle    Proper Dih.  Improper Dih.          LJ-14
    3.23454e+02    1.64158e+03    1.46001e+03    3.78346e+02    8.93180e+02
     Coulomb-14        LJ (SR)   Coulomb (SR)      Potential    Kinetic En.
    2.53959e+04   -4.88491e+03   -1.90039e+04    6.20360e+03    0.00000e+00
   Total Energy    Temperature Pressure (bar)
    6.20360e+03    0.00000e+00    0.00000e+00

           Step           Time         Lambda
          22200    22200.00000        0.00000

   Energies (kJ/mol)
        G96Bond       G96Angle    Proper Dih.  Improper Dih.          LJ-14
    3.23448e+02    1.64165e+03    1.46012e+03    3.78395e+02    8.93200e+02
     Coulomb-14        LJ (SR)   Coulomb (SR)      Potential    Kinetic En.
    2.53956e+04   -4.88510e+03   -1.90041e+04    6.20323e+03    0.00000e+00
   Total Energy    Temperature Pressure (bar)
    6.20323e+03    0.00000e+00    0.00000e+00

           Step           Time         Lambda
          22300    22300.00000        0.00000

   Energies (kJ/mol)
        G96Bond       G96Angle    Proper Dih.  Improper Dih.          LJ-14
    3.23443e+02    1.64176e+03    1.46036e+03    3.78485e+02    8.93131e+02
     Coulomb-14        LJ (SR)   Coulomb (SR)      Potential    Kinetic En.
    2.53952e+04   -4.88539e+03   -1.90045e+04    6.20246e+03    0.00000e+00
   Total Energy    Temperature Pressure (bar)
    6.20246e+03    0.00000e+00    0.00000e+00

           Step           Time         Lambda
          22400    22400.00000        0.00000

   Energies (kJ/mol)
        G96Bond       G96Angle    Proper Dih.  Improper Dih.          LJ-14
    3.23541e+02    1.64210e+03    1.46095e+03    3.78702e+02    8.93046e+02
     Coulomb-14        LJ (SR)   Coulomb (SR)      Potential    Kinetic En.
    2.53941e+04   -4.88608e+03   -1.90057e+04    6.20065e+03    0.00000e+00
   Total Energy    Temperature Pressure (bar)
    6.20065e+03    0.00000e+00    0.00000e+00

           Step           Time         Lambda
          22500    22500.00000        0.00000

   Energies (kJ/mol)
        G96Bond       G96Angle    Proper Dih.  Improper Dih.          LJ-14
    3.23466e+02    1.64227e+03    1.46117e+03    3.78817e+02    8.92952e+02
     Coulomb-14        LJ (SR)   Coulomb (SR)      Potential    Kinetic En.
    2.53938e+04   -4.88630e+03   -1.90061e+04    6.20008e+03    0.00000e+00
   Total Energy    Temperature Pressure (bar)
    6.20008e+03    0.00000e+00    0.00000e+00

           Step           Time         Lambda
          22600    22600.00000        0.00000

   Energies (kJ/mol)
        G96Bond       G96Angle    Proper Dih.  Improper Dih.          LJ-14
    3.23367e+02    1.64304e+03    1.46242e+03    3.79150e+02    8.93026e+02
     Coulomb-14        LJ (SR)   Coulomb (SR)      Potential    Kinetic En.
    2.53923e+04   -4.88719e+03   -1.90085e+04    6.19758e+03    0.00000e+00
   Total Energy    Temperature Pressure (bar)
    6.19758e+03    0.00000e+00    0.00000e+00

           Step           Time         Lambda
          22700    22700.00000        0.00000

   Energies (kJ/mol)
        G96Bond       G96Angle    Proper Dih.  Improper Dih.          LJ-14
    3.23597e+02    1.64346e+03    1.46277e+03    3.79274e+02    8.92993e+02
     Coulomb-14        LJ (SR)   Coulomb (SR)      Potential    Kinetic En.
    2.53914e+04   -4.88729e+03   -1.90094e+04    6.19683e+03    0.00000e+00
   Total Energy    Temperature Pressure (bar)
    6.19683e+03    0.00000e+00    0.00000e+00

           Step           Time         Lambda
          22800    22800.00000        0.00000

   Energies (kJ/mol)
        G96Bond       G96Angle    Proper Dih.  Improper Dih.          LJ-14
    3.23491e+02    1.64398e+03    1.46321e+03    3.79396e+02    8.93097e+02
     Coulomb-14        LJ (SR)   Coulomb (SR)      Potential    Kinetic En.
    2.53907e+04   -4.88739e+03   -1.90108e+04    6.19574e+03    0.00000e+00
   Total Energy    Temperature Pressure (bar)
    6.19574e+03    0.00000e+00    0.00000e+00

           Step           Time         Lambda
          22900    22900.00000        0.00000

   Energies (kJ/mol)
        G96Bond       G96Angle    Proper Dih.  Improper Dih.          LJ-14
    3.23408e+02    1.64447e+03    1.46371e+03    3.79434e+02    8.93351e+02
     Coulomb-14        LJ (SR)   Coulomb (SR)      Potential    Kinetic En.
    2.53904e+04   -4.88751e+03   -1.90128e+04    6.19450e+03    0.00000e+00
   Total Energy    Temperature Pressure (bar)
    6.19450e+03    0.00000e+00    0.00000e+00

           Step           Time         Lambda
          23000    23000.00000        0.00000

   Energies (kJ/mol)
        G96Bond       G96Angle    Proper Dih.  Improper Dih.          LJ-14
    3.23451e+02    1.64469e+03    1.46395e+03    3.79566e+02    8.93271e+02
     Coulomb-14        LJ (SR)   Coulomb (SR)      Potential    Kinetic En.
    2.53903e+04   -4.88760e+03   -1.90135e+04    6.19407e+03    0.00000e+00
   Total Energy    Temperature Pressure (bar)
    6.19407e+03    0.00000e+00    0.00000e+00

           Step           Time         Lambda
          23100    23100.00000        0.00000

   Energies (kJ/mol)
        G96Bond       G96Angle    Proper Dih.  Improper Dih.          LJ-14
    3.23257e+02    1.64486e+03    1.46598e+03    3.79855e+02    8.93567e+02
     Coulomb-14        LJ (SR)   Coulomb (SR)      Potential    Kinetic En.
    2.53915e+04   -4.88930e+03   -1.90184e+04    6.19127e+03    0.00000e+00
   Total Energy    Temperature Pressure (bar)
    6.19127e+03    0.00000e+00    0.00000e+00

           Step           Time         Lambda
          23200    23200.00000        0.00000

   Energies (kJ/mol)
        G96Bond       G96Angle    Proper Dih.  Improper Dih.          LJ-14
    3.23252e+02    1.64484e+03    1.46629e+03    3.79890e+02    8.93614e+02
     Coulomb-14        LJ (SR)   Coulomb (SR)      Potential    Kinetic En.
    2.53915e+04   -4.88979e+03   -1.90189e+04    6.19073e+03    0.00000e+00
   Total Energy    Temperature Pressure (bar)
    6.19073e+03    0.00000e+00    0.00000e+00

           Step           Time         Lambda
          23300    23300.00000        0.00000

   Energies (kJ/mol)
        G96Bond       G96Angle    Proper Dih.  Improper Dih.          LJ-14
    3.23218e+02    1.64482e+03    1.46672e+03    3.79926e+02    8.93658e+02
     Coulomb-14        LJ (SR)   Coulomb (SR)      Potential    Kinetic En.
    2.53915e+04   -4.89035e+03   -1.90195e+04    6.19007e+03    0.00000e+00
   Total Energy    Temperature Pressure (bar)
    6.19007e+03    0.00000e+00    0.00000e+00

           Step           Time         Lambda
          23400    23400.00000        0.00000

   Energies (kJ/mol)
        G96Bond       G96Angle    Proper Dih.  Improper Dih.          LJ-14
    3.23225e+02    1.64475e+03    1.46715e+03    3.79951e+02    8.93722e+02
     Coulomb-14        LJ (SR)   Coulomb (SR)      Potential    Kinetic En.
    2.53916e+04   -4.89091e+03   -1.90201e+04    6.18943e+03    0.00000e+00
   Total Energy    Temperature Pressure (bar)
    6.18943e+03    0.00000e+00    0.00000e+00

           Step           Time         Lambda
          23500    23500.00000        0.00000

   Energies (kJ/mol)
        G96Bond       G96Angle    Proper Dih.  Improper Dih.          LJ-14
    3.23194e+02    1.64478e+03    1.46727e+03    3.79987e+02    8.93716e+02
     Coulomb-14        LJ (SR)   Coulomb (SR)      Potential    Kinetic En.
    2.53917e+04   -4.89109e+03   -1.90203e+04    6.18922e+03    0.00000e+00
   Total Energy    Temperature Pressure (bar)
    6.18922e+03    0.00000e+00    0.00000e+00

           Step           Time         Lambda
          23600    23600.00000        0.00000

   Energies (kJ/mol)
        G96Bond       G96Angle    Proper Dih.  Improper Dih.          LJ-14
    3.23181e+02    1.64477e+03    1.46751e+03    3.80016e+02    8.93743e+02
     Coulomb-14        LJ (SR)   Coulomb (SR)      Potential    Kinetic En.
    2.53917e+04   -4.89143e+03   -1.90207e+04    6.18882e+03    0.00000e+00
   Total Energy    Temperature Pressure (bar)
    6.18882e+03    0.00000e+00    0.00000e+00

           Step           Time         Lambda
          23700    23700.00000        0.00000

   Energies (kJ/mol)
        G96Bond       G96Angle    Proper Dih.  Improper Dih.          LJ-14
    3.23140e+02    1.64471e+03    1.46861e+03    3.80171e+02    8.93865e+02
     Coulomb-14        LJ (SR)   Coulomb (SR)      Potential    Kinetic En.
    2.53919e+04   -4.89298e+03   -1.90223e+04    6.18704e+03    0.00000e+00
   Total Energy    Temperature Pressure (bar)
    6.18704e+03    0.00000e+00    0.00000e+00

           Step           Time         Lambda
          23800    23800.00000        0.00000

   Energies (kJ/mol)
        G96Bond       G96Angle    Proper Dih.  Improper Dih.          LJ-14
    3.23300e+02    1.64466e+03    1.46910e+03    3.80071e+02    8.93796e+02
     Coulomb-14        LJ (SR)   Coulomb (SR)      Potential    Kinetic En.
    2.53921e+04   -4.89357e+03   -1.90229e+04    6.18651e+03    0.00000e+00
   Total Energy    Temperature Pressure (bar)
    6.18651e+03    0.00000e+00    0.00000e+00

           Step           Time         Lambda
          23900    23900.00000        0.00000

   Energies (kJ/mol)
        G96Bond       G96Angle    Proper Dih.  Improper Dih.          LJ-14
    3.23189e+02    1.64473e+03    1.47086e+03    3.80568e+02    8.94055e+02
     Coulomb-14        LJ (SR)   Coulomb (SR)      Potential    Kinetic En.
    2.53917e+04   -4.89610e+03   -1.90255e+04    6.18350e+03    0.00000e+00
   Total Energy    Temperature Pressure (bar)
    6.18350e+03    0.00000e+00    0.00000e+00

           Step           Time         Lambda
          24000    24000.00000        0.00000

   Energies (kJ/mol)
        G96Bond       G96Angle    Proper Dih.  Improper Dih.          LJ-14
    3.23225e+02    1.64477e+03    1.47112e+03    3.80599e+02    8.94092e+02
     Coulomb-14        LJ (SR)   Coulomb (SR)      Potential    Kinetic En.
    2.53916e+04   -4.89639e+03   -1.90258e+04    6.18316e+03    0.00000e+00
   Total Energy    Temperature Pressure (bar)
    6.18316e+03    0.00000e+00    0.00000e+00

           Step           Time         Lambda
          24100    24100.00000        0.00000

   Energies (kJ/mol)
        G96Bond       G96Angle    Proper Dih.  Improper Dih.          LJ-14
    3.23218e+02    1.64477e+03    1.47138e+03    3.80666e+02    8.94053e+02
     Coulomb-14        LJ (SR)   Coulomb (SR)      Potential    Kinetic En.
    2.53915e+04   -4.89661e+03   -1.90262e+04    6.18283e+03    0.00000e+00
   Total Energy    Temperature Pressure (bar)
    6.18283e+03    0.00000e+00    0.00000e+00

           Step           Time         Lambda
          24200    24200.00000        0.00000

   Energies (kJ/mol)
        G96Bond       G96Angle    Proper Dih.  Improper Dih.          LJ-14
    3.23174e+02    1.64483e+03    1.47160e+03    3.80690e+02    8.94047e+02
     Coulomb-14        LJ (SR)   Coulomb (SR)      Potential    Kinetic En.
    2.53915e+04   -4.89679e+03   -1.90265e+04    6.18256e+03    0.00000e+00
   Total Energy    Temperature Pressure (bar)
    6.18256e+03    0.00000e+00    0.00000e+00

           Step           Time         Lambda
          24300    24300.00000        0.00000

   Energies (kJ/mol)
        G96Bond       G96Angle    Proper Dih.  Improper Dih.          LJ-14
    3.23255e+02    1.64479e+03    1.47179e+03    3.80736e+02    8.94043e+02
     Coulomb-14        LJ (SR)   Coulomb (SR)      Potential    Kinetic En.
    2.53914e+04   -4.89697e+03   -1.90267e+04    6.18232e+03    0.00000e+00
   Total Energy    Temperature Pressure (bar)
    6.18232e+03    0.00000e+00    0.00000e+00

           Step           Time         Lambda
          24400    24400.00000        0.00000

   Energies (kJ/mol)
        G96Bond       G96Angle    Proper Dih.  Improper Dih.          LJ-14
    3.23257e+02    1.64485e+03    1.47223e+03    3.80804e+02    8.94025e+02
     Coulomb-14        LJ (SR)   Coulomb (SR)      Potential    Kinetic En.
    2.53912e+04   -4.89732e+03   -1.90273e+04    6.18181e+03    0.00000e+00
   Total Energy    Temperature Pressure (bar)
    6.18181e+03    0.00000e+00    0.00000e+00

           Step           Time         Lambda
          24500    24500.00000        0.00000

   Energies (kJ/mol)
        G96Bond       G96Angle    Proper Dih.  Improper Dih.          LJ-14
    3.23260e+02    1.64492e+03    1.47263e+03    3.80855e+02    8.94005e+02
     Coulomb-14        LJ (SR)   Coulomb (SR)      Potential    Kinetic En.
    2.53911e+04   -4.89759e+03   -1.90278e+04    6.18137e+03    0.00000e+00
   Total Energy    Temperature Pressure (bar)
    6.18137e+03    0.00000e+00    0.00000e+00

           Step           Time         Lambda
          24600    24600.00000        0.00000

   Energies (kJ/mol)
        G96Bond       G96Angle    Proper Dih.  Improper Dih.          LJ-14
    3.23335e+02    1.64495e+03    1.47315e+03    3.80946e+02    8.93973e+02
     Coulomb-14        LJ (SR)   Coulomb (SR)      Potential    Kinetic En.
    2.53908e+04   -4.89795e+03   -1.90285e+04    6.18078e+03    0.00000e+00
   Total Energy    Temperature Pressure (bar)
    6.18078e+03    0.00000e+00    0.00000e+00

           Step           Time         Lambda
          24700    24700.00000        0.00000

   Energies (kJ/mol)
        G96Bond       G96Angle    Proper Dih.  Improper Dih.          LJ-14
    3.24232e+02    1.64644e+03    1.47904e+03    3.81419e+02    8.93105e+02
     Coulomb-14        LJ (SR)   Coulomb (SR)      Potential    Kinetic En.
    2.53871e+04   -4.89978e+03   -1.90372e+04    6.17431e+03    0.00000e+00
   Total Energy    Temperature Pressure (bar)
    6.17431e+03    0.00000e+00    0.00000e+00

           Step           Time         Lambda
          24800    24800.00000        0.00000

   Energies (kJ/mol)
        G96Bond       G96Angle    Proper Dih.  Improper Dih.          LJ-14
    3.23853e+02    1.64624e+03    1.47883e+03    3.81309e+02    8.93595e+02
     Coulomb-14        LJ (SR)   Coulomb (SR)      Potential    Kinetic En.
    2.53876e+04   -4.90055e+03   -1.90370e+04    6.17391e+03    0.00000e+00
   Total Energy    Temperature Pressure (bar)
    6.17391e+03    0.00000e+00    0.00000e+00

           Step           Time         Lambda
          24900    24900.00000        0.00000

   Energies (kJ/mol)
        G96Bond       G96Angle    Proper Dih.  Improper Dih.          LJ-14
    3.23832e+02    1.64622e+03    1.47887e+03    3.81330e+02    8.93636e+02
     Coulomb-14        LJ (SR)   Coulomb (SR)      Potential    Kinetic En.
    2.53876e+04   -4.90067e+03   -1.90370e+04    6.17375e+03    0.00000e+00
   Total Energy    Temperature Pressure (bar)
    6.17375e+03    0.00000e+00    0.00000e+00

           Step           Time         Lambda
          25000    25000.00000        0.00000

   Energies (kJ/mol)
        G96Bond       G96Angle    Proper Dih.  Improper Dih.          LJ-14
    3.23831e+02    1.64625e+03    1.47886e+03    3.81356e+02    8.93640e+02
     Coulomb-14        LJ (SR)   Coulomb (SR)      Potential    Kinetic En.
    2.53874e+04   -4.90075e+03   -1.90370e+04    6.17359e+03    0.00000e+00
   Total Energy    Temperature Pressure (bar)
    6.17359e+03    0.00000e+00    0.00000e+00


Stepsize too small, or no change in energy.
Converged to machine precision,
but not to the requested precision Fmax < 0

Polak-Ribiere Conjugate Gradients did not converge to Fmax < 0 in 25001 steps.
Potential Energy  =  6.17359118024699e+03
Maximum force     =  2.20655223938031e+01 on atom 1577
Norm of force     =  4.89645535722081e-01

Performed 31362 energy evaluations in total.

	M E G A - F L O P S   A C C O U N T I N G

   RF=Reaction-Field  FE=Free Energy  SCFE=Soft-Core/Free Energy
   T=Tabulated        W3=SPC/TIP3p    W4=TIP4p (single or pairs)
   NF=No Forces

 Computing:                        M-Number         M-Flops  % of Flops
-----------------------------------------------------------------------
 VdW(T)                         2978.225937   160824.200598    18.0
 Coul(T)                        1487.015390    62454.646380     7.0
 Coul(T) + VdW(T)               1676.690756   114014.971408    12.8
 Outer nonbonded loop            174.065376     1740.653760     0.2
 1,4 nonbonded interactions      160.076752    14406.907680     1.6
 NS-Pairs                      23512.841100   493769.663100    55.3
 CG-CoM                           38.388312     1113.261048     0.1
 Bonds                            89.165009     3834.095387     0.4
 Angles                          130.250539    21230.837857     2.4
 Propers                          48.644013    11139.478977     1.2
 Impropers                        43.845474     9119.858592     1.0
-----------------------------------------------------------------------
 Total                                        893648.574787   100.0
-----------------------------------------------------------------------

               NODE (s)   Real (s)      (%)
       Time:    727.000    727.000    100.0
                       12:07
Finished mdrun on node 0 Mon Jul 18 07:03:31 2016
