# Supplementary material for: Computational Modeling of complete HOXB13 protein for predicting the functional effect of SNPs and the associated role in hereditary prostate cancer
Source: Sci Rep. 2017 Mar 8;7:43830. doi: 10.1038/srep43830 (PMC5363706; doi:10.1038/srep43830)
Supplement: Supplementary Dataset [file srep43830-s1.zip › SR Supplementary Data Files Complete/Energy minimised protein/G177V.log.txt]

Log file opened on Mon Jul 18 07:03:06 2016
Host: lorentz.dynstr.pasteur.fr  pid: 26086  nodeid: 0  nnodes:  1
The Gromacs distribution was built Thu Jan 26 01:39:00 CET 2006 by
root@lorentz.immstr.pasteur.fr (Linux 2.6.9-5.0.3.ELsmp x86_64)


                         :-)  G  R  O  M  A  C  S  (-:

                     Gyas ROwers Mature At Cryogenic Speed

                             :-)  VERSION 3.3  (-:


      Written by David van der Spoel, Erik Lindahl, Berk Hess, and others.
       Copyright (c) 1991-2000, University of Groningen, The Netherlands.
             Copyright (c) 2001-2004, The GROMACS development team,
            check out http://www.gromacs.org for more information.

         This program is free software; you can redistribute it and/or
          modify it under the terms of the GNU General Public License
         as published by the Free Software Foundation; either version 2
             of the License, or (at your option) any later version.

 :-)  /data/delarue_www/executables/gromacs/bin/mdrun_d (double precision)  (-:


++++ PLEASE READ AND CITE THE FOLLOWING REFERENCE ++++
E. Lindahl and B. Hess and D. van der Spoel
GROMACS 3.0: A package for molecular simulation and trajectory analysis
J. Mol. Mod. 7 (2001) pp. 306-317
-------- -------- --- Thank You --- -------- --------


++++ PLEASE READ AND CITE THE FOLLOWING REFERENCE ++++
H. J. C. Berendsen, D. van der Spoel and R. van Drunen
GROMACS: A message-passing parallel molecular dynamics implementation
Comp. Phys. Comm. 91 (1995) pp. 43-56
-------- -------- --- Thank You --- -------- --------

Input Parameters:
   integrator           = cg
   nsteps               = 25000
   init_step            = 0
   ns_type              = Simple
   nstlist              = 10
   ndelta               = 2
   bDomDecomp           = FALSE
   decomp_dir           = 0
   nstcomm              = 1
   comm_mode            = Linear
   nstcheckpoint        = 1000
   nstlog               = 100
   nstxout              = 0
   nstvout              = 0
   nstfout              = 0
   nstenergy            = 0
   nstxtcout            = 0
   init_t               = 0
   delta_t              = 0.001
   xtcprec              = 1000
   nkx                  = 0
   nky                  = 0
   nkz                  = 0
   pme_order            = 4
   ewald_rtol           = 1e-05
   ewald_geometry       = 0
   epsilon_surface      = 0
   optimize_fft         = FALSE
   ePBC                 = no
   bUncStart            = FALSE
   bShakeSOR            = FALSE
   etc                  = No
   epc                  = No
   epctype              = Isotropic
   tau_p                = 1
   ref_p (3x3):
      ref_p[    0]={ 0.00000e+00,  0.00000e+00,  0.00000e+00}
      ref_p[    1]={ 0.00000e+00,  0.00000e+00,  0.00000e+00}
      ref_p[    2]={ 0.00000e+00,  0.00000e+00,  0.00000e+00}
   compress (3x3):
      compress[    0]={ 0.00000e+00,  0.00000e+00,  0.00000e+00}
      compress[    1]={ 0.00000e+00,  0.00000e+00,  0.00000e+00}
      compress[    2]={ 0.00000e+00,  0.00000e+00,  0.00000e+00}
   andersen_seed        = 815131
   rlist                = 1.4
   coulombtype          = Shift
   rcoulomb_switch      = 0
   rcoulomb             = 1
   vdwtype              = Shift
   rvdw_switch          = 0
   rvdw                 = 1
   epsilon_r            = 1
   epsilon_rf           = 1
   tabext               = 1
   gb_algorithm         = Still
   nstgbradii           = 1
   rgbradii             = 2
   gb_saltconc          = 0
   implicit_solvent     = No
   DispCorr             = No
   fudgeQQ              = 1
   free_energy          = no
   init_lambda          = 0
   sc_alpha             = 0
   sc_power             = 1
   sc_sigma             = 0.3
   delta_lambda         = 0
   disre_weighting      = Conservative
   disre_mixed          = FALSE
   dr_fc                = 1000
   dr_tau               = 0
   nstdisreout          = 100
   orires_fc            = 0
   orires_tau           = 0
   nstorireout          = 100
   dihre-fc             = 1000
   dihre-tau            = 0
   nstdihreout          = 100
   em_stepsize          = 0.01
   em_tol               = 0
   niter                = 20
   fc_stepsize          = 0
   nstcgsteep           = 1000
   nbfgscorr            = 10
   ConstAlg             = Lincs
   shake_tol            = 0.0001
   lincs_order          = 4
   lincs_warnangle      = 30
   lincs_iter           = 1
   bd_fric              = 0
   ld_seed              = 1993
   cos_accel            = 0
   deform (3x3):
      deform[    0]={ 0.00000e+00,  0.00000e+00,  0.00000e+00}
      deform[    1]={ 0.00000e+00,  0.00000e+00,  0.00000e+00}
      deform[    2]={ 0.00000e+00,  0.00000e+00,  0.00000e+00}
   userint1             = 0
   userint2             = 0
   userint3             = 0
   userint4             = 0
   userreal1            = 0
   userreal2            = 0
   userreal3            = 0
   userreal4            = 0
grpopts:
   nrdf:	        8322
   ref_t:	           0
   tau_t:	           0
anneal:		          No
ann_npoints:	           0
   acc:	           0           0           0
   nfreeze:           N           N           N
   energygrp_flags[  0]: 0
   efield-x:
      n = 0
   efield-xt:
      n = 0
   efield-y:
      n = 0
   efield-yt:
      n = 0
   efield-z:
      n = 0
   efield-zt:
      n = 0
   bQMMM                = FALSE
   QMconstraints        = 0
   QMMMscheme           = 0
   scalefactor          = 1
qm_opts:
   ngQM                 = 0
CPU=  0, lastcg= 1223, targetcg=  612, myshift=    0
nsb->shift =   1, nsb->bshift=  0
Neighbor Search Blocks
nsb->nodeid:         0
nsb->nnodes:      1
nsb->cgtotal:  1224
nsb->natoms:   2775
nsb->shift:       1
nsb->bshift:      0
Nodeid   index  homenr  cgload  workload
     0       0    2775    1224      1224

Table routines are used for coulomb: TRUE
Table routines are used for vdw:     TRUE
Using shifted Lennard-Jones, switch between 0 and 1 nm
Cut-off's:   NS: 1.4   Coulomb: 1   LJ: 1
System total charge: 0.000
Generated table with 4800 data points for Shift.
Tabscale = 2000 points/nm
Generated table with 4800 data points for LJ6Shift.
Tabscale = 2000 points/nm
Generated table with 4800 data points for LJ12Shift.
Tabscale = 2000 points/nm
Generated table with 2000 data points for 1-4 COUL.
Tabscale = 2000 points/nm
Generated table with 2000 data points for 1-4 LJ6.
Tabscale = 2000 points/nm
Generated table with 2000 data points for 1-4 LJ12.
Tabscale = 2000 points/nm
Initiating Polak-Ribiere Conjugate Gradients
Center of mass motion removal mode is Linear
We have the following groups for center of mass motion removal:
  0:  rest, initial mass: 2775
Started Polak-Ribiere Conjugate Gradients on node 0 Mon Jul 18 07:03:06 2016
Polak-Ribiere Conjugate Gradients:
   Tolerance (Fmax)   =  0.00000e+00
   Number of steps    =        25000
Configuring nonbonded kernels...
Testing x86_64 SSE2 support... present.


           Step           Time         Lambda
              0        0.00000        0.00000

   Energies (kJ/mol)
        G96Bond       G96Angle    Proper Dih.  Improper Dih.          LJ-14
    4.49498e+03    2.22335e+03    1.64728e+03    4.05985e+02    5.02765e+03
     Coulomb-14        LJ (SR)   Coulomb (SR)      Potential    Kinetic En.
    2.77516e+04   -4.06652e+01   -1.82413e+04    2.32689e+04    0.00000e+00
   Total Energy    Temperature Pressure (bar)
    2.32689e+04    0.00000e+00    0.00000e+00

   F-max             =  7.79780e+03 on atom 2506
   F-Norm            =  8.61895e+04

           Step           Time         Lambda
              0        0.00000        0.00000

   Energies (kJ/mol)
        G96Bond       G96Angle    Proper Dih.  Improper Dih.          LJ-14
    3.92490e+03    2.11784e+03    1.64702e+03    4.02929e+02    4.98096e+03
     Coulomb-14        LJ (SR)   Coulomb (SR)      Potential    Kinetic En.
    2.77311e+04   -1.11070e+02   -1.82451e+04    2.24486e+04    0.00000e+00
   Total Energy    Temperature Pressure (bar)
    2.24486e+04    0.00000e+00    0.00000e+00

           Step           Time         Lambda
            100      100.00000        0.00000

   Energies (kJ/mol)
        G96Bond       G96Angle    Proper Dih.  Improper Dih.          LJ-14
    3.06428e+02    1.64203e+03    1.62561e+03    3.65218e+02    9.75317e+02
     Coulomb-14        LJ (SR)   Coulomb (SR)      Potential    Kinetic En.
    2.57654e+04   -4.31922e+03   -1.75710e+04    8.78980e+03    0.00000e+00
   Total Energy    Temperature Pressure (bar)
    8.78980e+03    0.00000e+00    0.00000e+00

           Step           Time         Lambda
            200      200.00000        0.00000

   Energies (kJ/mol)
        G96Bond       G96Angle    Proper Dih.  Improper Dih.          LJ-14
    3.17665e+02    1.61138e+03    1.54923e+03    3.46013e+02    8.83293e+02
     Coulomb-14        LJ (SR)   Coulomb (SR)      Potential    Kinetic En.
    2.55766e+04   -4.41296e+03   -1.76513e+04    8.21992e+03    0.00000e+00
   Total Energy    Temperature Pressure (bar)
    8.21992e+03    0.00000e+00    0.00000e+00

           Step           Time         Lambda
            300      300.00000        0.00000

   Energies (kJ/mol)
        G96Bond       G96Angle    Proper Dih.  Improper Dih.          LJ-14
    3.20434e+02    1.60842e+03    1.50703e+03    3.48806e+02    8.76066e+02
     Coulomb-14        LJ (SR)   Coulomb (SR)      Potential    Kinetic En.
    2.55449e+04   -4.41273e+03   -1.77745e+04    8.01844e+03    0.00000e+00
   Total Energy    Temperature Pressure (bar)
    8.01844e+03    0.00000e+00    0.00000e+00

           Step           Time         Lambda
            400      400.00000        0.00000

   Energies (kJ/mol)
        G96Bond       G96Angle    Proper Dih.  Improper Dih.          LJ-14
    3.22633e+02    1.61220e+03    1.48552e+03    3.50355e+02    8.69282e+02
     Coulomb-14        LJ (SR)   Coulomb (SR)      Potential    Kinetic En.
    2.55268e+04   -4.41962e+03   -1.78684e+04    7.87882e+03    0.00000e+00
   Total Energy    Temperature Pressure (bar)
    7.87882e+03    0.00000e+00    0.00000e+00

           Step           Time         Lambda
            500      500.00000        0.00000

   Energies (kJ/mol)
        G96Bond       G96Angle    Proper Dih.  Improper Dih.          LJ-14
    3.24210e+02    1.61601e+03    1.46362e+03    3.51715e+02    8.66723e+02
     Coulomb-14        LJ (SR)   Coulomb (SR)      Potential    Kinetic En.
    2.54958e+04   -4.43224e+03   -1.79806e+04    7.70521e+03    0.00000e+00
   Total Energy    Temperature Pressure (bar)
    7.70521e+03    0.00000e+00    0.00000e+00

           Step           Time         Lambda
            600      600.00000        0.00000

   Energies (kJ/mol)
        G96Bond       G96Angle    Proper Dih.  Improper Dih.          LJ-14
    3.24425e+02    1.61506e+03    1.45294e+03    3.50661e+02    8.63911e+02
     Coulomb-14        LJ (SR)   Coulomb (SR)      Potential    Kinetic En.
    2.54872e+04   -4.44253e+03   -1.80180e+04    7.63360e+03    0.00000e+00
   Total Energy    Temperature Pressure (bar)
    7.63360e+03    0.00000e+00    0.00000e+00

           Step           Time         Lambda
            700      700.00000        0.00000

   Energies (kJ/mol)
        G96Bond       G96Angle    Proper Dih.  Improper Dih.          LJ-14
    3.24058e+02    1.61413e+03    1.44412e+03    3.49214e+02    8.61898e+02
     Coulomb-14        LJ (SR)   Coulomb (SR)      Potential    Kinetic En.
    2.54793e+04   -4.45173e+03   -1.80446e+04    7.57637e+03    0.00000e+00
   Total Energy    Temperature Pressure (bar)
    7.57637e+03    0.00000e+00    0.00000e+00

           Step           Time         Lambda
            800      800.00000        0.00000

   Energies (kJ/mol)
        G96Bond       G96Angle    Proper Dih.  Improper Dih.          LJ-14
    3.24590e+02    1.60971e+03    1.44097e+03    3.48375e+02    8.61306e+02
     Coulomb-14        LJ (SR)   Coulomb (SR)      Potential    Kinetic En.
    2.54745e+04   -4.45997e+03   -1.80616e+04    7.53794e+03    0.00000e+00
   Total Energy    Temperature Pressure (bar)
    7.53794e+03    0.00000e+00    0.00000e+00

           Step           Time         Lambda
            900      900.00000        0.00000

   Energies (kJ/mol)
        G96Bond       G96Angle    Proper Dih.  Improper Dih.          LJ-14
    3.24582e+02    1.60322e+03    1.43940e+03    3.47713e+02    8.62545e+02
     Coulomb-14        LJ (SR)   Coulomb (SR)      Potential    Kinetic En.
    2.54683e+04   -4.47895e+03   -1.81101e+04    7.45673e+03    0.00000e+00
   Total Energy    Temperature Pressure (bar)
    7.45673e+03    0.00000e+00    0.00000e+00

           Step           Time         Lambda
           1000     1000.00000        0.00000

   Energies (kJ/mol)
        G96Bond       G96Angle    Proper Dih.  Improper Dih.          LJ-14
    3.24337e+02    1.60290e+03    1.43966e+03    3.46982e+02    8.63803e+02
     Coulomb-14        LJ (SR)   Coulomb (SR)      Potential    Kinetic En.
    2.54668e+04   -4.47875e+03   -1.81300e+04    7.43572e+03    0.00000e+00
   Total Energy    Temperature Pressure (bar)
    7.43572e+03    0.00000e+00    0.00000e+00

           Step           Time         Lambda
           1100     1100.00000        0.00000

   Energies (kJ/mol)
        G96Bond       G96Angle    Proper Dih.  Improper Dih.          LJ-14
    3.24017e+02    1.60341e+03    1.43753e+03    3.45100e+02    8.67432e+02
     Coulomb-14        LJ (SR)   Coulomb (SR)      Potential    Kinetic En.
    2.54642e+04   -4.47872e+03   -1.81710e+04    7.39191e+03    0.00000e+00
   Total Energy    Temperature Pressure (bar)
    7.39191e+03    0.00000e+00    0.00000e+00

           Step           Time         Lambda
           1200     1200.00000        0.00000

   Energies (kJ/mol)
        G96Bond       G96Angle    Proper Dih.  Improper Dih.          LJ-14
    3.24938e+02    1.60527e+03    1.43479e+03    3.45354e+02    8.71746e+02
     Coulomb-14        LJ (SR)   Coulomb (SR)      Potential    Kinetic En.
    2.54574e+04   -4.48519e+03   -1.82177e+04    7.33656e+03    0.00000e+00
   Total Energy    Temperature Pressure (bar)
    7.33656e+03    0.00000e+00    0.00000e+00

           Step           Time         Lambda
           1300     1300.00000        0.00000

   Energies (kJ/mol)
        G96Bond       G96Angle    Proper Dih.  Improper Dih.          LJ-14
    3.26907e+02    1.60743e+03    1.43217e+03    3.47882e+02    8.73378e+02
     Coulomb-14        LJ (SR)   Coulomb (SR)      Potential    Kinetic En.
    2.54489e+04   -4.48947e+03   -1.82379e+04    7.30924e+03    0.00000e+00
   Total Energy    Temperature Pressure (bar)
    7.30924e+03    0.00000e+00    0.00000e+00

           Step           Time         Lambda
           1400     1400.00000        0.00000

   Energies (kJ/mol)
        G96Bond       G96Angle    Proper Dih.  Improper Dih.          LJ-14
    3.26773e+02    1.60857e+03    1.42787e+03    3.49170e+02    8.75776e+02
     Coulomb-14        LJ (SR)   Coulomb (SR)      Potential    Kinetic En.
    2.54454e+04   -4.49448e+03   -1.82548e+04    7.28426e+03    0.00000e+00
   Total Energy    Temperature Pressure (bar)
    7.28426e+03    0.00000e+00    0.00000e+00

           Step           Time         Lambda
           1500     1500.00000        0.00000

   Energies (kJ/mol)
        G96Bond       G96Angle    Proper Dih.  Improper Dih.          LJ-14
    3.26896e+02    1.60893e+03    1.42330e+03    3.49369e+02    8.76856e+02
     Coulomb-14        LJ (SR)   Coulomb (SR)      Potential    Kinetic En.
    2.54434e+04   -4.49854e+03   -1.82643e+04    7.26589e+03    0.00000e+00
   Total Energy    Temperature Pressure (bar)
    7.26589e+03    0.00000e+00    0.00000e+00

           Step           Time         Lambda
           1600     1600.00000        0.00000

   Energies (kJ/mol)
        G96Bond       G96Angle    Proper Dih.  Improper Dih.          LJ-14
    3.26754e+02    1.60819e+03    1.41986e+03    3.49257e+02    8.77293e+02
     Coulomb-14        LJ (SR)   Coulomb (SR)      Potential    Kinetic En.
    2.54434e+04   -4.50483e+03   -1.82759e+04    7.24405e+03    0.00000e+00
   Total Energy    Temperature Pressure (bar)
    7.24405e+03    0.00000e+00    0.00000e+00

           Step           Time         Lambda
           1700     1700.00000        0.00000

   Energies (kJ/mol)
        G96Bond       G96Angle    Proper Dih.  Improper Dih.          LJ-14
    3.26739e+02    1.60777e+03    1.41667e+03    3.49183e+02    8.76736e+02
     Coulomb-14        LJ (SR)   Coulomb (SR)      Potential    Kinetic En.
    2.54429e+04   -4.50882e+03   -1.82827e+04    7.22847e+03    0.00000e+00
   Total Energy    Temperature Pressure (bar)
    7.22847e+03    0.00000e+00    0.00000e+00

           Step           Time         Lambda
           1800     1800.00000        0.00000

   Energies (kJ/mol)
        G96Bond       G96Angle    Proper Dih.  Improper Dih.          LJ-14
    3.25689e+02    1.60568e+03    1.41203e+03    3.49123e+02    8.85104e+02
     Coulomb-14        LJ (SR)   Coulomb (SR)      Potential    Kinetic En.
    2.54371e+04   -4.51891e+03   -1.83017e+04    7.19408e+03    0.00000e+00
   Total Energy    Temperature Pressure (bar)
    7.19408e+03    0.00000e+00    0.00000e+00

           Step           Time         Lambda
           1900     1900.00000        0.00000

   Energies (kJ/mol)
        G96Bond       G96Angle    Proper Dih.  Improper Dih.          LJ-14
    3.26908e+02    1.60727e+03    1.41057e+03    3.49930e+02    8.80019e+02
     Coulomb-14        LJ (SR)   Coulomb (SR)      Potential    Kinetic En.
    2.54409e+04   -4.52258e+03   -1.83081e+04    7.18486e+03    0.00000e+00
   Total Energy    Temperature Pressure (bar)
    7.18486e+03    0.00000e+00    0.00000e+00

           Step           Time         Lambda
           2000     2000.00000        0.00000

   Energies (kJ/mol)
        G96Bond       G96Angle    Proper Dih.  Improper Dih.          LJ-14
    3.26633e+02    1.60944e+03    1.40822e+03    3.51466e+02    8.81570e+02
     Coulomb-14        LJ (SR)   Coulomb (SR)      Potential    Kinetic En.
    2.54379e+04   -4.53553e+03   -1.83345e+04    7.14521e+03    0.00000e+00
   Total Energy    Temperature Pressure (bar)
    7.14521e+03    0.00000e+00    0.00000e+00

           Step           Time         Lambda
           2100     2100.00000        0.00000

   Energies (kJ/mol)
        G96Bond       G96Angle    Proper Dih.  Improper Dih.          LJ-14
    3.26448e+02    1.60958e+03    1.40789e+03    3.51775e+02    8.82081e+02
     Coulomb-14        LJ (SR)   Coulomb (SR)      Potential    Kinetic En.
    2.54384e+04   -4.53685e+03   -1.83460e+04    7.13327e+03    0.00000e+00
   Total Energy    Temperature Pressure (bar)
    7.13327e+03    0.00000e+00    0.00000e+00

           Step           Time         Lambda
           2200     2200.00000        0.00000

   Energies (kJ/mol)
        G96Bond       G96Angle    Proper Dih.  Improper Dih.          LJ-14
    3.26679e+02    1.61042e+03    1.41129e+03    3.52644e+02    8.80478e+02
     Coulomb-14        LJ (SR)   Coulomb (SR)      Potential    Kinetic En.
    2.54394e+04   -4.54109e+03   -1.83773e+04    7.10252e+03    0.00000e+00
   Total Energy    Temperature Pressure (bar)
    7.10252e+03    0.00000e+00    0.00000e+00

           Step           Time         Lambda
           2300     2300.00000        0.00000

   Energies (kJ/mol)
        G96Bond       G96Angle    Proper Dih.  Improper Dih.          LJ-14
    3.26874e+02    1.61248e+03    1.40906e+03    3.53371e+02    8.77952e+02
     Coulomb-14        LJ (SR)   Coulomb (SR)      Potential    Kinetic En.
    2.54416e+04   -4.54430e+03   -1.83986e+04    7.07835e+03    0.00000e+00
   Total Energy    Temperature Pressure (bar)
    7.07835e+03    0.00000e+00    0.00000e+00

           Step           Time         Lambda
           2400     2400.00000        0.00000

   Energies (kJ/mol)
        G96Bond       G96Angle    Proper Dih.  Improper Dih.          LJ-14
    3.26916e+02    1.61238e+03    1.40975e+03    3.54019e+02    8.78536e+02
     Coulomb-14        LJ (SR)   Coulomb (SR)      Potential    Kinetic En.
    2.54426e+04   -4.54538e+03   -1.84056e+04    7.07317e+03    0.00000e+00
   Total Energy    Temperature Pressure (bar)
    7.07317e+03    0.00000e+00    0.00000e+00

           Step           Time         Lambda
           2500     2500.00000        0.00000

   Energies (kJ/mol)
        G96Bond       G96Angle    Proper Dih.  Improper Dih.          LJ-14
    3.26928e+02    1.61212e+03    1.41061e+03    3.54539e+02    8.79157e+02
     Coulomb-14        LJ (SR)   Coulomb (SR)      Potential    Kinetic En.
    2.54433e+04   -4.54688e+03   -1.84118e+04    7.06800e+03    0.00000e+00
   Total Energy    Temperature Pressure (bar)
    7.06800e+03    0.00000e+00    0.00000e+00

           Step           Time         Lambda
           2600     2600.00000        0.00000

   Energies (kJ/mol)
        G96Bond       G96Angle    Proper Dih.  Improper Dih.          LJ-14
    3.26877e+02    1.61171e+03    1.41156e+03    3.54863e+02    8.80052e+02
     Coulomb-14        LJ (SR)   Coulomb (SR)      Potential    Kinetic En.
    2.54438e+04   -4.54933e+03   -1.84179e+04    7.06165e+03    0.00000e+00
   Total Energy    Temperature Pressure (bar)
    7.06165e+03    0.00000e+00    0.00000e+00

           Step           Time         Lambda
           2700     2700.00000        0.00000

   Energies (kJ/mol)
        G96Bond       G96Angle    Proper Dih.  Improper Dih.          LJ-14
    3.27050e+02    1.61058e+03    1.41241e+03    3.54972e+02    8.81029e+02
     Coulomb-14        LJ (SR)   Coulomb (SR)      Potential    Kinetic En.
    2.54447e+04   -4.55309e+03   -1.84241e+04    7.05359e+03    0.00000e+00
   Total Energy    Temperature Pressure (bar)
    7.05359e+03    0.00000e+00    0.00000e+00

           Step           Time         Lambda
           2800     2800.00000        0.00000

   Energies (kJ/mol)
        G96Bond       G96Angle    Proper Dih.  Improper Dih.          LJ-14
    3.27010e+02    1.61039e+03    1.41324e+03    3.55097e+02    8.81859e+02
     Coulomb-14        LJ (SR)   Coulomb (SR)      Potential    Kinetic En.
    2.54447e+04   -4.55852e+03   -1.84301e+04    7.04374e+03    0.00000e+00
   Total Energy    Temperature Pressure (bar)
    7.04374e+03    0.00000e+00    0.00000e+00

           Step           Time         Lambda
           2900     2900.00000        0.00000

   Energies (kJ/mol)
        G96Bond       G96Angle    Proper Dih.  Improper Dih.          LJ-14
    3.27770e+02    1.61003e+03    1.41358e+03    3.55120e+02    8.81590e+02
     Coulomb-14        LJ (SR)   Coulomb (SR)      Potential    Kinetic En.
    2.54449e+04   -4.56158e+03   -1.84328e+04    7.03862e+03    0.00000e+00
   Total Energy    Temperature Pressure (bar)
    7.03862e+03    0.00000e+00    0.00000e+00

           Step           Time         Lambda
           3000     3000.00000        0.00000

   Energies (kJ/mol)
        G96Bond       G96Angle    Proper Dih.  Improper Dih.          LJ-14
    3.27079e+02    1.61001e+03    1.41367e+03    3.55188e+02    8.82532e+02
     Coulomb-14        LJ (SR)   Coulomb (SR)      Potential    Kinetic En.
    2.54446e+04   -4.56310e+03   -1.84339e+04    7.03608e+03    0.00000e+00
   Total Energy    Temperature Pressure (bar)
    7.03608e+03    0.00000e+00    0.00000e+00

           Step           Time         Lambda
           3100     3100.00000        0.00000

   Energies (kJ/mol)
        G96Bond       G96Angle    Proper Dih.  Improper Dih.          LJ-14
    3.27514e+02    1.60928e+03    1.41330e+03    3.56097e+02    8.85343e+02
     Coulomb-14        LJ (SR)   Coulomb (SR)      Potential    Kinetic En.
    2.54430e+04   -4.58874e+03   -1.84542e+04    6.99158e+03    0.00000e+00
   Total Energy    Temperature Pressure (bar)
    6.99158e+03    0.00000e+00    0.00000e+00

           Step           Time         Lambda
           3200     3200.00000        0.00000

   Energies (kJ/mol)
        G96Bond       G96Angle    Proper Dih.  Improper Dih.          LJ-14
    3.27182e+02    1.60855e+03    1.41338e+03    3.55911e+02    8.85629e+02
     Coulomb-14        LJ (SR)   Coulomb (SR)      Potential    Kinetic En.
    2.54436e+04   -4.59321e+03   -1.84584e+04    6.98260e+03    0.00000e+00
   Total Energy    Temperature Pressure (bar)
    6.98260e+03    0.00000e+00    0.00000e+00

           Step           Time         Lambda
           3300     3300.00000        0.00000

   Energies (kJ/mol)
        G96Bond       G96Angle    Proper Dih.  Improper Dih.          LJ-14
    3.27224e+02    1.60869e+03    1.41363e+03    3.55902e+02    8.85471e+02
     Coulomb-14        LJ (SR)   Coulomb (SR)      Potential    Kinetic En.
    2.54432e+04   -4.60138e+03   -1.84699e+04    6.96279e+03    0.00000e+00
   Total Energy    Temperature Pressure (bar)
    6.96279e+03    0.00000e+00    0.00000e+00

           Step           Time         Lambda
           3400     3400.00000        0.00000

   Energies (kJ/mol)
        G96Bond       G96Angle    Proper Dih.  Improper Dih.          LJ-14
    3.27212e+02    1.60944e+03    1.41401e+03    3.55901e+02    8.85361e+02
     Coulomb-14        LJ (SR)   Coulomb (SR)      Potential    Kinetic En.
    2.54422e+04   -4.60396e+03   -1.84752e+04    6.95503e+03    0.00000e+00
   Total Energy    Temperature Pressure (bar)
    6.95503e+03    0.00000e+00    0.00000e+00

           Step           Time         Lambda
           3500     3500.00000        0.00000

   Energies (kJ/mol)
        G96Bond       G96Angle    Proper Dih.  Improper Dih.          LJ-14
    3.27203e+02    1.60984e+03    1.41435e+03    3.55936e+02    8.85276e+02
     Coulomb-14        LJ (SR)   Coulomb (SR)      Potential    Kinetic En.
    2.54417e+04   -4.60529e+03   -1.84779e+04    6.95113e+03    0.00000e+00
   Total Energy    Temperature Pressure (bar)
    6.95113e+03    0.00000e+00    0.00000e+00

           Step           Time         Lambda
           3600     3600.00000        0.00000

   Energies (kJ/mol)
        G96Bond       G96Angle    Proper Dih.  Improper Dih.          LJ-14
    3.27238e+02    1.61030e+03    1.41482e+03    3.55973e+02    8.85179e+02
     Coulomb-14        LJ (SR)   Coulomb (SR)      Potential    Kinetic En.
    2.54411e+04   -4.60666e+03   -1.84809e+04    6.94702e+03    0.00000e+00
   Total Energy    Temperature Pressure (bar)
    6.94702e+03    0.00000e+00    0.00000e+00

           Step           Time         Lambda
           3700     3700.00000        0.00000

   Energies (kJ/mol)
        G96Bond       G96Angle    Proper Dih.  Improper Dih.          LJ-14
    3.27316e+02    1.61088e+03    1.41549e+03    3.56057e+02    8.85023e+02
     Coulomb-14        LJ (SR)   Coulomb (SR)      Potential    Kinetic En.
    2.54403e+04   -4.60801e+03   -1.84842e+04    6.94281e+03    0.00000e+00
   Total Energy    Temperature Pressure (bar)
    6.94281e+03    0.00000e+00    0.00000e+00

           Step           Time         Lambda
           3800     3800.00000        0.00000

   Energies (kJ/mol)
        G96Bond       G96Angle    Proper Dih.  Improper Dih.          LJ-14
    3.27739e+02    1.61192e+03    1.41310e+03    3.56188e+02    8.84974e+02
     Coulomb-14        LJ (SR)   Coulomb (SR)      Potential    Kinetic En.
    2.54351e+04   -4.60932e+03   -1.84907e+04    6.92892e+03    0.00000e+00
   Total Energy    Temperature Pressure (bar)
    6.92892e+03    0.00000e+00    0.00000e+00

           Step           Time         Lambda
           3900     3900.00000        0.00000

   Energies (kJ/mol)
        G96Bond       G96Angle    Proper Dih.  Improper Dih.          LJ-14
    3.27930e+02    1.61357e+03    1.41244e+03    3.56865e+02    8.85463e+02
     Coulomb-14        LJ (SR)   Coulomb (SR)      Potential    Kinetic En.
    2.54310e+04   -4.61070e+03   -1.84980e+04    6.91849e+03    0.00000e+00
   Total Energy    Temperature Pressure (bar)
    6.91849e+03    0.00000e+00    0.00000e+00

           Step           Time         Lambda
           4000     4000.00000        0.00000

   Energies (kJ/mol)
        G96Bond       G96Angle    Proper Dih.  Improper Dih.          LJ-14
    3.28121e+02    1.61430e+03    1.41120e+03    3.58025e+02    8.86713e+02
     Coulomb-14        LJ (SR)   Coulomb (SR)      Potential    Kinetic En.
    2.54300e+04   -4.61351e+03   -1.85055e+04    6.90936e+03    0.00000e+00
   Total Energy    Temperature Pressure (bar)
    6.90936e+03    0.00000e+00    0.00000e+00

           Step           Time         Lambda
           4100     4100.00000        0.00000

   Energies (kJ/mol)
        G96Bond       G96Angle    Proper Dih.  Improper Dih.          LJ-14
    3.27958e+02    1.61467e+03    1.41136e+03    3.57421e+02    8.85910e+02
     Coulomb-14        LJ (SR)   Coulomb (SR)      Potential    Kinetic En.
    2.54306e+04   -4.61399e+03   -1.85065e+04    6.90750e+03    0.00000e+00
   Total Energy    Temperature Pressure (bar)
    6.90750e+03    0.00000e+00    0.00000e+00

           Step           Time         Lambda
           4200     4200.00000        0.00000

   Energies (kJ/mol)
        G96Bond       G96Angle    Proper Dih.  Improper Dih.          LJ-14
    3.27941e+02    1.61474e+03    1.41124e+03    3.57463e+02    8.85950e+02
     Coulomb-14        LJ (SR)   Coulomb (SR)      Potential    Kinetic En.
    2.54307e+04   -4.61436e+03   -1.85073e+04    6.90639e+03    0.00000e+00
   Total Energy    Temperature Pressure (bar)
    6.90639e+03    0.00000e+00    0.00000e+00

           Step           Time         Lambda
           4300     4300.00000        0.00000

   Energies (kJ/mol)
        G96Bond       G96Angle    Proper Dih.  Improper Dih.          LJ-14
    3.27924e+02    1.61482e+03    1.41112e+03    3.57505e+02    8.85987e+02
     Coulomb-14        LJ (SR)   Coulomb (SR)      Potential    Kinetic En.
    2.54308e+04   -4.61474e+03   -1.85081e+04    6.90528e+03    0.00000e+00
   Total Energy    Temperature Pressure (bar)
    6.90528e+03    0.00000e+00    0.00000e+00

           Step           Time         Lambda
           4400     4400.00000        0.00000

   Energies (kJ/mol)
        G96Bond       G96Angle    Proper Dih.  Improper Dih.          LJ-14
    3.27906e+02    1.61489e+03    1.41101e+03    3.57546e+02    8.86021e+02
     Coulomb-14        LJ (SR)   Coulomb (SR)      Potential    Kinetic En.
    2.54309e+04   -4.61513e+03   -1.85090e+04    6.90418e+03    0.00000e+00
   Total Energy    Temperature Pressure (bar)
    6.90418e+03    0.00000e+00    0.00000e+00

           Step           Time         Lambda
           4500     4500.00000        0.00000

   Energies (kJ/mol)
        G96Bond       G96Angle    Proper Dih.  Improper Dih.          LJ-14
    3.27887e+02    1.61496e+03    1.41090e+03    3.57588e+02    8.86053e+02
     Coulomb-14        LJ (SR)   Coulomb (SR)      Potential    Kinetic En.
    2.54310e+04   -4.61551e+03   -1.85098e+04    6.90308e+03    0.00000e+00
   Total Energy    Temperature Pressure (bar)
    6.90308e+03    0.00000e+00    0.00000e+00

           Step           Time         Lambda
           4600     4600.00000        0.00000

   Energies (kJ/mol)
        G96Bond       G96Angle    Proper Dih.  Improper Dih.          LJ-14
    3.27866e+02    1.61503e+03    1.41079e+03    3.57628e+02    8.86082e+02
     Coulomb-14        LJ (SR)   Coulomb (SR)      Potential    Kinetic En.
    2.54311e+04   -4.61590e+03   -1.85106e+04    6.90199e+03    0.00000e+00
   Total Energy    Temperature Pressure (bar)
    6.90199e+03    0.00000e+00    0.00000e+00

           Step           Time         Lambda
           4700     4700.00000        0.00000

   Energies (kJ/mol)
        G96Bond       G96Angle    Proper Dih.  Improper Dih.          LJ-14
    3.27845e+02    1.61509e+03    1.41069e+03    3.57669e+02    8.86109e+02
     Coulomb-14        LJ (SR)   Coulomb (SR)      Potential    Kinetic En.
    2.54312e+04   -4.61629e+03   -1.85115e+04    6.90089e+03    0.00000e+00
   Total Energy    Temperature Pressure (bar)
    6.90089e+03    0.00000e+00    0.00000e+00

           Step           Time         Lambda
           4800     4800.00000        0.00000

   Energies (kJ/mol)
        G96Bond       G96Angle    Proper Dih.  Improper Dih.          LJ-14
    3.27822e+02    1.61516e+03    1.41059e+03    3.57708e+02    8.86134e+02
     Coulomb-14        LJ (SR)   Coulomb (SR)      Potential    Kinetic En.
    2.54314e+04   -4.61669e+03   -1.85123e+04    6.89981e+03    0.00000e+00
   Total Energy    Temperature Pressure (bar)
    6.89981e+03    0.00000e+00    0.00000e+00

           Step           Time         Lambda
           4900     4900.00000        0.00000

   Energies (kJ/mol)
        G96Bond       G96Angle    Proper Dih.  Improper Dih.          LJ-14
    3.27797e+02    1.61522e+03    1.41050e+03    3.57748e+02    8.86155e+02
     Coulomb-14        LJ (SR)   Coulomb (SR)      Potential    Kinetic En.
    2.54315e+04   -4.61709e+03   -1.85131e+04    6.89872e+03    0.00000e+00
   Total Energy    Temperature Pressure (bar)
    6.89872e+03    0.00000e+00    0.00000e+00

           Step           Time         Lambda
           5000     5000.00000        0.00000

   Energies (kJ/mol)
        G96Bond       G96Angle    Proper Dih.  Improper Dih.          LJ-14
    3.27772e+02    1.61528e+03    1.41042e+03    3.57787e+02    8.86175e+02
     Coulomb-14        LJ (SR)   Coulomb (SR)      Potential    Kinetic En.
    2.54317e+04   -4.61749e+03   -1.85140e+04    6.89764e+03    0.00000e+00
   Total Energy    Temperature Pressure (bar)
    6.89764e+03    0.00000e+00    0.00000e+00

           Step           Time         Lambda
           5100     5100.00000        0.00000

   Energies (kJ/mol)
        G96Bond       G96Angle    Proper Dih.  Improper Dih.          LJ-14
    3.27676e+02    1.61549e+03    1.41019e+03    3.57913e+02    8.86207e+02
     Coulomb-14        LJ (SR)   Coulomb (SR)      Potential    Kinetic En.
    2.54322e+04   -4.61881e+03   -1.85167e+04    6.89415e+03    0.00000e+00
   Total Energy    Temperature Pressure (bar)
    6.89415e+03    0.00000e+00    0.00000e+00

           Step           Time         Lambda
           5200     5200.00000        0.00000

   Energies (kJ/mol)
        G96Bond       G96Angle    Proper Dih.  Improper Dih.          LJ-14
    3.26995e+02    1.61733e+03    1.41100e+03    3.58967e+02    8.85456e+02
     Coulomb-14        LJ (SR)   Coulomb (SR)      Potential    Kinetic En.
    2.54380e+04   -4.63001e+03   -1.85435e+04    6.86424e+03    0.00000e+00
   Total Energy    Temperature Pressure (bar)
    6.86424e+03    0.00000e+00    0.00000e+00

           Step           Time         Lambda
           5300     5300.00000        0.00000

   Energies (kJ/mol)
        G96Bond       G96Angle    Proper Dih.  Improper Dih.          LJ-14
    3.26451e+02    1.61814e+03    1.41252e+03    3.59362e+02    8.84606e+02
     Coulomb-14        LJ (SR)   Coulomb (SR)      Potential    Kinetic En.
    2.54408e+04   -4.63197e+03   -1.85561e+04    6.85377e+03    0.00000e+00
   Total Energy    Temperature Pressure (bar)
    6.85377e+03    0.00000e+00    0.00000e+00

           Step           Time         Lambda
           5400     5400.00000        0.00000

   Energies (kJ/mol)
        G96Bond       G96Angle    Proper Dih.  Improper Dih.          LJ-14
    3.26339e+02    1.61878e+03    1.41376e+03    3.59858e+02    8.84007e+02
     Coulomb-14        LJ (SR)   Coulomb (SR)      Potential    Kinetic En.
    2.54425e+04   -4.63170e+03   -1.85663e+04    6.84732e+03    0.00000e+00
   Total Energy    Temperature Pressure (bar)
    6.84732e+03    0.00000e+00    0.00000e+00

           Step           Time         Lambda
           5500     5500.00000        0.00000

   Energies (kJ/mol)
        G96Bond       G96Angle    Proper Dih.  Improper Dih.          LJ-14
    3.26409e+02    1.61616e+03    1.41638e+03    3.60362e+02    8.84680e+02
     Coulomb-14        LJ (SR)   Coulomb (SR)      Potential    Kinetic En.
    2.54355e+04   -4.63068e+03   -1.85758e+04    6.83305e+03    0.00000e+00
   Total Energy    Temperature Pressure (bar)
    6.83305e+03    0.00000e+00    0.00000e+00

           Step           Time         Lambda
           5600     5600.00000        0.00000

   Energies (kJ/mol)
        G96Bond       G96Angle    Proper Dih.  Improper Dih.          LJ-14
    3.26254e+02    1.61603e+03    1.41672e+03    3.60594e+02    8.84433e+02
     Coulomb-14        LJ (SR)   Coulomb (SR)      Potential    Kinetic En.
    2.54363e+04   -4.63218e+03   -1.85794e+04    6.82881e+03    0.00000e+00
   Total Energy    Temperature Pressure (bar)
    6.82881e+03    0.00000e+00    0.00000e+00

           Step           Time         Lambda
           5700     5700.00000        0.00000

   Energies (kJ/mol)
        G96Bond       G96Angle    Proper Dih.  Improper Dih.          LJ-14
    3.26096e+02    1.61597e+03    1.41714e+03    3.60767e+02    8.84215e+02
     Coulomb-14        LJ (SR)   Coulomb (SR)      Potential    Kinetic En.
    2.54370e+04   -4.63384e+03   -1.85828e+04    6.82449e+03    0.00000e+00
   Total Energy    Temperature Pressure (bar)
    6.82449e+03    0.00000e+00    0.00000e+00

           Step           Time         Lambda
           5800     5800.00000        0.00000

   Energies (kJ/mol)
        G96Bond       G96Angle    Proper Dih.  Improper Dih.          LJ-14
    3.25781e+02    1.61599e+03    1.41788e+03    3.61158e+02    8.83988e+02
     Coulomb-14        LJ (SR)   Coulomb (SR)      Potential    Kinetic En.
    2.54376e+04   -4.63686e+03   -1.85888e+04    6.81681e+03    0.00000e+00
   Total Energy    Temperature Pressure (bar)
    6.81681e+03    0.00000e+00    0.00000e+00

           Step           Time         Lambda
           5900     5900.00000        0.00000

   Energies (kJ/mol)
        G96Bond       G96Angle    Proper Dih.  Improper Dih.          LJ-14
    3.25724e+02    1.61603e+03    1.41811e+03    3.61323e+02    8.83650e+02
     Coulomb-14        LJ (SR)   Coulomb (SR)      Potential    Kinetic En.
    2.54380e+04   -4.63794e+03   -1.85909e+04    6.81404e+03    0.00000e+00
   Total Energy    Temperature Pressure (bar)
    6.81404e+03    0.00000e+00    0.00000e+00

           Step           Time         Lambda
           6000     6000.00000        0.00000

   Energies (kJ/mol)
        G96Bond       G96Angle    Proper Dih.  Improper Dih.          LJ-14
    3.25591e+02    1.61613e+03    1.41851e+03    3.61576e+02    8.83391e+02
     Coulomb-14        LJ (SR)   Coulomb (SR)      Potential    Kinetic En.
    2.54383e+04   -4.63969e+03   -1.85941e+04    6.80973e+03    0.00000e+00
   Total Energy    Temperature Pressure (bar)
    6.80973e+03    0.00000e+00    0.00000e+00

           Step           Time         Lambda
           6100     6100.00000        0.00000

   Energies (kJ/mol)
        G96Bond       G96Angle    Proper Dih.  Improper Dih.          LJ-14
    3.25449e+02    1.61621e+03    1.41890e+03    3.61775e+02    8.83223e+02
     Coulomb-14        LJ (SR)   Coulomb (SR)      Potential    Kinetic En.
    2.54385e+04   -4.64132e+03   -1.85969e+04    6.80583e+03    0.00000e+00
   Total Energy    Temperature Pressure (bar)
    6.80583e+03    0.00000e+00    0.00000e+00

           Step           Time         Lambda
           6200     6200.00000        0.00000

   Energies (kJ/mol)
        G96Bond       G96Angle    Proper Dih.  Improper Dih.          LJ-14
    3.25125e+02    1.61774e+03    1.41953e+03    3.61974e+02    8.82398e+02
     Coulomb-14        LJ (SR)   Coulomb (SR)      Potential    Kinetic En.
    2.54386e+04   -4.64860e+03   -1.86087e+04    6.78803e+03    0.00000e+00
   Total Energy    Temperature Pressure (bar)
    6.78803e+03    0.00000e+00    0.00000e+00

           Step           Time         Lambda
           6300     6300.00000        0.00000

   Energies (kJ/mol)
        G96Bond       G96Angle    Proper Dih.  Improper Dih.          LJ-14
    3.25064e+02    1.61778e+03    1.41873e+03    3.61798e+02    8.82674e+02
     Coulomb-14        LJ (SR)   Coulomb (SR)      Potential    Kinetic En.
    2.54386e+04   -4.64902e+03   -1.86107e+04    6.78491e+03    0.00000e+00
   Total Energy    Temperature Pressure (bar)
    6.78491e+03    0.00000e+00    0.00000e+00

           Step           Time         Lambda
           6400     6400.00000        0.00000

   Energies (kJ/mol)
        G96Bond       G96Angle    Proper Dih.  Improper Dih.          LJ-14
    3.25133e+02    1.61783e+03    1.41887e+03    3.61993e+02    8.82744e+02
     Coulomb-14        LJ (SR)   Coulomb (SR)      Potential    Kinetic En.
    2.54382e+04   -4.65009e+03   -1.86139e+04    6.78077e+03    0.00000e+00
   Total Energy    Temperature Pressure (bar)
    6.78077e+03    0.00000e+00    0.00000e+00

           Step           Time         Lambda
           6500     6500.00000        0.00000

   Energies (kJ/mol)
        G96Bond       G96Angle    Proper Dih.  Improper Dih.          LJ-14
    3.24834e+02    1.61861e+03    1.41965e+03    3.62662e+02    8.83087e+02
     Coulomb-14        LJ (SR)   Coulomb (SR)      Potential    Kinetic En.
    2.54373e+04   -4.65233e+03   -1.86207e+04    6.77308e+03    0.00000e+00
   Total Energy    Temperature Pressure (bar)
    6.77308e+03    0.00000e+00    0.00000e+00

           Step           Time         Lambda
           6600     6600.00000        0.00000

   Energies (kJ/mol)
        G96Bond       G96Angle    Proper Dih.  Improper Dih.          LJ-14
    3.24784e+02    1.61941e+03    1.42107e+03    3.63298e+02    8.82898e+02
     Coulomb-14        LJ (SR)   Coulomb (SR)      Potential    Kinetic En.
    2.54372e+04   -4.65455e+03   -1.86285e+04    6.76557e+03    0.00000e+00
   Total Energy    Temperature Pressure (bar)
    6.76557e+03    0.00000e+00    0.00000e+00

           Step           Time         Lambda
           6700     6700.00000        0.00000

   Energies (kJ/mol)
        G96Bond       G96Angle    Proper Dih.  Improper Dih.          LJ-14
    3.24597e+02    1.61998e+03    1.42157e+03    3.63389e+02    8.83105e+02
     Coulomb-14        LJ (SR)   Coulomb (SR)      Potential    Kinetic En.
    2.54372e+04   -4.65514e+03   -1.86315e+04    6.76315e+03    0.00000e+00
   Total Energy    Temperature Pressure (bar)
    6.76315e+03    0.00000e+00    0.00000e+00

           Step           Time         Lambda
           6800     6800.00000        0.00000

   Energies (kJ/mol)
        G96Bond       G96Angle    Proper Dih.  Improper Dih.          LJ-14
    3.24121e+02    1.62128e+03    1.42468e+03    3.63943e+02    8.82959e+02
     Coulomb-14        LJ (SR)   Coulomb (SR)      Potential    Kinetic En.
    2.54360e+04   -4.65707e+03   -1.86500e+04    6.74597e+03    0.00000e+00
   Total Energy    Temperature Pressure (bar)
    6.74597e+03    0.00000e+00    0.00000e+00

           Step           Time         Lambda
           6900     6900.00000        0.00000

   Energies (kJ/mol)
        G96Bond       G96Angle    Proper Dih.  Improper Dih.          LJ-14
    3.23922e+02    1.61892e+03    1.42935e+03    3.64093e+02    8.80890e+02
     Coulomb-14        LJ (SR)   Coulomb (SR)      Potential    Kinetic En.
    2.54360e+04   -4.65790e+03   -1.86600e+04    6.73535e+03    0.00000e+00
   Total Energy    Temperature Pressure (bar)
    6.73535e+03    0.00000e+00    0.00000e+00

           Step           Time         Lambda
           7000     7000.00000        0.00000

   Energies (kJ/mol)
        G96Bond       G96Angle    Proper Dih.  Improper Dih.          LJ-14
    3.23702e+02    1.61799e+03    1.43133e+03    3.63948e+02    8.79677e+02
     Coulomb-14        LJ (SR)   Coulomb (SR)      Potential    Kinetic En.
    2.54363e+04   -4.65933e+03   -1.86639e+04    6.72968e+03    0.00000e+00
   Total Energy    Temperature Pressure (bar)
    6.72968e+03    0.00000e+00    0.00000e+00

           Step           Time         Lambda
           7100     7100.00000        0.00000

   Energies (kJ/mol)
        G96Bond       G96Angle    Proper Dih.  Improper Dih.          LJ-14
    3.23174e+02    1.61657e+03    1.43237e+03    3.63830e+02    8.78275e+02
     Coulomb-14        LJ (SR)   Coulomb (SR)      Potential    Kinetic En.
    2.54377e+04   -4.66104e+03   -1.86692e+04    6.72172e+03    0.00000e+00
   Total Energy    Temperature Pressure (bar)
    6.72172e+03    0.00000e+00    0.00000e+00

           Step           Time         Lambda
           7200     7200.00000        0.00000

   Energies (kJ/mol)
        G96Bond       G96Angle    Proper Dih.  Improper Dih.          LJ-14
    3.22317e+02    1.61284e+03    1.42855e+03    3.64924e+02    8.76751e+02
     Coulomb-14        LJ (SR)   Coulomb (SR)      Potential    Kinetic En.
    2.54424e+04   -4.66496e+03   -1.86799e+04    6.70287e+03    0.00000e+00
   Total Energy    Temperature Pressure (bar)
    6.70287e+03    0.00000e+00    0.00000e+00

           Step           Time         Lambda
           7300     7300.00000        0.00000

   Energies (kJ/mol)
        G96Bond       G96Angle    Proper Dih.  Improper Dih.          LJ-14
    3.22107e+02    1.61231e+03    1.42543e+03    3.65366e+02    8.76633e+02
     Coulomb-14        LJ (SR)   Coulomb (SR)      Potential    Kinetic En.
    2.54437e+04   -4.66782e+03   -1.86839e+04    6.69378e+03    0.00000e+00
   Total Energy    Temperature Pressure (bar)
    6.69378e+03    0.00000e+00    0.00000e+00

           Step           Time         Lambda
           7400     7400.00000        0.00000

   Energies (kJ/mol)
        G96Bond       G96Angle    Proper Dih.  Improper Dih.          LJ-14
    3.21966e+02    1.61203e+03    1.42419e+03    3.65480e+02    8.76542e+02
     Coulomb-14        LJ (SR)   Coulomb (SR)      Potential    Kinetic En.
    2.54442e+04   -4.66981e+03   -1.86866e+04    6.68803e+03    0.00000e+00
   Total Energy    Temperature Pressure (bar)
    6.68803e+03    0.00000e+00    0.00000e+00

           Step           Time         Lambda
           7500     7500.00000        0.00000

   Energies (kJ/mol)
        G96Bond       G96Angle    Proper Dih.  Improper Dih.          LJ-14
    3.21759e+02    1.61249e+03    1.42370e+03    3.65999e+02    8.76981e+02
     Coulomb-14        LJ (SR)   Coulomb (SR)      Potential    Kinetic En.
    2.54422e+04   -4.67529e+03   -1.86975e+04    6.67032e+03    0.00000e+00
   Total Energy    Temperature Pressure (bar)
    6.67032e+03    0.00000e+00    0.00000e+00

           Step           Time         Lambda
           7600     7600.00000        0.00000

   Energies (kJ/mol)
        G96Bond       G96Angle    Proper Dih.  Improper Dih.          LJ-14
    3.21864e+02    1.61171e+03    1.42448e+03    3.66555e+02    8.77457e+02
     Coulomb-14        LJ (SR)   Coulomb (SR)      Potential    Kinetic En.
    2.54431e+04   -4.67886e+03   -1.87056e+04    6.66067e+03    0.00000e+00
   Total Energy    Temperature Pressure (bar)
    6.66067e+03    0.00000e+00    0.00000e+00

           Step           Time         Lambda
           7700     7700.00000        0.00000

   Energies (kJ/mol)
        G96Bond       G96Angle    Proper Dih.  Improper Dih.          LJ-14
    3.21714e+02    1.61139e+03    1.42518e+03    3.66510e+02    8.77961e+02
     Coulomb-14        LJ (SR)   Coulomb (SR)      Potential    Kinetic En.
    2.54434e+04   -4.68104e+03   -1.87081e+04    6.65692e+03    0.00000e+00
   Total Energy    Temperature Pressure (bar)
    6.65692e+03    0.00000e+00    0.00000e+00

           Step           Time         Lambda
           7800     7800.00000        0.00000

   Energies (kJ/mol)
        G96Bond       G96Angle    Proper Dih.  Improper Dih.          LJ-14
    3.21639e+02    1.61127e+03    1.42568e+03    3.66516e+02    8.78205e+02
     Coulomb-14        LJ (SR)   Coulomb (SR)      Potential    Kinetic En.
    2.54434e+04   -4.68221e+03   -1.87096e+04    6.65487e+03    0.00000e+00
   Total Energy    Temperature Pressure (bar)
    6.65487e+03    0.00000e+00    0.00000e+00

           Step           Time         Lambda
           7900     7900.00000        0.00000

   Energies (kJ/mol)
        G96Bond       G96Angle    Proper Dih.  Improper Dih.          LJ-14
    3.21590e+02    1.61117e+03    1.42658e+03    3.66515e+02    8.78666e+02
     Coulomb-14        LJ (SR)   Coulomb (SR)      Potential    Kinetic En.
    2.54432e+04   -4.68425e+03   -1.87122e+04    6.65132e+03    0.00000e+00
   Total Energy    Temperature Pressure (bar)
    6.65132e+03    0.00000e+00    0.00000e+00

           Step           Time         Lambda
           8000     8000.00000        0.00000

   Energies (kJ/mol)
        G96Bond       G96Angle    Proper Dih.  Improper Dih.          LJ-14
    3.21536e+02    1.61112e+03    1.42872e+03    3.66506e+02    8.79863e+02
     Coulomb-14        LJ (SR)   Coulomb (SR)      Potential    Kinetic En.
    2.54427e+04   -4.68920e+03   -1.87185e+04    6.64273e+03    0.00000e+00
   Total Energy    Temperature Pressure (bar)
    6.64273e+03    0.00000e+00    0.00000e+00

           Step           Time         Lambda
           8100     8100.00000        0.00000

   Energies (kJ/mol)
        G96Bond       G96Angle    Proper Dih.  Improper Dih.          LJ-14
    3.21555e+02    1.61107e+03    1.42910e+03    3.66523e+02    8.80048e+02
     Coulomb-14        LJ (SR)   Coulomb (SR)      Potential    Kinetic En.
    2.54427e+04   -4.69015e+03   -1.87198e+04    6.64104e+03    0.00000e+00
   Total Energy    Temperature Pressure (bar)
    6.64104e+03    0.00000e+00    0.00000e+00

           Step           Time         Lambda
           8200     8200.00000        0.00000

   Energies (kJ/mol)
        G96Bond       G96Angle    Proper Dih.  Improper Dih.          LJ-14
    3.21540e+02    1.61104e+03    1.42929e+03    3.66520e+02    8.80206e+02
     Coulomb-14        LJ (SR)   Coulomb (SR)      Potential    Kinetic En.
    2.54427e+04   -4.69075e+03   -1.87206e+04    6.63991e+03    0.00000e+00
   Total Energy    Temperature Pressure (bar)
    6.63991e+03    0.00000e+00    0.00000e+00

           Step           Time         Lambda
           8300     8300.00000        0.00000

   Energies (kJ/mol)
        G96Bond       G96Angle    Proper Dih.  Improper Dih.          LJ-14
    3.21524e+02    1.61100e+03    1.42939e+03    3.66512e+02    8.80376e+02
     Coulomb-14        LJ (SR)   Coulomb (SR)      Potential    Kinetic En.
    2.54427e+04   -4.69137e+03   -1.87215e+04    6.63863e+03    0.00000e+00
   Total Energy    Temperature Pressure (bar)
    6.63863e+03    0.00000e+00    0.00000e+00

           Step           Time         Lambda
           8400     8400.00000        0.00000

   Energies (kJ/mol)
        G96Bond       G96Angle    Proper Dih.  Improper Dih.          LJ-14
    3.21507e+02    1.61094e+03    1.42930e+03    3.66502e+02    8.80548e+02
     Coulomb-14        LJ (SR)   Coulomb (SR)      Potential    Kinetic En.
    2.54427e+04   -4.69201e+03   -1.87224e+04    6.63713e+03    0.00000e+00
   Total Energy    Temperature Pressure (bar)
    6.63713e+03    0.00000e+00    0.00000e+00

           Step           Time         Lambda
           8500     8500.00000        0.00000

   Energies (kJ/mol)
        G96Bond       G96Angle    Proper Dih.  Improper Dih.          LJ-14
    3.21492e+02    1.61086e+03    1.42894e+03    3.66504e+02    8.80693e+02
     Coulomb-14        LJ (SR)   Coulomb (SR)      Potential    Kinetic En.
    2.54428e+04   -4.69266e+03   -1.87233e+04    6.63534e+03    0.00000e+00
   Total Energy    Temperature Pressure (bar)
    6.63534e+03    0.00000e+00    0.00000e+00

           Step           Time         Lambda
           8600     8600.00000        0.00000

   Energies (kJ/mol)
        G96Bond       G96Angle    Proper Dih.  Improper Dih.          LJ-14
    3.21480e+02    1.61075e+03    1.42838e+03    3.66533e+02    8.80763e+02
     Coulomb-14        LJ (SR)   Coulomb (SR)      Potential    Kinetic En.
    2.54430e+04   -4.69330e+03   -1.87242e+04    6.63341e+03    0.00000e+00
   Total Energy    Temperature Pressure (bar)
    6.63341e+03    0.00000e+00    0.00000e+00

           Step           Time         Lambda
           8700     8700.00000        0.00000

   Energies (kJ/mol)
        G96Bond       G96Angle    Proper Dih.  Improper Dih.          LJ-14
    3.21468e+02    1.61067e+03    1.42785e+03    3.66592e+02    8.80769e+02
     Coulomb-14        LJ (SR)   Coulomb (SR)      Potential    Kinetic En.
    2.54433e+04   -4.69393e+03   -1.87252e+04    6.63157e+03    0.00000e+00
   Total Energy    Temperature Pressure (bar)
    6.63157e+03    0.00000e+00    0.00000e+00

           Step           Time         Lambda
           8800     8800.00000        0.00000

   Energies (kJ/mol)
        G96Bond       G96Angle    Proper Dih.  Improper Dih.          LJ-14
    3.21453e+02    1.61062e+03    1.42746e+03    3.66662e+02    8.80767e+02
     Coulomb-14        LJ (SR)   Coulomb (SR)      Potential    Kinetic En.
    2.54436e+04   -4.69456e+03   -1.87261e+04    6.62990e+03    0.00000e+00
   Total Energy    Temperature Pressure (bar)
    6.62990e+03    0.00000e+00    0.00000e+00

           Step           Time         Lambda
           8900     8900.00000        0.00000

   Energies (kJ/mol)
        G96Bond       G96Angle    Proper Dih.  Improper Dih.          LJ-14
    3.21439e+02    1.61062e+03    1.42722e+03    3.66731e+02    8.80792e+02
     Coulomb-14        LJ (SR)   Coulomb (SR)      Potential    Kinetic En.
    2.54438e+04   -4.69522e+03   -1.87270e+04    6.62838e+03    0.00000e+00
   Total Energy    Temperature Pressure (bar)
    6.62838e+03    0.00000e+00    0.00000e+00

           Step           Time         Lambda
           9000     9000.00000        0.00000

   Energies (kJ/mol)
        G96Bond       G96Angle    Proper Dih.  Improper Dih.          LJ-14
    3.21427e+02    1.61064e+03    1.42708e+03    3.66793e+02    8.80849e+02
     Coulomb-14        LJ (SR)   Coulomb (SR)      Potential    Kinetic En.
    2.54440e+04   -4.69591e+03   -1.87280e+04    6.62694e+03    0.00000e+00
   Total Energy    Temperature Pressure (bar)
    6.62694e+03    0.00000e+00    0.00000e+00

           Step           Time         Lambda
           9100     9100.00000        0.00000

   Energies (kJ/mol)
        G96Bond       G96Angle    Proper Dih.  Improper Dih.          LJ-14
    3.21381e+02    1.61087e+03    1.42740e+03    3.66984e+02    8.81421e+02
     Coulomb-14        LJ (SR)   Coulomb (SR)      Potential    Kinetic En.
    2.54443e+04   -4.69959e+03   -1.87323e+04    6.62044e+03    0.00000e+00
   Total Energy    Temperature Pressure (bar)
    6.62044e+03    0.00000e+00    0.00000e+00

           Step           Time         Lambda
           9200     9200.00000        0.00000

   Energies (kJ/mol)
        G96Bond       G96Angle    Proper Dih.  Improper Dih.          LJ-14
    3.21320e+02    1.61132e+03    1.42847e+03    3.67057e+02    8.81670e+02
     Coulomb-14        LJ (SR)   Coulomb (SR)      Potential    Kinetic En.
    2.54445e+04   -4.70352e+03   -1.87369e+04    6.61397e+03    0.00000e+00
   Total Energy    Temperature Pressure (bar)
    6.61397e+03    0.00000e+00    0.00000e+00

           Step           Time         Lambda
           9300     9300.00000        0.00000

   Energies (kJ/mol)
        G96Bond       G96Angle    Proper Dih.  Improper Dih.          LJ-14
    3.21262e+02    1.61311e+03    1.43382e+03    3.67074e+02    8.81489e+02
     Coulomb-14        LJ (SR)   Coulomb (SR)      Potential    Kinetic En.
    2.54434e+04   -4.71417e+03   -1.87481e+04    6.59792e+03    0.00000e+00
   Total Energy    Temperature Pressure (bar)
    6.59792e+03    0.00000e+00    0.00000e+00

           Step           Time         Lambda
           9400     9400.00000        0.00000

   Energies (kJ/mol)
        G96Bond       G96Angle    Proper Dih.  Improper Dih.          LJ-14
    3.21211e+02    1.61376e+03    1.43586e+03    3.67177e+02    8.81598e+02
     Coulomb-14        LJ (SR)   Coulomb (SR)      Potential    Kinetic En.
    2.54428e+04   -4.71867e+03   -1.87513e+04    6.59242e+03    0.00000e+00
   Total Energy    Temperature Pressure (bar)
    6.59242e+03    0.00000e+00    0.00000e+00

           Step           Time         Lambda
           9500     9500.00000        0.00000

   Energies (kJ/mol)
        G96Bond       G96Angle    Proper Dih.  Improper Dih.          LJ-14
    3.21139e+02    1.61516e+03    1.43919e+03    3.67528e+02    8.81946e+02
     Coulomb-14        LJ (SR)   Coulomb (SR)      Potential    Kinetic En.
    2.54419e+04   -4.72647e+03   -1.87571e+04    6.58324e+03    0.00000e+00
   Total Energy    Temperature Pressure (bar)
    6.58324e+03    0.00000e+00    0.00000e+00

           Step           Time         Lambda
           9600     9600.00000        0.00000

   Energies (kJ/mol)
        G96Bond       G96Angle    Proper Dih.  Improper Dih.          LJ-14
    3.22793e+02    1.62221e+03    1.44881e+03    3.69919e+02    8.79497e+02
     Coulomb-14        LJ (SR)   Coulomb (SR)      Potential    Kinetic En.
    2.54378e+04   -4.74433e+03   -1.87801e+04    6.55665e+03    0.00000e+00
   Total Energy    Temperature Pressure (bar)
    6.55665e+03    0.00000e+00    0.00000e+00

           Step           Time         Lambda
           9700     9700.00000        0.00000

   Energies (kJ/mol)
        G96Bond       G96Angle    Proper Dih.  Improper Dih.          LJ-14
    3.21465e+02    1.61857e+03    1.44902e+03    3.69020e+02    8.83120e+02
     Coulomb-14        LJ (SR)   Coulomb (SR)      Potential    Kinetic En.
    2.54397e+04   -4.74730e+03   -1.87816e+04    6.55194e+03    0.00000e+00
   Total Energy    Temperature Pressure (bar)
    6.55194e+03    0.00000e+00    0.00000e+00

           Step           Time         Lambda
           9800     9800.00000        0.00000

   Energies (kJ/mol)
        G96Bond       G96Angle    Proper Dih.  Improper Dih.          LJ-14
    3.21458e+02    1.61856e+03    1.45002e+03    3.69762e+02    8.83525e+02
     Coulomb-14        LJ (SR)   Coulomb (SR)      Potential    Kinetic En.
    2.54389e+04   -4.75154e+03   -1.87860e+04    6.54472e+03    0.00000e+00
   Total Energy    Temperature Pressure (bar)
    6.54472e+03    0.00000e+00    0.00000e+00

           Step           Time         Lambda
           9900     9900.00000        0.00000

   Energies (kJ/mol)
        G96Bond       G96Angle    Proper Dih.  Improper Dih.          LJ-14
    3.21561e+02    1.61850e+03    1.45009e+03    3.69700e+02    8.83944e+02
     Coulomb-14        LJ (SR)   Coulomb (SR)      Potential    Kinetic En.
    2.54387e+04   -4.75238e+03   -1.87873e+04    6.54288e+03    0.00000e+00
   Total Energy    Temperature Pressure (bar)
    6.54288e+03    0.00000e+00    0.00000e+00

           Step           Time         Lambda
          10000    10000.00000        0.00000

   Energies (kJ/mol)
        G96Bond       G96Angle    Proper Dih.  Improper Dih.          LJ-14
    3.21505e+02    1.61865e+03    1.45040e+03    3.69720e+02    8.84202e+02
     Coulomb-14        LJ (SR)   Coulomb (SR)      Potential    Kinetic En.
    2.54384e+04   -4.75337e+03   -1.87889e+04    6.54060e+03    0.00000e+00
   Total Energy    Temperature Pressure (bar)
    6.54060e+03    0.00000e+00    0.00000e+00

           Step           Time         Lambda
          10100    10100.00000        0.00000

   Energies (kJ/mol)
        G96Bond       G96Angle    Proper Dih.  Improper Dih.          LJ-14
    3.21614e+02    1.61864e+03    1.45092e+03    3.69698e+02    8.84642e+02
     Coulomb-14        LJ (SR)   Coulomb (SR)      Potential    Kinetic En.
    2.54381e+04   -4.75484e+03   -1.87922e+04    6.53657e+03    0.00000e+00
   Total Energy    Temperature Pressure (bar)
    6.53657e+03    0.00000e+00    0.00000e+00

           Step           Time         Lambda
          10200    10200.00000        0.00000

   Energies (kJ/mol)
        G96Bond       G96Angle    Proper Dih.  Improper Dih.          LJ-14
    3.21425e+02    1.61803e+03    1.45368e+03    3.69584e+02    8.86476e+02
     Coulomb-14        LJ (SR)   Coulomb (SR)      Potential    Kinetic En.
    2.54399e+04   -4.75980e+03   -1.88123e+04    6.51694e+03    0.00000e+00
   Total Energy    Temperature Pressure (bar)
    6.51694e+03    0.00000e+00    0.00000e+00

           Step           Time         Lambda
          10300    10300.00000        0.00000

   Energies (kJ/mol)
        G96Bond       G96Angle    Proper Dih.  Improper Dih.          LJ-14
    3.21608e+02    1.61817e+03    1.45559e+03    3.69782e+02    8.85863e+02
     Coulomb-14        LJ (SR)   Coulomb (SR)      Potential    Kinetic En.
    2.54388e+04   -4.75828e+03   -1.88194e+04    6.51207e+03    0.00000e+00
   Total Energy    Temperature Pressure (bar)
    6.51207e+03    0.00000e+00    0.00000e+00

           Step           Time         Lambda
          10400    10400.00000        0.00000

   Energies (kJ/mol)
        G96Bond       G96Angle    Proper Dih.  Improper Dih.          LJ-14
    3.21680e+02    1.61812e+03    1.45585e+03    3.69727e+02    8.85876e+02
     Coulomb-14        LJ (SR)   Coulomb (SR)      Potential    Kinetic En.
    2.54386e+04   -4.75794e+03   -1.88205e+04    6.51143e+03    0.00000e+00
   Total Energy    Temperature Pressure (bar)
    6.51143e+03    0.00000e+00    0.00000e+00

           Step           Time         Lambda
          10500    10500.00000        0.00000

   Energies (kJ/mol)
        G96Bond       G96Angle    Proper Dih.  Improper Dih.          LJ-14
    3.21737e+02    1.61805e+03    1.45606e+03    3.69671e+02    8.85901e+02
     Coulomb-14        LJ (SR)   Coulomb (SR)      Potential    Kinetic En.
    2.54384e+04   -4.75770e+03   -1.88213e+04    6.51087e+03    0.00000e+00
   Total Energy    Temperature Pressure (bar)
    6.51087e+03    0.00000e+00    0.00000e+00

           Step           Time         Lambda
          10600    10600.00000        0.00000

   Energies (kJ/mol)
        G96Bond       G96Angle    Proper Dih.  Improper Dih.          LJ-14
    3.21784e+02    1.61798e+03    1.45622e+03    3.69617e+02    8.85933e+02
     Coulomb-14        LJ (SR)   Coulomb (SR)      Potential    Kinetic En.
    2.54383e+04   -4.75755e+03   -1.88219e+04    6.51038e+03    0.00000e+00
   Total Energy    Temperature Pressure (bar)
    6.51038e+03    0.00000e+00    0.00000e+00

           Step           Time         Lambda
          10700    10700.00000        0.00000

   Energies (kJ/mol)
        G96Bond       G96Angle    Proper Dih.  Improper Dih.          LJ-14
    3.21825e+02    1.61791e+03    1.45635e+03    3.69568e+02    8.85966e+02
     Coulomb-14        LJ (SR)   Coulomb (SR)      Potential    Kinetic En.
    2.54382e+04   -4.75746e+03   -1.88224e+04    6.50991e+03    0.00000e+00
   Total Energy    Temperature Pressure (bar)
    6.50991e+03    0.00000e+00    0.00000e+00

           Step           Time         Lambda
          10800    10800.00000        0.00000

   Energies (kJ/mol)
        G96Bond       G96Angle    Proper Dih.  Improper Dih.          LJ-14
    3.21861e+02    1.61784e+03    1.45647e+03    3.69526e+02    8.86000e+02
     Coulomb-14        LJ (SR)   Coulomb (SR)      Potential    Kinetic En.
    2.54381e+04   -4.75742e+03   -1.88229e+04    6.50947e+03    0.00000e+00
   Total Energy    Temperature Pressure (bar)
    6.50947e+03    0.00000e+00    0.00000e+00

           Step           Time         Lambda
          10900    10900.00000        0.00000

   Energies (kJ/mol)
        G96Bond       G96Angle    Proper Dih.  Improper Dih.          LJ-14
    3.21894e+02    1.61777e+03    1.45657e+03    3.69489e+02    8.86032e+02
     Coulomb-14        LJ (SR)   Coulomb (SR)      Potential    Kinetic En.
    2.54380e+04   -4.75740e+03   -1.88233e+04    6.50905e+03    0.00000e+00
   Total Energy    Temperature Pressure (bar)
    6.50905e+03    0.00000e+00    0.00000e+00

           Step           Time         Lambda
          11000    11000.00000        0.00000

   Energies (kJ/mol)
        G96Bond       G96Angle    Proper Dih.  Improper Dih.          LJ-14
    3.21924e+02    1.61770e+03    1.45666e+03    3.69458e+02    8.86063e+02
     Coulomb-14        LJ (SR)   Coulomb (SR)      Potential    Kinetic En.
    2.54380e+04   -4.75739e+03   -1.88237e+04    6.50863e+03    0.00000e+00
   Total Energy    Temperature Pressure (bar)
    6.50863e+03    0.00000e+00    0.00000e+00

           Step           Time         Lambda
          11100    11100.00000        0.00000

   Energies (kJ/mol)
        G96Bond       G96Angle    Proper Dih.  Improper Dih.          LJ-14
    3.21993e+02    1.61703e+03    1.45732e+03    3.69221e+02    8.87468e+02
     Coulomb-14        LJ (SR)   Coulomb (SR)      Potential    Kinetic En.
    2.54370e+04   -4.75771e+03   -1.88275e+04    6.50477e+03    0.00000e+00
   Total Energy    Temperature Pressure (bar)
    6.50477e+03    0.00000e+00    0.00000e+00

           Step           Time         Lambda
          11200    11200.00000        0.00000

   Energies (kJ/mol)
        G96Bond       G96Angle    Proper Dih.  Improper Dih.          LJ-14
    3.22879e+02    1.61598e+03    1.45906e+03    3.69205e+02    8.85068e+02
     Coulomb-14        LJ (SR)   Coulomb (SR)      Potential    Kinetic En.
    2.54395e+04   -4.75911e+03   -1.88358e+04    6.49671e+03    0.00000e+00
   Total Energy    Temperature Pressure (bar)
    6.49671e+03    0.00000e+00    0.00000e+00

           Step           Time         Lambda
          11300    11300.00000        0.00000

   Energies (kJ/mol)
        G96Bond       G96Angle    Proper Dih.  Improper Dih.          LJ-14
    3.22407e+02    1.61459e+03    1.45969e+03    3.68571e+02    8.85676e+02
     Coulomb-14        LJ (SR)   Coulomb (SR)      Potential    Kinetic En.
    2.54410e+04   -4.75915e+03   -1.88392e+04    6.49357e+03    0.00000e+00
   Total Energy    Temperature Pressure (bar)
    6.49357e+03    0.00000e+00    0.00000e+00

           Step           Time         Lambda
          11400    11400.00000        0.00000

   Energies (kJ/mol)
        G96Bond       G96Angle    Proper Dih.  Improper Dih.          LJ-14
    3.24227e+02    1.61140e+03    1.45942e+03    3.67986e+02    8.85950e+02
     Coulomb-14        LJ (SR)   Coulomb (SR)      Potential    Kinetic En.
    2.54431e+04   -4.75927e+03   -1.88430e+04    6.48976e+03    0.00000e+00
   Total Energy    Temperature Pressure (bar)
    6.48976e+03    0.00000e+00    0.00000e+00

           Step           Time         Lambda
          11500    11500.00000        0.00000

   Energies (kJ/mol)
        G96Bond       G96Angle    Proper Dih.  Improper Dih.          LJ-14
    3.22637e+02    1.60890e+03    1.46046e+03    3.68160e+02    8.86473e+02
     Coulomb-14        LJ (SR)   Coulomb (SR)      Potential    Kinetic En.
    2.54448e+04   -4.76367e+03   -1.88457e+04    6.48204e+03    0.00000e+00
   Total Energy    Temperature Pressure (bar)
    6.48204e+03    0.00000e+00    0.00000e+00

           Step           Time         Lambda
          11600    11600.00000        0.00000

   Energies (kJ/mol)
        G96Bond       G96Angle    Proper Dih.  Improper Dih.          LJ-14
    3.22602e+02    1.60886e+03    1.45951e+03    3.68124e+02    8.86473e+02
     Coulomb-14        LJ (SR)   Coulomb (SR)      Potential    Kinetic En.
    2.54446e+04   -4.76519e+03   -1.88471e+04    6.47781e+03    0.00000e+00
   Total Energy    Temperature Pressure (bar)
    6.47781e+03    0.00000e+00    0.00000e+00

           Step           Time         Lambda
          11700    11700.00000        0.00000

   Energies (kJ/mol)
        G96Bond       G96Angle    Proper Dih.  Improper Dih.          LJ-14
    3.22680e+02    1.60870e+03    1.45925e+03    3.68135e+02    8.86470e+02
     Coulomb-14        LJ (SR)   Coulomb (SR)      Potential    Kinetic En.
    2.54446e+04   -4.76551e+03   -1.88477e+04    6.47664e+03    0.00000e+00
   Total Energy    Temperature Pressure (bar)
    6.47664e+03    0.00000e+00    0.00000e+00

           Step           Time         Lambda
          11800    11800.00000        0.00000

   Energies (kJ/mol)
        G96Bond       G96Angle    Proper Dih.  Improper Dih.          LJ-14
    3.23041e+02    1.60867e+03    1.45923e+03    3.68046e+02    8.86618e+02
     Coulomb-14        LJ (SR)   Coulomb (SR)      Potential    Kinetic En.
    2.54442e+04   -4.76612e+03   -1.88489e+04    6.47486e+03    0.00000e+00
   Total Energy    Temperature Pressure (bar)
    6.47486e+03    0.00000e+00    0.00000e+00

           Step           Time         Lambda
          11900    11900.00000        0.00000

   Energies (kJ/mol)
        G96Bond       G96Angle    Proper Dih.  Improper Dih.          LJ-14
    3.23364e+02    1.61128e+03    1.45991e+03    3.68180e+02    8.85204e+02
     Coulomb-14        LJ (SR)   Coulomb (SR)      Potential    Kinetic En.
    2.54452e+04   -4.77406e+03   -1.88603e+04    6.45880e+03    0.00000e+00
   Total Energy    Temperature Pressure (bar)
    6.45880e+03    0.00000e+00    0.00000e+00

           Step           Time         Lambda
          12000    12000.00000        0.00000

   Energies (kJ/mol)
        G96Bond       G96Angle    Proper Dih.  Improper Dih.          LJ-14
    3.22555e+02    1.60885e+03    1.46195e+03    3.67083e+02    8.86112e+02
     Coulomb-14        LJ (SR)   Coulomb (SR)      Potential    Kinetic En.
    2.54475e+04   -4.77686e+03   -1.88633e+04    6.45388e+03    0.00000e+00
   Total Energy    Temperature Pressure (bar)
    6.45388e+03    0.00000e+00    0.00000e+00

           Step           Time         Lambda
          12100    12100.00000        0.00000

   Energies (kJ/mol)
        G96Bond       G96Angle    Proper Dih.  Improper Dih.          LJ-14
    3.22893e+02    1.60915e+03    1.46264e+03    3.66884e+02    8.86152e+02
     Coulomb-14        LJ (SR)   Coulomb (SR)      Potential    Kinetic En.
    2.54459e+04   -4.77797e+03   -1.88648e+04    6.45081e+03    0.00000e+00
   Total Energy    Temperature Pressure (bar)
    6.45081e+03    0.00000e+00    0.00000e+00

           Step           Time         Lambda
          12200    12200.00000        0.00000

   Energies (kJ/mol)
        G96Bond       G96Angle    Proper Dih.  Improper Dih.          LJ-14
    3.23397e+02    1.60991e+03    1.46239e+03    3.67044e+02    8.86687e+02
     Coulomb-14        LJ (SR)   Coulomb (SR)      Potential    Kinetic En.
    2.54429e+04   -4.77807e+03   -1.88670e+04    6.44729e+03    0.00000e+00
   Total Energy    Temperature Pressure (bar)
    6.44729e+03    0.00000e+00    0.00000e+00

           Step           Time         Lambda
          12300    12300.00000        0.00000

   Energies (kJ/mol)
        G96Bond       G96Angle    Proper Dih.  Improper Dih.          LJ-14
    3.24107e+02    1.61124e+03    1.46161e+03    3.67914e+02    8.88143e+02
     Coulomb-14        LJ (SR)   Coulomb (SR)      Potential    Kinetic En.
    2.54397e+04   -4.77682e+03   -1.88774e+04    6.43851e+03    0.00000e+00
   Total Energy    Temperature Pressure (bar)
    6.43851e+03    0.00000e+00    0.00000e+00

           Step           Time         Lambda
          12400    12400.00000        0.00000

   Energies (kJ/mol)
        G96Bond       G96Angle    Proper Dih.  Improper Dih.          LJ-14
    3.23930e+02    1.61080e+03    1.46148e+03    3.67626e+02    8.87969e+02
     Coulomb-14        LJ (SR)   Coulomb (SR)      Potential    Kinetic En.
    2.54401e+04   -4.77851e+03   -1.88768e+04    6.43656e+03    0.00000e+00
   Total Energy    Temperature Pressure (bar)
    6.43656e+03    0.00000e+00    0.00000e+00

           Step           Time         Lambda
          12500    12500.00000        0.00000

   Energies (kJ/mol)
        G96Bond       G96Angle    Proper Dih.  Improper Dih.          LJ-14
    3.24001e+02    1.61092e+03    1.46139e+03    3.67646e+02    8.87962e+02
     Coulomb-14        LJ (SR)   Coulomb (SR)      Potential    Kinetic En.
    2.54396e+04   -4.77886e+03   -1.88775e+04    6.43520e+03    0.00000e+00
   Total Energy    Temperature Pressure (bar)
    6.43520e+03    0.00000e+00    0.00000e+00

           Step           Time         Lambda
          12600    12600.00000        0.00000

   Energies (kJ/mol)
        G96Bond       G96Angle    Proper Dih.  Improper Dih.          LJ-14
    3.24071e+02    1.61100e+03    1.46140e+03    3.67672e+02    8.87930e+02
     Coulomb-14        LJ (SR)   Coulomb (SR)      Potential    Kinetic En.
    2.54393e+04   -4.77924e+03   -1.88782e+04    6.43391e+03    0.00000e+00
   Total Energy    Temperature Pressure (bar)
    6.43391e+03    0.00000e+00    0.00000e+00

           Step           Time         Lambda
          12700    12700.00000        0.00000

   Energies (kJ/mol)
        G96Bond       G96Angle    Proper Dih.  Improper Dih.          LJ-14
    3.24210e+02    1.61173e+03    1.46206e+03    3.67892e+02    8.87657e+02
     Coulomb-14        LJ (SR)   Coulomb (SR)      Potential    Kinetic En.
    2.54373e+04   -4.78095e+03   -1.88822e+04    6.42768e+03    0.00000e+00
   Total Energy    Temperature Pressure (bar)
    6.42768e+03    0.00000e+00    0.00000e+00

           Step           Time         Lambda
          12800    12800.00000        0.00000

   Energies (kJ/mol)
        G96Bond       G96Angle    Proper Dih.  Improper Dih.          LJ-14
    3.24500e+02    1.61180e+03    1.45852e+03    3.67792e+02    8.87740e+02
     Coulomb-14        LJ (SR)   Coulomb (SR)      Potential    Kinetic En.
    2.54304e+04   -4.77953e+03   -1.88843e+04    6.41692e+03    0.00000e+00
   Total Energy    Temperature Pressure (bar)
    6.41692e+03    0.00000e+00    0.00000e+00

           Step           Time         Lambda
          12900    12900.00000        0.00000

   Energies (kJ/mol)
        G96Bond       G96Angle    Proper Dih.  Improper Dih.          LJ-14
    3.24627e+02    1.61116e+03    1.45886e+03    3.67796e+02    8.88752e+02
     Coulomb-14        LJ (SR)   Coulomb (SR)      Potential    Kinetic En.
    2.54274e+04   -4.77920e+03   -1.88854e+04    6.41402e+03    0.00000e+00
   Total Energy    Temperature Pressure (bar)
    6.41402e+03    0.00000e+00    0.00000e+00

           Step           Time         Lambda
          13000    13000.00000        0.00000

   Energies (kJ/mol)
        G96Bond       G96Angle    Proper Dih.  Improper Dih.          LJ-14
    3.24716e+02    1.61156e+03    1.45865e+03    3.68034e+02    8.88727e+02
     Coulomb-14        LJ (SR)   Coulomb (SR)      Potential    Kinetic En.
    2.54253e+04   -4.78054e+03   -1.88862e+04    6.41030e+03    0.00000e+00
   Total Energy    Temperature Pressure (bar)
    6.41030e+03    0.00000e+00    0.00000e+00

           Step           Time         Lambda
          13100    13100.00000        0.00000

   Energies (kJ/mol)
        G96Bond       G96Angle    Proper Dih.  Improper Dih.          LJ-14
    3.24822e+02    1.61187e+03    1.45806e+03    3.68256e+02    8.88664e+02
     Coulomb-14        LJ (SR)   Coulomb (SR)      Potential    Kinetic En.
    2.54242e+04   -4.78126e+03   -1.88865e+04    6.40810e+03    0.00000e+00
   Total Energy    Temperature Pressure (bar)
    6.40810e+03    0.00000e+00    0.00000e+00

           Step           Time         Lambda
          13200    13200.00000        0.00000

   Energies (kJ/mol)
        G96Bond       G96Angle    Proper Dih.  Improper Dih.          LJ-14
    3.24865e+02    1.61210e+03    1.45708e+03    3.68470e+02    8.88704e+02
     Coulomb-14        LJ (SR)   Coulomb (SR)      Potential    Kinetic En.
    2.54233e+04   -4.78190e+03   -1.88867e+04    6.40594e+03    0.00000e+00
   Total Energy    Temperature Pressure (bar)
    6.40594e+03    0.00000e+00    0.00000e+00

           Step           Time         Lambda
          13300    13300.00000        0.00000

   Energies (kJ/mol)
        G96Bond       G96Angle    Proper Dih.  Improper Dih.          LJ-14
    3.24892e+02    1.61210e+03    1.45696e+03    3.68494e+02    8.88718e+02
     Coulomb-14        LJ (SR)   Coulomb (SR)      Potential    Kinetic En.
    2.54232e+04   -4.78206e+03   -1.88867e+04    6.40555e+03    0.00000e+00
   Total Energy    Temperature Pressure (bar)
    6.40555e+03    0.00000e+00    0.00000e+00

           Step           Time         Lambda
          13400    13400.00000        0.00000

   Energies (kJ/mol)
        G96Bond       G96Angle    Proper Dih.  Improper Dih.          LJ-14
    3.24909e+02    1.61211e+03    1.45686e+03    3.68514e+02    8.88731e+02
     Coulomb-14        LJ (SR)   Coulomb (SR)      Potential    Kinetic En.
    2.54230e+04   -4.78223e+03   -1.88867e+04    6.40518e+03    0.00000e+00
   Total Energy    Temperature Pressure (bar)
    6.40518e+03    0.00000e+00    0.00000e+00

           Step           Time         Lambda
          13500    13500.00000        0.00000

   Energies (kJ/mol)
        G96Bond       G96Angle    Proper Dih.  Improper Dih.          LJ-14
    3.24922e+02    1.61211e+03    1.45678e+03    3.68532e+02    8.88745e+02
     Coulomb-14        LJ (SR)   Coulomb (SR)      Potential    Kinetic En.
    2.54229e+04   -4.78240e+03   -1.88868e+04    6.40481e+03    0.00000e+00
   Total Energy    Temperature Pressure (bar)
    6.40481e+03    0.00000e+00    0.00000e+00

           Step           Time         Lambda
          13600    13600.00000        0.00000

   Energies (kJ/mol)
        G96Bond       G96Angle    Proper Dih.  Improper Dih.          LJ-14
    3.24935e+02    1.61212e+03    1.45672e+03    3.68547e+02    8.88758e+02
     Coulomb-14        LJ (SR)   Coulomb (SR)      Potential    Kinetic En.
    2.54227e+04   -4.78258e+03   -1.88868e+04    6.40445e+03    0.00000e+00
   Total Energy    Temperature Pressure (bar)
    6.40445e+03    0.00000e+00    0.00000e+00

           Step           Time         Lambda
          13700    13700.00000        0.00000

   Energies (kJ/mol)
        G96Bond       G96Angle    Proper Dih.  Improper Dih.          LJ-14
    3.24949e+02    1.61213e+03    1.45668e+03    3.68561e+02    8.88770e+02
     Coulomb-14        LJ (SR)   Coulomb (SR)      Potential    Kinetic En.
    2.54226e+04   -4.78276e+03   -1.88868e+04    6.40410e+03    0.00000e+00
   Total Energy    Temperature Pressure (bar)
    6.40410e+03    0.00000e+00    0.00000e+00

           Step           Time         Lambda
          13800    13800.00000        0.00000

   Energies (kJ/mol)
        G96Bond       G96Angle    Proper Dih.  Improper Dih.          LJ-14
    3.24963e+02    1.61215e+03    1.45664e+03    3.68574e+02    8.88782e+02
     Coulomb-14        LJ (SR)   Coulomb (SR)      Potential    Kinetic En.
    2.54224e+04   -4.78293e+03   -1.88869e+04    6.40375e+03    0.00000e+00
   Total Energy    Temperature Pressure (bar)
    6.40375e+03    0.00000e+00    0.00000e+00

           Step           Time         Lambda
          13900    13900.00000        0.00000

   Energies (kJ/mol)
        G96Bond       G96Angle    Proper Dih.  Improper Dih.          LJ-14
    3.24977e+02    1.61217e+03    1.45662e+03    3.68587e+02    8.88793e+02
     Coulomb-14        LJ (SR)   Coulomb (SR)      Potential    Kinetic En.
    2.54223e+04   -4.78311e+03   -1.88869e+04    6.40341e+03    0.00000e+00
   Total Energy    Temperature Pressure (bar)
    6.40341e+03    0.00000e+00    0.00000e+00

           Step           Time         Lambda
          14000    14000.00000        0.00000

   Energies (kJ/mol)
        G96Bond       G96Angle    Proper Dih.  Improper Dih.          LJ-14
    3.24992e+02    1.61219e+03    1.45661e+03    3.68599e+02    8.88805e+02
     Coulomb-14        LJ (SR)   Coulomb (SR)      Potential    Kinetic En.
    2.54221e+04   -4.78329e+03   -1.88869e+04    6.40307e+03    0.00000e+00
   Total Energy    Temperature Pressure (bar)
    6.40307e+03    0.00000e+00    0.00000e+00

           Step           Time         Lambda
          14100    14100.00000        0.00000

   Energies (kJ/mol)
        G96Bond       G96Angle    Proper Dih.  Improper Dih.          LJ-14
    3.25412e+02    1.61244e+03    1.45658e+03    3.68675e+02    8.88640e+02
     Coulomb-14        LJ (SR)   Coulomb (SR)      Potential    Kinetic En.
    2.54211e+04   -4.78434e+03   -1.88874e+04    6.40109e+03    0.00000e+00
   Total Energy    Temperature Pressure (bar)
    6.40109e+03    0.00000e+00    0.00000e+00

           Step           Time         Lambda
          14200    14200.00000        0.00000

   Energies (kJ/mol)
        G96Bond       G96Angle    Proper Dih.  Improper Dih.          LJ-14
    3.25192e+02    1.61275e+03    1.45661e+03    3.68809e+02    8.89018e+02
     Coulomb-14        LJ (SR)   Coulomb (SR)      Potential    Kinetic En.
    2.54201e+04   -4.78549e+03   -1.88882e+04    6.39876e+03    0.00000e+00
   Total Energy    Temperature Pressure (bar)
    6.39876e+03    0.00000e+00    0.00000e+00

           Step           Time         Lambda
          14300    14300.00000        0.00000

   Energies (kJ/mol)
        G96Bond       G96Angle    Proper Dih.  Improper Dih.          LJ-14
    3.25273e+02    1.61294e+03    1.45662e+03    3.68906e+02    8.89097e+02
     Coulomb-14        LJ (SR)   Coulomb (SR)      Potential    Kinetic En.
    2.54195e+04   -4.78626e+03   -1.88888e+04    6.39728e+03    0.00000e+00
   Total Energy    Temperature Pressure (bar)
    6.39728e+03    0.00000e+00    0.00000e+00

           Step           Time         Lambda
          14400    14400.00000        0.00000

   Energies (kJ/mol)
        G96Bond       G96Angle    Proper Dih.  Improper Dih.          LJ-14
    3.25315e+02    1.61305e+03    1.45666e+03    3.69036e+02    8.89243e+02
     Coulomb-14        LJ (SR)   Coulomb (SR)      Potential    Kinetic En.
    2.54191e+04   -4.78728e+03   -1.88897e+04    6.39546e+03    0.00000e+00
   Total Energy    Temperature Pressure (bar)
    6.39546e+03    0.00000e+00    0.00000e+00

           Step           Time         Lambda
          14500    14500.00000        0.00000

   Energies (kJ/mol)
        G96Bond       G96Angle    Proper Dih.  Improper Dih.          LJ-14
    3.25345e+02    1.61306e+03    1.45676e+03    3.69231e+02    8.89430e+02
     Coulomb-14        LJ (SR)   Coulomb (SR)      Potential    Kinetic En.
    2.54189e+04   -4.78875e+03   -1.88909e+04    6.39309e+03    0.00000e+00
   Total Energy    Temperature Pressure (bar)
    6.39309e+03    0.00000e+00    0.00000e+00

           Step           Time         Lambda
          14600    14600.00000        0.00000

   Energies (kJ/mol)
        G96Bond       G96Angle    Proper Dih.  Improper Dih.          LJ-14
    3.25327e+02    1.61302e+03    1.45686e+03    3.69374e+02    8.89632e+02
     Coulomb-14        LJ (SR)   Coulomb (SR)      Potential    Kinetic En.
    2.54188e+04   -4.79004e+03   -1.88918e+04    6.39115e+03    0.00000e+00
   Total Energy    Temperature Pressure (bar)
    6.39115e+03    0.00000e+00    0.00000e+00

           Step           Time         Lambda
          14700    14700.00000        0.00000

   Energies (kJ/mol)
        G96Bond       G96Angle    Proper Dih.  Improper Dih.          LJ-14
    3.25298e+02    1.61286e+03    1.45710e+03    3.69840e+02    8.90087e+02
     Coulomb-14        LJ (SR)   Coulomb (SR)      Potential    Kinetic En.
    2.54189e+04   -4.79403e+03   -1.88941e+04    6.38595e+03    0.00000e+00
   Total Energy    Temperature Pressure (bar)
    6.38595e+03    0.00000e+00    0.00000e+00

           Step           Time         Lambda
          14800    14800.00000        0.00000

   Energies (kJ/mol)
        G96Bond       G96Angle    Proper Dih.  Improper Dih.          LJ-14
    3.25255e+02    1.61281e+03    1.45715e+03    3.69940e+02    8.90294e+02
     Coulomb-14        LJ (SR)   Coulomb (SR)      Potential    Kinetic En.
    2.54189e+04   -4.79533e+03   -1.88947e+04    6.38435e+03    0.00000e+00
   Total Energy    Temperature Pressure (bar)
    6.38435e+03    0.00000e+00    0.00000e+00

           Step           Time         Lambda
          14900    14900.00000        0.00000

   Energies (kJ/mol)
        G96Bond       G96Angle    Proper Dih.  Improper Dih.          LJ-14
    3.25066e+02    1.61287e+03    1.45709e+03    3.70778e+02    8.91606e+02
     Coulomb-14        LJ (SR)   Coulomb (SR)      Potential    Kinetic En.
    2.54189e+04   -4.80305e+03   -1.88979e+04    6.37533e+03    0.00000e+00
   Total Energy    Temperature Pressure (bar)
    6.37533e+03    0.00000e+00    0.00000e+00

           Step           Time         Lambda
          15000    15000.00000        0.00000

   Energies (kJ/mol)
        G96Bond       G96Angle    Proper Dih.  Improper Dih.          LJ-14
    3.25035e+02    1.61321e+03    1.45697e+03    3.71401e+02    8.92049e+02
     Coulomb-14        LJ (SR)   Coulomb (SR)      Potential    Kinetic En.
    2.54185e+04   -4.80666e+03   -1.88996e+04    6.37098e+03    0.00000e+00
   Total Energy    Temperature Pressure (bar)
    6.37098e+03    0.00000e+00    0.00000e+00

           Step           Time         Lambda
          15100    15100.00000        0.00000

   Energies (kJ/mol)
        G96Bond       G96Angle    Proper Dih.  Improper Dih.          LJ-14
    3.25081e+02    1.61339e+03    1.45705e+03    3.71565e+02    8.92198e+02
     Coulomb-14        LJ (SR)   Coulomb (SR)      Potential    Kinetic En.
    2.54183e+04   -4.80829e+03   -1.89000e+04    6.36929e+03    0.00000e+00
   Total Energy    Temperature Pressure (bar)
    6.36929e+03    0.00000e+00    0.00000e+00

           Step           Time         Lambda
          15200    15200.00000        0.00000

   Energies (kJ/mol)
        G96Bond       G96Angle    Proper Dih.  Improper Dih.          LJ-14
    3.25070e+02    1.61350e+03    1.45710e+03    3.71695e+02    8.92297e+02
     Coulomb-14        LJ (SR)   Coulomb (SR)      Potential    Kinetic En.
    2.54181e+04   -4.80924e+03   -1.89003e+04    6.36827e+03    0.00000e+00
   Total Energy    Temperature Pressure (bar)
    6.36827e+03    0.00000e+00    0.00000e+00

           Step           Time         Lambda
          15300    15300.00000        0.00000

   Energies (kJ/mol)
        G96Bond       G96Angle    Proper Dih.  Improper Dih.          LJ-14
    3.25269e+02    1.61363e+03    1.45720e+03    3.71852e+02    8.92407e+02
     Coulomb-14        LJ (SR)   Coulomb (SR)      Potential    Kinetic En.
    2.54179e+04   -4.81062e+03   -1.89007e+04    6.36685e+03    0.00000e+00
   Total Energy    Temperature Pressure (bar)
    6.36685e+03    0.00000e+00    0.00000e+00

           Step           Time         Lambda
          15400    15400.00000        0.00000

   Energies (kJ/mol)
        G96Bond       G96Angle    Proper Dih.  Improper Dih.          LJ-14
    3.25357e+02    1.61543e+03    1.45842e+03    3.72879e+02    8.92553e+02
     Coulomb-14        LJ (SR)   Coulomb (SR)      Potential    Kinetic En.
    2.54161e+04   -4.81759e+03   -1.89035e+04    6.35960e+03    0.00000e+00
   Total Energy    Temperature Pressure (bar)
    6.35960e+03    0.00000e+00    0.00000e+00

           Step           Time         Lambda
          15500    15500.00000        0.00000

   Energies (kJ/mol)
        G96Bond       G96Angle    Proper Dih.  Improper Dih.          LJ-14
    3.25383e+02    1.61627e+03    1.45729e+03    3.73077e+02    8.92330e+02
     Coulomb-14        LJ (SR)   Coulomb (SR)      Potential    Kinetic En.
    2.54148e+04   -4.81949e+03   -1.89051e+04    6.35460e+03    0.00000e+00
   Total Energy    Temperature Pressure (bar)
    6.35460e+03    0.00000e+00    0.00000e+00

           Step           Time         Lambda
          15600    15600.00000        0.00000

   Energies (kJ/mol)
        G96Bond       G96Angle    Proper Dih.  Improper Dih.          LJ-14
    3.25313e+02    1.61650e+03    1.45766e+03    3.73078e+02    8.92300e+02
     Coulomb-14        LJ (SR)   Coulomb (SR)      Potential    Kinetic En.
    2.54143e+04   -4.82158e+03   -1.89073e+04    6.35028e+03    0.00000e+00
   Total Energy    Temperature Pressure (bar)
    6.35028e+03    0.00000e+00    0.00000e+00

           Step           Time         Lambda
          15700    15700.00000        0.00000

   Energies (kJ/mol)
        G96Bond       G96Angle    Proper Dih.  Improper Dih.          LJ-14
    3.25479e+02    1.61697e+03    1.45742e+03    3.73129e+02    8.92546e+02
     Coulomb-14        LJ (SR)   Coulomb (SR)      Potential    Kinetic En.
    2.54138e+04   -4.82247e+03   -1.89077e+04    6.34912e+03    0.00000e+00
   Total Energy    Temperature Pressure (bar)
    6.34912e+03    0.00000e+00    0.00000e+00

           Step           Time         Lambda
          15800    15800.00000        0.00000

   Energies (kJ/mol)
        G96Bond       G96Angle    Proper Dih.  Improper Dih.          LJ-14
    3.25697e+02    1.61876e+03    1.45800e+03    3.73363e+02    8.92890e+02
     Coulomb-14        LJ (SR)   Coulomb (SR)      Potential    Kinetic En.
    2.54116e+04   -4.82609e+03   -1.89116e+04    6.34270e+03    0.00000e+00
   Total Energy    Temperature Pressure (bar)
    6.34270e+03    0.00000e+00    0.00000e+00

           Step           Time         Lambda
          15900    15900.00000        0.00000

   Energies (kJ/mol)
        G96Bond       G96Angle    Proper Dih.  Improper Dih.          LJ-14
    3.25563e+02    1.61979e+03    1.46089e+03    3.74109e+02    8.93902e+02
     Coulomb-14        LJ (SR)   Coulomb (SR)      Potential    Kinetic En.
    2.54106e+04   -4.83010e+03   -1.89213e+04    6.33344e+03    0.00000e+00
   Total Energy    Temperature Pressure (bar)
    6.33344e+03    0.00000e+00    0.00000e+00

           Step           Time         Lambda
          16000    16000.00000        0.00000

   Energies (kJ/mol)
        G96Bond       G96Angle    Proper Dih.  Improper Dih.          LJ-14
    3.25601e+02    1.61995e+03    1.46120e+03    3.74165e+02    8.93844e+02
     Coulomb-14        LJ (SR)   Coulomb (SR)      Potential    Kinetic En.
    2.54107e+04   -4.83062e+03   -1.89221e+04    6.33278e+03    0.00000e+00
   Total Energy    Temperature Pressure (bar)
    6.33278e+03    0.00000e+00    0.00000e+00

           Step           Time         Lambda
          16100    16100.00000        0.00000

   Energies (kJ/mol)
        G96Bond       G96Angle    Proper Dih.  Improper Dih.          LJ-14
    3.25637e+02    1.61995e+03    1.46148e+03    3.74177e+02    8.93926e+02
     Coulomb-14        LJ (SR)   Coulomb (SR)      Potential    Kinetic En.
    2.54107e+04   -4.83099e+03   -1.89229e+04    6.33200e+03    0.00000e+00
   Total Energy    Temperature Pressure (bar)
    6.33200e+03    0.00000e+00    0.00000e+00

           Step           Time         Lambda
          16200    16200.00000        0.00000

   Energies (kJ/mol)
        G96Bond       G96Angle    Proper Dih.  Improper Dih.          LJ-14
    3.25468e+02    1.62029e+03    1.46245e+03    3.74234e+02    8.94192e+02
     Coulomb-14        LJ (SR)   Coulomb (SR)      Potential    Kinetic En.
    2.54106e+04   -4.83213e+03   -1.89257e+04    6.32943e+03    0.00000e+00
   Total Energy    Temperature Pressure (bar)
    6.32943e+03    0.00000e+00    0.00000e+00

           Step           Time         Lambda
          16300    16300.00000        0.00000

   Energies (kJ/mol)
        G96Bond       G96Angle    Proper Dih.  Improper Dih.          LJ-14
    3.25536e+02    1.62028e+03    1.46266e+03    3.74238e+02    8.94265e+02
     Coulomb-14        LJ (SR)   Coulomb (SR)      Potential    Kinetic En.
    2.54106e+04   -4.83239e+03   -1.89264e+04    6.32879e+03    0.00000e+00
   Total Energy    Temperature Pressure (bar)
    6.32879e+03    0.00000e+00    0.00000e+00

           Step           Time         Lambda
          16400    16400.00000        0.00000

   Energies (kJ/mol)
        G96Bond       G96Angle    Proper Dih.  Improper Dih.          LJ-14
    3.25532e+02    1.62042e+03    1.46315e+03    3.74263e+02    8.94475e+02
     Coulomb-14        LJ (SR)   Coulomb (SR)      Potential    Kinetic En.
    2.54105e+04   -4.83304e+03   -1.89283e+04    6.32708e+03    0.00000e+00
   Total Energy    Temperature Pressure (bar)
    6.32708e+03    0.00000e+00    0.00000e+00

           Step           Time         Lambda
          16500    16500.00000        0.00000

   Energies (kJ/mol)
        G96Bond       G96Angle    Proper Dih.  Improper Dih.          LJ-14
    3.25485e+02    1.62117e+03    1.46401e+03    3.74370e+02    8.94782e+02
     Coulomb-14        LJ (SR)   Coulomb (SR)      Potential    Kinetic En.
    2.54102e+04   -4.83456e+03   -1.89328e+04    6.32270e+03    0.00000e+00
   Total Energy    Temperature Pressure (bar)
    6.32270e+03    0.00000e+00    0.00000e+00

           Step           Time         Lambda
          16600    16600.00000        0.00000

   Energies (kJ/mol)
        G96Bond       G96Angle    Proper Dih.  Improper Dih.          LJ-14
    3.25489e+02    1.62116e+03    1.46406e+03    3.74410e+02    8.94879e+02
     Coulomb-14        LJ (SR)   Coulomb (SR)      Potential    Kinetic En.
    2.54102e+04   -4.83491e+03   -1.89335e+04    6.32179e+03    0.00000e+00
   Total Energy    Temperature Pressure (bar)
    6.32179e+03    0.00000e+00    0.00000e+00

           Step           Time         Lambda
          16700    16700.00000        0.00000

   Energies (kJ/mol)
        G96Bond       G96Angle    Proper Dih.  Improper Dih.          LJ-14
    3.25511e+02    1.62117e+03    1.46425e+03    3.74387e+02    8.94974e+02
     Coulomb-14        LJ (SR)   Coulomb (SR)      Potential    Kinetic En.
    2.54102e+04   -4.83540e+03   -1.89349e+04    6.32024e+03    0.00000e+00
   Total Energy    Temperature Pressure (bar)
    6.32024e+03    0.00000e+00    0.00000e+00

           Step           Time         Lambda
          16800    16800.00000        0.00000

   Energies (kJ/mol)
        G96Bond       G96Angle    Proper Dih.  Improper Dih.          LJ-14
    3.25388e+02    1.62186e+03    1.46426e+03    3.74664e+02    8.95027e+02
     Coulomb-14        LJ (SR)   Coulomb (SR)      Potential    Kinetic En.
    2.54099e+04   -4.83650e+03   -1.89368e+04    6.31779e+03    0.00000e+00
   Total Energy    Temperature Pressure (bar)
    6.31779e+03    0.00000e+00    0.00000e+00

           Step           Time         Lambda
          16900    16900.00000        0.00000

   Energies (kJ/mol)
        G96Bond       G96Angle    Proper Dih.  Improper Dih.          LJ-14
    3.25382e+02    1.62226e+03    1.46417e+03    3.74830e+02    8.95113e+02
     Coulomb-14        LJ (SR)   Coulomb (SR)      Potential    Kinetic En.
    2.54096e+04   -4.83730e+03   -1.89382e+04    6.31587e+03    0.00000e+00
   Total Energy    Temperature Pressure (bar)
    6.31587e+03    0.00000e+00    0.00000e+00

           Step           Time         Lambda
          17000    17000.00000        0.00000

   Energies (kJ/mol)
        G96Bond       G96Angle    Proper Dih.  Improper Dih.          LJ-14
    3.25398e+02    1.62243e+03    1.46414e+03    3.74912e+02    8.95125e+02
     Coulomb-14        LJ (SR)   Coulomb (SR)      Potential    Kinetic En.
    2.54096e+04   -4.83779e+03   -1.89391e+04    6.31475e+03    0.00000e+00
   Total Energy    Temperature Pressure (bar)
    6.31475e+03    0.00000e+00    0.00000e+00

           Step           Time         Lambda
          17100    17100.00000        0.00000

   Energies (kJ/mol)
        G96Bond       G96Angle    Proper Dih.  Improper Dih.          LJ-14
    3.25384e+02    1.62257e+03    1.46413e+03    3.74977e+02    8.95169e+02
     Coulomb-14        LJ (SR)   Coulomb (SR)      Potential    Kinetic En.
    2.54096e+04   -4.83817e+03   -1.89398e+04    6.31388e+03    0.00000e+00
   Total Energy    Temperature Pressure (bar)
    6.31388e+03    0.00000e+00    0.00000e+00

           Step           Time         Lambda
          17200    17200.00000        0.00000

   Energies (kJ/mol)
        G96Bond       G96Angle    Proper Dih.  Improper Dih.          LJ-14
    3.26385e+02    1.62272e+03    1.46418e+03    3.75505e+02    8.94972e+02
     Coulomb-14        LJ (SR)   Coulomb (SR)      Potential    Kinetic En.
    2.54097e+04   -4.84000e+03   -1.89428e+04    6.31061e+03    0.00000e+00
   Total Energy    Temperature Pressure (bar)
    6.31061e+03    0.00000e+00    0.00000e+00

           Step           Time         Lambda
          17300    17300.00000        0.00000

   Energies (kJ/mol)
        G96Bond       G96Angle    Proper Dih.  Improper Dih.          LJ-14
    3.25157e+02    1.62487e+03    1.46822e+03    3.76143e+02    8.95496e+02
     Coulomb-14        LJ (SR)   Coulomb (SR)      Potential    Kinetic En.
    2.54093e+04   -4.84432e+03   -1.89551e+04    6.29977e+03    0.00000e+00
   Total Energy    Temperature Pressure (bar)
    6.29977e+03    0.00000e+00    0.00000e+00

           Step           Time         Lambda
          17400    17400.00000        0.00000

   Energies (kJ/mol)
        G96Bond       G96Angle    Proper Dih.  Improper Dih.          LJ-14
    3.24863e+02    1.62468e+03    1.46836e+03    3.76251e+02    8.95544e+02
     Coulomb-14        LJ (SR)   Coulomb (SR)      Potential    Kinetic En.
    2.54100e+04   -4.84471e+03   -1.89560e+04    6.29897e+03    0.00000e+00
   Total Energy    Temperature Pressure (bar)
    6.29897e+03    0.00000e+00    0.00000e+00

           Step           Time         Lambda
          17500    17500.00000        0.00000

   Energies (kJ/mol)
        G96Bond       G96Angle    Proper Dih.  Improper Dih.          LJ-14
    3.24892e+02    1.62461e+03    1.46923e+03    3.76265e+02    8.95596e+02
     Coulomb-14        LJ (SR)   Coulomb (SR)      Potential    Kinetic En.
    2.54098e+04   -4.84564e+03   -1.89574e+04    6.29736e+03    0.00000e+00
   Total Energy    Temperature Pressure (bar)
    6.29736e+03    0.00000e+00    0.00000e+00

           Step           Time         Lambda
          17600    17600.00000        0.00000

   Energies (kJ/mol)
        G96Bond       G96Angle    Proper Dih.  Improper Dih.          LJ-14
    3.24856e+02    1.62459e+03    1.46967e+03    3.76229e+02    8.95616e+02
     Coulomb-14        LJ (SR)   Coulomb (SR)      Potential    Kinetic En.
    2.54098e+04   -4.84615e+03   -1.89582e+04    6.29649e+03    0.00000e+00
   Total Energy    Temperature Pressure (bar)
    6.29649e+03    0.00000e+00    0.00000e+00

           Step           Time         Lambda
          17700    17700.00000        0.00000

   Energies (kJ/mol)
        G96Bond       G96Angle    Proper Dih.  Improper Dih.          LJ-14
    3.24764e+02    1.62443e+03    1.47022e+03    3.76218e+02    8.95783e+02
     Coulomb-14        LJ (SR)   Coulomb (SR)      Potential    Kinetic En.
    2.54098e+04   -4.84700e+03   -1.89596e+04    6.29468e+03    0.00000e+00
   Total Energy    Temperature Pressure (bar)
    6.29468e+03    0.00000e+00    0.00000e+00

           Step           Time         Lambda
          17800    17800.00000        0.00000

   Energies (kJ/mol)
        G96Bond       G96Angle    Proper Dih.  Improper Dih.          LJ-14
    3.24729e+02    1.62458e+03    1.46944e+03    3.76255e+02    8.96001e+02
     Coulomb-14        LJ (SR)   Coulomb (SR)      Potential    Kinetic En.
    2.54097e+04   -4.84870e+03   -1.89627e+04    6.28933e+03    0.00000e+00
   Total Energy    Temperature Pressure (bar)
    6.28933e+03    0.00000e+00    0.00000e+00

           Step           Time         Lambda
          17900    17900.00000        0.00000

   Energies (kJ/mol)
        G96Bond       G96Angle    Proper Dih.  Improper Dih.          LJ-14
    3.24688e+02    1.62501e+03    1.46872e+03    3.76302e+02    8.95890e+02
     Coulomb-14        LJ (SR)   Coulomb (SR)      Potential    Kinetic En.
    2.54097e+04   -4.84963e+03   -1.89641e+04    6.28656e+03    0.00000e+00
   Total Energy    Temperature Pressure (bar)
    6.28656e+03    0.00000e+00    0.00000e+00

           Step           Time         Lambda
          18000    18000.00000        0.00000

   Energies (kJ/mol)
        G96Bond       G96Angle    Proper Dih.  Improper Dih.          LJ-14
    3.24620e+02    1.62616e+03    1.46753e+03    3.76397e+02    8.95344e+02
     Coulomb-14        LJ (SR)   Coulomb (SR)      Potential    Kinetic En.
    2.54098e+04   -4.85245e+03   -1.89684e+04    6.27892e+03    0.00000e+00
   Total Energy    Temperature Pressure (bar)
    6.27892e+03    0.00000e+00    0.00000e+00

           Step           Time         Lambda
          18100    18100.00000        0.00000

   Energies (kJ/mol)
        G96Bond       G96Angle    Proper Dih.  Improper Dih.          LJ-14
    3.24836e+02    1.62773e+03    1.46629e+03    3.76628e+02    8.94868e+02
     Coulomb-14        LJ (SR)   Coulomb (SR)      Potential    Kinetic En.
    2.54082e+04   -4.85486e+03   -1.89723e+04    6.27135e+03    0.00000e+00
   Total Energy    Temperature Pressure (bar)
    6.27135e+03    0.00000e+00    0.00000e+00

           Step           Time         Lambda
          18200    18200.00000        0.00000

   Energies (kJ/mol)
        G96Bond       G96Angle    Proper Dih.  Improper Dih.          LJ-14
    3.24666e+02    1.62811e+03    1.46594e+03    3.76654e+02    8.94910e+02
     Coulomb-14        LJ (SR)   Coulomb (SR)      Potential    Kinetic En.
    2.54080e+04   -4.85543e+03   -1.89737e+04    6.26913e+03    0.00000e+00
   Total Energy    Temperature Pressure (bar)
    6.26913e+03    0.00000e+00    0.00000e+00

           Step           Time         Lambda
          18300    18300.00000        0.00000

   Energies (kJ/mol)
        G96Bond       G96Angle    Proper Dih.  Improper Dih.          LJ-14
    3.24701e+02    1.62967e+03    1.46475e+03    3.76929e+02    8.94396e+02
     Coulomb-14        LJ (SR)   Coulomb (SR)      Potential    Kinetic En.
    2.54065e+04   -4.85682e+03   -1.89792e+04    6.26089e+03    0.00000e+00
   Total Energy    Temperature Pressure (bar)
    6.26089e+03    0.00000e+00    0.00000e+00

           Step           Time         Lambda
          18400    18400.00000        0.00000

   Energies (kJ/mol)
        G96Bond       G96Angle    Proper Dih.  Improper Dih.          LJ-14
    3.24613e+02    1.63049e+03    1.46430e+03    3.76886e+02    8.94087e+02
     Coulomb-14        LJ (SR)   Coulomb (SR)      Potential    Kinetic En.
    2.54057e+04   -4.85715e+03   -1.89815e+04    6.25744e+03    0.00000e+00
   Total Energy    Temperature Pressure (bar)
    6.25744e+03    0.00000e+00    0.00000e+00

           Step           Time         Lambda
          18500    18500.00000        0.00000

   Energies (kJ/mol)
        G96Bond       G96Angle    Proper Dih.  Improper Dih.          LJ-14
    3.24682e+02    1.63189e+03    1.46418e+03    3.77005e+02    8.93252e+02
     Coulomb-14        LJ (SR)   Coulomb (SR)      Potential    Kinetic En.
    2.54044e+04   -4.85641e+03   -1.89848e+04    6.25421e+03    0.00000e+00
   Total Energy    Temperature Pressure (bar)
    6.25421e+03    0.00000e+00    0.00000e+00

           Step           Time         Lambda
          18600    18600.00000        0.00000

   Energies (kJ/mol)
        G96Bond       G96Angle    Proper Dih.  Improper Dih.          LJ-14
    3.24707e+02    1.63197e+03    1.46433e+03    3.76974e+02    8.93212e+02
     Coulomb-14        LJ (SR)   Coulomb (SR)      Potential    Kinetic En.
    2.54043e+04   -4.85676e+03   -1.89852e+04    6.25356e+03    0.00000e+00
   Total Energy    Temperature Pressure (bar)
    6.25356e+03    0.00000e+00    0.00000e+00

           Step           Time         Lambda
          18700    18700.00000        0.00000

   Energies (kJ/mol)
        G96Bond       G96Angle    Proper Dih.  Improper Dih.          LJ-14
    3.24684e+02    1.63224e+03    1.46460e+03    3.76997e+02    8.93135e+02
     Coulomb-14        LJ (SR)   Coulomb (SR)      Potential    Kinetic En.
    2.54041e+04   -4.85709e+03   -1.89861e+04    6.25254e+03    0.00000e+00
   Total Energy    Temperature Pressure (bar)
    6.25254e+03    0.00000e+00    0.00000e+00

           Step           Time         Lambda
          18800    18800.00000        0.00000

   Energies (kJ/mol)
        G96Bond       G96Angle    Proper Dih.  Improper Dih.          LJ-14
    3.24608e+02    1.63250e+03    1.46486e+03    3.77022e+02    8.93104e+02
     Coulomb-14        LJ (SR)   Coulomb (SR)      Potential    Kinetic En.
    2.54038e+04   -4.85735e+03   -1.89867e+04    6.25189e+03    0.00000e+00
   Total Energy    Temperature Pressure (bar)
    6.25189e+03    0.00000e+00    0.00000e+00

           Step           Time         Lambda
          18900    18900.00000        0.00000

   Energies (kJ/mol)
        G96Bond       G96Angle    Proper Dih.  Improper Dih.          LJ-14
    3.24646e+02    1.63262e+03    1.46510e+03    3.77056e+02    8.93024e+02
     Coulomb-14        LJ (SR)   Coulomb (SR)      Potential    Kinetic En.
    2.54037e+04   -4.85760e+03   -1.89872e+04    6.25135e+03    0.00000e+00
   Total Energy    Temperature Pressure (bar)
    6.25135e+03    0.00000e+00    0.00000e+00

           Step           Time         Lambda
          19000    19000.00000        0.00000

   Energies (kJ/mol)
        G96Bond       G96Angle    Proper Dih.  Improper Dih.          LJ-14
    3.24711e+02    1.63444e+03    1.46542e+03    3.77277e+02    8.92099e+02
     Coulomb-14        LJ (SR)   Coulomb (SR)      Potential    Kinetic En.
    2.54021e+04   -4.85909e+03   -1.89890e+04    6.24789e+03    0.00000e+00
   Total Energy    Temperature Pressure (bar)
    6.24789e+03    0.00000e+00    0.00000e+00

           Step           Time         Lambda
          19100    19100.00000        0.00000

   Energies (kJ/mol)
        G96Bond       G96Angle    Proper Dih.  Improper Dih.          LJ-14
    3.24610e+02    1.63619e+03    1.45872e+03    3.77422e+02    8.91655e+02
     Coulomb-14        LJ (SR)   Coulomb (SR)      Potential    Kinetic En.
    2.54014e+04   -4.85688e+03   -1.89899e+04    6.24321e+03    0.00000e+00
   Total Energy    Temperature Pressure (bar)
    6.24321e+03    0.00000e+00    0.00000e+00

           Step           Time         Lambda
          19200    19200.00000        0.00000

   Energies (kJ/mol)
        G96Bond       G96Angle    Proper Dih.  Improper Dih.          LJ-14
    3.25490e+02    1.63526e+03    1.45869e+03    3.77292e+02    8.91899e+02
     Coulomb-14        LJ (SR)   Coulomb (SR)      Potential    Kinetic En.
    2.54014e+04   -4.85688e+03   -1.89907e+04    6.24246e+03    0.00000e+00
   Total Energy    Temperature Pressure (bar)
    6.24246e+03    0.00000e+00    0.00000e+00

           Step           Time         Lambda
          19300    19300.00000        0.00000

   Energies (kJ/mol)
        G96Bond       G96Angle    Proper Dih.  Improper Dih.          LJ-14
    3.24708e+02    1.63583e+03    1.45880e+03    3.77218e+02    8.92009e+02
     Coulomb-14        LJ (SR)   Coulomb (SR)      Potential    Kinetic En.
    2.54018e+04   -4.85694e+03   -1.89915e+04    6.24188e+03    0.00000e+00
   Total Energy    Temperature Pressure (bar)
    6.24188e+03    0.00000e+00    0.00000e+00

           Step           Time         Lambda
          19400    19400.00000        0.00000

   Energies (kJ/mol)
        G96Bond       G96Angle    Proper Dih.  Improper Dih.          LJ-14
    3.24804e+02    1.63579e+03    1.45895e+03    3.77167e+02    8.92092e+02
     Coulomb-14        LJ (SR)   Coulomb (SR)      Potential    Kinetic En.
    2.54019e+04   -4.85705e+03   -1.89925e+04    6.24123e+03    0.00000e+00
   Total Energy    Temperature Pressure (bar)
    6.24123e+03    0.00000e+00    0.00000e+00

           Step           Time         Lambda
          19500    19500.00000        0.00000

   Energies (kJ/mol)
        G96Bond       G96Angle    Proper Dih.  Improper Dih.          LJ-14
    3.24640e+02    1.63603e+03    1.45948e+03    3.77070e+02    8.92686e+02
     Coulomb-14        LJ (SR)   Coulomb (SR)      Potential    Kinetic En.
    2.54027e+04   -4.85750e+03   -1.89969e+04    6.23815e+03    0.00000e+00
   Total Energy    Temperature Pressure (bar)
    6.23815e+03    0.00000e+00    0.00000e+00

           Step           Time         Lambda
          19600    19600.00000        0.00000

   Energies (kJ/mol)
        G96Bond       G96Angle    Proper Dih.  Improper Dih.          LJ-14
    3.24740e+02    1.63646e+03    1.45945e+03    3.77157e+02    8.92406e+02
     Coulomb-14        LJ (SR)   Coulomb (SR)      Potential    Kinetic En.
    2.54025e+04   -4.85773e+03   -1.89972e+04    6.23781e+03    0.00000e+00
   Total Energy    Temperature Pressure (bar)
    6.23781e+03    0.00000e+00    0.00000e+00

           Step           Time         Lambda
          19700    19700.00000        0.00000

   Energies (kJ/mol)
        G96Bond       G96Angle    Proper Dih.  Improper Dih.          LJ-14
    3.24582e+02    1.63664e+03    1.45952e+03    3.77154e+02    8.92435e+02
     Coulomb-14        LJ (SR)   Coulomb (SR)      Potential    Kinetic En.
    2.54026e+04   -4.85789e+03   -1.89975e+04    6.23751e+03    0.00000e+00
   Total Energy    Temperature Pressure (bar)
    6.23751e+03    0.00000e+00    0.00000e+00

           Step           Time         Lambda
          19800    19800.00000        0.00000

   Energies (kJ/mol)
        G96Bond       G96Angle    Proper Dih.  Improper Dih.          LJ-14
    3.24561e+02    1.63687e+03    1.45985e+03    3.77233e+02    8.92681e+02
     Coulomb-14        LJ (SR)   Coulomb (SR)      Potential    Kinetic En.
    2.54031e+04   -4.85900e+03   -1.89998e+04    6.23547e+03    0.00000e+00
   Total Energy    Temperature Pressure (bar)
    6.23547e+03    0.00000e+00    0.00000e+00

           Step           Time         Lambda
          19900    19900.00000        0.00000

   Energies (kJ/mol)
        G96Bond       G96Angle    Proper Dih.  Improper Dih.          LJ-14
    3.24586e+02    1.63692e+03    1.45988e+03    3.77255e+02    8.92699e+02
     Coulomb-14        LJ (SR)   Coulomb (SR)      Potential    Kinetic En.
    2.54032e+04   -4.85918e+03   -1.90001e+04    6.23521e+03    0.00000e+00
   Total Energy    Temperature Pressure (bar)
    6.23521e+03    0.00000e+00    0.00000e+00

           Step           Time         Lambda
          20000    20000.00000        0.00000

   Energies (kJ/mol)
        G96Bond       G96Angle    Proper Dih.  Improper Dih.          LJ-14
    3.24586e+02    1.63692e+03    1.46000e+03    3.77284e+02    8.92810e+02
     Coulomb-14        LJ (SR)   Coulomb (SR)      Potential    Kinetic En.
    2.54034e+04   -4.85957e+03   -1.90008e+04    6.23457e+03    0.00000e+00
   Total Energy    Temperature Pressure (bar)
    6.23457e+03    0.00000e+00    0.00000e+00

           Step           Time         Lambda
          20100    20100.00000        0.00000

   Energies (kJ/mol)
        G96Bond       G96Angle    Proper Dih.  Improper Dih.          LJ-14
    3.24560e+02    1.63700e+03    1.46005e+03    3.77293e+02    8.92793e+02
     Coulomb-14        LJ (SR)   Coulomb (SR)      Potential    Kinetic En.
    2.54035e+04   -4.85973e+03   -1.90011e+04    6.23433e+03    0.00000e+00
   Total Energy    Temperature Pressure (bar)
    6.23433e+03    0.00000e+00    0.00000e+00

           Step           Time         Lambda
          20200    20200.00000        0.00000

   Energies (kJ/mol)
        G96Bond       G96Angle    Proper Dih.  Improper Dih.          LJ-14
    3.24580e+02    1.63700e+03    1.46012e+03    3.77307e+02    8.92833e+02
     Coulomb-14        LJ (SR)   Coulomb (SR)      Potential    Kinetic En.
    2.54036e+04   -4.85996e+03   -1.90015e+04    6.23400e+03    0.00000e+00
   Total Energy    Temperature Pressure (bar)
    6.23400e+03    0.00000e+00    0.00000e+00

           Step           Time         Lambda
          20300    20300.00000        0.00000

   Energies (kJ/mol)
        G96Bond       G96Angle    Proper Dih.  Improper Dih.          LJ-14
    3.24158e+02    1.63887e+03    1.46296e+03    3.77821e+02    8.93560e+02
     Coulomb-14        LJ (SR)   Coulomb (SR)      Potential    Kinetic En.
    2.54056e+04   -4.86740e+03   -1.90119e+04    6.22369e+03    0.00000e+00
   Total Energy    Temperature Pressure (bar)
    6.22369e+03    0.00000e+00    0.00000e+00

           Step           Time         Lambda
          20400    20400.00000        0.00000

   Energies (kJ/mol)
        G96Bond       G96Angle    Proper Dih.  Improper Dih.          LJ-14
    3.24142e+02    1.63844e+03    1.46307e+03    3.77833e+02    8.93845e+02
     Coulomb-14        LJ (SR)   Coulomb (SR)      Potential    Kinetic En.
    2.54062e+04   -4.86748e+03   -1.90126e+04    6.22347e+03    0.00000e+00
   Total Energy    Temperature Pressure (bar)
    6.22347e+03    0.00000e+00    0.00000e+00

           Step           Time         Lambda
          20500    20500.00000        0.00000

   Energies (kJ/mol)
        G96Bond       G96Angle    Proper Dih.  Improper Dih.          LJ-14
    3.24162e+02    1.63828e+03    1.46326e+03    3.77874e+02    8.93930e+02
     Coulomb-14        LJ (SR)   Coulomb (SR)      Potential    Kinetic En.
    2.54064e+04   -4.86767e+03   -1.90130e+04    6.22319e+03    0.00000e+00
   Total Energy    Temperature Pressure (bar)
    6.22319e+03    0.00000e+00    0.00000e+00

           Step           Time         Lambda
          20600    20600.00000        0.00000

   Energies (kJ/mol)
        G96Bond       G96Angle    Proper Dih.  Improper Dih.          LJ-14
    3.24031e+02    1.63801e+03    1.46405e+03    3.78082e+02    8.94214e+02
     Coulomb-14        LJ (SR)   Coulomb (SR)      Potential    Kinetic En.
    2.54065e+04   -4.86888e+03   -1.90142e+04    6.22187e+03    0.00000e+00
   Total Energy    Temperature Pressure (bar)
    6.22187e+03    0.00000e+00    0.00000e+00

           Step           Time         Lambda
          20700    20700.00000        0.00000

   Energies (kJ/mol)
        G96Bond       G96Angle    Proper Dih.  Improper Dih.          LJ-14
    3.24030e+02    1.63804e+03    1.46414e+03    3.78129e+02    8.94120e+02
     Coulomb-14        LJ (SR)   Coulomb (SR)      Potential    Kinetic En.
    2.54065e+04   -4.86909e+03   -1.90142e+04    6.22163e+03    0.00000e+00
   Total Energy    Temperature Pressure (bar)
    6.22163e+03    0.00000e+00    0.00000e+00

           Step           Time         Lambda
          20800    20800.00000        0.00000

   Energies (kJ/mol)
        G96Bond       G96Angle    Proper Dih.  Improper Dih.          LJ-14
    3.24008e+02    1.63798e+03    1.46435e+03    3.78212e+02    8.94138e+02
     Coulomb-14        LJ (SR)   Coulomb (SR)      Potential    Kinetic En.
    2.54064e+04   -4.86950e+03   -1.90145e+04    6.22116e+03    0.00000e+00
   Total Energy    Temperature Pressure (bar)
    6.22116e+03    0.00000e+00    0.00000e+00

           Step           Time         Lambda
          20900    20900.00000        0.00000

   Energies (kJ/mol)
        G96Bond       G96Angle    Proper Dih.  Improper Dih.          LJ-14
    3.24033e+02    1.63796e+03    1.46451e+03    3.78270e+02    8.94180e+02
     Coulomb-14        LJ (SR)   Coulomb (SR)      Potential    Kinetic En.
    2.54063e+04   -4.86982e+03   -1.90147e+04    6.22074e+03    0.00000e+00
   Total Energy    Temperature Pressure (bar)
    6.22074e+03    0.00000e+00    0.00000e+00

           Step           Time         Lambda
          21000    21000.00000        0.00000

   Energies (kJ/mol)
        G96Bond       G96Angle    Proper Dih.  Improper Dih.          LJ-14
    3.23974e+02    1.63793e+03    1.46486e+03    3.78407e+02    8.94278e+02
     Coulomb-14        LJ (SR)   Coulomb (SR)      Potential    Kinetic En.
    2.54061e+04   -4.87046e+03   -1.90152e+04    6.21988e+03    0.00000e+00
   Total Energy    Temperature Pressure (bar)
    6.21988e+03    0.00000e+00    0.00000e+00

           Step           Time         Lambda
          21100    21100.00000        0.00000

   Energies (kJ/mol)
        G96Bond       G96Angle    Proper Dih.  Improper Dih.          LJ-14
    3.23834e+02    1.63794e+03    1.46519e+03    3.78536e+02    8.94395e+02
     Coulomb-14        LJ (SR)   Coulomb (SR)      Potential    Kinetic En.
    2.54060e+04   -4.87100e+03   -1.90159e+04    6.21902e+03    0.00000e+00
   Total Energy    Temperature Pressure (bar)
    6.21902e+03    0.00000e+00    0.00000e+00

           Step           Time         Lambda
          21200    21200.00000        0.00000

   Energies (kJ/mol)
        G96Bond       G96Angle    Proper Dih.  Improper Dih.          LJ-14
    3.23942e+02    1.63783e+03    1.46533e+03    3.78568e+02    8.94415e+02
     Coulomb-14        LJ (SR)   Coulomb (SR)      Potential    Kinetic En.
    2.54060e+04   -4.87125e+03   -1.90161e+04    6.21872e+03    0.00000e+00
   Total Energy    Temperature Pressure (bar)
    6.21872e+03    0.00000e+00    0.00000e+00

           Step           Time         Lambda
          21300    21300.00000        0.00000

   Energies (kJ/mol)
        G96Bond       G96Angle    Proper Dih.  Improper Dih.          LJ-14
    3.23882e+02    1.63778e+03    1.46566e+03    3.78647e+02    8.94536e+02
     Coulomb-14        LJ (SR)   Coulomb (SR)      Potential    Kinetic En.
    2.54060e+04   -4.87174e+03   -1.90168e+04    6.21798e+03    0.00000e+00
   Total Energy    Temperature Pressure (bar)
    6.21798e+03    0.00000e+00    0.00000e+00

           Step           Time         Lambda
          21400    21400.00000        0.00000

   Energies (kJ/mol)
        G96Bond       G96Angle    Proper Dih.  Improper Dih.          LJ-14
    3.23886e+02    1.63770e+03    1.46589e+03    3.78669e+02    8.94579e+02
     Coulomb-14        LJ (SR)   Coulomb (SR)      Potential    Kinetic En.
    2.54060e+04   -4.87202e+03   -1.90171e+04    6.21759e+03    0.00000e+00
   Total Energy    Temperature Pressure (bar)
    6.21759e+03    0.00000e+00    0.00000e+00

           Step           Time         Lambda
          21500    21500.00000        0.00000

   Energies (kJ/mol)
        G96Bond       G96Angle    Proper Dih.  Improper Dih.          LJ-14
    3.23758e+02    1.63759e+03    1.46778e+03    3.78797e+02    8.95036e+02
     Coulomb-14        LJ (SR)   Coulomb (SR)      Potential    Kinetic En.
    2.54053e+04   -4.87447e+03   -1.90192e+04    6.21458e+03    0.00000e+00
   Total Energy    Temperature Pressure (bar)
    6.21458e+03    0.00000e+00    0.00000e+00

           Step           Time         Lambda
          21600    21600.00000        0.00000

   Energies (kJ/mol)
        G96Bond       G96Angle    Proper Dih.  Improper Dih.          LJ-14
    3.23906e+02    1.63804e+03    1.46786e+03    3.78881e+02    8.95416e+02
     Coulomb-14        LJ (SR)   Coulomb (SR)      Potential    Kinetic En.
    2.54034e+04   -4.87560e+03   -1.90189e+04    6.21300e+03    0.00000e+00
   Total Energy    Temperature Pressure (bar)
    6.21300e+03    0.00000e+00    0.00000e+00

           Step           Time         Lambda
          21700    21700.00000        0.00000

   Energies (kJ/mol)
        G96Bond       G96Angle    Proper Dih.  Improper Dih.          LJ-14
    3.23943e+02    1.63847e+03    1.46704e+03    3.79085e+02    8.96022e+02
     Coulomb-14        LJ (SR)   Coulomb (SR)      Potential    Kinetic En.
    2.54024e+04   -4.87634e+03   -1.90197e+04    6.21092e+03    0.00000e+00
   Total Energy    Temperature Pressure (bar)
    6.21092e+03    0.00000e+00    0.00000e+00

           Step           Time         Lambda
          21800    21800.00000        0.00000

   Energies (kJ/mol)
        G96Bond       G96Angle    Proper Dih.  Improper Dih.          LJ-14
    3.23965e+02    1.63864e+03    1.46631e+03    3.79624e+02    8.96712e+02
     Coulomb-14        LJ (SR)   Coulomb (SR)      Potential    Kinetic En.
    2.54026e+04   -4.87679e+03   -1.90223e+04    6.20882e+03    0.00000e+00
   Total Energy    Temperature Pressure (bar)
    6.20882e+03    0.00000e+00    0.00000e+00

           Step           Time         Lambda
          21900    21900.00000        0.00000

   Energies (kJ/mol)
        G96Bond       G96Angle    Proper Dih.  Improper Dih.          LJ-14
    3.23631e+02    1.63888e+03    1.46659e+03    3.80284e+02    8.96734e+02
     Coulomb-14        LJ (SR)   Coulomb (SR)      Potential    Kinetic En.
    2.54036e+04   -4.87746e+03   -1.90263e+04    6.20596e+03    0.00000e+00
   Total Energy    Temperature Pressure (bar)
    6.20596e+03    0.00000e+00    0.00000e+00

           Step           Time         Lambda
          22000    22000.00000        0.00000

   Energies (kJ/mol)
        G96Bond       G96Angle    Proper Dih.  Improper Dih.          LJ-14
    3.23682e+02    1.63886e+03    1.46682e+03    3.80225e+02    8.96550e+02
     Coulomb-14        LJ (SR)   Coulomb (SR)      Potential    Kinetic En.
    2.54028e+04   -4.87783e+03   -1.90259e+04    6.20517e+03    0.00000e+00
   Total Energy    Temperature Pressure (bar)
    6.20517e+03    0.00000e+00    0.00000e+00

           Step           Time         Lambda
          22100    22100.00000        0.00000

   Energies (kJ/mol)
        G96Bond       G96Angle    Proper Dih.  Improper Dih.          LJ-14
    3.23678e+02    1.63892e+03    1.46689e+03    3.80263e+02    8.96557e+02
     Coulomb-14        LJ (SR)   Coulomb (SR)      Potential    Kinetic En.
    2.54025e+04   -4.87795e+03   -1.90260e+04    6.20490e+03    0.00000e+00
   Total Energy    Temperature Pressure (bar)
    6.20490e+03    0.00000e+00    0.00000e+00

           Step           Time         Lambda
          22200    22200.00000        0.00000

   Energies (kJ/mol)
        G96Bond       G96Angle    Proper Dih.  Improper Dih.          LJ-14
    3.23656e+02    1.63920e+03    1.46730e+03    3.80392e+02    8.96431e+02
     Coulomb-14        LJ (SR)   Coulomb (SR)      Potential    Kinetic En.
    2.54017e+04   -4.87837e+03   -1.90265e+04    6.20379e+03    0.00000e+00
   Total Energy    Temperature Pressure (bar)
    6.20379e+03    0.00000e+00    0.00000e+00

           Step           Time         Lambda
          22300    22300.00000        0.00000

   Energies (kJ/mol)
        G96Bond       G96Angle    Proper Dih.  Improper Dih.          LJ-14
    3.23642e+02    1.63928e+03    1.46743e+03    3.80440e+02    8.96422e+02
     Coulomb-14        LJ (SR)   Coulomb (SR)      Potential    Kinetic En.
    2.54015e+04   -4.87849e+03   -1.90267e+04    6.20346e+03    0.00000e+00
   Total Energy    Temperature Pressure (bar)
    6.20346e+03    0.00000e+00    0.00000e+00

           Step           Time         Lambda
          22400    22400.00000        0.00000

   Energies (kJ/mol)
        G96Bond       G96Angle    Proper Dih.  Improper Dih.          LJ-14
    3.23661e+02    1.63947e+03    1.46774e+03    3.80542e+02    8.96360e+02
     Coulomb-14        LJ (SR)   Coulomb (SR)      Potential    Kinetic En.
    2.54010e+04   -4.87873e+03   -1.90273e+04    6.20274e+03    0.00000e+00
   Total Energy    Temperature Pressure (bar)
    6.20274e+03    0.00000e+00    0.00000e+00

           Step           Time         Lambda
          22500    22500.00000        0.00000

   Energies (kJ/mol)
        G96Bond       G96Angle    Proper Dih.  Improper Dih.          LJ-14
    3.23631e+02    1.63972e+03    1.46812e+03    3.80657e+02    8.96337e+02
     Coulomb-14        LJ (SR)   Coulomb (SR)      Potential    Kinetic En.
    2.54004e+04   -4.87899e+03   -1.90279e+04    6.20197e+03    0.00000e+00
   Total Energy    Temperature Pressure (bar)
    6.20197e+03    0.00000e+00    0.00000e+00

           Step           Time         Lambda
          22600    22600.00000        0.00000

   Energies (kJ/mol)
        G96Bond       G96Angle    Proper Dih.  Improper Dih.          LJ-14
    3.23600e+02    1.64042e+03    1.46919e+03    3.80890e+02    8.96395e+02
     Coulomb-14        LJ (SR)   Coulomb (SR)      Potential    Kinetic En.
    2.53992e+04   -4.87961e+03   -1.90300e+04    6.20003e+03    0.00000e+00
   Total Energy    Temperature Pressure (bar)
    6.20003e+03    0.00000e+00    0.00000e+00

           Step           Time         Lambda
          22700    22700.00000        0.00000

   Energies (kJ/mol)
        G96Bond       G96Angle    Proper Dih.  Improper Dih.          LJ-14
    3.23697e+02    1.64079e+03    1.46946e+03    3.80998e+02    8.96438e+02
     Coulomb-14        LJ (SR)   Coulomb (SR)      Potential    Kinetic En.
    2.53984e+04   -4.87962e+03   -1.90308e+04    6.19939e+03    0.00000e+00
   Total Energy    Temperature Pressure (bar)
    6.19939e+03    0.00000e+00    0.00000e+00

           Step           Time         Lambda
          22800    22800.00000        0.00000

   Energies (kJ/mol)
        G96Bond       G96Angle    Proper Dih.  Improper Dih.          LJ-14
    3.23741e+02    1.64099e+03    1.46962e+03    3.81044e+02    8.96483e+02
     Coulomb-14        LJ (SR)   Coulomb (SR)      Potential    Kinetic En.
    2.53981e+04   -4.87965e+03   -1.90313e+04    6.19898e+03    0.00000e+00
   Total Energy    Temperature Pressure (bar)
    6.19898e+03    0.00000e+00    0.00000e+00

           Step           Time         Lambda
          22900    22900.00000        0.00000

   Energies (kJ/mol)
        G96Bond       G96Angle    Proper Dih.  Improper Dih.          LJ-14
    3.23746e+02    1.64132e+03    1.46986e+03    3.81106e+02    8.96533e+02
     Coulomb-14        LJ (SR)   Coulomb (SR)      Potential    Kinetic En.
    2.53977e+04   -4.87969e+03   -1.90322e+04    6.19837e+03    0.00000e+00
   Total Energy    Temperature Pressure (bar)
    6.19837e+03    0.00000e+00    0.00000e+00

           Step           Time         Lambda
          23000    23000.00000        0.00000

   Energies (kJ/mol)
        G96Bond       G96Angle    Proper Dih.  Improper Dih.          LJ-14
    3.23979e+02    1.64159e+03    1.47017e+03    3.81169e+02    8.96649e+02
     Coulomb-14        LJ (SR)   Coulomb (SR)      Potential    Kinetic En.
    2.53974e+04   -4.87976e+03   -1.90334e+04    6.19774e+03    0.00000e+00
   Total Energy    Temperature Pressure (bar)
    6.19774e+03    0.00000e+00    0.00000e+00

           Step           Time         Lambda
          23100    23100.00000        0.00000

   Energies (kJ/mol)
        G96Bond       G96Angle    Proper Dih.  Improper Dih.          LJ-14
    3.23454e+02    1.64212e+03    1.47305e+03    3.81677e+02    8.96802e+02
     Coulomb-14        LJ (SR)   Coulomb (SR)      Potential    Kinetic En.
    2.53998e+04   -4.88133e+03   -1.90411e+04    6.19439e+03    0.00000e+00
   Total Energy    Temperature Pressure (bar)
    6.19439e+03    0.00000e+00    0.00000e+00

           Step           Time         Lambda
          23200    23200.00000        0.00000

   Energies (kJ/mol)
        G96Bond       G96Angle    Proper Dih.  Improper Dih.          LJ-14
    3.23446e+02    1.64198e+03    1.47301e+03    3.81671e+02    8.97110e+02
     Coulomb-14        LJ (SR)   Coulomb (SR)      Potential    Kinetic En.
    2.53995e+04   -4.88182e+03   -1.90408e+04    6.19404e+03    0.00000e+00
   Total Energy    Temperature Pressure (bar)
    6.19404e+03    0.00000e+00    0.00000e+00

           Step           Time         Lambda
          23300    23300.00000        0.00000

   Energies (kJ/mol)
        G96Bond       G96Angle    Proper Dih.  Improper Dih.          LJ-14
    3.23586e+02    1.64196e+03    1.47417e+03    3.81752e+02    8.97069e+02
     Coulomb-14        LJ (SR)   Coulomb (SR)      Potential    Kinetic En.
    2.53984e+04   -4.88451e+03   -1.90404e+04    6.19203e+03    0.00000e+00
   Total Energy    Temperature Pressure (bar)
    6.19203e+03    0.00000e+00    0.00000e+00

           Step           Time         Lambda
          23400    23400.00000        0.00000

   Energies (kJ/mol)
        G96Bond       G96Angle    Proper Dih.  Improper Dih.          LJ-14
    3.23497e+02    1.64188e+03    1.47438e+03    3.81769e+02    8.97119e+02
     Coulomb-14        LJ (SR)   Coulomb (SR)      Potential    Kinetic En.
    2.53987e+04   -4.88450e+03   -1.90411e+04    6.19171e+03    0.00000e+00
   Total Energy    Temperature Pressure (bar)
    6.19171e+03    0.00000e+00    0.00000e+00

           Step           Time         Lambda
          23500    23500.00000        0.00000

   Energies (kJ/mol)
        G96Bond       G96Angle    Proper Dih.  Improper Dih.          LJ-14
    3.23450e+02    1.64188e+03    1.47488e+03    3.81855e+02    8.97175e+02
     Coulomb-14        LJ (SR)   Coulomb (SR)      Potential    Kinetic En.
    2.53990e+04   -4.88474e+03   -1.90425e+04    6.19100e+03    0.00000e+00
   Total Energy    Temperature Pressure (bar)
    6.19100e+03    0.00000e+00    0.00000e+00

           Step           Time         Lambda
          23600    23600.00000        0.00000

   Energies (kJ/mol)
        G96Bond       G96Angle    Proper Dih.  Improper Dih.          LJ-14
    3.23444e+02    1.64188e+03    1.47507e+03    3.81897e+02    8.97199e+02
     Coulomb-14        LJ (SR)   Coulomb (SR)      Potential    Kinetic En.
    2.53991e+04   -4.88500e+03   -1.90428e+04    6.19071e+03    0.00000e+00
   Total Energy    Temperature Pressure (bar)
    6.19071e+03    0.00000e+00    0.00000e+00

           Step           Time         Lambda
          23700    23700.00000        0.00000

   Energies (kJ/mol)
        G96Bond       G96Angle    Proper Dih.  Improper Dih.          LJ-14
    3.23433e+02    1.64189e+03    1.47531e+03    3.81950e+02    8.97201e+02
     Coulomb-14        LJ (SR)   Coulomb (SR)      Potential    Kinetic En.
    2.53991e+04   -4.88534e+03   -1.90432e+04    6.19034e+03    0.00000e+00
   Total Energy    Temperature Pressure (bar)
    6.19034e+03    0.00000e+00    0.00000e+00

           Step           Time         Lambda
          23800    23800.00000        0.00000

   Energies (kJ/mol)
        G96Bond       G96Angle    Proper Dih.  Improper Dih.          LJ-14
    3.23424e+02    1.64192e+03    1.47558e+03    3.82001e+02    8.97240e+02
     Coulomb-14        LJ (SR)   Coulomb (SR)      Potential    Kinetic En.
    2.53991e+04   -4.88571e+03   -1.90436e+04    6.18993e+03    0.00000e+00
   Total Energy    Temperature Pressure (bar)
    6.18993e+03    0.00000e+00    0.00000e+00

           Step           Time         Lambda
          23900    23900.00000        0.00000

   Energies (kJ/mol)
        G96Bond       G96Angle    Proper Dih.  Improper Dih.          LJ-14
    3.23398e+02    1.64201e+03    1.47584e+03    3.82045e+02    8.97186e+02
     Coulomb-14        LJ (SR)   Coulomb (SR)      Potential    Kinetic En.
    2.53991e+04   -4.88603e+03   -1.90439e+04    6.18960e+03    0.00000e+00
   Total Energy    Temperature Pressure (bar)
    6.18960e+03    0.00000e+00    0.00000e+00

           Step           Time         Lambda
          24000    24000.00000        0.00000

   Energies (kJ/mol)
        G96Bond       G96Angle    Proper Dih.  Improper Dih.          LJ-14
    3.23444e+02    1.64192e+03    1.47597e+03    3.82075e+02    8.97256e+02
     Coulomb-14        LJ (SR)   Coulomb (SR)      Potential    Kinetic En.
    2.53991e+04   -4.88622e+03   -1.90441e+04    6.18938e+03    0.00000e+00
   Total Energy    Temperature Pressure (bar)
    6.18938e+03    0.00000e+00    0.00000e+00

           Step           Time         Lambda
          24100    24100.00000        0.00000

   Energies (kJ/mol)
        G96Bond       G96Angle    Proper Dih.  Improper Dih.          LJ-14
    3.23483e+02    1.64195e+03    1.47679e+03    3.82226e+02    8.97269e+02
     Coulomb-14        LJ (SR)   Coulomb (SR)      Potential    Kinetic En.
    2.53990e+04   -4.88723e+03   -1.90452e+04    6.18825e+03    0.00000e+00
   Total Energy    Temperature Pressure (bar)
    6.18825e+03    0.00000e+00    0.00000e+00

           Step           Time         Lambda
          24200    24200.00000        0.00000

   Energies (kJ/mol)
        G96Bond       G96Angle    Proper Dih.  Improper Dih.          LJ-14
    3.23556e+02    1.64203e+03    1.47733e+03    3.82320e+02    8.97267e+02
     Coulomb-14        LJ (SR)   Coulomb (SR)      Potential    Kinetic En.
    2.53988e+04   -4.88784e+03   -1.90459e+04    6.18761e+03    0.00000e+00
   Total Energy    Temperature Pressure (bar)
    6.18761e+03    0.00000e+00    0.00000e+00

           Step           Time         Lambda
          24300    24300.00000        0.00000

   Energies (kJ/mol)
        G96Bond       G96Angle    Proper Dih.  Improper Dih.          LJ-14
    3.25092e+02    1.64250e+03    1.48141e+03    3.82653e+02    8.98101e+02
     Coulomb-14        LJ (SR)   Coulomb (SR)      Potential    Kinetic En.
    2.53954e+04   -4.89089e+03   -1.90498e+04    6.18446e+03    0.00000e+00
   Total Energy    Temperature Pressure (bar)
    6.18446e+03    0.00000e+00    0.00000e+00

           Step           Time         Lambda
          24400    24400.00000        0.00000

   Energies (kJ/mol)
        G96Bond       G96Angle    Proper Dih.  Improper Dih.          LJ-14
    3.23787e+02    1.64278e+03    1.48237e+03    3.83081e+02    8.96923e+02
     Coulomb-14        LJ (SR)   Coulomb (SR)      Potential    Kinetic En.
    2.53966e+04   -4.89168e+03   -1.90520e+04    6.18184e+03    0.00000e+00
   Total Energy    Temperature Pressure (bar)
    6.18184e+03    0.00000e+00    0.00000e+00

           Step           Time         Lambda
          24500    24500.00000        0.00000

   Energies (kJ/mol)
        G96Bond       G96Angle    Proper Dih.  Improper Dih.          LJ-14
    3.23950e+02    1.64297e+03    1.48342e+03    3.83103e+02    8.96856e+02
     Coulomb-14        LJ (SR)   Coulomb (SR)      Potential    Kinetic En.
    2.53957e+04   -4.89223e+03   -1.90531e+04    6.18070e+03    0.00000e+00
   Total Energy    Temperature Pressure (bar)
    6.18070e+03    0.00000e+00    0.00000e+00

           Step           Time         Lambda
          24600    24600.00000        0.00000

   Energies (kJ/mol)
        G96Bond       G96Angle    Proper Dih.  Improper Dih.          LJ-14
    3.24399e+02    1.64458e+03    1.48401e+03    3.83680e+02    8.96555e+02
     Coulomb-14        LJ (SR)   Coulomb (SR)      Potential    Kinetic En.
    2.53915e+04   -4.89328e+03   -1.90549e+04    6.17659e+03    0.00000e+00
   Total Energy    Temperature Pressure (bar)
    6.17659e+03    0.00000e+00    0.00000e+00

           Step           Time         Lambda
          24700    24700.00000        0.00000

   Energies (kJ/mol)
        G96Bond       G96Angle    Proper Dih.  Improper Dih.          LJ-14
    3.24348e+02    1.64441e+03    1.48365e+03    3.83495e+02    8.96400e+02
     Coulomb-14        LJ (SR)   Coulomb (SR)      Potential    Kinetic En.
    2.53925e+04   -4.89397e+03   -1.90555e+04    6.17542e+03    0.00000e+00
   Total Energy    Temperature Pressure (bar)
    6.17542e+03    0.00000e+00    0.00000e+00

           Step           Time         Lambda
          24800    24800.00000        0.00000

   Energies (kJ/mol)
        G96Bond       G96Angle    Proper Dih.  Improper Dih.          LJ-14
    3.24227e+02    1.64473e+03    1.48243e+03    3.83654e+02    8.96413e+02
     Coulomb-14        LJ (SR)   Coulomb (SR)      Potential    Kinetic En.
    2.53940e+04   -4.89705e+03   -1.90562e+04    6.17211e+03    0.00000e+00
   Total Energy    Temperature Pressure (bar)
    6.17211e+03    0.00000e+00    0.00000e+00

           Step           Time         Lambda
          24900    24900.00000        0.00000

   Energies (kJ/mol)
        G96Bond       G96Angle    Proper Dih.  Improper Dih.          LJ-14
    3.24076e+02    1.64465e+03    1.48235e+03    3.83650e+02    8.96823e+02
     Coulomb-14        LJ (SR)   Coulomb (SR)      Potential    Kinetic En.
    2.53937e+04   -4.89722e+03   -1.90562e+04    6.17188e+03    0.00000e+00
   Total Energy    Temperature Pressure (bar)
    6.17188e+03    0.00000e+00    0.00000e+00

           Step           Time         Lambda
          25000    25000.00000        0.00000

   Energies (kJ/mol)
        G96Bond       G96Angle    Proper Dih.  Improper Dih.          LJ-14
    3.24146e+02    1.64478e+03    1.48226e+03    3.83695e+02    8.96927e+02
     Coulomb-14        LJ (SR)   Coulomb (SR)      Potential    Kinetic En.
    2.53934e+04   -4.89785e+03   -1.90560e+04    6.17138e+03    0.00000e+00
   Total Energy    Temperature Pressure (bar)
    6.17138e+03    0.00000e+00    0.00000e+00


Stepsize too small, or no change in energy.
Converged to machine precision,
but not to the requested precision Fmax < 0

Polak-Ribiere Conjugate Gradients did not converge to Fmax < 0 in 25001 steps.
Potential Energy  =  6.17138120943536e+03
Maximum force     =  8.10582783835210e+00 on atom 240
Norm of force     =  2.84749143241368e-01

Performed 30834 energy evaluations in total.

	M E G A - F L O P S   A C C O U N T I N G

   RF=Reaction-Field  FE=Free Energy  SCFE=Soft-Core/Free Energy
   T=Tabulated        W3=SPC/TIP3p    W4=TIP4p (single or pairs)
   NF=No Forces

 Computing:                        M-Number         M-Flops  % of Flops
-----------------------------------------------------------------------
 VdW(T)                         2925.783316   157992.299064    18.0
 Coul(T)                        1460.728429    61350.594018     7.0
 Coul(T) + VdW(T)               1647.501773   112030.120564    12.8
 Outer nonbonded loop            171.140323     1711.403230     0.2
 1,4 nonbonded interactions      157.381840    14164.365600     1.6
 NS-Pairs                      23116.999500   485456.989500    55.3
 CG-CoM                           37.742040     1094.519160     0.1
 Bonds                            87.663905     3769.547915     0.4
 Angles                          128.057755    20873.414065     2.4
 Propers                          47.825085    10951.944465     1.2
 Impropers                        43.107330     8966.324640     1.0
-----------------------------------------------------------------------
 Total                                        878361.522221   100.0
-----------------------------------------------------------------------

               NODE (s)   Real (s)      (%)
       Time:    725.000    725.000    100.0
                       12:05
Finished mdrun on node 0 Mon Jul 18 07:15:11 2016
