# Supplementary material for: Computational Modeling of complete HOXB13 protein for predicting the functional effect of SNPs and the associated role in hereditary prostate cancer
Source: Sci Rep. 2017 Mar 8;7:43830. doi: 10.1038/srep43830 (PMC5363706; doi:10.1038/srep43830)
Supplement: Supplementary Dataset [file srep43830-s1.zip › SR Supplementary Data Files Complete/Energy minimised protein/g216c.pdb]

TITLE     HOMEOBOX PROTEIN HOX-B13
REMARK    THIS IS A SIMULATION BOX
CRYST1    1.000    1.000    1.000  90.00  90.00  90.00 P 1           1
MODEL        1
ATOM      1  N   GLY     1     -28.386   7.500   9.621  1.00  0.00
ATOM      2  H1  GLY     1     -28.625   7.885   8.730  1.00  0.00
ATOM      3  H2  GLY     1     -28.027   6.575   9.496  1.00  0.00
ATOM      4  H3  GLY     1     -29.211   7.439  10.191  1.00  0.00
ATOM      5  CA  GLY     1     -27.368   8.342  10.291  1.00  0.00
ATOM      6  C   GLY     1     -27.007   7.887  11.720  1.00  0.00
ATOM      7  O   GLY     1     -26.766   6.708  11.976  1.00  0.00
ATOM      8  N   SER     2     -26.906   8.874  12.610  1.00  0.00
ATOM      9  H   SER     2     -26.772   9.823  12.323  1.00  0.00
ATOM     10  CA  SER     2     -26.717   8.667  14.068  1.00  0.00
ATOM     11  CB  SER     2     -26.772  10.011  14.805  1.00  0.00
ATOM     12  OG  SER     2     -25.912  10.962  14.170  1.00  0.00
ATOM     13  HG  SER     2     -25.689  11.691  14.822  1.00  0.00
ATOM     14  C   SER     2     -27.786   7.746  14.684  1.00  0.00
ATOM     15  O   SER     2     -27.550   7.083  15.692  1.00  0.00
ATOM     16  N   SER     3     -28.989   7.829  14.122  1.00  0.00
ATOM     17  H   SER     3     -29.193   8.518  13.429  1.00  0.00
ATOM     18  CA  SER     3     -30.127   6.937  14.413  1.00  0.00
ATOM     19  CB  SER     3     -31.308   7.748  14.961  1.00  0.00
ATOM     20  OG  SER     3     -31.675   8.792  14.052  1.00  0.00
ATOM     21  HG  SER     3     -32.493   9.260  14.391  1.00  0.00
ATOM     22  C   SER     3     -30.550   6.186  13.140  1.00  0.00
ATOM     23  O   SER     3     -30.307   6.638  12.020  1.00  0.00
ATOM     24  N   GLY     4     -31.041   4.967  13.359  1.00  0.00
ATOM     25  H   GLY     4     -31.122   4.609  14.287  1.00  0.00
ATOM     26  CA  GLY     4     -31.554   4.067  12.301  1.00  0.00
ATOM     27  C   GLY     4     -30.521   3.542  11.285  1.00  0.00
ATOM     28  O   GLY     4     -30.882   3.197  10.161  1.00  0.00
ATOM     29  N   SER     5     -29.267   3.427  11.718  1.00  0.00
ATOM     30  H   SER     5     -28.981   3.788  12.604  1.00  0.00
ATOM     31  CA  SER     5     -28.187   2.791  10.932  1.00  0.00
ATOM     32  CB  SER     5     -27.032   3.774  10.714  1.00  0.00
ATOM     33  OG  SER     5     -26.021   3.206   9.872  1.00  0.00
ATOM     34  HG  SER     5     -25.440   3.954   9.543  1.00  0.00
ATOM     35  C   SER     5     -27.672   1.555  11.680  1.00  0.00
ATOM     36  O   SER     5     -27.544   1.569  12.904  1.00  0.00
ATOM     37  N   SER     6     -27.426   0.498  10.912  1.00  0.00
ATOM     38  H   SER     6     -27.491   0.559   9.917  1.00  0.00
ATOM     39  CA  SER     6     -26.950  -0.806  11.426  1.00  0.00
ATOM     40  CB  SER     6     -27.140  -1.907  10.369  1.00  0.00
ATOM     41  OG  SER     6     -26.494  -1.554   9.137  1.00  0.00
ATOM     42  HG  SER     6     -26.690  -2.262   8.451  1.00  0.00
ATOM     43  C   SER     6     -25.505  -0.746  11.954  1.00  0.00
ATOM     44  O   SER     6     -25.277  -0.833  13.158  1.00  0.00
ATOM     45  N   CYS     7     -24.557  -0.680  11.020  1.00  0.00
ATOM     46  H   CYS     7     -24.812  -0.862  10.068  1.00  0.00
ATOM     47  CA  CYS     7     -23.110  -0.514  11.272  1.00  0.00
ATOM     48  CB  CYS     7     -22.500  -1.785  11.889  1.00  0.00
ATOM     49  SG  CYS     7     -22.820  -3.327  10.953  1.00  0.00
ATOM     50  HG  CYS     7     -22.147  -4.128  11.774  1.00  0.00
ATOM     51  C   CYS     7     -22.372  -0.099   9.988  1.00  0.00
ATOM     52  O   CYS     7     -21.857  -0.914   9.224  1.00  0.00
ATOM     53  N   ARG     8     -22.453   1.200   9.717  1.00  0.00
ATOM     54  H   ARG     8     -23.074   1.797  10.224  1.00  0.00
ATOM     55  CA  ARG     8     -21.778   1.817   8.552  1.00  0.00
ATOM     56  CB  ARG     8     -22.810   2.440   7.599  1.00  0.00
ATOM     57  CG  ARG     8     -23.775   1.391   7.030  1.00  0.00
ATOM     58  CD  ARG     8     -24.543   1.897   5.807  1.00  0.00
ATOM     59  NE  ARG     8     -23.633   1.965   4.648  1.00  0.00
ATOM     60  HE  ARG     8     -23.162   1.114   4.427  1.00  0.00
ATOM     61  CZ  ARG     8     -23.366   3.032   3.892  1.00  0.00
ATOM     62  NH1 ARG     8     -23.939   4.211   4.091  1.00  0.00
ATOM     63 HH11 ARG     8     -24.601   4.311   4.831  1.00  0.00
ATOM     64 HH12 ARG     8     -23.702   4.986   3.511  1.00  0.00
ATOM     65  NH2 ARG     8     -22.428   2.951   2.960  1.00  0.00
ATOM     66 HH21 ARG     8     -21.918   2.104   2.830  1.00  0.00
ATOM     67 HH22 ARG     8     -22.228   3.749   2.397  1.00  0.00
ATOM     68  C   ARG     8     -20.680   2.822   8.958  1.00  0.00
ATOM     69  O   ARG     8     -20.393   3.810   8.283  1.00  0.00
ATOM     70  N   LYS     9     -20.001   2.464  10.044  1.00  0.00
ATOM     71  H   LYS     9     -20.087   1.538  10.411  1.00  0.00
ATOM     72  CA  LYS     9     -18.933   3.264  10.676  1.00  0.00
ATOM     73  CB  LYS     9     -19.443   3.927  11.966  1.00  0.00
ATOM     74  CG  LYS     9     -19.989   2.948  13.018  1.00  0.00
ATOM     75  CD  LYS     9     -20.422   3.653  14.310  1.00  0.00
ATOM     76  CE  LYS     9     -19.251   4.217  15.126  1.00  0.00
ATOM     77  NZ  LYS     9     -18.385   3.153  15.657  1.00  0.00
ATOM     78  HZ1 LYS     9     -17.613   3.564  16.145  1.00  0.00
ATOM     79  HZ2 LYS     9     -18.909   2.581  16.287  1.00  0.00
ATOM     80  HZ3 LYS     9     -18.039   2.591  14.906  1.00  0.00
ATOM     81  C   LYS     9     -17.693   2.398  10.945  1.00  0.00
ATOM     82  O   LYS     9     -17.809   1.181  11.084  1.00  0.00
ATOM     83  N   LYS    10     -16.528   3.048  10.965  1.00  0.00
ATOM     84  H   LYS    10     -16.504   4.046  10.960  1.00  0.00
ATOM     85  CA  LYS    10     -15.203   2.401  11.150  1.00  0.00
ATOM     86  CB  LYS    10     -15.031   1.924  12.603  1.00  0.00
ATOM     87  CG  LYS    10     -15.020   3.084  13.602  1.00  0.00
ATOM     88  CD  LYS    10     -14.899   2.567  15.036  1.00  0.00
ATOM     89  CE  LYS    10     -14.940   3.724  16.036  1.00  0.00
ATOM     90  NZ  LYS    10     -14.853   3.227  17.416  1.00  0.00
ATOM     91  HZ1 LYS    10     -14.899   3.998  18.053  1.00  0.00
ATOM     92  HZ2 LYS    10     -15.607   2.596  17.598  1.00  0.00
ATOM     93  HZ3 LYS    10     -13.984   2.748  17.541  1.00  0.00
ATOM     94  C   LYS    10     -14.906   1.273  10.132  1.00  0.00
ATOM     95  O   LYS    10     -14.287   0.253  10.434  1.00  0.00
ATOM     96  N   ARG    11     -15.368   1.514   8.906  1.00  0.00
ATOM     97  H   ARG    11     -15.852   2.361   8.708  1.00  0.00
ATOM     98  CA  ARG    11     -15.254   0.593   7.755  1.00  0.00
ATOM     99  CB  ARG    11     -16.269   1.041   6.693  1.00  0.00
ATOM    100  CG  ARG    11     -17.727   0.822   7.116  1.00  0.00
ATOM    101  CD  ARG    11     -18.695   1.153   5.975  1.00  0.00
ATOM    102  NE  ARG    11     -18.545   0.177   4.877  1.00  0.00
ATOM    103  HE  ARG    11     -18.872  -0.743   5.083  1.00  0.00
ATOM    104  CZ  ARG    11     -18.063   0.414   3.654  1.00  0.00
ATOM    105  NH1 ARG    11     -17.664   1.618   3.267  1.00  0.00
ATOM    106 HH11 ARG    11     -17.734   2.383   3.905  1.00  0.00
ATOM    107 HH12 ARG    11     -17.305   1.758   2.347  1.00  0.00
ATOM    108  NH2 ARG    11     -17.916  -0.587   2.800  1.00  0.00
ATOM    109 HH21 ARG    11     -18.163  -1.517   3.062  1.00  0.00
ATOM    110 HH22 ARG    11     -17.565  -0.400   1.884  1.00  0.00
ATOM    111  C   ARG    11     -13.818   0.473   7.189  1.00  0.00
ATOM    112  O   ARG    11     -12.852   0.865   7.841  1.00  0.00
ATOM    113  N   ILE    12     -13.710   0.058   5.923  1.00  0.00
ATOM    114  H   ILE    12     -14.526  -0.051   5.359  1.00  0.00
ATOM    115  CA  ILE    12     -12.439  -0.218   5.211  1.00  0.00
ATOM    116  CB  ILE    12     -12.734  -0.651   3.754  1.00  0.00
ATOM    117  CG1 ILE    12     -13.702  -1.849   3.665  1.00  0.00
ATOM    118  CG2 ILE    12     -11.461  -0.903   2.927  1.00  0.00
ATOM    119  CD  ILE    12     -13.288  -3.129   4.411  1.00  0.00
ATOM    120  C   ILE    12     -11.480   0.996   5.280  1.00  0.00
ATOM    121  O   ILE    12     -11.812   2.060   4.754  1.00  0.00
ATOM    122  N   PRO    13     -10.349   0.846   5.988  1.00  0.00
ATOM    123  CA  PRO    13      -9.363   1.925   6.182  1.00  0.00
ATOM    124  CB  PRO    13      -8.448   1.411   7.297  1.00  0.00
ATOM    125  CG  PRO    13      -8.462  -0.103   7.096  1.00  0.00
ATOM    126  CD  PRO    13      -9.905  -0.387   6.675  1.00  0.00
ATOM    127  C   PRO    13      -8.579   2.283   4.910  1.00  0.00
ATOM    128  O   PRO    13      -8.412   1.458   4.012  1.00  0.00
ATOM    129  N   TYR    14      -8.008   3.487   4.978  1.00  0.00
ATOM    130  H   TYR    14      -8.206   4.066   5.765  1.00  0.00
ATOM    131  CA  TYR    14      -7.111   4.134   3.990  1.00  0.00
ATOM    132  CB  TYR    14      -5.955   3.231   3.525  1.00  0.00
ATOM    133  CG  TYR    14      -5.129   2.705   4.704  1.00  0.00
ATOM    134  CD1 TYR    14      -4.251   3.566   5.374  1.00  0.00
ATOM    135  HD1 TYR    14      -4.108   4.587   5.017  1.00  0.00
ATOM    136  CD2 TYR    14      -5.316   1.396   5.175  1.00  0.00
ATOM    137  HD2 TYR    14      -5.990   0.718   4.650  1.00  0.00
ATOM    138  CE1 TYR    14      -3.577   3.126   6.520  1.00  0.00
ATOM    139  HE1 TYR    14      -2.820   3.757   6.976  1.00  0.00
ATOM    140  CE2 TYR    14      -4.648   0.962   6.331  1.00  0.00
ATOM    141  HE2 TYR    14      -4.799  -0.054   6.690  1.00  0.00
ATOM    142  CZ  TYR    14      -3.788   1.834   7.012  1.00  0.00
ATOM    143  OH  TYR    14      -3.279   1.496   8.226  1.00  0.00
ATOM    144  HH  TYR    14      -3.453   0.522   8.381  1.00  0.00
ATOM    145  C   TYR    14      -7.818   4.742   2.770  1.00  0.00
ATOM    146  O   TYR    14      -8.774   4.202   2.219  1.00  0.00
ATOM    147  N   SER    15      -7.317   5.918   2.403  1.00  0.00
ATOM    148  H   SER    15      -6.551   6.325   2.909  1.00  0.00
ATOM    149  CA  SER    15      -7.790   6.719   1.252  1.00  0.00
ATOM    150  CB  SER    15      -7.115   8.095   1.255  1.00  0.00
ATOM    151  OG  SER    15      -7.467   8.808   2.442  1.00  0.00
ATOM    152  HG  SER    15      -6.854   9.590   2.572  1.00  0.00
ATOM    153  C   SER    15      -7.485   6.036  -0.087  1.00  0.00
ATOM    154  O   SER    15      -6.449   5.391  -0.240  1.00  0.00
ATOM    155  N   LYS    16      -8.307   6.348  -1.088  1.00  0.00
ATOM    156  H   LYS    16      -9.171   6.816  -0.905  1.00  0.00
ATOM    157  CA  LYS    16      -8.162   5.825  -2.467  1.00  0.00
ATOM    158  CB  LYS    16      -9.198   6.455  -3.413  1.00  0.00
ATOM    159  CG  LYS    16      -9.188   7.988  -3.449  1.00  0.00
ATOM    160  CD  LYS    16     -10.211   8.518  -4.457  1.00  0.00
ATOM    161  CE  LYS    16     -10.245  10.049  -4.494  1.00  0.00
ATOM    162  NZ  LYS    16     -10.802  10.628  -3.261  1.00  0.00
ATOM    163  HZ1 LYS    16     -10.816  11.626  -3.341  1.00  0.00
ATOM    164  HZ2 LYS    16     -11.738  10.299  -3.130  1.00  0.00
ATOM    165  HZ3 LYS    16     -10.243  10.369  -2.475  1.00  0.00
ATOM    166  C   LYS    16      -6.740   5.880  -3.068  1.00  0.00
ATOM    167  O   LYS    16      -6.210   4.834  -3.433  1.00  0.00
ATOM    168  N   GLY    17      -6.087   7.044  -2.993  1.00  0.00
ATOM    169  H   GLY    17      -6.576   7.888  -2.783  1.00  0.00
ATOM    170  CA  GLY    17      -4.680   7.239  -3.423  1.00  0.00
ATOM    171  C   GLY    17      -3.667   6.352  -2.673  1.00  0.00
ATOM    172  O   GLY    17      -2.817   5.702  -3.282  1.00  0.00
ATOM    173  N   GLN    18      -3.881   6.236  -1.362  1.00  0.00
ATOM    174  H   GLN    18      -4.668   6.668  -0.928  1.00  0.00
ATOM    175  CA  GLN    18      -3.084   5.371  -0.464  1.00  0.00
ATOM    176  CB  GLN    18      -3.508   5.570   0.999  1.00  0.00
ATOM    177  CG  GLN    18      -3.280   7.004   1.492  1.00  0.00
ATOM    178  CD  GLN    18      -3.783   7.241   2.921  1.00  0.00
ATOM    179  OE1 GLN    18      -4.781   6.704   3.385  1.00  0.00
ATOM    180  NE2 GLN    18      -3.102   8.104   3.637  1.00  0.00
ATOM    181 HE21 GLN    18      -2.280   8.558   3.266  1.00  0.00
ATOM    182 HE22 GLN    18      -3.384   8.264   4.578  1.00  0.00
ATOM    183  C   GLN    18      -3.230   3.892  -0.862  1.00  0.00
ATOM    184  O   GLN    18      -2.247   3.264  -1.256  1.00  0.00
ATOM    185  N   LEU    19      -4.487   3.456  -0.983  1.00  0.00
ATOM    186  H   LEU    19      -5.260   4.033  -0.705  1.00  0.00
ATOM    187  CA  LEU    19      -4.863   2.107  -1.457  1.00  0.00
ATOM    188  CB  LEU    19      -6.389   1.951  -1.478  1.00  0.00
ATOM    189  CG  LEU    19      -7.039   1.965  -0.090  1.00  0.00
ATOM    190  CD1 LEU    19      -8.555   2.078  -0.248  1.00  0.00
ATOM    191  CD2 LEU    19      -6.704   0.693   0.698  1.00  0.00
ATOM    192  C   LEU    19      -4.301   1.787  -2.851  1.00  0.00
ATOM    193  O   LEU    19      -3.661   0.752  -3.020  1.00  0.00
ATOM    194  N   ARG    20      -4.398   2.759  -3.759  1.00  0.00
ATOM    195  H   ARG    20      -4.994   3.552  -3.593  1.00  0.00
ATOM    196  CA  ARG    20      -3.826   2.713  -5.120  1.00  0.00
ATOM    197  CB  ARG    20      -4.066   4.076  -5.780  1.00  0.00
ATOM    198  CG  ARG    20      -3.704   4.129  -7.268  1.00  0.00
ATOM    199  CD  ARG    20      -3.746   5.565  -7.801  1.00  0.00
ATOM    200  NE  ARG    20      -5.111   6.121  -7.734  1.00  0.00
ATOM    201  HE  ARG    20      -5.822   5.472  -7.472  1.00  0.00
ATOM    202  CZ  ARG    20      -5.474   7.378  -7.998  1.00  0.00
ATOM    203  NH1 ARG    20      -4.604   8.310  -8.363  1.00  0.00
ATOM    204 HH11 ARG    20      -3.639   8.066  -8.445  1.00  0.00
ATOM    205 HH12 ARG    20      -4.913   9.237  -8.560  1.00  0.00
ATOM    206  NH2 ARG    20      -6.750   7.725  -7.918  1.00  0.00
ATOM    207 HH21 ARG    20      -7.441   7.052  -7.664  1.00  0.00
ATOM    208 HH22 ARG    20      -7.014   8.664  -8.127  1.00  0.00
ATOM    209  C   ARG    20      -2.325   2.368  -5.078  1.00  0.00
ATOM    210  O   ARG    20      -1.948   1.279  -5.506  1.00  0.00
ATOM    211  N   GLU    21      -1.542   3.181  -4.365  1.00  0.00
ATOM    212  H   GLU    21      -1.905   4.019  -3.946  1.00  0.00
ATOM    213  CA  GLU    21      -0.096   2.935  -4.169  1.00  0.00
ATOM    214  CB  GLU    21       0.558   4.084  -3.397  1.00  0.00
ATOM    215  CG  GLU    21       0.915   5.263  -4.308  1.00  0.00
ATOM    216  CD  GLU    21       2.012   4.897  -5.316  1.00  0.00
ATOM    217  OE1 GLU    21       3.197   5.063  -4.953  1.00  0.00
ATOM    218  OE2 GLU    21       1.642   4.470  -6.432  1.00  0.00
ATOM    219  C   GLU    21       0.228   1.588  -3.502  1.00  0.00
ATOM    220  O   GLU    21       0.982   0.795  -4.067  1.00  0.00
ATOM    221  N   LEU    22      -0.511   1.268  -2.439  1.00  0.00
ATOM    222  H   LEU    22      -1.152   1.927  -2.033  1.00  0.00
ATOM    223  CA  LEU    22      -0.417  -0.031  -1.735  1.00  0.00
ATOM    224  CB  LEU    22      -1.468  -0.085  -0.615  1.00  0.00
ATOM    225  CG  LEU    22      -1.235   0.917   0.523  1.00  0.00
ATOM    226  CD1 LEU    22      -2.498   1.046   1.375  1.00  0.00
ATOM    227  CD2 LEU    22      -0.079   0.474   1.419  1.00  0.00
ATOM    228  C   LEU    22      -0.601  -1.219  -2.701  1.00  0.00
ATOM    229  O   LEU    22       0.343  -1.970  -2.940  1.00  0.00
ATOM    230  N   GLU    23      -1.692  -1.158  -3.465  1.00  0.00
ATOM    231  H   GLU    23      -2.349  -0.404  -3.348  1.00  0.00
ATOM    232  CA  GLU    23      -2.065  -2.143  -4.504  1.00  0.00
ATOM    233  CB  GLU    23      -3.463  -1.824  -5.045  1.00  0.00
ATOM    234  CG  GLU    23      -4.550  -2.080  -3.995  1.00  0.00
ATOM    235  CD  GLU    23      -5.907  -1.474  -4.366  1.00  0.00
ATOM    236  OE1 GLU    23      -5.938  -0.285  -4.755  1.00  0.00
ATOM    237  OE2 GLU    23      -6.904  -2.198  -4.158  1.00  0.00
ATOM    238  C   GLU    23      -1.061  -2.226  -5.667  1.00  0.00
ATOM    239  O   GLU    23      -0.591  -3.317  -5.985  1.00  0.00
ATOM    240  N   ARG    24      -0.668  -1.074  -6.211  1.00  0.00
ATOM    241  H   ARG    24      -1.091  -0.199  -5.944  1.00  0.00
ATOM    242  CA  ARG    24       0.322  -0.973  -7.308  1.00  0.00
ATOM    243  CB  ARG    24       0.496   0.483  -7.755  1.00  0.00
ATOM    244  CG  ARG    24      -0.741   1.023  -8.479  1.00  0.00
ATOM    245  CD  ARG    24      -0.542   2.467  -8.956  1.00  0.00
ATOM    246  NE  ARG    24       0.495   2.563 -10.004  1.00  0.00
ATOM    247  HE  ARG    24       1.362   2.948  -9.698  1.00  0.00
ATOM    248  CZ  ARG    24       0.392   2.197 -11.286  1.00  0.00
ATOM    249  NH1 ARG    24      -0.726   1.704 -11.804  1.00  0.00
ATOM    250 HH11 ARG    24      -1.526   1.601 -11.217  1.00  0.00
ATOM    251 HH12 ARG    24      -0.760   1.438 -12.764  1.00  0.00
ATOM    252  NH2 ARG    24       1.450   2.279 -12.078  1.00  0.00
ATOM    253 HH21 ARG    24       2.321   2.609 -11.722  1.00  0.00
ATOM    254 HH22 ARG    24       1.368   2.000 -13.032  1.00  0.00
ATOM    255  C   ARG    24       1.692  -1.559  -6.931  1.00  0.00
ATOM    256  O   ARG    24       2.192  -2.465  -7.600  1.00  0.00
ATOM    257  N   GLU    25       2.189  -1.158  -5.763  1.00  0.00
ATOM    258  H   GLU    25       1.722  -0.459  -5.209  1.00  0.00
ATOM    259  CA  GLU    25       3.452  -1.690  -5.213  1.00  0.00
ATOM    260  CB  GLU    25       3.977  -0.846  -4.044  1.00  0.00
ATOM    261  CG  GLU    25       4.626   0.473  -4.489  1.00  0.00
ATOM    262  CD  GLU    25       3.634   1.616  -4.734  1.00  0.00
ATOM    263  OE1 GLU    25       3.171   1.742  -5.888  1.00  0.00
ATOM    264  OE2 GLU    25       3.360   2.347  -3.757  1.00  0.00
ATOM    265  C   GLU    25       3.369  -3.183  -4.846  1.00  0.00
ATOM    266  O   GLU    25       4.302  -3.931  -5.126  1.00  0.00
ATOM    267  N   TYR    26       2.212  -3.619  -4.344  1.00  0.00
ATOM    268  H   TYR    26       1.525  -2.985  -3.974  1.00  0.00
ATOM    269  CA  TYR    26       1.908  -5.047  -4.108  1.00  0.00
ATOM    270  CB  TYR    26       0.563  -5.142  -3.380  1.00  0.00
ATOM    271  CG  TYR    26       0.232  -6.564  -2.919  1.00  0.00
ATOM    272  CD1 TYR    26       0.764  -7.049  -1.716  1.00  0.00
ATOM    273  HD1 TYR    26       1.485  -6.460  -1.152  1.00  0.00
ATOM    274  CD2 TYR    26      -0.666  -7.350  -3.656  1.00  0.00
ATOM    275  HD2 TYR    26      -1.059  -6.992  -4.608  1.00  0.00
ATOM    276  CE1 TYR    26       0.394  -8.315  -1.248  1.00  0.00
ATOM    277  HE1 TYR    26       0.814  -8.692  -0.317  1.00  0.00
ATOM    278  CE2 TYR    26      -1.039  -8.615  -3.183  1.00  0.00
ATOM    279  HE2 TYR    26      -1.736  -9.225  -3.754  1.00  0.00
ATOM    280  CZ  TYR    26      -0.509  -9.094  -1.978  1.00  0.00
ATOM    281  OH  TYR    26      -0.949 -10.267  -1.464  1.00  0.00
ATOM    282  HH  TYR    26      -1.498 -10.748  -2.157  1.00  0.00
ATOM    283  C   TYR    26       1.897  -5.880  -5.405  1.00  0.00
ATOM    284  O   TYR    26       2.484  -6.958  -5.460  1.00  0.00
ATOM    285  N   ALA    27       1.269  -5.338  -6.449  1.00  0.00
ATOM    286  H   ALA    27       0.667  -4.540  -6.333  1.00  0.00
ATOM    287  CA  ALA    27       1.261  -5.931  -7.803  1.00  0.00
ATOM    288  CB  ALA    27       0.356  -5.103  -8.721  1.00  0.00
ATOM    289  C   ALA    27       2.671  -6.056  -8.410  1.00  0.00
ATOM    290  O   ALA    27       2.992  -7.078  -9.012  1.00  0.00
ATOM    291  N   ALA    28       3.491  -5.020  -8.218  1.00  0.00
ATOM    292  H   ALA    28       3.130  -4.128  -7.932  1.00  0.00
ATOM    293  CA  ALA    28       4.926  -5.030  -8.580  1.00  0.00
ATOM    294  CB  ALA    28       5.508  -3.627  -8.380  1.00  0.00
ATOM    295  C   ALA    28       5.744  -6.070  -7.786  1.00  0.00
ATOM    296  O   ALA    28       6.560  -6.792  -8.355  1.00  0.00
ATOM    297  N   ASN    29       5.496  -6.118  -6.477  1.00  0.00
ATOM    298  H   ASN    29       4.933  -5.408  -6.045  1.00  0.00
ATOM    299  CA  ASN    29       6.070  -7.101  -5.533  1.00  0.00
ATOM    300  CB  ASN    29       7.555  -6.836  -5.213  1.00  0.00
ATOM    301  CG  ASN    29       7.988  -5.382  -4.963  1.00  0.00
ATOM    302  OD1 ASN    29       9.100  -4.976  -5.264  1.00  0.00
ATOM    303  ND2 ASN    29       7.143  -4.562  -4.382  1.00  0.00
ATOM    304 HD21 ASN    29       6.241  -4.882  -4.080  1.00  0.00
ATOM    305 HD22 ASN    29       7.434  -3.619  -4.277  1.00  0.00
ATOM    306  C   ASN    29       5.232  -7.245  -4.253  1.00  0.00
ATOM    307  O   ASN    29       5.008  -6.289  -3.511  1.00  0.00
ATOM    308  N   LYS    30       4.784  -8.483  -4.053  1.00  0.00
ATOM    309  H   LYS    30       4.881  -9.163  -4.778  1.00  0.00
ATOM    310  CA  LYS    30       3.905  -8.918  -2.940  1.00  0.00
ATOM    311  CB  LYS    30       3.695 -10.438  -3.025  1.00  0.00
ATOM    312  CG  LYS    30       3.064 -10.894  -4.348  1.00  0.00
ATOM    313  CD  LYS    30       1.630 -10.384  -4.514  1.00  0.00
ATOM    314  CE  LYS    30       1.123 -10.490  -5.955  1.00  0.00
ATOM    315  NZ  LYS    30       1.851  -9.579  -6.853  1.00  0.00
ATOM    316  HZ1 LYS    30       1.396  -9.532  -7.742  1.00  0.00
ATOM    317  HZ2 LYS    30       1.889  -8.660  -6.448  1.00  0.00
ATOM    318  HZ3 LYS    30       2.784  -9.907  -6.990  1.00  0.00
ATOM    319  C   LYS    30       4.403  -8.545  -1.531  1.00  0.00
ATOM    320  O   LYS    30       3.613  -8.324  -0.615  1.00  0.00
ATOM    321  N   PHE    31       5.725  -8.541  -1.383  1.00  0.00
ATOM    322  H   PHE    31       6.327  -8.795  -2.136  1.00  0.00
ATOM    323  CA  PHE    31       6.423  -8.042  -0.184  1.00  0.00
ATOM    324  CB  PHE    31       7.164  -9.175   0.537  1.00  0.00
ATOM    325  CG  PHE    31       6.223 -10.279   1.037  1.00  0.00
ATOM    326  CD1 PHE    31       6.172 -11.507   0.361  1.00  0.00
ATOM    327  HD1 PHE    31       6.715 -11.644  -0.573  1.00  0.00
ATOM    328  CD2 PHE    31       5.472 -10.097   2.209  1.00  0.00
ATOM    329  HD2 PHE    31       5.412  -9.114   2.675  1.00  0.00
ATOM    330  CE1 PHE    31       5.401 -12.560   0.872  1.00  0.00
ATOM    331  HE1 PHE    31       5.320 -13.493   0.315  1.00  0.00
ATOM    332  CE2 PHE    31       4.702 -11.150   2.720  1.00  0.00
ATOM    333  HE2 PHE    31       4.058 -10.988   3.584  1.00  0.00
ATOM    334  CZ  PHE    31       4.678 -12.385   2.059  1.00  0.00
ATOM    335  HZ  PHE    31       4.111 -13.213   2.482  1.00  0.00
ATOM    336  C   PHE    31       7.415  -6.951  -0.609  1.00  0.00
ATOM    337  O   PHE    31       8.042  -7.043  -1.664  1.00  0.00
ATOM    338  N   ILE    32       7.573  -5.964   0.266  1.00  0.00
ATOM    339  H   ILE    32       7.171  -6.004   1.178  1.00  0.00
ATOM    340  CA  ILE    32       8.353  -4.740  -0.021  1.00  0.00
ATOM    341  CB  ILE    32       7.458  -3.486  -0.026  1.00  0.00
ATOM    342  CG1 ILE    32       6.523  -3.439   1.198  1.00  0.00
ATOM    343  CG2 ILE    32       6.735  -3.377  -1.374  1.00  0.00
ATOM    344  CD  ILE    32       5.793  -2.110   1.388  1.00  0.00
ATOM    345  C   ILE    32       9.545  -4.505   0.917  1.00  0.00
ATOM    346  O   ILE    32       9.464  -4.705   2.128  1.00  0.00
ATOM    347  N   THR    33      10.637  -4.065   0.297  1.00  0.00
ATOM    348  H   THR    33      10.691  -4.076  -0.701  1.00  0.00
ATOM    349  CA  THR    33      11.847  -3.581   1.003  1.00  0.00
ATOM    350  CB  THR    33      13.071  -3.491   0.064  1.00  0.00
ATOM    351  OG1 THR    33      14.219  -3.053   0.801  1.00  0.00
ATOM    352  HG1 THR    33      15.046  -3.424   0.368  1.00  0.00
ATOM    353  CG2 THR    33      12.861  -2.597  -1.166  1.00  0.00
ATOM    354  C   THR    33      11.586  -2.250   1.730  1.00  0.00
ATOM    355  O   THR    33      10.868  -1.384   1.225  1.00  0.00
ATOM    356  N   LYS    34      12.328  -2.051   2.817  1.00  0.00
ATOM    357  H   LYS    34      12.991  -2.741   3.110  1.00  0.00
ATOM    358  CA  LYS    34      12.237  -0.863   3.694  1.00  0.00
ATOM    359  CB  LYS    34      13.303  -0.903   4.798  1.00  0.00
ATOM    360  CG  LYS    34      13.045  -1.923   5.921  1.00  0.00
ATOM    361  CD  LYS    34      13.177  -3.403   5.532  1.00  0.00
ATOM    362  CE  LYS    34      14.600  -3.785   5.108  1.00  0.00
ATOM    363  NZ  LYS    34      14.682  -5.208   4.751  1.00  0.00
ATOM    364  HZ1 LYS    34      15.618  -5.429   4.474  1.00  0.00
ATOM    365  HZ2 LYS    34      14.440  -5.763   5.548  1.00  0.00
ATOM    366  HZ3 LYS    34      14.054  -5.415   4.002  1.00  0.00
ATOM    367  C   LYS    34      12.345   0.475   2.942  1.00  0.00
ATOM    368  O   LYS    34      11.479   1.328   3.103  1.00  0.00
ATOM    369  N   ASP    35      13.264   0.556   1.976  1.00  0.00
ATOM    370  H   ASP    35      13.927  -0.179   1.838  1.00  0.00
ATOM    371  CA  ASP    35      13.433   1.755   1.123  1.00  0.00
ATOM    372  CB  ASP    35      14.641   1.566   0.197  1.00  0.00
ATOM    373  CG  ASP    35      15.004   2.848  -0.563  1.00  0.00
ATOM    374  OD1 ASP    35      15.866   3.590  -0.046  1.00  0.00
ATOM    375  OD2 ASP    35      14.413   3.039  -1.647  1.00  0.00
ATOM    376  C   ASP    35      12.159   2.093   0.317  1.00  0.00
ATOM    377  O   ASP    35      11.678   3.223   0.373  1.00  0.00
ATOM    378  N   LYS    36      11.560   1.071  -0.296  1.00  0.00
ATOM    379  H   LYS    36      11.900   0.136  -0.214  1.00  0.00
ATOM    380  CA  LYS    36      10.281   1.200  -1.027  1.00  0.00
ATOM    381  CB  LYS    36       9.976  -0.121  -1.752  1.00  0.00
ATOM    382  CG  LYS    36       8.701  -0.106  -2.611  1.00  0.00
ATOM    383  CD  LYS    36       8.725   0.892  -3.777  1.00  0.00
ATOM    384  CE  LYS    36       9.692   0.478  -4.890  1.00  0.00
ATOM    385  NZ  LYS    36       9.693   1.468  -5.976  1.00  0.00
ATOM    386  HZ1 LYS    36      10.333   1.180  -6.688  1.00  0.00
ATOM    387  HZ2 LYS    36       8.775   1.541  -6.365  1.00  0.00
ATOM    388  HZ3 LYS    36       9.974   2.358  -5.617  1.00  0.00
ATOM    389  C   LYS    36       9.139   1.594  -0.072  1.00  0.00
ATOM    390  O   LYS    36       8.416   2.552  -0.337  1.00  0.00
ATOM    391  N   ARG    37       9.103   0.948   1.093  1.00  0.00
ATOM    392  H   ARG    37       9.706   0.167   1.279  1.00  0.00
ATOM    393  CA  ARG    37       8.133   1.251   2.162  1.00  0.00
ATOM    394  CB  ARG    37       8.287   0.207   3.270  1.00  0.00
ATOM    395  CG  ARG    37       7.065   0.191   4.191  1.00  0.00
ATOM    396  CD  ARG    37       6.980  -1.105   4.999  1.00  0.00
ATOM    397  NE  ARG    37       8.029  -1.180   6.031  1.00  0.00
ATOM    398  HE  ARG    37       8.039  -0.429   6.686  1.00  0.00
ATOM    399  CZ  ARG    37       8.984  -2.106   6.133  1.00  0.00
ATOM    400  NH1 ARG    37       9.156  -3.063   5.231  1.00  0.00
ATOM    401 HH11 ARG    37       8.565  -3.100   4.426  1.00  0.00
ATOM    402 HH12 ARG    37       9.889  -3.730   5.344  1.00  0.00
ATOM    403  NH2 ARG    37       9.740  -2.142   7.218  1.00  0.00
ATOM    404 HH21 ARG    37       9.595  -1.492   7.961  1.00  0.00
ATOM    405 HH22 ARG    37      10.470  -2.818   7.283  1.00  0.00
ATOM    406  C   ARG    37       8.259   2.694   2.690  1.00  0.00
ATOM    407  O   ARG    37       7.242   3.350   2.894  1.00  0.00
ATOM    408  N   ARG    38       9.489   3.194   2.814  1.00  0.00
ATOM    409  H   ARG    38      10.281   2.573   2.871  1.00  0.00
ATOM    410  CA  ARG    38       9.804   4.615   3.092  1.00  0.00
ATOM    411  CB  ARG    38      11.322   4.813   3.166  1.00  0.00
ATOM    412  CG  ARG    38      11.954   4.214   4.427  1.00  0.00
ATOM    413  CD  ARG    38      13.476   4.089   4.308  1.00  0.00
ATOM    414  NE  ARG    38      14.115   5.410   4.155  1.00  0.00
ATOM    415  HE  ARG    38      13.506   6.193   4.251  1.00  0.00
ATOM    416  CZ  ARG    38      15.407   5.646   3.920  1.00  0.00
ATOM    417  NH1 ARG    38      16.302   4.674   3.808  1.00  0.00
ATOM    418 HH11 ARG    38      16.006   3.727   3.913  1.00  0.00
ATOM    419 HH12 ARG    38      17.254   4.891   3.607  1.00  0.00
ATOM    420  NH2 ARG    38      15.828   6.891   3.757  1.00  0.00
ATOM    421 HH21 ARG    38      15.185   7.652   3.808  1.00  0.00
ATOM    422 HH22 ARG    38      16.794   7.059   3.573  1.00  0.00
ATOM    423  C   ARG    38       9.234   5.569   2.025  1.00  0.00
ATOM    424  O   ARG    38       8.530   6.525   2.355  1.00  0.00
ATOM    425  N   LYS    39       9.461   5.230   0.755  1.00  0.00
ATOM    426  H   LYS    39      10.108   4.498   0.522  1.00  0.00
ATOM    427  CA  LYS    39       8.908   5.971  -0.401  1.00  0.00
ATOM    428  CB  LYS    39       9.385   5.355  -1.725  1.00  0.00
ATOM    429  CG  LYS    39      10.907   5.412  -1.927  1.00  0.00
ATOM    430  CD  LYS    39      11.478   6.834  -2.043  1.00  0.00
ATOM    431  CE  LYS    39      11.091   7.557  -3.340  1.00  0.00
ATOM    432  NZ  LYS    39      11.681   6.916  -4.526  1.00  0.00
ATOM    433  HZ1 LYS    39      11.404   7.414  -5.347  1.00  0.00
ATOM    434  HZ2 LYS    39      12.678   6.928  -4.447  1.00  0.00
ATOM    435  HZ3 LYS    39      11.364   5.970  -4.584  1.00  0.00
ATOM    436  C   LYS    39       7.369   6.029  -0.372  1.00  0.00
ATOM    437  O   LYS    39       6.792   7.118  -0.360  1.00  0.00
ATOM    438  N   ILE    40       6.751   4.867  -0.149  1.00  0.00
ATOM    439  H   ILE    40       7.260   4.000  -0.186  1.00  0.00
ATOM    440  CA  ILE    40       5.286   4.734   0.038  1.00  0.00
ATOM    441  CB  ILE    40       4.862   3.255   0.174  1.00  0.00
ATOM    442  CG1 ILE    40       5.344   2.436  -1.032  1.00  0.00
ATOM    443  CG2 ILE    40       3.331   3.135   0.278  1.00  0.00
ATOM    444  CD  ILE    40       5.392   0.928  -0.762  1.00  0.00
ATOM    445  C   ILE    40       4.828   5.569   1.252  1.00  0.00
ATOM    446  O   ILE    40       4.001   6.458   1.083  1.00  0.00
ATOM    447  N   SER    41       5.527   5.414   2.378  1.00  0.00
ATOM    448  H   SER    41       6.233   4.700   2.444  1.00  0.00
ATOM    449  CA  SER    41       5.280   6.134   3.650  1.00  0.00
ATOM    450  CB  SER    41       6.401   5.810   4.647  1.00  0.00
ATOM    451  OG  SER    41       6.161   6.370   5.941  1.00  0.00
ATOM    452  HG  SER    41       5.155   6.392   6.110  1.00  0.00
ATOM    453  C   SER    41       5.164   7.654   3.470  1.00  0.00
ATOM    454  O   SER    41       4.180   8.242   3.914  1.00  0.00
ATOM    455  N   ALA    42       6.101   8.224   2.713  1.00  0.00
ATOM    456  H   ALA    42       6.935   7.723   2.460  1.00  0.00
ATOM    457  CA  ALA    42       6.065   9.640   2.297  1.00  0.00
ATOM    458  CB  ALA    42       7.411  10.018   1.669  1.00  0.00
ATOM    459  C   ALA    42       4.893   9.955   1.345  1.00  0.00
ATOM    460  O   ALA    42       3.961  10.660   1.734  1.00  0.00
ATOM    461  N   ALA    43       4.841   9.232   0.222  1.00  0.00
ATOM    462  H   ALA    43       5.504   8.496   0.052  1.00  0.00
ATOM    463  CA  ALA    43       3.851   9.428  -0.862  1.00  0.00
ATOM    464  CB  ALA    43       4.150   8.445  -1.998  1.00  0.00
ATOM    465  C   ALA    43       2.375   9.298  -0.436  1.00  0.00
ATOM    466  O   ALA    43       1.529  10.072  -0.878  1.00  0.00
ATOM    467  N   THR    44       2.092   8.318   0.419  1.00  0.00
ATOM    468  H   THR    44       2.781   7.629   0.676  1.00  0.00
ATOM    469  CA  THR    44       0.748   8.087   1.001  1.00  0.00
ATOM    470  CB  THR    44       0.512   6.607   1.345  1.00  0.00
ATOM    471  OG1 THR    44       1.456   6.161   2.324  1.00  0.00
ATOM    472  HG1 THR    44       1.373   5.170   2.438  1.00  0.00
ATOM    473  CG2 THR    44       0.532   5.717   0.100  1.00  0.00
ATOM    474  C   THR    44       0.482   8.911   2.271  1.00  0.00
ATOM    475  O   THR    44      -0.673   9.106   2.650  1.00  0.00
ATOM    476  N   SER    45       1.567   9.320   2.931  1.00  0.00
ATOM    477  H   SER    45       2.475   9.199   2.528  1.00  0.00
ATOM    478  CA  SER    45       1.592   9.964   4.264  1.00  0.00
ATOM    479  CB  SER    45       0.998  11.378   4.235  1.00  0.00
ATOM    480  OG  SER    45       1.889  12.238   3.515  1.00  0.00
ATOM    481  HG  SER    45       2.375  11.713   2.807  1.00  0.00
ATOM    482  C   SER    45       0.993   9.063   5.358  1.00  0.00
ATOM    483  O   SER    45      -0.030   9.343   5.983  1.00  0.00
ATOM    484  N   LEU    46       1.626   7.896   5.450  1.00  0.00
ATOM    485  H   LEU    46       2.423   7.719   4.867  1.00  0.00
ATOM    486  CA  LEU    46       1.297   6.810   6.398  1.00  0.00
ATOM    487  CB  LEU    46       0.614   5.645   5.669  1.00  0.00
ATOM    488  CG  LEU    46      -0.749   5.980   5.061  1.00  0.00
ATOM    489  CD1 LEU    46      -1.208   4.794   4.211  1.00  0.00
ATOM    490  CD2 LEU    46      -1.784   6.295   6.146  1.00  0.00
ATOM    491  C   LEU    46       2.564   6.252   7.055  1.00  0.00
ATOM    492  O   LEU    46       3.628   6.228   6.438  1.00  0.00
ATOM    493  N   SER    47       2.405   5.699   8.254  1.00  0.00
ATOM    494  H   SER    47       1.523   5.716   8.729  1.00  0.00
ATOM    495  CA  SER    47       3.504   5.022   8.982  1.00  0.00
ATOM    496  CB  SER    47       3.065   4.549  10.374  1.00  0.00
ATOM    497  OG  SER    47       2.323   5.554  11.067  1.00  0.00
ATOM    498  HG  SER    47       1.337   5.427  10.877  1.00  0.00
ATOM    499  C   SER    47       3.932   3.764   8.212  1.00  0.00
ATOM    500  O   SER    47       3.084   2.958   7.825  1.00  0.00
ATOM    501  N   GLU    48       5.245   3.545   8.114  1.00  0.00
ATOM    502  H   GLU    48       5.901   4.282   8.279  1.00  0.00
ATOM    503  CA  GLU    48       5.800   2.330   7.467  1.00  0.00
ATOM    504  CB  GLU    48       7.322   2.238   7.607  1.00  0.00
ATOM    505  CG  GLU    48       8.044   3.171   6.634  1.00  0.00
ATOM    506  CD  GLU    48       9.534   2.833   6.565  1.00  0.00
ATOM    507  OE1 GLU    48       9.872   1.948   5.750  1.00  0.00
ATOM    508  OE2 GLU    48      10.287   3.427   7.366  1.00  0.00
ATOM    509  C   GLU    48       5.172   1.007   7.941  1.00  0.00
ATOM    510  O   GLU    48       4.646   0.267   7.115  1.00  0.00
ATOM    511  N   ARG    49       4.995   0.888   9.259  1.00  0.00
ATOM    512  H   ARG    49       5.400   1.542   9.894  1.00  0.00
ATOM    513  CA  ARG    49       4.354  -0.277   9.905  1.00  0.00
ATOM    514  CB  ARG    49       4.372  -0.071  11.427  1.00  0.00
ATOM    515  CG  ARG    49       3.939  -1.306  12.232  1.00  0.00
ATOM    516  CD  ARG    49       4.868  -2.513  12.046  1.00  0.00
ATOM    517  NE  ARG    49       6.178  -2.264  12.676  1.00  0.00
ATOM    518  HE  ARG    49       6.222  -1.468  13.273  1.00  0.00
ATOM    519  CZ  ARG    49       7.273  -3.018  12.558  1.00  0.00
ATOM    520  NH1 ARG    49       7.309  -4.110  11.807  1.00  0.00
ATOM    521 HH11 ARG    49       6.489  -4.379  11.305  1.00  0.00
ATOM    522 HH12 ARG    49       8.141  -4.656  11.753  1.00  0.00
ATOM    523  NH2 ARG    49       8.364  -2.704  13.241  1.00  0.00
ATOM    524 HH21 ARG    49       8.373  -1.910  13.844  1.00  0.00
ATOM    525 HH22 ARG    49       9.175  -3.278  13.154  1.00  0.00
ATOM    526  C   ARG    49       2.926  -0.562   9.394  1.00  0.00
ATOM    527  O   ARG    49       2.614  -1.703   9.063  1.00  0.00
ATOM    528  N   GLN    50       2.146   0.495   9.158  1.00  0.00
ATOM    529  H   GLN    50       2.490   1.428   9.253  1.00  0.00
ATOM    530  CA  GLN    50       0.779   0.396   8.593  1.00  0.00
ATOM    531  CB  GLN    50       0.154   1.790   8.465  1.00  0.00
ATOM    532  CG  GLN    50      -0.182   2.411   9.822  1.00  0.00
ATOM    533  CD  GLN    50      -0.739   3.829   9.664  1.00  0.00
ATOM    534  OE1 GLN    50      -0.043   4.829   9.796  1.00  0.00
ATOM    535  NE2 GLN    50      -2.007   3.926   9.337  1.00  0.00
ATOM    536 HE21 GLN    50      -2.544   3.099   9.134  1.00  0.00
ATOM    537 HE22 GLN    50      -2.415   4.834   9.314  1.00  0.00
ATOM    538  C   GLN    50       0.781  -0.275   7.208  1.00  0.00
ATOM    539  O   GLN    50       0.049  -1.235   6.969  1.00  0.00
ATOM    540  N   ILE    51       1.757   0.137   6.401  1.00  0.00
ATOM    541  H   ILE    51       2.389   0.856   6.693  1.00  0.00
ATOM    542  CA  ILE    51       2.033  -0.399   5.051  1.00  0.00
ATOM    543  CB  ILE    51       3.063   0.513   4.353  1.00  0.00
ATOM    544  CG1 ILE    51       2.579   1.972   4.345  1.00  0.00
ATOM    545  CG2 ILE    51       3.306   0.057   2.908  1.00  0.00
ATOM    546  CD  ILE    51       3.733   2.975   4.297  1.00  0.00
ATOM    547  C   ILE    51       2.504  -1.868   5.141  1.00  0.00
ATOM    548  O   ILE    51       1.938  -2.728   4.467  1.00  0.00
ATOM    549  N   THR    52       3.405  -2.157   6.085  1.00  0.00
ATOM    550  H   THR    52       3.903  -1.435   6.578  1.00  0.00
ATOM    551  CA  THR    52       3.867  -3.532   6.400  1.00  0.00
ATOM    552  CB  THR    52       4.801  -3.560   7.626  1.00  0.00
ATOM    553  OG1 THR    52       5.702  -2.450   7.613  1.00  0.00
ATOM    554  HG1 THR    52       6.479  -2.632   6.997  1.00  0.00
ATOM    555  CG2 THR    52       5.615  -4.857   7.674  1.00  0.00
ATOM    556  C   THR    52       2.658  -4.439   6.700  1.00  0.00
ATOM    557  O   THR    52       2.444  -5.427   5.998  1.00  0.00
ATOM    558  N   ILE    53       1.799  -3.978   7.612  1.00  0.00
ATOM    559  H   ILE    53       2.010  -3.145   8.137  1.00  0.00
ATOM    560  CA  ILE    53       0.544  -4.660   8.004  1.00  0.00
ATOM    561  CB  ILE    53      -0.150  -3.904   9.161  1.00  0.00
ATOM    562  CG1 ILE    53       0.771  -3.843  10.391  1.00  0.00
ATOM    563  CG2 ILE    53      -1.477  -4.572   9.559  1.00  0.00
ATOM    564  CD  ILE    53       0.393  -2.745  11.394  1.00  0.00
ATOM    565  C   ILE    53      -0.384  -4.870   6.789  1.00  0.00
ATOM    566  O   ILE    53      -0.754  -6.009   6.515  1.00  0.00
ATOM    567  N   TRP    54      -0.619  -3.819   6.001  1.00  0.00
ATOM    568  H   TRP    54      -0.292  -2.899   6.244  1.00  0.00
ATOM    569  CA  TRP    54      -1.458  -3.883   4.781  1.00  0.00
ATOM    570  CB  TRP    54      -1.485  -2.513   4.089  1.00  0.00
ATOM    571  CG  TRP    54      -2.558  -2.433   2.994  1.00  0.00
ATOM    572  CD1 TRP    54      -3.783  -1.931   3.149  1.00  0.00
ATOM    573  HD1 TRP    54      -4.168  -1.482   4.065  1.00  0.00
ATOM    574  CD2 TRP    54      -2.449  -2.849   1.671  1.00  0.00
ATOM    575  NE1 TRP    54      -4.454  -2.015   2.000  1.00  0.00
ATOM    576  HE1 TRP    54      -5.388  -1.693   1.855  1.00  0.00
ATOM    577  CE2 TRP    54      -3.682  -2.573   1.071  1.00  0.00
ATOM    578  CE3 TRP    54      -1.429  -3.451   0.920  1.00  0.00
ATOM    579  HE3 TRP    54      -0.461  -3.647   1.370  1.00  0.00
ATOM    580  CZ2 TRP    54      -3.902  -2.904  -0.275  1.00  0.00
ATOM    581  HZ2 TRP    54      -4.859  -2.677  -0.743  1.00  0.00
ATOM    582  CZ3 TRP    54      -1.646  -3.787  -0.421  1.00  0.00
ATOM    583  HZ3 TRP    54      -0.854  -4.271  -0.992  1.00  0.00
ATOM    584  CH2 TRP    54      -2.884  -3.517  -1.019  1.00  0.00
ATOM    585  HH2 TRP    54      -3.064  -3.832  -2.045  1.00  0.00
ATOM    586  C   TRP    54      -0.970  -4.969   3.801  1.00  0.00
ATOM    587  O   TRP    54      -1.713  -5.904   3.503  1.00  0.00
ATOM    588  N   PHE    55       0.328  -4.932   3.493  1.00  0.00
ATOM    589  H   PHE    55       0.918  -4.192   3.833  1.00  0.00
ATOM    590  CA  PHE    55       1.003  -5.924   2.628  1.00  0.00
ATOM    591  CB  PHE    55       2.470  -5.521   2.430  1.00  0.00
ATOM    592  CG  PHE    55       2.657  -4.569   1.241  1.00  0.00
ATOM    593  CD1 PHE    55       2.124  -3.269   1.248  1.00  0.00
ATOM    594  HD1 PHE    55       1.633  -2.874   2.134  1.00  0.00
ATOM    595  CD2 PHE    55       3.295  -5.046   0.088  1.00  0.00
ATOM    596  HD2 PHE    55       3.746  -6.037   0.080  1.00  0.00
ATOM    597  CE1 PHE    55       2.200  -2.470   0.100  1.00  0.00
ATOM    598  HE1 PHE    55       1.766  -1.471   0.100  1.00  0.00
ATOM    599  CE2 PHE    55       3.371  -4.248  -1.060  1.00  0.00
ATOM    600  HE2 PHE    55       3.851  -4.635  -1.959  1.00  0.00
ATOM    601  CZ  PHE    55       2.817  -2.962  -1.054  1.00  0.00
ATOM    602  HZ  PHE    55       2.814  -2.364  -1.961  1.00  0.00
ATOM    603  C   PHE    55       0.898  -7.363   3.162  1.00  0.00
ATOM    604  O   PHE    55       0.416  -8.253   2.459  1.00  0.00
ATOM    605  N   GLN    56       1.152  -7.511   4.463  1.00  0.00
ATOM    606  H   GLN    56       1.498  -6.749   5.019  1.00  0.00
ATOM    607  CA  GLN    56       1.003  -8.796   5.177  1.00  0.00
ATOM    608  CB  GLN    56       1.505  -8.705   6.624  1.00  0.00
ATOM    609  CG  GLN    56       3.020  -8.479   6.730  1.00  0.00
ATOM    610  CD  GLN    56       3.871  -9.574   6.072  1.00  0.00
ATOM    611  OE1 GLN    56       3.564 -10.757   6.055  1.00  0.00
ATOM    612  NE2 GLN    56       5.005  -9.182   5.534  1.00  0.00
ATOM    613 HE21 GLN    56       5.282  -8.228   5.560  1.00  0.00
ATOM    614 HE22 GLN    56       5.568  -9.897   5.126  1.00  0.00
ATOM    615  C   GLN    56      -0.441  -9.324   5.150  1.00  0.00
ATOM    616  O   GLN    56      -0.664 -10.428   4.665  1.00  0.00
ATOM    617  N   ASN    57      -1.408  -8.463   5.468  1.00  0.00
ATOM    618  H   ASN    57      -1.189  -7.559   5.855  1.00  0.00
ATOM    619  CA  ASN    57      -2.853  -8.785   5.417  1.00  0.00
ATOM    620  CB  ASN    57      -3.708  -7.605   5.895  1.00  0.00
ATOM    621  CG  ASN    57      -3.511  -7.230   7.367  1.00  0.00
ATOM    622  OD1 ASN    57      -3.034  -7.981   8.206  1.00  0.00
ATOM    623  ND2 ASN    57      -3.884  -6.017   7.703  1.00  0.00
ATOM    624 HD21 ASN    57      -4.260  -5.391   7.028  1.00  0.00
ATOM    625 HD22 ASN    57      -3.763  -5.772   8.660  1.00  0.00
ATOM    626  C   ASN    57      -3.336  -9.199   4.018  1.00  0.00
ATOM    627  O   ASN    57      -4.053 -10.189   3.879  1.00  0.00
ATOM    628  N   ARG    58      -2.868  -8.479   2.999  1.00  0.00
ATOM    629  H   ARG    58      -2.351  -7.630   3.154  1.00  0.00
ATOM    630  CA  ARG    58      -3.158  -8.773   1.580  1.00  0.00
ATOM    631  CB  ARG    58      -2.501  -7.670   0.742  1.00  0.00
ATOM    632  CG  ARG    58      -3.232  -7.373  -0.571  1.00  0.00
ATOM    633  CD  ARG    58      -4.607  -6.738  -0.331  1.00  0.00
ATOM    634  NE  ARG    58      -5.225  -6.311  -1.601  1.00  0.00
ATOM    635  HE  ARG    58      -5.245  -5.325  -1.743  1.00  0.00
ATOM    636  CZ  ARG    58      -5.757  -7.083  -2.555  1.00  0.00
ATOM    637  NH1 ARG    58      -5.794  -8.406  -2.466  1.00  0.00
ATOM    638 HH11 ARG    58      -5.408  -8.848  -1.658  1.00  0.00
ATOM    639 HH12 ARG    58      -6.215  -8.947  -3.190  1.00  0.00
ATOM    640  NH2 ARG    58      -6.331  -6.521  -3.608  1.00  0.00
ATOM    641 HH21 ARG    58      -6.380  -5.528  -3.691  1.00  0.00
ATOM    642 HH22 ARG    58      -6.728  -7.104  -4.314  1.00  0.00
ATOM    643  C   ARG    58      -2.655 -10.179   1.184  1.00  0.00
ATOM    644  O   ARG    58      -3.424 -11.000   0.679  1.00  0.00
ATOM    645  N   ARG    59      -1.435 -10.495   1.625  1.00  0.00
ATOM    646  H   ARG    59      -0.786  -9.783   1.907  1.00  0.00
ATOM    647  CA  ARG    59      -0.867 -11.858   1.542  1.00  0.00
ATOM    648  CB  ARG    59       0.607 -11.859   1.966  1.00  0.00
ATOM    649  CG  ARG    59       1.520 -11.232   0.906  1.00  0.00
ATOM    650  CD  ARG    59       1.626 -12.084  -0.365  1.00  0.00
ATOM    651  NE  ARG    59       2.364 -13.330  -0.088  1.00  0.00
ATOM    652  HE  ARG    59       2.758 -13.388   0.825  1.00  0.00
ATOM    653  CZ  ARG    59       2.590 -14.332  -0.940  1.00  0.00
ATOM    654  NH1 ARG    59       2.150 -14.316  -2.190  1.00  0.00
ATOM    655 HH11 ARG    59       1.636 -13.524  -2.515  1.00  0.00
ATOM    656 HH12 ARG    59       2.296 -15.101  -2.788  1.00  0.00
ATOM    657  NH2 ARG    59       3.260 -15.399  -0.534  1.00  0.00
ATOM    658 HH21 ARG    59       3.581 -15.466   0.408  1.00  0.00
ATOM    659 HH22 ARG    59       3.437 -16.137  -1.181  1.00  0.00
ATOM    660  C   ARG    59      -1.662 -12.897   2.353  1.00  0.00
ATOM    661  O   ARG    59      -2.131 -13.881   1.788  1.00  0.00
ATOM    662  N   VAL    60      -1.981 -12.563   3.603  1.00  0.00
ATOM    663  H   VAL    60      -1.577 -11.742   4.026  1.00  0.00
ATOM    664  CA  VAL    60      -2.810 -13.389   4.514  1.00  0.00
ATOM    665  CB  VAL    60      -2.962 -12.668   5.874  1.00  0.00
ATOM    666  CG1 VAL    60      -4.006 -13.293   6.809  1.00  0.00
ATOM    667  CG2 VAL    60      -1.627 -12.683   6.626  1.00  0.00
ATOM    668  C   VAL    60      -4.156 -13.779   3.867  1.00  0.00
ATOM    669  O   VAL    60      -4.451 -14.969   3.781  1.00  0.00
ATOM    670  N   LYS    61      -4.822 -12.812   3.236  1.00  0.00
ATOM    671  H   LYS    61      -4.535 -11.851   3.319  1.00  0.00
ATOM    672  CA  LYS    61      -6.099 -13.018   2.518  1.00  0.00
ATOM    673  CB  LYS    61      -6.509 -11.698   1.855  1.00  0.00
ATOM    674  CG  LYS    61      -7.962 -11.704   1.369  1.00  0.00
ATOM    675  CD  LYS    61      -8.248 -10.466   0.514  1.00  0.00
ATOM    676  CE  LYS    61      -9.721 -10.341   0.109  1.00  0.00
ATOM    677  NZ  LYS    61     -10.204 -11.485  -0.681  1.00  0.00
ATOM    678  HZ1 LYS    61     -11.122 -11.288  -1.023  1.00  0.00
ATOM    679  HZ2 LYS    61      -9.582 -11.667  -1.441  1.00  0.00
ATOM    680  HZ3 LYS    61     -10.258 -12.290  -0.083  1.00  0.00
ATOM    681  C   LYS    61      -6.005 -14.145   1.467  1.00  0.00
ATOM    682  O   LYS    61      -6.794 -15.087   1.503  1.00  0.00
ATOM    683  N   GLU    62      -4.980 -14.076   0.615  1.00  0.00
ATOM    684  H   GLU    62      -4.345 -13.302   0.632  1.00  0.00
ATOM    685  CA  GLU    62      -4.717 -15.113  -0.409  1.00  0.00
ATOM    686  CB  GLU    62      -3.917 -14.557  -1.601  1.00  0.00
ATOM    687  CG  GLU    62      -2.541 -13.969  -1.266  1.00  0.00
ATOM    688  CD  GLU    62      -1.845 -13.428  -2.517  1.00  0.00
ATOM    689  OE1 GLU    62      -1.070 -14.197  -3.124  1.00  0.00
ATOM    690  OE2 GLU    62      -2.119 -12.253  -2.859  1.00  0.00
ATOM    691  C   GLU    62      -4.126 -16.439   0.115  1.00  0.00
ATOM    692  O   GLU    62      -4.370 -17.490  -0.472  1.00  0.00
ATOM    693  N   LYS    63      -3.304 -16.357   1.162  1.00  0.00
ATOM    694  H   LYS    63      -2.987 -15.467   1.502  1.00  0.00
ATOM    695  CA  LYS    63      -2.671 -17.527   1.813  1.00  0.00
ATOM    696  CB  LYS    63      -1.478 -17.086   2.677  1.00  0.00
ATOM    697  CG  LYS    63      -0.297 -16.441   1.932  1.00  0.00
ATOM    698  CD  LYS    63       0.469 -17.375   0.985  1.00  0.00
ATOM    699  CE  LYS    63      -0.079 -17.355  -0.445  1.00  0.00
ATOM    700  NZ  LYS    63       0.654 -18.302  -1.296  1.00  0.00
ATOM    701  HZ1 LYS    63       0.280 -18.269  -2.223  1.00  0.00
ATOM    702  HZ2 LYS    63       1.621 -18.053  -1.312  1.00  0.00
ATOM    703  HZ3 LYS    63       0.549 -19.226  -0.927  1.00  0.00
ATOM    704  C   LYS    63      -3.614 -18.397   2.667  1.00  0.00
ATOM    705  O   LYS    63      -3.442 -19.613   2.743  1.00  0.00
ATOM    706  N   LYS    64      -4.525 -17.748   3.390  1.00  0.00
ATOM    707  H   LYS    64      -4.587 -16.745   3.376  1.00  0.00
ATOM    708  CA  LYS    64      -5.487 -18.419   4.288  1.00  0.00
ATOM    709  CB  LYS    64      -6.177 -17.407   5.213  1.00  0.00
ATOM    710  CG  LYS    64      -5.253 -16.875   6.319  1.00  0.00
ATOM    711  CD  LYS    64      -4.760 -17.938   7.311  1.00  0.00
ATOM    712  CE  LYS    64      -5.879 -18.510   8.188  1.00  0.00
ATOM    713  NZ  LYS    64      -5.344 -19.490   9.145  1.00  0.00
ATOM    714  HZ1 LYS    64      -6.090 -19.858   9.701  1.00  0.00
ATOM    715  HZ2 LYS    64      -4.892 -20.235   8.654  1.00  0.00
ATOM    716  HZ3 LYS    64      -4.680 -19.039   9.743  1.00  0.00
ATOM    717  C   LYS    64      -6.547 -19.264   3.569  1.00  0.00
ATOM    718  O   LYS    64      -7.051 -18.895   2.509  1.00  0.00
ATOM    719  N   SER    65      -6.983 -20.296   4.292  1.00  0.00
ATOM    720  H   SER    65      -6.544 -20.501   5.165  1.00  0.00
ATOM    721  CA  SER    65      -8.028 -21.270   3.886  1.00  0.00
ATOM    722  CB  SER    65      -7.924 -22.490   4.817  1.00  0.00
ATOM    723  OG  SER    65      -8.837 -23.517   4.424  1.00  0.00
ATOM    724  HG  SER    65      -9.753 -23.098   4.337  1.00  0.00
ATOM    725  C   SER    65      -9.471 -20.706   3.828  1.00  0.00
ATOM    726  O   SER    65     -10.451 -21.385   4.142  1.00  0.00
ATOM    727  N   GLY    66      -9.567 -19.477   3.330  1.00  0.00
ATOM    728  H   GLY    66      -8.738 -19.039   2.965  1.00  0.00
ATOM    729  CA  GLY    66     -10.821 -18.722   3.137  1.00  0.00
ATOM    730  C   GLY    66     -10.561 -17.290   2.627  1.00  0.00
ATOM    731  O   GLY    66     -10.811 -16.347   3.383  1.00  0.00
ATOM    732  N   PRO    67     -10.149 -17.109   1.358  1.00  0.00
ATOM    733  CA  PRO    67      -9.917 -15.768   0.781  1.00  0.00
ATOM    734  CB  PRO    67      -9.261 -16.022  -0.580  1.00  0.00
ATOM    735  CG  PRO    67      -9.773 -17.405  -0.981  1.00  0.00
ATOM    736  CD  PRO    67      -9.871 -18.155   0.349  1.00  0.00
ATOM    737  C   PRO    67     -11.204 -14.934   0.686  1.00  0.00
ATOM    738  O   PRO    67     -11.206 -13.759   1.043  1.00  0.00
ATOM    739  N   SER    68     -12.284 -15.557   0.210  1.00  0.00
ATOM    740  H   SER    68     -12.206 -16.359  -0.380  1.00  0.00
ATOM    741  CA  SER    68     -13.644 -14.976   0.231  1.00  0.00
ATOM    742  CB  SER    68     -14.560 -15.751  -0.728  1.00  0.00
ATOM    743  OG  SER    68     -13.952 -15.867  -2.019  1.00  0.00
ATOM    744  HG  SER    68     -14.644 -16.161  -2.682  1.00  0.00
ATOM    745  C   SER    68     -14.230 -15.005   1.654  1.00  0.00
ATOM    746  O   SER    68     -14.928 -15.938   2.054  1.00  0.00
ATOM    747  N   SER    69     -13.771 -14.046   2.452  1.00  0.00
ATOM    748  H   SER    69     -13.019 -13.446   2.167  1.00  0.00
ATOM    749  CA  SER    69     -14.208 -13.855   3.852  1.00  0.00
ATOM    750  CB  SER    69     -13.302 -14.622   4.828  1.00  0.00
ATOM    751  OG  SER    69     -11.932 -14.234   4.689  1.00  0.00
ATOM    752  HG  SER    69     -11.430 -14.963   4.192  1.00  0.00
ATOM    753  C   SER    69     -14.279 -12.373   4.248  1.00  0.00
ATOM    754  O   SER    69     -13.687 -11.513   3.598  1.00  0.00
ATOM    755  N   GLY    70     -15.163 -12.103   5.208  1.00  0.00
ATOM    756  H   GLY    70     -15.687 -12.838   5.639  1.00  0.00
ATOM    757  CA  GLY    70     -15.399 -10.745   5.757  1.00  0.00
ATOM    758  C   GLY    70     -16.545 -10.658   6.782  1.00  0.00
ATOM    759  O1  GLY    70     -16.849 -11.714   7.382  1.00  0.00
ATOM    760  O2  GLY    70     -17.130  -9.559   6.894  1.00  0.00
TER
ENDMDL
