# Supplementary material for: Computational Modeling of complete HOXB13 protein for predicting the functional effect of SNPs and the associated role in hereditary prostate cancer
Source: Sci Rep. 2017 Mar 8;7:43830. doi: 10.1038/srep43830 (PMC5363706; doi:10.1038/srep43830)
Supplement: Supplementary Dataset [file srep43830-s1.zip › SR Supplementary Data Files Complete/Energy minimised protein/G84E.log.txt]

Log file opened on Fri Jul 15 08:47:29 2016
Host: lorentz.dynstr.pasteur.fr  pid: 6367  nodeid: 0  nnodes:  1
The Gromacs distribution was built Thu Jan 26 01:39:00 CET 2006 by
root@lorentz.immstr.pasteur.fr (Linux 2.6.9-5.0.3.ELsmp x86_64)


                         :-)  G  R  O  M  A  C  S  (-:

                Gravel Rubs Often Many Awfully Cauterized Sores

                             :-)  VERSION 3.3  (-:


      Written by David van der Spoel, Erik Lindahl, Berk Hess, and others.
       Copyright (c) 1991-2000, University of Groningen, The Netherlands.
             Copyright (c) 2001-2004, The GROMACS development team,
            check out http://www.gromacs.org for more information.

         This program is free software; you can redistribute it and/or
          modify it under the terms of the GNU General Public License
         as published by the Free Software Foundation; either version 2
             of the License, or (at your option) any later version.

 :-)  /data/delarue_www/executables/gromacs/bin/mdrun_d (double precision)  (-:


++++ PLEASE READ AND CITE THE FOLLOWING REFERENCE ++++
E. Lindahl and B. Hess and D. van der Spoel
GROMACS 3.0: A package for molecular simulation and trajectory analysis
J. Mol. Mod. 7 (2001) pp. 306-317
-------- -------- --- Thank You --- -------- --------


++++ PLEASE READ AND CITE THE FOLLOWING REFERENCE ++++
H. J. C. Berendsen, D. van der Spoel and R. van Drunen
GROMACS: A message-passing parallel molecular dynamics implementation
Comp. Phys. Comm. 91 (1995) pp. 43-56
-------- -------- --- Thank You --- -------- --------

Input Parameters:
   integrator           = cg
   nsteps               = 25000
   init_step            = 0
   ns_type              = Simple
   nstlist              = 10
   ndelta               = 2
   bDomDecomp           = FALSE
   decomp_dir           = 0
   nstcomm              = 1
   comm_mode            = Linear
   nstcheckpoint        = 1000
   nstlog               = 100
   nstxout              = 0
   nstvout              = 0
   nstfout              = 0
   nstenergy            = 0
   nstxtcout            = 0
   init_t               = 0
   delta_t              = 0.001
   xtcprec              = 1000
   nkx                  = 0
   nky                  = 0
   nkz                  = 0
   pme_order            = 4
   ewald_rtol           = 1e-05
   ewald_geometry       = 0
   epsilon_surface      = 0
   optimize_fft         = FALSE
   ePBC                 = no
   bUncStart            = FALSE
   bShakeSOR            = FALSE
   etc                  = No
   epc                  = No
   epctype              = Isotropic
   tau_p                = 1
   ref_p (3x3):
      ref_p[    0]={ 0.00000e+00,  0.00000e+00,  0.00000e+00}
      ref_p[    1]={ 0.00000e+00,  0.00000e+00,  0.00000e+00}
      ref_p[    2]={ 0.00000e+00,  0.00000e+00,  0.00000e+00}
   compress (3x3):
      compress[    0]={ 0.00000e+00,  0.00000e+00,  0.00000e+00}
      compress[    1]={ 0.00000e+00,  0.00000e+00,  0.00000e+00}
      compress[    2]={ 0.00000e+00,  0.00000e+00,  0.00000e+00}
   andersen_seed        = 815131
   rlist                = 1.4
   coulombtype          = Shift
   rcoulomb_switch      = 0
   rcoulomb             = 1
   vdwtype              = Shift
   rvdw_switch          = 0
   rvdw                 = 1
   epsilon_r            = 1
   epsilon_rf           = 1
   tabext               = 1
   gb_algorithm         = Still
   nstgbradii           = 1
   rgbradii             = 2
   gb_saltconc          = 0
   implicit_solvent     = No
   DispCorr             = No
   fudgeQQ              = 1
   free_energy          = no
   init_lambda          = 0
   sc_alpha             = 0
   sc_power             = 1
   sc_sigma             = 0.3
   delta_lambda         = 0
   disre_weighting      = Conservative
   disre_mixed          = FALSE
   dr_fc                = 1000
   dr_tau               = 0
   nstdisreout          = 100
   orires_fc            = 0
   orires_tau           = 0
   nstorireout          = 100
   dihre-fc             = 1000
   dihre-tau            = 0
   nstdihreout          = 100
   em_stepsize          = 0.01
   em_tol               = 0
   niter                = 20
   fc_stepsize          = 0
   nstcgsteep           = 1000
   nbfgscorr            = 10
   ConstAlg             = Lincs
   shake_tol            = 0.0001
   lincs_order          = 4
   lincs_warnangle      = 30
   lincs_iter           = 1
   bd_fric              = 0
   ld_seed              = 1993
   cos_accel            = 0
   deform (3x3):
      deform[    0]={ 0.00000e+00,  0.00000e+00,  0.00000e+00}
      deform[    1]={ 0.00000e+00,  0.00000e+00,  0.00000e+00}
      deform[    2]={ 0.00000e+00,  0.00000e+00,  0.00000e+00}
   userint1             = 0
   userint2             = 0
   userint3             = 0
   userint4             = 0
   userreal1            = 0
   userreal2            = 0
   userreal3            = 0
   userreal4            = 0
grpopts:
   nrdf:	        8328
   ref_t:	           0
   tau_t:	           0
anneal:		          No
ann_npoints:	           0
   acc:	           0           0           0
   nfreeze:           N           N           N
   energygrp_flags[  0]: 0
   efield-x:
      n = 0
   efield-xt:
      n = 0
   efield-y:
      n = 0
   efield-yt:
      n = 0
   efield-z:
      n = 0
   efield-zt:
      n = 0
   bQMMM                = FALSE
   QMconstraints        = 0
   QMMMscheme           = 0
   scalefactor          = 1
qm_opts:
   ngQM                 = 0
CPU=  0, lastcg= 1224, targetcg=  612, myshift=    0
nsb->shift =   1, nsb->bshift=  0
Neighbor Search Blocks
nsb->nodeid:         0
nsb->nnodes:      1
nsb->cgtotal:  1225
nsb->natoms:   2777
nsb->shift:       1
nsb->bshift:      0
Nodeid   index  homenr  cgload  workload
     0       0    2777    1225      1225

Table routines are used for coulomb: TRUE
Table routines are used for vdw:     TRUE
Using shifted Lennard-Jones, switch between 0 and 1 nm
Cut-off's:   NS: 1.4   Coulomb: 1   LJ: 1
System total charge: 0.000
Generated table with 4800 data points for Shift.
Tabscale = 2000 points/nm
Generated table with 4800 data points for LJ6Shift.
Tabscale = 2000 points/nm
Generated table with 4800 data points for LJ12Shift.
Tabscale = 2000 points/nm
Generated table with 2000 data points for 1-4 COUL.
Tabscale = 2000 points/nm
Generated table with 2000 data points for 1-4 LJ6.
Tabscale = 2000 points/nm
Generated table with 2000 data points for 1-4 LJ12.
Tabscale = 2000 points/nm
Initiating Polak-Ribiere Conjugate Gradients
Center of mass motion removal mode is Linear
We have the following groups for center of mass motion removal:
  0:  rest, initial mass: 2777
Started Polak-Ribiere Conjugate Gradients on node 0 Fri Jul 15 08:47:30 2016
Polak-Ribiere Conjugate Gradients:
   Tolerance (Fmax)   =  0.00000e+00
   Number of steps    =        25000
Configuring nonbonded kernels...
Testing x86_64 SSE2 support... present.


           Step           Time         Lambda
              0        0.00000        0.00000

   Energies (kJ/mol)
        G96Bond       G96Angle    Proper Dih.  Improper Dih.          LJ-14
    4.48223e+03    1.98430e+03    1.62528e+03    3.28246e+02    5.17653e+03
     Coulomb-14        LJ (SR)   Coulomb (SR)      Potential    Kinetic En.
    2.76795e+04    5.18597e+02   -1.80753e+04    2.37194e+04    0.00000e+00
   Total Energy    Temperature Pressure (bar)
    2.37194e+04    0.00000e+00    0.00000e+00

   F-max             =  1.16205e+04 on atom 2136
   F-Norm            =  8.91225e+04

           Step           Time         Lambda
              0        0.00000        0.00000

   Energies (kJ/mol)
        G96Bond       G96Angle    Proper Dih.  Improper Dih.          LJ-14
    3.92850e+03    1.88215e+03    1.62553e+03    3.25960e+02    5.12803e+03
     Coulomb-14        LJ (SR)   Coulomb (SR)      Potential    Kinetic En.
    2.76602e+04    4.00564e+02   -1.80798e+04    2.28711e+04    0.00000e+00
   Total Energy    Temperature Pressure (bar)
    2.28711e+04    0.00000e+00    0.00000e+00

           Step           Time         Lambda
            100      100.00000        0.00000

   Energies (kJ/mol)
        G96Bond       G96Angle    Proper Dih.  Improper Dih.          LJ-14
    2.26673e+02    1.36958e+03    1.69364e+03    3.26095e+02    9.32843e+02
     Coulomb-14        LJ (SR)   Coulomb (SR)      Potential    Kinetic En.
    2.55944e+04   -4.56153e+03   -1.75071e+04    8.07460e+03    0.00000e+00
   Total Energy    Temperature Pressure (bar)
    8.07460e+03    0.00000e+00    0.00000e+00

           Step           Time         Lambda
            200      200.00000        0.00000

   Energies (kJ/mol)
        G96Bond       G96Angle    Proper Dih.  Improper Dih.          LJ-14
    2.30663e+02    1.35807e+03    1.65781e+03    3.19129e+02    8.77338e+02
     Coulomb-14        LJ (SR)   Coulomb (SR)      Potential    Kinetic En.
    2.55075e+04   -4.59721e+03   -1.76122e+04    7.74109e+03    0.00000e+00
   Total Energy    Temperature Pressure (bar)
    7.74109e+03    0.00000e+00    0.00000e+00

           Step           Time         Lambda
            300      300.00000        0.00000

   Energies (kJ/mol)
        G96Bond       G96Angle    Proper Dih.  Improper Dih.          LJ-14
    2.34348e+02    1.36101e+03    1.61337e+03    3.11628e+02    8.35894e+02
     Coulomb-14        LJ (SR)   Coulomb (SR)      Potential    Kinetic En.
    2.54265e+04   -4.59334e+03   -1.78076e+04    7.38182e+03    0.00000e+00
   Total Energy    Temperature Pressure (bar)
    7.38182e+03    0.00000e+00    0.00000e+00

           Step           Time         Lambda
            400      400.00000        0.00000

   Energies (kJ/mol)
        G96Bond       G96Angle    Proper Dih.  Improper Dih.          LJ-14
    2.33915e+02    1.35656e+03    1.57466e+03    3.06382e+02    8.23556e+02
     Coulomb-14        LJ (SR)   Coulomb (SR)      Potential    Kinetic En.
    2.54123e+04   -4.61072e+03   -1.78892e+04    7.20743e+03    0.00000e+00
   Total Energy    Temperature Pressure (bar)
    7.20743e+03    0.00000e+00    0.00000e+00

           Step           Time         Lambda
            500      500.00000        0.00000

   Energies (kJ/mol)
        G96Bond       G96Angle    Proper Dih.  Improper Dih.          LJ-14
    2.35534e+02    1.35237e+03    1.56099e+03    3.03883e+02    8.14820e+02
     Coulomb-14        LJ (SR)   Coulomb (SR)      Potential    Kinetic En.
    2.53818e+04   -4.62344e+03   -1.79351e+04    7.09090e+03    0.00000e+00
   Total Energy    Temperature Pressure (bar)
    7.09090e+03    0.00000e+00    0.00000e+00

           Step           Time         Lambda
            600      600.00000        0.00000

   Energies (kJ/mol)
        G96Bond       G96Angle    Proper Dih.  Improper Dih.          LJ-14
    2.36580e+02    1.35193e+03    1.53734e+03    3.04130e+02    8.09202e+02
     Coulomb-14        LJ (SR)   Coulomb (SR)      Potential    Kinetic En.
    2.53673e+04   -4.64346e+03   -1.79799e+04    6.98309e+03    0.00000e+00
   Total Energy    Temperature Pressure (bar)
    6.98309e+03    0.00000e+00    0.00000e+00

           Step           Time         Lambda
            700      700.00000        0.00000

   Energies (kJ/mol)
        G96Bond       G96Angle    Proper Dih.  Improper Dih.          LJ-14
    2.36180e+02    1.35027e+03    1.52618e+03    3.04376e+02    8.10416e+02
     Coulomb-14        LJ (SR)   Coulomb (SR)      Potential    Kinetic En.
    2.53597e+04   -4.66073e+03   -1.79977e+04    6.92870e+03    0.00000e+00
   Total Energy    Temperature Pressure (bar)
    6.92870e+03    0.00000e+00    0.00000e+00

           Step           Time         Lambda
            800      800.00000        0.00000

   Energies (kJ/mol)
        G96Bond       G96Angle    Proper Dih.  Improper Dih.          LJ-14
    2.37005e+02    1.34965e+03    1.51604e+03    3.04817e+02    8.10213e+02
     Coulomb-14        LJ (SR)   Coulomb (SR)      Potential    Kinetic En.
    2.53464e+04   -4.69327e+03   -1.80257e+04    6.84516e+03    0.00000e+00
   Total Energy    Temperature Pressure (bar)
    6.84516e+03    0.00000e+00    0.00000e+00

           Step           Time         Lambda
            900      900.00000        0.00000

   Energies (kJ/mol)
        G96Bond       G96Angle    Proper Dih.  Improper Dih.          LJ-14
    2.37183e+02    1.35188e+03    1.51511e+03    3.04490e+02    8.09735e+02
     Coulomb-14        LJ (SR)   Coulomb (SR)      Potential    Kinetic En.
    2.53425e+04   -4.70206e+03   -1.80345e+04    6.82434e+03    0.00000e+00
   Total Energy    Temperature Pressure (bar)
    6.82434e+03    0.00000e+00    0.00000e+00

           Step           Time         Lambda
           1000     1000.00000        0.00000

   Energies (kJ/mol)
        G96Bond       G96Angle    Proper Dih.  Improper Dih.          LJ-14
    2.38426e+02    1.35595e+03    1.51067e+03    3.04248e+02    8.09373e+02
     Coulomb-14        LJ (SR)   Coulomb (SR)      Potential    Kinetic En.
    2.53376e+04   -4.71140e+03   -1.80561e+04    6.78883e+03    0.00000e+00
   Total Energy    Temperature Pressure (bar)
    6.78883e+03    0.00000e+00    0.00000e+00

           Step           Time         Lambda
           1100     1100.00000        0.00000

   Energies (kJ/mol)
        G96Bond       G96Angle    Proper Dih.  Improper Dih.          LJ-14
    2.38888e+02    1.35610e+03    1.50631e+03    3.03793e+02    8.10251e+02
     Coulomb-14        LJ (SR)   Coulomb (SR)      Potential    Kinetic En.
    2.53302e+04   -4.71730e+03   -1.80724e+04    6.75592e+03    0.00000e+00
   Total Energy    Temperature Pressure (bar)
    6.75592e+03    0.00000e+00    0.00000e+00

           Step           Time         Lambda
           1200     1200.00000        0.00000

   Energies (kJ/mol)
        G96Bond       G96Angle    Proper Dih.  Improper Dih.          LJ-14
    2.40063e+02    1.35491e+03    1.50674e+03    3.03356e+02    8.12724e+02
     Coulomb-14        LJ (SR)   Coulomb (SR)      Potential    Kinetic En.
    2.53214e+04   -4.73384e+03   -1.80995e+04    6.70581e+03    0.00000e+00
   Total Energy    Temperature Pressure (bar)
    6.70581e+03    0.00000e+00    0.00000e+00

           Step           Time         Lambda
           1300     1300.00000        0.00000

   Energies (kJ/mol)
        G96Bond       G96Angle    Proper Dih.  Improper Dih.          LJ-14
    2.41196e+02    1.35394e+03    1.50754e+03    3.03640e+02    8.13718e+02
     Coulomb-14        LJ (SR)   Coulomb (SR)      Potential    Kinetic En.
    2.53186e+04   -4.74843e+03   -1.81308e+04    6.65939e+03    0.00000e+00
   Total Energy    Temperature Pressure (bar)
    6.65939e+03    0.00000e+00    0.00000e+00

           Step           Time         Lambda
           1400     1400.00000        0.00000

   Energies (kJ/mol)
        G96Bond       G96Angle    Proper Dih.  Improper Dih.          LJ-14
    2.41805e+02    1.35416e+03    1.49938e+03    3.03075e+02    8.15769e+02
     Coulomb-14        LJ (SR)   Coulomb (SR)      Potential    Kinetic En.
    2.53140e+04   -4.76140e+03   -1.81558e+04    6.61102e+03    0.00000e+00
   Total Energy    Temperature Pressure (bar)
    6.61102e+03    0.00000e+00    0.00000e+00

           Step           Time         Lambda
           1500     1500.00000        0.00000

   Energies (kJ/mol)
        G96Bond       G96Angle    Proper Dih.  Improper Dih.          LJ-14
    2.42139e+02    1.35402e+03    1.49788e+03    3.02874e+02    8.17876e+02
     Coulomb-14        LJ (SR)   Coulomb (SR)      Potential    Kinetic En.
    2.53110e+04   -4.76656e+03   -1.81707e+04    6.58857e+03    0.00000e+00
   Total Energy    Temperature Pressure (bar)
    6.58857e+03    0.00000e+00    0.00000e+00

           Step           Time         Lambda
           1600     1600.00000        0.00000

   Energies (kJ/mol)
        G96Bond       G96Angle    Proper Dih.  Improper Dih.          LJ-14
    2.42313e+02    1.35413e+03    1.49792e+03    3.02873e+02    8.18335e+02
     Coulomb-14        LJ (SR)   Coulomb (SR)      Potential    Kinetic En.
    2.53103e+04   -4.76794e+03   -1.81766e+04    6.58136e+03    0.00000e+00
   Total Energy    Temperature Pressure (bar)
    6.58136e+03    0.00000e+00    0.00000e+00

           Step           Time         Lambda
           1700     1700.00000        0.00000

   Energies (kJ/mol)
        G96Bond       G96Angle    Proper Dih.  Improper Dih.          LJ-14
    2.42396e+02    1.35432e+03    1.49780e+03    3.02889e+02    8.18695e+02
     Coulomb-14        LJ (SR)   Coulomb (SR)      Potential    Kinetic En.
    2.53098e+04   -4.76880e+03   -1.81806e+04    6.57652e+03    0.00000e+00
   Total Energy    Temperature Pressure (bar)
    6.57652e+03    0.00000e+00    0.00000e+00

           Step           Time         Lambda
           1800     1800.00000        0.00000

   Energies (kJ/mol)
        G96Bond       G96Angle    Proper Dih.  Improper Dih.          LJ-14
    2.42476e+02    1.35449e+03    1.49763e+03    3.02916e+02    8.19065e+02
     Coulomb-14        LJ (SR)   Coulomb (SR)      Potential    Kinetic En.
    2.53093e+04   -4.76966e+03   -1.81845e+04    6.57178e+03    0.00000e+00
   Total Energy    Temperature Pressure (bar)
    6.57178e+03    0.00000e+00    0.00000e+00

           Step           Time         Lambda
           1900     1900.00000        0.00000

   Energies (kJ/mol)
        G96Bond       G96Angle    Proper Dih.  Improper Dih.          LJ-14
    2.42552e+02    1.35459e+03    1.49750e+03    3.02934e+02    8.19441e+02
     Coulomb-14        LJ (SR)   Coulomb (SR)      Potential    Kinetic En.
    2.53089e+04   -4.77056e+03   -1.81881e+04    6.56726e+03    0.00000e+00
   Total Energy    Temperature Pressure (bar)
    6.56726e+03    0.00000e+00    0.00000e+00

           Step           Time         Lambda
           2000     2000.00000        0.00000

   Energies (kJ/mol)
        G96Bond       G96Angle    Proper Dih.  Improper Dih.          LJ-14
    2.42624e+02    1.35464e+03    1.49745e+03    3.02937e+02    8.19813e+02
     Coulomb-14        LJ (SR)   Coulomb (SR)      Potential    Kinetic En.
    2.53084e+04   -4.77147e+03   -1.81914e+04    6.56300e+03    0.00000e+00
   Total Energy    Temperature Pressure (bar)
    6.56300e+03    0.00000e+00    0.00000e+00

           Step           Time         Lambda
           2100     2100.00000        0.00000

   Energies (kJ/mol)
        G96Bond       G96Angle    Proper Dih.  Improper Dih.          LJ-14
    2.43673e+02    1.35618e+03    1.49724e+03    3.02743e+02    8.25556e+02
     Coulomb-14        LJ (SR)   Coulomb (SR)      Potential    Kinetic En.
    2.53047e+04   -4.78264e+03   -1.82319e+04    6.51558e+03    0.00000e+00
   Total Energy    Temperature Pressure (bar)
    6.51558e+03    0.00000e+00    0.00000e+00

           Step           Time         Lambda
           2200     2200.00000        0.00000

   Energies (kJ/mol)
        G96Bond       G96Angle    Proper Dih.  Improper Dih.          LJ-14
    2.43463e+02    1.35645e+03    1.48992e+03    3.03047e+02    8.31650e+02
     Coulomb-14        LJ (SR)   Coulomb (SR)      Potential    Kinetic En.
    2.53042e+04   -4.79067e+03   -1.82465e+04    6.49155e+03    0.00000e+00
   Total Energy    Temperature Pressure (bar)
    6.49155e+03    0.00000e+00    0.00000e+00

           Step           Time         Lambda
           2300     2300.00000        0.00000

   Energies (kJ/mol)
        G96Bond       G96Angle    Proper Dih.  Improper Dih.          LJ-14
    2.43959e+02    1.35624e+03    1.49040e+03    3.03263e+02    8.32896e+02
     Coulomb-14        LJ (SR)   Coulomb (SR)      Potential    Kinetic En.
    2.53038e+04   -4.79497e+03   -1.82549e+04    6.48072e+03    0.00000e+00
   Total Energy    Temperature Pressure (bar)
    6.48072e+03    0.00000e+00    0.00000e+00

           Step           Time         Lambda
           2400     2400.00000        0.00000

   Energies (kJ/mol)
        G96Bond       G96Angle    Proper Dih.  Improper Dih.          LJ-14
    2.44184e+02    1.35620e+03    1.49284e+03    3.03965e+02    8.35124e+02
     Coulomb-14        LJ (SR)   Coulomb (SR)      Potential    Kinetic En.
    2.53027e+04   -4.80187e+03   -1.82699e+04    6.46324e+03    0.00000e+00
   Total Energy    Temperature Pressure (bar)
    6.46324e+03    0.00000e+00    0.00000e+00

           Step           Time         Lambda
           2500     2500.00000        0.00000

   Energies (kJ/mol)
        G96Bond       G96Angle    Proper Dih.  Improper Dih.          LJ-14
    2.44423e+02    1.35608e+03    1.49501e+03    3.04526e+02    8.36368e+02
     Coulomb-14        LJ (SR)   Coulomb (SR)      Potential    Kinetic En.
    2.53014e+04   -4.80614e+03   -1.82801e+04    6.45152e+03    0.00000e+00
   Total Energy    Temperature Pressure (bar)
    6.45152e+03    0.00000e+00    0.00000e+00

           Step           Time         Lambda
           2600     2600.00000        0.00000

   Energies (kJ/mol)
        G96Bond       G96Angle    Proper Dih.  Improper Dih.          LJ-14
    2.44612e+02    1.35616e+03    1.49897e+03    3.04849e+02    8.38263e+02
     Coulomb-14        LJ (SR)   Coulomb (SR)      Potential    Kinetic En.
    2.52988e+04   -4.81165e+03   -1.82952e+04    6.43475e+03    0.00000e+00
   Total Energy    Temperature Pressure (bar)
    6.43475e+03    0.00000e+00    0.00000e+00

           Step           Time         Lambda
           2700     2700.00000        0.00000

   Energies (kJ/mol)
        G96Bond       G96Angle    Proper Dih.  Improper Dih.          LJ-14
    2.44965e+02    1.35756e+03    1.50307e+03    3.04883e+02    8.39170e+02
     Coulomb-14        LJ (SR)   Coulomb (SR)      Potential    Kinetic En.
    2.52943e+04   -4.81482e+03   -1.83089e+04    6.42027e+03    0.00000e+00
   Total Energy    Temperature Pressure (bar)
    6.42027e+03    0.00000e+00    0.00000e+00

           Step           Time         Lambda
           2800     2800.00000        0.00000

   Energies (kJ/mol)
        G96Bond       G96Angle    Proper Dih.  Improper Dih.          LJ-14
    2.45812e+02    1.35979e+03    1.50588e+03    3.04908e+02    8.36251e+02
     Coulomb-14        LJ (SR)   Coulomb (SR)      Potential    Kinetic En.
    2.52818e+04   -4.81520e+03   -1.83220e+04    6.39725e+03    0.00000e+00
   Total Energy    Temperature Pressure (bar)
    6.39725e+03    0.00000e+00    0.00000e+00

           Step           Time         Lambda
           2900     2900.00000        0.00000

   Energies (kJ/mol)
        G96Bond       G96Angle    Proper Dih.  Improper Dih.          LJ-14
    2.46027e+02    1.36005e+03    1.50578e+03    3.04710e+02    8.36175e+02
     Coulomb-14        LJ (SR)   Coulomb (SR)      Potential    Kinetic En.
    2.52806e+04   -4.81665e+03   -1.83228e+04    6.39387e+03    0.00000e+00
   Total Energy    Temperature Pressure (bar)
    6.39387e+03    0.00000e+00    0.00000e+00

           Step           Time         Lambda
           3000     3000.00000        0.00000

   Energies (kJ/mol)
        G96Bond       G96Angle    Proper Dih.  Improper Dih.          LJ-14
    2.46194e+02    1.36042e+03    1.50572e+03    3.04548e+02    8.36101e+02
     Coulomb-14        LJ (SR)   Coulomb (SR)      Potential    Kinetic En.
    2.52793e+04   -4.81707e+03   -1.83243e+04    6.39093e+03    0.00000e+00
   Total Energy    Temperature Pressure (bar)
    6.39093e+03    0.00000e+00    0.00000e+00

           Step           Time         Lambda
           3100     3100.00000        0.00000

   Energies (kJ/mol)
        G96Bond       G96Angle    Proper Dih.  Improper Dih.          LJ-14
    2.46947e+02    1.36222e+03    1.50199e+03    3.04032e+02    8.36424e+02
     Coulomb-14        LJ (SR)   Coulomb (SR)      Potential    Kinetic En.
    2.52681e+04   -4.81849e+03   -1.83292e+04    6.37208e+03    0.00000e+00
   Total Energy    Temperature Pressure (bar)
    6.37208e+03    0.00000e+00    0.00000e+00

           Step           Time         Lambda
           3200     3200.00000        0.00000

   Energies (kJ/mol)
        G96Bond       G96Angle    Proper Dih.  Improper Dih.          LJ-14
    2.48342e+02    1.36651e+03    1.50094e+03    3.03962e+02    8.41460e+02
     Coulomb-14        LJ (SR)   Coulomb (SR)      Potential    Kinetic En.
    2.52588e+04   -4.82613e+03   -1.83513e+04    6.34254e+03    0.00000e+00
   Total Energy    Temperature Pressure (bar)
    6.34254e+03    0.00000e+00    0.00000e+00

           Step           Time         Lambda
           3300     3300.00000        0.00000

   Energies (kJ/mol)
        G96Bond       G96Angle    Proper Dih.  Improper Dih.          LJ-14
    2.48585e+02    1.36803e+03    1.50377e+03    3.03772e+02    8.43566e+02
     Coulomb-14        LJ (SR)   Coulomb (SR)      Potential    Kinetic En.
    2.52611e+04   -4.83509e+03   -1.83764e+04    6.31733e+03    0.00000e+00
   Total Energy    Temperature Pressure (bar)
    6.31733e+03    0.00000e+00    0.00000e+00

           Step           Time         Lambda
           3400     3400.00000        0.00000

   Energies (kJ/mol)
        G96Bond       G96Angle    Proper Dih.  Improper Dih.          LJ-14
    2.49051e+02    1.36969e+03    1.50518e+03    3.03348e+02    8.45987e+02
     Coulomb-14        LJ (SR)   Coulomb (SR)      Potential    Kinetic En.
    2.52632e+04   -4.84271e+03   -1.84043e+04    6.28953e+03    0.00000e+00
   Total Energy    Temperature Pressure (bar)
    6.28953e+03    0.00000e+00    0.00000e+00

           Step           Time         Lambda
           3500     3500.00000        0.00000

   Energies (kJ/mol)
        G96Bond       G96Angle    Proper Dih.  Improper Dih.          LJ-14
    2.50401e+02    1.36801e+03    1.50413e+03    3.06033e+02    8.44967e+02
     Coulomb-14        LJ (SR)   Coulomb (SR)      Potential    Kinetic En.
    2.52585e+04   -4.87305e+03   -1.84333e+04    6.22576e+03    0.00000e+00
   Total Energy    Temperature Pressure (bar)
    6.22576e+03    0.00000e+00    0.00000e+00

           Step           Time         Lambda
           3600     3600.00000        0.00000

   Energies (kJ/mol)
        G96Bond       G96Angle    Proper Dih.  Improper Dih.          LJ-14
    2.49719e+02    1.36682e+03    1.50037e+03    3.05265e+02    8.46486e+02
     Coulomb-14        LJ (SR)   Coulomb (SR)      Potential    Kinetic En.
    2.52580e+04   -4.87965e+03   -1.84439e+04    6.20305e+03    0.00000e+00
   Total Energy    Temperature Pressure (bar)
    6.20305e+03    0.00000e+00    0.00000e+00

           Step           Time         Lambda
           3700     3700.00000        0.00000

   Energies (kJ/mol)
        G96Bond       G96Angle    Proper Dih.  Improper Dih.          LJ-14
    2.49796e+02    1.36702e+03    1.49995e+03    3.05675e+02    8.46363e+02
     Coulomb-14        LJ (SR)   Coulomb (SR)      Potential    Kinetic En.
    2.52581e+04   -4.88281e+03   -1.84500e+04    6.19410e+03    0.00000e+00
   Total Energy    Temperature Pressure (bar)
    6.19410e+03    0.00000e+00    0.00000e+00

           Step           Time         Lambda
           3800     3800.00000        0.00000

   Energies (kJ/mol)
        G96Bond       G96Angle    Proper Dih.  Improper Dih.          LJ-14
    2.49693e+02    1.36900e+03    1.49611e+03    3.06687e+02    8.47363e+02
     Coulomb-14        LJ (SR)   Coulomb (SR)      Potential    Kinetic En.
    2.52555e+04   -4.89967e+03   -1.84626e+04    6.16208e+03    0.00000e+00
   Total Energy    Temperature Pressure (bar)
    6.16208e+03    0.00000e+00    0.00000e+00

           Step           Time         Lambda
           3900     3900.00000        0.00000

   Energies (kJ/mol)
        G96Bond       G96Angle    Proper Dih.  Improper Dih.          LJ-14
    2.49817e+02    1.37090e+03    1.49393e+03    3.08062e+02    8.48100e+02
     Coulomb-14        LJ (SR)   Coulomb (SR)      Potential    Kinetic En.
    2.52498e+04   -4.90871e+03   -1.84656e+04    6.14632e+03    0.00000e+00
   Total Energy    Temperature Pressure (bar)
    6.14632e+03    0.00000e+00    0.00000e+00

           Step           Time         Lambda
           4000     4000.00000        0.00000

   Energies (kJ/mol)
        G96Bond       G96Angle    Proper Dih.  Improper Dih.          LJ-14
    2.49818e+02    1.37094e+03    1.49375e+03    3.08267e+02    8.48193e+02
     Coulomb-14        LJ (SR)   Coulomb (SR)      Potential    Kinetic En.
    2.52494e+04   -4.90977e+03   -1.84658e+04    6.14484e+03    0.00000e+00
   Total Energy    Temperature Pressure (bar)
    6.14484e+03    0.00000e+00    0.00000e+00

           Step           Time         Lambda
           4100     4100.00000        0.00000

   Energies (kJ/mol)
        G96Bond       G96Angle    Proper Dih.  Improper Dih.          LJ-14
    2.49723e+02    1.37146e+03    1.49285e+03    3.09104e+02    8.48498e+02
     Coulomb-14        LJ (SR)   Coulomb (SR)      Potential    Kinetic En.
    2.52474e+04   -4.91594e+03   -1.84671e+04    6.13600e+03    0.00000e+00
   Total Energy    Temperature Pressure (bar)
    6.13600e+03    0.00000e+00    0.00000e+00

           Step           Time         Lambda
           4200     4200.00000        0.00000

   Energies (kJ/mol)
        G96Bond       G96Angle    Proper Dih.  Improper Dih.          LJ-14
    2.49801e+02    1.37283e+03    1.49119e+03    3.10498e+02    8.48997e+02
     Coulomb-14        LJ (SR)   Coulomb (SR)      Potential    Kinetic En.
    2.52438e+04   -4.92512e+03   -1.84715e+04    6.12051e+03    0.00000e+00
   Total Energy    Temperature Pressure (bar)
    6.12051e+03    0.00000e+00    0.00000e+00

           Step           Time         Lambda
           4300     4300.00000        0.00000

   Energies (kJ/mol)
        G96Bond       G96Angle    Proper Dih.  Improper Dih.          LJ-14
    2.50159e+02    1.37457e+03    1.49178e+03    3.11909e+02    8.49830e+02
     Coulomb-14        LJ (SR)   Coulomb (SR)      Potential    Kinetic En.
    2.52361e+04   -4.93875e+03   -1.84749e+04    6.10062e+03    0.00000e+00
   Total Energy    Temperature Pressure (bar)
    6.10062e+03    0.00000e+00    0.00000e+00

           Step           Time         Lambda
           4400     4400.00000        0.00000

   Energies (kJ/mol)
        G96Bond       G96Angle    Proper Dih.  Improper Dih.          LJ-14
    2.50211e+02    1.37434e+03    1.49062e+03    3.12131e+02    8.50758e+02
     Coulomb-14        LJ (SR)   Coulomb (SR)      Potential    Kinetic En.
    2.52350e+04   -4.94137e+03   -1.84765e+04    6.09518e+03    0.00000e+00
   Total Energy    Temperature Pressure (bar)
    6.09518e+03    0.00000e+00    0.00000e+00

           Step           Time         Lambda
           4500     4500.00000        0.00000

   Energies (kJ/mol)
        G96Bond       G96Angle    Proper Dih.  Improper Dih.          LJ-14
    2.50267e+02    1.37460e+03    1.48953e+03    3.12580e+02    8.51437e+02
     Coulomb-14        LJ (SR)   Coulomb (SR)      Potential    Kinetic En.
    2.52336e+04   -4.94377e+03   -1.84782e+04    6.09007e+03    0.00000e+00
   Total Energy    Temperature Pressure (bar)
    6.09007e+03    0.00000e+00    0.00000e+00

           Step           Time         Lambda
           4600     4600.00000        0.00000

   Energies (kJ/mol)
        G96Bond       G96Angle    Proper Dih.  Improper Dih.          LJ-14
    2.50263e+02    1.37392e+03    1.48754e+03    3.13733e+02    8.54144e+02
     Coulomb-14        LJ (SR)   Coulomb (SR)      Potential    Kinetic En.
    2.52318e+04   -4.95362e+03   -1.84858e+04    6.07205e+03    0.00000e+00
   Total Energy    Temperature Pressure (bar)
    6.07205e+03    0.00000e+00    0.00000e+00

           Step           Time         Lambda
           4700     4700.00000        0.00000

   Energies (kJ/mol)
        G96Bond       G96Angle    Proper Dih.  Improper Dih.          LJ-14
    2.50113e+02    1.37382e+03    1.48742e+03    3.13544e+02    8.54621e+02
     Coulomb-14        LJ (SR)   Coulomb (SR)      Potential    Kinetic En.
    2.52310e+04   -4.95645e+03   -1.84867e+04    6.06734e+03    0.00000e+00
   Total Energy    Temperature Pressure (bar)
    6.06734e+03    0.00000e+00    0.00000e+00

           Step           Time         Lambda
           4800     4800.00000        0.00000

   Energies (kJ/mol)
        G96Bond       G96Angle    Proper Dih.  Improper Dih.          LJ-14
    2.50108e+02    1.37386e+03    1.48737e+03    3.13527e+02    8.54659e+02
     Coulomb-14        LJ (SR)   Coulomb (SR)      Potential    Kinetic En.
    2.52308e+04   -4.95683e+03   -1.84869e+04    6.06660e+03    0.00000e+00
   Total Energy    Temperature Pressure (bar)
    6.06660e+03    0.00000e+00    0.00000e+00

           Step           Time         Lambda
           4900     4900.00000        0.00000

   Energies (kJ/mol)
        G96Bond       G96Angle    Proper Dih.  Improper Dih.          LJ-14
    2.50115e+02    1.37385e+03    1.48734e+03    3.13519e+02    8.54730e+02
     Coulomb-14        LJ (SR)   Coulomb (SR)      Potential    Kinetic En.
    2.52306e+04   -4.95721e+03   -1.84871e+04    6.06590e+03    0.00000e+00
   Total Energy    Temperature Pressure (bar)
    6.06590e+03    0.00000e+00    0.00000e+00

           Step           Time         Lambda
           5000     5000.00000        0.00000

   Energies (kJ/mol)
        G96Bond       G96Angle    Proper Dih.  Improper Dih.          LJ-14
    2.50122e+02    1.37385e+03    1.48731e+03    3.13511e+02    8.54802e+02
     Coulomb-14        LJ (SR)   Coulomb (SR)      Potential    Kinetic En.
    2.52305e+04   -4.95759e+03   -1.84873e+04    6.06519e+03    0.00000e+00
   Total Energy    Temperature Pressure (bar)
    6.06519e+03    0.00000e+00    0.00000e+00

           Step           Time         Lambda
           5100     5100.00000        0.00000

   Energies (kJ/mol)
        G96Bond       G96Angle    Proper Dih.  Improper Dih.          LJ-14
    2.50191e+02    1.37387e+03    1.48622e+03    3.13560e+02    8.57142e+02
     Coulomb-14        LJ (SR)   Coulomb (SR)      Potential    Kinetic En.
    2.52283e+04   -4.96826e+03   -1.84951e+04    6.04593e+03    0.00000e+00
   Total Energy    Temperature Pressure (bar)
    6.04593e+03    0.00000e+00    0.00000e+00

           Step           Time         Lambda
           5200     5200.00000        0.00000

   Energies (kJ/mol)
        G96Bond       G96Angle    Proper Dih.  Improper Dih.          LJ-14
    2.50219e+02    1.37375e+03    1.48611e+03    3.13568e+02    8.57502e+02
     Coulomb-14        LJ (SR)   Coulomb (SR)      Potential    Kinetic En.
    2.52284e+04   -4.97007e+03   -1.84965e+04    6.04302e+03    0.00000e+00
   Total Energy    Temperature Pressure (bar)
    6.04302e+03    0.00000e+00    0.00000e+00

           Step           Time         Lambda
           5300     5300.00000        0.00000

   Energies (kJ/mol)
        G96Bond       G96Angle    Proper Dih.  Improper Dih.          LJ-14
    2.50272e+02    1.37368e+03    1.48600e+03    3.13585e+02    8.58036e+02
     Coulomb-14        LJ (SR)   Coulomb (SR)      Potential    Kinetic En.
    2.52284e+04   -4.97308e+03   -1.84985e+04    6.03843e+03    0.00000e+00
   Total Energy    Temperature Pressure (bar)
    6.03843e+03    0.00000e+00    0.00000e+00

           Step           Time         Lambda
           5400     5400.00000        0.00000

   Energies (kJ/mol)
        G96Bond       G96Angle    Proper Dih.  Improper Dih.          LJ-14
    2.50149e+02    1.37369e+03    1.48597e+03    3.13601e+02    8.58490e+02
     Coulomb-14        LJ (SR)   Coulomb (SR)      Potential    Kinetic En.
    2.52284e+04   -4.97515e+03   -1.84998e+04    6.03533e+03    0.00000e+00
   Total Energy    Temperature Pressure (bar)
    6.03533e+03    0.00000e+00    0.00000e+00

           Step           Time         Lambda
           5500     5500.00000        0.00000

   Energies (kJ/mol)
        G96Bond       G96Angle    Proper Dih.  Improper Dih.          LJ-14
    2.50123e+02    1.37370e+03    1.48595e+03    3.13626e+02    8.58734e+02
     Coulomb-14        LJ (SR)   Coulomb (SR)      Potential    Kinetic En.
    2.52283e+04   -4.97641e+03   -1.85005e+04    6.03346e+03    0.00000e+00
   Total Energy    Temperature Pressure (bar)
    6.03346e+03    0.00000e+00    0.00000e+00

           Step           Time         Lambda
           5600     5600.00000        0.00000

   Energies (kJ/mol)
        G96Bond       G96Angle    Proper Dih.  Improper Dih.          LJ-14
    2.50035e+02    1.37433e+03    1.48591e+03    3.13982e+02    8.60734e+02
     Coulomb-14        LJ (SR)   Coulomb (SR)      Potential    Kinetic En.
    2.52268e+04   -4.98755e+03   -1.85071e+04    6.01716e+03    0.00000e+00
   Total Energy    Temperature Pressure (bar)
    6.01716e+03    0.00000e+00    0.00000e+00

           Step           Time         Lambda
           5700     5700.00000        0.00000

   Energies (kJ/mol)
        G96Bond       G96Angle    Proper Dih.  Improper Dih.          LJ-14
    2.50054e+02    1.37436e+03    1.48596e+03    3.14155e+02    8.61642e+02
     Coulomb-14        LJ (SR)   Coulomb (SR)      Potential    Kinetic En.
    2.52260e+04   -4.99260e+03   -1.85107e+04    6.00880e+03    0.00000e+00
   Total Energy    Temperature Pressure (bar)
    6.00880e+03    0.00000e+00    0.00000e+00

           Step           Time         Lambda
           5800     5800.00000        0.00000

   Energies (kJ/mol)
        G96Bond       G96Angle    Proper Dih.  Improper Dih.          LJ-14
    2.50051e+02    1.37437e+03    1.48598e+03    3.14172e+02    8.61683e+02
     Coulomb-14        LJ (SR)   Coulomb (SR)      Potential    Kinetic En.
    2.52259e+04   -4.99299e+03   -1.85111e+04    6.00812e+03    0.00000e+00
   Total Energy    Temperature Pressure (bar)
    6.00812e+03    0.00000e+00    0.00000e+00

           Step           Time         Lambda
           5900     5900.00000        0.00000

   Energies (kJ/mol)
        G96Bond       G96Angle    Proper Dih.  Improper Dih.          LJ-14
    2.50049e+02    1.37437e+03    1.48601e+03    3.14192e+02    8.61723e+02
     Coulomb-14        LJ (SR)   Coulomb (SR)      Potential    Kinetic En.
    2.52258e+04   -4.99338e+03   -1.85114e+04    6.00742e+03    0.00000e+00
   Total Energy    Temperature Pressure (bar)
    6.00742e+03    0.00000e+00    0.00000e+00

           Step           Time         Lambda
           6000     6000.00000        0.00000

   Energies (kJ/mol)
        G96Bond       G96Angle    Proper Dih.  Improper Dih.          LJ-14
    2.50047e+02    1.37437e+03    1.48606e+03    3.14216e+02    8.61761e+02
     Coulomb-14        LJ (SR)   Coulomb (SR)      Potential    Kinetic En.
    2.52258e+04   -4.99378e+03   -1.85118e+04    6.00669e+03    0.00000e+00
   Total Energy    Temperature Pressure (bar)
    6.00669e+03    0.00000e+00    0.00000e+00

           Step           Time         Lambda
           6100     6100.00000        0.00000

   Energies (kJ/mol)
        G96Bond       G96Angle    Proper Dih.  Improper Dih.          LJ-14
    2.50045e+02    1.37432e+03    1.48797e+03    3.14712e+02    8.61970e+02
     Coulomb-14        LJ (SR)   Coulomb (SR)      Potential    Kinetic En.
    2.52252e+04   -4.99751e+03   -1.85190e+04    5.99780e+03    0.00000e+00
   Total Energy    Temperature Pressure (bar)
    5.99780e+03    0.00000e+00    0.00000e+00

           Step           Time         Lambda
           6200     6200.00000        0.00000

   Energies (kJ/mol)
        G96Bond       G96Angle    Proper Dih.  Improper Dih.          LJ-14
    2.50504e+02    1.37415e+03    1.49133e+03    3.15478e+02    8.61854e+02
     Coulomb-14        LJ (SR)   Coulomb (SR)      Potential    Kinetic En.
    2.52248e+04   -4.99857e+03   -1.85358e+04    5.98365e+03    0.00000e+00
   Total Energy    Temperature Pressure (bar)
    5.98365e+03    0.00000e+00    0.00000e+00

           Step           Time         Lambda
           6300     6300.00000        0.00000

   Energies (kJ/mol)
        G96Bond       G96Angle    Proper Dih.  Improper Dih.          LJ-14
    2.50145e+02    1.37385e+03    1.48981e+03    3.15182e+02    8.61791e+02
     Coulomb-14        LJ (SR)   Coulomb (SR)      Potential    Kinetic En.
    2.52240e+04   -5.00167e+03   -1.85351e+04    5.97798e+03    0.00000e+00
   Total Energy    Temperature Pressure (bar)
    5.97798e+03    0.00000e+00    0.00000e+00

           Step           Time         Lambda
           6400     6400.00000        0.00000

   Energies (kJ/mol)
        G96Bond       G96Angle    Proper Dih.  Improper Dih.          LJ-14
    2.50268e+02    1.37407e+03    1.48967e+03    3.14961e+02    8.61794e+02
     Coulomb-14        LJ (SR)   Coulomb (SR)      Potential    Kinetic En.
    2.52237e+04   -5.00428e+03   -1.85372e+04    5.97302e+03    0.00000e+00
   Total Energy    Temperature Pressure (bar)
    5.97302e+03    0.00000e+00    0.00000e+00

           Step           Time         Lambda
           6500     6500.00000        0.00000

   Energies (kJ/mol)
        G96Bond       G96Angle    Proper Dih.  Improper Dih.          LJ-14
    2.50304e+02    1.37422e+03    1.48962e+03    3.14829e+02    8.62128e+02
     Coulomb-14        LJ (SR)   Coulomb (SR)      Potential    Kinetic En.
    2.52234e+04   -5.00614e+03   -1.85386e+04    5.96980e+03    0.00000e+00
   Total Energy    Temperature Pressure (bar)
    5.96980e+03    0.00000e+00    0.00000e+00

           Step           Time         Lambda
           6600     6600.00000        0.00000

   Energies (kJ/mol)
        G96Bond       G96Angle    Proper Dih.  Improper Dih.          LJ-14
    2.50537e+02    1.37468e+03    1.48966e+03    3.14742e+02    8.62347e+02
     Coulomb-14        LJ (SR)   Coulomb (SR)      Potential    Kinetic En.
    2.52231e+04   -5.00932e+03   -1.85410e+04    5.96474e+03    0.00000e+00
   Total Energy    Temperature Pressure (bar)
    5.96474e+03    0.00000e+00    0.00000e+00

           Step           Time         Lambda
           6700     6700.00000        0.00000

   Energies (kJ/mol)
        G96Bond       G96Angle    Proper Dih.  Improper Dih.          LJ-14
    2.50768e+02    1.37484e+03    1.48969e+03    3.14753e+02    8.62559e+02
     Coulomb-14        LJ (SR)   Coulomb (SR)      Potential    Kinetic En.
    2.52228e+04   -5.01107e+03   -1.85423e+04    5.96210e+03    0.00000e+00
   Total Energy    Temperature Pressure (bar)
    5.96210e+03    0.00000e+00    0.00000e+00

           Step           Time         Lambda
           6800     6800.00000        0.00000

   Energies (kJ/mol)
        G96Bond       G96Angle    Proper Dih.  Improper Dih.          LJ-14
    2.50924e+02    1.37811e+03    1.49005e+03    3.15792e+02    8.65271e+02
     Coulomb-14        LJ (SR)   Coulomb (SR)      Potential    Kinetic En.
    2.52205e+04   -5.02887e+03   -1.85555e+04    5.93623e+03    0.00000e+00
   Total Energy    Temperature Pressure (bar)
    5.93623e+03    0.00000e+00    0.00000e+00

           Step           Time         Lambda
           6900     6900.00000        0.00000

   Energies (kJ/mol)
        G96Bond       G96Angle    Proper Dih.  Improper Dih.          LJ-14
    2.50749e+02    1.37734e+03    1.48949e+03    3.15590e+02    8.64727e+02
     Coulomb-14        LJ (SR)   Coulomb (SR)      Potential    Kinetic En.
    2.52229e+04   -5.03194e+03   -1.85604e+04    5.92841e+03    0.00000e+00
   Total Energy    Temperature Pressure (bar)
    5.92841e+03    0.00000e+00    0.00000e+00

           Step           Time         Lambda
           7000     7000.00000        0.00000

   Energies (kJ/mol)
        G96Bond       G96Angle    Proper Dih.  Improper Dih.          LJ-14
    2.50773e+02    1.37801e+03    1.48834e+03    3.15913e+02    8.64287e+02
     Coulomb-14        LJ (SR)   Coulomb (SR)      Potential    Kinetic En.
    2.52234e+04   -5.03430e+03   -1.85655e+04    5.92094e+03    0.00000e+00
   Total Energy    Temperature Pressure (bar)
    5.92094e+03    0.00000e+00    0.00000e+00

           Step           Time         Lambda
           7100     7100.00000        0.00000

   Energies (kJ/mol)
        G96Bond       G96Angle    Proper Dih.  Improper Dih.          LJ-14
    2.50626e+02    1.37797e+03    1.48755e+03    3.16144e+02    8.64853e+02
     Coulomb-14        LJ (SR)   Coulomb (SR)      Potential    Kinetic En.
    2.52232e+04   -5.03642e+03   -1.85695e+04    5.91440e+03    0.00000e+00
   Total Energy    Temperature Pressure (bar)
    5.91440e+03    0.00000e+00    0.00000e+00

           Step           Time         Lambda
           7200     7200.00000        0.00000

   Energies (kJ/mol)
        G96Bond       G96Angle    Proper Dih.  Improper Dih.          LJ-14
    2.50634e+02    1.37813e+03    1.48731e+03    3.16190e+02    8.65109e+02
     Coulomb-14        LJ (SR)   Coulomb (SR)      Potential    Kinetic En.
    2.52228e+04   -5.03781e+03   -1.85712e+04    5.91117e+03    0.00000e+00
   Total Energy    Temperature Pressure (bar)
    5.91117e+03    0.00000e+00    0.00000e+00

           Step           Time         Lambda
           7300     7300.00000        0.00000

   Energies (kJ/mol)
        G96Bond       G96Angle    Proper Dih.  Improper Dih.          LJ-14
    2.50657e+02    1.37829e+03    1.48721e+03    3.16209e+02    8.65259e+02
     Coulomb-14        LJ (SR)   Coulomb (SR)      Potential    Kinetic En.
    2.52224e+04   -5.03882e+03   -1.85724e+04    5.90880e+03    0.00000e+00
   Total Energy    Temperature Pressure (bar)
    5.90880e+03    0.00000e+00    0.00000e+00

           Step           Time         Lambda
           7400     7400.00000        0.00000

   Energies (kJ/mol)
        G96Bond       G96Angle    Proper Dih.  Improper Dih.          LJ-14
    2.50665e+02    1.37857e+03    1.48713e+03    3.16222e+02    8.65392e+02
     Coulomb-14        LJ (SR)   Coulomb (SR)      Potential    Kinetic En.
    2.52216e+04   -5.04000e+03   -1.85736e+04    5.90598e+03    0.00000e+00
   Total Energy    Temperature Pressure (bar)
    5.90598e+03    0.00000e+00    0.00000e+00

           Step           Time         Lambda
           7500     7500.00000        0.00000

   Energies (kJ/mol)
        G96Bond       G96Angle    Proper Dih.  Improper Dih.          LJ-14
    2.50762e+02    1.37944e+03    1.48608e+03    3.16250e+02    8.65366e+02
     Coulomb-14        LJ (SR)   Coulomb (SR)      Potential    Kinetic En.
    2.52179e+04   -5.04284e+03   -1.85757e+04    5.89729e+03    0.00000e+00
   Total Energy    Temperature Pressure (bar)
    5.89729e+03    0.00000e+00    0.00000e+00

           Step           Time         Lambda
           7600     7600.00000        0.00000

   Energies (kJ/mol)
        G96Bond       G96Angle    Proper Dih.  Improper Dih.          LJ-14
    2.50664e+02    1.37925e+03    1.48504e+03    3.16399e+02    8.65322e+02
     Coulomb-14        LJ (SR)   Coulomb (SR)      Potential    Kinetic En.
    2.52162e+04   -5.04474e+03   -1.85781e+04    5.89001e+03    0.00000e+00
   Total Energy    Temperature Pressure (bar)
    5.89001e+03    0.00000e+00    0.00000e+00

           Step           Time         Lambda
           7700     7700.00000        0.00000

   Energies (kJ/mol)
        G96Bond       G96Angle    Proper Dih.  Improper Dih.          LJ-14
    2.50714e+02    1.37987e+03    1.48400e+03    3.16509e+02    8.66104e+02
     Coulomb-14        LJ (SR)   Coulomb (SR)      Potential    Kinetic En.
    2.52144e+04   -5.04799e+03   -1.85824e+04    5.88127e+03    0.00000e+00
   Total Energy    Temperature Pressure (bar)
    5.88127e+03    0.00000e+00    0.00000e+00

           Step           Time         Lambda
           7800     7800.00000        0.00000

   Energies (kJ/mol)
        G96Bond       G96Angle    Proper Dih.  Improper Dih.          LJ-14
    2.50870e+02    1.38058e+03    1.48298e+03    3.16369e+02    8.66593e+02
     Coulomb-14        LJ (SR)   Coulomb (SR)      Potential    Kinetic En.
    2.52140e+04   -5.05115e+03   -1.85868e+04    5.87337e+03    0.00000e+00
   Total Energy    Temperature Pressure (bar)
    5.87337e+03    0.00000e+00    0.00000e+00

           Step           Time         Lambda
           7900     7900.00000        0.00000

   Energies (kJ/mol)
        G96Bond       G96Angle    Proper Dih.  Improper Dih.          LJ-14
    2.50904e+02    1.38068e+03    1.48289e+03    3.16352e+02    8.66596e+02
     Coulomb-14        LJ (SR)   Coulomb (SR)      Potential    Kinetic En.
    2.52140e+04   -5.05156e+03   -1.85875e+04    5.87236e+03    0.00000e+00
   Total Energy    Temperature Pressure (bar)
    5.87236e+03    0.00000e+00    0.00000e+00

           Step           Time         Lambda
           8000     8000.00000        0.00000

   Energies (kJ/mol)
        G96Bond       G96Angle    Proper Dih.  Improper Dih.          LJ-14
    2.50923e+02    1.38077e+03    1.48281e+03    3.16337e+02    8.66623e+02
     Coulomb-14        LJ (SR)   Coulomb (SR)      Potential    Kinetic En.
    2.52141e+04   -5.05199e+03   -1.85882e+04    5.87132e+03    0.00000e+00
   Total Energy    Temperature Pressure (bar)
    5.87132e+03    0.00000e+00    0.00000e+00

           Step           Time         Lambda
           8100     8100.00000        0.00000

   Energies (kJ/mol)
        G96Bond       G96Angle    Proper Dih.  Improper Dih.          LJ-14
    2.51307e+02    1.38190e+03    1.48256e+03    3.16244e+02    8.66661e+02
     Coulomb-14        LJ (SR)   Coulomb (SR)      Potential    Kinetic En.
    2.52158e+04   -5.05618e+03   -1.85981e+04    5.86016e+03    0.00000e+00
   Total Energy    Temperature Pressure (bar)
    5.86016e+03    0.00000e+00    0.00000e+00

           Step           Time         Lambda
           8200     8200.00000        0.00000

   Energies (kJ/mol)
        G96Bond       G96Angle    Proper Dih.  Improper Dih.          LJ-14
    2.51917e+02    1.38224e+03    1.48303e+03    3.16276e+02    8.66254e+02
     Coulomb-14        LJ (SR)   Coulomb (SR)      Potential    Kinetic En.
    2.52170e+04   -5.05737e+03   -1.86044e+04    5.85496e+03    0.00000e+00
   Total Energy    Temperature Pressure (bar)
    5.85496e+03    0.00000e+00    0.00000e+00

           Step           Time         Lambda
           8300     8300.00000        0.00000

   Energies (kJ/mol)
        G96Bond       G96Angle    Proper Dih.  Improper Dih.          LJ-14
    2.51794e+02    1.38241e+03    1.48442e+03    3.16069e+02    8.67139e+02
     Coulomb-14        LJ (SR)   Coulomb (SR)      Potential    Kinetic En.
    2.52180e+04   -5.05553e+03   -1.86235e+04    5.84082e+03    0.00000e+00
   Total Energy    Temperature Pressure (bar)
    5.84082e+03    0.00000e+00    0.00000e+00

           Step           Time         Lambda
           8400     8400.00000        0.00000

   Energies (kJ/mol)
        G96Bond       G96Angle    Proper Dih.  Improper Dih.          LJ-14
    2.51860e+02    1.38233e+03    1.48423e+03    3.15944e+02    8.67829e+02
     Coulomb-14        LJ (SR)   Coulomb (SR)      Potential    Kinetic En.
    2.52170e+04   -5.05537e+03   -1.86277e+04    5.83620e+03    0.00000e+00
   Total Energy    Temperature Pressure (bar)
    5.83620e+03    0.00000e+00    0.00000e+00

           Step           Time         Lambda
           8500     8500.00000        0.00000

   Energies (kJ/mol)
        G96Bond       G96Angle    Proper Dih.  Improper Dih.          LJ-14
    2.51844e+02    1.38234e+03    1.48452e+03    3.15446e+02    8.68733e+02
     Coulomb-14        LJ (SR)   Coulomb (SR)      Potential    Kinetic En.
    2.52148e+04   -5.05514e+03   -1.86350e+04    5.82759e+03    0.00000e+00
   Total Energy    Temperature Pressure (bar)
    5.82759e+03    0.00000e+00    0.00000e+00

           Step           Time         Lambda
           8600     8600.00000        0.00000

   Energies (kJ/mol)
        G96Bond       G96Angle    Proper Dih.  Improper Dih.          LJ-14
    2.51753e+02    1.38228e+03    1.48481e+03    3.15162e+02    8.68941e+02
     Coulomb-14        LJ (SR)   Coulomb (SR)      Potential    Kinetic En.
    2.52138e+04   -5.05526e+03   -1.86373e+04    5.82414e+03    0.00000e+00
   Total Energy    Temperature Pressure (bar)
    5.82414e+03    0.00000e+00    0.00000e+00

           Step           Time         Lambda
           8700     8700.00000        0.00000

   Energies (kJ/mol)
        G96Bond       G96Angle    Proper Dih.  Improper Dih.          LJ-14
    2.51882e+02    1.38235e+03    1.48557e+03    3.14444e+02    8.68868e+02
     Coulomb-14        LJ (SR)   Coulomb (SR)      Potential    Kinetic En.
    2.52094e+04   -5.05648e+03   -1.86424e+04    5.81371e+03    0.00000e+00
   Total Energy    Temperature Pressure (bar)
    5.81371e+03    0.00000e+00    0.00000e+00

           Step           Time         Lambda
           8800     8800.00000        0.00000

   Energies (kJ/mol)
        G96Bond       G96Angle    Proper Dih.  Improper Dih.          LJ-14
    2.51941e+02    1.38240e+03    1.48536e+03    3.14460e+02    8.68752e+02
     Coulomb-14        LJ (SR)   Coulomb (SR)      Potential    Kinetic En.
    2.52084e+04   -5.05727e+03   -1.86429e+04    5.81116e+03    0.00000e+00
   Total Energy    Temperature Pressure (bar)
    5.81116e+03    0.00000e+00    0.00000e+00

           Step           Time         Lambda
           8900     8900.00000        0.00000

   Energies (kJ/mol)
        G96Bond       G96Angle    Proper Dih.  Improper Dih.          LJ-14
    2.52290e+02    1.38272e+03    1.48080e+03    3.14509e+02    8.69327e+02
     Coulomb-14        LJ (SR)   Coulomb (SR)      Potential    Kinetic En.
    2.52036e+04   -5.06122e+03   -1.86442e+04    5.79780e+03    0.00000e+00
   Total Energy    Temperature Pressure (bar)
    5.79780e+03    0.00000e+00    0.00000e+00

           Step           Time         Lambda
           9000     9000.00000        0.00000

   Energies (kJ/mol)
        G96Bond       G96Angle    Proper Dih.  Improper Dih.          LJ-14
    2.52048e+02    1.38237e+03    1.48100e+03    3.14647e+02    8.69837e+02
     Coulomb-14        LJ (SR)   Coulomb (SR)      Potential    Kinetic En.
    2.52029e+04   -5.06091e+03   -1.86456e+04    5.79636e+03    0.00000e+00
   Total Energy    Temperature Pressure (bar)
    5.79636e+03    0.00000e+00    0.00000e+00

           Step           Time         Lambda
           9100     9100.00000        0.00000

   Energies (kJ/mol)
        G96Bond       G96Angle    Proper Dih.  Improper Dih.          LJ-14
    2.52046e+02    1.38253e+03    1.48100e+03    3.14822e+02    8.70263e+02
     Coulomb-14        LJ (SR)   Coulomb (SR)      Potential    Kinetic En.
    2.52023e+04   -5.06088e+03   -1.86491e+04    5.79301e+03    0.00000e+00
   Total Energy    Temperature Pressure (bar)
    5.79301e+03    0.00000e+00    0.00000e+00

           Step           Time         Lambda
           9200     9200.00000        0.00000

   Energies (kJ/mol)
        G96Bond       G96Angle    Proper Dih.  Improper Dih.          LJ-14
    2.52064e+02    1.38263e+03    1.47851e+03    3.15253e+02    8.72577e+02
     Coulomb-14        LJ (SR)   Coulomb (SR)      Potential    Kinetic En.
    2.52028e+04   -5.06278e+03   -1.86606e+04    5.78049e+03    0.00000e+00
   Total Energy    Temperature Pressure (bar)
    5.78049e+03    0.00000e+00    0.00000e+00

           Step           Time         Lambda
           9300     9300.00000        0.00000

   Energies (kJ/mol)
        G96Bond       G96Angle    Proper Dih.  Improper Dih.          LJ-14
    2.52133e+02    1.38216e+03    1.47965e+03    3.14712e+02    8.73660e+02
     Coulomb-14        LJ (SR)   Coulomb (SR)      Potential    Kinetic En.
    2.52026e+04   -5.06424e+03   -1.86636e+04    5.77711e+03    0.00000e+00
   Total Energy    Temperature Pressure (bar)
    5.77711e+03    0.00000e+00    0.00000e+00

           Step           Time         Lambda
           9400     9400.00000        0.00000

   Energies (kJ/mol)
        G96Bond       G96Angle    Proper Dih.  Improper Dih.          LJ-14
    2.51743e+02    1.38216e+03    1.47963e+03    3.14665e+02    8.73704e+02
     Coulomb-14        LJ (SR)   Coulomb (SR)      Potential    Kinetic En.
    2.52027e+04   -5.06436e+03   -1.86637e+04    5.77654e+03    0.00000e+00
   Total Energy    Temperature Pressure (bar)
    5.77654e+03    0.00000e+00    0.00000e+00

           Step           Time         Lambda
           9500     9500.00000        0.00000

   Energies (kJ/mol)
        G96Bond       G96Angle    Proper Dih.  Improper Dih.          LJ-14
    2.51738e+02    1.38216e+03    1.47965e+03    3.14641e+02    8.73750e+02
     Coulomb-14        LJ (SR)   Coulomb (SR)      Potential    Kinetic En.
    2.52026e+04   -5.06452e+03   -1.86638e+04    5.77616e+03    0.00000e+00
   Total Energy    Temperature Pressure (bar)
    5.77616e+03    0.00000e+00    0.00000e+00

           Step           Time         Lambda
           9600     9600.00000        0.00000

   Energies (kJ/mol)
        G96Bond       G96Angle    Proper Dih.  Improper Dih.          LJ-14
    2.51734e+02    1.38216e+03    1.47966e+03    3.14619e+02    8.73794e+02
     Coulomb-14        LJ (SR)   Coulomb (SR)      Potential    Kinetic En.
    2.52025e+04   -5.06467e+03   -1.86640e+04    5.77577e+03    0.00000e+00
   Total Energy    Temperature Pressure (bar)
    5.77577e+03    0.00000e+00    0.00000e+00

           Step           Time         Lambda
           9700     9700.00000        0.00000

   Energies (kJ/mol)
        G96Bond       G96Angle    Proper Dih.  Improper Dih.          LJ-14
    2.51730e+02    1.38216e+03    1.47968e+03    3.14598e+02    8.73837e+02
     Coulomb-14        LJ (SR)   Coulomb (SR)      Potential    Kinetic En.
    2.52024e+04   -5.06483e+03   -1.86641e+04    5.77538e+03    0.00000e+00
   Total Energy    Temperature Pressure (bar)
    5.77538e+03    0.00000e+00    0.00000e+00

           Step           Time         Lambda
           9800     9800.00000        0.00000

   Energies (kJ/mol)
        G96Bond       G96Angle    Proper Dih.  Improper Dih.          LJ-14
    2.51726e+02    1.38218e+03    1.47969e+03    3.14578e+02    8.73878e+02
     Coulomb-14        LJ (SR)   Coulomb (SR)      Potential    Kinetic En.
    2.52022e+04   -5.06499e+03   -1.86643e+04    5.77500e+03    0.00000e+00
   Total Energy    Temperature Pressure (bar)
    5.77500e+03    0.00000e+00    0.00000e+00

           Step           Time         Lambda
           9900     9900.00000        0.00000

   Energies (kJ/mol)
        G96Bond       G96Angle    Proper Dih.  Improper Dih.          LJ-14
    2.51723e+02    1.38219e+03    1.47969e+03    3.14559e+02    8.73918e+02
     Coulomb-14        LJ (SR)   Coulomb (SR)      Potential    Kinetic En.
    2.52021e+04   -5.06515e+03   -1.86644e+04    5.77460e+03    0.00000e+00
   Total Energy    Temperature Pressure (bar)
    5.77460e+03    0.00000e+00    0.00000e+00

           Step           Time         Lambda
          10000    10000.00000        0.00000

   Energies (kJ/mol)
        G96Bond       G96Angle    Proper Dih.  Improper Dih.          LJ-14
    2.51720e+02    1.38221e+03    1.47970e+03    3.14540e+02    8.73957e+02
     Coulomb-14        LJ (SR)   Coulomb (SR)      Potential    Kinetic En.
    2.52019e+04   -5.06531e+03   -1.86646e+04    5.77421e+03    0.00000e+00
   Total Energy    Temperature Pressure (bar)
    5.77421e+03    0.00000e+00    0.00000e+00

           Step           Time         Lambda
          10100    10100.00000        0.00000

   Energies (kJ/mol)
        G96Bond       G96Angle    Proper Dih.  Improper Dih.          LJ-14
    2.51537e+02    1.38293e+03    1.48026e+03    3.14901e+02    8.75176e+02
     Coulomb-14        LJ (SR)   Coulomb (SR)      Potential    Kinetic En.
    2.51987e+04   -5.06981e+03   -1.86715e+04    5.76218e+03    0.00000e+00
   Total Energy    Temperature Pressure (bar)
    5.76218e+03    0.00000e+00    0.00000e+00

           Step           Time         Lambda
          10200    10200.00000        0.00000

   Energies (kJ/mol)
        G96Bond       G96Angle    Proper Dih.  Improper Dih.          LJ-14
    2.51705e+02    1.38295e+03    1.48063e+03    3.14971e+02    8.75384e+02
     Coulomb-14        LJ (SR)   Coulomb (SR)      Potential    Kinetic En.
    2.51980e+04   -5.07042e+03   -1.86733e+04    5.75998e+03    0.00000e+00
   Total Energy    Temperature Pressure (bar)
    5.75998e+03    0.00000e+00    0.00000e+00

           Step           Time         Lambda
          10300    10300.00000        0.00000

   Energies (kJ/mol)
        G96Bond       G96Angle    Proper Dih.  Improper Dih.          LJ-14
    2.51495e+02    1.38369e+03    1.48103e+03    3.15236e+02    8.75559e+02
     Coulomb-14        LJ (SR)   Coulomb (SR)      Potential    Kinetic En.
    2.51971e+04   -5.07122e+03   -1.86757e+04    5.75717e+03    0.00000e+00
   Total Energy    Temperature Pressure (bar)
    5.75717e+03    0.00000e+00    0.00000e+00

           Step           Time         Lambda
          10400    10400.00000        0.00000

   Energies (kJ/mol)
        G96Bond       G96Angle    Proper Dih.  Improper Dih.          LJ-14
    2.51550e+02    1.38431e+03    1.48129e+03    3.15420e+02    8.75626e+02
     Coulomb-14        LJ (SR)   Coulomb (SR)      Potential    Kinetic En.
    2.51964e+04   -5.07179e+03   -1.86777e+04    5.75507e+03    0.00000e+00
   Total Energy    Temperature Pressure (bar)
    5.75507e+03    0.00000e+00    0.00000e+00

           Step           Time         Lambda
          10500    10500.00000        0.00000

   Energies (kJ/mol)
        G96Bond       G96Angle    Proper Dih.  Improper Dih.          LJ-14
    2.51492e+02    1.38436e+03    1.48150e+03    3.15520e+02    8.75739e+02
     Coulomb-14        LJ (SR)   Coulomb (SR)      Potential    Kinetic En.
    2.51960e+04   -5.07213e+03   -1.86792e+04    5.75324e+03    0.00000e+00
   Total Energy    Temperature Pressure (bar)
    5.75324e+03    0.00000e+00    0.00000e+00

           Step           Time         Lambda
          10600    10600.00000        0.00000

   Energies (kJ/mol)
        G96Bond       G96Angle    Proper Dih.  Improper Dih.          LJ-14
    2.51275e+02    1.38609e+03    1.48290e+03    3.15780e+02    8.76420e+02
     Coulomb-14        LJ (SR)   Coulomb (SR)      Potential    Kinetic En.
    2.51941e+04   -5.07441e+03   -1.86904e+04    5.74177e+03    0.00000e+00
   Total Energy    Temperature Pressure (bar)
    5.74177e+03    0.00000e+00    0.00000e+00

           Step           Time         Lambda
          10700    10700.00000        0.00000

   Energies (kJ/mol)
        G96Bond       G96Angle    Proper Dih.  Improper Dih.          LJ-14
    2.51102e+02    1.38554e+03    1.48202e+03    3.15589e+02    8.76706e+02
     Coulomb-14        LJ (SR)   Coulomb (SR)      Potential    Kinetic En.
    2.51955e+04   -5.07587e+03   -1.86917e+04    5.73891e+03    0.00000e+00
   Total Energy    Temperature Pressure (bar)
    5.73891e+03    0.00000e+00    0.00000e+00

           Step           Time         Lambda
          10800    10800.00000        0.00000

   Energies (kJ/mol)
        G96Bond       G96Angle    Proper Dih.  Improper Dih.          LJ-14
    2.51189e+02    1.38670e+03    1.47996e+03    3.16058e+02    8.75965e+02
     Coulomb-14        LJ (SR)   Coulomb (SR)      Potential    Kinetic En.
    2.51956e+04   -5.08066e+03   -1.86969e+04    5.72796e+03    0.00000e+00
   Total Energy    Temperature Pressure (bar)
    5.72796e+03    0.00000e+00    0.00000e+00

           Step           Time         Lambda
          10900    10900.00000        0.00000

   Energies (kJ/mol)
        G96Bond       G96Angle    Proper Dih.  Improper Dih.          LJ-14
    2.50658e+02    1.38491e+03    1.47998e+03    3.16122e+02    8.77816e+02
     Coulomb-14        LJ (SR)   Coulomb (SR)      Potential    Kinetic En.
    2.51983e+04   -5.08268e+03   -1.87006e+04    5.72447e+03    0.00000e+00
   Total Energy    Temperature Pressure (bar)
    5.72447e+03    0.00000e+00    0.00000e+00

           Step           Time         Lambda
          11000    11000.00000        0.00000

   Energies (kJ/mol)
        G96Bond       G96Angle    Proper Dih.  Improper Dih.          LJ-14
    2.50570e+02    1.38445e+03    1.48029e+03    3.15949e+02    8.77033e+02
     Coulomb-14        LJ (SR)   Coulomb (SR)      Potential    Kinetic En.
    2.51980e+04   -5.08347e+03   -1.87013e+04    5.72148e+03    0.00000e+00
   Total Energy    Temperature Pressure (bar)
    5.72148e+03    0.00000e+00    0.00000e+00

           Step           Time         Lambda
          11100    11100.00000        0.00000

   Energies (kJ/mol)
        G96Bond       G96Angle    Proper Dih.  Improper Dih.          LJ-14
    2.50534e+02    1.38309e+03    1.47648e+03    3.16073e+02    8.75080e+02
     Coulomb-14        LJ (SR)   Coulomb (SR)      Potential    Kinetic En.
    2.51951e+04   -5.08452e+03   -1.87021e+04    5.70970e+03    0.00000e+00
   Total Energy    Temperature Pressure (bar)
    5.70970e+03    0.00000e+00    0.00000e+00

           Step           Time         Lambda
          11200    11200.00000        0.00000

   Energies (kJ/mol)
        G96Bond       G96Angle    Proper Dih.  Improper Dih.          LJ-14
    2.50604e+02    1.38288e+03    1.47541e+03    3.16223e+02    8.75080e+02
     Coulomb-14        LJ (SR)   Coulomb (SR)      Potential    Kinetic En.
    2.51951e+04   -5.08561e+03   -1.87022e+04    5.70741e+03    0.00000e+00
   Total Energy    Temperature Pressure (bar)
    5.70741e+03    0.00000e+00    0.00000e+00

           Step           Time         Lambda
          11300    11300.00000        0.00000

   Energies (kJ/mol)
        G96Bond       G96Angle    Proper Dih.  Improper Dih.          LJ-14
    2.50615e+02    1.38305e+03    1.47448e+03    3.16623e+02    8.75325e+02
     Coulomb-14        LJ (SR)   Coulomb (SR)      Potential    Kinetic En.
    2.51952e+04   -5.08691e+03   -1.87037e+04    5.70466e+03    0.00000e+00
   Total Energy    Temperature Pressure (bar)
    5.70466e+03    0.00000e+00    0.00000e+00

           Step           Time         Lambda
          11400    11400.00000        0.00000

   Energies (kJ/mol)
        G96Bond       G96Angle    Proper Dih.  Improper Dih.          LJ-14
    2.50979e+02    1.38406e+03    1.47399e+03    3.17758e+02    8.75888e+02
     Coulomb-14        LJ (SR)   Coulomb (SR)      Potential    Kinetic En.
    2.51948e+04   -5.08939e+03   -1.87090e+04    5.69903e+03    0.00000e+00
   Total Energy    Temperature Pressure (bar)
    5.69903e+03    0.00000e+00    0.00000e+00

           Step           Time         Lambda
          11500    11500.00000        0.00000

   Energies (kJ/mol)
        G96Bond       G96Angle    Proper Dih.  Improper Dih.          LJ-14
    2.51282e+02    1.38483e+03    1.47455e+03    3.18328e+02    8.76027e+02
     Coulomb-14        LJ (SR)   Coulomb (SR)      Potential    Kinetic En.
    2.51945e+04   -5.09020e+03   -1.87133e+04    5.69602e+03    0.00000e+00
   Total Energy    Temperature Pressure (bar)
    5.69602e+03    0.00000e+00    0.00000e+00

           Step           Time         Lambda
          11600    11600.00000        0.00000

   Energies (kJ/mol)
        G96Bond       G96Angle    Proper Dih.  Improper Dih.          LJ-14
    2.51995e+02    1.38605e+03    1.47653e+03    3.18970e+02    8.76183e+02
     Coulomb-14        LJ (SR)   Coulomb (SR)      Potential    Kinetic En.
    2.51943e+04   -5.08903e+03   -1.87252e+04    5.68981e+03    0.00000e+00
   Total Energy    Temperature Pressure (bar)
    5.68981e+03    0.00000e+00    0.00000e+00

           Step           Time         Lambda
          11700    11700.00000        0.00000

   Energies (kJ/mol)
        G96Bond       G96Angle    Proper Dih.  Improper Dih.          LJ-14
    2.51892e+02    1.38599e+03    1.47693e+03    3.18630e+02    8.76785e+02
     Coulomb-14        LJ (SR)   Coulomb (SR)      Potential    Kinetic En.
    2.51945e+04   -5.08810e+03   -1.87309e+04    5.68580e+03    0.00000e+00
   Total Energy    Temperature Pressure (bar)
    5.68580e+03    0.00000e+00    0.00000e+00

           Step           Time         Lambda
          11800    11800.00000        0.00000

   Energies (kJ/mol)
        G96Bond       G96Angle    Proper Dih.  Improper Dih.          LJ-14
    2.52227e+02    1.38593e+03    1.47533e+03    3.19335e+02    8.76410e+02
     Coulomb-14        LJ (SR)   Coulomb (SR)      Potential    Kinetic En.
    2.51944e+04   -5.08876e+03   -1.87363e+04    5.67859e+03    0.00000e+00
   Total Energy    Temperature Pressure (bar)
    5.67859e+03    0.00000e+00    0.00000e+00

           Step           Time         Lambda
          11900    11900.00000        0.00000

   Energies (kJ/mol)
        G96Bond       G96Angle    Proper Dih.  Improper Dih.          LJ-14
    2.53823e+02    1.38428e+03    1.47141e+03    3.19609e+02    8.75053e+02
     Coulomb-14        LJ (SR)   Coulomb (SR)      Potential    Kinetic En.
    2.51952e+04   -5.09098e+03   -1.87340e+04    5.67443e+03    0.00000e+00
   Total Energy    Temperature Pressure (bar)
    5.67443e+03    0.00000e+00    0.00000e+00

           Step           Time         Lambda
          12000    12000.00000        0.00000

   Energies (kJ/mol)
        G96Bond       G96Angle    Proper Dih.  Improper Dih.          LJ-14
    2.51421e+02    1.38388e+03    1.47002e+03    3.19907e+02    8.77658e+02
     Coulomb-14        LJ (SR)   Coulomb (SR)      Potential    Kinetic En.
    2.51956e+04   -5.09194e+03   -1.87344e+04    5.67222e+03    0.00000e+00
   Total Energy    Temperature Pressure (bar)
    5.67222e+03    0.00000e+00    0.00000e+00

           Step           Time         Lambda
          12100    12100.00000        0.00000

   Energies (kJ/mol)
        G96Bond       G96Angle    Proper Dih.  Improper Dih.          LJ-14
    2.51335e+02    1.38320e+03    1.46795e+03    3.20454e+02    8.77684e+02
     Coulomb-14        LJ (SR)   Coulomb (SR)      Potential    Kinetic En.
    2.51963e+04   -5.09354e+03   -1.87336e+04    5.66977e+03    0.00000e+00
   Total Energy    Temperature Pressure (bar)
    5.66977e+03    0.00000e+00    0.00000e+00

           Step           Time         Lambda
          12200    12200.00000        0.00000

   Energies (kJ/mol)
        G96Bond       G96Angle    Proper Dih.  Improper Dih.          LJ-14
    2.51307e+02    1.38301e+03    1.46710e+03    3.20663e+02    8.77537e+02
     Coulomb-14        LJ (SR)   Coulomb (SR)      Potential    Kinetic En.
    2.51965e+04   -5.09422e+03   -1.87333e+04    5.66851e+03    0.00000e+00
   Total Energy    Temperature Pressure (bar)
    5.66851e+03    0.00000e+00    0.00000e+00

           Step           Time         Lambda
          12300    12300.00000        0.00000

   Energies (kJ/mol)
        G96Bond       G96Angle    Proper Dih.  Improper Dih.          LJ-14
    2.51310e+02    1.38294e+03    1.46536e+03    3.21058e+02    8.76551e+02
     Coulomb-14        LJ (SR)   Coulomb (SR)      Potential    Kinetic En.
    2.51967e+04   -5.09609e+03   -1.87340e+04    5.66386e+03    0.00000e+00
   Total Energy    Temperature Pressure (bar)
    5.66386e+03    0.00000e+00    0.00000e+00

           Step           Time         Lambda
          12400    12400.00000        0.00000

   Energies (kJ/mol)
        G96Bond       G96Angle    Proper Dih.  Improper Dih.          LJ-14
    2.51283e+02    1.38294e+03    1.46514e+03    3.21162e+02    8.76458e+02
     Coulomb-14        LJ (SR)   Coulomb (SR)      Potential    Kinetic En.
    2.51968e+04   -5.09633e+03   -1.87353e+04    5.66220e+03    0.00000e+00
   Total Energy    Temperature Pressure (bar)
    5.66220e+03    0.00000e+00    0.00000e+00

           Step           Time         Lambda
          12500    12500.00000        0.00000

   Energies (kJ/mol)
        G96Bond       G96Angle    Proper Dih.  Improper Dih.          LJ-14
    2.53564e+02    1.38867e+03    1.46436e+03    3.22934e+02    8.70225e+02
     Coulomb-14        LJ (SR)   Coulomb (SR)      Potential    Kinetic En.
    2.51941e+04   -5.10331e+03   -1.87387e+04    5.65181e+03    0.00000e+00
   Total Energy    Temperature Pressure (bar)
    5.65181e+03    0.00000e+00    0.00000e+00

           Step           Time         Lambda
          12600    12600.00000        0.00000

   Energies (kJ/mol)
        G96Bond       G96Angle    Proper Dih.  Improper Dih.          LJ-14
    2.51006e+02    1.38315e+03    1.46389e+03    3.21422e+02    8.76765e+02
     Coulomb-14        LJ (SR)   Coulomb (SR)      Potential    Kinetic En.
    2.51984e+04   -5.10323e+03   -1.87432e+04    5.64829e+03    0.00000e+00
   Total Energy    Temperature Pressure (bar)
    5.64829e+03    0.00000e+00    0.00000e+00

           Step           Time         Lambda
          12700    12700.00000        0.00000

   Energies (kJ/mol)
        G96Bond       G96Angle    Proper Dih.  Improper Dih.          LJ-14
    2.50942e+02    1.38288e+03    1.46379e+03    3.21365e+02    8.77087e+02
     Coulomb-14        LJ (SR)   Coulomb (SR)      Potential    Kinetic En.
    2.51991e+04   -5.10338e+03   -1.87440e+04    5.64770e+03    0.00000e+00
   Total Energy    Temperature Pressure (bar)
    5.64770e+03    0.00000e+00    0.00000e+00

           Step           Time         Lambda
          12800    12800.00000        0.00000

   Energies (kJ/mol)
        G96Bond       G96Angle    Proper Dih.  Improper Dih.          LJ-14
    2.50917e+02    1.38263e+03    1.46365e+03    3.21357e+02    8.77366e+02
     Coulomb-14        LJ (SR)   Coulomb (SR)      Potential    Kinetic En.
    2.51997e+04   -5.10396e+03   -1.87452e+04    5.64644e+03    0.00000e+00
   Total Energy    Temperature Pressure (bar)
    5.64644e+03    0.00000e+00    0.00000e+00

           Step           Time         Lambda
          12900    12900.00000        0.00000

   Energies (kJ/mol)
        G96Bond       G96Angle    Proper Dih.  Improper Dih.          LJ-14
    2.51029e+02    1.38234e+03    1.46351e+03    3.21296e+02    8.77643e+02
     Coulomb-14        LJ (SR)   Coulomb (SR)      Potential    Kinetic En.
    2.52003e+04   -5.10462e+03   -1.87466e+04    5.64496e+03    0.00000e+00
   Total Energy    Temperature Pressure (bar)
    5.64496e+03    0.00000e+00    0.00000e+00

           Step           Time         Lambda
          13000    13000.00000        0.00000

   Energies (kJ/mol)
        G96Bond       G96Angle    Proper Dih.  Improper Dih.          LJ-14
    2.50742e+02    1.38230e+03    1.46340e+03    3.21313e+02    8.78082e+02
     Coulomb-14        LJ (SR)   Coulomb (SR)      Potential    Kinetic En.
    2.52008e+04   -5.10517e+03   -1.87476e+04    5.64388e+03    0.00000e+00
   Total Energy    Temperature Pressure (bar)
    5.64388e+03    0.00000e+00    0.00000e+00

           Step           Time         Lambda
          13100    13100.00000        0.00000

   Energies (kJ/mol)
        G96Bond       G96Angle    Proper Dih.  Improper Dih.          LJ-14
    2.50682e+02    1.38127e+03    1.46347e+03    3.21700e+02    8.80069e+02
     Coulomb-14        LJ (SR)   Coulomb (SR)      Potential    Kinetic En.
    2.52042e+04   -5.11142e+03   -1.87563e+04    5.63364e+03    0.00000e+00
   Total Energy    Temperature Pressure (bar)
    5.63364e+03    0.00000e+00    0.00000e+00

           Step           Time         Lambda
          13200    13200.00000        0.00000

   Energies (kJ/mol)
        G96Bond       G96Angle    Proper Dih.  Improper Dih.          LJ-14
    2.50466e+02    1.38088e+03    1.46354e+03    3.21439e+02    8.80289e+02
     Coulomb-14        LJ (SR)   Coulomb (SR)      Potential    Kinetic En.
    2.52040e+04   -5.11211e+03   -1.87566e+04    5.63191e+03    0.00000e+00
   Total Energy    Temperature Pressure (bar)
    5.63191e+03    0.00000e+00    0.00000e+00

           Step           Time         Lambda
          13300    13300.00000        0.00000

   Energies (kJ/mol)
        G96Bond       G96Angle    Proper Dih.  Improper Dih.          LJ-14
    2.50586e+02    1.38019e+03    1.46574e+03    3.20474e+02    8.81021e+02
     Coulomb-14        LJ (SR)   Coulomb (SR)      Potential    Kinetic En.
    2.52048e+04   -5.11989e+03   -1.87621e+04    5.62082e+03    0.00000e+00
   Total Energy    Temperature Pressure (bar)
    5.62082e+03    0.00000e+00    0.00000e+00

           Step           Time         Lambda
          13400    13400.00000        0.00000

   Energies (kJ/mol)
        G96Bond       G96Angle    Proper Dih.  Improper Dih.          LJ-14
    2.50529e+02    1.37934e+03    1.46718e+03    3.20372e+02    8.81836e+02
     Coulomb-14        LJ (SR)   Coulomb (SR)      Potential    Kinetic En.
    2.52061e+04   -5.12436e+03   -1.87686e+04    5.61244e+03    0.00000e+00
   Total Energy    Temperature Pressure (bar)
    5.61244e+03    0.00000e+00    0.00000e+00

           Step           Time         Lambda
          13500    13500.00000        0.00000

   Energies (kJ/mol)
        G96Bond       G96Angle    Proper Dih.  Improper Dih.          LJ-14
    2.50478e+02    1.37876e+03    1.46583e+03    3.20188e+02    8.81509e+02
     Coulomb-14        LJ (SR)   Coulomb (SR)      Potential    Kinetic En.
    2.52065e+04   -5.12548e+03   -1.87718e+04    5.60598e+03    0.00000e+00
   Total Energy    Temperature Pressure (bar)
    5.60598e+03    0.00000e+00    0.00000e+00

           Step           Time         Lambda
          13600    13600.00000        0.00000

   Energies (kJ/mol)
        G96Bond       G96Angle    Proper Dih.  Improper Dih.          LJ-14
    2.50424e+02    1.37864e+03    1.46565e+03    3.20070e+02    8.81452e+02
     Coulomb-14        LJ (SR)   Coulomb (SR)      Potential    Kinetic En.
    2.52066e+04   -5.12566e+03   -1.87726e+04    5.60452e+03    0.00000e+00
   Total Energy    Temperature Pressure (bar)
    5.60452e+03    0.00000e+00    0.00000e+00

           Step           Time         Lambda
          13700    13700.00000        0.00000

   Energies (kJ/mol)
        G96Bond       G96Angle    Proper Dih.  Improper Dih.          LJ-14
    2.50422e+02    1.37858e+03    1.46546e+03    3.20029e+02    8.81460e+02
     Coulomb-14        LJ (SR)   Coulomb (SR)      Potential    Kinetic En.
    2.52066e+04   -5.12567e+03   -1.87735e+04    5.60329e+03    0.00000e+00
   Total Energy    Temperature Pressure (bar)
    5.60329e+03    0.00000e+00    0.00000e+00

           Step           Time         Lambda
          13800    13800.00000        0.00000

   Energies (kJ/mol)
        G96Bond       G96Angle    Proper Dih.  Improper Dih.          LJ-14
    2.50428e+02    1.37854e+03    1.46526e+03    3.20001e+02    8.81473e+02
     Coulomb-14        LJ (SR)   Coulomb (SR)      Potential    Kinetic En.
    2.52065e+04   -5.12557e+03   -1.87746e+04    5.60204e+03    0.00000e+00
   Total Energy    Temperature Pressure (bar)
    5.60204e+03    0.00000e+00    0.00000e+00

           Step           Time         Lambda
          13900    13900.00000        0.00000

   Energies (kJ/mol)
        G96Bond       G96Angle    Proper Dih.  Improper Dih.          LJ-14
    2.50439e+02    1.37850e+03    1.46505e+03    3.19978e+02    8.81492e+02
     Coulomb-14        LJ (SR)   Coulomb (SR)      Potential    Kinetic En.
    2.52065e+04   -5.12534e+03   -1.87759e+04    5.60076e+03    0.00000e+00
   Total Energy    Temperature Pressure (bar)
    5.60076e+03    0.00000e+00    0.00000e+00

           Step           Time         Lambda
          14000    14000.00000        0.00000

   Energies (kJ/mol)
        G96Bond       G96Angle    Proper Dih.  Improper Dih.          LJ-14
    2.50452e+02    1.37847e+03    1.46482e+03    3.19957e+02    8.81513e+02
     Coulomb-14        LJ (SR)   Coulomb (SR)      Potential    Kinetic En.
    2.52065e+04   -5.12494e+03   -1.87773e+04    5.59947e+03    0.00000e+00
   Total Energy    Temperature Pressure (bar)
    5.59947e+03    0.00000e+00    0.00000e+00

           Step           Time         Lambda
          14100    14100.00000        0.00000

   Energies (kJ/mol)
        G96Bond       G96Angle    Proper Dih.  Improper Dih.          LJ-14
    2.50242e+02    1.37849e+03    1.46335e+03    3.19764e+02    8.81703e+02
     Coulomb-14        LJ (SR)   Coulomb (SR)      Potential    Kinetic En.
    2.52061e+04   -5.12108e+03   -1.87835e+04    5.59507e+03    0.00000e+00
   Total Energy    Temperature Pressure (bar)
    5.59507e+03    0.00000e+00    0.00000e+00

           Step           Time         Lambda
          14200    14200.00000        0.00000

   Energies (kJ/mol)
        G96Bond       G96Angle    Proper Dih.  Improper Dih.          LJ-14
    2.50447e+02    1.37829e+03    1.46184e+03    3.19771e+02    8.81967e+02
     Coulomb-14        LJ (SR)   Coulomb (SR)      Potential    Kinetic En.
    2.52056e+04   -5.12139e+03   -1.87836e+04    5.59290e+03    0.00000e+00
   Total Energy    Temperature Pressure (bar)
    5.59290e+03    0.00000e+00    0.00000e+00

           Step           Time         Lambda
          14300    14300.00000        0.00000

   Energies (kJ/mol)
        G96Bond       G96Angle    Proper Dih.  Improper Dih.          LJ-14
    2.50459e+02    1.37842e+03    1.46100e+03    3.19747e+02    8.82169e+02
     Coulomb-14        LJ (SR)   Coulomb (SR)      Potential    Kinetic En.
    2.52053e+04   -5.12204e+03   -1.87836e+04    5.59143e+03    0.00000e+00
   Total Energy    Temperature Pressure (bar)
    5.59143e+03    0.00000e+00    0.00000e+00

           Step           Time         Lambda
          14400    14400.00000        0.00000

   Energies (kJ/mol)
        G96Bond       G96Angle    Proper Dih.  Improper Dih.          LJ-14
    2.50355e+02    1.37863e+03    1.46036e+03    3.19676e+02    8.82371e+02
     Coulomb-14        LJ (SR)   Coulomb (SR)      Potential    Kinetic En.
    2.52049e+04   -5.12293e+03   -1.87835e+04    5.58987e+03    0.00000e+00
   Total Energy    Temperature Pressure (bar)
    5.58987e+03    0.00000e+00    0.00000e+00

           Step           Time         Lambda
          14500    14500.00000        0.00000

   Energies (kJ/mol)
        G96Bond       G96Angle    Proper Dih.  Improper Dih.          LJ-14
    2.50357e+02    1.37871e+03    1.45970e+03    3.19604e+02    8.82779e+02
     Coulomb-14        LJ (SR)   Coulomb (SR)      Potential    Kinetic En.
    2.52044e+04   -5.12447e+03   -1.87834e+04    5.58774e+03    0.00000e+00
   Total Energy    Temperature Pressure (bar)
    5.58774e+03    0.00000e+00    0.00000e+00

           Step           Time         Lambda
          14600    14600.00000        0.00000

   Energies (kJ/mol)
        G96Bond       G96Angle    Proper Dih.  Improper Dih.          LJ-14
    2.49798e+02    1.37896e+03    1.45965e+03    3.19008e+02    8.84328e+02
     Coulomb-14        LJ (SR)   Coulomb (SR)      Potential    Kinetic En.
    2.52034e+04   -5.13413e+03   -1.87833e+04    5.57764e+03    0.00000e+00
   Total Energy    Temperature Pressure (bar)
    5.57764e+03    0.00000e+00    0.00000e+00

           Step           Time         Lambda
          14700    14700.00000        0.00000

   Energies (kJ/mol)
        G96Bond       G96Angle    Proper Dih.  Improper Dih.          LJ-14
    2.50037e+02    1.37964e+03    1.45951e+03    3.18883e+02    8.83616e+02
     Coulomb-14        LJ (SR)   Coulomb (SR)      Potential    Kinetic En.
    2.52030e+04   -5.13598e+03   -1.87828e+04    5.57588e+03    0.00000e+00
   Total Energy    Temperature Pressure (bar)
    5.57588e+03    0.00000e+00    0.00000e+00

           Step           Time         Lambda
          14800    14800.00000        0.00000

   Energies (kJ/mol)
        G96Bond       G96Angle    Proper Dih.  Improper Dih.          LJ-14
    2.49981e+02    1.38072e+03    1.45958e+03    3.18459e+02    8.83081e+02
     Coulomb-14        LJ (SR)   Coulomb (SR)      Potential    Kinetic En.
    2.52016e+04   -5.14266e+03   -1.87810e+04    5.56980e+03    0.00000e+00
   Total Energy    Temperature Pressure (bar)
    5.56980e+03    0.00000e+00    0.00000e+00

           Step           Time         Lambda
          14900    14900.00000        0.00000

   Energies (kJ/mol)
        G96Bond       G96Angle    Proper Dih.  Improper Dih.          LJ-14
    2.49938e+02    1.38064e+03    1.45878e+03    3.18469e+02    8.83355e+02
     Coulomb-14        LJ (SR)   Coulomb (SR)      Potential    Kinetic En.
    2.52016e+04   -5.14349e+03   -1.87810e+04    5.56831e+03    0.00000e+00
   Total Energy    Temperature Pressure (bar)
    5.56831e+03    0.00000e+00    0.00000e+00

           Step           Time         Lambda
          15000    15000.00000        0.00000

   Energies (kJ/mol)
        G96Bond       G96Angle    Proper Dih.  Improper Dih.          LJ-14
    2.49996e+02    1.38084e+03    1.45856e+03    3.18469e+02    8.83262e+02
     Coulomb-14        LJ (SR)   Coulomb (SR)      Potential    Kinetic En.
    2.52014e+04   -5.14453e+03   -1.87808e+04    5.56722e+03    0.00000e+00
   Total Energy    Temperature Pressure (bar)
    5.56722e+03    0.00000e+00    0.00000e+00

           Step           Time         Lambda
          15100    15100.00000        0.00000

   Energies (kJ/mol)
        G96Bond       G96Angle    Proper Dih.  Improper Dih.          LJ-14
    2.49992e+02    1.38116e+03    1.45836e+03    3.18463e+02    8.83118e+02
     Coulomb-14        LJ (SR)   Coulomb (SR)      Potential    Kinetic En.
    2.52011e+04   -5.14589e+03   -1.87805e+04    5.56583e+03    0.00000e+00
   Total Energy    Temperature Pressure (bar)
    5.56583e+03    0.00000e+00    0.00000e+00

           Step           Time         Lambda
          15200    15200.00000        0.00000

   Energies (kJ/mol)
        G96Bond       G96Angle    Proper Dih.  Improper Dih.          LJ-14
    2.49990e+02    1.38148e+03    1.45828e+03    3.18470e+02    8.82966e+02
     Coulomb-14        LJ (SR)   Coulomb (SR)      Potential    Kinetic En.
    2.52008e+04   -5.14731e+03   -1.87802e+04    5.56447e+03    0.00000e+00
   Total Energy    Temperature Pressure (bar)
    5.56447e+03    0.00000e+00    0.00000e+00

           Step           Time         Lambda
          15300    15300.00000        0.00000

   Energies (kJ/mol)
        G96Bond       G96Angle    Proper Dih.  Improper Dih.          LJ-14
    2.50384e+02    1.38296e+03    1.45872e+03    3.18836e+02    8.81346e+02
     Coulomb-14        LJ (SR)   Coulomb (SR)      Potential    Kinetic En.
    2.51994e+04   -5.15221e+03   -1.87792e+04    5.56022e+03    0.00000e+00
   Total Energy    Temperature Pressure (bar)
    5.56022e+03    0.00000e+00    0.00000e+00

           Step           Time         Lambda
          15400    15400.00000        0.00000

   Energies (kJ/mol)
        G96Bond       G96Angle    Proper Dih.  Improper Dih.          LJ-14
    2.50060e+02    1.38299e+03    1.45869e+03    3.18608e+02    8.82316e+02
     Coulomb-14        LJ (SR)   Coulomb (SR)      Potential    Kinetic En.
    2.51989e+04   -5.15351e+03   -1.87791e+04    5.55902e+03    0.00000e+00
   Total Energy    Temperature Pressure (bar)
    5.55902e+03    0.00000e+00    0.00000e+00

           Step           Time         Lambda
          15500    15500.00000        0.00000

   Energies (kJ/mol)
        G96Bond       G96Angle    Proper Dih.  Improper Dih.          LJ-14
    2.50193e+02    1.38388e+03    1.45880e+03    3.18717e+02    8.82123e+02
     Coulomb-14        LJ (SR)   Coulomb (SR)      Potential    Kinetic En.
    2.51978e+04   -5.15580e+03   -1.87787e+04    5.55706e+03    0.00000e+00
   Total Energy    Temperature Pressure (bar)
    5.55706e+03    0.00000e+00    0.00000e+00

           Step           Time         Lambda
          15600    15600.00000        0.00000

   Energies (kJ/mol)
        G96Bond       G96Angle    Proper Dih.  Improper Dih.          LJ-14
    2.50298e+02    1.38469e+03    1.45879e+03    3.18778e+02    8.82076e+02
     Coulomb-14        LJ (SR)   Coulomb (SR)      Potential    Kinetic En.
    2.51970e+04   -5.15765e+03   -1.87787e+04    5.55530e+03    0.00000e+00
   Total Energy    Temperature Pressure (bar)
    5.55530e+03    0.00000e+00    0.00000e+00

           Step           Time         Lambda
          15700    15700.00000        0.00000

   Energies (kJ/mol)
        G96Bond       G96Angle    Proper Dih.  Improper Dih.          LJ-14
    2.50449e+02    1.38721e+03    1.46015e+03    3.19165e+02    8.81732e+02
     Coulomb-14        LJ (SR)   Coulomb (SR)      Potential    Kinetic En.
    2.51947e+04   -5.16528e+03   -1.87817e+04    5.54644e+03    0.00000e+00
   Total Energy    Temperature Pressure (bar)
    5.54644e+03    0.00000e+00    0.00000e+00

           Step           Time         Lambda
          15800    15800.00000        0.00000

   Energies (kJ/mol)
        G96Bond       G96Angle    Proper Dih.  Improper Dih.          LJ-14
    2.50447e+02    1.38726e+03    1.46029e+03    3.19210e+02    8.81708e+02
     Coulomb-14        LJ (SR)   Coulomb (SR)      Potential    Kinetic En.
    2.51944e+04   -5.16689e+03   -1.87816e+04    5.54486e+03    0.00000e+00
   Total Energy    Temperature Pressure (bar)
    5.54486e+03    0.00000e+00    0.00000e+00

           Step           Time         Lambda
          15900    15900.00000        0.00000

   Energies (kJ/mol)
        G96Bond       G96Angle    Proper Dih.  Improper Dih.          LJ-14
    2.50401e+02    1.38747e+03    1.46055e+03    3.19342e+02    8.81598e+02
     Coulomb-14        LJ (SR)   Coulomb (SR)      Potential    Kinetic En.
    2.51942e+04   -5.16919e+03   -1.87817e+04    5.54262e+03    0.00000e+00
   Total Energy    Temperature Pressure (bar)
    5.54262e+03    0.00000e+00    0.00000e+00

           Step           Time         Lambda
          16000    16000.00000        0.00000

   Energies (kJ/mol)
        G96Bond       G96Angle    Proper Dih.  Improper Dih.          LJ-14
    2.50099e+02    1.38953e+03    1.46355e+03    3.20647e+02    8.81038e+02
     Coulomb-14        LJ (SR)   Coulomb (SR)      Potential    Kinetic En.
    2.51918e+04   -5.18603e+03   -1.87828e+04    5.52782e+03    0.00000e+00
   Total Energy    Temperature Pressure (bar)
    5.52782e+03    0.00000e+00    0.00000e+00

           Step           Time         Lambda
          16100    16100.00000        0.00000

   Energies (kJ/mol)
        G96Bond       G96Angle    Proper Dih.  Improper Dih.          LJ-14
    2.50021e+02    1.38972e+03    1.46417e+03    3.21045e+02    8.80901e+02
     Coulomb-14        LJ (SR)   Coulomb (SR)      Potential    Kinetic En.
    2.51929e+04   -5.18788e+03   -1.87854e+04    5.52540e+03    0.00000e+00
   Total Energy    Temperature Pressure (bar)
    5.52540e+03    0.00000e+00    0.00000e+00

           Step           Time         Lambda
          16200    16200.00000        0.00000

   Energies (kJ/mol)
        G96Bond       G96Angle    Proper Dih.  Improper Dih.          LJ-14
    2.49712e+02    1.39155e+03    1.46915e+03    3.23252e+02    8.80675e+02
     Coulomb-14        LJ (SR)   Coulomb (SR)      Potential    Kinetic En.
    2.51938e+04   -5.19734e+03   -1.87991e+04    5.51166e+03    0.00000e+00
   Total Energy    Temperature Pressure (bar)
    5.51166e+03    0.00000e+00    0.00000e+00

           Step           Time         Lambda
          16300    16300.00000        0.00000

   Energies (kJ/mol)
        G96Bond       G96Angle    Proper Dih.  Improper Dih.          LJ-14
    2.49572e+02    1.39135e+03    1.46967e+03    3.23575e+02    8.80823e+02
     Coulomb-14        LJ (SR)   Coulomb (SR)      Potential    Kinetic En.
    2.51941e+04   -5.19752e+03   -1.88017e+04    5.50978e+03    0.00000e+00
   Total Energy    Temperature Pressure (bar)
    5.50978e+03    0.00000e+00    0.00000e+00

           Step           Time         Lambda
          16400    16400.00000        0.00000

   Energies (kJ/mol)
        G96Bond       G96Angle    Proper Dih.  Improper Dih.          LJ-14
    2.49424e+02    1.39129e+03    1.47010e+03    3.23911e+02    8.80806e+02
     Coulomb-14        LJ (SR)   Coulomb (SR)      Potential    Kinetic En.
    2.51942e+04   -5.19832e+03   -1.88035e+04    5.50792e+03    0.00000e+00
   Total Energy    Temperature Pressure (bar)
    5.50792e+03    0.00000e+00    0.00000e+00

           Step           Time         Lambda
          16500    16500.00000        0.00000

   Energies (kJ/mol)
        G96Bond       G96Angle    Proper Dih.  Improper Dih.          LJ-14
    2.49395e+02    1.39124e+03    1.47054e+03    3.24270e+02    8.80795e+02
     Coulomb-14        LJ (SR)   Coulomb (SR)      Potential    Kinetic En.
    2.51942e+04   -5.19943e+03   -1.88047e+04    5.50629e+03    0.00000e+00
   Total Energy    Temperature Pressure (bar)
    5.50629e+03    0.00000e+00    0.00000e+00

           Step           Time         Lambda
          16600    16600.00000        0.00000

   Energies (kJ/mol)
        G96Bond       G96Angle    Proper Dih.  Improper Dih.          LJ-14
    2.49263e+02    1.39144e+03    1.47101e+03    3.24496e+02    8.80828e+02
     Coulomb-14        LJ (SR)   Coulomb (SR)      Potential    Kinetic En.
    2.51940e+04   -5.20060e+03   -1.88056e+04    5.50487e+03    0.00000e+00
   Total Energy    Temperature Pressure (bar)
    5.50487e+03    0.00000e+00    0.00000e+00

           Step           Time         Lambda
          16700    16700.00000        0.00000

   Energies (kJ/mol)
        G96Bond       G96Angle    Proper Dih.  Improper Dih.          LJ-14
    2.49140e+02    1.39182e+03    1.47179e+03    3.24927e+02    8.80769e+02
     Coulomb-14        LJ (SR)   Coulomb (SR)      Potential    Kinetic En.
    2.51937e+04   -5.20255e+03   -1.88070e+04    5.50259e+03    0.00000e+00
   Total Energy    Temperature Pressure (bar)
    5.50259e+03    0.00000e+00    0.00000e+00

           Step           Time         Lambda
          16800    16800.00000        0.00000

   Energies (kJ/mol)
        G96Bond       G96Angle    Proper Dih.  Improper Dih.          LJ-14
    2.49083e+02    1.39211e+03    1.47228e+03    3.25167e+02    8.80733e+02
     Coulomb-14        LJ (SR)   Coulomb (SR)      Potential    Kinetic En.
    2.51935e+04   -5.20370e+03   -1.88079e+04    5.50124e+03    0.00000e+00
   Total Energy    Temperature Pressure (bar)
    5.50124e+03    0.00000e+00    0.00000e+00

           Step           Time         Lambda
          16900    16900.00000        0.00000

   Energies (kJ/mol)
        G96Bond       G96Angle    Proper Dih.  Improper Dih.          LJ-14
    2.49090e+02    1.39264e+03    1.47320e+03    3.25655e+02    8.80469e+02
     Coulomb-14        LJ (SR)   Coulomb (SR)      Potential    Kinetic En.
    2.51933e+04   -5.20584e+03   -1.88098e+04    5.49872e+03    0.00000e+00
   Total Energy    Temperature Pressure (bar)
    5.49872e+03    0.00000e+00    0.00000e+00

           Step           Time         Lambda
          17000    17000.00000        0.00000

   Energies (kJ/mol)
        G96Bond       G96Angle    Proper Dih.  Improper Dih.          LJ-14
    2.48994e+02    1.39276e+03    1.47339e+03    3.25667e+02    8.80650e+02
     Coulomb-14        LJ (SR)   Coulomb (SR)      Potential    Kinetic En.
    2.51930e+04   -5.20607e+03   -1.88099e+04    5.49850e+03    0.00000e+00
   Total Energy    Temperature Pressure (bar)
    5.49850e+03    0.00000e+00    0.00000e+00

           Step           Time         Lambda
          17100    17100.00000        0.00000

   Energies (kJ/mol)
        G96Bond       G96Angle    Proper Dih.  Improper Dih.          LJ-14
    2.48955e+02    1.39322e+03    1.47421e+03    3.26005e+02    8.80598e+02
     Coulomb-14        LJ (SR)   Coulomb (SR)      Potential    Kinetic En.
    2.51926e+04   -5.20765e+03   -1.88112e+04    5.49669e+03    0.00000e+00
   Total Energy    Temperature Pressure (bar)
    5.49669e+03    0.00000e+00    0.00000e+00

           Step           Time         Lambda
          17200    17200.00000        0.00000

   Energies (kJ/mol)
        G96Bond       G96Angle    Proper Dih.  Improper Dih.          LJ-14
    2.48960e+02    1.39352e+03    1.47480e+03    3.26232e+02    8.80535e+02
     Coulomb-14        LJ (SR)   Coulomb (SR)      Potential    Kinetic En.
    2.51923e+04   -5.20871e+03   -1.88121e+04    5.49548e+03    0.00000e+00
   Total Energy    Temperature Pressure (bar)
    5.49548e+03    0.00000e+00    0.00000e+00

           Step           Time         Lambda
          17300    17300.00000        0.00000

   Energies (kJ/mol)
        G96Bond       G96Angle    Proper Dih.  Improper Dih.          LJ-14
    2.48948e+02    1.39361e+03    1.47497e+03    3.26293e+02    8.80535e+02
     Coulomb-14        LJ (SR)   Coulomb (SR)      Potential    Kinetic En.
    2.51922e+04   -5.20900e+03   -1.88124e+04    5.49515e+03    0.00000e+00
   Total Energy    Temperature Pressure (bar)
    5.49515e+03    0.00000e+00    0.00000e+00

           Step           Time         Lambda
          17400    17400.00000        0.00000

   Energies (kJ/mol)
        G96Bond       G96Angle    Proper Dih.  Improper Dih.          LJ-14
    2.48948e+02    1.39366e+03    1.47507e+03    3.26331e+02    8.80528e+02
     Coulomb-14        LJ (SR)   Coulomb (SR)      Potential    Kinetic En.
    2.51921e+04   -5.20918e+03   -1.88125e+04    5.49495e+03    0.00000e+00
   Total Energy    Temperature Pressure (bar)
    5.49495e+03    0.00000e+00    0.00000e+00

           Step           Time         Lambda
          17500    17500.00000        0.00000

   Energies (kJ/mol)
        G96Bond       G96Angle    Proper Dih.  Improper Dih.          LJ-14
    2.48948e+02    1.39371e+03    1.47517e+03    3.26368e+02    8.80521e+02
     Coulomb-14        LJ (SR)   Coulomb (SR)      Potential    Kinetic En.
    2.51920e+04   -5.20935e+03   -1.88127e+04    5.49475e+03    0.00000e+00
   Total Energy    Temperature Pressure (bar)
    5.49475e+03    0.00000e+00    0.00000e+00

           Step           Time         Lambda
          17600    17600.00000        0.00000

   Energies (kJ/mol)
        G96Bond       G96Angle    Proper Dih.  Improper Dih.          LJ-14
    2.48948e+02    1.39376e+03    1.47527e+03    3.26406e+02    8.80514e+02
     Coulomb-14        LJ (SR)   Coulomb (SR)      Potential    Kinetic En.
    2.51920e+04   -5.20953e+03   -1.88128e+04    5.49455e+03    0.00000e+00
   Total Energy    Temperature Pressure (bar)
    5.49455e+03    0.00000e+00    0.00000e+00

           Step           Time         Lambda
          17700    17700.00000        0.00000

   Energies (kJ/mol)
        G96Bond       G96Angle    Proper Dih.  Improper Dih.          LJ-14
    2.48949e+02    1.39381e+03    1.47537e+03    3.26444e+02    8.80506e+02
     Coulomb-14        LJ (SR)   Coulomb (SR)      Potential    Kinetic En.
    2.51919e+04   -5.20970e+03   -1.88130e+04    5.49435e+03    0.00000e+00
   Total Energy    Temperature Pressure (bar)
    5.49435e+03    0.00000e+00    0.00000e+00

           Step           Time         Lambda
          17800    17800.00000        0.00000

   Energies (kJ/mol)
        G96Bond       G96Angle    Proper Dih.  Improper Dih.          LJ-14
    2.48949e+02    1.39387e+03    1.47548e+03    3.26481e+02    8.80499e+02
     Coulomb-14        LJ (SR)   Coulomb (SR)      Potential    Kinetic En.
    2.51919e+04   -5.20988e+03   -1.88131e+04    5.49414e+03    0.00000e+00
   Total Energy    Temperature Pressure (bar)
    5.49414e+03    0.00000e+00    0.00000e+00

           Step           Time         Lambda
          17900    17900.00000        0.00000

   Energies (kJ/mol)
        G96Bond       G96Angle    Proper Dih.  Improper Dih.          LJ-14
    2.48951e+02    1.39392e+03    1.47558e+03    3.26519e+02    8.80492e+02
     Coulomb-14        LJ (SR)   Coulomb (SR)      Potential    Kinetic En.
    2.51918e+04   -5.21006e+03   -1.88133e+04    5.49394e+03    0.00000e+00
   Total Energy    Temperature Pressure (bar)
    5.49394e+03    0.00000e+00    0.00000e+00

           Step           Time         Lambda
          18000    18000.00000        0.00000

   Energies (kJ/mol)
        G96Bond       G96Angle    Proper Dih.  Improper Dih.          LJ-14
    2.48952e+02    1.39397e+03    1.47569e+03    3.26558e+02    8.80485e+02
     Coulomb-14        LJ (SR)   Coulomb (SR)      Potential    Kinetic En.
    2.51917e+04   -5.21024e+03   -1.88134e+04    5.49373e+03    0.00000e+00
   Total Energy    Temperature Pressure (bar)
    5.49373e+03    0.00000e+00    0.00000e+00

           Step           Time         Lambda
          18100    18100.00000        0.00000

   Energies (kJ/mol)
        G96Bond       G96Angle    Proper Dih.  Improper Dih.          LJ-14
    2.48984e+02    1.39482e+03    1.47735e+03    3.27135e+02    8.80377e+02
     Coulomb-14        LJ (SR)   Coulomb (SR)      Potential    Kinetic En.
    2.51907e+04   -5.21298e+03   -1.88158e+04    5.49056e+03    0.00000e+00
   Total Energy    Temperature Pressure (bar)
    5.49056e+03    0.00000e+00    0.00000e+00

           Step           Time         Lambda
          18200    18200.00000        0.00000

   Energies (kJ/mol)
        G96Bond       G96Angle    Proper Dih.  Improper Dih.          LJ-14
    2.49862e+02    1.39977e+03    1.48326e+03    3.29385e+02    8.79499e+02
     Coulomb-14        LJ (SR)   Coulomb (SR)      Potential    Kinetic En.
    2.51852e+04   -5.22335e+03   -1.88273e+04    5.47630e+03    0.00000e+00
   Total Energy    Temperature Pressure (bar)
    5.47630e+03    0.00000e+00    0.00000e+00

           Step           Time         Lambda
          18300    18300.00000        0.00000

   Energies (kJ/mol)
        G96Bond       G96Angle    Proper Dih.  Improper Dih.          LJ-14
    2.49150e+02    1.39829e+03    1.48371e+03    3.28791e+02    8.80542e+02
     Coulomb-14        LJ (SR)   Coulomb (SR)      Potential    Kinetic En.
    2.51876e+04   -5.22510e+03   -1.88302e+04    5.47283e+03    0.00000e+00
   Total Energy    Temperature Pressure (bar)
    5.47283e+03    0.00000e+00    0.00000e+00

           Step           Time         Lambda
          18400    18400.00000        0.00000

   Energies (kJ/mol)
        G96Bond       G96Angle    Proper Dih.  Improper Dih.          LJ-14
    2.49190e+02    1.39871e+03    1.48261e+03    3.28462e+02    8.80253e+02
     Coulomb-14        LJ (SR)   Coulomb (SR)      Potential    Kinetic En.
    2.51859e+04   -5.22565e+03   -1.88341e+04    5.46532e+03    0.00000e+00
   Total Energy    Temperature Pressure (bar)
    5.46532e+03    0.00000e+00    0.00000e+00

           Step           Time         Lambda
          18500    18500.00000        0.00000

   Energies (kJ/mol)
        G96Bond       G96Angle    Proper Dih.  Improper Dih.          LJ-14
    2.49201e+02    1.39881e+03    1.48222e+03    3.28420e+02    8.80231e+02
     Coulomb-14        LJ (SR)   Coulomb (SR)      Potential    Kinetic En.
    2.51857e+04   -5.22578e+03   -1.88340e+04    5.46474e+03    0.00000e+00
   Total Energy    Temperature Pressure (bar)
    5.46474e+03    0.00000e+00    0.00000e+00

           Step           Time         Lambda
          18600    18600.00000        0.00000

   Energies (kJ/mol)
        G96Bond       G96Angle    Proper Dih.  Improper Dih.          LJ-14
    2.49215e+02    1.39893e+03    1.48183e+03    3.28388e+02    8.80212e+02
     Coulomb-14        LJ (SR)   Coulomb (SR)      Potential    Kinetic En.
    2.51855e+04   -5.22589e+03   -1.88340e+04    5.46419e+03    0.00000e+00
   Total Energy    Temperature Pressure (bar)
    5.46419e+03    0.00000e+00    0.00000e+00

           Step           Time         Lambda
          18700    18700.00000        0.00000

   Energies (kJ/mol)
        G96Bond       G96Angle    Proper Dih.  Improper Dih.          LJ-14
    2.49229e+02    1.39905e+03    1.48145e+03    3.28364e+02    8.80198e+02
     Coulomb-14        LJ (SR)   Coulomb (SR)      Potential    Kinetic En.
    2.51853e+04   -5.22600e+03   -1.88339e+04    5.46366e+03    0.00000e+00
   Total Energy    Temperature Pressure (bar)
    5.46366e+03    0.00000e+00    0.00000e+00

           Step           Time         Lambda
          18800    18800.00000        0.00000

   Energies (kJ/mol)
        G96Bond       G96Angle    Proper Dih.  Improper Dih.          LJ-14
    2.49244e+02    1.39917e+03    1.48108e+03    3.28347e+02    8.80188e+02
     Coulomb-14        LJ (SR)   Coulomb (SR)      Potential    Kinetic En.
    2.51852e+04   -5.22610e+03   -1.88339e+04    5.46317e+03    0.00000e+00
   Total Energy    Temperature Pressure (bar)
    5.46317e+03    0.00000e+00    0.00000e+00

           Step           Time         Lambda
          18900    18900.00000        0.00000

   Energies (kJ/mol)
        G96Bond       G96Angle    Proper Dih.  Improper Dih.          LJ-14
    2.49259e+02    1.39928e+03    1.48072e+03    3.28335e+02    8.80182e+02
     Coulomb-14        LJ (SR)   Coulomb (SR)      Potential    Kinetic En.
    2.51850e+04   -5.22621e+03   -1.88339e+04    5.46270e+03    0.00000e+00
   Total Energy    Temperature Pressure (bar)
    5.46270e+03    0.00000e+00    0.00000e+00

           Step           Time         Lambda
          19000    19000.00000        0.00000

   Energies (kJ/mol)
        G96Bond       G96Angle    Proper Dih.  Improper Dih.          LJ-14
    2.49273e+02    1.39940e+03    1.48037e+03    3.28327e+02    8.80180e+02
     Coulomb-14        LJ (SR)   Coulomb (SR)      Potential    Kinetic En.
    2.51849e+04   -5.22632e+03   -1.88338e+04    5.46225e+03    0.00000e+00
   Total Energy    Temperature Pressure (bar)
    5.46225e+03    0.00000e+00    0.00000e+00

           Step           Time         Lambda
          19100    19100.00000        0.00000

   Energies (kJ/mol)
        G96Bond       G96Angle    Proper Dih.  Improper Dih.          LJ-14
    2.49483e+02    1.40124e+03    1.47568e+03    3.28357e+02    8.80425e+02
     Coulomb-14        LJ (SR)   Coulomb (SR)      Potential    Kinetic En.
    2.51833e+04   -5.22836e+03   -1.88329e+04    5.45723e+03    0.00000e+00
   Total Energy    Temperature Pressure (bar)
    5.45723e+03    0.00000e+00    0.00000e+00

           Step           Time         Lambda
          19200    19200.00000        0.00000

   Energies (kJ/mol)
        G96Bond       G96Angle    Proper Dih.  Improper Dih.          LJ-14
    2.49495e+02    1.40181e+03    1.47490e+03    3.28541e+02    8.81001e+02
     Coulomb-14        LJ (SR)   Coulomb (SR)      Potential    Kinetic En.
    2.51837e+04   -5.22993e+03   -1.88345e+04    5.45510e+03    0.00000e+00
   Total Energy    Temperature Pressure (bar)
    5.45510e+03    0.00000e+00    0.00000e+00

           Step           Time         Lambda
          19300    19300.00000        0.00000

   Energies (kJ/mol)
        G96Bond       G96Angle    Proper Dih.  Improper Dih.          LJ-14
    2.49530e+02    1.40180e+03    1.47480e+03    3.28550e+02    8.81039e+02
     Coulomb-14        LJ (SR)   Coulomb (SR)      Potential    Kinetic En.
    2.51838e+04   -5.23004e+03   -1.88346e+04    5.45488e+03    0.00000e+00
   Total Energy    Temperature Pressure (bar)
    5.45488e+03    0.00000e+00    0.00000e+00

           Step           Time         Lambda
          19400    19400.00000        0.00000

   Energies (kJ/mol)
        G96Bond       G96Angle    Proper Dih.  Improper Dih.          LJ-14
    2.49536e+02    1.40185e+03    1.47471e+03    3.28556e+02    8.81101e+02
     Coulomb-14        LJ (SR)   Coulomb (SR)      Potential    Kinetic En.
    2.51838e+04   -5.23017e+03   -1.88347e+04    5.45467e+03    0.00000e+00
   Total Energy    Temperature Pressure (bar)
    5.45467e+03    0.00000e+00    0.00000e+00

           Step           Time         Lambda
          19500    19500.00000        0.00000

   Energies (kJ/mol)
        G96Bond       G96Angle    Proper Dih.  Improper Dih.          LJ-14
    2.49542e+02    1.40189e+03    1.47461e+03    3.28562e+02    8.81164e+02
     Coulomb-14        LJ (SR)   Coulomb (SR)      Potential    Kinetic En.
    2.51838e+04   -5.23030e+03   -1.88349e+04    5.45445e+03    0.00000e+00
   Total Energy    Temperature Pressure (bar)
    5.45445e+03    0.00000e+00    0.00000e+00

           Step           Time         Lambda
          19600    19600.00000        0.00000

   Energies (kJ/mol)
        G96Bond       G96Angle    Proper Dih.  Improper Dih.          LJ-14
    2.49549e+02    1.40194e+03    1.47451e+03    3.28566e+02    8.81230e+02
     Coulomb-14        LJ (SR)   Coulomb (SR)      Potential    Kinetic En.
    2.51839e+04   -5.23042e+03   -1.88350e+04    5.45422e+03    0.00000e+00
   Total Energy    Temperature Pressure (bar)
    5.45422e+03    0.00000e+00    0.00000e+00

           Step           Time         Lambda
          19700    19700.00000        0.00000

   Energies (kJ/mol)
        G96Bond       G96Angle    Proper Dih.  Improper Dih.          LJ-14
    2.49557e+02    1.40199e+03    1.47441e+03    3.28569e+02    8.81297e+02
     Coulomb-14        LJ (SR)   Coulomb (SR)      Potential    Kinetic En.
    2.51839e+04   -5.23055e+03   -1.88352e+04    5.45400e+03    0.00000e+00
   Total Energy    Temperature Pressure (bar)
    5.45400e+03    0.00000e+00    0.00000e+00

           Step           Time         Lambda
          19800    19800.00000        0.00000

   Energies (kJ/mol)
        G96Bond       G96Angle    Proper Dih.  Improper Dih.          LJ-14
    2.49564e+02    1.40203e+03    1.47430e+03    3.28570e+02    8.81366e+02
     Coulomb-14        LJ (SR)   Coulomb (SR)      Potential    Kinetic En.
    2.51839e+04   -5.23067e+03   -1.88353e+04    5.45376e+03    0.00000e+00
   Total Energy    Temperature Pressure (bar)
    5.45376e+03    0.00000e+00    0.00000e+00

           Step           Time         Lambda
          19900    19900.00000        0.00000

   Energies (kJ/mol)
        G96Bond       G96Angle    Proper Dih.  Improper Dih.          LJ-14
    2.49572e+02    1.40208e+03    1.47419e+03    3.28569e+02    8.81437e+02
     Coulomb-14        LJ (SR)   Coulomb (SR)      Potential    Kinetic En.
    2.51839e+04   -5.23079e+03   -1.88355e+04    5.45352e+03    0.00000e+00
   Total Energy    Temperature Pressure (bar)
    5.45352e+03    0.00000e+00    0.00000e+00

           Step           Time         Lambda
          20000    20000.00000        0.00000

   Energies (kJ/mol)
        G96Bond       G96Angle    Proper Dih.  Improper Dih.          LJ-14
    2.49581e+02    1.40213e+03    1.47408e+03    3.28567e+02    8.81511e+02
     Coulomb-14        LJ (SR)   Coulomb (SR)      Potential    Kinetic En.
    2.51840e+04   -5.23090e+03   -1.88357e+04    5.45327e+03    0.00000e+00
   Total Energy    Temperature Pressure (bar)
    5.45327e+03    0.00000e+00    0.00000e+00

           Step           Time         Lambda
          20100    20100.00000        0.00000

   Energies (kJ/mol)
        G96Bond       G96Angle    Proper Dih.  Improper Dih.          LJ-14
    2.49672e+02    1.40249e+03    1.47328e+03    3.28510e+02    8.81990e+02
     Coulomb-14        LJ (SR)   Coulomb (SR)      Potential    Kinetic En.
    2.51841e+04   -5.23149e+03   -1.88369e+04    5.45159e+03    0.00000e+00
   Total Energy    Temperature Pressure (bar)
    5.45159e+03    0.00000e+00    0.00000e+00

           Step           Time         Lambda
          20200    20200.00000        0.00000

   Energies (kJ/mol)
        G96Bond       G96Angle    Proper Dih.  Improper Dih.          LJ-14
    2.49854e+02    1.40362e+03    1.47200e+03    3.28315e+02    8.82845e+02
     Coulomb-14        LJ (SR)   Coulomb (SR)      Potential    Kinetic En.
    2.51839e+04   -5.23246e+03   -1.88400e+04    5.44813e+03    0.00000e+00
   Total Energy    Temperature Pressure (bar)
    5.44813e+03    0.00000e+00    0.00000e+00

           Step           Time         Lambda
          20300    20300.00000        0.00000

   Energies (kJ/mol)
        G96Bond       G96Angle    Proper Dih.  Improper Dih.          LJ-14
    2.49979e+02    1.40425e+03    1.47164e+03    3.28310e+02    8.83179e+02
     Coulomb-14        LJ (SR)   Coulomb (SR)      Potential    Kinetic En.
    2.51837e+04   -5.23316e+03   -1.88415e+04    5.44644e+03    0.00000e+00
   Total Energy    Temperature Pressure (bar)
    5.44644e+03    0.00000e+00    0.00000e+00

           Step           Time         Lambda
          20400    20400.00000        0.00000

   Energies (kJ/mol)
        G96Bond       G96Angle    Proper Dih.  Improper Dih.          LJ-14
    2.49975e+02    1.40462e+03    1.47149e+03    3.28362e+02    8.83472e+02
     Coulomb-14        LJ (SR)   Coulomb (SR)      Potential    Kinetic En.
    2.51836e+04   -5.23376e+03   -1.88424e+04    5.44531e+03    0.00000e+00
   Total Energy    Temperature Pressure (bar)
    5.44531e+03    0.00000e+00    0.00000e+00

           Step           Time         Lambda
          20500    20500.00000        0.00000

   Energies (kJ/mol)
        G96Bond       G96Angle    Proper Dih.  Improper Dih.          LJ-14
    2.50142e+02    1.40550e+03    1.47120e+03    3.28669e+02    8.83977e+02
     Coulomb-14        LJ (SR)   Coulomb (SR)      Potential    Kinetic En.
    2.51834e+04   -5.23562e+03   -1.88450e+04    5.44229e+03    0.00000e+00
   Total Energy    Temperature Pressure (bar)
    5.44229e+03    0.00000e+00    0.00000e+00

           Step           Time         Lambda
          20600    20600.00000        0.00000

   Energies (kJ/mol)
        G96Bond       G96Angle    Proper Dih.  Improper Dih.          LJ-14
    2.50166e+02    1.40590e+03    1.47085e+03    3.28986e+02    8.84447e+02
     Coulomb-14        LJ (SR)   Coulomb (SR)      Potential    Kinetic En.
    2.51834e+04   -5.23661e+03   -1.88465e+04    5.44061e+03    0.00000e+00
   Total Energy    Temperature Pressure (bar)
    5.44061e+03    0.00000e+00    0.00000e+00

           Step           Time         Lambda
          20700    20700.00000        0.00000

   Energies (kJ/mol)
        G96Bond       G96Angle    Proper Dih.  Improper Dih.          LJ-14
    2.50360e+02    1.40746e+03    1.46921e+03    3.30469e+02    8.85822e+02
     Coulomb-14        LJ (SR)   Coulomb (SR)      Potential    Kinetic En.
    2.51831e+04   -5.24031e+03   -1.88506e+04    5.43553e+03    0.00000e+00
   Total Energy    Temperature Pressure (bar)
    5.43553e+03    0.00000e+00    0.00000e+00

           Step           Time         Lambda
          20800    20800.00000        0.00000

   Energies (kJ/mol)
        G96Bond       G96Angle    Proper Dih.  Improper Dih.          LJ-14
    2.50117e+02    1.40753e+03    1.46793e+03    3.30525e+02    8.86774e+02
     Coulomb-14        LJ (SR)   Coulomb (SR)      Potential    Kinetic En.
    2.51836e+04   -5.24048e+03   -1.88517e+04    5.43425e+03    0.00000e+00
   Total Energy    Temperature Pressure (bar)
    5.43425e+03    0.00000e+00    0.00000e+00

           Step           Time         Lambda
          20900    20900.00000        0.00000

   Energies (kJ/mol)
        G96Bond       G96Angle    Proper Dih.  Improper Dih.          LJ-14
    2.49841e+02    1.40786e+03    1.46705e+03    3.31861e+02    8.87795e+02
     Coulomb-14        LJ (SR)   Coulomb (SR)      Potential    Kinetic En.
    2.51841e+04   -5.24373e+03   -1.88545e+04    5.43032e+03    0.00000e+00
   Total Energy    Temperature Pressure (bar)
    5.43032e+03    0.00000e+00    0.00000e+00

           Step           Time         Lambda
          21000    21000.00000        0.00000

   Energies (kJ/mol)
        G96Bond       G96Angle    Proper Dih.  Improper Dih.          LJ-14
    2.49689e+02    1.40786e+03    1.46755e+03    3.32132e+02    8.87792e+02
     Coulomb-14        LJ (SR)   Coulomb (SR)      Potential    Kinetic En.
    2.51849e+04   -5.24464e+03   -1.88566e+04    5.42867e+03    0.00000e+00
   Total Energy    Temperature Pressure (bar)
    5.42867e+03    0.00000e+00    0.00000e+00

           Step           Time         Lambda
          21100    21100.00000        0.00000

   Energies (kJ/mol)
        G96Bond       G96Angle    Proper Dih.  Improper Dih.          LJ-14
    2.49635e+02    1.40805e+03    1.46803e+03    3.32574e+02    8.88087e+02
     Coulomb-14        LJ (SR)   Coulomb (SR)      Potential    Kinetic En.
    2.51853e+04   -5.24585e+03   -1.88590e+04    5.42687e+03    0.00000e+00
   Total Energy    Temperature Pressure (bar)
    5.42687e+03    0.00000e+00    0.00000e+00

           Step           Time         Lambda
          21200    21200.00000        0.00000

   Energies (kJ/mol)
        G96Bond       G96Angle    Proper Dih.  Improper Dih.          LJ-14
    2.49566e+02    1.40811e+03    1.46820e+03    3.32787e+02    8.88202e+02
     Coulomb-14        LJ (SR)   Coulomb (SR)      Potential    Kinetic En.
    2.51857e+04   -5.24651e+03   -1.88601e+04    5.42596e+03    0.00000e+00
   Total Energy    Temperature Pressure (bar)
    5.42596e+03    0.00000e+00    0.00000e+00

           Step           Time         Lambda
          21300    21300.00000        0.00000

   Energies (kJ/mol)
        G96Bond       G96Angle    Proper Dih.  Improper Dih.          LJ-14
    2.49529e+02    1.40817e+03    1.46829e+03    3.32930e+02    8.88287e+02
     Coulomb-14        LJ (SR)   Coulomb (SR)      Potential    Kinetic En.
    2.51860e+04   -5.24699e+03   -1.88610e+04    5.42529e+03    0.00000e+00
   Total Energy    Temperature Pressure (bar)
    5.42529e+03    0.00000e+00    0.00000e+00

           Step           Time         Lambda
          21400    21400.00000        0.00000

   Energies (kJ/mol)
        G96Bond       G96Angle    Proper Dih.  Improper Dih.          LJ-14
    2.49350e+02    1.40855e+03    1.46855e+03    3.33590e+02    8.88686e+02
     Coulomb-14        LJ (SR)   Coulomb (SR)      Potential    Kinetic En.
    2.51874e+04   -5.24918e+03   -1.88647e+04    5.42230e+03    0.00000e+00
   Total Energy    Temperature Pressure (bar)
    5.42230e+03    0.00000e+00    0.00000e+00

           Step           Time         Lambda
          21500    21500.00000        0.00000

   Energies (kJ/mol)
        G96Bond       G96Angle    Proper Dih.  Improper Dih.          LJ-14
    2.49275e+02    1.40885e+03    1.46852e+03    3.33917e+02    8.88886e+02
     Coulomb-14        LJ (SR)   Coulomb (SR)      Potential    Kinetic En.
    2.51882e+04   -5.25046e+03   -1.88665e+04    5.42064e+03    0.00000e+00
   Total Energy    Temperature Pressure (bar)
    5.42064e+03    0.00000e+00    0.00000e+00

           Step           Time         Lambda
          21600    21600.00000        0.00000

   Energies (kJ/mol)
        G96Bond       G96Angle    Proper Dih.  Improper Dih.          LJ-14
    2.49256e+02    1.40897e+03    1.46850e+03    3.34086e+02    8.88994e+02
     Coulomb-14        LJ (SR)   Coulomb (SR)      Potential    Kinetic En.
    2.51886e+04   -5.25118e+03   -1.88675e+04    5.41967e+03    0.00000e+00
   Total Energy    Temperature Pressure (bar)
    5.41967e+03    0.00000e+00    0.00000e+00

           Step           Time         Lambda
          21700    21700.00000        0.00000

   Energies (kJ/mol)
        G96Bond       G96Angle    Proper Dih.  Improper Dih.          LJ-14
    2.49218e+02    1.40908e+03    1.46849e+03    3.34162e+02    8.89038e+02
     Coulomb-14        LJ (SR)   Coulomb (SR)      Potential    Kinetic En.
    2.51887e+04   -5.25152e+03   -1.88680e+04    5.41922e+03    0.00000e+00
   Total Energy    Temperature Pressure (bar)
    5.41922e+03    0.00000e+00    0.00000e+00

           Step           Time         Lambda
          21800    21800.00000        0.00000

   Energies (kJ/mol)
        G96Bond       G96Angle    Proper Dih.  Improper Dih.          LJ-14
    2.49157e+02    1.40938e+03    1.46844e+03    3.34442e+02    8.89200e+02
     Coulomb-14        LJ (SR)   Coulomb (SR)      Potential    Kinetic En.
    2.51894e+04   -5.25280e+03   -1.88697e+04    5.41747e+03    0.00000e+00
   Total Energy    Temperature Pressure (bar)
    5.41747e+03    0.00000e+00    0.00000e+00

           Step           Time         Lambda
          21900    21900.00000        0.00000

   Energies (kJ/mol)
        G96Bond       G96Angle    Proper Dih.  Improper Dih.          LJ-14
    2.49137e+02    1.40949e+03    1.46841e+03    3.34571e+02    8.89261e+02
     Coulomb-14        LJ (SR)   Coulomb (SR)      Potential    Kinetic En.
    2.51896e+04   -5.25338e+03   -1.88704e+04    5.41664e+03    0.00000e+00
   Total Energy    Temperature Pressure (bar)
    5.41664e+03    0.00000e+00    0.00000e+00

           Step           Time         Lambda
          22000    22000.00000        0.00000

   Energies (kJ/mol)
        G96Bond       G96Angle    Proper Dih.  Improper Dih.          LJ-14
    2.49154e+02    1.40955e+03    1.46839e+03    3.34637e+02    8.89279e+02
     Coulomb-14        LJ (SR)   Coulomb (SR)      Potential    Kinetic En.
    2.51897e+04   -5.25367e+03   -1.88708e+04    5.41623e+03    0.00000e+00
   Total Energy    Temperature Pressure (bar)
    5.41623e+03    0.00000e+00    0.00000e+00

           Step           Time         Lambda
          22100    22100.00000        0.00000

   Energies (kJ/mol)
        G96Bond       G96Angle    Proper Dih.  Improper Dih.          LJ-14
    2.49094e+02    1.40961e+03    1.46839e+03    3.34723e+02    8.89345e+02
     Coulomb-14        LJ (SR)   Coulomb (SR)      Potential    Kinetic En.
    2.51898e+04   -5.25398e+03   -1.88712e+04    5.41574e+03    0.00000e+00
   Total Energy    Temperature Pressure (bar)
    5.41574e+03    0.00000e+00    0.00000e+00

           Step           Time         Lambda
          22200    22200.00000        0.00000

   Energies (kJ/mol)
        G96Bond       G96Angle    Proper Dih.  Improper Dih.          LJ-14
    2.49073e+02    1.40967e+03    1.46839e+03    3.34829e+02    8.89394e+02
     Coulomb-14        LJ (SR)   Coulomb (SR)      Potential    Kinetic En.
    2.51899e+04   -5.25436e+03   -1.88718e+04    5.41518e+03    0.00000e+00
   Total Energy    Temperature Pressure (bar)
    5.41518e+03    0.00000e+00    0.00000e+00

           Step           Time         Lambda
          22300    22300.00000        0.00000

   Energies (kJ/mol)
        G96Bond       G96Angle    Proper Dih.  Improper Dih.          LJ-14
    2.48615e+02    1.41048e+03    1.47076e+03    3.38154e+02    8.91001e+02
     Coulomb-14        LJ (SR)   Coulomb (SR)      Potential    Kinetic En.
    2.51925e+04   -5.26084e+03   -1.88861e+04    5.40456e+03    0.00000e+00
   Total Energy    Temperature Pressure (bar)
    5.40456e+03    0.00000e+00    0.00000e+00

           Step           Time         Lambda
          22400    22400.00000        0.00000

   Energies (kJ/mol)
        G96Bond       G96Angle    Proper Dih.  Improper Dih.          LJ-14
    2.48840e+02    1.41141e+03    1.47175e+03    3.39249e+02    8.91411e+02
     Coulomb-14        LJ (SR)   Coulomb (SR)      Potential    Kinetic En.
    2.51924e+04   -5.26119e+03   -1.88911e+04    5.40277e+03    0.00000e+00
   Total Energy    Temperature Pressure (bar)
    5.40277e+03    0.00000e+00    0.00000e+00

           Step           Time         Lambda
          22500    22500.00000        0.00000

   Energies (kJ/mol)
        G96Bond       G96Angle    Proper Dih.  Improper Dih.          LJ-14
    2.48856e+02    1.41139e+03    1.47139e+03    3.39047e+02    8.91682e+02
     Coulomb-14        LJ (SR)   Coulomb (SR)      Potential    Kinetic En.
    2.51926e+04   -5.26149e+03   -1.88913e+04    5.40216e+03    0.00000e+00
   Total Energy    Temperature Pressure (bar)
    5.40216e+03    0.00000e+00    0.00000e+00

           Step           Time         Lambda
          22600    22600.00000        0.00000

   Energies (kJ/mol)
        G96Bond       G96Angle    Proper Dih.  Improper Dih.          LJ-14
    2.48884e+02    1.41144e+03    1.47117e+03    3.39020e+02    8.91814e+02
     Coulomb-14        LJ (SR)   Coulomb (SR)      Potential    Kinetic En.
    2.51928e+04   -5.26167e+03   -1.88917e+04    5.40174e+03    0.00000e+00
   Total Energy    Temperature Pressure (bar)
    5.40174e+03    0.00000e+00    0.00000e+00

           Step           Time         Lambda
          22700    22700.00000        0.00000

   Energies (kJ/mol)
        G96Bond       G96Angle    Proper Dih.  Improper Dih.          LJ-14
    2.48901e+02    1.41148e+03    1.47080e+03    3.38960e+02    8.92082e+02
     Coulomb-14        LJ (SR)   Coulomb (SR)      Potential    Kinetic En.
    2.51930e+04   -5.26197e+03   -1.88923e+04    5.40096e+03    0.00000e+00
   Total Energy    Temperature Pressure (bar)
    5.40096e+03    0.00000e+00    0.00000e+00

           Step           Time         Lambda
          22800    22800.00000        0.00000

   Energies (kJ/mol)
        G96Bond       G96Angle    Proper Dih.  Improper Dih.          LJ-14
    2.48975e+02    1.41161e+03    1.46992e+03    3.38818e+02    8.92710e+02
     Coulomb-14        LJ (SR)   Coulomb (SR)      Potential    Kinetic En.
    2.51936e+04   -5.26281e+03   -1.88938e+04    5.39903e+03    0.00000e+00
   Total Energy    Temperature Pressure (bar)
    5.39903e+03    0.00000e+00    0.00000e+00

           Step           Time         Lambda
          22900    22900.00000        0.00000

   Energies (kJ/mol)
        G96Bond       G96Angle    Proper Dih.  Improper Dih.          LJ-14
    2.49298e+02    1.41173e+03    1.46830e+03    3.38516e+02    8.93996e+02
     Coulomb-14        LJ (SR)   Coulomb (SR)      Potential    Kinetic En.
    2.51942e+04   -5.26507e+03   -1.88961e+04    5.39489e+03    0.00000e+00
   Total Energy    Temperature Pressure (bar)
    5.39489e+03    0.00000e+00    0.00000e+00

           Step           Time         Lambda
          23000    23000.00000        0.00000

   Energies (kJ/mol)
        G96Bond       G96Angle    Proper Dih.  Improper Dih.          LJ-14
    2.49403e+02    1.41175e+03    1.46755e+03    3.38425e+02    8.94693e+02
     Coulomb-14        LJ (SR)   Coulomb (SR)      Potential    Kinetic En.
    2.51942e+04   -5.26575e+03   -1.88966e+04    5.39371e+03    0.00000e+00
   Total Energy    Temperature Pressure (bar)
    5.39371e+03    0.00000e+00    0.00000e+00

           Step           Time         Lambda
          23100    23100.00000        0.00000

   Energies (kJ/mol)
        G96Bond       G96Angle    Proper Dih.  Improper Dih.          LJ-14
    2.49468e+02    1.41179e+03    1.46731e+03    3.38401e+02    8.94986e+02
     Coulomb-14        LJ (SR)   Coulomb (SR)      Potential    Kinetic En.
    2.51942e+04   -5.26608e+03   -1.88969e+04    5.39324e+03    0.00000e+00
   Total Energy    Temperature Pressure (bar)
    5.39324e+03    0.00000e+00    0.00000e+00

           Step           Time         Lambda
          23200    23200.00000        0.00000

   Energies (kJ/mol)
        G96Bond       G96Angle    Proper Dih.  Improper Dih.          LJ-14
    2.49997e+02    1.41204e+03    1.46640e+03    3.38421e+02    8.95866e+02
     Coulomb-14        LJ (SR)   Coulomb (SR)      Potential    Kinetic En.
    2.51943e+04   -5.26734e+03   -1.88977e+04    5.39201e+03    0.00000e+00
   Total Energy    Temperature Pressure (bar)
    5.39201e+03    0.00000e+00    0.00000e+00

           Step           Time         Lambda
          23300    23300.00000        0.00000

   Energies (kJ/mol)
        G96Bond       G96Angle    Proper Dih.  Improper Dih.          LJ-14
    2.50889e+02    1.40863e+03    1.46049e+03    3.39277e+02    9.03705e+02
     Coulomb-14        LJ (SR)   Coulomb (SR)      Potential    Kinetic En.
    2.51929e+04   -5.27575e+03   -1.88979e+04    5.38226e+03    0.00000e+00
   Total Energy    Temperature Pressure (bar)
    5.38226e+03    0.00000e+00    0.00000e+00

           Step           Time         Lambda
          23400    23400.00000        0.00000

   Energies (kJ/mol)
        G96Bond       G96Angle    Proper Dih.  Improper Dih.          LJ-14
    2.51749e+02    1.39613e+03    1.46131e+03    3.41640e+02    9.06194e+02
     Coulomb-14        LJ (SR)   Coulomb (SR)      Potential    Kinetic En.
    2.51929e+04   -5.28313e+03   -1.88952e+04    5.37160e+03    0.00000e+00
   Total Energy    Temperature Pressure (bar)
    5.37160e+03    0.00000e+00    0.00000e+00

           Step           Time         Lambda
          23500    23500.00000        0.00000

   Energies (kJ/mol)
        G96Bond       G96Angle    Proper Dih.  Improper Dih.          LJ-14
    2.50502e+02    1.37938e+03    1.47141e+03    3.40495e+02    9.01562e+02
     Coulomb-14        LJ (SR)   Coulomb (SR)      Potential    Kinetic En.
    2.51977e+04   -5.28234e+03   -1.88998e+04    5.35895e+03    0.00000e+00
   Total Energy    Temperature Pressure (bar)
    5.35895e+03    0.00000e+00    0.00000e+00

           Step           Time         Lambda
          23600    23600.00000        0.00000

   Energies (kJ/mol)
        G96Bond       G96Angle    Proper Dih.  Improper Dih.          LJ-14
    2.50502e+02    1.37941e+03    1.47233e+03    3.40449e+02    9.00780e+02
     Coulomb-14        LJ (SR)   Coulomb (SR)      Potential    Kinetic En.
    2.51978e+04   -5.28135e+03   -1.89041e+04    5.35581e+03    0.00000e+00
   Total Energy    Temperature Pressure (bar)
    5.35581e+03    0.00000e+00    0.00000e+00

           Step           Time         Lambda
          23700    23700.00000        0.00000

   Energies (kJ/mol)
        G96Bond       G96Angle    Proper Dih.  Improper Dih.          LJ-14
    2.50526e+02    1.37928e+03    1.47300e+03    3.40670e+02    9.00574e+02
     Coulomb-14        LJ (SR)   Coulomb (SR)      Potential    Kinetic En.
    2.51979e+04   -5.28170e+03   -1.89061e+04    5.35421e+03    0.00000e+00
   Total Energy    Temperature Pressure (bar)
    5.35421e+03    0.00000e+00    0.00000e+00

           Step           Time         Lambda
          23800    23800.00000        0.00000

   Energies (kJ/mol)
        G96Bond       G96Angle    Proper Dih.  Improper Dih.          LJ-14
    2.50595e+02    1.38015e+03    1.47381e+03    3.41472e+02    9.00086e+02
     Coulomb-14        LJ (SR)   Coulomb (SR)      Potential    Kinetic En.
    2.51976e+04   -5.28371e+03   -1.89100e+04    5.35008e+03    0.00000e+00
   Total Energy    Temperature Pressure (bar)
    5.35008e+03    0.00000e+00    0.00000e+00

           Step           Time         Lambda
          23900    23900.00000        0.00000

   Energies (kJ/mol)
        G96Bond       G96Angle    Proper Dih.  Improper Dih.          LJ-14
    2.50629e+02    1.38062e+03    1.47337e+03    3.41685e+02    9.00139e+02
     Coulomb-14        LJ (SR)   Coulomb (SR)      Potential    Kinetic En.
    2.51975e+04   -5.28431e+03   -1.89107e+04    5.34892e+03    0.00000e+00
   Total Energy    Temperature Pressure (bar)
    5.34892e+03    0.00000e+00    0.00000e+00

           Step           Time         Lambda
          24000    24000.00000        0.00000

   Energies (kJ/mol)
        G96Bond       G96Angle    Proper Dih.  Improper Dih.          LJ-14
    2.50573e+02    1.38362e+03    1.47018e+03    3.42891e+02    9.01308e+02
     Coulomb-14        LJ (SR)   Coulomb (SR)      Potential    Kinetic En.
    2.51973e+04   -5.28620e+03   -1.89137e+04    5.34591e+03    0.00000e+00
   Total Energy    Temperature Pressure (bar)
    5.34591e+03    0.00000e+00    0.00000e+00

           Step           Time         Lambda
          24100    24100.00000        0.00000

   Energies (kJ/mol)
        G96Bond       G96Angle    Proper Dih.  Improper Dih.          LJ-14
    2.50634e+02    1.38306e+03    1.47093e+03    3.42868e+02    9.01031e+02
     Coulomb-14        LJ (SR)   Coulomb (SR)      Potential    Kinetic En.
    2.51968e+04   -5.28694e+03   -1.89137e+04    5.34465e+03    0.00000e+00
   Total Energy    Temperature Pressure (bar)
    5.34465e+03    0.00000e+00    0.00000e+00

           Step           Time         Lambda
          24200    24200.00000        0.00000

   Energies (kJ/mol)
        G96Bond       G96Angle    Proper Dih.  Improper Dih.          LJ-14
    2.50635e+02    1.38371e+03    1.46996e+03    3.43204e+02    9.01362e+02
     Coulomb-14        LJ (SR)   Coulomb (SR)      Potential    Kinetic En.
    2.51964e+04   -5.28744e+03   -1.89140e+04    5.34383e+03    0.00000e+00
   Total Energy    Temperature Pressure (bar)
    5.34383e+03    0.00000e+00    0.00000e+00

           Step           Time         Lambda
          24300    24300.00000        0.00000

   Energies (kJ/mol)
        G96Bond       G96Angle    Proper Dih.  Improper Dih.          LJ-14
    2.50639e+02    1.38410e+03    1.46930e+03    3.43391e+02    9.01569e+02
     Coulomb-14        LJ (SR)   Coulomb (SR)      Potential    Kinetic En.
    2.51962e+04   -5.28766e+03   -1.89141e+04    5.34340e+03    0.00000e+00
   Total Energy    Temperature Pressure (bar)
    5.34340e+03    0.00000e+00    0.00000e+00

           Step           Time         Lambda
          24400    24400.00000        0.00000

   Energies (kJ/mol)
        G96Bond       G96Angle    Proper Dih.  Improper Dih.          LJ-14
    2.50664e+02    1.38474e+03    1.46815e+03    3.43659e+02    9.01959e+02
     Coulomb-14        LJ (SR)   Coulomb (SR)      Potential    Kinetic En.
    2.51958e+04   -5.28802e+03   -1.89143e+04    5.34265e+03    0.00000e+00
   Total Energy    Temperature Pressure (bar)
    5.34265e+03    0.00000e+00    0.00000e+00

           Step           Time         Lambda
          24500    24500.00000        0.00000

   Energies (kJ/mol)
        G96Bond       G96Angle    Proper Dih.  Improper Dih.          LJ-14
    2.50672e+02    1.38518e+03    1.46751e+03    3.43775e+02    9.02266e+02
     Coulomb-14        LJ (SR)   Coulomb (SR)      Potential    Kinetic En.
    2.51956e+04   -5.28851e+03   -1.89145e+04    5.34195e+03    0.00000e+00
   Total Energy    Temperature Pressure (bar)
    5.34195e+03    0.00000e+00    0.00000e+00

           Step           Time         Lambda
          24600    24600.00000        0.00000

   Energies (kJ/mol)
        G96Bond       G96Angle    Proper Dih.  Improper Dih.          LJ-14
    2.50657e+02    1.38525e+03    1.46745e+03    3.43784e+02    9.02324e+02
     Coulomb-14        LJ (SR)   Coulomb (SR)      Potential    Kinetic En.
    2.51955e+04   -5.28864e+03   -1.89146e+04    5.34180e+03    0.00000e+00
   Total Energy    Temperature Pressure (bar)
    5.34180e+03    0.00000e+00    0.00000e+00

           Step           Time         Lambda
          24700    24700.00000        0.00000

   Energies (kJ/mol)
        G96Bond       G96Angle    Proper Dih.  Improper Dih.          LJ-14
    2.50657e+02    1.38529e+03    1.46744e+03    3.43788e+02    9.02349e+02
     Coulomb-14        LJ (SR)   Coulomb (SR)      Potential    Kinetic En.
    2.51955e+04   -5.28872e+03   -1.89146e+04    5.34171e+03    0.00000e+00
   Total Energy    Temperature Pressure (bar)
    5.34171e+03    0.00000e+00    0.00000e+00

           Step           Time         Lambda
          24800    24800.00000        0.00000

   Energies (kJ/mol)
        G96Bond       G96Angle    Proper Dih.  Improper Dih.          LJ-14
    2.50657e+02    1.38532e+03    1.46743e+03    3.43791e+02    9.02371e+02
     Coulomb-14        LJ (SR)   Coulomb (SR)      Potential    Kinetic En.
    2.51955e+04   -5.28881e+03   -1.89146e+04    5.34161e+03    0.00000e+00
   Total Energy    Temperature Pressure (bar)
    5.34161e+03    0.00000e+00    0.00000e+00

           Step           Time         Lambda
          24900    24900.00000        0.00000

   Energies (kJ/mol)
        G96Bond       G96Angle    Proper Dih.  Improper Dih.          LJ-14
    2.50657e+02    1.38535e+03    1.46744e+03    3.43792e+02    9.02390e+02
     Coulomb-14        LJ (SR)   Coulomb (SR)      Potential    Kinetic En.
    2.51955e+04   -5.28891e+03   -1.89147e+04    5.34152e+03    0.00000e+00
   Total Energy    Temperature Pressure (bar)
    5.34152e+03    0.00000e+00    0.00000e+00

           Step           Time         Lambda
          25000    25000.00000        0.00000

   Energies (kJ/mol)
        G96Bond       G96Angle    Proper Dih.  Improper Dih.          LJ-14
    2.50657e+02    1.38538e+03    1.46745e+03    3.43793e+02    9.02407e+02
     Coulomb-14        LJ (SR)   Coulomb (SR)      Potential    Kinetic En.
    2.51955e+04   -5.28900e+03   -1.89147e+04    5.34144e+03    0.00000e+00
   Total Energy    Temperature Pressure (bar)
    5.34144e+03    0.00000e+00    0.00000e+00


Stepsize too small, or no change in energy.
Converged to machine precision,
but not to the requested precision Fmax < 0

Polak-Ribiere Conjugate Gradients did not converge to Fmax < 0 in 25001 steps.
Potential Energy  =  5.34143500237990e+03
Maximum force     =  1.43174386368749e+01 on atom 1579
Norm of force     =  3.80155795254995e-01

Performed 30295 energy evaluations in total.

	M E G A - F L O P S   A C C O U N T I N G

   RF=Reaction-Field  FE=Free Energy  SCFE=Soft-Core/Free Energy
   T=Tabulated        W3=SPC/TIP3p    W4=TIP4p (single or pairs)
   NF=No Forces

 Computing:                        M-Number         M-Flops  % of Flops
-----------------------------------------------------------------------
 VdW(T)                         2940.117680   158766.354720    18.2
 Coul(T)                        1470.943954    61779.646068     7.1
 Coul(T) + VdW(T)               1639.192417   111465.084356    12.8
 Outer nonbonded loop            168.415464     1684.154640     0.2
 1,4 nonbonded interactions      154.661080    13919.497200     1.6
 NS-Pairs                      22750.023800   477750.499800    54.9
 CG-CoM                           37.112600     1076.265400     0.1
 Bonds                            86.192120     3706.261160     0.4
 Angles                          125.879880    20518.420440     2.4
 Propers                          47.049688    10774.378552     1.2
 Impropers                        42.353808     8809.592064     1.0
-----------------------------------------------------------------------
 Total                                        870250.154400   100.0
-----------------------------------------------------------------------

               NODE (s)   Real (s)      (%)
       Time:    710.000    710.000    100.0
                       11:50
Finished mdrun on node 0 Fri Jul 15 08:59:20 2016
