# Supplementary material for: Computational Modeling of complete HOXB13 protein for predicting the functional effect of SNPs and the associated role in hereditary prostate cancer
Source: Sci Rep. 2017 Mar 8;7:43830. doi: 10.1038/srep43830 (PMC5363706; doi:10.1038/srep43830)
Supplement: Supplementary Dataset [file srep43830-s1.zip › SR Supplementary Data Files Complete/Energy minimised protein/H30Q.log.txt]

Log file opened on Mon Jul 18 07:03:11 2016
Host: lorentz.dynstr.pasteur.fr  pid: 26121  nodeid: 0  nnodes:  1
The Gromacs distribution was built Thu Jan 26 01:39:00 CET 2006 by
root@lorentz.immstr.pasteur.fr (Linux 2.6.9-5.0.3.ELsmp x86_64)


                         :-)  G  R  O  M  A  C  S  (-:

               Giving Russians Opium May Alter Current Situation

                             :-)  VERSION 3.3  (-:


      Written by David van der Spoel, Erik Lindahl, Berk Hess, and others.
       Copyright (c) 1991-2000, University of Groningen, The Netherlands.
             Copyright (c) 2001-2004, The GROMACS development team,
            check out http://www.gromacs.org for more information.

         This program is free software; you can redistribute it and/or
          modify it under the terms of the GNU General Public License
         as published by the Free Software Foundation; either version 2
             of the License, or (at your option) any later version.

 :-)  /data/delarue_www/executables/gromacs/bin/mdrun_d (double precision)  (-:


++++ PLEASE READ AND CITE THE FOLLOWING REFERENCE ++++
E. Lindahl and B. Hess and D. van der Spoel
GROMACS 3.0: A package for molecular simulation and trajectory analysis
J. Mol. Mod. 7 (2001) pp. 306-317
-------- -------- --- Thank You --- -------- --------


++++ PLEASE READ AND CITE THE FOLLOWING REFERENCE ++++
H. J. C. Berendsen, D. van der Spoel and R. van Drunen
GROMACS: A message-passing parallel molecular dynamics implementation
Comp. Phys. Comm. 91 (1995) pp. 43-56
-------- -------- --- Thank You --- -------- --------

Input Parameters:
   integrator           = cg
   nsteps               = 25000
   init_step            = 0
   ns_type              = Simple
   nstlist              = 10
   ndelta               = 2
   bDomDecomp           = FALSE
   decomp_dir           = 0
   nstcomm              = 1
   comm_mode            = Linear
   nstcheckpoint        = 1000
   nstlog               = 100
   nstxout              = 0
   nstvout              = 0
   nstfout              = 0
   nstenergy            = 0
   nstxtcout            = 0
   init_t               = 0
   delta_t              = 0.001
   xtcprec              = 1000
   nkx                  = 0
   nky                  = 0
   nkz                  = 0
   pme_order            = 4
   ewald_rtol           = 1e-05
   ewald_geometry       = 0
   epsilon_surface      = 0
   optimize_fft         = FALSE
   ePBC                 = no
   bUncStart            = FALSE
   bShakeSOR            = FALSE
   etc                  = No
   epc                  = No
   epctype              = Isotropic
   tau_p                = 1
   ref_p (3x3):
      ref_p[    0]={ 0.00000e+00,  0.00000e+00,  0.00000e+00}
      ref_p[    1]={ 0.00000e+00,  0.00000e+00,  0.00000e+00}
      ref_p[    2]={ 0.00000e+00,  0.00000e+00,  0.00000e+00}
   compress (3x3):
      compress[    0]={ 0.00000e+00,  0.00000e+00,  0.00000e+00}
      compress[    1]={ 0.00000e+00,  0.00000e+00,  0.00000e+00}
      compress[    2]={ 0.00000e+00,  0.00000e+00,  0.00000e+00}
   andersen_seed        = 815131
   rlist                = 1.4
   coulombtype          = Shift
   rcoulomb_switch      = 0
   rcoulomb             = 1
   vdwtype              = Shift
   rvdw_switch          = 0
   rvdw                 = 1
   epsilon_r            = 1
   epsilon_rf           = 1
   tabext               = 1
   gb_algorithm         = Still
   nstgbradii           = 1
   rgbradii             = 2
   gb_saltconc          = 0
   implicit_solvent     = No
   DispCorr             = No
   fudgeQQ              = 1
   free_energy          = no
   init_lambda          = 0
   sc_alpha             = 0
   sc_power             = 1
   sc_sigma             = 0.3
   delta_lambda         = 0
   disre_weighting      = Conservative
   disre_mixed          = FALSE
   dr_fc                = 1000
   dr_tau               = 0
   nstdisreout          = 100
   orires_fc            = 0
   orires_tau           = 0
   nstorireout          = 100
   dihre-fc             = 1000
   dihre-tau            = 0
   nstdihreout          = 100
   em_stepsize          = 0.01
   em_tol               = 0
   niter                = 20
   fc_stepsize          = 0
   nstcgsteep           = 1000
   nbfgscorr            = 10
   ConstAlg             = Lincs
   shake_tol            = 0.0001
   lincs_order          = 4
   lincs_warnangle      = 30
   lincs_iter           = 1
   bd_fric              = 0
   ld_seed              = 1993
   cos_accel            = 0
   deform (3x3):
      deform[    0]={ 0.00000e+00,  0.00000e+00,  0.00000e+00}
      deform[    1]={ 0.00000e+00,  0.00000e+00,  0.00000e+00}
      deform[    2]={ 0.00000e+00,  0.00000e+00,  0.00000e+00}
   userint1             = 0
   userint2             = 0
   userint3             = 0
   userint4             = 0
   userreal1            = 0
   userreal2            = 0
   userreal3            = 0
   userreal4            = 0
grpopts:
   nrdf:	        8313
   ref_t:	           0
   tau_t:	           0
anneal:		          No
ann_npoints:	           0
   acc:	           0           0           0
   nfreeze:           N           N           N
   energygrp_flags[  0]: 0
   efield-x:
      n = 0
   efield-xt:
      n = 0
   efield-y:
      n = 0
   efield-yt:
      n = 0
   efield-z:
      n = 0
   efield-zt:
      n = 0
   bQMMM                = FALSE
   QMconstraints        = 0
   QMMMscheme           = 0
   scalefactor          = 1
qm_opts:
   ngQM                 = 0
CPU=  0, lastcg= 1224, targetcg=  612, myshift=    0
nsb->shift =   1, nsb->bshift=  0
Neighbor Search Blocks
nsb->nodeid:         0
nsb->nnodes:      1
nsb->cgtotal:  1225
nsb->natoms:   2772
nsb->shift:       1
nsb->bshift:      0
Nodeid   index  homenr  cgload  workload
     0       0    2772    1225      1225

Table routines are used for coulomb: TRUE
Table routines are used for vdw:     TRUE
Using shifted Lennard-Jones, switch between 0 and 1 nm
Cut-off's:   NS: 1.4   Coulomb: 1   LJ: 1
System total charge: 0.000
Generated table with 4800 data points for Shift.
Tabscale = 2000 points/nm
Generated table with 4800 data points for LJ6Shift.
Tabscale = 2000 points/nm
Generated table with 4800 data points for LJ12Shift.
Tabscale = 2000 points/nm
Generated table with 2000 data points for 1-4 COUL.
Tabscale = 2000 points/nm
Generated table with 2000 data points for 1-4 LJ6.
Tabscale = 2000 points/nm
Generated table with 2000 data points for 1-4 LJ12.
Tabscale = 2000 points/nm
Initiating Polak-Ribiere Conjugate Gradients
Center of mass motion removal mode is Linear
We have the following groups for center of mass motion removal:
  0:  rest, initial mass: 2772
Started Polak-Ribiere Conjugate Gradients on node 0 Mon Jul 18 07:03:11 2016
Polak-Ribiere Conjugate Gradients:
   Tolerance (Fmax)   =  0.00000e+00
   Number of steps    =        25000
Configuring nonbonded kernels...
Testing x86_64 SSE2 support... present.


           Step           Time         Lambda
              0        0.00000        0.00000

   Energies (kJ/mol)
        G96Bond       G96Angle    Proper Dih.  Improper Dih.          LJ-14
    4.47767e+03    2.21874e+03    1.64779e+03    4.05920e+02    5.00617e+03
     Coulomb-14        LJ (SR)   Coulomb (SR)      Potential    Kinetic En.
    2.76300e+04   -7.61664e+01   -1.82491e+04    2.30610e+04    0.00000e+00
   Total Energy    Temperature Pressure (bar)
    2.30610e+04    0.00000e+00    0.00000e+00

   F-max             =  7.79780e+03 on atom 2503
   F-Norm            =  8.59160e+04

           Step           Time         Lambda
              0        0.00000        0.00000

   Energies (kJ/mol)
        G96Bond       G96Angle    Proper Dih.  Improper Dih.          LJ-14
    3.90910e+03    2.11324e+03    1.64753e+03    4.02841e+02    4.95963e+03
     Coulomb-14        LJ (SR)   Coulomb (SR)      Potential    Kinetic En.
    2.76094e+04   -1.45383e+02   -1.82529e+04    2.22435e+04    0.00000e+00
   Total Energy    Temperature Pressure (bar)
    2.22435e+04    0.00000e+00    0.00000e+00

           Step           Time         Lambda
            100      100.00000        0.00000

   Energies (kJ/mol)
        G96Bond       G96Angle    Proper Dih.  Improper Dih.          LJ-14
    3.09809e+02    1.64077e+03    1.63100e+03    3.67143e+02    9.93970e+02
     Coulomb-14        LJ (SR)   Coulomb (SR)      Potential    Kinetic En.
    2.56791e+04   -4.28375e+03   -1.75956e+04    8.74245e+03    0.00000e+00
   Total Energy    Temperature Pressure (bar)
    8.74245e+03    0.00000e+00    0.00000e+00

           Step           Time         Lambda
            200      200.00000        0.00000

   Energies (kJ/mol)
        G96Bond       G96Angle    Proper Dih.  Improper Dih.          LJ-14
    3.13324e+02    1.61949e+03    1.57987e+03    3.43568e+02    8.99249e+02
     Coulomb-14        LJ (SR)   Coulomb (SR)      Potential    Kinetic En.
    2.54969e+04   -4.37406e+03   -1.76104e+04    8.26792e+03    0.00000e+00
   Total Energy    Temperature Pressure (bar)
    8.26792e+03    0.00000e+00    0.00000e+00

           Step           Time         Lambda
            300      300.00000        0.00000

   Energies (kJ/mol)
        G96Bond       G96Angle    Proper Dih.  Improper Dih.          LJ-14
    3.17835e+02    1.61403e+03    1.51918e+03    3.44800e+02    8.78333e+02
     Coulomb-14        LJ (SR)   Coulomb (SR)      Potential    Kinetic En.
    2.54317e+04   -4.39640e+03   -1.77411e+04    7.96837e+03    0.00000e+00
   Total Energy    Temperature Pressure (bar)
    7.96837e+03    0.00000e+00    0.00000e+00

           Step           Time         Lambda
            400      400.00000        0.00000

   Energies (kJ/mol)
        G96Bond       G96Angle    Proper Dih.  Improper Dih.          LJ-14
    3.21426e+02    1.61327e+03    1.49349e+03    3.46027e+02    8.71102e+02
     Coulomb-14        LJ (SR)   Coulomb (SR)      Potential    Kinetic En.
    2.54093e+04   -4.39912e+03   -1.78371e+04    7.81839e+03    0.00000e+00
   Total Energy    Temperature Pressure (bar)
    7.81839e+03    0.00000e+00    0.00000e+00

           Step           Time         Lambda
            500      500.00000        0.00000

   Energies (kJ/mol)
        G96Bond       G96Angle    Proper Dih.  Improper Dih.          LJ-14
    3.22807e+02    1.61728e+03    1.47695e+03    3.47905e+02    8.65820e+02
     Coulomb-14        LJ (SR)   Coulomb (SR)      Potential    Kinetic En.
    2.53923e+04   -4.40696e+03   -1.79165e+04    7.69953e+03    0.00000e+00
   Total Energy    Temperature Pressure (bar)
    7.69953e+03    0.00000e+00    0.00000e+00

           Step           Time         Lambda
            600      600.00000        0.00000

   Energies (kJ/mol)
        G96Bond       G96Angle    Proper Dih.  Improper Dih.          LJ-14
    3.24964e+02    1.62174e+03    1.46093e+03    3.49030e+02    8.64026e+02
     Coulomb-14        LJ (SR)   Coulomb (SR)      Potential    Kinetic En.
    2.53649e+04   -4.41401e+03   -1.80059e+04    7.56566e+03    0.00000e+00
   Total Energy    Temperature Pressure (bar)
    7.56566e+03    0.00000e+00    0.00000e+00

           Step           Time         Lambda
            700      700.00000        0.00000

   Energies (kJ/mol)
        G96Bond       G96Angle    Proper Dih.  Improper Dih.          LJ-14
    3.23948e+02    1.61910e+03    1.45407e+03    3.47564e+02    8.63821e+02
     Coulomb-14        LJ (SR)   Coulomb (SR)      Potential    Kinetic En.
    2.53628e+04   -4.42121e+03   -1.80170e+04    7.53311e+03    0.00000e+00
   Total Energy    Temperature Pressure (bar)
    7.53311e+03    0.00000e+00    0.00000e+00

           Step           Time         Lambda
            800      800.00000        0.00000

   Energies (kJ/mol)
        G96Bond       G96Angle    Proper Dih.  Improper Dih.          LJ-14
    3.25483e+02    1.61763e+03    1.44786e+03    3.46026e+02    8.61321e+02
     Coulomb-14        LJ (SR)   Coulomb (SR)      Potential    Kinetic En.
    2.53575e+04   -4.42876e+03   -1.80388e+04    7.48832e+03    0.00000e+00
   Total Energy    Temperature Pressure (bar)
    7.48832e+03    0.00000e+00    0.00000e+00

           Step           Time         Lambda
            900      900.00000        0.00000

   Energies (kJ/mol)
        G96Bond       G96Angle    Proper Dih.  Improper Dih.          LJ-14
    3.24095e+02    1.61481e+03    1.43769e+03    3.44817e+02    8.59170e+02
     Coulomb-14        LJ (SR)   Coulomb (SR)      Potential    Kinetic En.
    2.53483e+04   -4.44235e+03   -1.80720e+04    7.41445e+03    0.00000e+00
   Total Energy    Temperature Pressure (bar)
    7.41445e+03    0.00000e+00    0.00000e+00

           Step           Time         Lambda
           1000     1000.00000        0.00000

   Energies (kJ/mol)
        G96Bond       G96Angle    Proper Dih.  Improper Dih.          LJ-14
    3.24605e+02    1.61071e+03    1.43582e+03    3.44597e+02    8.59008e+02
     Coulomb-14        LJ (SR)   Coulomb (SR)      Potential    Kinetic En.
    2.53453e+04   -4.44964e+03   -1.80854e+04    7.38498e+03    0.00000e+00
   Total Energy    Temperature Pressure (bar)
    7.38498e+03    0.00000e+00    0.00000e+00

           Step           Time         Lambda
           1100     1100.00000        0.00000

   Energies (kJ/mol)
        G96Bond       G96Angle    Proper Dih.  Improper Dih.          LJ-14
    3.24093e+02    1.60638e+03    1.43548e+03    3.44084e+02    8.61689e+02
     Coulomb-14        LJ (SR)   Coulomb (SR)      Potential    Kinetic En.
    2.53410e+04   -4.46484e+03   -1.81380e+04    7.30990e+03    0.00000e+00
   Total Energy    Temperature Pressure (bar)
    7.30990e+03    0.00000e+00    0.00000e+00

           Step           Time         Lambda
           1200     1200.00000        0.00000

   Energies (kJ/mol)
        G96Bond       G96Angle    Proper Dih.  Improper Dih.          LJ-14
    3.24035e+02    1.60655e+03    1.43416e+03    3.41877e+02    8.63744e+02
     Coulomb-14        LJ (SR)   Coulomb (SR)      Potential    Kinetic En.
    2.53406e+04   -4.46423e+03   -1.81725e+04    7.27423e+03    0.00000e+00
   Total Energy    Temperature Pressure (bar)
    7.27423e+03    0.00000e+00    0.00000e+00

           Step           Time         Lambda
           1300     1300.00000        0.00000

   Energies (kJ/mol)
        G96Bond       G96Angle    Proper Dih.  Improper Dih.          LJ-14
    3.24810e+02    1.60840e+03    1.43079e+03    3.43280e+02    8.69391e+02
     Coulomb-14        LJ (SR)   Coulomb (SR)      Potential    Kinetic En.
    2.53343e+04   -4.46786e+03   -1.82296e+04    7.21349e+03    0.00000e+00
   Total Energy    Temperature Pressure (bar)
    7.21349e+03    0.00000e+00    0.00000e+00

           Step           Time         Lambda
           1400     1400.00000        0.00000

   Energies (kJ/mol)
        G96Bond       G96Angle    Proper Dih.  Improper Dih.          LJ-14
    3.25421e+02    1.60984e+03    1.42955e+03    3.43259e+02    8.69602e+02
     Coulomb-14        LJ (SR)   Coulomb (SR)      Potential    Kinetic En.
    2.53280e+04   -4.47263e+03   -1.82420e+04    7.19098e+03    0.00000e+00
   Total Energy    Temperature Pressure (bar)
    7.19098e+03    0.00000e+00    0.00000e+00

           Step           Time         Lambda
           1500     1500.00000        0.00000

   Energies (kJ/mol)
        G96Bond       G96Angle    Proper Dih.  Improper Dih.          LJ-14
    3.26459e+02    1.61224e+03    1.42776e+03    3.44787e+02    8.70196e+02
     Coulomb-14        LJ (SR)   Coulomb (SR)      Potential    Kinetic En.
    2.53209e+04   -4.47655e+03   -1.82549e+04    7.17084e+03    0.00000e+00
   Total Energy    Temperature Pressure (bar)
    7.17084e+03    0.00000e+00    0.00000e+00

           Step           Time         Lambda
           1600     1600.00000        0.00000

   Energies (kJ/mol)
        G96Bond       G96Angle    Proper Dih.  Improper Dih.          LJ-14
    3.27155e+02    1.61333e+03    1.42005e+03    3.46502e+02    8.73679e+02
     Coulomb-14        LJ (SR)   Coulomb (SR)      Potential    Kinetic En.
    2.53165e+04   -4.48424e+03   -1.82765e+04    7.13658e+03    0.00000e+00
   Total Energy    Temperature Pressure (bar)
    7.13658e+03    0.00000e+00    0.00000e+00

           Step           Time         Lambda
           1700     1700.00000        0.00000

   Energies (kJ/mol)
        G96Bond       G96Angle    Proper Dih.  Improper Dih.          LJ-14
    3.26956e+02    1.61272e+03    1.41494e+03    3.46325e+02    8.73662e+02
     Coulomb-14        LJ (SR)   Coulomb (SR)      Potential    Kinetic En.
    2.53164e+04   -4.49443e+03   -1.82927e+04    7.10385e+03    0.00000e+00
   Total Energy    Temperature Pressure (bar)
    7.10385e+03    0.00000e+00    0.00000e+00

           Step           Time         Lambda
           1800     1800.00000        0.00000

   Energies (kJ/mol)
        G96Bond       G96Angle    Proper Dih.  Improper Dih.          LJ-14
    3.27593e+02    1.61211e+03    1.41070e+03    3.46538e+02    8.74118e+02
     Coulomb-14        LJ (SR)   Coulomb (SR)      Potential    Kinetic En.
    2.53160e+04   -4.49995e+03   -1.83029e+04    7.08421e+03    0.00000e+00
   Total Energy    Temperature Pressure (bar)
    7.08421e+03    0.00000e+00    0.00000e+00

           Step           Time         Lambda
           1900     1900.00000        0.00000

   Energies (kJ/mol)
        G96Bond       G96Angle    Proper Dih.  Improper Dih.          LJ-14
    3.26789e+02    1.61222e+03    1.40921e+03    3.46623e+02    8.74783e+02
     Coulomb-14        LJ (SR)   Coulomb (SR)      Potential    Kinetic En.
    2.53155e+04   -4.50254e+03   -1.83077e+04    7.07488e+03    0.00000e+00
   Total Energy    Temperature Pressure (bar)
    7.07488e+03    0.00000e+00    0.00000e+00

           Step           Time         Lambda
           2000     2000.00000        0.00000

   Energies (kJ/mol)
        G96Bond       G96Angle    Proper Dih.  Improper Dih.          LJ-14
    3.26267e+02    1.61222e+03    1.40812e+03    3.46705e+02    8.76053e+02
     Coulomb-14        LJ (SR)   Coulomb (SR)      Potential    Kinetic En.
    2.53150e+04   -4.50509e+03   -1.83119e+04    7.06744e+03    0.00000e+00
   Total Energy    Temperature Pressure (bar)
    7.06744e+03    0.00000e+00    0.00000e+00

           Step           Time         Lambda
           2100     2100.00000        0.00000

   Energies (kJ/mol)
        G96Bond       G96Angle    Proper Dih.  Improper Dih.          LJ-14
    3.26659e+02    1.61244e+03    1.40698e+03    3.46941e+02    8.76051e+02
     Coulomb-14        LJ (SR)   Coulomb (SR)      Potential    Kinetic En.
    2.53144e+04   -4.50809e+03   -1.83169e+04    7.05853e+03    0.00000e+00
   Total Energy    Temperature Pressure (bar)
    7.05853e+03    0.00000e+00    0.00000e+00

           Step           Time         Lambda
           2200     2200.00000        0.00000

   Energies (kJ/mol)
        G96Bond       G96Angle    Proper Dih.  Improper Dih.          LJ-14
    3.26308e+02    1.61476e+03    1.40323e+03    3.48975e+02    8.78911e+02
     Coulomb-14        LJ (SR)   Coulomb (SR)      Potential    Kinetic En.
    2.53111e+04   -4.52306e+03   -1.83599e+04    7.00036e+03    0.00000e+00
   Total Energy    Temperature Pressure (bar)
    7.00036e+03    0.00000e+00    0.00000e+00

           Step           Time         Lambda
           2300     2300.00000        0.00000

   Energies (kJ/mol)
        G96Bond       G96Angle    Proper Dih.  Improper Dih.          LJ-14
    3.26434e+02    1.61499e+03    1.40391e+03    3.49190e+02    8.78137e+02
     Coulomb-14        LJ (SR)   Coulomb (SR)      Potential    Kinetic En.
    2.53109e+04   -4.52504e+03   -1.83696e+04    6.98889e+03    0.00000e+00
   Total Energy    Temperature Pressure (bar)
    6.98889e+03    0.00000e+00    0.00000e+00

           Step           Time         Lambda
           2400     2400.00000        0.00000

   Energies (kJ/mol)
        G96Bond       G96Angle    Proper Dih.  Improper Dih.          LJ-14
    3.26496e+02    1.61536e+03    1.40549e+03    3.49279e+02    8.76956e+02
     Coulomb-14        LJ (SR)   Coulomb (SR)      Potential    Kinetic En.
    2.53113e+04   -4.52633e+03   -1.83796e+04    6.97893e+03    0.00000e+00
   Total Energy    Temperature Pressure (bar)
    6.97893e+03    0.00000e+00    0.00000e+00

           Step           Time         Lambda
           2500     2500.00000        0.00000

   Energies (kJ/mol)
        G96Bond       G96Angle    Proper Dih.  Improper Dih.          LJ-14
    3.26634e+02    1.61717e+03    1.40358e+03    3.49033e+02    8.73556e+02
     Coulomb-14        LJ (SR)   Coulomb (SR)      Potential    Kinetic En.
    2.53120e+04   -4.52859e+03   -1.83913e+04    6.96205e+03    0.00000e+00
   Total Energy    Temperature Pressure (bar)
    6.96205e+03    0.00000e+00    0.00000e+00

           Step           Time         Lambda
           2600     2600.00000        0.00000

   Energies (kJ/mol)
        G96Bond       G96Angle    Proper Dih.  Improper Dih.          LJ-14
    3.27017e+02    1.61720e+03    1.40285e+03    3.49387e+02    8.73688e+02
     Coulomb-14        LJ (SR)   Coulomb (SR)      Potential    Kinetic En.
    2.53130e+04   -4.52901e+03   -1.84005e+04    6.95366e+03    0.00000e+00
   Total Energy    Temperature Pressure (bar)
    6.95366e+03    0.00000e+00    0.00000e+00

           Step           Time         Lambda
           2700     2700.00000        0.00000

   Energies (kJ/mol)
        G96Bond       G96Angle    Proper Dih.  Improper Dih.          LJ-14
    3.27450e+02    1.61700e+03    1.40436e+03    3.50892e+02    8.74601e+02
     Coulomb-14        LJ (SR)   Coulomb (SR)      Potential    Kinetic En.
    2.53149e+04   -4.53161e+03   -1.84160e+04    6.94166e+03    0.00000e+00
   Total Energy    Temperature Pressure (bar)
    6.94166e+03    0.00000e+00    0.00000e+00

           Step           Time         Lambda
           2800     2800.00000        0.00000

   Energies (kJ/mol)
        G96Bond       G96Angle    Proper Dih.  Improper Dih.          LJ-14
    3.27112e+02    1.61524e+03    1.40842e+03    3.52583e+02    8.78481e+02
     Coulomb-14        LJ (SR)   Coulomb (SR)      Potential    Kinetic En.
    2.53163e+04   -4.54248e+03   -1.84410e+04    6.91466e+03    0.00000e+00
   Total Energy    Temperature Pressure (bar)
    6.91466e+03    0.00000e+00    0.00000e+00

           Step           Time         Lambda
           2900     2900.00000        0.00000

   Energies (kJ/mol)
        G96Bond       G96Angle    Proper Dih.  Improper Dih.          LJ-14
    3.27101e+02    1.61415e+03    1.40675e+03    3.51811e+02    8.79293e+02
     Coulomb-14        LJ (SR)   Coulomb (SR)      Potential    Kinetic En.
    2.53157e+04   -4.54930e+03   -1.84398e+04    6.90565e+03    0.00000e+00
   Total Energy    Temperature Pressure (bar)
    6.90565e+03    0.00000e+00    0.00000e+00

           Step           Time         Lambda
           3000     3000.00000        0.00000

   Energies (kJ/mol)
        G96Bond       G96Angle    Proper Dih.  Improper Dih.          LJ-14
    3.27412e+02    1.61307e+03    1.40608e+03    3.51865e+02    8.79695e+02
     Coulomb-14        LJ (SR)   Coulomb (SR)      Potential    Kinetic En.
    2.53154e+04   -4.55455e+03   -1.84408e+04    6.89815e+03    0.00000e+00
   Total Energy    Temperature Pressure (bar)
    6.89815e+03    0.00000e+00    0.00000e+00

           Step           Time         Lambda
           3100     3100.00000        0.00000

   Energies (kJ/mol)
        G96Bond       G96Angle    Proper Dih.  Improper Dih.          LJ-14
    3.27106e+02    1.61304e+03    1.40599e+03    3.51824e+02    8.80426e+02
     Coulomb-14        LJ (SR)   Coulomb (SR)      Potential    Kinetic En.
    2.53148e+04   -4.55730e+03   -1.84417e+04    6.89411e+03    0.00000e+00
   Total Energy    Temperature Pressure (bar)
    6.89411e+03    0.00000e+00    0.00000e+00

           Step           Time         Lambda
           3200     3200.00000        0.00000

   Energies (kJ/mol)
        G96Bond       G96Angle    Proper Dih.  Improper Dih.          LJ-14
    3.26511e+02    1.61048e+03    1.40678e+03    3.51489e+02    8.84949e+02
     Coulomb-14        LJ (SR)   Coulomb (SR)      Potential    Kinetic En.
    2.53149e+04   -4.57619e+03   -1.84562e+04    6.86275e+03    0.00000e+00
   Total Energy    Temperature Pressure (bar)
    6.86275e+03    0.00000e+00    0.00000e+00

           Step           Time         Lambda
           3300     3300.00000        0.00000

   Energies (kJ/mol)
        G96Bond       G96Angle    Proper Dih.  Improper Dih.          LJ-14
    3.27539e+02    1.61299e+03    1.40750e+03    3.52241e+02    8.81860e+02
     Coulomb-14        LJ (SR)   Coulomb (SR)      Potential    Kinetic En.
    2.53133e+04   -4.58110e+03   -1.84606e+04    6.85377e+03    0.00000e+00
   Total Energy    Temperature Pressure (bar)
    6.85377e+03    0.00000e+00    0.00000e+00

           Step           Time         Lambda
           3400     3400.00000        0.00000

   Energies (kJ/mol)
        G96Bond       G96Angle    Proper Dih.  Improper Dih.          LJ-14
    3.27868e+02    1.61296e+03    1.40781e+03    3.52277e+02    8.81588e+02
     Coulomb-14        LJ (SR)   Coulomb (SR)      Potential    Kinetic En.
    2.53137e+04   -4.58362e+03   -1.84643e+04    6.84826e+03    0.00000e+00
   Total Energy    Temperature Pressure (bar)
    6.84826e+03    0.00000e+00    0.00000e+00

           Step           Time         Lambda
           3500     3500.00000        0.00000

   Energies (kJ/mol)
        G96Bond       G96Angle    Proper Dih.  Improper Dih.          LJ-14
    3.27537e+02    1.61331e+03    1.40806e+03    3.52396e+02    8.81999e+02
     Coulomb-14        LJ (SR)   Coulomb (SR)      Potential    Kinetic En.
    2.53130e+04   -4.58520e+03   -1.84668e+04    6.84424e+03    0.00000e+00
   Total Energy    Temperature Pressure (bar)
    6.84424e+03    0.00000e+00    0.00000e+00

           Step           Time         Lambda
           3600     3600.00000        0.00000

   Energies (kJ/mol)
        G96Bond       G96Angle    Proper Dih.  Improper Dih.          LJ-14
    3.27242e+02    1.61579e+03    1.40925e+03    3.52592e+02    8.81474e+02
     Coulomb-14        LJ (SR)   Coulomb (SR)      Potential    Kinetic En.
    2.53108e+04   -4.59503e+03   -1.84925e+04    6.80965e+03    0.00000e+00
   Total Energy    Temperature Pressure (bar)
    6.80965e+03    0.00000e+00    0.00000e+00

           Step           Time         Lambda
           3700     3700.00000        0.00000

   Energies (kJ/mol)
        G96Bond       G96Angle    Proper Dih.  Improper Dih.          LJ-14
    3.26917e+02    1.61640e+03    1.40967e+03    3.52586e+02    8.81358e+02
     Coulomb-14        LJ (SR)   Coulomb (SR)      Potential    Kinetic En.
    2.53110e+04   -4.59723e+03   -1.84986e+04    6.80209e+03    0.00000e+00
   Total Energy    Temperature Pressure (bar)
    6.80209e+03    0.00000e+00    0.00000e+00

           Step           Time         Lambda
           3800     3800.00000        0.00000

   Energies (kJ/mol)
        G96Bond       G96Angle    Proper Dih.  Improper Dih.          LJ-14
    3.27202e+02    1.61673e+03    1.40669e+03    3.52684e+02    8.81214e+02
     Coulomb-14        LJ (SR)   Coulomb (SR)      Potential    Kinetic En.
    2.53077e+04   -4.59795e+03   -1.85026e+04    6.79169e+03    0.00000e+00
   Total Energy    Temperature Pressure (bar)
    6.79169e+03    0.00000e+00    0.00000e+00

           Step           Time         Lambda
           3900     3900.00000        0.00000

   Energies (kJ/mol)
        G96Bond       G96Angle    Proper Dih.  Improper Dih.          LJ-14
    3.27215e+02    1.61748e+03    1.40527e+03    3.53026e+02    8.81718e+02
     Coulomb-14        LJ (SR)   Coulomb (SR)      Potential    Kinetic En.
    2.53049e+04   -4.59898e+03   -1.85078e+04    6.78284e+03    0.00000e+00
   Total Energy    Temperature Pressure (bar)
    6.78284e+03    0.00000e+00    0.00000e+00

           Step           Time         Lambda
           4000     4000.00000        0.00000

   Energies (kJ/mol)
        G96Bond       G96Angle    Proper Dih.  Improper Dih.          LJ-14
    3.27432e+02    1.61815e+03    1.40471e+03    3.53464e+02    8.81736e+02
     Coulomb-14        LJ (SR)   Coulomb (SR)      Potential    Kinetic En.
    2.53056e+04   -4.60300e+03   -1.85163e+04    6.77179e+03    0.00000e+00
   Total Energy    Temperature Pressure (bar)
    6.77179e+03    0.00000e+00    0.00000e+00

           Step           Time         Lambda
           4100     4100.00000        0.00000

   Energies (kJ/mol)
        G96Bond       G96Angle    Proper Dih.  Improper Dih.          LJ-14
    3.27114e+02    1.61838e+03    1.40467e+03    3.53634e+02    8.81706e+02
     Coulomb-14        LJ (SR)   Coulomb (SR)      Potential    Kinetic En.
    2.53063e+04   -4.60471e+03   -1.85194e+04    6.76766e+03    0.00000e+00
   Total Energy    Temperature Pressure (bar)
    6.76766e+03    0.00000e+00    0.00000e+00

           Step           Time         Lambda
           4200     4200.00000        0.00000

   Energies (kJ/mol)
        G96Bond       G96Angle    Proper Dih.  Improper Dih.          LJ-14
    3.26897e+02    1.61874e+03    1.40468e+03    3.53768e+02    8.81603e+02
     Coulomb-14        LJ (SR)   Coulomb (SR)      Potential    Kinetic En.
    2.53069e+04   -4.60625e+03   -1.85226e+04    6.76377e+03    0.00000e+00
   Total Energy    Temperature Pressure (bar)
    6.76377e+03    0.00000e+00    0.00000e+00

           Step           Time         Lambda
           4300     4300.00000        0.00000

   Energies (kJ/mol)
        G96Bond       G96Angle    Proper Dih.  Improper Dih.          LJ-14
    3.26944e+02    1.61871e+03    1.40470e+03    3.53791e+02    8.81545e+02
     Coulomb-14        LJ (SR)   Coulomb (SR)      Potential    Kinetic En.
    2.53071e+04   -4.60665e+03   -1.85234e+04    6.76271e+03    0.00000e+00
   Total Energy    Temperature Pressure (bar)
    6.76271e+03    0.00000e+00    0.00000e+00

           Step           Time         Lambda
           4400     4400.00000        0.00000

   Energies (kJ/mol)
        G96Bond       G96Angle    Proper Dih.  Improper Dih.          LJ-14
    3.26918e+02    1.61877e+03    1.40473e+03    3.53821e+02    8.81506e+02
     Coulomb-14        LJ (SR)   Coulomb (SR)      Potential    Kinetic En.
    2.53073e+04   -4.60706e+03   -1.85243e+04    6.76166e+03    0.00000e+00
   Total Energy    Temperature Pressure (bar)
    6.76166e+03    0.00000e+00    0.00000e+00

           Step           Time         Lambda
           4500     4500.00000        0.00000

   Energies (kJ/mol)
        G96Bond       G96Angle    Proper Dih.  Improper Dih.          LJ-14
    3.26890e+02    1.61884e+03    1.40475e+03    3.53851e+02    8.81462e+02
     Coulomb-14        LJ (SR)   Coulomb (SR)      Potential    Kinetic En.
    2.53075e+04   -4.60746e+03   -1.85252e+04    6.76060e+03    0.00000e+00
   Total Energy    Temperature Pressure (bar)
    6.76060e+03    0.00000e+00    0.00000e+00

           Step           Time         Lambda
           4600     4600.00000        0.00000

   Energies (kJ/mol)
        G96Bond       G96Angle    Proper Dih.  Improper Dih.          LJ-14
    3.26862e+02    1.61891e+03    1.40479e+03    3.53880e+02    8.81414e+02
     Coulomb-14        LJ (SR)   Coulomb (SR)      Potential    Kinetic En.
    2.53077e+04   -4.60786e+03   -1.85261e+04    6.75953e+03    0.00000e+00
   Total Energy    Temperature Pressure (bar)
    6.75953e+03    0.00000e+00    0.00000e+00

           Step           Time         Lambda
           4700     4700.00000        0.00000

   Energies (kJ/mol)
        G96Bond       G96Angle    Proper Dih.  Improper Dih.          LJ-14
    3.26834e+02    1.61898e+03    1.40482e+03    3.53908e+02    8.81363e+02
     Coulomb-14        LJ (SR)   Coulomb (SR)      Potential    Kinetic En.
    2.53079e+04   -4.60826e+03   -1.85271e+04    6.75845e+03    0.00000e+00
   Total Energy    Temperature Pressure (bar)
    6.75845e+03    0.00000e+00    0.00000e+00

           Step           Time         Lambda
           4800     4800.00000        0.00000

   Energies (kJ/mol)
        G96Bond       G96Angle    Proper Dih.  Improper Dih.          LJ-14
    3.26805e+02    1.61905e+03    1.40486e+03    3.53936e+02    8.81309e+02
     Coulomb-14        LJ (SR)   Coulomb (SR)      Potential    Kinetic En.
    2.53081e+04   -4.60865e+03   -1.85281e+04    6.75736e+03    0.00000e+00
   Total Energy    Temperature Pressure (bar)
    6.75736e+03    0.00000e+00    0.00000e+00

           Step           Time         Lambda
           4900     4900.00000        0.00000

   Energies (kJ/mol)
        G96Bond       G96Angle    Proper Dih.  Improper Dih.          LJ-14
    3.26776e+02    1.61913e+03    1.40489e+03    3.53964e+02    8.81251e+02
     Coulomb-14        LJ (SR)   Coulomb (SR)      Potential    Kinetic En.
    2.53083e+04   -4.60904e+03   -1.85291e+04    6.75625e+03    0.00000e+00
   Total Energy    Temperature Pressure (bar)
    6.75625e+03    0.00000e+00    0.00000e+00

           Step           Time         Lambda
           5000     5000.00000        0.00000

   Energies (kJ/mol)
        G96Bond       G96Angle    Proper Dih.  Improper Dih.          LJ-14
    3.26747e+02    1.61921e+03    1.40493e+03    3.53991e+02    8.81189e+02
     Coulomb-14        LJ (SR)   Coulomb (SR)      Potential    Kinetic En.
    2.53086e+04   -4.60942e+03   -1.85301e+04    6.75512e+03    0.00000e+00
   Total Energy    Temperature Pressure (bar)
    6.75512e+03    0.00000e+00    0.00000e+00

           Step           Time         Lambda
           5100     5100.00000        0.00000

   Energies (kJ/mol)
        G96Bond       G96Angle    Proper Dih.  Improper Dih.          LJ-14
    3.26041e+02    1.62104e+03    1.40558e+03    3.54522e+02    8.80151e+02
     Coulomb-14        LJ (SR)   Coulomb (SR)      Potential    Kinetic En.
    2.53123e+04   -4.61511e+03   -1.85473e+04    6.73720e+03    0.00000e+00
   Total Energy    Temperature Pressure (bar)
    6.73720e+03    0.00000e+00    0.00000e+00

           Step           Time         Lambda
           5200     5200.00000        0.00000

   Energies (kJ/mol)
        G96Bond       G96Angle    Proper Dih.  Improper Dih.          LJ-14
    3.25999e+02    1.62218e+03    1.40808e+03    3.55670e+02    8.78844e+02
     Coulomb-14        LJ (SR)   Coulomb (SR)      Potential    Kinetic En.
    2.53163e+04   -4.61531e+03   -1.85715e+04    6.72026e+03    0.00000e+00
   Total Energy    Temperature Pressure (bar)
    6.72026e+03    0.00000e+00    0.00000e+00

           Step           Time         Lambda
           5300     5300.00000        0.00000

   Energies (kJ/mol)
        G96Bond       G96Angle    Proper Dih.  Improper Dih.          LJ-14
    3.26149e+02    1.61936e+03    1.40984e+03    3.55627e+02    8.79835e+02
     Coulomb-14        LJ (SR)   Coulomb (SR)      Potential    Kinetic En.
    2.53080e+04   -4.61515e+03   -1.85725e+04    6.71109e+03    0.00000e+00
   Total Energy    Temperature Pressure (bar)
    6.71109e+03    0.00000e+00    0.00000e+00

           Step           Time         Lambda
           5400     5400.00000        0.00000

   Energies (kJ/mol)
        G96Bond       G96Angle    Proper Dih.  Improper Dih.          LJ-14
    3.25995e+02    1.61925e+03    1.41032e+03    3.55929e+02    8.79393e+02
     Coulomb-14        LJ (SR)   Coulomb (SR)      Potential    Kinetic En.
    2.53092e+04   -4.61714e+03   -1.85765e+04    6.70642e+03    0.00000e+00
   Total Energy    Temperature Pressure (bar)
    6.70642e+03    0.00000e+00    0.00000e+00

           Step           Time         Lambda
           5500     5500.00000        0.00000

   Energies (kJ/mol)
        G96Bond       G96Angle    Proper Dih.  Improper Dih.          LJ-14
    3.25626e+02    1.61901e+03    1.41167e+03    3.56477e+02    8.78737e+02
     Coulomb-14        LJ (SR)   Coulomb (SR)      Potential    Kinetic En.
    2.53104e+04   -4.62168e+03   -1.85845e+04    6.69582e+03    0.00000e+00
   Total Energy    Temperature Pressure (bar)
    6.69582e+03    0.00000e+00    0.00000e+00

           Step           Time         Lambda
           5600     5600.00000        0.00000

   Energies (kJ/mol)
        G96Bond       G96Angle    Proper Dih.  Improper Dih.          LJ-14
    3.25592e+02    1.61912e+03    1.41284e+03    3.57122e+02    8.78009e+02
     Coulomb-14        LJ (SR)   Coulomb (SR)      Potential    Kinetic En.
    2.53111e+04   -4.62615e+03   -1.85923e+04    6.68536e+03    0.00000e+00
   Total Energy    Temperature Pressure (bar)
    6.68536e+03    0.00000e+00    0.00000e+00

           Step           Time         Lambda
           5700     5700.00000        0.00000

   Energies (kJ/mol)
        G96Bond       G96Angle    Proper Dih.  Improper Dih.          LJ-14
    3.24876e+02    1.62032e+03    1.41399e+03    3.57556e+02    8.76847e+02
     Coulomb-14        LJ (SR)   Coulomb (SR)      Potential    Kinetic En.
    2.53116e+04   -4.63395e+03   -1.86038e+04    6.66748e+03    0.00000e+00
   Total Energy    Temperature Pressure (bar)
    6.66748e+03    0.00000e+00    0.00000e+00

           Step           Time         Lambda
           5800     5800.00000        0.00000

   Energies (kJ/mol)
        G96Bond       G96Angle    Proper Dih.  Improper Dih.          LJ-14
    3.24541e+02    1.62076e+03    1.41271e+03    3.57437e+02    8.77367e+02
     Coulomb-14        LJ (SR)   Coulomb (SR)      Potential    Kinetic En.
    2.53117e+04   -4.63569e+03   -1.86073e+04    6.66144e+03    0.00000e+00
   Total Energy    Temperature Pressure (bar)
    6.66144e+03    0.00000e+00    0.00000e+00

           Step           Time         Lambda
           5900     5900.00000        0.00000

   Energies (kJ/mol)
        G96Bond       G96Angle    Proper Dih.  Improper Dih.          LJ-14
    3.24712e+02    1.62069e+03    1.41337e+03    3.57754e+02    8.77176e+02
     Coulomb-14        LJ (SR)   Coulomb (SR)      Potential    Kinetic En.
    2.53110e+04   -4.63662e+03   -1.86099e+04    6.65815e+03    0.00000e+00
   Total Energy    Temperature Pressure (bar)
    6.65815e+03    0.00000e+00    0.00000e+00

           Step           Time         Lambda
           6000     6000.00000        0.00000

   Energies (kJ/mol)
        G96Bond       G96Angle    Proper Dih.  Improper Dih.          LJ-14
    3.24550e+02    1.62102e+03    1.41434e+03    3.58229e+02    8.77232e+02
     Coulomb-14        LJ (SR)   Coulomb (SR)      Potential    Kinetic En.
    2.53105e+04   -4.63812e+03   -1.86137e+04    6.65405e+03    0.00000e+00
   Total Energy    Temperature Pressure (bar)
    6.65405e+03    0.00000e+00    0.00000e+00

           Step           Time         Lambda
           6100     6100.00000        0.00000

   Energies (kJ/mol)
        G96Bond       G96Angle    Proper Dih.  Improper Dih.          LJ-14
    3.25035e+02    1.62145e+03    1.41527e+03    3.58606e+02    8.76841e+02
     Coulomb-14        LJ (SR)   Coulomb (SR)      Potential    Kinetic En.
    2.53099e+04   -4.63932e+03   -1.86174e+04    6.65033e+03    0.00000e+00
   Total Energy    Temperature Pressure (bar)
    6.65033e+03    0.00000e+00    0.00000e+00

           Step           Time         Lambda
           6200     6200.00000        0.00000

   Energies (kJ/mol)
        G96Bond       G96Angle    Proper Dih.  Improper Dih.          LJ-14
    3.24503e+02    1.62222e+03    1.41692e+03    3.59176e+02    8.77044e+02
     Coulomb-14        LJ (SR)   Coulomb (SR)      Potential    Kinetic En.
    2.53096e+04   -4.64085e+03   -1.86246e+04    6.64405e+03    0.00000e+00
   Total Energy    Temperature Pressure (bar)
    6.64405e+03    0.00000e+00    0.00000e+00

           Step           Time         Lambda
           6300     6300.00000        0.00000

   Energies (kJ/mol)
        G96Bond       G96Angle    Proper Dih.  Improper Dih.          LJ-14
    3.24286e+02    1.62318e+03    1.41764e+03    3.59322e+02    8.77047e+02
     Coulomb-14        LJ (SR)   Coulomb (SR)      Potential    Kinetic En.
    2.53095e+04   -4.64163e+03   -1.86299e+04    6.63948e+03    0.00000e+00
   Total Energy    Temperature Pressure (bar)
    6.63948e+03    0.00000e+00    0.00000e+00

           Step           Time         Lambda
           6400     6400.00000        0.00000

   Energies (kJ/mol)
        G96Bond       G96Angle    Proper Dih.  Improper Dih.          LJ-14
    3.24069e+02    1.62355e+03    1.41888e+03    3.59751e+02    8.76736e+02
     Coulomb-14        LJ (SR)   Coulomb (SR)      Potential    Kinetic En.
    2.53090e+04   -4.64225e+03   -1.86399e+04    6.62975e+03    0.00000e+00
   Total Energy    Temperature Pressure (bar)
    6.62975e+03    0.00000e+00    0.00000e+00

           Step           Time         Lambda
           6500     6500.00000        0.00000

   Energies (kJ/mol)
        G96Bond       G96Angle    Proper Dih.  Improper Dih.          LJ-14
    3.23973e+02    1.62304e+03    1.42084e+03    3.60074e+02    8.75978e+02
     Coulomb-14        LJ (SR)   Coulomb (SR)      Potential    Kinetic En.
    2.53084e+04   -4.64250e+03   -1.86453e+04    6.62446e+03    0.00000e+00
   Total Energy    Temperature Pressure (bar)
    6.62446e+03    0.00000e+00    0.00000e+00

           Step           Time         Lambda
           6600     6600.00000        0.00000

   Energies (kJ/mol)
        G96Bond       G96Angle    Proper Dih.  Improper Dih.          LJ-14
    3.23800e+02    1.62222e+03    1.42356e+03    3.60108e+02    8.74728e+02
     Coulomb-14        LJ (SR)   Coulomb (SR)      Potential    Kinetic En.
    2.53079e+04   -4.64320e+03   -1.86515e+04    6.61763e+03    0.00000e+00
   Total Energy    Temperature Pressure (bar)
    6.61763e+03    0.00000e+00    0.00000e+00

           Step           Time         Lambda
           6700     6700.00000        0.00000

   Energies (kJ/mol)
        G96Bond       G96Angle    Proper Dih.  Improper Dih.          LJ-14
    3.22957e+02    1.61896e+03    1.42576e+03    3.59504e+02    8.72403e+02
     Coulomb-14        LJ (SR)   Coulomb (SR)      Potential    Kinetic En.
    2.53098e+04   -4.64703e+03   -1.86626e+04    6.59979e+03    0.00000e+00
   Total Energy    Temperature Pressure (bar)
    6.59979e+03    0.00000e+00    0.00000e+00

           Step           Time         Lambda
           6800     6800.00000        0.00000

   Energies (kJ/mol)
        G96Bond       G96Angle    Proper Dih.  Improper Dih.          LJ-14
    3.22707e+02    1.61542e+03    1.42430e+03    3.59076e+02    8.71918e+02
     Coulomb-14        LJ (SR)   Coulomb (SR)      Potential    Kinetic En.
    2.53120e+04   -4.64944e+03   -1.86681e+04    6.58790e+03    0.00000e+00
   Total Energy    Temperature Pressure (bar)
    6.58790e+03    0.00000e+00    0.00000e+00

           Step           Time         Lambda
           6900     6900.00000        0.00000

   Energies (kJ/mol)
        G96Bond       G96Angle    Proper Dih.  Improper Dih.          LJ-14
    3.22253e+02    1.61538e+03    1.42456e+03    3.60050e+02    8.69773e+02
     Coulomb-14        LJ (SR)   Coulomb (SR)      Potential    Kinetic En.
    2.53112e+04   -4.65437e+03   -1.86797e+04    6.56916e+03    0.00000e+00
   Total Energy    Temperature Pressure (bar)
    6.56916e+03    0.00000e+00    0.00000e+00

           Step           Time         Lambda
           7000     7000.00000        0.00000

   Energies (kJ/mol)
        G96Bond       G96Angle    Proper Dih.  Improper Dih.          LJ-14
    3.21955e+02    1.61679e+03    1.42026e+03    3.61902e+02    8.70294e+02
     Coulomb-14        LJ (SR)   Coulomb (SR)      Potential    Kinetic En.
    2.53122e+04   -4.65942e+03   -1.86908e+04    6.55324e+03    0.00000e+00
   Total Energy    Temperature Pressure (bar)
    6.55324e+03    0.00000e+00    0.00000e+00

           Step           Time         Lambda
           7100     7100.00000        0.00000

   Energies (kJ/mol)
        G96Bond       G96Angle    Proper Dih.  Improper Dih.          LJ-14
    3.21575e+02    1.61582e+03    1.42058e+03    3.62383e+02    8.70918e+02
     Coulomb-14        LJ (SR)   Coulomb (SR)      Potential    Kinetic En.
    2.53147e+04   -4.66323e+03   -1.86988e+04    6.54396e+03    0.00000e+00
   Total Energy    Temperature Pressure (bar)
    6.54396e+03    0.00000e+00    0.00000e+00

           Step           Time         Lambda
           7200     7200.00000        0.00000

   Energies (kJ/mol)
        G96Bond       G96Angle    Proper Dih.  Improper Dih.          LJ-14
    3.21137e+02    1.61401e+03    1.42286e+03    3.62589e+02    8.72727e+02
     Coulomb-14        LJ (SR)   Coulomb (SR)      Potential    Kinetic En.
    2.53163e+04   -4.67054e+03   -1.87083e+04    6.53077e+03    0.00000e+00
   Total Energy    Temperature Pressure (bar)
    6.53077e+03    0.00000e+00    0.00000e+00

           Step           Time         Lambda
           7300     7300.00000        0.00000

   Energies (kJ/mol)
        G96Bond       G96Angle    Proper Dih.  Improper Dih.          LJ-14
    3.21167e+02    1.61443e+03    1.42436e+03    3.62757e+02    8.72591e+02
     Coulomb-14        LJ (SR)   Coulomb (SR)      Potential    Kinetic En.
    2.53154e+04   -4.67376e+03   -1.87115e+04    6.52544e+03    0.00000e+00
   Total Energy    Temperature Pressure (bar)
    6.52544e+03    0.00000e+00    0.00000e+00

           Step           Time         Lambda
           7400     7400.00000        0.00000

   Energies (kJ/mol)
        G96Bond       G96Angle    Proper Dih.  Improper Dih.          LJ-14
    3.21203e+02    1.61440e+03    1.42552e+03    3.62798e+02    8.73222e+02
     Coulomb-14        LJ (SR)   Coulomb (SR)      Potential    Kinetic En.
    2.53150e+04   -4.67638e+03   -1.87148e+04    6.52096e+03    0.00000e+00
   Total Energy    Temperature Pressure (bar)
    6.52096e+03    0.00000e+00    0.00000e+00

           Step           Time         Lambda
           7500     7500.00000        0.00000

   Energies (kJ/mol)
        G96Bond       G96Angle    Proper Dih.  Improper Dih.          LJ-14
    3.20364e+02    1.61614e+03    1.42719e+03    3.63218e+02    8.74772e+02
     Coulomb-14        LJ (SR)   Coulomb (SR)      Potential    Kinetic En.
    2.53150e+04   -4.68304e+03   -1.87239e+04    6.50983e+03    0.00000e+00
   Total Energy    Temperature Pressure (bar)
    6.50983e+03    0.00000e+00    0.00000e+00

           Step           Time         Lambda
           7600     7600.00000        0.00000

   Energies (kJ/mol)
        G96Bond       G96Angle    Proper Dih.  Improper Dih.          LJ-14
    3.21147e+02    1.61404e+03    1.42560e+03    3.63368e+02    8.75743e+02
     Coulomb-14        LJ (SR)   Coulomb (SR)      Potential    Kinetic En.
    2.53159e+04   -4.68753e+03   -1.87300e+04    6.49825e+03    0.00000e+00
   Total Energy    Temperature Pressure (bar)
    6.49825e+03    0.00000e+00    0.00000e+00

           Step           Time         Lambda
           7700     7700.00000        0.00000

   Energies (kJ/mol)
        G96Bond       G96Angle    Proper Dih.  Improper Dih.          LJ-14
    3.20917e+02    1.61526e+03    1.42752e+03    3.63170e+02    8.74969e+02
     Coulomb-14        LJ (SR)   Coulomb (SR)      Potential    Kinetic En.
    2.53165e+04   -4.69469e+03   -1.87381e+04    6.48555e+03    0.00000e+00
   Total Energy    Temperature Pressure (bar)
    6.48555e+03    0.00000e+00    0.00000e+00

           Step           Time         Lambda
           7800     7800.00000        0.00000

   Energies (kJ/mol)
        G96Bond       G96Angle    Proper Dih.  Improper Dih.          LJ-14
    3.20843e+02    1.61652e+03    1.43118e+03    3.63234e+02    8.74687e+02
     Coulomb-14        LJ (SR)   Coulomb (SR)      Potential    Kinetic En.
    2.53154e+04   -4.70173e+03   -1.87446e+04    6.47557e+03    0.00000e+00
   Total Energy    Temperature Pressure (bar)
    6.47557e+03    0.00000e+00    0.00000e+00

           Step           Time         Lambda
           7900     7900.00000        0.00000

   Energies (kJ/mol)
        G96Bond       G96Angle    Proper Dih.  Improper Dih.          LJ-14
    3.20856e+02    1.61794e+03    1.43486e+03    3.63490e+02    8.74712e+02
     Coulomb-14        LJ (SR)   Coulomb (SR)      Potential    Kinetic En.
    2.53142e+04   -4.70931e+03   -1.87504e+04    6.46642e+03    0.00000e+00
   Total Energy    Temperature Pressure (bar)
    6.46642e+03    0.00000e+00    0.00000e+00

           Step           Time         Lambda
           8000     8000.00000        0.00000

   Energies (kJ/mol)
        G96Bond       G96Angle    Proper Dih.  Improper Dih.          LJ-14
    3.20758e+02    1.61854e+03    1.43604e+03    3.63622e+02    8.74841e+02
     Coulomb-14        LJ (SR)   Coulomb (SR)      Potential    Kinetic En.
    2.53139e+04   -4.71214e+03   -1.87525e+04    6.46310e+03    0.00000e+00
   Total Energy    Temperature Pressure (bar)
    6.46310e+03    0.00000e+00    0.00000e+00

           Step           Time         Lambda
           8100     8100.00000        0.00000

   Energies (kJ/mol)
        G96Bond       G96Angle    Proper Dih.  Improper Dih.          LJ-14
    3.21025e+02    1.61957e+03    1.43889e+03    3.63997e+02    8.75229e+02
     Coulomb-14        LJ (SR)   Coulomb (SR)      Potential    Kinetic En.
    2.53133e+04   -4.71903e+03   -1.87583e+04    6.45462e+03    0.00000e+00
   Total Energy    Temperature Pressure (bar)
    6.45462e+03    0.00000e+00    0.00000e+00

           Step           Time         Lambda
           8200     8200.00000        0.00000

   Energies (kJ/mol)
        G96Bond       G96Angle    Proper Dih.  Improper Dih.          LJ-14
    3.21011e+02    1.62096e+03    1.44218e+03    3.64513e+02    8.75589e+02
     Coulomb-14        LJ (SR)   Coulomb (SR)      Potential    Kinetic En.
    2.53124e+04   -4.72491e+03   -1.87664e+04    6.44540e+03    0.00000e+00
   Total Energy    Temperature Pressure (bar)
    6.44540e+03    0.00000e+00    0.00000e+00

           Step           Time         Lambda
           8300     8300.00000        0.00000

   Energies (kJ/mol)
        G96Bond       G96Angle    Proper Dih.  Improper Dih.          LJ-14
    3.21216e+02    1.62161e+03    1.44497e+03    3.64899e+02    8.75587e+02
     Coulomb-14        LJ (SR)   Coulomb (SR)      Potential    Kinetic En.
    2.53119e+04   -4.72906e+03   -1.87733e+04    6.43778e+03    0.00000e+00
   Total Energy    Temperature Pressure (bar)
    6.43778e+03    0.00000e+00    0.00000e+00

           Step           Time         Lambda
           8400     8400.00000        0.00000

   Energies (kJ/mol)
        G96Bond       G96Angle    Proper Dih.  Improper Dih.          LJ-14
    3.21184e+02    1.62191e+03    1.44559e+03    3.64974e+02    8.75621e+02
     Coulomb-14        LJ (SR)   Coulomb (SR)      Potential    Kinetic En.
    2.53116e+04   -4.73060e+03   -1.87749e+04    6.43535e+03    0.00000e+00
   Total Energy    Temperature Pressure (bar)
    6.43535e+03    0.00000e+00    0.00000e+00

           Step           Time         Lambda
           8500     8500.00000        0.00000

   Energies (kJ/mol)
        G96Bond       G96Angle    Proper Dih.  Improper Dih.          LJ-14
    3.20717e+02    1.62197e+03    1.44814e+03    3.65653e+02    8.77275e+02
     Coulomb-14        LJ (SR)   Coulomb (SR)      Potential    Kinetic En.
    2.53105e+04   -4.73857e+03   -1.87845e+04    6.42120e+03    0.00000e+00
   Total Energy    Temperature Pressure (bar)
    6.42120e+03    0.00000e+00    0.00000e+00

           Step           Time         Lambda
           8600     8600.00000        0.00000

   Energies (kJ/mol)
        G96Bond       G96Angle    Proper Dih.  Improper Dih.          LJ-14
    3.21191e+02    1.62255e+03    1.44828e+03    3.65717e+02    8.76639e+02
     Coulomb-14        LJ (SR)   Coulomb (SR)      Potential    Kinetic En.
    2.53102e+04   -4.73938e+03   -1.87857e+04    6.41949e+03    0.00000e+00
   Total Energy    Temperature Pressure (bar)
    6.41949e+03    0.00000e+00    0.00000e+00

           Step           Time         Lambda
           8700     8700.00000        0.00000

   Energies (kJ/mol)
        G96Bond       G96Angle    Proper Dih.  Improper Dih.          LJ-14
    3.21181e+02    1.62253e+03    1.44843e+03    3.65697e+02    8.76754e+02
     Coulomb-14        LJ (SR)   Coulomb (SR)      Potential    Kinetic En.
    2.53102e+04   -4.73983e+03   -1.87867e+04    6.41823e+03    0.00000e+00
   Total Energy    Temperature Pressure (bar)
    6.41823e+03    0.00000e+00    0.00000e+00

           Step           Time         Lambda
           8800     8800.00000        0.00000

   Energies (kJ/mol)
        G96Bond       G96Angle    Proper Dih.  Improper Dih.          LJ-14
    3.21181e+02    1.62242e+03    1.44873e+03    3.65637e+02    8.77017e+02
     Coulomb-14        LJ (SR)   Coulomb (SR)      Potential    Kinetic En.
    2.53102e+04   -4.74072e+03   -1.87889e+04    6.41557e+03    0.00000e+00
   Total Energy    Temperature Pressure (bar)
    6.41557e+03    0.00000e+00    0.00000e+00

           Step           Time         Lambda
           8900     8900.00000        0.00000

   Energies (kJ/mol)
        G96Bond       G96Angle    Proper Dih.  Improper Dih.          LJ-14
    3.21013e+02    1.62231e+03    1.44898e+03    3.65594e+02    8.77254e+02
     Coulomb-14        LJ (SR)   Coulomb (SR)      Potential    Kinetic En.
    2.53103e+04   -4.74134e+03   -1.87906e+04    6.41357e+03    0.00000e+00
   Total Energy    Temperature Pressure (bar)
    6.41357e+03    0.00000e+00    0.00000e+00

           Step           Time         Lambda
           9000     9000.00000        0.00000

   Energies (kJ/mol)
        G96Bond       G96Angle    Proper Dih.  Improper Dih.          LJ-14
    3.21167e+02    1.62205e+03    1.44953e+03    3.65515e+02    8.77283e+02
     Coulomb-14        LJ (SR)   Coulomb (SR)      Potential    Kinetic En.
    2.53104e+04   -4.74225e+03   -1.87930e+04    6.41069e+03    0.00000e+00
   Total Energy    Temperature Pressure (bar)
    6.41069e+03    0.00000e+00    0.00000e+00

           Step           Time         Lambda
           9100     9100.00000        0.00000

   Energies (kJ/mol)
        G96Bond       G96Angle    Proper Dih.  Improper Dih.          LJ-14
    3.21074e+02    1.62209e+03    1.45191e+03    3.65548e+02    8.77258e+02
     Coulomb-14        LJ (SR)   Coulomb (SR)      Potential    Kinetic En.
    2.53100e+04   -4.74341e+03   -1.88011e+04    6.40335e+03    0.00000e+00
   Total Energy    Temperature Pressure (bar)
    6.40335e+03    0.00000e+00    0.00000e+00

           Step           Time         Lambda
           9200     9200.00000        0.00000

   Energies (kJ/mol)
        G96Bond       G96Angle    Proper Dih.  Improper Dih.          LJ-14
    3.21106e+02    1.62222e+03    1.45235e+03    3.65597e+02    8.77172e+02
     Coulomb-14        LJ (SR)   Coulomb (SR)      Potential    Kinetic En.
    2.53098e+04   -4.74323e+03   -1.88025e+04    6.40245e+03    0.00000e+00
   Total Energy    Temperature Pressure (bar)
    6.40245e+03    0.00000e+00    0.00000e+00

           Step           Time         Lambda
           9300     9300.00000        0.00000

   Energies (kJ/mol)
        G96Bond       G96Angle    Proper Dih.  Improper Dih.          LJ-14
    3.21142e+02    1.62233e+03    1.45280e+03    3.65629e+02    8.77116e+02
     Coulomb-14        LJ (SR)   Coulomb (SR)      Potential    Kinetic En.
    2.53096e+04   -4.74289e+03   -1.88042e+04    6.40150e+03    0.00000e+00
   Total Energy    Temperature Pressure (bar)
    6.40150e+03    0.00000e+00    0.00000e+00

           Step           Time         Lambda
           9400     9400.00000        0.00000

   Energies (kJ/mol)
        G96Bond       G96Angle    Proper Dih.  Improper Dih.          LJ-14
    3.21191e+02    1.62240e+03    1.45325e+03    3.65643e+02    8.77080e+02
     Coulomb-14        LJ (SR)   Coulomb (SR)      Potential    Kinetic En.
    2.53094e+04   -4.74239e+03   -1.88060e+04    6.40057e+03    0.00000e+00
   Total Energy    Temperature Pressure (bar)
    6.40057e+03    0.00000e+00    0.00000e+00

           Step           Time         Lambda
           9500     9500.00000        0.00000

   Energies (kJ/mol)
        G96Bond       G96Angle    Proper Dih.  Improper Dih.          LJ-14
    3.21249e+02    1.62243e+03    1.45363e+03    3.65631e+02    8.77073e+02
     Coulomb-14        LJ (SR)   Coulomb (SR)      Potential    Kinetic En.
    2.53093e+04   -4.74182e+03   -1.88077e+04    6.39975e+03    0.00000e+00
   Total Energy    Temperature Pressure (bar)
    6.39975e+03    0.00000e+00    0.00000e+00

           Step           Time         Lambda
           9600     9600.00000        0.00000

   Energies (kJ/mol)
        G96Bond       G96Angle    Proper Dih.  Improper Dih.          LJ-14
    3.21306e+02    1.62241e+03    1.45393e+03    3.65595e+02    8.77094e+02
     Coulomb-14        LJ (SR)   Coulomb (SR)      Potential    Kinetic En.
    2.53092e+04   -4.74134e+03   -1.88091e+04    6.39908e+03    0.00000e+00
   Total Energy    Temperature Pressure (bar)
    6.39908e+03    0.00000e+00    0.00000e+00

           Step           Time         Lambda
           9700     9700.00000        0.00000

   Energies (kJ/mol)
        G96Bond       G96Angle    Proper Dih.  Improper Dih.          LJ-14
    3.21355e+02    1.62235e+03    1.45415e+03    3.65544e+02    8.77133e+02
     Coulomb-14        LJ (SR)   Coulomb (SR)      Potential    Kinetic En.
    2.53091e+04   -4.74100e+03   -1.88101e+04    6.39853e+03    0.00000e+00
   Total Energy    Temperature Pressure (bar)
    6.39853e+03    0.00000e+00    0.00000e+00

           Step           Time         Lambda
           9800     9800.00000        0.00000

   Energies (kJ/mol)
        G96Bond       G96Angle    Proper Dih.  Improper Dih.          LJ-14
    3.21396e+02    1.62228e+03    1.45432e+03    3.65490e+02    8.77180e+02
     Coulomb-14        LJ (SR)   Coulomb (SR)      Potential    Kinetic En.
    2.53090e+04   -4.74079e+03   -1.88109e+04    6.39803e+03    0.00000e+00
   Total Energy    Temperature Pressure (bar)
    6.39803e+03    0.00000e+00    0.00000e+00

           Step           Time         Lambda
           9900     9900.00000        0.00000

   Energies (kJ/mol)
        G96Bond       G96Angle    Proper Dih.  Improper Dih.          LJ-14
    3.21429e+02    1.62220e+03    1.45444e+03    3.65439e+02    8.77229e+02
     Coulomb-14        LJ (SR)   Coulomb (SR)      Potential    Kinetic En.
    2.53090e+04   -4.74068e+03   -1.88114e+04    6.39759e+03    0.00000e+00
   Total Energy    Temperature Pressure (bar)
    6.39759e+03    0.00000e+00    0.00000e+00

           Step           Time         Lambda
          10000    10000.00000        0.00000

   Energies (kJ/mol)
        G96Bond       G96Angle    Proper Dih.  Improper Dih.          LJ-14
    3.21458e+02    1.62212e+03    1.45454e+03    3.65393e+02    8.77278e+02
     Coulomb-14        LJ (SR)   Coulomb (SR)      Potential    Kinetic En.
    2.53089e+04   -4.74062e+03   -1.88119e+04    6.39716e+03    0.00000e+00
   Total Energy    Temperature Pressure (bar)
    6.39716e+03    0.00000e+00    0.00000e+00

           Step           Time         Lambda
          10100    10100.00000        0.00000

   Energies (kJ/mol)
        G96Bond       G96Angle    Proper Dih.  Improper Dih.          LJ-14
    3.21887e+02    1.62127e+03    1.45599e+03    3.64807e+02    8.78416e+02
     Coulomb-14        LJ (SR)   Coulomb (SR)      Potential    Kinetic En.
    2.53082e+04   -4.74040e+03   -1.88239e+04    6.38623e+03    0.00000e+00
   Total Energy    Temperature Pressure (bar)
    6.38623e+03    0.00000e+00    0.00000e+00

           Step           Time         Lambda
          10200    10200.00000        0.00000

   Energies (kJ/mol)
        G96Bond       G96Angle    Proper Dih.  Improper Dih.          LJ-14
    3.21808e+02    1.61987e+03    1.45587e+03    3.64920e+02    8.78147e+02
     Coulomb-14        LJ (SR)   Coulomb (SR)      Potential    Kinetic En.
    2.53104e+04   -4.74216e+03   -1.88246e+04    6.38429e+03    0.00000e+00
   Total Energy    Temperature Pressure (bar)
    6.38429e+03    0.00000e+00    0.00000e+00

           Step           Time         Lambda
          10300    10300.00000        0.00000

   Energies (kJ/mol)
        G96Bond       G96Angle    Proper Dih.  Improper Dih.          LJ-14
    3.21783e+02    1.61935e+03    1.45614e+03    3.64964e+02    8.78167e+02
     Coulomb-14        LJ (SR)   Coulomb (SR)      Potential    Kinetic En.
    2.53109e+04   -4.74297e+03   -1.88253e+04    6.38296e+03    0.00000e+00
   Total Energy    Temperature Pressure (bar)
    6.38296e+03    0.00000e+00    0.00000e+00

           Step           Time         Lambda
          10400    10400.00000        0.00000

   Energies (kJ/mol)
        G96Bond       G96Angle    Proper Dih.  Improper Dih.          LJ-14
    3.21890e+02    1.61904e+03    1.45660e+03    3.64877e+02    8.77782e+02
     Coulomb-14        LJ (SR)   Coulomb (SR)      Potential    Kinetic En.
    2.53112e+04   -4.74369e+03   -1.88263e+04    6.38136e+03    0.00000e+00
   Total Energy    Temperature Pressure (bar)
    6.38136e+03    0.00000e+00    0.00000e+00

           Step           Time         Lambda
          10500    10500.00000        0.00000

   Energies (kJ/mol)
        G96Bond       G96Angle    Proper Dih.  Improper Dih.          LJ-14
    3.21961e+02    1.61846e+03    1.45734e+03    3.64682e+02    8.77525e+02
     Coulomb-14        LJ (SR)   Coulomb (SR)      Potential    Kinetic En.
    2.53118e+04   -4.74434e+03   -1.88280e+04    6.37938e+03    0.00000e+00
   Total Energy    Temperature Pressure (bar)
    6.37938e+03    0.00000e+00    0.00000e+00

           Step           Time         Lambda
          10600    10600.00000        0.00000

   Energies (kJ/mol)
        G96Bond       G96Angle    Proper Dih.  Improper Dih.          LJ-14
    3.22019e+02    1.61755e+03    1.45847e+03    3.64215e+02    8.76815e+02
     Coulomb-14        LJ (SR)   Coulomb (SR)      Potential    Kinetic En.
    2.53130e+04   -4.74461e+03   -1.88311e+04    6.37634e+03    0.00000e+00
   Total Energy    Temperature Pressure (bar)
    6.37634e+03    0.00000e+00    0.00000e+00

           Step           Time         Lambda
          10700    10700.00000        0.00000

   Energies (kJ/mol)
        G96Bond       G96Angle    Proper Dih.  Improper Dih.          LJ-14
    3.22155e+02    1.61564e+03    1.45855e+03    3.63593e+02    8.76607e+02
     Coulomb-14        LJ (SR)   Coulomb (SR)      Potential    Kinetic En.
    2.53149e+04   -4.74408e+03   -1.88354e+04    6.37197e+03    0.00000e+00
   Total Energy    Temperature Pressure (bar)
    6.37197e+03    0.00000e+00    0.00000e+00

           Step           Time         Lambda
          10800    10800.00000        0.00000

   Energies (kJ/mol)
        G96Bond       G96Angle    Proper Dih.  Improper Dih.          LJ-14
    3.22190e+02    1.61461e+03    1.45879e+03    3.63507e+02    8.76728e+02
     Coulomb-14        LJ (SR)   Coulomb (SR)      Potential    Kinetic En.
    2.53154e+04   -4.74470e+03   -1.88361e+04    6.37040e+03    0.00000e+00
   Total Energy    Temperature Pressure (bar)
    6.37040e+03    0.00000e+00    0.00000e+00

           Step           Time         Lambda
          10900    10900.00000        0.00000

   Energies (kJ/mol)
        G96Bond       G96Angle    Proper Dih.  Improper Dih.          LJ-14
    3.22271e+02    1.61303e+03    1.45974e+03    3.63393e+02    8.76812e+02
     Coulomb-14        LJ (SR)   Coulomb (SR)      Potential    Kinetic En.
    2.53158e+04   -4.74699e+03   -1.88373e+04    6.36668e+03    0.00000e+00
   Total Energy    Temperature Pressure (bar)
    6.36668e+03    0.00000e+00    0.00000e+00

           Step           Time         Lambda
          11000    11000.00000        0.00000

   Energies (kJ/mol)
        G96Bond       G96Angle    Proper Dih.  Improper Dih.          LJ-14
    3.22312e+02    1.61273e+03    1.45957e+03    3.63352e+02    8.76847e+02
     Coulomb-14        LJ (SR)   Coulomb (SR)      Potential    Kinetic En.
    2.53154e+04   -4.74801e+03   -1.88377e+04    6.36449e+03    0.00000e+00
   Total Energy    Temperature Pressure (bar)
    6.36449e+03    0.00000e+00    0.00000e+00

           Step           Time         Lambda
          11100    11100.00000        0.00000

   Energies (kJ/mol)
        G96Bond       G96Angle    Proper Dih.  Improper Dih.          LJ-14
    3.22399e+02    1.61235e+03    1.45881e+03    3.63380e+02    8.76978e+02
     Coulomb-14        LJ (SR)   Coulomb (SR)      Potential    Kinetic En.
    2.53150e+04   -4.74886e+03   -1.88384e+04    6.36166e+03    0.00000e+00
   Total Energy    Temperature Pressure (bar)
    6.36166e+03    0.00000e+00    0.00000e+00

           Step           Time         Lambda
          11200    11200.00000        0.00000

   Energies (kJ/mol)
        G96Bond       G96Angle    Proper Dih.  Improper Dih.          LJ-14
    3.22682e+02    1.61209e+03    1.45866e+03    3.63516e+02    8.77008e+02
     Coulomb-14        LJ (SR)   Coulomb (SR)      Potential    Kinetic En.
    2.53142e+04   -4.74971e+03   -1.88392e+04    6.35925e+03    0.00000e+00
   Total Energy    Temperature Pressure (bar)
    6.35925e+03    0.00000e+00    0.00000e+00

           Step           Time         Lambda
          11300    11300.00000        0.00000

   Energies (kJ/mol)
        G96Bond       G96Angle    Proper Dih.  Improper Dih.          LJ-14
    3.23215e+02    1.61269e+03    1.45804e+03    3.64300e+02    8.77527e+02
     Coulomb-14        LJ (SR)   Coulomb (SR)      Potential    Kinetic En.
    2.53106e+04   -4.75145e+03   -1.88424e+04    6.35250e+03    0.00000e+00
   Total Energy    Temperature Pressure (bar)
    6.35250e+03    0.00000e+00    0.00000e+00

           Step           Time         Lambda
          11400    11400.00000        0.00000

   Energies (kJ/mol)
        G96Bond       G96Angle    Proper Dih.  Improper Dih.          LJ-14
    3.23320e+02    1.61289e+03    1.45781e+03    3.64649e+02    8.77903e+02
     Coulomb-14        LJ (SR)   Coulomb (SR)      Potential    Kinetic En.
    2.53101e+04   -4.75202e+03   -1.88450e+04    6.34962e+03    0.00000e+00
   Total Energy    Temperature Pressure (bar)
    6.34962e+03    0.00000e+00    0.00000e+00

           Step           Time         Lambda
          11500    11500.00000        0.00000

   Energies (kJ/mol)
        G96Bond       G96Angle    Proper Dih.  Improper Dih.          LJ-14
    3.23360e+02    1.61270e+03    1.45787e+03    3.64853e+02    8.77951e+02
     Coulomb-14        LJ (SR)   Coulomb (SR)      Potential    Kinetic En.
    2.53103e+04   -4.75280e+03   -1.88464e+04    6.34788e+03    0.00000e+00
   Total Energy    Temperature Pressure (bar)
    6.34788e+03    0.00000e+00    0.00000e+00

           Step           Time         Lambda
          11600    11600.00000        0.00000

   Energies (kJ/mol)
        G96Bond       G96Angle    Proper Dih.  Improper Dih.          LJ-14
    3.23594e+02    1.61259e+03    1.45822e+03    3.65555e+02    8.77830e+02
     Coulomb-14        LJ (SR)   Coulomb (SR)      Potential    Kinetic En.
    2.53116e+04   -4.75756e+03   -1.88525e+04    6.33934e+03    0.00000e+00
   Total Energy    Temperature Pressure (bar)
    6.33934e+03    0.00000e+00    0.00000e+00

           Step           Time         Lambda
          11700    11700.00000        0.00000

   Energies (kJ/mol)
        G96Bond       G96Angle    Proper Dih.  Improper Dih.          LJ-14
    3.23384e+02    1.61233e+03    1.45885e+03    3.64895e+02    8.77635e+02
     Coulomb-14        LJ (SR)   Coulomb (SR)      Potential    Kinetic En.
    2.53148e+04   -4.76152e+03   -1.88570e+04    6.33337e+03    0.00000e+00
   Total Energy    Temperature Pressure (bar)
    6.33337e+03    0.00000e+00    0.00000e+00

           Step           Time         Lambda
          11800    11800.00000        0.00000

   Energies (kJ/mol)
        G96Bond       G96Angle    Proper Dih.  Improper Dih.          LJ-14
    3.22866e+02    1.61080e+03    1.45923e+03    3.64154e+02    8.78468e+02
     Coulomb-14        LJ (SR)   Coulomb (SR)      Potential    Kinetic En.
    2.53169e+04   -4.76284e+03   -1.88588e+04    6.33077e+03    0.00000e+00
   Total Energy    Temperature Pressure (bar)
    6.33077e+03    0.00000e+00    0.00000e+00

           Step           Time         Lambda
          11900    11900.00000        0.00000

   Energies (kJ/mol)
        G96Bond       G96Angle    Proper Dih.  Improper Dih.          LJ-14
    3.22672e+02    1.61056e+03    1.46007e+03    3.63611e+02    8.78389e+02
     Coulomb-14        LJ (SR)   Coulomb (SR)      Potential    Kinetic En.
    2.53194e+04   -4.76494e+03   -1.88644e+04    6.32533e+03    0.00000e+00
   Total Energy    Temperature Pressure (bar)
    6.32533e+03    0.00000e+00    0.00000e+00

           Step           Time         Lambda
          12000    12000.00000        0.00000

   Energies (kJ/mol)
        G96Bond       G96Angle    Proper Dih.  Improper Dih.          LJ-14
    3.22703e+02    1.61089e+03    1.46034e+03    3.63560e+02    8.78521e+02
     Coulomb-14        LJ (SR)   Coulomb (SR)      Potential    Kinetic En.
    2.53194e+04   -4.76550e+03   -1.88678e+04    6.32212e+03    0.00000e+00
   Total Energy    Temperature Pressure (bar)
    6.32212e+03    0.00000e+00    0.00000e+00

           Step           Time         Lambda
          12100    12100.00000        0.00000

   Energies (kJ/mol)
        G96Bond       G96Angle    Proper Dih.  Improper Dih.          LJ-14
    3.24070e+02    1.61078e+03    1.46055e+03    3.63279e+02    8.78739e+02
     Coulomb-14        LJ (SR)   Coulomb (SR)      Potential    Kinetic En.
    2.53193e+04   -4.76614e+03   -1.88702e+04    6.32029e+03    0.00000e+00
   Total Energy    Temperature Pressure (bar)
    6.32029e+03    0.00000e+00    0.00000e+00

           Step           Time         Lambda
          12200    12200.00000        0.00000

   Energies (kJ/mol)
        G96Bond       G96Angle    Proper Dih.  Improper Dih.          LJ-14
    3.22851e+02    1.61117e+03    1.46058e+03    3.63366e+02    8.78824e+02
     Coulomb-14        LJ (SR)   Coulomb (SR)      Potential    Kinetic En.
    2.53190e+04   -4.76633e+03   -1.88714e+04    6.31801e+03    0.00000e+00
   Total Energy    Temperature Pressure (bar)
    6.31801e+03    0.00000e+00    0.00000e+00

           Step           Time         Lambda
          12300    12300.00000        0.00000

   Energies (kJ/mol)
        G96Bond       G96Angle    Proper Dih.  Improper Dih.          LJ-14
    3.23008e+02    1.61143e+03    1.46079e+03    3.63244e+02    8.78715e+02
     Coulomb-14        LJ (SR)   Coulomb (SR)      Potential    Kinetic En.
    2.53187e+04   -4.76670e+03   -1.88735e+04    6.31570e+03    0.00000e+00
   Total Energy    Temperature Pressure (bar)
    6.31570e+03    0.00000e+00    0.00000e+00

           Step           Time         Lambda
          12400    12400.00000        0.00000

   Energies (kJ/mol)
        G96Bond       G96Angle    Proper Dih.  Improper Dih.          LJ-14
    3.23259e+02    1.61277e+03    1.46154e+03    3.62897e+02    8.79339e+02
     Coulomb-14        LJ (SR)   Coulomb (SR)      Potential    Kinetic En.
    2.53166e+04   -4.76748e+03   -1.88796e+04    6.30928e+03    0.00000e+00
   Total Energy    Temperature Pressure (bar)
    6.30928e+03    0.00000e+00    0.00000e+00

           Step           Time         Lambda
          12500    12500.00000        0.00000

   Energies (kJ/mol)
        G96Bond       G96Angle    Proper Dih.  Improper Dih.          LJ-14
    3.23518e+02    1.61373e+03    1.46104e+03    3.62959e+02    8.78890e+02
     Coulomb-14        LJ (SR)   Coulomb (SR)      Potential    Kinetic En.
    2.53152e+04   -4.76734e+03   -1.88827e+04    6.30528e+03    0.00000e+00
   Total Energy    Temperature Pressure (bar)
    6.30528e+03    0.00000e+00    0.00000e+00

           Step           Time         Lambda
          12600    12600.00000        0.00000

   Energies (kJ/mol)
        G96Bond       G96Angle    Proper Dih.  Improper Dih.          LJ-14
    3.23657e+02    1.61356e+03    1.45786e+03    3.62668e+02    8.80233e+02
     Coulomb-14        LJ (SR)   Coulomb (SR)      Potential    Kinetic En.
    2.53073e+04   -4.76471e+03   -1.88850e+04    6.29556e+03    0.00000e+00
   Total Energy    Temperature Pressure (bar)
    6.29556e+03    0.00000e+00    0.00000e+00

           Step           Time         Lambda
          12700    12700.00000        0.00000

   Energies (kJ/mol)
        G96Bond       G96Angle    Proper Dih.  Improper Dih.          LJ-14
    3.23784e+02    1.61323e+03    1.45774e+03    3.62787e+02    8.81156e+02
     Coulomb-14        LJ (SR)   Coulomb (SR)      Potential    Kinetic En.
    2.53065e+04   -4.76464e+03   -1.88873e+04    6.29328e+03    0.00000e+00
   Total Energy    Temperature Pressure (bar)
    6.29328e+03    0.00000e+00    0.00000e+00

           Step           Time         Lambda
          12800    12800.00000        0.00000

   Energies (kJ/mol)
        G96Bond       G96Angle    Proper Dih.  Improper Dih.          LJ-14
    3.23862e+02    1.61360e+03    1.45740e+03    3.63014e+02    8.81273e+02
     Coulomb-14        LJ (SR)   Coulomb (SR)      Potential    Kinetic En.
    2.53047e+04   -4.76622e+03   -1.88899e+04    6.28774e+03    0.00000e+00
   Total Energy    Temperature Pressure (bar)
    6.28774e+03    0.00000e+00    0.00000e+00

           Step           Time         Lambda
          12900    12900.00000        0.00000

   Energies (kJ/mol)
        G96Bond       G96Angle    Proper Dih.  Improper Dih.          LJ-14
    3.23826e+02    1.61380e+03    1.45686e+03    3.63148e+02    8.81115e+02
     Coulomb-14        LJ (SR)   Coulomb (SR)      Potential    Kinetic En.
    2.53043e+04   -4.76668e+03   -1.88902e+04    6.28615e+03    0.00000e+00
   Total Energy    Temperature Pressure (bar)
    6.28615e+03    0.00000e+00    0.00000e+00

           Step           Time         Lambda
          13000    13000.00000        0.00000

   Energies (kJ/mol)
        G96Bond       G96Angle    Proper Dih.  Improper Dih.          LJ-14
    3.24086e+02    1.61403e+03    1.45575e+03    3.63355e+02    8.81175e+02
     Coulomb-14        LJ (SR)   Coulomb (SR)      Potential    Kinetic En.
    2.53032e+04   -4.76725e+03   -1.88905e+04    6.28380e+03    0.00000e+00
   Total Energy    Temperature Pressure (bar)
    6.28380e+03    0.00000e+00    0.00000e+00

           Step           Time         Lambda
          13100    13100.00000        0.00000

   Energies (kJ/mol)
        G96Bond       G96Angle    Proper Dih.  Improper Dih.          LJ-14
    3.24238e+02    1.61397e+03    1.45461e+03    3.63473e+02    8.81418e+02
     Coulomb-14        LJ (SR)   Coulomb (SR)      Potential    Kinetic En.
    2.53011e+04   -4.77016e+03   -1.88909e+04    6.27775e+03    0.00000e+00
   Total Energy    Temperature Pressure (bar)
    6.27775e+03    0.00000e+00    0.00000e+00

           Step           Time         Lambda
          13200    13200.00000        0.00000

   Energies (kJ/mol)
        G96Bond       G96Angle    Proper Dih.  Improper Dih.          LJ-14
    3.24760e+02    1.61553e+03    1.45559e+03    3.63991e+02    8.80875e+02
     Coulomb-14        LJ (SR)   Coulomb (SR)      Potential    Kinetic En.
    2.52988e+04   -4.77542e+03   -1.88945e+04    6.26965e+03    0.00000e+00
   Total Energy    Temperature Pressure (bar)
    6.26965e+03    0.00000e+00    0.00000e+00

           Step           Time         Lambda
          13300    13300.00000        0.00000

   Energies (kJ/mol)
        G96Bond       G96Angle    Proper Dih.  Improper Dih.          LJ-14
    3.24393e+02    1.61455e+03    1.45477e+03    3.64008e+02    8.82227e+02
     Coulomb-14        LJ (SR)   Coulomb (SR)      Potential    Kinetic En.
    2.52991e+04   -4.77677e+03   -1.88969e+04    6.26535e+03    0.00000e+00
   Total Energy    Temperature Pressure (bar)
    6.26535e+03    0.00000e+00    0.00000e+00

           Step           Time         Lambda
          13400    13400.00000        0.00000

   Energies (kJ/mol)
        G96Bond       G96Angle    Proper Dih.  Improper Dih.          LJ-14
    3.23916e+02    1.61355e+03    1.45486e+03    3.65004e+02    8.83233e+02
     Coulomb-14        LJ (SR)   Coulomb (SR)      Potential    Kinetic En.
    2.53026e+04   -4.78592e+03   -1.89041e+04    6.25318e+03    0.00000e+00
   Total Energy    Temperature Pressure (bar)
    6.25318e+03    0.00000e+00    0.00000e+00

           Step           Time         Lambda
          13500    13500.00000        0.00000

   Energies (kJ/mol)
        G96Bond       G96Angle    Proper Dih.  Improper Dih.          LJ-14
    3.23924e+02    1.61349e+03    1.45451e+03    3.65120e+02    8.83920e+02
     Coulomb-14        LJ (SR)   Coulomb (SR)      Potential    Kinetic En.
    2.53017e+04   -4.78819e+03   -1.89041e+04    6.25040e+03    0.00000e+00
   Total Energy    Temperature Pressure (bar)
    6.25040e+03    0.00000e+00    0.00000e+00

           Step           Time         Lambda
          13600    13600.00000        0.00000

   Energies (kJ/mol)
        G96Bond       G96Angle    Proper Dih.  Improper Dih.          LJ-14
    3.23897e+02    1.61352e+03    1.45437e+03    3.65179e+02    8.84068e+02
     Coulomb-14        LJ (SR)   Coulomb (SR)      Potential    Kinetic En.
    2.53017e+04   -4.78912e+03   -1.89043e+04    6.24928e+03    0.00000e+00
   Total Energy    Temperature Pressure (bar)
    6.24928e+03    0.00000e+00    0.00000e+00

           Step           Time         Lambda
          13700    13700.00000        0.00000

   Energies (kJ/mol)
        G96Bond       G96Angle    Proper Dih.  Improper Dih.          LJ-14
    3.23907e+02    1.61367e+03    1.45402e+03    3.65407e+02    8.84468e+02
     Coulomb-14        LJ (SR)   Coulomb (SR)      Potential    Kinetic En.
    2.53016e+04   -4.79213e+03   -1.89052e+04    6.24571e+03    0.00000e+00
   Total Energy    Temperature Pressure (bar)
    6.24571e+03    0.00000e+00    0.00000e+00

           Step           Time         Lambda
          13800    13800.00000        0.00000

   Energies (kJ/mol)
        G96Bond       G96Angle    Proper Dih.  Improper Dih.          LJ-14
    3.23857e+02    1.61387e+03    1.45392e+03    3.65559e+02    8.84657e+02
     Coulomb-14        LJ (SR)   Coulomb (SR)      Potential    Kinetic En.
    2.53015e+04   -4.79380e+03   -1.89058e+04    6.24377e+03    0.00000e+00
   Total Energy    Temperature Pressure (bar)
    6.24377e+03    0.00000e+00    0.00000e+00

           Step           Time         Lambda
          13900    13900.00000        0.00000

   Energies (kJ/mol)
        G96Bond       G96Angle    Proper Dih.  Improper Dih.          LJ-14
    3.23968e+02    1.61563e+03    1.45405e+03    3.66421e+02    8.85194e+02
     Coulomb-14        LJ (SR)   Coulomb (SR)      Potential    Kinetic En.
    2.52997e+04   -4.80087e+03   -1.89083e+04    6.23581e+03    0.00000e+00
   Total Energy    Temperature Pressure (bar)
    6.23581e+03    0.00000e+00    0.00000e+00

           Step           Time         Lambda
          14000    14000.00000        0.00000

   Energies (kJ/mol)
        G96Bond       G96Angle    Proper Dih.  Improper Dih.          LJ-14
    3.23898e+02    1.61532e+03    1.45438e+03    3.66340e+02    8.85235e+02
     Coulomb-14        LJ (SR)   Coulomb (SR)      Potential    Kinetic En.
    2.53001e+04   -4.80167e+03   -1.89090e+04    6.23456e+03    0.00000e+00
   Total Energy    Temperature Pressure (bar)
    6.23456e+03    0.00000e+00    0.00000e+00

           Step           Time         Lambda
          14100    14100.00000        0.00000

   Energies (kJ/mol)
        G96Bond       G96Angle    Proper Dih.  Improper Dih.          LJ-14
    3.24031e+02    1.61639e+03    1.45374e+03    3.66534e+02    8.84637e+02
     Coulomb-14        LJ (SR)   Coulomb (SR)      Potential    Kinetic En.
    2.52987e+04   -4.80431e+03   -1.89103e+04    6.22949e+03    0.00000e+00
   Total Energy    Temperature Pressure (bar)
    6.22949e+03    0.00000e+00    0.00000e+00

           Step           Time         Lambda
          14200    14200.00000        0.00000

   Energies (kJ/mol)
        G96Bond       G96Angle    Proper Dih.  Improper Dih.          LJ-14
    3.24060e+02    1.61710e+03    1.45348e+03    3.66720e+02    8.84560e+02
     Coulomb-14        LJ (SR)   Coulomb (SR)      Potential    Kinetic En.
    2.52979e+04   -4.80668e+03   -1.89123e+04    6.22490e+03    0.00000e+00
   Total Energy    Temperature Pressure (bar)
    6.22490e+03    0.00000e+00    0.00000e+00

           Step           Time         Lambda
          14300    14300.00000        0.00000

   Energies (kJ/mol)
        G96Bond       G96Angle    Proper Dih.  Improper Dih.          LJ-14
    3.24105e+02    1.61731e+03    1.45385e+03    3.66646e+02    8.84559e+02
     Coulomb-14        LJ (SR)   Coulomb (SR)      Potential    Kinetic En.
    2.52976e+04   -4.80739e+03   -1.89126e+04    6.22406e+03    0.00000e+00
   Total Energy    Temperature Pressure (bar)
    6.22406e+03    0.00000e+00    0.00000e+00

           Step           Time         Lambda
          14400    14400.00000        0.00000

   Energies (kJ/mol)
        G96Bond       G96Angle    Proper Dih.  Improper Dih.          LJ-14
    3.24157e+02    1.61766e+03    1.45401e+03    3.66637e+02    8.84624e+02
     Coulomb-14        LJ (SR)   Coulomb (SR)      Potential    Kinetic En.
    2.52973e+04   -4.80797e+03   -1.89131e+04    6.22329e+03    0.00000e+00
   Total Energy    Temperature Pressure (bar)
    6.22329e+03    0.00000e+00    0.00000e+00

           Step           Time         Lambda
          14500    14500.00000        0.00000

   Energies (kJ/mol)
        G96Bond       G96Angle    Proper Dih.  Improper Dih.          LJ-14
    3.24132e+02    1.61776e+03    1.45413e+03    3.66640e+02    8.84692e+02
     Coulomb-14        LJ (SR)   Coulomb (SR)      Potential    Kinetic En.
    2.52970e+04   -4.80852e+03   -1.89138e+04    6.22208e+03    0.00000e+00
   Total Energy    Temperature Pressure (bar)
    6.22208e+03    0.00000e+00    0.00000e+00

           Step           Time         Lambda
          14600    14600.00000        0.00000

   Energies (kJ/mol)
        G96Bond       G96Angle    Proper Dih.  Improper Dih.          LJ-14
    3.24208e+02    1.61803e+03    1.45428e+03    3.66637e+02    8.84788e+02
     Coulomb-14        LJ (SR)   Coulomb (SR)      Potential    Kinetic En.
    2.52966e+04   -4.80904e+03   -1.89144e+04    6.22114e+03    0.00000e+00
   Total Energy    Temperature Pressure (bar)
    6.22114e+03    0.00000e+00    0.00000e+00

           Step           Time         Lambda
          14700    14700.00000        0.00000

   Energies (kJ/mol)
        G96Bond       G96Angle    Proper Dih.  Improper Dih.          LJ-14
    3.24353e+02    1.61832e+03    1.45447e+03    3.66624e+02    8.84907e+02
     Coulomb-14        LJ (SR)   Coulomb (SR)      Potential    Kinetic En.
    2.52961e+04   -4.80970e+03   -1.89151e+04    6.21990e+03    0.00000e+00
   Total Energy    Temperature Pressure (bar)
    6.21990e+03    0.00000e+00    0.00000e+00

           Step           Time         Lambda
          14800    14800.00000        0.00000

   Energies (kJ/mol)
        G96Bond       G96Angle    Proper Dih.  Improper Dih.          LJ-14
    3.24310e+02    1.61867e+03    1.45461e+03    3.66645e+02    8.85025e+02
     Coulomb-14        LJ (SR)   Coulomb (SR)      Potential    Kinetic En.
    2.52956e+04   -4.81024e+03   -1.89158e+04    6.21890e+03    0.00000e+00
   Total Energy    Temperature Pressure (bar)
    6.21890e+03    0.00000e+00    0.00000e+00

           Step           Time         Lambda
          14900    14900.00000        0.00000

   Energies (kJ/mol)
        G96Bond       G96Angle    Proper Dih.  Improper Dih.          LJ-14
    3.24394e+02    1.61880e+03    1.45471e+03    3.66655e+02    8.85050e+02
     Coulomb-14        LJ (SR)   Coulomb (SR)      Potential    Kinetic En.
    2.52954e+04   -4.81055e+03   -1.89162e+04    6.21827e+03    0.00000e+00
   Total Energy    Temperature Pressure (bar)
    6.21827e+03    0.00000e+00    0.00000e+00

           Step           Time         Lambda
          15000    15000.00000        0.00000

   Energies (kJ/mol)
        G96Bond       G96Angle    Proper Dih.  Improper Dih.          LJ-14
    3.24329e+02    1.61929e+03    1.45494e+03    3.66675e+02    8.85180e+02
     Coulomb-14        LJ (SR)   Coulomb (SR)      Potential    Kinetic En.
    2.52949e+04   -4.81126e+03   -1.89171e+04    6.21692e+03    0.00000e+00
   Total Energy    Temperature Pressure (bar)
    6.21692e+03    0.00000e+00    0.00000e+00

           Step           Time         Lambda
          15100    15100.00000        0.00000

   Energies (kJ/mol)
        G96Bond       G96Angle    Proper Dih.  Improper Dih.          LJ-14
    3.24530e+02    1.61976e+03    1.45535e+03    3.66780e+02    8.85369e+02
     Coulomb-14        LJ (SR)   Coulomb (SR)      Potential    Kinetic En.
    2.52943e+04   -4.81242e+03   -1.89190e+04    6.21461e+03    0.00000e+00
   Total Energy    Temperature Pressure (bar)
    6.21461e+03    0.00000e+00    0.00000e+00

           Step           Time         Lambda
          15200    15200.00000        0.00000

   Energies (kJ/mol)
        G96Bond       G96Angle    Proper Dih.  Improper Dih.          LJ-14
    3.24461e+02    1.62012e+03    1.45566e+03    3.66823e+02    8.85507e+02
     Coulomb-14        LJ (SR)   Coulomb (SR)      Potential    Kinetic En.
    2.52940e+04   -4.81307e+03   -1.89202e+04    6.21333e+03    0.00000e+00
   Total Energy    Temperature Pressure (bar)
    6.21333e+03    0.00000e+00    0.00000e+00

           Step           Time         Lambda
          15300    15300.00000        0.00000

   Energies (kJ/mol)
        G96Bond       G96Angle    Proper Dih.  Improper Dih.          LJ-14
    3.24852e+02    1.62005e+03    1.45591e+03    3.66856e+02    8.85607e+02
     Coulomb-14        LJ (SR)   Coulomb (SR)      Potential    Kinetic En.
    2.52939e+04   -4.81367e+03   -1.89211e+04    6.21244e+03    0.00000e+00
   Total Energy    Temperature Pressure (bar)
    6.21244e+03    0.00000e+00    0.00000e+00

           Step           Time         Lambda
          15400    15400.00000        0.00000

   Energies (kJ/mol)
        G96Bond       G96Angle    Proper Dih.  Improper Dih.          LJ-14
    3.24588e+02    1.62039e+03    1.45626e+03    3.66929e+02    8.85702e+02
     Coulomb-14        LJ (SR)   Coulomb (SR)      Potential    Kinetic En.
    2.52938e+04   -4.81420e+03   -1.89223e+04    6.21114e+03    0.00000e+00
   Total Energy    Temperature Pressure (bar)
    6.21114e+03    0.00000e+00    0.00000e+00

           Step           Time         Lambda
          15500    15500.00000        0.00000

   Energies (kJ/mol)
        G96Bond       G96Angle    Proper Dih.  Improper Dih.          LJ-14
    3.24561e+02    1.62061e+03    1.45670e+03    3.67003e+02    8.85826e+02
     Coulomb-14        LJ (SR)   Coulomb (SR)      Potential    Kinetic En.
    2.52937e+04   -4.81496e+03   -1.89237e+04    6.20973e+03    0.00000e+00
   Total Energy    Temperature Pressure (bar)
    6.20973e+03    0.00000e+00    0.00000e+00

           Step           Time         Lambda
          15600    15600.00000        0.00000

   Energies (kJ/mol)
        G96Bond       G96Angle    Proper Dih.  Improper Dih.          LJ-14
    3.24525e+02    1.62104e+03    1.45770e+03    3.67092e+02    8.86083e+02
     Coulomb-14        LJ (SR)   Coulomb (SR)      Potential    Kinetic En.
    2.52937e+04   -4.81649e+03   -1.89268e+04    6.20682e+03    0.00000e+00
   Total Energy    Temperature Pressure (bar)
    6.20682e+03    0.00000e+00    0.00000e+00

           Step           Time         Lambda
          15700    15700.00000        0.00000

   Energies (kJ/mol)
        G96Bond       G96Angle    Proper Dih.  Improper Dih.          LJ-14
    3.24649e+02    1.62098e+03    1.45801e+03    3.67097e+02    8.86170e+02
     Coulomb-14        LJ (SR)   Coulomb (SR)      Potential    Kinetic En.
    2.52937e+04   -4.81692e+03   -1.89277e+04    6.20595e+03    0.00000e+00
   Total Energy    Temperature Pressure (bar)
    6.20595e+03    0.00000e+00    0.00000e+00

           Step           Time         Lambda
          15800    15800.00000        0.00000

   Energies (kJ/mol)
        G96Bond       G96Angle    Proper Dih.  Improper Dih.          LJ-14
    3.24538e+02    1.62125e+03    1.45858e+03    3.67150e+02    8.86302e+02
     Coulomb-14        LJ (SR)   Coulomb (SR)      Potential    Kinetic En.
    2.52937e+04   -4.81775e+03   -1.89295e+04    6.20425e+03    0.00000e+00
   Total Energy    Temperature Pressure (bar)
    6.20425e+03    0.00000e+00    0.00000e+00

           Step           Time         Lambda
          15900    15900.00000        0.00000

   Energies (kJ/mol)
        G96Bond       G96Angle    Proper Dih.  Improper Dih.          LJ-14
    3.24399e+02    1.62148e+03    1.45883e+03    3.67146e+02    8.86465e+02
     Coulomb-14        LJ (SR)   Coulomb (SR)      Potential    Kinetic En.
    2.52937e+04   -4.81816e+03   -1.89303e+04    6.20347e+03    0.00000e+00
   Total Energy    Temperature Pressure (bar)
    6.20347e+03    0.00000e+00    0.00000e+00

           Step           Time         Lambda
          16000    16000.00000        0.00000

   Energies (kJ/mol)
        G96Bond       G96Angle    Proper Dih.  Improper Dih.          LJ-14
    3.24607e+02    1.62139e+03    1.45909e+03    3.67130e+02    8.86522e+02
     Coulomb-14        LJ (SR)   Coulomb (SR)      Potential    Kinetic En.
    2.52937e+04   -4.81854e+03   -1.89313e+04    6.20259e+03    0.00000e+00
   Total Energy    Temperature Pressure (bar)
    6.20259e+03    0.00000e+00    0.00000e+00

           Step           Time         Lambda
          16100    16100.00000        0.00000

   Energies (kJ/mol)
        G96Bond       G96Angle    Proper Dih.  Improper Dih.          LJ-14
    3.24503e+02    1.62191e+03    1.45987e+03    3.67133e+02    8.86972e+02
     Coulomb-14        LJ (SR)   Coulomb (SR)      Potential    Kinetic En.
    2.52937e+04   -4.82017e+03   -1.89350e+04    6.19885e+03    0.00000e+00
   Total Energy    Temperature Pressure (bar)
    6.19885e+03    0.00000e+00    0.00000e+00

           Step           Time         Lambda
          16200    16200.00000        0.00000

   Energies (kJ/mol)
        G96Bond       G96Angle    Proper Dih.  Improper Dih.          LJ-14
    3.24550e+02    1.62225e+03    1.46023e+03    3.67246e+02    8.87034e+02
     Coulomb-14        LJ (SR)   Coulomb (SR)      Potential    Kinetic En.
    2.52936e+04   -4.82130e+03   -1.89372e+04    6.19640e+03    0.00000e+00
   Total Energy    Temperature Pressure (bar)
    6.19640e+03    0.00000e+00    0.00000e+00

           Step           Time         Lambda
          16300    16300.00000        0.00000

   Energies (kJ/mol)
        G96Bond       G96Angle    Proper Dih.  Improper Dih.          LJ-14
    3.24499e+02    1.62235e+03    1.46027e+03    3.67246e+02    8.87090e+02
     Coulomb-14        LJ (SR)   Coulomb (SR)      Potential    Kinetic En.
    2.52936e+04   -4.82146e+03   -1.89375e+04    6.19608e+03    0.00000e+00
   Total Energy    Temperature Pressure (bar)
    6.19608e+03    0.00000e+00    0.00000e+00

           Step           Time         Lambda
          16400    16400.00000        0.00000

   Energies (kJ/mol)
        G96Bond       G96Angle    Proper Dih.  Improper Dih.          LJ-14
    3.24505e+02    1.62238e+03    1.46030e+03    3.67253e+02    8.87102e+02
     Coulomb-14        LJ (SR)   Coulomb (SR)      Potential    Kinetic En.
    2.52936e+04   -4.82156e+03   -1.89377e+04    6.19587e+03    0.00000e+00
   Total Energy    Temperature Pressure (bar)
    6.19587e+03    0.00000e+00    0.00000e+00

           Step           Time         Lambda
          16500    16500.00000        0.00000

   Energies (kJ/mol)
        G96Bond       G96Angle    Proper Dih.  Improper Dih.          LJ-14
    3.24523e+02    1.62249e+03    1.46039e+03    3.67286e+02    8.87144e+02
     Coulomb-14        LJ (SR)   Coulomb (SR)      Potential    Kinetic En.
    2.52935e+04   -4.82195e+03   -1.89383e+04    6.19509e+03    0.00000e+00
   Total Energy    Temperature Pressure (bar)
    6.19509e+03    0.00000e+00    0.00000e+00

           Step           Time         Lambda
          16600    16600.00000        0.00000

   Energies (kJ/mol)
        G96Bond       G96Angle    Proper Dih.  Improper Dih.          LJ-14
    3.24564e+02    1.62284e+03    1.46056e+03    3.67376e+02    8.87215e+02
     Coulomb-14        LJ (SR)   Coulomb (SR)      Potential    Kinetic En.
    2.52934e+04   -4.82297e+03   -1.89399e+04    6.19313e+03    0.00000e+00
   Total Energy    Temperature Pressure (bar)
    6.19313e+03    0.00000e+00    0.00000e+00

           Step           Time         Lambda
          16700    16700.00000        0.00000

   Energies (kJ/mol)
        G96Bond       G96Angle    Proper Dih.  Improper Dih.          LJ-14
    3.24523e+02    1.62302e+03    1.46063e+03    3.67439e+02    8.87284e+02
     Coulomb-14        LJ (SR)   Coulomb (SR)      Potential    Kinetic En.
    2.52933e+04   -4.82353e+03   -1.89406e+04    6.19213e+03    0.00000e+00
   Total Energy    Temperature Pressure (bar)
    6.19213e+03    0.00000e+00    0.00000e+00

           Step           Time         Lambda
          16800    16800.00000        0.00000

   Energies (kJ/mol)
        G96Bond       G96Angle    Proper Dih.  Improper Dih.          LJ-14
    3.24504e+02    1.62337e+03    1.46074e+03    3.67553e+02    8.87380e+02
     Coulomb-14        LJ (SR)   Coulomb (SR)      Potential    Kinetic En.
    2.52932e+04   -4.82458e+03   -1.89419e+04    6.19032e+03    0.00000e+00
   Total Energy    Temperature Pressure (bar)
    6.19032e+03    0.00000e+00    0.00000e+00

           Step           Time         Lambda
          16900    16900.00000        0.00000

   Energies (kJ/mol)
        G96Bond       G96Angle    Proper Dih.  Improper Dih.          LJ-14
    3.24479e+02    1.62359e+03    1.46089e+03    3.67608e+02    8.87444e+02
     Coulomb-14        LJ (SR)   Coulomb (SR)      Potential    Kinetic En.
    2.52932e+04   -4.82540e+03   -1.89428e+04    6.18898e+03    0.00000e+00
   Total Energy    Temperature Pressure (bar)
    6.18898e+03    0.00000e+00    0.00000e+00

           Step           Time         Lambda
          17000    17000.00000        0.00000

   Energies (kJ/mol)
        G96Bond       G96Angle    Proper Dih.  Improper Dih.          LJ-14
    3.25097e+02    1.62667e+03    1.46347e+03    3.68527e+02    8.85391e+02
     Coulomb-14        LJ (SR)   Coulomb (SR)      Potential    Kinetic En.
    2.52939e+04   -4.83235e+03   -1.89519e+04    6.17882e+03    0.00000e+00
   Total Energy    Temperature Pressure (bar)
    6.17882e+03    0.00000e+00    0.00000e+00

           Step           Time         Lambda
          17100    17100.00000        0.00000

   Energies (kJ/mol)
        G96Bond       G96Angle    Proper Dih.  Improper Dih.          LJ-14
    3.24004e+02    1.62553e+03    1.46608e+03    3.68411e+02    8.88125e+02
     Coulomb-14        LJ (SR)   Coulomb (SR)      Potential    Kinetic En.
    2.52948e+04   -4.83374e+03   -1.89574e+04    6.17589e+03    0.00000e+00
   Total Energy    Temperature Pressure (bar)
    6.17589e+03    0.00000e+00    0.00000e+00

           Step           Time         Lambda
          17200    17200.00000        0.00000

   Energies (kJ/mol)
        G96Bond       G96Angle    Proper Dih.  Improper Dih.          LJ-14
    3.24211e+02    1.62535e+03    1.46637e+03    3.68455e+02    8.87914e+02
     Coulomb-14        LJ (SR)   Coulomb (SR)      Potential    Kinetic En.
    2.52941e+04   -4.83446e+03   -1.89576e+04    6.17432e+03    0.00000e+00
   Total Energy    Temperature Pressure (bar)
    6.17432e+03    0.00000e+00    0.00000e+00

           Step           Time         Lambda
          17300    17300.00000        0.00000

   Energies (kJ/mol)
        G96Bond       G96Angle    Proper Dih.  Improper Dih.          LJ-14
    3.24252e+02    1.62540e+03    1.46685e+03    3.68486e+02    8.87888e+02
     Coulomb-14        LJ (SR)   Coulomb (SR)      Potential    Kinetic En.
    2.52940e+04   -4.83502e+03   -1.89585e+04    6.17342e+03    0.00000e+00
   Total Energy    Temperature Pressure (bar)
    6.17342e+03    0.00000e+00    0.00000e+00

           Step           Time         Lambda
          17400    17400.00000        0.00000

   Energies (kJ/mol)
        G96Bond       G96Angle    Proper Dih.  Improper Dih.          LJ-14
    3.24184e+02    1.62552e+03    1.46754e+03    3.68512e+02    8.87901e+02
     Coulomb-14        LJ (SR)   Coulomb (SR)      Potential    Kinetic En.
    2.52940e+04   -4.83569e+03   -1.89598e+04    6.17222e+03    0.00000e+00
   Total Energy    Temperature Pressure (bar)
    6.17222e+03    0.00000e+00    0.00000e+00

           Step           Time         Lambda
          17500    17500.00000        0.00000

   Energies (kJ/mol)
        G96Bond       G96Angle    Proper Dih.  Improper Dih.          LJ-14
    3.24058e+02    1.62527e+03    1.46886e+03    3.68617e+02    8.87899e+02
     Coulomb-14        LJ (SR)   Coulomb (SR)      Potential    Kinetic En.
    2.52938e+04   -4.83762e+03   -1.89637e+04    6.16710e+03    0.00000e+00
   Total Energy    Temperature Pressure (bar)
    6.16710e+03    0.00000e+00    0.00000e+00

           Step           Time         Lambda
          17600    17600.00000        0.00000

   Energies (kJ/mol)
        G96Bond       G96Angle    Proper Dih.  Improper Dih.          LJ-14
    3.24056e+02    1.62526e+03    1.46818e+03    3.68620e+02    8.87967e+02
     Coulomb-14        LJ (SR)   Coulomb (SR)      Potential    Kinetic En.
    2.52936e+04   -4.83783e+03   -1.89645e+04    6.16538e+03    0.00000e+00
   Total Energy    Temperature Pressure (bar)
    6.16538e+03    0.00000e+00    0.00000e+00

           Step           Time         Lambda
          17700    17700.00000        0.00000

   Energies (kJ/mol)
        G96Bond       G96Angle    Proper Dih.  Improper Dih.          LJ-14
    3.24023e+02    1.62615e+03    1.46574e+03    3.68750e+02    8.87561e+02
     Coulomb-14        LJ (SR)   Coulomb (SR)      Potential    Kinetic En.
    2.52930e+04   -4.83882e+03   -1.89661e+04    6.16027e+03    0.00000e+00
   Total Energy    Temperature Pressure (bar)
    6.16027e+03    0.00000e+00    0.00000e+00

           Step           Time         Lambda
          17800    17800.00000        0.00000

   Energies (kJ/mol)
        G96Bond       G96Angle    Proper Dih.  Improper Dih.          LJ-14
    3.24014e+02    1.62652e+03    1.46513e+03    3.68774e+02    8.87400e+02
     Coulomb-14        LJ (SR)   Coulomb (SR)      Potential    Kinetic En.
    2.52927e+04   -4.83946e+03   -1.89668e+04    6.15830e+03    0.00000e+00
   Total Energy    Temperature Pressure (bar)
    6.15830e+03    0.00000e+00    0.00000e+00

           Step           Time         Lambda
          17900    17900.00000        0.00000

   Energies (kJ/mol)
        G96Bond       G96Angle    Proper Dih.  Improper Dih.          LJ-14
    3.23997e+02    1.62687e+03    1.46462e+03    3.68803e+02    8.87256e+02
     Coulomb-14        LJ (SR)   Coulomb (SR)      Potential    Kinetic En.
    2.52925e+04   -4.84000e+03   -1.89675e+04    6.15658e+03    0.00000e+00
   Total Energy    Temperature Pressure (bar)
    6.15658e+03    0.00000e+00    0.00000e+00

           Step           Time         Lambda
          18000    18000.00000        0.00000

   Energies (kJ/mol)
        G96Bond       G96Angle    Proper Dih.  Improper Dih.          LJ-14
    3.23974e+02    1.62737e+03    1.46395e+03    3.68851e+02    8.87059e+02
     Coulomb-14        LJ (SR)   Coulomb (SR)      Potential    Kinetic En.
    2.52921e+04   -4.84078e+03   -1.89684e+04    6.15415e+03    0.00000e+00
   Total Energy    Temperature Pressure (bar)
    6.15415e+03    0.00000e+00    0.00000e+00

           Step           Time         Lambda
          18100    18100.00000        0.00000

   Energies (kJ/mol)
        G96Bond       G96Angle    Proper Dih.  Improper Dih.          LJ-14
    3.24089e+02    1.62960e+03    1.46176e+03    3.69145e+02    8.86303e+02
     Coulomb-14        LJ (SR)   Coulomb (SR)      Potential    Kinetic En.
    2.52894e+04   -4.84502e+03   -1.89743e+04    6.14103e+03    0.00000e+00
   Total Energy    Temperature Pressure (bar)
    6.14103e+03    0.00000e+00    0.00000e+00

           Step           Time         Lambda
          18200    18200.00000        0.00000

   Energies (kJ/mol)
        G96Bond       G96Angle    Proper Dih.  Improper Dih.          LJ-14
    3.24124e+02    1.63222e+03    1.45874e+03    3.69378e+02    8.84594e+02
     Coulomb-14        LJ (SR)   Coulomb (SR)      Potential    Kinetic En.
    2.52882e+04   -4.84580e+03   -1.89756e+04    6.13588e+03    0.00000e+00
   Total Energy    Temperature Pressure (bar)
    6.13588e+03    0.00000e+00    0.00000e+00

           Step           Time         Lambda
          18300    18300.00000        0.00000

   Energies (kJ/mol)
        G96Bond       G96Angle    Proper Dih.  Improper Dih.          LJ-14
    3.24183e+02    1.63278e+03    1.45238e+03    3.69322e+02    8.85008e+02
     Coulomb-14        LJ (SR)   Coulomb (SR)      Potential    Kinetic En.
    2.52875e+04   -4.84338e+03   -1.89779e+04    6.12993e+03    0.00000e+00
   Total Energy    Temperature Pressure (bar)
    6.12993e+03    0.00000e+00    0.00000e+00

           Step           Time         Lambda
          18400    18400.00000        0.00000

   Energies (kJ/mol)
        G96Bond       G96Angle    Proper Dih.  Improper Dih.          LJ-14
    3.24075e+02    1.63330e+03    1.45228e+03    3.69216e+02    8.84781e+02
     Coulomb-14        LJ (SR)   Coulomb (SR)      Potential    Kinetic En.
    2.52875e+04   -4.84360e+03   -1.89794e+04    6.12814e+03    0.00000e+00
   Total Energy    Temperature Pressure (bar)
    6.12814e+03    0.00000e+00    0.00000e+00

           Step           Time         Lambda
          18500    18500.00000        0.00000

   Energies (kJ/mol)
        G96Bond       G96Angle    Proper Dih.  Improper Dih.          LJ-14
    3.24072e+02    1.63338e+03    1.45220e+03    3.69205e+02    8.84761e+02
     Coulomb-14        LJ (SR)   Coulomb (SR)      Potential    Kinetic En.
    2.52874e+04   -4.84356e+03   -1.89797e+04    6.12777e+03    0.00000e+00
   Total Energy    Temperature Pressure (bar)
    6.12777e+03    0.00000e+00    0.00000e+00

           Step           Time         Lambda
          18600    18600.00000        0.00000

   Energies (kJ/mol)
        G96Bond       G96Angle    Proper Dih.  Improper Dih.          LJ-14
    3.24075e+02    1.63345e+03    1.45212e+03    3.69194e+02    8.84740e+02
     Coulomb-14        LJ (SR)   Coulomb (SR)      Potential    Kinetic En.
    2.52874e+04   -4.84352e+03   -1.89800e+04    6.12743e+03    0.00000e+00
   Total Energy    Temperature Pressure (bar)
    6.12743e+03    0.00000e+00    0.00000e+00

           Step           Time         Lambda
          18700    18700.00000        0.00000

   Energies (kJ/mol)
        G96Bond       G96Angle    Proper Dih.  Improper Dih.          LJ-14
    3.24078e+02    1.63353e+03    1.45204e+03    3.69185e+02    8.84718e+02
     Coulomb-14        LJ (SR)   Coulomb (SR)      Potential    Kinetic En.
    2.52874e+04   -4.84346e+03   -1.89803e+04    6.12710e+03    0.00000e+00
   Total Energy    Temperature Pressure (bar)
    6.12710e+03    0.00000e+00    0.00000e+00

           Step           Time         Lambda
          18800    18800.00000        0.00000

   Energies (kJ/mol)
        G96Bond       G96Angle    Proper Dih.  Improper Dih.          LJ-14
    3.24083e+02    1.63360e+03    1.45196e+03    3.69177e+02    8.84694e+02
     Coulomb-14        LJ (SR)   Coulomb (SR)      Potential    Kinetic En.
    2.52873e+04   -4.84339e+03   -1.89806e+04    6.12680e+03    0.00000e+00
   Total Energy    Temperature Pressure (bar)
    6.12680e+03    0.00000e+00    0.00000e+00

           Step           Time         Lambda
          18900    18900.00000        0.00000

   Energies (kJ/mol)
        G96Bond       G96Angle    Proper Dih.  Improper Dih.          LJ-14
    3.24087e+02    1.63368e+03    1.45189e+03    3.69170e+02    8.84668e+02
     Coulomb-14        LJ (SR)   Coulomb (SR)      Potential    Kinetic En.
    2.52873e+04   -4.84332e+03   -1.89809e+04    6.12651e+03    0.00000e+00
   Total Energy    Temperature Pressure (bar)
    6.12651e+03    0.00000e+00    0.00000e+00

           Step           Time         Lambda
          19000    19000.00000        0.00000

   Energies (kJ/mol)
        G96Bond       G96Angle    Proper Dih.  Improper Dih.          LJ-14
    3.24092e+02    1.63375e+03    1.45182e+03    3.69163e+02    8.84641e+02
     Coulomb-14        LJ (SR)   Coulomb (SR)      Potential    Kinetic En.
    2.52872e+04   -4.84325e+03   -1.89812e+04    6.12624e+03    0.00000e+00
   Total Energy    Temperature Pressure (bar)
    6.12624e+03    0.00000e+00    0.00000e+00

           Step           Time         Lambda
          19100    19100.00000        0.00000

   Energies (kJ/mol)
        G96Bond       G96Angle    Proper Dih.  Improper Dih.          LJ-14
    3.24137e+02    1.63429e+03    1.45138e+03    3.69163e+02    8.84422e+02
     Coulomb-14        LJ (SR)   Coulomb (SR)      Potential    Kinetic En.
    2.52868e+04   -4.84277e+03   -1.89827e+04    6.12470e+03    0.00000e+00
   Total Energy    Temperature Pressure (bar)
    6.12470e+03    0.00000e+00    0.00000e+00

           Step           Time         Lambda
          19200    19200.00000        0.00000

   Energies (kJ/mol)
        G96Bond       G96Angle    Proper Dih.  Improper Dih.          LJ-14
    3.24227e+02    1.63468e+03    1.45105e+03    3.69103e+02    8.84278e+02
     Coulomb-14        LJ (SR)   Coulomb (SR)      Potential    Kinetic En.
    2.52866e+04   -4.84244e+03   -1.89841e+04    6.12337e+03    0.00000e+00
   Total Energy    Temperature Pressure (bar)
    6.12337e+03    0.00000e+00    0.00000e+00

           Step           Time         Lambda
          19300    19300.00000        0.00000

   Energies (kJ/mol)
        G96Bond       G96Angle    Proper Dih.  Improper Dih.          LJ-14
    3.24358e+02    1.63786e+03    1.44959e+03    3.69277e+02    8.83690e+02
     Coulomb-14        LJ (SR)   Coulomb (SR)      Potential    Kinetic En.
    2.52851e+04   -4.84061e+03   -1.89926e+04    6.11668e+03    0.00000e+00
   Total Energy    Temperature Pressure (bar)
    6.11668e+03    0.00000e+00    0.00000e+00

           Step           Time         Lambda
          19400    19400.00000        0.00000

   Energies (kJ/mol)
        G96Bond       G96Angle    Proper Dih.  Improper Dih.          LJ-14
    3.24172e+02    1.63766e+03    1.45021e+03    3.69209e+02    8.84106e+02
     Coulomb-14        LJ (SR)   Coulomb (SR)      Potential    Kinetic En.
    2.52857e+04   -4.84202e+03   -1.89936e+04    6.11541e+03    0.00000e+00
   Total Energy    Temperature Pressure (bar)
    6.11541e+03    0.00000e+00    0.00000e+00

           Step           Time         Lambda
          19500    19500.00000        0.00000

   Energies (kJ/mol)
        G96Bond       G96Angle    Proper Dih.  Improper Dih.          LJ-14
    3.24224e+02    1.63763e+03    1.45034e+03    3.69216e+02    8.84200e+02
     Coulomb-14        LJ (SR)   Coulomb (SR)      Potential    Kinetic En.
    2.52858e+04   -4.84242e+03   -1.89941e+04    6.11491e+03    0.00000e+00
   Total Energy    Temperature Pressure (bar)
    6.11491e+03    0.00000e+00    0.00000e+00

           Step           Time         Lambda
          19600    19600.00000        0.00000

   Energies (kJ/mol)
        G96Bond       G96Angle    Proper Dih.  Improper Dih.          LJ-14
    3.24140e+02    1.63806e+03    1.45124e+03    3.69285e+02    8.84579e+02
     Coulomb-14        LJ (SR)   Coulomb (SR)      Potential    Kinetic En.
    2.52867e+04   -4.84464e+03   -1.89974e+04    6.11202e+03    0.00000e+00
   Total Energy    Temperature Pressure (bar)
    6.11202e+03    0.00000e+00    0.00000e+00

           Step           Time         Lambda
          19700    19700.00000        0.00000

   Energies (kJ/mol)
        G96Bond       G96Angle    Proper Dih.  Improper Dih.          LJ-14
    3.24194e+02    1.63787e+03    1.45125e+03    3.69268e+02    8.84742e+02
     Coulomb-14        LJ (SR)   Coulomb (SR)      Potential    Kinetic En.
    2.52870e+04   -4.84495e+03   -1.89977e+04    6.11167e+03    0.00000e+00
   Total Energy    Temperature Pressure (bar)
    6.11167e+03    0.00000e+00    0.00000e+00

           Step           Time         Lambda
          19800    19800.00000        0.00000

   Energies (kJ/mol)
        G96Bond       G96Angle    Proper Dih.  Improper Dih.          LJ-14
    3.24082e+02    1.63797e+03    1.45128e+03    3.69284e+02    8.84806e+02
     Coulomb-14        LJ (SR)   Coulomb (SR)      Potential    Kinetic En.
    2.52871e+04   -4.84520e+03   -1.89980e+04    6.11133e+03    0.00000e+00
   Total Energy    Temperature Pressure (bar)
    6.11133e+03    0.00000e+00    0.00000e+00

           Step           Time         Lambda
          19900    19900.00000        0.00000

   Energies (kJ/mol)
        G96Bond       G96Angle    Proper Dih.  Improper Dih.          LJ-14
    3.24033e+02    1.63815e+03    1.45141e+03    3.69331e+02    8.84885e+02
     Coulomb-14        LJ (SR)   Coulomb (SR)      Potential    Kinetic En.
    2.52874e+04   -4.84591e+03   -1.89990e+04    6.11032e+03    0.00000e+00
   Total Energy    Temperature Pressure (bar)
    6.11032e+03    0.00000e+00    0.00000e+00

           Step           Time         Lambda
          20000    20000.00000        0.00000

   Energies (kJ/mol)
        G96Bond       G96Angle    Proper Dih.  Improper Dih.          LJ-14
    3.23971e+02    1.63826e+03    1.45149e+03    3.69354e+02    8.84926e+02
     Coulomb-14        LJ (SR)   Coulomb (SR)      Potential    Kinetic En.
    2.52875e+04   -4.84627e+03   -1.89994e+04    6.10985e+03    0.00000e+00
   Total Energy    Temperature Pressure (bar)
    6.10985e+03    0.00000e+00    0.00000e+00

           Step           Time         Lambda
          20100    20100.00000        0.00000

   Energies (kJ/mol)
        G96Bond       G96Angle    Proper Dih.  Improper Dih.          LJ-14
    3.23990e+02    1.63839e+03    1.45190e+03    3.69425e+02    8.85097e+02
     Coulomb-14        LJ (SR)   Coulomb (SR)      Potential    Kinetic En.
    2.52881e+04   -4.84779e+03   -1.90011e+04    6.10798e+03    0.00000e+00
   Total Energy    Temperature Pressure (bar)
    6.10798e+03    0.00000e+00    0.00000e+00

           Step           Time         Lambda
          20200    20200.00000        0.00000

   Energies (kJ/mol)
        G96Bond       G96Angle    Proper Dih.  Improper Dih.          LJ-14
    3.24003e+02    1.63837e+03    1.45192e+03    3.69429e+02    8.85114e+02
     Coulomb-14        LJ (SR)   Coulomb (SR)      Potential    Kinetic En.
    2.52881e+04   -4.84786e+03   -1.90012e+04    6.10790e+03    0.00000e+00
   Total Energy    Temperature Pressure (bar)
    6.10790e+03    0.00000e+00    0.00000e+00

           Step           Time         Lambda
          20300    20300.00000        0.00000

   Energies (kJ/mol)
        G96Bond       G96Angle    Proper Dih.  Improper Dih.          LJ-14
    3.24001e+02    1.63837e+03    1.45194e+03    3.69433e+02    8.85123e+02
     Coulomb-14        LJ (SR)   Coulomb (SR)      Potential    Kinetic En.
    2.52881e+04   -4.84793e+03   -1.90012e+04    6.10782e+03    0.00000e+00
   Total Energy    Temperature Pressure (bar)
    6.10782e+03    0.00000e+00    0.00000e+00

           Step           Time         Lambda
          20400    20400.00000        0.00000

   Energies (kJ/mol)
        G96Bond       G96Angle    Proper Dih.  Improper Dih.          LJ-14
    3.23998e+02    1.63837e+03    1.45196e+03    3.69437e+02    8.85131e+02
     Coulomb-14        LJ (SR)   Coulomb (SR)      Potential    Kinetic En.
    2.52882e+04   -4.84800e+03   -1.90013e+04    6.10774e+03    0.00000e+00
   Total Energy    Temperature Pressure (bar)
    6.10774e+03    0.00000e+00    0.00000e+00

           Step           Time         Lambda
          20500    20500.00000        0.00000

   Energies (kJ/mol)
        G96Bond       G96Angle    Proper Dih.  Improper Dih.          LJ-14
    3.23996e+02    1.63838e+03    1.45198e+03    3.69441e+02    8.85138e+02
     Coulomb-14        LJ (SR)   Coulomb (SR)      Potential    Kinetic En.
    2.52882e+04   -4.84806e+03   -1.90014e+04    6.10766e+03    0.00000e+00
   Total Energy    Temperature Pressure (bar)
    6.10766e+03    0.00000e+00    0.00000e+00

           Step           Time         Lambda
          20600    20600.00000        0.00000

   Energies (kJ/mol)
        G96Bond       G96Angle    Proper Dih.  Improper Dih.          LJ-14
    3.23993e+02    1.63839e+03    1.45200e+03    3.69445e+02    8.85146e+02
     Coulomb-14        LJ (SR)   Coulomb (SR)      Potential    Kinetic En.
    2.52882e+04   -4.84813e+03   -1.90014e+04    6.10758e+03    0.00000e+00
   Total Energy    Temperature Pressure (bar)
    6.10758e+03    0.00000e+00    0.00000e+00

           Step           Time         Lambda
          20700    20700.00000        0.00000

   Energies (kJ/mol)
        G96Bond       G96Angle    Proper Dih.  Improper Dih.          LJ-14
    3.23991e+02    1.63839e+03    1.45202e+03    3.69449e+02    8.85153e+02
     Coulomb-14        LJ (SR)   Coulomb (SR)      Potential    Kinetic En.
    2.52882e+04   -4.84820e+03   -1.90015e+04    6.10751e+03    0.00000e+00
   Total Energy    Temperature Pressure (bar)
    6.10751e+03    0.00000e+00    0.00000e+00

           Step           Time         Lambda
          20800    20800.00000        0.00000

   Energies (kJ/mol)
        G96Bond       G96Angle    Proper Dih.  Improper Dih.          LJ-14
    3.23988e+02    1.63840e+03    1.45204e+03    3.69453e+02    8.85160e+02
     Coulomb-14        LJ (SR)   Coulomb (SR)      Potential    Kinetic En.
    2.52882e+04   -4.84827e+03   -1.90016e+04    6.10743e+03    0.00000e+00
   Total Energy    Temperature Pressure (bar)
    6.10743e+03    0.00000e+00    0.00000e+00

           Step           Time         Lambda
          20900    20900.00000        0.00000

   Energies (kJ/mol)
        G96Bond       G96Angle    Proper Dih.  Improper Dih.          LJ-14
    3.23986e+02    1.63840e+03    1.45206e+03    3.69457e+02    8.85167e+02
     Coulomb-14        LJ (SR)   Coulomb (SR)      Potential    Kinetic En.
    2.52883e+04   -4.84833e+03   -1.90016e+04    6.10735e+03    0.00000e+00
   Total Energy    Temperature Pressure (bar)
    6.10735e+03    0.00000e+00    0.00000e+00

           Step           Time         Lambda
          21000    21000.00000        0.00000

   Energies (kJ/mol)
        G96Bond       G96Angle    Proper Dih.  Improper Dih.          LJ-14
    3.23983e+02    1.63841e+03    1.45208e+03    3.69461e+02    8.85174e+02
     Coulomb-14        LJ (SR)   Coulomb (SR)      Potential    Kinetic En.
    2.52883e+04   -4.84840e+03   -1.90017e+04    6.10727e+03    0.00000e+00
   Total Energy    Temperature Pressure (bar)
    6.10727e+03    0.00000e+00    0.00000e+00

           Step           Time         Lambda
          21100    21100.00000        0.00000

   Energies (kJ/mol)
        G96Bond       G96Angle    Proper Dih.  Improper Dih.          LJ-14
    3.23926e+02    1.63849e+03    1.45219e+03    3.69489e+02    8.85211e+02
     Coulomb-14        LJ (SR)   Coulomb (SR)      Potential    Kinetic En.
    2.52884e+04   -4.84877e+03   -1.90021e+04    6.10685e+03    0.00000e+00
   Total Energy    Temperature Pressure (bar)
    6.10685e+03    0.00000e+00    0.00000e+00

           Step           Time         Lambda
          21200    21200.00000        0.00000

   Energies (kJ/mol)
        G96Bond       G96Angle    Proper Dih.  Improper Dih.          LJ-14
    3.23924e+02    1.63850e+03    1.45228e+03    3.69505e+02    8.85238e+02
     Coulomb-14        LJ (SR)   Coulomb (SR)      Potential    Kinetic En.
    2.52884e+04   -4.84905e+03   -1.90023e+04    6.10655e+03    0.00000e+00
   Total Energy    Temperature Pressure (bar)
    6.10655e+03    0.00000e+00    0.00000e+00

           Step           Time         Lambda
          21300    21300.00000        0.00000

   Energies (kJ/mol)
        G96Bond       G96Angle    Proper Dih.  Improper Dih.          LJ-14
    3.23919e+02    1.63861e+03    1.45287e+03    3.69631e+02    8.85413e+02
     Coulomb-14        LJ (SR)   Coulomb (SR)      Potential    Kinetic En.
    2.52888e+04   -4.85092e+03   -1.90039e+04    6.10442e+03    0.00000e+00
   Total Energy    Temperature Pressure (bar)
    6.10442e+03    0.00000e+00    0.00000e+00

           Step           Time         Lambda
          21400    21400.00000        0.00000

   Energies (kJ/mol)
        G96Bond       G96Angle    Proper Dih.  Improper Dih.          LJ-14
    3.23809e+02    1.63869e+03    1.45302e+03    3.69676e+02    8.85459e+02
     Coulomb-14        LJ (SR)   Coulomb (SR)      Potential    Kinetic En.
    2.52889e+04   -4.85133e+03   -1.90043e+04    6.10394e+03    0.00000e+00
   Total Energy    Temperature Pressure (bar)
    6.10394e+03    0.00000e+00    0.00000e+00

           Step           Time         Lambda
          21500    21500.00000        0.00000

   Energies (kJ/mol)
        G96Bond       G96Angle    Proper Dih.  Improper Dih.          LJ-14
    3.24197e+02    1.63853e+03    1.45316e+03    3.69582e+02    8.85490e+02
     Coulomb-14        LJ (SR)   Coulomb (SR)      Potential    Kinetic En.
    2.52889e+04   -4.85180e+03   -1.90047e+04    6.10338e+03    0.00000e+00
   Total Energy    Temperature Pressure (bar)
    6.10338e+03    0.00000e+00    0.00000e+00

           Step           Time         Lambda
          21600    21600.00000        0.00000

   Energies (kJ/mol)
        G96Bond       G96Angle    Proper Dih.  Improper Dih.          LJ-14
    3.23802e+02    1.63876e+03    1.45379e+03    3.70002e+02    8.85660e+02
     Coulomb-14        LJ (SR)   Coulomb (SR)      Potential    Kinetic En.
    2.52888e+04   -4.85372e+03   -1.90060e+04    6.10107e+03    0.00000e+00
   Total Energy    Temperature Pressure (bar)
    6.10107e+03    0.00000e+00    0.00000e+00

           Step           Time         Lambda
          21700    21700.00000        0.00000

   Energies (kJ/mol)
        G96Bond       G96Angle    Proper Dih.  Improper Dih.          LJ-14
    3.24211e+02    1.63834e+03    1.45380e+03    3.70082e+02    8.85726e+02
     Coulomb-14        LJ (SR)   Coulomb (SR)      Potential    Kinetic En.
    2.52888e+04   -4.85391e+03   -1.90063e+04    6.10079e+03    0.00000e+00
   Total Energy    Temperature Pressure (bar)
    6.10079e+03    0.00000e+00    0.00000e+00

           Step           Time         Lambda
          21800    21800.00000        0.00000

   Energies (kJ/mol)
        G96Bond       G96Angle    Proper Dih.  Improper Dih.          LJ-14
    3.23798e+02    1.63872e+03    1.45391e+03    3.70108e+02    8.85752e+02
     Coulomb-14        LJ (SR)   Coulomb (SR)      Potential    Kinetic En.
    2.52888e+04   -4.85422e+03   -1.90066e+04    6.10035e+03    0.00000e+00
   Total Energy    Temperature Pressure (bar)
    6.10035e+03    0.00000e+00    0.00000e+00

           Step           Time         Lambda
          21900    21900.00000        0.00000

   Energies (kJ/mol)
        G96Bond       G96Angle    Proper Dih.  Improper Dih.          LJ-14
    3.23731e+02    1.63864e+03    1.45422e+03    3.70348e+02    8.86008e+02
     Coulomb-14        LJ (SR)   Coulomb (SR)      Potential    Kinetic En.
    2.52890e+04   -4.85547e+03   -1.90081e+04    6.09838e+03    0.00000e+00
   Total Energy    Temperature Pressure (bar)
    6.09838e+03    0.00000e+00    0.00000e+00

           Step           Time         Lambda
          22000    22000.00000        0.00000

   Energies (kJ/mol)
        G96Bond       G96Angle    Proper Dih.  Improper Dih.          LJ-14
    3.23655e+02    1.63866e+03    1.45429e+03    3.70385e+02    8.86048e+02
     Coulomb-14        LJ (SR)   Coulomb (SR)      Potential    Kinetic En.
    2.52892e+04   -4.85575e+03   -1.90086e+04    6.09794e+03    0.00000e+00
   Total Energy    Temperature Pressure (bar)
    6.09794e+03    0.00000e+00    0.00000e+00

           Step           Time         Lambda
          22100    22100.00000        0.00000

   Energies (kJ/mol)
        G96Bond       G96Angle    Proper Dih.  Improper Dih.          LJ-14
    3.23604e+02    1.63876e+03    1.45500e+03    3.70677e+02    8.85952e+02
     Coulomb-14        LJ (SR)   Coulomb (SR)      Potential    Kinetic En.
    2.52904e+04   -4.85792e+03   -1.90118e+04    6.09469e+03    0.00000e+00
   Total Energy    Temperature Pressure (bar)
    6.09469e+03    0.00000e+00    0.00000e+00

           Step           Time         Lambda
          22200    22200.00000        0.00000

   Energies (kJ/mol)
        G96Bond       G96Angle    Proper Dih.  Improper Dih.          LJ-14
    3.23377e+02    1.63842e+03    1.45505e+03    3.70612e+02    8.86530e+02
     Coulomb-14        LJ (SR)   Coulomb (SR)      Potential    Kinetic En.
    2.52909e+04   -4.85814e+03   -1.90124e+04    6.09435e+03    0.00000e+00
   Total Energy    Temperature Pressure (bar)
    6.09435e+03    0.00000e+00    0.00000e+00

           Step           Time         Lambda
          22300    22300.00000        0.00000

   Energies (kJ/mol)
        G96Bond       G96Angle    Proper Dih.  Improper Dih.          LJ-14
    3.23376e+02    1.63842e+03    1.45508e+03    3.70617e+02    8.86531e+02
     Coulomb-14        LJ (SR)   Coulomb (SR)      Potential    Kinetic En.
    2.52909e+04   -4.85819e+03   -1.90124e+04    6.09428e+03    0.00000e+00
   Total Energy    Temperature Pressure (bar)
    6.09428e+03    0.00000e+00    0.00000e+00

           Step           Time         Lambda
          22400    22400.00000        0.00000

   Energies (kJ/mol)
        G96Bond       G96Angle    Proper Dih.  Improper Dih.          LJ-14
    3.23373e+02    1.63841e+03    1.45515e+03    3.70626e+02    8.86544e+02
     Coulomb-14        LJ (SR)   Coulomb (SR)      Potential    Kinetic En.
    2.52910e+04   -4.85833e+03   -1.90126e+04    6.09411e+03    0.00000e+00
   Total Energy    Temperature Pressure (bar)
    6.09411e+03    0.00000e+00    0.00000e+00

           Step           Time         Lambda
          22500    22500.00000        0.00000

   Energies (kJ/mol)
        G96Bond       G96Angle    Proper Dih.  Improper Dih.          LJ-14
    3.22886e+02    1.63810e+03    1.45874e+03    3.70917e+02    8.87233e+02
     Coulomb-14        LJ (SR)   Coulomb (SR)      Potential    Kinetic En.
    2.52945e+04   -4.86572e+03   -1.90207e+04    6.08591e+03    0.00000e+00
   Total Energy    Temperature Pressure (bar)
    6.08591e+03    0.00000e+00    0.00000e+00

           Step           Time         Lambda
          22600    22600.00000        0.00000

   Energies (kJ/mol)
        G96Bond       G96Angle    Proper Dih.  Improper Dih.          LJ-14
    3.22821e+02    1.63790e+03    1.45916e+03    3.70900e+02    8.87441e+02
     Coulomb-14        LJ (SR)   Coulomb (SR)      Potential    Kinetic En.
    2.52948e+04   -4.86616e+03   -1.90214e+04    6.08546e+03    0.00000e+00
   Total Energy    Temperature Pressure (bar)
    6.08546e+03    0.00000e+00    0.00000e+00

           Step           Time         Lambda
          22700    22700.00000        0.00000

   Energies (kJ/mol)
        G96Bond       G96Angle    Proper Dih.  Improper Dih.          LJ-14
    3.22813e+02    1.63786e+03    1.45945e+03    3.70895e+02    8.87468e+02
     Coulomb-14        LJ (SR)   Coulomb (SR)      Potential    Kinetic En.
    2.52948e+04   -4.86658e+03   -1.90216e+04    6.08512e+03    0.00000e+00
   Total Energy    Temperature Pressure (bar)
    6.08512e+03    0.00000e+00    0.00000e+00

           Step           Time         Lambda
          22800    22800.00000        0.00000

   Energies (kJ/mol)
        G96Bond       G96Angle    Proper Dih.  Improper Dih.          LJ-14
    3.22763e+02    1.63777e+03    1.46131e+03    3.70868e+02    8.87591e+02
     Coulomb-14        LJ (SR)   Coulomb (SR)      Potential    Kinetic En.
    2.52953e+04   -4.86925e+03   -1.90233e+04    6.08305e+03    0.00000e+00
   Total Energy    Temperature Pressure (bar)
    6.08305e+03    0.00000e+00    0.00000e+00

           Step           Time         Lambda
          22900    22900.00000        0.00000

   Energies (kJ/mol)
        G96Bond       G96Angle    Proper Dih.  Improper Dih.          LJ-14
    3.22687e+02    1.63768e+03    1.46242e+03    3.70866e+02    8.87751e+02
     Coulomb-14        LJ (SR)   Coulomb (SR)      Potential    Kinetic En.
    2.52958e+04   -4.87081e+03   -1.90245e+04    6.08183e+03    0.00000e+00
   Total Energy    Temperature Pressure (bar)
    6.08183e+03    0.00000e+00    0.00000e+00

           Step           Time         Lambda
          23000    23000.00000        0.00000

   Energies (kJ/mol)
        G96Bond       G96Angle    Proper Dih.  Improper Dih.          LJ-14
    3.22685e+02    1.63773e+03    1.46280e+03    3.70871e+02    8.87721e+02
     Coulomb-14        LJ (SR)   Coulomb (SR)      Potential    Kinetic En.
    2.52957e+04   -4.87133e+03   -1.90248e+04    6.08142e+03    0.00000e+00
   Total Energy    Temperature Pressure (bar)
    6.08142e+03    0.00000e+00    0.00000e+00

           Step           Time         Lambda
          23100    23100.00000        0.00000

   Energies (kJ/mol)
        G96Bond       G96Angle    Proper Dih.  Improper Dih.          LJ-14
    3.22649e+02    1.63777e+03    1.46312e+03    3.70867e+02    8.87728e+02
     Coulomb-14        LJ (SR)   Coulomb (SR)      Potential    Kinetic En.
    2.52958e+04   -4.87175e+03   -1.90251e+04    6.08109e+03    0.00000e+00
   Total Energy    Temperature Pressure (bar)
    6.08109e+03    0.00000e+00    0.00000e+00

           Step           Time         Lambda
          23200    23200.00000        0.00000

   Energies (kJ/mol)
        G96Bond       G96Angle    Proper Dih.  Improper Dih.          LJ-14
    3.22679e+02    1.63770e+03    1.46330e+03    3.70883e+02    8.87748e+02
     Coulomb-14        LJ (SR)   Coulomb (SR)      Potential    Kinetic En.
    2.52958e+04   -4.87200e+03   -1.90253e+04    6.08088e+03    0.00000e+00
   Total Energy    Temperature Pressure (bar)
    6.08088e+03    0.00000e+00    0.00000e+00

           Step           Time         Lambda
          23300    23300.00000        0.00000

   Energies (kJ/mol)
        G96Bond       G96Angle    Proper Dih.  Improper Dih.          LJ-14
    3.22488e+02    1.63754e+03    1.46559e+03    3.70940e+02    8.87968e+02
     Coulomb-14        LJ (SR)   Coulomb (SR)      Potential    Kinetic En.
    2.52969e+04   -4.87522e+03   -1.90279e+04    6.07828e+03    0.00000e+00
   Total Energy    Temperature Pressure (bar)
    6.07828e+03    0.00000e+00    0.00000e+00

           Step           Time         Lambda
          23400    23400.00000        0.00000

   Energies (kJ/mol)
        G96Bond       G96Angle    Proper Dih.  Improper Dih.          LJ-14
    3.22426e+02    1.63717e+03    1.46605e+03    3.71139e+02    8.88627e+02
     Coulomb-14        LJ (SR)   Coulomb (SR)      Potential    Kinetic En.
    2.52966e+04   -4.87637e+03   -1.90285e+04    6.07716e+03    0.00000e+00
   Total Energy    Temperature Pressure (bar)
    6.07716e+03    0.00000e+00    0.00000e+00

           Step           Time         Lambda
          23500    23500.00000        0.00000

   Energies (kJ/mol)
        G96Bond       G96Angle    Proper Dih.  Improper Dih.          LJ-14
    3.22620e+02    1.63771e+03    1.46648e+03    3.71144e+02    8.87711e+02
     Coulomb-14        LJ (SR)   Coulomb (SR)      Potential    Kinetic En.
    2.52963e+04   -4.87694e+03   -1.90283e+04    6.07680e+03    0.00000e+00
   Total Energy    Temperature Pressure (bar)
    6.07680e+03    0.00000e+00    0.00000e+00

           Step           Time         Lambda
          23600    23600.00000        0.00000

   Energies (kJ/mol)
        G96Bond       G96Angle    Proper Dih.  Improper Dih.          LJ-14
    3.22664e+02    1.63769e+03    1.46665e+03    3.71172e+02    8.87705e+02
     Coulomb-14        LJ (SR)   Coulomb (SR)      Potential    Kinetic En.
    2.52963e+04   -4.87724e+03   -1.90284e+04    6.07656e+03    0.00000e+00
   Total Energy    Temperature Pressure (bar)
    6.07656e+03    0.00000e+00    0.00000e+00

           Step           Time         Lambda
          23700    23700.00000        0.00000

   Energies (kJ/mol)
        G96Bond       G96Angle    Proper Dih.  Improper Dih.          LJ-14
    3.22639e+02    1.63774e+03    1.46692e+03    3.71215e+02    8.87663e+02
     Coulomb-14        LJ (SR)   Coulomb (SR)      Potential    Kinetic En.
    2.52964e+04   -4.87774e+03   -1.90287e+04    6.07613e+03    0.00000e+00
   Total Energy    Temperature Pressure (bar)
    6.07613e+03    0.00000e+00    0.00000e+00

           Step           Time         Lambda
          23800    23800.00000        0.00000

   Energies (kJ/mol)
        G96Bond       G96Angle    Proper Dih.  Improper Dih.          LJ-14
    3.22632e+02    1.63773e+03    1.46720e+03    3.71261e+02    8.87689e+02
     Coulomb-14        LJ (SR)   Coulomb (SR)      Potential    Kinetic En.
    2.52963e+04   -4.87821e+03   -1.90289e+04    6.07572e+03    0.00000e+00
   Total Energy    Temperature Pressure (bar)
    6.07572e+03    0.00000e+00    0.00000e+00

           Step           Time         Lambda
          23900    23900.00000        0.00000

   Energies (kJ/mol)
        G96Bond       G96Angle    Proper Dih.  Improper Dih.          LJ-14
    3.22636e+02    1.63776e+03    1.46747e+03    3.71309e+02    8.87671e+02
     Coulomb-14        LJ (SR)   Coulomb (SR)      Potential    Kinetic En.
    2.52963e+04   -4.87867e+03   -1.90291e+04    6.07532e+03    0.00000e+00
   Total Energy    Temperature Pressure (bar)
    6.07532e+03    0.00000e+00    0.00000e+00

           Step           Time         Lambda
          24000    24000.00000        0.00000

   Energies (kJ/mol)
        G96Bond       G96Angle    Proper Dih.  Improper Dih.          LJ-14
    3.22665e+02    1.63774e+03    1.46759e+03    3.71329e+02    8.87672e+02
     Coulomb-14        LJ (SR)   Coulomb (SR)      Potential    Kinetic En.
    2.52963e+04   -4.87887e+03   -1.90293e+04    6.07515e+03    0.00000e+00
   Total Energy    Temperature Pressure (bar)
    6.07515e+03    0.00000e+00    0.00000e+00

           Step           Time         Lambda
          24100    24100.00000        0.00000

   Energies (kJ/mol)
        G96Bond       G96Angle    Proper Dih.  Improper Dih.          LJ-14
    3.22691e+02    1.63777e+03    1.46797e+03    3.71396e+02    8.87642e+02
     Coulomb-14        LJ (SR)   Coulomb (SR)      Potential    Kinetic En.
    2.52962e+04   -4.87946e+03   -1.90296e+04    6.07461e+03    0.00000e+00
   Total Energy    Temperature Pressure (bar)
    6.07461e+03    0.00000e+00    0.00000e+00

           Step           Time         Lambda
          24200    24200.00000        0.00000

   Energies (kJ/mol)
        G96Bond       G96Angle    Proper Dih.  Improper Dih.          LJ-14
    3.22669e+02    1.63782e+03    1.46814e+03    3.71429e+02    8.87638e+02
     Coulomb-14        LJ (SR)   Coulomb (SR)      Potential    Kinetic En.
    2.52962e+04   -4.87972e+03   -1.90298e+04    6.07439e+03    0.00000e+00
   Total Energy    Temperature Pressure (bar)
    6.07439e+03    0.00000e+00    0.00000e+00

           Step           Time         Lambda
          24300    24300.00000        0.00000

   Energies (kJ/mol)
        G96Bond       G96Angle    Proper Dih.  Improper Dih.          LJ-14
    3.22890e+02    1.63830e+03    1.47131e+03    3.71990e+02    8.87398e+02
     Coulomb-14        LJ (SR)   Coulomb (SR)      Potential    Kinetic En.
    2.52953e+04   -4.88409e+03   -1.90331e+04    6.07003e+03    0.00000e+00
   Total Energy    Temperature Pressure (bar)
    6.07003e+03    0.00000e+00    0.00000e+00

           Step           Time         Lambda
          24400    24400.00000        0.00000

   Energies (kJ/mol)
        G96Bond       G96Angle    Proper Dih.  Improper Dih.          LJ-14
    3.23093e+02    1.63880e+03    1.47480e+03    3.72376e+02    8.87617e+02
     Coulomb-14        LJ (SR)   Coulomb (SR)      Potential    Kinetic En.
    2.52942e+04   -4.88746e+03   -1.90381e+04    6.06529e+03    0.00000e+00
   Total Energy    Temperature Pressure (bar)
    6.06529e+03    0.00000e+00    0.00000e+00

           Step           Time         Lambda
          24500    24500.00000        0.00000

   Energies (kJ/mol)
        G96Bond       G96Angle    Proper Dih.  Improper Dih.          LJ-14
    3.23129e+02    1.63904e+03    1.47498e+03    3.72388e+02    8.87439e+02
     Coulomb-14        LJ (SR)   Coulomb (SR)      Potential    Kinetic En.
    2.52937e+04   -4.88860e+03   -1.90375e+04    6.06461e+03    0.00000e+00
   Total Energy    Temperature Pressure (bar)
    6.06461e+03    0.00000e+00    0.00000e+00

           Step           Time         Lambda
          24600    24600.00000        0.00000

   Energies (kJ/mol)
        G96Bond       G96Angle    Proper Dih.  Improper Dih.          LJ-14
    3.23101e+02    1.63907e+03    1.47510e+03    3.72418e+02    8.87556e+02
     Coulomb-14        LJ (SR)   Coulomb (SR)      Potential    Kinetic En.
    2.52936e+04   -4.88921e+03   -1.90375e+04    6.06415e+03    0.00000e+00
   Total Energy    Temperature Pressure (bar)
    6.06415e+03    0.00000e+00    0.00000e+00

           Step           Time         Lambda
          24700    24700.00000        0.00000

   Energies (kJ/mol)
        G96Bond       G96Angle    Proper Dih.  Improper Dih.          LJ-14
    3.23064e+02    1.63916e+03    1.47519e+03    3.72431e+02    8.87596e+02
     Coulomb-14        LJ (SR)   Coulomb (SR)      Potential    Kinetic En.
    2.52934e+04   -4.88961e+03   -1.90374e+04    6.06387e+03    0.00000e+00
   Total Energy    Temperature Pressure (bar)
    6.06387e+03    0.00000e+00    0.00000e+00

           Step           Time         Lambda
          24800    24800.00000        0.00000

   Energies (kJ/mol)
        G96Bond       G96Angle    Proper Dih.  Improper Dih.          LJ-14
    3.23078e+02    1.63929e+03    1.47538e+03    3.72420e+02    8.87673e+02
     Coulomb-14        LJ (SR)   Coulomb (SR)      Potential    Kinetic En.
    2.52930e+04   -4.89034e+03   -1.90371e+04    6.06338e+03    0.00000e+00
   Total Energy    Temperature Pressure (bar)
    6.06338e+03    0.00000e+00    0.00000e+00

           Step           Time         Lambda
          24900    24900.00000        0.00000

   Energies (kJ/mol)
        G96Bond       G96Angle    Proper Dih.  Improper Dih.          LJ-14
    3.23201e+02    1.63958e+03    1.47581e+03    3.72411e+02    8.87805e+02
     Coulomb-14        LJ (SR)   Coulomb (SR)      Potential    Kinetic En.
    2.52916e+04   -4.89184e+03   -1.90363e+04    6.06231e+03    0.00000e+00
   Total Energy    Temperature Pressure (bar)
    6.06231e+03    0.00000e+00    0.00000e+00

           Step           Time         Lambda
          25000    25000.00000        0.00000

   Energies (kJ/mol)
        G96Bond       G96Angle    Proper Dih.  Improper Dih.          LJ-14
    3.23503e+02    1.64050e+03    1.47540e+03    3.72447e+02    8.88242e+02
     Coulomb-14        LJ (SR)   Coulomb (SR)      Potential    Kinetic En.
    2.52884e+04   -4.89345e+03   -1.90351e+04    6.05999e+03    0.00000e+00
   Total Energy    Temperature Pressure (bar)
    6.05999e+03    0.00000e+00    0.00000e+00


Stepsize too small, or no change in energy.
Converged to machine precision,
but not to the requested precision Fmax < 0

Polak-Ribiere Conjugate Gradients did not converge to Fmax < 0 in 25001 steps.
Potential Energy  =  6.05998862466346e+03
Maximum force     =  4.49139717782998e+01 on atom 387
Norm of force     =  4.61867641083950e+00

Performed 30776 energy evaluations in total.

	M E G A - F L O P S   A C C O U N T I N G

   RF=Reaction-Field  FE=Free Energy  SCFE=Soft-Core/Free Energy
   T=Tabulated        W3=SPC/TIP3p    W4=TIP4p (single or pairs)
   NF=No Forces

 Computing:                        M-Number         M-Flops  % of Flops
-----------------------------------------------------------------------
 VdW(T)                         2915.677128   157446.564912    17.9
 Coul(T)                        1461.076744    61365.223248     7.0
 Coul(T) + VdW(T)               1646.014192   111928.965056    12.8
 Outer nonbonded loop            170.723622     1707.236220     0.2
 1,4 nonbonded interactions      156.870369    14118.333210     1.6
 NS-Pairs                      23111.218725   485335.593225    55.3
 CG-CoM                           37.701825     1093.352925     0.1
 Bonds                            87.375903     3757.163829     0.4
 Angles                          127.601442    20799.035046     2.4
 Propers                          47.765904    10938.392016     1.2
 Impropers                        42.810807     8904.647856     1.0
-----------------------------------------------------------------------
 Total                                        877394.507543   100.0
-----------------------------------------------------------------------

               NODE (s)   Real (s)      (%)
       Time:    719.000    719.000    100.0
                       11:59
Finished mdrun on node 0 Mon Jul 18 07:15:10 2016
