# Supplementary material for: Computational Modeling of complete HOXB13 protein for predicting the functional effect of SNPs and the associated role in hereditary prostate cancer
Source: Sci Rep. 2017 Mar 8;7:43830. doi: 10.1038/srep43830 (PMC5363706; doi:10.1038/srep43830)
Supplement: Supplementary Dataset [file srep43830-s1.zip › SR Supplementary Data Files Complete/Energy minimised protein/HOXB13_M26.log.txt]

Log file opened on Mon Jul 18 06:26:46 2016
Host: lorentz.dynstr.pasteur.fr  pid: 25509  nodeid: 0  nnodes:  1
The Gromacs distribution was built Thu Jan 26 01:39:00 CET 2006 by
root@lorentz.immstr.pasteur.fr (Linux 2.6.9-5.0.3.ELsmp x86_64)


                         :-)  G  R  O  M  A  C  S  (-:

                      GROup of MAchos and Cynical Suckers

                             :-)  VERSION 3.3  (-:


      Written by David van der Spoel, Erik Lindahl, Berk Hess, and others.
       Copyright (c) 1991-2000, University of Groningen, The Netherlands.
             Copyright (c) 2001-2004, The GROMACS development team,
            check out http://www.gromacs.org for more information.

         This program is free software; you can redistribute it and/or
          modify it under the terms of the GNU General Public License
         as published by the Free Software Foundation; either version 2
             of the License, or (at your option) any later version.

 :-)  /data/delarue_www/executables/gromacs/bin/mdrun_d (double precision)  (-:


++++ PLEASE READ AND CITE THE FOLLOWING REFERENCE ++++
E. Lindahl and B. Hess and D. van der Spoel
GROMACS 3.0: A package for molecular simulation and trajectory analysis
J. Mol. Mod. 7 (2001) pp. 306-317
-------- -------- --- Thank You --- -------- --------


++++ PLEASE READ AND CITE THE FOLLOWING REFERENCE ++++
H. J. C. Berendsen, D. van der Spoel and R. van Drunen
GROMACS: A message-passing parallel molecular dynamics implementation
Comp. Phys. Comm. 91 (1995) pp. 43-56
-------- -------- --- Thank You --- -------- --------

Input Parameters:
   integrator           = cg
   nsteps               = 25000
   init_step            = 0
   ns_type              = Simple
   nstlist              = 10
   ndelta               = 2
   bDomDecomp           = FALSE
   decomp_dir           = 0
   nstcomm              = 1
   comm_mode            = Linear
   nstcheckpoint        = 1000
   nstlog               = 100
   nstxout              = 0
   nstvout              = 0
   nstfout              = 0
   nstenergy            = 0
   nstxtcout            = 0
   init_t               = 0
   delta_t              = 0.001
   xtcprec              = 1000
   nkx                  = 0
   nky                  = 0
   nkz                  = 0
   pme_order            = 4
   ewald_rtol           = 1e-05
   ewald_geometry       = 0
   epsilon_surface      = 0
   optimize_fft         = FALSE
   ePBC                 = no
   bUncStart            = FALSE
   bShakeSOR            = FALSE
   etc                  = No
   epc                  = No
   epctype              = Isotropic
   tau_p                = 1
   ref_p (3x3):
      ref_p[    0]={ 0.00000e+00,  0.00000e+00,  0.00000e+00}
      ref_p[    1]={ 0.00000e+00,  0.00000e+00,  0.00000e+00}
      ref_p[    2]={ 0.00000e+00,  0.00000e+00,  0.00000e+00}
   compress (3x3):
      compress[    0]={ 0.00000e+00,  0.00000e+00,  0.00000e+00}
      compress[    1]={ 0.00000e+00,  0.00000e+00,  0.00000e+00}
      compress[    2]={ 0.00000e+00,  0.00000e+00,  0.00000e+00}
   andersen_seed        = 815131
   rlist                = 1.4
   coulombtype          = Shift
   rcoulomb_switch      = 0
   rcoulomb             = 1
   vdwtype              = Shift
   rvdw_switch          = 0
   rvdw                 = 1
   epsilon_r            = 1
   epsilon_rf           = 1
   tabext               = 1
   gb_algorithm         = Still
   nstgbradii           = 1
   rgbradii             = 2
   gb_saltconc          = 0
   implicit_solvent     = No
   DispCorr             = No
   fudgeQQ              = 1
   free_energy          = no
   init_lambda          = 0
   sc_alpha             = 0
   sc_power             = 1
   sc_sigma             = 0.3
   delta_lambda         = 0
   disre_weighting      = Conservative
   disre_mixed          = FALSE
   dr_fc                = 1000
   dr_tau               = 0
   nstdisreout          = 100
   orires_fc            = 0
   orires_tau           = 0
   nstorireout          = 100
   dihre-fc             = 1000
   dihre-tau            = 0
   nstdihreout          = 100
   em_stepsize          = 0.01
   em_tol               = 0
   niter                = 20
   fc_stepsize          = 0
   nstcgsteep           = 1000
   nbfgscorr            = 10
   ConstAlg             = Lincs
   shake_tol            = 0.0001
   lincs_order          = 4
   lincs_warnangle      = 30
   lincs_iter           = 1
   bd_fric              = 0
   ld_seed              = 1993
   cos_accel            = 0
   deform (3x3):
      deform[    0]={ 0.00000e+00,  0.00000e+00,  0.00000e+00}
      deform[    1]={ 0.00000e+00,  0.00000e+00,  0.00000e+00}
      deform[    2]={ 0.00000e+00,  0.00000e+00,  0.00000e+00}
   userint1             = 0
   userint2             = 0
   userint3             = 0
   userint4             = 0
   userreal1            = 0
   userreal2            = 0
   userreal3            = 0
   userreal4            = 0
grpopts:
   nrdf:	        8313
   ref_t:	           0
   tau_t:	           0
anneal:		          No
ann_npoints:	           0
   acc:	           0           0           0
   nfreeze:           N           N           N
   energygrp_flags[  0]: 0
   efield-x:
      n = 0
   efield-xt:
      n = 0
   efield-y:
      n = 0
   efield-yt:
      n = 0
   efield-z:
      n = 0
   efield-zt:
      n = 0
   bQMMM                = FALSE
   QMconstraints        = 0
   QMMMscheme           = 0
   scalefactor          = 1
qm_opts:
   ngQM                 = 0
CPU=  0, lastcg= 1223, targetcg=  612, myshift=    0
nsb->shift =   1, nsb->bshift=  0
Neighbor Search Blocks
nsb->nodeid:         0
nsb->nnodes:      1
nsb->cgtotal:  1224
nsb->natoms:   2772
nsb->shift:       1
nsb->bshift:      0
Nodeid   index  homenr  cgload  workload
     0       0    2772    1224      1224

Table routines are used for coulomb: TRUE
Table routines are used for vdw:     TRUE
Using shifted Lennard-Jones, switch between 0 and 1 nm
Cut-off's:   NS: 1.4   Coulomb: 1   LJ: 1
System total charge: 0.000
Generated table with 4800 data points for Shift.
Tabscale = 2000 points/nm
Generated table with 4800 data points for LJ6Shift.
Tabscale = 2000 points/nm
Generated table with 4800 data points for LJ12Shift.
Tabscale = 2000 points/nm
Generated table with 2000 data points for 1-4 COUL.
Tabscale = 2000 points/nm
Generated table with 2000 data points for 1-4 LJ6.
Tabscale = 2000 points/nm
Generated table with 2000 data points for 1-4 LJ12.
Tabscale = 2000 points/nm
Initiating Polak-Ribiere Conjugate Gradients
Center of mass motion removal mode is Linear
We have the following groups for center of mass motion removal:
  0:  rest, initial mass: 2772
Started Polak-Ribiere Conjugate Gradients on node 0 Mon Jul 18 06:26:46 2016
Polak-Ribiere Conjugate Gradients:
   Tolerance (Fmax)   =  0.00000e+00
   Number of steps    =        25000
Configuring nonbonded kernels...
Testing x86_64 SSE2 support... present.


           Step           Time         Lambda
              0        0.00000        0.00000

   Energies (kJ/mol)
        G96Bond       G96Angle    Proper Dih.  Improper Dih.          LJ-14
    4.49417e+03    2.22245e+03    1.64722e+03    4.05811e+02    5.00190e+03
     Coulomb-14        LJ (SR)   Coulomb (SR)      Potential    Kinetic En.
    2.77516e+04   -8.46615e+01   -1.82413e+04    2.31972e+04    0.00000e+00
   Total Energy    Temperature Pressure (bar)
    2.31972e+04    0.00000e+00    0.00000e+00

   F-max             =  7.79780e+03 on atom 2503
   F-Norm            =  8.61042e+04

           Step           Time         Lambda
              0        0.00000        0.00000

   Energies (kJ/mol)
        G96Bond       G96Angle    Proper Dih.  Improper Dih.          LJ-14
    3.92349e+03    2.11689e+03    1.64696e+03    4.02740e+02    4.95548e+03
     Coulomb-14        LJ (SR)   Coulomb (SR)      Potential    Kinetic En.
    2.77311e+04   -1.53749e+02   -1.82451e+04    2.23778e+04    0.00000e+00
   Total Energy    Temperature Pressure (bar)
    2.23778e+04    0.00000e+00    0.00000e+00

           Step           Time         Lambda
            100      100.00000        0.00000

   Energies (kJ/mol)
        G96Bond       G96Angle    Proper Dih.  Improper Dih.          LJ-14
    3.08214e+02    1.63704e+03    1.61365e+03    3.57714e+02    9.45824e+02
     Coulomb-14        LJ (SR)   Coulomb (SR)      Potential    Kinetic En.
    2.57177e+04   -4.33212e+03   -1.75632e+04    8.68478e+03    0.00000e+00
   Total Energy    Temperature Pressure (bar)
    8.68478e+03    0.00000e+00    0.00000e+00

           Step           Time         Lambda
            200      200.00000        0.00000

   Energies (kJ/mol)
        G96Bond       G96Angle    Proper Dih.  Improper Dih.          LJ-14
    3.14617e+02    1.61347e+03    1.54895e+03    3.43289e+02    8.81159e+02
     Coulomb-14        LJ (SR)   Coulomb (SR)      Potential    Kinetic En.
    2.55888e+04   -4.39959e+03   -1.76471e+04    8.24356e+03    0.00000e+00
   Total Energy    Temperature Pressure (bar)
    8.24356e+03    0.00000e+00    0.00000e+00

           Step           Time         Lambda
            300      300.00000        0.00000

   Energies (kJ/mol)
        G96Bond       G96Angle    Proper Dih.  Improper Dih.          LJ-14
    3.21110e+02    1.60992e+03    1.49780e+03    3.47229e+02    8.69218e+02
     Coulomb-14        LJ (SR)   Coulomb (SR)      Potential    Kinetic En.
    2.55369e+04   -4.39748e+03   -1.78042e+04    7.98049e+03    0.00000e+00
   Total Energy    Temperature Pressure (bar)
    7.98049e+03    0.00000e+00    0.00000e+00

           Step           Time         Lambda
            400      400.00000        0.00000

   Energies (kJ/mol)
        G96Bond       G96Angle    Proper Dih.  Improper Dih.          LJ-14
    3.21722e+02    1.61128e+03    1.48300e+03    3.47541e+02    8.65075e+02
     Coulomb-14        LJ (SR)   Coulomb (SR)      Potential    Kinetic En.
    2.55252e+04   -4.41010e+03   -1.78697e+04    7.87396e+03    0.00000e+00
   Total Energy    Temperature Pressure (bar)
    7.87396e+03    0.00000e+00    0.00000e+00

           Step           Time         Lambda
            500      500.00000        0.00000

   Energies (kJ/mol)
        G96Bond       G96Angle    Proper Dih.  Improper Dih.          LJ-14
    3.21886e+02    1.61452e+03    1.46885e+03    3.48965e+02    8.64319e+02
     Coulomb-14        LJ (SR)   Coulomb (SR)      Potential    Kinetic En.
    2.55072e+04   -4.41673e+03   -1.79352e+04    7.77375e+03    0.00000e+00
   Total Energy    Temperature Pressure (bar)
    7.77375e+03    0.00000e+00    0.00000e+00

           Step           Time         Lambda
            600      600.00000        0.00000

   Energies (kJ/mol)
        G96Bond       G96Angle    Proper Dih.  Improper Dih.          LJ-14
    3.23185e+02    1.61578e+03    1.45931e+03    3.48679e+02    8.62509e+02
     Coulomb-14        LJ (SR)   Coulomb (SR)      Potential    Kinetic En.
    2.54946e+04   -4.42443e+03   -1.79804e+04    7.69926e+03    0.00000e+00
   Total Energy    Temperature Pressure (bar)
    7.69926e+03    0.00000e+00    0.00000e+00

           Step           Time         Lambda
            700      700.00000        0.00000

   Energies (kJ/mol)
        G96Bond       G96Angle    Proper Dih.  Improper Dih.          LJ-14
    3.23296e+02    1.61386e+03    1.45090e+03    3.46900e+02    8.59631e+02
     Coulomb-14        LJ (SR)   Coulomb (SR)      Potential    Kinetic En.
    2.54882e+04   -4.43359e+03   -1.80185e+04    7.63066e+03    0.00000e+00
   Total Energy    Temperature Pressure (bar)
    7.63066e+03    0.00000e+00    0.00000e+00

           Step           Time         Lambda
            800      800.00000        0.00000

   Energies (kJ/mol)
        G96Bond       G96Angle    Proper Dih.  Improper Dih.          LJ-14
    3.23006e+02    1.61171e+03    1.43992e+03    3.45724e+02    8.57190e+02
     Coulomb-14        LJ (SR)   Coulomb (SR)      Potential    Kinetic En.
    2.54781e+04   -4.44522e+03   -1.80516e+04    7.55881e+03    0.00000e+00
   Total Energy    Temperature Pressure (bar)
    7.55881e+03    0.00000e+00    0.00000e+00

           Step           Time         Lambda
            900      900.00000        0.00000

   Energies (kJ/mol)
        G96Bond       G96Angle    Proper Dih.  Improper Dih.          LJ-14
    3.23187e+02    1.60442e+03    1.43467e+03    3.45284e+02    8.57789e+02
     Coulomb-14        LJ (SR)   Coulomb (SR)      Potential    Kinetic En.
    2.54711e+04   -4.46251e+03   -1.80865e+04    7.48741e+03    0.00000e+00
   Total Energy    Temperature Pressure (bar)
    7.48741e+03    0.00000e+00    0.00000e+00

           Step           Time         Lambda
           1000     1000.00000        0.00000

   Energies (kJ/mol)
        G96Bond       G96Angle    Proper Dih.  Improper Dih.          LJ-14
    3.24248e+02    1.60205e+03    1.43575e+03    3.44782e+02    8.58774e+02
     Coulomb-14        LJ (SR)   Coulomb (SR)      Potential    Kinetic En.
    2.54699e+04   -4.46854e+03   -1.81027e+04    7.46425e+03    0.00000e+00
   Total Energy    Temperature Pressure (bar)
    7.46425e+03    0.00000e+00    0.00000e+00

           Step           Time         Lambda
           1100     1100.00000        0.00000

   Energies (kJ/mol)
        G96Bond       G96Angle    Proper Dih.  Improper Dih.          LJ-14
    3.23103e+02    1.60238e+03    1.43485e+03    3.44425e+02    8.58940e+02
     Coulomb-14        LJ (SR)   Coulomb (SR)      Potential    Kinetic En.
    2.54697e+04   -4.46813e+03   -1.81296e+04    7.43564e+03    0.00000e+00
   Total Energy    Temperature Pressure (bar)
    7.43564e+03    0.00000e+00    0.00000e+00

           Step           Time         Lambda
           1200     1200.00000        0.00000

   Energies (kJ/mol)
        G96Bond       G96Angle    Proper Dih.  Improper Dih.          LJ-14
    3.23774e+02    1.60111e+03    1.43352e+03    3.42020e+02    8.63194e+02
     Coulomb-14        LJ (SR)   Coulomb (SR)      Potential    Kinetic En.
    2.54668e+04   -4.47122e+03   -1.81739e+04    7.38534e+03    0.00000e+00
   Total Energy    Temperature Pressure (bar)
    7.38534e+03    0.00000e+00    0.00000e+00

           Step           Time         Lambda
           1300     1300.00000        0.00000

   Energies (kJ/mol)
        G96Bond       G96Angle    Proper Dih.  Improper Dih.          LJ-14
    3.23941e+02    1.60126e+03    1.43258e+03    3.42211e+02    8.64474e+02
     Coulomb-14        LJ (SR)   Coulomb (SR)      Potential    Kinetic En.
    2.54655e+04   -4.47138e+03   -1.81842e+04    7.37438e+03    0.00000e+00
   Total Energy    Temperature Pressure (bar)
    7.37438e+03    0.00000e+00    0.00000e+00

           Step           Time         Lambda
           1400     1400.00000        0.00000

   Energies (kJ/mol)
        G96Bond       G96Angle    Proper Dih.  Improper Dih.          LJ-14
    3.23938e+02    1.60175e+03    1.43197e+03    3.42682e+02    8.65294e+02
     Coulomb-14        LJ (SR)   Coulomb (SR)      Potential    Kinetic En.
    2.54646e+04   -4.47157e+03   -1.81925e+04    7.36614e+03    0.00000e+00
   Total Energy    Temperature Pressure (bar)
    7.36614e+03    0.00000e+00    0.00000e+00

           Step           Time         Lambda
           1500     1500.00000        0.00000

   Energies (kJ/mol)
        G96Bond       G96Angle    Proper Dih.  Improper Dih.          LJ-14
    3.23980e+02    1.60210e+03    1.43154e+03    3.42960e+02    8.65852e+02
     Coulomb-14        LJ (SR)   Coulomb (SR)      Potential    Kinetic En.
    2.54639e+04   -4.47212e+03   -1.81987e+04    7.35947e+03    0.00000e+00
   Total Energy    Temperature Pressure (bar)
    7.35947e+03    0.00000e+00    0.00000e+00

           Step           Time         Lambda
           1600     1600.00000        0.00000

   Energies (kJ/mol)
        G96Bond       G96Angle    Proper Dih.  Improper Dih.          LJ-14
    3.24033e+02    1.60234e+03    1.43119e+03    3.43067e+02    8.66283e+02
     Coulomb-14        LJ (SR)   Coulomb (SR)      Potential    Kinetic En.
    2.54633e+04   -4.47288e+03   -1.82038e+04    7.35352e+03    0.00000e+00
   Total Energy    Temperature Pressure (bar)
    7.35352e+03    0.00000e+00    0.00000e+00

           Step           Time         Lambda
           1700     1700.00000        0.00000

   Energies (kJ/mol)
        G96Bond       G96Angle    Proper Dih.  Improper Dih.          LJ-14
    3.24091e+02    1.60254e+03    1.43086e+03    3.43102e+02    8.66632e+02
     Coulomb-14        LJ (SR)   Coulomb (SR)      Potential    Kinetic En.
    2.54626e+04   -4.47374e+03   -1.82081e+04    7.34802e+03    0.00000e+00
   Total Energy    Temperature Pressure (bar)
    7.34802e+03    0.00000e+00    0.00000e+00

           Step           Time         Lambda
           1800     1800.00000        0.00000

   Energies (kJ/mol)
        G96Bond       G96Angle    Proper Dih.  Improper Dih.          LJ-14
    3.24154e+02    1.60275e+03    1.43055e+03    3.43120e+02    8.66916e+02
     Coulomb-14        LJ (SR)   Coulomb (SR)      Potential    Kinetic En.
    2.54619e+04   -4.47464e+03   -1.82119e+04    7.34286e+03    0.00000e+00
   Total Energy    Temperature Pressure (bar)
    7.34286e+03    0.00000e+00    0.00000e+00

           Step           Time         Lambda
           1900     1900.00000        0.00000

   Energies (kJ/mol)
        G96Bond       G96Angle    Proper Dih.  Improper Dih.          LJ-14
    3.24222e+02    1.60296e+03    1.43023e+03    3.43146e+02    8.67144e+02
     Coulomb-14        LJ (SR)   Coulomb (SR)      Potential    Kinetic En.
    2.54611e+04   -4.47555e+03   -1.82153e+04    7.33799e+03    0.00000e+00
   Total Energy    Temperature Pressure (bar)
    7.33799e+03    0.00000e+00    0.00000e+00

           Step           Time         Lambda
           2000     2000.00000        0.00000

   Energies (kJ/mol)
        G96Bond       G96Angle    Proper Dih.  Improper Dih.          LJ-14
    3.24296e+02    1.60319e+03    1.42990e+03    3.43194e+02    8.67325e+02
     Coulomb-14        LJ (SR)   Coulomb (SR)      Potential    Kinetic En.
    2.54602e+04   -4.47645e+03   -1.82183e+04    7.33338e+03    0.00000e+00
   Total Energy    Temperature Pressure (bar)
    7.33338e+03    0.00000e+00    0.00000e+00

           Step           Time         Lambda
           2100     2100.00000        0.00000

   Energies (kJ/mol)
        G96Bond       G96Angle    Proper Dih.  Improper Dih.          LJ-14
    3.24303e+02    1.60473e+03    1.42853e+03    3.43820e+02    8.67827e+02
     Coulomb-14        LJ (SR)   Coulomb (SR)      Potential    Kinetic En.
    2.54554e+04   -4.48030e+03   -1.82307e+04    7.31361e+03    0.00000e+00
   Total Energy    Temperature Pressure (bar)
    7.31361e+03    0.00000e+00    0.00000e+00

           Step           Time         Lambda
           2200     2200.00000        0.00000

   Energies (kJ/mol)
        G96Bond       G96Angle    Proper Dih.  Improper Dih.          LJ-14
    3.25046e+02    1.60567e+03    1.42725e+03    3.44580e+02    8.67883e+02
     Coulomb-14        LJ (SR)   Coulomb (SR)      Potential    Kinetic En.
    2.54509e+04   -4.48330e+03   -1.82391e+04    7.29888e+03    0.00000e+00
   Total Energy    Temperature Pressure (bar)
    7.29888e+03    0.00000e+00    0.00000e+00

           Step           Time         Lambda
           2300     2300.00000        0.00000

   Energies (kJ/mol)
        G96Bond       G96Angle    Proper Dih.  Improper Dih.          LJ-14
    3.27025e+02    1.60877e+03    1.42254e+03    3.45015e+02    8.71588e+02
     Coulomb-14        LJ (SR)   Coulomb (SR)      Potential    Kinetic En.
    2.54392e+04   -4.49078e+03   -1.82564e+04    7.26699e+03    0.00000e+00
   Total Energy    Temperature Pressure (bar)
    7.26699e+03    0.00000e+00    0.00000e+00

           Step           Time         Lambda
           2400     2400.00000        0.00000

   Energies (kJ/mol)
        G96Bond       G96Angle    Proper Dih.  Improper Dih.          LJ-14
    3.26071e+02    1.60816e+03    1.41740e+03    3.46791e+02    8.71524e+02
     Coulomb-14        LJ (SR)   Coulomb (SR)      Potential    Kinetic En.
    2.54422e+04   -4.50122e+03   -1.82800e+04    7.23092e+03    0.00000e+00
   Total Energy    Temperature Pressure (bar)
    7.23092e+03    0.00000e+00    0.00000e+00

           Step           Time         Lambda
           2500     2500.00000        0.00000

   Energies (kJ/mol)
        G96Bond       G96Angle    Proper Dih.  Improper Dih.          LJ-14
    3.25893e+02    1.60799e+03    1.41185e+03    3.46970e+02    8.71970e+02
     Coulomb-14        LJ (SR)   Coulomb (SR)      Potential    Kinetic En.
    2.54411e+04   -4.50796e+03   -1.82929e+04    7.20497e+03    0.00000e+00
   Total Energy    Temperature Pressure (bar)
    7.20497e+03    0.00000e+00    0.00000e+00

           Step           Time         Lambda
           2600     2600.00000        0.00000

   Energies (kJ/mol)
        G96Bond       G96Angle    Proper Dih.  Improper Dih.          LJ-14
    3.25973e+02    1.60776e+03    1.41055e+03    3.47140e+02    8.72751e+02
     Coulomb-14        LJ (SR)   Coulomb (SR)      Potential    Kinetic En.
    2.54408e+04   -4.51063e+03   -1.82976e+04    7.19673e+03    0.00000e+00
   Total Energy    Temperature Pressure (bar)
    7.19673e+03    0.00000e+00    0.00000e+00

           Step           Time         Lambda
           2700     2700.00000        0.00000

   Energies (kJ/mol)
        G96Bond       G96Angle    Proper Dih.  Improper Dih.          LJ-14
    3.25775e+02    1.60864e+03    1.40698e+03    3.48048e+02    8.74837e+02
     Coulomb-14        LJ (SR)   Coulomb (SR)      Potential    Kinetic En.
    2.54386e+04   -4.52094e+03   -1.83169e+04    7.16498e+03    0.00000e+00
   Total Energy    Temperature Pressure (bar)
    7.16498e+03    0.00000e+00    0.00000e+00

           Step           Time         Lambda
           2800     2800.00000        0.00000

   Energies (kJ/mol)
        G96Bond       G96Angle    Proper Dih.  Improper Dih.          LJ-14
    3.25599e+02    1.60927e+03    1.40603e+03    3.48453e+02    8.75310e+02
     Coulomb-14        LJ (SR)   Coulomb (SR)      Potential    Kinetic En.
    2.54374e+04   -4.52421e+03   -1.83250e+04    7.15287e+03    0.00000e+00
   Total Energy    Temperature Pressure (bar)
    7.15287e+03    0.00000e+00    0.00000e+00

           Step           Time         Lambda
           2900     2900.00000        0.00000

   Energies (kJ/mol)
        G96Bond       G96Angle    Proper Dih.  Improper Dih.          LJ-14
    3.25639e+02    1.60979e+03    1.40552e+03    3.48780e+02    8.75454e+02
     Coulomb-14        LJ (SR)   Coulomb (SR)      Potential    Kinetic En.
    2.54365e+04   -4.52618e+03   -1.83324e+04    7.14313e+03    0.00000e+00
   Total Energy    Temperature Pressure (bar)
    7.14313e+03    0.00000e+00    0.00000e+00

           Step           Time         Lambda
           3000     3000.00000        0.00000

   Energies (kJ/mol)
        G96Bond       G96Angle    Proper Dih.  Improper Dih.          LJ-14
    3.25513e+02    1.61021e+03    1.40541e+03    3.49058e+02    8.75406e+02
     Coulomb-14        LJ (SR)   Coulomb (SR)      Potential    Kinetic En.
    2.54364e+04   -4.52782e+03   -1.83422e+04    7.13198e+03    0.00000e+00
   Total Energy    Temperature Pressure (bar)
    7.13198e+03    0.00000e+00    0.00000e+00

           Step           Time         Lambda
           3100     3100.00000        0.00000

   Energies (kJ/mol)
        G96Bond       G96Angle    Proper Dih.  Improper Dih.          LJ-14
    3.25707e+02    1.61149e+03    1.40729e+03    3.49766e+02    8.73639e+02
     Coulomb-14        LJ (SR)   Coulomb (SR)      Potential    Kinetic En.
    2.54370e+04   -4.53074e+03   -1.83644e+04    7.10977e+03    0.00000e+00
   Total Energy    Temperature Pressure (bar)
    7.10977e+03    0.00000e+00    0.00000e+00

           Step           Time         Lambda
           3200     3200.00000        0.00000

   Energies (kJ/mol)
        G96Bond       G96Angle    Proper Dih.  Improper Dih.          LJ-14
    3.25781e+02    1.61277e+03    1.40458e+03    3.49055e+02    8.70619e+02
     Coulomb-14        LJ (SR)   Coulomb (SR)      Potential    Kinetic En.
    2.54384e+04   -4.53314e+03   -1.83773e+04    7.09071e+03    0.00000e+00
   Total Energy    Temperature Pressure (bar)
    7.09071e+03    0.00000e+00    0.00000e+00

           Step           Time         Lambda
           3300     3300.00000        0.00000

   Energies (kJ/mol)
        G96Bond       G96Angle    Proper Dih.  Improper Dih.          LJ-14
    3.26108e+02    1.61276e+03    1.40544e+03    3.50253e+02    8.72141e+02
     Coulomb-14        LJ (SR)   Coulomb (SR)      Potential    Kinetic En.
    2.54407e+04   -4.53523e+03   -1.83971e+04    7.07505e+03    0.00000e+00
   Total Energy    Temperature Pressure (bar)
    7.07505e+03    0.00000e+00    0.00000e+00

           Step           Time         Lambda
           3400     3400.00000        0.00000

   Energies (kJ/mol)
        G96Bond       G96Angle    Proper Dih.  Improper Dih.          LJ-14
    3.26040e+02    1.61245e+03    1.40605e+03    3.50792e+02    8.72600e+02
     Coulomb-14        LJ (SR)   Coulomb (SR)      Potential    Kinetic En.
    2.54411e+04   -4.53666e+03   -1.84017e+04    7.07066e+03    0.00000e+00
   Total Energy    Temperature Pressure (bar)
    7.07066e+03    0.00000e+00    0.00000e+00

           Step           Time         Lambda
           3500     3500.00000        0.00000

   Energies (kJ/mol)
        G96Bond       G96Angle    Proper Dih.  Improper Dih.          LJ-14
    3.25910e+02    1.61137e+03    1.40976e+03    3.52818e+02    8.75604e+02
     Coulomb-14        LJ (SR)   Coulomb (SR)      Potential    Kinetic En.
    2.54418e+04   -4.54585e+03   -1.84253e+04    7.04605e+03    0.00000e+00
   Total Energy    Temperature Pressure (bar)
    7.04605e+03    0.00000e+00    0.00000e+00

           Step           Time         Lambda
           3600     3600.00000        0.00000

   Energies (kJ/mol)
        G96Bond       G96Angle    Proper Dih.  Improper Dih.          LJ-14
    3.26397e+02    1.60938e+03    1.40678e+03    3.53327e+02    8.78388e+02
     Coulomb-14        LJ (SR)   Coulomb (SR)      Potential    Kinetic En.
    2.54392e+04   -4.56498e+03   -1.84323e+04    7.01618e+03    0.00000e+00
   Total Energy    Temperature Pressure (bar)
    7.01618e+03    0.00000e+00    0.00000e+00

           Step           Time         Lambda
           3700     3700.00000        0.00000

   Energies (kJ/mol)
        G96Bond       G96Angle    Proper Dih.  Improper Dih.          LJ-14
    3.26261e+02    1.60869e+03    1.40810e+03    3.52346e+02    8.78905e+02
     Coulomb-14        LJ (SR)   Coulomb (SR)      Potential    Kinetic En.
    2.54400e+04   -4.57008e+03   -1.84352e+04    7.00906e+03    0.00000e+00
   Total Energy    Temperature Pressure (bar)
    7.00906e+03    0.00000e+00    0.00000e+00

           Step           Time         Lambda
           3800     3800.00000        0.00000

   Energies (kJ/mol)
        G96Bond       G96Angle    Proper Dih.  Improper Dih.          LJ-14
    3.26597e+02    1.60929e+03    1.41129e+03    3.52859e+02    8.79897e+02
     Coulomb-14        LJ (SR)   Coulomb (SR)      Potential    Kinetic En.
    2.54392e+04   -4.59258e+03   -1.84606e+04    6.96592e+03    0.00000e+00
   Total Energy    Temperature Pressure (bar)
    6.96592e+03    0.00000e+00    0.00000e+00

           Step           Time         Lambda
           3900     3900.00000        0.00000

   Energies (kJ/mol)
        G96Bond       G96Angle    Proper Dih.  Improper Dih.          LJ-14
    3.26593e+02    1.60972e+03    1.41122e+03    3.53191e+02    8.79562e+02
     Coulomb-14        LJ (SR)   Coulomb (SR)      Potential    Kinetic En.
    2.54381e+04   -4.59435e+03   -1.84638e+04    6.96022e+03    0.00000e+00
   Total Energy    Temperature Pressure (bar)
    6.96022e+03    0.00000e+00    0.00000e+00

           Step           Time         Lambda
           4000     4000.00000        0.00000

   Energies (kJ/mol)
        G96Bond       G96Angle    Proper Dih.  Improper Dih.          LJ-14
    3.26372e+02    1.61009e+03    1.41205e+03    3.53128e+02    8.79393e+02
     Coulomb-14        LJ (SR)   Coulomb (SR)      Potential    Kinetic En.
    2.54377e+04   -4.59735e+03   -1.84727e+04    6.94868e+03    0.00000e+00
   Total Energy    Temperature Pressure (bar)
    6.94868e+03    0.00000e+00    0.00000e+00

           Step           Time         Lambda
           4100     4100.00000        0.00000

   Energies (kJ/mol)
        G96Bond       G96Angle    Proper Dih.  Improper Dih.          LJ-14
    3.26490e+02    1.61029e+03    1.41232e+03    3.53151e+02    8.79202e+02
     Coulomb-14        LJ (SR)   Coulomb (SR)      Potential    Kinetic En.
    2.54374e+04   -4.59804e+03   -1.84749e+04    6.94597e+03    0.00000e+00
   Total Energy    Temperature Pressure (bar)
    6.94597e+03    0.00000e+00    0.00000e+00

           Step           Time         Lambda
           4200     4200.00000        0.00000

   Energies (kJ/mol)
        G96Bond       G96Angle    Proper Dih.  Improper Dih.          LJ-14
    3.25989e+02    1.61269e+03    1.41358e+03    3.53492e+02    8.78777e+02
     Coulomb-14        LJ (SR)   Coulomb (SR)      Potential    Kinetic En.
    2.54344e+04   -4.60233e+03   -1.84884e+04    6.92819e+03    0.00000e+00
   Total Energy    Temperature Pressure (bar)
    6.92819e+03    0.00000e+00    0.00000e+00

           Step           Time         Lambda
           4300     4300.00000        0.00000

   Energies (kJ/mol)
        G96Bond       G96Angle    Proper Dih.  Improper Dih.          LJ-14
    3.26694e+02    1.61292e+03    1.41013e+03    3.53493e+02    8.78928e+02
     Coulomb-14        LJ (SR)   Coulomb (SR)      Potential    Kinetic En.
    2.54295e+04   -4.60146e+03   -1.84923e+04    6.91786e+03    0.00000e+00
   Total Energy    Temperature Pressure (bar)
    6.91786e+03    0.00000e+00    0.00000e+00

           Step           Time         Lambda
           4400     4400.00000        0.00000

   Energies (kJ/mol)
        G96Bond       G96Angle    Proper Dih.  Improper Dih.          LJ-14
    3.26774e+02    1.61480e+03    1.40963e+03    3.54482e+02    8.79058e+02
     Coulomb-14        LJ (SR)   Coulomb (SR)      Potential    Kinetic En.
    2.54273e+04   -4.60427e+03   -1.85022e+04    6.90562e+03    0.00000e+00
   Total Energy    Temperature Pressure (bar)
    6.90562e+03    0.00000e+00    0.00000e+00

           Step           Time         Lambda
           4500     4500.00000        0.00000

   Energies (kJ/mol)
        G96Bond       G96Angle    Proper Dih.  Improper Dih.          LJ-14
    3.26748e+02    1.61491e+03    1.40946e+03    3.54544e+02    8.79119e+02
     Coulomb-14        LJ (SR)   Coulomb (SR)      Potential    Kinetic En.
    2.54274e+04   -4.60479e+03   -1.85033e+04    6.90412e+03    0.00000e+00
   Total Energy    Temperature Pressure (bar)
    6.90412e+03    0.00000e+00    0.00000e+00

           Step           Time         Lambda
           4600     4600.00000        0.00000

   Energies (kJ/mol)
        G96Bond       G96Angle    Proper Dih.  Improper Dih.          LJ-14
    3.26746e+02    1.61501e+03    1.40932e+03    3.54592e+02    8.79153e+02
     Coulomb-14        LJ (SR)   Coulomb (SR)      Potential    Kinetic En.
    2.54275e+04   -4.60519e+03   -1.85042e+04    6.90294e+03    0.00000e+00
   Total Energy    Temperature Pressure (bar)
    6.90294e+03    0.00000e+00    0.00000e+00

           Step           Time         Lambda
           4700     4700.00000        0.00000

   Energies (kJ/mol)
        G96Bond       G96Angle    Proper Dih.  Improper Dih.          LJ-14
    3.26737e+02    1.61509e+03    1.40918e+03    3.54638e+02    8.79188e+02
     Coulomb-14        LJ (SR)   Coulomb (SR)      Potential    Kinetic En.
    2.54276e+04   -4.60556e+03   -1.85050e+04    6.90184e+03    0.00000e+00
   Total Energy    Temperature Pressure (bar)
    6.90184e+03    0.00000e+00    0.00000e+00

           Step           Time         Lambda
           4800     4800.00000        0.00000

   Energies (kJ/mol)
        G96Bond       G96Angle    Proper Dih.  Improper Dih.          LJ-14
    3.26724e+02    1.61518e+03    1.40904e+03    3.54685e+02    8.79221e+02
     Coulomb-14        LJ (SR)   Coulomb (SR)      Potential    Kinetic En.
    2.54277e+04   -4.60594e+03   -1.85058e+04    6.90074e+03    0.00000e+00
   Total Energy    Temperature Pressure (bar)
    6.90074e+03    0.00000e+00    0.00000e+00

           Step           Time         Lambda
           4900     4900.00000        0.00000

   Energies (kJ/mol)
        G96Bond       G96Angle    Proper Dih.  Improper Dih.          LJ-14
    3.26710e+02    1.61526e+03    1.40890e+03    3.54732e+02    8.79253e+02
     Coulomb-14        LJ (SR)   Coulomb (SR)      Potential    Kinetic En.
    2.54277e+04   -4.60631e+03   -1.85066e+04    6.89964e+03    0.00000e+00
   Total Energy    Temperature Pressure (bar)
    6.89964e+03    0.00000e+00    0.00000e+00

           Step           Time         Lambda
           5000     5000.00000        0.00000

   Energies (kJ/mol)
        G96Bond       G96Angle    Proper Dih.  Improper Dih.          LJ-14
    3.26694e+02    1.61534e+03    1.40876e+03    3.54779e+02    8.79284e+02
     Coulomb-14        LJ (SR)   Coulomb (SR)      Potential    Kinetic En.
    2.54278e+04   -4.60669e+03   -1.85075e+04    6.89855e+03    0.00000e+00
   Total Energy    Temperature Pressure (bar)
    6.89855e+03    0.00000e+00    0.00000e+00

           Step           Time         Lambda
           5100     5100.00000        0.00000

   Energies (kJ/mol)
        G96Bond       G96Angle    Proper Dih.  Improper Dih.          LJ-14
    3.26569e+02    1.61574e+03    1.40807e+03    3.55031e+02    8.79412e+02
     Coulomb-14        LJ (SR)   Coulomb (SR)      Potential    Kinetic En.
    2.54285e+04   -4.60887e+03   -1.85120e+04    6.89252e+03    0.00000e+00
   Total Energy    Temperature Pressure (bar)
    6.89252e+03    0.00000e+00    0.00000e+00

           Step           Time         Lambda
           5200     5200.00000        0.00000

   Energies (kJ/mol)
        G96Bond       G96Angle    Proper Dih.  Improper Dih.          LJ-14
    3.26578e+02    1.61608e+03    1.40770e+03    3.55159e+02    8.79606e+02
     Coulomb-14        LJ (SR)   Coulomb (SR)      Potential    Kinetic En.
    2.54292e+04   -4.61050e+03   -1.85152e+04    6.88862e+03    0.00000e+00
   Total Energy    Temperature Pressure (bar)
    6.88862e+03    0.00000e+00    0.00000e+00

           Step           Time         Lambda
           5300     5300.00000        0.00000

   Energies (kJ/mol)
        G96Bond       G96Angle    Proper Dih.  Improper Dih.          LJ-14
    3.25943e+02    1.61728e+03    1.40736e+03    3.55994e+02    8.79083e+02
     Coulomb-14        LJ (SR)   Coulomb (SR)      Potential    Kinetic En.
    2.54332e+04   -4.61844e+03   -1.85325e+04    6.86796e+03    0.00000e+00
   Total Energy    Temperature Pressure (bar)
    6.86796e+03    0.00000e+00    0.00000e+00

           Step           Time         Lambda
           5400     5400.00000        0.00000

   Energies (kJ/mol)
        G96Bond       G96Angle    Proper Dih.  Improper Dih.          LJ-14
    3.25624e+02    1.61787e+03    1.40800e+03    3.56280e+02    8.78570e+02
     Coulomb-14        LJ (SR)   Coulomb (SR)      Potential    Kinetic En.
    2.54351e+04   -4.62080e+03   -1.85401e+04    6.86048e+03    0.00000e+00
   Total Energy    Temperature Pressure (bar)
    6.86048e+03    0.00000e+00    0.00000e+00

           Step           Time         Lambda
           5500     5500.00000        0.00000

   Energies (kJ/mol)
        G96Bond       G96Angle    Proper Dih.  Improper Dih.          LJ-14
    3.25299e+02    1.61906e+03    1.40982e+03    3.56988e+02    8.77518e+02
     Coulomb-14        LJ (SR)   Coulomb (SR)      Potential    Kinetic En.
    2.54388e+04   -4.62254e+03   -1.85584e+04    6.84654e+03    0.00000e+00
   Total Energy    Temperature Pressure (bar)
    6.84654e+03    0.00000e+00    0.00000e+00

           Step           Time         Lambda
           5600     5600.00000        0.00000

   Energies (kJ/mol)
        G96Bond       G96Angle    Proper Dih.  Improper Dih.          LJ-14
    3.25034e+02    1.62028e+03    1.41167e+03    3.57959e+02    8.77571e+02
     Coulomb-14        LJ (SR)   Coulomb (SR)      Potential    Kinetic En.
    2.54384e+04   -4.62187e+03   -1.85700e+04    6.83914e+03    0.00000e+00
   Total Energy    Temperature Pressure (bar)
    6.83914e+03    0.00000e+00    0.00000e+00

           Step           Time         Lambda
           5700     5700.00000        0.00000

   Energies (kJ/mol)
        G96Bond       G96Angle    Proper Dih.  Improper Dih.          LJ-14
    3.25331e+02    1.61688e+03    1.41269e+03    3.57770e+02    8.77933e+02
     Coulomb-14        LJ (SR)   Coulomb (SR)      Potential    Kinetic En.
    2.54323e+04   -4.62154e+03   -1.85707e+04    6.83071e+03    0.00000e+00
   Total Energy    Temperature Pressure (bar)
    6.83071e+03    0.00000e+00    0.00000e+00

           Step           Time         Lambda
           5800     5800.00000        0.00000

   Energies (kJ/mol)
        G96Bond       G96Angle    Proper Dih.  Improper Dih.          LJ-14
    3.25171e+02    1.61662e+03    1.41320e+03    3.57979e+02    8.77632e+02
     Coulomb-14        LJ (SR)   Coulomb (SR)      Potential    Kinetic En.
    2.54332e+04   -4.62370e+03   -1.85756e+04    6.82453e+03    0.00000e+00
   Total Energy    Temperature Pressure (bar)
    6.82453e+03    0.00000e+00    0.00000e+00

           Step           Time         Lambda
           5900     5900.00000        0.00000

   Energies (kJ/mol)
        G96Bond       G96Angle    Proper Dih.  Improper Dih.          LJ-14
    3.24947e+02    1.61662e+03    1.41364e+03    3.58132e+02    8.77364e+02
     Coulomb-14        LJ (SR)   Coulomb (SR)      Potential    Kinetic En.
    2.54339e+04   -4.62563e+03   -1.85794e+04    6.81961e+03    0.00000e+00
   Total Energy    Temperature Pressure (bar)
    6.81961e+03    0.00000e+00    0.00000e+00

           Step           Time         Lambda
           6000     6000.00000        0.00000

   Energies (kJ/mol)
        G96Bond       G96Angle    Proper Dih.  Improper Dih.          LJ-14
    3.24958e+02    1.61646e+03    1.41392e+03    3.58339e+02    8.77210e+02
     Coulomb-14        LJ (SR)   Coulomb (SR)      Potential    Kinetic En.
    2.54343e+04   -4.62690e+03   -1.85819e+04    6.81633e+03    0.00000e+00
   Total Energy    Temperature Pressure (bar)
    6.81633e+03    0.00000e+00    0.00000e+00

           Step           Time         Lambda
           6100     6100.00000        0.00000

   Energies (kJ/mol)
        G96Bond       G96Angle    Proper Dih.  Improper Dih.          LJ-14
    3.24512e+02    1.61683e+03    1.41437e+03    3.58573e+02    8.76921e+02
     Coulomb-14        LJ (SR)   Coulomb (SR)      Potential    Kinetic En.
    2.54348e+04   -4.62890e+03   -1.85858e+04    6.81129e+03    0.00000e+00
   Total Energy    Temperature Pressure (bar)
    6.81129e+03    0.00000e+00    0.00000e+00

           Step           Time         Lambda
           6200     6200.00000        0.00000

   Energies (kJ/mol)
        G96Bond       G96Angle    Proper Dih.  Improper Dih.          LJ-14
    3.24644e+02    1.61661e+03    1.41468e+03    3.58823e+02    8.76722e+02
     Coulomb-14        LJ (SR)   Coulomb (SR)      Potential    Kinetic En.
    2.54350e+04   -4.63054e+03   -1.85885e+04    6.80741e+03    0.00000e+00
   Total Energy    Temperature Pressure (bar)
    6.80741e+03    0.00000e+00    0.00000e+00

           Step           Time         Lambda
           6300     6300.00000        0.00000

   Energies (kJ/mol)
        G96Bond       G96Angle    Proper Dih.  Improper Dih.          LJ-14
    3.24826e+02    1.61853e+03    1.41598e+03    3.59664e+02    8.74482e+02
     Coulomb-14        LJ (SR)   Coulomb (SR)      Potential    Kinetic En.
    2.54357e+04   -4.63778e+03   -1.85993e+04    6.79212e+03    0.00000e+00
   Total Energy    Temperature Pressure (bar)
    6.79212e+03    0.00000e+00    0.00000e+00

           Step           Time         Lambda
           6400     6400.00000        0.00000

   Energies (kJ/mol)
        G96Bond       G96Angle    Proper Dih.  Improper Dih.          LJ-14
    3.24042e+02    1.61716e+03    1.41514e+03    3.59005e+02    8.76672e+02
     Coulomb-14        LJ (SR)   Coulomb (SR)      Potential    Kinetic En.
    2.54358e+04   -4.63990e+03   -1.86046e+04    6.78339e+03    0.00000e+00
   Total Energy    Temperature Pressure (bar)
    6.78339e+03    0.00000e+00    0.00000e+00

           Step           Time         Lambda
           6500     6500.00000        0.00000

   Energies (kJ/mol)
        G96Bond       G96Angle    Proper Dih.  Improper Dih.          LJ-14
    3.24019e+02    1.61813e+03    1.41454e+03    3.59065e+02    8.76152e+02
     Coulomb-14        LJ (SR)   Coulomb (SR)      Potential    Kinetic En.
    2.54353e+04   -4.64062e+03   -1.86049e+04    6.78170e+03    0.00000e+00
   Total Energy    Temperature Pressure (bar)
    6.78170e+03    0.00000e+00    0.00000e+00

           Step           Time         Lambda
           6600     6600.00000        0.00000

   Energies (kJ/mol)
        G96Bond       G96Angle    Proper Dih.  Improper Dih.          LJ-14
    3.23986e+02    1.61835e+03    1.41497e+03    3.59340e+02    8.76094e+02
     Coulomb-14        LJ (SR)   Coulomb (SR)      Potential    Kinetic En.
    2.54349e+04   -4.64172e+03   -1.86071e+04    6.77876e+03    0.00000e+00
   Total Energy    Temperature Pressure (bar)
    6.77876e+03    0.00000e+00    0.00000e+00

           Step           Time         Lambda
           6700     6700.00000        0.00000

   Energies (kJ/mol)
        G96Bond       G96Angle    Proper Dih.  Improper Dih.          LJ-14
    3.23918e+02    1.61878e+03    1.41596e+03    3.59876e+02    8.76071e+02
     Coulomb-14        LJ (SR)   Coulomb (SR)      Potential    Kinetic En.
    2.54342e+04   -4.64355e+03   -1.86115e+04    6.77375e+03    0.00000e+00
   Total Energy    Temperature Pressure (bar)
    6.77375e+03    0.00000e+00    0.00000e+00

           Step           Time         Lambda
           6800     6800.00000        0.00000

   Energies (kJ/mol)
        G96Bond       G96Angle    Proper Dih.  Improper Dih.          LJ-14
    3.23878e+02    1.61909e+03    1.41653e+03    3.60156e+02    8.76076e+02
     Coulomb-14        LJ (SR)   Coulomb (SR)      Potential    Kinetic En.
    2.54340e+04   -4.64441e+03   -1.86141e+04    6.77118e+03    0.00000e+00
   Total Energy    Temperature Pressure (bar)
    6.77118e+03    0.00000e+00    0.00000e+00

           Step           Time         Lambda
           6900     6900.00000        0.00000

   Energies (kJ/mol)
        G96Bond       G96Angle    Proper Dih.  Improper Dih.          LJ-14
    3.23817e+02    1.61965e+03    1.41736e+03    3.60472e+02    8.76089e+02
     Coulomb-14        LJ (SR)   Coulomb (SR)      Potential    Kinetic En.
    2.54336e+04   -4.64551e+03   -1.86179e+04    6.76766e+03    0.00000e+00
   Total Energy    Temperature Pressure (bar)
    6.76766e+03    0.00000e+00    0.00000e+00

           Step           Time         Lambda
           7000     7000.00000        0.00000

   Energies (kJ/mol)
        G96Bond       G96Angle    Proper Dih.  Improper Dih.          LJ-14
    3.23663e+02    1.62064e+03    1.41843e+03    3.60746e+02    8.76257e+02
     Coulomb-14        LJ (SR)   Coulomb (SR)      Potential    Kinetic En.
    2.54334e+04   -4.64678e+03   -1.86248e+04    6.76157e+03    0.00000e+00
   Total Energy    Temperature Pressure (bar)
    6.76157e+03    0.00000e+00    0.00000e+00

           Step           Time         Lambda
           7100     7100.00000        0.00000

   Energies (kJ/mol)
        G96Bond       G96Angle    Proper Dih.  Improper Dih.          LJ-14
    3.27409e+02    1.61837e+03    1.42685e+03    3.63060e+02    8.71404e+02
     Coulomb-14        LJ (SR)   Coulomb (SR)      Potential    Kinetic En.
    2.54323e+04   -4.64653e+03   -1.86559e+04    6.73688e+03    0.00000e+00
   Total Energy    Temperature Pressure (bar)
    6.73688e+03    0.00000e+00    0.00000e+00

           Step           Time         Lambda
           7200     7200.00000        0.00000

   Energies (kJ/mol)
        G96Bond       G96Angle    Proper Dih.  Improper Dih.          LJ-14
    3.22800e+02    1.61818e+03    1.42789e+03    3.61610e+02    8.72538e+02
     Coulomb-14        LJ (SR)   Coulomb (SR)      Potential    Kinetic En.
    2.54321e+04   -4.65018e+03   -1.86581e+04    6.72685e+03    0.00000e+00
   Total Energy    Temperature Pressure (bar)
    6.72685e+03    0.00000e+00    0.00000e+00

           Step           Time         Lambda
           7300     7300.00000        0.00000

   Energies (kJ/mol)
        G96Bond       G96Angle    Proper Dih.  Improper Dih.          LJ-14
    3.21868e+02    1.61231e+03    1.42589e+03    3.60625e+02    8.70659e+02
     Coulomb-14        LJ (SR)   Coulomb (SR)      Potential    Kinetic En.
    2.54359e+04   -4.65412e+03   -1.86696e+04    6.70350e+03    0.00000e+00
   Total Energy    Temperature Pressure (bar)
    6.70350e+03    0.00000e+00    0.00000e+00

           Step           Time         Lambda
           7400     7400.00000        0.00000

   Energies (kJ/mol)
        G96Bond       G96Angle    Proper Dih.  Improper Dih.          LJ-14
    3.21586e+02    1.61302e+03    1.42511e+03    3.61036e+02    8.69747e+02
     Coulomb-14        LJ (SR)   Coulomb (SR)      Potential    Kinetic En.
    2.54353e+04   -4.65636e+03   -1.86752e+04    6.69420e+03    0.00000e+00
   Total Energy    Temperature Pressure (bar)
    6.69420e+03    0.00000e+00    0.00000e+00

           Step           Time         Lambda
           7500     7500.00000        0.00000

   Energies (kJ/mol)
        G96Bond       G96Angle    Proper Dih.  Improper Dih.          LJ-14
    3.21491e+02    1.61375e+03    1.42297e+03    3.62458e+02    8.69121e+02
     Coulomb-14        LJ (SR)   Coulomb (SR)      Potential    Kinetic En.
    2.54359e+04   -4.65918e+03   -1.86819e+04    6.68456e+03    0.00000e+00
   Total Energy    Temperature Pressure (bar)
    6.68456e+03    0.00000e+00    0.00000e+00

           Step           Time         Lambda
           7600     7600.00000        0.00000

   Energies (kJ/mol)
        G96Bond       G96Angle    Proper Dih.  Improper Dih.          LJ-14
    3.22518e+02    1.61483e+03    1.41919e+03    3.63410e+02    8.69624e+02
     Coulomb-14        LJ (SR)   Coulomb (SR)      Potential    Kinetic En.
    2.54379e+04   -4.66482e+03   -1.86923e+04    6.67039e+03    0.00000e+00
   Total Energy    Temperature Pressure (bar)
    6.67039e+03    0.00000e+00    0.00000e+00

           Step           Time         Lambda
           7700     7700.00000        0.00000

   Energies (kJ/mol)
        G96Bond       G96Angle    Proper Dih.  Improper Dih.          LJ-14
    3.20748e+02    1.61299e+03    1.41982e+03    3.63822e+02    8.70744e+02
     Coulomb-14        LJ (SR)   Coulomb (SR)      Potential    Kinetic En.
    2.54402e+04   -4.66858e+03   -1.86988e+04    6.66088e+03    0.00000e+00
   Total Energy    Temperature Pressure (bar)
    6.66088e+03    0.00000e+00    0.00000e+00

           Step           Time         Lambda
           7800     7800.00000        0.00000

   Energies (kJ/mol)
        G96Bond       G96Angle    Proper Dih.  Improper Dih.          LJ-14
    3.20671e+02    1.61260e+03    1.42032e+03    3.63932e+02    8.70961e+02
     Coulomb-14        LJ (SR)   Coulomb (SR)      Potential    Kinetic En.
    2.54405e+04   -4.67046e+03   -1.87010e+04    6.65747e+03    0.00000e+00
   Total Energy    Temperature Pressure (bar)
    6.65747e+03    0.00000e+00    0.00000e+00

           Step           Time         Lambda
           7900     7900.00000        0.00000

   Energies (kJ/mol)
        G96Bond       G96Angle    Proper Dih.  Improper Dih.          LJ-14
    3.20573e+02    1.61214e+03    1.42161e+03    3.64042e+02    8.71552e+02
     Coulomb-14        LJ (SR)   Coulomb (SR)      Potential    Kinetic En.
    2.54407e+04   -4.67413e+03   -1.87052e+04    6.65125e+03    0.00000e+00
   Total Energy    Temperature Pressure (bar)
    6.65125e+03    0.00000e+00    0.00000e+00

           Step           Time         Lambda
           8000     8000.00000        0.00000

   Energies (kJ/mol)
        G96Bond       G96Angle    Proper Dih.  Improper Dih.          LJ-14
    3.20442e+02    1.61201e+03    1.42304e+03    3.64090e+02    8.72272e+02
     Coulomb-14        LJ (SR)   Coulomb (SR)      Potential    Kinetic En.
    2.54404e+04   -4.67734e+03   -1.87090e+04    6.64591e+03    0.00000e+00
   Total Energy    Temperature Pressure (bar)
    6.64591e+03    0.00000e+00    0.00000e+00

           Step           Time         Lambda
           8100     8100.00000        0.00000

   Energies (kJ/mol)
        G96Bond       G96Angle    Proper Dih.  Improper Dih.          LJ-14
    3.21166e+02    1.61251e+03    1.42724e+03    3.64406e+02    8.73928e+02
     Coulomb-14        LJ (SR)   Coulomb (SR)      Potential    Kinetic En.
    2.54379e+04   -4.68813e+03   -1.87213e+04    6.62775e+03    0.00000e+00
   Total Energy    Temperature Pressure (bar)
    6.62775e+03    0.00000e+00    0.00000e+00

           Step           Time         Lambda
           8200     8200.00000        0.00000

   Energies (kJ/mol)
        G96Bond       G96Angle    Proper Dih.  Improper Dih.          LJ-14
    3.20052e+02    1.61185e+03    1.42544e+03    3.64473e+02    8.75448e+02
     Coulomb-14        LJ (SR)   Coulomb (SR)      Potential    Kinetic En.
    2.54408e+04   -4.69310e+03   -1.87291e+04    6.61579e+03    0.00000e+00
   Total Energy    Temperature Pressure (bar)
    6.61579e+03    0.00000e+00    0.00000e+00

           Step           Time         Lambda
           8300     8300.00000        0.00000

   Energies (kJ/mol)
        G96Bond       G96Angle    Proper Dih.  Improper Dih.          LJ-14
    3.20184e+02    1.61207e+03    1.42561e+03    3.64560e+02    8.75403e+02
     Coulomb-14        LJ (SR)   Coulomb (SR)      Potential    Kinetic En.
    2.54412e+04   -4.69650e+03   -1.87335e+04    6.60910e+03    0.00000e+00
   Total Energy    Temperature Pressure (bar)
    6.60910e+03    0.00000e+00    0.00000e+00

           Step           Time         Lambda
           8400     8400.00000        0.00000

   Energies (kJ/mol)
        G96Bond       G96Angle    Proper Dih.  Improper Dih.          LJ-14
    3.20211e+02    1.61240e+03    1.42663e+03    3.64535e+02    8.75342e+02
     Coulomb-14        LJ (SR)   Coulomb (SR)      Potential    Kinetic En.
    2.54411e+04   -4.69937e+03   -1.87366e+04    6.60428e+03    0.00000e+00
   Total Energy    Temperature Pressure (bar)
    6.60428e+03    0.00000e+00    0.00000e+00

           Step           Time         Lambda
           8500     8500.00000        0.00000

   Energies (kJ/mol)
        G96Bond       G96Angle    Proper Dih.  Improper Dih.          LJ-14
    3.20247e+02    1.61767e+03    1.43763e+03    3.65094e+02    8.74786e+02
     Coulomb-14        LJ (SR)   Coulomb (SR)      Potential    Kinetic En.
    2.54371e+04   -4.71966e+03   -1.87531e+04    6.57971e+03    0.00000e+00
   Total Energy    Temperature Pressure (bar)
    6.57971e+03    0.00000e+00    0.00000e+00

           Step           Time         Lambda
           8600     8600.00000        0.00000

   Energies (kJ/mol)
        G96Bond       G96Angle    Proper Dih.  Improper Dih.          LJ-14
    3.20325e+02    1.61724e+03    1.43765e+03    3.65227e+02    8.75078e+02
     Coulomb-14        LJ (SR)   Coulomb (SR)      Potential    Kinetic En.
    2.54377e+04   -4.72177e+03   -1.87547e+04    6.57675e+03    0.00000e+00
   Total Energy    Temperature Pressure (bar)
    6.57675e+03    0.00000e+00    0.00000e+00

           Step           Time         Lambda
           8700     8700.00000        0.00000

   Energies (kJ/mol)
        G96Bond       G96Angle    Proper Dih.  Improper Dih.          LJ-14
    3.20042e+02    1.61824e+03    1.44398e+03    3.65880e+02    8.77251e+02
     Coulomb-14        LJ (SR)   Coulomb (SR)      Potential    Kinetic En.
    2.54372e+04   -4.73585e+03   -1.87713e+04    6.55549e+03    0.00000e+00
   Total Energy    Temperature Pressure (bar)
    6.55549e+03    0.00000e+00    0.00000e+00

           Step           Time         Lambda
           8800     8800.00000        0.00000

   Energies (kJ/mol)
        G96Bond       G96Angle    Proper Dih.  Improper Dih.          LJ-14
    3.20265e+02    1.61894e+03    1.44570e+03    3.66346e+02    8.76723e+02
     Coulomb-14        LJ (SR)   Coulomb (SR)      Potential    Kinetic En.
    2.54365e+04   -4.73884e+03   -1.87768e+04    6.54886e+03    0.00000e+00
   Total Energy    Temperature Pressure (bar)
    6.54886e+03    0.00000e+00    0.00000e+00

           Step           Time         Lambda
           8900     8900.00000        0.00000

   Energies (kJ/mol)
        G96Bond       G96Angle    Proper Dih.  Improper Dih.          LJ-14
    3.20930e+02    1.61875e+03    1.44617e+03    3.66756e+02    8.76646e+02
     Coulomb-14        LJ (SR)   Coulomb (SR)      Potential    Kinetic En.
    2.54358e+04   -4.74075e+03   -1.87781e+04    6.54614e+03    0.00000e+00
   Total Energy    Temperature Pressure (bar)
    6.54614e+03    0.00000e+00    0.00000e+00

           Step           Time         Lambda
           9000     9000.00000        0.00000

   Energies (kJ/mol)
        G96Bond       G96Angle    Proper Dih.  Improper Dih.          LJ-14
    3.20453e+02    1.61944e+03    1.44756e+03    3.67164e+02    8.77610e+02
     Coulomb-14        LJ (SR)   Coulomb (SR)      Potential    Kinetic En.
    2.54350e+04   -4.74583e+03   -1.87852e+04    6.53616e+03    0.00000e+00
   Total Energy    Temperature Pressure (bar)
    6.53616e+03    0.00000e+00    0.00000e+00

           Step           Time         Lambda
           9100     9100.00000        0.00000

   Energies (kJ/mol)
        G96Bond       G96Angle    Proper Dih.  Improper Dih.          LJ-14
    3.20309e+02    1.61993e+03    1.44778e+03    3.66928e+02    8.77627e+02
     Coulomb-14        LJ (SR)   Coulomb (SR)      Potential    Kinetic En.
    2.54348e+04   -4.74658e+03   -1.87867e+04    6.53413e+03    0.00000e+00
   Total Energy    Temperature Pressure (bar)
    6.53413e+03    0.00000e+00    0.00000e+00

           Step           Time         Lambda
           9200     9200.00000        0.00000

   Energies (kJ/mol)
        G96Bond       G96Angle    Proper Dih.  Improper Dih.          LJ-14
    3.20506e+02    1.61927e+03    1.44798e+03    3.67033e+02    8.77938e+02
     Coulomb-14        LJ (SR)   Coulomb (SR)      Potential    Kinetic En.
    2.54347e+04   -4.74701e+03   -1.87877e+04    6.53269e+03    0.00000e+00
   Total Energy    Temperature Pressure (bar)
    6.53269e+03    0.00000e+00    0.00000e+00

           Step           Time         Lambda
           9300     9300.00000        0.00000

   Energies (kJ/mol)
        G96Bond       G96Angle    Proper Dih.  Improper Dih.          LJ-14
    3.20527e+02    1.61914e+03    1.44818e+03    3.67000e+02    8.78086e+02
     Coulomb-14        LJ (SR)   Coulomb (SR)      Potential    Kinetic En.
    2.54347e+04   -4.74751e+03   -1.87891e+04    6.53103e+03    0.00000e+00
   Total Energy    Temperature Pressure (bar)
    6.53103e+03    0.00000e+00    0.00000e+00

           Step           Time         Lambda
           9400     9400.00000        0.00000

   Energies (kJ/mol)
        G96Bond       G96Angle    Proper Dih.  Improper Dih.          LJ-14
    3.20556e+02    1.61883e+03    1.44878e+03    3.66940e+02    8.78390e+02
     Coulomb-14        LJ (SR)   Coulomb (SR)      Potential    Kinetic En.
    2.54348e+04   -4.74862e+03   -1.87924e+04    6.52722e+03    0.00000e+00
   Total Energy    Temperature Pressure (bar)
    6.52722e+03    0.00000e+00    0.00000e+00

           Step           Time         Lambda
           9500     9500.00000        0.00000

   Energies (kJ/mol)
        G96Bond       G96Angle    Proper Dih.  Improper Dih.          LJ-14
    3.20545e+02    1.61881e+03    1.44909e+03    3.66924e+02    8.78457e+02
     Coulomb-14        LJ (SR)   Coulomb (SR)      Potential    Kinetic En.
    2.54347e+04   -4.74899e+03   -1.87935e+04    6.52600e+03    0.00000e+00
   Total Energy    Temperature Pressure (bar)
    6.52600e+03    0.00000e+00    0.00000e+00

           Step           Time         Lambda
           9600     9600.00000        0.00000

   Energies (kJ/mol)
        G96Bond       G96Angle    Proper Dih.  Improper Dih.          LJ-14
    3.20691e+02    1.61935e+03    1.45279e+03    3.67228e+02    8.78272e+02
     Coulomb-14        LJ (SR)   Coulomb (SR)      Potential    Kinetic En.
    2.54334e+04   -4.74862e+03   -1.88065e+04    6.51663e+03    0.00000e+00
   Total Energy    Temperature Pressure (bar)
    6.51663e+03    0.00000e+00    0.00000e+00

           Step           Time         Lambda
           9700     9700.00000        0.00000

   Energies (kJ/mol)
        G96Bond       G96Angle    Proper Dih.  Improper Dih.          LJ-14
    3.20725e+02    1.61933e+03    1.45364e+03    3.67083e+02    8.78354e+02
     Coulomb-14        LJ (SR)   Coulomb (SR)      Potential    Kinetic En.
    2.54330e+04   -4.74731e+03   -1.88101e+04    6.51476e+03    0.00000e+00
   Total Energy    Temperature Pressure (bar)
    6.51476e+03    0.00000e+00    0.00000e+00

           Step           Time         Lambda
           9800     9800.00000        0.00000

   Energies (kJ/mol)
        G96Bond       G96Angle    Proper Dih.  Improper Dih.          LJ-14
    3.20914e+02    1.61872e+03    1.45437e+03    3.66791e+02    8.78840e+02
     Coulomb-14        LJ (SR)   Coulomb (SR)      Potential    Kinetic En.
    2.54328e+04   -4.74710e+03   -1.88147e+04    6.51066e+03    0.00000e+00
   Total Energy    Temperature Pressure (bar)
    6.51066e+03    0.00000e+00    0.00000e+00

           Step           Time         Lambda
           9900     9900.00000        0.00000

   Energies (kJ/mol)
        G96Bond       G96Angle    Proper Dih.  Improper Dih.          LJ-14
    3.21146e+02    1.61819e+03    1.45471e+03    3.66754e+02    8.79126e+02
     Coulomb-14        LJ (SR)   Coulomb (SR)      Potential    Kinetic En.
    2.54329e+04   -4.74759e+03   -1.88175e+04    6.50777e+03    0.00000e+00
   Total Energy    Temperature Pressure (bar)
    6.50777e+03    0.00000e+00    0.00000e+00

           Step           Time         Lambda
          10000    10000.00000        0.00000

   Energies (kJ/mol)
        G96Bond       G96Angle    Proper Dih.  Improper Dih.          LJ-14
    3.21231e+02    1.61805e+03    1.45492e+03    3.66786e+02    8.79133e+02
     Coulomb-14        LJ (SR)   Coulomb (SR)      Potential    Kinetic En.
    2.54332e+04   -4.74802e+03   -1.88194e+04    6.50589e+03    0.00000e+00
   Total Energy    Temperature Pressure (bar)
    6.50589e+03    0.00000e+00    0.00000e+00

           Step           Time         Lambda
          10100    10100.00000        0.00000

   Energies (kJ/mol)
        G96Bond       G96Angle    Proper Dih.  Improper Dih.          LJ-14
    3.21215e+02    1.61786e+03    1.45500e+03    3.66762e+02    8.79270e+02
     Coulomb-14        LJ (SR)   Coulomb (SR)      Potential    Kinetic En.
    2.54331e+04   -4.74810e+03   -1.88197e+04    6.50541e+03    0.00000e+00
   Total Energy    Temperature Pressure (bar)
    6.50541e+03    0.00000e+00    0.00000e+00

           Step           Time         Lambda
          10200    10200.00000        0.00000

   Energies (kJ/mol)
        G96Bond       G96Angle    Proper Dih.  Improper Dih.          LJ-14
    3.21201e+02    1.61772e+03    1.45517e+03    3.66767e+02    8.79315e+02
     Coulomb-14        LJ (SR)   Coulomb (SR)      Potential    Kinetic En.
    2.54332e+04   -4.74839e+03   -1.88207e+04    6.50426e+03    0.00000e+00
   Total Energy    Temperature Pressure (bar)
    6.50426e+03    0.00000e+00    0.00000e+00

           Step           Time         Lambda
          10300    10300.00000        0.00000

   Energies (kJ/mol)
        G96Bond       G96Angle    Proper Dih.  Improper Dih.          LJ-14
    3.21275e+02    1.61703e+03    1.45580e+03    3.66698e+02    8.79402e+02
     Coulomb-14        LJ (SR)   Coulomb (SR)      Potential    Kinetic En.
    2.54338e+04   -4.74932e+03   -1.88242e+04    6.50055e+03    0.00000e+00
   Total Energy    Temperature Pressure (bar)
    6.50055e+03    0.00000e+00    0.00000e+00

           Step           Time         Lambda
          10400    10400.00000        0.00000

   Energies (kJ/mol)
        G96Bond       G96Angle    Proper Dih.  Improper Dih.          LJ-14
    3.21440e+02    1.61597e+03    1.45700e+03    3.66262e+02    8.78745e+02
     Coulomb-14        LJ (SR)   Coulomb (SR)      Potential    Kinetic En.
    2.54353e+04   -4.74998e+03   -1.88289e+04    6.49589e+03    0.00000e+00
   Total Energy    Temperature Pressure (bar)
    6.49589e+03    0.00000e+00    0.00000e+00

           Step           Time         Lambda
          10500    10500.00000        0.00000

   Energies (kJ/mol)
        G96Bond       G96Angle    Proper Dih.  Improper Dih.          LJ-14
    3.21828e+02    1.61501e+03    1.45710e+03    3.65837e+02    8.78393e+02
     Coulomb-14        LJ (SR)   Coulomb (SR)      Potential    Kinetic En.
    2.54368e+04   -4.74924e+03   -1.88322e+04    6.49351e+03    0.00000e+00
   Total Energy    Temperature Pressure (bar)
    6.49351e+03    0.00000e+00    0.00000e+00

           Step           Time         Lambda
          10600    10600.00000        0.00000

   Energies (kJ/mol)
        G96Bond       G96Angle    Proper Dih.  Improper Dih.          LJ-14
    3.21605e+02    1.61362e+03    1.45687e+03    3.65621e+02    8.78791e+02
     Coulomb-14        LJ (SR)   Coulomb (SR)      Potential    Kinetic En.
    2.54377e+04   -4.74926e+03   -1.88341e+04    6.49077e+03    0.00000e+00
   Total Energy    Temperature Pressure (bar)
    6.49077e+03    0.00000e+00    0.00000e+00

           Step           Time         Lambda
          10700    10700.00000        0.00000

   Energies (kJ/mol)
        G96Bond       G96Angle    Proper Dih.  Improper Dih.          LJ-14
    3.21736e+02    1.60906e+03    1.45773e+03    3.65730e+02    8.79903e+02
     Coulomb-14        LJ (SR)   Coulomb (SR)      Potential    Kinetic En.
    2.54400e+04   -4.75351e+03   -1.88382e+04    6.48249e+03    0.00000e+00
   Total Energy    Temperature Pressure (bar)
    6.48249e+03    0.00000e+00    0.00000e+00

           Step           Time         Lambda
          10800    10800.00000        0.00000

   Energies (kJ/mol)
        G96Bond       G96Angle    Proper Dih.  Improper Dih.          LJ-14
    3.21827e+02    1.60953e+03    1.45722e+03    3.65730e+02    8.79753e+02
     Coulomb-14        LJ (SR)   Coulomb (SR)      Potential    Kinetic En.
    2.54381e+04   -4.75618e+03   -1.88395e+04    6.47654e+03    0.00000e+00
   Total Energy    Temperature Pressure (bar)
    6.47654e+03    0.00000e+00    0.00000e+00

           Step           Time         Lambda
          10900    10900.00000        0.00000

   Energies (kJ/mol)
        G96Bond       G96Angle    Proper Dih.  Improper Dih.          LJ-14
    3.22202e+02    1.61017e+03    1.45684e+03    3.65979e+02    8.79936e+02
     Coulomb-14        LJ (SR)   Coulomb (SR)      Potential    Kinetic En.
    2.54355e+04   -4.75727e+03   -1.88416e+04    6.47176e+03    0.00000e+00
   Total Energy    Temperature Pressure (bar)
    6.47176e+03    0.00000e+00    0.00000e+00

           Step           Time         Lambda
          11000    11000.00000        0.00000

   Energies (kJ/mol)
        G96Bond       G96Angle    Proper Dih.  Improper Dih.          LJ-14
    3.22744e+02    1.61069e+03    1.45647e+03    3.66245e+02    8.80364e+02
     Coulomb-14        LJ (SR)   Coulomb (SR)      Potential    Kinetic En.
    2.54333e+04   -4.75747e+03   -1.88435e+04    6.46885e+03    0.00000e+00
   Total Energy    Temperature Pressure (bar)
    6.46885e+03    0.00000e+00    0.00000e+00

           Step           Time         Lambda
          11100    11100.00000        0.00000

   Energies (kJ/mol)
        G96Bond       G96Angle    Proper Dih.  Improper Dih.          LJ-14
    3.23000e+02    1.61197e+03    1.45611e+03    3.66609e+02    8.81200e+02
     Coulomb-14        LJ (SR)   Coulomb (SR)      Potential    Kinetic En.
    2.54323e+04   -4.75812e+03   -1.88507e+04    6.46234e+03    0.00000e+00
   Total Energy    Temperature Pressure (bar)
    6.46234e+03    0.00000e+00    0.00000e+00

           Step           Time         Lambda
          11200    11200.00000        0.00000

   Energies (kJ/mol)
        G96Bond       G96Angle    Proper Dih.  Improper Dih.          LJ-14
    3.23492e+02    1.61430e+03    1.45464e+03    3.67831e+02    8.80752e+02
     Coulomb-14        LJ (SR)   Coulomb (SR)      Potential    Kinetic En.
    2.54362e+04   -4.76368e+03   -1.88616e+04    6.45195e+03    0.00000e+00
   Total Energy    Temperature Pressure (bar)
    6.45195e+03    0.00000e+00    0.00000e+00

           Step           Time         Lambda
          11300    11300.00000        0.00000

   Energies (kJ/mol)
        G96Bond       G96Angle    Proper Dih.  Improper Dih.          LJ-14
    3.22382e+02    1.61071e+03    1.45644e+03    3.66270e+02    8.82300e+02
     Coulomb-14        LJ (SR)   Coulomb (SR)      Potential    Kinetic En.
    2.54387e+04   -4.76724e+03   -1.88630e+04    6.44655e+03    0.00000e+00
   Total Energy    Temperature Pressure (bar)
    6.44655e+03    0.00000e+00    0.00000e+00

           Step           Time         Lambda
          11400    11400.00000        0.00000

   Energies (kJ/mol)
        G96Bond       G96Angle    Proper Dih.  Improper Dih.          LJ-14
    3.22316e+02    1.61043e+03    1.45739e+03    3.65535e+02    8.81741e+02
     Coulomb-14        LJ (SR)   Coulomb (SR)      Potential    Kinetic En.
    2.54394e+04   -4.76954e+03   -1.88655e+04    6.44181e+03    0.00000e+00
   Total Energy    Temperature Pressure (bar)
    6.44181e+03    0.00000e+00    0.00000e+00

           Step           Time         Lambda
          11500    11500.00000        0.00000

   Energies (kJ/mol)
        G96Bond       G96Angle    Proper Dih.  Improper Dih.          LJ-14
    3.22401e+02    1.61050e+03    1.45761e+03    3.65510e+02    8.81692e+02
     Coulomb-14        LJ (SR)   Coulomb (SR)      Potential    Kinetic En.
    2.54396e+04   -4.76986e+03   -1.88669e+04    6.44052e+03    0.00000e+00
   Total Energy    Temperature Pressure (bar)
    6.44052e+03    0.00000e+00    0.00000e+00

           Step           Time         Lambda
          11600    11600.00000        0.00000

   Energies (kJ/mol)
        G96Bond       G96Angle    Proper Dih.  Improper Dih.          LJ-14
    3.23919e+02    1.61457e+03    1.46142e+03    3.65577e+02    8.80264e+02
     Coulomb-14        LJ (SR)   Coulomb (SR)      Potential    Kinetic En.
    2.54345e+04   -4.77210e+03   -1.88809e+04    6.42724e+03    0.00000e+00
   Total Energy    Temperature Pressure (bar)
    6.42724e+03    0.00000e+00    0.00000e+00

           Step           Time         Lambda
          11700    11700.00000        0.00000

   Energies (kJ/mol)
        G96Bond       G96Angle    Proper Dih.  Improper Dih.          LJ-14
    3.22876e+02    1.61175e+03    1.46078e+03    3.65317e+02    8.82102e+02
     Coulomb-14        LJ (SR)   Coulomb (SR)      Potential    Kinetic En.
    2.54353e+04   -4.77518e+03   -1.88793e+04    6.42365e+03    0.00000e+00
   Total Energy    Temperature Pressure (bar)
    6.42365e+03    0.00000e+00    0.00000e+00

           Step           Time         Lambda
          11800    11800.00000        0.00000

   Energies (kJ/mol)
        G96Bond       G96Angle    Proper Dih.  Improper Dih.          LJ-14
    3.23006e+02    1.61210e+03    1.45796e+03    3.65416e+02    8.81232e+02
     Coulomb-14        LJ (SR)   Coulomb (SR)      Potential    Kinetic En.
    2.54319e+04   -4.77481e+03   -1.88816e+04    6.41519e+03    0.00000e+00
   Total Energy    Temperature Pressure (bar)
    6.41519e+03    0.00000e+00    0.00000e+00

           Step           Time         Lambda
          11900    11900.00000        0.00000

   Energies (kJ/mol)
        G96Bond       G96Angle    Proper Dih.  Improper Dih.          LJ-14
    3.23069e+02    1.61123e+03    1.45721e+03    3.65176e+02    8.82570e+02
     Coulomb-14        LJ (SR)   Coulomb (SR)      Potential    Kinetic En.
    2.54270e+04   -4.77290e+03   -1.88826e+04    6.41071e+03    0.00000e+00
   Total Energy    Temperature Pressure (bar)
    6.41071e+03    0.00000e+00    0.00000e+00

           Step           Time         Lambda
          12000    12000.00000        0.00000

   Energies (kJ/mol)
        G96Bond       G96Angle    Proper Dih.  Improper Dih.          LJ-14
    3.23054e+02    1.61112e+03    1.45723e+03    3.65181e+02    8.82698e+02
     Coulomb-14        LJ (SR)   Coulomb (SR)      Potential    Kinetic En.
    2.54268e+04   -4.77288e+03   -1.88828e+04    6.41035e+03    0.00000e+00
   Total Energy    Temperature Pressure (bar)
    6.41035e+03    0.00000e+00    0.00000e+00

           Step           Time         Lambda
          12100    12100.00000        0.00000

   Energies (kJ/mol)
        G96Bond       G96Angle    Proper Dih.  Improper Dih.          LJ-14
    3.23184e+02    1.61080e+03    1.45710e+03    3.65306e+02    8.83022e+02
     Coulomb-14        LJ (SR)   Coulomb (SR)      Potential    Kinetic En.
    2.54259e+04   -4.77329e+03   -1.88837e+04    6.40831e+03    0.00000e+00
   Total Energy    Temperature Pressure (bar)
    6.40831e+03    0.00000e+00    0.00000e+00

           Step           Time         Lambda
          12200    12200.00000        0.00000

   Energies (kJ/mol)
        G96Bond       G96Angle    Proper Dih.  Improper Dih.          LJ-14
    3.23342e+02    1.61082e+03    1.45674e+03    3.65437e+02    8.83001e+02
     Coulomb-14        LJ (SR)   Coulomb (SR)      Potential    Kinetic En.
    2.54254e+04   -4.77367e+03   -1.88841e+04    6.40699e+03    0.00000e+00
   Total Energy    Temperature Pressure (bar)
    6.40699e+03    0.00000e+00    0.00000e+00

           Step           Time         Lambda
          12300    12300.00000        0.00000

   Energies (kJ/mol)
        G96Bond       G96Angle    Proper Dih.  Improper Dih.          LJ-14
    3.23326e+02    1.61114e+03    1.45604e+03    3.65622e+02    8.82958e+02
     Coulomb-14        LJ (SR)   Coulomb (SR)      Potential    Kinetic En.
    2.54248e+04   -4.77405e+03   -1.88843e+04    6.40559e+03    0.00000e+00
   Total Energy    Temperature Pressure (bar)
    6.40559e+03    0.00000e+00    0.00000e+00

           Step           Time         Lambda
          12400    12400.00000        0.00000

   Energies (kJ/mol)
        G96Bond       G96Angle    Proper Dih.  Improper Dih.          LJ-14
    3.23471e+02    1.61144e+03    1.45428e+03    3.65953e+02    8.82889e+02
     Coulomb-14        LJ (SR)   Coulomb (SR)      Potential    Kinetic En.
    2.54225e+04   -4.77640e+03   -1.88841e+04    6.40001e+03    0.00000e+00
   Total Energy    Temperature Pressure (bar)
    6.40001e+03    0.00000e+00    0.00000e+00

           Step           Time         Lambda
          12500    12500.00000        0.00000

   Energies (kJ/mol)
        G96Bond       G96Angle    Proper Dih.  Improper Dih.          LJ-14
    3.23471e+02    1.61129e+03    1.45438e+03    3.65991e+02    8.83031e+02
     Coulomb-14        LJ (SR)   Coulomb (SR)      Potential    Kinetic En.
    2.54223e+04   -4.77683e+03   -1.88844e+04    6.39923e+03    0.00000e+00
   Total Energy    Temperature Pressure (bar)
    6.39923e+03    0.00000e+00    0.00000e+00

           Step           Time         Lambda
          12600    12600.00000        0.00000

   Energies (kJ/mol)
        G96Bond       G96Angle    Proper Dih.  Improper Dih.          LJ-14
    3.23711e+02    1.61176e+03    1.45444e+03    3.66218e+02    8.83053e+02
     Coulomb-14        LJ (SR)   Coulomb (SR)      Potential    Kinetic En.
    2.54202e+04   -4.77937e+03   -1.88852e+04    6.39479e+03    0.00000e+00
   Total Energy    Temperature Pressure (bar)
    6.39479e+03    0.00000e+00    0.00000e+00

           Step           Time         Lambda
          12700    12700.00000        0.00000

   Energies (kJ/mol)
        G96Bond       G96Angle    Proper Dih.  Improper Dih.          LJ-14
    3.23725e+02    1.61190e+03    1.45452e+03    3.66287e+02    8.83164e+02
     Coulomb-14        LJ (SR)   Coulomb (SR)      Potential    Kinetic En.
    2.54197e+04   -4.78011e+03   -1.88856e+04    6.39353e+03    0.00000e+00
   Total Energy    Temperature Pressure (bar)
    6.39353e+03    0.00000e+00    0.00000e+00

           Step           Time         Lambda
          12800    12800.00000        0.00000

   Energies (kJ/mol)
        G96Bond       G96Angle    Proper Dih.  Improper Dih.          LJ-14
    3.23763e+02    1.61194e+03    1.45454e+03    3.66309e+02    8.83178e+02
     Coulomb-14        LJ (SR)   Coulomb (SR)      Potential    Kinetic En.
    2.54195e+04   -4.78031e+03   -1.88857e+04    6.39320e+03    0.00000e+00
   Total Energy    Temperature Pressure (bar)
    6.39320e+03    0.00000e+00    0.00000e+00

           Step           Time         Lambda
          12900    12900.00000        0.00000

   Energies (kJ/mol)
        G96Bond       G96Angle    Proper Dih.  Improper Dih.          LJ-14
    3.23786e+02    1.61198e+03    1.45457e+03    3.66332e+02    8.83193e+02
     Coulomb-14        LJ (SR)   Coulomb (SR)      Potential    Kinetic En.
    2.54193e+04   -4.78050e+03   -1.88858e+04    6.39287e+03    0.00000e+00
   Total Energy    Temperature Pressure (bar)
    6.39287e+03    0.00000e+00    0.00000e+00

           Step           Time         Lambda
          13000    13000.00000        0.00000

   Energies (kJ/mol)
        G96Bond       G96Angle    Proper Dih.  Improper Dih.          LJ-14
    3.23805e+02    1.61203e+03    1.45459e+03    3.66355e+02    8.83210e+02
     Coulomb-14        LJ (SR)   Coulomb (SR)      Potential    Kinetic En.
    2.54192e+04   -4.78070e+03   -1.88859e+04    6.39253e+03    0.00000e+00
   Total Energy    Temperature Pressure (bar)
    6.39253e+03    0.00000e+00    0.00000e+00

           Step           Time         Lambda
          13100    13100.00000        0.00000

   Energies (kJ/mol)
        G96Bond       G96Angle    Proper Dih.  Improper Dih.          LJ-14
    3.23872e+02    1.61223e+03    1.45466e+03    3.66447e+02    8.83284e+02
     Coulomb-14        LJ (SR)   Coulomb (SR)      Potential    Kinetic En.
    2.54186e+04   -4.78147e+03   -1.88864e+04    6.39124e+03    0.00000e+00
   Total Energy    Temperature Pressure (bar)
    6.39124e+03    0.00000e+00    0.00000e+00

           Step           Time         Lambda
          13200    13200.00000        0.00000

   Energies (kJ/mol)
        G96Bond       G96Angle    Proper Dih.  Improper Dih.          LJ-14
    3.24092e+02    1.61288e+03    1.45488e+03    3.66929e+02    8.83714e+02
     Coulomb-14        LJ (SR)   Coulomb (SR)      Potential    Kinetic En.
    2.54168e+04   -4.78542e+03   -1.88888e+04    6.38507e+03    0.00000e+00
   Total Energy    Temperature Pressure (bar)
    6.38507e+03    0.00000e+00    0.00000e+00

           Step           Time         Lambda
          13300    13300.00000        0.00000

   Energies (kJ/mol)
        G96Bond       G96Angle    Proper Dih.  Improper Dih.          LJ-14
    3.23813e+02    1.61326e+03    1.45501e+03    3.67040e+02    8.83875e+02
     Coulomb-14        LJ (SR)   Coulomb (SR)      Potential    Kinetic En.
    2.54167e+04   -4.78684e+03   -1.88896e+04    6.38325e+03    0.00000e+00
   Total Energy    Temperature Pressure (bar)
    6.38325e+03    0.00000e+00    0.00000e+00

           Step           Time         Lambda
          13400    13400.00000        0.00000

   Energies (kJ/mol)
        G96Bond       G96Angle    Proper Dih.  Improper Dih.          LJ-14
    3.23835e+02    1.61313e+03    1.45529e+03    3.68622e+02    8.85404e+02
     Coulomb-14        LJ (SR)   Coulomb (SR)      Potential    Kinetic En.
    2.54163e+04   -4.79718e+03   -1.88949e+04    6.37052e+03    0.00000e+00
   Total Energy    Temperature Pressure (bar)
    6.37052e+03    0.00000e+00    0.00000e+00

           Step           Time         Lambda
          13500    13500.00000        0.00000

   Energies (kJ/mol)
        G96Bond       G96Angle    Proper Dih.  Improper Dih.          LJ-14
    3.23928e+02    1.61332e+03    1.45507e+03    3.68909e+02    8.85548e+02
     Coulomb-14        LJ (SR)   Coulomb (SR)      Potential    Kinetic En.
    2.54162e+04   -4.79939e+03   -1.88957e+04    6.36780e+03    0.00000e+00
   Total Energy    Temperature Pressure (bar)
    6.36780e+03    0.00000e+00    0.00000e+00

           Step           Time         Lambda
          13600    13600.00000        0.00000

   Energies (kJ/mol)
        G96Bond       G96Angle    Proper Dih.  Improper Dih.          LJ-14
    3.23911e+02    1.61349e+03    1.45509e+03    3.69053e+02    8.85655e+02
     Coulomb-14        LJ (SR)   Coulomb (SR)      Potential    Kinetic En.
    2.54160e+04   -4.80068e+03   -1.88962e+04    6.36635e+03    0.00000e+00
   Total Energy    Temperature Pressure (bar)
    6.36635e+03    0.00000e+00    0.00000e+00

           Step           Time         Lambda
          13700    13700.00000        0.00000

   Energies (kJ/mol)
        G96Bond       G96Angle    Proper Dih.  Improper Dih.          LJ-14
    3.23871e+02    1.61367e+03    1.45513e+03    3.69165e+02    8.85693e+02
     Coulomb-14        LJ (SR)   Coulomb (SR)      Potential    Kinetic En.
    2.54158e+04   -4.80188e+03   -1.88965e+04    6.36494e+03    0.00000e+00
   Total Energy    Temperature Pressure (bar)
    6.36494e+03    0.00000e+00    0.00000e+00

           Step           Time         Lambda
          13800    13800.00000        0.00000

   Energies (kJ/mol)
        G96Bond       G96Angle    Proper Dih.  Improper Dih.          LJ-14
    3.23914e+02    1.61403e+03    1.45372e+03    3.69437e+02    8.85182e+02
     Coulomb-14        LJ (SR)   Coulomb (SR)      Potential    Kinetic En.
    2.54153e+04   -4.80450e+03   -1.88968e+04    6.36030e+03    0.00000e+00
   Total Energy    Temperature Pressure (bar)
    6.36030e+03    0.00000e+00    0.00000e+00

           Step           Time         Lambda
          13900    13900.00000        0.00000

   Energies (kJ/mol)
        G96Bond       G96Angle    Proper Dih.  Improper Dih.          LJ-14
    3.23923e+02    1.61487e+03    1.45388e+03    3.70087e+02    8.85498e+02
     Coulomb-14        LJ (SR)   Coulomb (SR)      Potential    Kinetic En.
    2.54141e+04   -4.80890e+03   -1.88981e+04    6.35534e+03    0.00000e+00
   Total Energy    Temperature Pressure (bar)
    6.35534e+03    0.00000e+00    0.00000e+00

           Step           Time         Lambda
          14000    14000.00000        0.00000

   Energies (kJ/mol)
        G96Bond       G96Angle    Proper Dih.  Improper Dih.          LJ-14
    3.23948e+02    1.61514e+03    1.45426e+03    3.70112e+02    8.85501e+02
     Coulomb-14        LJ (SR)   Coulomb (SR)      Potential    Kinetic En.
    2.54138e+04   -4.81012e+03   -1.88988e+04    6.35393e+03    0.00000e+00
   Total Energy    Temperature Pressure (bar)
    6.35393e+03    0.00000e+00    0.00000e+00

           Step           Time         Lambda
          14100    14100.00000        0.00000

   Energies (kJ/mol)
        G96Bond       G96Angle    Proper Dih.  Improper Dih.          LJ-14
    3.23969e+02    1.61544e+03    1.45465e+03    3.70229e+02    8.85490e+02
     Coulomb-14        LJ (SR)   Coulomb (SR)      Potential    Kinetic En.
    2.54135e+04   -4.81137e+03   -1.88993e+04    6.35257e+03    0.00000e+00
   Total Energy    Temperature Pressure (bar)
    6.35257e+03    0.00000e+00    0.00000e+00

           Step           Time         Lambda
          14200    14200.00000        0.00000

   Energies (kJ/mol)
        G96Bond       G96Angle    Proper Dih.  Improper Dih.          LJ-14
    3.24015e+02    1.61611e+03    1.45559e+03    3.70491e+02    8.85503e+02
     Coulomb-14        LJ (SR)   Coulomb (SR)      Potential    Kinetic En.
    2.54125e+04   -4.81390e+03   -1.89008e+04    6.34956e+03    0.00000e+00
   Total Energy    Temperature Pressure (bar)
    6.34956e+03    0.00000e+00    0.00000e+00

           Step           Time         Lambda
          14300    14300.00000        0.00000

   Energies (kJ/mol)
        G96Bond       G96Angle    Proper Dih.  Improper Dih.          LJ-14
    3.24057e+02    1.61639e+03    1.45598e+03    3.70586e+02    8.85566e+02
     Coulomb-14        LJ (SR)   Coulomb (SR)      Potential    Kinetic En.
    2.54121e+04   -4.81486e+03   -1.89016e+04    6.34820e+03    0.00000e+00
   Total Energy    Temperature Pressure (bar)
    6.34820e+03    0.00000e+00    0.00000e+00

           Step           Time         Lambda
          14400    14400.00000        0.00000

   Energies (kJ/mol)
        G96Bond       G96Angle    Proper Dih.  Improper Dih.          LJ-14
    3.24071e+02    1.61657e+03    1.45619e+03    3.70634e+02    8.85622e+02
     Coulomb-14        LJ (SR)   Coulomb (SR)      Potential    Kinetic En.
    2.54119e+04   -4.81540e+03   -1.89022e+04    6.34735e+03    0.00000e+00
   Total Energy    Temperature Pressure (bar)
    6.34735e+03    0.00000e+00    0.00000e+00

           Step           Time         Lambda
          14500    14500.00000        0.00000

   Energies (kJ/mol)
        G96Bond       G96Angle    Proper Dih.  Improper Dih.          LJ-14
    3.24126e+02    1.61688e+03    1.45653e+03    3.70707e+02    8.85715e+02
     Coulomb-14        LJ (SR)   Coulomb (SR)      Potential    Kinetic En.
    2.54114e+04   -4.81626e+03   -1.89032e+04    6.34594e+03    0.00000e+00
   Total Energy    Temperature Pressure (bar)
    6.34594e+03    0.00000e+00    0.00000e+00

           Step           Time         Lambda
          14600    14600.00000        0.00000

   Energies (kJ/mol)
        G96Bond       G96Angle    Proper Dih.  Improper Dih.          LJ-14
    3.24131e+02    1.61693e+03    1.45657e+03    3.70714e+02    8.85729e+02
     Coulomb-14        LJ (SR)   Coulomb (SR)      Potential    Kinetic En.
    2.54114e+04   -4.81638e+03   -1.89033e+04    6.34573e+03    0.00000e+00
   Total Energy    Temperature Pressure (bar)
    6.34573e+03    0.00000e+00    0.00000e+00

           Step           Time         Lambda
          14700    14700.00000        0.00000

   Energies (kJ/mol)
        G96Bond       G96Angle    Proper Dih.  Improper Dih.          LJ-14
    3.24138e+02    1.61698e+03    1.45661e+03    3.70722e+02    8.85746e+02
     Coulomb-14        LJ (SR)   Coulomb (SR)      Potential    Kinetic En.
    2.54113e+04   -4.81649e+03   -1.89035e+04    6.34553e+03    0.00000e+00
   Total Energy    Temperature Pressure (bar)
    6.34553e+03    0.00000e+00    0.00000e+00

           Step           Time         Lambda
          14800    14800.00000        0.00000

   Energies (kJ/mol)
        G96Bond       G96Angle    Proper Dih.  Improper Dih.          LJ-14
    3.24145e+02    1.61703e+03    1.45666e+03    3.70730e+02    8.85763e+02
     Coulomb-14        LJ (SR)   Coulomb (SR)      Potential    Kinetic En.
    2.54112e+04   -4.81660e+03   -1.89036e+04    6.34533e+03    0.00000e+00
   Total Energy    Temperature Pressure (bar)
    6.34533e+03    0.00000e+00    0.00000e+00

           Step           Time         Lambda
          14900    14900.00000        0.00000

   Energies (kJ/mol)
        G96Bond       G96Angle    Proper Dih.  Improper Dih.          LJ-14
    3.24153e+02    1.61707e+03    1.45670e+03    3.70738e+02    8.85780e+02
     Coulomb-14        LJ (SR)   Coulomb (SR)      Potential    Kinetic En.
    2.54111e+04   -4.81672e+03   -1.89037e+04    6.34514e+03    0.00000e+00
   Total Energy    Temperature Pressure (bar)
    6.34514e+03    0.00000e+00    0.00000e+00

           Step           Time         Lambda
          15000    15000.00000        0.00000

   Energies (kJ/mol)
        G96Bond       G96Angle    Proper Dih.  Improper Dih.          LJ-14
    3.24162e+02    1.61712e+03    1.45674e+03    3.70746e+02    8.85797e+02
     Coulomb-14        LJ (SR)   Coulomb (SR)      Potential    Kinetic En.
    2.54111e+04   -4.81683e+03   -1.89039e+04    6.34494e+03    0.00000e+00
   Total Energy    Temperature Pressure (bar)
    6.34494e+03    0.00000e+00    0.00000e+00

           Step           Time         Lambda
          15100    15100.00000        0.00000

   Energies (kJ/mol)
        G96Bond       G96Angle    Proper Dih.  Improper Dih.          LJ-14
    3.24219e+02    1.61728e+03    1.45687e+03    3.70770e+02    8.85822e+02
     Coulomb-14        LJ (SR)   Coulomb (SR)      Potential    Kinetic En.
    2.54108e+04   -4.81719e+03   -1.89043e+04    6.34430e+03    0.00000e+00
   Total Energy    Temperature Pressure (bar)
    6.34430e+03    0.00000e+00    0.00000e+00

           Step           Time         Lambda
          15200    15200.00000        0.00000

   Energies (kJ/mol)
        G96Bond       G96Angle    Proper Dih.  Improper Dih.          LJ-14
    3.24340e+02    1.61811e+03    1.45747e+03    3.70895e+02    8.86146e+02
     Coulomb-14        LJ (SR)   Coulomb (SR)      Potential    Kinetic En.
    2.54096e+04   -4.81894e+03   -1.89065e+04    6.34110e+03    0.00000e+00
   Total Energy    Temperature Pressure (bar)
    6.34110e+03    0.00000e+00    0.00000e+00

           Step           Time         Lambda
          15300    15300.00000        0.00000

   Energies (kJ/mol)
        G96Bond       G96Angle    Proper Dih.  Improper Dih.          LJ-14
    3.24618e+02    1.61832e+03    1.45774e+03    3.71003e+02    8.86227e+02
     Coulomb-14        LJ (SR)   Coulomb (SR)      Potential    Kinetic En.
    2.54089e+04   -4.81958e+03   -1.89076e+04    6.33968e+03    0.00000e+00
   Total Energy    Temperature Pressure (bar)
    6.33968e+03    0.00000e+00    0.00000e+00

           Step           Time         Lambda
          15400    15400.00000        0.00000

   Energies (kJ/mol)
        G96Bond       G96Angle    Proper Dih.  Improper Dih.          LJ-14
    3.24457e+02    1.61883e+03    1.45801e+03    3.71025e+02    8.86473e+02
     Coulomb-14        LJ (SR)   Coulomb (SR)      Potential    Kinetic En.
    2.54086e+04   -4.82038e+03   -1.89087e+04    6.33830e+03    0.00000e+00
   Total Energy    Temperature Pressure (bar)
    6.33830e+03    0.00000e+00    0.00000e+00

           Step           Time         Lambda
          15500    15500.00000        0.00000

   Energies (kJ/mol)
        G96Bond       G96Angle    Proper Dih.  Improper Dih.          LJ-14
    3.24707e+02    1.62203e+03    1.46104e+03    3.71872e+02    8.87657e+02
     Coulomb-14        LJ (SR)   Coulomb (SR)      Potential    Kinetic En.
    2.54066e+04   -4.82554e+03   -1.89220e+04    6.32633e+03    0.00000e+00
   Total Energy    Temperature Pressure (bar)
    6.32633e+03    0.00000e+00    0.00000e+00

           Step           Time         Lambda
          15600    15600.00000        0.00000

   Energies (kJ/mol)
        G96Bond       G96Angle    Proper Dih.  Improper Dih.          LJ-14
    3.24524e+02    1.62151e+03    1.46117e+03    3.71895e+02    8.87869e+02
     Coulomb-14        LJ (SR)   Coulomb (SR)      Potential    Kinetic En.
    2.54076e+04   -4.82568e+03   -1.89240e+04    6.32496e+03    0.00000e+00
   Total Energy    Temperature Pressure (bar)
    6.32496e+03    0.00000e+00    0.00000e+00

           Step           Time         Lambda
          15700    15700.00000        0.00000

   Energies (kJ/mol)
        G96Bond       G96Angle    Proper Dih.  Improper Dih.          LJ-14
    3.24433e+02    1.62219e+03    1.46206e+03    3.72012e+02    8.88515e+02
     Coulomb-14        LJ (SR)   Coulomb (SR)      Potential    Kinetic En.
    2.54076e+04   -4.82788e+03   -1.89308e+04    6.31810e+03    0.00000e+00
   Total Energy    Temperature Pressure (bar)
    6.31810e+03    0.00000e+00    0.00000e+00

           Step           Time         Lambda
          15800    15800.00000        0.00000

   Energies (kJ/mol)
        G96Bond       G96Angle    Proper Dih.  Improper Dih.          LJ-14
    3.25404e+02    1.62592e+03    1.46283e+03    3.73548e+02    8.86181e+02
     Coulomb-14        LJ (SR)   Coulomb (SR)      Potential    Kinetic En.
    2.54081e+04   -4.83531e+03   -1.89374e+04    6.30931e+03    0.00000e+00
   Total Energy    Temperature Pressure (bar)
    6.30931e+03    0.00000e+00    0.00000e+00

           Step           Time         Lambda
          15900    15900.00000        0.00000

   Energies (kJ/mol)
        G96Bond       G96Angle    Proper Dih.  Improper Dih.          LJ-14
    3.24254e+02    1.62449e+03    1.46288e+03    3.72964e+02    8.89342e+02
     Coulomb-14        LJ (SR)   Coulomb (SR)      Potential    Kinetic En.
    2.54071e+04   -4.83483e+03   -1.89390e+04    6.30729e+03    0.00000e+00
   Total Energy    Temperature Pressure (bar)
    6.30729e+03    0.00000e+00    0.00000e+00

           Step           Time         Lambda
          16000    16000.00000        0.00000

   Energies (kJ/mol)
        G96Bond       G96Angle    Proper Dih.  Improper Dih.          LJ-14
    3.24203e+02    1.62444e+03    1.46334e+03    3.72908e+02    8.89323e+02
     Coulomb-14        LJ (SR)   Coulomb (SR)      Potential    Kinetic En.
    2.54071e+04   -4.83499e+03   -1.89403e+04    6.30605e+03    0.00000e+00
   Total Energy    Temperature Pressure (bar)
    6.30605e+03    0.00000e+00    0.00000e+00

           Step           Time         Lambda
          16100    16100.00000        0.00000

   Energies (kJ/mol)
        G96Bond       G96Angle    Proper Dih.  Improper Dih.          LJ-14
    3.24119e+02    1.62443e+03    1.46416e+03    3.72966e+02    8.89332e+02
     Coulomb-14        LJ (SR)   Coulomb (SR)      Potential    Kinetic En.
    2.54072e+04   -4.83585e+03   -1.89419e+04    6.30438e+03    0.00000e+00
   Total Energy    Temperature Pressure (bar)
    6.30438e+03    0.00000e+00    0.00000e+00

           Step           Time         Lambda
          16200    16200.00000        0.00000

   Energies (kJ/mol)
        G96Bond       G96Angle    Proper Dih.  Improper Dih.          LJ-14
    3.24036e+02    1.62462e+03    1.46705e+03    3.73277e+02    8.89372e+02
     Coulomb-14        LJ (SR)   Coulomb (SR)      Potential    Kinetic En.
    2.54076e+04   -4.83910e+03   -1.89472e+04    6.29957e+03    0.00000e+00
   Total Energy    Temperature Pressure (bar)
    6.29957e+03    0.00000e+00    0.00000e+00

           Step           Time         Lambda
          16300    16300.00000        0.00000

   Energies (kJ/mol)
        G96Bond       G96Angle    Proper Dih.  Improper Dih.          LJ-14
    3.23935e+02    1.62489e+03    1.46757e+03    3.73324e+02    8.89410e+02
     Coulomb-14        LJ (SR)   Coulomb (SR)      Potential    Kinetic En.
    2.54076e+04   -4.83972e+03   -1.89483e+04    6.29872e+03    0.00000e+00
   Total Energy    Temperature Pressure (bar)
    6.29872e+03    0.00000e+00    0.00000e+00

           Step           Time         Lambda
          16400    16400.00000        0.00000

   Energies (kJ/mol)
        G96Bond       G96Angle    Proper Dih.  Improper Dih.          LJ-14
    3.23916e+02    1.62506e+03    1.46824e+03    3.73404e+02    8.89415e+02
     Coulomb-14        LJ (SR)   Coulomb (SR)      Potential    Kinetic En.
    2.54076e+04   -4.84044e+03   -1.89497e+04    6.29759e+03    0.00000e+00
   Total Energy    Temperature Pressure (bar)
    6.29759e+03    0.00000e+00    0.00000e+00

           Step           Time         Lambda
          16500    16500.00000        0.00000

   Energies (kJ/mol)
        G96Bond       G96Angle    Proper Dih.  Improper Dih.          LJ-14
    3.23876e+02    1.62520e+03    1.46873e+03    3.73460e+02    8.89392e+02
     Coulomb-14        LJ (SR)   Coulomb (SR)      Potential    Kinetic En.
    2.54077e+04   -4.84092e+03   -1.89506e+04    6.29680e+03    0.00000e+00
   Total Energy    Temperature Pressure (bar)
    6.29680e+03    0.00000e+00    0.00000e+00

           Step           Time         Lambda
          16600    16600.00000        0.00000

   Energies (kJ/mol)
        G96Bond       G96Angle    Proper Dih.  Improper Dih.          LJ-14
    3.23713e+02    1.62637e+03    1.47287e+03    3.73950e+02    8.89008e+02
     Coulomb-14        LJ (SR)   Coulomb (SR)      Potential    Kinetic En.
    2.54072e+04   -4.84463e+03   -1.89578e+04    6.29070e+03    0.00000e+00
   Total Energy    Temperature Pressure (bar)
    6.29070e+03    0.00000e+00    0.00000e+00

           Step           Time         Lambda
          16700    16700.00000        0.00000

   Energies (kJ/mol)
        G96Bond       G96Angle    Proper Dih.  Improper Dih.          LJ-14
    3.23593e+02    1.62650e+03    1.47328e+03    3.73985e+02    8.88992e+02
     Coulomb-14        LJ (SR)   Coulomb (SR)      Potential    Kinetic En.
    2.54070e+04   -4.84517e+03   -1.89584e+04    6.28978e+03    0.00000e+00
   Total Energy    Temperature Pressure (bar)
    6.28978e+03    0.00000e+00    0.00000e+00

           Step           Time         Lambda
          16800    16800.00000        0.00000

   Energies (kJ/mol)
        G96Bond       G96Angle    Proper Dih.  Improper Dih.          LJ-14
    3.23622e+02    1.62654e+03    1.47384e+03    3.74045e+02    8.88836e+02
     Coulomb-14        LJ (SR)   Coulomb (SR)      Potential    Kinetic En.
    2.54068e+04   -4.84577e+03   -1.89592e+04    6.28868e+03    0.00000e+00
   Total Energy    Temperature Pressure (bar)
    6.28868e+03    0.00000e+00    0.00000e+00

           Step           Time         Lambda
          16900    16900.00000        0.00000

   Energies (kJ/mol)
        G96Bond       G96Angle    Proper Dih.  Improper Dih.          LJ-14
    3.23519e+02    1.62710e+03    1.47593e+03    3.74269e+02    8.88514e+02
     Coulomb-14        LJ (SR)   Coulomb (SR)      Potential    Kinetic En.
    2.54058e+04   -4.84839e+03   -1.89633e+04    6.28343e+03    0.00000e+00
   Total Energy    Temperature Pressure (bar)
    6.28343e+03    0.00000e+00    0.00000e+00

           Step           Time         Lambda
          17000    17000.00000        0.00000

   Energies (kJ/mol)
        G96Bond       G96Angle    Proper Dih.  Improper Dih.          LJ-14
    3.23477e+02    1.62699e+03    1.47571e+03    3.74287e+02    8.88628e+02
     Coulomb-14        LJ (SR)   Coulomb (SR)      Potential    Kinetic En.
    2.54055e+04   -4.84870e+03   -1.89642e+04    6.28172e+03    0.00000e+00
   Total Energy    Temperature Pressure (bar)
    6.28172e+03    0.00000e+00    0.00000e+00

           Step           Time         Lambda
          17100    17100.00000        0.00000

   Energies (kJ/mol)
        G96Bond       G96Angle    Proper Dih.  Improper Dih.          LJ-14
    3.23500e+02    1.62747e+03    1.47429e+03    3.74365e+02    8.88363e+02
     Coulomb-14        LJ (SR)   Coulomb (SR)      Potential    Kinetic En.
    2.54048e+04   -4.84928e+03   -1.89654e+04    6.27808e+03    0.00000e+00
   Total Energy    Temperature Pressure (bar)
    6.27808e+03    0.00000e+00    0.00000e+00

           Step           Time         Lambda
          17200    17200.00000        0.00000

   Energies (kJ/mol)
        G96Bond       G96Angle    Proper Dih.  Improper Dih.          LJ-14
    3.23309e+02    1.62927e+03    1.47270e+03    3.74552e+02    8.87289e+02
     Coulomb-14        LJ (SR)   Coulomb (SR)      Potential    Kinetic En.
    2.54036e+04   -4.85068e+03   -1.89662e+04    6.27382e+03    0.00000e+00
   Total Energy    Temperature Pressure (bar)
    6.27382e+03    0.00000e+00    0.00000e+00

           Step           Time         Lambda
          17300    17300.00000        0.00000

   Energies (kJ/mol)
        G96Bond       G96Angle    Proper Dih.  Improper Dih.          LJ-14
    3.23673e+02    1.63104e+03    1.46511e+03    3.74740e+02    8.86671e+02
     Coulomb-14        LJ (SR)   Coulomb (SR)      Potential    Kinetic En.
    2.54023e+04   -4.84876e+03   -1.89669e+04    6.26788e+03    0.00000e+00
   Total Energy    Temperature Pressure (bar)
    6.26788e+03    0.00000e+00    0.00000e+00

           Step           Time         Lambda
          17400    17400.00000        0.00000

   Energies (kJ/mol)
        G96Bond       G96Angle    Proper Dih.  Improper Dih.          LJ-14
    3.23642e+02    1.63106e+03    1.46422e+03    3.74535e+02    8.86863e+02
     Coulomb-14        LJ (SR)   Coulomb (SR)      Potential    Kinetic En.
    2.54025e+04   -4.84878e+03   -1.89683e+04    6.26574e+03    0.00000e+00
   Total Energy    Temperature Pressure (bar)
    6.26574e+03    0.00000e+00    0.00000e+00

           Step           Time         Lambda
          17500    17500.00000        0.00000

   Energies (kJ/mol)
        G96Bond       G96Angle    Proper Dih.  Improper Dih.          LJ-14
    3.23905e+02    1.63190e+03    1.46257e+03    3.74439e+02    8.86810e+02
     Coulomb-14        LJ (SR)   Coulomb (SR)      Potential    Kinetic En.
    2.54019e+04   -4.84930e+03   -1.89712e+04    6.26104e+03    0.00000e+00
   Total Energy    Temperature Pressure (bar)
    6.26104e+03    0.00000e+00    0.00000e+00

           Step           Time         Lambda
          17600    17600.00000        0.00000

   Energies (kJ/mol)
        G96Bond       G96Angle    Proper Dih.  Improper Dih.          LJ-14
    3.23668e+02    1.63219e+03    1.46167e+03    3.74429e+02    8.86803e+02
     Coulomb-14        LJ (SR)   Coulomb (SR)      Potential    Kinetic En.
    2.54021e+04   -4.84952e+03   -1.89726e+04    6.25866e+03    0.00000e+00
   Total Energy    Temperature Pressure (bar)
    6.25866e+03    0.00000e+00    0.00000e+00

           Step           Time         Lambda
          17700    17700.00000        0.00000

   Energies (kJ/mol)
        G96Bond       G96Angle    Proper Dih.  Improper Dih.          LJ-14
    3.23049e+02    1.63279e+03    1.46079e+03    3.74447e+02    8.87092e+02
     Coulomb-14        LJ (SR)   Coulomb (SR)      Potential    Kinetic En.
    2.54025e+04   -4.84983e+03   -1.89744e+04    6.25645e+03    0.00000e+00
   Total Energy    Temperature Pressure (bar)
    6.25645e+03    0.00000e+00    0.00000e+00

           Step           Time         Lambda
          17800    17800.00000        0.00000

   Energies (kJ/mol)
        G96Bond       G96Angle    Proper Dih.  Improper Dih.          LJ-14
    3.23663e+02    1.63291e+03    1.46016e+03    3.74429e+02    8.86705e+02
     Coulomb-14        LJ (SR)   Coulomb (SR)      Potential    Kinetic En.
    2.54017e+04   -4.84987e+03   -1.89749e+04    6.25476e+03    0.00000e+00
   Total Energy    Temperature Pressure (bar)
    6.25476e+03    0.00000e+00    0.00000e+00

           Step           Time         Lambda
          17900    17900.00000        0.00000

   Energies (kJ/mol)
        G96Bond       G96Angle    Proper Dih.  Improper Dih.          LJ-14
    3.23692e+02    1.63334e+03    1.45903e+03    3.74470e+02    8.86743e+02
     Coulomb-14        LJ (SR)   Coulomb (SR)      Potential    Kinetic En.
    2.54013e+04   -4.85009e+03   -1.89766e+04    6.25183e+03    0.00000e+00
   Total Energy    Temperature Pressure (bar)
    6.25183e+03    0.00000e+00    0.00000e+00

           Step           Time         Lambda
          18000    18000.00000        0.00000

   Energies (kJ/mol)
        G96Bond       G96Angle    Proper Dih.  Improper Dih.          LJ-14
    3.23975e+02    1.63399e+03    1.45717e+03    3.74483e+02    8.86725e+02
     Coulomb-14        LJ (SR)   Coulomb (SR)      Potential    Kinetic En.
    2.54004e+04   -4.85030e+03   -1.89799e+04    6.24660e+03    0.00000e+00
   Total Energy    Temperature Pressure (bar)
    6.24660e+03    0.00000e+00    0.00000e+00

           Step           Time         Lambda
          18100    18100.00000        0.00000

   Energies (kJ/mol)
        G96Bond       G96Angle    Proper Dih.  Improper Dih.          LJ-14
    3.23703e+02    1.63502e+03    1.45627e+03    3.74505e+02    8.86317e+02
     Coulomb-14        LJ (SR)   Coulomb (SR)      Potential    Kinetic En.
    2.54000e+04   -4.84971e+03   -1.89824e+04    6.24369e+03    0.00000e+00
   Total Energy    Temperature Pressure (bar)
    6.24369e+03    0.00000e+00    0.00000e+00

           Step           Time         Lambda
          18200    18200.00000        0.00000

   Energies (kJ/mol)
        G96Bond       G96Angle    Proper Dih.  Improper Dih.          LJ-14
    3.23734e+02    1.63531e+03    1.45605e+03    3.74477e+02    8.86112e+02
     Coulomb-14        LJ (SR)   Coulomb (SR)      Potential    Kinetic En.
    2.53998e+04   -4.84941e+03   -1.89837e+04    6.24244e+03    0.00000e+00
   Total Energy    Temperature Pressure (bar)
    6.24244e+03    0.00000e+00    0.00000e+00

           Step           Time         Lambda
          18300    18300.00000        0.00000

   Energies (kJ/mol)
        G96Bond       G96Angle    Proper Dih.  Improper Dih.          LJ-14
    3.23679e+02    1.63586e+03    1.45597e+03    3.74462e+02    8.86015e+02
     Coulomb-14        LJ (SR)   Coulomb (SR)      Potential    Kinetic En.
    2.53997e+04   -4.84924e+03   -1.89863e+04    6.24021e+03    0.00000e+00
   Total Energy    Temperature Pressure (bar)
    6.24021e+03    0.00000e+00    0.00000e+00

           Step           Time         Lambda
          18400    18400.00000        0.00000

   Energies (kJ/mol)
        G96Bond       G96Angle    Proper Dih.  Improper Dih.          LJ-14
    3.23656e+02    1.63621e+03    1.45607e+03    3.74485e+02    8.85997e+02
     Coulomb-14        LJ (SR)   Coulomb (SR)      Potential    Kinetic En.
    2.53998e+04   -4.84940e+03   -1.89875e+04    6.23926e+03    0.00000e+00
   Total Energy    Temperature Pressure (bar)
    6.23926e+03    0.00000e+00    0.00000e+00

           Step           Time         Lambda
          18500    18500.00000        0.00000

   Energies (kJ/mol)
        G96Bond       G96Angle    Proper Dih.  Improper Dih.          LJ-14
    3.23675e+02    1.63622e+03    1.45613e+03    3.74479e+02    8.86034e+02
     Coulomb-14        LJ (SR)   Coulomb (SR)      Potential    Kinetic En.
    2.53997e+04   -4.84942e+03   -1.89880e+04    6.23888e+03    0.00000e+00
   Total Energy    Temperature Pressure (bar)
    6.23888e+03    0.00000e+00    0.00000e+00

           Step           Time         Lambda
          18600    18600.00000        0.00000

   Energies (kJ/mol)
        G96Bond       G96Angle    Proper Dih.  Improper Dih.          LJ-14
    3.23680e+02    1.63631e+03    1.45619e+03    3.74486e+02    8.86051e+02
     Coulomb-14        LJ (SR)   Coulomb (SR)      Potential    Kinetic En.
    2.53997e+04   -4.84948e+03   -1.89884e+04    6.23851e+03    0.00000e+00
   Total Energy    Temperature Pressure (bar)
    6.23851e+03    0.00000e+00    0.00000e+00

           Step           Time         Lambda
          18700    18700.00000        0.00000

   Energies (kJ/mol)
        G96Bond       G96Angle    Proper Dih.  Improper Dih.          LJ-14
    3.23281e+02    1.63653e+03    1.45632e+03    3.74467e+02    8.86050e+02
     Coulomb-14        LJ (SR)   Coulomb (SR)      Potential    Kinetic En.
    2.54002e+04   -4.84962e+03   -1.89895e+04    6.23781e+03    0.00000e+00
   Total Energy    Temperature Pressure (bar)
    6.23781e+03    0.00000e+00    0.00000e+00

           Step           Time         Lambda
          18800    18800.00000        0.00000

   Energies (kJ/mol)
        G96Bond       G96Angle    Proper Dih.  Improper Dih.          LJ-14
    3.23654e+02    1.63666e+03    1.45642e+03    3.74511e+02    8.86138e+02
     Coulomb-14        LJ (SR)   Coulomb (SR)      Potential    Kinetic En.
    2.53999e+04   -4.84984e+03   -1.89904e+04    6.23699e+03    0.00000e+00
   Total Energy    Temperature Pressure (bar)
    6.23699e+03    0.00000e+00    0.00000e+00

           Step           Time         Lambda
          18900    18900.00000        0.00000

   Energies (kJ/mol)
        G96Bond       G96Angle    Proper Dih.  Improper Dih.          LJ-14
    3.23623e+02    1.63682e+03    1.45656e+03    3.74524e+02    8.86207e+02
     Coulomb-14        LJ (SR)   Coulomb (SR)      Potential    Kinetic En.
    2.54000e+04   -4.85013e+03   -1.89915e+04    6.23616e+03    0.00000e+00
   Total Energy    Temperature Pressure (bar)
    6.23616e+03    0.00000e+00    0.00000e+00

           Step           Time         Lambda
          19000    19000.00000        0.00000

   Energies (kJ/mol)
        G96Bond       G96Angle    Proper Dih.  Improper Dih.          LJ-14
    3.23613e+02    1.63691e+03    1.45665e+03    3.74542e+02    8.86262e+02
     Coulomb-14        LJ (SR)   Coulomb (SR)      Potential    Kinetic En.
    2.54001e+04   -4.85037e+03   -1.89922e+04    6.23557e+03    0.00000e+00
   Total Energy    Temperature Pressure (bar)
    6.23557e+03    0.00000e+00    0.00000e+00

           Step           Time         Lambda
          19100    19100.00000        0.00000

   Energies (kJ/mol)
        G96Bond       G96Angle    Proper Dih.  Improper Dih.          LJ-14
    3.23609e+02    1.63695e+03    1.45668e+03    3.74548e+02    8.86276e+02
     Coulomb-14        LJ (SR)   Coulomb (SR)      Potential    Kinetic En.
    2.54002e+04   -4.85047e+03   -1.89924e+04    6.23535e+03    0.00000e+00
   Total Energy    Temperature Pressure (bar)
    6.23535e+03    0.00000e+00    0.00000e+00

           Step           Time         Lambda
          19200    19200.00000        0.00000

   Energies (kJ/mol)
        G96Bond       G96Angle    Proper Dih.  Improper Dih.          LJ-14
    3.23600e+02    1.63730e+03    1.45715e+03    3.74646e+02    8.86385e+02
     Coulomb-14        LJ (SR)   Coulomb (SR)      Potential    Kinetic En.
    2.54009e+04   -4.85184e+03   -1.89953e+04    6.23283e+03    0.00000e+00
   Total Energy    Temperature Pressure (bar)
    6.23283e+03    0.00000e+00    0.00000e+00

           Step           Time         Lambda
          19300    19300.00000        0.00000

   Energies (kJ/mol)
        G96Bond       G96Angle    Proper Dih.  Improper Dih.          LJ-14
    3.23575e+02    1.63747e+03    1.45730e+03    3.74708e+02    8.86401e+02
     Coulomb-14        LJ (SR)   Coulomb (SR)      Potential    Kinetic En.
    2.54009e+04   -4.85226e+03   -1.89959e+04    6.23223e+03    0.00000e+00
   Total Energy    Temperature Pressure (bar)
    6.23223e+03    0.00000e+00    0.00000e+00

           Step           Time         Lambda
          19400    19400.00000        0.00000

   Energies (kJ/mol)
        G96Bond       G96Angle    Proper Dih.  Improper Dih.          LJ-14
    3.23515e+02    1.63741e+03    1.45734e+03    3.74678e+02    8.86623e+02
     Coulomb-14        LJ (SR)   Coulomb (SR)      Potential    Kinetic En.
    2.54011e+04   -4.85245e+03   -1.89963e+04    6.23195e+03    0.00000e+00
   Total Energy    Temperature Pressure (bar)
    6.23195e+03    0.00000e+00    0.00000e+00

           Step           Time         Lambda
          19500    19500.00000        0.00000

   Energies (kJ/mol)
        G96Bond       G96Angle    Proper Dih.  Improper Dih.          LJ-14
    3.23484e+02    1.63746e+03    1.45743e+03    3.74696e+02    8.86661e+02
     Coulomb-14        LJ (SR)   Coulomb (SR)      Potential    Kinetic En.
    2.54012e+04   -4.85271e+03   -1.89966e+04    6.23157e+03    0.00000e+00
   Total Energy    Temperature Pressure (bar)
    6.23157e+03    0.00000e+00    0.00000e+00

           Step           Time         Lambda
          19600    19600.00000        0.00000

   Energies (kJ/mol)
        G96Bond       G96Angle    Proper Dih.  Improper Dih.          LJ-14
    3.23463e+02    1.63751e+03    1.45754e+03    3.74712e+02    8.86695e+02
     Coulomb-14        LJ (SR)   Coulomb (SR)      Potential    Kinetic En.
    2.54013e+04   -4.85300e+03   -1.89971e+04    6.23117e+03    0.00000e+00
   Total Energy    Temperature Pressure (bar)
    6.23117e+03    0.00000e+00    0.00000e+00

           Step           Time         Lambda
          19700    19700.00000        0.00000

   Energies (kJ/mol)
        G96Bond       G96Angle    Proper Dih.  Improper Dih.          LJ-14
    3.23459e+02    1.63754e+03    1.45765e+03    3.74734e+02    8.86748e+02
     Coulomb-14        LJ (SR)   Coulomb (SR)      Potential    Kinetic En.
    2.54014e+04   -4.85330e+03   -1.89975e+04    6.23077e+03    0.00000e+00
   Total Energy    Temperature Pressure (bar)
    6.23077e+03    0.00000e+00    0.00000e+00

           Step           Time         Lambda
          19800    19800.00000        0.00000

   Energies (kJ/mol)
        G96Bond       G96Angle    Proper Dih.  Improper Dih.          LJ-14
    3.23408e+02    1.63765e+03    1.45794e+03    3.74787e+02    8.86864e+02
     Coulomb-14        LJ (SR)   Coulomb (SR)      Potential    Kinetic En.
    2.54017e+04   -4.85410e+03   -1.89986e+04    6.22972e+03    0.00000e+00
   Total Energy    Temperature Pressure (bar)
    6.22972e+03    0.00000e+00    0.00000e+00

           Step           Time         Lambda
          19900    19900.00000        0.00000

   Energies (kJ/mol)
        G96Bond       G96Angle    Proper Dih.  Improper Dih.          LJ-14
    3.23362e+02    1.63773e+03    1.45816e+03    3.74825e+02    8.86929e+02
     Coulomb-14        LJ (SR)   Coulomb (SR)      Potential    Kinetic En.
    2.54019e+04   -4.85462e+03   -1.89992e+04    6.22906e+03    0.00000e+00
   Total Energy    Temperature Pressure (bar)
    6.22906e+03    0.00000e+00    0.00000e+00

           Step           Time         Lambda
          20000    20000.00000        0.00000

   Energies (kJ/mol)
        G96Bond       G96Angle    Proper Dih.  Improper Dih.          LJ-14
    3.24317e+02    1.63701e+03    1.45823e+03    3.74785e+02    8.86953e+02
     Coulomb-14        LJ (SR)   Coulomb (SR)      Potential    Kinetic En.
    2.54020e+04   -4.85490e+03   -1.89995e+04    6.22887e+03    0.00000e+00
   Total Energy    Temperature Pressure (bar)
    6.22887e+03    0.00000e+00    0.00000e+00

           Step           Time         Lambda
          20100    20100.00000        0.00000

   Energies (kJ/mol)
        G96Bond       G96Angle    Proper Dih.  Improper Dih.          LJ-14
    3.23401e+02    1.63788e+03    1.45870e+03    3.74846e+02    8.87060e+02
     Coulomb-14        LJ (SR)   Coulomb (SR)      Potential    Kinetic En.
    2.54023e+04   -4.85593e+03   -1.90007e+04    6.22754e+03    0.00000e+00
   Total Energy    Temperature Pressure (bar)
    6.22754e+03    0.00000e+00    0.00000e+00

           Step           Time         Lambda
          20200    20200.00000        0.00000

   Energies (kJ/mol)
        G96Bond       G96Angle    Proper Dih.  Improper Dih.          LJ-14
    3.23308e+02    1.63785e+03    1.45889e+03    3.74945e+02    8.87136e+02
     Coulomb-14        LJ (SR)   Coulomb (SR)      Potential    Kinetic En.
    2.54024e+04   -4.85630e+03   -1.90013e+04    6.22698e+03    0.00000e+00
   Total Energy    Temperature Pressure (bar)
    6.22698e+03    0.00000e+00    0.00000e+00

           Step           Time         Lambda
          20300    20300.00000        0.00000

   Energies (kJ/mol)
        G96Bond       G96Angle    Proper Dih.  Improper Dih.          LJ-14
    3.23264e+02    1.63792e+03    1.45905e+03    3.74962e+02    8.87177e+02
     Coulomb-14        LJ (SR)   Coulomb (SR)      Potential    Kinetic En.
    2.54025e+04   -4.85664e+03   -1.90016e+04    6.22660e+03    0.00000e+00
   Total Energy    Temperature Pressure (bar)
    6.22660e+03    0.00000e+00    0.00000e+00

           Step           Time         Lambda
          20400    20400.00000        0.00000

   Energies (kJ/mol)
        G96Bond       G96Angle    Proper Dih.  Improper Dih.          LJ-14
    3.23310e+02    1.63791e+03    1.45919e+03    3.74977e+02    8.87210e+02
     Coulomb-14        LJ (SR)   Coulomb (SR)      Potential    Kinetic En.
    2.54025e+04   -4.85696e+03   -1.90019e+04    6.22624e+03    0.00000e+00
   Total Energy    Temperature Pressure (bar)
    6.22624e+03    0.00000e+00    0.00000e+00

           Step           Time         Lambda
          20500    20500.00000        0.00000

   Energies (kJ/mol)
        G96Bond       G96Angle    Proper Dih.  Improper Dih.          LJ-14
    3.23395e+02    1.63785e+03    1.45931e+03    3.74997e+02    8.87235e+02
     Coulomb-14        LJ (SR)   Coulomb (SR)      Potential    Kinetic En.
    2.54026e+04   -4.85719e+03   -1.90022e+04    6.22597e+03    0.00000e+00
   Total Energy    Temperature Pressure (bar)
    6.22597e+03    0.00000e+00    0.00000e+00

           Step           Time         Lambda
          20600    20600.00000        0.00000

   Energies (kJ/mol)
        G96Bond       G96Angle    Proper Dih.  Improper Dih.          LJ-14
    3.23261e+02    1.63795e+03    1.45949e+03    3.75037e+02    8.87277e+02
     Coulomb-14        LJ (SR)   Coulomb (SR)      Potential    Kinetic En.
    2.54026e+04   -4.85756e+03   -1.90026e+04    6.22552e+03    0.00000e+00
   Total Energy    Temperature Pressure (bar)
    6.22552e+03    0.00000e+00    0.00000e+00

           Step           Time         Lambda
          20700    20700.00000        0.00000

   Energies (kJ/mol)
        G96Bond       G96Angle    Proper Dih.  Improper Dih.          LJ-14
    3.23252e+02    1.63797e+03    1.45966e+03    3.75067e+02    8.87312e+02
     Coulomb-14        LJ (SR)   Coulomb (SR)      Potential    Kinetic En.
    2.54027e+04   -4.85788e+03   -1.90029e+04    6.22514e+03    0.00000e+00
   Total Energy    Temperature Pressure (bar)
    6.22514e+03    0.00000e+00    0.00000e+00

           Step           Time         Lambda
          20800    20800.00000        0.00000

   Energies (kJ/mol)
        G96Bond       G96Angle    Proper Dih.  Improper Dih.          LJ-14
    3.23286e+02    1.63794e+03    1.45985e+03    3.75105e+02    8.87346e+02
     Coulomb-14        LJ (SR)   Coulomb (SR)      Potential    Kinetic En.
    2.54027e+04   -4.85824e+03   -1.90033e+04    6.22472e+03    0.00000e+00
   Total Energy    Temperature Pressure (bar)
    6.22472e+03    0.00000e+00    0.00000e+00

           Step           Time         Lambda
          20900    20900.00000        0.00000

   Energies (kJ/mol)
        G96Bond       G96Angle    Proper Dih.  Improper Dih.          LJ-14
    3.23224e+02    1.63801e+03    1.46018e+03    3.75167e+02    8.87405e+02
     Coulomb-14        LJ (SR)   Coulomb (SR)      Potential    Kinetic En.
    2.54027e+04   -4.85886e+03   -1.90039e+04    6.22400e+03    0.00000e+00
   Total Energy    Temperature Pressure (bar)
    6.22400e+03    0.00000e+00    0.00000e+00

           Step           Time         Lambda
          21000    21000.00000        0.00000

   Energies (kJ/mol)
        G96Bond       G96Angle    Proper Dih.  Improper Dih.          LJ-14
    3.23218e+02    1.63808e+03    1.46037e+03    3.75173e+02    8.87455e+02
     Coulomb-14        LJ (SR)   Coulomb (SR)      Potential    Kinetic En.
    2.54027e+04   -4.85923e+03   -1.90042e+04    6.22357e+03    0.00000e+00
   Total Energy    Temperature Pressure (bar)
    6.22357e+03    0.00000e+00    0.00000e+00

           Step           Time         Lambda
          21100    21100.00000        0.00000

   Energies (kJ/mol)
        G96Bond       G96Angle    Proper Dih.  Improper Dih.          LJ-14
    3.23000e+02    1.63831e+03    1.46287e+03    3.75981e+02    8.88094e+02
     Coulomb-14        LJ (SR)   Coulomb (SR)      Potential    Kinetic En.
    2.54022e+04   -4.86385e+03   -1.90093e+04    6.21733e+03    0.00000e+00
   Total Energy    Temperature Pressure (bar)
    6.21733e+03    0.00000e+00    0.00000e+00

           Step           Time         Lambda
          21200    21200.00000        0.00000

   Energies (kJ/mol)
        G96Bond       G96Angle    Proper Dih.  Improper Dih.          LJ-14
    3.22940e+02    1.63822e+03    1.46305e+03    3.75962e+02    8.88187e+02
     Coulomb-14        LJ (SR)   Coulomb (SR)      Potential    Kinetic En.
    2.54025e+04   -4.86405e+03   -1.90099e+04    6.21696e+03    0.00000e+00
   Total Energy    Temperature Pressure (bar)
    6.21696e+03    0.00000e+00    0.00000e+00

           Step           Time         Lambda
          21300    21300.00000        0.00000

   Energies (kJ/mol)
        G96Bond       G96Angle    Proper Dih.  Improper Dih.          LJ-14
    3.22937e+02    1.63817e+03    1.46323e+03    3.75975e+02    8.88229e+02
     Coulomb-14        LJ (SR)   Coulomb (SR)      Potential    Kinetic En.
    2.54026e+04   -4.86426e+03   -1.90102e+04    6.21670e+03    0.00000e+00
   Total Energy    Temperature Pressure (bar)
    6.21670e+03    0.00000e+00    0.00000e+00

           Step           Time         Lambda
          21400    21400.00000        0.00000

   Energies (kJ/mol)
        G96Bond       G96Angle    Proper Dih.  Improper Dih.          LJ-14
    3.22907e+02    1.63816e+03    1.46340e+03    3.75984e+02    8.88265e+02
     Coulomb-14        LJ (SR)   Coulomb (SR)      Potential    Kinetic En.
    2.54026e+04   -4.86446e+03   -1.90104e+04    6.21648e+03    0.00000e+00
   Total Energy    Temperature Pressure (bar)
    6.21648e+03    0.00000e+00    0.00000e+00

           Step           Time         Lambda
          21500    21500.00000        0.00000

   Energies (kJ/mol)
        G96Bond       G96Angle    Proper Dih.  Improper Dih.          LJ-14
    3.22887e+02    1.63814e+03    1.46403e+03    3.75991e+02    8.88382e+02
     Coulomb-14        LJ (SR)   Coulomb (SR)      Potential    Kinetic En.
    2.54023e+04   -4.86521e+03   -1.90108e+04    6.21575e+03    0.00000e+00
   Total Energy    Temperature Pressure (bar)
    6.21575e+03    0.00000e+00    0.00000e+00

           Step           Time         Lambda
          21600    21600.00000        0.00000

   Energies (kJ/mol)
        G96Bond       G96Angle    Proper Dih.  Improper Dih.          LJ-14
    3.22900e+02    1.63832e+03    1.46465e+03    3.75985e+02    8.88527e+02
     Coulomb-14        LJ (SR)   Coulomb (SR)      Potential    Kinetic En.
    2.54013e+04   -4.86610e+03   -1.90107e+04    6.21490e+03    0.00000e+00
   Total Energy    Temperature Pressure (bar)
    6.21490e+03    0.00000e+00    0.00000e+00

           Step           Time         Lambda
          21700    21700.00000        0.00000

   Energies (kJ/mol)
        G96Bond       G96Angle    Proper Dih.  Improper Dih.          LJ-14
    3.23018e+02    1.63860e+03    1.46464e+03    3.76043e+02    8.88802e+02
     Coulomb-14        LJ (SR)   Coulomb (SR)      Potential    Kinetic En.
    2.53999e+04   -4.86688e+03   -1.90105e+04    6.21367e+03    0.00000e+00
   Total Energy    Temperature Pressure (bar)
    6.21367e+03    0.00000e+00    0.00000e+00

           Step           Time         Lambda
          21800    21800.00000        0.00000

   Energies (kJ/mol)
        G96Bond       G96Angle    Proper Dih.  Improper Dih.          LJ-14
    3.23167e+02    1.63919e+03    1.46296e+03    3.76831e+02    8.90335e+02
     Coulomb-14        LJ (SR)   Coulomb (SR)      Potential    Kinetic En.
    2.53991e+04   -4.86815e+03   -1.90141e+04    6.20935e+03    0.00000e+00
   Total Energy    Temperature Pressure (bar)
    6.20935e+03    0.00000e+00    0.00000e+00

           Step           Time         Lambda
          21900    21900.00000        0.00000

   Energies (kJ/mol)
        G96Bond       G96Angle    Proper Dih.  Improper Dih.          LJ-14
    3.22972e+02    1.63924e+03    1.46297e+03    3.77109e+02    8.90327e+02
     Coulomb-14        LJ (SR)   Coulomb (SR)      Potential    Kinetic En.
    2.53996e+04   -4.86851e+03   -1.90158e+04    6.20791e+03    0.00000e+00
   Total Energy    Temperature Pressure (bar)
    6.20791e+03    0.00000e+00    0.00000e+00

           Step           Time         Lambda
          22000    22000.00000        0.00000

   Energies (kJ/mol)
        G96Bond       G96Angle    Proper Dih.  Improper Dih.          LJ-14
    3.22944e+02    1.63926e+03    1.46304e+03    3.77156e+02    8.90318e+02
     Coulomb-14        LJ (SR)   Coulomb (SR)      Potential    Kinetic En.
    2.53996e+04   -4.86863e+03   -1.90161e+04    6.20758e+03    0.00000e+00
   Total Energy    Temperature Pressure (bar)
    6.20758e+03    0.00000e+00    0.00000e+00

           Step           Time         Lambda
          22100    22100.00000        0.00000

   Energies (kJ/mol)
        G96Bond       G96Angle    Proper Dih.  Improper Dih.          LJ-14
    3.22912e+02    1.63926e+03    1.46309e+03    3.77181e+02    8.90302e+02
     Coulomb-14        LJ (SR)   Coulomb (SR)      Potential    Kinetic En.
    2.53996e+04   -4.86872e+03   -1.90163e+04    6.20732e+03    0.00000e+00
   Total Energy    Temperature Pressure (bar)
    6.20732e+03    0.00000e+00    0.00000e+00

           Step           Time         Lambda
          22200    22200.00000        0.00000

   Energies (kJ/mol)
        G96Bond       G96Angle    Proper Dih.  Improper Dih.          LJ-14
    3.22904e+02    1.63927e+03    1.46323e+03    3.77237e+02    8.90274e+02
     Coulomb-14        LJ (SR)   Coulomb (SR)      Potential    Kinetic En.
    2.53995e+04   -4.86891e+03   -1.90167e+04    6.20680e+03    0.00000e+00
   Total Energy    Temperature Pressure (bar)
    6.20680e+03    0.00000e+00    0.00000e+00

           Step           Time         Lambda
          22300    22300.00000        0.00000

   Energies (kJ/mol)
        G96Bond       G96Angle    Proper Dih.  Improper Dih.          LJ-14
    3.22864e+02    1.63932e+03    1.46337e+03    3.77300e+02    8.90240e+02
     Coulomb-14        LJ (SR)   Coulomb (SR)      Potential    Kinetic En.
    2.53994e+04   -4.86910e+03   -1.90171e+04    6.20632e+03    0.00000e+00
   Total Energy    Temperature Pressure (bar)
    6.20632e+03    0.00000e+00    0.00000e+00

           Step           Time         Lambda
          22400    22400.00000        0.00000

   Energies (kJ/mol)
        G96Bond       G96Angle    Proper Dih.  Improper Dih.          LJ-14
    3.22750e+02    1.64002e+03    1.46456e+03    3.77818e+02    8.89957e+02
     Coulomb-14        LJ (SR)   Coulomb (SR)      Potential    Kinetic En.
    2.53980e+04   -4.87027e+03   -1.90201e+04    6.20271e+03    0.00000e+00
   Total Energy    Temperature Pressure (bar)
    6.20271e+03    0.00000e+00    0.00000e+00

           Step           Time         Lambda
          22500    22500.00000        0.00000

   Energies (kJ/mol)
        G96Bond       G96Angle    Proper Dih.  Improper Dih.          LJ-14
    3.23008e+02    1.64041e+03    1.46515e+03    3.78013e+02    8.90037e+02
     Coulomb-14        LJ (SR)   Coulomb (SR)      Potential    Kinetic En.
    2.53971e+04   -4.87069e+03   -1.90212e+04    6.20179e+03    0.00000e+00
   Total Energy    Temperature Pressure (bar)
    6.20179e+03    0.00000e+00    0.00000e+00

           Step           Time         Lambda
          22600    22600.00000        0.00000

   Energies (kJ/mol)
        G96Bond       G96Angle    Proper Dih.  Improper Dih.          LJ-14
    3.22744e+02    1.64114e+03    1.46655e+03    3.78272e+02    8.90075e+02
     Coulomb-14        LJ (SR)   Coulomb (SR)      Potential    Kinetic En.
    2.53956e+04   -4.87127e+03   -1.90238e+04    6.19930e+03    0.00000e+00
   Total Energy    Temperature Pressure (bar)
    6.19930e+03    0.00000e+00    0.00000e+00

           Step           Time         Lambda
          22700    22700.00000        0.00000

   Energies (kJ/mol)
        G96Bond       G96Angle    Proper Dih.  Improper Dih.          LJ-14
    3.22769e+02    1.64140e+03    1.46679e+03    3.78319e+02    8.90095e+02
     Coulomb-14        LJ (SR)   Coulomb (SR)      Potential    Kinetic En.
    2.53952e+04   -4.87136e+03   -1.90244e+04    6.19881e+03    0.00000e+00
   Total Energy    Temperature Pressure (bar)
    6.19881e+03    0.00000e+00    0.00000e+00

           Step           Time         Lambda
          22800    22800.00000        0.00000

   Energies (kJ/mol)
        G96Bond       G96Angle    Proper Dih.  Improper Dih.          LJ-14
    3.22649e+02    1.64176e+03    1.46699e+03    3.78372e+02    8.90141e+02
     Coulomb-14        LJ (SR)   Coulomb (SR)      Potential    Kinetic En.
    2.53949e+04   -4.87140e+03   -1.90250e+04    6.19835e+03    0.00000e+00
   Total Energy    Temperature Pressure (bar)
    6.19835e+03    0.00000e+00    0.00000e+00

           Step           Time         Lambda
          22900    22900.00000        0.00000

   Energies (kJ/mol)
        G96Bond       G96Angle    Proper Dih.  Improper Dih.          LJ-14
    3.22843e+02    1.64289e+03    1.46824e+03    3.78719e+02    8.90262e+02
     Coulomb-14        LJ (SR)   Coulomb (SR)      Potential    Kinetic En.
    2.53941e+04   -4.87132e+03   -1.90297e+04    6.19602e+03    0.00000e+00
   Total Energy    Temperature Pressure (bar)
    6.19602e+03    0.00000e+00    0.00000e+00

           Step           Time         Lambda
          23000    23000.00000        0.00000

   Energies (kJ/mol)
        G96Bond       G96Angle    Proper Dih.  Improper Dih.          LJ-14
    3.22734e+02    1.64260e+03    1.46841e+03    3.78652e+02    8.90370e+02
     Coulomb-14        LJ (SR)   Coulomb (SR)      Potential    Kinetic En.
    2.53947e+04   -4.87175e+03   -1.90300e+04    6.19577e+03    0.00000e+00
   Total Energy    Temperature Pressure (bar)
    6.19577e+03    0.00000e+00    0.00000e+00

           Step           Time         Lambda
          23100    23100.00000        0.00000

   Energies (kJ/mol)
        G96Bond       G96Angle    Proper Dih.  Improper Dih.          LJ-14
    3.22665e+02    1.64255e+03    1.46859e+03    3.78681e+02    8.90405e+02
     Coulomb-14        LJ (SR)   Coulomb (SR)      Potential    Kinetic En.
    2.53950e+04   -4.87205e+03   -1.90303e+04    6.19550e+03    0.00000e+00
   Total Energy    Temperature Pressure (bar)
    6.19550e+03    0.00000e+00    0.00000e+00

           Step           Time         Lambda
          23200    23200.00000        0.00000

   Energies (kJ/mol)
        G96Bond       G96Angle    Proper Dih.  Improper Dih.          LJ-14
    3.22641e+02    1.64252e+03    1.46908e+03    3.78740e+02    8.90470e+02
     Coulomb-14        LJ (SR)   Coulomb (SR)      Potential    Kinetic En.
    2.53952e+04   -4.87269e+03   -1.90312e+04    6.19476e+03    0.00000e+00
   Total Energy    Temperature Pressure (bar)
    6.19476e+03    0.00000e+00    0.00000e+00

           Step           Time         Lambda
          23300    23300.00000        0.00000

   Energies (kJ/mol)
        G96Bond       G96Angle    Proper Dih.  Improper Dih.          LJ-14
    3.22525e+02    1.64253e+03    1.47030e+03    3.78876e+02    8.90399e+02
     Coulomb-14        LJ (SR)   Coulomb (SR)      Potential    Kinetic En.
    2.53958e+04   -4.87397e+03   -1.90333e+04    6.19311e+03    0.00000e+00
   Total Energy    Temperature Pressure (bar)
    6.19311e+03    0.00000e+00    0.00000e+00

           Step           Time         Lambda
          23400    23400.00000        0.00000

   Energies (kJ/mol)
        G96Bond       G96Angle    Proper Dih.  Improper Dih.          LJ-14
    3.22450e+02    1.64258e+03    1.47046e+03    3.78934e+02    8.90564e+02
     Coulomb-14        LJ (SR)   Coulomb (SR)      Potential    Kinetic En.
    2.53957e+04   -4.87427e+03   -1.90337e+04    6.19279e+03    0.00000e+00
   Total Energy    Temperature Pressure (bar)
    6.19279e+03    0.00000e+00    0.00000e+00

           Step           Time         Lambda
          23500    23500.00000        0.00000

   Energies (kJ/mol)
        G96Bond       G96Angle    Proper Dih.  Improper Dih.          LJ-14
    3.22566e+02    1.64246e+03    1.47059e+03    3.78938e+02    8.90609e+02
     Coulomb-14        LJ (SR)   Coulomb (SR)      Potential    Kinetic En.
    2.53958e+04   -4.87446e+03   -1.90339e+04    6.19258e+03    0.00000e+00
   Total Energy    Temperature Pressure (bar)
    6.19258e+03    0.00000e+00    0.00000e+00

           Step           Time         Lambda
          23600    23600.00000        0.00000

   Energies (kJ/mol)
        G96Bond       G96Angle    Proper Dih.  Improper Dih.          LJ-14
    3.22494e+02    1.64261e+03    1.47199e+03    3.79169e+02    8.90596e+02
     Coulomb-14        LJ (SR)   Coulomb (SR)      Potential    Kinetic En.
    2.53959e+04   -4.87630e+03   -1.90360e+04    6.19048e+03    0.00000e+00
   Total Energy    Temperature Pressure (bar)
    6.19048e+03    0.00000e+00    0.00000e+00

           Step           Time         Lambda
          23700    23700.00000        0.00000

   Energies (kJ/mol)
        G96Bond       G96Angle    Proper Dih.  Improper Dih.          LJ-14
    3.22559e+02    1.64231e+03    1.47215e+03    3.79221e+02    8.90798e+02
     Coulomb-14        LJ (SR)   Coulomb (SR)      Potential    Kinetic En.
    2.53960e+04   -4.87644e+03   -1.90364e+04    6.19017e+03    0.00000e+00
   Total Energy    Temperature Pressure (bar)
    6.19017e+03    0.00000e+00    0.00000e+00

           Step           Time         Lambda
          23800    23800.00000        0.00000

   Energies (kJ/mol)
        G96Bond       G96Angle    Proper Dih.  Improper Dih.          LJ-14
    3.22540e+02    1.64244e+03    1.47286e+03    3.79305e+02    8.90791e+02
     Coulomb-14        LJ (SR)   Coulomb (SR)      Potential    Kinetic En.
    2.53960e+04   -4.87735e+03   -1.90374e+04    6.18919e+03    0.00000e+00
   Total Energy    Temperature Pressure (bar)
    6.18919e+03    0.00000e+00    0.00000e+00

           Step           Time         Lambda
          23900    23900.00000        0.00000

   Energies (kJ/mol)
        G96Bond       G96Angle    Proper Dih.  Improper Dih.          LJ-14
    3.22550e+02    1.64246e+03    1.47342e+03    3.79404e+02    8.90791e+02
     Coulomb-14        LJ (SR)   Coulomb (SR)      Potential    Kinetic En.
    2.53959e+04   -4.87796e+03   -1.90381e+04    6.18845e+03    0.00000e+00
   Total Energy    Temperature Pressure (bar)
    6.18845e+03    0.00000e+00    0.00000e+00

           Step           Time         Lambda
          24000    24000.00000        0.00000

   Energies (kJ/mol)
        G96Bond       G96Angle    Proper Dih.  Improper Dih.          LJ-14
    3.22843e+02    1.64315e+03    1.47933e+03    3.80188e+02    8.90729e+02
     Coulomb-14        LJ (SR)   Coulomb (SR)      Potential    Kinetic En.
    2.53944e+04   -4.88303e+03   -1.90466e+04    6.18105e+03    0.00000e+00
   Total Energy    Temperature Pressure (bar)
    6.18105e+03    0.00000e+00    0.00000e+00

           Step           Time         Lambda
          24100    24100.00000        0.00000

   Energies (kJ/mol)
        G96Bond       G96Angle    Proper Dih.  Improper Dih.          LJ-14
    3.22821e+02    1.64312e+03    1.47969e+03    3.80219e+02    8.90770e+02
     Coulomb-14        LJ (SR)   Coulomb (SR)      Potential    Kinetic En.
    2.53943e+04   -4.88326e+03   -1.90471e+04    6.18061e+03    0.00000e+00
   Total Energy    Temperature Pressure (bar)
    6.18061e+03    0.00000e+00    0.00000e+00

           Step           Time         Lambda
          24200    24200.00000        0.00000

   Energies (kJ/mol)
        G96Bond       G96Angle    Proper Dih.  Improper Dih.          LJ-14
    3.22836e+02    1.64312e+03    1.47992e+03    3.80219e+02    8.90760e+02
     Coulomb-14        LJ (SR)   Coulomb (SR)      Potential    Kinetic En.
    2.53942e+04   -4.88337e+03   -1.90473e+04    6.18036e+03    0.00000e+00
   Total Energy    Temperature Pressure (bar)
    6.18036e+03    0.00000e+00    0.00000e+00

           Step           Time         Lambda
          24300    24300.00000        0.00000

   Energies (kJ/mol)
        G96Bond       G96Angle    Proper Dih.  Improper Dih.          LJ-14
    3.22815e+02    1.64325e+03    1.48045e+03    3.80237e+02    8.90708e+02
     Coulomb-14        LJ (SR)   Coulomb (SR)      Potential    Kinetic En.
    2.53937e+04   -4.88364e+03   -1.90478e+04    6.17976e+03    0.00000e+00
   Total Energy    Temperature Pressure (bar)
    6.17976e+03    0.00000e+00    0.00000e+00

           Step           Time         Lambda
          24400    24400.00000        0.00000

   Energies (kJ/mol)
        G96Bond       G96Angle    Proper Dih.  Improper Dih.          LJ-14
    3.22855e+02    1.64342e+03    1.48096e+03    3.80209e+02    8.90650e+02
     Coulomb-14        LJ (SR)   Coulomb (SR)      Potential    Kinetic En.
    2.53931e+04   -4.88382e+03   -1.90482e+04    6.17920e+03    0.00000e+00
   Total Energy    Temperature Pressure (bar)
    6.17920e+03    0.00000e+00    0.00000e+00

           Step           Time         Lambda
          24500    24500.00000        0.00000

   Energies (kJ/mol)
        G96Bond       G96Angle    Proper Dih.  Improper Dih.          LJ-14
    3.23032e+02    1.64357e+03    1.48129e+03    3.80246e+02    8.90525e+02
     Coulomb-14        LJ (SR)   Coulomb (SR)      Potential    Kinetic En.
    2.53923e+04   -4.88389e+03   -1.90484e+04    6.17862e+03    0.00000e+00
   Total Energy    Temperature Pressure (bar)
    6.17862e+03    0.00000e+00    0.00000e+00

           Step           Time         Lambda
          24600    24600.00000        0.00000

   Energies (kJ/mol)
        G96Bond       G96Angle    Proper Dih.  Improper Dih.          LJ-14
    3.23061e+02    1.64447e+03    1.48107e+03    3.80477e+02    8.90235e+02
     Coulomb-14        LJ (SR)   Coulomb (SR)      Potential    Kinetic En.
    2.53905e+04   -4.88383e+03   -1.90487e+04    6.17727e+03    0.00000e+00
   Total Energy    Temperature Pressure (bar)
    6.17727e+03    0.00000e+00    0.00000e+00

           Step           Time         Lambda
          24700    24700.00000        0.00000

   Energies (kJ/mol)
        G96Bond       G96Angle    Proper Dih.  Improper Dih.          LJ-14
    3.23230e+02    1.64441e+03    1.48080e+03    3.80490e+02    8.90220e+02
     Coulomb-14        LJ (SR)   Coulomb (SR)      Potential    Kinetic En.
    2.53903e+04   -4.88392e+03   -1.90489e+04    6.17668e+03    0.00000e+00
   Total Energy    Temperature Pressure (bar)
    6.17668e+03    0.00000e+00    0.00000e+00

           Step           Time         Lambda
          24800    24800.00000        0.00000

   Energies (kJ/mol)
        G96Bond       G96Angle    Proper Dih.  Improper Dih.          LJ-14
    3.23303e+02    1.64439e+03    1.48051e+03    3.80489e+02    8.90144e+02
     Coulomb-14        LJ (SR)   Coulomb (SR)      Potential    Kinetic En.
    2.53905e+04   -4.88409e+03   -1.90492e+04    6.17595e+03    0.00000e+00
   Total Energy    Temperature Pressure (bar)
    6.17595e+03    0.00000e+00    0.00000e+00

           Step           Time         Lambda
          24900    24900.00000        0.00000

   Energies (kJ/mol)
        G96Bond       G96Angle    Proper Dih.  Improper Dih.          LJ-14
    3.23154e+02    1.64443e+03    1.48034e+03    3.80463e+02    8.90153e+02
     Coulomb-14        LJ (SR)   Coulomb (SR)      Potential    Kinetic En.
    2.53908e+04   -4.88433e+03   -1.90497e+04    6.17533e+03    0.00000e+00
   Total Energy    Temperature Pressure (bar)
    6.17533e+03    0.00000e+00    0.00000e+00

           Step           Time         Lambda
          25000    25000.00000        0.00000

   Energies (kJ/mol)
        G96Bond       G96Angle    Proper Dih.  Improper Dih.          LJ-14
    3.23097e+02    1.64440e+03    1.48023e+03    3.80450e+02    8.90184e+02
     Coulomb-14        LJ (SR)   Coulomb (SR)      Potential    Kinetic En.
    2.53911e+04   -4.88461e+03   -1.90501e+04    6.17480e+03    0.00000e+00
   Total Energy    Temperature Pressure (bar)
    6.17480e+03    0.00000e+00    0.00000e+00


Stepsize too small, or no change in energy.
Converged to machine precision,
but not to the requested precision Fmax < 0

Polak-Ribiere Conjugate Gradients did not converge to Fmax < 0 in 25001 steps.
Potential Energy  =  6.17480301795725e+03
Maximum force     =  7.02286859796416e+00 on atom 387
Norm of force     =  4.08717877149660e-01

Performed 31077 energy evaluations in total.

	M E G A - F L O P S   A C C O U N T I N G

   RF=Reaction-Field  FE=Free Energy  SCFE=Soft-Core/Free Energy
   T=Tabulated        W3=SPC/TIP3p    W4=TIP4p (single or pairs)
   NF=No Forces

 Computing:                        M-Number         M-Flops  % of Flops
-----------------------------------------------------------------------
 VdW(T)                         2944.103817   158981.606118    18.0
 Coul(T)                        1472.069298    61826.910516     7.0
 Coul(T) + VdW(T)               1660.578506   112919.338408    12.8
 Outer nonbonded loop            172.388746     1723.887460     0.2
 1,4 nonbonded interactions      158.373488    14253.613920     1.6
 NS-Pairs                      23299.176600   489282.708600    55.3
 CG-CoM                           38.039472     1103.144688     0.1
 Bonds                            88.261520     3795.245360     0.4
 Angles                          128.911544    21012.581672     2.4
 Propers                          48.170900    11031.136100     1.2
 Impropers                        43.384888     9024.056704     1.0
-----------------------------------------------------------------------
 Total                                        884954.229546   100.0
-----------------------------------------------------------------------

               NODE (s)   Real (s)      (%)
       Time:    726.000    726.000    100.0
                       12:06
Finished mdrun on node 0 Mon Jul 18 06:38:52 2016
