# Supplementary material for: Computational Modeling of complete HOXB13 protein for predicting the functional effect of SNPs and the associated role in hereditary prostate cancer
Source: Sci Rep. 2017 Mar 8;7:43830. doi: 10.1038/srep43830 (PMC5363706; doi:10.1038/srep43830)
Supplement: Supplementary Dataset [file srep43830-s1.zip › SR Supplementary Data Files Complete/Energy minimised protein/K61M.log.txt]

Log file opened on Mon Jul 18 07:03:32 2016
Host: lorentz.dynstr.pasteur.fr  pid: 26157  nodeid: 0  nnodes:  1
The Gromacs distribution was built Thu Jan 26 01:39:00 CET 2006 by
root@lorentz.immstr.pasteur.fr (Linux 2.6.9-5.0.3.ELsmp x86_64)


                         :-)  G  R  O  M  A  C  S  (-:

                          GROtesk MACabre and Sinister

                             :-)  VERSION 3.3  (-:


      Written by David van der Spoel, Erik Lindahl, Berk Hess, and others.
       Copyright (c) 1991-2000, University of Groningen, The Netherlands.
             Copyright (c) 2001-2004, The GROMACS development team,
            check out http://www.gromacs.org for more information.

         This program is free software; you can redistribute it and/or
          modify it under the terms of the GNU General Public License
         as published by the Free Software Foundation; either version 2
             of the License, or (at your option) any later version.

 :-)  /data/delarue_www/executables/gromacs/bin/mdrun_d (double precision)  (-:


++++ PLEASE READ AND CITE THE FOLLOWING REFERENCE ++++
E. Lindahl and B. Hess and D. van der Spoel
GROMACS 3.0: A package for molecular simulation and trajectory analysis
J. Mol. Mod. 7 (2001) pp. 306-317
-------- -------- --- Thank You --- -------- --------


++++ PLEASE READ AND CITE THE FOLLOWING REFERENCE ++++
H. J. C. Berendsen, D. van der Spoel and R. van Drunen
GROMACS: A message-passing parallel molecular dynamics implementation
Comp. Phys. Comm. 91 (1995) pp. 43-56
-------- -------- --- Thank You --- -------- --------

Input Parameters:
   integrator           = cg
   nsteps               = 25000
   init_step            = 0
   ns_type              = Simple
   nstlist              = 10
   ndelta               = 2
   bDomDecomp           = FALSE
   decomp_dir           = 0
   nstcomm              = 1
   comm_mode            = Linear
   nstcheckpoint        = 1000
   nstlog               = 100
   nstxout              = 0
   nstvout              = 0
   nstfout              = 0
   nstenergy            = 0
   nstxtcout            = 0
   init_t               = 0
   delta_t              = 0.001
   xtcprec              = 1000
   nkx                  = 0
   nky                  = 0
   nkz                  = 0
   pme_order            = 4
   ewald_rtol           = 1e-05
   ewald_geometry       = 0
   epsilon_surface      = 0
   optimize_fft         = FALSE
   ePBC                 = no
   bUncStart            = FALSE
   bShakeSOR            = FALSE
   etc                  = No
   epc                  = No
   epctype              = Isotropic
   tau_p                = 1
   ref_p (3x3):
      ref_p[    0]={ 0.00000e+00,  0.00000e+00,  0.00000e+00}
      ref_p[    1]={ 0.00000e+00,  0.00000e+00,  0.00000e+00}
      ref_p[    2]={ 0.00000e+00,  0.00000e+00,  0.00000e+00}
   compress (3x3):
      compress[    0]={ 0.00000e+00,  0.00000e+00,  0.00000e+00}
      compress[    1]={ 0.00000e+00,  0.00000e+00,  0.00000e+00}
      compress[    2]={ 0.00000e+00,  0.00000e+00,  0.00000e+00}
   andersen_seed        = 815131
   rlist                = 1.4
   coulombtype          = Shift
   rcoulomb_switch      = 0
   rcoulomb             = 1
   vdwtype              = Shift
   rvdw_switch          = 0
   rvdw                 = 1
   epsilon_r            = 1
   epsilon_rf           = 1
   tabext               = 1
   gb_algorithm         = Still
   nstgbradii           = 1
   rgbradii             = 2
   gb_saltconc          = 0
   implicit_solvent     = No
   DispCorr             = No
   fudgeQQ              = 1
   free_energy          = no
   init_lambda          = 0
   sc_alpha             = 0
   sc_power             = 1
   sc_sigma             = 0.3
   delta_lambda         = 0
   disre_weighting      = Conservative
   disre_mixed          = FALSE
   dr_fc                = 1000
   dr_tau               = 0
   nstdisreout          = 100
   orires_fc            = 0
   orires_tau           = 0
   nstorireout          = 100
   dihre-fc             = 1000
   dihre-tau            = 0
   nstdihreout          = 100
   em_stepsize          = 0.01
   em_tol               = 0
   niter                = 20
   fc_stepsize          = 0
   nstcgsteep           = 1000
   nbfgscorr            = 10
   ConstAlg             = Lincs
   shake_tol            = 0.0001
   lincs_order          = 4
   lincs_warnangle      = 30
   lincs_iter           = 1
   bd_fric              = 0
   ld_seed              = 1993
   cos_accel            = 0
   deform (3x3):
      deform[    0]={ 0.00000e+00,  0.00000e+00,  0.00000e+00}
      deform[    1]={ 0.00000e+00,  0.00000e+00,  0.00000e+00}
      deform[    2]={ 0.00000e+00,  0.00000e+00,  0.00000e+00}
   userint1             = 0
   userint2             = 0
   userint3             = 0
   userint4             = 0
   userreal1            = 0
   userreal2            = 0
   userreal3            = 0
   userreal4            = 0
grpopts:
   nrdf:	        8301
   ref_t:	           0
   tau_t:	           0
anneal:		          No
ann_npoints:	           0
   acc:	           0           0           0
   nfreeze:           N           N           N
   energygrp_flags[  0]: 0
   efield-x:
      n = 0
   efield-xt:
      n = 0
   efield-y:
      n = 0
   efield-yt:
      n = 0
   efield-z:
      n = 0
   efield-zt:
      n = 0
   bQMMM                = FALSE
   QMconstraints        = 0
   QMMMscheme           = 0
   scalefactor          = 1
qm_opts:
   ngQM                 = 0
CPU=  0, lastcg= 1222, targetcg=  611, myshift=    0
nsb->shift =   1, nsb->bshift=  0
Neighbor Search Blocks
nsb->nodeid:         0
nsb->nnodes:      1
nsb->cgtotal:  1223
nsb->natoms:   2768
nsb->shift:       1
nsb->bshift:      0
Nodeid   index  homenr  cgload  workload
     0       0    2768    1223      1223

Table routines are used for coulomb: TRUE
Table routines are used for vdw:     TRUE
Using shifted Lennard-Jones, switch between 0 and 1 nm
Cut-off's:   NS: 1.4   Coulomb: 1   LJ: 1
System total charge: 0.000
Generated table with 4800 data points for Shift.
Tabscale = 2000 points/nm
Generated table with 4800 data points for LJ6Shift.
Tabscale = 2000 points/nm
Generated table with 4800 data points for LJ12Shift.
Tabscale = 2000 points/nm
Generated table with 2000 data points for 1-4 COUL.
Tabscale = 2000 points/nm
Generated table with 2000 data points for 1-4 LJ6.
Tabscale = 2000 points/nm
Generated table with 2000 data points for 1-4 LJ12.
Tabscale = 2000 points/nm
Initiating Polak-Ribiere Conjugate Gradients
Center of mass motion removal mode is Linear
We have the following groups for center of mass motion removal:
  0:  rest, initial mass: 2768
Started Polak-Ribiere Conjugate Gradients on node 0 Mon Jul 18 07:03:32 2016
Polak-Ribiere Conjugate Gradients:
   Tolerance (Fmax)   =  0.00000e+00
   Number of steps    =        25000
Configuring nonbonded kernels...
Testing x86_64 SSE2 support... present.


           Step           Time         Lambda
              0        0.00000        0.00000

   Energies (kJ/mol)
        G96Bond       G96Angle    Proper Dih.  Improper Dih.          LJ-14
    4.49521e+03    2.22044e+03    1.64532e+03    4.05830e+02    4.99744e+03
     Coulomb-14        LJ (SR)   Coulomb (SR)      Potential    Kinetic En.
    2.77516e+04   -1.00095e+02   -1.82403e+04    2.31754e+04    0.00000e+00
   Total Energy    Temperature Pressure (bar)
    2.31754e+04    0.00000e+00    0.00000e+00

   F-max             =  7.79780e+03 on atom 2499
   F-Norm            =  8.61055e+04

           Step           Time         Lambda
              0        0.00000        0.00000

   Energies (kJ/mol)
        G96Bond       G96Angle    Proper Dih.  Improper Dih.          LJ-14
    3.92440e+03    2.11487e+03    1.64507e+03    4.02756e+02    4.95110e+03
     Coulomb-14        LJ (SR)   Coulomb (SR)      Potential    Kinetic En.
    2.77311e+04   -1.69141e+02   -1.82440e+04    2.23561e+04    0.00000e+00
   Total Energy    Temperature Pressure (bar)
    2.23561e+04    0.00000e+00    0.00000e+00

           Step           Time         Lambda
            100      100.00000        0.00000

   Energies (kJ/mol)
        G96Bond       G96Angle    Proper Dih.  Improper Dih.          LJ-14
    3.12723e+02    1.64056e+03    1.63044e+03    3.64374e+02    9.64537e+02
     Coulomb-14        LJ (SR)   Coulomb (SR)      Potential    Kinetic En.
    2.57345e+04   -4.31216e+03   -1.75381e+04    8.79689e+03    0.00000e+00
   Total Energy    Temperature Pressure (bar)
    8.79689e+03    0.00000e+00    0.00000e+00

           Step           Time         Lambda
            200      200.00000        0.00000

   Energies (kJ/mol)
        G96Bond       G96Angle    Proper Dih.  Improper Dih.          LJ-14
    3.13158e+02    1.61738e+03    1.58530e+03    3.45882e+02    9.04243e+02
     Coulomb-14        LJ (SR)   Coulomb (SR)      Potential    Kinetic En.
    2.56364e+04   -4.37334e+03   -1.75849e+04    8.44409e+03    0.00000e+00
   Total Energy    Temperature Pressure (bar)
    8.44409e+03    0.00000e+00    0.00000e+00

           Step           Time         Lambda
            300      300.00000        0.00000

   Energies (kJ/mol)
        G96Bond       G96Angle    Proper Dih.  Improper Dih.          LJ-14
    3.18342e+02    1.60795e+03    1.53136e+03    3.44659e+02    8.76209e+02
     Coulomb-14        LJ (SR)   Coulomb (SR)      Potential    Kinetic En.
    2.55665e+04   -4.40746e+03   -1.76840e+04    8.15355e+03    0.00000e+00
   Total Energy    Temperature Pressure (bar)
    8.15355e+03    0.00000e+00    0.00000e+00

           Step           Time         Lambda
            400      400.00000        0.00000

   Energies (kJ/mol)
        G96Bond       G96Angle    Proper Dih.  Improper Dih.          LJ-14
    3.25138e+02    1.61862e+03    1.48653e+03    3.47172e+02    8.62270e+02
     Coulomb-14        LJ (SR)   Coulomb (SR)      Potential    Kinetic En.
    2.55069e+04   -4.41613e+03   -1.78748e+04    7.85563e+03    0.00000e+00
   Total Energy    Temperature Pressure (bar)
    7.85563e+03    0.00000e+00    0.00000e+00

           Step           Time         Lambda
            500      500.00000        0.00000

   Energies (kJ/mol)
        G96Bond       G96Angle    Proper Dih.  Improper Dih.          LJ-14
    3.22238e+02    1.61662e+03    1.46681e+03    3.47260e+02    8.59509e+02
     Coulomb-14        LJ (SR)   Coulomb (SR)      Potential    Kinetic En.
    2.55057e+04   -4.42035e+03   -1.79220e+04    7.77573e+03    0.00000e+00
   Total Energy    Temperature Pressure (bar)
    7.77573e+03    0.00000e+00    0.00000e+00

           Step           Time         Lambda
            600      600.00000        0.00000

   Energies (kJ/mol)
        G96Bond       G96Angle    Proper Dih.  Improper Dih.          LJ-14
    3.22663e+02    1.61738e+03    1.46198e+03    3.47947e+02    8.60279e+02
     Coulomb-14        LJ (SR)   Coulomb (SR)      Potential    Kinetic En.
    2.54969e+04   -4.42370e+03   -1.79516e+04    7.73178e+03    0.00000e+00
   Total Energy    Temperature Pressure (bar)
    7.73178e+03    0.00000e+00    0.00000e+00

           Step           Time         Lambda
            700      700.00000        0.00000

   Energies (kJ/mol)
        G96Bond       G96Angle    Proper Dih.  Improper Dih.          LJ-14
    3.22685e+02    1.61771e+03    1.45523e+03    3.48025e+02    8.58914e+02
     Coulomb-14        LJ (SR)   Coulomb (SR)      Potential    Kinetic En.
    2.54905e+04   -4.43019e+03   -1.79802e+04    7.68266e+03    0.00000e+00
   Total Energy    Temperature Pressure (bar)
    7.68266e+03    0.00000e+00    0.00000e+00

           Step           Time         Lambda
            800      800.00000        0.00000

   Energies (kJ/mol)
        G96Bond       G96Angle    Proper Dih.  Improper Dih.          LJ-14
    3.23102e+02    1.61724e+03    1.44589e+03    3.46658e+02    8.56435e+02
     Coulomb-14        LJ (SR)   Coulomb (SR)      Potential    Kinetic En.
    2.54808e+04   -4.44308e+03   -1.80278e+04    7.59922e+03    0.00000e+00
   Total Energy    Temperature Pressure (bar)
    7.59922e+03    0.00000e+00    0.00000e+00

           Step           Time         Lambda
            900      900.00000        0.00000

   Energies (kJ/mol)
        G96Bond       G96Angle    Proper Dih.  Improper Dih.          LJ-14
    3.23273e+02    1.61366e+03    1.43929e+03    3.46455e+02    8.53626e+02
     Coulomb-14        LJ (SR)   Coulomb (SR)      Potential    Kinetic En.
    2.54723e+04   -4.45552e+03   -1.80536e+04    7.53952e+03    0.00000e+00
   Total Energy    Temperature Pressure (bar)
    7.53952e+03    0.00000e+00    0.00000e+00

           Step           Time         Lambda
           1000     1000.00000        0.00000

   Energies (kJ/mol)
        G96Bond       G96Angle    Proper Dih.  Improper Dih.          LJ-14
    3.23309e+02    1.60739e+03    1.43669e+03    3.46497e+02    8.54684e+02
     Coulomb-14        LJ (SR)   Coulomb (SR)      Potential    Kinetic En.
    2.54681e+04   -4.46885e+03   -1.80810e+04    7.48683e+03    0.00000e+00
   Total Energy    Temperature Pressure (bar)
    7.48683e+03    0.00000e+00    0.00000e+00

           Step           Time         Lambda
           1100     1100.00000        0.00000

   Energies (kJ/mol)
        G96Bond       G96Angle    Proper Dih.  Improper Dih.          LJ-14
    3.23559e+02    1.60516e+03    1.43737e+03    3.45601e+02    8.56172e+02
     Coulomb-14        LJ (SR)   Coulomb (SR)      Potential    Kinetic En.
    2.54643e+04   -4.47683e+03   -1.81198e+04    7.43555e+03    0.00000e+00
   Total Energy    Temperature Pressure (bar)
    7.43555e+03    0.00000e+00    0.00000e+00

           Step           Time         Lambda
           1200     1200.00000        0.00000

   Energies (kJ/mol)
        G96Bond       G96Angle    Proper Dih.  Improper Dih.          LJ-14
    3.24569e+02    1.60643e+03    1.43422e+03    3.43974e+02    8.61959e+02
     Coulomb-14        LJ (SR)   Coulomb (SR)      Potential    Kinetic En.
    2.54602e+04   -4.47655e+03   -1.81902e+04    7.36462e+03    0.00000e+00
   Total Energy    Temperature Pressure (bar)
    7.36462e+03    0.00000e+00    0.00000e+00

           Step           Time         Lambda
           1300     1300.00000        0.00000

   Energies (kJ/mol)
        G96Bond       G96Angle    Proper Dih.  Improper Dih.          LJ-14
    3.23286e+02    1.60682e+03    1.43263e+03    3.44359e+02    8.63532e+02
     Coulomb-14        LJ (SR)   Coulomb (SR)      Potential    Kinetic En.
    2.54583e+04   -4.47995e+03   -1.82025e+04    7.34644e+03    0.00000e+00
   Total Energy    Temperature Pressure (bar)
    7.34644e+03    0.00000e+00    0.00000e+00

           Step           Time         Lambda
           1400     1400.00000        0.00000

   Energies (kJ/mol)
        G96Bond       G96Angle    Proper Dih.  Improper Dih.          LJ-14
    3.23370e+02    1.60700e+03    1.43229e+03    3.44372e+02    8.63896e+02
     Coulomb-14        LJ (SR)   Coulomb (SR)      Potential    Kinetic En.
    2.54576e+04   -4.48086e+03   -1.82067e+04    7.34098e+03    0.00000e+00
   Total Energy    Temperature Pressure (bar)
    7.34098e+03    0.00000e+00    0.00000e+00

           Step           Time         Lambda
           1500     1500.00000        0.00000

   Energies (kJ/mol)
        G96Bond       G96Angle    Proper Dih.  Improper Dih.          LJ-14
    3.23460e+02    1.60719e+03    1.43197e+03    3.44379e+02    8.64194e+02
     Coulomb-14        LJ (SR)   Coulomb (SR)      Potential    Kinetic En.
    2.54569e+04   -4.48179e+03   -1.82104e+04    7.33585e+03    0.00000e+00
   Total Energy    Temperature Pressure (bar)
    7.33585e+03    0.00000e+00    0.00000e+00

           Step           Time         Lambda
           1600     1600.00000        0.00000

   Energies (kJ/mol)
        G96Bond       G96Angle    Proper Dih.  Improper Dih.          LJ-14
    3.23553e+02    1.60740e+03    1.43164e+03    3.44400e+02    8.64436e+02
     Coulomb-14        LJ (SR)   Coulomb (SR)      Potential    Kinetic En.
    2.54560e+04   -4.48272e+03   -1.82137e+04    7.33100e+03    0.00000e+00
   Total Energy    Temperature Pressure (bar)
    7.33100e+03    0.00000e+00    0.00000e+00

           Step           Time         Lambda
           1700     1700.00000        0.00000

   Energies (kJ/mol)
        G96Bond       G96Angle    Proper Dih.  Improper Dih.          LJ-14
    3.23650e+02    1.60762e+03    1.43132e+03    3.44443e+02    8.64634e+02
     Coulomb-14        LJ (SR)   Coulomb (SR)      Potential    Kinetic En.
    2.54551e+04   -4.48364e+03   -1.82167e+04    7.32640e+03    0.00000e+00
   Total Energy    Temperature Pressure (bar)
    7.32640e+03    0.00000e+00    0.00000e+00

           Step           Time         Lambda
           1800     1800.00000        0.00000

   Energies (kJ/mol)
        G96Bond       G96Angle    Proper Dih.  Improper Dih.          LJ-14
    3.23751e+02    1.60785e+03    1.43101e+03    3.44513e+02    8.64795e+02
     Coulomb-14        LJ (SR)   Coulomb (SR)      Potential    Kinetic En.
    2.54541e+04   -4.48453e+03   -1.82195e+04    7.32201e+03    0.00000e+00
   Total Energy    Temperature Pressure (bar)
    7.32201e+03    0.00000e+00    0.00000e+00

           Step           Time         Lambda
           1900     1900.00000        0.00000

   Energies (kJ/mol)
        G96Bond       G96Angle    Proper Dih.  Improper Dih.          LJ-14
    3.23857e+02    1.60809e+03    1.43074e+03    3.44612e+02    8.64924e+02
     Coulomb-14        LJ (SR)   Coulomb (SR)      Potential    Kinetic En.
    2.54531e+04   -4.48539e+03   -1.82221e+04    7.31782e+03    0.00000e+00
   Total Energy    Temperature Pressure (bar)
    7.31782e+03    0.00000e+00    0.00000e+00

           Step           Time         Lambda
           2000     2000.00000        0.00000

   Energies (kJ/mol)
        G96Bond       G96Angle    Proper Dih.  Improper Dih.          LJ-14
    3.23968e+02    1.60834e+03    1.43052e+03    3.44740e+02    8.65026e+02
     Coulomb-14        LJ (SR)   Coulomb (SR)      Potential    Kinetic En.
    2.54520e+04   -4.48622e+03   -1.82246e+04    7.31379e+03    0.00000e+00
   Total Energy    Temperature Pressure (bar)
    7.31379e+03    0.00000e+00    0.00000e+00

           Step           Time         Lambda
           2100     2100.00000        0.00000

   Energies (kJ/mol)
        G96Bond       G96Angle    Proper Dih.  Improper Dih.          LJ-14
    3.24592e+02    1.60838e+03    1.43025e+03    3.44942e+02    8.65141e+02
     Coulomb-14        LJ (SR)   Coulomb (SR)      Potential    Kinetic En.
    2.54502e+04   -4.48748e+03   -1.82281e+04    7.30796e+03    0.00000e+00
   Total Energy    Temperature Pressure (bar)
    7.30796e+03    0.00000e+00    0.00000e+00

           Step           Time         Lambda
           2200     2200.00000        0.00000

   Energies (kJ/mol)
        G96Bond       G96Angle    Proper Dih.  Improper Dih.          LJ-14
    3.24727e+02    1.60872e+03    1.43010e+03    3.45129e+02    8.65176e+02
     Coulomb-14        LJ (SR)   Coulomb (SR)      Potential    Kinetic En.
    2.54490e+04   -4.48828e+03   -1.82304e+04    7.30413e+03    0.00000e+00
   Total Energy    Temperature Pressure (bar)
    7.30413e+03    0.00000e+00    0.00000e+00

           Step           Time         Lambda
           2300     2300.00000        0.00000

   Energies (kJ/mol)
        G96Bond       G96Angle    Proper Dih.  Improper Dih.          LJ-14
    3.24873e+02    1.60912e+03    1.42993e+03    3.45329e+02    8.65190e+02
     Coulomb-14        LJ (SR)   Coulomb (SR)      Potential    Kinetic En.
    2.54476e+04   -4.48908e+03   -1.82326e+04    7.30028e+03    0.00000e+00
   Total Energy    Temperature Pressure (bar)
    7.30028e+03    0.00000e+00    0.00000e+00

           Step           Time         Lambda
           2400     2400.00000        0.00000

   Energies (kJ/mol)
        G96Bond       G96Angle    Proper Dih.  Improper Dih.          LJ-14
    3.25039e+02    1.60961e+03    1.42969e+03    3.45536e+02    8.65192e+02
     Coulomb-14        LJ (SR)   Coulomb (SR)      Potential    Kinetic En.
    2.54461e+04   -4.48991e+03   -1.82349e+04    7.29633e+03    0.00000e+00
   Total Energy    Temperature Pressure (bar)
    7.29633e+03    0.00000e+00    0.00000e+00

           Step           Time         Lambda
           2500     2500.00000        0.00000

   Energies (kJ/mol)
        G96Bond       G96Angle    Proper Dih.  Improper Dih.          LJ-14
    3.25230e+02    1.61020e+03    1.42933e+03    3.45751e+02    8.65206e+02
     Coulomb-14        LJ (SR)   Coulomb (SR)      Potential    Kinetic En.
    2.54444e+04   -4.49074e+03   -1.82372e+04    7.29220e+03    0.00000e+00
   Total Energy    Temperature Pressure (bar)
    7.29220e+03    0.00000e+00    0.00000e+00

           Step           Time         Lambda
           2600     2600.00000        0.00000

   Energies (kJ/mol)
        G96Bond       G96Angle    Proper Dih.  Improper Dih.          LJ-14
    3.25442e+02    1.61088e+03    1.42876e+03    3.45995e+02    8.65277e+02
     Coulomb-14        LJ (SR)   Coulomb (SR)      Potential    Kinetic En.
    2.54427e+04   -4.49158e+03   -1.82397e+04    7.28781e+03    0.00000e+00
   Total Energy    Temperature Pressure (bar)
    7.28781e+03    0.00000e+00    0.00000e+00

           Step           Time         Lambda
           2700     2700.00000        0.00000

   Energies (kJ/mol)
        G96Bond       G96Angle    Proper Dih.  Improper Dih.          LJ-14
    3.25657e+02    1.61159e+03    1.42793e+03    3.46293e+02    8.65468e+02
     Coulomb-14        LJ (SR)   Coulomb (SR)      Potential    Kinetic En.
    2.54411e+04   -4.49242e+03   -1.82424e+04    7.28318e+03    0.00000e+00
   Total Energy    Temperature Pressure (bar)
    7.28318e+03    0.00000e+00    0.00000e+00

           Step           Time         Lambda
           2800     2800.00000        0.00000

   Energies (kJ/mol)
        G96Bond       G96Angle    Proper Dih.  Improper Dih.          LJ-14
    3.25842e+02    1.61221e+03    1.42692e+03    3.46626e+02    8.65820e+02
     Coulomb-14        LJ (SR)   Coulomb (SR)      Potential    Kinetic En.
    2.54396e+04   -4.49326e+03   -1.82453e+04    7.27848e+03    0.00000e+00
   Total Energy    Temperature Pressure (bar)
    7.27848e+03    0.00000e+00    0.00000e+00

           Step           Time         Lambda
           2900     2900.00000        0.00000

   Energies (kJ/mol)
        G96Bond       G96Angle    Proper Dih.  Improper Dih.          LJ-14
    3.25968e+02    1.61262e+03    1.42588e+03    3.46937e+02    8.66302e+02
     Coulomb-14        LJ (SR)   Coulomb (SR)      Potential    Kinetic En.
    2.54386e+04   -4.49410e+03   -1.82483e+04    7.27398e+03    0.00000e+00
   Total Energy    Temperature Pressure (bar)
    7.27398e+03    0.00000e+00    0.00000e+00

           Step           Time         Lambda
           3000     3000.00000        0.00000

   Energies (kJ/mol)
        G96Bond       G96Angle    Proper Dih.  Improper Dih.          LJ-14
    3.26041e+02    1.61284e+03    1.42493e+03    3.47182e+02    8.66832e+02
     Coulomb-14        LJ (SR)   Coulomb (SR)      Potential    Kinetic En.
    2.54380e+04   -4.49495e+03   -1.82511e+04    7.26983e+03    0.00000e+00
   Total Energy    Temperature Pressure (bar)
    7.26983e+03    0.00000e+00    0.00000e+00

           Step           Time         Lambda
           3100     3100.00000        0.00000

   Energies (kJ/mol)
        G96Bond       G96Angle    Proper Dih.  Improper Dih.          LJ-14
    3.25665e+02    1.61289e+03    1.42088e+03    3.47755e+02    8.69019e+02
     Coulomb-14        LJ (SR)   Coulomb (SR)      Potential    Kinetic En.
    2.54380e+04   -4.50012e+03   -1.82648e+04    7.24934e+03    0.00000e+00
   Total Energy    Temperature Pressure (bar)
    7.24934e+03    0.00000e+00    0.00000e+00

           Step           Time         Lambda
           3200     3200.00000        0.00000

   Energies (kJ/mol)
        G96Bond       G96Angle    Proper Dih.  Improper Dih.          LJ-14
    3.25096e+02    1.61135e+03    1.41233e+03    3.48426e+02    8.72730e+02
     Coulomb-14        LJ (SR)   Coulomb (SR)      Potential    Kinetic En.
    2.54390e+04   -4.51809e+03   -1.83022e+04    7.18863e+03    0.00000e+00
   Total Energy    Temperature Pressure (bar)
    7.18863e+03    0.00000e+00    0.00000e+00

           Step           Time         Lambda
           3300     3300.00000        0.00000

   Energies (kJ/mol)
        G96Bond       G96Angle    Proper Dih.  Improper Dih.          LJ-14
    3.25579e+02    1.61158e+03    1.41036e+03    3.48739e+02    8.71793e+02
     Coulomb-14        LJ (SR)   Coulomb (SR)      Potential    Kinetic En.
    2.54376e+04   -4.52137e+03   -1.83061e+04    7.17817e+03    0.00000e+00
   Total Energy    Temperature Pressure (bar)
    7.17817e+03    0.00000e+00    0.00000e+00

           Step           Time         Lambda
           3400     3400.00000        0.00000

   Energies (kJ/mol)
        G96Bond       G96Angle    Proper Dih.  Improper Dih.          LJ-14
    3.25278e+02    1.61493e+03    1.40547e+03    3.50428e+02    8.74146e+02
     Coulomb-14        LJ (SR)   Coulomb (SR)      Potential    Kinetic En.
    2.54316e+04   -4.53908e+03   -1.83466e+04    7.11617e+03    0.00000e+00
   Total Energy    Temperature Pressure (bar)
    7.11617e+03    0.00000e+00    0.00000e+00

           Step           Time         Lambda
           3500     3500.00000        0.00000

   Energies (kJ/mol)
        G96Bond       G96Angle    Proper Dih.  Improper Dih.          LJ-14
    3.25295e+02    1.61562e+03    1.40788e+03    3.50936e+02    8.72464e+02
     Coulomb-14        LJ (SR)   Coulomb (SR)      Potential    Kinetic En.
    2.54334e+04   -4.54247e+03   -1.83673e+04    7.09578e+03    0.00000e+00
   Total Energy    Temperature Pressure (bar)
    7.09578e+03    0.00000e+00    0.00000e+00

           Step           Time         Lambda
           3600     3600.00000        0.00000

   Energies (kJ/mol)
        G96Bond       G96Angle    Proper Dih.  Improper Dih.          LJ-14
    3.25390e+02    1.61739e+03    1.40585e+03    3.50796e+02    8.69231e+02
     Coulomb-14        LJ (SR)   Coulomb (SR)      Potential    Kinetic En.
    2.54342e+04   -4.54414e+03   -1.83799e+04    7.07881e+03    0.00000e+00
   Total Energy    Temperature Pressure (bar)
    7.07881e+03    0.00000e+00    0.00000e+00

           Step           Time         Lambda
           3700     3700.00000        0.00000

   Energies (kJ/mol)
        G96Bond       G96Angle    Proper Dih.  Improper Dih.          LJ-14
    3.25379e+02    1.61776e+03    1.40530e+03    3.51069e+02    8.69480e+02
     Coulomb-14        LJ (SR)   Coulomb (SR)      Potential    Kinetic En.
    2.54352e+04   -4.54429e+03   -1.83893e+04    7.07051e+03    0.00000e+00
   Total Energy    Temperature Pressure (bar)
    7.07051e+03    0.00000e+00    0.00000e+00

           Step           Time         Lambda
           3800     3800.00000        0.00000

   Energies (kJ/mol)
        G96Bond       G96Angle    Proper Dih.  Improper Dih.          LJ-14
    3.25325e+02    1.61746e+03    1.40724e+03    3.52609e+02    8.71096e+02
     Coulomb-14        LJ (SR)   Coulomb (SR)      Potential    Kinetic En.
    2.54373e+04   -4.54688e+03   -1.84068e+04    7.05733e+03    0.00000e+00
   Total Energy    Temperature Pressure (bar)
    7.05733e+03    0.00000e+00    0.00000e+00

           Step           Time         Lambda
           3900     3900.00000        0.00000

   Energies (kJ/mol)
        G96Bond       G96Angle    Proper Dih.  Improper Dih.          LJ-14
    3.25597e+02    1.61722e+03    1.40744e+03    3.52717e+02    8.71067e+02
     Coulomb-14        LJ (SR)   Coulomb (SR)      Potential    Kinetic En.
    2.54375e+04   -4.54730e+03   -1.84081e+04    7.05610e+03    0.00000e+00
   Total Energy    Temperature Pressure (bar)
    7.05610e+03    0.00000e+00    0.00000e+00

           Step           Time         Lambda
           4000     4000.00000        0.00000

   Energies (kJ/mol)
        G96Bond       G96Angle    Proper Dih.  Improper Dih.          LJ-14
    3.25597e+02    1.61714e+03    1.40768e+03    3.52863e+02    8.71202e+02
     Coulomb-14        LJ (SR)   Coulomb (SR)      Potential    Kinetic En.
    2.54376e+04   -4.54768e+03   -1.84095e+04    7.05491e+03    0.00000e+00
   Total Energy    Temperature Pressure (bar)
    7.05491e+03    0.00000e+00    0.00000e+00

           Step           Time         Lambda
           4100     4100.00000        0.00000

   Energies (kJ/mol)
        G96Bond       G96Angle    Proper Dih.  Improper Dih.          LJ-14
    3.25399e+02    1.61686e+03    1.40860e+03    3.53367e+02    8.71671e+02
     Coulomb-14        LJ (SR)   Coulomb (SR)      Potential    Kinetic En.
    2.54382e+04   -4.54926e+03   -1.84146e+04    7.05018e+03    0.00000e+00
   Total Energy    Temperature Pressure (bar)
    7.05018e+03    0.00000e+00    0.00000e+00

           Step           Time         Lambda
           4200     4200.00000        0.00000

   Energies (kJ/mol)
        G96Bond       G96Angle    Proper Dih.  Improper Dih.          LJ-14
    3.25663e+02    1.61617e+03    1.41002e+03    3.53987e+02    8.72997e+02
     Coulomb-14        LJ (SR)   Coulomb (SR)      Potential    Kinetic En.
    2.54384e+04   -4.55498e+03   -1.84243e+04    7.03793e+03    0.00000e+00
   Total Energy    Temperature Pressure (bar)
    7.03793e+03    0.00000e+00    0.00000e+00

           Step           Time         Lambda
           4300     4300.00000        0.00000

   Energies (kJ/mol)
        G96Bond       G96Angle    Proper Dih.  Improper Dih.          LJ-14
    3.25492e+02    1.61574e+03    1.41016e+03    3.53973e+02    8.73635e+02
     Coulomb-14        LJ (SR)   Coulomb (SR)      Potential    Kinetic En.
    2.54385e+04   -4.55721e+03   -1.84263e+04    7.03395e+03    0.00000e+00
   Total Energy    Temperature Pressure (bar)
    7.03395e+03    0.00000e+00    0.00000e+00

           Step           Time         Lambda
           4400     4400.00000        0.00000

   Energies (kJ/mol)
        G96Bond       G96Angle    Proper Dih.  Improper Dih.          LJ-14
    3.25443e+02    1.61537e+03    1.41022e+03    3.54026e+02    8.74317e+02
     Coulomb-14        LJ (SR)   Coulomb (SR)      Potential    Kinetic En.
    2.54383e+04   -4.56095e+03   -1.84289e+04    7.02780e+03    0.00000e+00
   Total Energy    Temperature Pressure (bar)
    7.02780e+03    0.00000e+00    0.00000e+00

           Step           Time         Lambda
           4500     4500.00000        0.00000

   Energies (kJ/mol)
        G96Bond       G96Angle    Proper Dih.  Improper Dih.          LJ-14
    3.25610e+02    1.61457e+03    1.40993e+03    3.54005e+02    8.75107e+02
     Coulomb-14        LJ (SR)   Coulomb (SR)      Potential    Kinetic En.
    2.54378e+04   -4.56565e+03   -1.84308e+04    7.02062e+03    0.00000e+00
   Total Energy    Temperature Pressure (bar)
    7.02062e+03    0.00000e+00    0.00000e+00

           Step           Time         Lambda
           4600     4600.00000        0.00000

   Energies (kJ/mol)
        G96Bond       G96Angle    Proper Dih.  Improper Dih.          LJ-14
    3.25543e+02    1.61305e+03    1.41016e+03    3.53987e+02    8.76472e+02
     Coulomb-14        LJ (SR)   Coulomb (SR)      Potential    Kinetic En.
    2.54372e+04   -4.57590e+03   -1.84348e+04    7.00569e+03    0.00000e+00
   Total Energy    Temperature Pressure (bar)
    7.00569e+03    0.00000e+00    0.00000e+00

           Step           Time         Lambda
           4700     4700.00000        0.00000

   Energies (kJ/mol)
        G96Bond       G96Angle    Proper Dih.  Improper Dih.          LJ-14
    3.25381e+02    1.61285e+03    1.41060e+03    3.54036e+02    8.76917e+02
     Coulomb-14        LJ (SR)   Coulomb (SR)      Potential    Kinetic En.
    2.54372e+04   -4.57868e+03   -1.84375e+04    7.00073e+03    0.00000e+00
   Total Energy    Temperature Pressure (bar)
    7.00073e+03    0.00000e+00    0.00000e+00

           Step           Time         Lambda
           4800     4800.00000        0.00000

   Energies (kJ/mol)
        G96Bond       G96Angle    Proper Dih.  Improper Dih.          LJ-14
    3.25624e+02    1.61297e+03    1.41091e+03    3.54021e+02    8.76779e+02
     Coulomb-14        LJ (SR)   Coulomb (SR)      Potential    Kinetic En.
    2.54371e+04   -4.58087e+03   -1.84392e+04    6.99737e+03    0.00000e+00
   Total Energy    Temperature Pressure (bar)
    6.99737e+03    0.00000e+00    0.00000e+00

           Step           Time         Lambda
           4900     4900.00000        0.00000

   Energies (kJ/mol)
        G96Bond       G96Angle    Proper Dih.  Improper Dih.          LJ-14
    3.25775e+02    1.61315e+03    1.41351e+03    3.54434e+02    8.77985e+02
     Coulomb-14        LJ (SR)   Coulomb (SR)      Potential    Kinetic En.
    2.54361e+04   -4.59789e+03   -1.84554e+04    6.96766e+03    0.00000e+00
   Total Energy    Temperature Pressure (bar)
    6.96766e+03    0.00000e+00    0.00000e+00

           Step           Time         Lambda
           5000     5000.00000        0.00000

   Energies (kJ/mol)
        G96Bond       G96Angle    Proper Dih.  Improper Dih.          LJ-14
    3.25854e+02    1.61335e+03    1.41426e+03    3.54498e+02    8.77614e+02
     Coulomb-14        LJ (SR)   Coulomb (SR)      Potential    Kinetic En.
    2.54362e+04   -4.59953e+03   -1.84590e+04    6.96331e+03    0.00000e+00
   Total Energy    Temperature Pressure (bar)
    6.96331e+03    0.00000e+00    0.00000e+00

           Step           Time         Lambda
           5100     5100.00000        0.00000

   Energies (kJ/mol)
        G96Bond       G96Angle    Proper Dih.  Improper Dih.          LJ-14
    3.25712e+02    1.61350e+03    1.41528e+03    3.54512e+02    8.77526e+02
     Coulomb-14        LJ (SR)   Coulomb (SR)      Potential    Kinetic En.
    2.54362e+04   -4.60197e+03   -1.84646e+04    6.95616e+03    0.00000e+00
   Total Energy    Temperature Pressure (bar)
    6.95616e+03    0.00000e+00    0.00000e+00

           Step           Time         Lambda
           5200     5200.00000        0.00000

   Energies (kJ/mol)
        G96Bond       G96Angle    Proper Dih.  Improper Dih.          LJ-14
    3.25284e+02    1.61625e+03    1.41951e+03    3.54910e+02    8.76916e+02
     Coulomb-14        LJ (SR)   Coulomb (SR)      Potential    Kinetic En.
    2.54330e+04   -4.61009e+03   -1.84914e+04    6.92439e+03    0.00000e+00
   Total Energy    Temperature Pressure (bar)
    6.92439e+03    0.00000e+00    0.00000e+00

           Step           Time         Lambda
           5300     5300.00000        0.00000

   Energies (kJ/mol)
        G96Bond       G96Angle    Proper Dih.  Improper Dih.          LJ-14
    3.25166e+02    1.61666e+03    1.41942e+03    3.54773e+02    8.76336e+02
     Coulomb-14        LJ (SR)   Coulomb (SR)      Potential    Kinetic En.
    2.54335e+04   -4.61111e+03   -1.84949e+04    6.91983e+03    0.00000e+00
   Total Energy    Temperature Pressure (bar)
    6.91983e+03    0.00000e+00    0.00000e+00

           Step           Time         Lambda
           5400     5400.00000        0.00000

   Energies (kJ/mol)
        G96Bond       G96Angle    Proper Dih.  Improper Dih.          LJ-14
    3.25218e+02    1.61752e+03    1.41966e+03    3.55007e+02    8.75972e+02
     Coulomb-14        LJ (SR)   Coulomb (SR)      Potential    Kinetic En.
    2.54325e+04   -4.61220e+03   -1.84991e+04    6.91453e+03    0.00000e+00
   Total Energy    Temperature Pressure (bar)
    6.91453e+03    0.00000e+00    0.00000e+00

           Step           Time         Lambda
           5500     5500.00000        0.00000

   Energies (kJ/mol)
        G96Bond       G96Angle    Proper Dih.  Improper Dih.          LJ-14
    3.25565e+02    1.61835e+03    1.41558e+03    3.55296e+02    8.76097e+02
     Coulomb-14        LJ (SR)   Coulomb (SR)      Potential    Kinetic En.
    2.54272e+04   -4.61195e+03   -1.85037e+04    6.90247e+03    0.00000e+00
   Total Energy    Temperature Pressure (bar)
    6.90247e+03    0.00000e+00    0.00000e+00

           Step           Time         Lambda
           5600     5600.00000        0.00000

   Energies (kJ/mol)
        G96Bond       G96Angle    Proper Dih.  Improper Dih.          LJ-14
    3.25753e+02    1.61958e+03    1.41411e+03    3.56049e+02    8.76335e+02
     Coulomb-14        LJ (SR)   Coulomb (SR)      Potential    Kinetic En.
    2.54254e+04   -4.61330e+03   -1.85099e+04    6.89401e+03    0.00000e+00
   Total Energy    Temperature Pressure (bar)
    6.89401e+03    0.00000e+00    0.00000e+00

           Step           Time         Lambda
           5700     5700.00000        0.00000

   Energies (kJ/mol)
        G96Bond       G96Angle    Proper Dih.  Improper Dih.          LJ-14
    3.25436e+02    1.62026e+03    1.41263e+03    3.56516e+02    8.76581e+02
     Coulomb-14        LJ (SR)   Coulomb (SR)      Potential    Kinetic En.
    2.54259e+04   -4.61615e+03   -1.85159e+04    6.88531e+03    0.00000e+00
   Total Energy    Temperature Pressure (bar)
    6.88531e+03    0.00000e+00    0.00000e+00

           Step           Time         Lambda
           5800     5800.00000        0.00000

   Energies (kJ/mol)
        G96Bond       G96Angle    Proper Dih.  Improper Dih.          LJ-14
    3.25212e+02    1.62103e+03    1.41162e+03    3.56822e+02    8.76497e+02
     Coulomb-14        LJ (SR)   Coulomb (SR)      Potential    Kinetic En.
    2.54269e+04   -4.61835e+03   -1.85203e+04    6.87938e+03    0.00000e+00
   Total Energy    Temperature Pressure (bar)
    6.87938e+03    0.00000e+00    0.00000e+00

           Step           Time         Lambda
           5900     5900.00000        0.00000

   Energies (kJ/mol)
        G96Bond       G96Angle    Proper Dih.  Improper Dih.          LJ-14
    3.25123e+02    1.62111e+03    1.41093e+03    3.57097e+02    8.76572e+02
     Coulomb-14        LJ (SR)   Coulomb (SR)      Potential    Kinetic En.
    2.54278e+04   -4.62043e+03   -1.85246e+04    6.87361e+03    0.00000e+00
   Total Energy    Temperature Pressure (bar)
    6.87361e+03    0.00000e+00    0.00000e+00

           Step           Time         Lambda
           6000     6000.00000        0.00000

   Energies (kJ/mol)
        G96Bond       G96Angle    Proper Dih.  Improper Dih.          LJ-14
    3.24929e+02    1.62157e+03    1.41029e+03    3.57474e+02    8.76407e+02
     Coulomb-14        LJ (SR)   Coulomb (SR)      Potential    Kinetic En.
    2.54294e+04   -4.62342e+03   -1.85312e+04    6.86549e+03    0.00000e+00
   Total Energy    Temperature Pressure (bar)
    6.86549e+03    0.00000e+00    0.00000e+00

           Step           Time         Lambda
           6100     6100.00000        0.00000

   Energies (kJ/mol)
        G96Bond       G96Angle    Proper Dih.  Improper Dih.          LJ-14
    3.24710e+02    1.62219e+03    1.41017e+03    3.57770e+02    8.76054e+02
     Coulomb-14        LJ (SR)   Coulomb (SR)      Potential    Kinetic En.
    2.54309e+04   -4.62554e+03   -1.85368e+04    6.85947e+03    0.00000e+00
   Total Energy    Temperature Pressure (bar)
    6.85947e+03    0.00000e+00    0.00000e+00

           Step           Time         Lambda
           6200     6200.00000        0.00000

   Energies (kJ/mol)
        G96Bond       G96Angle    Proper Dih.  Improper Dih.          LJ-14
    3.24333e+02    1.62442e+03    1.41184e+03    3.58950e+02    8.74541e+02
     Coulomb-14        LJ (SR)   Coulomb (SR)      Potential    Kinetic En.
    2.54355e+04   -4.63009e+03   -1.85611e+04    6.83832e+03    0.00000e+00
   Total Energy    Temperature Pressure (bar)
    6.83832e+03    0.00000e+00    0.00000e+00

           Step           Time         Lambda
           6300     6300.00000        0.00000

   Energies (kJ/mol)
        G96Bond       G96Angle    Proper Dih.  Improper Dih.          LJ-14
    3.24481e+02    1.62203e+03    1.41332e+03    3.59272e+02    8.75454e+02
     Coulomb-14        LJ (SR)   Coulomb (SR)      Potential    Kinetic En.
    2.54281e+04   -4.62823e+03   -1.85673e+04    6.82705e+03    0.00000e+00
   Total Energy    Temperature Pressure (bar)
    6.82705e+03    0.00000e+00    0.00000e+00

           Step           Time         Lambda
           6400     6400.00000        0.00000

   Energies (kJ/mol)
        G96Bond       G96Angle    Proper Dih.  Improper Dih.          LJ-14
    3.24357e+02    1.62152e+03    1.41326e+03    3.59475e+02    8.75249e+02
     Coulomb-14        LJ (SR)   Coulomb (SR)      Potential    Kinetic En.
    2.54286e+04   -4.62930e+03   -1.85714e+04    6.82177e+03    0.00000e+00
   Total Energy    Temperature Pressure (bar)
    6.82177e+03    0.00000e+00    0.00000e+00

           Step           Time         Lambda
           6500     6500.00000        0.00000

   Energies (kJ/mol)
        G96Bond       G96Angle    Proper Dih.  Improper Dih.          LJ-14
    3.24278e+02    1.62120e+03    1.41333e+03    3.59565e+02    8.75043e+02
     Coulomb-14        LJ (SR)   Coulomb (SR)      Potential    Kinetic En.
    2.54293e+04   -4.63059e+03   -1.85746e+04    6.81755e+03    0.00000e+00
   Total Energy    Temperature Pressure (bar)
    6.81755e+03    0.00000e+00    0.00000e+00

           Step           Time         Lambda
           6600     6600.00000        0.00000

   Energies (kJ/mol)
        G96Bond       G96Angle    Proper Dih.  Improper Dih.          LJ-14
    3.24232e+02    1.62092e+03    1.41347e+03    3.59623e+02    8.74917e+02
     Coulomb-14        LJ (SR)   Coulomb (SR)      Potential    Kinetic En.
    2.54298e+04   -4.63169e+03   -1.85768e+04    6.81447e+03    0.00000e+00
   Total Energy    Temperature Pressure (bar)
    6.81447e+03    0.00000e+00    0.00000e+00

           Step           Time         Lambda
           6700     6700.00000        0.00000

   Energies (kJ/mol)
        G96Bond       G96Angle    Proper Dih.  Improper Dih.          LJ-14
    3.24184e+02    1.62085e+03    1.41352e+03    3.59658e+02    8.74866e+02
     Coulomb-14        LJ (SR)   Coulomb (SR)      Potential    Kinetic En.
    2.54299e+04   -4.63204e+03   -1.85774e+04    6.81355e+03    0.00000e+00
   Total Energy    Temperature Pressure (bar)
    6.81355e+03    0.00000e+00    0.00000e+00

           Step           Time         Lambda
           6800     6800.00000        0.00000

   Energies (kJ/mol)
        G96Bond       G96Angle    Proper Dih.  Improper Dih.          LJ-14
    3.24162e+02    1.62078e+03    1.41358e+03    3.59677e+02    8.74822e+02
     Coulomb-14        LJ (SR)   Coulomb (SR)      Potential    Kinetic En.
    2.54300e+04   -4.63239e+03   -1.85780e+04    6.81266e+03    0.00000e+00
   Total Energy    Temperature Pressure (bar)
    6.81266e+03    0.00000e+00    0.00000e+00

           Step           Time         Lambda
           6900     6900.00000        0.00000

   Energies (kJ/mol)
        G96Bond       G96Angle    Proper Dih.  Improper Dih.          LJ-14
    3.24139e+02    1.62072e+03    1.41364e+03    3.59695e+02    8.74778e+02
     Coulomb-14        LJ (SR)   Coulomb (SR)      Potential    Kinetic En.
    2.54301e+04   -4.63275e+03   -1.85786e+04    6.81179e+03    0.00000e+00
   Total Energy    Temperature Pressure (bar)
    6.81179e+03    0.00000e+00    0.00000e+00

           Step           Time         Lambda
           7000     7000.00000        0.00000

   Energies (kJ/mol)
        G96Bond       G96Angle    Proper Dih.  Improper Dih.          LJ-14
    3.24116e+02    1.62065e+03    1.41371e+03    3.59714e+02    8.74733e+02
     Coulomb-14        LJ (SR)   Coulomb (SR)      Potential    Kinetic En.
    2.54302e+04   -4.63311e+03   -1.85791e+04    6.81092e+03    0.00000e+00
   Total Energy    Temperature Pressure (bar)
    6.81092e+03    0.00000e+00    0.00000e+00

           Step           Time         Lambda
           7100     7100.00000        0.00000

   Energies (kJ/mol)
        G96Bond       G96Angle    Proper Dih.  Improper Dih.          LJ-14
    3.23512e+02    1.61964e+03    1.41602e+03    3.60104e+02    8.73960e+02
     Coulomb-14        LJ (SR)   Coulomb (SR)      Potential    Kinetic En.
    2.54325e+04   -4.64229e+03   -1.85919e+04    6.79154e+03    0.00000e+00
   Total Energy    Temperature Pressure (bar)
    6.79154e+03    0.00000e+00    0.00000e+00

           Step           Time         Lambda
           7200     7200.00000        0.00000

   Energies (kJ/mol)
        G96Bond       G96Angle    Proper Dih.  Improper Dih.          LJ-14
    3.23437e+02    1.61963e+03    1.41653e+03    3.60069e+02    8.73738e+02
     Coulomb-14        LJ (SR)   Coulomb (SR)      Potential    Kinetic En.
    2.54326e+04   -4.64380e+03   -1.85935e+04    6.78872e+03    0.00000e+00
   Total Energy    Temperature Pressure (bar)
    6.78872e+03    0.00000e+00    0.00000e+00

           Step           Time         Lambda
           7300     7300.00000        0.00000

   Energies (kJ/mol)
        G96Bond       G96Angle    Proper Dih.  Improper Dih.          LJ-14
    3.23415e+02    1.61989e+03    1.41678e+03    3.59663e+02    8.73539e+02
     Coulomb-14        LJ (SR)   Coulomb (SR)      Potential    Kinetic En.
    2.54326e+04   -4.64593e+03   -1.85964e+04    6.78360e+03    0.00000e+00
   Total Energy    Temperature Pressure (bar)
    6.78360e+03    0.00000e+00    0.00000e+00

           Step           Time         Lambda
           7400     7400.00000        0.00000

   Energies (kJ/mol)
        G96Bond       G96Angle    Proper Dih.  Improper Dih.          LJ-14
    3.23490e+02    1.61989e+03    1.41617e+03    3.59412e+02    8.73635e+02
     Coulomb-14        LJ (SR)   Coulomb (SR)      Potential    Kinetic En.
    2.54327e+04   -4.64683e+03   -1.85989e+04    6.77962e+03    0.00000e+00
   Total Energy    Temperature Pressure (bar)
    6.77962e+03    0.00000e+00    0.00000e+00

           Step           Time         Lambda
           7500     7500.00000        0.00000

   Energies (kJ/mol)
        G96Bond       G96Angle    Proper Dih.  Improper Dih.          LJ-14
    3.23338e+02    1.61983e+03    1.41634e+03    3.59497e+02    8.73721e+02
     Coulomb-14        LJ (SR)   Coulomb (SR)      Potential    Kinetic En.
    2.54327e+04   -4.64796e+03   -1.86013e+04    6.77617e+03    0.00000e+00
   Total Energy    Temperature Pressure (bar)
    6.77617e+03    0.00000e+00    0.00000e+00

           Step           Time         Lambda
           7600     7600.00000        0.00000

   Energies (kJ/mol)
        G96Bond       G96Angle    Proper Dih.  Improper Dih.          LJ-14
    3.23222e+02    1.61994e+03    1.41667e+03    3.59623e+02    8.73818e+02
     Coulomb-14        LJ (SR)   Coulomb (SR)      Potential    Kinetic En.
    2.54327e+04   -4.64896e+03   -1.86034e+04    6.77360e+03    0.00000e+00
   Total Energy    Temperature Pressure (bar)
    6.77360e+03    0.00000e+00    0.00000e+00

           Step           Time         Lambda
           7700     7700.00000        0.00000

   Energies (kJ/mol)
        G96Bond       G96Angle    Proper Dih.  Improper Dih.          LJ-14
    3.23239e+02    1.62024e+03    1.41776e+03    3.60047e+02    8.73899e+02
     Coulomb-14        LJ (SR)   Coulomb (SR)      Potential    Kinetic En.
    2.54325e+04   -4.65190e+03   -1.86091e+04    6.76672e+03    0.00000e+00
   Total Energy    Temperature Pressure (bar)
    6.76672e+03    0.00000e+00    0.00000e+00

           Step           Time         Lambda
           7800     7800.00000        0.00000

   Energies (kJ/mol)
        G96Bond       G96Angle    Proper Dih.  Improper Dih.          LJ-14
    3.23137e+02    1.62070e+03    1.41833e+03    3.60185e+02    8.73965e+02
     Coulomb-14        LJ (SR)   Coulomb (SR)      Potential    Kinetic En.
    2.54324e+04   -4.65332e+03   -1.86118e+04    6.76361e+03    0.00000e+00
   Total Energy    Temperature Pressure (bar)
    6.76361e+03    0.00000e+00    0.00000e+00

           Step           Time         Lambda
           7900     7900.00000        0.00000

   Energies (kJ/mol)
        G96Bond       G96Angle    Proper Dih.  Improper Dih.          LJ-14
    3.22978e+02    1.62293e+03    1.41905e+03    3.60101e+02    8.74314e+02
     Coulomb-14        LJ (SR)   Coulomb (SR)      Potential    Kinetic En.
    2.54323e+04   -4.65838e+03   -1.86229e+04    6.75030e+03    0.00000e+00
   Total Energy    Temperature Pressure (bar)
    6.75030e+03    0.00000e+00    0.00000e+00

           Step           Time         Lambda
           8000     8000.00000        0.00000

   Energies (kJ/mol)
        G96Bond       G96Angle    Proper Dih.  Improper Dih.          LJ-14
    3.22826e+02    1.62299e+03    1.41954e+03    3.60283e+02    8.74143e+02
     Coulomb-14        LJ (SR)   Coulomb (SR)      Potential    Kinetic En.
    2.54321e+04   -4.65995e+03   -1.86265e+04    6.74537e+03    0.00000e+00
   Total Energy    Temperature Pressure (bar)
    6.74537e+03    0.00000e+00    0.00000e+00

           Step           Time         Lambda
           8100     8100.00000        0.00000

   Energies (kJ/mol)
        G96Bond       G96Angle    Proper Dih.  Improper Dih.          LJ-14
    3.22756e+02    1.62262e+03    1.42087e+03    3.60647e+02    8.73687e+02
     Coulomb-14        LJ (SR)   Coulomb (SR)      Potential    Kinetic En.
    2.54318e+04   -4.66213e+03   -1.86305e+04    6.73975e+03    0.00000e+00
   Total Energy    Temperature Pressure (bar)
    6.73975e+03    0.00000e+00    0.00000e+00

           Step           Time         Lambda
           8200     8200.00000        0.00000

   Energies (kJ/mol)
        G96Bond       G96Angle    Proper Dih.  Improper Dih.          LJ-14
    3.22534e+02    1.62167e+03    1.42504e+03    3.61377e+02    8.72275e+02
     Coulomb-14        LJ (SR)   Coulomb (SR)      Potential    Kinetic En.
    2.54311e+04   -4.66769e+03   -1.86400e+04    6.72637e+03    0.00000e+00
   Total Energy    Temperature Pressure (bar)
    6.72637e+03    0.00000e+00    0.00000e+00

           Step           Time         Lambda
           8300     8300.00000        0.00000

   Energies (kJ/mol)
        G96Bond       G96Angle    Proper Dih.  Improper Dih.          LJ-14
    3.22024e+02    1.61849e+03    1.43117e+03    3.61767e+02    8.70336e+02
     Coulomb-14        LJ (SR)   Coulomb (SR)      Potential    Kinetic En.
    2.54312e+04   -4.67452e+03   -1.86566e+04    6.70384e+03    0.00000e+00
   Total Energy    Temperature Pressure (bar)
    6.70384e+03    0.00000e+00    0.00000e+00

           Step           Time         Lambda
           8400     8400.00000        0.00000

   Energies (kJ/mol)
        G96Bond       G96Angle    Proper Dih.  Improper Dih.          LJ-14
    3.21555e+02    1.61651e+03    1.43228e+03    3.62594e+02    8.68743e+02
     Coulomb-14        LJ (SR)   Coulomb (SR)      Potential    Kinetic En.
    2.54316e+04   -4.67855e+03   -1.86685e+04    6.68627e+03    0.00000e+00
   Total Energy    Temperature Pressure (bar)
    6.68627e+03    0.00000e+00    0.00000e+00

           Step           Time         Lambda
           8500     8500.00000        0.00000

   Energies (kJ/mol)
        G96Bond       G96Angle    Proper Dih.  Improper Dih.          LJ-14
    3.21250e+02    1.61615e+03    1.43029e+03    3.63921e+02    8.68423e+02
     Coulomb-14        LJ (SR)   Coulomb (SR)      Potential    Kinetic En.
    2.54313e+04   -4.69061e+03   -1.86875e+04    6.65328e+03    0.00000e+00
   Total Energy    Temperature Pressure (bar)
    6.65328e+03    0.00000e+00    0.00000e+00

           Step           Time         Lambda
           8600     8600.00000        0.00000

   Energies (kJ/mol)
        G96Bond       G96Angle    Proper Dih.  Improper Dih.          LJ-14
    3.21018e+02    1.61671e+03    1.43037e+03    3.63947e+02    8.68337e+02
     Coulomb-14        LJ (SR)   Coulomb (SR)      Potential    Kinetic En.
    2.54307e+04   -4.69526e+03   -1.86945e+04    6.64133e+03    0.00000e+00
   Total Energy    Temperature Pressure (bar)
    6.64133e+03    0.00000e+00    0.00000e+00

           Step           Time         Lambda
           8700     8700.00000        0.00000

   Energies (kJ/mol)
        G96Bond       G96Angle    Proper Dih.  Improper Dih.          LJ-14
    3.20993e+02    1.61860e+03    1.43313e+03    3.64111e+02    8.67852e+02
     Coulomb-14        LJ (SR)   Coulomb (SR)      Potential    Kinetic En.
    2.54288e+04   -4.70650e+03   -1.87092e+04    6.61785e+03    0.00000e+00
   Total Energy    Temperature Pressure (bar)
    6.61785e+03    0.00000e+00    0.00000e+00

           Step           Time         Lambda
           8800     8800.00000        0.00000

   Energies (kJ/mol)
        G96Bond       G96Angle    Proper Dih.  Improper Dih.          LJ-14
    3.20211e+02    1.61987e+03    1.43878e+03    3.64365e+02    8.67180e+02
     Coulomb-14        LJ (SR)   Coulomb (SR)      Potential    Kinetic En.
    2.54283e+04   -4.71850e+03   -1.87190e+04    6.60122e+03    0.00000e+00
   Total Energy    Temperature Pressure (bar)
    6.60122e+03    0.00000e+00    0.00000e+00

           Step           Time         Lambda
           8900     8900.00000        0.00000

   Energies (kJ/mol)
        G96Bond       G96Angle    Proper Dih.  Improper Dih.          LJ-14
    3.20822e+02    1.62024e+03    1.43830e+03    3.64154e+02    8.67349e+02
     Coulomb-14        LJ (SR)   Coulomb (SR)      Potential    Kinetic En.
    2.54289e+04   -4.72128e+03   -1.87234e+04    6.59502e+03    0.00000e+00
   Total Energy    Temperature Pressure (bar)
    6.59502e+03    0.00000e+00    0.00000e+00

           Step           Time         Lambda
           9000     9000.00000        0.00000

   Energies (kJ/mol)
        G96Bond       G96Angle    Proper Dih.  Improper Dih.          LJ-14
    3.19506e+02    1.62108e+03    1.43910e+03    3.63605e+02    8.68382e+02
     Coulomb-14        LJ (SR)   Coulomb (SR)      Potential    Kinetic En.
    2.54307e+04   -4.72684e+03   -1.87292e+04    6.58638e+03    0.00000e+00
   Total Energy    Temperature Pressure (bar)
    6.58638e+03    0.00000e+00    0.00000e+00

           Step           Time         Lambda
           9100     9100.00000        0.00000

   Energies (kJ/mol)
        G96Bond       G96Angle    Proper Dih.  Improper Dih.          LJ-14
    3.19478e+02    1.62091e+03    1.43841e+03    3.63313e+02    8.68217e+02
     Coulomb-14        LJ (SR)   Coulomb (SR)      Potential    Kinetic En.
    2.54320e+04   -4.72940e+03   -1.87324e+04    6.58058e+03    0.00000e+00
   Total Energy    Temperature Pressure (bar)
    6.58058e+03    0.00000e+00    0.00000e+00

           Step           Time         Lambda
           9200     9200.00000        0.00000

   Energies (kJ/mol)
        G96Bond       G96Angle    Proper Dih.  Improper Dih.          LJ-14
    3.19268e+02    1.62092e+03    1.43645e+03    3.63278e+02    8.67543e+02
     Coulomb-14        LJ (SR)   Coulomb (SR)      Potential    Kinetic En.
    2.54342e+04   -4.73134e+03   -1.87352e+04    6.57515e+03    0.00000e+00
   Total Energy    Temperature Pressure (bar)
    6.57515e+03    0.00000e+00    0.00000e+00

           Step           Time         Lambda
           9300     9300.00000        0.00000

   Energies (kJ/mol)
        G96Bond       G96Angle    Proper Dih.  Improper Dih.          LJ-14
    3.19179e+02    1.62112e+03    1.43662e+03    3.63050e+02    8.67257e+02
     Coulomb-14        LJ (SR)   Coulomb (SR)      Potential    Kinetic En.
    2.54360e+04   -4.73416e+03   -1.87384e+04    6.57059e+03    0.00000e+00
   Total Energy    Temperature Pressure (bar)
    6.57059e+03    0.00000e+00    0.00000e+00

           Step           Time         Lambda
           9400     9400.00000        0.00000

   Energies (kJ/mol)
        G96Bond       G96Angle    Proper Dih.  Improper Dih.          LJ-14
    3.19141e+02    1.62106e+03    1.43722e+03    3.62816e+02    8.67235e+02
     Coulomb-14        LJ (SR)   Coulomb (SR)      Potential    Kinetic En.
    2.54370e+04   -4.73571e+03   -1.87409e+04    6.56788e+03    0.00000e+00
   Total Energy    Temperature Pressure (bar)
    6.56788e+03    0.00000e+00    0.00000e+00

           Step           Time         Lambda
           9500     9500.00000        0.00000

   Energies (kJ/mol)
        G96Bond       G96Angle    Proper Dih.  Improper Dih.          LJ-14
    3.19294e+02    1.62064e+03    1.43827e+03    3.61929e+02    8.67276e+02
     Coulomb-14        LJ (SR)   Coulomb (SR)      Potential    Kinetic En.
    2.54400e+04   -4.73852e+03   -1.87496e+04    6.55924e+03    0.00000e+00
   Total Energy    Temperature Pressure (bar)
    6.55924e+03    0.00000e+00    0.00000e+00

           Step           Time         Lambda
           9600     9600.00000        0.00000

   Energies (kJ/mol)
        G96Bond       G96Angle    Proper Dih.  Improper Dih.          LJ-14
    3.19476e+02    1.61967e+03    1.43827e+03    3.61563e+02    8.67735e+02
     Coulomb-14        LJ (SR)   Coulomb (SR)      Potential    Kinetic En.
    2.54412e+04   -4.73943e+03   -1.87524e+04    6.55604e+03    0.00000e+00
   Total Energy    Temperature Pressure (bar)
    6.55604e+03    0.00000e+00    0.00000e+00

           Step           Time         Lambda
           9700     9700.00000        0.00000

   Energies (kJ/mol)
        G96Bond       G96Angle    Proper Dih.  Improper Dih.          LJ-14
    3.19915e+02    1.61742e+03    1.43917e+03    3.61254e+02    8.68592e+02
     Coulomb-14        LJ (SR)   Coulomb (SR)      Potential    Kinetic En.
    2.54429e+04   -4.74238e+03   -1.87557e+04    6.55108e+03    0.00000e+00
   Total Energy    Temperature Pressure (bar)
    6.55108e+03    0.00000e+00    0.00000e+00

           Step           Time         Lambda
           9800     9800.00000        0.00000

   Energies (kJ/mol)
        G96Bond       G96Angle    Proper Dih.  Improper Dih.          LJ-14
    3.20367e+02    1.61468e+03    1.44358e+03    3.61216e+02    8.71932e+02
     Coulomb-14        LJ (SR)   Coulomb (SR)      Potential    Kinetic En.
    2.54433e+04   -4.74893e+03   -1.87665e+04    6.53963e+03    0.00000e+00
   Total Energy    Temperature Pressure (bar)
    6.53963e+03    0.00000e+00    0.00000e+00

           Step           Time         Lambda
           9900     9900.00000        0.00000

   Energies (kJ/mol)
        G96Bond       G96Angle    Proper Dih.  Improper Dih.          LJ-14
    3.20295e+02    1.61507e+03    1.44396e+03    3.61507e+02    8.70744e+02
     Coulomb-14        LJ (SR)   Coulomb (SR)      Potential    Kinetic En.
    2.54443e+04   -4.75119e+03   -1.87679e+04    6.53684e+03    0.00000e+00
   Total Energy    Temperature Pressure (bar)
    6.53684e+03    0.00000e+00    0.00000e+00

           Step           Time         Lambda
          10000    10000.00000        0.00000

   Energies (kJ/mol)
        G96Bond       G96Angle    Proper Dih.  Improper Dih.          LJ-14
    3.20045e+02    1.61562e+03    1.44521e+03    3.61727e+02    8.70753e+02
     Coulomb-14        LJ (SR)   Coulomb (SR)      Potential    Kinetic En.
    2.54438e+04   -4.75393e+03   -1.87700e+04    6.53320e+03    0.00000e+00
   Total Energy    Temperature Pressure (bar)
    6.53320e+03    0.00000e+00    0.00000e+00

           Step           Time         Lambda
          10100    10100.00000        0.00000

   Energies (kJ/mol)
        G96Bond       G96Angle    Proper Dih.  Improper Dih.          LJ-14
    3.20112e+02    1.61564e+03    1.44565e+03    3.61813e+02    8.70781e+02
     Coulomb-14        LJ (SR)   Coulomb (SR)      Potential    Kinetic En.
    2.54436e+04   -4.75500e+03   -1.87709e+04    6.53176e+03    0.00000e+00
   Total Energy    Temperature Pressure (bar)
    6.53176e+03    0.00000e+00    0.00000e+00

           Step           Time         Lambda
          10200    10200.00000        0.00000

   Energies (kJ/mol)
        G96Bond       G96Angle    Proper Dih.  Improper Dih.          LJ-14
    3.20501e+02    1.61718e+03    1.44980e+03    3.62861e+02    8.71604e+02
     Coulomb-14        LJ (SR)   Coulomb (SR)      Potential    Kinetic En.
    2.54413e+04   -4.76653e+03   -1.87800e+04    6.51662e+03    0.00000e+00
   Total Energy    Temperature Pressure (bar)
    6.51662e+03    0.00000e+00    0.00000e+00

           Step           Time         Lambda
          10300    10300.00000        0.00000

   Energies (kJ/mol)
        G96Bond       G96Angle    Proper Dih.  Improper Dih.          LJ-14
    3.20510e+02    1.61697e+03    1.44955e+03    3.63106e+02    8.71607e+02
     Coulomb-14        LJ (SR)   Coulomb (SR)      Potential    Kinetic En.
    2.54414e+04   -4.76769e+03   -1.87803e+04    6.51514e+03    0.00000e+00
   Total Energy    Temperature Pressure (bar)
    6.51514e+03    0.00000e+00    0.00000e+00

           Step           Time         Lambda
          10400    10400.00000        0.00000

   Energies (kJ/mol)
        G96Bond       G96Angle    Proper Dih.  Improper Dih.          LJ-14
    3.20429e+02    1.61684e+03    1.44949e+03    3.63361e+02    8.71675e+02
     Coulomb-14        LJ (SR)   Coulomb (SR)      Potential    Kinetic En.
    2.54414e+04   -4.76892e+03   -1.87806e+04    6.51363e+03    0.00000e+00
   Total Energy    Temperature Pressure (bar)
    6.51363e+03    0.00000e+00    0.00000e+00

           Step           Time         Lambda
          10500    10500.00000        0.00000

   Energies (kJ/mol)
        G96Bond       G96Angle    Proper Dih.  Improper Dih.          LJ-14
    3.20460e+02    1.61666e+03    1.44955e+03    3.63868e+02    8.71919e+02
     Coulomb-14        LJ (SR)   Coulomb (SR)      Potential    Kinetic En.
    2.54410e+04   -4.77090e+03   -1.87816e+04    6.51097e+03    0.00000e+00
   Total Energy    Temperature Pressure (bar)
    6.51097e+03    0.00000e+00    0.00000e+00

           Step           Time         Lambda
          10600    10600.00000        0.00000

   Energies (kJ/mol)
        G96Bond       G96Angle    Proper Dih.  Improper Dih.          LJ-14
    3.20319e+02    1.61693e+03    1.44973e+03    3.64058e+02    8.71928e+02
     Coulomb-14        LJ (SR)   Coulomb (SR)      Potential    Kinetic En.
    2.54407e+04   -4.77183e+03   -1.87822e+04    6.50960e+03    0.00000e+00
   Total Energy    Temperature Pressure (bar)
    6.50960e+03    0.00000e+00    0.00000e+00

           Step           Time         Lambda
          10700    10700.00000        0.00000

   Energies (kJ/mol)
        G96Bond       G96Angle    Proper Dih.  Improper Dih.          LJ-14
    3.20112e+02    1.61724e+03    1.45022e+03    3.64240e+02    8.71924e+02
     Coulomb-14        LJ (SR)   Coulomb (SR)      Potential    Kinetic En.
    2.54402e+04   -4.77278e+03   -1.87833e+04    6.50781e+03    0.00000e+00
   Total Energy    Temperature Pressure (bar)
    6.50781e+03    0.00000e+00    0.00000e+00

           Step           Time         Lambda
          10800    10800.00000        0.00000

   Energies (kJ/mol)
        G96Bond       G96Angle    Proper Dih.  Improper Dih.          LJ-14
    3.20302e+02    1.61766e+03    1.45226e+03    3.64658e+02    8.72177e+02
     Coulomb-14        LJ (SR)   Coulomb (SR)      Potential    Kinetic En.
    2.54385e+04   -4.77357e+03   -1.87890e+04    6.50298e+03    0.00000e+00
   Total Energy    Temperature Pressure (bar)
    6.50298e+03    0.00000e+00    0.00000e+00

           Step           Time         Lambda
          10900    10900.00000        0.00000

   Energies (kJ/mol)
        G96Bond       G96Angle    Proper Dih.  Improper Dih.          LJ-14
    3.20377e+02    1.61831e+03    1.45394e+03    3.64816e+02    8.71992e+02
     Coulomb-14        LJ (SR)   Coulomb (SR)      Potential    Kinetic En.
    2.54374e+04   -4.77179e+03   -1.87962e+04    6.49885e+03    0.00000e+00
   Total Energy    Temperature Pressure (bar)
    6.49885e+03    0.00000e+00    0.00000e+00

           Step           Time         Lambda
          11000    11000.00000        0.00000

   Energies (kJ/mol)
        G96Bond       G96Angle    Proper Dih.  Improper Dih.          LJ-14
    3.20681e+02    1.61807e+03    1.45431e+03    3.64671e+02    8.71885e+02
     Coulomb-14        LJ (SR)   Coulomb (SR)      Potential    Kinetic En.
    2.54370e+04   -4.77207e+03   -1.87978e+04    6.49672e+03    0.00000e+00
   Total Energy    Temperature Pressure (bar)
    6.49672e+03    0.00000e+00    0.00000e+00

           Step           Time         Lambda
          11100    11100.00000        0.00000

   Energies (kJ/mol)
        G96Bond       G96Angle    Proper Dih.  Improper Dih.          LJ-14
    3.20941e+02    1.61768e+03    1.45448e+03    3.65657e+02    8.72444e+02
     Coulomb-14        LJ (SR)   Coulomb (SR)      Potential    Kinetic En.
    2.54351e+04   -4.77803e+03   -1.88034e+04    6.48483e+03    0.00000e+00
   Total Energy    Temperature Pressure (bar)
    6.48483e+03    0.00000e+00    0.00000e+00

           Step           Time         Lambda
          11200    11200.00000        0.00000

   Energies (kJ/mol)
        G96Bond       G96Angle    Proper Dih.  Improper Dih.          LJ-14
    3.21085e+02    1.61789e+03    1.45467e+03    3.65725e+02    8.72539e+02
     Coulomb-14        LJ (SR)   Coulomb (SR)      Potential    Kinetic En.
    2.54339e+04   -4.77886e+03   -1.88038e+04    6.48318e+03    0.00000e+00
   Total Energy    Temperature Pressure (bar)
    6.48318e+03    0.00000e+00    0.00000e+00

           Step           Time         Lambda
          11300    11300.00000        0.00000

   Energies (kJ/mol)
        G96Bond       G96Angle    Proper Dih.  Improper Dih.          LJ-14
    3.21103e+02    1.61803e+03    1.45473e+03    3.65926e+02    8.72592e+02
     Coulomb-14        LJ (SR)   Coulomb (SR)      Potential    Kinetic En.
    2.54332e+04   -4.78006e+03   -1.88041e+04    6.48138e+03    0.00000e+00
   Total Energy    Temperature Pressure (bar)
    6.48138e+03    0.00000e+00    0.00000e+00

           Step           Time         Lambda
          11400    11400.00000        0.00000

   Energies (kJ/mol)
        G96Bond       G96Angle    Proper Dih.  Improper Dih.          LJ-14
    3.21178e+02    1.61819e+03    1.45476e+03    3.66162e+02    8.72603e+02
     Coulomb-14        LJ (SR)   Coulomb (SR)      Potential    Kinetic En.
    2.54325e+04   -4.78139e+03   -1.88044e+04    6.47952e+03    0.00000e+00
   Total Energy    Temperature Pressure (bar)
    6.47952e+03    0.00000e+00    0.00000e+00

           Step           Time         Lambda
          11500    11500.00000        0.00000

   Energies (kJ/mol)
        G96Bond       G96Angle    Proper Dih.  Improper Dih.          LJ-14
    3.21494e+02    1.61839e+03    1.45487e+03    3.66524e+02    8.72602e+02
     Coulomb-14        LJ (SR)   Coulomb (SR)      Potential    Kinetic En.
    2.54315e+04   -4.78335e+03   -1.88049e+04    6.47721e+03    0.00000e+00
   Total Energy    Temperature Pressure (bar)
    6.47721e+03    0.00000e+00    0.00000e+00

           Step           Time         Lambda
          11600    11600.00000        0.00000

   Energies (kJ/mol)
        G96Bond       G96Angle    Proper Dih.  Improper Dih.          LJ-14
    3.21356e+02    1.61873e+03    1.45519e+03    3.66945e+02    8.72594e+02
     Coulomb-14        LJ (SR)   Coulomb (SR)      Potential    Kinetic En.
    2.54304e+04   -4.78567e+03   -1.88057e+04    6.47382e+03    0.00000e+00
   Total Energy    Temperature Pressure (bar)
    6.47382e+03    0.00000e+00    0.00000e+00

           Step           Time         Lambda
          11700    11700.00000        0.00000

   Energies (kJ/mol)
        G96Bond       G96Angle    Proper Dih.  Improper Dih.          LJ-14
    3.21369e+02    1.61901e+03    1.45564e+03    3.67194e+02    8.72558e+02
     Coulomb-14        LJ (SR)   Coulomb (SR)      Potential    Kinetic En.
    2.54298e+04   -4.78715e+03   -1.88065e+04    6.47186e+03    0.00000e+00
   Total Energy    Temperature Pressure (bar)
    6.47186e+03    0.00000e+00    0.00000e+00

           Step           Time         Lambda
          11800    11800.00000        0.00000

   Energies (kJ/mol)
        G96Bond       G96Angle    Proper Dih.  Improper Dih.          LJ-14
    3.21482e+02    1.61973e+03    1.45728e+03    3.67575e+02    8.72407e+02
     Coulomb-14        LJ (SR)   Coulomb (SR)      Potential    Kinetic En.
    2.54282e+04   -4.79029e+03   -1.88090e+04    6.46740e+03    0.00000e+00
   Total Energy    Temperature Pressure (bar)
    6.46740e+03    0.00000e+00    0.00000e+00

           Step           Time         Lambda
          11900    11900.00000        0.00000

   Energies (kJ/mol)
        G96Bond       G96Angle    Proper Dih.  Improper Dih.          LJ-14
    3.21684e+02    1.62036e+03    1.45816e+03    3.67491e+02    8.72375e+02
     Coulomb-14        LJ (SR)   Coulomb (SR)      Potential    Kinetic En.
    2.54270e+04   -4.79154e+03   -1.88110e+04    6.46451e+03    0.00000e+00
   Total Energy    Temperature Pressure (bar)
    6.46451e+03    0.00000e+00    0.00000e+00

           Step           Time         Lambda
          12000    12000.00000        0.00000

   Energies (kJ/mol)
        G96Bond       G96Angle    Proper Dih.  Improper Dih.          LJ-14
    3.21947e+02    1.62099e+03    1.45645e+03    3.67277e+02    8.72906e+02
     Coulomb-14        LJ (SR)   Coulomb (SR)      Potential    Kinetic En.
    2.54247e+04   -4.79251e+03   -1.88138e+04    6.45793e+03    0.00000e+00
   Total Energy    Temperature Pressure (bar)
    6.45793e+03    0.00000e+00    0.00000e+00

           Step           Time         Lambda
          12100    12100.00000        0.00000

   Energies (kJ/mol)
        G96Bond       G96Angle    Proper Dih.  Improper Dih.          LJ-14
    3.22087e+02    1.62109e+03    1.45612e+03    3.67395e+02    8.73048e+02
     Coulomb-14        LJ (SR)   Coulomb (SR)      Potential    Kinetic En.
    2.54230e+04   -4.79297e+03   -1.88148e+04    6.45490e+03    0.00000e+00
   Total Energy    Temperature Pressure (bar)
    6.45490e+03    0.00000e+00    0.00000e+00

           Step           Time         Lambda
          12200    12200.00000        0.00000

   Energies (kJ/mol)
        G96Bond       G96Angle    Proper Dih.  Improper Dih.          LJ-14
    3.22569e+02    1.62215e+03    1.45506e+03    3.67890e+02    8.74080e+02
     Coulomb-14        LJ (SR)   Coulomb (SR)      Potential    Kinetic En.
    2.54192e+04   -4.79334e+03   -1.88182e+04    6.44948e+03    0.00000e+00
   Total Energy    Temperature Pressure (bar)
    6.44948e+03    0.00000e+00    0.00000e+00

           Step           Time         Lambda
          12300    12300.00000        0.00000

   Energies (kJ/mol)
        G96Bond       G96Angle    Proper Dih.  Improper Dih.          LJ-14
    3.22606e+02    1.62267e+03    1.45482e+03    3.68047e+02    8.74779e+02
     Coulomb-14        LJ (SR)   Coulomb (SR)      Potential    Kinetic En.
    2.54186e+04   -4.79387e+03   -1.88222e+04    6.44546e+03    0.00000e+00
   Total Energy    Temperature Pressure (bar)
    6.44546e+03    0.00000e+00    0.00000e+00

           Step           Time         Lambda
          12400    12400.00000        0.00000

   Energies (kJ/mol)
        G96Bond       G96Angle    Proper Dih.  Improper Dih.          LJ-14
    3.22608e+02    1.62346e+03    1.45436e+03    3.67999e+02    8.75266e+02
     Coulomb-14        LJ (SR)   Coulomb (SR)      Potential    Kinetic En.
    2.54183e+04   -4.79459e+03   -1.88249e+04    6.44243e+03    0.00000e+00
   Total Energy    Temperature Pressure (bar)
    6.44243e+03    0.00000e+00    0.00000e+00

           Step           Time         Lambda
          12500    12500.00000        0.00000

   Energies (kJ/mol)
        G96Bond       G96Angle    Proper Dih.  Improper Dih.          LJ-14
    3.22581e+02    1.62373e+03    1.45400e+03    3.68073e+02    8.75530e+02
     Coulomb-14        LJ (SR)   Coulomb (SR)      Potential    Kinetic En.
    2.54183e+04   -4.79499e+03   -1.88262e+04    6.44103e+03    0.00000e+00
   Total Energy    Temperature Pressure (bar)
    6.44103e+03    0.00000e+00    0.00000e+00

           Step           Time         Lambda
          12600    12600.00000        0.00000

   Energies (kJ/mol)
        G96Bond       G96Angle    Proper Dih.  Improper Dih.          LJ-14
    3.22557e+02    1.62380e+03    1.45380e+03    3.68176e+02    8.75735e+02
     Coulomb-14        LJ (SR)   Coulomb (SR)      Potential    Kinetic En.
    2.54184e+04   -4.79549e+03   -1.88271e+04    6.43991e+03    0.00000e+00
   Total Energy    Temperature Pressure (bar)
    6.43991e+03    0.00000e+00    0.00000e+00

           Step           Time         Lambda
          12700    12700.00000        0.00000

   Energies (kJ/mol)
        G96Bond       G96Angle    Proper Dih.  Improper Dih.          LJ-14
    3.22487e+02    1.62380e+03    1.45366e+03    3.68356e+02    8.76114e+02
     Coulomb-14        LJ (SR)   Coulomb (SR)      Potential    Kinetic En.
    2.54188e+04   -4.79739e+03   -1.88293e+04    6.43656e+03    0.00000e+00
   Total Energy    Temperature Pressure (bar)
    6.43656e+03    0.00000e+00    0.00000e+00

           Step           Time         Lambda
          12800    12800.00000        0.00000

   Energies (kJ/mol)
        G96Bond       G96Angle    Proper Dih.  Improper Dih.          LJ-14
    3.22404e+02    1.62377e+03    1.45390e+03    3.68509e+02    8.76474e+02
     Coulomb-14        LJ (SR)   Coulomb (SR)      Potential    Kinetic En.
    2.54191e+04   -4.80028e+03   -1.88317e+04    6.43212e+03    0.00000e+00
   Total Energy    Temperature Pressure (bar)
    6.43212e+03    0.00000e+00    0.00000e+00

           Step           Time         Lambda
          12900    12900.00000        0.00000

   Energies (kJ/mol)
        G96Bond       G96Angle    Proper Dih.  Improper Dih.          LJ-14
    3.22224e+02    1.62387e+03    1.45586e+03    3.68856e+02    8.77160e+02
     Coulomb-14        LJ (SR)   Coulomb (SR)      Potential    Kinetic En.
    2.54198e+04   -4.80622e+03   -1.88383e+04    6.42317e+03    0.00000e+00
   Total Energy    Temperature Pressure (bar)
    6.42317e+03    0.00000e+00    0.00000e+00

           Step           Time         Lambda
          13000    13000.00000        0.00000

   Energies (kJ/mol)
        G96Bond       G96Angle    Proper Dih.  Improper Dih.          LJ-14
    3.22178e+02    1.62401e+03    1.45631e+03    3.69016e+02    8.77480e+02
     Coulomb-14        LJ (SR)   Coulomb (SR)      Potential    Kinetic En.
    2.54202e+04   -4.80749e+03   -1.88411e+04    6.42058e+03    0.00000e+00
   Total Energy    Temperature Pressure (bar)
    6.42058e+03    0.00000e+00    0.00000e+00

           Step           Time         Lambda
          13100    13100.00000        0.00000

   Energies (kJ/mol)
        G96Bond       G96Angle    Proper Dih.  Improper Dih.          LJ-14
    3.22133e+02    1.62408e+03    1.45654e+03    3.68890e+02    8.78113e+02
     Coulomb-14        LJ (SR)   Coulomb (SR)      Potential    Kinetic En.
    2.54213e+04   -4.80880e+03   -1.88458e+04    6.41651e+03    0.00000e+00
   Total Energy    Temperature Pressure (bar)
    6.41651e+03    0.00000e+00    0.00000e+00

           Step           Time         Lambda
          13200    13200.00000        0.00000

   Energies (kJ/mol)
        G96Bond       G96Angle    Proper Dih.  Improper Dih.          LJ-14
    3.22137e+02    1.62401e+03    1.45674e+03    3.68730e+02    8.78329e+02
     Coulomb-14        LJ (SR)   Coulomb (SR)      Potential    Kinetic En.
    2.54217e+04   -4.80927e+03   -1.88472e+04    6.41509e+03    0.00000e+00
   Total Energy    Temperature Pressure (bar)
    6.41509e+03    0.00000e+00    0.00000e+00

           Step           Time         Lambda
          13300    13300.00000        0.00000

   Energies (kJ/mol)
        G96Bond       G96Angle    Proper Dih.  Improper Dih.          LJ-14
    3.22063e+02    1.62340e+03    1.45774e+03    3.67976e+02    8.78894e+02
     Coulomb-14        LJ (SR)   Coulomb (SR)      Potential    Kinetic En.
    2.54230e+04   -4.81137e+03   -1.88517e+04    6.40997e+03    0.00000e+00
   Total Energy    Temperature Pressure (bar)
    6.40997e+03    0.00000e+00    0.00000e+00

           Step           Time         Lambda
          13400    13400.00000        0.00000

   Energies (kJ/mol)
        G96Bond       G96Angle    Proper Dih.  Improper Dih.          LJ-14
    3.21933e+02    1.62270e+03    1.45812e+03    3.67384e+02    8.78866e+02
     Coulomb-14        LJ (SR)   Coulomb (SR)      Potential    Kinetic En.
    2.54239e+04   -4.81256e+03   -1.88527e+04    6.40769e+03    0.00000e+00
   Total Energy    Temperature Pressure (bar)
    6.40769e+03    0.00000e+00    0.00000e+00

           Step           Time         Lambda
          13500    13500.00000        0.00000

   Energies (kJ/mol)
        G96Bond       G96Angle    Proper Dih.  Improper Dih.          LJ-14
    3.21669e+02    1.62145e+03    1.45691e+03    3.66408e+02    8.78337e+02
     Coulomb-14        LJ (SR)   Coulomb (SR)      Potential    Kinetic En.
    2.54255e+04   -4.81489e+03   -1.88538e+04    6.40155e+03    0.00000e+00
   Total Energy    Temperature Pressure (bar)
    6.40155e+03    0.00000e+00    0.00000e+00

           Step           Time         Lambda
          13600    13600.00000        0.00000

   Energies (kJ/mol)
        G96Bond       G96Angle    Proper Dih.  Improper Dih.          LJ-14
    3.21669e+02    1.62147e+03    1.45799e+03    3.66158e+02    8.78026e+02
     Coulomb-14        LJ (SR)   Coulomb (SR)      Potential    Kinetic En.
    2.54248e+04   -4.81821e+03   -1.88560e+04    6.39581e+03    0.00000e+00
   Total Energy    Temperature Pressure (bar)
    6.39581e+03    0.00000e+00    0.00000e+00

           Step           Time         Lambda
          13700    13700.00000        0.00000

   Energies (kJ/mol)
        G96Bond       G96Angle    Proper Dih.  Improper Dih.          LJ-14
    3.22098e+02    1.62171e+03    1.45471e+03    3.65968e+02    8.78010e+02
     Coulomb-14        LJ (SR)   Coulomb (SR)      Potential    Kinetic En.
    2.54165e+04   -4.81772e+03   -1.88588e+04    6.38254e+03    0.00000e+00
   Total Energy    Temperature Pressure (bar)
    6.38254e+03    0.00000e+00    0.00000e+00

           Step           Time         Lambda
          13800    13800.00000        0.00000

   Energies (kJ/mol)
        G96Bond       G96Angle    Proper Dih.  Improper Dih.          LJ-14
    3.22394e+02    1.62096e+03    1.45610e+03    3.66074e+02    8.79352e+02
     Coulomb-14        LJ (SR)   Coulomb (SR)      Potential    Kinetic En.
    2.54121e+04   -4.82134e+03   -1.88610e+04    6.37468e+03    0.00000e+00
   Total Energy    Temperature Pressure (bar)
    6.37468e+03    0.00000e+00    0.00000e+00

           Step           Time         Lambda
          13900    13900.00000        0.00000

   Energies (kJ/mol)
        G96Bond       G96Angle    Proper Dih.  Improper Dih.          LJ-14
    3.22163e+02    1.62147e+03    1.45526e+03    3.66108e+02    8.78864e+02
     Coulomb-14        LJ (SR)   Coulomb (SR)      Potential    Kinetic En.
    2.54118e+04   -4.82280e+03   -1.88607e+04    6.37216e+03    0.00000e+00
   Total Energy    Temperature Pressure (bar)
    6.37216e+03    0.00000e+00    0.00000e+00

           Step           Time         Lambda
          14000    14000.00000        0.00000

   Energies (kJ/mol)
        G96Bond       G96Angle    Proper Dih.  Improper Dih.          LJ-14
    3.22464e+02    1.62271e+03    1.45342e+03    3.67270e+02    8.78351e+02
     Coulomb-14        LJ (SR)   Coulomb (SR)      Potential    Kinetic En.
    2.54056e+04   -4.83252e+03   -1.88616e+04    6.35575e+03    0.00000e+00
   Total Energy    Temperature Pressure (bar)
    6.35575e+03    0.00000e+00    0.00000e+00

           Step           Time         Lambda
          14100    14100.00000        0.00000

   Energies (kJ/mol)
        G96Bond       G96Angle    Proper Dih.  Improper Dih.          LJ-14
    3.22323e+02    1.62320e+03    1.45341e+03    3.67454e+02    8.78024e+02
     Coulomb-14        LJ (SR)   Coulomb (SR)      Potential    Kinetic En.
    2.54048e+04   -4.83443e+03   -1.88616e+04    6.35324e+03    0.00000e+00
   Total Energy    Temperature Pressure (bar)
    6.35324e+03    0.00000e+00    0.00000e+00

           Step           Time         Lambda
          14200    14200.00000        0.00000

   Energies (kJ/mol)
        G96Bond       G96Angle    Proper Dih.  Improper Dih.          LJ-14
    3.22418e+02    1.62325e+03    1.45347e+03    3.67627e+02    8.78035e+02
     Coulomb-14        LJ (SR)   Coulomb (SR)      Potential    Kinetic En.
    2.54042e+04   -4.83590e+03   -1.88619e+04    6.35114e+03    0.00000e+00
   Total Energy    Temperature Pressure (bar)
    6.35114e+03    0.00000e+00    0.00000e+00

           Step           Time         Lambda
          14300    14300.00000        0.00000

   Energies (kJ/mol)
        G96Bond       G96Angle    Proper Dih.  Improper Dih.          LJ-14
    3.22428e+02    1.62338e+03    1.45366e+03    3.67822e+02    8.78111e+02
     Coulomb-14        LJ (SR)   Coulomb (SR)      Potential    Kinetic En.
    2.54035e+04   -4.83741e+03   -1.88625e+04    6.34893e+03    0.00000e+00
   Total Energy    Temperature Pressure (bar)
    6.34893e+03    0.00000e+00    0.00000e+00

           Step           Time         Lambda
          14400    14400.00000        0.00000

   Energies (kJ/mol)
        G96Bond       G96Angle    Proper Dih.  Improper Dih.          LJ-14
    3.22458e+02    1.62351e+03    1.45387e+03    3.67976e+02    8.78161e+02
     Coulomb-14        LJ (SR)   Coulomb (SR)      Potential    Kinetic En.
    2.54030e+04   -4.83846e+03   -1.88633e+04    6.34724e+03    0.00000e+00
   Total Energy    Temperature Pressure (bar)
    6.34724e+03    0.00000e+00    0.00000e+00

           Step           Time         Lambda
          14500    14500.00000        0.00000

   Energies (kJ/mol)
        G96Bond       G96Angle    Proper Dih.  Improper Dih.          LJ-14
    3.22461e+02    1.62355e+03    1.45393e+03    3.68019e+02    8.78183e+02
     Coulomb-14        LJ (SR)   Coulomb (SR)      Potential    Kinetic En.
    2.54029e+04   -4.83871e+03   -1.88635e+04    6.34679e+03    0.00000e+00
   Total Energy    Temperature Pressure (bar)
    6.34679e+03    0.00000e+00    0.00000e+00

           Step           Time         Lambda
          14600    14600.00000        0.00000

   Energies (kJ/mol)
        G96Bond       G96Angle    Proper Dih.  Improper Dih.          LJ-14
    3.22466e+02    1.62358e+03    1.45399e+03    3.68060e+02    8.78207e+02
     Coulomb-14        LJ (SR)   Coulomb (SR)      Potential    Kinetic En.
    2.54028e+04   -4.83895e+03   -1.88638e+04    6.34636e+03    0.00000e+00
   Total Energy    Temperature Pressure (bar)
    6.34636e+03    0.00000e+00    0.00000e+00

           Step           Time         Lambda
          14700    14700.00000        0.00000

   Energies (kJ/mol)
        G96Bond       G96Angle    Proper Dih.  Improper Dih.          LJ-14
    3.22472e+02    1.62361e+03    1.45405e+03    3.68101e+02    8.78233e+02
     Coulomb-14        LJ (SR)   Coulomb (SR)      Potential    Kinetic En.
    2.54027e+04   -4.83917e+03   -1.88640e+04    6.34594e+03    0.00000e+00
   Total Energy    Temperature Pressure (bar)
    6.34594e+03    0.00000e+00    0.00000e+00

           Step           Time         Lambda
          14800    14800.00000        0.00000

   Energies (kJ/mol)
        G96Bond       G96Angle    Proper Dih.  Improper Dih.          LJ-14
    3.22478e+02    1.62364e+03    1.45411e+03    3.68142e+02    8.78260e+02
     Coulomb-14        LJ (SR)   Coulomb (SR)      Potential    Kinetic En.
    2.54025e+04   -4.83937e+03   -1.88643e+04    6.34552e+03    0.00000e+00
   Total Energy    Temperature Pressure (bar)
    6.34552e+03    0.00000e+00    0.00000e+00

           Step           Time         Lambda
          14900    14900.00000        0.00000

   Energies (kJ/mol)
        G96Bond       G96Angle    Proper Dih.  Improper Dih.          LJ-14
    3.22484e+02    1.62368e+03    1.45417e+03    3.68181e+02    8.78290e+02
     Coulomb-14        LJ (SR)   Coulomb (SR)      Potential    Kinetic En.
    2.54024e+04   -4.83956e+03   -1.88646e+04    6.34512e+03    0.00000e+00
   Total Energy    Temperature Pressure (bar)
    6.34512e+03    0.00000e+00    0.00000e+00

           Step           Time         Lambda
          15000    15000.00000        0.00000

   Energies (kJ/mol)
        G96Bond       G96Angle    Proper Dih.  Improper Dih.          LJ-14
    3.22490e+02    1.62371e+03    1.45423e+03    3.68220e+02    8.78321e+02
     Coulomb-14        LJ (SR)   Coulomb (SR)      Potential    Kinetic En.
    2.54023e+04   -4.83973e+03   -1.88648e+04    6.34473e+03    0.00000e+00
   Total Energy    Temperature Pressure (bar)
    6.34473e+03    0.00000e+00    0.00000e+00

           Step           Time         Lambda
          15100    15100.00000        0.00000

   Energies (kJ/mol)
        G96Bond       G96Angle    Proper Dih.  Improper Dih.          LJ-14
    3.22510e+02    1.62380e+03    1.45441e+03    3.68360e+02    8.78467e+02
     Coulomb-14        LJ (SR)   Coulomb (SR)      Potential    Kinetic En.
    2.54020e+04   -4.84027e+03   -1.88660e+04    6.34330e+03    0.00000e+00
   Total Energy    Temperature Pressure (bar)
    6.34330e+03    0.00000e+00    0.00000e+00

           Step           Time         Lambda
          15200    15200.00000        0.00000

   Energies (kJ/mol)
        G96Bond       G96Angle    Proper Dih.  Improper Dih.          LJ-14
    3.22577e+02    1.62395e+03    1.45462e+03    3.68609e+02    8.78765e+02
     Coulomb-14        LJ (SR)   Coulomb (SR)      Potential    Kinetic En.
    2.54014e+04   -4.84098e+03   -1.88682e+04    6.34080e+03    0.00000e+00
   Total Energy    Temperature Pressure (bar)
    6.34080e+03    0.00000e+00    0.00000e+00

           Step           Time         Lambda
          15300    15300.00000        0.00000

   Energies (kJ/mol)
        G96Bond       G96Angle    Proper Dih.  Improper Dih.          LJ-14
    3.22580e+02    1.62386e+03    1.45461e+03    3.68832e+02    8.79086e+02
     Coulomb-14        LJ (SR)   Coulomb (SR)      Potential    Kinetic En.
    2.54014e+04   -4.84170e+03   -1.88702e+04    6.33848e+03    0.00000e+00
   Total Energy    Temperature Pressure (bar)
    6.33848e+03    0.00000e+00    0.00000e+00

           Step           Time         Lambda
          15400    15400.00000        0.00000

   Energies (kJ/mol)
        G96Bond       G96Angle    Proper Dih.  Improper Dih.          LJ-14
    3.22391e+02    1.62323e+03    1.45484e+03    3.69497e+02    8.79895e+02
     Coulomb-14        LJ (SR)   Coulomb (SR)      Potential    Kinetic En.
    2.54027e+04   -4.84377e+03   -1.88757e+04    6.33303e+03    0.00000e+00
   Total Energy    Temperature Pressure (bar)
    6.33303e+03    0.00000e+00    0.00000e+00

           Step           Time         Lambda
          15500    15500.00000        0.00000

   Energies (kJ/mol)
        G96Bond       G96Angle    Proper Dih.  Improper Dih.          LJ-14
    3.22367e+02    1.62310e+03    1.45483e+03    3.69526e+02    8.80040e+02
     Coulomb-14        LJ (SR)   Coulomb (SR)      Potential    Kinetic En.
    2.54030e+04   -4.84414e+03   -1.88764e+04    6.33225e+03    0.00000e+00
   Total Energy    Temperature Pressure (bar)
    6.33225e+03    0.00000e+00    0.00000e+00

           Step           Time         Lambda
          15600    15600.00000        0.00000

   Energies (kJ/mol)
        G96Bond       G96Angle    Proper Dih.  Improper Dih.          LJ-14
    3.22353e+02    1.62306e+03    1.45482e+03    3.69552e+02    8.80116e+02
     Coulomb-14        LJ (SR)   Coulomb (SR)      Potential    Kinetic En.
    2.54031e+04   -4.84436e+03   -1.88769e+04    6.33179e+03    0.00000e+00
   Total Energy    Temperature Pressure (bar)
    6.33179e+03    0.00000e+00    0.00000e+00

           Step           Time         Lambda
          15700    15700.00000        0.00000

   Energies (kJ/mol)
        G96Bond       G96Angle    Proper Dih.  Improper Dih.          LJ-14
    3.22183e+02    1.62289e+03    1.45500e+03    3.69882e+02    8.80877e+02
     Coulomb-14        LJ (SR)   Coulomb (SR)      Potential    Kinetic En.
    2.54045e+04   -4.84678e+03   -1.88815e+04    6.32707e+03    0.00000e+00
   Total Energy    Temperature Pressure (bar)
    6.32707e+03    0.00000e+00    0.00000e+00

           Step           Time         Lambda
          15800    15800.00000        0.00000

   Energies (kJ/mol)
        G96Bond       G96Angle    Proper Dih.  Improper Dih.          LJ-14
    3.22244e+02    1.62294e+03    1.45504e+03    3.69914e+02    8.81016e+02
     Coulomb-14        LJ (SR)   Coulomb (SR)      Potential    Kinetic En.
    2.54045e+04   -4.84710e+03   -1.88820e+04    6.32655e+03    0.00000e+00
   Total Energy    Temperature Pressure (bar)
    6.32655e+03    0.00000e+00    0.00000e+00

           Step           Time         Lambda
          15900    15900.00000        0.00000

   Energies (kJ/mol)
        G96Bond       G96Angle    Proper Dih.  Improper Dih.          LJ-14
    3.22229e+02    1.62346e+03    1.45566e+03    3.70284e+02    8.81823e+02
     Coulomb-14        LJ (SR)   Coulomb (SR)      Potential    Kinetic En.
    2.54047e+04   -4.84992e+03   -1.88865e+04    6.32165e+03    0.00000e+00
   Total Energy    Temperature Pressure (bar)
    6.32165e+03    0.00000e+00    0.00000e+00

           Step           Time         Lambda
          16000    16000.00000        0.00000

   Energies (kJ/mol)
        G96Bond       G96Angle    Proper Dih.  Improper Dih.          LJ-14
    3.22233e+02    1.62378e+03    1.45602e+03    3.70378e+02    8.82182e+02
     Coulomb-14        LJ (SR)   Coulomb (SR)      Potential    Kinetic En.
    2.54044e+04   -4.85090e+03   -1.88881e+04    6.32000e+03    0.00000e+00
   Total Energy    Temperature Pressure (bar)
    6.32000e+03    0.00000e+00    0.00000e+00

           Step           Time         Lambda
          16100    16100.00000        0.00000

   Energies (kJ/mol)
        G96Bond       G96Angle    Proper Dih.  Improper Dih.          LJ-14
    3.22329e+02    1.62415e+03    1.45631e+03    3.70450e+02    8.82363e+02
     Coulomb-14        LJ (SR)   Coulomb (SR)      Potential    Kinetic En.
    2.54040e+04   -4.85172e+03   -1.88892e+04    6.31866e+03    0.00000e+00
   Total Energy    Temperature Pressure (bar)
    6.31866e+03    0.00000e+00    0.00000e+00

           Step           Time         Lambda
          16200    16200.00000        0.00000

   Energies (kJ/mol)
        G96Bond       G96Angle    Proper Dih.  Improper Dih.          LJ-14
    3.22427e+02    1.62440e+03    1.45653e+03    3.70493e+02    8.82554e+02
     Coulomb-14        LJ (SR)   Coulomb (SR)      Potential    Kinetic En.
    2.54035e+04   -4.85230e+03   -1.88899e+04    6.31771e+03    0.00000e+00
   Total Energy    Temperature Pressure (bar)
    6.31771e+03    0.00000e+00    0.00000e+00

           Step           Time         Lambda
          16300    16300.00000        0.00000

   Energies (kJ/mol)
        G96Bond       G96Angle    Proper Dih.  Improper Dih.          LJ-14
    3.22419e+02    1.62452e+03    1.45660e+03    3.70505e+02    8.82603e+02
     Coulomb-14        LJ (SR)   Coulomb (SR)      Potential    Kinetic En.
    2.54034e+04   -4.85249e+03   -1.88902e+04    6.31738e+03    0.00000e+00
   Total Energy    Temperature Pressure (bar)
    6.31738e+03    0.00000e+00    0.00000e+00

           Step           Time         Lambda
          16400    16400.00000        0.00000

   Energies (kJ/mol)
        G96Bond       G96Angle    Proper Dih.  Improper Dih.          LJ-14
    3.22463e+02    1.62551e+03    1.45707e+03    3.70594e+02    8.83078e+02
     Coulomb-14        LJ (SR)   Coulomb (SR)      Potential    Kinetic En.
    2.54023e+04   -4.85395e+03   -1.88921e+04    6.31495e+03    0.00000e+00
   Total Energy    Temperature Pressure (bar)
    6.31495e+03    0.00000e+00    0.00000e+00

           Step           Time         Lambda
          16500    16500.00000        0.00000

   Energies (kJ/mol)
        G96Bond       G96Angle    Proper Dih.  Improper Dih.          LJ-14
    3.22601e+02    1.62596e+03    1.45729e+03    3.70653e+02    8.83203e+02
     Coulomb-14        LJ (SR)   Coulomb (SR)      Potential    Kinetic En.
    2.54018e+04   -4.85462e+03   -1.88931e+04    6.31372e+03    0.00000e+00
   Total Energy    Temperature Pressure (bar)
    6.31372e+03    0.00000e+00    0.00000e+00

           Step           Time         Lambda
          16600    16600.00000        0.00000

   Energies (kJ/mol)
        G96Bond       G96Angle    Proper Dih.  Improper Dih.          LJ-14
    3.22636e+02    1.62620e+03    1.45740e+03    3.70680e+02    8.83330e+02
     Coulomb-14        LJ (SR)   Coulomb (SR)      Potential    Kinetic En.
    2.54015e+04   -4.85499e+03   -1.88937e+04    6.31308e+03    0.00000e+00
   Total Energy    Temperature Pressure (bar)
    6.31308e+03    0.00000e+00    0.00000e+00

           Step           Time         Lambda
          16700    16700.00000        0.00000

   Energies (kJ/mol)
        G96Bond       G96Angle    Proper Dih.  Improper Dih.          LJ-14
    3.22717e+02    1.62679e+03    1.45766e+03    3.70788e+02    8.83528e+02
     Coulomb-14        LJ (SR)   Coulomb (SR)      Potential    Kinetic En.
    2.54011e+04   -4.85582e+03   -1.88952e+04    6.31155e+03    0.00000e+00
   Total Energy    Temperature Pressure (bar)
    6.31155e+03    0.00000e+00    0.00000e+00

           Step           Time         Lambda
          16800    16800.00000        0.00000

   Energies (kJ/mol)
        G96Bond       G96Angle    Proper Dih.  Improper Dih.          LJ-14
    3.22705e+02    1.62757e+03    1.45828e+03    3.70971e+02    8.84090e+02
     Coulomb-14        LJ (SR)   Coulomb (SR)      Potential    Kinetic En.
    2.54008e+04   -4.85738e+03   -1.88983e+04    6.30871e+03    0.00000e+00
   Total Energy    Temperature Pressure (bar)
    6.30871e+03    0.00000e+00    0.00000e+00

           Step           Time         Lambda
          16900    16900.00000        0.00000

   Energies (kJ/mol)
        G96Bond       G96Angle    Proper Dih.  Improper Dih.          LJ-14
    3.22593e+02    1.62955e+03    1.46119e+03    3.71611e+02    8.85188e+02
     Coulomb-14        LJ (SR)   Coulomb (SR)      Potential    Kinetic En.
    2.54003e+04   -4.86290e+03   -1.89075e+04    6.29998e+03    0.00000e+00
   Total Energy    Temperature Pressure (bar)
    6.29998e+03    0.00000e+00    0.00000e+00

           Step           Time         Lambda
          17000    17000.00000        0.00000

   Energies (kJ/mol)
        G96Bond       G96Angle    Proper Dih.  Improper Dih.          LJ-14
    3.22592e+02    1.62991e+03    1.46144e+03    3.71595e+02    8.84961e+02
     Coulomb-14        LJ (SR)   Coulomb (SR)      Potential    Kinetic En.
    2.54006e+04   -4.86320e+03   -1.89085e+04    6.29938e+03    0.00000e+00
   Total Energy    Temperature Pressure (bar)
    6.29938e+03    0.00000e+00    0.00000e+00

           Step           Time         Lambda
          17100    17100.00000        0.00000

   Energies (kJ/mol)
        G96Bond       G96Angle    Proper Dih.  Improper Dih.          LJ-14
    3.22687e+02    1.63004e+03    1.46182e+03    3.71642e+02    8.85041e+02
     Coulomb-14        LJ (SR)   Coulomb (SR)      Potential    Kinetic En.
    2.54005e+04   -4.86386e+03   -1.89095e+04    6.29840e+03    0.00000e+00
   Total Energy    Temperature Pressure (bar)
    6.29840e+03    0.00000e+00    0.00000e+00

           Step           Time         Lambda
          17200    17200.00000        0.00000

   Energies (kJ/mol)
        G96Bond       G96Angle    Proper Dih.  Improper Dih.          LJ-14
    3.22697e+02    1.63048e+03    1.46250e+03    3.71715e+02    8.85155e+02
     Coulomb-14        LJ (SR)   Coulomb (SR)      Potential    Kinetic En.
    2.54004e+04   -4.86499e+03   -1.89113e+04    6.29664e+03    0.00000e+00
   Total Energy    Temperature Pressure (bar)
    6.29664e+03    0.00000e+00    0.00000e+00

           Step           Time         Lambda
          17300    17300.00000        0.00000

   Energies (kJ/mol)
        G96Bond       G96Angle    Proper Dih.  Improper Dih.          LJ-14
    3.22532e+02    1.63405e+03    1.46519e+03    3.72478e+02    8.85720e+02
     Coulomb-14        LJ (SR)   Coulomb (SR)      Potential    Kinetic En.
    2.53989e+04   -4.86998e+03   -1.89224e+04    6.28648e+03    0.00000e+00
   Total Energy    Temperature Pressure (bar)
    6.28648e+03    0.00000e+00    0.00000e+00

           Step           Time         Lambda
          17400    17400.00000        0.00000

   Energies (kJ/mol)
        G96Bond       G96Angle    Proper Dih.  Improper Dih.          LJ-14
    3.22525e+02    1.63427e+03    1.46510e+03    3.72615e+02    8.85529e+02
     Coulomb-14        LJ (SR)   Coulomb (SR)      Potential    Kinetic En.
    2.53990e+04   -4.87066e+03   -1.89233e+04    6.28506e+03    0.00000e+00
   Total Energy    Temperature Pressure (bar)
    6.28506e+03    0.00000e+00    0.00000e+00

           Step           Time         Lambda
          17500    17500.00000        0.00000

   Energies (kJ/mol)
        G96Bond       G96Angle    Proper Dih.  Improper Dih.          LJ-14
    3.22504e+02    1.63467e+03    1.46503e+03    3.72778e+02    8.85480e+02
     Coulomb-14        LJ (SR)   Coulomb (SR)      Potential    Kinetic En.
    2.53989e+04   -4.87179e+03   -1.89245e+04    6.28302e+03    0.00000e+00
   Total Energy    Temperature Pressure (bar)
    6.28302e+03    0.00000e+00    0.00000e+00

           Step           Time         Lambda
          17600    17600.00000        0.00000

   Energies (kJ/mol)
        G96Bond       G96Angle    Proper Dih.  Improper Dih.          LJ-14
    3.22470e+02    1.63484e+03    1.46503e+03    3.72852e+02    8.85548e+02
     Coulomb-14        LJ (SR)   Coulomb (SR)      Potential    Kinetic En.
    2.53989e+04   -4.87236e+03   -1.89252e+04    6.28211e+03    0.00000e+00
   Total Energy    Temperature Pressure (bar)
    6.28211e+03    0.00000e+00    0.00000e+00

           Step           Time         Lambda
          17700    17700.00000        0.00000

   Energies (kJ/mol)
        G96Bond       G96Angle    Proper Dih.  Improper Dih.          LJ-14
    3.22380e+02    1.63515e+03    1.46548e+03    3.73017e+02    8.85663e+02
     Coulomb-14        LJ (SR)   Coulomb (SR)      Potential    Kinetic En.
    2.53992e+04   -4.87397e+03   -1.89273e+04    6.27963e+03    0.00000e+00
   Total Energy    Temperature Pressure (bar)
    6.27963e+03    0.00000e+00    0.00000e+00

           Step           Time         Lambda
          17800    17800.00000        0.00000

   Energies (kJ/mol)
        G96Bond       G96Angle    Proper Dih.  Improper Dih.          LJ-14
    3.22307e+02    1.63535e+03    1.46669e+03    3.73179e+02    8.85786e+02
     Coulomb-14        LJ (SR)   Coulomb (SR)      Potential    Kinetic En.
    2.53997e+04   -4.87600e+03   -1.89304e+04    6.27665e+03    0.00000e+00
   Total Energy    Temperature Pressure (bar)
    6.27665e+03    0.00000e+00    0.00000e+00

           Step           Time         Lambda
          17900    17900.00000        0.00000

   Energies (kJ/mol)
        G96Bond       G96Angle    Proper Dih.  Improper Dih.          LJ-14
    3.22262e+02    1.63543e+03    1.46707e+03    3.73222e+02    8.85813e+02
     Coulomb-14        LJ (SR)   Coulomb (SR)      Potential    Kinetic En.
    2.53999e+04   -4.87653e+03   -1.89313e+04    6.27588e+03    0.00000e+00
   Total Energy    Temperature Pressure (bar)
    6.27588e+03    0.00000e+00    0.00000e+00

           Step           Time         Lambda
          18000    18000.00000        0.00000

   Energies (kJ/mol)
        G96Bond       G96Angle    Proper Dih.  Improper Dih.          LJ-14
    3.22196e+02    1.63549e+03    1.46753e+03    3.73272e+02    8.85883e+02
     Coulomb-14        LJ (SR)   Coulomb (SR)      Potential    Kinetic En.
    2.54001e+04   -4.87713e+03   -1.89323e+04    6.27501e+03    0.00000e+00
   Total Energy    Temperature Pressure (bar)
    6.27501e+03    0.00000e+00    0.00000e+00

           Step           Time         Lambda
          18100    18100.00000        0.00000

   Energies (kJ/mol)
        G96Bond       G96Angle    Proper Dih.  Improper Dih.          LJ-14
    3.22185e+02    1.63556e+03    1.46797e+03    3.73318e+02    8.85865e+02
     Coulomb-14        LJ (SR)   Coulomb (SR)      Potential    Kinetic En.
    2.54003e+04   -4.87766e+03   -1.89333e+04    6.27421e+03    0.00000e+00
   Total Energy    Temperature Pressure (bar)
    6.27421e+03    0.00000e+00    0.00000e+00

           Step           Time         Lambda
          18200    18200.00000        0.00000

   Energies (kJ/mol)
        G96Bond       G96Angle    Proper Dih.  Improper Dih.          LJ-14
    3.22130e+02    1.63563e+03    1.46871e+03    3.73394e+02    8.85900e+02
     Coulomb-14        LJ (SR)   Coulomb (SR)      Potential    Kinetic En.
    2.54006e+04   -4.87846e+03   -1.89350e+04    6.27292e+03    0.00000e+00
   Total Energy    Temperature Pressure (bar)
    6.27292e+03    0.00000e+00    0.00000e+00

           Step           Time         Lambda
          18300    18300.00000        0.00000

   Energies (kJ/mol)
        G96Bond       G96Angle    Proper Dih.  Improper Dih.          LJ-14
    3.22113e+02    1.63568e+03    1.46913e+03    3.73445e+02    8.85892e+02
     Coulomb-14        LJ (SR)   Coulomb (SR)      Potential    Kinetic En.
    2.54007e+04   -4.87890e+03   -1.89359e+04    6.27217e+03    0.00000e+00
   Total Energy    Temperature Pressure (bar)
    6.27217e+03    0.00000e+00    0.00000e+00

           Step           Time         Lambda
          18400    18400.00000        0.00000

   Energies (kJ/mol)
        G96Bond       G96Angle    Proper Dih.  Improper Dih.          LJ-14
    3.21949e+02    1.63589e+03    1.47073e+03    3.73659e+02    8.85823e+02
     Coulomb-14        LJ (SR)   Coulomb (SR)      Potential    Kinetic En.
    2.54013e+04   -4.88042e+03   -1.89396e+04    6.26937e+03    0.00000e+00
   Total Energy    Temperature Pressure (bar)
    6.26937e+03    0.00000e+00    0.00000e+00

           Step           Time         Lambda
          18500    18500.00000        0.00000

   Energies (kJ/mol)
        G96Bond       G96Angle    Proper Dih.  Improper Dih.          LJ-14
    3.21943e+02    1.63589e+03    1.47086e+03    3.73678e+02    8.85814e+02
     Coulomb-14        LJ (SR)   Coulomb (SR)      Potential    Kinetic En.
    2.54013e+04   -4.88053e+03   -1.89398e+04    6.26914e+03    0.00000e+00
   Total Energy    Temperature Pressure (bar)
    6.26914e+03    0.00000e+00    0.00000e+00

           Step           Time         Lambda
          18600    18600.00000        0.00000

   Energies (kJ/mol)
        G96Bond       G96Angle    Proper Dih.  Improper Dih.          LJ-14
    3.21738e+02    1.63616e+03    1.47261e+03    3.73950e+02    8.85585e+02
     Coulomb-14        LJ (SR)   Coulomb (SR)      Potential    Kinetic En.
    2.54017e+04   -4.88214e+03   -1.89436e+04    6.26610e+03    0.00000e+00
   Total Energy    Temperature Pressure (bar)
    6.26610e+03    0.00000e+00    0.00000e+00

           Step           Time         Lambda
          18700    18700.00000        0.00000

   Energies (kJ/mol)
        G96Bond       G96Angle    Proper Dih.  Improper Dih.          LJ-14
    3.21682e+02    1.63623e+03    1.47301e+03    3.74016e+02    8.85590e+02
     Coulomb-14        LJ (SR)   Coulomb (SR)      Potential    Kinetic En.
    2.54017e+04   -4.88253e+03   -1.89444e+04    6.26536e+03    0.00000e+00
   Total Energy    Temperature Pressure (bar)
    6.26536e+03    0.00000e+00    0.00000e+00

           Step           Time         Lambda
          18800    18800.00000        0.00000

   Energies (kJ/mol)
        G96Bond       G96Angle    Proper Dih.  Improper Dih.          LJ-14
    3.21669e+02    1.63629e+03    1.47345e+03    3.74115e+02    8.85432e+02
     Coulomb-14        LJ (SR)   Coulomb (SR)      Potential    Kinetic En.
    2.54019e+04   -4.88298e+03   -1.89453e+04    6.26453e+03    0.00000e+00
   Total Energy    Temperature Pressure (bar)
    6.26453e+03    0.00000e+00    0.00000e+00

           Step           Time         Lambda
          18900    18900.00000        0.00000

   Energies (kJ/mol)
        G96Bond       G96Angle    Proper Dih.  Improper Dih.          LJ-14
    3.21609e+02    1.63635e+03    1.47369e+03    3.74161e+02    8.85412e+02
     Coulomb-14        LJ (SR)   Coulomb (SR)      Potential    Kinetic En.
    2.54019e+04   -4.88321e+03   -1.89458e+04    6.26409e+03    0.00000e+00
   Total Energy    Temperature Pressure (bar)
    6.26409e+03    0.00000e+00    0.00000e+00

           Step           Time         Lambda
          19000    19000.00000        0.00000

   Energies (kJ/mol)
        G96Bond       G96Angle    Proper Dih.  Improper Dih.          LJ-14
    3.21553e+02    1.63634e+03    1.47457e+03    3.74389e+02    8.85210e+02
     Coulomb-14        LJ (SR)   Coulomb (SR)      Potential    Kinetic En.
    2.54020e+04   -4.88401e+03   -1.89474e+04    6.26267e+03    0.00000e+00
   Total Energy    Temperature Pressure (bar)
    6.26267e+03    0.00000e+00    0.00000e+00

           Step           Time         Lambda
          19100    19100.00000        0.00000

   Energies (kJ/mol)
        G96Bond       G96Angle    Proper Dih.  Improper Dih.          LJ-14
    3.21467e+02    1.63652e+03    1.47476e+03    3.74364e+02    8.85220e+02
     Coulomb-14        LJ (SR)   Coulomb (SR)      Potential    Kinetic En.
    2.54021e+04   -4.88424e+03   -1.89479e+04    6.26226e+03    0.00000e+00
   Total Energy    Temperature Pressure (bar)
    6.26226e+03    0.00000e+00    0.00000e+00

           Step           Time         Lambda
          19200    19200.00000        0.00000

   Energies (kJ/mol)
        G96Bond       G96Angle    Proper Dih.  Improper Dih.          LJ-14
    3.21381e+02    1.63662e+03    1.47530e+03    3.74469e+02    8.85119e+02
     Coulomb-14        LJ (SR)   Coulomb (SR)      Potential    Kinetic En.
    2.54021e+04   -4.88476e+03   -1.89488e+04    6.26143e+03    0.00000e+00
   Total Energy    Temperature Pressure (bar)
    6.26143e+03    0.00000e+00    0.00000e+00

           Step           Time         Lambda
          19300    19300.00000        0.00000

   Energies (kJ/mol)
        G96Bond       G96Angle    Proper Dih.  Improper Dih.          LJ-14
    3.21251e+02    1.63990e+03    1.47155e+03    3.75452e+02    8.83239e+02
     Coulomb-14        LJ (SR)   Coulomb (SR)      Potential    Kinetic En.
    2.54006e+04   -4.88625e+03   -1.89535e+04    6.25216e+03    0.00000e+00
   Total Energy    Temperature Pressure (bar)
    6.25216e+03    0.00000e+00    0.00000e+00

           Step           Time         Lambda
          19400    19400.00000        0.00000

   Energies (kJ/mol)
        G96Bond       G96Angle    Proper Dih.  Improper Dih.          LJ-14
    3.21237e+02    1.63952e+03    1.47061e+03    3.75229e+02    8.83615e+02
     Coulomb-14        LJ (SR)   Coulomb (SR)      Potential    Kinetic En.
    2.54012e+04   -4.88566e+03   -1.89552e+04    6.25048e+03    0.00000e+00
   Total Energy    Temperature Pressure (bar)
    6.25048e+03    0.00000e+00    0.00000e+00

           Step           Time         Lambda
          19500    19500.00000        0.00000

   Energies (kJ/mol)
        G96Bond       G96Angle    Proper Dih.  Improper Dih.          LJ-14
    3.21119e+02    1.63935e+03    1.47159e+03    3.75034e+02    8.83785e+02
     Coulomb-14        LJ (SR)   Coulomb (SR)      Potential    Kinetic En.
    2.54025e+04   -4.88602e+03   -1.89593e+04    6.24806e+03    0.00000e+00
   Total Energy    Temperature Pressure (bar)
    6.24806e+03    0.00000e+00    0.00000e+00

           Step           Time         Lambda
          19600    19600.00000        0.00000

   Energies (kJ/mol)
        G96Bond       G96Angle    Proper Dih.  Improper Dih.          LJ-14
    3.21149e+02    1.63943e+03    1.47151e+03    3.75087e+02    8.83829e+02
     Coulomb-14        LJ (SR)   Coulomb (SR)      Potential    Kinetic En.
    2.54024e+04   -4.88606e+03   -1.89599e+04    6.24739e+03    0.00000e+00
   Total Energy    Temperature Pressure (bar)
    6.24739e+03    0.00000e+00    0.00000e+00

           Step           Time         Lambda
          19700    19700.00000        0.00000

   Energies (kJ/mol)
        G96Bond       G96Angle    Proper Dih.  Improper Dih.          LJ-14
    3.21076e+02    1.63957e+03    1.47164e+03    3.75118e+02    8.83788e+02
     Coulomb-14        LJ (SR)   Coulomb (SR)      Potential    Kinetic En.
    2.54025e+04   -4.88621e+03   -1.89606e+04    6.24679e+03    0.00000e+00
   Total Energy    Temperature Pressure (bar)
    6.24679e+03    0.00000e+00    0.00000e+00

           Step           Time         Lambda
          19800    19800.00000        0.00000

   Energies (kJ/mol)
        G96Bond       G96Angle    Proper Dih.  Improper Dih.          LJ-14
    3.20937e+02    1.64016e+03    1.47262e+03    3.75216e+02    8.83750e+02
     Coulomb-14        LJ (SR)   Coulomb (SR)      Potential    Kinetic En.
    2.54028e+04   -4.88703e+03   -1.89648e+04    6.24366e+03    0.00000e+00
   Total Energy    Temperature Pressure (bar)
    6.24366e+03    0.00000e+00    0.00000e+00

           Step           Time         Lambda
          19900    19900.00000        0.00000

   Energies (kJ/mol)
        G96Bond       G96Angle    Proper Dih.  Improper Dih.          LJ-14
    3.20985e+02    1.64029e+03    1.47275e+03    3.75240e+02    8.83650e+02
     Coulomb-14        LJ (SR)   Coulomb (SR)      Potential    Kinetic En.
    2.54028e+04   -4.88713e+03   -1.89653e+04    6.24328e+03    0.00000e+00
   Total Energy    Temperature Pressure (bar)
    6.24328e+03    0.00000e+00    0.00000e+00

           Step           Time         Lambda
          20000    20000.00000        0.00000

   Energies (kJ/mol)
        G96Bond       G96Angle    Proper Dih.  Improper Dih.          LJ-14
    3.20935e+02    1.64041e+03    1.47289e+03    3.75240e+02    8.83638e+02
     Coulomb-14        LJ (SR)   Coulomb (SR)      Potential    Kinetic En.
    2.54028e+04   -4.88721e+03   -1.89659e+04    6.24286e+03    0.00000e+00
   Total Energy    Temperature Pressure (bar)
    6.24286e+03    0.00000e+00    0.00000e+00

           Step           Time         Lambda
          20100    20100.00000        0.00000

   Energies (kJ/mol)
        G96Bond       G96Angle    Proper Dih.  Improper Dih.          LJ-14
    3.20648e+02    1.64233e+03    1.47443e+03    3.75533e+02    8.83011e+02
     Coulomb-14        LJ (SR)   Coulomb (SR)      Potential    Kinetic En.
    2.54040e+04   -4.89024e+03   -1.89750e+04    6.23479e+03    0.00000e+00
   Total Energy    Temperature Pressure (bar)
    6.23479e+03    0.00000e+00    0.00000e+00

           Step           Time         Lambda
          20200    20200.00000        0.00000

   Energies (kJ/mol)
        G96Bond       G96Angle    Proper Dih.  Improper Dih.          LJ-14
    3.20573e+02    1.64226e+03    1.47454e+03    3.75543e+02    8.83327e+02
     Coulomb-14        LJ (SR)   Coulomb (SR)      Potential    Kinetic En.
    2.54040e+04   -4.89059e+03   -1.89752e+04    6.23448e+03    0.00000e+00
   Total Energy    Temperature Pressure (bar)
    6.23448e+03    0.00000e+00    0.00000e+00

           Step           Time         Lambda
          20300    20300.00000        0.00000

   Energies (kJ/mol)
        G96Bond       G96Angle    Proper Dih.  Improper Dih.          LJ-14
    3.20539e+02    1.64241e+03    1.47482e+03    3.75631e+02    8.83434e+02
     Coulomb-14        LJ (SR)   Coulomb (SR)      Potential    Kinetic En.
    2.54039e+04   -4.89193e+03   -1.89753e+04    6.23349e+03    0.00000e+00
   Total Energy    Temperature Pressure (bar)
    6.23349e+03    0.00000e+00    0.00000e+00

           Step           Time         Lambda
          20400    20400.00000        0.00000

   Energies (kJ/mol)
        G96Bond       G96Angle    Proper Dih.  Improper Dih.          LJ-14
    3.20505e+02    1.64250e+03    1.47501e+03    3.75657e+02    8.83473e+02
     Coulomb-14        LJ (SR)   Coulomb (SR)      Potential    Kinetic En.
    2.54039e+04   -4.89245e+03   -1.89756e+04    6.23300e+03    0.00000e+00
   Total Energy    Temperature Pressure (bar)
    6.23300e+03    0.00000e+00    0.00000e+00

           Step           Time         Lambda
          20500    20500.00000        0.00000

   Energies (kJ/mol)
        G96Bond       G96Angle    Proper Dih.  Improper Dih.          LJ-14
    3.20410e+02    1.64307e+03    1.47588e+03    3.75776e+02    8.83554e+02
     Coulomb-14        LJ (SR)   Coulomb (SR)      Potential    Kinetic En.
    2.54035e+04   -4.89447e+03   -1.89767e+04    6.23102e+03    0.00000e+00
   Total Energy    Temperature Pressure (bar)
    6.23102e+03    0.00000e+00    0.00000e+00

           Step           Time         Lambda
          20600    20600.00000        0.00000

   Energies (kJ/mol)
        G96Bond       G96Angle    Proper Dih.  Improper Dih.          LJ-14
    3.20414e+02    1.64325e+03    1.47617e+03    3.75792e+02    8.83563e+02
     Coulomb-14        LJ (SR)   Coulomb (SR)      Potential    Kinetic En.
    2.54031e+04   -4.89490e+03   -1.89768e+04    6.23062e+03    0.00000e+00
   Total Energy    Temperature Pressure (bar)
    6.23062e+03    0.00000e+00    0.00000e+00

           Step           Time         Lambda
          20700    20700.00000        0.00000

   Energies (kJ/mol)
        G96Bond       G96Angle    Proper Dih.  Improper Dih.          LJ-14
    3.20808e+02    1.64563e+03    1.47587e+03    3.76792e+02    8.85098e+02
     Coulomb-14        LJ (SR)   Coulomb (SR)      Potential    Kinetic En.
    2.53978e+04   -4.89855e+03   -1.89781e+04    6.22527e+03    0.00000e+00
   Total Energy    Temperature Pressure (bar)
    6.22527e+03    0.00000e+00    0.00000e+00

           Step           Time         Lambda
          20800    20800.00000        0.00000

   Energies (kJ/mol)
        G96Bond       G96Angle    Proper Dih.  Improper Dih.          LJ-14
    3.20519e+02    1.64550e+03    1.47557e+03    3.76794e+02    8.85309e+02
     Coulomb-14        LJ (SR)   Coulomb (SR)      Potential    Kinetic En.
    2.53989e+04   -4.89876e+03   -1.89803e+04    6.22352e+03    0.00000e+00
   Total Energy    Temperature Pressure (bar)
    6.22352e+03    0.00000e+00    0.00000e+00

           Step           Time         Lambda
          20900    20900.00000        0.00000

   Energies (kJ/mol)
        G96Bond       G96Angle    Proper Dih.  Improper Dih.          LJ-14
    3.20392e+02    1.64604e+03    1.47548e+03    3.77033e+02    8.85273e+02
     Coulomb-14        LJ (SR)   Coulomb (SR)      Potential    Kinetic En.
    2.53992e+04   -4.89919e+03   -1.89822e+04    6.22209e+03    0.00000e+00
   Total Energy    Temperature Pressure (bar)
    6.22209e+03    0.00000e+00    0.00000e+00

           Step           Time         Lambda
          21000    21000.00000        0.00000

   Energies (kJ/mol)
        G96Bond       G96Angle    Proper Dih.  Improper Dih.          LJ-14
    3.20322e+02    1.64627e+03    1.47553e+03    3.77138e+02    8.85233e+02
     Coulomb-14        LJ (SR)   Coulomb (SR)      Potential    Kinetic En.
    2.53992e+04   -4.89940e+03   -1.89828e+04    6.22148e+03    0.00000e+00
   Total Energy    Temperature Pressure (bar)
    6.22148e+03    0.00000e+00    0.00000e+00

           Step           Time         Lambda
          21100    21100.00000        0.00000

   Energies (kJ/mol)
        G96Bond       G96Angle    Proper Dih.  Improper Dih.          LJ-14
    3.19945e+02    1.64884e+03    1.47597e+03    3.78032e+02    8.84354e+02
     Coulomb-14        LJ (SR)   Coulomb (SR)      Potential    Kinetic En.
    2.53979e+04   -4.90051e+03   -1.89869e+04    6.21768e+03    0.00000e+00
   Total Energy    Temperature Pressure (bar)
    6.21768e+03    0.00000e+00    0.00000e+00

           Step           Time         Lambda
          21200    21200.00000        0.00000

   Energies (kJ/mol)
        G96Bond       G96Angle    Proper Dih.  Improper Dih.          LJ-14
    3.19888e+02    1.65017e+03    1.47676e+03    3.78302e+02    8.84164e+02
     Coulomb-14        LJ (SR)   Coulomb (SR)      Potential    Kinetic En.
    2.53948e+04   -4.90099e+03   -1.89870e+04    6.21605e+03    0.00000e+00
   Total Energy    Temperature Pressure (bar)
    6.21605e+03    0.00000e+00    0.00000e+00

           Step           Time         Lambda
          21300    21300.00000        0.00000

   Energies (kJ/mol)
        G96Bond       G96Angle    Proper Dih.  Improper Dih.          LJ-14
    3.19821e+02    1.65046e+03    1.47665e+03    3.78467e+02    8.84364e+02
     Coulomb-14        LJ (SR)   Coulomb (SR)      Potential    Kinetic En.
    2.53950e+04   -4.90121e+03   -1.89881e+04    6.21550e+03    0.00000e+00
   Total Energy    Temperature Pressure (bar)
    6.21550e+03    0.00000e+00    0.00000e+00

           Step           Time         Lambda
          21400    21400.00000        0.00000

   Energies (kJ/mol)
        G96Bond       G96Angle    Proper Dih.  Improper Dih.          LJ-14
    3.19091e+02    1.65201e+03    1.47701e+03    3.78764e+02    8.84281e+02
     Coulomb-14        LJ (SR)   Coulomb (SR)      Potential    Kinetic En.
    2.53945e+04   -4.90141e+03   -1.89893e+04    6.21488e+03    0.00000e+00
   Total Energy    Temperature Pressure (bar)
    6.21488e+03    0.00000e+00    0.00000e+00

           Step           Time         Lambda
          21500    21500.00000        0.00000

   Energies (kJ/mol)
        G96Bond       G96Angle    Proper Dih.  Improper Dih.          LJ-14
    3.19803e+02    1.65136e+03    1.47723e+03    3.78756e+02    8.84312e+02
     Coulomb-14        LJ (SR)   Coulomb (SR)      Potential    Kinetic En.
    2.53940e+04   -4.90162e+03   -1.89897e+04    6.21410e+03    0.00000e+00
   Total Energy    Temperature Pressure (bar)
    6.21410e+03    0.00000e+00    0.00000e+00

           Step           Time         Lambda
          21600    21600.00000        0.00000

   Energies (kJ/mol)
        G96Bond       G96Angle    Proper Dih.  Improper Dih.          LJ-14
    3.19811e+02    1.65155e+03    1.47734e+03    3.78805e+02    8.84311e+02
     Coulomb-14        LJ (SR)   Coulomb (SR)      Potential    Kinetic En.
    2.53937e+04   -4.90166e+03   -1.89900e+04    6.21383e+03    0.00000e+00
   Total Energy    Temperature Pressure (bar)
    6.21383e+03    0.00000e+00    0.00000e+00

           Step           Time         Lambda
          21700    21700.00000        0.00000

   Energies (kJ/mol)
        G96Bond       G96Angle    Proper Dih.  Improper Dih.          LJ-14
    3.19796e+02    1.65197e+03    1.47756e+03    3.78909e+02    8.84311e+02
     Coulomb-14        LJ (SR)   Coulomb (SR)      Potential    Kinetic En.
    2.53932e+04   -4.90173e+03   -1.89907e+04    6.21325e+03    0.00000e+00
   Total Energy    Temperature Pressure (bar)
    6.21325e+03    0.00000e+00    0.00000e+00

           Step           Time         Lambda
          21800    21800.00000        0.00000

   Energies (kJ/mol)
        G96Bond       G96Angle    Proper Dih.  Improper Dih.          LJ-14
    3.19911e+02    1.65236e+03    1.47780e+03    3.79024e+02    8.84328e+02
     Coulomb-14        LJ (SR)   Coulomb (SR)      Potential    Kinetic En.
    2.53925e+04   -4.90177e+03   -1.89916e+04    6.21254e+03    0.00000e+00
   Total Energy    Temperature Pressure (bar)
    6.21254e+03    0.00000e+00    0.00000e+00

           Step           Time         Lambda
          21900    21900.00000        0.00000

   Energies (kJ/mol)
        G96Bond       G96Angle    Proper Dih.  Improper Dih.          LJ-14
    3.19885e+02    1.65269e+03    1.47796e+03    3.79078e+02    8.84353e+02
     Coulomb-14        LJ (SR)   Coulomb (SR)      Potential    Kinetic En.
    2.53922e+04   -4.90179e+03   -1.89924e+04    6.21205e+03    0.00000e+00
   Total Energy    Temperature Pressure (bar)
    6.21205e+03    0.00000e+00    0.00000e+00

           Step           Time         Lambda
          22000    22000.00000        0.00000

   Energies (kJ/mol)
        G96Bond       G96Angle    Proper Dih.  Improper Dih.          LJ-14
    3.19822e+02    1.65294e+03    1.47812e+03    3.79142e+02    8.84370e+02
     Coulomb-14        LJ (SR)   Coulomb (SR)      Potential    Kinetic En.
    2.53921e+04   -4.90183e+03   -1.89930e+04    6.21165e+03    0.00000e+00
   Total Energy    Temperature Pressure (bar)
    6.21165e+03    0.00000e+00    0.00000e+00

           Step           Time         Lambda
          22100    22100.00000        0.00000

   Energies (kJ/mol)
        G96Bond       G96Angle    Proper Dih.  Improper Dih.          LJ-14
    3.19799e+02    1.65318e+03    1.47837e+03    3.79227e+02    8.84421e+02
     Coulomb-14        LJ (SR)   Coulomb (SR)      Potential    Kinetic En.
    2.53920e+04   -4.90197e+03   -1.89939e+04    6.21112e+03    0.00000e+00
   Total Energy    Temperature Pressure (bar)
    6.21112e+03    0.00000e+00    0.00000e+00

           Step           Time         Lambda
          22200    22200.00000        0.00000

   Energies (kJ/mol)
        G96Bond       G96Angle    Proper Dih.  Improper Dih.          LJ-14
    3.19684e+02    1.65350e+03    1.47896e+03    3.79411e+02    8.84439e+02
     Coulomb-14        LJ (SR)   Coulomb (SR)      Potential    Kinetic En.
    2.53920e+04   -4.90243e+03   -1.89955e+04    6.21014e+03    0.00000e+00
   Total Energy    Temperature Pressure (bar)
    6.21014e+03    0.00000e+00    0.00000e+00

           Step           Time         Lambda
          22300    22300.00000        0.00000

   Energies (kJ/mol)
        G96Bond       G96Angle    Proper Dih.  Improper Dih.          LJ-14
    3.19555e+02    1.65363e+03    1.47926e+03    3.79458e+02    8.84462e+02
     Coulomb-14        LJ (SR)   Coulomb (SR)      Potential    Kinetic En.
    2.53920e+04   -4.90281e+03   -1.89959e+04    6.20972e+03    0.00000e+00
   Total Energy    Temperature Pressure (bar)
    6.20972e+03    0.00000e+00    0.00000e+00

           Step           Time         Lambda
          22400    22400.00000        0.00000

   Energies (kJ/mol)
        G96Bond       G96Angle    Proper Dih.  Improper Dih.          LJ-14
    3.19712e+02    1.65354e+03    1.47946e+03    3.79519e+02    8.84468e+02
     Coulomb-14        LJ (SR)   Coulomb (SR)      Potential    Kinetic En.
    2.53920e+04   -4.90312e+03   -1.89961e+04    6.20940e+03    0.00000e+00
   Total Energy    Temperature Pressure (bar)
    6.20940e+03    0.00000e+00    0.00000e+00

           Step           Time         Lambda
          22500    22500.00000        0.00000

   Energies (kJ/mol)
        G96Bond       G96Angle    Proper Dih.  Improper Dih.          LJ-14
    3.19643e+02    1.65487e+03    1.48330e+03    3.80700e+02    8.84644e+02
     Coulomb-14        LJ (SR)   Coulomb (SR)      Potential    Kinetic En.
    2.53892e+04   -4.90876e+03   -1.90010e+04    6.20264e+03    0.00000e+00
   Total Energy    Temperature Pressure (bar)
    6.20264e+03    0.00000e+00    0.00000e+00

           Step           Time         Lambda
          22600    22600.00000        0.00000

   Energies (kJ/mol)
        G96Bond       G96Angle    Proper Dih.  Improper Dih.          LJ-14
    3.19637e+02    1.65489e+03    1.48357e+03    3.80734e+02    8.84701e+02
     Coulomb-14        LJ (SR)   Coulomb (SR)      Potential    Kinetic En.
    2.53887e+04   -4.90907e+03   -1.90011e+04    6.20213e+03    0.00000e+00
   Total Energy    Temperature Pressure (bar)
    6.20213e+03    0.00000e+00    0.00000e+00

           Step           Time         Lambda
          22700    22700.00000        0.00000

   Energies (kJ/mol)
        G96Bond       G96Angle    Proper Dih.  Improper Dih.          LJ-14
    3.19610e+02    1.65502e+03    1.48428e+03    3.80942e+02    8.84786e+02
     Coulomb-14        LJ (SR)   Coulomb (SR)      Potential    Kinetic En.
    2.53875e+04   -4.91002e+03   -1.90014e+04    6.20067e+03    0.00000e+00
   Total Energy    Temperature Pressure (bar)
    6.20067e+03    0.00000e+00    0.00000e+00

           Step           Time         Lambda
          22800    22800.00000        0.00000

   Energies (kJ/mol)
        G96Bond       G96Angle    Proper Dih.  Improper Dih.          LJ-14
    3.19770e+02    1.65477e+03    1.48460e+03    3.81006e+02    8.84925e+02
     Coulomb-14        LJ (SR)   Coulomb (SR)      Potential    Kinetic En.
    2.53870e+04   -4.91050e+03   -1.90018e+04    6.19981e+03    0.00000e+00
   Total Energy    Temperature Pressure (bar)
    6.19981e+03    0.00000e+00    0.00000e+00

           Step           Time         Lambda
          22900    22900.00000        0.00000

   Energies (kJ/mol)
        G96Bond       G96Angle    Proper Dih.  Improper Dih.          LJ-14
    3.19742e+02    1.65459e+03    1.48480e+03    3.81055e+02    8.85058e+02
     Coulomb-14        LJ (SR)   Coulomb (SR)      Potential    Kinetic En.
    2.53866e+04   -4.91085e+03   -1.90021e+04    6.19889e+03    0.00000e+00
   Total Energy    Temperature Pressure (bar)
    6.19889e+03    0.00000e+00    0.00000e+00

           Step           Time         Lambda
          23000    23000.00000        0.00000

   Energies (kJ/mol)
        G96Bond       G96Angle    Proper Dih.  Improper Dih.          LJ-14
    3.19777e+02    1.65429e+03    1.48468e+03    3.81063e+02    8.85235e+02
     Coulomb-14        LJ (SR)   Coulomb (SR)      Potential    Kinetic En.
    2.53863e+04   -4.91105e+03   -1.90025e+04    6.19787e+03    0.00000e+00
   Total Energy    Temperature Pressure (bar)
    6.19787e+03    0.00000e+00    0.00000e+00

           Step           Time         Lambda
          23100    23100.00000        0.00000

   Energies (kJ/mol)
        G96Bond       G96Angle    Proper Dih.  Improper Dih.          LJ-14
    3.19721e+02    1.65390e+03    1.48192e+03    3.81091e+02    8.85371e+02
     Coulomb-14        LJ (SR)   Coulomb (SR)      Potential    Kinetic En.
    2.53869e+04   -4.91084e+03   -1.90037e+04    6.19438e+03    0.00000e+00
   Total Energy    Temperature Pressure (bar)
    6.19438e+03    0.00000e+00    0.00000e+00

           Step           Time         Lambda
          23200    23200.00000        0.00000

   Energies (kJ/mol)
        G96Bond       G96Angle    Proper Dih.  Improper Dih.          LJ-14
    3.19908e+02    1.65443e+03    1.48101e+03    3.81183e+02    8.85402e+02
     Coulomb-14        LJ (SR)   Coulomb (SR)      Potential    Kinetic En.
    2.53850e+04   -4.91152e+03   -1.90030e+04    6.19238e+03    0.00000e+00
   Total Energy    Temperature Pressure (bar)
    6.19238e+03    0.00000e+00    0.00000e+00

           Step           Time         Lambda
          23300    23300.00000        0.00000

   Energies (kJ/mol)
        G96Bond       G96Angle    Proper Dih.  Improper Dih.          LJ-14
    3.19949e+02    1.65461e+03    1.48018e+03    3.81201e+02    8.85310e+02
     Coulomb-14        LJ (SR)   Coulomb (SR)      Potential    Kinetic En.
    2.53846e+04   -4.91176e+03   -1.90030e+04    6.19103e+03    0.00000e+00
   Total Energy    Temperature Pressure (bar)
    6.19103e+03    0.00000e+00    0.00000e+00

           Step           Time         Lambda
          23400    23400.00000        0.00000

   Energies (kJ/mol)
        G96Bond       G96Angle    Proper Dih.  Improper Dih.          LJ-14
    3.19836e+02    1.65492e+03    1.47942e+03    3.81218e+02    8.85210e+02
     Coulomb-14        LJ (SR)   Coulomb (SR)      Potential    Kinetic En.
    2.53842e+04   -4.91204e+03   -1.90031e+04    6.18967e+03    0.00000e+00
   Total Energy    Temperature Pressure (bar)
    6.18967e+03    0.00000e+00    0.00000e+00

           Step           Time         Lambda
          23500    23500.00000        0.00000

   Energies (kJ/mol)
        G96Bond       G96Angle    Proper Dih.  Improper Dih.          LJ-14
    3.19780e+02    1.65533e+03    1.47857e+03    3.81234e+02    8.85095e+02
     Coulomb-14        LJ (SR)   Coulomb (SR)      Potential    Kinetic En.
    2.53835e+04   -4.91238e+03   -1.90031e+04    6.18801e+03    0.00000e+00
   Total Energy    Temperature Pressure (bar)
    6.18801e+03    0.00000e+00    0.00000e+00

           Step           Time         Lambda
          23600    23600.00000        0.00000

   Energies (kJ/mol)
        G96Bond       G96Angle    Proper Dih.  Improper Dih.          LJ-14
    3.20285e+02    1.65642e+03    1.47552e+03    3.81235e+02    8.84425e+02
     Coulomb-14        LJ (SR)   Coulomb (SR)      Potential    Kinetic En.
    2.53807e+04   -4.91373e+03   -1.90036e+04    6.18126e+03    0.00000e+00
   Total Energy    Temperature Pressure (bar)
    6.18126e+03    0.00000e+00    0.00000e+00

           Step           Time         Lambda
          23700    23700.00000        0.00000

   Energies (kJ/mol)
        G96Bond       G96Angle    Proper Dih.  Improper Dih.          LJ-14
    3.20635e+02    1.65751e+03    1.47337e+03    3.81223e+02    8.84039e+02
     Coulomb-14        LJ (SR)   Coulomb (SR)      Potential    Kinetic En.
    2.53781e+04   -4.91405e+03   -1.90041e+04    6.17671e+03    0.00000e+00
   Total Energy    Temperature Pressure (bar)
    6.17671e+03    0.00000e+00    0.00000e+00

           Step           Time         Lambda
          23800    23800.00000        0.00000

   Energies (kJ/mol)
        G96Bond       G96Angle    Proper Dih.  Improper Dih.          LJ-14
    3.20723e+02    1.65858e+03    1.47049e+03    3.81277e+02    8.83530e+02
     Coulomb-14        LJ (SR)   Coulomb (SR)      Potential    Kinetic En.
    2.53764e+04   -4.91442e+03   -1.90046e+04    6.17198e+03    0.00000e+00
   Total Energy    Temperature Pressure (bar)
    6.17198e+03    0.00000e+00    0.00000e+00

           Step           Time         Lambda
          23900    23900.00000        0.00000

   Energies (kJ/mol)
        G96Bond       G96Angle    Proper Dih.  Improper Dih.          LJ-14
    3.20663e+02    1.65866e+03    1.46963e+03    3.81204e+02    8.83376e+02
     Coulomb-14        LJ (SR)   Coulomb (SR)      Potential    Kinetic En.
    2.53766e+04   -4.91473e+03   -1.90050e+04    6.17042e+03    0.00000e+00
   Total Energy    Temperature Pressure (bar)
    6.17042e+03    0.00000e+00    0.00000e+00

           Step           Time         Lambda
          24000    24000.00000        0.00000

   Energies (kJ/mol)
        G96Bond       G96Angle    Proper Dih.  Improper Dih.          LJ-14
    3.20682e+02    1.65951e+03    1.46628e+03    3.81107e+02    8.82592e+02
     Coulomb-14        LJ (SR)   Coulomb (SR)      Potential    Kinetic En.
    2.53759e+04   -4.91523e+03   -1.90062e+04    6.16462e+03    0.00000e+00
   Total Energy    Temperature Pressure (bar)
    6.16462e+03    0.00000e+00    0.00000e+00

           Step           Time         Lambda
          24100    24100.00000        0.00000

   Energies (kJ/mol)
        G96Bond       G96Angle    Proper Dih.  Improper Dih.          LJ-14
    3.20514e+02    1.65985e+03    1.46528e+03    3.81104e+02    8.82346e+02
     Coulomb-14        LJ (SR)   Coulomb (SR)      Potential    Kinetic En.
    2.53758e+04   -4.91577e+03   -1.90063e+04    6.16280e+03    0.00000e+00
   Total Energy    Temperature Pressure (bar)
    6.16280e+03    0.00000e+00    0.00000e+00

           Step           Time         Lambda
          24200    24200.00000        0.00000

   Energies (kJ/mol)
        G96Bond       G96Angle    Proper Dih.  Improper Dih.          LJ-14
    3.20569e+02    1.66038e+03    1.46340e+03    3.81154e+02    8.81960e+02
     Coulomb-14        LJ (SR)   Coulomb (SR)      Potential    Kinetic En.
    2.53757e+04   -4.91726e+03   -1.90070e+04    6.15892e+03    0.00000e+00
   Total Energy    Temperature Pressure (bar)
    6.15892e+03    0.00000e+00    0.00000e+00

           Step           Time         Lambda
          24300    24300.00000        0.00000

   Energies (kJ/mol)
        G96Bond       G96Angle    Proper Dih.  Improper Dih.          LJ-14
    3.20601e+02    1.66047e+03    1.46324e+03    3.81185e+02    8.82001e+02
     Coulomb-14        LJ (SR)   Coulomb (SR)      Potential    Kinetic En.
    2.53757e+04   -4.91768e+03   -1.90074e+04    6.15812e+03    0.00000e+00
   Total Energy    Temperature Pressure (bar)
    6.15812e+03    0.00000e+00    0.00000e+00

           Step           Time         Lambda
          24400    24400.00000        0.00000

   Energies (kJ/mol)
        G96Bond       G96Angle    Proper Dih.  Improper Dih.          LJ-14
    3.20661e+02    1.66134e+03    1.46262e+03    3.81404e+02    8.82028e+02
     Coulomb-14        LJ (SR)   Coulomb (SR)      Potential    Kinetic En.
    2.53753e+04   -4.91961e+03   -1.90097e+04    6.15405e+03    0.00000e+00
   Total Energy    Temperature Pressure (bar)
    6.15405e+03    0.00000e+00    0.00000e+00

           Step           Time         Lambda
          24500    24500.00000        0.00000

   Energies (kJ/mol)
        G96Bond       G96Angle    Proper Dih.  Improper Dih.          LJ-14
    3.20712e+02    1.66151e+03    1.46265e+03    3.81469e+02    8.82029e+02
     Coulomb-14        LJ (SR)   Coulomb (SR)      Potential    Kinetic En.
    2.53751e+04   -4.91990e+03   -1.90102e+04    6.15329e+03    0.00000e+00
   Total Energy    Temperature Pressure (bar)
    6.15329e+03    0.00000e+00    0.00000e+00

           Step           Time         Lambda
          24600    24600.00000        0.00000

   Energies (kJ/mol)
        G96Bond       G96Angle    Proper Dih.  Improper Dih.          LJ-14
    3.20868e+02    1.66208e+03    1.46274e+03    3.81538e+02    8.81566e+02
     Coulomb-14        LJ (SR)   Coulomb (SR)      Potential    Kinetic En.
    2.53750e+04   -4.92033e+03   -1.90111e+04    6.15233e+03    0.00000e+00
   Total Energy    Temperature Pressure (bar)
    6.15233e+03    0.00000e+00    0.00000e+00

           Step           Time         Lambda
          24700    24700.00000        0.00000

   Energies (kJ/mol)
        G96Bond       G96Angle    Proper Dih.  Improper Dih.          LJ-14
    3.20763e+02    1.66246e+03    1.46308e+03    3.81741e+02    8.81964e+02
     Coulomb-14        LJ (SR)   Coulomb (SR)      Potential    Kinetic En.
    2.53740e+04   -4.92136e+03   -1.90136e+04    6.14907e+03    0.00000e+00
   Total Energy    Temperature Pressure (bar)
    6.14907e+03    0.00000e+00    0.00000e+00

           Step           Time         Lambda
          24800    24800.00000        0.00000

   Energies (kJ/mol)
        G96Bond       G96Angle    Proper Dih.  Improper Dih.          LJ-14
    3.20809e+02    1.66289e+03    1.46334e+03    3.81879e+02    8.81729e+02
     Coulomb-14        LJ (SR)   Coulomb (SR)      Potential    Kinetic En.
    2.53734e+04   -4.92195e+03   -1.90149e+04    6.14712e+03    0.00000e+00
   Total Energy    Temperature Pressure (bar)
    6.14712e+03    0.00000e+00    0.00000e+00

           Step           Time         Lambda
          24900    24900.00000        0.00000

   Energies (kJ/mol)
        G96Bond       G96Angle    Proper Dih.  Improper Dih.          LJ-14
    3.20846e+02    1.66300e+03    1.46337e+03    3.81920e+02    8.81654e+02
     Coulomb-14        LJ (SR)   Coulomb (SR)      Potential    Kinetic En.
    2.53732e+04   -4.92216e+03   -1.90155e+04    6.14629e+03    0.00000e+00
   Total Energy    Temperature Pressure (bar)
    6.14629e+03    0.00000e+00    0.00000e+00

           Step           Time         Lambda
          25000    25000.00000        0.00000

   Energies (kJ/mol)
        G96Bond       G96Angle    Proper Dih.  Improper Dih.          LJ-14
    3.21002e+02    1.66431e+03    1.46285e+03    3.81987e+02    8.81114e+02
     Coulomb-14        LJ (SR)   Coulomb (SR)      Potential    Kinetic En.
    2.53723e+04   -4.92325e+03   -1.90199e+04    6.14037e+03    0.00000e+00
   Total Energy    Temperature Pressure (bar)
    6.14037e+03    0.00000e+00    0.00000e+00


Stepsize too small, or no change in energy.
Converged to machine precision,
but not to the requested precision Fmax < 0

Polak-Ribiere Conjugate Gradients did not converge to Fmax < 0 in 25001 steps.
Potential Energy  =  6.14036968342530e+03
Maximum force     =  3.56842983716116e+01 on atom 151
Norm of force     =  1.50516141006817e+00

Performed 31028 energy evaluations in total.

	M E G A - F L O P S   A C C O U N T I N G

   RF=Reaction-Field  FE=Free Energy  SCFE=Soft-Core/Free Energy
   T=Tabulated        W3=SPC/TIP3p    W4=TIP4p (single or pairs)
   NF=No Forces

 Computing:                        M-Number         M-Flops  % of Flops
-----------------------------------------------------------------------
 VdW(T)                         2937.284202   158613.346908    18.0
 Coul(T)                        1454.475857    61087.985994     6.9
 Coul(T) + VdW(T)               1652.644395   112379.818860    12.7
 Outer nonbonded loop            171.926808     1719.268080     0.2
 1,4 nonbonded interactions      157.999668    14219.970120     1.6
 NS-Pairs                      23224.461804   487713.697884    55.3
 CG-CoM                           37.948467     1100.505543     0.1
 Bonds                            87.998244     3783.924492     0.4
 Angles                          128.491089    20944.047507     2.4
 Propers                          48.032892    10999.532268     1.2
 Impropers                        43.316484     9009.828672     1.0
-----------------------------------------------------------------------
 Total                                        881571.926328   100.0
-----------------------------------------------------------------------

               NODE (s)   Real (s)      (%)
       Time:    727.000    727.000    100.0
                       12:07
Finished mdrun on node 0 Mon Jul 18 07:15:39 2016
