# Supplementary material for: Computational Modeling of complete HOXB13 protein for predicting the functional effect of SNPs and the associated role in hereditary prostate cancer
Source: Sci Rep. 2017 Mar 8;7:43830. doi: 10.1038/srep43830 (PMC5363706; doi:10.1038/srep43830)
Supplement: Supplementary Dataset [file srep43830-s1.zip › SR Supplementary Data Files Complete/Energy minimised protein/Modelled Protein.log.txt]

Log file opened on Fri Jul 15 08:48:09 2016
Host: lorentz.dynstr.pasteur.fr  pid: 6401  nodeid: 0  nnodes:  1
The Gromacs distribution was built Thu Jan 26 01:39:00 CET 2006 by
root@lorentz.immstr.pasteur.fr (Linux 2.6.9-5.0.3.ELsmp x86_64)


                         :-)  G  R  O  M  A  C  S  (-:

                     Gnomes, ROck Monsters And Chili Sauce

                             :-)  VERSION 3.3  (-:


      Written by David van der Spoel, Erik Lindahl, Berk Hess, and others.
       Copyright (c) 1991-2000, University of Groningen, The Netherlands.
             Copyright (c) 2001-2004, The GROMACS development team,
            check out http://www.gromacs.org for more information.

         This program is free software; you can redistribute it and/or
          modify it under the terms of the GNU General Public License
         as published by the Free Software Foundation; either version 2
             of the License, or (at your option) any later version.

 :-)  /data/delarue_www/executables/gromacs/bin/mdrun_d (double precision)  (-:


++++ PLEASE READ AND CITE THE FOLLOWING REFERENCE ++++
E. Lindahl and B. Hess and D. van der Spoel
GROMACS 3.0: A package for molecular simulation and trajectory analysis
J. Mol. Mod. 7 (2001) pp. 306-317
-------- -------- --- Thank You --- -------- --------


++++ PLEASE READ AND CITE THE FOLLOWING REFERENCE ++++
H. J. C. Berendsen, D. van der Spoel and R. van Drunen
GROMACS: A message-passing parallel molecular dynamics implementation
Comp. Phys. Comm. 91 (1995) pp. 43-56
-------- -------- --- Thank You --- -------- --------

Input Parameters:
   integrator           = cg
   nsteps               = 25000
   init_step            = 0
   ns_type              = Simple
   nstlist              = 10
   ndelta               = 2
   bDomDecomp           = FALSE
   decomp_dir           = 0
   nstcomm              = 1
   comm_mode            = Linear
   nstcheckpoint        = 1000
   nstlog               = 100
   nstxout              = 0
   nstvout              = 0
   nstfout              = 0
   nstenergy            = 0
   nstxtcout            = 0
   init_t               = 0
   delta_t              = 0.001
   xtcprec              = 1000
   nkx                  = 0
   nky                  = 0
   nkz                  = 0
   pme_order            = 4
   ewald_rtol           = 1e-05
   ewald_geometry       = 0
   epsilon_surface      = 0
   optimize_fft         = FALSE
   ePBC                 = no
   bUncStart            = FALSE
   bShakeSOR            = FALSE
   etc                  = No
   epc                  = No
   epctype              = Isotropic
   tau_p                = 1
   ref_p (3x3):
      ref_p[    0]={ 0.00000e+00,  0.00000e+00,  0.00000e+00}
      ref_p[    1]={ 0.00000e+00,  0.00000e+00,  0.00000e+00}
      ref_p[    2]={ 0.00000e+00,  0.00000e+00,  0.00000e+00}
   compress (3x3):
      compress[    0]={ 0.00000e+00,  0.00000e+00,  0.00000e+00}
      compress[    1]={ 0.00000e+00,  0.00000e+00,  0.00000e+00}
      compress[    2]={ 0.00000e+00,  0.00000e+00,  0.00000e+00}
   andersen_seed        = 815131
   rlist                = 1.4
   coulombtype          = Shift
   rcoulomb_switch      = 0
   rcoulomb             = 1
   vdwtype              = Shift
   rvdw_switch          = 0
   rvdw                 = 1
   epsilon_r            = 1
   epsilon_rf           = 1
   tabext               = 1
   gb_algorithm         = Still
   nstgbradii           = 1
   rgbradii             = 2
   gb_saltconc          = 0
   implicit_solvent     = No
   DispCorr             = No
   fudgeQQ              = 1
   free_energy          = no
   init_lambda          = 0
   sc_alpha             = 0
   sc_power             = 1
   sc_sigma             = 0.3
   delta_lambda         = 0
   disre_weighting      = Conservative
   disre_mixed          = FALSE
   dr_fc                = 1000
   dr_tau               = 0
   nstdisreout          = 100
   orires_fc            = 0
   orires_tau           = 0
   nstorireout          = 100
   dihre-fc             = 1000
   dihre-tau            = 0
   nstdihreout          = 100
   em_stepsize          = 0.01
   em_tol               = 0
   niter                = 20
   fc_stepsize          = 0
   nstcgsteep           = 1000
   nbfgscorr            = 10
   ConstAlg             = Lincs
   shake_tol            = 0.0001
   lincs_order          = 4
   lincs_warnangle      = 30
   lincs_iter           = 1
   bd_fric              = 0
   ld_seed              = 1993
   cos_accel            = 0
   deform (3x3):
      deform[    0]={ 0.00000e+00,  0.00000e+00,  0.00000e+00}
      deform[    1]={ 0.00000e+00,  0.00000e+00,  0.00000e+00}
      deform[    2]={ 0.00000e+00,  0.00000e+00,  0.00000e+00}
   userint1             = 0
   userint2             = 0
   userint3             = 0
   userint4             = 0
   userreal1            = 0
   userreal2            = 0
   userreal3            = 0
   userreal4            = 0
grpopts:
   nrdf:	        8313
   ref_t:	           0
   tau_t:	           0
anneal:		          No
ann_npoints:	           0
   acc:	           0           0           0
   nfreeze:           N           N           N
   energygrp_flags[  0]: 0
   efield-x:
      n = 0
   efield-xt:
      n = 0
   efield-y:
      n = 0
   efield-yt:
      n = 0
   efield-z:
      n = 0
   efield-zt:
      n = 0
   bQMMM                = FALSE
   QMconstraints        = 0
   QMMMscheme           = 0
   scalefactor          = 1
qm_opts:
   ngQM                 = 0
CPU=  0, lastcg= 1223, targetcg=  612, myshift=    0
nsb->shift =   1, nsb->bshift=  0
Neighbor Search Blocks
nsb->nodeid:         0
nsb->nnodes:      1
nsb->cgtotal:  1224
nsb->natoms:   2772
nsb->shift:       1
nsb->bshift:      0
Nodeid   index  homenr  cgload  workload
     0       0    2772    1224      1224

Table routines are used for coulomb: TRUE
Table routines are used for vdw:     TRUE
Using shifted Lennard-Jones, switch between 0 and 1 nm
Cut-off's:   NS: 1.4   Coulomb: 1   LJ: 1
System total charge: 0.000
Generated table with 4800 data points for Shift.
Tabscale = 2000 points/nm
Generated table with 4800 data points for LJ6Shift.
Tabscale = 2000 points/nm
Generated table with 4800 data points for LJ12Shift.
Tabscale = 2000 points/nm
Generated table with 2000 data points for 1-4 COUL.
Tabscale = 2000 points/nm
Generated table with 2000 data points for 1-4 LJ6.
Tabscale = 2000 points/nm
Generated table with 2000 data points for 1-4 LJ12.
Tabscale = 2000 points/nm
Initiating Polak-Ribiere Conjugate Gradients
Center of mass motion removal mode is Linear
We have the following groups for center of mass motion removal:
  0:  rest, initial mass: 2772
Started Polak-Ribiere Conjugate Gradients on node 0 Fri Jul 15 08:48:09 2016
Polak-Ribiere Conjugate Gradients:
   Tolerance (Fmax)   =  0.00000e+00
   Number of steps    =        25000
Configuring nonbonded kernels...
Testing x86_64 SSE2 support... present.


           Step           Time         Lambda
              0        0.00000        0.00000

   Energies (kJ/mol)
        G96Bond       G96Angle    Proper Dih.  Improper Dih.          LJ-14
    4.48151e+03    1.98223e+03    1.62351e+03    3.28169e+02    5.15611e+03
     Coulomb-14        LJ (SR)   Coulomb (SR)      Potential    Kinetic En.
    2.76795e+04    4.62339e+02   -1.80931e+04    2.36203e+04    0.00000e+00
   Total Energy    Temperature Pressure (bar)
    2.36203e+04    0.00000e+00    0.00000e+00

   F-max             =  1.16205e+04 on atom 2131
   F-Norm            =  8.90574e+04

           Step           Time         Lambda
              0        0.00000        0.00000

   Energies (kJ/mol)
        G96Bond       G96Angle    Proper Dih.  Improper Dih.          LJ-14
    3.92725e+03    1.88006e+03    1.62378e+03    3.25889e+02    5.10754e+03
     Coulomb-14        LJ (SR)   Coulomb (SR)      Potential    Kinetic En.
    2.76601e+04    3.45583e+02   -1.80976e+04    2.27726e+04    0.00000e+00
   Total Energy    Temperature Pressure (bar)
    2.27726e+04    0.00000e+00    0.00000e+00

           Step           Time         Lambda
            100      100.00000        0.00000

   Energies (kJ/mol)
        G96Bond       G96Angle    Proper Dih.  Improper Dih.          LJ-14
    2.35986e+02    1.36243e+03    1.68099e+03    3.22110e+02    8.85721e+02
     Coulomb-14        LJ (SR)   Coulomb (SR)      Potential    Kinetic En.
    2.55005e+04   -4.57706e+03   -1.75496e+04    7.86106e+03    0.00000e+00
   Total Energy    Temperature Pressure (bar)
    7.86106e+03    0.00000e+00    0.00000e+00

           Step           Time         Lambda
            200      200.00000        0.00000

   Energies (kJ/mol)
        G96Bond       G96Angle    Proper Dih.  Improper Dih.          LJ-14
    2.40477e+02    1.36015e+03    1.60514e+03    3.10337e+02    8.41246e+02
     Coulomb-14        LJ (SR)   Coulomb (SR)      Potential    Kinetic En.
    2.54376e+04   -4.58680e+03   -1.77673e+04    7.44084e+03    0.00000e+00
   Total Energy    Temperature Pressure (bar)
    7.44084e+03    0.00000e+00    0.00000e+00

           Step           Time         Lambda
            300      300.00000        0.00000

   Energies (kJ/mol)
        G96Bond       G96Angle    Proper Dih.  Improper Dih.          LJ-14
    2.33571e+02    1.35389e+03    1.57516e+03    3.08690e+02    8.28215e+02
     Coulomb-14        LJ (SR)   Coulomb (SR)      Potential    Kinetic En.
    2.54210e+04   -4.60171e+03   -1.78723e+04    7.24655e+03    0.00000e+00
   Total Energy    Temperature Pressure (bar)
    7.24655e+03    0.00000e+00    0.00000e+00

           Step           Time         Lambda
            400      400.00000        0.00000

   Energies (kJ/mol)
        G96Bond       G96Angle    Proper Dih.  Improper Dih.          LJ-14
    2.46950e+02    1.36375e+03    1.55947e+03    3.08340e+02    8.00751e+02
     Coulomb-14        LJ (SR)   Coulomb (SR)      Potential    Kinetic En.
    2.53782e+04   -4.63262e+03   -1.79931e+04    7.03164e+03    0.00000e+00
   Total Energy    Temperature Pressure (bar)
    7.03164e+03    0.00000e+00    0.00000e+00

           Step           Time         Lambda
            500      500.00000        0.00000

   Energies (kJ/mol)
        G96Bond       G96Angle    Proper Dih.  Improper Dih.          LJ-14
    2.37155e+02    1.34861e+03    1.54615e+03    3.03556e+02    8.14013e+02
     Coulomb-14        LJ (SR)   Coulomb (SR)      Potential    Kinetic En.
    2.53667e+04   -4.64171e+03   -1.80060e+04    6.96849e+03    0.00000e+00
   Total Energy    Temperature Pressure (bar)
    6.96849e+03    0.00000e+00    0.00000e+00

           Step           Time         Lambda
            600      600.00000        0.00000

   Energies (kJ/mol)
        G96Bond       G96Angle    Proper Dih.  Improper Dih.          LJ-14
    2.37184e+02    1.34684e+03    1.53033e+03    3.04734e+02    8.13827e+02
     Coulomb-14        LJ (SR)   Coulomb (SR)      Potential    Kinetic En.
    2.53633e+04   -4.65994e+03   -1.80253e+04    6.91099e+03    0.00000e+00
   Total Energy    Temperature Pressure (bar)
    6.91099e+03    0.00000e+00    0.00000e+00

           Step           Time         Lambda
            700      700.00000        0.00000

   Energies (kJ/mol)
        G96Bond       G96Angle    Proper Dih.  Improper Dih.          LJ-14
    2.37435e+02    1.34716e+03    1.52200e+03    3.05355e+02    8.13051e+02
     Coulomb-14        LJ (SR)   Coulomb (SR)      Potential    Kinetic En.
    2.53566e+04   -4.68096e+03   -1.80459e+04    6.85468e+03    0.00000e+00
   Total Energy    Temperature Pressure (bar)
    6.85468e+03    0.00000e+00    0.00000e+00

           Step           Time         Lambda
            800      800.00000        0.00000

   Energies (kJ/mol)
        G96Bond       G96Angle    Proper Dih.  Improper Dih.          LJ-14
    2.37700e+02    1.34786e+03    1.52086e+03    3.04789e+02    8.12486e+02
     Coulomb-14        LJ (SR)   Coulomb (SR)      Potential    Kinetic En.
    2.53520e+04   -4.69029e+03   -1.80554e+04    6.82999e+03    0.00000e+00
   Total Energy    Temperature Pressure (bar)
    6.82999e+03    0.00000e+00    0.00000e+00

           Step           Time         Lambda
            900      900.00000        0.00000

   Energies (kJ/mol)
        G96Bond       G96Angle    Proper Dih.  Improper Dih.          LJ-14
    2.39682e+02    1.35215e+03    1.51709e+03    3.03395e+02    8.11290e+02
     Coulomb-14        LJ (SR)   Coulomb (SR)      Potential    Kinetic En.
    2.53417e+04   -4.70763e+03   -1.80794e+04    6.77827e+03    0.00000e+00
   Total Energy    Temperature Pressure (bar)
    6.77827e+03    0.00000e+00    0.00000e+00

           Step           Time         Lambda
           1000     1000.00000        0.00000

   Energies (kJ/mol)
        G96Bond       G96Angle    Proper Dih.  Improper Dih.          LJ-14
    2.38811e+02    1.35286e+03    1.51341e+03    3.03016e+02    8.11052e+02
     Coulomb-14        LJ (SR)   Coulomb (SR)      Potential    Kinetic En.
    2.53353e+04   -4.71085e+03   -1.80845e+04    6.75912e+03    0.00000e+00
   Total Energy    Temperature Pressure (bar)
    6.75912e+03    0.00000e+00    0.00000e+00

           Step           Time         Lambda
           1100     1100.00000        0.00000

   Energies (kJ/mol)
        G96Bond       G96Angle    Proper Dih.  Improper Dih.          LJ-14
    2.39416e+02    1.35319e+03    1.51101e+03    3.02798e+02    8.12075e+02
     Coulomb-14        LJ (SR)   Coulomb (SR)      Potential    Kinetic En.
    2.53272e+04   -4.71968e+03   -1.80987e+04    6.72728e+03    0.00000e+00
   Total Energy    Temperature Pressure (bar)
    6.72728e+03    0.00000e+00    0.00000e+00

           Step           Time         Lambda
           1200     1200.00000        0.00000

   Energies (kJ/mol)
        G96Bond       G96Angle    Proper Dih.  Improper Dih.          LJ-14
    2.39784e+02    1.35293e+03    1.51044e+03    3.03086e+02    8.13032e+02
     Coulomb-14        LJ (SR)   Coulomb (SR)      Potential    Kinetic En.
    2.53242e+04   -4.72771e+03   -1.81123e+04    6.70349e+03    0.00000e+00
   Total Energy    Temperature Pressure (bar)
    6.70349e+03    0.00000e+00    0.00000e+00

           Step           Time         Lambda
           1300     1300.00000        0.00000

   Energies (kJ/mol)
        G96Bond       G96Angle    Proper Dih.  Improper Dih.          LJ-14
    2.41500e+02    1.35344e+03    1.50758e+03    3.03478e+02    8.14075e+02
     Coulomb-14        LJ (SR)   Coulomb (SR)      Potential    Kinetic En.
    2.53211e+04   -4.74407e+03   -1.81467e+04    6.65043e+03    0.00000e+00
   Total Energy    Temperature Pressure (bar)
    6.65043e+03    0.00000e+00    0.00000e+00

           Step           Time         Lambda
           1400     1400.00000        0.00000

   Energies (kJ/mol)
        G96Bond       G96Angle    Proper Dih.  Improper Dih.          LJ-14
    2.41745e+02    1.35325e+03    1.49697e+03    3.03318e+02    8.16612e+02
     Coulomb-14        LJ (SR)   Coulomb (SR)      Potential    Kinetic En.
    2.53157e+04   -4.75323e+03   -1.81637e+04    6.61063e+03    0.00000e+00
   Total Energy    Temperature Pressure (bar)
    6.61063e+03    0.00000e+00    0.00000e+00

           Step           Time         Lambda
           1500     1500.00000        0.00000

   Energies (kJ/mol)
        G96Bond       G96Angle    Proper Dih.  Improper Dih.          LJ-14
    2.41848e+02    1.35237e+03    1.49847e+03    3.03111e+02    8.17756e+02
     Coulomb-14        LJ (SR)   Coulomb (SR)      Potential    Kinetic En.
    2.53136e+04   -4.75730e+03   -1.81740e+04    6.59584e+03    0.00000e+00
   Total Energy    Temperature Pressure (bar)
    6.59584e+03    0.00000e+00    0.00000e+00

           Step           Time         Lambda
           1600     1600.00000        0.00000

   Energies (kJ/mol)
        G96Bond       G96Angle    Proper Dih.  Improper Dih.          LJ-14
    2.42135e+02    1.35178e+03    1.50080e+03    3.02803e+02    8.19009e+02
     Coulomb-14        LJ (SR)   Coulomb (SR)      Potential    Kinetic En.
    2.53110e+04   -4.76154e+03   -1.81888e+04    6.57721e+03    0.00000e+00
   Total Energy    Temperature Pressure (bar)
    6.57721e+03    0.00000e+00    0.00000e+00

           Step           Time         Lambda
           1700     1700.00000        0.00000

   Energies (kJ/mol)
        G96Bond       G96Angle    Proper Dih.  Improper Dih.          LJ-14
    2.43412e+02    1.35454e+03    1.49201e+03    3.03331e+02    8.29718e+02
     Coulomb-14        LJ (SR)   Coulomb (SR)      Potential    Kinetic En.
    2.53065e+04   -4.77446e+03   -1.82444e+04    6.51063e+03    0.00000e+00
   Total Energy    Temperature Pressure (bar)
    6.51063e+03    0.00000e+00    0.00000e+00

           Step           Time         Lambda
           1800     1800.00000        0.00000

   Energies (kJ/mol)
        G96Bond       G96Angle    Proper Dih.  Improper Dih.          LJ-14
    2.43548e+02    1.35706e+03    1.49373e+03    3.03042e+02    8.32658e+02
     Coulomb-14        LJ (SR)   Coulomb (SR)      Potential    Kinetic En.
    2.53011e+04   -4.78491e+03   -1.82679e+04    6.47831e+03    0.00000e+00
   Total Energy    Temperature Pressure (bar)
    6.47831e+03    0.00000e+00    0.00000e+00

           Step           Time         Lambda
           1900     1900.00000        0.00000

   Energies (kJ/mol)
        G96Bond       G96Angle    Proper Dih.  Improper Dih.          LJ-14
    2.43964e+02    1.35730e+03    1.49263e+03    3.03206e+02    8.32132e+02
     Coulomb-14        LJ (SR)   Coulomb (SR)      Potential    Kinetic En.
    2.52948e+04   -4.78709e+03   -1.82772e+04    6.45973e+03    0.00000e+00
   Total Energy    Temperature Pressure (bar)
    6.45973e+03    0.00000e+00    0.00000e+00

           Step           Time         Lambda
           2000     2000.00000        0.00000

   Energies (kJ/mol)
        G96Bond       G96Angle    Proper Dih.  Improper Dih.          LJ-14
    2.44634e+02    1.35734e+03    1.49388e+03    3.03337e+02    8.33738e+02
     Coulomb-14        LJ (SR)   Coulomb (SR)      Potential    Kinetic En.
    2.52909e+04   -4.79220e+03   -1.82910e+04    6.44068e+03    0.00000e+00
   Total Energy    Temperature Pressure (bar)
    6.44068e+03    0.00000e+00    0.00000e+00

           Step           Time         Lambda
           2100     2100.00000        0.00000

   Energies (kJ/mol)
        G96Bond       G96Angle    Proper Dih.  Improper Dih.          LJ-14
    2.45615e+02    1.35749e+03    1.49800e+03    3.02971e+02    8.36625e+02
     Coulomb-14        LJ (SR)   Coulomb (SR)      Potential    Kinetic En.
    2.52858e+04   -4.79836e+03   -1.83178e+04    6.41036e+03    0.00000e+00
   Total Energy    Temperature Pressure (bar)
    6.41036e+03    0.00000e+00    0.00000e+00

           Step           Time         Lambda
           2200     2200.00000        0.00000

   Energies (kJ/mol)
        G96Bond       G96Angle    Proper Dih.  Improper Dih.          LJ-14
    2.45815e+02    1.35767e+03    1.49999e+03    3.02919e+02    8.36982e+02
     Coulomb-14        LJ (SR)   Coulomb (SR)      Potential    Kinetic En.
    2.52842e+04   -4.80020e+03   -1.83255e+04    6.40195e+03    0.00000e+00
   Total Energy    Temperature Pressure (bar)
    6.40195e+03    0.00000e+00    0.00000e+00

           Step           Time         Lambda
           2300     2300.00000        0.00000

   Energies (kJ/mol)
        G96Bond       G96Angle    Proper Dih.  Improper Dih.          LJ-14
    2.46046e+02    1.35794e+03    1.50132e+03    3.02861e+02    8.36956e+02
     Coulomb-14        LJ (SR)   Coulomb (SR)      Potential    Kinetic En.
    2.52826e+04   -4.80157e+03   -1.83305e+04    6.39564e+03    0.00000e+00
   Total Energy    Temperature Pressure (bar)
    6.39564e+03    0.00000e+00    0.00000e+00

           Step           Time         Lambda
           2400     2400.00000        0.00000

   Energies (kJ/mol)
        G96Bond       G96Angle    Proper Dih.  Improper Dih.          LJ-14
    2.46777e+02    1.35971e+03    1.50385e+03    3.02832e+02    8.36939e+02
     Coulomb-14        LJ (SR)   Coulomb (SR)      Potential    Kinetic En.
    2.52769e+04   -4.80590e+03   -1.83453e+04    6.37584e+03    0.00000e+00
   Total Energy    Temperature Pressure (bar)
    6.37584e+03    0.00000e+00    0.00000e+00

           Step           Time         Lambda
           2500     2500.00000        0.00000

   Energies (kJ/mol)
        G96Bond       G96Angle    Proper Dih.  Improper Dih.          LJ-14
    2.46814e+02    1.35989e+03    1.50416e+03    3.02816e+02    8.37035e+02
     Coulomb-14        LJ (SR)   Coulomb (SR)      Potential    Kinetic En.
    2.52766e+04   -4.80641e+03   -1.83471e+04    6.37379e+03    0.00000e+00
   Total Energy    Temperature Pressure (bar)
    6.37379e+03    0.00000e+00    0.00000e+00

           Step           Time         Lambda
           2600     2600.00000        0.00000

   Energies (kJ/mol)
        G96Bond       G96Angle    Proper Dih.  Improper Dih.          LJ-14
    2.46857e+02    1.36008e+03    1.50453e+03    3.02804e+02    8.37108e+02
     Coulomb-14        LJ (SR)   Coulomb (SR)      Potential    Kinetic En.
    2.52762e+04   -4.80694e+03   -1.83490e+04    6.37164e+03    0.00000e+00
   Total Energy    Temperature Pressure (bar)
    6.37164e+03    0.00000e+00    0.00000e+00

           Step           Time         Lambda
           2700     2700.00000        0.00000

   Energies (kJ/mol)
        G96Bond       G96Angle    Proper Dih.  Improper Dih.          LJ-14
    2.46904e+02    1.36030e+03    1.50487e+03    3.02798e+02    8.37129e+02
     Coulomb-14        LJ (SR)   Coulomb (SR)      Potential    Kinetic En.
    2.52756e+04   -4.80747e+03   -1.83509e+04    6.36927e+03    0.00000e+00
   Total Energy    Temperature Pressure (bar)
    6.36927e+03    0.00000e+00    0.00000e+00

           Step           Time         Lambda
           2800     2800.00000        0.00000

   Energies (kJ/mol)
        G96Bond       G96Angle    Proper Dih.  Improper Dih.          LJ-14
    2.46961e+02    1.36056e+03    1.50493e+03    3.02806e+02    8.37057e+02
     Coulomb-14        LJ (SR)   Coulomb (SR)      Potential    Kinetic En.
    2.52747e+04   -4.80797e+03   -1.83528e+04    6.36633e+03    0.00000e+00
   Total Energy    Temperature Pressure (bar)
    6.36633e+03    0.00000e+00    0.00000e+00

           Step           Time         Lambda
           2900     2900.00000        0.00000

   Energies (kJ/mol)
        G96Bond       G96Angle    Proper Dih.  Improper Dih.          LJ-14
    2.47035e+02    1.36086e+03    1.50430e+03    3.02830e+02    8.36940e+02
     Coulomb-14        LJ (SR)   Coulomb (SR)      Potential    Kinetic En.
    2.52731e+04   -4.80843e+03   -1.83543e+04    6.36234e+03    0.00000e+00
   Total Energy    Temperature Pressure (bar)
    6.36234e+03    0.00000e+00    0.00000e+00

           Step           Time         Lambda
           3000     3000.00000        0.00000

   Energies (kJ/mol)
        G96Bond       G96Angle    Proper Dih.  Improper Dih.          LJ-14
    2.47112e+02    1.36113e+03    1.50328e+03    3.02826e+02    8.37087e+02
     Coulomb-14        LJ (SR)   Coulomb (SR)      Potential    Kinetic En.
    2.52708e+04   -4.80883e+03   -1.83557e+04    6.35770e+03    0.00000e+00
   Total Energy    Temperature Pressure (bar)
    6.35770e+03    0.00000e+00    0.00000e+00

           Step           Time         Lambda
           3100     3100.00000        0.00000

   Energies (kJ/mol)
        G96Bond       G96Angle    Proper Dih.  Improper Dih.          LJ-14
    2.47479e+02    1.36174e+03    1.50305e+03    3.02567e+02    8.39179e+02
     Coulomb-14        LJ (SR)   Coulomb (SR)      Potential    Kinetic En.
    2.52657e+04   -4.81030e+03   -1.83621e+04    6.34734e+03    0.00000e+00
   Total Energy    Temperature Pressure (bar)
    6.34734e+03    0.00000e+00    0.00000e+00

           Step           Time         Lambda
           3200     3200.00000        0.00000

   Energies (kJ/mol)
        G96Bond       G96Angle    Proper Dih.  Improper Dih.          LJ-14
    2.47613e+02    1.36299e+03    1.50479e+03    3.02372e+02    8.40821e+02
     Coulomb-14        LJ (SR)   Coulomb (SR)      Potential    Kinetic En.
    2.52647e+04   -4.81361e+03   -1.83738e+04    6.33586e+03    0.00000e+00
   Total Energy    Temperature Pressure (bar)
    6.33586e+03    0.00000e+00    0.00000e+00

           Step           Time         Lambda
           3300     3300.00000        0.00000

   Energies (kJ/mol)
        G96Bond       G96Angle    Proper Dih.  Improper Dih.          LJ-14
    2.47754e+02    1.36386e+03    1.50560e+03    3.02190e+02    8.41604e+02
     Coulomb-14        LJ (SR)   Coulomb (SR)      Potential    Kinetic En.
    2.52641e+04   -4.81532e+03   -1.83810e+04    6.32885e+03    0.00000e+00
   Total Energy    Temperature Pressure (bar)
    6.32885e+03    0.00000e+00    0.00000e+00

           Step           Time         Lambda
           3400     3400.00000        0.00000

   Energies (kJ/mol)
        G96Bond       G96Angle    Proper Dih.  Improper Dih.          LJ-14
    2.48688e+02    1.36718e+03    1.50437e+03    3.02646e+02    8.44960e+02
     Coulomb-14        LJ (SR)   Coulomb (SR)      Potential    Kinetic En.
    2.52633e+04   -4.82082e+03   -1.84096e+04    6.30070e+03    0.00000e+00
   Total Energy    Temperature Pressure (bar)
    6.30070e+03    0.00000e+00    0.00000e+00

           Step           Time         Lambda
           3500     3500.00000        0.00000

   Energies (kJ/mol)
        G96Bond       G96Angle    Proper Dih.  Improper Dih.          LJ-14
    2.48691e+02    1.36488e+03    1.50435e+03    3.02569e+02    8.46322e+02
     Coulomb-14        LJ (SR)   Coulomb (SR)      Potential    Kinetic En.
    2.52622e+04   -4.83157e+03   -1.84224e+04    6.27507e+03    0.00000e+00
   Total Energy    Temperature Pressure (bar)
    6.27507e+03    0.00000e+00    0.00000e+00

           Step           Time         Lambda
           3600     3600.00000        0.00000

   Energies (kJ/mol)
        G96Bond       G96Angle    Proper Dih.  Improper Dih.          LJ-14
    2.48892e+02    1.36372e+03    1.50426e+03    3.03097e+02    8.46217e+02
     Coulomb-14        LJ (SR)   Coulomb (SR)      Potential    Kinetic En.
    2.52600e+04   -4.83483e+03   -1.84274e+04    6.26394e+03    0.00000e+00
   Total Energy    Temperature Pressure (bar)
    6.26394e+03    0.00000e+00    0.00000e+00

           Step           Time         Lambda
           3700     3700.00000        0.00000

   Energies (kJ/mol)
        G96Bond       G96Angle    Proper Dih.  Improper Dih.          LJ-14
    2.49068e+02    1.36194e+03    1.50587e+03    3.03063e+02    8.45353e+02
     Coulomb-14        LJ (SR)   Coulomb (SR)      Potential    Kinetic En.
    2.52601e+04   -4.84262e+03   -1.84407e+04    6.24214e+03    0.00000e+00
   Total Energy    Temperature Pressure (bar)
    6.24214e+03    0.00000e+00    0.00000e+00

           Step           Time         Lambda
           3800     3800.00000        0.00000

   Energies (kJ/mol)
        G96Bond       G96Angle    Proper Dih.  Improper Dih.          LJ-14
    2.49084e+02    1.36123e+03    1.50703e+03    3.02991e+02    8.44484e+02
     Coulomb-14        LJ (SR)   Coulomb (SR)      Potential    Kinetic En.
    2.52617e+04   -4.84859e+03   -1.84513e+04    6.22670e+03    0.00000e+00
   Total Energy    Temperature Pressure (bar)
    6.22670e+03    0.00000e+00    0.00000e+00

           Step           Time         Lambda
           3900     3900.00000        0.00000

   Energies (kJ/mol)
        G96Bond       G96Angle    Proper Dih.  Improper Dih.          LJ-14
    2.49213e+02    1.36064e+03    1.50627e+03    3.03385e+02    8.44476e+02
     Coulomb-14        LJ (SR)   Coulomb (SR)      Potential    Kinetic En.
    2.52626e+04   -4.85524e+03   -1.84619e+04    6.20952e+03    0.00000e+00
   Total Energy    Temperature Pressure (bar)
    6.20952e+03    0.00000e+00    0.00000e+00

           Step           Time         Lambda
           4000     4000.00000        0.00000

   Energies (kJ/mol)
        G96Bond       G96Angle    Proper Dih.  Improper Dih.          LJ-14
    2.49841e+02    1.36765e+03    1.50272e+03    3.04888e+02    8.44958e+02
     Coulomb-14        LJ (SR)   Coulomb (SR)      Potential    Kinetic En.
    2.52625e+04   -4.87230e+03   -1.84870e+04    6.17329e+03    0.00000e+00
   Total Energy    Temperature Pressure (bar)
    6.17329e+03    0.00000e+00    0.00000e+00

           Step           Time         Lambda
           4100     4100.00000        0.00000

   Energies (kJ/mol)
        G96Bond       G96Angle    Proper Dih.  Improper Dih.          LJ-14
    2.49142e+02    1.36516e+03    1.50112e+03    3.03655e+02    8.48421e+02
     Coulomb-14        LJ (SR)   Coulomb (SR)      Potential    Kinetic En.
    2.52629e+04   -4.87800e+03   -1.84871e+04    6.16529e+03    0.00000e+00
   Total Energy    Temperature Pressure (bar)
    6.16529e+03    0.00000e+00    0.00000e+00

           Step           Time         Lambda
           4200     4200.00000        0.00000

   Energies (kJ/mol)
        G96Bond       G96Angle    Proper Dih.  Improper Dih.          LJ-14
    2.50318e+02    1.36548e+03    1.49949e+03    3.04579e+02    8.49381e+02
     Coulomb-14        LJ (SR)   Coulomb (SR)      Potential    Kinetic En.
    2.52612e+04   -4.88415e+03   -1.84881e+04    6.15820e+03    0.00000e+00
   Total Energy    Temperature Pressure (bar)
    6.15820e+03    0.00000e+00    0.00000e+00

           Step           Time         Lambda
           4300     4300.00000        0.00000

   Energies (kJ/mol)
        G96Bond       G96Angle    Proper Dih.  Improper Dih.          LJ-14
    2.49034e+02    1.36593e+03    1.49766e+03    3.05107e+02    8.50694e+02
     Coulomb-14        LJ (SR)   Coulomb (SR)      Potential    Kinetic En.
    2.52595e+04   -4.89391e+03   -1.84907e+04    6.14336e+03    0.00000e+00
   Total Energy    Temperature Pressure (bar)
    6.14336e+03    0.00000e+00    0.00000e+00

           Step           Time         Lambda
           4400     4400.00000        0.00000

   Energies (kJ/mol)
        G96Bond       G96Angle    Proper Dih.  Improper Dih.          LJ-14
    2.49208e+02    1.36830e+03    1.49426e+03    3.06363e+02    8.52805e+02
     Coulomb-14        LJ (SR)   Coulomb (SR)      Potential    Kinetic En.
    2.52556e+04   -4.90596e+03   -1.84956e+04    6.12494e+03    0.00000e+00
   Total Energy    Temperature Pressure (bar)
    6.12494e+03    0.00000e+00    0.00000e+00

           Step           Time         Lambda
           4500     4500.00000        0.00000

   Energies (kJ/mol)
        G96Bond       G96Angle    Proper Dih.  Improper Dih.          LJ-14
    2.49480e+02    1.36949e+03    1.49242e+03    3.06813e+02    8.54052e+02
     Coulomb-14        LJ (SR)   Coulomb (SR)      Potential    Kinetic En.
    2.52533e+04   -4.91028e+03   -1.84959e+04    6.11935e+03    0.00000e+00
   Total Energy    Temperature Pressure (bar)
    6.11935e+03    0.00000e+00    0.00000e+00

           Step           Time         Lambda
           4600     4600.00000        0.00000

   Energies (kJ/mol)
        G96Bond       G96Angle    Proper Dih.  Improper Dih.          LJ-14
    2.49571e+02    1.37025e+03    1.48964e+03    3.07965e+02    8.54833e+02
     Coulomb-14        LJ (SR)   Coulomb (SR)      Potential    Kinetic En.
    2.52494e+04   -4.91708e+03   -1.84969e+04    6.10770e+03    0.00000e+00
   Total Energy    Temperature Pressure (bar)
    6.10770e+03    0.00000e+00    0.00000e+00

           Step           Time         Lambda
           4700     4700.00000        0.00000

   Energies (kJ/mol)
        G96Bond       G96Angle    Proper Dih.  Improper Dih.          LJ-14
    2.49482e+02    1.37028e+03    1.48935e+03    3.08045e+02    8.54709e+02
     Coulomb-14        LJ (SR)   Coulomb (SR)      Potential    Kinetic En.
    2.52492e+04   -4.91783e+03   -1.84970e+04    6.10617e+03    0.00000e+00
   Total Energy    Temperature Pressure (bar)
    6.10617e+03    0.00000e+00    0.00000e+00

           Step           Time         Lambda
           4800     4800.00000        0.00000

   Energies (kJ/mol)
        G96Bond       G96Angle    Proper Dih.  Improper Dih.          LJ-14
    2.49473e+02    1.37030e+03    1.48907e+03    3.08164e+02    8.54819e+02
     Coulomb-14        LJ (SR)   Coulomb (SR)      Potential    Kinetic En.
    2.52489e+04   -4.91854e+03   -1.84972e+04    6.10505e+03    0.00000e+00
   Total Energy    Temperature Pressure (bar)
    6.10505e+03    0.00000e+00    0.00000e+00

           Step           Time         Lambda
           4900     4900.00000        0.00000

   Energies (kJ/mol)
        G96Bond       G96Angle    Proper Dih.  Improper Dih.          LJ-14
    2.49460e+02    1.37032e+03    1.48879e+03    3.08277e+02    8.54926e+02
     Coulomb-14        LJ (SR)   Coulomb (SR)      Potential    Kinetic En.
    2.52487e+04   -4.91923e+03   -1.84973e+04    6.10395e+03    0.00000e+00
   Total Energy    Temperature Pressure (bar)
    6.10395e+03    0.00000e+00    0.00000e+00

           Step           Time         Lambda
           5000     5000.00000        0.00000

   Energies (kJ/mol)
        G96Bond       G96Angle    Proper Dih.  Improper Dih.          LJ-14
    2.49445e+02    1.37033e+03    1.48853e+03    3.08383e+02    8.55031e+02
     Coulomb-14        LJ (SR)   Coulomb (SR)      Potential    Kinetic En.
    2.52485e+04   -4.91991e+03   -1.84974e+04    6.10287e+03    0.00000e+00
   Total Energy    Temperature Pressure (bar)
    6.10287e+03    0.00000e+00    0.00000e+00

           Step           Time         Lambda
           5100     5100.00000        0.00000

   Energies (kJ/mol)
        G96Bond       G96Angle    Proper Dih.  Improper Dih.          LJ-14
    2.49463e+02    1.37032e+03    1.48743e+03    3.08778e+02    8.55444e+02
     Coulomb-14        LJ (SR)   Coulomb (SR)      Potential    Kinetic En.
    2.52478e+04   -4.92294e+03   -1.84981e+04    6.09817e+03    0.00000e+00
   Total Energy    Temperature Pressure (bar)
    6.09817e+03    0.00000e+00    0.00000e+00

           Step           Time         Lambda
           5200     5200.00000        0.00000

   Energies (kJ/mol)
        G96Bond       G96Angle    Proper Dih.  Improper Dih.          LJ-14
    2.49280e+02    1.37035e+03    1.48618e+03    3.09234e+02    8.56163e+02
     Coulomb-14        LJ (SR)   Coulomb (SR)      Potential    Kinetic En.
    2.52470e+04   -4.92691e+03   -1.84993e+04    6.09199e+03    0.00000e+00
   Total Energy    Temperature Pressure (bar)
    6.09199e+03    0.00000e+00    0.00000e+00

           Step           Time         Lambda
           5300     5300.00000        0.00000

   Energies (kJ/mol)
        G96Bond       G96Angle    Proper Dih.  Improper Dih.          LJ-14
    2.49148e+02    1.37037e+03    1.48545e+03    3.09471e+02    8.56708e+02
     Coulomb-14        LJ (SR)   Coulomb (SR)      Potential    Kinetic En.
    2.52466e+04   -4.92975e+03   -1.85004e+04    6.08764e+03    0.00000e+00
   Total Energy    Temperature Pressure (bar)
    6.08764e+03    0.00000e+00    0.00000e+00

           Step           Time         Lambda
           5400     5400.00000        0.00000

   Energies (kJ/mol)
        G96Bond       G96Angle    Proper Dih.  Improper Dih.          LJ-14
    2.49133e+02    1.37037e+03    1.48534e+03    3.09508e+02    8.56809e+02
     Coulomb-14        LJ (SR)   Coulomb (SR)      Potential    Kinetic En.
    2.52465e+04   -4.93026e+03   -1.85006e+04    6.08685e+03    0.00000e+00
   Total Energy    Temperature Pressure (bar)
    6.08685e+03    0.00000e+00    0.00000e+00

           Step           Time         Lambda
           5500     5500.00000        0.00000

   Energies (kJ/mol)
        G96Bond       G96Angle    Proper Dih.  Improper Dih.          LJ-14
    2.49119e+02    1.37037e+03    1.48522e+03    3.09543e+02    8.56909e+02
     Coulomb-14        LJ (SR)   Coulomb (SR)      Potential    Kinetic En.
    2.52465e+04   -4.93077e+03   -1.85008e+04    6.08607e+03    0.00000e+00
   Total Energy    Temperature Pressure (bar)
    6.08607e+03    0.00000e+00    0.00000e+00

           Step           Time         Lambda
           5600     5600.00000        0.00000

   Energies (kJ/mol)
        G96Bond       G96Angle    Proper Dih.  Improper Dih.          LJ-14
    2.49105e+02    1.37037e+03    1.48511e+03    3.09577e+02    8.57008e+02
     Coulomb-14        LJ (SR)   Coulomb (SR)      Potential    Kinetic En.
    2.52464e+04   -4.93127e+03   -1.85010e+04    6.08531e+03    0.00000e+00
   Total Energy    Temperature Pressure (bar)
    6.08531e+03    0.00000e+00    0.00000e+00

           Step           Time         Lambda
           5700     5700.00000        0.00000

   Energies (kJ/mol)
        G96Bond       G96Angle    Proper Dih.  Improper Dih.          LJ-14
    2.49093e+02    1.37037e+03    1.48501e+03    3.09610e+02    8.57107e+02
     Coulomb-14        LJ (SR)   Coulomb (SR)      Potential    Kinetic En.
    2.52463e+04   -4.93176e+03   -1.85012e+04    6.08455e+03    0.00000e+00
   Total Energy    Temperature Pressure (bar)
    6.08455e+03    0.00000e+00    0.00000e+00

           Step           Time         Lambda
           5800     5800.00000        0.00000

   Energies (kJ/mol)
        G96Bond       G96Angle    Proper Dih.  Improper Dih.          LJ-14
    2.49080e+02    1.37037e+03    1.48490e+03    3.09642e+02    8.57206e+02
     Coulomb-14        LJ (SR)   Coulomb (SR)      Potential    Kinetic En.
    2.52463e+04   -4.93225e+03   -1.85014e+04    6.08380e+03    0.00000e+00
   Total Energy    Temperature Pressure (bar)
    6.08380e+03    0.00000e+00    0.00000e+00

           Step           Time         Lambda
           5900     5900.00000        0.00000

   Energies (kJ/mol)
        G96Bond       G96Angle    Proper Dih.  Improper Dih.          LJ-14
    2.49069e+02    1.37037e+03    1.48480e+03    3.09673e+02    8.57305e+02
     Coulomb-14        LJ (SR)   Coulomb (SR)      Potential    Kinetic En.
    2.52462e+04   -4.93274e+03   -1.85017e+04    6.08305e+03    0.00000e+00
   Total Energy    Temperature Pressure (bar)
    6.08305e+03    0.00000e+00    0.00000e+00

           Step           Time         Lambda
           6000     6000.00000        0.00000

   Energies (kJ/mol)
        G96Bond       G96Angle    Proper Dih.  Improper Dih.          LJ-14
    2.49058e+02    1.37037e+03    1.48471e+03    3.09702e+02    8.57404e+02
     Coulomb-14        LJ (SR)   Coulomb (SR)      Potential    Kinetic En.
    2.52462e+04   -4.93322e+03   -1.85019e+04    6.08231e+03    0.00000e+00
   Total Energy    Temperature Pressure (bar)
    6.08231e+03    0.00000e+00    0.00000e+00

           Step           Time         Lambda
           6100     6100.00000        0.00000

   Energies (kJ/mol)
        G96Bond       G96Angle    Proper Dih.  Improper Dih.          LJ-14
    2.48783e+02    1.37061e+03    1.48249e+03    3.10675e+02    8.60655e+02
     Coulomb-14        LJ (SR)   Coulomb (SR)      Potential    Kinetic En.
    2.52443e+04   -4.94727e+03   -1.85089e+04    6.06132e+03    0.00000e+00
   Total Energy    Temperature Pressure (bar)
    6.06132e+03    0.00000e+00    0.00000e+00

           Step           Time         Lambda
           6200     6200.00000        0.00000

   Energies (kJ/mol)
        G96Bond       G96Angle    Proper Dih.  Improper Dih.          LJ-14
    2.48762e+02    1.37054e+03    1.48240e+03    3.10823e+02    8.61220e+02
     Coulomb-14        LJ (SR)   Coulomb (SR)      Potential    Kinetic En.
    2.52443e+04   -4.94967e+03   -1.85110e+04    6.05737e+03    0.00000e+00
   Total Energy    Temperature Pressure (bar)
    6.05737e+03    0.00000e+00    0.00000e+00

           Step           Time         Lambda
           6300     6300.00000        0.00000

   Energies (kJ/mol)
        G96Bond       G96Angle    Proper Dih.  Improper Dih.          LJ-14
    2.48753e+02    1.37050e+03    1.48236e+03    3.10966e+02    8.61539e+02
     Coulomb-14        LJ (SR)   Coulomb (SR)      Potential    Kinetic En.
    2.52443e+04   -4.95108e+03   -1.85122e+04    6.05506e+03    0.00000e+00
   Total Energy    Temperature Pressure (bar)
    6.05506e+03    0.00000e+00    0.00000e+00

           Step           Time         Lambda
           6400     6400.00000        0.00000

   Energies (kJ/mol)
        G96Bond       G96Angle    Proper Dih.  Improper Dih.          LJ-14
    2.48743e+02    1.37053e+03    1.48233e+03    3.11230e+02    8.61971e+02
     Coulomb-14        LJ (SR)   Coulomb (SR)      Potential    Kinetic En.
    2.52441e+04   -4.95324e+03   -1.85141e+04    6.05156e+03    0.00000e+00
   Total Energy    Temperature Pressure (bar)
    6.05156e+03    0.00000e+00    0.00000e+00

           Step           Time         Lambda
           6500     6500.00000        0.00000

   Energies (kJ/mol)
        G96Bond       G96Angle    Proper Dih.  Improper Dih.          LJ-14
    2.48748e+02    1.37058e+03    1.48236e+03    3.11509e+02    8.62358e+02
     Coulomb-14        LJ (SR)   Coulomb (SR)      Potential    Kinetic En.
    2.52438e+04   -4.95514e+03   -1.85157e+04    6.04853e+03    0.00000e+00
   Total Energy    Temperature Pressure (bar)
    6.04853e+03    0.00000e+00    0.00000e+00

           Step           Time         Lambda
           6600     6600.00000        0.00000

   Energies (kJ/mol)
        G96Bond       G96Angle    Proper Dih.  Improper Dih.          LJ-14
    2.48667e+02    1.37059e+03    1.48240e+03    3.11737e+02    8.62694e+02
     Coulomb-14        LJ (SR)   Coulomb (SR)      Potential    Kinetic En.
    2.52436e+04   -4.95655e+03   -1.85170e+04    6.04623e+03    0.00000e+00
   Total Energy    Temperature Pressure (bar)
    6.04623e+03    0.00000e+00    0.00000e+00

           Step           Time         Lambda
           6700     6700.00000        0.00000

   Energies (kJ/mol)
        G96Bond       G96Angle    Proper Dih.  Improper Dih.          LJ-14
    2.48780e+02    1.37066e+03    1.48250e+03    3.12147e+02    8.63145e+02
     Coulomb-14        LJ (SR)   Coulomb (SR)      Potential    Kinetic En.
    2.52431e+04   -4.95880e+03   -1.85189e+04    6.04261e+03    0.00000e+00
   Total Energy    Temperature Pressure (bar)
    6.04261e+03    0.00000e+00    0.00000e+00

           Step           Time         Lambda
           6800     6800.00000        0.00000

   Energies (kJ/mol)
        G96Bond       G96Angle    Proper Dih.  Improper Dih.          LJ-14
    2.48739e+02    1.37082e+03    1.48265e+03    3.12561e+02    8.63370e+02
     Coulomb-14        LJ (SR)   Coulomb (SR)      Potential    Kinetic En.
    2.52428e+04   -4.96094e+03   -1.85209e+04    6.03902e+03    0.00000e+00
   Total Energy    Temperature Pressure (bar)
    6.03902e+03    0.00000e+00    0.00000e+00

           Step           Time         Lambda
           6900     6900.00000        0.00000

   Energies (kJ/mol)
        G96Bond       G96Angle    Proper Dih.  Improper Dih.          LJ-14
    2.48652e+02    1.37105e+03    1.48290e+03    3.13117e+02    8.63943e+02
     Coulomb-14        LJ (SR)   Coulomb (SR)      Potential    Kinetic En.
    2.52419e+04   -4.96384e+03   -1.85236e+04    6.03415e+03    0.00000e+00
   Total Energy    Temperature Pressure (bar)
    6.03415e+03    0.00000e+00    0.00000e+00

           Step           Time         Lambda
           7000     7000.00000        0.00000

   Energies (kJ/mol)
        G96Bond       G96Angle    Proper Dih.  Improper Dih.          LJ-14
    2.48666e+02    1.37135e+03    1.48317e+03    3.13563e+02    8.64260e+02
     Coulomb-14        LJ (SR)   Coulomb (SR)      Potential    Kinetic En.
    2.52411e+04   -4.96639e+03   -1.85259e+04    6.02980e+03    0.00000e+00
   Total Energy    Temperature Pressure (bar)
    6.02980e+03    0.00000e+00    0.00000e+00

           Step           Time         Lambda
           7100     7100.00000        0.00000

   Energies (kJ/mol)
        G96Bond       G96Angle    Proper Dih.  Improper Dih.          LJ-14
    2.48584e+02    1.37158e+03    1.48337e+03    3.13808e+02    8.64525e+02
     Coulomb-14        LJ (SR)   Coulomb (SR)      Potential    Kinetic En.
    2.52405e+04   -4.96800e+03   -1.85273e+04    6.02702e+03    0.00000e+00
   Total Energy    Temperature Pressure (bar)
    6.02702e+03    0.00000e+00    0.00000e+00

           Step           Time         Lambda
           7200     7200.00000        0.00000

   Energies (kJ/mol)
        G96Bond       G96Angle    Proper Dih.  Improper Dih.          LJ-14
    2.49339e+02    1.37658e+03    1.49010e+03    3.16868e+02    8.66741e+02
     Coulomb-14        LJ (SR)   Coulomb (SR)      Potential    Kinetic En.
    2.52310e+04   -4.99123e+03   -1.85578e+04    5.98155e+03    0.00000e+00
   Total Energy    Temperature Pressure (bar)
    5.98155e+03    0.00000e+00    0.00000e+00

           Step           Time         Lambda
           7300     7300.00000        0.00000

   Energies (kJ/mol)
        G96Bond       G96Angle    Proper Dih.  Improper Dih.          LJ-14
    2.49078e+02    1.37598e+03    1.49179e+03    3.16441e+02    8.66461e+02
     Coulomb-14        LJ (SR)   Coulomb (SR)      Potential    Kinetic En.
    2.52309e+04   -4.99342e+03   -1.85613e+04    5.97591e+03    0.00000e+00
   Total Energy    Temperature Pressure (bar)
    5.97591e+03    0.00000e+00    0.00000e+00

           Step           Time         Lambda
           7400     7400.00000        0.00000

   Energies (kJ/mol)
        G96Bond       G96Angle    Proper Dih.  Improper Dih.          LJ-14
    2.49243e+02    1.37589e+03    1.49300e+03    3.16327e+02    8.65956e+02
     Coulomb-14        LJ (SR)   Coulomb (SR)      Potential    Kinetic En.
    2.52302e+04   -4.99447e+03   -1.85656e+04    5.97057e+03    0.00000e+00
   Total Energy    Temperature Pressure (bar)
    5.97057e+03    0.00000e+00    0.00000e+00

           Step           Time         Lambda
           7500     7500.00000        0.00000

   Energies (kJ/mol)
        G96Bond       G96Angle    Proper Dih.  Improper Dih.          LJ-14
    2.49304e+02    1.37609e+03    1.49367e+03    3.16301e+02    8.65694e+02
     Coulomb-14        LJ (SR)   Coulomb (SR)      Potential    Kinetic En.
    2.52294e+04   -4.99579e+03   -1.85695e+04    5.96519e+03    0.00000e+00
   Total Energy    Temperature Pressure (bar)
    5.96519e+03    0.00000e+00    0.00000e+00

           Step           Time         Lambda
           7600     7600.00000        0.00000

   Energies (kJ/mol)
        G96Bond       G96Angle    Proper Dih.  Improper Dih.          LJ-14
    2.49310e+02    1.37641e+03    1.49398e+03    3.16329e+02    8.65526e+02
     Coulomb-14        LJ (SR)   Coulomb (SR)      Potential    Kinetic En.
    2.52290e+04   -4.99755e+03   -1.85720e+04    5.96098e+03    0.00000e+00
   Total Energy    Temperature Pressure (bar)
    5.96098e+03    0.00000e+00    0.00000e+00

           Step           Time         Lambda
           7700     7700.00000        0.00000

   Energies (kJ/mol)
        G96Bond       G96Angle    Proper Dih.  Improper Dih.          LJ-14
    2.49495e+02    1.37693e+03    1.49399e+03    3.16383e+02    8.65244e+02
     Coulomb-14        LJ (SR)   Coulomb (SR)      Potential    Kinetic En.
    2.52287e+04   -5.00012e+03   -1.85746e+04    5.95595e+03    0.00000e+00
   Total Energy    Temperature Pressure (bar)
    5.95595e+03    0.00000e+00    0.00000e+00

           Step           Time         Lambda
           7800     7800.00000        0.00000

   Energies (kJ/mol)
        G96Bond       G96Angle    Proper Dih.  Improper Dih.          LJ-14
    2.49431e+02    1.37745e+03    1.49335e+03    3.16472e+02    8.65070e+02
     Coulomb-14        LJ (SR)   Coulomb (SR)      Potential    Kinetic En.
    2.52286e+04   -5.00253e+03   -1.85768e+04    5.95103e+03    0.00000e+00
   Total Energy    Temperature Pressure (bar)
    5.95103e+03    0.00000e+00    0.00000e+00

           Step           Time         Lambda
           7900     7900.00000        0.00000

   Energies (kJ/mol)
        G96Bond       G96Angle    Proper Dih.  Improper Dih.          LJ-14
    2.49398e+02    1.37797e+03    1.49246e+03    3.16586e+02    8.65133e+02
     Coulomb-14        LJ (SR)   Coulomb (SR)      Potential    Kinetic En.
    2.52283e+04   -5.00493e+03   -1.85790e+04    5.94597e+03    0.00000e+00
   Total Energy    Temperature Pressure (bar)
    5.94597e+03    0.00000e+00    0.00000e+00

           Step           Time         Lambda
           8000     8000.00000        0.00000

   Energies (kJ/mol)
        G96Bond       G96Angle    Proper Dih.  Improper Dih.          LJ-14
    2.49580e+02    1.37849e+03    1.49146e+03    3.16823e+02    8.65436e+02
     Coulomb-14        LJ (SR)   Coulomb (SR)      Potential    Kinetic En.
    2.52277e+04   -5.00896e+03   -1.85829e+04    5.93766e+03    0.00000e+00
   Total Energy    Temperature Pressure (bar)
    5.93766e+03    0.00000e+00    0.00000e+00

           Step           Time         Lambda
           8100     8100.00000        0.00000

   Energies (kJ/mol)
        G96Bond       G96Angle    Proper Dih.  Improper Dih.          LJ-14
    2.49478e+02    1.37860e+03    1.49137e+03    3.16782e+02    8.65724e+02
     Coulomb-14        LJ (SR)   Coulomb (SR)      Potential    Kinetic En.
    2.52275e+04   -5.01006e+03   -1.85841e+04    5.93528e+03    0.00000e+00
   Total Energy    Temperature Pressure (bar)
    5.93528e+03    0.00000e+00    0.00000e+00

           Step           Time         Lambda
           8200     8200.00000        0.00000

   Energies (kJ/mol)
        G96Bond       G96Angle    Proper Dih.  Improper Dih.          LJ-14
    2.49512e+02    1.37907e+03    1.49141e+03    3.16648e+02    8.66119e+02
     Coulomb-14        LJ (SR)   Coulomb (SR)      Potential    Kinetic En.
    2.52261e+04   -5.01293e+03   -1.85867e+04    5.92920e+03    0.00000e+00
   Total Energy    Temperature Pressure (bar)
    5.92920e+03    0.00000e+00    0.00000e+00

           Step           Time         Lambda
           8300     8300.00000        0.00000

   Energies (kJ/mol)
        G96Bond       G96Angle    Proper Dih.  Improper Dih.          LJ-14
    2.49507e+02    1.37951e+03    1.49100e+03    3.16487e+02    8.66205e+02
     Coulomb-14        LJ (SR)   Coulomb (SR)      Potential    Kinetic En.
    2.52235e+04   -5.01528e+03   -1.85882e+04    5.92276e+03    0.00000e+00
   Total Energy    Temperature Pressure (bar)
    5.92276e+03    0.00000e+00    0.00000e+00

           Step           Time         Lambda
           8400     8400.00000        0.00000

   Energies (kJ/mol)
        G96Bond       G96Angle    Proper Dih.  Improper Dih.          LJ-14
    2.49490e+02    1.37894e+03    1.49025e+03    3.16517e+02    8.66568e+02
     Coulomb-14        LJ (SR)   Coulomb (SR)      Potential    Kinetic En.
    2.52205e+04   -5.01925e+03   -1.85925e+04    5.91052e+03    0.00000e+00
   Total Energy    Temperature Pressure (bar)
    5.91052e+03    0.00000e+00    0.00000e+00

           Step           Time         Lambda
           8500     8500.00000        0.00000

   Energies (kJ/mol)
        G96Bond       G96Angle    Proper Dih.  Improper Dih.          LJ-14
    2.49396e+02    1.37931e+03    1.48999e+03    3.16472e+02    8.66917e+02
     Coulomb-14        LJ (SR)   Coulomb (SR)      Potential    Kinetic En.
    2.52197e+04   -5.02046e+03   -1.85935e+04    5.90782e+03    0.00000e+00
   Total Energy    Temperature Pressure (bar)
    5.90782e+03    0.00000e+00    0.00000e+00

           Step           Time         Lambda
           8600     8600.00000        0.00000

   Energies (kJ/mol)
        G96Bond       G96Angle    Proper Dih.  Improper Dih.          LJ-14
    2.49445e+02    1.37988e+03    1.48947e+03    3.16342e+02    8.67746e+02
     Coulomb-14        LJ (SR)   Coulomb (SR)      Potential    Kinetic En.
    2.52181e+04   -5.02302e+03   -1.85956e+04    5.90231e+03    0.00000e+00
   Total Energy    Temperature Pressure (bar)
    5.90231e+03    0.00000e+00    0.00000e+00

           Step           Time         Lambda
           8700     8700.00000        0.00000

   Energies (kJ/mol)
        G96Bond       G96Angle    Proper Dih.  Improper Dih.          LJ-14
    2.49411e+02    1.38081e+03    1.48895e+03    3.15927e+02    8.69408e+02
     Coulomb-14        LJ (SR)   Coulomb (SR)      Potential    Kinetic En.
    2.52168e+04   -5.02957e+03   -1.86018e+04    5.88993e+03    0.00000e+00
   Total Energy    Temperature Pressure (bar)
    5.88993e+03    0.00000e+00    0.00000e+00

           Step           Time         Lambda
           8800     8800.00000        0.00000

   Energies (kJ/mol)
        G96Bond       G96Angle    Proper Dih.  Improper Dih.          LJ-14
    2.49394e+02    1.38085e+03    1.48911e+03    3.15809e+02    8.69923e+02
     Coulomb-14        LJ (SR)   Coulomb (SR)      Potential    Kinetic En.
    2.52173e+04   -5.03240e+03   -1.86060e+04    5.88392e+03    0.00000e+00
   Total Energy    Temperature Pressure (bar)
    5.88392e+03    0.00000e+00    0.00000e+00

           Step           Time         Lambda
           8900     8900.00000        0.00000

   Energies (kJ/mol)
        G96Bond       G96Angle    Proper Dih.  Improper Dih.          LJ-14
    2.49553e+02    1.38091e+03    1.48923e+03    3.15733e+02    8.70179e+02
     Coulomb-14        LJ (SR)   Coulomb (SR)      Potential    Kinetic En.
    2.52182e+04   -5.03484e+03   -1.86111e+04    5.87783e+03    0.00000e+00
   Total Energy    Temperature Pressure (bar)
    5.87783e+03    0.00000e+00    0.00000e+00

           Step           Time         Lambda
           9000     9000.00000        0.00000

   Energies (kJ/mol)
        G96Bond       G96Angle    Proper Dih.  Improper Dih.          LJ-14
    2.49759e+02    1.38121e+03    1.49069e+03    3.15289e+02    8.70562e+02
     Coulomb-14        LJ (SR)   Coulomb (SR)      Potential    Kinetic En.
    2.52171e+04   -5.03875e+03   -1.86277e+04    5.85810e+03    0.00000e+00
   Total Energy    Temperature Pressure (bar)
    5.85810e+03    0.00000e+00    0.00000e+00

           Step           Time         Lambda
           9100     9100.00000        0.00000

   Energies (kJ/mol)
        G96Bond       G96Angle    Proper Dih.  Improper Dih.          LJ-14
    2.49890e+02    1.38101e+03    1.49095e+03    3.15129e+02    8.70356e+02
     Coulomb-14        LJ (SR)   Coulomb (SR)      Potential    Kinetic En.
    2.52165e+04   -5.03913e+03   -1.86299e+04    5.85485e+03    0.00000e+00
   Total Energy    Temperature Pressure (bar)
    5.85485e+03    0.00000e+00    0.00000e+00

           Step           Time         Lambda
           9200     9200.00000        0.00000

   Energies (kJ/mol)
        G96Bond       G96Angle    Proper Dih.  Improper Dih.          LJ-14
    2.50076e+02    1.38103e+03    1.49129e+03    3.14850e+02    8.69843e+02
     Coulomb-14        LJ (SR)   Coulomb (SR)      Potential    Kinetic En.
    2.52151e+04   -5.03987e+03   -1.86332e+04    5.84913e+03    0.00000e+00
   Total Energy    Temperature Pressure (bar)
    5.84913e+03    0.00000e+00    0.00000e+00

           Step           Time         Lambda
           9300     9300.00000        0.00000

   Energies (kJ/mol)
        G96Bond       G96Angle    Proper Dih.  Improper Dih.          LJ-14
    2.51677e+02    1.38290e+03    1.49106e+03    3.14429e+02    8.67326e+02
     Coulomb-14        LJ (SR)   Coulomb (SR)      Potential    Kinetic En.
    2.52107e+04   -5.04263e+03   -1.86525e+04    5.82294e+03    0.00000e+00
   Total Energy    Temperature Pressure (bar)
    5.82294e+03    0.00000e+00    0.00000e+00

           Step           Time         Lambda
           9400     9400.00000        0.00000

   Energies (kJ/mol)
        G96Bond       G96Angle    Proper Dih.  Improper Dih.          LJ-14
    2.51292e+02    1.38008e+03    1.48753e+03    3.14130e+02    8.71561e+02
     Coulomb-14        LJ (SR)   Coulomb (SR)      Potential    Kinetic En.
    2.52115e+04   -5.04017e+03   -1.86639e+04    5.81201e+03    0.00000e+00
   Total Energy    Temperature Pressure (bar)
    5.81201e+03    0.00000e+00    0.00000e+00

           Step           Time         Lambda
           9500     9500.00000        0.00000

   Energies (kJ/mol)
        G96Bond       G96Angle    Proper Dih.  Improper Dih.          LJ-14
    2.51494e+02    1.38260e+03    1.48556e+03    3.13647e+02    8.71218e+02
     Coulomb-14        LJ (SR)   Coulomb (SR)      Potential    Kinetic En.
    2.52090e+04   -5.04206e+03   -1.86651e+04    5.80634e+03    0.00000e+00
   Total Energy    Temperature Pressure (bar)
    5.80634e+03    0.00000e+00    0.00000e+00

           Step           Time         Lambda
           9600     9600.00000        0.00000

   Energies (kJ/mol)
        G96Bond       G96Angle    Proper Dih.  Improper Dih.          LJ-14
    2.51592e+02    1.38290e+03    1.48470e+03    3.13275e+02    8.72675e+02
     Coulomb-14        LJ (SR)   Coulomb (SR)      Potential    Kinetic En.
    2.52080e+04   -5.04338e+03   -1.86698e+04    5.79991e+03    0.00000e+00
   Total Energy    Temperature Pressure (bar)
    5.79991e+03    0.00000e+00    0.00000e+00

           Step           Time         Lambda
           9700     9700.00000        0.00000

   Energies (kJ/mol)
        G96Bond       G96Angle    Proper Dih.  Improper Dih.          LJ-14
    2.51658e+02    1.38319e+03    1.48459e+03    3.13076e+02    8.73118e+02
     Coulomb-14        LJ (SR)   Coulomb (SR)      Potential    Kinetic En.
    2.52066e+04   -5.04452e+03   -1.86710e+04    5.79662e+03    0.00000e+00
   Total Energy    Temperature Pressure (bar)
    5.79662e+03    0.00000e+00    0.00000e+00

           Step           Time         Lambda
           9800     9800.00000        0.00000

   Energies (kJ/mol)
        G96Bond       G96Angle    Proper Dih.  Improper Dih.          LJ-14
    2.51646e+02    1.38373e+03    1.48437e+03    3.13023e+02    8.73680e+02
     Coulomb-14        LJ (SR)   Coulomb (SR)      Potential    Kinetic En.
    2.52047e+04   -5.04590e+03   -1.86728e+04    5.79247e+03    0.00000e+00
   Total Energy    Temperature Pressure (bar)
    5.79247e+03    0.00000e+00    0.00000e+00

           Step           Time         Lambda
           9900     9900.00000        0.00000

   Energies (kJ/mol)
        G96Bond       G96Angle    Proper Dih.  Improper Dih.          LJ-14
    2.51698e+02    1.38458e+03    1.48444e+03    3.13385e+02    8.74680e+02
     Coulomb-14        LJ (SR)   Coulomb (SR)      Potential    Kinetic En.
    2.52022e+04   -5.04830e+03   -1.86777e+04    5.78502e+03    0.00000e+00
   Total Energy    Temperature Pressure (bar)
    5.78502e+03    0.00000e+00    0.00000e+00

           Step           Time         Lambda
          10000    10000.00000        0.00000

   Energies (kJ/mol)
        G96Bond       G96Angle    Proper Dih.  Improper Dih.          LJ-14
    2.51764e+02    1.38475e+03    1.48442e+03    3.13419e+02    8.75001e+02
     Coulomb-14        LJ (SR)   Coulomb (SR)      Potential    Kinetic En.
    2.52017e+04   -5.04896e+03   -1.86789e+04    5.78317e+03    0.00000e+00
   Total Energy    Temperature Pressure (bar)
    5.78317e+03    0.00000e+00    0.00000e+00

           Step           Time         Lambda
          10100    10100.00000        0.00000

   Energies (kJ/mol)
        G96Bond       G96Angle    Proper Dih.  Improper Dih.          LJ-14
    2.51763e+02    1.38506e+03    1.48263e+03    3.13849e+02    8.75635e+02
     Coulomb-14        LJ (SR)   Coulomb (SR)      Potential    Kinetic En.
    2.52012e+04   -5.05019e+03   -1.86796e+04    5.78039e+03    0.00000e+00
   Total Energy    Temperature Pressure (bar)
    5.78039e+03    0.00000e+00    0.00000e+00

           Step           Time         Lambda
          10200    10200.00000        0.00000

   Energies (kJ/mol)
        G96Bond       G96Angle    Proper Dih.  Improper Dih.          LJ-14
    2.51722e+02    1.38534e+03    1.48155e+03    3.14033e+02    8.76106e+02
     Coulomb-14        LJ (SR)   Coulomb (SR)      Potential    Kinetic En.
    2.52008e+04   -5.05139e+03   -1.86804e+04    5.77772e+03    0.00000e+00
   Total Energy    Temperature Pressure (bar)
    5.77772e+03    0.00000e+00    0.00000e+00

           Step           Time         Lambda
          10300    10300.00000        0.00000

   Energies (kJ/mol)
        G96Bond       G96Angle    Proper Dih.  Improper Dih.          LJ-14
    2.51721e+02    1.38544e+03    1.48148e+03    3.14024e+02    8.76165e+02
     Coulomb-14        LJ (SR)   Coulomb (SR)      Potential    Kinetic En.
    2.52006e+04   -5.05157e+03   -1.86807e+04    5.77714e+03    0.00000e+00
   Total Energy    Temperature Pressure (bar)
    5.77714e+03    0.00000e+00    0.00000e+00

           Step           Time         Lambda
          10400    10400.00000        0.00000

   Energies (kJ/mol)
        G96Bond       G96Angle    Proper Dih.  Improper Dih.          LJ-14
    2.51720e+02    1.38553e+03    1.48142e+03    3.14014e+02    8.76217e+02
     Coulomb-14        LJ (SR)   Coulomb (SR)      Potential    Kinetic En.
    2.52005e+04   -5.05173e+03   -1.86811e+04    5.77659e+03    0.00000e+00
   Total Energy    Temperature Pressure (bar)
    5.77659e+03    0.00000e+00    0.00000e+00

           Step           Time         Lambda
          10500    10500.00000        0.00000

   Energies (kJ/mol)
        G96Bond       G96Angle    Proper Dih.  Improper Dih.          LJ-14
    2.51721e+02    1.38562e+03    1.48137e+03    3.14003e+02    8.76265e+02
     Coulomb-14        LJ (SR)   Coulomb (SR)      Potential    Kinetic En.
    2.52004e+04   -5.05189e+03   -1.86814e+04    5.77605e+03    0.00000e+00
   Total Energy    Temperature Pressure (bar)
    5.77605e+03    0.00000e+00    0.00000e+00

           Step           Time         Lambda
          10600    10600.00000        0.00000

   Energies (kJ/mol)
        G96Bond       G96Angle    Proper Dih.  Improper Dih.          LJ-14
    2.51721e+02    1.38571e+03    1.48134e+03    3.13993e+02    8.76309e+02
     Coulomb-14        LJ (SR)   Coulomb (SR)      Potential    Kinetic En.
    2.52003e+04   -5.05204e+03   -1.86818e+04    5.77553e+03    0.00000e+00
   Total Energy    Temperature Pressure (bar)
    5.77553e+03    0.00000e+00    0.00000e+00

           Step           Time         Lambda
          10700    10700.00000        0.00000

   Energies (kJ/mol)
        G96Bond       G96Angle    Proper Dih.  Improper Dih.          LJ-14
    2.51722e+02    1.38580e+03    1.48132e+03    3.13983e+02    8.76351e+02
     Coulomb-14        LJ (SR)   Coulomb (SR)      Potential    Kinetic En.
    2.52002e+04   -5.05219e+03   -1.86821e+04    5.77502e+03    0.00000e+00
   Total Energy    Temperature Pressure (bar)
    5.77502e+03    0.00000e+00    0.00000e+00

           Step           Time         Lambda
          10800    10800.00000        0.00000

   Energies (kJ/mol)
        G96Bond       G96Angle    Proper Dih.  Improper Dih.          LJ-14
    2.51722e+02    1.38588e+03    1.48130e+03    3.13974e+02    8.76392e+02
     Coulomb-14        LJ (SR)   Coulomb (SR)      Potential    Kinetic En.
    2.52001e+04   -5.05233e+03   -1.86825e+04    5.77452e+03    0.00000e+00
   Total Energy    Temperature Pressure (bar)
    5.77452e+03    0.00000e+00    0.00000e+00

           Step           Time         Lambda
          10900    10900.00000        0.00000

   Energies (kJ/mol)
        G96Bond       G96Angle    Proper Dih.  Improper Dih.          LJ-14
    2.51723e+02    1.38597e+03    1.48130e+03    3.13967e+02    8.76430e+02
     Coulomb-14        LJ (SR)   Coulomb (SR)      Potential    Kinetic En.
    2.52000e+04   -5.05247e+03   -1.86829e+04    5.77403e+03    0.00000e+00
   Total Energy    Temperature Pressure (bar)
    5.77403e+03    0.00000e+00    0.00000e+00

           Step           Time         Lambda
          11000    11000.00000        0.00000

   Energies (kJ/mol)
        G96Bond       G96Angle    Proper Dih.  Improper Dih.          LJ-14
    2.51723e+02    1.38604e+03    1.48129e+03    3.13960e+02    8.76468e+02
     Coulomb-14        LJ (SR)   Coulomb (SR)      Potential    Kinetic En.
    2.51999e+04   -5.05261e+03   -1.86832e+04    5.77355e+03    0.00000e+00
   Total Energy    Temperature Pressure (bar)
    5.77355e+03    0.00000e+00    0.00000e+00

           Step           Time         Lambda
          11100    11100.00000        0.00000

   Energies (kJ/mol)
        G96Bond       G96Angle    Proper Dih.  Improper Dih.          LJ-14
    2.51765e+02    1.38650e+03    1.48139e+03    3.13960e+02    8.76682e+02
     Coulomb-14        LJ (SR)   Coulomb (SR)      Potential    Kinetic En.
    2.51993e+04   -5.05362e+03   -1.86858e+04    5.77020e+03    0.00000e+00
   Total Energy    Temperature Pressure (bar)
    5.77020e+03    0.00000e+00    0.00000e+00

           Step           Time         Lambda
          11200    11200.00000        0.00000

   Energies (kJ/mol)
        G96Bond       G96Angle    Proper Dih.  Improper Dih.          LJ-14
    2.51842e+02    1.38854e+03    1.48252e+03    3.14015e+02    8.76932e+02
     Coulomb-14        LJ (SR)   Coulomb (SR)      Potential    Kinetic En.
    2.51976e+04   -5.05664e+03   -1.86942e+04    5.76068e+03    0.00000e+00
   Total Energy    Temperature Pressure (bar)
    5.76068e+03    0.00000e+00    0.00000e+00

           Step           Time         Lambda
          11300    11300.00000        0.00000

   Energies (kJ/mol)
        G96Bond       G96Angle    Proper Dih.  Improper Dih.          LJ-14
    2.56155e+02    1.38768e+03    1.48130e+03    3.13889e+02    8.75271e+02
     Coulomb-14        LJ (SR)   Coulomb (SR)      Potential    Kinetic En.
    2.52008e+04   -5.06065e+03   -1.87023e+04    5.75212e+03    0.00000e+00
   Total Energy    Temperature Pressure (bar)
    5.75212e+03    0.00000e+00    0.00000e+00

           Step           Time         Lambda
          11400    11400.00000        0.00000

   Energies (kJ/mol)
        G96Bond       G96Angle    Proper Dih.  Improper Dih.          LJ-14
    2.51438e+02    1.38865e+03    1.48107e+03    3.13869e+02    8.77671e+02
     Coulomb-14        LJ (SR)   Coulomb (SR)      Potential    Kinetic En.
    2.52006e+04   -5.06131e+03   -1.87035e+04    5.74845e+03    0.00000e+00
   Total Energy    Temperature Pressure (bar)
    5.74845e+03    0.00000e+00    0.00000e+00

           Step           Time         Lambda
          11500    11500.00000        0.00000

   Energies (kJ/mol)
        G96Bond       G96Angle    Proper Dih.  Improper Dih.          LJ-14
    2.51415e+02    1.38874e+03    1.48093e+03    3.13978e+02    8.77731e+02
     Coulomb-14        LJ (SR)   Coulomb (SR)      Potential    Kinetic En.
    2.52008e+04   -5.06194e+03   -1.87045e+04    5.74714e+03    0.00000e+00
   Total Energy    Temperature Pressure (bar)
    5.74714e+03    0.00000e+00    0.00000e+00

           Step           Time         Lambda
          11600    11600.00000        0.00000

   Energies (kJ/mol)
        G96Bond       G96Angle    Proper Dih.  Improper Dih.          LJ-14
    2.51629e+02    1.39137e+03    1.48078e+03    3.15343e+02    8.77803e+02
     Coulomb-14        LJ (SR)   Coulomb (SR)      Potential    Kinetic En.
    2.52014e+04   -5.07187e+03   -1.87191e+04    5.72729e+03    0.00000e+00
   Total Energy    Temperature Pressure (bar)
    5.72729e+03    0.00000e+00    0.00000e+00

           Step           Time         Lambda
          11700    11700.00000        0.00000

   Energies (kJ/mol)
        G96Bond       G96Angle    Proper Dih.  Improper Dih.          LJ-14
    2.51363e+02    1.39085e+03    1.48068e+03    3.15682e+02    8.77491e+02
     Coulomb-14        LJ (SR)   Coulomb (SR)      Potential    Kinetic En.
    2.52038e+04   -5.07342e+03   -1.87221e+04    5.72436e+03    0.00000e+00
   Total Energy    Temperature Pressure (bar)
    5.72436e+03    0.00000e+00    0.00000e+00

           Step           Time         Lambda
          11800    11800.00000        0.00000

   Energies (kJ/mol)
        G96Bond       G96Angle    Proper Dih.  Improper Dih.          LJ-14
    2.51295e+02    1.39030e+03    1.47801e+03    3.16209e+02    8.75463e+02
     Coulomb-14        LJ (SR)   Coulomb (SR)      Potential    Kinetic En.
    2.52018e+04   -5.07446e+03   -1.87251e+04    5.71342e+03    0.00000e+00
   Total Energy    Temperature Pressure (bar)
    5.71342e+03    0.00000e+00    0.00000e+00

           Step           Time         Lambda
          11900    11900.00000        0.00000

   Energies (kJ/mol)
        G96Bond       G96Angle    Proper Dih.  Improper Dih.          LJ-14
    2.51278e+02    1.39075e+03    1.47630e+03    3.16584e+02    8.75112e+02
     Coulomb-14        LJ (SR)   Coulomb (SR)      Potential    Kinetic En.
    2.52004e+04   -5.07568e+03   -1.87268e+04    5.70795e+03    0.00000e+00
   Total Energy    Temperature Pressure (bar)
    5.70795e+03    0.00000e+00    0.00000e+00

           Step           Time         Lambda
          12000    12000.00000        0.00000

   Energies (kJ/mol)
        G96Bond       G96Angle    Proper Dih.  Improper Dih.          LJ-14
    2.51438e+02    1.39230e+03    1.47353e+03    3.17686e+02    8.75206e+02
     Coulomb-14        LJ (SR)   Coulomb (SR)      Potential    Kinetic En.
    2.51996e+04   -5.07772e+03   -1.87316e+04    5.70038e+03    0.00000e+00
   Total Energy    Temperature Pressure (bar)
    5.70038e+03    0.00000e+00    0.00000e+00

           Step           Time         Lambda
          12100    12100.00000        0.00000

   Energies (kJ/mol)
        G96Bond       G96Angle    Proper Dih.  Improper Dih.          LJ-14
    2.51648e+02    1.39311e+03    1.47197e+03    3.18498e+02    8.75220e+02
     Coulomb-14        LJ (SR)   Coulomb (SR)      Potential    Kinetic En.
    2.51990e+04   -5.07979e+03   -1.87344e+04    5.69519e+03    0.00000e+00
   Total Energy    Temperature Pressure (bar)
    5.69519e+03    0.00000e+00    0.00000e+00

           Step           Time         Lambda
          12200    12200.00000        0.00000

   Energies (kJ/mol)
        G96Bond       G96Angle    Proper Dih.  Improper Dih.          LJ-14
    2.52358e+02    1.39592e+03    1.46887e+03    3.21713e+02    8.76329e+02
     Coulomb-14        LJ (SR)   Coulomb (SR)      Potential    Kinetic En.
    2.51970e+04   -5.08444e+03   -1.87540e+04    5.67371e+03    0.00000e+00
   Total Energy    Temperature Pressure (bar)
    5.67371e+03    0.00000e+00    0.00000e+00

           Step           Time         Lambda
          12300    12300.00000        0.00000

   Energies (kJ/mol)
        G96Bond       G96Angle    Proper Dih.  Improper Dih.          LJ-14
    2.52723e+02    1.39638e+03    1.46809e+03    3.20532e+02    8.74797e+02
     Coulomb-14        LJ (SR)   Coulomb (SR)      Potential    Kinetic En.
    2.51966e+04   -5.08585e+03   -1.87554e+04    5.66791e+03    0.00000e+00
   Total Energy    Temperature Pressure (bar)
    5.66791e+03    0.00000e+00    0.00000e+00

           Step           Time         Lambda
          12400    12400.00000        0.00000

   Energies (kJ/mol)
        G96Bond       G96Angle    Proper Dih.  Improper Dih.          LJ-14
    2.52661e+02    1.39851e+03    1.46490e+03    3.20408e+02    8.74323e+02
     Coulomb-14        LJ (SR)   Coulomb (SR)      Potential    Kinetic En.
    2.51950e+04   -5.09019e+03   -1.87615e+04    5.65411e+03    0.00000e+00
   Total Energy    Temperature Pressure (bar)
    5.65411e+03    0.00000e+00    0.00000e+00

           Step           Time         Lambda
          12500    12500.00000        0.00000

   Energies (kJ/mol)
        G96Bond       G96Angle    Proper Dih.  Improper Dih.          LJ-14
    2.52530e+02    1.39855e+03    1.46475e+03    3.20598e+02    8.73979e+02
     Coulomb-14        LJ (SR)   Coulomb (SR)      Potential    Kinetic En.
    2.51948e+04   -5.09129e+03   -1.87623e+04    5.65165e+03    0.00000e+00
   Total Energy    Temperature Pressure (bar)
    5.65165e+03    0.00000e+00    0.00000e+00

           Step           Time         Lambda
          12600    12600.00000        0.00000

   Energies (kJ/mol)
        G96Bond       G96Angle    Proper Dih.  Improper Dih.          LJ-14
    2.52403e+02    1.39899e+03    1.46450e+03    3.20782e+02    8.73749e+02
     Coulomb-14        LJ (SR)   Coulomb (SR)      Potential    Kinetic En.
    2.51942e+04   -5.09308e+03   -1.87630e+04    5.64864e+03    0.00000e+00
   Total Energy    Temperature Pressure (bar)
    5.64864e+03    0.00000e+00    0.00000e+00

           Step           Time         Lambda
          12700    12700.00000        0.00000

   Energies (kJ/mol)
        G96Bond       G96Angle    Proper Dih.  Improper Dih.          LJ-14
    2.52160e+02    1.40018e+03    1.46392e+03    3.21310e+02    8.73334e+02
     Coulomb-14        LJ (SR)   Coulomb (SR)      Potential    Kinetic En.
    2.51926e+04   -5.09731e+03   -1.87648e+04    5.64142e+03    0.00000e+00
   Total Energy    Temperature Pressure (bar)
    5.64142e+03    0.00000e+00    0.00000e+00

           Step           Time         Lambda
          12800    12800.00000        0.00000

   Energies (kJ/mol)
        G96Bond       G96Angle    Proper Dih.  Improper Dih.          LJ-14
    2.52031e+02    1.40061e+03    1.46388e+03    3.21463e+02    8.73394e+02
     Coulomb-14        LJ (SR)   Coulomb (SR)      Potential    Kinetic En.
    2.51922e+04   -5.09922e+03   -1.87664e+04    5.63788e+03    0.00000e+00
   Total Energy    Temperature Pressure (bar)
    5.63788e+03    0.00000e+00    0.00000e+00

           Step           Time         Lambda
          12900    12900.00000        0.00000

   Energies (kJ/mol)
        G96Bond       G96Angle    Proper Dih.  Improper Dih.          LJ-14
    2.52018e+02    1.40064e+03    1.46383e+03    3.21468e+02    8.73515e+02
     Coulomb-14        LJ (SR)   Coulomb (SR)      Potential    Kinetic En.
    2.51921e+04   -5.09997e+03   -1.87671e+04    5.63653e+03    0.00000e+00
   Total Energy    Temperature Pressure (bar)
    5.63653e+03    0.00000e+00    0.00000e+00

           Step           Time         Lambda
          13000    13000.00000        0.00000

   Energies (kJ/mol)
        G96Bond       G96Angle    Proper Dih.  Improper Dih.          LJ-14
    2.51978e+02    1.40072e+03    1.46381e+03    3.21487e+02    8.73604e+02
     Coulomb-14        LJ (SR)   Coulomb (SR)      Potential    Kinetic En.
    2.51921e+04   -5.10056e+03   -1.87676e+04    5.63552e+03    0.00000e+00
   Total Energy    Temperature Pressure (bar)
    5.63552e+03    0.00000e+00    0.00000e+00

           Step           Time         Lambda
          13100    13100.00000        0.00000

   Energies (kJ/mol)
        G96Bond       G96Angle    Proper Dih.  Improper Dih.          LJ-14
    2.51935e+02    1.40088e+03    1.46380e+03    3.21502e+02    8.73753e+02
     Coulomb-14        LJ (SR)   Coulomb (SR)      Potential    Kinetic En.
    2.51920e+04   -5.10174e+03   -1.87686e+04    5.63353e+03    0.00000e+00
   Total Energy    Temperature Pressure (bar)
    5.63353e+03    0.00000e+00    0.00000e+00

           Step           Time         Lambda
          13200    13200.00000        0.00000

   Energies (kJ/mol)
        G96Bond       G96Angle    Proper Dih.  Improper Dih.          LJ-14
    2.51864e+02    1.40097e+03    1.46375e+03    3.21522e+02    8.73976e+02
     Coulomb-14        LJ (SR)   Coulomb (SR)      Potential    Kinetic En.
    2.51922e+04   -5.10295e+03   -1.87697e+04    5.63155e+03    0.00000e+00
   Total Energy    Temperature Pressure (bar)
    5.63155e+03    0.00000e+00    0.00000e+00

           Step           Time         Lambda
          13300    13300.00000        0.00000

   Energies (kJ/mol)
        G96Bond       G96Angle    Proper Dih.  Improper Dih.          LJ-14
    2.51856e+02    1.40098e+03    1.46375e+03    3.21523e+02    8.74005e+02
     Coulomb-14        LJ (SR)   Coulomb (SR)      Potential    Kinetic En.
    2.51922e+04   -5.10311e+03   -1.87699e+04    5.63130e+03    0.00000e+00
   Total Energy    Temperature Pressure (bar)
    5.63130e+03    0.00000e+00    0.00000e+00

           Step           Time         Lambda
          13400    13400.00000        0.00000

   Energies (kJ/mol)
        G96Bond       G96Angle    Proper Dih.  Improper Dih.          LJ-14
    2.51849e+02    1.40099e+03    1.46375e+03    3.21523e+02    8.74034e+02
     Coulomb-14        LJ (SR)   Coulomb (SR)      Potential    Kinetic En.
    2.51922e+04   -5.10327e+03   -1.87700e+04    5.63104e+03    0.00000e+00
   Total Energy    Temperature Pressure (bar)
    5.63104e+03    0.00000e+00    0.00000e+00

           Step           Time         Lambda
          13500    13500.00000        0.00000

   Energies (kJ/mol)
        G96Bond       G96Angle    Proper Dih.  Improper Dih.          LJ-14
    2.51841e+02    1.40099e+03    1.46375e+03    3.21523e+02    8.74064e+02
     Coulomb-14        LJ (SR)   Coulomb (SR)      Potential    Kinetic En.
    2.51922e+04   -5.10343e+03   -1.87702e+04    5.63079e+03    0.00000e+00
   Total Energy    Temperature Pressure (bar)
    5.63079e+03    0.00000e+00    0.00000e+00

           Step           Time         Lambda
          13600    13600.00000        0.00000

   Energies (kJ/mol)
        G96Bond       G96Angle    Proper Dih.  Improper Dih.          LJ-14
    2.51833e+02    1.40100e+03    1.46375e+03    3.21522e+02    8.74095e+02
     Coulomb-14        LJ (SR)   Coulomb (SR)      Potential    Kinetic En.
    2.51922e+04   -5.10359e+03   -1.87703e+04    5.63054e+03    0.00000e+00
   Total Energy    Temperature Pressure (bar)
    5.63054e+03    0.00000e+00    0.00000e+00

           Step           Time         Lambda
          13700    13700.00000        0.00000

   Energies (kJ/mol)
        G96Bond       G96Angle    Proper Dih.  Improper Dih.          LJ-14
    2.51826e+02    1.40101e+03    1.46375e+03    3.21522e+02    8.74126e+02
     Coulomb-14        LJ (SR)   Coulomb (SR)      Potential    Kinetic En.
    2.51923e+04   -5.10375e+03   -1.87705e+04    5.63029e+03    0.00000e+00
   Total Energy    Temperature Pressure (bar)
    5.63029e+03    0.00000e+00    0.00000e+00

           Step           Time         Lambda
          13800    13800.00000        0.00000

   Energies (kJ/mol)
        G96Bond       G96Angle    Proper Dih.  Improper Dih.          LJ-14
    2.51818e+02    1.40102e+03    1.46375e+03    3.21521e+02    8.74157e+02
     Coulomb-14        LJ (SR)   Coulomb (SR)      Potential    Kinetic En.
    2.51923e+04   -5.10391e+03   -1.87706e+04    5.63004e+03    0.00000e+00
   Total Energy    Temperature Pressure (bar)
    5.63004e+03    0.00000e+00    0.00000e+00

           Step           Time         Lambda
          13900    13900.00000        0.00000

   Energies (kJ/mol)
        G96Bond       G96Angle    Proper Dih.  Improper Dih.          LJ-14
    2.51811e+02    1.40102e+03    1.46375e+03    3.21520e+02    8.74188e+02
     Coulomb-14        LJ (SR)   Coulomb (SR)      Potential    Kinetic En.
    2.51923e+04   -5.10407e+03   -1.87708e+04    5.62979e+03    0.00000e+00
   Total Energy    Temperature Pressure (bar)
    5.62979e+03    0.00000e+00    0.00000e+00

           Step           Time         Lambda
          14000    14000.00000        0.00000

   Energies (kJ/mol)
        G96Bond       G96Angle    Proper Dih.  Improper Dih.          LJ-14
    2.51803e+02    1.40103e+03    1.46375e+03    3.21519e+02    8.74220e+02
     Coulomb-14        LJ (SR)   Coulomb (SR)      Potential    Kinetic En.
    2.51924e+04   -5.10423e+03   -1.87709e+04    5.62954e+03    0.00000e+00
   Total Energy    Temperature Pressure (bar)
    5.62954e+03    0.00000e+00    0.00000e+00

           Step           Time         Lambda
          14100    14100.00000        0.00000

   Energies (kJ/mol)
        G96Bond       G96Angle    Proper Dih.  Improper Dih.          LJ-14
    2.51771e+02    1.40105e+03    1.46375e+03    3.21512e+02    8.74367e+02
     Coulomb-14        LJ (SR)   Coulomb (SR)      Potential    Kinetic En.
    2.51925e+04   -5.10496e+03   -1.87716e+04    5.62842e+03    0.00000e+00
   Total Energy    Temperature Pressure (bar)
    5.62842e+03    0.00000e+00    0.00000e+00

           Step           Time         Lambda
          14200    14200.00000        0.00000

   Energies (kJ/mol)
        G96Bond       G96Angle    Proper Dih.  Improper Dih.          LJ-14
    2.51552e+02    1.40107e+03    1.46397e+03    3.21445e+02    8.75490e+02
     Coulomb-14        LJ (SR)   Coulomb (SR)      Potential    Kinetic En.
    2.51938e+04   -5.11037e+03   -1.87763e+04    5.62072e+03    0.00000e+00
   Total Energy    Temperature Pressure (bar)
    5.62072e+03    0.00000e+00    0.00000e+00

           Step           Time         Lambda
          14300    14300.00000        0.00000

   Energies (kJ/mol)
        G96Bond       G96Angle    Proper Dih.  Improper Dih.          LJ-14
    2.51372e+02    1.40085e+03    1.46462e+03    3.21354e+02    8.76862e+02
     Coulomb-14        LJ (SR)   Coulomb (SR)      Potential    Kinetic En.
    2.51955e+04   -5.11662e+03   -1.87813e+04    5.61264e+03    0.00000e+00
   Total Energy    Temperature Pressure (bar)
    5.61264e+03    0.00000e+00    0.00000e+00

           Step           Time         Lambda
          14400    14400.00000        0.00000

   Energies (kJ/mol)
        G96Bond       G96Angle    Proper Dih.  Improper Dih.          LJ-14
    2.51355e+02    1.40081e+03    1.46465e+03    3.21352e+02    8.76936e+02
     Coulomb-14        LJ (SR)   Coulomb (SR)      Potential    Kinetic En.
    2.51956e+04   -5.11678e+03   -1.87816e+04    5.61241e+03    0.00000e+00
   Total Energy    Temperature Pressure (bar)
    5.61241e+03    0.00000e+00    0.00000e+00

           Step           Time         Lambda
          14500    14500.00000        0.00000

   Energies (kJ/mol)
        G96Bond       G96Angle    Proper Dih.  Improper Dih.          LJ-14
    2.51345e+02    1.40078e+03    1.46468e+03    3.21352e+02    8.76992e+02
     Coulomb-14        LJ (SR)   Coulomb (SR)      Potential    Kinetic En.
    2.51957e+04   -5.11695e+03   -1.87818e+04    5.61218e+03    0.00000e+00
   Total Energy    Temperature Pressure (bar)
    5.61218e+03    0.00000e+00    0.00000e+00

           Step           Time         Lambda
          14600    14600.00000        0.00000

   Energies (kJ/mol)
        G96Bond       G96Angle    Proper Dih.  Improper Dih.          LJ-14
    2.51339e+02    1.40076e+03    1.46471e+03    3.21351e+02    8.77041e+02
     Coulomb-14        LJ (SR)   Coulomb (SR)      Potential    Kinetic En.
    2.51958e+04   -5.11713e+03   -1.87819e+04    5.61194e+03    0.00000e+00
   Total Energy    Temperature Pressure (bar)
    5.61194e+03    0.00000e+00    0.00000e+00

           Step           Time         Lambda
          14700    14700.00000        0.00000

   Energies (kJ/mol)
        G96Bond       G96Angle    Proper Dih.  Improper Dih.          LJ-14
    2.51333e+02    1.40074e+03    1.46474e+03    3.21350e+02    8.77086e+02
     Coulomb-14        LJ (SR)   Coulomb (SR)      Potential    Kinetic En.
    2.51959e+04   -5.11731e+03   -1.87821e+04    5.61170e+03    0.00000e+00
   Total Energy    Temperature Pressure (bar)
    5.61170e+03    0.00000e+00    0.00000e+00

           Step           Time         Lambda
          14800    14800.00000        0.00000

   Energies (kJ/mol)
        G96Bond       G96Angle    Proper Dih.  Improper Dih.          LJ-14
    2.51328e+02    1.40072e+03    1.46478e+03    3.21350e+02    8.77129e+02
     Coulomb-14        LJ (SR)   Coulomb (SR)      Potential    Kinetic En.
    2.51959e+04   -5.11749e+03   -1.87823e+04    5.61147e+03    0.00000e+00
   Total Energy    Temperature Pressure (bar)
    5.61147e+03    0.00000e+00    0.00000e+00

           Step           Time         Lambda
          14900    14900.00000        0.00000

   Energies (kJ/mol)
        G96Bond       G96Angle    Proper Dih.  Improper Dih.          LJ-14
    2.51324e+02    1.40070e+03    1.46481e+03    3.21349e+02    8.77172e+02
     Coulomb-14        LJ (SR)   Coulomb (SR)      Potential    Kinetic En.
    2.51960e+04   -5.11767e+03   -1.87824e+04    5.61123e+03    0.00000e+00
   Total Energy    Temperature Pressure (bar)
    5.61123e+03    0.00000e+00    0.00000e+00

           Step           Time         Lambda
          15000    15000.00000        0.00000

   Energies (kJ/mol)
        G96Bond       G96Angle    Proper Dih.  Improper Dih.          LJ-14
    2.51319e+02    1.40069e+03    1.46485e+03    3.21349e+02    8.77215e+02
     Coulomb-14        LJ (SR)   Coulomb (SR)      Potential    Kinetic En.
    2.51960e+04   -5.11785e+03   -1.87826e+04    5.61099e+03    0.00000e+00
   Total Energy    Temperature Pressure (bar)
    5.61099e+03    0.00000e+00    0.00000e+00

           Step           Time         Lambda
          15100    15100.00000        0.00000

   Energies (kJ/mol)
        G96Bond       G96Angle    Proper Dih.  Improper Dih.          LJ-14
    2.51300e+02    1.40057e+03    1.46511e+03    3.21349e+02    8.77485e+02
     Coulomb-14        LJ (SR)   Coulomb (SR)      Potential    Kinetic En.
    2.51964e+04   -5.11913e+03   -1.87837e+04    5.60937e+03    0.00000e+00
   Total Energy    Temperature Pressure (bar)
    5.60937e+03    0.00000e+00    0.00000e+00

           Step           Time         Lambda
          15200    15200.00000        0.00000

   Energies (kJ/mol)
        G96Bond       G96Angle    Proper Dih.  Improper Dih.          LJ-14
    2.51233e+02    1.40036e+03    1.46565e+03    3.21357e+02    8.78017e+02
     Coulomb-14        LJ (SR)   Coulomb (SR)      Potential    Kinetic En.
    2.51970e+04   -5.12142e+03   -1.87857e+04    5.60650e+03    0.00000e+00
   Total Energy    Temperature Pressure (bar)
    5.60650e+03    0.00000e+00    0.00000e+00

           Step           Time         Lambda
          15300    15300.00000        0.00000

   Energies (kJ/mol)
        G96Bond       G96Angle    Proper Dih.  Improper Dih.          LJ-14
    2.51078e+02    1.40002e+03    1.46653e+03    3.21370e+02    8.78908e+02
     Coulomb-14        LJ (SR)   Coulomb (SR)      Potential    Kinetic En.
    2.51980e+04   -5.12480e+03   -1.87887e+04    5.60236e+03    0.00000e+00
   Total Energy    Temperature Pressure (bar)
    5.60236e+03    0.00000e+00    0.00000e+00

           Step           Time         Lambda
          15400    15400.00000        0.00000

   Energies (kJ/mol)
        G96Bond       G96Angle    Proper Dih.  Improper Dih.          LJ-14
    2.51124e+02    1.39985e+03    1.46694e+03    3.21418e+02    8.79096e+02
     Coulomb-14        LJ (SR)   Coulomb (SR)      Potential    Kinetic En.
    2.51984e+04   -5.12626e+03   -1.87901e+04    5.60048e+03    0.00000e+00
   Total Energy    Temperature Pressure (bar)
    5.60048e+03    0.00000e+00    0.00000e+00

           Step           Time         Lambda
          15500    15500.00000        0.00000

   Energies (kJ/mol)
        G96Bond       G96Angle    Proper Dih.  Improper Dih.          LJ-14
    2.51126e+02    1.39971e+03    1.46726e+03    3.21438e+02    8.79363e+02
     Coulomb-14        LJ (SR)   Coulomb (SR)      Potential    Kinetic En.
    2.51988e+04   -5.12737e+03   -1.87913e+04    5.59904e+03    0.00000e+00
   Total Energy    Temperature Pressure (bar)
    5.59904e+03    0.00000e+00    0.00000e+00

           Step           Time         Lambda
          15600    15600.00000        0.00000

   Energies (kJ/mol)
        G96Bond       G96Angle    Proper Dih.  Improper Dih.          LJ-14
    2.51072e+02    1.39948e+03    1.46776e+03    3.21486e+02    8.79779e+02
     Coulomb-14        LJ (SR)   Coulomb (SR)      Potential    Kinetic En.
    2.51995e+04   -5.12921e+03   -1.87932e+04    5.59662e+03    0.00000e+00
   Total Energy    Temperature Pressure (bar)
    5.59662e+03    0.00000e+00    0.00000e+00

           Step           Time         Lambda
          15700    15700.00000        0.00000

   Energies (kJ/mol)
        G96Bond       G96Angle    Proper Dih.  Improper Dih.          LJ-14
    2.51711e+02    1.39928e+03    1.46924e+03    3.21853e+02    8.79453e+02
     Coulomb-14        LJ (SR)   Coulomb (SR)      Potential    Kinetic En.
    2.52008e+04   -5.13379e+03   -1.87982e+04    5.59038e+03    0.00000e+00
   Total Energy    Temperature Pressure (bar)
    5.59038e+03    0.00000e+00    0.00000e+00

           Step           Time         Lambda
          15800    15800.00000        0.00000

   Energies (kJ/mol)
        G96Bond       G96Angle    Proper Dih.  Improper Dih.          LJ-14
    2.51025e+02    1.39864e+03    1.46934e+03    3.21674e+02    8.81171e+02
     Coulomb-14        LJ (SR)   Coulomb (SR)      Potential    Kinetic En.
    2.52012e+04   -5.13491e+03   -1.87996e+04    5.58849e+03    0.00000e+00
   Total Energy    Temperature Pressure (bar)
    5.58849e+03    0.00000e+00    0.00000e+00

           Step           Time         Lambda
          15900    15900.00000        0.00000

   Energies (kJ/mol)
        G96Bond       G96Angle    Proper Dih.  Improper Dih.          LJ-14
    2.50941e+02    1.39846e+03    1.46977e+03    3.21650e+02    8.81650e+02
     Coulomb-14        LJ (SR)   Coulomb (SR)      Potential    Kinetic En.
    2.52015e+04   -5.13652e+03   -1.88016e+04    5.58590e+03    0.00000e+00
   Total Energy    Temperature Pressure (bar)
    5.58590e+03    0.00000e+00    0.00000e+00

           Step           Time         Lambda
          16000    16000.00000        0.00000

   Energies (kJ/mol)
        G96Bond       G96Angle    Proper Dih.  Improper Dih.          LJ-14
    2.50913e+02    1.39832e+03    1.47001e+03    3.21615e+02    8.81899e+02
     Coulomb-14        LJ (SR)   Coulomb (SR)      Potential    Kinetic En.
    2.52018e+04   -5.13742e+03   -1.88028e+04    5.58435e+03    0.00000e+00
   Total Energy    Temperature Pressure (bar)
    5.58435e+03    0.00000e+00    0.00000e+00

           Step           Time         Lambda
          16100    16100.00000        0.00000

   Energies (kJ/mol)
        G96Bond       G96Angle    Proper Dih.  Improper Dih.          LJ-14
    2.51017e+02    1.39788e+03    1.47048e+03    3.21553e+02    8.82255e+02
     Coulomb-14        LJ (SR)   Coulomb (SR)      Potential    Kinetic En.
    2.52023e+04   -5.13913e+03   -1.88053e+04    5.58100e+03    0.00000e+00
   Total Energy    Temperature Pressure (bar)
    5.58100e+03    0.00000e+00    0.00000e+00

           Step           Time         Lambda
          16200    16200.00000        0.00000

   Energies (kJ/mol)
        G96Bond       G96Angle    Proper Dih.  Improper Dih.          LJ-14
    2.50856e+02    1.39721e+03    1.47056e+03    3.21119e+02    8.83752e+02
     Coulomb-14        LJ (SR)   Coulomb (SR)      Potential    Kinetic En.
    2.52028e+04   -5.14088e+03   -1.88169e+04    5.56847e+03    0.00000e+00
   Total Energy    Temperature Pressure (bar)
    5.56847e+03    0.00000e+00    0.00000e+00

           Step           Time         Lambda
          16300    16300.00000        0.00000

   Energies (kJ/mol)
        G96Bond       G96Angle    Proper Dih.  Improper Dih.          LJ-14
    2.50980e+02    1.39662e+03    1.46927e+03    3.20942e+02    8.83901e+02
     Coulomb-14        LJ (SR)   Coulomb (SR)      Potential    Kinetic En.
    2.52027e+04   -5.13658e+03   -1.88240e+04    5.56383e+03    0.00000e+00
   Total Energy    Temperature Pressure (bar)
    5.56383e+03    0.00000e+00    0.00000e+00

           Step           Time         Lambda
          16400    16400.00000        0.00000

   Energies (kJ/mol)
        G96Bond       G96Angle    Proper Dih.  Improper Dih.          LJ-14
    2.51022e+02    1.39625e+03    1.46610e+03    3.20957e+02    8.83801e+02
     Coulomb-14        LJ (SR)   Coulomb (SR)      Potential    Kinetic En.
    2.52020e+04   -5.13740e+03   -1.88250e+04    5.55771e+03    0.00000e+00
   Total Energy    Temperature Pressure (bar)
    5.55771e+03    0.00000e+00    0.00000e+00

           Step           Time         Lambda
          16500    16500.00000        0.00000

   Energies (kJ/mol)
        G96Bond       G96Angle    Proper Dih.  Improper Dih.          LJ-14
    2.50761e+02    1.39620e+03    1.46476e+03    3.20961e+02    8.83589e+02
     Coulomb-14        LJ (SR)   Coulomb (SR)      Potential    Kinetic En.
    2.52020e+04   -5.13828e+03   -1.88251e+04    5.55486e+03    0.00000e+00
   Total Energy    Temperature Pressure (bar)
    5.55486e+03    0.00000e+00    0.00000e+00

           Step           Time         Lambda
          16600    16600.00000        0.00000

   Energies (kJ/mol)
        G96Bond       G96Angle    Proper Dih.  Improper Dih.          LJ-14
    2.50664e+02    1.39638e+03    1.46429e+03    3.20878e+02    8.83910e+02
     Coulomb-14        LJ (SR)   Coulomb (SR)      Potential    Kinetic En.
    2.52016e+04   -5.14009e+03   -1.88258e+04    5.55175e+03    0.00000e+00
   Total Energy    Temperature Pressure (bar)
    5.55175e+03    0.00000e+00    0.00000e+00

           Step           Time         Lambda
          16700    16700.00000        0.00000

   Energies (kJ/mol)
        G96Bond       G96Angle    Proper Dih.  Improper Dih.          LJ-14
    2.50305e+02    1.39621e+03    1.46494e+03    3.20574e+02    8.86022e+02
     Coulomb-14        LJ (SR)   Coulomb (SR)      Potential    Kinetic En.
    2.52013e+04   -5.14847e+03   -1.88286e+04    5.54227e+03    0.00000e+00
   Total Energy    Temperature Pressure (bar)
    5.54227e+03    0.00000e+00    0.00000e+00

           Step           Time         Lambda
          16800    16800.00000        0.00000

   Energies (kJ/mol)
        G96Bond       G96Angle    Proper Dih.  Improper Dih.          LJ-14
    2.50164e+02    1.39600e+03    1.46499e+03    3.20393e+02    8.86245e+02
     Coulomb-14        LJ (SR)   Coulomb (SR)      Potential    Kinetic En.
    2.52013e+04   -5.15037e+03   -1.88291e+04    5.53961e+03    0.00000e+00
   Total Energy    Temperature Pressure (bar)
    5.53961e+03    0.00000e+00    0.00000e+00

           Step           Time         Lambda
          16900    16900.00000        0.00000

   Energies (kJ/mol)
        G96Bond       G96Angle    Proper Dih.  Improper Dih.          LJ-14
    2.50170e+02    1.39594e+03    1.46495e+03    3.20330e+02    8.86412e+02
     Coulomb-14        LJ (SR)   Coulomb (SR)      Potential    Kinetic En.
    2.52012e+04   -5.15122e+03   -1.88292e+04    5.53858e+03    0.00000e+00
   Total Energy    Temperature Pressure (bar)
    5.53858e+03    0.00000e+00    0.00000e+00

           Step           Time         Lambda
          17000    17000.00000        0.00000

   Energies (kJ/mol)
        G96Bond       G96Angle    Proper Dih.  Improper Dih.          LJ-14
    2.49999e+02    1.39679e+03    1.46315e+03    3.20133e+02    8.87347e+02
     Coulomb-14        LJ (SR)   Coulomb (SR)      Potential    Kinetic En.
    2.52003e+04   -5.15945e+03   -1.88301e+04    5.52824e+03    0.00000e+00
   Total Energy    Temperature Pressure (bar)
    5.52824e+03    0.00000e+00    0.00000e+00

           Step           Time         Lambda
          17100    17100.00000        0.00000

   Energies (kJ/mol)
        G96Bond       G96Angle    Proper Dih.  Improper Dih.          LJ-14
    2.49943e+02    1.39711e+03    1.46231e+03    3.20166e+02    8.87363e+02
     Coulomb-14        LJ (SR)   Coulomb (SR)      Potential    Kinetic En.
    2.52003e+04   -5.16090e+03   -1.88301e+04    5.52612e+03    0.00000e+00
   Total Energy    Temperature Pressure (bar)
    5.52612e+03    0.00000e+00    0.00000e+00

           Step           Time         Lambda
          17200    17200.00000        0.00000

   Energies (kJ/mol)
        G96Bond       G96Angle    Proper Dih.  Improper Dih.          LJ-14
    2.49644e+02    1.39756e+03    1.46187e+03    3.20203e+02    8.87568e+02
     Coulomb-14        LJ (SR)   Coulomb (SR)      Potential    Kinetic En.
    2.52001e+04   -5.16250e+03   -1.88304e+04    5.52409e+03    0.00000e+00
   Total Energy    Temperature Pressure (bar)
    5.52409e+03    0.00000e+00    0.00000e+00

           Step           Time         Lambda
          17300    17300.00000        0.00000

   Energies (kJ/mol)
        G96Bond       G96Angle    Proper Dih.  Improper Dih.          LJ-14
    2.49813e+02    1.39759e+03    1.46129e+03    3.20301e+02    8.87726e+02
     Coulomb-14        LJ (SR)   Coulomb (SR)      Potential    Kinetic En.
    2.52001e+04   -5.16462e+03   -1.88310e+04    5.52123e+03    0.00000e+00
   Total Energy    Temperature Pressure (bar)
    5.52123e+03    0.00000e+00    0.00000e+00

           Step           Time         Lambda
          17400    17400.00000        0.00000

   Energies (kJ/mol)
        G96Bond       G96Angle    Proper Dih.  Improper Dih.          LJ-14
    2.49799e+02    1.39807e+03    1.46026e+03    3.20584e+02    8.88382e+02
     Coulomb-14        LJ (SR)   Coulomb (SR)      Potential    Kinetic En.
    2.52002e+04   -5.16963e+03   -1.88334e+04    5.51430e+03    0.00000e+00
   Total Energy    Temperature Pressure (bar)
    5.51430e+03    0.00000e+00    0.00000e+00

           Step           Time         Lambda
          17500    17500.00000        0.00000

   Energies (kJ/mol)
        G96Bond       G96Angle    Proper Dih.  Improper Dih.          LJ-14
    2.49673e+02    1.39808e+03    1.45834e+03    3.20156e+02    8.89987e+02
     Coulomb-14        LJ (SR)   Coulomb (SR)      Potential    Kinetic En.
    2.52005e+04   -5.16999e+03   -1.88366e+04    5.51015e+03    0.00000e+00
   Total Energy    Temperature Pressure (bar)
    5.51015e+03    0.00000e+00    0.00000e+00

           Step           Time         Lambda
          17600    17600.00000        0.00000

   Energies (kJ/mol)
        G96Bond       G96Angle    Proper Dih.  Improper Dih.          LJ-14
    2.49982e+02    1.39918e+03    1.45760e+03    3.20115e+02    8.89995e+02
     Coulomb-14        LJ (SR)   Coulomb (SR)      Potential    Kinetic En.
    2.52000e+04   -5.17079e+03   -1.88385e+04    5.50751e+03    0.00000e+00
   Total Energy    Temperature Pressure (bar)
    5.50751e+03    0.00000e+00    0.00000e+00

           Step           Time         Lambda
          17700    17700.00000        0.00000

   Energies (kJ/mol)
        G96Bond       G96Angle    Proper Dih.  Improper Dih.          LJ-14
    2.50060e+02    1.39949e+03    1.45751e+03    3.20120e+02    8.90083e+02
     Coulomb-14        LJ (SR)   Coulomb (SR)      Potential    Kinetic En.
    2.51998e+04   -5.17136e+03   -1.88394e+04    5.50627e+03    0.00000e+00
   Total Energy    Temperature Pressure (bar)
    5.50627e+03    0.00000e+00    0.00000e+00

           Step           Time         Lambda
          17800    17800.00000        0.00000

   Energies (kJ/mol)
        G96Bond       G96Angle    Proper Dih.  Improper Dih.          LJ-14
    2.50244e+02    1.40201e+03    1.45883e+03    3.20959e+02    8.90695e+02
     Coulomb-14        LJ (SR)   Coulomb (SR)      Potential    Kinetic En.
    2.51983e+04   -5.17886e+03   -1.88456e+04    5.49659e+03    0.00000e+00
   Total Energy    Temperature Pressure (bar)
    5.49659e+03    0.00000e+00    0.00000e+00

           Step           Time         Lambda
          17900    17900.00000        0.00000

   Energies (kJ/mol)
        G96Bond       G96Angle    Proper Dih.  Improper Dih.          LJ-14
    2.49881e+02    1.40127e+03    1.45918e+03    3.21415e+02    8.90644e+02
     Coulomb-14        LJ (SR)   Coulomb (SR)      Potential    Kinetic En.
    2.51996e+04   -5.18043e+03   -1.88484e+04    5.49319e+03    0.00000e+00
   Total Energy    Temperature Pressure (bar)
    5.49319e+03    0.00000e+00    0.00000e+00

           Step           Time         Lambda
          18000    18000.00000        0.00000

   Energies (kJ/mol)
        G96Bond       G96Angle    Proper Dih.  Improper Dih.          LJ-14
    2.49736e+02    1.40156e+03    1.45925e+03    3.21799e+02    8.91022e+02
     Coulomb-14        LJ (SR)   Coulomb (SR)      Potential    Kinetic En.
    2.52004e+04   -5.18235e+03   -1.88515e+04    5.48991e+03    0.00000e+00
   Total Energy    Temperature Pressure (bar)
    5.48991e+03    0.00000e+00    0.00000e+00

           Step           Time         Lambda
          18100    18100.00000        0.00000

   Energies (kJ/mol)
        G96Bond       G96Angle    Proper Dih.  Improper Dih.          LJ-14
    2.49696e+02    1.40164e+03    1.45934e+03    3.21909e+02    8.91094e+02
     Coulomb-14        LJ (SR)   Coulomb (SR)      Potential    Kinetic En.
    2.52005e+04   -5.18300e+03   -1.88521e+04    5.48915e+03    0.00000e+00
   Total Energy    Temperature Pressure (bar)
    5.48915e+03    0.00000e+00    0.00000e+00

           Step           Time         Lambda
          18200    18200.00000        0.00000

   Energies (kJ/mol)
        G96Bond       G96Angle    Proper Dih.  Improper Dih.          LJ-14
    2.49695e+02    1.40169e+03    1.45943e+03    3.22035e+02    8.91170e+02
     Coulomb-14        LJ (SR)   Coulomb (SR)      Potential    Kinetic En.
    2.52007e+04   -5.18374e+03   -1.88527e+04    5.48828e+03    0.00000e+00
   Total Energy    Temperature Pressure (bar)
    5.48828e+03    0.00000e+00    0.00000e+00

           Step           Time         Lambda
          18300    18300.00000        0.00000

   Energies (kJ/mol)
        G96Bond       G96Angle    Proper Dih.  Improper Dih.          LJ-14
    2.49658e+02    1.40178e+03    1.45948e+03    3.22146e+02    8.91232e+02
     Coulomb-14        LJ (SR)   Coulomb (SR)      Potential    Kinetic En.
    2.52008e+04   -5.18436e+03   -1.88532e+04    5.48754e+03    0.00000e+00
   Total Energy    Temperature Pressure (bar)
    5.48754e+03    0.00000e+00    0.00000e+00

           Step           Time         Lambda
          18400    18400.00000        0.00000

   Energies (kJ/mol)
        G96Bond       G96Angle    Proper Dih.  Improper Dih.          LJ-14
    2.49608e+02    1.40192e+03    1.45956e+03    3.22334e+02    8.91374e+02
     Coulomb-14        LJ (SR)   Coulomb (SR)      Potential    Kinetic En.
    2.52010e+04   -5.18542e+03   -1.88541e+04    5.48629e+03    0.00000e+00
   Total Energy    Temperature Pressure (bar)
    5.48629e+03    0.00000e+00    0.00000e+00

           Step           Time         Lambda
          18500    18500.00000        0.00000

   Energies (kJ/mol)
        G96Bond       G96Angle    Proper Dih.  Improper Dih.          LJ-14
    2.49632e+02    1.40204e+03    1.45960e+03    3.22510e+02    8.91479e+02
     Coulomb-14        LJ (SR)   Coulomb (SR)      Potential    Kinetic En.
    2.52012e+04   -5.18640e+03   -1.88549e+04    5.48515e+03    0.00000e+00
   Total Energy    Temperature Pressure (bar)
    5.48515e+03    0.00000e+00    0.00000e+00

           Step           Time         Lambda
          18600    18600.00000        0.00000

   Energies (kJ/mol)
        G96Bond       G96Angle    Proper Dih.  Improper Dih.          LJ-14
    2.49567e+02    1.40223e+03    1.45962e+03    3.22769e+02    8.91654e+02
     Coulomb-14        LJ (SR)   Coulomb (SR)      Potential    Kinetic En.
    2.52015e+04   -5.18783e+03   -1.88560e+04    5.48351e+03    0.00000e+00
   Total Energy    Temperature Pressure (bar)
    5.48351e+03    0.00000e+00    0.00000e+00

           Step           Time         Lambda
          18700    18700.00000        0.00000

   Energies (kJ/mol)
        G96Bond       G96Angle    Proper Dih.  Improper Dih.          LJ-14
    2.49548e+02    1.40234e+03    1.45961e+03    3.22927e+02    8.91788e+02
     Coulomb-14        LJ (SR)   Coulomb (SR)      Potential    Kinetic En.
    2.52017e+04   -5.18871e+03   -1.88567e+04    5.48252e+03    0.00000e+00
   Total Energy    Temperature Pressure (bar)
    5.48252e+03    0.00000e+00    0.00000e+00

           Step           Time         Lambda
          18800    18800.00000        0.00000

   Energies (kJ/mol)
        G96Bond       G96Angle    Proper Dih.  Improper Dih.          LJ-14
    2.49518e+02    1.40250e+03    1.45959e+03    3.23071e+02    8.91936e+02
     Coulomb-14        LJ (SR)   Coulomb (SR)      Potential    Kinetic En.
    2.52018e+04   -5.18961e+03   -1.88573e+04    5.48153e+03    0.00000e+00
   Total Energy    Temperature Pressure (bar)
    5.48153e+03    0.00000e+00    0.00000e+00

           Step           Time         Lambda
          18900    18900.00000        0.00000

   Energies (kJ/mol)
        G96Bond       G96Angle    Proper Dih.  Improper Dih.          LJ-14
    2.49538e+02    1.40251e+03    1.45957e+03    3.23116e+02    8.91951e+02
     Coulomb-14        LJ (SR)   Coulomb (SR)      Potential    Kinetic En.
    2.52018e+04   -5.18974e+03   -1.88574e+04    5.48139e+03    0.00000e+00
   Total Energy    Temperature Pressure (bar)
    5.48139e+03    0.00000e+00    0.00000e+00

           Step           Time         Lambda
          19000    19000.00000        0.00000

   Energies (kJ/mol)
        G96Bond       G96Angle    Proper Dih.  Improper Dih.          LJ-14
    2.49538e+02    1.40253e+03    1.45957e+03    3.23141e+02    8.91975e+02
     Coulomb-14        LJ (SR)   Coulomb (SR)      Potential    Kinetic En.
    2.52018e+04   -5.18988e+03   -1.88575e+04    5.48124e+03    0.00000e+00
   Total Energy    Temperature Pressure (bar)
    5.48124e+03    0.00000e+00    0.00000e+00

           Step           Time         Lambda
          19100    19100.00000        0.00000

   Energies (kJ/mol)
        G96Bond       G96Angle    Proper Dih.  Improper Dih.          LJ-14
    2.49544e+02    1.40276e+03    1.45946e+03    3.23412e+02    8.92268e+02
     Coulomb-14        LJ (SR)   Coulomb (SR)      Potential    Kinetic En.
    2.52020e+04   -5.19137e+03   -1.88584e+04    5.47968e+03    0.00000e+00
   Total Energy    Temperature Pressure (bar)
    5.47968e+03    0.00000e+00    0.00000e+00

           Step           Time         Lambda
          19200    19200.00000        0.00000

   Energies (kJ/mol)
        G96Bond       G96Angle    Proper Dih.  Improper Dih.          LJ-14
    2.49687e+02    1.40297e+03    1.45926e+03    3.23668e+02    8.92623e+02
     Coulomb-14        LJ (SR)   Coulomb (SR)      Potential    Kinetic En.
    2.52021e+04   -5.19272e+03   -1.88592e+04    5.47842e+03    0.00000e+00
   Total Energy    Temperature Pressure (bar)
    5.47842e+03    0.00000e+00    0.00000e+00

           Step           Time         Lambda
          19300    19300.00000        0.00000

   Energies (kJ/mol)
        G96Bond       G96Angle    Proper Dih.  Improper Dih.          LJ-14
    2.49969e+02    1.40212e+03    1.45667e+03    3.25690e+02    8.96624e+02
     Coulomb-14        LJ (SR)   Coulomb (SR)      Potential    Kinetic En.
    2.52023e+04   -5.20259e+03   -1.88614e+04    5.46946e+03    0.00000e+00
   Total Energy    Temperature Pressure (bar)
    5.46946e+03    0.00000e+00    0.00000e+00

           Step           Time         Lambda
          19400    19400.00000        0.00000

   Energies (kJ/mol)
        G96Bond       G96Angle    Proper Dih.  Improper Dih.          LJ-14
    2.50713e+02    1.39844e+03    1.45279e+03    3.26771e+02    9.00323e+02
     Coulomb-14        LJ (SR)   Coulomb (SR)      Potential    Kinetic En.
    2.52020e+04   -5.21009e+03   -1.88569e+04    5.46408e+03    0.00000e+00
   Total Energy    Temperature Pressure (bar)
    5.46408e+03    0.00000e+00    0.00000e+00

           Step           Time         Lambda
          19500    19500.00000        0.00000

   Energies (kJ/mol)
        G96Bond       G96Angle    Proper Dih.  Improper Dih.          LJ-14
    2.51659e+02    1.39017e+03    1.45570e+03    3.27234e+02    9.00731e+02
     Coulomb-14        LJ (SR)   Coulomb (SR)      Potential    Kinetic En.
    2.52026e+04   -5.21727e+03   -1.88521e+04    5.45865e+03    0.00000e+00
   Total Energy    Temperature Pressure (bar)
    5.45865e+03    0.00000e+00    0.00000e+00

           Step           Time         Lambda
          19600    19600.00000        0.00000

   Energies (kJ/mol)
        G96Bond       G96Angle    Proper Dih.  Improper Dih.          LJ-14
    2.50230e+02    1.37409e+03    1.46690e+03    3.27593e+02    8.97486e+02
     Coulomb-14        LJ (SR)   Coulomb (SR)      Potential    Kinetic En.
    2.52061e+04   -5.22013e+03   -1.88514e+04    5.45085e+03    0.00000e+00
   Total Energy    Temperature Pressure (bar)
    5.45085e+03    0.00000e+00    0.00000e+00

           Step           Time         Lambda
          19700    19700.00000        0.00000

   Energies (kJ/mol)
        G96Bond       G96Angle    Proper Dih.  Improper Dih.          LJ-14
    2.49743e+02    1.37113e+03    1.46744e+03    3.27354e+02    8.95123e+02
     Coulomb-14        LJ (SR)   Coulomb (SR)      Potential    Kinetic En.
    2.52079e+04   -5.21957e+03   -1.88529e+04    5.44631e+03    0.00000e+00
   Total Energy    Temperature Pressure (bar)
    5.44631e+03    0.00000e+00    0.00000e+00

           Step           Time         Lambda
          19800    19800.00000        0.00000

   Energies (kJ/mol)
        G96Bond       G96Angle    Proper Dih.  Improper Dih.          LJ-14
    2.49884e+02    1.37162e+03    1.46683e+03    3.27359e+02    8.95276e+02
     Coulomb-14        LJ (SR)   Coulomb (SR)      Potential    Kinetic En.
    2.52076e+04   -5.21957e+03   -1.88532e+04    5.44579e+03    0.00000e+00
   Total Energy    Temperature Pressure (bar)
    5.44579e+03    0.00000e+00    0.00000e+00

           Step           Time         Lambda
          19900    19900.00000        0.00000

   Energies (kJ/mol)
        G96Bond       G96Angle    Proper Dih.  Improper Dih.          LJ-14
    2.49957e+02    1.37186e+03    1.46655e+03    3.27374e+02    8.95272e+02
     Coulomb-14        LJ (SR)   Coulomb (SR)      Potential    Kinetic En.
    2.52074e+04   -5.21954e+03   -1.88535e+04    5.44537e+03    0.00000e+00
   Total Energy    Temperature Pressure (bar)
    5.44537e+03    0.00000e+00    0.00000e+00

           Step           Time         Lambda
          20000    20000.00000        0.00000

   Energies (kJ/mol)
        G96Bond       G96Angle    Proper Dih.  Improper Dih.          LJ-14
    2.50003e+02    1.37200e+03    1.46641e+03    3.27394e+02    8.95231e+02
     Coulomb-14        LJ (SR)   Coulomb (SR)      Potential    Kinetic En.
    2.52074e+04   -5.21952e+03   -1.88539e+04    5.44499e+03    0.00000e+00
   Total Energy    Temperature Pressure (bar)
    5.44499e+03    0.00000e+00    0.00000e+00

           Step           Time         Lambda
          20100    20100.00000        0.00000

   Energies (kJ/mol)
        G96Bond       G96Angle    Proper Dih.  Improper Dih.          LJ-14
    2.50233e+02    1.37263e+03    1.46637e+03    3.27653e+02    8.94888e+02
     Coulomb-14        LJ (SR)   Coulomb (SR)      Potential    Kinetic En.
    2.52073e+04   -5.21982e+03   -1.88570e+04    5.44220e+03    0.00000e+00
   Total Energy    Temperature Pressure (bar)
    5.44220e+03    0.00000e+00    0.00000e+00

           Step           Time         Lambda
          20200    20200.00000        0.00000

   Energies (kJ/mol)
        G96Bond       G96Angle    Proper Dih.  Improper Dih.          LJ-14
    2.50334e+02    1.37305e+03    1.46671e+03    3.27894e+02    8.94777e+02
     Coulomb-14        LJ (SR)   Coulomb (SR)      Potential    Kinetic En.
    2.52074e+04   -5.22055e+03   -1.88592e+04    5.44035e+03    0.00000e+00
   Total Energy    Temperature Pressure (bar)
    5.44035e+03    0.00000e+00    0.00000e+00

           Step           Time         Lambda
          20300    20300.00000        0.00000

   Energies (kJ/mol)
        G96Bond       G96Angle    Proper Dih.  Improper Dih.          LJ-14
    2.50532e+02    1.37377e+03    1.46723e+03    3.28405e+02    8.94609e+02
     Coulomb-14        LJ (SR)   Coulomb (SR)      Potential    Kinetic En.
    2.52077e+04   -5.22196e+03   -1.88632e+04    5.43706e+03    0.00000e+00
   Total Energy    Temperature Pressure (bar)
    5.43706e+03    0.00000e+00    0.00000e+00

           Step           Time         Lambda
          20400    20400.00000        0.00000

   Energies (kJ/mol)
        G96Bond       G96Angle    Proper Dih.  Improper Dih.          LJ-14
    2.50559e+02    1.37445e+03    1.46714e+03    3.28512e+02    8.94482e+02
     Coulomb-14        LJ (SR)   Coulomb (SR)      Potential    Kinetic En.
    2.52078e+04   -5.22266e+03   -1.88649e+04    5.43544e+03    0.00000e+00
   Total Energy    Temperature Pressure (bar)
    5.43544e+03    0.00000e+00    0.00000e+00

           Step           Time         Lambda
          20500    20500.00000        0.00000

   Energies (kJ/mol)
        G96Bond       G96Angle    Proper Dih.  Improper Dih.          LJ-14
    2.50594e+02    1.37490e+03    1.46704e+03    3.28659e+02    8.94367e+02
     Coulomb-14        LJ (SR)   Coulomb (SR)      Potential    Kinetic En.
    2.52079e+04   -5.22318e+03   -1.88661e+04    5.43421e+03    0.00000e+00
   Total Energy    Temperature Pressure (bar)
    5.43421e+03    0.00000e+00    0.00000e+00

           Step           Time         Lambda
          20600    20600.00000        0.00000

   Energies (kJ/mol)
        G96Bond       G96Angle    Proper Dih.  Improper Dih.          LJ-14
    2.50833e+02    1.37874e+03    1.46432e+03    3.29497e+02    8.94182e+02
     Coulomb-14        LJ (SR)   Coulomb (SR)      Potential    Kinetic En.
    2.52080e+04   -5.22655e+03   -1.88723e+04    5.42673e+03    0.00000e+00
   Total Energy    Temperature Pressure (bar)
    5.42673e+03    0.00000e+00    0.00000e+00

           Step           Time         Lambda
          20700    20700.00000        0.00000

   Energies (kJ/mol)
        G96Bond       G96Angle    Proper Dih.  Improper Dih.          LJ-14
    2.50707e+02    1.37865e+03    1.46324e+03    3.29788e+02    8.94338e+02
     Coulomb-14        LJ (SR)   Coulomb (SR)      Potential    Kinetic En.
    2.52089e+04   -5.22748e+03   -1.88729e+04    5.42517e+03    0.00000e+00
   Total Energy    Temperature Pressure (bar)
    5.42517e+03    0.00000e+00    0.00000e+00

           Step           Time         Lambda
          20800    20800.00000        0.00000

   Energies (kJ/mol)
        G96Bond       G96Angle    Proper Dih.  Improper Dih.          LJ-14
    2.50618e+02    1.37922e+03    1.46185e+03    3.30002e+02    8.94656e+02
     Coulomb-14        LJ (SR)   Coulomb (SR)      Potential    Kinetic En.
    2.52091e+04   -5.22887e+03   -1.88734e+04    5.42310e+03    0.00000e+00
   Total Energy    Temperature Pressure (bar)
    5.42310e+03    0.00000e+00    0.00000e+00

           Step           Time         Lambda
          20900    20900.00000        0.00000

   Energies (kJ/mol)
        G96Bond       G96Angle    Proper Dih.  Improper Dih.          LJ-14
    2.50517e+02    1.37951e+03    1.46114e+03    3.30147e+02    8.94875e+02
     Coulomb-14        LJ (SR)   Coulomb (SR)      Potential    Kinetic En.
    2.52091e+04   -5.22939e+03   -1.88735e+04    5.42235e+03    0.00000e+00
   Total Energy    Temperature Pressure (bar)
    5.42235e+03    0.00000e+00    0.00000e+00

           Step           Time         Lambda
          21000    21000.00000        0.00000

   Energies (kJ/mol)
        G96Bond       G96Angle    Proper Dih.  Improper Dih.          LJ-14
    2.50577e+02    1.37993e+03    1.46007e+03    3.30324e+02    8.94974e+02
     Coulomb-14        LJ (SR)   Coulomb (SR)      Potential    Kinetic En.
    2.52090e+04   -5.22998e+03   -1.88736e+04    5.42129e+03    0.00000e+00
   Total Energy    Temperature Pressure (bar)
    5.42129e+03    0.00000e+00    0.00000e+00

           Step           Time         Lambda
          21100    21100.00000        0.00000

   Energies (kJ/mol)
        G96Bond       G96Angle    Proper Dih.  Improper Dih.          LJ-14
    2.50511e+02    1.38131e+03    1.45609e+03    3.30886e+02    8.95778e+02
     Coulomb-14        LJ (SR)   Coulomb (SR)      Potential    Kinetic En.
    2.52088e+04   -5.23203e+03   -1.88736e+04    5.41774e+03    0.00000e+00
   Total Energy    Temperature Pressure (bar)
    5.41774e+03    0.00000e+00    0.00000e+00

           Step           Time         Lambda
          21200    21200.00000        0.00000

   Energies (kJ/mol)
        G96Bond       G96Angle    Proper Dih.  Improper Dih.          LJ-14
    2.50432e+02    1.38144e+03    1.45556e+03    3.30910e+02    8.95943e+02
     Coulomb-14        LJ (SR)   Coulomb (SR)      Potential    Kinetic En.
    2.52088e+04   -5.23256e+03   -1.88735e+04    5.41705e+03    0.00000e+00
   Total Energy    Temperature Pressure (bar)
    5.41705e+03    0.00000e+00    0.00000e+00

           Step           Time         Lambda
          21300    21300.00000        0.00000

   Energies (kJ/mol)
        G96Bond       G96Angle    Proper Dih.  Improper Dih.          LJ-14
    2.50546e+02    1.38154e+03    1.45357e+03    3.31075e+02    8.96467e+02
     Coulomb-14        LJ (SR)   Coulomb (SR)      Potential    Kinetic En.
    2.52085e+04   -5.24117e+03   -1.88727e+04    5.40784e+03    0.00000e+00
   Total Energy    Temperature Pressure (bar)
    5.40784e+03    0.00000e+00    0.00000e+00

           Step           Time         Lambda
          21400    21400.00000        0.00000

   Energies (kJ/mol)
        G96Bond       G96Angle    Proper Dih.  Improper Dih.          LJ-14
    2.50382e+02    1.38126e+03    1.45329e+03    3.30884e+02    8.97040e+02
     Coulomb-14        LJ (SR)   Coulomb (SR)      Potential    Kinetic En.
    2.52087e+04   -5.24191e+03   -1.88724e+04    5.40717e+03    0.00000e+00
   Total Energy    Temperature Pressure (bar)
    5.40717e+03    0.00000e+00    0.00000e+00

           Step           Time         Lambda
          21500    21500.00000        0.00000

   Energies (kJ/mol)
        G96Bond       G96Angle    Proper Dih.  Improper Dih.          LJ-14
    2.50267e+02    1.38203e+03    1.45288e+03    3.31017e+02    8.97910e+02
     Coulomb-14        LJ (SR)   Coulomb (SR)      Potential    Kinetic En.
    2.52089e+04   -5.24635e+03   -1.88751e+04    5.40160e+03    0.00000e+00
   Total Energy    Temperature Pressure (bar)
    5.40160e+03    0.00000e+00    0.00000e+00

           Step           Time         Lambda
          21600    21600.00000        0.00000

   Energies (kJ/mol)
        G96Bond       G96Angle    Proper Dih.  Improper Dih.          LJ-14
    2.50163e+02    1.38199e+03    1.45308e+03    3.30989e+02    8.98155e+02
     Coulomb-14        LJ (SR)   Coulomb (SR)      Potential    Kinetic En.
    2.52089e+04   -5.24731e+03   -1.88755e+04    5.40049e+03    0.00000e+00
   Total Energy    Temperature Pressure (bar)
    5.40049e+03    0.00000e+00    0.00000e+00

           Step           Time         Lambda
          21700    21700.00000        0.00000

   Energies (kJ/mol)
        G96Bond       G96Angle    Proper Dih.  Improper Dih.          LJ-14
    2.50242e+02    1.38373e+03    1.45369e+03    3.31207e+02    8.98195e+02
     Coulomb-14        LJ (SR)   Coulomb (SR)      Potential    Kinetic En.
    2.52075e+04   -5.25197e+03   -1.88777e+04    5.39492e+03    0.00000e+00
   Total Energy    Temperature Pressure (bar)
    5.39492e+03    0.00000e+00    0.00000e+00

           Step           Time         Lambda
          21800    21800.00000        0.00000

   Energies (kJ/mol)
        G96Bond       G96Angle    Proper Dih.  Improper Dih.          LJ-14
    2.50057e+02    1.38309e+03    1.45286e+03    3.31444e+02    8.98717e+02
     Coulomb-14        LJ (SR)   Coulomb (SR)      Potential    Kinetic En.
    2.52072e+04   -5.25259e+03   -1.88770e+04    5.39375e+03    0.00000e+00
   Total Energy    Temperature Pressure (bar)
    5.39375e+03    0.00000e+00    0.00000e+00

           Step           Time         Lambda
          21900    21900.00000        0.00000

   Energies (kJ/mol)
        G96Bond       G96Angle    Proper Dih.  Improper Dih.          LJ-14
    2.50019e+02    1.38303e+03    1.45238e+03    3.31873e+02    8.99094e+02
     Coulomb-14        LJ (SR)   Coulomb (SR)      Potential    Kinetic En.
    2.52069e+04   -5.25313e+03   -1.88772e+04    5.39298e+03    0.00000e+00
   Total Energy    Temperature Pressure (bar)
    5.39298e+03    0.00000e+00    0.00000e+00

           Step           Time         Lambda
          22000    22000.00000        0.00000

   Energies (kJ/mol)
        G96Bond       G96Angle    Proper Dih.  Improper Dih.          LJ-14
    2.50015e+02    1.38295e+03    1.45201e+03    3.32415e+02    8.99461e+02
     Coulomb-14        LJ (SR)   Coulomb (SR)      Potential    Kinetic En.
    2.52066e+04   -5.25386e+03   -1.88774e+04    5.39224e+03    0.00000e+00
   Total Energy    Temperature Pressure (bar)
    5.39224e+03    0.00000e+00    0.00000e+00

           Step           Time         Lambda
          22100    22100.00000        0.00000

   Energies (kJ/mol)
        G96Bond       G96Angle    Proper Dih.  Improper Dih.          LJ-14
    2.49838e+02    1.38251e+03    1.45196e+03    3.33769e+02    9.00278e+02
     Coulomb-14        LJ (SR)   Coulomb (SR)      Potential    Kinetic En.
    2.52065e+04   -5.25665e+03   -1.88779e+04    5.39028e+03    0.00000e+00
   Total Energy    Temperature Pressure (bar)
    5.39028e+03    0.00000e+00    0.00000e+00

           Step           Time         Lambda
          22200    22200.00000        0.00000

   Energies (kJ/mol)
        G96Bond       G96Angle    Proper Dih.  Improper Dih.          LJ-14
    2.49732e+02    1.38242e+03    1.45267e+03    3.33778e+02    9.00228e+02
     Coulomb-14        LJ (SR)   Coulomb (SR)      Potential    Kinetic En.
    2.52067e+04   -5.25814e+03   -1.88781e+04    5.38927e+03    0.00000e+00
   Total Energy    Temperature Pressure (bar)
    5.38927e+03    0.00000e+00    0.00000e+00

           Step           Time         Lambda
          22300    22300.00000        0.00000

   Energies (kJ/mol)
        G96Bond       G96Angle    Proper Dih.  Improper Dih.          LJ-14
    2.49560e+02    1.38233e+03    1.45357e+03    3.33826e+02    9.00212e+02
     Coulomb-14        LJ (SR)   Coulomb (SR)      Potential    Kinetic En.
    2.52071e+04   -5.26029e+03   -1.88787e+04    5.38763e+03    0.00000e+00
   Total Energy    Temperature Pressure (bar)
    5.38763e+03    0.00000e+00    0.00000e+00

           Step           Time         Lambda
          22400    22400.00000        0.00000

   Energies (kJ/mol)
        G96Bond       G96Angle    Proper Dih.  Improper Dih.          LJ-14
    2.48971e+02    1.38214e+03    1.46125e+03    3.33336e+02    8.98866e+02
     Coulomb-14        LJ (SR)   Coulomb (SR)      Potential    Kinetic En.
    2.52103e+04   -5.27271e+03   -1.88864e+04    5.37567e+03    0.00000e+00
   Total Energy    Temperature Pressure (bar)
    5.37567e+03    0.00000e+00    0.00000e+00

           Step           Time         Lambda
          22500    22500.00000        0.00000

   Energies (kJ/mol)
        G96Bond       G96Angle    Proper Dih.  Improper Dih.          LJ-14
    2.49014e+02    1.38220e+03    1.46217e+03    3.33422e+02    8.98773e+02
     Coulomb-14        LJ (SR)   Coulomb (SR)      Potential    Kinetic En.
    2.52107e+04   -5.27423e+03   -1.88880e+04    5.37404e+03    0.00000e+00
   Total Energy    Temperature Pressure (bar)
    5.37404e+03    0.00000e+00    0.00000e+00

           Step           Time         Lambda
          22600    22600.00000        0.00000

   Energies (kJ/mol)
        G96Bond       G96Angle    Proper Dih.  Improper Dih.          LJ-14
    2.49122e+02    1.38212e+03    1.46280e+03    3.33469e+02    8.98766e+02
     Coulomb-14        LJ (SR)   Coulomb (SR)      Potential    Kinetic En.
    2.52112e+04   -5.27511e+03   -1.88897e+04    5.37267e+03    0.00000e+00
   Total Energy    Temperature Pressure (bar)
    5.37267e+03    0.00000e+00    0.00000e+00

           Step           Time         Lambda
          22700    22700.00000        0.00000

   Energies (kJ/mol)
        G96Bond       G96Angle    Proper Dih.  Improper Dih.          LJ-14
    2.49155e+02    1.38204e+03    1.46330e+03    3.33474e+02    8.98859e+02
     Coulomb-14        LJ (SR)   Coulomb (SR)      Potential    Kinetic En.
    2.52115e+04   -5.27572e+03   -1.88909e+04    5.37169e+03    0.00000e+00
   Total Energy    Temperature Pressure (bar)
    5.37169e+03    0.00000e+00    0.00000e+00

           Step           Time         Lambda
          22800    22800.00000        0.00000

   Energies (kJ/mol)
        G96Bond       G96Angle    Proper Dih.  Improper Dih.          LJ-14
    2.49198e+02    1.38198e+03    1.46379e+03    3.33491e+02    8.98935e+02
     Coulomb-14        LJ (SR)   Coulomb (SR)      Potential    Kinetic En.
    2.52118e+04   -5.27631e+03   -1.88921e+04    5.37076e+03    0.00000e+00
   Total Energy    Temperature Pressure (bar)
    5.37076e+03    0.00000e+00    0.00000e+00

           Step           Time         Lambda
          22900    22900.00000        0.00000

   Energies (kJ/mol)
        G96Bond       G96Angle    Proper Dih.  Improper Dih.          LJ-14
    2.49221e+02    1.38184e+03    1.46450e+03    3.33517e+02    8.99113e+02
     Coulomb-14        LJ (SR)   Coulomb (SR)      Potential    Kinetic En.
    2.52121e+04   -5.27712e+03   -1.88937e+04    5.36940e+03    0.00000e+00
   Total Energy    Temperature Pressure (bar)
    5.36940e+03    0.00000e+00    0.00000e+00

           Step           Time         Lambda
          23000    23000.00000        0.00000

   Energies (kJ/mol)
        G96Bond       G96Angle    Proper Dih.  Improper Dih.          LJ-14
    2.49221e+02    1.38176e+03    1.46485e+03    3.33528e+02    8.99226e+02
     Coulomb-14        LJ (SR)   Coulomb (SR)      Potential    Kinetic En.
    2.52122e+04   -5.27754e+03   -1.88945e+04    5.36874e+03    0.00000e+00
   Total Energy    Temperature Pressure (bar)
    5.36874e+03    0.00000e+00    0.00000e+00

           Step           Time         Lambda
          23100    23100.00000        0.00000

   Energies (kJ/mol)
        G96Bond       G96Angle    Proper Dih.  Improper Dih.          LJ-14
    2.49215e+02    1.38101e+03    1.46772e+03    3.33741e+02    9.00289e+02
     Coulomb-14        LJ (SR)   Coulomb (SR)      Potential    Kinetic En.
    2.52129e+04   -5.28099e+03   -1.89002e+04    5.36361e+03    0.00000e+00
   Total Energy    Temperature Pressure (bar)
    5.36361e+03    0.00000e+00    0.00000e+00

           Step           Time         Lambda
          23200    23200.00000        0.00000

   Energies (kJ/mol)
        G96Bond       G96Angle    Proper Dih.  Improper Dih.          LJ-14
    2.49130e+02    1.38090e+03    1.46888e+03    3.34055e+02    9.00986e+02
     Coulomb-14        LJ (SR)   Coulomb (SR)      Potential    Kinetic En.
    2.52129e+04   -5.28291e+03   -1.89023e+04    5.36167e+03    0.00000e+00
   Total Energy    Temperature Pressure (bar)
    5.36167e+03    0.00000e+00    0.00000e+00

           Step           Time         Lambda
          23300    23300.00000        0.00000

   Energies (kJ/mol)
        G96Bond       G96Angle    Proper Dih.  Improper Dih.          LJ-14
    2.49100e+02    1.38074e+03    1.46927e+03    3.34278e+02    9.01152e+02
     Coulomb-14        LJ (SR)   Coulomb (SR)      Potential    Kinetic En.
    2.52131e+04   -5.28343e+03   -1.89031e+04    5.36114e+03    0.00000e+00
   Total Energy    Temperature Pressure (bar)
    5.36114e+03    0.00000e+00    0.00000e+00

           Step           Time         Lambda
          23400    23400.00000        0.00000

   Energies (kJ/mol)
        G96Bond       G96Angle    Proper Dih.  Improper Dih.          LJ-14
    2.49060e+02    1.38066e+03    1.47108e+03    3.35184e+02    9.01553e+02
     Coulomb-14        LJ (SR)   Coulomb (SR)      Potential    Kinetic En.
    2.52130e+04   -5.28492e+03   -1.89064e+04    5.35928e+03    0.00000e+00
   Total Energy    Temperature Pressure (bar)
    5.35928e+03    0.00000e+00    0.00000e+00

           Step           Time         Lambda
          23500    23500.00000        0.00000

   Energies (kJ/mol)
        G96Bond       G96Angle    Proper Dih.  Improper Dih.          LJ-14
    2.48860e+02    1.38099e+03    1.47182e+03    3.35555e+02    9.01596e+02
     Coulomb-14        LJ (SR)   Coulomb (SR)      Potential    Kinetic En.
    2.52130e+04   -5.28516e+03   -1.89078e+04    5.35882e+03    0.00000e+00
   Total Energy    Temperature Pressure (bar)
    5.35882e+03    0.00000e+00    0.00000e+00

           Step           Time         Lambda
          23600    23600.00000        0.00000

   Energies (kJ/mol)
        G96Bond       G96Angle    Proper Dih.  Improper Dih.          LJ-14
    2.49068e+02    1.38072e+03    1.47288e+03    3.36259e+02    9.01808e+02
     Coulomb-14        LJ (SR)   Coulomb (SR)      Potential    Kinetic En.
    2.52128e+04   -5.28554e+03   -1.89100e+04    5.35807e+03    0.00000e+00
   Total Energy    Temperature Pressure (bar)
    5.35807e+03    0.00000e+00    0.00000e+00

           Step           Time         Lambda
          23700    23700.00000        0.00000

   Energies (kJ/mol)
        G96Bond       G96Angle    Proper Dih.  Improper Dih.          LJ-14
    2.49211e+02    1.38078e+03    1.47426e+03    3.37082e+02    9.01896e+02
     Coulomb-14        LJ (SR)   Coulomb (SR)      Potential    Kinetic En.
    2.52127e+04   -5.28567e+03   -1.89130e+04    5.35722e+03    0.00000e+00
   Total Energy    Temperature Pressure (bar)
    5.35722e+03    0.00000e+00    0.00000e+00

           Step           Time         Lambda
          23800    23800.00000        0.00000

   Energies (kJ/mol)
        G96Bond       G96Angle    Proper Dih.  Improper Dih.          LJ-14
    2.49125e+02    1.38081e+03    1.47549e+03    3.37674e+02    9.02319e+02
     Coulomb-14        LJ (SR)   Coulomb (SR)      Potential    Kinetic En.
    2.52124e+04   -5.28578e+03   -1.89157e+04    5.35636e+03    0.00000e+00
   Total Energy    Temperature Pressure (bar)
    5.35636e+03    0.00000e+00    0.00000e+00

           Step           Time         Lambda
          23900    23900.00000        0.00000

   Energies (kJ/mol)
        G96Bond       G96Angle    Proper Dih.  Improper Dih.          LJ-14
    2.49135e+02    1.38069e+03    1.47599e+03    3.37706e+02    9.02508e+02
     Coulomb-14        LJ (SR)   Coulomb (SR)      Potential    Kinetic En.
    2.52123e+04   -5.28620e+03   -1.89166e+04    5.35557e+03    0.00000e+00
   Total Energy    Temperature Pressure (bar)
    5.35557e+03    0.00000e+00    0.00000e+00

           Step           Time         Lambda
          24000    24000.00000        0.00000

   Energies (kJ/mol)
        G96Bond       G96Angle    Proper Dih.  Improper Dih.          LJ-14
    2.49152e+02    1.38048e+03    1.47650e+03    3.37628e+02    9.02601e+02
     Coulomb-14        LJ (SR)   Coulomb (SR)      Potential    Kinetic En.
    2.52123e+04   -5.28682e+03   -1.89174e+04    5.35446e+03    0.00000e+00
   Total Energy    Temperature Pressure (bar)
    5.35446e+03    0.00000e+00    0.00000e+00

           Step           Time         Lambda
          24100    24100.00000        0.00000

   Energies (kJ/mol)
        G96Bond       G96Angle    Proper Dih.  Improper Dih.          LJ-14
    2.49142e+02    1.38041e+03    1.47669e+03    3.37586e+02    9.02625e+02
     Coulomb-14        LJ (SR)   Coulomb (SR)      Potential    Kinetic En.
    2.52123e+04   -5.28700e+03   -1.89177e+04    5.35410e+03    0.00000e+00
   Total Energy    Temperature Pressure (bar)
    5.35410e+03    0.00000e+00    0.00000e+00

           Step           Time         Lambda
          24200    24200.00000        0.00000

   Energies (kJ/mol)
        G96Bond       G96Angle    Proper Dih.  Improper Dih.          LJ-14
    2.49218e+02    1.38007e+03    1.47822e+03    3.37275e+02    9.02519e+02
     Coulomb-14        LJ (SR)   Coulomb (SR)      Potential    Kinetic En.
    2.52121e+04   -5.28831e+03   -1.89197e+04    5.35145e+03    0.00000e+00
   Total Energy    Temperature Pressure (bar)
    5.35145e+03    0.00000e+00    0.00000e+00

           Step           Time         Lambda
          24300    24300.00000        0.00000

   Energies (kJ/mol)
        G96Bond       G96Angle    Proper Dih.  Improper Dih.          LJ-14
    2.49422e+02    1.37995e+03    1.47885e+03    3.37023e+02    9.02461e+02
     Coulomb-14        LJ (SR)   Coulomb (SR)      Potential    Kinetic En.
    2.52119e+04   -5.28830e+03   -1.89206e+04    5.35075e+03    0.00000e+00
   Total Energy    Temperature Pressure (bar)
    5.35075e+03    0.00000e+00    0.00000e+00

           Step           Time         Lambda
          24400    24400.00000        0.00000

   Energies (kJ/mol)
        G96Bond       G96Angle    Proper Dih.  Improper Dih.          LJ-14
    2.49567e+02    1.38101e+03    1.47757e+03    3.37097e+02    9.03804e+02
     Coulomb-14        LJ (SR)   Coulomb (SR)      Potential    Kinetic En.
    2.52102e+04   -5.28874e+03   -1.89251e+04    5.34541e+03    0.00000e+00
   Total Energy    Temperature Pressure (bar)
    5.34541e+03    0.00000e+00    0.00000e+00

           Step           Time         Lambda
          24500    24500.00000        0.00000

   Energies (kJ/mol)
        G96Bond       G96Angle    Proper Dih.  Improper Dih.          LJ-14
    2.49605e+02    1.38101e+03    1.47759e+03    3.37034e+02    9.03876e+02
     Coulomb-14        LJ (SR)   Coulomb (SR)      Potential    Kinetic En.
    2.52102e+04   -5.28892e+03   -1.89253e+04    5.34502e+03    0.00000e+00
   Total Energy    Temperature Pressure (bar)
    5.34502e+03    0.00000e+00    0.00000e+00

           Step           Time         Lambda
          24600    24600.00000        0.00000

   Energies (kJ/mol)
        G96Bond       G96Angle    Proper Dih.  Improper Dih.          LJ-14
    2.49617e+02    1.38102e+03    1.47754e+03    3.37031e+02    9.04014e+02
     Coulomb-14        LJ (SR)   Coulomb (SR)      Potential    Kinetic En.
    2.52102e+04   -5.28903e+03   -1.89257e+04    5.34469e+03    0.00000e+00
   Total Energy    Temperature Pressure (bar)
    5.34469e+03    0.00000e+00    0.00000e+00

           Step           Time         Lambda
          24700    24700.00000        0.00000

   Energies (kJ/mol)
        G96Bond       G96Angle    Proper Dih.  Improper Dih.          LJ-14
    2.49622e+02    1.38102e+03    1.47750e+03    3.37039e+02    9.04142e+02
     Coulomb-14        LJ (SR)   Coulomb (SR)      Potential    Kinetic En.
    2.52102e+04   -5.28914e+03   -1.89260e+04    5.34440e+03    0.00000e+00
   Total Energy    Temperature Pressure (bar)
    5.34440e+03    0.00000e+00    0.00000e+00

           Step           Time         Lambda
          24800    24800.00000        0.00000

   Energies (kJ/mol)
        G96Bond       G96Angle    Proper Dih.  Improper Dih.          LJ-14
    2.49624e+02    1.38101e+03    1.47746e+03    3.37047e+02    9.04257e+02
     Coulomb-14        LJ (SR)   Coulomb (SR)      Potential    Kinetic En.
    2.52103e+04   -5.28924e+03   -1.89263e+04    5.34413e+03    0.00000e+00
   Total Energy    Temperature Pressure (bar)
    5.34413e+03    0.00000e+00    0.00000e+00

           Step           Time         Lambda
          24900    24900.00000        0.00000

   Energies (kJ/mol)
        G96Bond       G96Angle    Proper Dih.  Improper Dih.          LJ-14
    2.49625e+02    1.38100e+03    1.47743e+03    3.37054e+02    9.04360e+02
     Coulomb-14        LJ (SR)   Coulomb (SR)      Potential    Kinetic En.
    2.52103e+04   -5.28933e+03   -1.89266e+04    5.34389e+03    0.00000e+00
   Total Energy    Temperature Pressure (bar)
    5.34389e+03    0.00000e+00    0.00000e+00

           Step           Time         Lambda
          25000    25000.00000        0.00000

   Energies (kJ/mol)
        G96Bond       G96Angle    Proper Dih.  Improper Dih.          LJ-14
    2.49624e+02    1.38099e+03    1.47741e+03    3.37058e+02    9.04454e+02
     Coulomb-14        LJ (SR)   Coulomb (SR)      Potential    Kinetic En.
    2.52104e+04   -5.28943e+03   -1.89269e+04    5.34366e+03    0.00000e+00
   Total Energy    Temperature Pressure (bar)
    5.34366e+03    0.00000e+00    0.00000e+00


Stepsize too small, or no change in energy.
Converged to machine precision,
but not to the requested precision Fmax < 0

Polak-Ribiere Conjugate Gradients did not converge to Fmax < 0 in 25001 steps.
Potential Energy  =  5.34366409593559e+03
Maximum force     =  3.07819376721231e+01 on atom 1626
Norm of force     =  5.86634562886461e-01

Performed 30388 energy evaluations in total.

	M E G A - F L O P S   A C C O U N T I N G

   RF=Reaction-Field  FE=Free Energy  SCFE=Soft-Core/Free Energy
   T=Tabulated        W3=SPC/TIP3p    W4=TIP4p (single or pairs)
   NF=No Forces

 Computing:                        M-Number         M-Flops  % of Flops
-----------------------------------------------------------------------
 VdW(T)                         2951.762022   159395.149188    18.3
 Coul(T)                        1477.395006    62050.590252     7.1
 Coul(T) + VdW(T)               1642.680232   111702.255776    12.8
 Outer nonbonded loop            168.598172     1685.981720     0.2
 1,4 nonbonded interactions      154.862344    13937.610960     1.6
 NS-Pairs                      22782.633300   478435.299300    54.9
 CG-CoM                           37.196136     1078.687944     0.1
 Bonds                            86.304760     3711.104680     0.4
 Angles                          126.053572    20546.732236     2.4
 Propers                          47.102950    10786.575550     1.2
 Impropers                        42.423044     8823.993152     1.0
-----------------------------------------------------------------------
 Total                                        872153.980758   100.0
-----------------------------------------------------------------------

               NODE (s)   Real (s)      (%)
       Time:    713.000    713.000    100.0
                       11:53
Finished mdrun on node 0 Fri Jul 15 09:00:02 2016
