# Supplementary material for: Computational Modeling of complete HOXB13 protein for predicting the functional effect of SNPs and the associated role in hereditary prostate cancer
Source: Sci Rep. 2017 Mar 8;7:43830. doi: 10.1038/srep43830 (PMC5363706; doi:10.1038/srep43830)
Supplement: Supplementary Dataset [file srep43830-s1.zip › SR Supplementary Data Files Complete/Energy minimised protein/P59L.log.txt]

Log file opened on Mon Jul 18 07:15:11 2016
Host: lorentz.dynstr.pasteur.fr  pid: 26286  nodeid: 0  nnodes:  1
The Gromacs distribution was built Thu Jan 26 01:39:00 CET 2006 by
root@lorentz.immstr.pasteur.fr (Linux 2.6.9-5.0.3.ELsmp x86_64)


                         :-)  G  R  O  M  A  C  S  (-:

                Gravel Rubs Often Many Awfully Cauterized Sores

                             :-)  VERSION 3.3  (-:


      Written by David van der Spoel, Erik Lindahl, Berk Hess, and others.
       Copyright (c) 1991-2000, University of Groningen, The Netherlands.
             Copyright (c) 2001-2004, The GROMACS development team,
            check out http://www.gromacs.org for more information.

         This program is free software; you can redistribute it and/or
          modify it under the terms of the GNU General Public License
         as published by the Free Software Foundation; either version 2
             of the License, or (at your option) any later version.

 :-)  /data/delarue_www/executables/gromacs/bin/mdrun_d (double precision)  (-:


++++ PLEASE READ AND CITE THE FOLLOWING REFERENCE ++++
E. Lindahl and B. Hess and D. van der Spoel
GROMACS 3.0: A package for molecular simulation and trajectory analysis
J. Mol. Mod. 7 (2001) pp. 306-317
-------- -------- --- Thank You --- -------- --------


++++ PLEASE READ AND CITE THE FOLLOWING REFERENCE ++++
H. J. C. Berendsen, D. van der Spoel and R. van Drunen
GROMACS: A message-passing parallel molecular dynamics implementation
Comp. Phys. Comm. 91 (1995) pp. 43-56
-------- -------- --- Thank You --- -------- --------

Input Parameters:
   integrator           = cg
   nsteps               = 25000
   init_step            = 0
   ns_type              = Simple
   nstlist              = 10
   ndelta               = 2
   bDomDecomp           = FALSE
   decomp_dir           = 0
   nstcomm              = 1
   comm_mode            = Linear
   nstcheckpoint        = 1000
   nstlog               = 100
   nstxout              = 0
   nstvout              = 0
   nstfout              = 0
   nstenergy            = 0
   nstxtcout            = 0
   init_t               = 0
   delta_t              = 0.001
   xtcprec              = 1000
   nkx                  = 0
   nky                  = 0
   nkz                  = 0
   pme_order            = 4
   ewald_rtol           = 1e-05
   ewald_geometry       = 0
   epsilon_surface      = 0
   optimize_fft         = FALSE
   ePBC                 = no
   bUncStart            = FALSE
   bShakeSOR            = FALSE
   etc                  = No
   epc                  = No
   epctype              = Isotropic
   tau_p                = 1
   ref_p (3x3):
      ref_p[    0]={ 0.00000e+00,  0.00000e+00,  0.00000e+00}
      ref_p[    1]={ 0.00000e+00,  0.00000e+00,  0.00000e+00}
      ref_p[    2]={ 0.00000e+00,  0.00000e+00,  0.00000e+00}
   compress (3x3):
      compress[    0]={ 0.00000e+00,  0.00000e+00,  0.00000e+00}
      compress[    1]={ 0.00000e+00,  0.00000e+00,  0.00000e+00}
      compress[    2]={ 0.00000e+00,  0.00000e+00,  0.00000e+00}
   andersen_seed        = 815131
   rlist                = 1.4
   coulombtype          = Shift
   rcoulomb_switch      = 0
   rcoulomb             = 1
   vdwtype              = Shift
   rvdw_switch          = 0
   rvdw                 = 1
   epsilon_r            = 1
   epsilon_rf           = 1
   tabext               = 1
   gb_algorithm         = Still
   nstgbradii           = 1
   rgbradii             = 2
   gb_saltconc          = 0
   implicit_solvent     = No
   DispCorr             = No
   fudgeQQ              = 1
   free_energy          = no
   init_lambda          = 0
   sc_alpha             = 0
   sc_power             = 1
   sc_sigma             = 0.3
   delta_lambda         = 0
   disre_weighting      = Conservative
   disre_mixed          = FALSE
   dr_fc                = 1000
   dr_tau               = 0
   nstdisreout          = 100
   orires_fc            = 0
   orires_tau           = 0
   nstorireout          = 100
   dihre-fc             = 1000
   dihre-tau            = 0
   nstdihreout          = 100
   em_stepsize          = 0.01
   em_tol               = 0
   niter                = 20
   fc_stepsize          = 0
   nstcgsteep           = 1000
   nbfgscorr            = 10
   ConstAlg             = Lincs
   shake_tol            = 0.0001
   lincs_order          = 4
   lincs_warnangle      = 30
   lincs_iter           = 1
   bd_fric              = 0
   ld_seed              = 1993
   cos_accel            = 0
   deform (3x3):
      deform[    0]={ 0.00000e+00,  0.00000e+00,  0.00000e+00}
      deform[    1]={ 0.00000e+00,  0.00000e+00,  0.00000e+00}
      deform[    2]={ 0.00000e+00,  0.00000e+00,  0.00000e+00}
   userint1             = 0
   userint2             = 0
   userint3             = 0
   userint4             = 0
   userreal1            = 0
   userreal2            = 0
   userreal3            = 0
   userreal4            = 0
grpopts:
   nrdf:	        8319
   ref_t:	           0
   tau_t:	           0
anneal:		          No
ann_npoints:	           0
   acc:	           0           0           0
   nfreeze:           N           N           N
   energygrp_flags[  0]: 0
   efield-x:
      n = 0
   efield-xt:
      n = 0
   efield-y:
      n = 0
   efield-yt:
      n = 0
   efield-z:
      n = 0
   efield-zt:
      n = 0
   bQMMM                = FALSE
   QMconstraints        = 0
   QMMMscheme           = 0
   scalefactor          = 1
qm_opts:
   ngQM                 = 0
CPU=  0, lastcg= 1223, targetcg=  612, myshift=    0
nsb->shift =   1, nsb->bshift=  0
Neighbor Search Blocks
nsb->nodeid:         0
nsb->nnodes:      1
nsb->cgtotal:  1224
nsb->natoms:   2774
nsb->shift:       1
nsb->bshift:      0
Nodeid   index  homenr  cgload  workload
     0       0    2774    1224      1224

Table routines are used for coulomb: TRUE
Table routines are used for vdw:     TRUE
Using shifted Lennard-Jones, switch between 0 and 1 nm
Cut-off's:   NS: 1.4   Coulomb: 1   LJ: 1
System total charge: 0.000
Generated table with 4800 data points for Shift.
Tabscale = 2000 points/nm
Generated table with 4800 data points for LJ6Shift.
Tabscale = 2000 points/nm
Generated table with 4800 data points for LJ12Shift.
Tabscale = 2000 points/nm
Generated table with 2000 data points for 1-4 COUL.
Tabscale = 2000 points/nm
Generated table with 2000 data points for 1-4 LJ6.
Tabscale = 2000 points/nm
Generated table with 2000 data points for 1-4 LJ12.
Tabscale = 2000 points/nm
Initiating Polak-Ribiere Conjugate Gradients
Center of mass motion removal mode is Linear
We have the following groups for center of mass motion removal:
  0:  rest, initial mass: 2774
Started Polak-Ribiere Conjugate Gradients on node 0 Mon Jul 18 07:15:11 2016
Polak-Ribiere Conjugate Gradients:
   Tolerance (Fmax)   =  0.00000e+00
   Number of steps    =        25000
Configuring nonbonded kernels...
Testing x86_64 SSE2 support... present.


           Step           Time         Lambda
              0        0.00000        0.00000

   Energies (kJ/mol)
        G96Bond       G96Angle    Proper Dih.  Improper Dih.          LJ-14
    4.49333e+03    2.21740e+03    1.63334e+03    4.00647e+02    4.98920e+03
     Coulomb-14        LJ (SR)   Coulomb (SR)      Potential    Kinetic En.
    2.78383e+04    1.22133e+03   -1.82726e+04    2.45209e+04    0.00000e+00
   Total Energy    Temperature Pressure (bar)
    2.45209e+04    0.00000e+00    0.00000e+00

   F-max             =  4.31754e+04 on atom 497
   F-Norm            =  1.02938e+05

           Step           Time         Lambda
              0        0.00000        0.00000

   Energies (kJ/mol)
        G96Bond       G96Angle    Proper Dih.  Improper Dih.          LJ-14
    4.01544e+03    2.12795e+03    1.63317e+03    3.97972e+02    4.95212e+03
     Coulomb-14        LJ (SR)   Coulomb (SR)      Potential    Kinetic En.
    2.78215e+04    8.89774e+02   -1.82761e+04    2.35618e+04    0.00000e+00
   Total Energy    Temperature Pressure (bar)
    2.35618e+04    0.00000e+00    0.00000e+00

           Step           Time         Lambda
            100      100.00000        0.00000

   Energies (kJ/mol)
        G96Bond       G96Angle    Proper Dih.  Improper Dih.          LJ-14
    3.15893e+02    1.61420e+03    1.59719e+03    3.56009e+02    9.34237e+02
     Coulomb-14        LJ (SR)   Coulomb (SR)      Potential    Kinetic En.
    2.57741e+04   -4.35203e+03   -1.75780e+04    8.66162e+03    0.00000e+00
   Total Energy    Temperature Pressure (bar)
    8.66162e+03    0.00000e+00    0.00000e+00

           Step           Time         Lambda
            200      200.00000        0.00000

   Energies (kJ/mol)
        G96Bond       G96Angle    Proper Dih.  Improper Dih.          LJ-14
    3.14430e+02    1.59997e+03    1.53988e+03    3.42861e+02    8.78302e+02
     Coulomb-14        LJ (SR)   Coulomb (SR)      Potential    Kinetic En.
    2.56709e+04   -4.41033e+03   -1.76655e+04    8.27059e+03    0.00000e+00
   Total Energy    Temperature Pressure (bar)
    8.27059e+03    0.00000e+00    0.00000e+00

           Step           Time         Lambda
            300      300.00000        0.00000

   Energies (kJ/mol)
        G96Bond       G96Angle    Proper Dih.  Improper Dih.          LJ-14
    3.18093e+02    1.59706e+03    1.48549e+03    3.46430e+02    8.66975e+02
     Coulomb-14        LJ (SR)   Coulomb (SR)      Potential    Kinetic En.
    2.56175e+04   -4.41766e+03   -1.78348e+04    7.97909e+03    0.00000e+00
   Total Energy    Temperature Pressure (bar)
    7.97909e+03    0.00000e+00    0.00000e+00

           Step           Time         Lambda
            400      400.00000        0.00000

   Energies (kJ/mol)
        G96Bond       G96Angle    Proper Dih.  Improper Dih.          LJ-14
    3.21897e+02    1.60232e+03    1.46290e+03    3.48340e+02    8.58505e+02
     Coulomb-14        LJ (SR)   Coulomb (SR)      Potential    Kinetic En.
    2.55925e+04   -4.42771e+03   -1.79524e+04    7.80636e+03    0.00000e+00
   Total Energy    Temperature Pressure (bar)
    7.80636e+03    0.00000e+00    0.00000e+00

           Step           Time         Lambda
            500      500.00000        0.00000

   Energies (kJ/mol)
        G96Bond       G96Angle    Proper Dih.  Improper Dih.          LJ-14
    3.22541e+02    1.60193e+03    1.44527e+03    3.46910e+02    8.57283e+02
     Coulomb-14        LJ (SR)   Coulomb (SR)      Potential    Kinetic En.
    2.55771e+04   -4.43533e+03   -1.80122e+04    7.70347e+03    0.00000e+00
   Total Energy    Temperature Pressure (bar)
    7.70347e+03    0.00000e+00    0.00000e+00

           Step           Time         Lambda
            600      600.00000        0.00000

   Energies (kJ/mol)
        G96Bond       G96Angle    Proper Dih.  Improper Dih.          LJ-14
    3.24765e+02    1.59977e+03    1.43646e+03    3.45628e+02    8.56920e+02
     Coulomb-14        LJ (SR)   Coulomb (SR)      Potential    Kinetic En.
    2.55711e+04   -4.44085e+03   -1.80385e+04    7.65523e+03    0.00000e+00
   Total Energy    Temperature Pressure (bar)
    7.65523e+03    0.00000e+00    0.00000e+00

           Step           Time         Lambda
            700      700.00000        0.00000

   Energies (kJ/mol)
        G96Bond       G96Angle    Proper Dih.  Improper Dih.          LJ-14
    3.23910e+02    1.59454e+03    1.42084e+03    3.42727e+02    8.53088e+02
     Coulomb-14        LJ (SR)   Coulomb (SR)      Potential    Kinetic En.
    2.55587e+04   -4.46629e+03   -1.80966e+04    7.53088e+03    0.00000e+00
   Total Energy    Temperature Pressure (bar)
    7.53088e+03    0.00000e+00    0.00000e+00

           Step           Time         Lambda
            800      800.00000        0.00000

   Energies (kJ/mol)
        G96Bond       G96Angle    Proper Dih.  Improper Dih.          LJ-14
    3.23284e+02    1.59090e+03    1.41770e+03    3.46002e+02    8.53839e+02
     Coulomb-14        LJ (SR)   Coulomb (SR)      Potential    Kinetic En.
    2.55503e+04   -4.48741e+03   -1.81384e+04    7.45624e+03    0.00000e+00
   Total Energy    Temperature Pressure (bar)
    7.45624e+03    0.00000e+00    0.00000e+00

           Step           Time         Lambda
            900      900.00000        0.00000

   Energies (kJ/mol)
        G96Bond       G96Angle    Proper Dih.  Improper Dih.          LJ-14
    3.26908e+02    1.58797e+03    1.41843e+03    3.44692e+02    8.58131e+02
     Coulomb-14        LJ (SR)   Coulomb (SR)      Potential    Kinetic En.
    2.55486e+04   -4.50134e+03   -1.81899e+04    7.39354e+03    0.00000e+00
   Total Energy    Temperature Pressure (bar)
    7.39354e+03    0.00000e+00    0.00000e+00

           Step           Time         Lambda
           1000     1000.00000        0.00000

   Energies (kJ/mol)
        G96Bond       G96Angle    Proper Dih.  Improper Dih.          LJ-14
    3.24048e+02    1.59270e+03    1.41459e+03    3.44970e+02    8.62225e+02
     Coulomb-14        LJ (SR)   Coulomb (SR)      Potential    Kinetic En.
    2.55382e+04   -4.50366e+03   -1.82363e+04    7.33681e+03    0.00000e+00
   Total Energy    Temperature Pressure (bar)
    7.33681e+03    0.00000e+00    0.00000e+00

           Step           Time         Lambda
           1100     1100.00000        0.00000

   Energies (kJ/mol)
        G96Bond       G96Angle    Proper Dih.  Improper Dih.          LJ-14
    3.24614e+02    1.59395e+03    1.41369e+03    3.45124e+02    8.62250e+02
     Coulomb-14        LJ (SR)   Coulomb (SR)      Potential    Kinetic En.
    2.55343e+04   -4.50395e+03   -1.82548e+04    7.31519e+03    0.00000e+00
   Total Energy    Temperature Pressure (bar)
    7.31519e+03    0.00000e+00    0.00000e+00

           Step           Time         Lambda
           1200     1200.00000        0.00000

   Energies (kJ/mol)
        G96Bond       G96Angle    Proper Dih.  Improper Dih.          LJ-14
    3.25273e+02    1.59884e+03    1.40164e+03    3.48425e+02    8.70399e+02
     Coulomb-14        LJ (SR)   Coulomb (SR)      Potential    Kinetic En.
    2.55311e+04   -4.51606e+03   -1.83007e+04    7.25893e+03    0.00000e+00
   Total Energy    Temperature Pressure (bar)
    7.25893e+03    0.00000e+00    0.00000e+00

           Step           Time         Lambda
           1300     1300.00000        0.00000

   Energies (kJ/mol)
        G96Bond       G96Angle    Proper Dih.  Improper Dih.          LJ-14
    3.25211e+02    1.59844e+03    1.40070e+03    3.46635e+02    8.66086e+02
     Coulomb-14        LJ (SR)   Coulomb (SR)      Potential    Kinetic En.
    2.55224e+04   -4.51690e+03   -1.83140e+04    7.22856e+03    0.00000e+00
   Total Energy    Temperature Pressure (bar)
    7.22856e+03    0.00000e+00    0.00000e+00

           Step           Time         Lambda
           1400     1400.00000        0.00000

   Energies (kJ/mol)
        G96Bond       G96Angle    Proper Dih.  Improper Dih.          LJ-14
    3.25070e+02    1.59989e+03    1.39308e+03    3.46350e+02    8.67017e+02
     Coulomb-14        LJ (SR)   Coulomb (SR)      Potential    Kinetic En.
    2.55210e+04   -4.52361e+03   -1.83274e+04    7.20131e+03    0.00000e+00
   Total Energy    Temperature Pressure (bar)
    7.20131e+03    0.00000e+00    0.00000e+00

           Step           Time         Lambda
           1500     1500.00000        0.00000

   Energies (kJ/mol)
        G96Bond       G96Angle    Proper Dih.  Improper Dih.          LJ-14
    3.26153e+02    1.60493e+03    1.38748e+03    3.47519e+02    8.63518e+02
     Coulomb-14        LJ (SR)   Coulomb (SR)      Potential    Kinetic En.
    2.55147e+04   -4.53815e+03   -1.83527e+04    7.15346e+03    0.00000e+00
   Total Energy    Temperature Pressure (bar)
    7.15346e+03    0.00000e+00    0.00000e+00

           Step           Time         Lambda
           1600     1600.00000        0.00000

   Energies (kJ/mol)
        G96Bond       G96Angle    Proper Dih.  Improper Dih.          LJ-14
    3.25204e+02    1.60462e+03    1.38541e+03    3.47227e+02    8.64142e+02
     Coulomb-14        LJ (SR)   Coulomb (SR)      Potential    Kinetic En.
    2.55156e+04   -4.54249e+03   -1.83659e+04    7.13379e+03    0.00000e+00
   Total Energy    Temperature Pressure (bar)
    7.13379e+03    0.00000e+00    0.00000e+00

           Step           Time         Lambda
           1700     1700.00000        0.00000

   Energies (kJ/mol)
        G96Bond       G96Angle    Proper Dih.  Improper Dih.          LJ-14
    3.25191e+02    1.60726e+03    1.38118e+03    3.48441e+02    8.64341e+02
     Coulomb-14        LJ (SR)   Coulomb (SR)      Potential    Kinetic En.
    2.55179e+04   -4.54515e+03   -1.83964e+04    7.10268e+03    0.00000e+00
   Total Energy    Temperature Pressure (bar)
    7.10268e+03    0.00000e+00    0.00000e+00

           Step           Time         Lambda
           1800     1800.00000        0.00000

   Energies (kJ/mol)
        G96Bond       G96Angle    Proper Dih.  Improper Dih.          LJ-14
    3.25126e+02    1.60738e+03    1.38047e+03    3.48751e+02    8.64682e+02
     Coulomb-14        LJ (SR)   Coulomb (SR)      Potential    Kinetic En.
    2.55193e+04   -4.54822e+03   -1.84063e+04    7.09121e+03    0.00000e+00
   Total Energy    Temperature Pressure (bar)
    7.09121e+03    0.00000e+00    0.00000e+00

           Step           Time         Lambda
           1900     1900.00000        0.00000

   Energies (kJ/mol)
        G96Bond       G96Angle    Proper Dih.  Improper Dih.          LJ-14
    3.25036e+02    1.60756e+03    1.38092e+03    3.49387e+02    8.65070e+02
     Coulomb-14        LJ (SR)   Coulomb (SR)      Potential    Kinetic En.
    2.55196e+04   -4.54911e+03   -1.84172e+04    7.08126e+03    0.00000e+00
   Total Energy    Temperature Pressure (bar)
    7.08126e+03    0.00000e+00    0.00000e+00

           Step           Time         Lambda
           2000     2000.00000        0.00000

   Energies (kJ/mol)
        G96Bond       G96Angle    Proper Dih.  Improper Dih.          LJ-14
    3.27098e+02    1.60898e+03    1.38580e+03    3.52976e+02    8.64040e+02
     Coulomb-14        LJ (SR)   Coulomb (SR)      Potential    Kinetic En.
    2.55263e+04   -4.55866e+03   -1.84541e+04    7.05247e+03    0.00000e+00
   Total Energy    Temperature Pressure (bar)
    7.05247e+03    0.00000e+00    0.00000e+00

           Step           Time         Lambda
           2100     2100.00000        0.00000

   Energies (kJ/mol)
        G96Bond       G96Angle    Proper Dih.  Improper Dih.          LJ-14
    3.25425e+02    1.60721e+03    1.38576e+03    3.52804e+02    8.67976e+02
     Coulomb-14        LJ (SR)   Coulomb (SR)      Potential    Kinetic En.
    2.55202e+04   -4.56099e+03   -1.84547e+04    7.04375e+03    0.00000e+00
   Total Energy    Temperature Pressure (bar)
    7.04375e+03    0.00000e+00    0.00000e+00

           Step           Time         Lambda
           2200     2200.00000        0.00000

   Energies (kJ/mol)
        G96Bond       G96Angle    Proper Dih.  Improper Dih.          LJ-14
    3.25339e+02    1.60702e+03    1.38575e+03    3.52792e+02    8.68241e+02
     Coulomb-14        LJ (SR)   Coulomb (SR)      Potential    Kinetic En.
    2.55204e+04   -4.56303e+03   -1.84567e+04    7.03974e+03    0.00000e+00
   Total Energy    Temperature Pressure (bar)
    7.03974e+03    0.00000e+00    0.00000e+00

           Step           Time         Lambda
           2300     2300.00000        0.00000

   Energies (kJ/mol)
        G96Bond       G96Angle    Proper Dih.  Improper Dih.          LJ-14
    3.25206e+02    1.60671e+03    1.38566e+03    3.52891e+02    8.68748e+02
     Coulomb-14        LJ (SR)   Coulomb (SR)      Potential    Kinetic En.
    2.55205e+04   -4.56660e+03   -1.84601e+04    7.03298e+03    0.00000e+00
   Total Energy    Temperature Pressure (bar)
    7.03298e+03    0.00000e+00    0.00000e+00

           Step           Time         Lambda
           2400     2400.00000        0.00000

   Energies (kJ/mol)
        G96Bond       G96Angle    Proper Dih.  Improper Dih.          LJ-14
    3.26149e+02    1.60635e+03    1.38506e+03    3.53355e+02    8.68470e+02
     Coulomb-14        LJ (SR)   Coulomb (SR)      Potential    Kinetic En.
    2.55203e+04   -4.57505e+03   -1.84665e+04    7.01816e+03    0.00000e+00
   Total Energy    Temperature Pressure (bar)
    7.01816e+03    0.00000e+00    0.00000e+00

           Step           Time         Lambda
           2500     2500.00000        0.00000

   Energies (kJ/mol)
        G96Bond       G96Angle    Proper Dih.  Improper Dih.          LJ-14
    3.25044e+02    1.60568e+03    1.38449e+03    3.53218e+02    8.70281e+02
     Coulomb-14        LJ (SR)   Coulomb (SR)      Potential    Kinetic En.
    2.55198e+04   -4.57996e+03   -1.84687e+04    7.00987e+03    0.00000e+00
   Total Energy    Temperature Pressure (bar)
    7.00987e+03    0.00000e+00    0.00000e+00

           Step           Time         Lambda
           2600     2600.00000        0.00000

   Energies (kJ/mol)
        G96Bond       G96Angle    Proper Dih.  Improper Dih.          LJ-14
    3.25054e+02    1.60496e+03    1.38438e+03    3.53310e+02    8.70696e+02
     Coulomb-14        LJ (SR)   Coulomb (SR)      Potential    Kinetic En.
    2.55199e+04   -4.58551e+03   -1.84726e+04    7.00022e+03    0.00000e+00
   Total Energy    Temperature Pressure (bar)
    7.00022e+03    0.00000e+00    0.00000e+00

           Step           Time         Lambda
           2700     2700.00000        0.00000

   Energies (kJ/mol)
        G96Bond       G96Angle    Proper Dih.  Improper Dih.          LJ-14
    3.25280e+02    1.60611e+03    1.38626e+03    3.54779e+02    8.70340e+02
     Coulomb-14        LJ (SR)   Coulomb (SR)      Potential    Kinetic En.
    2.55205e+04   -4.60839e+03   -1.85020e+04    6.95293e+03    0.00000e+00
   Total Energy    Temperature Pressure (bar)
    6.95293e+03    0.00000e+00    0.00000e+00

           Step           Time         Lambda
           2800     2800.00000        0.00000

   Energies (kJ/mol)
        G96Bond       G96Angle    Proper Dih.  Improper Dih.          LJ-14
    3.25001e+02    1.60699e+03    1.38776e+03    3.55327e+02    8.69937e+02
     Coulomb-14        LJ (SR)   Coulomb (SR)      Potential    Kinetic En.
    2.55219e+04   -4.60960e+03   -1.85130e+04    6.94432e+03    0.00000e+00
   Total Energy    Temperature Pressure (bar)
    6.94432e+03    0.00000e+00    0.00000e+00

           Step           Time         Lambda
           2900     2900.00000        0.00000

   Energies (kJ/mol)
        G96Bond       G96Angle    Proper Dih.  Improper Dih.          LJ-14
    3.24967e+02    1.60784e+03    1.39035e+03    3.56283e+02    8.69494e+02
     Coulomb-14        LJ (SR)   Coulomb (SR)      Potential    Kinetic En.
    2.55198e+04   -4.60953e+03   -1.85241e+04    6.93513e+03    0.00000e+00
   Total Energy    Temperature Pressure (bar)
    6.93513e+03    0.00000e+00    0.00000e+00

           Step           Time         Lambda
           3000     3000.00000        0.00000

   Energies (kJ/mol)
        G96Bond       G96Angle    Proper Dih.  Improper Dih.          LJ-14
    3.25515e+02    1.60593e+03    1.39085e+03    3.56093e+02    8.70707e+02
     Coulomb-14        LJ (SR)   Coulomb (SR)      Potential    Kinetic En.
    2.55130e+04   -4.60905e+03   -1.85244e+04    6.92864e+03    0.00000e+00
   Total Energy    Temperature Pressure (bar)
    6.92864e+03    0.00000e+00    0.00000e+00

           Step           Time         Lambda
           3100     3100.00000        0.00000

   Energies (kJ/mol)
        G96Bond       G96Angle    Proper Dih.  Improper Dih.          LJ-14
    3.25212e+02    1.61049e+03    1.39501e+03    3.57752e+02    8.67760e+02
     Coulomb-14        LJ (SR)   Coulomb (SR)      Potential    Kinetic En.
    2.55098e+04   -4.61685e+03   -1.85531e+04    6.89602e+03    0.00000e+00
   Total Energy    Temperature Pressure (bar)
    6.89602e+03    0.00000e+00    0.00000e+00

           Step           Time         Lambda
           3200     3200.00000        0.00000

   Energies (kJ/mol)
        G96Bond       G96Angle    Proper Dih.  Improper Dih.          LJ-14
    3.24393e+02    1.60937e+03    1.39583e+03    3.56484e+02    8.69083e+02
     Coulomb-14        LJ (SR)   Coulomb (SR)      Potential    Kinetic En.
    2.55111e+04   -4.61797e+03   -1.85641e+04    6.88412e+03    0.00000e+00
   Total Energy    Temperature Pressure (bar)
    6.88412e+03    0.00000e+00    0.00000e+00

           Step           Time         Lambda
           3300     3300.00000        0.00000

   Energies (kJ/mol)
        G96Bond       G96Angle    Proper Dih.  Improper Dih.          LJ-14
    3.24743e+02    1.61040e+03    1.39281e+03    3.56546e+02    8.69016e+02
     Coulomb-14        LJ (SR)   Coulomb (SR)      Potential    Kinetic En.
    2.55056e+04   -4.61798e+03   -1.85693e+04    6.87174e+03    0.00000e+00
   Total Energy    Temperature Pressure (bar)
    6.87174e+03    0.00000e+00    0.00000e+00

           Step           Time         Lambda
           3400     3400.00000        0.00000

   Energies (kJ/mol)
        G96Bond       G96Angle    Proper Dih.  Improper Dih.          LJ-14
    3.25188e+02    1.61377e+03    1.39123e+03    3.57751e+02    8.69903e+02
     Coulomb-14        LJ (SR)   Coulomb (SR)      Potential    Kinetic En.
    2.55022e+04   -4.62215e+03   -1.85857e+04    6.85212e+03    0.00000e+00
   Total Energy    Temperature Pressure (bar)
    6.85212e+03    0.00000e+00    0.00000e+00

           Step           Time         Lambda
           3500     3500.00000        0.00000

   Energies (kJ/mol)
        G96Bond       G96Angle    Proper Dih.  Improper Dih.          LJ-14
    3.24925e+02    1.61354e+03    1.39050e+03    3.57410e+02    8.69625e+02
     Coulomb-14        LJ (SR)   Coulomb (SR)      Potential    Kinetic En.
    2.55028e+04   -4.62460e+03   -1.85867e+04    6.84752e+03    0.00000e+00
   Total Energy    Temperature Pressure (bar)
    6.84752e+03    0.00000e+00    0.00000e+00

           Step           Time         Lambda
           3600     3600.00000        0.00000

   Energies (kJ/mol)
        G96Bond       G96Angle    Proper Dih.  Improper Dih.          LJ-14
    3.24565e+02    1.61485e+03    1.38964e+03    3.58148e+02    8.69817e+02
     Coulomb-14        LJ (SR)   Coulomb (SR)      Potential    Kinetic En.
    2.55043e+04   -4.63505e+03   -1.86003e+04    6.82594e+03    0.00000e+00
   Total Energy    Temperature Pressure (bar)
    6.82594e+03    0.00000e+00    0.00000e+00

           Step           Time         Lambda
           3700     3700.00000        0.00000

   Energies (kJ/mol)
        G96Bond       G96Angle    Proper Dih.  Improper Dih.          LJ-14
    3.23022e+02    1.61928e+03    1.39109e+03    3.60633e+02    8.74714e+02
     Coulomb-14        LJ (SR)   Coulomb (SR)      Potential    Kinetic En.
    2.55098e+04   -4.64468e+03   -1.86298e+04    6.80404e+03    0.00000e+00
   Total Energy    Temperature Pressure (bar)
    6.80404e+03    0.00000e+00    0.00000e+00

           Step           Time         Lambda
           3800     3800.00000        0.00000

   Energies (kJ/mol)
        G96Bond       G96Angle    Proper Dih.  Improper Dih.          LJ-14
    3.23759e+02    1.61517e+03    1.39448e+03    3.58960e+02    8.69301e+02
     Coulomb-14        LJ (SR)   Coulomb (SR)      Potential    Kinetic En.
    2.55077e+04   -4.64931e+03   -1.86340e+04    6.78603e+03    0.00000e+00
   Total Energy    Temperature Pressure (bar)
    6.78603e+03    0.00000e+00    0.00000e+00

           Step           Time         Lambda
           3900     3900.00000        0.00000

   Energies (kJ/mol)
        G96Bond       G96Angle    Proper Dih.  Improper Dih.          LJ-14
    3.23719e+02    1.61527e+03    1.39572e+03    3.58992e+02    8.68851e+02
     Coulomb-14        LJ (SR)   Coulomb (SR)      Potential    Kinetic En.
    2.55077e+04   -4.65162e+03   -1.86372e+04    6.78145e+03    0.00000e+00
   Total Energy    Temperature Pressure (bar)
    6.78145e+03    0.00000e+00    0.00000e+00

           Step           Time         Lambda
           4000     4000.00000        0.00000

   Energies (kJ/mol)
        G96Bond       G96Angle    Proper Dih.  Improper Dih.          LJ-14
    3.23403e+02    1.61587e+03    1.40026e+03    3.59722e+02    8.68037e+02
     Coulomb-14        LJ (SR)   Coulomb (SR)      Potential    Kinetic En.
    2.55077e+04   -4.66289e+03   -1.86507e+04    6.76142e+03    0.00000e+00
   Total Energy    Temperature Pressure (bar)
    6.76142e+03    0.00000e+00    0.00000e+00

           Step           Time         Lambda
           4100     4100.00000        0.00000

   Energies (kJ/mol)
        G96Bond       G96Angle    Proper Dih.  Improper Dih.          LJ-14
    3.27366e+02    1.61735e+03    1.40234e+03    3.61368e+02    8.65203e+02
     Coulomb-14        LJ (SR)   Coulomb (SR)      Potential    Kinetic En.
    2.55074e+04   -4.67658e+03   -1.86644e+04    6.74002e+03    0.00000e+00
   Total Energy    Temperature Pressure (bar)
    6.74002e+03    0.00000e+00    0.00000e+00

           Step           Time         Lambda
           4200     4200.00000        0.00000

   Energies (kJ/mol)
        G96Bond       G96Angle    Proper Dih.  Improper Dih.          LJ-14
    3.23253e+02    1.61761e+03    1.40319e+03    3.61414e+02    8.68931e+02
     Coulomb-14        LJ (SR)   Coulomb (SR)      Potential    Kinetic En.
    2.55078e+04   -4.68005e+03   -1.86704e+04    6.73167e+03    0.00000e+00
   Total Energy    Temperature Pressure (bar)
    6.73167e+03    0.00000e+00    0.00000e+00

           Step           Time         Lambda
           4300     4300.00000        0.00000

   Energies (kJ/mol)
        G96Bond       G96Angle    Proper Dih.  Improper Dih.          LJ-14
    3.22716e+02    1.61978e+03    1.40685e+03    3.63047e+02    8.69928e+02
     Coulomb-14        LJ (SR)   Coulomb (SR)      Potential    Kinetic En.
    2.55083e+04   -4.69053e+03   -1.86929e+04    6.70722e+03    0.00000e+00
   Total Energy    Temperature Pressure (bar)
    6.70722e+03    0.00000e+00    0.00000e+00

           Step           Time         Lambda
           4400     4400.00000        0.00000

   Energies (kJ/mol)
        G96Bond       G96Angle    Proper Dih.  Improper Dih.          LJ-14
    3.22429e+02    1.62083e+03    1.40695e+03    3.64278e+02    8.69887e+02
     Coulomb-14        LJ (SR)   Coulomb (SR)      Potential    Kinetic En.
    2.55091e+04   -4.69707e+03   -1.87065e+04    6.68993e+03    0.00000e+00
   Total Energy    Temperature Pressure (bar)
    6.68993e+03    0.00000e+00    0.00000e+00

           Step           Time         Lambda
           4500     4500.00000        0.00000

   Energies (kJ/mol)
        G96Bond       G96Angle    Proper Dih.  Improper Dih.          LJ-14
    3.21971e+02    1.62023e+03    1.40797e+03    3.64586e+02    8.69894e+02
     Coulomb-14        LJ (SR)   Coulomb (SR)      Potential    Kinetic En.
    2.55105e+04   -4.70360e+03   -1.87187e+04    6.67284e+03    0.00000e+00
   Total Energy    Temperature Pressure (bar)
    6.67284e+03    0.00000e+00    0.00000e+00

           Step           Time         Lambda
           4600     4600.00000        0.00000

   Energies (kJ/mol)
        G96Bond       G96Angle    Proper Dih.  Improper Dih.          LJ-14
    3.21792e+02    1.61932e+03    1.41031e+03    3.64537e+02    8.68964e+02
     Coulomb-14        LJ (SR)   Coulomb (SR)      Potential    Kinetic En.
    2.55096e+04   -4.70635e+03   -1.87227e+04    6.66541e+03    0.00000e+00
   Total Energy    Temperature Pressure (bar)
    6.66541e+03    0.00000e+00    0.00000e+00

           Step           Time         Lambda
           4700     4700.00000        0.00000

   Energies (kJ/mol)
        G96Bond       G96Angle    Proper Dih.  Improper Dih.          LJ-14
    3.21716e+02    1.61857e+03    1.41172e+03    3.64471e+02    8.68429e+02
     Coulomb-14        LJ (SR)   Coulomb (SR)      Potential    Kinetic En.
    2.55091e+04   -4.70791e+03   -1.87250e+04    6.66113e+03    0.00000e+00
   Total Energy    Temperature Pressure (bar)
    6.66113e+03    0.00000e+00    0.00000e+00

           Step           Time         Lambda
           4800     4800.00000        0.00000

   Energies (kJ/mol)
        G96Bond       G96Angle    Proper Dih.  Improper Dih.          LJ-14
    3.20871e+02    1.61122e+03    1.41569e+03    3.62983e+02    8.66221e+02
     Coulomb-14        LJ (SR)   Coulomb (SR)      Potential    Kinetic En.
    2.55096e+04   -4.71562e+03   -1.87374e+04    6.63355e+03    0.00000e+00
   Total Energy    Temperature Pressure (bar)
    6.63355e+03    0.00000e+00    0.00000e+00

           Step           Time         Lambda
           4900     4900.00000        0.00000

   Energies (kJ/mol)
        G96Bond       G96Angle    Proper Dih.  Improper Dih.          LJ-14
    3.21184e+02    1.61062e+03    1.41595e+03    3.62482e+02    8.65686e+02
     Coulomb-14        LJ (SR)   Coulomb (SR)      Potential    Kinetic En.
    2.55038e+04   -4.71812e+03   -1.87433e+04    6.61834e+03    0.00000e+00
   Total Energy    Temperature Pressure (bar)
    6.61834e+03    0.00000e+00    0.00000e+00

           Step           Time         Lambda
           5000     5000.00000        0.00000

   Energies (kJ/mol)
        G96Bond       G96Angle    Proper Dih.  Improper Dih.          LJ-14
    3.21002e+02    1.61211e+03    1.41733e+03    3.62713e+02    8.66865e+02
     Coulomb-14        LJ (SR)   Coulomb (SR)      Potential    Kinetic En.
    2.55012e+04   -4.71924e+03   -1.87545e+04    6.60745e+03    0.00000e+00
   Total Energy    Temperature Pressure (bar)
    6.60745e+03    0.00000e+00    0.00000e+00

           Step           Time         Lambda
           5100     5100.00000        0.00000

   Energies (kJ/mol)
        G96Bond       G96Angle    Proper Dih.  Improper Dih.          LJ-14
    3.21108e+02    1.61035e+03    1.41762e+03    3.62484e+02    8.66578e+02
     Coulomb-14        LJ (SR)   Coulomb (SR)      Potential    Kinetic En.
    2.55026e+04   -4.72058e+03   -1.87555e+04    6.60460e+03    0.00000e+00
   Total Energy    Temperature Pressure (bar)
    6.60460e+03    0.00000e+00    0.00000e+00

           Step           Time         Lambda
           5200     5200.00000        0.00000

   Energies (kJ/mol)
        G96Bond       G96Angle    Proper Dih.  Improper Dih.          LJ-14
    3.21134e+02    1.61040e+03    1.42054e+03    3.62067e+02    8.67209e+02
     Coulomb-14        LJ (SR)   Coulomb (SR)      Potential    Kinetic En.
    2.55014e+04   -4.72398e+03   -1.87637e+04    6.59511e+03    0.00000e+00
   Total Energy    Temperature Pressure (bar)
    6.59511e+03    0.00000e+00    0.00000e+00

           Step           Time         Lambda
           5300     5300.00000        0.00000

   Energies (kJ/mol)
        G96Bond       G96Angle    Proper Dih.  Improper Dih.          LJ-14
    3.20911e+02    1.61029e+03    1.42289e+03    3.61910e+02    8.67546e+02
     Coulomb-14        LJ (SR)   Coulomb (SR)      Potential    Kinetic En.
    2.55018e+04   -4.72640e+03   -1.87700e+04    6.58897e+03    0.00000e+00
   Total Energy    Temperature Pressure (bar)
    6.58897e+03    0.00000e+00    0.00000e+00

           Step           Time         Lambda
           5400     5400.00000        0.00000

   Energies (kJ/mol)
        G96Bond       G96Angle    Proper Dih.  Improper Dih.          LJ-14
    3.20818e+02    1.61052e+03    1.42395e+03    3.61979e+02    8.67198e+02
     Coulomb-14        LJ (SR)   Coulomb (SR)      Potential    Kinetic En.
    2.55015e+04   -4.72744e+03   -1.87732e+04    6.58540e+03    0.00000e+00
   Total Energy    Temperature Pressure (bar)
    6.58540e+03    0.00000e+00    0.00000e+00

           Step           Time         Lambda
           5500     5500.00000        0.00000

   Energies (kJ/mol)
        G96Bond       G96Angle    Proper Dih.  Improper Dih.          LJ-14
    3.20644e+02    1.61036e+03    1.42340e+03    3.61817e+02    8.66916e+02
     Coulomb-14        LJ (SR)   Coulomb (SR)      Potential    Kinetic En.
    2.55017e+04   -4.72867e+03   -1.87793e+04    6.57688e+03    0.00000e+00
   Total Energy    Temperature Pressure (bar)
    6.57688e+03    0.00000e+00    0.00000e+00

           Step           Time         Lambda
           5600     5600.00000        0.00000

   Energies (kJ/mol)
        G96Bond       G96Angle    Proper Dih.  Improper Dih.          LJ-14
    3.20681e+02    1.60989e+03    1.42414e+03    3.61274e+02    8.67954e+02
     Coulomb-14        LJ (SR)   Coulomb (SR)      Potential    Kinetic En.
    2.55034e+04   -4.73149e+03   -1.87843e+04    6.57153e+03    0.00000e+00
   Total Energy    Temperature Pressure (bar)
    6.57153e+03    0.00000e+00    0.00000e+00

           Step           Time         Lambda
           5700     5700.00000        0.00000

   Energies (kJ/mol)
        G96Bond       G96Angle    Proper Dih.  Improper Dih.          LJ-14
    3.20610e+02    1.60965e+03    1.42593e+03    3.61254e+02    8.68361e+02
     Coulomb-14        LJ (SR)   Coulomb (SR)      Potential    Kinetic En.
    2.55043e+04   -4.73475e+03   -1.87880e+04    6.56732e+03    0.00000e+00
   Total Energy    Temperature Pressure (bar)
    6.56732e+03    0.00000e+00    0.00000e+00

           Step           Time         Lambda
           5800     5800.00000        0.00000

   Energies (kJ/mol)
        G96Bond       G96Angle    Proper Dih.  Improper Dih.          LJ-14
    3.20614e+02    1.60906e+03    1.42756e+03    3.60980e+02    8.69141e+02
     Coulomb-14        LJ (SR)   Coulomb (SR)      Potential    Kinetic En.
    2.55053e+04   -4.74059e+03   -1.87952e+04    6.55695e+03    0.00000e+00
   Total Energy    Temperature Pressure (bar)
    6.55695e+03    0.00000e+00    0.00000e+00

           Step           Time         Lambda
           5900     5900.00000        0.00000

   Energies (kJ/mol)
        G96Bond       G96Angle    Proper Dih.  Improper Dih.          LJ-14
    3.20622e+02    1.60901e+03    1.42705e+03    3.61360e+02    8.68293e+02
     Coulomb-14        LJ (SR)   Coulomb (SR)      Potential    Kinetic En.
    2.55067e+04   -4.74276e+03   -1.88019e+04    6.54829e+03    0.00000e+00
   Total Energy    Temperature Pressure (bar)
    6.54829e+03    0.00000e+00    0.00000e+00

           Step           Time         Lambda
           6000     6000.00000        0.00000

   Energies (kJ/mol)
        G96Bond       G96Angle    Proper Dih.  Improper Dih.          LJ-14
    3.21069e+02    1.60849e+03    1.43057e+03    3.61651e+02    8.68054e+02
     Coulomb-14        LJ (SR)   Coulomb (SR)      Potential    Kinetic En.
    2.55063e+04   -4.74531e+03   -1.88089e+04    6.54195e+03    0.00000e+00
   Total Energy    Temperature Pressure (bar)
    6.54195e+03    0.00000e+00    0.00000e+00

           Step           Time         Lambda
           6100     6100.00000        0.00000

   Energies (kJ/mol)
        G96Bond       G96Angle    Proper Dih.  Improper Dih.          LJ-14
    3.20932e+02    1.60812e+03    1.43323e+03    3.61192e+02    8.67513e+02
     Coulomb-14        LJ (SR)   Coulomb (SR)      Potential    Kinetic En.
    2.55072e+04   -4.74799e+03   -1.88149e+04    6.53534e+03    0.00000e+00
   Total Energy    Temperature Pressure (bar)
    6.53534e+03    0.00000e+00    0.00000e+00

           Step           Time         Lambda
           6200     6200.00000        0.00000

   Energies (kJ/mol)
        G96Bond       G96Angle    Proper Dih.  Improper Dih.          LJ-14
    3.20996e+02    1.60771e+03    1.43474e+03    3.60923e+02    8.67085e+02
     Coulomb-14        LJ (SR)   Coulomb (SR)      Potential    Kinetic En.
    2.55074e+04   -4.74850e+03   -1.88182e+04    6.53216e+03    0.00000e+00
   Total Energy    Temperature Pressure (bar)
    6.53216e+03    0.00000e+00    0.00000e+00

           Step           Time         Lambda
           6300     6300.00000        0.00000

   Energies (kJ/mol)
        G96Bond       G96Angle    Proper Dih.  Improper Dih.          LJ-14
    3.20758e+02    1.60564e+03    1.43579e+03    3.60330e+02    8.66745e+02
     Coulomb-14        LJ (SR)   Coulomb (SR)      Potential    Kinetic En.
    2.55088e+04   -4.74796e+03   -1.88250e+04    6.52516e+03    0.00000e+00
   Total Energy    Temperature Pressure (bar)
    6.52516e+03    0.00000e+00    0.00000e+00

           Step           Time         Lambda
           6400     6400.00000        0.00000

   Energies (kJ/mol)
        G96Bond       G96Angle    Proper Dih.  Improper Dih.          LJ-14
    3.21265e+02    1.60510e+03    1.43612e+03    3.60417e+02    8.66624e+02
     Coulomb-14        LJ (SR)   Coulomb (SR)      Potential    Kinetic En.
    2.55090e+04   -4.74926e+03   -1.88268e+04    6.52242e+03    0.00000e+00
   Total Energy    Temperature Pressure (bar)
    6.52242e+03    0.00000e+00    0.00000e+00

           Step           Time         Lambda
           6500     6500.00000        0.00000

   Energies (kJ/mol)
        G96Bond       G96Angle    Proper Dih.  Improper Dih.          LJ-14
    3.21442e+02    1.60408e+03    1.43766e+03    3.60754e+02    8.66594e+02
     Coulomb-14        LJ (SR)   Coulomb (SR)      Potential    Kinetic En.
    2.55089e+04   -4.75123e+03   -1.88305e+04    6.51772e+03    0.00000e+00
   Total Energy    Temperature Pressure (bar)
    6.51772e+03    0.00000e+00    0.00000e+00

           Step           Time         Lambda
           6600     6600.00000        0.00000

   Energies (kJ/mol)
        G96Bond       G96Angle    Proper Dih.  Improper Dih.          LJ-14
    3.21267e+02    1.60419e+03    1.43998e+03    3.60992e+02    8.66791e+02
     Coulomb-14        LJ (SR)   Coulomb (SR)      Potential    Kinetic En.
    2.55083e+04   -4.75263e+03   -1.88352e+04    6.51370e+03    0.00000e+00
   Total Energy    Temperature Pressure (bar)
    6.51370e+03    0.00000e+00    0.00000e+00

           Step           Time         Lambda
           6700     6700.00000        0.00000

   Energies (kJ/mol)
        G96Bond       G96Angle    Proper Dih.  Improper Dih.          LJ-14
    3.21784e+02    1.60536e+03    1.44709e+03    3.61579e+02    8.66635e+02
     Coulomb-14        LJ (SR)   Coulomb (SR)      Potential    Kinetic En.
    2.55063e+04   -4.75007e+03   -1.88571e+04    6.50160e+03    0.00000e+00
   Total Energy    Temperature Pressure (bar)
    6.50160e+03    0.00000e+00    0.00000e+00

           Step           Time         Lambda
           6800     6800.00000        0.00000

   Energies (kJ/mol)
        G96Bond       G96Angle    Proper Dih.  Improper Dih.          LJ-14
    3.22226e+02    1.60488e+03    1.44741e+03    3.61317e+02    8.66979e+02
     Coulomb-14        LJ (SR)   Coulomb (SR)      Potential    Kinetic En.
    2.55060e+04   -4.75086e+03   -1.88592e+04    6.49874e+03    0.00000e+00
   Total Energy    Temperature Pressure (bar)
    6.49874e+03    0.00000e+00    0.00000e+00

           Step           Time         Lambda
           6900     6900.00000        0.00000

   Energies (kJ/mol)
        G96Bond       G96Angle    Proper Dih.  Improper Dih.          LJ-14
    3.21740e+02    1.60336e+03    1.44787e+03    3.61542e+02    8.68065e+02
     Coulomb-14        LJ (SR)   Coulomb (SR)      Potential    Kinetic En.
    2.55072e+04   -4.75195e+03   -1.88666e+04    6.49121e+03    0.00000e+00
   Total Energy    Temperature Pressure (bar)
    6.49121e+03    0.00000e+00    0.00000e+00

           Step           Time         Lambda
           7000     7000.00000        0.00000

   Energies (kJ/mol)
        G96Bond       G96Angle    Proper Dih.  Improper Dih.          LJ-14
    3.21930e+02    1.60327e+03    1.44788e+03    3.61701e+02    8.67785e+02
     Coulomb-14        LJ (SR)   Coulomb (SR)      Potential    Kinetic En.
    2.55067e+04   -4.75324e+03   -1.88665e+04    6.48956e+03    0.00000e+00
   Total Energy    Temperature Pressure (bar)
    6.48956e+03    0.00000e+00    0.00000e+00

           Step           Time         Lambda
           7100     7100.00000        0.00000

   Energies (kJ/mol)
        G96Bond       G96Angle    Proper Dih.  Improper Dih.          LJ-14
    3.21939e+02    1.60293e+03    1.44799e+03    3.61795e+02    8.67846e+02
     Coulomb-14        LJ (SR)   Coulomb (SR)      Potential    Kinetic En.
    2.55069e+04   -4.75402e+03   -1.88678e+04    6.48750e+03    0.00000e+00
   Total Energy    Temperature Pressure (bar)
    6.48750e+03    0.00000e+00    0.00000e+00

           Step           Time         Lambda
           7200     7200.00000        0.00000

   Energies (kJ/mol)
        G96Bond       G96Angle    Proper Dih.  Improper Dih.          LJ-14
    3.21910e+02    1.60256e+03    1.44811e+03    3.61880e+02    8.67882e+02
     Coulomb-14        LJ (SR)   Coulomb (SR)      Potential    Kinetic En.
    2.55071e+04   -4.75489e+03   -1.88692e+04    6.48531e+03    0.00000e+00
   Total Energy    Temperature Pressure (bar)
    6.48531e+03    0.00000e+00    0.00000e+00

           Step           Time         Lambda
           7300     7300.00000        0.00000

   Energies (kJ/mol)
        G96Bond       G96Angle    Proper Dih.  Improper Dih.          LJ-14
    3.21907e+02    1.60235e+03    1.44818e+03    3.61910e+02    8.67880e+02
     Coulomb-14        LJ (SR)   Coulomb (SR)      Potential    Kinetic En.
    2.55071e+04   -4.75535e+03   -1.88699e+04    6.48416e+03    0.00000e+00
   Total Energy    Temperature Pressure (bar)
    6.48416e+03    0.00000e+00    0.00000e+00

           Step           Time         Lambda
           7400     7400.00000        0.00000

   Energies (kJ/mol)
        G96Bond       G96Angle    Proper Dih.  Improper Dih.          LJ-14
    3.21833e+02    1.59928e+03    1.44960e+03    3.61493e+02    8.68949e+02
     Coulomb-14        LJ (SR)   Coulomb (SR)      Potential    Kinetic En.
    2.55058e+04   -4.76261e+03   -1.88762e+04    6.46817e+03    0.00000e+00
   Total Energy    Temperature Pressure (bar)
    6.46817e+03    0.00000e+00    0.00000e+00

           Step           Time         Lambda
           7500     7500.00000        0.00000

   Energies (kJ/mol)
        G96Bond       G96Angle    Proper Dih.  Improper Dih.          LJ-14
    3.21814e+02    1.59908e+03    1.45016e+03    3.60733e+02    8.67445e+02
     Coulomb-14        LJ (SR)   Coulomb (SR)      Potential    Kinetic En.
    2.55075e+04   -4.76448e+03   -1.88779e+04    6.46429e+03    0.00000e+00
   Total Energy    Temperature Pressure (bar)
    6.46429e+03    0.00000e+00    0.00000e+00

           Step           Time         Lambda
           7600     7600.00000        0.00000

   Energies (kJ/mol)
        G96Bond       G96Angle    Proper Dih.  Improper Dih.          LJ-14
    3.22737e+02    1.59936e+03    1.44811e+03    3.60622e+02    8.68361e+02
     Coulomb-14        LJ (SR)   Coulomb (SR)      Potential    Kinetic En.
    2.55019e+04   -4.76550e+03   -1.88833e+04    6.45225e+03    0.00000e+00
   Total Energy    Temperature Pressure (bar)
    6.45225e+03    0.00000e+00    0.00000e+00

           Step           Time         Lambda
           7700     7700.00000        0.00000

   Energies (kJ/mol)
        G96Bond       G96Angle    Proper Dih.  Improper Dih.          LJ-14
    3.22845e+02    1.60113e+03    1.44624e+03    3.60431e+02    8.68462e+02
     Coulomb-14        LJ (SR)   Coulomb (SR)      Potential    Kinetic En.
    2.55008e+04   -4.76555e+03   -1.88889e+04    6.44543e+03    0.00000e+00
   Total Energy    Temperature Pressure (bar)
    6.44543e+03    0.00000e+00    0.00000e+00

           Step           Time         Lambda
           7800     7800.00000        0.00000

   Energies (kJ/mol)
        G96Bond       G96Angle    Proper Dih.  Improper Dih.          LJ-14
    3.23278e+02    1.60122e+03    1.44474e+03    3.60503e+02    8.67192e+02
     Coulomb-14        LJ (SR)   Coulomb (SR)      Potential    Kinetic En.
    2.55001e+04   -4.76797e+03   -1.88922e+04    6.43679e+03    0.00000e+00
   Total Energy    Temperature Pressure (bar)
    6.43679e+03    0.00000e+00    0.00000e+00

           Step           Time         Lambda
           7900     7900.00000        0.00000

   Energies (kJ/mol)
        G96Bond       G96Angle    Proper Dih.  Improper Dih.          LJ-14
    3.22879e+02    1.60143e+03    1.44462e+03    3.60399e+02    8.67076e+02
     Coulomb-14        LJ (SR)   Coulomb (SR)      Potential    Kinetic En.
    2.55002e+04   -4.76940e+03   -1.88950e+04    6.43220e+03    0.00000e+00
   Total Energy    Temperature Pressure (bar)
    6.43220e+03    0.00000e+00    0.00000e+00

           Step           Time         Lambda
           8000     8000.00000        0.00000

   Energies (kJ/mol)
        G96Bond       G96Angle    Proper Dih.  Improper Dih.          LJ-14
    3.23002e+02    1.60216e+03    1.44512e+03    3.60325e+02    8.66726e+02
     Coulomb-14        LJ (SR)   Coulomb (SR)      Potential    Kinetic En.
    2.55004e+04   -4.77118e+03   -1.88996e+04    6.42690e+03    0.00000e+00
   Total Energy    Temperature Pressure (bar)
    6.42690e+03    0.00000e+00    0.00000e+00

           Step           Time         Lambda
           8100     8100.00000        0.00000

   Energies (kJ/mol)
        G96Bond       G96Angle    Proper Dih.  Improper Dih.          LJ-14
    3.23127e+02    1.60258e+03    1.44627e+03    3.60190e+02    8.66921e+02
     Coulomb-14        LJ (SR)   Coulomb (SR)      Potential    Kinetic En.
    2.54981e+04   -4.77470e+03   -1.89054e+04    6.41708e+03    0.00000e+00
   Total Energy    Temperature Pressure (bar)
    6.41708e+03    0.00000e+00    0.00000e+00

           Step           Time         Lambda
           8200     8200.00000        0.00000

   Energies (kJ/mol)
        G96Bond       G96Angle    Proper Dih.  Improper Dih.          LJ-14
    3.23320e+02    1.60286e+03    1.44708e+03    3.60141e+02    8.66545e+02
     Coulomb-14        LJ (SR)   Coulomb (SR)      Potential    Kinetic En.
    2.54976e+04   -4.77581e+03   -1.89069e+04    6.41478e+03    0.00000e+00
   Total Energy    Temperature Pressure (bar)
    6.41478e+03    0.00000e+00    0.00000e+00

           Step           Time         Lambda
           8300     8300.00000        0.00000

   Energies (kJ/mol)
        G96Bond       G96Angle    Proper Dih.  Improper Dih.          LJ-14
    3.23440e+02    1.60299e+03    1.44751e+03    3.60164e+02    8.66407e+02
     Coulomb-14        LJ (SR)   Coulomb (SR)      Potential    Kinetic En.
    2.54971e+04   -4.77622e+03   -1.89079e+04    6.41358e+03    0.00000e+00
   Total Energy    Temperature Pressure (bar)
    6.41358e+03    0.00000e+00    0.00000e+00

           Step           Time         Lambda
           8400     8400.00000        0.00000

   Energies (kJ/mol)
        G96Bond       G96Angle    Proper Dih.  Improper Dih.          LJ-14
    3.23727e+02    1.60330e+03    1.44428e+03    3.60077e+02    8.66061e+02
     Coulomb-14        LJ (SR)   Coulomb (SR)      Potential    Kinetic En.
    2.54900e+04   -4.77574e+03   -1.89106e+04    6.40112e+03    0.00000e+00
   Total Energy    Temperature Pressure (bar)
    6.40112e+03    0.00000e+00    0.00000e+00

           Step           Time         Lambda
           8500     8500.00000        0.00000

   Energies (kJ/mol)
        G96Bond       G96Angle    Proper Dih.  Improper Dih.          LJ-14
    3.23745e+02    1.60254e+03    1.44470e+03    3.59961e+02    8.67132e+02
     Coulomb-14        LJ (SR)   Coulomb (SR)      Potential    Kinetic En.
    2.54867e+04   -4.77555e+03   -1.89120e+04    6.39726e+03    0.00000e+00
   Total Energy    Temperature Pressure (bar)
    6.39726e+03    0.00000e+00    0.00000e+00

           Step           Time         Lambda
           8600     8600.00000        0.00000

   Energies (kJ/mol)
        G96Bond       G96Angle    Proper Dih.  Improper Dih.          LJ-14
    3.23880e+02    1.60271e+03    1.44482e+03    3.60031e+02    8.66884e+02
     Coulomb-14        LJ (SR)   Coulomb (SR)      Potential    Kinetic En.
    2.54848e+04   -4.77728e+03   -1.89129e+04    6.39287e+03    0.00000e+00
   Total Energy    Temperature Pressure (bar)
    6.39287e+03    0.00000e+00    0.00000e+00

           Step           Time         Lambda
           8700     8700.00000        0.00000

   Energies (kJ/mol)
        G96Bond       G96Angle    Proper Dih.  Improper Dih.          LJ-14
    3.23911e+02    1.60278e+03    1.44487e+03    3.60063e+02    8.66698e+02
     Coulomb-14        LJ (SR)   Coulomb (SR)      Potential    Kinetic En.
    2.54838e+04   -4.77807e+03   -1.89133e+04    6.39072e+03    0.00000e+00
   Total Energy    Temperature Pressure (bar)
    6.39072e+03    0.00000e+00    0.00000e+00

           Step           Time         Lambda
           8800     8800.00000        0.00000

   Energies (kJ/mol)
        G96Bond       G96Angle    Proper Dih.  Improper Dih.          LJ-14
    3.23971e+02    1.60287e+03    1.44496e+03    3.60095e+02    8.66476e+02
     Coulomb-14        LJ (SR)   Coulomb (SR)      Potential    Kinetic En.
    2.54826e+04   -4.77897e+03   -1.89138e+04    6.38827e+03    0.00000e+00
   Total Energy    Temperature Pressure (bar)
    6.38827e+03    0.00000e+00    0.00000e+00

           Step           Time         Lambda
           8900     8900.00000        0.00000

   Energies (kJ/mol)
        G96Bond       G96Angle    Proper Dih.  Improper Dih.          LJ-14
    3.24275e+02    1.60315e+03    1.44603e+03    3.60298e+02    8.65731e+02
     Coulomb-14        LJ (SR)   Coulomb (SR)      Potential    Kinetic En.
    2.54779e+04   -4.78262e+03   -1.89169e+04    6.37784e+03    0.00000e+00
   Total Energy    Temperature Pressure (bar)
    6.37784e+03    0.00000e+00    0.00000e+00

           Step           Time         Lambda
           9000     9000.00000        0.00000

   Energies (kJ/mol)
        G96Bond       G96Angle    Proper Dih.  Improper Dih.          LJ-14
    3.24270e+02    1.60307e+03    1.44635e+03    3.60355e+02    8.65687e+02
     Coulomb-14        LJ (SR)   Coulomb (SR)      Potential    Kinetic En.
    2.54773e+04   -4.78308e+03   -1.89185e+04    6.37543e+03    0.00000e+00
   Total Energy    Temperature Pressure (bar)
    6.37543e+03    0.00000e+00    0.00000e+00

           Step           Time         Lambda
           9100     9100.00000        0.00000

   Energies (kJ/mol)
        G96Bond       G96Angle    Proper Dih.  Improper Dih.          LJ-14
    3.24240e+02    1.60284e+03    1.44653e+03    3.60390e+02    8.65643e+02
     Coulomb-14        LJ (SR)   Coulomb (SR)      Potential    Kinetic En.
    2.54768e+04   -4.78347e+03   -1.89196e+04    6.37338e+03    0.00000e+00
   Total Energy    Temperature Pressure (bar)
    6.37338e+03    0.00000e+00    0.00000e+00

           Step           Time         Lambda
           9200     9200.00000        0.00000

   Energies (kJ/mol)
        G96Bond       G96Angle    Proper Dih.  Improper Dih.          LJ-14
    3.24248e+02    1.60266e+03    1.44665e+03    3.60414e+02    8.65627e+02
     Coulomb-14        LJ (SR)   Coulomb (SR)      Potential    Kinetic En.
    2.54767e+04   -4.78375e+03   -1.89203e+04    6.37222e+03    0.00000e+00
   Total Energy    Temperature Pressure (bar)
    6.37222e+03    0.00000e+00    0.00000e+00

           Step           Time         Lambda
           9300     9300.00000        0.00000

   Energies (kJ/mol)
        G96Bond       G96Angle    Proper Dih.  Improper Dih.          LJ-14
    3.24198e+02    1.60125e+03    1.44801e+03    3.60877e+02    8.65509e+02
     Coulomb-14        LJ (SR)   Coulomb (SR)      Potential    Kinetic En.
    2.54769e+04   -4.78672e+03   -1.89253e+04    6.36470e+03    0.00000e+00
   Total Energy    Temperature Pressure (bar)
    6.36470e+03    0.00000e+00    0.00000e+00

           Step           Time         Lambda
           9400     9400.00000        0.00000

   Energies (kJ/mol)
        G96Bond       G96Angle    Proper Dih.  Improper Dih.          LJ-14
    3.24070e+02    1.60126e+03    1.44845e+03    3.61235e+02    8.65701e+02
     Coulomb-14        LJ (SR)   Coulomb (SR)      Potential    Kinetic En.
    2.54767e+04   -4.79034e+03   -1.89271e+04    6.35989e+03    0.00000e+00
   Total Energy    Temperature Pressure (bar)
    6.35989e+03    0.00000e+00    0.00000e+00

           Step           Time         Lambda
           9500     9500.00000        0.00000

   Energies (kJ/mol)
        G96Bond       G96Angle    Proper Dih.  Improper Dih.          LJ-14
    3.24105e+02    1.60114e+03    1.44872e+03    3.61392e+02    8.65826e+02
     Coulomb-14        LJ (SR)   Coulomb (SR)      Potential    Kinetic En.
    2.54768e+04   -4.79231e+03   -1.89281e+04    6.35756e+03    0.00000e+00
   Total Energy    Temperature Pressure (bar)
    6.35756e+03    0.00000e+00    0.00000e+00

           Step           Time         Lambda
           9600     9600.00000        0.00000

   Energies (kJ/mol)
        G96Bond       G96Angle    Proper Dih.  Improper Dih.          LJ-14
    3.24042e+02    1.60169e+03    1.44984e+03    3.61988e+02    8.66201e+02
     Coulomb-14        LJ (SR)   Coulomb (SR)      Potential    Kinetic En.
    2.54763e+04   -4.79879e+03   -1.89312e+04    6.35007e+03    0.00000e+00
   Total Energy    Temperature Pressure (bar)
    6.35007e+03    0.00000e+00    0.00000e+00

           Step           Time         Lambda
           9700     9700.00000        0.00000

   Energies (kJ/mol)
        G96Bond       G96Angle    Proper Dih.  Improper Dih.          LJ-14
    3.24156e+02    1.60222e+03    1.45092e+03    3.62346e+02    8.66295e+02
     Coulomb-14        LJ (SR)   Coulomb (SR)      Potential    Kinetic En.
    2.54758e+04   -4.80228e+03   -1.89335e+04    6.34590e+03    0.00000e+00
   Total Energy    Temperature Pressure (bar)
    6.34590e+03    0.00000e+00    0.00000e+00

           Step           Time         Lambda
           9800     9800.00000        0.00000

   Energies (kJ/mol)
        G96Bond       G96Angle    Proper Dih.  Improper Dih.          LJ-14
    3.24141e+02    1.60315e+03    1.45278e+03    3.62863e+02    8.66825e+02
     Coulomb-14        LJ (SR)   Coulomb (SR)      Potential    Kinetic En.
    2.54755e+04   -4.80582e+03   -1.89399e+04    6.33957e+03    0.00000e+00
   Total Energy    Temperature Pressure (bar)
    6.33957e+03    0.00000e+00    0.00000e+00

           Step           Time         Lambda
           9900     9900.00000        0.00000

   Energies (kJ/mol)
        G96Bond       G96Angle    Proper Dih.  Improper Dih.          LJ-14
    3.24193e+02    1.60333e+03    1.45241e+03    3.62920e+02    8.66993e+02
     Coulomb-14        LJ (SR)   Coulomb (SR)      Potential    Kinetic En.
    2.54754e+04   -4.80657e+03   -1.89406e+04    6.33801e+03    0.00000e+00
   Total Energy    Temperature Pressure (bar)
    6.33801e+03    0.00000e+00    0.00000e+00

           Step           Time         Lambda
          10000    10000.00000        0.00000

   Energies (kJ/mol)
        G96Bond       G96Angle    Proper Dih.  Improper Dih.          LJ-14
    3.24258e+02    1.60371e+03    1.45242e+03    3.63070e+02    8.67039e+02
     Coulomb-14        LJ (SR)   Coulomb (SR)      Potential    Kinetic En.
    2.54750e+04   -4.80731e+03   -1.89419e+04    6.33636e+03    0.00000e+00
   Total Energy    Temperature Pressure (bar)
    6.33636e+03    0.00000e+00    0.00000e+00

           Step           Time         Lambda
          10100    10100.00000        0.00000

   Energies (kJ/mol)
        G96Bond       G96Angle    Proper Dih.  Improper Dih.          LJ-14
    3.24239e+02    1.60392e+03    1.45248e+03    3.63132e+02    8.67048e+02
     Coulomb-14        LJ (SR)   Coulomb (SR)      Potential    Kinetic En.
    2.54749e+04   -4.80761e+03   -1.89424e+04    6.33567e+03    0.00000e+00
   Total Energy    Temperature Pressure (bar)
    6.33567e+03    0.00000e+00    0.00000e+00

           Step           Time         Lambda
          10200    10200.00000        0.00000

   Energies (kJ/mol)
        G96Bond       G96Angle    Proper Dih.  Improper Dih.          LJ-14
    3.24273e+02    1.60463e+03    1.45275e+03    3.63352e+02    8.67120e+02
     Coulomb-14        LJ (SR)   Coulomb (SR)      Potential    Kinetic En.
    2.54743e+04   -4.80863e+03   -1.89444e+04    6.33333e+03    0.00000e+00
   Total Energy    Temperature Pressure (bar)
    6.33333e+03    0.00000e+00    0.00000e+00

           Step           Time         Lambda
          10300    10300.00000        0.00000

   Energies (kJ/mol)
        G96Bond       G96Angle    Proper Dih.  Improper Dih.          LJ-14
    3.24340e+02    1.60600e+03    1.45329e+03    3.63676e+02    8.67005e+02
     Coulomb-14        LJ (SR)   Coulomb (SR)      Potential    Kinetic En.
    2.54732e+04   -4.81024e+03   -1.89476e+04    6.32967e+03    0.00000e+00
   Total Energy    Temperature Pressure (bar)
    6.32967e+03    0.00000e+00    0.00000e+00

           Step           Time         Lambda
          10400    10400.00000        0.00000

   Energies (kJ/mol)
        G96Bond       G96Angle    Proper Dih.  Improper Dih.          LJ-14
    3.24355e+02    1.60629e+03    1.45339e+03    3.63707e+02    8.66998e+02
     Coulomb-14        LJ (SR)   Coulomb (SR)      Potential    Kinetic En.
    2.54729e+04   -4.81057e+03   -1.89482e+04    6.32889e+03    0.00000e+00
   Total Energy    Temperature Pressure (bar)
    6.32889e+03    0.00000e+00    0.00000e+00

           Step           Time         Lambda
          10500    10500.00000        0.00000

   Energies (kJ/mol)
        G96Bond       G96Angle    Proper Dih.  Improper Dih.          LJ-14
    3.24376e+02    1.60659e+03    1.45348e+03    3.63741e+02    8.66980e+02
     Coulomb-14        LJ (SR)   Coulomb (SR)      Potential    Kinetic En.
    2.54726e+04   -4.81091e+03   -1.89487e+04    6.32807e+03    0.00000e+00
   Total Energy    Temperature Pressure (bar)
    6.32807e+03    0.00000e+00    0.00000e+00

           Step           Time         Lambda
          10600    10600.00000        0.00000

   Energies (kJ/mol)
        G96Bond       G96Angle    Proper Dih.  Improper Dih.          LJ-14
    3.24068e+02    1.60748e+03    1.45381e+03    3.63631e+02    8.68068e+02
     Coulomb-14        LJ (SR)   Coulomb (SR)      Potential    Kinetic En.
    2.54707e+04   -4.81217e+03   -1.89513e+04    6.32428e+03    0.00000e+00
   Total Energy    Temperature Pressure (bar)
    6.32428e+03    0.00000e+00    0.00000e+00

           Step           Time         Lambda
          10700    10700.00000        0.00000

   Energies (kJ/mol)
        G96Bond       G96Angle    Proper Dih.  Improper Dih.          LJ-14
    3.24346e+02    1.60889e+03    1.45371e+03    3.63842e+02    8.67453e+02
     Coulomb-14        LJ (SR)   Coulomb (SR)      Potential    Kinetic En.
    2.54693e+04   -4.81328e+03   -1.89520e+04    6.32231e+03    0.00000e+00
   Total Energy    Temperature Pressure (bar)
    6.32231e+03    0.00000e+00    0.00000e+00

           Step           Time         Lambda
          10800    10800.00000        0.00000

   Energies (kJ/mol)
        G96Bond       G96Angle    Proper Dih.  Improper Dih.          LJ-14
    3.24669e+02    1.60927e+03    1.45358e+03    3.63898e+02    8.67074e+02
     Coulomb-14        LJ (SR)   Coulomb (SR)      Potential    Kinetic En.
    2.54688e+04   -4.81354e+03   -1.89522e+04    6.32159e+03    0.00000e+00
   Total Energy    Temperature Pressure (bar)
    6.32159e+03    0.00000e+00    0.00000e+00

           Step           Time         Lambda
          10900    10900.00000        0.00000

   Energies (kJ/mol)
        G96Bond       G96Angle    Proper Dih.  Improper Dih.          LJ-14
    3.24725e+02    1.61194e+03    1.45243e+03    3.64245e+02    8.68610e+02
     Coulomb-14        LJ (SR)   Coulomb (SR)      Potential    Kinetic En.
    2.54661e+04   -4.81799e+03   -1.89574e+04    6.31262e+03    0.00000e+00
   Total Energy    Temperature Pressure (bar)
    6.31262e+03    0.00000e+00    0.00000e+00

           Step           Time         Lambda
          11000    11000.00000        0.00000

   Energies (kJ/mol)
        G96Bond       G96Angle    Proper Dih.  Improper Dih.          LJ-14
    3.24810e+02    1.61225e+03    1.45283e+03    3.64147e+02    8.68570e+02
     Coulomb-14        LJ (SR)   Coulomb (SR)      Potential    Kinetic En.
    2.54657e+04   -4.81874e+03   -1.89584e+04    6.31126e+03    0.00000e+00
   Total Energy    Temperature Pressure (bar)
    6.31126e+03    0.00000e+00    0.00000e+00

           Step           Time         Lambda
          11100    11100.00000        0.00000

   Energies (kJ/mol)
        G96Bond       G96Angle    Proper Dih.  Improper Dih.          LJ-14
    3.24761e+02    1.61224e+03    1.45308e+03    3.64037e+02    8.68783e+02
     Coulomb-14        LJ (SR)   Coulomb (SR)      Potential    Kinetic En.
    2.54659e+04   -4.81921e+03   -1.89593e+04    6.31024e+03    0.00000e+00
   Total Energy    Temperature Pressure (bar)
    6.31024e+03    0.00000e+00    0.00000e+00

           Step           Time         Lambda
          11200    11200.00000        0.00000

   Energies (kJ/mol)
        G96Bond       G96Angle    Proper Dih.  Improper Dih.          LJ-14
    3.24750e+02    1.61230e+03    1.45337e+03    3.63934e+02    8.68924e+02
     Coulomb-14        LJ (SR)   Coulomb (SR)      Potential    Kinetic En.
    2.54659e+04   -4.81978e+03   -1.89603e+04    6.30907e+03    0.00000e+00
   Total Energy    Temperature Pressure (bar)
    6.30907e+03    0.00000e+00    0.00000e+00

           Step           Time         Lambda
          11300    11300.00000        0.00000

   Energies (kJ/mol)
        G96Bond       G96Angle    Proper Dih.  Improper Dih.          LJ-14
    3.24748e+02    1.61250e+03    1.45388e+03    3.63701e+02    8.69216e+02
     Coulomb-14        LJ (SR)   Coulomb (SR)      Potential    Kinetic En.
    2.54660e+04   -4.82117e+03   -1.89624e+04    6.30641e+03    0.00000e+00
   Total Energy    Temperature Pressure (bar)
    6.30641e+03    0.00000e+00    0.00000e+00

           Step           Time         Lambda
          11400    11400.00000        0.00000

   Energies (kJ/mol)
        G96Bond       G96Angle    Proper Dih.  Improper Dih.          LJ-14
    3.24748e+02    1.61267e+03    1.45399e+03    3.63601e+02    8.69319e+02
     Coulomb-14        LJ (SR)   Coulomb (SR)      Potential    Kinetic En.
    2.54660e+04   -4.82179e+03   -1.89633e+04    6.30523e+03    0.00000e+00
   Total Energy    Temperature Pressure (bar)
    6.30523e+03    0.00000e+00    0.00000e+00

           Step           Time         Lambda
          11500    11500.00000        0.00000

   Energies (kJ/mol)
        G96Bond       G96Angle    Proper Dih.  Improper Dih.          LJ-14
    3.25124e+02    1.61433e+03    1.45376e+03    3.63647e+02    8.68645e+02
     Coulomb-14        LJ (SR)   Coulomb (SR)      Potential    Kinetic En.
    2.54657e+04   -4.82620e+03   -1.89643e+04    6.30069e+03    0.00000e+00
   Total Energy    Temperature Pressure (bar)
    6.30069e+03    0.00000e+00    0.00000e+00

           Step           Time         Lambda
          11600    11600.00000        0.00000

   Energies (kJ/mol)
        G96Bond       G96Angle    Proper Dih.  Improper Dih.          LJ-14
    3.24851e+02    1.61440e+03    1.45262e+03    3.63360e+02    8.69793e+02
     Coulomb-14        LJ (SR)   Coulomb (SR)      Potential    Kinetic En.
    2.54658e+04   -4.82593e+03   -1.89672e+04    6.29770e+03    0.00000e+00
   Total Energy    Temperature Pressure (bar)
    6.29770e+03    0.00000e+00    0.00000e+00

           Step           Time         Lambda
          11700    11700.00000        0.00000

   Energies (kJ/mol)
        G96Bond       G96Angle    Proper Dih.  Improper Dih.          LJ-14
    3.24890e+02    1.61487e+03    1.45272e+03    3.63296e+02    8.70061e+02
     Coulomb-14        LJ (SR)   Coulomb (SR)      Potential    Kinetic En.
    2.54656e+04   -4.82865e+03   -1.89688e+04    6.29396e+03    0.00000e+00
   Total Energy    Temperature Pressure (bar)
    6.29396e+03    0.00000e+00    0.00000e+00

           Step           Time         Lambda
          11800    11800.00000        0.00000

   Energies (kJ/mol)
        G96Bond       G96Angle    Proper Dih.  Improper Dih.          LJ-14
    3.24798e+02    1.61517e+03    1.45315e+03    3.63311e+02    8.70227e+02
     Coulomb-14        LJ (SR)   Coulomb (SR)      Potential    Kinetic En.
    2.54654e+04   -4.83126e+03   -1.89701e+04    6.29062e+03    0.00000e+00
   Total Energy    Temperature Pressure (bar)
    6.29062e+03    0.00000e+00    0.00000e+00

           Step           Time         Lambda
          11900    11900.00000        0.00000

   Energies (kJ/mol)
        G96Bond       G96Angle    Proper Dih.  Improper Dih.          LJ-14
    3.24499e+02    1.61594e+03    1.45671e+03    3.63597e+02    8.70870e+02
     Coulomb-14        LJ (SR)   Coulomb (SR)      Potential    Kinetic En.
    2.54642e+04   -4.84148e+03   -1.89756e+04    6.27869e+03    0.00000e+00
   Total Energy    Temperature Pressure (bar)
    6.27869e+03    0.00000e+00    0.00000e+00

           Step           Time         Lambda
          12000    12000.00000        0.00000

   Energies (kJ/mol)
        G96Bond       G96Angle    Proper Dih.  Improper Dih.          LJ-14
    3.24279e+02    1.61595e+03    1.45816e+03    3.63905e+02    8.70901e+02
     Coulomb-14        LJ (SR)   Coulomb (SR)      Potential    Kinetic En.
    2.54640e+04   -4.84423e+03   -1.89773e+04    6.27564e+03    0.00000e+00
   Total Energy    Temperature Pressure (bar)
    6.27564e+03    0.00000e+00    0.00000e+00

           Step           Time         Lambda
          12100    12100.00000        0.00000

   Energies (kJ/mol)
        G96Bond       G96Angle    Proper Dih.  Improper Dih.          LJ-14
    3.24270e+02    1.61597e+03    1.45848e+03    3.63932e+02    8.70855e+02
     Coulomb-14        LJ (SR)   Coulomb (SR)      Potential    Kinetic En.
    2.54640e+04   -4.84485e+03   -1.89778e+04    6.27483e+03    0.00000e+00
   Total Energy    Temperature Pressure (bar)
    6.27483e+03    0.00000e+00    0.00000e+00

           Step           Time         Lambda
          12200    12200.00000        0.00000

   Energies (kJ/mol)
        G96Bond       G96Angle    Proper Dih.  Improper Dih.          LJ-14
    3.23923e+02    1.61595e+03    1.46027e+03    3.64109e+02    8.70434e+02
     Coulomb-14        LJ (SR)   Coulomb (SR)      Potential    Kinetic En.
    2.54640e+04   -4.84804e+03   -1.89799e+04    6.27074e+03    0.00000e+00
   Total Energy    Temperature Pressure (bar)
    6.27074e+03    0.00000e+00    0.00000e+00

           Step           Time         Lambda
          12300    12300.00000        0.00000

   Energies (kJ/mol)
        G96Bond       G96Angle    Proper Dih.  Improper Dih.          LJ-14
    3.23778e+02    1.61596e+03    1.46108e+03    3.64241e+02    8.70236e+02
     Coulomb-14        LJ (SR)   Coulomb (SR)      Potential    Kinetic En.
    2.54637e+04   -4.84989e+03   -1.89805e+04    6.26856e+03    0.00000e+00
   Total Energy    Temperature Pressure (bar)
    6.26856e+03    0.00000e+00    0.00000e+00

           Step           Time         Lambda
          12400    12400.00000        0.00000

   Energies (kJ/mol)
        G96Bond       G96Angle    Proper Dih.  Improper Dih.          LJ-14
    3.23513e+02    1.61607e+03    1.46378e+03    3.64684e+02    8.69370e+02
     Coulomb-14        LJ (SR)   Coulomb (SR)      Potential    Kinetic En.
    2.54620e+04   -4.85553e+03   -1.89813e+04    6.26261e+03    0.00000e+00
   Total Energy    Temperature Pressure (bar)
    6.26261e+03    0.00000e+00    0.00000e+00

           Step           Time         Lambda
          12500    12500.00000        0.00000

   Energies (kJ/mol)
        G96Bond       G96Angle    Proper Dih.  Improper Dih.          LJ-14
    3.23411e+02    1.61595e+03    1.46438e+03    3.64728e+02    8.69284e+02
     Coulomb-14        LJ (SR)   Coulomb (SR)      Potential    Kinetic En.
    2.54617e+04   -4.85634e+03   -1.89813e+04    6.26182e+03    0.00000e+00
   Total Energy    Temperature Pressure (bar)
    6.26182e+03    0.00000e+00    0.00000e+00

           Step           Time         Lambda
          12600    12600.00000        0.00000

   Energies (kJ/mol)
        G96Bond       G96Angle    Proper Dih.  Improper Dih.          LJ-14
    3.23417e+02    1.61589e+03    1.46476e+03    3.64761e+02    8.69165e+02
     Coulomb-14        LJ (SR)   Coulomb (SR)      Potential    Kinetic En.
    2.54615e+04   -4.85697e+03   -1.89813e+04    6.26124e+03    0.00000e+00
   Total Energy    Temperature Pressure (bar)
    6.26124e+03    0.00000e+00    0.00000e+00

           Step           Time         Lambda
          12700    12700.00000        0.00000

   Energies (kJ/mol)
        G96Bond       G96Angle    Proper Dih.  Improper Dih.          LJ-14
    3.22423e+02    1.61824e+03    1.46120e+03    3.65688e+02    8.68487e+02
     Coulomb-14        LJ (SR)   Coulomb (SR)      Potential    Kinetic En.
    2.54585e+04   -4.86161e+03   -1.89813e+04    6.25164e+03    0.00000e+00
   Total Energy    Temperature Pressure (bar)
    6.25164e+03    0.00000e+00    0.00000e+00

           Step           Time         Lambda
          12800    12800.00000        0.00000

   Energies (kJ/mol)
        G96Bond       G96Angle    Proper Dih.  Improper Dih.          LJ-14
    3.23200e+02    1.61791e+03    1.46061e+03    3.65328e+02    8.67428e+02
     Coulomb-14        LJ (SR)   Coulomb (SR)      Potential    Kinetic En.
    2.54576e+04   -4.86149e+03   -1.89820e+04    6.24849e+03    0.00000e+00
   Total Energy    Temperature Pressure (bar)
    6.24849e+03    0.00000e+00    0.00000e+00

           Step           Time         Lambda
          12900    12900.00000        0.00000

   Energies (kJ/mol)
        G96Bond       G96Angle    Proper Dih.  Improper Dih.          LJ-14
    3.23208e+02    1.61786e+03    1.46081e+03    3.65264e+02    8.67402e+02
     Coulomb-14        LJ (SR)   Coulomb (SR)      Potential    Kinetic En.
    2.54575e+04   -4.86188e+03   -1.89827e+04    6.24748e+03    0.00000e+00
   Total Energy    Temperature Pressure (bar)
    6.24748e+03    0.00000e+00    0.00000e+00

           Step           Time         Lambda
          13000    13000.00000        0.00000

   Energies (kJ/mol)
        G96Bond       G96Angle    Proper Dih.  Improper Dih.          LJ-14
    3.23196e+02    1.61784e+03    1.46090e+03    3.65229e+02    8.67435e+02
     Coulomb-14        LJ (SR)   Coulomb (SR)      Potential    Kinetic En.
    2.54573e+04   -4.86234e+03   -1.89830e+04    6.24655e+03    0.00000e+00
   Total Energy    Temperature Pressure (bar)
    6.24655e+03    0.00000e+00    0.00000e+00

           Step           Time         Lambda
          13100    13100.00000        0.00000

   Energies (kJ/mol)
        G96Bond       G96Angle    Proper Dih.  Improper Dih.          LJ-14
    3.23192e+02    1.61781e+03    1.46101e+03    3.65224e+02    8.67422e+02
     Coulomb-14        LJ (SR)   Coulomb (SR)      Potential    Kinetic En.
    2.54570e+04   -4.86305e+03   -1.89831e+04    6.24547e+03    0.00000e+00
   Total Energy    Temperature Pressure (bar)
    6.24547e+03    0.00000e+00    0.00000e+00

           Step           Time         Lambda
          13200    13200.00000        0.00000

   Energies (kJ/mol)
        G96Bond       G96Angle    Proper Dih.  Improper Dih.          LJ-14
    3.23164e+02    1.61781e+03    1.46113e+03    3.65235e+02    8.67417e+02
     Coulomb-14        LJ (SR)   Coulomb (SR)      Potential    Kinetic En.
    2.54568e+04   -4.86359e+03   -1.89832e+04    6.24477e+03    0.00000e+00
   Total Energy    Temperature Pressure (bar)
    6.24477e+03    0.00000e+00    0.00000e+00

           Step           Time         Lambda
          13300    13300.00000        0.00000

   Energies (kJ/mol)
        G96Bond       G96Angle    Proper Dih.  Improper Dih.          LJ-14
    3.23148e+02    1.61778e+03    1.46127e+03    3.65254e+02    8.67400e+02
     Coulomb-14        LJ (SR)   Coulomb (SR)      Potential    Kinetic En.
    2.54565e+04   -4.86417e+03   -1.89832e+04    6.24405e+03    0.00000e+00
   Total Energy    Temperature Pressure (bar)
    6.24405e+03    0.00000e+00    0.00000e+00

           Step           Time         Lambda
          13400    13400.00000        0.00000

   Energies (kJ/mol)
        G96Bond       G96Angle    Proper Dih.  Improper Dih.          LJ-14
    3.23110e+02    1.61767e+03    1.46193e+03    3.65380e+02    8.67291e+02
     Coulomb-14        LJ (SR)   Coulomb (SR)      Potential    Kinetic En.
    2.54558e+04   -4.86610e+03   -1.89833e+04    6.24178e+03    0.00000e+00
   Total Energy    Temperature Pressure (bar)
    6.24178e+03    0.00000e+00    0.00000e+00

           Step           Time         Lambda
          13500    13500.00000        0.00000

   Energies (kJ/mol)
        G96Bond       G96Angle    Proper Dih.  Improper Dih.          LJ-14
    3.23342e+02    1.61785e+03    1.46212e+03    3.65347e+02    8.66843e+02
     Coulomb-14        LJ (SR)   Coulomb (SR)      Potential    Kinetic En.
    2.54558e+04   -4.86678e+03   -1.89835e+04    6.24102e+03    0.00000e+00
   Total Energy    Temperature Pressure (bar)
    6.24102e+03    0.00000e+00    0.00000e+00

           Step           Time         Lambda
          13600    13600.00000        0.00000

   Energies (kJ/mol)
        G96Bond       G96Angle    Proper Dih.  Improper Dih.          LJ-14
    3.23029e+02    1.61747e+03    1.46290e+03    3.65603e+02    8.67219e+02
     Coulomb-14        LJ (SR)   Coulomb (SR)      Potential    Kinetic En.
    2.54549e+04   -4.86798e+03   -1.89837e+04    6.23953e+03    0.00000e+00
   Total Energy    Temperature Pressure (bar)
    6.23953e+03    0.00000e+00    0.00000e+00

           Step           Time         Lambda
          13700    13700.00000        0.00000

   Energies (kJ/mol)
        G96Bond       G96Angle    Proper Dih.  Improper Dih.          LJ-14
    3.22845e+02    1.61734e+03    1.46454e+03    3.66107e+02    8.67174e+02
     Coulomb-14        LJ (SR)   Coulomb (SR)      Potential    Kinetic En.
    2.54539e+04   -4.87023e+03   -1.89863e+04    6.23535e+03    0.00000e+00
   Total Energy    Temperature Pressure (bar)
    6.23535e+03    0.00000e+00    0.00000e+00

           Step           Time         Lambda
          13800    13800.00000        0.00000

   Energies (kJ/mol)
        G96Bond       G96Angle    Proper Dih.  Improper Dih.          LJ-14
    3.22757e+02    1.61742e+03    1.46390e+03    3.65832e+02    8.67513e+02
     Coulomb-14        LJ (SR)   Coulomb (SR)      Potential    Kinetic En.
    2.54549e+04   -4.87168e+03   -1.89882e+04    6.23245e+03    0.00000e+00
   Total Energy    Temperature Pressure (bar)
    6.23245e+03    0.00000e+00    0.00000e+00

           Step           Time         Lambda
          13900    13900.00000        0.00000

   Energies (kJ/mol)
        G96Bond       G96Angle    Proper Dih.  Improper Dih.          LJ-14
    3.22723e+02    1.61725e+03    1.46492e+03    3.65999e+02    8.67388e+02
     Coulomb-14        LJ (SR)   Coulomb (SR)      Potential    Kinetic En.
    2.54549e+04   -4.87223e+03   -1.89902e+04    6.23080e+03    0.00000e+00
   Total Energy    Temperature Pressure (bar)
    6.23080e+03    0.00000e+00    0.00000e+00

           Step           Time         Lambda
          14000    14000.00000        0.00000

   Energies (kJ/mol)
        G96Bond       G96Angle    Proper Dih.  Improper Dih.          LJ-14
    3.22548e+02    1.61736e+03    1.46463e+03    3.65751e+02    8.67900e+02
     Coulomb-14        LJ (SR)   Coulomb (SR)      Potential    Kinetic En.
    2.54557e+04   -4.87570e+03   -1.89910e+04    6.22721e+03    0.00000e+00
   Total Energy    Temperature Pressure (bar)
    6.22721e+03    0.00000e+00    0.00000e+00

           Step           Time         Lambda
          14100    14100.00000        0.00000

   Energies (kJ/mol)
        G96Bond       G96Angle    Proper Dih.  Improper Dih.          LJ-14
    3.22475e+02    1.61721e+03    1.46572e+03    3.65912e+02    8.67621e+02
     Coulomb-14        LJ (SR)   Coulomb (SR)      Potential    Kinetic En.
    2.54559e+04   -4.87592e+03   -1.89931e+04    6.22582e+03    0.00000e+00
   Total Energy    Temperature Pressure (bar)
    6.22582e+03    0.00000e+00    0.00000e+00

           Step           Time         Lambda
          14200    14200.00000        0.00000

   Energies (kJ/mol)
        G96Bond       G96Angle    Proper Dih.  Improper Dih.          LJ-14
    3.22381e+02    1.61732e+03    1.46754e+03    3.66108e+02    8.67872e+02
     Coulomb-14        LJ (SR)   Coulomb (SR)      Potential    Kinetic En.
    2.54557e+04   -4.87973e+03   -1.89962e+04    6.22095e+03    0.00000e+00
   Total Energy    Temperature Pressure (bar)
    6.22095e+03    0.00000e+00    0.00000e+00

           Step           Time         Lambda
          14300    14300.00000        0.00000

   Energies (kJ/mol)
        G96Bond       G96Angle    Proper Dih.  Improper Dih.          LJ-14
    3.22344e+02    1.61724e+03    1.46785e+03    3.66110e+02    8.67856e+02
     Coulomb-14        LJ (SR)   Coulomb (SR)      Potential    Kinetic En.
    2.54557e+04   -4.88028e+03   -1.89967e+04    6.22017e+03    0.00000e+00
   Total Energy    Temperature Pressure (bar)
    6.22017e+03    0.00000e+00    0.00000e+00

           Step           Time         Lambda
          14400    14400.00000        0.00000

   Energies (kJ/mol)
        G96Bond       G96Angle    Proper Dih.  Improper Dih.          LJ-14
    3.22338e+02    1.61713e+03    1.46836e+03    3.66212e+02    8.67784e+02
     Coulomb-14        LJ (SR)   Coulomb (SR)      Potential    Kinetic En.
    2.54556e+04   -4.88111e+03   -1.89973e+04    6.21903e+03    0.00000e+00
   Total Energy    Temperature Pressure (bar)
    6.21903e+03    0.00000e+00    0.00000e+00

           Step           Time         Lambda
          14500    14500.00000        0.00000

   Energies (kJ/mol)
        G96Bond       G96Angle    Proper Dih.  Improper Dih.          LJ-14
    3.22289e+02    1.61718e+03    1.46859e+03    3.66281e+02    8.67874e+02
     Coulomb-14        LJ (SR)   Coulomb (SR)      Potential    Kinetic En.
    2.54554e+04   -4.88155e+03   -1.89976e+04    6.21840e+03    0.00000e+00
   Total Energy    Temperature Pressure (bar)
    6.21840e+03    0.00000e+00    0.00000e+00

           Step           Time         Lambda
          14600    14600.00000        0.00000

   Energies (kJ/mol)
        G96Bond       G96Angle    Proper Dih.  Improper Dih.          LJ-14
    3.22317e+02    1.61703e+03    1.46903e+03    3.66377e+02    8.67914e+02
     Coulomb-14        LJ (SR)   Coulomb (SR)      Potential    Kinetic En.
    2.54552e+04   -4.88226e+03   -1.89983e+04    6.21729e+03    0.00000e+00
   Total Energy    Temperature Pressure (bar)
    6.21729e+03    0.00000e+00    0.00000e+00

           Step           Time         Lambda
          14700    14700.00000        0.00000

   Energies (kJ/mol)
        G96Bond       G96Angle    Proper Dih.  Improper Dih.          LJ-14
    3.22223e+02    1.61706e+03    1.46914e+03    3.66408e+02    8.67958e+02
     Coulomb-14        LJ (SR)   Coulomb (SR)      Potential    Kinetic En.
    2.54552e+04   -4.88244e+03   -1.89986e+04    6.21698e+03    0.00000e+00
   Total Energy    Temperature Pressure (bar)
    6.21698e+03    0.00000e+00    0.00000e+00

           Step           Time         Lambda
          14800    14800.00000        0.00000

   Energies (kJ/mol)
        G96Bond       G96Angle    Proper Dih.  Improper Dih.          LJ-14
    3.22084e+02    1.61685e+03    1.47004e+03    3.66571e+02    8.68080e+02
     Coulomb-14        LJ (SR)   Coulomb (SR)      Potential    Kinetic En.
    2.54553e+04   -4.88380e+03   -1.90004e+04    6.21470e+03    0.00000e+00
   Total Energy    Temperature Pressure (bar)
    6.21470e+03    0.00000e+00    0.00000e+00

           Step           Time         Lambda
          14900    14900.00000        0.00000

   Energies (kJ/mol)
        G96Bond       G96Angle    Proper Dih.  Improper Dih.          LJ-14
    3.21817e+02    1.61619e+03    1.47172e+03    3.66525e+02    8.68617e+02
     Coulomb-14        LJ (SR)   Coulomb (SR)      Potential    Kinetic En.
    2.54562e+04   -4.88588e+03   -1.90040e+04    6.21116e+03    0.00000e+00
   Total Energy    Temperature Pressure (bar)
    6.21116e+03    0.00000e+00    0.00000e+00

           Step           Time         Lambda
          15000    15000.00000        0.00000

   Energies (kJ/mol)
        G96Bond       G96Angle    Proper Dih.  Improper Dih.          LJ-14
    3.21823e+02    1.61620e+03    1.47220e+03    3.66562e+02    8.68498e+02
     Coulomb-14        LJ (SR)   Coulomb (SR)      Potential    Kinetic En.
    2.54560e+04   -4.88634e+03   -1.90044e+04    6.21057e+03    0.00000e+00
   Total Energy    Temperature Pressure (bar)
    6.21057e+03    0.00000e+00    0.00000e+00

           Step           Time         Lambda
          15100    15100.00000        0.00000

   Energies (kJ/mol)
        G96Bond       G96Angle    Proper Dih.  Improper Dih.          LJ-14
    3.21720e+02    1.61613e+03    1.47253e+03    3.66521e+02    8.68656e+02
     Coulomb-14        LJ (SR)   Coulomb (SR)      Potential    Kinetic En.
    2.54560e+04   -4.88670e+03   -1.90048e+04    6.21011e+03    0.00000e+00
   Total Energy    Temperature Pressure (bar)
    6.21011e+03    0.00000e+00    0.00000e+00

           Step           Time         Lambda
          15200    15200.00000        0.00000

   Energies (kJ/mol)
        G96Bond       G96Angle    Proper Dih.  Improper Dih.          LJ-14
    3.21755e+02    1.61606e+03    1.47292e+03    3.66528e+02    8.68670e+02
     Coulomb-14        LJ (SR)   Coulomb (SR)      Potential    Kinetic En.
    2.54559e+04   -4.88713e+03   -1.90051e+04    6.20963e+03    0.00000e+00
   Total Energy    Temperature Pressure (bar)
    6.20963e+03    0.00000e+00    0.00000e+00

           Step           Time         Lambda
          15300    15300.00000        0.00000

   Energies (kJ/mol)
        G96Bond       G96Angle    Proper Dih.  Improper Dih.          LJ-14
    3.21754e+02    1.61604e+03    1.47321e+03    3.66520e+02    8.68695e+02
     Coulomb-14        LJ (SR)   Coulomb (SR)      Potential    Kinetic En.
    2.54558e+04   -4.88742e+03   -1.90053e+04    6.20933e+03    0.00000e+00
   Total Energy    Temperature Pressure (bar)
    6.20933e+03    0.00000e+00    0.00000e+00

           Step           Time         Lambda
          15400    15400.00000        0.00000

   Energies (kJ/mol)
        G96Bond       G96Angle    Proper Dih.  Improper Dih.          LJ-14
    3.21851e+02    1.61656e+03    1.47481e+03    3.66619e+02    8.69625e+02
     Coulomb-14        LJ (SR)   Coulomb (SR)      Potential    Kinetic En.
    2.54524e+04   -4.89097e+03   -1.90064e+04    6.20455e+03    0.00000e+00
   Total Energy    Temperature Pressure (bar)
    6.20455e+03    0.00000e+00    0.00000e+00

           Step           Time         Lambda
          15500    15500.00000        0.00000

   Energies (kJ/mol)
        G96Bond       G96Angle    Proper Dih.  Improper Dih.          LJ-14
    3.21917e+02    1.61678e+03    1.47420e+03    3.66877e+02    8.70153e+02
     Coulomb-14        LJ (SR)   Coulomb (SR)      Potential    Kinetic En.
    2.54519e+04   -4.89150e+03   -1.90075e+04    6.20286e+03    0.00000e+00
   Total Energy    Temperature Pressure (bar)
    6.20286e+03    0.00000e+00    0.00000e+00

           Step           Time         Lambda
          15600    15600.00000        0.00000

   Energies (kJ/mol)
        G96Bond       G96Angle    Proper Dih.  Improper Dih.          LJ-14
    3.21896e+02    1.61693e+03    1.47390e+03    3.67225e+02    8.70580e+02
     Coulomb-14        LJ (SR)   Coulomb (SR)      Potential    Kinetic En.
    2.54521e+04   -4.89187e+03   -1.90093e+04    6.20141e+03    0.00000e+00
   Total Energy    Temperature Pressure (bar)
    6.20141e+03    0.00000e+00    0.00000e+00

           Step           Time         Lambda
          15700    15700.00000        0.00000

   Energies (kJ/mol)
        G96Bond       G96Angle    Proper Dih.  Improper Dih.          LJ-14
    3.21751e+02    1.61691e+03    1.47417e+03    3.67595e+02    8.70817e+02
     Coulomb-14        LJ (SR)   Coulomb (SR)      Potential    Kinetic En.
    2.54527e+04   -4.89245e+03   -1.90119e+04    6.19963e+03    0.00000e+00
   Total Energy    Temperature Pressure (bar)
    6.19963e+03    0.00000e+00    0.00000e+00

           Step           Time         Lambda
          15800    15800.00000        0.00000

   Energies (kJ/mol)
        G96Bond       G96Angle    Proper Dih.  Improper Dih.          LJ-14
    3.21700e+02    1.61678e+03    1.47450e+03    3.67718e+02    8.70792e+02
     Coulomb-14        LJ (SR)   Coulomb (SR)      Potential    Kinetic En.
    2.54528e+04   -4.89286e+03   -1.90126e+04    6.19889e+03    0.00000e+00
   Total Energy    Temperature Pressure (bar)
    6.19889e+03    0.00000e+00    0.00000e+00

           Step           Time         Lambda
          15900    15900.00000        0.00000

   Energies (kJ/mol)
        G96Bond       G96Angle    Proper Dih.  Improper Dih.          LJ-14
    3.21553e+02    1.61676e+03    1.47529e+03    3.68090e+02    8.71125e+02
     Coulomb-14        LJ (SR)   Coulomb (SR)      Potential    Kinetic En.
    2.54527e+04   -4.89412e+03   -1.90146e+04    6.19681e+03    0.00000e+00
   Total Energy    Temperature Pressure (bar)
    6.19681e+03    0.00000e+00    0.00000e+00

           Step           Time         Lambda
          16000    16000.00000        0.00000

   Energies (kJ/mol)
        G96Bond       G96Angle    Proper Dih.  Improper Dih.          LJ-14
    3.21740e+02    1.61755e+03    1.47528e+03    3.69402e+02    8.71046e+02
     Coulomb-14        LJ (SR)   Coulomb (SR)      Potential    Kinetic En.
    2.54535e+04   -4.89606e+03   -1.90180e+04    6.19440e+03    0.00000e+00
   Total Energy    Temperature Pressure (bar)
    6.19440e+03    0.00000e+00    0.00000e+00

           Step           Time         Lambda
          16100    16100.00000        0.00000

   Energies (kJ/mol)
        G96Bond       G96Angle    Proper Dih.  Improper Dih.          LJ-14
    3.21500e+02    1.61731e+03    1.47590e+03    3.70042e+02    8.72077e+02
     Coulomb-14        LJ (SR)   Coulomb (SR)      Potential    Kinetic En.
    2.54516e+04   -4.89684e+03   -1.90212e+04    6.19039e+03    0.00000e+00
   Total Energy    Temperature Pressure (bar)
    6.19039e+03    0.00000e+00    0.00000e+00

           Step           Time         Lambda
          16200    16200.00000        0.00000

   Energies (kJ/mol)
        G96Bond       G96Angle    Proper Dih.  Improper Dih.          LJ-14
    3.21472e+02    1.61802e+03    1.47802e+03    3.70310e+02    8.73014e+02
     Coulomb-14        LJ (SR)   Coulomb (SR)      Potential    Kinetic En.
    2.54482e+04   -4.89577e+03   -1.90256e+04    6.18766e+03    0.00000e+00
   Total Energy    Temperature Pressure (bar)
    6.18766e+03    0.00000e+00    0.00000e+00

           Step           Time         Lambda
          16300    16300.00000        0.00000

   Energies (kJ/mol)
        G96Bond       G96Angle    Proper Dih.  Improper Dih.          LJ-14
    3.21386e+02    1.61900e+03    1.47859e+03    3.70485e+02    8.72473e+02
     Coulomb-14        LJ (SR)   Coulomb (SR)      Potential    Kinetic En.
    2.54472e+04   -4.89550e+03   -1.90285e+04    6.18513e+03    0.00000e+00
   Total Energy    Temperature Pressure (bar)
    6.18513e+03    0.00000e+00    0.00000e+00

           Step           Time         Lambda
          16400    16400.00000        0.00000

   Energies (kJ/mol)
        G96Bond       G96Angle    Proper Dih.  Improper Dih.          LJ-14
    3.21460e+02    1.61955e+03    1.47906e+03    3.70463e+02    8.72572e+02
     Coulomb-14        LJ (SR)   Coulomb (SR)      Potential    Kinetic En.
    2.54465e+04   -4.89516e+03   -1.90304e+04    6.18410e+03    0.00000e+00
   Total Energy    Temperature Pressure (bar)
    6.18410e+03    0.00000e+00    0.00000e+00

           Step           Time         Lambda
          16500    16500.00000        0.00000

   Energies (kJ/mol)
        G96Bond       G96Angle    Proper Dih.  Improper Dih.          LJ-14
    3.21412e+02    1.62005e+03    1.48167e+03    3.71036e+02    8.71729e+02
     Coulomb-14        LJ (SR)   Coulomb (SR)      Potential    Kinetic En.
    2.54475e+04   -4.89561e+03   -1.90375e+04    6.18032e+03    0.00000e+00
   Total Energy    Temperature Pressure (bar)
    6.18032e+03    0.00000e+00    0.00000e+00

           Step           Time         Lambda
          16600    16600.00000        0.00000

   Energies (kJ/mol)
        G96Bond       G96Angle    Proper Dih.  Improper Dih.          LJ-14
    3.21677e+02    1.62001e+03    1.48313e+03    3.71214e+02    8.71502e+02
     Coulomb-14        LJ (SR)   Coulomb (SR)      Potential    Kinetic En.
    2.54462e+04   -4.89641e+03   -1.90386e+04    6.17870e+03    0.00000e+00
   Total Energy    Temperature Pressure (bar)
    6.17870e+03    0.00000e+00    0.00000e+00

           Step           Time         Lambda
          16700    16700.00000        0.00000

   Energies (kJ/mol)
        G96Bond       G96Angle    Proper Dih.  Improper Dih.          LJ-14
    3.21546e+02    1.62025e+03    1.48310e+03    3.71124e+02    8.72174e+02
     Coulomb-14        LJ (SR)   Coulomb (SR)      Potential    Kinetic En.
    2.54456e+04   -4.89621e+03   -1.90393e+04    6.17832e+03    0.00000e+00
   Total Energy    Temperature Pressure (bar)
    6.17832e+03    0.00000e+00    0.00000e+00

           Step           Time         Lambda
          16800    16800.00000        0.00000

   Energies (kJ/mol)
        G96Bond       G96Angle    Proper Dih.  Improper Dih.          LJ-14
    3.21546e+02    1.62033e+03    1.48334e+03    3.71167e+02    8.72103e+02
     Coulomb-14        LJ (SR)   Coulomb (SR)      Potential    Kinetic En.
    2.54455e+04   -4.89627e+03   -1.90397e+04    6.17807e+03    0.00000e+00
   Total Energy    Temperature Pressure (bar)
    6.17807e+03    0.00000e+00    0.00000e+00

           Step           Time         Lambda
          16900    16900.00000        0.00000

   Energies (kJ/mol)
        G96Bond       G96Angle    Proper Dih.  Improper Dih.          LJ-14
    3.22209e+02    1.62235e+03    1.49080e+03    3.71831e+02    8.70155e+02
     Coulomb-14        LJ (SR)   Coulomb (SR)      Potential    Kinetic En.
    2.54424e+04   -4.89674e+03   -1.90520e+04    6.17099e+03    0.00000e+00
   Total Energy    Temperature Pressure (bar)
    6.17099e+03    0.00000e+00    0.00000e+00

           Step           Time         Lambda
          17000    17000.00000        0.00000

   Energies (kJ/mol)
        G96Bond       G96Angle    Proper Dih.  Improper Dih.          LJ-14
    3.21848e+02    1.62185e+03    1.49055e+03    3.71753e+02    8.70827e+02
     Coulomb-14        LJ (SR)   Coulomb (SR)      Potential    Kinetic En.
    2.54432e+04   -4.89785e+03   -1.90518e+04    6.17038e+03    0.00000e+00
   Total Energy    Temperature Pressure (bar)
    6.17038e+03    0.00000e+00    0.00000e+00

           Step           Time         Lambda
          17100    17100.00000        0.00000

   Energies (kJ/mol)
        G96Bond       G96Angle    Proper Dih.  Improper Dih.          LJ-14
    3.21822e+02    1.62193e+03    1.49047e+03    3.71801e+02    8.70777e+02
     Coulomb-14        LJ (SR)   Coulomb (SR)      Potential    Kinetic En.
    2.54430e+04   -4.89841e+03   -1.90514e+04    6.16999e+03    0.00000e+00
   Total Energy    Temperature Pressure (bar)
    6.16999e+03    0.00000e+00    0.00000e+00

           Step           Time         Lambda
          17200    17200.00000        0.00000

   Energies (kJ/mol)
        G96Bond       G96Angle    Proper Dih.  Improper Dih.          LJ-14
    3.21799e+02    1.62222e+03    1.49061e+03    3.71889e+02    8.70593e+02
     Coulomb-14        LJ (SR)   Coulomb (SR)      Potential    Kinetic En.
    2.54423e+04   -4.89939e+03   -1.90509e+04    6.16915e+03    0.00000e+00
   Total Energy    Temperature Pressure (bar)
    6.16915e+03    0.00000e+00    0.00000e+00

           Step           Time         Lambda
          17300    17300.00000        0.00000

   Energies (kJ/mol)
        G96Bond       G96Angle    Proper Dih.  Improper Dih.          LJ-14
    3.21836e+02    1.62259e+03    1.49085e+03    3.72006e+02    8.70312e+02
     Coulomb-14        LJ (SR)   Coulomb (SR)      Potential    Kinetic En.
    2.54416e+04   -4.90013e+03   -1.90508e+04    6.16834e+03    0.00000e+00
   Total Energy    Temperature Pressure (bar)
    6.16834e+03    0.00000e+00    0.00000e+00

           Step           Time         Lambda
          17400    17400.00000        0.00000

   Energies (kJ/mol)
        G96Bond       G96Angle    Proper Dih.  Improper Dih.          LJ-14
    3.21971e+02    1.62368e+03    1.49137e+03    3.72324e+02    8.69565e+02
     Coulomb-14        LJ (SR)   Coulomb (SR)      Potential    Kinetic En.
    2.54390e+04   -4.90221e+03   -1.90499e+04    6.16582e+03    0.00000e+00
   Total Energy    Temperature Pressure (bar)
    6.16582e+03    0.00000e+00    0.00000e+00

           Step           Time         Lambda
          17500    17500.00000        0.00000

   Energies (kJ/mol)
        G96Bond       G96Angle    Proper Dih.  Improper Dih.          LJ-14
    3.21985e+02    1.62384e+03    1.49146e+03    3.72340e+02    8.69422e+02
     Coulomb-14        LJ (SR)   Coulomb (SR)      Potential    Kinetic En.
    2.54385e+04   -4.90253e+03   -1.90496e+04    6.16536e+03    0.00000e+00
   Total Energy    Temperature Pressure (bar)
    6.16536e+03    0.00000e+00    0.00000e+00

           Step           Time         Lambda
          17600    17600.00000        0.00000

   Energies (kJ/mol)
        G96Bond       G96Angle    Proper Dih.  Improper Dih.          LJ-14
    3.22095e+02    1.62478e+03    1.49174e+03    3.72454e+02    8.68744e+02
     Coulomb-14        LJ (SR)   Coulomb (SR)      Potential    Kinetic En.
    2.54357e+04   -4.90453e+03   -1.90481e+04    6.16286e+03    0.00000e+00
   Total Energy    Temperature Pressure (bar)
    6.16286e+03    0.00000e+00    0.00000e+00

           Step           Time         Lambda
          17700    17700.00000        0.00000

   Energies (kJ/mol)
        G96Bond       G96Angle    Proper Dih.  Improper Dih.          LJ-14
    3.22034e+02    1.62531e+03    1.49181e+03    3.72647e+02    8.68389e+02
     Coulomb-14        LJ (SR)   Coulomb (SR)      Potential    Kinetic En.
    2.54351e+04   -4.90620e+03   -1.90480e+04    6.16109e+03    0.00000e+00
   Total Energy    Temperature Pressure (bar)
    6.16109e+03    0.00000e+00    0.00000e+00

           Step           Time         Lambda
          17800    17800.00000        0.00000

   Energies (kJ/mol)
        G96Bond       G96Angle    Proper Dih.  Improper Dih.          LJ-14
    3.22179e+02    1.62483e+03    1.49209e+03    3.72868e+02    8.68494e+02
     Coulomb-14        LJ (SR)   Coulomb (SR)      Potential    Kinetic En.
    2.54350e+04   -4.90711e+03   -1.90485e+04    6.15987e+03    0.00000e+00
   Total Energy    Temperature Pressure (bar)
    6.15987e+03    0.00000e+00    0.00000e+00

           Step           Time         Lambda
          17900    17900.00000        0.00000

   Energies (kJ/mol)
        G96Bond       G96Angle    Proper Dih.  Improper Dih.          LJ-14
    3.22131e+02    1.62704e+03    1.49038e+03    3.73236e+02    8.67991e+02
     Coulomb-14        LJ (SR)   Coulomb (SR)      Potential    Kinetic En.
    2.54326e+04   -4.91033e+03   -1.90474e+04    6.15560e+03    0.00000e+00
   Total Energy    Temperature Pressure (bar)
    6.15560e+03    0.00000e+00    0.00000e+00

           Step           Time         Lambda
          18000    18000.00000        0.00000

   Energies (kJ/mol)
        G96Bond       G96Angle    Proper Dih.  Improper Dih.          LJ-14
    3.22204e+02    1.62826e+03    1.48892e+03    3.73562e+02    8.67706e+02
     Coulomb-14        LJ (SR)   Coulomb (SR)      Potential    Kinetic En.
    2.54309e+04   -4.91095e+03   -1.90474e+04    6.15323e+03    0.00000e+00
   Total Energy    Temperature Pressure (bar)
    6.15323e+03    0.00000e+00    0.00000e+00

           Step           Time         Lambda
          18100    18100.00000        0.00000

   Energies (kJ/mol)
        G96Bond       G96Angle    Proper Dih.  Improper Dih.          LJ-14
    3.22272e+02    1.62872e+03    1.48731e+03    3.73676e+02    8.67377e+02
     Coulomb-14        LJ (SR)   Coulomb (SR)      Potential    Kinetic En.
    2.54312e+04   -4.91152e+03   -1.90481e+04    6.15092e+03    0.00000e+00
   Total Energy    Temperature Pressure (bar)
    6.15092e+03    0.00000e+00    0.00000e+00

           Step           Time         Lambda
          18200    18200.00000        0.00000

   Energies (kJ/mol)
        G96Bond       G96Angle    Proper Dih.  Improper Dih.          LJ-14
    3.22182e+02    1.62882e+03    1.48673e+03    3.73705e+02    8.67350e+02
     Coulomb-14        LJ (SR)   Coulomb (SR)      Potential    Kinetic En.
    2.54317e+04   -4.91174e+03   -1.90487e+04    6.15001e+03    0.00000e+00
   Total Energy    Temperature Pressure (bar)
    6.15001e+03    0.00000e+00    0.00000e+00

           Step           Time         Lambda
          18300    18300.00000        0.00000

   Energies (kJ/mol)
        G96Bond       G96Angle    Proper Dih.  Improper Dih.          LJ-14
    3.21964e+02    1.62903e+03    1.48579e+03    3.73778e+02    8.67308e+02
     Coulomb-14        LJ (SR)   Coulomb (SR)      Potential    Kinetic En.
    2.54328e+04   -4.91210e+03   -1.90502e+04    6.14832e+03    0.00000e+00
   Total Energy    Temperature Pressure (bar)
    6.14832e+03    0.00000e+00    0.00000e+00

           Step           Time         Lambda
          18400    18400.00000        0.00000

   Energies (kJ/mol)
        G96Bond       G96Angle    Proper Dih.  Improper Dih.          LJ-14
    3.22046e+02    1.62604e+03    1.48206e+03    3.72832e+02    8.67168e+02
     Coulomb-14        LJ (SR)   Coulomb (SR)      Potential    Kinetic En.
    2.54355e+04   -4.91022e+03   -1.90565e+04    6.13894e+03    0.00000e+00
   Total Energy    Temperature Pressure (bar)
    6.13894e+03    0.00000e+00    0.00000e+00

           Step           Time         Lambda
          18500    18500.00000        0.00000

   Energies (kJ/mol)
        G96Bond       G96Angle    Proper Dih.  Improper Dih.          LJ-14
    3.22196e+02    1.61865e+03    1.48138e+03    3.70036e+02    8.69849e+02
     Coulomb-14        LJ (SR)   Coulomb (SR)      Potential    Kinetic En.
    2.54416e+04   -4.91104e+03   -1.90584e+04    6.13428e+03    0.00000e+00
   Total Energy    Temperature Pressure (bar)
    6.13428e+03    0.00000e+00    0.00000e+00

           Step           Time         Lambda
          18600    18600.00000        0.00000

   Energies (kJ/mol)
        G96Bond       G96Angle    Proper Dih.  Improper Dih.          LJ-14
    3.21650e+02    1.61925e+03    1.48090e+03    3.70024e+02    8.69859e+02
     Coulomb-14        LJ (SR)   Coulomb (SR)      Potential    Kinetic En.
    2.54411e+04   -4.91051e+03   -1.90599e+04    6.13230e+03    0.00000e+00
   Total Energy    Temperature Pressure (bar)
    6.13230e+03    0.00000e+00    0.00000e+00

           Step           Time         Lambda
          18700    18700.00000        0.00000

   Energies (kJ/mol)
        G96Bond       G96Angle    Proper Dih.  Improper Dih.          LJ-14
    3.21609e+02    1.61888e+03    1.48018e+03    3.69744e+02    8.70092e+02
     Coulomb-14        LJ (SR)   Coulomb (SR)      Potential    Kinetic En.
    2.54417e+04   -4.91062e+03   -1.90609e+04    6.13071e+03    0.00000e+00
   Total Energy    Temperature Pressure (bar)
    6.13071e+03    0.00000e+00    0.00000e+00

           Step           Time         Lambda
          18800    18800.00000        0.00000

   Energies (kJ/mol)
        G96Bond       G96Angle    Proper Dih.  Improper Dih.          LJ-14
    3.21562e+02    1.61881e+03    1.47987e+03    3.69697e+02    8.70178e+02
     Coulomb-14        LJ (SR)   Coulomb (SR)      Potential    Kinetic En.
    2.54419e+04   -4.91062e+03   -1.90612e+04    6.13021e+03    0.00000e+00
   Total Energy    Temperature Pressure (bar)
    6.13021e+03    0.00000e+00    0.00000e+00

           Step           Time         Lambda
          18900    18900.00000        0.00000

   Energies (kJ/mol)
        G96Bond       G96Angle    Proper Dih.  Improper Dih.          LJ-14
    3.21421e+02    1.61887e+03    1.47725e+03    3.69521e+02    8.70742e+02
     Coulomb-14        LJ (SR)   Coulomb (SR)      Potential    Kinetic En.
    2.54427e+04   -4.91037e+03   -1.90635e+04    6.12664e+03    0.00000e+00
   Total Energy    Temperature Pressure (bar)
    6.12664e+03    0.00000e+00    0.00000e+00

           Step           Time         Lambda
          19000    19000.00000        0.00000

   Energies (kJ/mol)
        G96Bond       G96Angle    Proper Dih.  Improper Dih.          LJ-14
    3.21402e+02    1.61959e+03    1.47569e+03    3.69621e+02    8.70804e+02
     Coulomb-14        LJ (SR)   Coulomb (SR)      Potential    Kinetic En.
    2.54429e+04   -4.90947e+03   -1.90659e+04    6.12461e+03    0.00000e+00
   Total Energy    Temperature Pressure (bar)
    6.12461e+03    0.00000e+00    0.00000e+00

           Step           Time         Lambda
          19100    19100.00000        0.00000

   Energies (kJ/mol)
        G96Bond       G96Angle    Proper Dih.  Improper Dih.          LJ-14
    3.21441e+02    1.62006e+03    1.47483e+03    3.69601e+02    8.71037e+02
     Coulomb-14        LJ (SR)   Coulomb (SR)      Potential    Kinetic En.
    2.54431e+04   -4.90855e+03   -1.90688e+04    6.12272e+03    0.00000e+00
   Total Energy    Temperature Pressure (bar)
    6.12272e+03    0.00000e+00    0.00000e+00

           Step           Time         Lambda
          19200    19200.00000        0.00000

   Energies (kJ/mol)
        G96Bond       G96Angle    Proper Dih.  Improper Dih.          LJ-14
    3.21496e+02    1.62123e+03    1.47234e+03    3.69382e+02    8.71498e+02
     Coulomb-14        LJ (SR)   Coulomb (SR)      Potential    Kinetic En.
    2.54442e+04   -4.90875e+03   -1.90736e+04    6.11778e+03    0.00000e+00
   Total Energy    Temperature Pressure (bar)
    6.11778e+03    0.00000e+00    0.00000e+00

           Step           Time         Lambda
          19300    19300.00000        0.00000

   Energies (kJ/mol)
        G96Bond       G96Angle    Proper Dih.  Improper Dih.          LJ-14
    3.21542e+02    1.62191e+03    1.47161e+03    3.69335e+02    8.71316e+02
     Coulomb-14        LJ (SR)   Coulomb (SR)      Potential    Kinetic En.
    2.54442e+04   -4.90903e+03   -1.90753e+04    6.11552e+03    0.00000e+00
   Total Energy    Temperature Pressure (bar)
    6.11552e+03    0.00000e+00    0.00000e+00

           Step           Time         Lambda
          19400    19400.00000        0.00000

   Energies (kJ/mol)
        G96Bond       G96Angle    Proper Dih.  Improper Dih.          LJ-14
    3.21551e+02    1.62196e+03    1.47140e+03    3.69335e+02    8.71285e+02
     Coulomb-14        LJ (SR)   Coulomb (SR)      Potential    Kinetic En.
    2.54441e+04   -4.90949e+03   -1.90758e+04    6.11431e+03    0.00000e+00
   Total Energy    Temperature Pressure (bar)
    6.11431e+03    0.00000e+00    0.00000e+00

           Step           Time         Lambda
          19500    19500.00000        0.00000

   Energies (kJ/mol)
        G96Bond       G96Angle    Proper Dih.  Improper Dih.          LJ-14
    3.21572e+02    1.62187e+03    1.47089e+03    3.69362e+02    8.71266e+02
     Coulomb-14        LJ (SR)   Coulomb (SR)      Potential    Kinetic En.
    2.54439e+04   -4.91063e+03   -1.90763e+04    6.11195e+03    0.00000e+00
   Total Energy    Temperature Pressure (bar)
    6.11195e+03    0.00000e+00    0.00000e+00

           Step           Time         Lambda
          19600    19600.00000        0.00000

   Energies (kJ/mol)
        G96Bond       G96Angle    Proper Dih.  Improper Dih.          LJ-14
    3.21591e+02    1.62185e+03    1.47072e+03    3.69373e+02    8.71207e+02
     Coulomb-14        LJ (SR)   Coulomb (SR)      Potential    Kinetic En.
    2.54438e+04   -4.91103e+03   -1.90763e+04    6.11127e+03    0.00000e+00
   Total Energy    Temperature Pressure (bar)
    6.11127e+03    0.00000e+00    0.00000e+00

           Step           Time         Lambda
          19700    19700.00000        0.00000

   Energies (kJ/mol)
        G96Bond       G96Angle    Proper Dih.  Improper Dih.          LJ-14
    3.21724e+02    1.62177e+03    1.47000e+03    3.69441e+02    8.71076e+02
     Coulomb-14        LJ (SR)   Coulomb (SR)      Potential    Kinetic En.
    2.54435e+04   -4.91273e+03   -1.90761e+04    6.10860e+03    0.00000e+00
   Total Energy    Temperature Pressure (bar)
    6.10860e+03    0.00000e+00    0.00000e+00

           Step           Time         Lambda
          19800    19800.00000        0.00000

   Energies (kJ/mol)
        G96Bond       G96Angle    Proper Dih.  Improper Dih.          LJ-14
    3.21845e+02    1.62206e+03    1.46951e+03    3.69493e+02    8.70726e+02
     Coulomb-14        LJ (SR)   Coulomb (SR)      Potential    Kinetic En.
    2.54431e+04   -4.91379e+03   -1.90761e+04    6.10681e+03    0.00000e+00
   Total Energy    Temperature Pressure (bar)
    6.10681e+03    0.00000e+00    0.00000e+00

           Step           Time         Lambda
          19900    19900.00000        0.00000

   Energies (kJ/mol)
        G96Bond       G96Angle    Proper Dih.  Improper Dih.          LJ-14
    3.21690e+02    1.62256e+03    1.46912e+03    3.69606e+02    8.70597e+02
     Coulomb-14        LJ (SR)   Coulomb (SR)      Potential    Kinetic En.
    2.54427e+04   -4.91436e+03   -1.90763e+04    6.10571e+03    0.00000e+00
   Total Energy    Temperature Pressure (bar)
    6.10571e+03    0.00000e+00    0.00000e+00

           Step           Time         Lambda
          20000    20000.00000        0.00000

   Energies (kJ/mol)
        G96Bond       G96Angle    Proper Dih.  Improper Dih.          LJ-14
    3.21705e+02    1.62283e+03    1.46889e+03    3.69675e+02    8.70583e+02
     Coulomb-14        LJ (SR)   Coulomb (SR)      Potential    Kinetic En.
    2.54425e+04   -4.91469e+03   -1.90764e+04    6.10508e+03    0.00000e+00
   Total Energy    Temperature Pressure (bar)
    6.10508e+03    0.00000e+00    0.00000e+00

           Step           Time         Lambda
          20100    20100.00000        0.00000

   Energies (kJ/mol)
        G96Bond       G96Angle    Proper Dih.  Improper Dih.          LJ-14
    3.21830e+02    1.62419e+03    1.46823e+03    3.70061e+02    8.70077e+02
     Coulomb-14        LJ (SR)   Coulomb (SR)      Potential    Kinetic En.
    2.54416e+04   -4.91624e+03   -1.90779e+04    6.10190e+03    0.00000e+00
   Total Energy    Temperature Pressure (bar)
    6.10190e+03    0.00000e+00    0.00000e+00

           Step           Time         Lambda
          20200    20200.00000        0.00000

   Energies (kJ/mol)
        G96Bond       G96Angle    Proper Dih.  Improper Dih.          LJ-14
    3.21886e+02    1.62464e+03    1.46817e+03    3.70274e+02    8.70056e+02
     Coulomb-14        LJ (SR)   Coulomb (SR)      Potential    Kinetic En.
    2.54417e+04   -4.91723e+03   -1.90794e+04    6.10008e+03    0.00000e+00
   Total Energy    Temperature Pressure (bar)
    6.10008e+03    0.00000e+00    0.00000e+00

           Step           Time         Lambda
          20300    20300.00000        0.00000

   Energies (kJ/mol)
        G96Bond       G96Angle    Proper Dih.  Improper Dih.          LJ-14
    3.21886e+02    1.62472e+03    1.46811e+03    3.70409e+02    8.70152e+02
     Coulomb-14        LJ (SR)   Coulomb (SR)      Potential    Kinetic En.
    2.54418e+04   -4.91797e+03   -1.90803e+04    6.09877e+03    0.00000e+00
   Total Energy    Temperature Pressure (bar)
    6.09877e+03    0.00000e+00    0.00000e+00

           Step           Time         Lambda
          20400    20400.00000        0.00000

   Energies (kJ/mol)
        G96Bond       G96Angle    Proper Dih.  Improper Dih.          LJ-14
    3.21742e+02    1.62432e+03    1.46837e+03    3.70805e+02    8.71139e+02
     Coulomb-14        LJ (SR)   Coulomb (SR)      Potential    Kinetic En.
    2.54431e+04   -4.92027e+03   -1.90847e+04    6.09452e+03    0.00000e+00
   Total Energy    Temperature Pressure (bar)
    6.09452e+03    0.00000e+00    0.00000e+00

           Step           Time         Lambda
          20500    20500.00000        0.00000

   Energies (kJ/mol)
        G96Bond       G96Angle    Proper Dih.  Improper Dih.          LJ-14
    3.21783e+02    1.62434e+03    1.46844e+03    3.70736e+02    8.71237e+02
     Coulomb-14        LJ (SR)   Coulomb (SR)      Potential    Kinetic En.
    2.54432e+04   -4.92081e+03   -1.90848e+04    6.09410e+03    0.00000e+00
   Total Energy    Temperature Pressure (bar)
    6.09410e+03    0.00000e+00    0.00000e+00

           Step           Time         Lambda
          20600    20600.00000        0.00000

   Energies (kJ/mol)
        G96Bond       G96Angle    Proper Dih.  Improper Dih.          LJ-14
    3.21808e+02    1.62430e+03    1.46848e+03    3.70698e+02    8.71350e+02
     Coulomb-14        LJ (SR)   Coulomb (SR)      Potential    Kinetic En.
    2.54433e+04   -4.92109e+03   -1.90852e+04    6.09367e+03    0.00000e+00
   Total Energy    Temperature Pressure (bar)
    6.09367e+03    0.00000e+00    0.00000e+00

           Step           Time         Lambda
          20700    20700.00000        0.00000

   Energies (kJ/mol)
        G96Bond       G96Angle    Proper Dih.  Improper Dih.          LJ-14
    3.21805e+02    1.62429e+03    1.46849e+03    3.70687e+02    8.71392e+02
     Coulomb-14        LJ (SR)   Coulomb (SR)      Potential    Kinetic En.
    2.54434e+04   -4.92116e+03   -1.90853e+04    6.09353e+03    0.00000e+00
   Total Energy    Temperature Pressure (bar)
    6.09353e+03    0.00000e+00    0.00000e+00

           Step           Time         Lambda
          20800    20800.00000        0.00000

   Energies (kJ/mol)
        G96Bond       G96Angle    Proper Dih.  Improper Dih.          LJ-14
    3.21807e+02    1.62428e+03    1.46852e+03    3.70669e+02    8.71461e+02
     Coulomb-14        LJ (SR)   Coulomb (SR)      Potential    Kinetic En.
    2.54434e+04   -4.92131e+03   -1.90856e+04    6.09324e+03    0.00000e+00
   Total Energy    Temperature Pressure (bar)
    6.09324e+03    0.00000e+00    0.00000e+00

           Step           Time         Lambda
          20900    20900.00000        0.00000

   Energies (kJ/mol)
        G96Bond       G96Angle    Proper Dih.  Improper Dih.          LJ-14
    3.21774e+02    1.62431e+03    1.46861e+03    3.70635e+02    8.71659e+02
     Coulomb-14        LJ (SR)   Coulomb (SR)      Potential    Kinetic En.
    2.54435e+04   -4.92169e+03   -1.90863e+04    6.09247e+03    0.00000e+00
   Total Energy    Temperature Pressure (bar)
    6.09247e+03    0.00000e+00    0.00000e+00

           Step           Time         Lambda
          21000    21000.00000        0.00000

   Energies (kJ/mol)
        G96Bond       G96Angle    Proper Dih.  Improper Dih.          LJ-14
    3.21833e+02    1.62426e+03    1.46863e+03    3.70628e+02    8.71697e+02
     Coulomb-14        LJ (SR)   Coulomb (SR)      Potential    Kinetic En.
    2.54435e+04   -4.92176e+03   -1.90865e+04    6.09231e+03    0.00000e+00
   Total Energy    Temperature Pressure (bar)
    6.09231e+03    0.00000e+00    0.00000e+00

           Step           Time         Lambda
          21100    21100.00000        0.00000

   Energies (kJ/mol)
        G96Bond       G96Angle    Proper Dih.  Improper Dih.          LJ-14
    3.21933e+02    1.62443e+03    1.46885e+03    3.70615e+02    8.72038e+02
     Coulomb-14        LJ (SR)   Coulomb (SR)      Potential    Kinetic En.
    2.54431e+04   -4.92244e+03   -1.90875e+04    6.09098e+03    0.00000e+00
   Total Energy    Temperature Pressure (bar)
    6.09098e+03    0.00000e+00    0.00000e+00

           Step           Time         Lambda
          21200    21200.00000        0.00000

   Energies (kJ/mol)
        G96Bond       G96Angle    Proper Dih.  Improper Dih.          LJ-14
    3.21976e+02    1.62450e+03    1.46891e+03    3.70621e+02    8.72096e+02
     Coulomb-14        LJ (SR)   Coulomb (SR)      Potential    Kinetic En.
    2.54429e+04   -4.92256e+03   -1.90877e+04    6.09075e+03    0.00000e+00
   Total Energy    Temperature Pressure (bar)
    6.09075e+03    0.00000e+00    0.00000e+00

           Step           Time         Lambda
          21300    21300.00000        0.00000

   Energies (kJ/mol)
        G96Bond       G96Angle    Proper Dih.  Improper Dih.          LJ-14
    3.21991e+02    1.62460e+03    1.46901e+03    3.70635e+02    8.72191e+02
     Coulomb-14        LJ (SR)   Coulomb (SR)      Potential    Kinetic En.
    2.54427e+04   -4.92270e+03   -1.90879e+04    6.09048e+03    0.00000e+00
   Total Energy    Temperature Pressure (bar)
    6.09048e+03    0.00000e+00    0.00000e+00

           Step           Time         Lambda
          21400    21400.00000        0.00000

   Energies (kJ/mol)
        G96Bond       G96Angle    Proper Dih.  Improper Dih.          LJ-14
    3.22093e+02    1.62497e+03    1.46966e+03    3.70698e+02    8.72480e+02
     Coulomb-14        LJ (SR)   Coulomb (SR)      Potential    Kinetic En.
    2.54420e+04   -4.92312e+03   -1.90894e+04    6.08946e+03    0.00000e+00
   Total Energy    Temperature Pressure (bar)
    6.08946e+03    0.00000e+00    0.00000e+00

           Step           Time         Lambda
          21500    21500.00000        0.00000

   Energies (kJ/mol)
        G96Bond       G96Angle    Proper Dih.  Improper Dih.          LJ-14
    3.22614e+02    1.62562e+03    1.46671e+03    3.70847e+02    8.72364e+02
     Coulomb-14        LJ (SR)   Coulomb (SR)      Potential    Kinetic En.
    2.54368e+04   -4.92257e+03   -1.90926e+04    6.07983e+03    0.00000e+00
   Total Energy    Temperature Pressure (bar)
    6.07983e+03    0.00000e+00    0.00000e+00

           Step           Time         Lambda
          21600    21600.00000        0.00000

   Energies (kJ/mol)
        G96Bond       G96Angle    Proper Dih.  Improper Dih.          LJ-14
    3.22726e+02    1.62513e+03    1.46612e+03    3.70491e+02    8.73794e+02
     Coulomb-14        LJ (SR)   Coulomb (SR)      Potential    Kinetic En.
    2.54325e+04   -4.92078e+03   -1.90933e+04    6.07668e+03    0.00000e+00
   Total Energy    Temperature Pressure (bar)
    6.07668e+03    0.00000e+00    0.00000e+00

           Step           Time         Lambda
          21700    21700.00000        0.00000

   Energies (kJ/mol)
        G96Bond       G96Angle    Proper Dih.  Improper Dih.          LJ-14
    3.22671e+02    1.62454e+03    1.46680e+03    3.70653e+02    8.74943e+02
     Coulomb-14        LJ (SR)   Coulomb (SR)      Potential    Kinetic En.
    2.54334e+04   -4.92247e+03   -1.90962e+04    6.07429e+03    0.00000e+00
   Total Energy    Temperature Pressure (bar)
    6.07429e+03    0.00000e+00    0.00000e+00

           Step           Time         Lambda
          21800    21800.00000        0.00000

   Energies (kJ/mol)
        G96Bond       G96Angle    Proper Dih.  Improper Dih.          LJ-14
    3.22670e+02    1.62448e+03    1.46707e+03    3.70626e+02    8.75245e+02
     Coulomb-14        LJ (SR)   Coulomb (SR)      Potential    Kinetic En.
    2.54333e+04   -4.92293e+03   -1.90972e+04    6.07321e+03    0.00000e+00
   Total Energy    Temperature Pressure (bar)
    6.07321e+03    0.00000e+00    0.00000e+00

           Step           Time         Lambda
          21900    21900.00000        0.00000

   Energies (kJ/mol)
        G96Bond       G96Angle    Proper Dih.  Improper Dih.          LJ-14
    3.22684e+02    1.62437e+03    1.46783e+03    3.70572e+02    8.75759e+02
     Coulomb-14        LJ (SR)   Coulomb (SR)      Potential    Kinetic En.
    2.54331e+04   -4.92390e+03   -1.90986e+04    6.07182e+03    0.00000e+00
   Total Energy    Temperature Pressure (bar)
    6.07182e+03    0.00000e+00    0.00000e+00

           Step           Time         Lambda
          22000    22000.00000        0.00000

   Energies (kJ/mol)
        G96Bond       G96Angle    Proper Dih.  Improper Dih.          LJ-14
    3.22882e+02    1.62455e+03    1.46884e+03    3.70602e+02    8.76357e+02
     Coulomb-14        LJ (SR)   Coulomb (SR)      Potential    Kinetic En.
    2.54325e+04   -4.92567e+03   -1.91003e+04    6.06977e+03    0.00000e+00
   Total Energy    Temperature Pressure (bar)
    6.06977e+03    0.00000e+00    0.00000e+00

           Step           Time         Lambda
          22100    22100.00000        0.00000

   Energies (kJ/mol)
        G96Bond       G96Angle    Proper Dih.  Improper Dih.          LJ-14
    3.23400e+02    1.62506e+03    1.46675e+03    3.70420e+02    8.77323e+02
     Coulomb-14        LJ (SR)   Coulomb (SR)      Potential    Kinetic En.
    2.54351e+04   -4.92471e+03   -1.91102e+04    6.06318e+03    0.00000e+00
   Total Energy    Temperature Pressure (bar)
    6.06318e+03    0.00000e+00    0.00000e+00

           Step           Time         Lambda
          22200    22200.00000        0.00000

   Energies (kJ/mol)
        G96Bond       G96Angle    Proper Dih.  Improper Dih.          LJ-14
    3.23406e+02    1.62471e+03    1.46717e+03    3.70273e+02    8.77773e+02
     Coulomb-14        LJ (SR)   Coulomb (SR)      Potential    Kinetic En.
    2.54348e+04   -4.92390e+03   -1.91126e+04    6.06163e+03    0.00000e+00
   Total Energy    Temperature Pressure (bar)
    6.06163e+03    0.00000e+00    0.00000e+00

           Step           Time         Lambda
          22300    22300.00000        0.00000

   Energies (kJ/mol)
        G96Bond       G96Angle    Proper Dih.  Improper Dih.          LJ-14
    3.23772e+02    1.62378e+03    1.46912e+03    3.70877e+02    8.78885e+02
     Coulomb-14        LJ (SR)   Coulomb (SR)      Potential    Kinetic En.
    2.54314e+04   -4.92315e+03   -1.91186e+04    6.05607e+03    0.00000e+00
   Total Energy    Temperature Pressure (bar)
    6.05607e+03    0.00000e+00    0.00000e+00

           Step           Time         Lambda
          22400    22400.00000        0.00000

   Energies (kJ/mol)
        G96Bond       G96Angle    Proper Dih.  Improper Dih.          LJ-14
    3.23816e+02    1.62402e+03    1.46871e+03    3.71138e+02    8.79256e+02
     Coulomb-14        LJ (SR)   Coulomb (SR)      Potential    Kinetic En.
    2.54309e+04   -4.92282e+03   -1.91212e+04    6.05380e+03    0.00000e+00
   Total Energy    Temperature Pressure (bar)
    6.05380e+03    0.00000e+00    0.00000e+00

           Step           Time         Lambda
          22500    22500.00000        0.00000

   Energies (kJ/mol)
        G96Bond       G96Angle    Proper Dih.  Improper Dih.          LJ-14
    3.23675e+02    1.62368e+03    1.46859e+03    3.71265e+02    8.79103e+02
     Coulomb-14        LJ (SR)   Coulomb (SR)      Potential    Kinetic En.
    2.54324e+04   -4.92404e+03   -1.91217e+04    6.05305e+03    0.00000e+00
   Total Energy    Temperature Pressure (bar)
    6.05305e+03    0.00000e+00    0.00000e+00

           Step           Time         Lambda
          22600    22600.00000        0.00000

   Energies (kJ/mol)
        G96Bond       G96Angle    Proper Dih.  Improper Dih.          LJ-14
    3.23625e+02    1.62357e+03    1.46829e+03    3.71484e+02    8.79170e+02
     Coulomb-14        LJ (SR)   Coulomb (SR)      Potential    Kinetic En.
    2.54329e+04   -4.92410e+03   -1.91231e+04    6.05176e+03    0.00000e+00
   Total Energy    Temperature Pressure (bar)
    6.05176e+03    0.00000e+00    0.00000e+00

           Step           Time         Lambda
          22700    22700.00000        0.00000

   Energies (kJ/mol)
        G96Bond       G96Angle    Proper Dih.  Improper Dih.          LJ-14
    3.23597e+02    1.62348e+03    1.46816e+03    3.71566e+02    8.79222e+02
     Coulomb-14        LJ (SR)   Coulomb (SR)      Potential    Kinetic En.
    2.54331e+04   -4.92417e+03   -1.91238e+04    6.05117e+03    0.00000e+00
   Total Energy    Temperature Pressure (bar)
    6.05117e+03    0.00000e+00    0.00000e+00

           Step           Time         Lambda
          22800    22800.00000        0.00000

   Energies (kJ/mol)
        G96Bond       G96Angle    Proper Dih.  Improper Dih.          LJ-14
    3.23512e+02    1.62334e+03    1.46789e+03    3.71717e+02    8.79312e+02
     Coulomb-14        LJ (SR)   Coulomb (SR)      Potential    Kinetic En.
    2.54337e+04   -4.92435e+03   -1.91251e+04    6.05002e+03    0.00000e+00
   Total Energy    Temperature Pressure (bar)
    6.05002e+03    0.00000e+00    0.00000e+00

           Step           Time         Lambda
          22900    22900.00000        0.00000

   Energies (kJ/mol)
        G96Bond       G96Angle    Proper Dih.  Improper Dih.          LJ-14
    3.23484e+02    1.62328e+03    1.46779e+03    3.71766e+02    8.79342e+02
     Coulomb-14        LJ (SR)   Coulomb (SR)      Potential    Kinetic En.
    2.54340e+04   -4.92443e+03   -1.91256e+04    6.04962e+03    0.00000e+00
   Total Energy    Temperature Pressure (bar)
    6.04962e+03    0.00000e+00    0.00000e+00

           Step           Time         Lambda
          23000    23000.00000        0.00000

   Energies (kJ/mol)
        G96Bond       G96Angle    Proper Dih.  Improper Dih.          LJ-14
    3.23424e+02    1.62319e+03    1.46755e+03    3.71877e+02    8.79370e+02
     Coulomb-14        LJ (SR)   Coulomb (SR)      Potential    Kinetic En.
    2.54345e+04   -4.92465e+03   -1.91266e+04    6.04869e+03    0.00000e+00
   Total Energy    Temperature Pressure (bar)
    6.04869e+03    0.00000e+00    0.00000e+00

           Step           Time         Lambda
          23100    23100.00000        0.00000

   Energies (kJ/mol)
        G96Bond       G96Angle    Proper Dih.  Improper Dih.          LJ-14
    3.23320e+02    1.62305e+03    1.46738e+03    3.71920e+02    8.79421e+02
     Coulomb-14        LJ (SR)   Coulomb (SR)      Potential    Kinetic En.
    2.54348e+04   -4.92474e+03   -1.91271e+04    6.04810e+03    0.00000e+00
   Total Energy    Temperature Pressure (bar)
    6.04810e+03    0.00000e+00    0.00000e+00

           Step           Time         Lambda
          23200    23200.00000        0.00000

   Energies (kJ/mol)
        G96Bond       G96Angle    Proper Dih.  Improper Dih.          LJ-14
    3.23290e+02    1.62299e+03    1.46708e+03    3.72028e+02    8.79537e+02
     Coulomb-14        LJ (SR)   Coulomb (SR)      Potential    Kinetic En.
    2.54354e+04   -4.92505e+03   -1.91282e+04    6.04710e+03    0.00000e+00
   Total Energy    Temperature Pressure (bar)
    6.04710e+03    0.00000e+00    0.00000e+00

           Step           Time         Lambda
          23300    23300.00000        0.00000

   Energies (kJ/mol)
        G96Bond       G96Angle    Proper Dih.  Improper Dih.          LJ-14
    3.23241e+02    1.62295e+03    1.46691e+03    3.72073e+02    8.79558e+02
     Coulomb-14        LJ (SR)   Coulomb (SR)      Potential    Kinetic En.
    2.54358e+04   -4.92520e+03   -1.91287e+04    6.04656e+03    0.00000e+00
   Total Energy    Temperature Pressure (bar)
    6.04656e+03    0.00000e+00    0.00000e+00

           Step           Time         Lambda
          23400    23400.00000        0.00000

   Energies (kJ/mol)
        G96Bond       G96Angle    Proper Dih.  Improper Dih.          LJ-14
    3.23239e+02    1.62291e+03    1.46683e+03    3.72093e+02    8.79577e+02
     Coulomb-14        LJ (SR)   Coulomb (SR)      Potential    Kinetic En.
    2.54359e+04   -4.92527e+03   -1.91290e+04    6.04631e+03    0.00000e+00
   Total Energy    Temperature Pressure (bar)
    6.04631e+03    0.00000e+00    0.00000e+00

           Step           Time         Lambda
          23500    23500.00000        0.00000

   Energies (kJ/mol)
        G96Bond       G96Angle    Proper Dih.  Improper Dih.          LJ-14
    3.22563e+02    1.62200e+03    1.46362e+03    3.72683e+02    8.80555e+02
     Coulomb-14        LJ (SR)   Coulomb (SR)      Potential    Kinetic En.
    2.54415e+04   -4.92805e+03   -1.91359e+04    6.03898e+03    0.00000e+00
   Total Energy    Temperature Pressure (bar)
    6.03898e+03    0.00000e+00    0.00000e+00

           Step           Time         Lambda
          23600    23600.00000        0.00000

   Energies (kJ/mol)
        G96Bond       G96Angle    Proper Dih.  Improper Dih.          LJ-14
    3.22592e+02    1.62208e+03    1.46343e+03    3.72586e+02    8.80300e+02
     Coulomb-14        LJ (SR)   Coulomb (SR)      Potential    Kinetic En.
    2.54414e+04   -4.92789e+03   -1.91362e+04    6.03825e+03    0.00000e+00
   Total Energy    Temperature Pressure (bar)
    6.03825e+03    0.00000e+00    0.00000e+00

           Step           Time         Lambda
          23700    23700.00000        0.00000

   Energies (kJ/mol)
        G96Bond       G96Angle    Proper Dih.  Improper Dih.          LJ-14
    3.22525e+02    1.62185e+03    1.46340e+03    3.72520e+02    8.80394e+02
     Coulomb-14        LJ (SR)   Coulomb (SR)      Potential    Kinetic En.
    2.54418e+04   -4.92797e+03   -1.91364e+04    6.03807e+03    0.00000e+00
   Total Energy    Temperature Pressure (bar)
    6.03807e+03    0.00000e+00    0.00000e+00

           Step           Time         Lambda
          23800    23800.00000        0.00000

   Energies (kJ/mol)
        G96Bond       G96Angle    Proper Dih.  Improper Dih.          LJ-14
    3.22663e+02    1.62172e+03    1.46313e+03    3.72427e+02    8.80372e+02
     Coulomb-14        LJ (SR)   Coulomb (SR)      Potential    Kinetic En.
    2.54421e+04   -4.92807e+03   -1.91370e+04    6.03737e+03    0.00000e+00
   Total Energy    Temperature Pressure (bar)
    6.03737e+03    0.00000e+00    0.00000e+00

           Step           Time         Lambda
          23900    23900.00000        0.00000

   Energies (kJ/mol)
        G96Bond       G96Angle    Proper Dih.  Improper Dih.          LJ-14
    3.23395e+02    1.62454e+03    1.46125e+03    3.72232e+02    8.81717e+02
     Coulomb-14        LJ (SR)   Coulomb (SR)      Potential    Kinetic En.
    2.54359e+04   -4.93361e+03   -1.91348e+04    6.03059e+03    0.00000e+00
   Total Energy    Temperature Pressure (bar)
    6.03059e+03    0.00000e+00    0.00000e+00

           Step           Time         Lambda
          24000    24000.00000        0.00000

   Energies (kJ/mol)
        G96Bond       G96Angle    Proper Dih.  Improper Dih.          LJ-14
    3.22197e+02    1.62158e+03    1.46087e+03    3.71826e+02    8.82272e+02
     Coulomb-14        LJ (SR)   Coulomb (SR)      Potential    Kinetic En.
    2.54439e+04   -4.92947e+03   -1.91439e+04    6.02927e+03    0.00000e+00
   Total Energy    Temperature Pressure (bar)
    6.02927e+03    0.00000e+00    0.00000e+00

           Step           Time         Lambda
          24100    24100.00000        0.00000

   Energies (kJ/mol)
        G96Bond       G96Angle    Proper Dih.  Improper Dih.          LJ-14
    3.22189e+02    1.62146e+03    1.46090e+03    3.71864e+02    8.82318e+02
     Coulomb-14        LJ (SR)   Coulomb (SR)      Potential    Kinetic En.
    2.54441e+04   -4.92946e+03   -1.91442e+04    6.02916e+03    0.00000e+00
   Total Energy    Temperature Pressure (bar)
    6.02916e+03    0.00000e+00    0.00000e+00

           Step           Time         Lambda
          24200    24200.00000        0.00000

   Energies (kJ/mol)
        G96Bond       G96Angle    Proper Dih.  Improper Dih.          LJ-14
    3.22221e+02    1.62170e+03    1.46104e+03    3.72163e+02    8.82603e+02
     Coulomb-14        LJ (SR)   Coulomb (SR)      Potential    Kinetic En.
    2.54445e+04   -4.93040e+03   -1.91470e+04    6.02686e+03    0.00000e+00
   Total Energy    Temperature Pressure (bar)
    6.02686e+03    0.00000e+00    0.00000e+00

           Step           Time         Lambda
          24300    24300.00000        0.00000

   Energies (kJ/mol)
        G96Bond       G96Angle    Proper Dih.  Improper Dih.          LJ-14
    3.22170e+02    1.62170e+03    1.46107e+03    3.72149e+02    8.82714e+02
     Coulomb-14        LJ (SR)   Coulomb (SR)      Potential    Kinetic En.
    2.54443e+04   -4.93047e+03   -1.91471e+04    6.02658e+03    0.00000e+00
   Total Energy    Temperature Pressure (bar)
    6.02658e+03    0.00000e+00    0.00000e+00

           Step           Time         Lambda
          24400    24400.00000        0.00000

   Energies (kJ/mol)
        G96Bond       G96Angle    Proper Dih.  Improper Dih.          LJ-14
    3.22180e+02    1.62185e+03    1.46123e+03    3.72155e+02    8.82657e+02
     Coulomb-14        LJ (SR)   Coulomb (SR)      Potential    Kinetic En.
    2.54440e+04   -4.93080e+03   -1.91475e+04    6.02588e+03    0.00000e+00
   Total Energy    Temperature Pressure (bar)
    6.02588e+03    0.00000e+00    0.00000e+00

           Step           Time         Lambda
          24500    24500.00000        0.00000

   Energies (kJ/mol)
        G96Bond       G96Angle    Proper Dih.  Improper Dih.          LJ-14
    3.22158e+02    1.62193e+03    1.46151e+03    3.72220e+02    8.82662e+02
     Coulomb-14        LJ (SR)   Coulomb (SR)      Potential    Kinetic En.
    2.54440e+04   -4.93114e+03   -1.91481e+04    6.02516e+03    0.00000e+00
   Total Energy    Temperature Pressure (bar)
    6.02516e+03    0.00000e+00    0.00000e+00

           Step           Time         Lambda
          24600    24600.00000        0.00000

   Energies (kJ/mol)
        G96Bond       G96Angle    Proper Dih.  Improper Dih.          LJ-14
    3.22150e+02    1.62193e+03    1.46158e+03    3.72233e+02    8.82676e+02
     Coulomb-14        LJ (SR)   Coulomb (SR)      Potential    Kinetic En.
    2.54439e+04   -4.93121e+03   -1.91482e+04    6.02501e+03    0.00000e+00
   Total Energy    Temperature Pressure (bar)
    6.02501e+03    0.00000e+00    0.00000e+00

           Step           Time         Lambda
          24700    24700.00000        0.00000

   Energies (kJ/mol)
        G96Bond       G96Angle    Proper Dih.  Improper Dih.          LJ-14
    3.22162e+02    1.62195e+03    1.46169e+03    3.72260e+02    8.82670e+02
     Coulomb-14        LJ (SR)   Coulomb (SR)      Potential    Kinetic En.
    2.54438e+04   -4.93136e+03   -1.91484e+04    6.02475e+03    0.00000e+00
   Total Energy    Temperature Pressure (bar)
    6.02475e+03    0.00000e+00    0.00000e+00

           Step           Time         Lambda
          24800    24800.00000        0.00000

   Energies (kJ/mol)
        G96Bond       G96Angle    Proper Dih.  Improper Dih.          LJ-14
    3.22197e+02    1.62193e+03    1.46175e+03    3.72271e+02    8.82672e+02
     Coulomb-14        LJ (SR)   Coulomb (SR)      Potential    Kinetic En.
    2.54437e+04   -4.93143e+03   -1.91485e+04    6.02462e+03    0.00000e+00
   Total Energy    Temperature Pressure (bar)
    6.02462e+03    0.00000e+00    0.00000e+00

           Step           Time         Lambda
          24900    24900.00000        0.00000

   Energies (kJ/mol)
        G96Bond       G96Angle    Proper Dih.  Improper Dih.          LJ-14
    3.22196e+02    1.62218e+03    1.46202e+03    3.72342e+02    8.82553e+02
     Coulomb-14        LJ (SR)   Coulomb (SR)      Potential    Kinetic En.
    2.54435e+04   -4.93167e+03   -1.91489e+04    6.02421e+03    0.00000e+00
   Total Energy    Temperature Pressure (bar)
    6.02421e+03    0.00000e+00    0.00000e+00

           Step           Time         Lambda
          25000    25000.00000        0.00000

   Energies (kJ/mol)
        G96Bond       G96Angle    Proper Dih.  Improper Dih.          LJ-14
    3.22174e+02    1.62225e+03    1.46306e+03    3.72625e+02    8.82378e+02
     Coulomb-14        LJ (SR)   Coulomb (SR)      Potential    Kinetic En.
    2.54423e+04   -4.93282e+03   -1.91500e+04    6.02202e+03    0.00000e+00
   Total Energy    Temperature Pressure (bar)
    6.02202e+03    0.00000e+00    0.00000e+00


Stepsize too small, or no change in energy.
Converged to machine precision,
but not to the requested precision Fmax < 0

Polak-Ribiere Conjugate Gradients did not converge to Fmax < 0 in 25001 steps.
Potential Energy  =  6.02201600851679e+03
Maximum force     =  6.69623657653617e+00 on atom 549
Norm of force     =  3.25050503726689e-01

Performed 32004 energy evaluations in total.

	M E G A - F L O P S   A C C O U N T I N G

   RF=Reaction-Field  FE=Free Energy  SCFE=Soft-Core/Free Energy
   T=Tabulated        W3=SPC/TIP3p    W4=TIP4p (single or pairs)
   NF=No Forces

 Computing:                        M-Number         M-Flops  % of Flops
-----------------------------------------------------------------------
 VdW(T)                         3108.025120   167833.356480    18.2
 Coul(T)                        1563.344009    65660.448378     7.1
 Coul(T) + VdW(T)               1748.574841   118903.089188    12.9
 Outer nonbonded loop            177.669819     1776.698190     0.2
 1,4 nonbonded interactions      163.193495    14687.414550     1.6
 NS-Pairs                      23994.148500   503877.118500    54.8
 CG-CoM                           39.174120     1136.049480     0.1
 Bonds                            90.926205     3909.826815     0.4
 Angles                          132.788745    21644.565435     2.4
 Propers                          49.543740    11345.516460     1.2
 Impropers                        44.710985     9299.884880     1.0
-----------------------------------------------------------------------
 Total                                        920073.968356   100.0
-----------------------------------------------------------------------

               NODE (s)   Real (s)      (%)
       Time:    760.000    760.000    100.0
                       12:40
Finished mdrun on node 0 Mon Jul 18 07:27:51 2016
