# Supplementary material for: Computational Modeling of complete HOXB13 protein for predicting the functional effect of SNPs and the associated role in hereditary prostate cancer
Source: Sci Rep. 2017 Mar 8;7:43830. doi: 10.1038/srep43830 (PMC5363706; doi:10.1038/srep43830)
Supplement: Supplementary Dataset [file srep43830-s1.zip › SR Supplementary Data Files Complete/Energy minimised protein/Q138H.log.txt]

Log file opened on Mon Jul 18 07:15:12 2016
Host: lorentz.dynstr.pasteur.fr  pid: 26291  nodeid: 0  nnodes:  1
The Gromacs distribution was built Thu Jan 26 01:39:00 CET 2006 by
root@lorentz.immstr.pasteur.fr (Linux 2.6.9-5.0.3.ELsmp x86_64)


                         :-)  G  R  O  M  A  C  S  (-:

                   GROningen MAchine for Chemical Simulation

                             :-)  VERSION 3.3  (-:


      Written by David van der Spoel, Erik Lindahl, Berk Hess, and others.
       Copyright (c) 1991-2000, University of Groningen, The Netherlands.
             Copyright (c) 2001-2004, The GROMACS development team,
            check out http://www.gromacs.org for more information.

         This program is free software; you can redistribute it and/or
          modify it under the terms of the GNU General Public License
         as published by the Free Software Foundation; either version 2
             of the License, or (at your option) any later version.

 :-)  /data/delarue_www/executables/gromacs/bin/mdrun_d (double precision)  (-:


++++ PLEASE READ AND CITE THE FOLLOWING REFERENCE ++++
E. Lindahl and B. Hess and D. van der Spoel
GROMACS 3.0: A package for molecular simulation and trajectory analysis
J. Mol. Mod. 7 (2001) pp. 306-317
-------- -------- --- Thank You --- -------- --------


++++ PLEASE READ AND CITE THE FOLLOWING REFERENCE ++++
H. J. C. Berendsen, D. van der Spoel and R. van Drunen
GROMACS: A message-passing parallel molecular dynamics implementation
Comp. Phys. Comm. 91 (1995) pp. 43-56
-------- -------- --- Thank You --- -------- --------

Input Parameters:
   integrator           = cg
   nsteps               = 25000
   init_step            = 0
   ns_type              = Simple
   nstlist              = 10
   ndelta               = 2
   bDomDecomp           = FALSE
   decomp_dir           = 0
   nstcomm              = 1
   comm_mode            = Linear
   nstcheckpoint        = 1000
   nstlog               = 100
   nstxout              = 0
   nstvout              = 0
   nstfout              = 0
   nstenergy            = 0
   nstxtcout            = 0
   init_t               = 0
   delta_t              = 0.001
   xtcprec              = 1000
   nkx                  = 0
   nky                  = 0
   nkz                  = 0
   pme_order            = 4
   ewald_rtol           = 1e-05
   ewald_geometry       = 0
   epsilon_surface      = 0
   optimize_fft         = FALSE
   ePBC                 = no
   bUncStart            = FALSE
   bShakeSOR            = FALSE
   etc                  = No
   epc                  = No
   epctype              = Isotropic
   tau_p                = 1
   ref_p (3x3):
      ref_p[    0]={ 0.00000e+00,  0.00000e+00,  0.00000e+00}
      ref_p[    1]={ 0.00000e+00,  0.00000e+00,  0.00000e+00}
      ref_p[    2]={ 0.00000e+00,  0.00000e+00,  0.00000e+00}
   compress (3x3):
      compress[    0]={ 0.00000e+00,  0.00000e+00,  0.00000e+00}
      compress[    1]={ 0.00000e+00,  0.00000e+00,  0.00000e+00}
      compress[    2]={ 0.00000e+00,  0.00000e+00,  0.00000e+00}
   andersen_seed        = 815131
   rlist                = 1.4
   coulombtype          = Shift
   rcoulomb_switch      = 0
   rcoulomb             = 1
   vdwtype              = Shift
   rvdw_switch          = 0
   rvdw                 = 1
   epsilon_r            = 1
   epsilon_rf           = 1
   tabext               = 1
   gb_algorithm         = Still
   nstgbradii           = 1
   rgbradii             = 2
   gb_saltconc          = 0
   implicit_solvent     = No
   DispCorr             = No
   fudgeQQ              = 1
   free_energy          = no
   init_lambda          = 0
   sc_alpha             = 0
   sc_power             = 1
   sc_sigma             = 0.3
   delta_lambda         = 0
   disre_weighting      = Conservative
   disre_mixed          = FALSE
   dr_fc                = 1000
   dr_tau               = 0
   nstdisreout          = 100
   orires_fc            = 0
   orires_tau           = 0
   nstorireout          = 100
   dihre-fc             = 1000
   dihre-tau            = 0
   nstdihreout          = 100
   em_stepsize          = 0.01
   em_tol               = 0
   niter                = 20
   fc_stepsize          = 0
   nstcgsteep           = 1000
   nbfgscorr            = 10
   ConstAlg             = Lincs
   shake_tol            = 0.0001
   lincs_order          = 4
   lincs_warnangle      = 30
   lincs_iter           = 1
   bd_fric              = 0
   ld_seed              = 1993
   cos_accel            = 0
   deform (3x3):
      deform[    0]={ 0.00000e+00,  0.00000e+00,  0.00000e+00}
      deform[    1]={ 0.00000e+00,  0.00000e+00,  0.00000e+00}
      deform[    2]={ 0.00000e+00,  0.00000e+00,  0.00000e+00}
   userint1             = 0
   userint2             = 0
   userint3             = 0
   userint4             = 0
   userreal1            = 0
   userreal2            = 0
   userreal3            = 0
   userreal4            = 0
grpopts:
   nrdf:	        8313
   ref_t:	           0
   tau_t:	           0
anneal:		          No
ann_npoints:	           0
   acc:	           0           0           0
   nfreeze:           N           N           N
   energygrp_flags[  0]: 0
   efield-x:
      n = 0
   efield-xt:
      n = 0
   efield-y:
      n = 0
   efield-yt:
      n = 0
   efield-z:
      n = 0
   efield-zt:
      n = 0
   bQMMM                = FALSE
   QMconstraints        = 0
   QMMMscheme           = 0
   scalefactor          = 1
qm_opts:
   ngQM                 = 0
CPU=  0, lastcg= 1222, targetcg=  611, myshift=    0
nsb->shift =   1, nsb->bshift=  0
Neighbor Search Blocks
nsb->nodeid:         0
nsb->nnodes:      1
nsb->cgtotal:  1223
nsb->natoms:   2772
nsb->shift:       1
nsb->bshift:      0
Nodeid   index  homenr  cgload  workload
     0       0    2772    1223      1223

Table routines are used for coulomb: TRUE
Table routines are used for vdw:     TRUE
Using shifted Lennard-Jones, switch between 0 and 1 nm
Cut-off's:   NS: 1.4   Coulomb: 1   LJ: 1
System total charge: 0.000
Generated table with 4800 data points for Shift.
Tabscale = 2000 points/nm
Generated table with 4800 data points for LJ6Shift.
Tabscale = 2000 points/nm
Generated table with 4800 data points for LJ12Shift.
Tabscale = 2000 points/nm
Generated table with 2000 data points for 1-4 COUL.
Tabscale = 2000 points/nm
Generated table with 2000 data points for 1-4 LJ6.
Tabscale = 2000 points/nm
Generated table with 2000 data points for 1-4 LJ12.
Tabscale = 2000 points/nm
Initiating Polak-Ribiere Conjugate Gradients
Center of mass motion removal mode is Linear
We have the following groups for center of mass motion removal:
  0:  rest, initial mass: 2772
Started Polak-Ribiere Conjugate Gradients on node 0 Mon Jul 18 07:15:12 2016
Polak-Ribiere Conjugate Gradients:
   Tolerance (Fmax)   =  0.00000e+00
   Number of steps    =        25000
Configuring nonbonded kernels...
Testing x86_64 SSE2 support... present.


           Step           Time         Lambda
              0        0.00000        0.00000

   Energies (kJ/mol)
        G96Bond       G96Angle    Proper Dih.  Improper Dih.          LJ-14
    4.50265e+03    2.22308e+03    1.64695e+03    4.05949e+02    4.98228e+03
     Coulomb-14        LJ (SR)   Coulomb (SR)      Potential    Kinetic En.
    2.78700e+04   -1.00090e+02   -1.82301e+04    2.33007e+04    0.00000e+00
   Total Energy    Temperature Pressure (bar)
    2.33007e+04    0.00000e+00    0.00000e+00

   F-max             =  7.79780e+03 on atom 2503
   F-Norm            =  8.61927e+04

           Step           Time         Lambda
              0        0.00000        0.00000

   Energies (kJ/mol)
        G96Bond       G96Angle    Proper Dih.  Improper Dih.          LJ-14
    3.93075e+03    2.11749e+03    1.64669e+03    4.02858e+02    4.93610e+03
     Coulomb-14        LJ (SR)   Coulomb (SR)      Potential    Kinetic En.
    2.78495e+04   -1.69079e+02   -1.82339e+04    2.24805e+04    0.00000e+00
   Total Energy    Temperature Pressure (bar)
    2.24805e+04    0.00000e+00    0.00000e+00

           Step           Time         Lambda
            100      100.00000        0.00000

   Energies (kJ/mol)
        G96Bond       G96Angle    Proper Dih.  Improper Dih.          LJ-14
    3.06584e+02    1.63133e+03    1.62664e+03    3.65447e+02    9.81479e+02
     Coulomb-14        LJ (SR)   Coulomb (SR)      Potential    Kinetic En.
    2.59161e+04   -4.30426e+03   -1.75714e+04    8.95186e+03    0.00000e+00
   Total Energy    Temperature Pressure (bar)
    8.95186e+03    0.00000e+00    0.00000e+00

           Step           Time         Lambda
            200      200.00000        0.00000

   Energies (kJ/mol)
        G96Bond       G96Angle    Proper Dih.  Improper Dih.          LJ-14
    3.16859e+02    1.61006e+03    1.55055e+03    3.42201e+02    8.72479e+02
     Coulomb-14        LJ (SR)   Coulomb (SR)      Potential    Kinetic En.
    2.57026e+04   -4.41518e+03   -1.76440e+04    8.33554e+03    0.00000e+00
   Total Energy    Temperature Pressure (bar)
    8.33554e+03    0.00000e+00    0.00000e+00

           Step           Time         Lambda
            300      300.00000        0.00000

   Energies (kJ/mol)
        G96Bond       G96Angle    Proper Dih.  Improper Dih.          LJ-14
    3.19411e+02    1.60279e+03    1.50025e+03    3.45398e+02    8.65997e+02
     Coulomb-14        LJ (SR)   Coulomb (SR)      Potential    Kinetic En.
    2.56646e+04   -4.41396e+03   -1.77843e+04    8.10020e+03    0.00000e+00
   Total Energy    Temperature Pressure (bar)
    8.10020e+03    0.00000e+00    0.00000e+00

           Step           Time         Lambda
            400      400.00000        0.00000

   Energies (kJ/mol)
        G96Bond       G96Angle    Proper Dih.  Improper Dih.          LJ-14
    3.22694e+02    1.61024e+03    1.47259e+03    3.50450e+02    8.55798e+02
     Coulomb-14        LJ (SR)   Coulomb (SR)      Potential    Kinetic En.
    2.56388e+04   -4.42356e+03   -1.79297e+04    7.89734e+03    0.00000e+00
   Total Energy    Temperature Pressure (bar)
    7.89734e+03    0.00000e+00    0.00000e+00

           Step           Time         Lambda
            500      500.00000        0.00000

   Energies (kJ/mol)
        G96Bond       G96Angle    Proper Dih.  Improper Dih.          LJ-14
    3.22136e+02    1.61001e+03    1.46340e+03    3.49281e+02    8.59085e+02
     Coulomb-14        LJ (SR)   Coulomb (SR)      Potential    Kinetic En.
    2.56218e+04   -4.43180e+03   -1.79726e+04    7.82126e+03    0.00000e+00
   Total Energy    Temperature Pressure (bar)
    7.82126e+03    0.00000e+00    0.00000e+00

           Step           Time         Lambda
            600      600.00000        0.00000

   Energies (kJ/mol)
        G96Bond       G96Angle    Proper Dih.  Improper Dih.          LJ-14
    3.22911e+02    1.60911e+03    1.45467e+03    3.48611e+02    8.57282e+02
     Coulomb-14        LJ (SR)   Coulomb (SR)      Potential    Kinetic En.
    2.56157e+04   -4.43912e+03   -1.80021e+04    7.76703e+03    0.00000e+00
   Total Energy    Temperature Pressure (bar)
    7.76703e+03    0.00000e+00    0.00000e+00

           Step           Time         Lambda
            700      700.00000        0.00000

   Energies (kJ/mol)
        G96Bond       G96Angle    Proper Dih.  Improper Dih.          LJ-14
    3.22397e+02    1.60888e+03    1.44652e+03    3.47013e+02    8.55440e+02
     Coulomb-14        LJ (SR)   Coulomb (SR)      Potential    Kinetic En.
    2.56092e+04   -4.44691e+03   -1.80292e+04    7.71329e+03    0.00000e+00
   Total Energy    Temperature Pressure (bar)
    7.71329e+03    0.00000e+00    0.00000e+00

           Step           Time         Lambda
            800      800.00000        0.00000

   Energies (kJ/mol)
        G96Bond       G96Angle    Proper Dih.  Improper Dih.          LJ-14
    3.24027e+02    1.60439e+03    1.43975e+03    3.45795e+02    8.54141e+02
     Coulomb-14        LJ (SR)   Coulomb (SR)      Potential    Kinetic En.
    2.56016e+04   -4.45819e+03   -1.80568e+04    7.65476e+03    0.00000e+00
   Total Energy    Temperature Pressure (bar)
    7.65476e+03    0.00000e+00    0.00000e+00

           Step           Time         Lambda
            900      900.00000        0.00000

   Energies (kJ/mol)
        G96Bond       G96Angle    Proper Dih.  Improper Dih.          LJ-14
    3.22477e+02    1.60416e+03    1.43908e+03    3.45717e+02    8.53855e+02
     Coulomb-14        LJ (SR)   Coulomb (SR)      Potential    Kinetic En.
    2.56006e+04   -4.45991e+03   -1.80602e+04    7.64573e+03    0.00000e+00
   Total Energy    Temperature Pressure (bar)
    7.64573e+03    0.00000e+00    0.00000e+00

           Step           Time         Lambda
           1000     1000.00000        0.00000

   Energies (kJ/mol)
        G96Bond       G96Angle    Proper Dih.  Improper Dih.          LJ-14
    3.22490e+02    1.60327e+03    1.43869e+03    3.45611e+02    8.53819e+02
     Coulomb-14        LJ (SR)   Coulomb (SR)      Potential    Kinetic En.
    2.55999e+04   -4.46160e+03   -1.80634e+04    7.63869e+03    0.00000e+00
   Total Energy    Temperature Pressure (bar)
    7.63869e+03    0.00000e+00    0.00000e+00

           Step           Time         Lambda
           1100     1100.00000        0.00000

   Energies (kJ/mol)
        G96Bond       G96Angle    Proper Dih.  Improper Dih.          LJ-14
    3.22567e+02    1.60051e+03    1.43729e+03    3.45479e+02    8.54000e+02
     Coulomb-14        LJ (SR)   Coulomb (SR)      Potential    Kinetic En.
    2.55973e+04   -4.46816e+03   -1.80762e+04    7.61280e+03    0.00000e+00
   Total Energy    Temperature Pressure (bar)
    7.61280e+03    0.00000e+00    0.00000e+00

           Step           Time         Lambda
           1200     1200.00000        0.00000

   Energies (kJ/mol)
        G96Bond       G96Angle    Proper Dih.  Improper Dih.          LJ-14
    3.22124e+02    1.59927e+03    1.43742e+03    3.45280e+02    8.55027e+02
     Coulomb-14        LJ (SR)   Coulomb (SR)      Potential    Kinetic En.
    2.55940e+04   -4.47629e+03   -1.80967e+04    7.58017e+03    0.00000e+00
   Total Energy    Temperature Pressure (bar)
    7.58017e+03    0.00000e+00    0.00000e+00

           Step           Time         Lambda
           1300     1300.00000        0.00000

   Energies (kJ/mol)
        G96Bond       G96Angle    Proper Dih.  Improper Dih.          LJ-14
    3.23595e+02    1.59743e+03    1.43720e+03    3.44582e+02    8.55469e+02
     Coulomb-14        LJ (SR)   Coulomb (SR)      Potential    Kinetic En.
    2.55932e+04   -4.47656e+03   -1.81289e+04    7.54610e+03    0.00000e+00
   Total Energy    Temperature Pressure (bar)
    7.54610e+03    0.00000e+00    0.00000e+00

           Step           Time         Lambda
           1400     1400.00000        0.00000

   Energies (kJ/mol)
        G96Bond       G96Angle    Proper Dih.  Improper Dih.          LJ-14
    3.23728e+02    1.59757e+03    1.43725e+03    3.42573e+02    8.57737e+02
     Coulomb-14        LJ (SR)   Coulomb (SR)      Potential    Kinetic En.
    2.55906e+04   -4.47930e+03   -1.81572e+04    7.51296e+03    0.00000e+00
   Total Energy    Temperature Pressure (bar)
    7.51296e+03    0.00000e+00    0.00000e+00

           Step           Time         Lambda
           1500     1500.00000        0.00000

   Energies (kJ/mol)
        G96Bond       G96Angle    Proper Dih.  Improper Dih.          LJ-14
    3.25764e+02    1.60056e+03    1.43414e+03    3.45641e+02    8.62858e+02
     Coulomb-14        LJ (SR)   Coulomb (SR)      Potential    Kinetic En.
    2.55824e+04   -4.48232e+03   -1.82101e+04    7.45892e+03    0.00000e+00
   Total Energy    Temperature Pressure (bar)
    7.45892e+03    0.00000e+00    0.00000e+00

           Step           Time         Lambda
           1600     1600.00000        0.00000

   Energies (kJ/mol)
        G96Bond       G96Angle    Proper Dih.  Improper Dih.          LJ-14
    3.24108e+02    1.60084e+03    1.42819e+03    3.44980e+02    8.66995e+02
     Coulomb-14        LJ (SR)   Coulomb (SR)      Potential    Kinetic En.
    2.55797e+04   -4.49180e+03   -1.82385e+04    7.41448e+03    0.00000e+00
   Total Energy    Temperature Pressure (bar)
    7.41448e+03    0.00000e+00    0.00000e+00

           Step           Time         Lambda
           1700     1700.00000        0.00000

   Energies (kJ/mol)
        G96Bond       G96Angle    Proper Dih.  Improper Dih.          LJ-14
    3.24805e+02    1.60231e+03    1.42181e+03    3.46724e+02    8.71779e+02
     Coulomb-14        LJ (SR)   Coulomb (SR)      Potential    Kinetic En.
    2.55771e+04   -4.50533e+03   -1.82816e+04    7.35761e+03    0.00000e+00
   Total Energy    Temperature Pressure (bar)
    7.35761e+03    0.00000e+00    0.00000e+00

           Step           Time         Lambda
           1800     1800.00000        0.00000

   Energies (kJ/mol)
        G96Bond       G96Angle    Proper Dih.  Improper Dih.          LJ-14
    3.25672e+02    1.60367e+03    1.41603e+03    3.47600e+02    8.70829e+02
     Coulomb-14        LJ (SR)   Coulomb (SR)      Potential    Kinetic En.
    2.55685e+04   -4.51698e+03   -1.82906e+04    7.32474e+03    0.00000e+00
   Total Energy    Temperature Pressure (bar)
    7.32474e+03    0.00000e+00    0.00000e+00

           Step           Time         Lambda
           1900     1900.00000        0.00000

   Energies (kJ/mol)
        G96Bond       G96Angle    Proper Dih.  Improper Dih.          LJ-14
    3.28763e+02    1.61058e+03    1.40984e+03    3.51522e+02    8.64866e+02
     Coulomb-14        LJ (SR)   Coulomb (SR)      Potential    Kinetic En.
    2.55622e+04   -4.53479e+03   -1.83197e+04    7.27334e+03    0.00000e+00
   Total Energy    Temperature Pressure (bar)
    7.27334e+03    0.00000e+00    0.00000e+00

           Step           Time         Lambda
           2000     2000.00000        0.00000

   Energies (kJ/mol)
        G96Bond       G96Angle    Proper Dih.  Improper Dih.          LJ-14
    3.25066e+02    1.60362e+03    1.40839e+03    3.49454e+02    8.74089e+02
     Coulomb-14        LJ (SR)   Coulomb (SR)      Potential    Kinetic En.
    2.55652e+04   -4.53761e+03   -1.83278e+04    7.26035e+03    0.00000e+00
   Total Energy    Temperature Pressure (bar)
    7.26035e+03    0.00000e+00    0.00000e+00

           Step           Time         Lambda
           2100     2100.00000        0.00000

   Energies (kJ/mol)
        G96Bond       G96Angle    Proper Dih.  Improper Dih.          LJ-14
    3.24989e+02    1.60399e+03    1.40772e+03    3.50050e+02    8.74048e+02
     Coulomb-14        LJ (SR)   Coulomb (SR)      Potential    Kinetic En.
    2.55649e+04   -4.54050e+03   -1.83347e+04    7.25048e+03    0.00000e+00
   Total Energy    Temperature Pressure (bar)
    7.25048e+03    0.00000e+00    0.00000e+00

           Step           Time         Lambda
           2200     2200.00000        0.00000

   Energies (kJ/mol)
        G96Bond       G96Angle    Proper Dih.  Improper Dih.          LJ-14
    3.24928e+02    1.60459e+03    1.40730e+03    3.50524e+02    8.74205e+02
     Coulomb-14        LJ (SR)   Coulomb (SR)      Potential    Kinetic En.
    2.55641e+04   -4.54255e+03   -1.83411e+04    7.24207e+03    0.00000e+00
   Total Energy    Temperature Pressure (bar)
    7.24207e+03    0.00000e+00    0.00000e+00

           Step           Time         Lambda
           2300     2300.00000        0.00000

   Energies (kJ/mol)
        G96Bond       G96Angle    Proper Dih.  Improper Dih.          LJ-14
    3.24990e+02    1.60573e+03    1.40742e+03    3.51661e+02    8.74066e+02
     Coulomb-14        LJ (SR)   Coulomb (SR)      Potential    Kinetic En.
    2.55631e+04   -4.54405e+03   -1.83644e+04    7.21853e+03    0.00000e+00
   Total Energy    Temperature Pressure (bar)
    7.21853e+03    0.00000e+00    0.00000e+00

           Step           Time         Lambda
           2400     2400.00000        0.00000

   Energies (kJ/mol)
        G96Bond       G96Angle    Proper Dih.  Improper Dih.          LJ-14
    3.25054e+02    1.60488e+03    1.41043e+03    3.51872e+02    8.73198e+02
     Coulomb-14        LJ (SR)   Coulomb (SR)      Potential    Kinetic En.
    2.55631e+04   -4.54804e+03   -1.83815e+04    7.19896e+03    0.00000e+00
   Total Energy    Temperature Pressure (bar)
    7.19896e+03    0.00000e+00    0.00000e+00

           Step           Time         Lambda
           2500     2500.00000        0.00000

   Energies (kJ/mol)
        G96Bond       G96Angle    Proper Dih.  Improper Dih.          LJ-14
    3.25183e+02    1.60646e+03    1.40892e+03    3.51989e+02    8.69498e+02
     Coulomb-14        LJ (SR)   Coulomb (SR)      Potential    Kinetic En.
    2.55645e+04   -4.55147e+03   -1.83944e+04    7.18064e+03    0.00000e+00
   Total Energy    Temperature Pressure (bar)
    7.18064e+03    0.00000e+00    0.00000e+00

           Step           Time         Lambda
           2600     2600.00000        0.00000

   Energies (kJ/mol)
        G96Bond       G96Angle    Proper Dih.  Improper Dih.          LJ-14
    3.25128e+02    1.60674e+03    1.40960e+03    3.53568e+02    8.70774e+02
     Coulomb-14        LJ (SR)   Coulomb (SR)      Potential    Kinetic En.
    2.55672e+04   -4.55304e+03   -1.84140e+04    7.16597e+03    0.00000e+00
   Total Energy    Temperature Pressure (bar)
    7.16597e+03    0.00000e+00    0.00000e+00

           Step           Time         Lambda
           2700     2700.00000        0.00000

   Energies (kJ/mol)
        G96Bond       G96Angle    Proper Dih.  Improper Dih.          LJ-14
    3.25145e+02    1.60600e+03    1.40988e+03    3.53601e+02    8.71210e+02
     Coulomb-14        LJ (SR)   Coulomb (SR)      Potential    Kinetic En.
    2.55678e+04   -4.55491e+03   -1.84172e+04    7.16153e+03    0.00000e+00
   Total Energy    Temperature Pressure (bar)
    7.16153e+03    0.00000e+00    0.00000e+00

           Step           Time         Lambda
           2800     2800.00000        0.00000

   Energies (kJ/mol)
        G96Bond       G96Angle    Proper Dih.  Improper Dih.          LJ-14
    3.25354e+02    1.60554e+03    1.41010e+03    3.53696e+02    8.71503e+02
     Coulomb-14        LJ (SR)   Coulomb (SR)      Potential    Kinetic En.
    2.55680e+04   -4.55622e+03   -1.84195e+04    7.15853e+03    0.00000e+00
   Total Energy    Temperature Pressure (bar)
    7.15853e+03    0.00000e+00    0.00000e+00

           Step           Time         Lambda
           2900     2900.00000        0.00000

   Energies (kJ/mol)
        G96Bond       G96Angle    Proper Dih.  Improper Dih.          LJ-14
    3.25014e+02    1.60511e+03    1.41039e+03    3.53821e+02    8.72540e+02
     Coulomb-14        LJ (SR)   Coulomb (SR)      Potential    Kinetic En.
    2.55686e+04   -4.55944e+03   -1.84239e+04    7.15211e+03    0.00000e+00
   Total Energy    Temperature Pressure (bar)
    7.15211e+03    0.00000e+00    0.00000e+00

           Step           Time         Lambda
           3000     3000.00000        0.00000

   Energies (kJ/mol)
        G96Bond       G96Angle    Proper Dih.  Improper Dih.          LJ-14
    3.25153e+02    1.60442e+03    1.41046e+03    3.53962e+02    8.72926e+02
     Coulomb-14        LJ (SR)   Coulomb (SR)      Potential    Kinetic En.
    2.55690e+04   -4.56286e+03   -1.84275e+04    7.14555e+03    0.00000e+00
   Total Energy    Temperature Pressure (bar)
    7.14555e+03    0.00000e+00    0.00000e+00

           Step           Time         Lambda
           3100     3100.00000        0.00000

   Energies (kJ/mol)
        G96Bond       G96Angle    Proper Dih.  Improper Dih.          LJ-14
    3.25095e+02    1.60394e+03    1.41043e+03    3.54105e+02    8.73750e+02
     Coulomb-14        LJ (SR)   Coulomb (SR)      Potential    Kinetic En.
    2.55693e+04   -4.56743e+03   -1.84314e+04    7.13782e+03    0.00000e+00
   Total Energy    Temperature Pressure (bar)
    7.13782e+03    0.00000e+00    0.00000e+00

           Step           Time         Lambda
           3200     3200.00000        0.00000

   Energies (kJ/mol)
        G96Bond       G96Angle    Proper Dih.  Improper Dih.          LJ-14
    3.25134e+02    1.60363e+03    1.41033e+03    3.54159e+02    8.74245e+02
     Coulomb-14        LJ (SR)   Coulomb (SR)      Potential    Kinetic En.
    2.55693e+04   -4.57058e+03   -1.84335e+04    7.13273e+03    0.00000e+00
   Total Energy    Temperature Pressure (bar)
    7.13273e+03    0.00000e+00    0.00000e+00

           Step           Time         Lambda
           3300     3300.00000        0.00000

   Energies (kJ/mol)
        G96Bond       G96Angle    Proper Dih.  Improper Dih.          LJ-14
    3.25612e+02    1.60270e+03    1.40975e+03    3.54134e+02    8.75396e+02
     Coulomb-14        LJ (SR)   Coulomb (SR)      Potential    Kinetic En.
    2.55687e+04   -4.57720e+03   -1.84363e+04    7.12281e+03    0.00000e+00
   Total Energy    Temperature Pressure (bar)
    7.12281e+03    0.00000e+00    0.00000e+00

           Step           Time         Lambda
           3400     3400.00000        0.00000

   Energies (kJ/mol)
        G96Bond       G96Angle    Proper Dih.  Improper Dih.          LJ-14
    3.25202e+02    1.60231e+03    1.40966e+03    3.54138e+02    8.75579e+02
     Coulomb-14        LJ (SR)   Coulomb (SR)      Potential    Kinetic En.
    2.55688e+04   -4.58029e+03   -1.84373e+04    7.11812e+03    0.00000e+00
   Total Energy    Temperature Pressure (bar)
    7.11812e+03    0.00000e+00    0.00000e+00

           Step           Time         Lambda
           3500     3500.00000        0.00000

   Energies (kJ/mol)
        G96Bond       G96Angle    Proper Dih.  Improper Dih.          LJ-14
    3.25346e+02    1.60158e+03    1.41043e+03    3.54372e+02    8.76573e+02
     Coulomb-14        LJ (SR)   Coulomb (SR)      Potential    Kinetic En.
    2.55686e+04   -4.59190e+03   -1.84451e+04    7.09989e+03    0.00000e+00
   Total Energy    Temperature Pressure (bar)
    7.09989e+03    0.00000e+00    0.00000e+00

           Step           Time         Lambda
           3600     3600.00000        0.00000

   Energies (kJ/mol)
        G96Bond       G96Angle    Proper Dih.  Improper Dih.          LJ-14
    3.25383e+02    1.60178e+03    1.41084e+03    3.54452e+02    8.76634e+02
     Coulomb-14        LJ (SR)   Coulomb (SR)      Potential    Kinetic En.
    2.55685e+04   -4.59428e+03   -1.84478e+04    7.09551e+03    0.00000e+00
   Total Energy    Temperature Pressure (bar)
    7.09551e+03    0.00000e+00    0.00000e+00

           Step           Time         Lambda
           3700     3700.00000        0.00000

   Energies (kJ/mol)
        G96Bond       G96Angle    Proper Dih.  Improper Dih.          LJ-14
    3.25935e+02    1.60150e+03    1.41143e+03    3.54642e+02    8.77065e+02
     Coulomb-14        LJ (SR)   Coulomb (SR)      Potential    Kinetic En.
    2.55683e+04   -4.59774e+03   -1.84517e+04    7.08942e+03    0.00000e+00
   Total Energy    Temperature Pressure (bar)
    7.08942e+03    0.00000e+00    0.00000e+00

           Step           Time         Lambda
           3800     3800.00000        0.00000

   Energies (kJ/mol)
        G96Bond       G96Angle    Proper Dih.  Improper Dih.          LJ-14
    3.25536e+02    1.60270e+03    1.41305e+03    3.54771e+02    8.77433e+02
     Coulomb-14        LJ (SR)   Coulomb (SR)      Potential    Kinetic En.
    2.55673e+04   -4.60530e+03   -1.84643e+04    7.07121e+03    0.00000e+00
   Total Energy    Temperature Pressure (bar)
    7.07121e+03    0.00000e+00    0.00000e+00

           Step           Time         Lambda
           3900     3900.00000        0.00000

   Energies (kJ/mol)
        G96Bond       G96Angle    Proper Dih.  Improper Dih.          LJ-14
    3.25394e+02    1.60300e+03    1.41334e+03    3.54668e+02    8.77001e+02
     Coulomb-14        LJ (SR)   Coulomb (SR)      Potential    Kinetic En.
    2.55672e+04   -4.60675e+03   -1.84688e+04    7.06509e+03    0.00000e+00
   Total Energy    Temperature Pressure (bar)
    7.06509e+03    0.00000e+00    0.00000e+00

           Step           Time         Lambda
           4000     4000.00000        0.00000

   Energies (kJ/mol)
        G96Bond       G96Angle    Proper Dih.  Improper Dih.          LJ-14
    3.25332e+02    1.60425e+03    1.41402e+03    3.54558e+02    8.76784e+02
     Coulomb-14        LJ (SR)   Coulomb (SR)      Potential    Kinetic En.
    2.55658e+04   -4.61042e+03   -1.84793e+04    7.05103e+03    0.00000e+00
   Total Energy    Temperature Pressure (bar)
    7.05103e+03    0.00000e+00    0.00000e+00

           Step           Time         Lambda
           4100     4100.00000        0.00000

   Energies (kJ/mol)
        G96Bond       G96Angle    Proper Dih.  Improper Dih.          LJ-14
    3.25347e+02    1.60457e+03    1.41422e+03    3.54559e+02    8.76691e+02
     Coulomb-14        LJ (SR)   Coulomb (SR)      Potential    Kinetic En.
    2.55655e+04   -4.61101e+03   -1.84811e+04    7.04874e+03    0.00000e+00
   Total Energy    Temperature Pressure (bar)
    7.04874e+03    0.00000e+00    0.00000e+00

           Step           Time         Lambda
           4200     4200.00000        0.00000

   Energies (kJ/mol)
        G96Bond       G96Angle    Proper Dih.  Improper Dih.          LJ-14
    3.26061e+02    1.61032e+03    1.41415e+03    3.55872e+02    8.75495e+02
     Coulomb-14        LJ (SR)   Coulomb (SR)      Potential    Kinetic En.
    2.55604e+04   -4.62043e+03   -1.85114e+04    7.01053e+03    0.00000e+00
   Total Energy    Temperature Pressure (bar)
    7.01053e+03    0.00000e+00    0.00000e+00

           Step           Time         Lambda
           4300     4300.00000        0.00000

   Energies (kJ/mol)
        G96Bond       G96Angle    Proper Dih.  Improper Dih.          LJ-14
    3.25916e+02    1.61218e+03    1.41044e+03    3.57052e+02    8.77219e+02
     Coulomb-14        LJ (SR)   Coulomb (SR)      Potential    Kinetic En.
    2.55574e+04   -4.62373e+03   -1.85231e+04    6.99332e+03    0.00000e+00
   Total Energy    Temperature Pressure (bar)
    6.99332e+03    0.00000e+00    0.00000e+00

           Step           Time         Lambda
           4400     4400.00000        0.00000

   Energies (kJ/mol)
        G96Bond       G96Angle    Proper Dih.  Improper Dih.          LJ-14
    3.24796e+02    1.61402e+03    1.41243e+03    3.58500e+02    8.74505e+02
     Coulomb-14        LJ (SR)   Coulomb (SR)      Potential    Kinetic En.
    2.55677e+04   -4.63813e+03   -1.85665e+04    6.94734e+03    0.00000e+00
   Total Energy    Temperature Pressure (bar)
    6.94734e+03    0.00000e+00    0.00000e+00

           Step           Time         Lambda
           4500     4500.00000        0.00000

   Energies (kJ/mol)
        G96Bond       G96Angle    Proper Dih.  Improper Dih.          LJ-14
    3.24152e+02    1.61357e+03    1.41394e+03    3.58916e+02    8.74196e+02
     Coulomb-14        LJ (SR)   Coulomb (SR)      Potential    Kinetic En.
    2.55694e+04   -4.63738e+03   -1.85784e+04    6.93839e+03    0.00000e+00
   Total Energy    Temperature Pressure (bar)
    6.93839e+03    0.00000e+00    0.00000e+00

           Step           Time         Lambda
           4600     4600.00000        0.00000

   Energies (kJ/mol)
        G96Bond       G96Angle    Proper Dih.  Improper Dih.          LJ-14
    3.24355e+02    1.61155e+03    1.41569e+03    3.59453e+02    8.74999e+02
     Coulomb-14        LJ (SR)   Coulomb (SR)      Potential    Kinetic En.
    2.55624e+04   -4.63655e+03   -1.85827e+04    6.92923e+03    0.00000e+00
   Total Energy    Temperature Pressure (bar)
    6.92923e+03    0.00000e+00    0.00000e+00

           Step           Time         Lambda
           4700     4700.00000        0.00000

   Energies (kJ/mol)
        G96Bond       G96Angle    Proper Dih.  Improper Dih.          LJ-14
    3.24203e+02    1.61121e+03    1.41591e+03    3.59329e+02    8.75036e+02
     Coulomb-14        LJ (SR)   Coulomb (SR)      Potential    Kinetic En.
    2.55622e+04   -4.63712e+03   -1.85834e+04    6.92729e+03    0.00000e+00
   Total Energy    Temperature Pressure (bar)
    6.92729e+03    0.00000e+00    0.00000e+00

           Step           Time         Lambda
           4800     4800.00000        0.00000

   Energies (kJ/mol)
        G96Bond       G96Angle    Proper Dih.  Improper Dih.          LJ-14
    3.24166e+02    1.61114e+03    1.41597e+03    3.59363e+02    8.75022e+02
     Coulomb-14        LJ (SR)   Coulomb (SR)      Potential    Kinetic En.
    2.55622e+04   -4.63746e+03   -1.85841e+04    6.92632e+03    0.00000e+00
   Total Energy    Temperature Pressure (bar)
    6.92632e+03    0.00000e+00    0.00000e+00

           Step           Time         Lambda
           4900     4900.00000        0.00000

   Energies (kJ/mol)
        G96Bond       G96Angle    Proper Dih.  Improper Dih.          LJ-14
    3.24131e+02    1.61110e+03    1.41602e+03    3.59409e+02    8.74994e+02
     Coulomb-14        LJ (SR)   Coulomb (SR)      Potential    Kinetic En.
    2.55623e+04   -4.63781e+03   -1.85848e+04    6.92539e+03    0.00000e+00
   Total Energy    Temperature Pressure (bar)
    6.92539e+03    0.00000e+00    0.00000e+00

           Step           Time         Lambda
           5000     5000.00000        0.00000

   Energies (kJ/mol)
        G96Bond       G96Angle    Proper Dih.  Improper Dih.          LJ-14
    3.24096e+02    1.61107e+03    1.41607e+03    3.59459e+02    8.74961e+02
     Coulomb-14        LJ (SR)   Coulomb (SR)      Potential    Kinetic En.
    2.55625e+04   -4.63818e+03   -1.85855e+04    6.92447e+03    0.00000e+00
   Total Energy    Temperature Pressure (bar)
    6.92447e+03    0.00000e+00    0.00000e+00

           Step           Time         Lambda
           5100     5100.00000        0.00000

   Energies (kJ/mol)
        G96Bond       G96Angle    Proper Dih.  Improper Dih.          LJ-14
    3.23802e+02    1.61098e+03    1.41659e+03    3.59924e+02    8.74613e+02
     Coulomb-14        LJ (SR)   Coulomb (SR)      Potential    Kinetic En.
    2.55635e+04   -4.64154e+03   -1.85914e+04    6.91644e+03    0.00000e+00
   Total Energy    Temperature Pressure (bar)
    6.91644e+03    0.00000e+00    0.00000e+00

           Step           Time         Lambda
           5200     5200.00000        0.00000

   Energies (kJ/mol)
        G96Bond       G96Angle    Proper Dih.  Improper Dih.          LJ-14
    3.23658e+02    1.61100e+03    1.41694e+03    3.60178e+02    8.74392e+02
     Coulomb-14        LJ (SR)   Coulomb (SR)      Potential    Kinetic En.
    2.55638e+04   -4.64340e+03   -1.85945e+04    6.91203e+03    0.00000e+00
   Total Energy    Temperature Pressure (bar)
    6.91203e+03    0.00000e+00    0.00000e+00

           Step           Time         Lambda
           5300     5300.00000        0.00000

   Energies (kJ/mol)
        G96Bond       G96Angle    Proper Dih.  Improper Dih.          LJ-14
    3.23560e+02    1.61105e+03    1.41720e+03    3.60322e+02    8.74236e+02
     Coulomb-14        LJ (SR)   Coulomb (SR)      Potential    Kinetic En.
    2.55640e+04   -4.64474e+03   -1.85966e+04    6.90900e+03    0.00000e+00
   Total Energy    Temperature Pressure (bar)
    6.90900e+03    0.00000e+00    0.00000e+00

           Step           Time         Lambda
           5400     5400.00000        0.00000

   Energies (kJ/mol)
        G96Bond       G96Angle    Proper Dih.  Improper Dih.          LJ-14
    3.23330e+02    1.61129e+03    1.41759e+03    3.60396e+02    8.74044e+02
     Coulomb-14        LJ (SR)   Coulomb (SR)      Potential    Kinetic En.
    2.55641e+04   -4.64687e+03   -1.85994e+04    6.90449e+03    0.00000e+00
   Total Energy    Temperature Pressure (bar)
    6.90449e+03    0.00000e+00    0.00000e+00

           Step           Time         Lambda
           5500     5500.00000        0.00000

   Energies (kJ/mol)
        G96Bond       G96Angle    Proper Dih.  Improper Dih.          LJ-14
    3.23370e+02    1.61175e+03    1.41624e+03    3.59821e+02    8.73888e+02
     Coulomb-14        LJ (SR)   Coulomb (SR)      Potential    Kinetic En.
    2.55644e+04   -4.64962e+03   -1.86030e+04    6.89677e+03    0.00000e+00
   Total Energy    Temperature Pressure (bar)
    6.89677e+03    0.00000e+00    0.00000e+00

           Step           Time         Lambda
           5600     5600.00000        0.00000

   Energies (kJ/mol)
        G96Bond       G96Angle    Proper Dih.  Improper Dih.          LJ-14
    3.23212e+02    1.61177e+03    1.41559e+03    3.59923e+02    8.74274e+02
     Coulomb-14        LJ (SR)   Coulomb (SR)      Potential    Kinetic En.
    2.55641e+04   -4.65133e+03   -1.86062e+04    6.89139e+03    0.00000e+00
   Total Energy    Temperature Pressure (bar)
    6.89139e+03    0.00000e+00    0.00000e+00

           Step           Time         Lambda
           5700     5700.00000        0.00000

   Energies (kJ/mol)
        G96Bond       G96Angle    Proper Dih.  Improper Dih.          LJ-14
    3.23214e+02    1.61249e+03    1.41677e+03    3.60687e+02    8.74026e+02
     Coulomb-14        LJ (SR)   Coulomb (SR)      Potential    Kinetic En.
    2.55633e+04   -4.65427e+03   -1.86122e+04    6.88403e+03    0.00000e+00
   Total Energy    Temperature Pressure (bar)
    6.88403e+03    0.00000e+00    0.00000e+00

           Step           Time         Lambda
           5800     5800.00000        0.00000

   Energies (kJ/mol)
        G96Bond       G96Angle    Proper Dih.  Improper Dih.          LJ-14
    3.22939e+02    1.61559e+03    1.42090e+03    3.62677e+02    8.73755e+02
     Coulomb-14        LJ (SR)   Coulomb (SR)      Potential    Kinetic En.
    2.55611e+04   -4.65997e+03   -1.86324e+04    6.86455e+03    0.00000e+00
   Total Energy    Temperature Pressure (bar)
    6.86455e+03    0.00000e+00    0.00000e+00

           Step           Time         Lambda
           5900     5900.00000        0.00000

   Energies (kJ/mol)
        G96Bond       G96Angle    Proper Dih.  Improper Dih.          LJ-14
    3.22550e+02    1.61533e+03    1.42059e+03    3.62363e+02    8.74564e+02
     Coulomb-14        LJ (SR)   Coulomb (SR)      Potential    Kinetic En.
    2.55623e+04   -4.66040e+03   -1.86376e+04    6.85972e+03    0.00000e+00
   Total Energy    Temperature Pressure (bar)
    6.85972e+03    0.00000e+00    0.00000e+00

           Step           Time         Lambda
           6000     6000.00000        0.00000

   Energies (kJ/mol)
        G96Bond       G96Angle    Proper Dih.  Improper Dih.          LJ-14
    3.22369e+02    1.61479e+03    1.42236e+03    3.62915e+02    8.73975e+02
     Coulomb-14        LJ (SR)   Coulomb (SR)      Potential    Kinetic En.
    2.55620e+04   -4.66152e+03   -1.86450e+04    6.85191e+03    0.00000e+00
   Total Energy    Temperature Pressure (bar)
    6.85191e+03    0.00000e+00    0.00000e+00

           Step           Time         Lambda
           6100     6100.00000        0.00000

   Energies (kJ/mol)
        G96Bond       G96Angle    Proper Dih.  Improper Dih.          LJ-14
    3.22139e+02    1.61421e+03    1.42474e+03    3.63351e+02    8.73221e+02
     Coulomb-14        LJ (SR)   Coulomb (SR)      Potential    Kinetic En.
    2.55617e+04   -4.66221e+03   -1.86512e+04    6.84597e+03    0.00000e+00
   Total Energy    Temperature Pressure (bar)
    6.84597e+03    0.00000e+00    0.00000e+00

           Step           Time         Lambda
           6200     6200.00000        0.00000

   Energies (kJ/mol)
        G96Bond       G96Angle    Proper Dih.  Improper Dih.          LJ-14
    3.22997e+02    1.61061e+03    1.43331e+03    3.62767e+02    8.68025e+02
     Coulomb-14        LJ (SR)   Coulomb (SR)      Potential    Kinetic En.
    2.55615e+04   -4.66522e+03   -1.86674e+04    6.82664e+03    0.00000e+00
   Total Energy    Temperature Pressure (bar)
    6.82664e+03    0.00000e+00    0.00000e+00

           Step           Time         Lambda
           6300     6300.00000        0.00000

   Energies (kJ/mol)
        G96Bond       G96Angle    Proper Dih.  Improper Dih.          LJ-14
    3.20160e+02    1.60739e+03    1.42951e+03    3.64258e+02    8.67007e+02
     Coulomb-14        LJ (SR)   Coulomb (SR)      Potential    Kinetic En.
    2.55663e+04   -4.66848e+03   -1.86802e+04    6.80589e+03    0.00000e+00
   Total Energy    Temperature Pressure (bar)
    6.80589e+03    0.00000e+00    0.00000e+00

           Step           Time         Lambda
           6400     6400.00000        0.00000

   Energies (kJ/mol)
        G96Bond       G96Angle    Proper Dih.  Improper Dih.          LJ-14
    3.20242e+02    1.60699e+03    1.42691e+03    3.64463e+02    8.67406e+02
     Coulomb-14        LJ (SR)   Coulomb (SR)      Potential    Kinetic En.
    2.55667e+04   -4.67034e+03   -1.86828e+04    6.79955e+03    0.00000e+00
   Total Energy    Temperature Pressure (bar)
    6.79955e+03    0.00000e+00    0.00000e+00

           Step           Time         Lambda
           6500     6500.00000        0.00000

   Energies (kJ/mol)
        G96Bond       G96Angle    Proper Dih.  Improper Dih.          LJ-14
    3.20194e+02    1.60699e+03    1.42596e+03    3.64547e+02    8.67435e+02
     Coulomb-14        LJ (SR)   Coulomb (SR)      Potential    Kinetic En.
    2.55670e+04   -4.67112e+03   -1.86838e+04    6.79720e+03    0.00000e+00
   Total Energy    Temperature Pressure (bar)
    6.79720e+03    0.00000e+00    0.00000e+00

           Step           Time         Lambda
           6600     6600.00000        0.00000

   Energies (kJ/mol)
        G96Bond       G96Angle    Proper Dih.  Improper Dih.          LJ-14
    3.20148e+02    1.60695e+03    1.42515e+03    3.64603e+02    8.67469e+02
     Coulomb-14        LJ (SR)   Coulomb (SR)      Potential    Kinetic En.
    2.55673e+04   -4.67185e+03   -1.86847e+04    6.79504e+03    0.00000e+00
   Total Energy    Temperature Pressure (bar)
    6.79504e+03    0.00000e+00    0.00000e+00

           Step           Time         Lambda
           6700     6700.00000        0.00000

   Energies (kJ/mol)
        G96Bond       G96Angle    Proper Dih.  Improper Dih.          LJ-14
    3.20105e+02    1.60689e+03    1.42452e+03    3.64638e+02    8.67502e+02
     Coulomb-14        LJ (SR)   Coulomb (SR)      Potential    Kinetic En.
    2.55676e+04   -4.67253e+03   -1.86856e+04    6.79308e+03    0.00000e+00
   Total Energy    Temperature Pressure (bar)
    6.79308e+03    0.00000e+00    0.00000e+00

           Step           Time         Lambda
           6800     6800.00000        0.00000

   Energies (kJ/mol)
        G96Bond       G96Angle    Proper Dih.  Improper Dih.          LJ-14
    3.20070e+02    1.60681e+03    1.42406e+03    3.64660e+02    8.67534e+02
     Coulomb-14        LJ (SR)   Coulomb (SR)      Potential    Kinetic En.
    2.55678e+04   -4.67315e+03   -1.86865e+04    6.79130e+03    0.00000e+00
   Total Energy    Temperature Pressure (bar)
    6.79130e+03    0.00000e+00    0.00000e+00

           Step           Time         Lambda
           6900     6900.00000        0.00000

   Energies (kJ/mol)
        G96Bond       G96Angle    Proper Dih.  Improper Dih.          LJ-14
    3.20043e+02    1.60675e+03    1.42373e+03    3.64676e+02    8.67566e+02
     Coulomb-14        LJ (SR)   Coulomb (SR)      Potential    Kinetic En.
    2.55679e+04   -4.67371e+03   -1.86873e+04    6.78968e+03    0.00000e+00
   Total Energy    Temperature Pressure (bar)
    6.78968e+03    0.00000e+00    0.00000e+00

           Step           Time         Lambda
           7000     7000.00000        0.00000

   Energies (kJ/mol)
        G96Bond       G96Angle    Proper Dih.  Improper Dih.          LJ-14
    3.20023e+02    1.60670e+03    1.42350e+03    3.64691e+02    8.67600e+02
     Coulomb-14        LJ (SR)   Coulomb (SR)      Potential    Kinetic En.
    2.55680e+04   -4.67423e+03   -1.86881e+04    6.78817e+03    0.00000e+00
   Total Energy    Temperature Pressure (bar)
    6.78817e+03    0.00000e+00    0.00000e+00

           Step           Time         Lambda
           7100     7100.00000        0.00000

   Energies (kJ/mol)
        G96Bond       G96Angle    Proper Dih.  Improper Dih.          LJ-14
    3.20057e+02    1.60737e+03    1.42283e+03    3.65098e+02    8.68609e+02
     Coulomb-14        LJ (SR)   Coulomb (SR)      Potential    Kinetic En.
    2.55660e+04   -4.67851e+03   -1.86990e+04    6.77248e+03    0.00000e+00
   Total Energy    Temperature Pressure (bar)
    6.77248e+03    0.00000e+00    0.00000e+00

           Step           Time         Lambda
           7200     7200.00000        0.00000

   Energies (kJ/mol)
        G96Bond       G96Angle    Proper Dih.  Improper Dih.          LJ-14
    3.19906e+02    1.60692e+03    1.42298e+03    3.65202e+02    8.68769e+02
     Coulomb-14        LJ (SR)   Coulomb (SR)      Potential    Kinetic En.
    2.55674e+04   -4.68069e+03   -1.87043e+04    6.76615e+03    0.00000e+00
   Total Energy    Temperature Pressure (bar)
    6.76615e+03    0.00000e+00    0.00000e+00

           Step           Time         Lambda
           7300     7300.00000        0.00000

   Energies (kJ/mol)
        G96Bond       G96Angle    Proper Dih.  Improper Dih.          LJ-14
    3.20195e+02    1.60664e+03    1.42647e+03    3.66270e+02    8.71305e+02
     Coulomb-14        LJ (SR)   Coulomb (SR)      Potential    Kinetic En.
    2.55690e+04   -4.69836e+03   -1.87239e+04    6.73770e+03    0.00000e+00
   Total Energy    Temperature Pressure (bar)
    6.73770e+03    0.00000e+00    0.00000e+00

           Step           Time         Lambda
           7400     7400.00000        0.00000

   Energies (kJ/mol)
        G96Bond       G96Angle    Proper Dih.  Improper Dih.          LJ-14
    3.19424e+02    1.60513e+03    1.42786e+03    3.65712e+02    8.73031e+02
     Coulomb-14        LJ (SR)   Coulomb (SR)      Potential    Kinetic En.
    2.55705e+04   -4.70130e+03   -1.87281e+04    6.73219e+03    0.00000e+00
   Total Energy    Temperature Pressure (bar)
    6.73219e+03    0.00000e+00    0.00000e+00

           Step           Time         Lambda
           7500     7500.00000        0.00000

   Energies (kJ/mol)
        G96Bond       G96Angle    Proper Dih.  Improper Dih.          LJ-14
    3.19274e+02    1.60460e+03    1.42749e+03    3.65766e+02    8.74084e+02
     Coulomb-14        LJ (SR)   Coulomb (SR)      Potential    Kinetic En.
    2.55707e+04   -4.70606e+03   -1.87340e+04    6.72184e+03    0.00000e+00
   Total Energy    Temperature Pressure (bar)
    6.72184e+03    0.00000e+00    0.00000e+00

           Step           Time         Lambda
           7600     7600.00000        0.00000

   Energies (kJ/mol)
        G96Bond       G96Angle    Proper Dih.  Improper Dih.          LJ-14
    3.19213e+02    1.60498e+03    1.42711e+03    3.66040e+02    8.73767e+02
     Coulomb-14        LJ (SR)   Coulomb (SR)      Potential    Kinetic En.
    2.55715e+04   -4.71096e+03   -1.87404e+04    6.71128e+03    0.00000e+00
   Total Energy    Temperature Pressure (bar)
    6.71128e+03    0.00000e+00    0.00000e+00

           Step           Time         Lambda
           7700     7700.00000        0.00000

   Energies (kJ/mol)
        G96Bond       G96Angle    Proper Dih.  Improper Dih.          LJ-14
    3.20041e+02    1.60763e+03    1.43274e+03    3.66276e+02    8.72232e+02
     Coulomb-14        LJ (SR)   Coulomb (SR)      Potential    Kinetic En.
    2.55696e+04   -4.72194e+03   -1.87511e+04    6.69542e+03    0.00000e+00
   Total Energy    Temperature Pressure (bar)
    6.69542e+03    0.00000e+00    0.00000e+00

           Step           Time         Lambda
           7800     7800.00000        0.00000

   Energies (kJ/mol)
        G96Bond       G96Angle    Proper Dih.  Improper Dih.          LJ-14
    3.19171e+02    1.60785e+03    1.43408e+03    3.66110e+02    8.73329e+02
     Coulomb-14        LJ (SR)   Coulomb (SR)      Potential    Kinetic En.
    2.55690e+04   -4.72579e+03   -1.87527e+04    6.69109e+03    0.00000e+00
   Total Energy    Temperature Pressure (bar)
    6.69109e+03    0.00000e+00    0.00000e+00

           Step           Time         Lambda
           7900     7900.00000        0.00000

   Energies (kJ/mol)
        G96Bond       G96Angle    Proper Dih.  Improper Dih.          LJ-14
    3.19179e+02    1.60799e+03    1.43443e+03    3.66157e+02    8.73364e+02
     Coulomb-14        LJ (SR)   Coulomb (SR)      Potential    Kinetic En.
    2.55688e+04   -4.72659e+03   -1.87533e+04    6.69013e+03    0.00000e+00
   Total Energy    Temperature Pressure (bar)
    6.69013e+03    0.00000e+00    0.00000e+00

           Step           Time         Lambda
           8000     8000.00000        0.00000

   Energies (kJ/mol)
        G96Bond       G96Angle    Proper Dih.  Improper Dih.          LJ-14
    3.19187e+02    1.60814e+03    1.43478e+03    3.66199e+02    8.73399e+02
     Coulomb-14        LJ (SR)   Coulomb (SR)      Potential    Kinetic En.
    2.55687e+04   -4.72739e+03   -1.87538e+04    6.68918e+03    0.00000e+00
   Total Energy    Temperature Pressure (bar)
    6.68918e+03    0.00000e+00    0.00000e+00

           Step           Time         Lambda
           8100     8100.00000        0.00000

   Energies (kJ/mol)
        G96Bond       G96Angle    Proper Dih.  Improper Dih.          LJ-14
    3.19232e+02    1.60868e+03    1.43608e+03    3.66356e+02    8.73549e+02
     Coulomb-14        LJ (SR)   Coulomb (SR)      Potential    Kinetic En.
    2.55682e+04   -4.73052e+03   -1.87562e+04    6.68545e+03    0.00000e+00
   Total Energy    Temperature Pressure (bar)
    6.68545e+03    0.00000e+00    0.00000e+00

           Step           Time         Lambda
           8200     8200.00000        0.00000

   Energies (kJ/mol)
        G96Bond       G96Angle    Proper Dih.  Improper Dih.          LJ-14
    3.19292e+02    1.60933e+03    1.43754e+03    3.66550e+02    8.73761e+02
     Coulomb-14        LJ (SR)   Coulomb (SR)      Potential    Kinetic En.
    2.55677e+04   -4.73415e+03   -1.87590e+04    6.68108e+03    0.00000e+00
   Total Energy    Temperature Pressure (bar)
    6.68108e+03    0.00000e+00    0.00000e+00

           Step           Time         Lambda
           8300     8300.00000        0.00000

   Energies (kJ/mol)
        G96Bond       G96Angle    Proper Dih.  Improper Dih.          LJ-14
    3.19394e+02    1.61063e+03    1.44051e+03    3.67016e+02    8.74258e+02
     Coulomb-14        LJ (SR)   Coulomb (SR)      Potential    Kinetic En.
    2.55667e+04   -4.74082e+03   -1.87656e+04    6.67207e+03    0.00000e+00
   Total Energy    Temperature Pressure (bar)
    6.67207e+03    0.00000e+00    0.00000e+00

           Step           Time         Lambda
           8400     8400.00000        0.00000

   Energies (kJ/mol)
        G96Bond       G96Angle    Proper Dih.  Improper Dih.          LJ-14
    3.19489e+02    1.61172e+03    1.44335e+03    3.67484e+02    8.74450e+02
     Coulomb-14        LJ (SR)   Coulomb (SR)      Potential    Kinetic En.
    2.55657e+04   -4.74500e+03   -1.87729e+04    6.66431e+03    0.00000e+00
   Total Energy    Temperature Pressure (bar)
    6.66431e+03    0.00000e+00    0.00000e+00

           Step           Time         Lambda
           8500     8500.00000        0.00000

   Energies (kJ/mol)
        G96Bond       G96Angle    Proper Dih.  Improper Dih.          LJ-14
    3.19505e+02    1.61183e+03    1.44387e+03    3.67539e+02    8.74452e+02
     Coulomb-14        LJ (SR)   Coulomb (SR)      Potential    Kinetic En.
    2.55655e+04   -4.74584e+03   -1.87741e+04    6.66278e+03    0.00000e+00
   Total Energy    Temperature Pressure (bar)
    6.66278e+03    0.00000e+00    0.00000e+00

           Step           Time         Lambda
           8600     8600.00000        0.00000

   Energies (kJ/mol)
        G96Bond       G96Angle    Proper Dih.  Improper Dih.          LJ-14
    3.19919e+02    1.61241e+03    1.44471e+03    3.67736e+02    8.73490e+02
     Coulomb-14        LJ (SR)   Coulomb (SR)      Potential    Kinetic En.
    2.55658e+04   -4.74774e+03   -1.87771e+04    6.65932e+03    0.00000e+00
   Total Energy    Temperature Pressure (bar)
    6.65932e+03    0.00000e+00    0.00000e+00

           Step           Time         Lambda
           8700     8700.00000        0.00000

   Energies (kJ/mol)
        G96Bond       G96Angle    Proper Dih.  Improper Dih.          LJ-14
    3.19577e+02    1.61289e+03    1.44814e+03    3.68222e+02    8.74876e+02
     Coulomb-14        LJ (SR)   Coulomb (SR)      Potential    Kinetic En.
    2.55636e+04   -4.75467e+03   -1.87853e+04    6.64741e+03    0.00000e+00
   Total Energy    Temperature Pressure (bar)
    6.64741e+03    0.00000e+00    0.00000e+00

           Step           Time         Lambda
           8800     8800.00000        0.00000

   Energies (kJ/mol)
        G96Bond       G96Angle    Proper Dih.  Improper Dih.          LJ-14
    3.19527e+02    1.61276e+03    1.44809e+03    3.68251e+02    8.75000e+02
     Coulomb-14        LJ (SR)   Coulomb (SR)      Potential    Kinetic En.
    2.55637e+04   -4.75493e+03   -1.87855e+04    6.64692e+03    0.00000e+00
   Total Energy    Temperature Pressure (bar)
    6.64692e+03    0.00000e+00    0.00000e+00

           Step           Time         Lambda
           8900     8900.00000        0.00000

   Energies (kJ/mol)
        G96Bond       G96Angle    Proper Dih.  Improper Dih.          LJ-14
    3.19517e+02    1.61271e+03    1.44805e+03    3.68287e+02    8.75073e+02
     Coulomb-14        LJ (SR)   Coulomb (SR)      Potential    Kinetic En.
    2.55637e+04   -4.75517e+03   -1.87857e+04    6.64644e+03    0.00000e+00
   Total Energy    Temperature Pressure (bar)
    6.64644e+03    0.00000e+00    0.00000e+00

           Step           Time         Lambda
           9000     9000.00000        0.00000

   Energies (kJ/mol)
        G96Bond       G96Angle    Proper Dih.  Improper Dih.          LJ-14
    3.19515e+02    1.61269e+03    1.44802e+03    3.68321e+02    8.75137e+02
     Coulomb-14        LJ (SR)   Coulomb (SR)      Potential    Kinetic En.
    2.55637e+04   -4.75540e+03   -1.87860e+04    6.64597e+03    0.00000e+00
   Total Energy    Temperature Pressure (bar)
    6.64597e+03    0.00000e+00    0.00000e+00

           Step           Time         Lambda
           9100     9100.00000        0.00000

   Energies (kJ/mol)
        G96Bond       G96Angle    Proper Dih.  Improper Dih.          LJ-14
    3.19513e+02    1.61269e+03    1.44800e+03    3.68417e+02    8.75412e+02
     Coulomb-14        LJ (SR)   Coulomb (SR)      Potential    Kinetic En.
    2.55634e+04   -4.75626e+03   -1.87872e+04    6.64405e+03    0.00000e+00
   Total Energy    Temperature Pressure (bar)
    6.64405e+03    0.00000e+00    0.00000e+00

           Step           Time         Lambda
           9200     9200.00000        0.00000

   Energies (kJ/mol)
        G96Bond       G96Angle    Proper Dih.  Improper Dih.          LJ-14
    3.19555e+02    1.61264e+03    1.44854e+03    3.68455e+02    8.76079e+02
     Coulomb-14        LJ (SR)   Coulomb (SR)      Potential    Kinetic En.
    2.55631e+04   -4.75856e+03   -1.87925e+04    6.63733e+03    0.00000e+00
   Total Energy    Temperature Pressure (bar)
    6.63733e+03    0.00000e+00    0.00000e+00

           Step           Time         Lambda
           9300     9300.00000        0.00000

   Energies (kJ/mol)
        G96Bond       G96Angle    Proper Dih.  Improper Dih.          LJ-14
    3.19510e+02    1.61248e+03    1.44917e+03    3.68467e+02    8.76337e+02
     Coulomb-14        LJ (SR)   Coulomb (SR)      Potential    Kinetic En.
    2.55629e+04   -4.75939e+03   -1.87950e+04    6.63445e+03    0.00000e+00
   Total Energy    Temperature Pressure (bar)
    6.63445e+03    0.00000e+00    0.00000e+00

           Step           Time         Lambda
           9400     9400.00000        0.00000

   Energies (kJ/mol)
        G96Bond       G96Angle    Proper Dih.  Improper Dih.          LJ-14
    3.20241e+02    1.61299e+03    1.45240e+03    3.68804e+02    8.75723e+02
     Coulomb-14        LJ (SR)   Coulomb (SR)      Potential    Kinetic En.
    2.55618e+04   -4.75859e+03   -1.88064e+04    6.62695e+03    0.00000e+00
   Total Energy    Temperature Pressure (bar)
    6.62695e+03    0.00000e+00    0.00000e+00

           Step           Time         Lambda
           9500     9500.00000        0.00000

   Energies (kJ/mol)
        G96Bond       G96Angle    Proper Dih.  Improper Dih.          LJ-14
    3.19854e+02    1.61282e+03    1.45338e+03    3.68456e+02    8.76351e+02
     Coulomb-14        LJ (SR)   Coulomb (SR)      Potential    Kinetic En.
    2.55615e+04   -4.75702e+03   -1.88118e+04    6.62353e+03    0.00000e+00
   Total Energy    Temperature Pressure (bar)
    6.62353e+03    0.00000e+00    0.00000e+00

           Step           Time         Lambda
           9600     9600.00000        0.00000

   Energies (kJ/mol)
        G96Bond       G96Angle    Proper Dih.  Improper Dih.          LJ-14
    3.19919e+02    1.61240e+03    1.45362e+03    3.68337e+02    8.76776e+02
     Coulomb-14        LJ (SR)   Coulomb (SR)      Potential    Kinetic En.
    2.55614e+04   -4.75717e+03   -1.88140e+04    6.62123e+03    0.00000e+00
   Total Energy    Temperature Pressure (bar)
    6.62123e+03    0.00000e+00    0.00000e+00

           Step           Time         Lambda
           9700     9700.00000        0.00000

   Energies (kJ/mol)
        G96Bond       G96Angle    Proper Dih.  Improper Dih.          LJ-14
    3.19973e+02    1.61215e+03    1.45373e+03    3.68269e+02    8.76934e+02
     Coulomb-14        LJ (SR)   Coulomb (SR)      Potential    Kinetic En.
    2.55615e+04   -4.75737e+03   -1.88154e+04    6.61974e+03    0.00000e+00
   Total Energy    Temperature Pressure (bar)
    6.61974e+03    0.00000e+00    0.00000e+00

           Step           Time         Lambda
           9800     9800.00000        0.00000

   Energies (kJ/mol)
        G96Bond       G96Angle    Proper Dih.  Improper Dih.          LJ-14
    3.20036e+02    1.61179e+03    1.45391e+03    3.68239e+02    8.77192e+02
     Coulomb-14        LJ (SR)   Coulomb (SR)      Potential    Kinetic En.
    2.55616e+04   -4.75778e+03   -1.88176e+04    6.61739e+03    0.00000e+00
   Total Energy    Temperature Pressure (bar)
    6.61739e+03    0.00000e+00    0.00000e+00

           Step           Time         Lambda
           9900     9900.00000        0.00000

   Energies (kJ/mol)
        G96Bond       G96Angle    Proper Dih.  Improper Dih.          LJ-14
    3.20100e+02    1.61156e+03    1.45407e+03    3.68246e+02    8.77357e+02
     Coulomb-14        LJ (SR)   Coulomb (SR)      Potential    Kinetic En.
    2.55617e+04   -4.75818e+03   -1.88193e+04    6.61556e+03    0.00000e+00
   Total Energy    Temperature Pressure (bar)
    6.61556e+03    0.00000e+00    0.00000e+00

           Step           Time         Lambda
          10000    10000.00000        0.00000

   Energies (kJ/mol)
        G96Bond       G96Angle    Proper Dih.  Improper Dih.          LJ-14
    3.20706e+02    1.60942e+03    1.45503e+03    3.68638e+02    8.78118e+02
     Coulomb-14        LJ (SR)   Coulomb (SR)      Potential    Kinetic En.
    2.55645e+04   -4.76245e+03   -1.88359e+04    6.59810e+03    0.00000e+00
   Total Energy    Temperature Pressure (bar)
    6.59810e+03    0.00000e+00    0.00000e+00

           Step           Time         Lambda
          10100    10100.00000        0.00000

   Energies (kJ/mol)
        G96Bond       G96Angle    Proper Dih.  Improper Dih.          LJ-14
    3.20463e+02    1.60737e+03    1.45638e+03    3.67594e+02    8.77111e+02
     Coulomb-14        LJ (SR)   Coulomb (SR)      Potential    Kinetic En.
    2.55670e+04   -4.76397e+03   -1.88390e+04    6.59298e+03    0.00000e+00
   Total Energy    Temperature Pressure (bar)
    6.59298e+03    0.00000e+00    0.00000e+00

           Step           Time         Lambda
          10200    10200.00000        0.00000

   Energies (kJ/mol)
        G96Bond       G96Angle    Proper Dih.  Improper Dih.          LJ-14
    3.20739e+02    1.60567e+03    1.45617e+03    3.67103e+02    8.77596e+02
     Coulomb-14        LJ (SR)   Coulomb (SR)      Potential    Kinetic En.
    2.55679e+04   -4.76351e+03   -1.88425e+04    6.58913e+03    0.00000e+00
   Total Energy    Temperature Pressure (bar)
    6.58913e+03    0.00000e+00    0.00000e+00

           Step           Time         Lambda
          10300    10300.00000        0.00000

   Energies (kJ/mol)
        G96Bond       G96Angle    Proper Dih.  Improper Dih.          LJ-14
    3.20809e+02    1.60355e+03    1.45743e+03    3.67213e+02    8.77833e+02
     Coulomb-14        LJ (SR)   Coulomb (SR)      Potential    Kinetic En.
    2.55683e+04   -4.76719e+03   -1.88446e+04    6.58337e+03    0.00000e+00
   Total Energy    Temperature Pressure (bar)
    6.58337e+03    0.00000e+00    0.00000e+00

           Step           Time         Lambda
          10400    10400.00000        0.00000

   Energies (kJ/mol)
        G96Bond       G96Angle    Proper Dih.  Improper Dih.          LJ-14
    3.20936e+02    1.60353e+03    1.45816e+03    3.67198e+02    8.77851e+02
     Coulomb-14        LJ (SR)   Coulomb (SR)      Potential    Kinetic En.
    2.55675e+04   -4.76852e+03   -1.88454e+04    6.58128e+03    0.00000e+00
   Total Energy    Temperature Pressure (bar)
    6.58128e+03    0.00000e+00    0.00000e+00

           Step           Time         Lambda
          10500    10500.00000        0.00000

   Energies (kJ/mol)
        G96Bond       G96Angle    Proper Dih.  Improper Dih.          LJ-14
    3.21414e+02    1.60401e+03    1.45878e+03    3.67119e+02    8.78223e+02
     Coulomb-14        LJ (SR)   Coulomb (SR)      Potential    Kinetic En.
    2.55648e+04   -4.76989e+03   -1.88471e+04    6.57736e+03    0.00000e+00
   Total Energy    Temperature Pressure (bar)
    6.57736e+03    0.00000e+00    0.00000e+00

           Step           Time         Lambda
          10600    10600.00000        0.00000

   Energies (kJ/mol)
        G96Bond       G96Angle    Proper Dih.  Improper Dih.          LJ-14
    3.21654e+02    1.60449e+03    1.45851e+03    3.67110e+02    8.78618e+02
     Coulomb-14        LJ (SR)   Coulomb (SR)      Potential    Kinetic En.
    2.55633e+04   -4.77010e+03   -1.88484e+04    6.57521e+03    0.00000e+00
   Total Energy    Temperature Pressure (bar)
    6.57521e+03    0.00000e+00    0.00000e+00

           Step           Time         Lambda
          10700    10700.00000        0.00000

   Energies (kJ/mol)
        G96Bond       G96Angle    Proper Dih.  Improper Dih.          LJ-14
    3.21925e+02    1.60472e+03    1.45755e+03    3.67074e+02    8.79787e+02
     Coulomb-14        LJ (SR)   Coulomb (SR)      Potential    Kinetic En.
    2.55628e+04   -4.77047e+03   -1.88533e+04    6.57017e+03    0.00000e+00
   Total Energy    Temperature Pressure (bar)
    6.57017e+03    0.00000e+00    0.00000e+00

           Step           Time         Lambda
          10800    10800.00000        0.00000

   Energies (kJ/mol)
        G96Bond       G96Angle    Proper Dih.  Improper Dih.          LJ-14
    3.21532e+02    1.60354e+03    1.45769e+03    3.66649e+02    8.79487e+02
     Coulomb-14        LJ (SR)   Coulomb (SR)      Potential    Kinetic En.
    2.55654e+04   -4.77283e+03   -1.88559e+04    6.56562e+03    0.00000e+00
   Total Energy    Temperature Pressure (bar)
    6.56562e+03    0.00000e+00    0.00000e+00

           Step           Time         Lambda
          10900    10900.00000        0.00000

   Energies (kJ/mol)
        G96Bond       G96Angle    Proper Dih.  Improper Dih.          LJ-14
    3.22079e+02    1.60535e+03    1.45803e+03    3.67521e+02    8.76927e+02
     Coulomb-14        LJ (SR)   Coulomb (SR)      Potential    Kinetic En.
    2.55646e+04   -4.77946e+03   -1.88622e+04    6.55281e+03    0.00000e+00
   Total Energy    Temperature Pressure (bar)
    6.55281e+03    0.00000e+00    0.00000e+00

           Step           Time         Lambda
          11000    11000.00000        0.00000

   Energies (kJ/mol)
        G96Bond       G96Angle    Proper Dih.  Improper Dih.          LJ-14
    3.21688e+02    1.60469e+03    1.45810e+03    3.67221e+02    8.78469e+02
     Coulomb-14        LJ (SR)   Coulomb (SR)      Potential    Kinetic En.
    2.55659e+04   -4.77934e+03   -1.88658e+04    6.55090e+03    0.00000e+00
   Total Energy    Temperature Pressure (bar)
    6.55090e+03    0.00000e+00    0.00000e+00

           Step           Time         Lambda
          11100    11100.00000        0.00000

   Energies (kJ/mol)
        G96Bond       G96Angle    Proper Dih.  Improper Dih.          LJ-14
    3.21774e+02    1.60514e+03    1.45833e+03    3.67089e+02    8.78520e+02
     Coulomb-14        LJ (SR)   Coulomb (SR)      Potential    Kinetic En.
    2.55657e+04   -4.77983e+03   -1.88690e+04    6.54780e+03    0.00000e+00
   Total Energy    Temperature Pressure (bar)
    6.54780e+03    0.00000e+00    0.00000e+00

           Step           Time         Lambda
          11200    11200.00000        0.00000

   Energies (kJ/mol)
        G96Bond       G96Angle    Proper Dih.  Improper Dih.          LJ-14
    3.22407e+02    1.60678e+03    1.45989e+03    3.67092e+02    8.78273e+02
     Coulomb-14        LJ (SR)   Coulomb (SR)      Potential    Kinetic En.
    2.55621e+04   -4.78268e+03   -1.88773e+04    6.53655e+03    0.00000e+00
   Total Energy    Temperature Pressure (bar)
    6.53655e+03    0.00000e+00    0.00000e+00

           Step           Time         Lambda
          11300    11300.00000        0.00000

   Energies (kJ/mol)
        G96Bond       G96Angle    Proper Dih.  Improper Dih.          LJ-14
    3.22084e+02    1.60647e+03    1.46016e+03    3.67101e+02    8.78418e+02
     Coulomb-14        LJ (SR)   Coulomb (SR)      Potential    Kinetic En.
    2.55619e+04   -4.78367e+03   -1.88789e+04    6.53352e+03    0.00000e+00
   Total Energy    Temperature Pressure (bar)
    6.53352e+03    0.00000e+00    0.00000e+00

           Step           Time         Lambda
          11400    11400.00000        0.00000

   Energies (kJ/mol)
        G96Bond       G96Angle    Proper Dih.  Improper Dih.          LJ-14
    3.22381e+02    1.60608e+03    1.45666e+03    3.66861e+02    8.79056e+02
     Coulomb-14        LJ (SR)   Coulomb (SR)      Potential    Kinetic En.
    2.55536e+04   -4.78161e+03   -1.88806e+04    6.52244e+03    0.00000e+00
   Total Energy    Temperature Pressure (bar)
    6.52244e+03    0.00000e+00    0.00000e+00

           Step           Time         Lambda
          11500    11500.00000        0.00000

   Energies (kJ/mol)
        G96Bond       G96Angle    Proper Dih.  Improper Dih.          LJ-14
    3.22388e+02    1.60572e+03    1.45679e+03    3.66875e+02    8.79450e+02
     Coulomb-14        LJ (SR)   Coulomb (SR)      Potential    Kinetic En.
    2.55526e+04   -4.78171e+03   -1.88811e+04    6.52101e+03    0.00000e+00
   Total Energy    Temperature Pressure (bar)
    6.52101e+03    0.00000e+00    0.00000e+00

           Step           Time         Lambda
          11600    11600.00000        0.00000

   Energies (kJ/mol)
        G96Bond       G96Angle    Proper Dih.  Improper Dih.          LJ-14
    3.22415e+02    1.60569e+03    1.45677e+03    3.66914e+02    8.79501e+02
     Coulomb-14        LJ (SR)   Coulomb (SR)      Potential    Kinetic En.
    2.55521e+04   -4.78203e+03   -1.88813e+04    6.52009e+03    0.00000e+00
   Total Energy    Temperature Pressure (bar)
    6.52009e+03    0.00000e+00    0.00000e+00

           Step           Time         Lambda
          11700    11700.00000        0.00000

   Energies (kJ/mol)
        G96Bond       G96Angle    Proper Dih.  Improper Dih.          LJ-14
    3.22467e+02    1.60578e+03    1.45669e+03    3.67023e+02    8.79516e+02
     Coulomb-14        LJ (SR)   Coulomb (SR)      Potential    Kinetic En.
    2.55511e+04   -4.78285e+03   -1.88818e+04    6.51794e+03    0.00000e+00
   Total Energy    Temperature Pressure (bar)
    6.51794e+03    0.00000e+00    0.00000e+00

           Step           Time         Lambda
          11800    11800.00000        0.00000

   Energies (kJ/mol)
        G96Bond       G96Angle    Proper Dih.  Improper Dih.          LJ-14
    3.22506e+02    1.60586e+03    1.45664e+03    3.67086e+02    8.79543e+02
     Coulomb-14        LJ (SR)   Coulomb (SR)      Potential    Kinetic En.
    2.55506e+04   -4.78331e+03   -1.88822e+04    6.51673e+03    0.00000e+00
   Total Energy    Temperature Pressure (bar)
    6.51673e+03    0.00000e+00    0.00000e+00

           Step           Time         Lambda
          11900    11900.00000        0.00000

   Energies (kJ/mol)
        G96Bond       G96Angle    Proper Dih.  Improper Dih.          LJ-14
    3.22537e+02    1.60626e+03    1.45497e+03    3.67603e+02    8.80307e+02
     Coulomb-14        LJ (SR)   Coulomb (SR)      Potential    Kinetic En.
    2.55486e+04   -4.78497e+03   -1.88844e+04    6.51089e+03    0.00000e+00
   Total Energy    Temperature Pressure (bar)
    6.51089e+03    0.00000e+00    0.00000e+00

           Step           Time         Lambda
          12000    12000.00000        0.00000

   Energies (kJ/mol)
        G96Bond       G96Angle    Proper Dih.  Improper Dih.          LJ-14
    3.22543e+02    1.60622e+03    1.45426e+03    3.67835e+02    8.80165e+02
     Coulomb-14        LJ (SR)   Coulomb (SR)      Potential    Kinetic En.
    2.55485e+04   -4.78703e+03   -1.88857e+04    6.50672e+03    0.00000e+00
   Total Energy    Temperature Pressure (bar)
    6.50672e+03    0.00000e+00    0.00000e+00

           Step           Time         Lambda
          12100    12100.00000        0.00000

   Energies (kJ/mol)
        G96Bond       G96Angle    Proper Dih.  Improper Dih.          LJ-14
    3.22505e+02    1.60575e+03    1.45423e+03    3.68061e+02    8.80477e+02
     Coulomb-14        LJ (SR)   Coulomb (SR)      Potential    Kinetic En.
    2.55487e+04   -4.78935e+03   -1.88877e+04    6.50269e+03    0.00000e+00
   Total Energy    Temperature Pressure (bar)
    6.50269e+03    0.00000e+00    0.00000e+00

           Step           Time         Lambda
          12200    12200.00000        0.00000

   Energies (kJ/mol)
        G96Bond       G96Angle    Proper Dih.  Improper Dih.          LJ-14
    3.22616e+02    1.60543e+03    1.45437e+03    3.68218e+02    8.80763e+02
     Coulomb-14        LJ (SR)   Coulomb (SR)      Potential    Kinetic En.
    2.55488e+04   -4.79145e+03   -1.88891e+04    6.49964e+03    0.00000e+00
   Total Energy    Temperature Pressure (bar)
    6.49964e+03    0.00000e+00    0.00000e+00

           Step           Time         Lambda
          12300    12300.00000        0.00000

   Energies (kJ/mol)
        G96Bond       G96Angle    Proper Dih.  Improper Dih.          LJ-14
    3.22416e+02    1.60535e+03    1.45447e+03    3.68308e+02    8.80961e+02
     Coulomb-14        LJ (SR)   Coulomb (SR)      Potential    Kinetic En.
    2.55490e+04   -4.79248e+03   -1.88898e+04    6.49822e+03    0.00000e+00
   Total Energy    Temperature Pressure (bar)
    6.49822e+03    0.00000e+00    0.00000e+00

           Step           Time         Lambda
          12400    12400.00000        0.00000

   Energies (kJ/mol)
        G96Bond       G96Angle    Proper Dih.  Improper Dih.          LJ-14
    3.22439e+02    1.60521e+03    1.45458e+03    3.68395e+02    8.81103e+02
     Coulomb-14        LJ (SR)   Coulomb (SR)      Potential    Kinetic En.
    2.55491e+04   -4.79384e+03   -1.88905e+04    6.49648e+03    0.00000e+00
   Total Energy    Temperature Pressure (bar)
    6.49648e+03    0.00000e+00    0.00000e+00

           Step           Time         Lambda
          12500    12500.00000        0.00000

   Energies (kJ/mol)
        G96Bond       G96Angle    Proper Dih.  Improper Dih.          LJ-14
    3.22450e+02    1.60504e+03    1.45471e+03    3.68515e+02    8.81300e+02
     Coulomb-14        LJ (SR)   Coulomb (SR)      Potential    Kinetic En.
    2.55492e+04   -4.79560e+03   -1.88913e+04    6.49435e+03    0.00000e+00
   Total Energy    Temperature Pressure (bar)
    6.49435e+03    0.00000e+00    0.00000e+00

           Step           Time         Lambda
          12600    12600.00000        0.00000

   Energies (kJ/mol)
        G96Bond       G96Angle    Proper Dih.  Improper Dih.          LJ-14
    3.22413e+02    1.60506e+03    1.45475e+03    3.68547e+02    8.81412e+02
     Coulomb-14        LJ (SR)   Coulomb (SR)      Potential    Kinetic En.
    2.55492e+04   -4.79643e+03   -1.88916e+04    6.49340e+03    0.00000e+00
   Total Energy    Temperature Pressure (bar)
    6.49340e+03    0.00000e+00    0.00000e+00

           Step           Time         Lambda
          12700    12700.00000        0.00000

   Energies (kJ/mol)
        G96Bond       G96Angle    Proper Dih.  Improper Dih.          LJ-14
    3.22449e+02    1.60491e+03    1.45495e+03    3.68744e+02    8.81927e+02
     Coulomb-14        LJ (SR)   Coulomb (SR)      Potential    Kinetic En.
    2.55490e+04   -4.80003e+03   -1.88927e+04    6.48930e+03    0.00000e+00
   Total Energy    Temperature Pressure (bar)
    6.48930e+03    0.00000e+00    0.00000e+00

           Step           Time         Lambda
          12800    12800.00000        0.00000

   Energies (kJ/mol)
        G96Bond       G96Angle    Proper Dih.  Improper Dih.          LJ-14
    3.22365e+02    1.60496e+03    1.45494e+03    3.68876e+02    8.82068e+02
     Coulomb-14        LJ (SR)   Coulomb (SR)      Potential    Kinetic En.
    2.55492e+04   -4.80160e+03   -1.88932e+04    6.48761e+03    0.00000e+00
   Total Energy    Temperature Pressure (bar)
    6.48761e+03    0.00000e+00    0.00000e+00

           Step           Time         Lambda
          12900    12900.00000        0.00000

   Energies (kJ/mol)
        G96Bond       G96Angle    Proper Dih.  Improper Dih.          LJ-14
    3.22381e+02    1.60499e+03    1.45491e+03    3.69043e+02    8.82369e+02
     Coulomb-14        LJ (SR)   Coulomb (SR)      Potential    Kinetic En.
    2.55491e+04   -4.80377e+03   -1.88938e+04    6.48520e+03    0.00000e+00
   Total Energy    Temperature Pressure (bar)
    6.48520e+03    0.00000e+00    0.00000e+00

           Step           Time         Lambda
          13000    13000.00000        0.00000

   Energies (kJ/mol)
        G96Bond       G96Angle    Proper Dih.  Improper Dih.          LJ-14
    3.22355e+02    1.60512e+03    1.45483e+03    3.69269e+02    8.82683e+02
     Coulomb-14        LJ (SR)   Coulomb (SR)      Potential    Kinetic En.
    2.55488e+04   -4.80604e+03   -1.88944e+04    6.48268e+03    0.00000e+00
   Total Energy    Temperature Pressure (bar)
    6.48268e+03    0.00000e+00    0.00000e+00

           Step           Time         Lambda
          13100    13100.00000        0.00000

   Energies (kJ/mol)
        G96Bond       G96Angle    Proper Dih.  Improper Dih.          LJ-14
    3.22341e+02    1.60529e+03    1.45477e+03    3.69479e+02    8.83007e+02
     Coulomb-14        LJ (SR)   Coulomb (SR)      Potential    Kinetic En.
    2.55486e+04   -4.80814e+03   -1.88949e+04    6.48040e+03    0.00000e+00
   Total Energy    Temperature Pressure (bar)
    6.48040e+03    0.00000e+00    0.00000e+00

           Step           Time         Lambda
          13200    13200.00000        0.00000

   Energies (kJ/mol)
        G96Bond       G96Angle    Proper Dih.  Improper Dih.          LJ-14
    3.22517e+02    1.60549e+03    1.45477e+03    3.69880e+02    8.83219e+02
     Coulomb-14        LJ (SR)   Coulomb (SR)      Potential    Kinetic En.
    2.55482e+04   -4.81128e+03   -1.88958e+04    6.47694e+03    0.00000e+00
   Total Energy    Temperature Pressure (bar)
    6.47694e+03    0.00000e+00    0.00000e+00

           Step           Time         Lambda
          13300    13300.00000        0.00000

   Energies (kJ/mol)
        G96Bond       G96Angle    Proper Dih.  Improper Dih.          LJ-14
    3.22401e+02    1.60576e+03    1.45477e+03    3.69988e+02    8.83456e+02
     Coulomb-14        LJ (SR)   Coulomb (SR)      Potential    Kinetic En.
    2.55479e+04   -4.81249e+03   -1.88961e+04    6.47563e+03    0.00000e+00
   Total Energy    Temperature Pressure (bar)
    6.47563e+03    0.00000e+00    0.00000e+00

           Step           Time         Lambda
          13400    13400.00000        0.00000

   Energies (kJ/mol)
        G96Bond       G96Angle    Proper Dih.  Improper Dih.          LJ-14
    3.22406e+02    1.60597e+03    1.45484e+03    3.70144e+02    8.83571e+02
     Coulomb-14        LJ (SR)   Coulomb (SR)      Potential    Kinetic En.
    2.55476e+04   -4.81380e+03   -1.88965e+04    6.47421e+03    0.00000e+00
   Total Energy    Temperature Pressure (bar)
    6.47421e+03    0.00000e+00    0.00000e+00

           Step           Time         Lambda
          13500    13500.00000        0.00000

   Energies (kJ/mol)
        G96Bond       G96Angle    Proper Dih.  Improper Dih.          LJ-14
    3.22485e+02    1.60621e+03    1.45498e+03    3.70308e+02    8.83657e+02
     Coulomb-14        LJ (SR)   Coulomb (SR)      Potential    Kinetic En.
    2.55473e+04   -4.81525e+03   -1.88970e+04    6.47262e+03    0.00000e+00
   Total Energy    Temperature Pressure (bar)
    6.47262e+03    0.00000e+00    0.00000e+00

           Step           Time         Lambda
          13600    13600.00000        0.00000

   Energies (kJ/mol)
        G96Bond       G96Angle    Proper Dih.  Improper Dih.          LJ-14
    3.22352e+02    1.60718e+03    1.45564e+03    3.70762e+02    8.83802e+02
     Coulomb-14        LJ (SR)   Coulomb (SR)      Potential    Kinetic En.
    2.55463e+04   -4.81887e+03   -1.88985e+04    6.46863e+03    0.00000e+00
   Total Energy    Temperature Pressure (bar)
    6.46863e+03    0.00000e+00    0.00000e+00

           Step           Time         Lambda
          13700    13700.00000        0.00000

   Energies (kJ/mol)
        G96Bond       G96Angle    Proper Dih.  Improper Dih.          LJ-14
    3.22561e+02    1.60865e+03    1.45480e+03    3.71114e+02    8.83085e+02
     Coulomb-14        LJ (SR)   Coulomb (SR)      Potential    Kinetic En.
    2.55446e+04   -4.82272e+03   -1.89000e+04    6.46209e+03    0.00000e+00
   Total Energy    Temperature Pressure (bar)
    6.46209e+03    0.00000e+00    0.00000e+00

           Step           Time         Lambda
          13800    13800.00000        0.00000

   Energies (kJ/mol)
        G96Bond       G96Angle    Proper Dih.  Improper Dih.          LJ-14
    3.22700e+02    1.60842e+03    1.45510e+03    3.71252e+02    8.83169e+02
     Coulomb-14        LJ (SR)   Coulomb (SR)      Potential    Kinetic En.
    2.55442e+04   -4.82375e+03   -1.89009e+04    6.46022e+03    0.00000e+00
   Total Energy    Temperature Pressure (bar)
    6.46022e+03    0.00000e+00    0.00000e+00

           Step           Time         Lambda
          13900    13900.00000        0.00000

   Energies (kJ/mol)
        G96Bond       G96Angle    Proper Dih.  Improper Dih.          LJ-14
    3.23019e+02    1.60850e+03    1.45529e+03    3.71333e+02    8.83225e+02
     Coulomb-14        LJ (SR)   Coulomb (SR)      Potential    Kinetic En.
    2.55437e+04   -4.82466e+03   -1.89016e+04    6.45886e+03    0.00000e+00
   Total Energy    Temperature Pressure (bar)
    6.45886e+03    0.00000e+00    0.00000e+00

           Step           Time         Lambda
          14000    14000.00000        0.00000

   Energies (kJ/mol)
        G96Bond       G96Angle    Proper Dih.  Improper Dih.          LJ-14
    3.22622e+02    1.60913e+03    1.45548e+03    3.71321e+02    8.83283e+02
     Coulomb-14        LJ (SR)   Coulomb (SR)      Potential    Kinetic En.
    2.55435e+04   -4.82526e+03   -1.89022e+04    6.45791e+03    0.00000e+00
   Total Energy    Temperature Pressure (bar)
    6.45791e+03    0.00000e+00    0.00000e+00

           Step           Time         Lambda
          14100    14100.00000        0.00000

   Energies (kJ/mol)
        G96Bond       G96Angle    Proper Dih.  Improper Dih.          LJ-14
    3.22721e+02    1.60976e+03    1.45590e+03    3.71375e+02    8.83501e+02
     Coulomb-14        LJ (SR)   Coulomb (SR)      Potential    Kinetic En.
    2.55426e+04   -4.82677e+03   -1.89037e+04    6.45539e+03    0.00000e+00
   Total Energy    Temperature Pressure (bar)
    6.45539e+03    0.00000e+00    0.00000e+00

           Step           Time         Lambda
          14200    14200.00000        0.00000

   Energies (kJ/mol)
        G96Bond       G96Angle    Proper Dih.  Improper Dih.          LJ-14
    3.22883e+02    1.61007e+03    1.45616e+03    3.71433e+02    8.83637e+02
     Coulomb-14        LJ (SR)   Coulomb (SR)      Potential    Kinetic En.
    2.55419e+04   -4.82766e+03   -1.89046e+04    6.45383e+03    0.00000e+00
   Total Energy    Temperature Pressure (bar)
    6.45383e+03    0.00000e+00    0.00000e+00

           Step           Time         Lambda
          14300    14300.00000        0.00000

   Energies (kJ/mol)
        G96Bond       G96Angle    Proper Dih.  Improper Dih.          LJ-14
    3.22933e+02    1.61065e+03    1.45650e+03    3.71500e+02    8.83830e+02
     Coulomb-14        LJ (SR)   Coulomb (SR)      Potential    Kinetic En.
    2.55411e+04   -4.82876e+03   -1.89059e+04    6.45188e+03    0.00000e+00
   Total Energy    Temperature Pressure (bar)
    6.45188e+03    0.00000e+00    0.00000e+00

           Step           Time         Lambda
          14400    14400.00000        0.00000

   Energies (kJ/mol)
        G96Bond       G96Angle    Proper Dih.  Improper Dih.          LJ-14
    3.22959e+02    1.61087e+03    1.45668e+03    3.71542e+02    8.83919e+02
     Coulomb-14        LJ (SR)   Coulomb (SR)      Potential    Kinetic En.
    2.55409e+04   -4.82925e+03   -1.89066e+04    6.45098e+03    0.00000e+00
   Total Energy    Temperature Pressure (bar)
    6.45098e+03    0.00000e+00    0.00000e+00

           Step           Time         Lambda
          14500    14500.00000        0.00000

   Energies (kJ/mol)
        G96Bond       G96Angle    Proper Dih.  Improper Dih.          LJ-14
    3.22967e+02    1.61105e+03    1.45683e+03    3.71582e+02    8.83983e+02
     Coulomb-14        LJ (SR)   Coulomb (SR)      Potential    Kinetic En.
    2.55407e+04   -4.82961e+03   -1.89071e+04    6.45031e+03    0.00000e+00
   Total Energy    Temperature Pressure (bar)
    6.45031e+03    0.00000e+00    0.00000e+00

           Step           Time         Lambda
          14600    14600.00000        0.00000

   Energies (kJ/mol)
        G96Bond       G96Angle    Proper Dih.  Improper Dih.          LJ-14
    3.23000e+02    1.61125e+03    1.45707e+03    3.71641e+02    8.84081e+02
     Coulomb-14        LJ (SR)   Coulomb (SR)      Potential    Kinetic En.
    2.55404e+04   -4.83015e+03   -1.89080e+04    6.44931e+03    0.00000e+00
   Total Energy    Temperature Pressure (bar)
    6.44931e+03    0.00000e+00    0.00000e+00

           Step           Time         Lambda
          14700    14700.00000        0.00000

   Energies (kJ/mol)
        G96Bond       G96Angle    Proper Dih.  Improper Dih.          LJ-14
    3.22987e+02    1.61143e+03    1.45727e+03    3.71693e+02    8.84149e+02
     Coulomb-14        LJ (SR)   Coulomb (SR)      Potential    Kinetic En.
    2.55402e+04   -4.83056e+03   -1.89087e+04    6.44856e+03    0.00000e+00
   Total Energy    Temperature Pressure (bar)
    6.44856e+03    0.00000e+00    0.00000e+00

           Step           Time         Lambda
          14800    14800.00000        0.00000

   Energies (kJ/mol)
        G96Bond       G96Angle    Proper Dih.  Improper Dih.          LJ-14
    3.22988e+02    1.61155e+03    1.45746e+03    3.71741e+02    8.84214e+02
     Coulomb-14        LJ (SR)   Coulomb (SR)      Potential    Kinetic En.
    2.55401e+04   -4.83092e+03   -1.89093e+04    6.44789e+03    0.00000e+00
   Total Energy    Temperature Pressure (bar)
    6.44789e+03    0.00000e+00    0.00000e+00

           Step           Time         Lambda
          14900    14900.00000        0.00000

   Energies (kJ/mol)
        G96Bond       G96Angle    Proper Dih.  Improper Dih.          LJ-14
    3.23115e+02    1.61268e+03    1.45925e+03    3.72192e+02    8.84518e+02
     Coulomb-14        LJ (SR)   Coulomb (SR)      Potential    Kinetic En.
    2.55391e+04   -4.83397e+03   -1.89145e+04    6.44244e+03    0.00000e+00
   Total Energy    Temperature Pressure (bar)
    6.44244e+03    0.00000e+00    0.00000e+00

           Step           Time         Lambda
          15000    15000.00000        0.00000

   Energies (kJ/mol)
        G96Bond       G96Angle    Proper Dih.  Improper Dih.          LJ-14
    3.22984e+02    1.61257e+03    1.45965e+03    3.72163e+02    8.84753e+02
     Coulomb-14        LJ (SR)   Coulomb (SR)      Potential    Kinetic En.
    2.55395e+04   -4.83434e+03   -1.89157e+04    6.44154e+03    0.00000e+00
   Total Energy    Temperature Pressure (bar)
    6.44154e+03    0.00000e+00    0.00000e+00

           Step           Time         Lambda
          15100    15100.00000        0.00000

   Energies (kJ/mol)
        G96Bond       G96Angle    Proper Dih.  Improper Dih.          LJ-14
    3.23003e+02    1.61253e+03    1.45993e+03    3.72232e+02    8.84795e+02
     Coulomb-14        LJ (SR)   Coulomb (SR)      Potential    Kinetic En.
    2.55396e+04   -4.83474e+03   -1.89165e+04    6.44081e+03    0.00000e+00
   Total Energy    Temperature Pressure (bar)
    6.44081e+03    0.00000e+00    0.00000e+00

           Step           Time         Lambda
          15200    15200.00000        0.00000

   Energies (kJ/mol)
        G96Bond       G96Angle    Proper Dih.  Improper Dih.          LJ-14
    3.22987e+02    1.61256e+03    1.46019e+03    3.72258e+02    8.84851e+02
     Coulomb-14        LJ (SR)   Coulomb (SR)      Potential    Kinetic En.
    2.55396e+04   -4.83506e+03   -1.89172e+04    6.44023e+03    0.00000e+00
   Total Energy    Temperature Pressure (bar)
    6.44023e+03    0.00000e+00    0.00000e+00

           Step           Time         Lambda
          15300    15300.00000        0.00000

   Energies (kJ/mol)
        G96Bond       G96Angle    Proper Dih.  Improper Dih.          LJ-14
    3.22809e+02    1.61274e+03    1.46165e+03    3.72373e+02    8.85165e+02
     Coulomb-14        LJ (SR)   Coulomb (SR)      Potential    Kinetic En.
    2.55397e+04   -4.83675e+03   -1.89205e+04    6.43714e+03    0.00000e+00
   Total Energy    Temperature Pressure (bar)
    6.43714e+03    0.00000e+00    0.00000e+00

           Step           Time         Lambda
          15400    15400.00000        0.00000

   Energies (kJ/mol)
        G96Bond       G96Angle    Proper Dih.  Improper Dih.          LJ-14
    3.22923e+02    1.61277e+03    1.46183e+03    3.72390e+02    8.85206e+02
     Coulomb-14        LJ (SR)   Coulomb (SR)      Potential    Kinetic En.
    2.55397e+04   -4.83714e+03   -1.89211e+04    6.43654e+03    0.00000e+00
   Total Energy    Temperature Pressure (bar)
    6.43654e+03    0.00000e+00    0.00000e+00

           Step           Time         Lambda
          15500    15500.00000        0.00000

   Energies (kJ/mol)
        G96Bond       G96Angle    Proper Dih.  Improper Dih.          LJ-14
    3.22945e+02    1.61291e+03    1.46219e+03    3.72444e+02    8.85259e+02
     Coulomb-14        LJ (SR)   Coulomb (SR)      Potential    Kinetic En.
    2.55397e+04   -4.83771e+03   -1.89221e+04    6.43565e+03    0.00000e+00
   Total Energy    Temperature Pressure (bar)
    6.43565e+03    0.00000e+00    0.00000e+00

           Step           Time         Lambda
          15600    15600.00000        0.00000

   Energies (kJ/mol)
        G96Bond       G96Angle    Proper Dih.  Improper Dih.          LJ-14
    3.22766e+02    1.61408e+03    1.46474e+03    3.72600e+02    8.85982e+02
     Coulomb-14        LJ (SR)   Coulomb (SR)      Potential    Kinetic En.
    2.55393e+04   -4.84185e+03   -1.89310e+04    6.42660e+03    0.00000e+00
   Total Energy    Temperature Pressure (bar)
    6.42660e+03    0.00000e+00    0.00000e+00

           Step           Time         Lambda
          15700    15700.00000        0.00000

   Energies (kJ/mol)
        G96Bond       G96Angle    Proper Dih.  Improper Dih.          LJ-14
    3.22706e+02    1.61389e+03    1.46539e+03    3.72903e+02    8.86142e+02
     Coulomb-14        LJ (SR)   Coulomb (SR)      Potential    Kinetic En.
    2.55393e+04   -4.84393e+03   -1.89328e+04    6.42365e+03    0.00000e+00
   Total Energy    Temperature Pressure (bar)
    6.42365e+03    0.00000e+00    0.00000e+00

           Step           Time         Lambda
          15800    15800.00000        0.00000

   Energies (kJ/mol)
        G96Bond       G96Angle    Proper Dih.  Improper Dih.          LJ-14
    3.22752e+02    1.61425e+03    1.46572e+03    3.72891e+02    8.86126e+02
     Coulomb-14        LJ (SR)   Coulomb (SR)      Potential    Kinetic En.
    2.55390e+04   -4.84473e+03   -1.89337e+04    6.42232e+03    0.00000e+00
   Total Energy    Temperature Pressure (bar)
    6.42232e+03    0.00000e+00    0.00000e+00

           Step           Time         Lambda
          15900    15900.00000        0.00000

   Energies (kJ/mol)
        G96Bond       G96Angle    Proper Dih.  Improper Dih.          LJ-14
    3.22791e+02    1.61429e+03    1.46595e+03    3.72935e+02    8.86165e+02
     Coulomb-14        LJ (SR)   Coulomb (SR)      Potential    Kinetic En.
    2.55390e+04   -4.84527e+03   -1.89343e+04    6.42157e+03    0.00000e+00
   Total Energy    Temperature Pressure (bar)
    6.42157e+03    0.00000e+00    0.00000e+00

           Step           Time         Lambda
          16000    16000.00000        0.00000

   Energies (kJ/mol)
        G96Bond       G96Angle    Proper Dih.  Improper Dih.          LJ-14
    3.22736e+02    1.61446e+03    1.46647e+03    3.73020e+02    8.86234e+02
     Coulomb-14        LJ (SR)   Coulomb (SR)      Potential    Kinetic En.
    2.55389e+04   -4.84640e+03   -1.89355e+04    6.41999e+03    0.00000e+00
   Total Energy    Temperature Pressure (bar)
    6.41999e+03    0.00000e+00    0.00000e+00

           Step           Time         Lambda
          16100    16100.00000        0.00000

   Energies (kJ/mol)
        G96Bond       G96Angle    Proper Dih.  Improper Dih.          LJ-14
    3.22725e+02    1.61463e+03    1.46729e+03    3.73128e+02    8.86328e+02
     Coulomb-14        LJ (SR)   Coulomb (SR)      Potential    Kinetic En.
    2.55389e+04   -4.84794e+03   -1.89372e+04    6.41788e+03    0.00000e+00
   Total Energy    Temperature Pressure (bar)
    6.41788e+03    0.00000e+00    0.00000e+00

           Step           Time         Lambda
          16200    16200.00000        0.00000

   Energies (kJ/mol)
        G96Bond       G96Angle    Proper Dih.  Improper Dih.          LJ-14
    3.22684e+02    1.61472e+03    1.46777e+03    3.73151e+02    8.86386e+02
     Coulomb-14        LJ (SR)   Coulomb (SR)      Potential    Kinetic En.
    2.55389e+04   -4.84870e+03   -1.89381e+04    6.41683e+03    0.00000e+00
   Total Energy    Temperature Pressure (bar)
    6.41683e+03    0.00000e+00    0.00000e+00

           Step           Time         Lambda
          16300    16300.00000        0.00000

   Energies (kJ/mol)
        G96Bond       G96Angle    Proper Dih.  Improper Dih.          LJ-14
    3.22839e+02    1.61456e+03    1.46807e+03    3.73167e+02    8.86431e+02
     Coulomb-14        LJ (SR)   Coulomb (SR)      Potential    Kinetic En.
    2.55389e+04   -4.84914e+03   -1.89387e+04    6.41619e+03    0.00000e+00
   Total Energy    Temperature Pressure (bar)
    6.41619e+03    0.00000e+00    0.00000e+00

           Step           Time         Lambda
          16400    16400.00000        0.00000

   Energies (kJ/mol)
        G96Bond       G96Angle    Proper Dih.  Improper Dih.          LJ-14
    3.22671e+02    1.61473e+03    1.46935e+03    3.73269e+02    8.86549e+02
     Coulomb-14        LJ (SR)   Coulomb (SR)      Potential    Kinetic En.
    2.55390e+04   -4.85080e+03   -1.89412e+04    6.41361e+03    0.00000e+00
   Total Energy    Temperature Pressure (bar)
    6.41361e+03    0.00000e+00    0.00000e+00

           Step           Time         Lambda
          16500    16500.00000        0.00000

   Energies (kJ/mol)
        G96Bond       G96Angle    Proper Dih.  Improper Dih.          LJ-14
    3.22585e+02    1.61395e+03    1.47101e+03    3.73359e+02    8.87253e+02
     Coulomb-14        LJ (SR)   Coulomb (SR)      Potential    Kinetic En.
    2.55387e+04   -4.85254e+03   -1.89449e+04    6.40943e+03    0.00000e+00
   Total Energy    Temperature Pressure (bar)
    6.40943e+03    0.00000e+00    0.00000e+00

           Step           Time         Lambda
          16600    16600.00000        0.00000

   Energies (kJ/mol)
        G96Bond       G96Angle    Proper Dih.  Improper Dih.          LJ-14
    3.22576e+02    1.61414e+03    1.47064e+03    3.73364e+02    8.87004e+02
     Coulomb-14        LJ (SR)   Coulomb (SR)      Potential    Kinetic En.
    2.55391e+04   -4.85270e+03   -1.89460e+04    6.40815e+03    0.00000e+00
   Total Energy    Temperature Pressure (bar)
    6.40815e+03    0.00000e+00    0.00000e+00

           Step           Time         Lambda
          16700    16700.00000        0.00000

   Energies (kJ/mol)
        G96Bond       G96Angle    Proper Dih.  Improper Dih.          LJ-14
    3.22552e+02    1.61415e+03    1.46971e+03    3.73403e+02    8.87104e+02
     Coulomb-14        LJ (SR)   Coulomb (SR)      Potential    Kinetic En.
    2.55390e+04   -4.85291e+03   -1.89473e+04    6.40578e+03    0.00000e+00
   Total Energy    Temperature Pressure (bar)
    6.40578e+03    0.00000e+00    0.00000e+00

           Step           Time         Lambda
          16800    16800.00000        0.00000

   Energies (kJ/mol)
        G96Bond       G96Angle    Proper Dih.  Improper Dih.          LJ-14
    3.22559e+02    1.61414e+03    1.46946e+03    3.73423e+02    8.87105e+02
     Coulomb-14        LJ (SR)   Coulomb (SR)      Potential    Kinetic En.
    2.55390e+04   -4.85297e+03   -1.89475e+04    6.40521e+03    0.00000e+00
   Total Energy    Temperature Pressure (bar)
    6.40521e+03    0.00000e+00    0.00000e+00

           Step           Time         Lambda
          16900    16900.00000        0.00000

   Energies (kJ/mol)
        G96Bond       G96Angle    Proper Dih.  Improper Dih.          LJ-14
    3.22741e+02    1.61456e+03    1.46823e+03    3.73496e+02    8.86749e+02
     Coulomb-14        LJ (SR)   Coulomb (SR)      Potential    Kinetic En.
    2.55387e+04   -4.85342e+03   -1.89486e+04    6.40245e+03    0.00000e+00
   Total Energy    Temperature Pressure (bar)
    6.40245e+03    0.00000e+00    0.00000e+00

           Step           Time         Lambda
          17000    17000.00000        0.00000

   Energies (kJ/mol)
        G96Bond       G96Angle    Proper Dih.  Improper Dih.          LJ-14
    3.23029e+02    1.61513e+03    1.46704e+03    3.73587e+02    8.86700e+02
     Coulomb-14        LJ (SR)   Coulomb (SR)      Potential    Kinetic En.
    2.55379e+04   -4.85429e+03   -1.89501e+04    6.39896e+03    0.00000e+00
   Total Energy    Temperature Pressure (bar)
    6.39896e+03    0.00000e+00    0.00000e+00

           Step           Time         Lambda
          17100    17100.00000        0.00000

   Energies (kJ/mol)
        G96Bond       G96Angle    Proper Dih.  Improper Dih.          LJ-14
    3.22445e+02    1.61579e+03    1.46593e+03    3.73692e+02    8.86390e+02
     Coulomb-14        LJ (SR)   Coulomb (SR)      Potential    Kinetic En.
    2.55379e+04   -4.85546e+03   -1.89521e+04    6.39465e+03    0.00000e+00
   Total Energy    Temperature Pressure (bar)
    6.39465e+03    0.00000e+00    0.00000e+00

           Step           Time         Lambda
          17200    17200.00000        0.00000

   Energies (kJ/mol)
        G96Bond       G96Angle    Proper Dih.  Improper Dih.          LJ-14
    3.22207e+02    1.61670e+03    1.46464e+03    3.73832e+02    8.85959e+02
     Coulomb-14        LJ (SR)   Coulomb (SR)      Potential    Kinetic En.
    2.55378e+04   -4.85699e+03   -1.89549e+04    6.38917e+03    0.00000e+00
   Total Energy    Temperature Pressure (bar)
    6.38917e+03    0.00000e+00    0.00000e+00

           Step           Time         Lambda
          17300    17300.00000        0.00000

   Energies (kJ/mol)
        G96Bond       G96Angle    Proper Dih.  Improper Dih.          LJ-14
    3.22410e+02    1.61873e+03    1.46269e+03    3.74239e+02    8.84783e+02
     Coulomb-14        LJ (SR)   Coulomb (SR)      Potential    Kinetic En.
    2.55361e+04   -4.85907e+03   -1.89613e+04    6.37850e+03    0.00000e+00
   Total Energy    Temperature Pressure (bar)
    6.37850e+03    0.00000e+00    0.00000e+00

           Step           Time         Lambda
          17400    17400.00000        0.00000

   Energies (kJ/mol)
        G96Bond       G96Angle    Proper Dih.  Improper Dih.          LJ-14
    3.22327e+02    1.61881e+03    1.46247e+03    3.74206e+02    8.85081e+02
     Coulomb-14        LJ (SR)   Coulomb (SR)      Potential    Kinetic En.
    2.55349e+04   -4.86058e+03   -1.89622e+04    6.37497e+03    0.00000e+00
   Total Energy    Temperature Pressure (bar)
    6.37497e+03    0.00000e+00    0.00000e+00

           Step           Time         Lambda
          17500    17500.00000        0.00000

   Energies (kJ/mol)
        G96Bond       G96Angle    Proper Dih.  Improper Dih.          LJ-14
    3.22388e+02    1.62154e+03    1.46229e+03    3.74563e+02    8.83043e+02
     Coulomb-14        LJ (SR)   Coulomb (SR)      Potential    Kinetic En.
    2.55323e+04   -4.86038e+03   -1.89662e+04    6.36956e+03    0.00000e+00
   Total Energy    Temperature Pressure (bar)
    6.36956e+03    0.00000e+00    0.00000e+00

           Step           Time         Lambda
          17600    17600.00000        0.00000

   Energies (kJ/mol)
        G96Bond       G96Angle    Proper Dih.  Improper Dih.          LJ-14
    3.22595e+02    1.62322e+03    1.45563e+03    3.74681e+02    8.82417e+02
     Coulomb-14        LJ (SR)   Coulomb (SR)      Potential    Kinetic En.
    2.55314e+04   -4.85979e+03   -1.89663e+04    6.36380e+03    0.00000e+00
   Total Energy    Temperature Pressure (bar)
    6.36380e+03    0.00000e+00    0.00000e+00

           Step           Time         Lambda
          17700    17700.00000        0.00000

   Energies (kJ/mol)
        G96Bond       G96Angle    Proper Dih.  Improper Dih.          LJ-14
    3.22415e+02    1.62335e+03    1.45578e+03    3.74465e+02    8.82658e+02
     Coulomb-14        LJ (SR)   Coulomb (SR)      Potential    Kinetic En.
    2.55317e+04   -4.85998e+03   -1.89687e+04    6.36167e+03    0.00000e+00
   Total Energy    Temperature Pressure (bar)
    6.36167e+03    0.00000e+00    0.00000e+00

           Step           Time         Lambda
          17800    17800.00000        0.00000

   Energies (kJ/mol)
        G96Bond       G96Angle    Proper Dih.  Improper Dih.          LJ-14
    3.22521e+02    1.62364e+03    1.45603e+03    3.74465e+02    8.82637e+02
     Coulomb-14        LJ (SR)   Coulomb (SR)      Potential    Kinetic En.
    2.55315e+04   -4.86020e+03   -1.89704e+04    6.36023e+03    0.00000e+00
   Total Energy    Temperature Pressure (bar)
    6.36023e+03    0.00000e+00    0.00000e+00

           Step           Time         Lambda
          17900    17900.00000        0.00000

   Energies (kJ/mol)
        G96Bond       G96Angle    Proper Dih.  Improper Dih.          LJ-14
    3.22521e+02    1.62449e+03    1.45622e+03    3.74532e+02    8.82589e+02
     Coulomb-14        LJ (SR)   Coulomb (SR)      Potential    Kinetic En.
    2.55311e+04   -4.86043e+03   -1.89730e+04    6.35799e+03    0.00000e+00
   Total Energy    Temperature Pressure (bar)
    6.35799e+03    0.00000e+00    0.00000e+00

           Step           Time         Lambda
          18000    18000.00000        0.00000

   Energies (kJ/mol)
        G96Bond       G96Angle    Proper Dih.  Improper Dih.          LJ-14
    3.22487e+02    1.62505e+03    1.45620e+03    3.74572e+02    8.82584e+02
     Coulomb-14        LJ (SR)   Coulomb (SR)      Potential    Kinetic En.
    2.55308e+04   -4.86058e+03   -1.89741e+04    6.35701e+03    0.00000e+00
   Total Energy    Temperature Pressure (bar)
    6.35701e+03    0.00000e+00    0.00000e+00

           Step           Time         Lambda
          18100    18100.00000        0.00000

   Energies (kJ/mol)
        G96Bond       G96Angle    Proper Dih.  Improper Dih.          LJ-14
    3.22494e+02    1.62525e+03    1.45617e+03    3.74586e+02    8.82615e+02
     Coulomb-14        LJ (SR)   Coulomb (SR)      Potential    Kinetic En.
    2.55306e+04   -4.86066e+03   -1.89746e+04    6.35650e+03    0.00000e+00
   Total Energy    Temperature Pressure (bar)
    6.35650e+03    0.00000e+00    0.00000e+00

           Step           Time         Lambda
          18200    18200.00000        0.00000

   Energies (kJ/mol)
        G96Bond       G96Angle    Proper Dih.  Improper Dih.          LJ-14
    3.22394e+02    1.62590e+03    1.45613e+03    3.74633e+02    8.82659e+02
     Coulomb-14        LJ (SR)   Coulomb (SR)      Potential    Kinetic En.
    2.55304e+04   -4.86089e+03   -1.89759e+04    6.35531e+03    0.00000e+00
   Total Energy    Temperature Pressure (bar)
    6.35531e+03    0.00000e+00    0.00000e+00

           Step           Time         Lambda
          18300    18300.00000        0.00000

   Energies (kJ/mol)
        G96Bond       G96Angle    Proper Dih.  Improper Dih.          LJ-14
    3.22479e+02    1.62697e+03    1.45616e+03    3.74688e+02    8.82693e+02
     Coulomb-14        LJ (SR)   Coulomb (SR)      Potential    Kinetic En.
    2.55299e+04   -4.86133e+03   -1.89776e+04    6.35396e+03    0.00000e+00
   Total Energy    Temperature Pressure (bar)
    6.35396e+03    0.00000e+00    0.00000e+00

           Step           Time         Lambda
          18400    18400.00000        0.00000

   Energies (kJ/mol)
        G96Bond       G96Angle    Proper Dih.  Improper Dih.          LJ-14
    3.22459e+02    1.62663e+03    1.45614e+03    3.74722e+02    8.82783e+02
     Coulomb-14        LJ (SR)   Coulomb (SR)      Potential    Kinetic En.
    2.55300e+04   -4.86144e+03   -1.89780e+04    6.35330e+03    0.00000e+00
   Total Energy    Temperature Pressure (bar)
    6.35330e+03    0.00000e+00    0.00000e+00

           Step           Time         Lambda
          18500    18500.00000        0.00000

   Energies (kJ/mol)
        G96Bond       G96Angle    Proper Dih.  Improper Dih.          LJ-14
    3.22416e+02    1.62834e+03    1.45654e+03    3.74963e+02    8.83064e+02
     Coulomb-14        LJ (SR)   Coulomb (SR)      Potential    Kinetic En.
    2.55295e+04   -4.86275e+03   -1.89831e+04    6.34901e+03    0.00000e+00
   Total Energy    Temperature Pressure (bar)
    6.34901e+03    0.00000e+00    0.00000e+00

           Step           Time         Lambda
          18600    18600.00000        0.00000

   Energies (kJ/mol)
        G96Bond       G96Angle    Proper Dih.  Improper Dih.          LJ-14
    3.22215e+02    1.62983e+03    1.45845e+03    3.74969e+02    8.83524e+02
     Coulomb-14        LJ (SR)   Coulomb (SR)      Potential    Kinetic En.
    2.55304e+04   -4.86533e+03   -1.89915e+04    6.34262e+03    0.00000e+00
   Total Energy    Temperature Pressure (bar)
    6.34262e+03    0.00000e+00    0.00000e+00

           Step           Time         Lambda
          18700    18700.00000        0.00000

   Energies (kJ/mol)
        G96Bond       G96Angle    Proper Dih.  Improper Dih.          LJ-14
    3.22213e+02    1.62992e+03    1.45822e+03    3.75068e+02    8.83582e+02
     Coulomb-14        LJ (SR)   Coulomb (SR)      Potential    Kinetic En.
    2.55306e+04   -4.86583e+03   -1.89917e+04    6.34210e+03    0.00000e+00
   Total Energy    Temperature Pressure (bar)
    6.34210e+03    0.00000e+00    0.00000e+00

           Step           Time         Lambda
          18800    18800.00000        0.00000

   Energies (kJ/mol)
        G96Bond       G96Angle    Proper Dih.  Improper Dih.          LJ-14
    3.22185e+02    1.63007e+03    1.45821e+03    3.75136e+02    8.83666e+02
     Coulomb-14        LJ (SR)   Coulomb (SR)      Potential    Kinetic En.
    2.55307e+04   -4.86648e+03   -1.89923e+04    6.34124e+03    0.00000e+00
   Total Energy    Temperature Pressure (bar)
    6.34124e+03    0.00000e+00    0.00000e+00

           Step           Time         Lambda
          18900    18900.00000        0.00000

   Energies (kJ/mol)
        G96Bond       G96Angle    Proper Dih.  Improper Dih.          LJ-14
    3.22191e+02    1.63011e+03    1.45834e+03    3.75157e+02    8.83750e+02
     Coulomb-14        LJ (SR)   Coulomb (SR)      Potential    Kinetic En.
    2.55308e+04   -4.86694e+03   -1.89927e+04    6.34065e+03    0.00000e+00
   Total Energy    Temperature Pressure (bar)
    6.34065e+03    0.00000e+00    0.00000e+00

           Step           Time         Lambda
          19000    19000.00000        0.00000

   Energies (kJ/mol)
        G96Bond       G96Angle    Proper Dih.  Improper Dih.          LJ-14
    3.22440e+02    1.63062e+03    1.45929e+03    3.75328e+02    8.83515e+02
     Coulomb-14        LJ (SR)   Coulomb (SR)      Potential    Kinetic En.
    2.55315e+04   -4.86987e+03   -1.89956e+04    6.33716e+03    0.00000e+00
   Total Energy    Temperature Pressure (bar)
    6.33716e+03    0.00000e+00    0.00000e+00

           Step           Time         Lambda
          19100    19100.00000        0.00000

   Energies (kJ/mol)
        G96Bond       G96Angle    Proper Dih.  Improper Dih.          LJ-14
    3.22148e+02    1.63045e+03    1.45941e+03    3.75289e+02    8.84031e+02
     Coulomb-14        LJ (SR)   Coulomb (SR)      Potential    Kinetic En.
    2.55315e+04   -4.87016e+03   -1.89960e+04    6.33670e+03    0.00000e+00
   Total Energy    Temperature Pressure (bar)
    6.33670e+03    0.00000e+00    0.00000e+00

           Step           Time         Lambda
          19200    19200.00000        0.00000

   Energies (kJ/mol)
        G96Bond       G96Angle    Proper Dih.  Improper Dih.          LJ-14
    3.22098e+02    1.63045e+03    1.45965e+03    3.75327e+02    8.84122e+02
     Coulomb-14        LJ (SR)   Coulomb (SR)      Potential    Kinetic En.
    2.55316e+04   -4.87072e+03   -1.89965e+04    6.33608e+03    0.00000e+00
   Total Energy    Temperature Pressure (bar)
    6.33608e+03    0.00000e+00    0.00000e+00

           Step           Time         Lambda
          19300    19300.00000        0.00000

   Energies (kJ/mol)
        G96Bond       G96Angle    Proper Dih.  Improper Dih.          LJ-14
    3.22100e+02    1.63043e+03    1.45976e+03    3.75354e+02    8.84176e+02
     Coulomb-14        LJ (SR)   Coulomb (SR)      Potential    Kinetic En.
    2.55316e+04   -4.87101e+03   -1.89967e+04    6.33575e+03    0.00000e+00
   Total Energy    Temperature Pressure (bar)
    6.33575e+03    0.00000e+00    0.00000e+00

           Step           Time         Lambda
          19400    19400.00000        0.00000

   Energies (kJ/mol)
        G96Bond       G96Angle    Proper Dih.  Improper Dih.          LJ-14
    3.22041e+02    1.63049e+03    1.45992e+03    3.75377e+02    8.84207e+02
     Coulomb-14        LJ (SR)   Coulomb (SR)      Potential    Kinetic En.
    2.55317e+04   -4.87138e+03   -1.89970e+04    6.33535e+03    0.00000e+00
   Total Energy    Temperature Pressure (bar)
    6.33535e+03    0.00000e+00    0.00000e+00

           Step           Time         Lambda
          19500    19500.00000        0.00000

   Energies (kJ/mol)
        G96Bond       G96Angle    Proper Dih.  Improper Dih.          LJ-14
    3.22027e+02    1.63050e+03    1.46005e+03    3.75398e+02    8.84246e+02
     Coulomb-14        LJ (SR)   Coulomb (SR)      Potential    Kinetic En.
    2.55317e+04   -4.87168e+03   -1.89972e+04    6.33500e+03    0.00000e+00
   Total Energy    Temperature Pressure (bar)
    6.33500e+03    0.00000e+00    0.00000e+00

           Step           Time         Lambda
          19600    19600.00000        0.00000

   Energies (kJ/mol)
        G96Bond       G96Angle    Proper Dih.  Improper Dih.          LJ-14
    3.22035e+02    1.63050e+03    1.46008e+03    3.75405e+02    8.84245e+02
     Coulomb-14        LJ (SR)   Coulomb (SR)      Potential    Kinetic En.
    2.55317e+04   -4.87176e+03   -1.89972e+04    6.33492e+03    0.00000e+00
   Total Energy    Temperature Pressure (bar)
    6.33492e+03    0.00000e+00    0.00000e+00

           Step           Time         Lambda
          19700    19700.00000        0.00000

   Energies (kJ/mol)
        G96Bond       G96Angle    Proper Dih.  Improper Dih.          LJ-14
    3.22033e+02    1.63050e+03    1.46010e+03    3.75410e+02    8.84251e+02
     Coulomb-14        LJ (SR)   Coulomb (SR)      Potential    Kinetic En.
    2.55317e+04   -4.87183e+03   -1.89973e+04    6.33485e+03    0.00000e+00
   Total Energy    Temperature Pressure (bar)
    6.33485e+03    0.00000e+00    0.00000e+00

           Step           Time         Lambda
          19800    19800.00000        0.00000

   Energies (kJ/mol)
        G96Bond       G96Angle    Proper Dih.  Improper Dih.          LJ-14
    3.22031e+02    1.63050e+03    1.46013e+03    3.75416e+02    8.84257e+02
     Coulomb-14        LJ (SR)   Coulomb (SR)      Potential    Kinetic En.
    2.55317e+04   -4.87189e+03   -1.89973e+04    6.33477e+03    0.00000e+00
   Total Energy    Temperature Pressure (bar)
    6.33477e+03    0.00000e+00    0.00000e+00

           Step           Time         Lambda
          19900    19900.00000        0.00000

   Energies (kJ/mol)
        G96Bond       G96Angle    Proper Dih.  Improper Dih.          LJ-14
    3.22029e+02    1.63051e+03    1.46016e+03    3.75421e+02    8.84263e+02
     Coulomb-14        LJ (SR)   Coulomb (SR)      Potential    Kinetic En.
    2.55317e+04   -4.87196e+03   -1.89974e+04    6.33469e+03    0.00000e+00
   Total Energy    Temperature Pressure (bar)
    6.33469e+03    0.00000e+00    0.00000e+00

           Step           Time         Lambda
          20000    20000.00000        0.00000

   Energies (kJ/mol)
        G96Bond       G96Angle    Proper Dih.  Improper Dih.          LJ-14
    3.22027e+02    1.63051e+03    1.46019e+03    3.75427e+02    8.84269e+02
     Coulomb-14        LJ (SR)   Coulomb (SR)      Potential    Kinetic En.
    2.55317e+04   -4.87203e+03   -1.89974e+04    6.33462e+03    0.00000e+00
   Total Energy    Temperature Pressure (bar)
    6.33462e+03    0.00000e+00    0.00000e+00

           Step           Time         Lambda
          20100    20100.00000        0.00000

   Energies (kJ/mol)
        G96Bond       G96Angle    Proper Dih.  Improper Dih.          LJ-14
    3.22023e+02    1.63052e+03    1.46028e+03    3.75445e+02    8.84287e+02
     Coulomb-14        LJ (SR)   Coulomb (SR)      Potential    Kinetic En.
    2.55317e+04   -4.87224e+03   -1.89976e+04    6.33438e+03    0.00000e+00
   Total Energy    Temperature Pressure (bar)
    6.33438e+03    0.00000e+00    0.00000e+00

           Step           Time         Lambda
          20200    20200.00000        0.00000

   Energies (kJ/mol)
        G96Bond       G96Angle    Proper Dih.  Improper Dih.          LJ-14
    3.21997e+02    1.63053e+03    1.46053e+03    3.75502e+02    8.84353e+02
     Coulomb-14        LJ (SR)   Coulomb (SR)      Potential    Kinetic En.
    2.55316e+04   -4.87282e+03   -1.89980e+04    6.33373e+03    0.00000e+00
   Total Energy    Temperature Pressure (bar)
    6.33373e+03    0.00000e+00    0.00000e+00

           Step           Time         Lambda
          20300    20300.00000        0.00000

   Energies (kJ/mol)
        G96Bond       G96Angle    Proper Dih.  Improper Dih.          LJ-14
    3.22000e+02    1.63055e+03    1.46066e+03    3.75535e+02    8.84366e+02
     Coulomb-14        LJ (SR)   Coulomb (SR)      Potential    Kinetic En.
    2.55316e+04   -4.87312e+03   -1.89982e+04    6.33339e+03    0.00000e+00
   Total Energy    Temperature Pressure (bar)
    6.33339e+03    0.00000e+00    0.00000e+00

           Step           Time         Lambda
          20400    20400.00000        0.00000

   Energies (kJ/mol)
        G96Bond       G96Angle    Proper Dih.  Improper Dih.          LJ-14
    3.21998e+02    1.63055e+03    1.46069e+03    3.75542e+02    8.84372e+02
     Coulomb-14        LJ (SR)   Coulomb (SR)      Potential    Kinetic En.
    2.55315e+04   -4.87319e+03   -1.89982e+04    6.33331e+03    0.00000e+00
   Total Energy    Temperature Pressure (bar)
    6.33331e+03    0.00000e+00    0.00000e+00

           Step           Time         Lambda
          20500    20500.00000        0.00000

   Energies (kJ/mol)
        G96Bond       G96Angle    Proper Dih.  Improper Dih.          LJ-14
    3.21997e+02    1.63055e+03    1.46072e+03    3.75550e+02    8.84378e+02
     Coulomb-14        LJ (SR)   Coulomb (SR)      Potential    Kinetic En.
    2.55315e+04   -4.87325e+03   -1.89982e+04    6.33323e+03    0.00000e+00
   Total Energy    Temperature Pressure (bar)
    6.33323e+03    0.00000e+00    0.00000e+00

           Step           Time         Lambda
          20600    20600.00000        0.00000

   Energies (kJ/mol)
        G96Bond       G96Angle    Proper Dih.  Improper Dih.          LJ-14
    3.21996e+02    1.63055e+03    1.46075e+03    3.75558e+02    8.84384e+02
     Coulomb-14        LJ (SR)   Coulomb (SR)      Potential    Kinetic En.
    2.55315e+04   -4.87332e+03   -1.89983e+04    6.33316e+03    0.00000e+00
   Total Energy    Temperature Pressure (bar)
    6.33316e+03    0.00000e+00    0.00000e+00

           Step           Time         Lambda
          20700    20700.00000        0.00000

   Energies (kJ/mol)
        G96Bond       G96Angle    Proper Dih.  Improper Dih.          LJ-14
    3.21994e+02    1.63055e+03    1.46077e+03    3.75566e+02    8.84390e+02
     Coulomb-14        LJ (SR)   Coulomb (SR)      Potential    Kinetic En.
    2.55315e+04   -4.87338e+03   -1.89983e+04    6.33308e+03    0.00000e+00
   Total Energy    Temperature Pressure (bar)
    6.33308e+03    0.00000e+00    0.00000e+00

           Step           Time         Lambda
          20800    20800.00000        0.00000

   Energies (kJ/mol)
        G96Bond       G96Angle    Proper Dih.  Improper Dih.          LJ-14
    3.21993e+02    1.63055e+03    1.46080e+03    3.75574e+02    8.84396e+02
     Coulomb-14        LJ (SR)   Coulomb (SR)      Potential    Kinetic En.
    2.55315e+04   -4.87345e+03   -1.89984e+04    6.33300e+03    0.00000e+00
   Total Energy    Temperature Pressure (bar)
    6.33300e+03    0.00000e+00    0.00000e+00

           Step           Time         Lambda
          20900    20900.00000        0.00000

   Energies (kJ/mol)
        G96Bond       G96Angle    Proper Dih.  Improper Dih.          LJ-14
    3.21992e+02    1.63055e+03    1.46083e+03    3.75583e+02    8.84402e+02
     Coulomb-14        LJ (SR)   Coulomb (SR)      Potential    Kinetic En.
    2.55315e+04   -4.87352e+03   -1.89984e+04    6.33292e+03    0.00000e+00
   Total Energy    Temperature Pressure (bar)
    6.33292e+03    0.00000e+00    0.00000e+00

           Step           Time         Lambda
          21000    21000.00000        0.00000

   Energies (kJ/mol)
        G96Bond       G96Angle    Proper Dih.  Improper Dih.          LJ-14
    3.21990e+02    1.63056e+03    1.46086e+03    3.75591e+02    8.84409e+02
     Coulomb-14        LJ (SR)   Coulomb (SR)      Potential    Kinetic En.
    2.55315e+04   -4.87358e+03   -1.89984e+04    6.33285e+03    0.00000e+00
   Total Energy    Temperature Pressure (bar)
    6.33285e+03    0.00000e+00    0.00000e+00

           Step           Time         Lambda
          21100    21100.00000        0.00000

   Energies (kJ/mol)
        G96Bond       G96Angle    Proper Dih.  Improper Dih.          LJ-14
    3.21951e+02    1.63058e+03    1.46129e+03    3.75736e+02    8.84529e+02
     Coulomb-14        LJ (SR)   Coulomb (SR)      Potential    Kinetic En.
    2.55312e+04   -4.87459e+03   -1.89991e+04    6.33161e+03    0.00000e+00
   Total Energy    Temperature Pressure (bar)
    6.33161e+03    0.00000e+00    0.00000e+00

           Step           Time         Lambda
          21200    21200.00000        0.00000

   Energies (kJ/mol)
        G96Bond       G96Angle    Proper Dih.  Improper Dih.          LJ-14
    3.21966e+02    1.63057e+03    1.46137e+03    3.75765e+02    8.84545e+02
     Coulomb-14        LJ (SR)   Coulomb (SR)      Potential    Kinetic En.
    2.55312e+04   -4.87480e+03   -1.89992e+04    6.33134e+03    0.00000e+00
   Total Energy    Temperature Pressure (bar)
    6.33134e+03    0.00000e+00    0.00000e+00

           Step           Time         Lambda
          21300    21300.00000        0.00000

   Energies (kJ/mol)
        G96Bond       G96Angle    Proper Dih.  Improper Dih.          LJ-14
    3.21932e+02    1.63054e+03    1.46167e+03    3.75858e+02    8.84657e+02
     Coulomb-14        LJ (SR)   Coulomb (SR)      Potential    Kinetic En.
    2.55310e+04   -4.87546e+03   -1.89998e+04    6.33045e+03    0.00000e+00
   Total Energy    Temperature Pressure (bar)
    6.33045e+03    0.00000e+00    0.00000e+00

           Step           Time         Lambda
          21400    21400.00000        0.00000

   Energies (kJ/mol)
        G96Bond       G96Angle    Proper Dih.  Improper Dih.          LJ-14
    3.21891e+02    1.63053e+03    1.46209e+03    3.75995e+02    8.84822e+02
     Coulomb-14        LJ (SR)   Coulomb (SR)      Potential    Kinetic En.
    2.55308e+04   -4.87637e+03   -1.90005e+04    6.32923e+03    0.00000e+00
   Total Energy    Temperature Pressure (bar)
    6.32923e+03    0.00000e+00    0.00000e+00

           Step           Time         Lambda
          21500    21500.00000        0.00000

   Energies (kJ/mol)
        G96Bond       G96Angle    Proper Dih.  Improper Dih.          LJ-14
    3.21884e+02    1.63053e+03    1.46223e+03    3.76010e+02    8.84848e+02
     Coulomb-14        LJ (SR)   Coulomb (SR)      Potential    Kinetic En.
    2.55307e+04   -4.87661e+03   -1.90007e+04    6.32893e+03    0.00000e+00
   Total Energy    Temperature Pressure (bar)
    6.32893e+03    0.00000e+00    0.00000e+00

           Step           Time         Lambda
          21600    21600.00000        0.00000

   Energies (kJ/mol)
        G96Bond       G96Angle    Proper Dih.  Improper Dih.          LJ-14
    3.21881e+02    1.63053e+03    1.46227e+03    3.76015e+02    8.84859e+02
     Coulomb-14        LJ (SR)   Coulomb (SR)      Potential    Kinetic En.
    2.55307e+04   -4.87668e+03   -1.90007e+04    6.32885e+03    0.00000e+00
   Total Energy    Temperature Pressure (bar)
    6.32885e+03    0.00000e+00    0.00000e+00

           Step           Time         Lambda
          21700    21700.00000        0.00000

   Energies (kJ/mol)
        G96Bond       G96Angle    Proper Dih.  Improper Dih.          LJ-14
    3.21879e+02    1.63053e+03    1.46231e+03    3.76019e+02    8.84871e+02
     Coulomb-14        LJ (SR)   Coulomb (SR)      Potential    Kinetic En.
    2.55307e+04   -4.87675e+03   -1.90008e+04    6.32878e+03    0.00000e+00
   Total Energy    Temperature Pressure (bar)
    6.32878e+03    0.00000e+00    0.00000e+00

           Step           Time         Lambda
          21800    21800.00000        0.00000

   Energies (kJ/mol)
        G96Bond       G96Angle    Proper Dih.  Improper Dih.          LJ-14
    3.21876e+02    1.63053e+03    1.46236e+03    3.76023e+02    8.84882e+02
     Coulomb-14        LJ (SR)   Coulomb (SR)      Potential    Kinetic En.
    2.55307e+04   -4.87681e+03   -1.90008e+04    6.32870e+03    0.00000e+00
   Total Energy    Temperature Pressure (bar)
    6.32870e+03    0.00000e+00    0.00000e+00

           Step           Time         Lambda
          21900    21900.00000        0.00000

   Energies (kJ/mol)
        G96Bond       G96Angle    Proper Dih.  Improper Dih.          LJ-14
    3.21874e+02    1.63053e+03    1.46240e+03    3.76027e+02    8.84894e+02
     Coulomb-14        LJ (SR)   Coulomb (SR)      Potential    Kinetic En.
    2.55306e+04   -4.87688e+03   -1.90009e+04    6.32862e+03    0.00000e+00
   Total Energy    Temperature Pressure (bar)
    6.32862e+03    0.00000e+00    0.00000e+00

           Step           Time         Lambda
          22000    22000.00000        0.00000

   Energies (kJ/mol)
        G96Bond       G96Angle    Proper Dih.  Improper Dih.          LJ-14
    3.21871e+02    1.63053e+03    1.46245e+03    3.76030e+02    8.84906e+02
     Coulomb-14        LJ (SR)   Coulomb (SR)      Potential    Kinetic En.
    2.55306e+04   -4.87696e+03   -1.90009e+04    6.32854e+03    0.00000e+00
   Total Energy    Temperature Pressure (bar)
    6.32854e+03    0.00000e+00    0.00000e+00

           Step           Time         Lambda
          22100    22100.00000        0.00000

   Energies (kJ/mol)
        G96Bond       G96Angle    Proper Dih.  Improper Dih.          LJ-14
    3.21898e+02    1.63090e+03    1.46372e+03    3.76235e+02    8.85510e+02
     Coulomb-14        LJ (SR)   Coulomb (SR)      Potential    Kinetic En.
    2.55286e+04   -4.87993e+03   -1.90021e+04    6.32477e+03    0.00000e+00
   Total Energy    Temperature Pressure (bar)
    6.32477e+03    0.00000e+00    0.00000e+00

           Step           Time         Lambda
          22200    22200.00000        0.00000

   Energies (kJ/mol)
        G96Bond       G96Angle    Proper Dih.  Improper Dih.          LJ-14
    3.21983e+02    1.63136e+03    1.46267e+03    3.76491e+02    8.86394e+02
     Coulomb-14        LJ (SR)   Coulomb (SR)      Potential    Kinetic En.
    2.55271e+04   -4.88104e+03   -1.90031e+04    6.32182e+03    0.00000e+00
   Total Energy    Temperature Pressure (bar)
    6.32182e+03    0.00000e+00    0.00000e+00

           Step           Time         Lambda
          22300    22300.00000        0.00000

   Energies (kJ/mol)
        G96Bond       G96Angle    Proper Dih.  Improper Dih.          LJ-14
    3.21966e+02    1.63153e+03    1.46214e+03    3.76795e+02    8.86824e+02
     Coulomb-14        LJ (SR)   Coulomb (SR)      Potential    Kinetic En.
    2.55271e+04   -4.88136e+03   -1.90046e+04    6.32042e+03    0.00000e+00
   Total Energy    Temperature Pressure (bar)
    6.32042e+03    0.00000e+00    0.00000e+00

           Step           Time         Lambda
          22400    22400.00000        0.00000

   Energies (kJ/mol)
        G96Bond       G96Angle    Proper Dih.  Improper Dih.          LJ-14
    3.21883e+02    1.63167e+03    1.46184e+03    3.77276e+02    8.87194e+02
     Coulomb-14        LJ (SR)   Coulomb (SR)      Potential    Kinetic En.
    2.55278e+04   -4.88170e+03   -1.90073e+04    6.31868e+03    0.00000e+00
   Total Energy    Temperature Pressure (bar)
    6.31868e+03    0.00000e+00    0.00000e+00

           Step           Time         Lambda
          22500    22500.00000        0.00000

   Energies (kJ/mol)
        G96Bond       G96Angle    Proper Dih.  Improper Dih.          LJ-14
    3.21821e+02    1.63164e+03    1.46189e+03    3.77314e+02    8.87130e+02
     Coulomb-14        LJ (SR)   Coulomb (SR)      Potential    Kinetic En.
    2.55278e+04   -4.88194e+03   -1.90076e+04    6.31799e+03    0.00000e+00
   Total Energy    Temperature Pressure (bar)
    6.31799e+03    0.00000e+00    0.00000e+00

           Step           Time         Lambda
          22600    22600.00000        0.00000

   Energies (kJ/mol)
        G96Bond       G96Angle    Proper Dih.  Improper Dih.          LJ-14
    3.21747e+02    1.63172e+03    1.46210e+03    3.77461e+02    8.87033e+02
     Coulomb-14        LJ (SR)   Coulomb (SR)      Potential    Kinetic En.
    2.55275e+04   -4.88243e+03   -1.90085e+04    6.31666e+03    0.00000e+00
   Total Energy    Temperature Pressure (bar)
    6.31666e+03    0.00000e+00    0.00000e+00

           Step           Time         Lambda
          22700    22700.00000        0.00000

   Energies (kJ/mol)
        G96Bond       G96Angle    Proper Dih.  Improper Dih.          LJ-14
    3.21701e+02    1.63194e+03    1.46235e+03    3.77610e+02    8.86927e+02
     Coulomb-14        LJ (SR)   Coulomb (SR)      Potential    Kinetic En.
    2.55270e+04   -4.88286e+03   -1.90092e+04    6.31547e+03    0.00000e+00
   Total Energy    Temperature Pressure (bar)
    6.31547e+03    0.00000e+00    0.00000e+00

           Step           Time         Lambda
          22800    22800.00000        0.00000

   Energies (kJ/mol)
        G96Bond       G96Angle    Proper Dih.  Improper Dih.          LJ-14
    3.21669e+02    1.63219e+03    1.46260e+03    3.77772e+02    8.86822e+02
     Coulomb-14        LJ (SR)   Coulomb (SR)      Potential    Kinetic En.
    2.55263e+04   -4.88325e+03   -1.90098e+04    6.31432e+03    0.00000e+00
   Total Energy    Temperature Pressure (bar)
    6.31432e+03    0.00000e+00    0.00000e+00

           Step           Time         Lambda
          22900    22900.00000        0.00000

   Energies (kJ/mol)
        G96Bond       G96Angle    Proper Dih.  Improper Dih.          LJ-14
    3.21640e+02    1.63268e+03    1.46295e+03    3.77895e+02    8.86822e+02
     Coulomb-14        LJ (SR)   Coulomb (SR)      Potential    Kinetic En.
    2.55257e+04   -4.88354e+03   -1.90104e+04    6.31372e+03    0.00000e+00
   Total Energy    Temperature Pressure (bar)
    6.31372e+03    0.00000e+00    0.00000e+00

           Step           Time         Lambda
          23000    23000.00000        0.00000

   Energies (kJ/mol)
        G96Bond       G96Angle    Proper Dih.  Improper Dih.          LJ-14
    3.21648e+02    1.63301e+03    1.46356e+03    3.78190e+02    8.86761e+02
     Coulomb-14        LJ (SR)   Coulomb (SR)      Potential    Kinetic En.
    2.55245e+04   -4.88413e+03   -1.90121e+04    6.31145e+03    0.00000e+00
   Total Energy    Temperature Pressure (bar)
    6.31145e+03    0.00000e+00    0.00000e+00

           Step           Time         Lambda
          23100    23100.00000        0.00000

   Energies (kJ/mol)
        G96Bond       G96Angle    Proper Dih.  Improper Dih.          LJ-14
    3.21640e+02    1.63315e+03    1.46369e+03    3.78224e+02    8.86769e+02
     Coulomb-14        LJ (SR)   Coulomb (SR)      Potential    Kinetic En.
    2.55242e+04   -4.88420e+03   -1.90123e+04    6.31117e+03    0.00000e+00
   Total Energy    Temperature Pressure (bar)
    6.31117e+03    0.00000e+00    0.00000e+00

           Step           Time         Lambda
          23200    23200.00000        0.00000

   Energies (kJ/mol)
        G96Bond       G96Angle    Proper Dih.  Improper Dih.          LJ-14
    3.21646e+02    1.63334e+03    1.46388e+03    3.78281e+02    8.86794e+02
     Coulomb-14        LJ (SR)   Coulomb (SR)      Potential    Kinetic En.
    2.55239e+04   -4.88430e+03   -1.90128e+04    6.31073e+03    0.00000e+00
   Total Energy    Temperature Pressure (bar)
    6.31073e+03    0.00000e+00    0.00000e+00

           Step           Time         Lambda
          23300    23300.00000        0.00000

   Energies (kJ/mol)
        G96Bond       G96Angle    Proper Dih.  Improper Dih.          LJ-14
    3.21691e+02    1.63408e+03    1.46441e+03    3.78459e+02    8.86902e+02
     Coulomb-14        LJ (SR)   Coulomb (SR)      Potential    Kinetic En.
    2.55227e+04   -4.88449e+03   -1.90145e+04    6.30928e+03    0.00000e+00
   Total Energy    Temperature Pressure (bar)
    6.30928e+03    0.00000e+00    0.00000e+00

           Step           Time         Lambda
          23400    23400.00000        0.00000

   Energies (kJ/mol)
        G96Bond       G96Angle    Proper Dih.  Improper Dih.          LJ-14
    3.21708e+02    1.63442e+03    1.46462e+03    3.78523e+02    8.86991e+02
     Coulomb-14        LJ (SR)   Coulomb (SR)      Potential    Kinetic En.
    2.55223e+04   -4.88456e+03   -1.90154e+04    6.30861e+03    0.00000e+00
   Total Energy    Temperature Pressure (bar)
    6.30861e+03    0.00000e+00    0.00000e+00

           Step           Time         Lambda
          23500    23500.00000        0.00000

   Energies (kJ/mol)
        G96Bond       G96Angle    Proper Dih.  Improper Dih.          LJ-14
    3.21683e+02    1.63494e+03    1.46504e+03    3.78631e+02    8.87098e+02
     Coulomb-14        LJ (SR)   Coulomb (SR)      Potential    Kinetic En.
    2.55220e+04   -4.88466e+03   -1.90173e+04    6.30749e+03    0.00000e+00
   Total Energy    Temperature Pressure (bar)
    6.30749e+03    0.00000e+00    0.00000e+00

           Step           Time         Lambda
          23600    23600.00000        0.00000

   Energies (kJ/mol)
        G96Bond       G96Angle    Proper Dih.  Improper Dih.          LJ-14
    3.21598e+02    1.63497e+03    1.46557e+03    3.78693e+02    8.87321e+02
     Coulomb-14        LJ (SR)   Coulomb (SR)      Potential    Kinetic En.
    2.55224e+04   -4.88513e+03   -1.90188e+04    6.30661e+03    0.00000e+00
   Total Energy    Temperature Pressure (bar)
    6.30661e+03    0.00000e+00    0.00000e+00

           Step           Time         Lambda
          23700    23700.00000        0.00000

   Energies (kJ/mol)
        G96Bond       G96Angle    Proper Dih.  Improper Dih.          LJ-14
    3.21577e+02    1.63500e+03    1.46578e+03    3.78740e+02    8.87326e+02
     Coulomb-14        LJ (SR)   Coulomb (SR)      Potential    Kinetic En.
    2.55226e+04   -4.88538e+03   -1.90194e+04    6.30625e+03    0.00000e+00
   Total Energy    Temperature Pressure (bar)
    6.30625e+03    0.00000e+00    0.00000e+00

           Step           Time         Lambda
          23800    23800.00000        0.00000

   Energies (kJ/mol)
        G96Bond       G96Angle    Proper Dih.  Improper Dih.          LJ-14
    3.21565e+02    1.63500e+03    1.46600e+03    3.78764e+02    8.87373e+02
     Coulomb-14        LJ (SR)   Coulomb (SR)      Potential    Kinetic En.
    2.55227e+04   -4.88564e+03   -1.90199e+04    6.30590e+03    0.00000e+00
   Total Energy    Temperature Pressure (bar)
    6.30590e+03    0.00000e+00    0.00000e+00

           Step           Time         Lambda
          23900    23900.00000        0.00000

   Energies (kJ/mol)
        G96Bond       G96Angle    Proper Dih.  Improper Dih.          LJ-14
    3.21244e+02    1.63473e+03    1.46955e+03    3.79237e+02    8.87464e+02
     Coulomb-14        LJ (SR)   Coulomb (SR)      Potential    Kinetic En.
    2.55243e+04   -4.89027e+03   -1.90258e+04    6.30047e+03    0.00000e+00
   Total Energy    Temperature Pressure (bar)
    6.30047e+03    0.00000e+00    0.00000e+00

           Step           Time         Lambda
          24000    24000.00000        0.00000

   Energies (kJ/mol)
        G96Bond       G96Angle    Proper Dih.  Improper Dih.          LJ-14
    3.21242e+02    1.63488e+03    1.46971e+03    3.79089e+02    8.87924e+02
     Coulomb-14        LJ (SR)   Coulomb (SR)      Potential    Kinetic En.
    2.55239e+04   -4.89070e+03   -1.90261e+04    6.29992e+03    0.00000e+00
   Total Energy    Temperature Pressure (bar)
    6.29992e+03    0.00000e+00    0.00000e+00

           Step           Time         Lambda
          24100    24100.00000        0.00000

   Energies (kJ/mol)
        G96Bond       G96Angle    Proper Dih.  Improper Dih.          LJ-14
    3.21248e+02    1.63481e+03    1.46990e+03    3.79106e+02    8.87990e+02
     Coulomb-14        LJ (SR)   Coulomb (SR)      Potential    Kinetic En.
    2.55240e+04   -4.89108e+03   -1.90265e+04    6.29948e+03    0.00000e+00
   Total Energy    Temperature Pressure (bar)
    6.29948e+03    0.00000e+00    0.00000e+00

           Step           Time         Lambda
          24200    24200.00000        0.00000

   Energies (kJ/mol)
        G96Bond       G96Angle    Proper Dih.  Improper Dih.          LJ-14
    3.21229e+02    1.63480e+03    1.47002e+03    3.79121e+02    8.88027e+02
     Coulomb-14        LJ (SR)   Coulomb (SR)      Potential    Kinetic En.
    2.55241e+04   -4.89135e+03   -1.90268e+04    6.29919e+03    0.00000e+00
   Total Energy    Temperature Pressure (bar)
    6.29919e+03    0.00000e+00    0.00000e+00

           Step           Time         Lambda
          24300    24300.00000        0.00000

   Energies (kJ/mol)
        G96Bond       G96Angle    Proper Dih.  Improper Dih.          LJ-14
    3.21220e+02    1.63478e+03    1.47013e+03    3.79148e+02    8.88066e+02
     Coulomb-14        LJ (SR)   Coulomb (SR)      Potential    Kinetic En.
    2.55241e+04   -4.89162e+03   -1.90269e+04    6.29891e+03    0.00000e+00
   Total Energy    Temperature Pressure (bar)
    6.29891e+03    0.00000e+00    0.00000e+00

           Step           Time         Lambda
          24400    24400.00000        0.00000

   Energies (kJ/mol)
        G96Bond       G96Angle    Proper Dih.  Improper Dih.          LJ-14
    3.21160e+02    1.63470e+03    1.47077e+03    3.79268e+02    8.88285e+02
     Coulomb-14        LJ (SR)   Coulomb (SR)      Potential    Kinetic En.
    2.55242e+04   -4.89338e+03   -1.90278e+04    6.29718e+03    0.00000e+00
   Total Energy    Temperature Pressure (bar)
    6.29718e+03    0.00000e+00    0.00000e+00

           Step           Time         Lambda
          24500    24500.00000        0.00000

   Energies (kJ/mol)
        G96Bond       G96Angle    Proper Dih.  Improper Dih.          LJ-14
    3.21140e+02    1.63471e+03    1.47128e+03    3.79349e+02    8.88384e+02
     Coulomb-14        LJ (SR)   Coulomb (SR)      Potential    Kinetic En.
    2.55242e+04   -4.89481e+03   -1.90284e+04    6.29578e+03    0.00000e+00
   Total Energy    Temperature Pressure (bar)
    6.29578e+03    0.00000e+00    0.00000e+00

           Step           Time         Lambda
          24600    24600.00000        0.00000

   Energies (kJ/mol)
        G96Bond       G96Angle    Proper Dih.  Improper Dih.          LJ-14
    3.21125e+02    1.63471e+03    1.47131e+03    3.79354e+02    8.88407e+02
     Coulomb-14        LJ (SR)   Coulomb (SR)      Potential    Kinetic En.
    2.55242e+04   -4.89488e+03   -1.90285e+04    6.29572e+03    0.00000e+00
   Total Energy    Temperature Pressure (bar)
    6.29572e+03    0.00000e+00    0.00000e+00

           Step           Time         Lambda
          24700    24700.00000        0.00000

   Energies (kJ/mol)
        G96Bond       G96Angle    Proper Dih.  Improper Dih.          LJ-14
    3.21118e+02    1.63471e+03    1.47143e+03    3.79375e+02    8.88449e+02
     Coulomb-14        LJ (SR)   Coulomb (SR)      Potential    Kinetic En.
    2.55241e+04   -4.89519e+03   -1.90286e+04    6.29541e+03    0.00000e+00
   Total Energy    Temperature Pressure (bar)
    6.29541e+03    0.00000e+00    0.00000e+00

           Step           Time         Lambda
          24800    24800.00000        0.00000

   Energies (kJ/mol)
        G96Bond       G96Angle    Proper Dih.  Improper Dih.          LJ-14
    3.21128e+02    1.63471e+03    1.47153e+03    3.79405e+02    8.88445e+02
     Coulomb-14        LJ (SR)   Coulomb (SR)      Potential    Kinetic En.
    2.55241e+04   -4.89545e+03   -1.90287e+04    6.29516e+03    0.00000e+00
   Total Energy    Temperature Pressure (bar)
    6.29516e+03    0.00000e+00    0.00000e+00

           Step           Time         Lambda
          24900    24900.00000        0.00000

   Energies (kJ/mol)
        G96Bond       G96Angle    Proper Dih.  Improper Dih.          LJ-14
    3.21130e+02    1.63471e+03    1.47185e+03    3.79467e+02    8.88502e+02
     Coulomb-14        LJ (SR)   Coulomb (SR)      Potential    Kinetic En.
    2.55239e+04   -4.89624e+03   -1.90290e+04    6.29438e+03    0.00000e+00
   Total Energy    Temperature Pressure (bar)
    6.29438e+03    0.00000e+00    0.00000e+00

           Step           Time         Lambda
          25000    25000.00000        0.00000

   Energies (kJ/mol)
        G96Bond       G96Angle    Proper Dih.  Improper Dih.          LJ-14
    3.21162e+02    1.63480e+03    1.47250e+03    3.79587e+02    8.88564e+02
     Coulomb-14        LJ (SR)   Coulomb (SR)      Potential    Kinetic En.
    2.55235e+04   -4.89769e+03   -1.90295e+04    6.29288e+03    0.00000e+00
   Total Energy    Temperature Pressure (bar)
    6.29288e+03    0.00000e+00    0.00000e+00


Stepsize too small, or no change in energy.
Converged to machine precision,
but not to the requested precision Fmax < 0

Polak-Ribiere Conjugate Gradients did not converge to Fmax < 0 in 25001 steps.
Potential Energy  =  6.29287746573631e+03
Maximum force     =  3.61093530859961e+01 on atom 1793
Norm of force     =  2.23047378350517e-01

Performed 30773 energy evaluations in total.

	M E G A - F L O P S   A C C O U N T I N G

   RF=Reaction-Field  FE=Free Energy  SCFE=Soft-Core/Free Energy
   T=Tabulated        W3=SPC/TIP3p    W4=TIP4p (single or pairs)
   NF=No Forces

 Computing:                        M-Number         M-Flops  % of Flops
-----------------------------------------------------------------------
 VdW(T)                         2921.088807   157738.795578    18.0
 Coul(T)                        1458.159875    61242.714750     7.0
 Coul(T) + VdW(T)               1646.139399   111937.479132    12.8
 Outer nonbonded loop            170.706468     1707.064680     0.2
 1,4 nonbonded interactions      156.793530    14111.417700     1.6
 NS-Pairs                      23033.600424   483705.608904    55.2
 CG-CoM                           37.636602     1091.461458     0.1
 Bonds                            87.428934     3759.444162     0.4
 Angles                          127.712100    20817.072300     2.4
 Propers                          47.638152    10909.136808     1.2
 Impropers                        43.114374     8967.789792     1.0
-----------------------------------------------------------------------
 Total                                        875987.985264   100.0
-----------------------------------------------------------------------

               NODE (s)   Real (s)      (%)
       Time:    725.000    725.000    100.0
                       12:05
Finished mdrun on node 0 Mon Jul 18 07:27:17 2016
