# Supplementary material for: Computational Modeling of complete HOXB13 protein for predicting the functional effect of SNPs and the associated role in hereditary prostate cancer
Source: Sci Rep. 2017 Mar 8;7:43830. doi: 10.1038/srep43830 (PMC5363706; doi:10.1038/srep43830)
Supplement: Supplementary Dataset [file srep43830-s1.zip › SR Supplementary Data Files Complete/Energy minimised protein/Q181R.log.txt]

Log file opened on Mon Jul 18 07:15:40 2016
Host: lorentz.dynstr.pasteur.fr  pid: 26332  nodeid: 0  nnodes:  1
The Gromacs distribution was built Thu Jan 26 01:39:00 CET 2006 by
root@lorentz.immstr.pasteur.fr (Linux 2.6.9-5.0.3.ELsmp x86_64)


                         :-)  G  R  O  M  A  C  S  (-:

                   Good gRace! Old Maple Actually Chews Slate

                             :-)  VERSION 3.3  (-:


      Written by David van der Spoel, Erik Lindahl, Berk Hess, and others.
       Copyright (c) 1991-2000, University of Groningen, The Netherlands.
             Copyright (c) 2001-2004, The GROMACS development team,
            check out http://www.gromacs.org for more information.

         This program is free software; you can redistribute it and/or
          modify it under the terms of the GNU General Public License
         as published by the Free Software Foundation; either version 2
             of the License, or (at your option) any later version.

 :-)  /data/delarue_www/executables/gromacs/bin/mdrun_d (double precision)  (-:


++++ PLEASE READ AND CITE THE FOLLOWING REFERENCE ++++
E. Lindahl and B. Hess and D. van der Spoel
GROMACS 3.0: A package for molecular simulation and trajectory analysis
J. Mol. Mod. 7 (2001) pp. 306-317
-------- -------- --- Thank You --- -------- --------


++++ PLEASE READ AND CITE THE FOLLOWING REFERENCE ++++
H. J. C. Berendsen, D. van der Spoel and R. van Drunen
GROMACS: A message-passing parallel molecular dynamics implementation
Comp. Phys. Comm. 91 (1995) pp. 43-56
-------- -------- --- Thank You --- -------- --------

Input Parameters:
   integrator           = cg
   nsteps               = 25000
   init_step            = 0
   ns_type              = Simple
   nstlist              = 10
   ndelta               = 2
   bDomDecomp           = FALSE
   decomp_dir           = 0
   nstcomm              = 1
   comm_mode            = Linear
   nstcheckpoint        = 1000
   nstlog               = 100
   nstxout              = 0
   nstvout              = 0
   nstfout              = 0
   nstenergy            = 0
   nstxtcout            = 0
   init_t               = 0
   delta_t              = 0.001
   xtcprec              = 1000
   nkx                  = 0
   nky                  = 0
   nkz                  = 0
   pme_order            = 4
   ewald_rtol           = 1e-05
   ewald_geometry       = 0
   epsilon_surface      = 0
   optimize_fft         = FALSE
   ePBC                 = no
   bUncStart            = FALSE
   bShakeSOR            = FALSE
   etc                  = No
   epc                  = No
   epctype              = Isotropic
   tau_p                = 1
   ref_p (3x3):
      ref_p[    0]={ 0.00000e+00,  0.00000e+00,  0.00000e+00}
      ref_p[    1]={ 0.00000e+00,  0.00000e+00,  0.00000e+00}
      ref_p[    2]={ 0.00000e+00,  0.00000e+00,  0.00000e+00}
   compress (3x3):
      compress[    0]={ 0.00000e+00,  0.00000e+00,  0.00000e+00}
      compress[    1]={ 0.00000e+00,  0.00000e+00,  0.00000e+00}
      compress[    2]={ 0.00000e+00,  0.00000e+00,  0.00000e+00}
   andersen_seed        = 815131
   rlist                = 1.4
   coulombtype          = Shift
   rcoulomb_switch      = 0
   rcoulomb             = 1
   vdwtype              = Shift
   rvdw_switch          = 0
   rvdw                 = 1
   epsilon_r            = 1
   epsilon_rf           = 1
   tabext               = 1
   gb_algorithm         = Still
   nstgbradii           = 1
   rgbradii             = 2
   gb_saltconc          = 0
   implicit_solvent     = No
   DispCorr             = No
   fudgeQQ              = 1
   free_energy          = no
   init_lambda          = 0
   sc_alpha             = 0
   sc_power             = 1
   sc_sigma             = 0.3
   delta_lambda         = 0
   disre_weighting      = Conservative
   disre_mixed          = FALSE
   dr_fc                = 1000
   dr_tau               = 0
   nstdisreout          = 100
   orires_fc            = 0
   orires_tau           = 0
   nstorireout          = 100
   dihre-fc             = 1000
   dihre-tau            = 0
   nstdihreout          = 100
   em_stepsize          = 0.01
   em_tol               = 0
   niter                = 20
   fc_stepsize          = 0
   nstcgsteep           = 1000
   nbfgscorr            = 10
   ConstAlg             = Lincs
   shake_tol            = 0.0001
   lincs_order          = 4
   lincs_warnangle      = 30
   lincs_iter           = 1
   bd_fric              = 0
   ld_seed              = 1993
   cos_accel            = 0
   deform (3x3):
      deform[    0]={ 0.00000e+00,  0.00000e+00,  0.00000e+00}
      deform[    1]={ 0.00000e+00,  0.00000e+00,  0.00000e+00}
      deform[    2]={ 0.00000e+00,  0.00000e+00,  0.00000e+00}
   userint1             = 0
   userint2             = 0
   userint3             = 0
   userint4             = 0
   userreal1            = 0
   userreal2            = 0
   userreal3            = 0
   userreal4            = 0
grpopts:
   nrdf:	        8328
   ref_t:	           0
   tau_t:	           0
anneal:		          No
ann_npoints:	           0
   acc:	           0           0           0
   nfreeze:           N           N           N
   energygrp_flags[  0]: 0
   efield-x:
      n = 0
   efield-xt:
      n = 0
   efield-y:
      n = 0
   efield-yt:
      n = 0
   efield-z:
      n = 0
   efield-zt:
      n = 0
   bQMMM                = FALSE
   QMconstraints        = 0
   QMMMscheme           = 0
   scalefactor          = 1
qm_opts:
   ngQM                 = 0
CPU=  0, lastcg= 1222, targetcg=  611, myshift=    0
nsb->shift =   1, nsb->bshift=  0
Neighbor Search Blocks
nsb->nodeid:         0
nsb->nnodes:      1
nsb->cgtotal:  1223
nsb->natoms:   2777
nsb->shift:       1
nsb->bshift:      0
Nodeid   index  homenr  cgload  workload
     0       0    2777    1223      1223

Table routines are used for coulomb: TRUE
Table routines are used for vdw:     TRUE
Using shifted Lennard-Jones, switch between 0 and 1 nm
Cut-off's:   NS: 1.4   Coulomb: 1   LJ: 1
System total charge: 0.000
Generated table with 4800 data points for Shift.
Tabscale = 2000 points/nm
Generated table with 4800 data points for LJ6Shift.
Tabscale = 2000 points/nm
Generated table with 4800 data points for LJ12Shift.
Tabscale = 2000 points/nm
Generated table with 2000 data points for 1-4 COUL.
Tabscale = 2000 points/nm
Generated table with 2000 data points for 1-4 LJ6.
Tabscale = 2000 points/nm
Generated table with 2000 data points for 1-4 LJ12.
Tabscale = 2000 points/nm
Initiating Polak-Ribiere Conjugate Gradients
Center of mass motion removal mode is Linear
We have the following groups for center of mass motion removal:
  0:  rest, initial mass: 2777
Started Polak-Ribiere Conjugate Gradients on node 0 Mon Jul 18 07:15:40 2016
Polak-Ribiere Conjugate Gradients:
   Tolerance (Fmax)   =  0.00000e+00
   Number of steps    =        25000
Configuring nonbonded kernels...
Testing x86_64 SSE2 support... present.


           Step           Time         Lambda
              0        0.00000        0.00000

   Energies (kJ/mol)
        G96Bond       G96Angle    Proper Dih.  Improper Dih.          LJ-14
    4.49256e+03    2.22028e+03    1.64291e+03    4.05936e+02    5.00621e+03
     Coulomb-14        LJ (SR)   Coulomb (SR)      Potential    Kinetic En.
    2.74513e+04    1.30078e+02   -1.81366e+04    2.32126e+04    0.00000e+00
   Total Energy    Temperature Pressure (bar)
    2.32126e+04    0.00000e+00    0.00000e+00

   F-max             =  9.68529e+03 on atom 1686
   F-Norm            =  8.68770e+04

           Step           Time         Lambda
              0        0.00000        0.00000

   Energies (kJ/mol)
        G96Bond       G96Angle    Proper Dih.  Improper Dih.          LJ-14
    3.92918e+03    2.11656e+03    1.64268e+03    4.02879e+02    4.96076e+03
     Coulomb-14        LJ (SR)   Coulomb (SR)      Potential    Kinetic En.
    2.74308e+04    4.35194e+01   -1.81405e+04    2.23859e+04    0.00000e+00
   Total Energy    Temperature Pressure (bar)
    2.23859e+04    0.00000e+00    0.00000e+00

           Step           Time         Lambda
            100      100.00000        0.00000

   Energies (kJ/mol)
        G96Bond       G96Angle    Proper Dih.  Improper Dih.          LJ-14
    3.07049e+02    1.62815e+03    1.62917e+03    3.63953e+02    9.88056e+02
     Coulomb-14        LJ (SR)   Coulomb (SR)      Potential    Kinetic En.
    2.54966e+04   -4.30161e+03   -1.74804e+04    8.63088e+03    0.00000e+00
   Total Energy    Temperature Pressure (bar)
    8.63088e+03    0.00000e+00    0.00000e+00

           Step           Time         Lambda
            200      200.00000        0.00000

   Energies (kJ/mol)
        G96Bond       G96Angle    Proper Dih.  Improper Dih.          LJ-14
    3.14445e+02    1.60806e+03    1.57757e+03    3.41972e+02    9.00586e+02
     Coulomb-14        LJ (SR)   Coulomb (SR)      Potential    Kinetic En.
    2.53308e+04   -4.38682e+03   -1.75076e+04    8.17905e+03    0.00000e+00
   Total Energy    Temperature Pressure (bar)
    8.17905e+03    0.00000e+00    0.00000e+00

           Step           Time         Lambda
            300      300.00000        0.00000

   Energies (kJ/mol)
        G96Bond       G96Angle    Proper Dih.  Improper Dih.          LJ-14
    3.21094e+02    1.59932e+03    1.51547e+03    3.44341e+02    8.80510e+02
     Coulomb-14        LJ (SR)   Coulomb (SR)      Potential    Kinetic En.
    2.52611e+04   -4.40391e+03   -1.76526e+04    7.86533e+03    0.00000e+00
   Total Energy    Temperature Pressure (bar)
    7.86533e+03    0.00000e+00    0.00000e+00

           Step           Time         Lambda
            400      400.00000        0.00000

   Energies (kJ/mol)
        G96Bond       G96Angle    Proper Dih.  Improper Dih.          LJ-14
    3.26094e+02    1.59900e+03    1.49831e+03    3.44378e+02    8.76915e+02
     Coulomb-14        LJ (SR)   Coulomb (SR)      Potential    Kinetic En.
    2.52487e+04   -4.40718e+03   -1.77117e+04    7.77444e+03    0.00000e+00
   Total Energy    Temperature Pressure (bar)
    7.77444e+03    0.00000e+00    0.00000e+00

           Step           Time         Lambda
            500      500.00000        0.00000

   Energies (kJ/mol)
        G96Bond       G96Angle    Proper Dih.  Improper Dih.          LJ-14
    3.20500e+02    1.60481e+03    1.47957e+03    3.46769e+02    8.70915e+02
     Coulomb-14        LJ (SR)   Coulomb (SR)      Potential    Kinetic En.
    2.52337e+04   -4.41471e+03   -1.77813e+04    7.66026e+03    0.00000e+00
   Total Energy    Temperature Pressure (bar)
    7.66026e+03    0.00000e+00    0.00000e+00

           Step           Time         Lambda
            600      600.00000        0.00000

   Energies (kJ/mol)
        G96Bond       G96Angle    Proper Dih.  Improper Dih.          LJ-14
    3.21713e+02    1.60790e+03    1.46689e+03    3.47775e+02    8.68490e+02
     Coulomb-14        LJ (SR)   Coulomb (SR)      Potential    Kinetic En.
    2.52162e+04   -4.42538e+03   -1.78404e+04    7.56319e+03    0.00000e+00
   Total Energy    Temperature Pressure (bar)
    7.56319e+03    0.00000e+00    0.00000e+00

           Step           Time         Lambda
            700      700.00000        0.00000

   Energies (kJ/mol)
        G96Bond       G96Angle    Proper Dih.  Improper Dih.          LJ-14
    3.21280e+02    1.60731e+03    1.45957e+03    3.47587e+02    8.67550e+02
     Coulomb-14        LJ (SR)   Coulomb (SR)      Potential    Kinetic En.
    2.52104e+04   -4.43043e+03   -1.78600e+04    7.52322e+03    0.00000e+00
   Total Energy    Temperature Pressure (bar)
    7.52322e+03    0.00000e+00    0.00000e+00

           Step           Time         Lambda
            800      800.00000        0.00000

   Energies (kJ/mol)
        G96Bond       G96Angle    Proper Dih.  Improper Dih.          LJ-14
    3.22264e+02    1.60697e+03    1.45244e+03    3.46285e+02    8.64825e+02
     Coulomb-14        LJ (SR)   Coulomb (SR)      Potential    Kinetic En.
    2.52037e+04   -4.43892e+03   -1.78911e+04    7.46644e+03    0.00000e+00
   Total Energy    Temperature Pressure (bar)
    7.46644e+03    0.00000e+00    0.00000e+00

           Step           Time         Lambda
            900      900.00000        0.00000

   Energies (kJ/mol)
        G96Bond       G96Angle    Proper Dih.  Improper Dih.          LJ-14
    3.21308e+02    1.60258e+03    1.43925e+03    3.44412e+02    8.67422e+02
     Coulomb-14        LJ (SR)   Coulomb (SR)      Potential    Kinetic En.
    2.51943e+04   -4.45058e+03   -1.79330e+04    7.38577e+03    0.00000e+00
   Total Energy    Temperature Pressure (bar)
    7.38577e+03    0.00000e+00    0.00000e+00

           Step           Time         Lambda
           1000     1000.00000        0.00000

   Energies (kJ/mol)
        G96Bond       G96Angle    Proper Dih.  Improper Dih.          LJ-14
    3.22086e+02    1.59914e+03    1.43797e+03    3.45079e+02    8.61513e+02
     Coulomb-14        LJ (SR)   Coulomb (SR)      Potential    Kinetic En.
    2.51902e+04   -4.46080e+03   -1.79434e+04    7.35170e+03    0.00000e+00
   Total Energy    Temperature Pressure (bar)
    7.35170e+03    0.00000e+00    0.00000e+00

           Step           Time         Lambda
           1100     1100.00000        0.00000

   Energies (kJ/mol)
        G96Bond       G96Angle    Proper Dih.  Improper Dih.          LJ-14
    3.23689e+02    1.59737e+03    1.43682e+03    3.44791e+02    8.62213e+02
     Coulomb-14        LJ (SR)   Coulomb (SR)      Potential    Kinetic En.
    2.51850e+04   -4.46937e+03   -1.79590e+04    7.32151e+03    0.00000e+00
   Total Energy    Temperature Pressure (bar)
    7.32151e+03    0.00000e+00    0.00000e+00

           Step           Time         Lambda
           1200     1200.00000        0.00000

   Energies (kJ/mol)
        G96Bond       G96Angle    Proper Dih.  Improper Dih.          LJ-14
    3.22479e+02    1.59560e+03    1.43611e+03    3.44235e+02    8.63455e+02
     Coulomb-14        LJ (SR)   Coulomb (SR)      Potential    Kinetic En.
    2.51836e+04   -4.47198e+03   -1.80031e+04    7.27039e+03    0.00000e+00
   Total Energy    Temperature Pressure (bar)
    7.27039e+03    0.00000e+00    0.00000e+00

           Step           Time         Lambda
           1300     1300.00000        0.00000

   Energies (kJ/mol)
        G96Bond       G96Angle    Proper Dih.  Improper Dih.          LJ-14
    3.22640e+02    1.59467e+03    1.43623e+03    3.42187e+02    8.66439e+02
     Coulomb-14        LJ (SR)   Coulomb (SR)      Potential    Kinetic En.
    2.51811e+04   -4.47589e+03   -1.80292e+04    7.23819e+03    0.00000e+00
   Total Energy    Temperature Pressure (bar)
    7.23819e+03    0.00000e+00    0.00000e+00

           Step           Time         Lambda
           1400     1400.00000        0.00000

   Energies (kJ/mol)
        G96Bond       G96Angle    Proper Dih.  Improper Dih.          LJ-14
    3.22482e+02    1.59590e+03    1.43362e+03    3.42783e+02    8.70253e+02
     Coulomb-14        LJ (SR)   Coulomb (SR)      Potential    Kinetic En.
    2.51776e+04   -4.47653e+03   -1.80651e+04    7.20096e+03    0.00000e+00
   Total Energy    Temperature Pressure (bar)
    7.20096e+03    0.00000e+00    0.00000e+00

           Step           Time         Lambda
           1500     1500.00000        0.00000

   Energies (kJ/mol)
        G96Bond       G96Angle    Proper Dih.  Improper Dih.          LJ-14
    3.22828e+02    1.59644e+03    1.43248e+03    3.42883e+02    8.71564e+02
     Coulomb-14        LJ (SR)   Coulomb (SR)      Potential    Kinetic En.
    2.51752e+04   -4.47925e+03   -1.80810e+04    7.18115e+03    0.00000e+00
   Total Energy    Temperature Pressure (bar)
    7.18115e+03    0.00000e+00    0.00000e+00

           Step           Time         Lambda
           1600     1600.00000        0.00000

   Energies (kJ/mol)
        G96Bond       G96Angle    Proper Dih.  Improper Dih.          LJ-14
    3.23249e+02    1.59811e+03    1.43038e+03    3.43448e+02    8.72421e+02
     Coulomb-14        LJ (SR)   Coulomb (SR)      Potential    Kinetic En.
    2.51684e+04   -4.48459e+03   -1.80988e+04    7.15257e+03    0.00000e+00
   Total Energy    Temperature Pressure (bar)
    7.15257e+03    0.00000e+00    0.00000e+00

           Step           Time         Lambda
           1700     1700.00000        0.00000

   Energies (kJ/mol)
        G96Bond       G96Angle    Proper Dih.  Improper Dih.          LJ-14
    3.24156e+02    1.60037e+03    1.42818e+03    3.44565e+02    8.72784e+02
     Coulomb-14        LJ (SR)   Coulomb (SR)      Potential    Kinetic En.
    2.51605e+04   -4.48942e+03   -1.81138e+04    7.12734e+03    0.00000e+00
   Total Energy    Temperature Pressure (bar)
    7.12734e+03    0.00000e+00    0.00000e+00

           Step           Time         Lambda
           1800     1800.00000        0.00000

   Energies (kJ/mol)
        G96Bond       G96Angle    Proper Dih.  Improper Dih.          LJ-14
    3.25417e+02    1.60416e+03    1.42189e+03    3.46527e+02    8.74057e+02
     Coulomb-14        LJ (SR)   Coulomb (SR)      Potential    Kinetic En.
    2.51544e+04   -4.49696e+03   -1.81348e+04    7.09463e+03    0.00000e+00
   Total Energy    Temperature Pressure (bar)
    7.09463e+03    0.00000e+00    0.00000e+00

           Step           Time         Lambda
           1900     1900.00000        0.00000

   Energies (kJ/mol)
        G96Bond       G96Angle    Proper Dih.  Improper Dih.          LJ-14
    3.26250e+02    1.60311e+03    1.41653e+03    3.47028e+02    8.72211e+02
     Coulomb-14        LJ (SR)   Coulomb (SR)      Potential    Kinetic En.
    2.51548e+04   -4.50691e+03   -1.81515e+04    7.06151e+03    0.00000e+00
   Total Energy    Temperature Pressure (bar)
    7.06151e+03    0.00000e+00    0.00000e+00

           Step           Time         Lambda
           2000     2000.00000        0.00000

   Energies (kJ/mol)
        G96Bond       G96Angle    Proper Dih.  Improper Dih.          LJ-14
    3.24724e+02    1.60047e+03    1.41407e+03    3.46060e+02    8.76592e+02
     Coulomb-14        LJ (SR)   Coulomb (SR)      Potential    Kinetic En.
    2.51551e+04   -4.50891e+03   -1.81572e+04    7.05090e+03    0.00000e+00
   Total Energy    Temperature Pressure (bar)
    7.05090e+03    0.00000e+00    0.00000e+00

           Step           Time         Lambda
           2100     2100.00000        0.00000

   Energies (kJ/mol)
        G96Bond       G96Angle    Proper Dih.  Improper Dih.          LJ-14
    3.24518e+02    1.60012e+03    1.41006e+03    3.46344e+02    8.79000e+02
     Coulomb-14        LJ (SR)   Coulomb (SR)      Potential    Kinetic En.
    2.51539e+04   -4.51615e+03   -1.81708e+04    7.02708e+03    0.00000e+00
   Total Energy    Temperature Pressure (bar)
    7.02708e+03    0.00000e+00    0.00000e+00

           Step           Time         Lambda
           2200     2200.00000        0.00000

   Energies (kJ/mol)
        G96Bond       G96Angle    Proper Dih.  Improper Dih.          LJ-14
    3.24576e+02    1.60149e+03    1.40700e+03    3.47274e+02    8.80492e+02
     Coulomb-14        LJ (SR)   Coulomb (SR)      Potential    Kinetic En.
    2.51517e+04   -4.52566e+03   -1.81885e+04    6.99846e+03    0.00000e+00
   Total Energy    Temperature Pressure (bar)
    6.99846e+03    0.00000e+00    0.00000e+00

           Step           Time         Lambda
           2300     2300.00000        0.00000

   Energies (kJ/mol)
        G96Bond       G96Angle    Proper Dih.  Improper Dih.          LJ-14
    3.24615e+02    1.60300e+03    1.40570e+03    3.48376e+02    8.80923e+02
     Coulomb-14        LJ (SR)   Coulomb (SR)      Potential    Kinetic En.
    2.51513e+04   -4.53018e+03   -1.82077e+04    6.97604e+03    0.00000e+00
   Total Energy    Temperature Pressure (bar)
    6.97604e+03    0.00000e+00    0.00000e+00

           Step           Time         Lambda
           2400     2400.00000        0.00000

   Energies (kJ/mol)
        G96Bond       G96Angle    Proper Dih.  Improper Dih.          LJ-14
    3.24886e+02    1.60357e+03    1.40599e+03    3.48802e+02    8.81013e+02
     Coulomb-14        LJ (SR)   Coulomb (SR)      Potential    Kinetic En.
    2.51496e+04   -4.53178e+03   -1.82264e+04    6.95565e+03    0.00000e+00
   Total Energy    Temperature Pressure (bar)
    6.95565e+03    0.00000e+00    0.00000e+00

           Step           Time         Lambda
           2500     2500.00000        0.00000

   Energies (kJ/mol)
        G96Bond       G96Angle    Proper Dih.  Improper Dih.          LJ-14
    3.24826e+02    1.60354e+03    1.40708e+03    3.48718e+02    8.80613e+02
     Coulomb-14        LJ (SR)   Coulomb (SR)      Potential    Kinetic En.
    2.51499e+04   -4.53315e+03   -1.82339e+04    6.94761e+03    0.00000e+00
   Total Energy    Temperature Pressure (bar)
    6.94761e+03    0.00000e+00    0.00000e+00

           Step           Time         Lambda
           2600     2600.00000        0.00000

   Energies (kJ/mol)
        G96Bond       G96Angle    Proper Dih.  Improper Dih.          LJ-14
    3.24898e+02    1.60431e+03    1.40829e+03    3.48794e+02    8.78811e+02
     Coulomb-14        LJ (SR)   Coulomb (SR)      Potential    Kinetic En.
    2.51505e+04   -4.53555e+03   -1.82417e+04    6.93836e+03    0.00000e+00
   Total Energy    Temperature Pressure (bar)
    6.93836e+03    0.00000e+00    0.00000e+00

           Step           Time         Lambda
           2700     2700.00000        0.00000

   Energies (kJ/mol)
        G96Bond       G96Angle    Proper Dih.  Improper Dih.          LJ-14
    3.25184e+02    1.60613e+03    1.40562e+03    3.49265e+02    8.76598e+02
     Coulomb-14        LJ (SR)   Coulomb (SR)      Potential    Kinetic En.
    2.51521e+04   -4.53786e+03   -1.82595e+04    6.91754e+03    0.00000e+00
   Total Energy    Temperature Pressure (bar)
    6.91754e+03    0.00000e+00    0.00000e+00

           Step           Time         Lambda
           2800     2800.00000        0.00000

   Energies (kJ/mol)
        G96Bond       G96Angle    Proper Dih.  Improper Dih.          LJ-14
    3.25137e+02    1.60615e+03    1.40629e+03    3.50019e+02    8.77357e+02
     Coulomb-14        LJ (SR)   Coulomb (SR)      Potential    Kinetic En.
    2.51532e+04   -4.53905e+03   -1.82680e+04    6.91110e+03    0.00000e+00
   Total Energy    Temperature Pressure (bar)
    6.91110e+03    0.00000e+00    0.00000e+00

           Step           Time         Lambda
           2900     2900.00000        0.00000

   Energies (kJ/mol)
        G96Bond       G96Angle    Proper Dih.  Improper Dih.          LJ-14
    3.24739e+02    1.60636e+03    1.40710e+03    3.50568e+02    8.78161e+02
     Coulomb-14        LJ (SR)   Coulomb (SR)      Potential    Kinetic En.
    2.51540e+04   -4.54080e+03   -1.82750e+04    6.90507e+03    0.00000e+00
   Total Energy    Temperature Pressure (bar)
    6.90507e+03    0.00000e+00    0.00000e+00

           Step           Time         Lambda
           3000     3000.00000        0.00000

   Energies (kJ/mol)
        G96Bond       G96Angle    Proper Dih.  Improper Dih.          LJ-14
    3.25280e+02    1.60554e+03    1.40758e+03    3.50763e+02    8.78596e+02
     Coulomb-14        LJ (SR)   Coulomb (SR)      Potential    Kinetic En.
    2.51542e+04   -4.54253e+03   -1.82789e+04    6.90059e+03    0.00000e+00
   Total Energy    Temperature Pressure (bar)
    6.90059e+03    0.00000e+00    0.00000e+00

           Step           Time         Lambda
           3100     3100.00000        0.00000

   Energies (kJ/mol)
        G96Bond       G96Angle    Proper Dih.  Improper Dih.          LJ-14
    3.25286e+02    1.60516e+03    1.40939e+03    3.51151e+02    8.80558e+02
     Coulomb-14        LJ (SR)   Coulomb (SR)      Potential    Kinetic En.
    2.51547e+04   -4.55350e+03   -1.82934e+04    6.87934e+03    0.00000e+00
   Total Energy    Temperature Pressure (bar)
    6.87934e+03    0.00000e+00    0.00000e+00

           Step           Time         Lambda
           3200     3200.00000        0.00000

   Energies (kJ/mol)
        G96Bond       G96Angle    Proper Dih.  Improper Dih.          LJ-14
    3.25239e+02    1.60460e+03    1.40937e+03    3.51242e+02    8.81594e+02
     Coulomb-14        LJ (SR)   Coulomb (SR)      Potential    Kinetic En.
    2.51543e+04   -4.55724e+03   -1.82960e+04    6.87315e+03    0.00000e+00
   Total Energy    Temperature Pressure (bar)
    6.87315e+03    0.00000e+00    0.00000e+00

           Step           Time         Lambda
           3300     3300.00000        0.00000

   Energies (kJ/mol)
        G96Bond       G96Angle    Proper Dih.  Improper Dih.          LJ-14
    3.26313e+02    1.60441e+03    1.40891e+03    3.51810e+02    8.82469e+02
     Coulomb-14        LJ (SR)   Coulomb (SR)      Potential    Kinetic En.
    2.51530e+04   -4.57026e+03   -1.83040e+04    6.85264e+03    0.00000e+00
   Total Energy    Temperature Pressure (bar)
    6.85264e+03    0.00000e+00    0.00000e+00

           Step           Time         Lambda
           3400     3400.00000        0.00000

   Energies (kJ/mol)
        G96Bond       G96Angle    Proper Dih.  Improper Dih.          LJ-14
    3.26089e+02    1.60391e+03    1.40875e+03    3.52193e+02    8.83362e+02
     Coulomb-14        LJ (SR)   Coulomb (SR)      Potential    Kinetic En.
    2.51521e+04   -4.57918e+03   -1.83081e+04    6.83910e+03    0.00000e+00
   Total Energy    Temperature Pressure (bar)
    6.83910e+03    0.00000e+00    0.00000e+00

           Step           Time         Lambda
           3500     3500.00000        0.00000

   Energies (kJ/mol)
        G96Bond       G96Angle    Proper Dih.  Improper Dih.          LJ-14
    3.26528e+02    1.60363e+03    1.40899e+03    3.52502e+02    8.83203e+02
     Coulomb-14        LJ (SR)   Coulomb (SR)      Potential    Kinetic En.
    2.51520e+04   -4.58224e+03   -1.83105e+04    6.83407e+03    0.00000e+00
   Total Energy    Temperature Pressure (bar)
    6.83407e+03    0.00000e+00    0.00000e+00

           Step           Time         Lambda
           3600     3600.00000        0.00000

   Energies (kJ/mol)
        G96Bond       G96Angle    Proper Dih.  Improper Dih.          LJ-14
    3.26464e+02    1.60397e+03    1.40936e+03    3.52834e+02    8.83309e+02
     Coulomb-14        LJ (SR)   Coulomb (SR)      Potential    Kinetic En.
    2.51515e+04   -4.58672e+03   -1.83144e+04    6.82634e+03    0.00000e+00
   Total Energy    Temperature Pressure (bar)
    6.82634e+03    0.00000e+00    0.00000e+00

           Step           Time         Lambda
           3700     3700.00000        0.00000

   Energies (kJ/mol)
        G96Bond       G96Angle    Proper Dih.  Improper Dih.          LJ-14
    3.26427e+02    1.60445e+03    1.40977e+03    3.53279e+02    8.83691e+02
     Coulomb-14        LJ (SR)   Coulomb (SR)      Potential    Kinetic En.
    2.51503e+04   -4.59193e+03   -1.83202e+04    6.81582e+03    0.00000e+00
   Total Energy    Temperature Pressure (bar)
    6.81582e+03    0.00000e+00    0.00000e+00

           Step           Time         Lambda
           3800     3800.00000        0.00000

   Energies (kJ/mol)
        G96Bond       G96Angle    Proper Dih.  Improper Dih.          LJ-14
    3.26316e+02    1.60481e+03    1.40996e+03    3.53482e+02    8.83597e+02
     Coulomb-14        LJ (SR)   Coulomb (SR)      Potential    Kinetic En.
    2.51499e+04   -4.59649e+03   -1.83272e+04    6.80439e+03    0.00000e+00
   Total Energy    Temperature Pressure (bar)
    6.80439e+03    0.00000e+00    0.00000e+00

           Step           Time         Lambda
           3900     3900.00000        0.00000

   Energies (kJ/mol)
        G96Bond       G96Angle    Proper Dih.  Improper Dih.          LJ-14
    3.26149e+02    1.60519e+03    1.40998e+03    3.53542e+02    8.83543e+02
     Coulomb-14        LJ (SR)   Coulomb (SR)      Potential    Kinetic En.
    2.51496e+04   -4.59865e+03   -1.83312e+04    6.79807e+03    0.00000e+00
   Total Energy    Temperature Pressure (bar)
    6.79807e+03    0.00000e+00    0.00000e+00

           Step           Time         Lambda
           4000     4000.00000        0.00000

   Energies (kJ/mol)
        G96Bond       G96Angle    Proper Dih.  Improper Dih.          LJ-14
    3.26112e+02    1.60537e+03    1.41001e+03    3.53560e+02    8.83496e+02
     Coulomb-14        LJ (SR)   Coulomb (SR)      Potential    Kinetic En.
    2.51494e+04   -4.59951e+03   -1.83330e+04    6.79540e+03    0.00000e+00
   Total Energy    Temperature Pressure (bar)
    6.79540e+03    0.00000e+00    0.00000e+00

           Step           Time         Lambda
           4100     4100.00000        0.00000

   Energies (kJ/mol)
        G96Bond       G96Angle    Proper Dih.  Improper Dih.          LJ-14
    3.26115e+02    1.60550e+03    1.41006e+03    3.53567e+02    8.83444e+02
     Coulomb-14        LJ (SR)   Coulomb (SR)      Potential    Kinetic En.
    2.51492e+04   -4.60028e+03   -1.83346e+04    6.79298e+03    0.00000e+00
   Total Energy    Temperature Pressure (bar)
    6.79298e+03    0.00000e+00    0.00000e+00

           Step           Time         Lambda
           4200     4200.00000        0.00000

   Energies (kJ/mol)
        G96Bond       G96Angle    Proper Dih.  Improper Dih.          LJ-14
    3.26277e+02    1.60611e+03    1.41036e+03    3.53614e+02    8.83037e+02
     Coulomb-14        LJ (SR)   Coulomb (SR)      Potential    Kinetic En.
    2.51484e+04   -4.60282e+03   -1.83403e+04    6.78462e+03    0.00000e+00
   Total Energy    Temperature Pressure (bar)
    6.78462e+03    0.00000e+00    0.00000e+00

           Step           Time         Lambda
           4300     4300.00000        0.00000

   Energies (kJ/mol)
        G96Bond       G96Angle    Proper Dih.  Improper Dih.          LJ-14
    3.26409e+02    1.61265e+03    1.40858e+03    3.55300e+02    8.82265e+02
     Coulomb-14        LJ (SR)   Coulomb (SR)      Potential    Kinetic En.
    2.51402e+04   -4.61619e+03   -1.83781e+04    6.73115e+03    0.00000e+00
   Total Energy    Temperature Pressure (bar)
    6.73115e+03    0.00000e+00    0.00000e+00

           Step           Time         Lambda
           4400     4400.00000        0.00000

   Energies (kJ/mol)
        G96Bond       G96Angle    Proper Dih.  Improper Dih.          LJ-14
    3.26172e+02    1.61215e+03    1.40770e+03    3.55146e+02    8.82707e+02
     Coulomb-14        LJ (SR)   Coulomb (SR)      Potential    Kinetic En.
    2.51398e+04   -4.61608e+03   -1.83811e+04    6.72645e+03    0.00000e+00
   Total Energy    Temperature Pressure (bar)
    6.72645e+03    0.00000e+00    0.00000e+00

           Step           Time         Lambda
           4500     4500.00000        0.00000

   Energies (kJ/mol)
        G96Bond       G96Angle    Proper Dih.  Improper Dih.          LJ-14
    3.25925e+02    1.61215e+03    1.40766e+03    3.55294e+02    8.82568e+02
     Coulomb-14        LJ (SR)   Coulomb (SR)      Potential    Kinetic En.
    2.51403e+04   -4.61787e+03   -1.83856e+04    6.72045e+03    0.00000e+00
   Total Energy    Temperature Pressure (bar)
    6.72045e+03    0.00000e+00    0.00000e+00

           Step           Time         Lambda
           4600     4600.00000        0.00000

   Energies (kJ/mol)
        G96Bond       G96Angle    Proper Dih.  Improper Dih.          LJ-14
    3.25483e+02    1.61246e+03    1.40777e+03    3.55488e+02    8.82534e+02
     Coulomb-14        LJ (SR)   Coulomb (SR)      Potential    Kinetic En.
    2.51413e+04   -4.62015e+03   -1.83900e+04    6.71485e+03    0.00000e+00
   Total Energy    Temperature Pressure (bar)
    6.71485e+03    0.00000e+00    0.00000e+00

           Step           Time         Lambda
           4700     4700.00000        0.00000

   Energies (kJ/mol)
        G96Bond       G96Angle    Proper Dih.  Improper Dih.          LJ-14
    3.26545e+02    1.61280e+03    1.40815e+03    3.55764e+02    8.82099e+02
     Coulomb-14        LJ (SR)   Coulomb (SR)      Potential    Kinetic En.
    2.51431e+04   -4.62351e+03   -1.83975e+04    6.70750e+03    0.00000e+00
   Total Energy    Temperature Pressure (bar)
    6.70750e+03    0.00000e+00    0.00000e+00

           Step           Time         Lambda
           4800     4800.00000        0.00000

   Energies (kJ/mol)
        G96Bond       G96Angle    Proper Dih.  Improper Dih.          LJ-14
    3.24190e+02    1.61317e+03    1.41106e+03    3.56878e+02    8.82017e+02
     Coulomb-14        LJ (SR)   Coulomb (SR)      Potential    Kinetic En.
    2.51512e+04   -4.63102e+03   -1.84325e+04    6.67502e+03    0.00000e+00
   Total Energy    Temperature Pressure (bar)
    6.67502e+03    0.00000e+00    0.00000e+00

           Step           Time         Lambda
           4900     4900.00000        0.00000

   Energies (kJ/mol)
        G96Bond       G96Angle    Proper Dih.  Improper Dih.          LJ-14
    3.24670e+02    1.61431e+03    1.41390e+03    3.57944e+02    8.79990e+02
     Coulomb-14        LJ (SR)   Coulomb (SR)      Potential    Kinetic En.
    2.51495e+04   -4.62982e+03   -1.84426e+04    6.66785e+03    0.00000e+00
   Total Energy    Temperature Pressure (bar)
    6.66785e+03    0.00000e+00    0.00000e+00

           Step           Time         Lambda
           5000     5000.00000        0.00000

   Energies (kJ/mol)
        G96Bond       G96Angle    Proper Dih.  Improper Dih.          LJ-14
    3.24750e+02    1.61295e+03    1.41414e+03    3.58002e+02    8.80524e+02
     Coulomb-14        LJ (SR)   Coulomb (SR)      Potential    Kinetic En.
    2.51459e+04   -4.62948e+03   -1.84420e+04    6.66479e+03    0.00000e+00
   Total Energy    Temperature Pressure (bar)
    6.66479e+03    0.00000e+00    0.00000e+00

           Step           Time         Lambda
           5100     5100.00000        0.00000

   Energies (kJ/mol)
        G96Bond       G96Angle    Proper Dih.  Improper Dih.          LJ-14
    3.24511e+02    1.61147e+03    1.41477e+03    3.57925e+02    8.80916e+02
     Coulomb-14        LJ (SR)   Coulomb (SR)      Potential    Kinetic En.
    2.51443e+04   -4.63192e+03   -1.84453e+04    6.65663e+03    0.00000e+00
   Total Energy    Temperature Pressure (bar)
    6.65663e+03    0.00000e+00    0.00000e+00

           Step           Time         Lambda
           5200     5200.00000        0.00000

   Energies (kJ/mol)
        G96Bond       G96Angle    Proper Dih.  Improper Dih.          LJ-14
    3.24312e+02    1.61139e+03    1.41529e+03    3.58246e+02    8.80663e+02
     Coulomb-14        LJ (SR)   Coulomb (SR)      Potential    Kinetic En.
    2.51450e+04   -4.63445e+03   -1.84496e+04    6.65085e+03    0.00000e+00
   Total Energy    Temperature Pressure (bar)
    6.65085e+03    0.00000e+00    0.00000e+00

           Step           Time         Lambda
           5300     5300.00000        0.00000

   Energies (kJ/mol)
        G96Bond       G96Angle    Proper Dih.  Improper Dih.          LJ-14
    3.24284e+02    1.61139e+03    1.41536e+03    3.58294e+02    8.80621e+02
     Coulomb-14        LJ (SR)   Coulomb (SR)      Potential    Kinetic En.
    2.51451e+04   -4.63479e+03   -1.84502e+04    6.65001e+03    0.00000e+00
   Total Energy    Temperature Pressure (bar)
    6.65001e+03    0.00000e+00    0.00000e+00

           Step           Time         Lambda
           5400     5400.00000        0.00000

   Energies (kJ/mol)
        G96Bond       G96Angle    Proper Dih.  Improper Dih.          LJ-14
    3.24255e+02    1.61140e+03    1.41543e+03    3.58341e+02    8.80580e+02
     Coulomb-14        LJ (SR)   Coulomb (SR)      Potential    Kinetic En.
    2.51451e+04   -4.63514e+03   -1.84508e+04    6.64917e+03    0.00000e+00
   Total Energy    Temperature Pressure (bar)
    6.64917e+03    0.00000e+00    0.00000e+00

           Step           Time         Lambda
           5500     5500.00000        0.00000

   Energies (kJ/mol)
        G96Bond       G96Angle    Proper Dih.  Improper Dih.          LJ-14
    3.24226e+02    1.61141e+03    1.41550e+03    3.58388e+02    8.80538e+02
     Coulomb-14        LJ (SR)   Coulomb (SR)      Potential    Kinetic En.
    2.51452e+04   -4.63549e+03   -1.84515e+04    6.64833e+03    0.00000e+00
   Total Energy    Temperature Pressure (bar)
    6.64833e+03    0.00000e+00    0.00000e+00

           Step           Time         Lambda
           5600     5600.00000        0.00000

   Energies (kJ/mol)
        G96Bond       G96Angle    Proper Dih.  Improper Dih.          LJ-14
    3.24197e+02    1.61142e+03    1.41557e+03    3.58435e+02    8.80495e+02
     Coulomb-14        LJ (SR)   Coulomb (SR)      Potential    Kinetic En.
    2.51453e+04   -4.63585e+03   -1.84521e+04    6.64749e+03    0.00000e+00
   Total Energy    Temperature Pressure (bar)
    6.64749e+03    0.00000e+00    0.00000e+00

           Step           Time         Lambda
           5700     5700.00000        0.00000

   Energies (kJ/mol)
        G96Bond       G96Angle    Proper Dih.  Improper Dih.          LJ-14
    3.24168e+02    1.61143e+03    1.41565e+03    3.58482e+02    8.80451e+02
     Coulomb-14        LJ (SR)   Coulomb (SR)      Potential    Kinetic En.
    2.51454e+04   -4.63621e+03   -1.84527e+04    6.64665e+03    0.00000e+00
   Total Energy    Temperature Pressure (bar)
    6.64665e+03    0.00000e+00    0.00000e+00

           Step           Time         Lambda
           5800     5800.00000        0.00000

   Energies (kJ/mol)
        G96Bond       G96Angle    Proper Dih.  Improper Dih.          LJ-14
    3.24141e+02    1.61144e+03    1.41572e+03    3.58529e+02    8.80407e+02
     Coulomb-14        LJ (SR)   Coulomb (SR)      Potential    Kinetic En.
    2.51454e+04   -4.63657e+03   -1.84533e+04    6.64581e+03    0.00000e+00
   Total Energy    Temperature Pressure (bar)
    6.64581e+03    0.00000e+00    0.00000e+00

           Step           Time         Lambda
           5900     5900.00000        0.00000

   Energies (kJ/mol)
        G96Bond       G96Angle    Proper Dih.  Improper Dih.          LJ-14
    3.24113e+02    1.61145e+03    1.41579e+03    3.58576e+02    8.80362e+02
     Coulomb-14        LJ (SR)   Coulomb (SR)      Potential    Kinetic En.
    2.51455e+04   -4.63693e+03   -1.84539e+04    6.64497e+03    0.00000e+00
   Total Energy    Temperature Pressure (bar)
    6.64497e+03    0.00000e+00    0.00000e+00

           Step           Time         Lambda
           6000     6000.00000        0.00000

   Energies (kJ/mol)
        G96Bond       G96Angle    Proper Dih.  Improper Dih.          LJ-14
    3.24087e+02    1.61147e+03    1.41587e+03    3.58622e+02    8.80316e+02
     Coulomb-14        LJ (SR)   Coulomb (SR)      Potential    Kinetic En.
    2.51455e+04   -4.63729e+03   -1.84545e+04    6.64413e+03    0.00000e+00
   Total Energy    Temperature Pressure (bar)
    6.64413e+03    0.00000e+00    0.00000e+00

           Step           Time         Lambda
           6100     6100.00000        0.00000

   Energies (kJ/mol)
        G96Bond       G96Angle    Proper Dih.  Improper Dih.          LJ-14
    3.23866e+02    1.61160e+03    1.41637e+03    3.58871e+02    8.80089e+02
     Coulomb-14        LJ (SR)   Coulomb (SR)      Potential    Kinetic En.
    2.51458e+04   -4.63944e+03   -1.84578e+04    6.63929e+03    0.00000e+00
   Total Energy    Temperature Pressure (bar)
    6.63929e+03    0.00000e+00    0.00000e+00

           Step           Time         Lambda
           6200     6200.00000        0.00000

   Energies (kJ/mol)
        G96Bond       G96Angle    Proper Dih.  Improper Dih.          LJ-14
    3.23861e+02    1.61168e+03    1.41662e+03    3.58936e+02    8.79885e+02
     Coulomb-14        LJ (SR)   Coulomb (SR)      Potential    Kinetic En.
    2.51458e+04   -4.64072e+03   -1.84595e+04    6.63658e+03    0.00000e+00
   Total Energy    Temperature Pressure (bar)
    6.63658e+03    0.00000e+00    0.00000e+00

           Step           Time         Lambda
           6300     6300.00000        0.00000

   Energies (kJ/mol)
        G96Bond       G96Angle    Proper Dih.  Improper Dih.          LJ-14
    3.23733e+02    1.61256e+03    1.41653e+03    3.58644e+02    8.79520e+02
     Coulomb-14        LJ (SR)   Coulomb (SR)      Potential    Kinetic En.
    2.51459e+04   -4.64333e+03   -1.84625e+04    6.63110e+03    0.00000e+00
   Total Energy    Temperature Pressure (bar)
    6.63110e+03    0.00000e+00    0.00000e+00

           Step           Time         Lambda
           6400     6400.00000        0.00000

   Energies (kJ/mol)
        G96Bond       G96Angle    Proper Dih.  Improper Dih.          LJ-14
    3.23611e+02    1.61258e+03    1.41508e+03    3.58531e+02    8.80162e+02
     Coulomb-14        LJ (SR)   Coulomb (SR)      Potential    Kinetic En.
    2.51458e+04   -4.64640e+03   -1.84686e+04    6.62074e+03    0.00000e+00
   Total Energy    Temperature Pressure (bar)
    6.62074e+03    0.00000e+00    0.00000e+00

           Step           Time         Lambda
           6500     6500.00000        0.00000

   Energies (kJ/mol)
        G96Bond       G96Angle    Proper Dih.  Improper Dih.          LJ-14
    3.23637e+02    1.61284e+03    1.41533e+03    3.58913e+02    8.79957e+02
     Coulomb-14        LJ (SR)   Coulomb (SR)      Potential    Kinetic En.
    2.51452e+04   -4.64740e+03   -1.84702e+04    6.61832e+03    0.00000e+00
   Total Energy    Temperature Pressure (bar)
    6.61832e+03    0.00000e+00    0.00000e+00

           Step           Time         Lambda
           6600     6600.00000        0.00000

   Energies (kJ/mol)
        G96Bond       G96Angle    Proper Dih.  Improper Dih.          LJ-14
    3.23347e+02    1.61672e+03    1.41879e+03    3.61011e+02    8.79880e+02
     Coulomb-14        LJ (SR)   Coulomb (SR)      Potential    Kinetic En.
    2.51427e+04   -4.65405e+03   -1.84939e+04    6.59452e+03    0.00000e+00
   Total Energy    Temperature Pressure (bar)
    6.59452e+03    0.00000e+00    0.00000e+00

           Step           Time         Lambda
           6700     6700.00000        0.00000

   Energies (kJ/mol)
        G96Bond       G96Angle    Proper Dih.  Improper Dih.          LJ-14
    3.22960e+02    1.61568e+03    1.42084e+03    3.61659e+02    8.79419e+02
     Coulomb-14        LJ (SR)   Coulomb (SR)      Potential    Kinetic En.
    2.51431e+04   -4.65544e+03   -1.85043e+04    6.58397e+03    0.00000e+00
   Total Energy    Temperature Pressure (bar)
    6.58397e+03    0.00000e+00    0.00000e+00

           Step           Time         Lambda
           6800     6800.00000        0.00000

   Energies (kJ/mol)
        G96Bond       G96Angle    Proper Dih.  Improper Dih.          LJ-14
    3.22853e+02    1.61564e+03    1.42128e+03    3.61726e+02    8.79429e+02
     Coulomb-14        LJ (SR)   Coulomb (SR)      Potential    Kinetic En.
    2.51429e+04   -4.65565e+03   -1.85055e+04    6.58266e+03    0.00000e+00
   Total Energy    Temperature Pressure (bar)
    6.58266e+03    0.00000e+00    0.00000e+00

           Step           Time         Lambda
           6900     6900.00000        0.00000

   Energies (kJ/mol)
        G96Bond       G96Angle    Proper Dih.  Improper Dih.          LJ-14
    3.22813e+02    1.61552e+03    1.42174e+03    3.61833e+02    8.79236e+02
     Coulomb-14        LJ (SR)   Coulomb (SR)      Potential    Kinetic En.
    2.51428e+04   -4.65581e+03   -1.85067e+04    6.58147e+03    0.00000e+00
   Total Energy    Temperature Pressure (bar)
    6.58147e+03    0.00000e+00    0.00000e+00

           Step           Time         Lambda
           7000     7000.00000        0.00000

   Energies (kJ/mol)
        G96Bond       G96Angle    Proper Dih.  Improper Dih.          LJ-14
    3.22776e+02    1.61541e+03    1.42220e+03    3.61928e+02    8.79041e+02
     Coulomb-14        LJ (SR)   Coulomb (SR)      Potential    Kinetic En.
    2.51428e+04   -4.65594e+03   -1.85079e+04    6.58028e+03    0.00000e+00
   Total Energy    Temperature Pressure (bar)
    6.58028e+03    0.00000e+00    0.00000e+00

           Step           Time         Lambda
           7100     7100.00000        0.00000

   Energies (kJ/mol)
        G96Bond       G96Angle    Proper Dih.  Improper Dih.          LJ-14
    3.22691e+02    1.61503e+03    1.42394e+03    3.62141e+02    8.78295e+02
     Coulomb-14        LJ (SR)   Coulomb (SR)      Potential    Kinetic En.
    2.51425e+04   -4.65626e+03   -1.85123e+04    6.57604e+03    0.00000e+00
   Total Energy    Temperature Pressure (bar)
    6.57604e+03    0.00000e+00    0.00000e+00

           Step           Time         Lambda
           7200     7200.00000        0.00000

   Energies (kJ/mol)
        G96Bond       G96Angle    Proper Dih.  Improper Dih.          LJ-14
    3.22541e+02    1.61457e+03    1.42575e+03    3.62133e+02    8.77571e+02
     Coulomb-14        LJ (SR)   Coulomb (SR)      Potential    Kinetic En.
    2.51422e+04   -4.65651e+03   -1.85161e+04    6.57209e+03    0.00000e+00
   Total Energy    Temperature Pressure (bar)
    6.57209e+03    0.00000e+00    0.00000e+00

           Step           Time         Lambda
           7300     7300.00000        0.00000

   Energies (kJ/mol)
        G96Bond       G96Angle    Proper Dih.  Improper Dih.          LJ-14
    3.22292e+02    1.61237e+03    1.42995e+03    3.61756e+02    8.75345e+02
     Coulomb-14        LJ (SR)   Coulomb (SR)      Potential    Kinetic En.
    2.51427e+04   -4.65802e+03   -1.85246e+04    6.56174e+03    0.00000e+00
   Total Energy    Temperature Pressure (bar)
    6.56174e+03    0.00000e+00    0.00000e+00

           Step           Time         Lambda
           7400     7400.00000        0.00000

   Energies (kJ/mol)
        G96Bond       G96Angle    Proper Dih.  Improper Dih.          LJ-14
    3.20987e+02    1.60840e+03    1.42718e+03    3.62833e+02    8.72702e+02
     Coulomb-14        LJ (SR)   Coulomb (SR)      Potential    Kinetic En.
    2.51466e+04   -4.66212e+03   -1.85377e+04    6.53889e+03    0.00000e+00
   Total Energy    Temperature Pressure (bar)
    6.53889e+03    0.00000e+00    0.00000e+00

           Step           Time         Lambda
           7500     7500.00000        0.00000

   Energies (kJ/mol)
        G96Bond       G96Angle    Proper Dih.  Improper Dih.          LJ-14
    3.21972e+02    1.60798e+03    1.42181e+03    3.63617e+02    8.72253e+02
     Coulomb-14        LJ (SR)   Coulomb (SR)      Potential    Kinetic En.
    2.51490e+04   -4.66735e+03   -1.85446e+04    6.52472e+03    0.00000e+00
   Total Energy    Temperature Pressure (bar)
    6.52472e+03    0.00000e+00    0.00000e+00

           Step           Time         Lambda
           7600     7600.00000        0.00000

   Energies (kJ/mol)
        G96Bond       G96Angle    Proper Dih.  Improper Dih.          LJ-14
    3.20635e+02    1.60851e+03    1.42077e+03    3.63801e+02    8.73101e+02
     Coulomb-14        LJ (SR)   Coulomb (SR)      Potential    Kinetic En.
    2.51483e+04   -4.67057e+03   -1.85511e+04    6.51345e+03    0.00000e+00
   Total Energy    Temperature Pressure (bar)
    6.51345e+03    0.00000e+00    0.00000e+00

           Step           Time         Lambda
           7700     7700.00000        0.00000

   Energies (kJ/mol)
        G96Bond       G96Angle    Proper Dih.  Improper Dih.          LJ-14
    3.20869e+02    1.60927e+03    1.42078e+03    3.64621e+02    8.73598e+02
     Coulomb-14        LJ (SR)   Coulomb (SR)      Potential    Kinetic En.
    2.51471e+04   -4.67329e+03   -1.85605e+04    6.50244e+03    0.00000e+00
   Total Energy    Temperature Pressure (bar)
    6.50244e+03    0.00000e+00    0.00000e+00

           Step           Time         Lambda
           7800     7800.00000        0.00000

   Energies (kJ/mol)
        G96Bond       G96Angle    Proper Dih.  Improper Dih.          LJ-14
    3.20624e+02    1.60774e+03    1.42202e+03    3.64739e+02    8.73433e+02
     Coulomb-14        LJ (SR)   Coulomb (SR)      Potential    Kinetic En.
    2.51505e+04   -4.67953e+03   -1.85667e+04    6.49281e+03    0.00000e+00
   Total Energy    Temperature Pressure (bar)
    6.49281e+03    0.00000e+00    0.00000e+00

           Step           Time         Lambda
           7900     7900.00000        0.00000

   Energies (kJ/mol)
        G96Bond       G96Angle    Proper Dih.  Improper Dih.          LJ-14
    3.20229e+02    1.60784e+03    1.42303e+03    3.64818e+02    8.74748e+02
     Coulomb-14        LJ (SR)   Coulomb (SR)      Potential    Kinetic En.
    2.51500e+04   -4.68198e+03   -1.85711e+04    6.48762e+03    0.00000e+00
   Total Energy    Temperature Pressure (bar)
    6.48762e+03    0.00000e+00    0.00000e+00

           Step           Time         Lambda
           8000     8000.00000        0.00000

   Energies (kJ/mol)
        G96Bond       G96Angle    Proper Dih.  Improper Dih.          LJ-14
    3.20197e+02    1.60777e+03    1.42318e+03    3.64802e+02    8.74949e+02
     Coulomb-14        LJ (SR)   Coulomb (SR)      Potential    Kinetic En.
    2.51500e+04   -4.68239e+03   -1.85716e+04    6.48689e+03    0.00000e+00
   Total Energy    Temperature Pressure (bar)
    6.48689e+03    0.00000e+00    0.00000e+00

           Step           Time         Lambda
           8100     8100.00000        0.00000

   Energies (kJ/mol)
        G96Bond       G96Angle    Proper Dih.  Improper Dih.          LJ-14
    3.20232e+02    1.60774e+03    1.42418e+03    3.64831e+02    8.75477e+02
     Coulomb-14        LJ (SR)   Coulomb (SR)      Potential    Kinetic En.
    2.51498e+04   -4.68480e+03   -1.85746e+04    6.48289e+03    0.00000e+00
   Total Energy    Temperature Pressure (bar)
    6.48289e+03    0.00000e+00    0.00000e+00

           Step           Time         Lambda
           8200     8200.00000        0.00000

   Energies (kJ/mol)
        G96Bond       G96Angle    Proper Dih.  Improper Dih.          LJ-14
    3.20213e+02    1.60787e+03    1.42562e+03    3.64928e+02    8.76214e+02
     Coulomb-14        LJ (SR)   Coulomb (SR)      Potential    Kinetic En.
    2.51495e+04   -4.68815e+03   -1.85788e+04    6.47741e+03    0.00000e+00
   Total Energy    Temperature Pressure (bar)
    6.47741e+03    0.00000e+00    0.00000e+00

           Step           Time         Lambda
           8300     8300.00000        0.00000

   Energies (kJ/mol)
        G96Bond       G96Angle    Proper Dih.  Improper Dih.          LJ-14
    3.20393e+02    1.60797e+03    1.42805e+03    3.65042e+02    8.78814e+02
     Coulomb-14        LJ (SR)   Coulomb (SR)      Potential    Kinetic En.
    2.51492e+04   -4.69811e+03   -1.85913e+04    6.46006e+03    0.00000e+00
   Total Energy    Temperature Pressure (bar)
    6.46006e+03    0.00000e+00    0.00000e+00

           Step           Time         Lambda
           8400     8400.00000        0.00000

   Energies (kJ/mol)
        G96Bond       G96Angle    Proper Dih.  Improper Dih.          LJ-14
    3.19740e+02    1.60874e+03    1.42669e+03    3.65206e+02    8.78977e+02
     Coulomb-14        LJ (SR)   Coulomb (SR)      Potential    Kinetic En.
    2.51510e+04   -4.70463e+03   -1.86001e+04    6.44561e+03    0.00000e+00
   Total Energy    Temperature Pressure (bar)
    6.44561e+03    0.00000e+00    0.00000e+00

           Step           Time         Lambda
           8500     8500.00000        0.00000

   Energies (kJ/mol)
        G96Bond       G96Angle    Proper Dih.  Improper Dih.          LJ-14
    3.22480e+02    1.61733e+03    1.44046e+03    3.66942e+02    8.73828e+02
     Coulomb-14        LJ (SR)   Coulomb (SR)      Potential    Kinetic En.
    2.51443e+04   -4.72678e+03   -1.86197e+04    6.41887e+03    0.00000e+00
   Total Energy    Temperature Pressure (bar)
    6.41887e+03    0.00000e+00    0.00000e+00

           Step           Time         Lambda
           8600     8600.00000        0.00000

   Energies (kJ/mol)
        G96Bond       G96Angle    Proper Dih.  Improper Dih.          LJ-14
    3.20162e+02    1.61605e+03    1.44250e+03    3.66988e+02    8.79790e+02
     Coulomb-14        LJ (SR)   Coulomb (SR)      Potential    Kinetic En.
    2.51464e+04   -4.73822e+03   -1.86340e+04    6.39964e+03    0.00000e+00
   Total Energy    Temperature Pressure (bar)
    6.39964e+03    0.00000e+00    0.00000e+00

           Step           Time         Lambda
           8700     8700.00000        0.00000

   Energies (kJ/mol)
        G96Bond       G96Angle    Proper Dih.  Improper Dih.          LJ-14
    3.20220e+02    1.61636e+03    1.44385e+03    3.66993e+02    8.79057e+02
     Coulomb-14        LJ (SR)   Coulomb (SR)      Potential    Kinetic En.
    2.51462e+04   -4.74106e+03   -1.86363e+04    6.39540e+03    0.00000e+00
   Total Energy    Temperature Pressure (bar)
    6.39540e+03    0.00000e+00    0.00000e+00

           Step           Time         Lambda
           8800     8800.00000        0.00000

   Energies (kJ/mol)
        G96Bond       G96Angle    Proper Dih.  Improper Dih.          LJ-14
    3.20306e+02    1.61695e+03    1.44559e+03    3.67117e+02    8.78770e+02
     Coulomb-14        LJ (SR)   Coulomb (SR)      Potential    Kinetic En.
    2.51457e+04   -4.74404e+03   -1.86401e+04    6.39030e+03    0.00000e+00
   Total Energy    Temperature Pressure (bar)
    6.39030e+03    0.00000e+00    0.00000e+00

           Step           Time         Lambda
           8900     8900.00000        0.00000

   Energies (kJ/mol)
        G96Bond       G96Angle    Proper Dih.  Improper Dih.          LJ-14
    3.20321e+02    1.61720e+03    1.44671e+03    3.67242e+02    8.78951e+02
     Coulomb-14        LJ (SR)   Coulomb (SR)      Potential    Kinetic En.
    2.51453e+04   -4.74645e+03   -1.86434e+04    6.38589e+03    0.00000e+00
   Total Energy    Temperature Pressure (bar)
    6.38589e+03    0.00000e+00    0.00000e+00

           Step           Time         Lambda
           9000     9000.00000        0.00000

   Energies (kJ/mol)
        G96Bond       G96Angle    Proper Dih.  Improper Dih.          LJ-14
    3.20407e+02    1.61726e+03    1.44740e+03    3.67378e+02    8.79065e+02
     Coulomb-14        LJ (SR)   Coulomb (SR)      Potential    Kinetic En.
    2.51450e+04   -4.74810e+03   -1.86456e+04    6.38283e+03    0.00000e+00
   Total Energy    Temperature Pressure (bar)
    6.38283e+03    0.00000e+00    0.00000e+00

           Step           Time         Lambda
           9100     9100.00000        0.00000

   Energies (kJ/mol)
        G96Bond       G96Angle    Proper Dih.  Improper Dih.          LJ-14
    3.20717e+02    1.61825e+03    1.44866e+03    3.68201e+02    8.79979e+02
     Coulomb-14        LJ (SR)   Coulomb (SR)      Potential    Kinetic En.
    2.51441e+04   -4.75355e+03   -1.86547e+04    6.37162e+03    0.00000e+00
   Total Energy    Temperature Pressure (bar)
    6.37162e+03    0.00000e+00    0.00000e+00

           Step           Time         Lambda
           9200     9200.00000        0.00000

   Energies (kJ/mol)
        G96Bond       G96Angle    Proper Dih.  Improper Dih.          LJ-14
    3.21105e+02    1.61710e+03    1.44900e+03    3.67881e+02    8.78989e+02
     Coulomb-14        LJ (SR)   Coulomb (SR)      Potential    Kinetic En.
    2.51466e+04   -4.75660e+03   -1.86602e+04    6.36380e+03    0.00000e+00
   Total Energy    Temperature Pressure (bar)
    6.36380e+03    0.00000e+00    0.00000e+00

           Step           Time         Lambda
           9300     9300.00000        0.00000

   Energies (kJ/mol)
        G96Bond       G96Angle    Proper Dih.  Improper Dih.          LJ-14
    3.20687e+02    1.61751e+03    1.45178e+03    3.68235e+02    8.79946e+02
     Coulomb-14        LJ (SR)   Coulomb (SR)      Potential    Kinetic En.
    2.51449e+04   -4.75736e+03   -1.86683e+04    6.35739e+03    0.00000e+00
   Total Energy    Temperature Pressure (bar)
    6.35739e+03    0.00000e+00    0.00000e+00

           Step           Time         Lambda
           9400     9400.00000        0.00000

   Energies (kJ/mol)
        G96Bond       G96Angle    Proper Dih.  Improper Dih.          LJ-14
    3.20923e+02    1.61779e+03    1.45445e+03    3.67997e+02    8.80236e+02
     Coulomb-14        LJ (SR)   Coulomb (SR)      Potential    Kinetic En.
    2.51437e+04   -4.75479e+03   -1.86790e+04    6.35132e+03    0.00000e+00
   Total Energy    Temperature Pressure (bar)
    6.35132e+03    0.00000e+00    0.00000e+00

           Step           Time         Lambda
           9500     9500.00000        0.00000

   Energies (kJ/mol)
        G96Bond       G96Angle    Proper Dih.  Improper Dih.          LJ-14
    3.21117e+02    1.61727e+03    1.45523e+03    3.67791e+02    8.80567e+02
     Coulomb-14        LJ (SR)   Coulomb (SR)      Potential    Kinetic En.
    2.51436e+04   -4.75524e+03   -1.86828e+04    6.34750e+03    0.00000e+00
   Total Energy    Temperature Pressure (bar)
    6.34750e+03    0.00000e+00    0.00000e+00

           Step           Time         Lambda
           9600     9600.00000        0.00000

   Energies (kJ/mol)
        G96Bond       G96Angle    Proper Dih.  Improper Dih.          LJ-14
    3.21261e+02    1.61714e+03    1.45557e+03    3.67784e+02    8.80629e+02
     Coulomb-14        LJ (SR)   Coulomb (SR)      Potential    Kinetic En.
    2.51435e+04   -4.75559e+03   -1.86843e+04    6.34599e+03    0.00000e+00
   Total Energy    Temperature Pressure (bar)
    6.34599e+03    0.00000e+00    0.00000e+00

           Step           Time         Lambda
           9700     9700.00000        0.00000

   Energies (kJ/mol)
        G96Bond       G96Angle    Proper Dih.  Improper Dih.          LJ-14
    3.21369e+02    1.61704e+03    1.45595e+03    3.67732e+02    8.80719e+02
     Coulomb-14        LJ (SR)   Coulomb (SR)      Potential    Kinetic En.
    2.51435e+04   -4.75600e+03   -1.86859e+04    6.34441e+03    0.00000e+00
   Total Energy    Temperature Pressure (bar)
    6.34441e+03    0.00000e+00    0.00000e+00

           Step           Time         Lambda
           9800     9800.00000        0.00000

   Energies (kJ/mol)
        G96Bond       G96Angle    Proper Dih.  Improper Dih.          LJ-14
    3.21525e+02    1.61661e+03    1.45736e+03    3.67663e+02    8.80924e+02
     Coulomb-14        LJ (SR)   Coulomb (SR)      Potential    Kinetic En.
    2.51434e+04   -4.75720e+03   -1.86908e+04    6.33952e+03    0.00000e+00
   Total Energy    Temperature Pressure (bar)
    6.33952e+03    0.00000e+00    0.00000e+00

           Step           Time         Lambda
           9900     9900.00000        0.00000

   Energies (kJ/mol)
        G96Bond       G96Angle    Proper Dih.  Improper Dih.          LJ-14
    3.21800e+02    1.61656e+03    1.45816e+03    3.67608e+02    8.80599e+02
     Coulomb-14        LJ (SR)   Coulomb (SR)      Potential    Kinetic En.
    2.51430e+04   -4.75770e+03   -1.86926e+04    6.33748e+03    0.00000e+00
   Total Energy    Temperature Pressure (bar)
    6.33748e+03    0.00000e+00    0.00000e+00

           Step           Time         Lambda
          10000    10000.00000        0.00000

   Energies (kJ/mol)
        G96Bond       G96Angle    Proper Dih.  Improper Dih.          LJ-14
    3.22309e+02    1.61623e+03    1.45914e+03    3.67309e+02    8.80402e+02
     Coulomb-14        LJ (SR)   Coulomb (SR)      Potential    Kinetic En.
    2.51417e+04   -4.75758e+03   -1.86978e+04    6.33174e+03    0.00000e+00
   Total Energy    Temperature Pressure (bar)
    6.33174e+03    0.00000e+00    0.00000e+00

           Step           Time         Lambda
          10100    10100.00000        0.00000

   Energies (kJ/mol)
        G96Bond       G96Angle    Proper Dih.  Improper Dih.          LJ-14
    3.22931e+02    1.61516e+03    1.45789e+03    3.67379e+02    8.81387e+02
     Coulomb-14        LJ (SR)   Coulomb (SR)      Potential    Kinetic En.
    2.51408e+04   -4.75613e+03   -1.87036e+04    6.32583e+03    0.00000e+00
   Total Energy    Temperature Pressure (bar)
    6.32583e+03    0.00000e+00    0.00000e+00

           Step           Time         Lambda
          10200    10200.00000        0.00000

   Energies (kJ/mol)
        G96Bond       G96Angle    Proper Dih.  Improper Dih.          LJ-14
    3.22841e+02    1.61462e+03    1.45777e+03    3.67534e+02    8.81746e+02
     Coulomb-14        LJ (SR)   Coulomb (SR)      Potential    Kinetic En.
    2.51413e+04   -4.75640e+03   -1.87054e+04    6.32394e+03    0.00000e+00
   Total Energy    Temperature Pressure (bar)
    6.32394e+03    0.00000e+00    0.00000e+00

           Step           Time         Lambda
          10300    10300.00000        0.00000

   Energies (kJ/mol)
        G96Bond       G96Angle    Proper Dih.  Improper Dih.          LJ-14
    3.22898e+02    1.61331e+03    1.45791e+03    3.67770e+02    8.82187e+02
     Coulomb-14        LJ (SR)   Coulomb (SR)      Potential    Kinetic En.
    2.51423e+04   -4.75767e+03   -1.87083e+04    6.32044e+03    0.00000e+00
   Total Energy    Temperature Pressure (bar)
    6.32044e+03    0.00000e+00    0.00000e+00

           Step           Time         Lambda
          10400    10400.00000        0.00000

   Energies (kJ/mol)
        G96Bond       G96Angle    Proper Dih.  Improper Dih.          LJ-14
    3.22804e+02    1.61259e+03    1.45825e+03    3.67948e+02    8.82344e+02
     Coulomb-14        LJ (SR)   Coulomb (SR)      Potential    Kinetic En.
    2.51430e+04   -4.75911e+03   -1.87103e+04    6.31751e+03    0.00000e+00
   Total Energy    Temperature Pressure (bar)
    6.31751e+03    0.00000e+00    0.00000e+00

           Step           Time         Lambda
          10500    10500.00000        0.00000

   Energies (kJ/mol)
        G96Bond       G96Angle    Proper Dih.  Improper Dih.          LJ-14
    3.22387e+02    1.61200e+03    1.45822e+03    3.68071e+02    8.82666e+02
     Coulomb-14        LJ (SR)   Coulomb (SR)      Potential    Kinetic En.
    2.51437e+04   -4.76249e+03   -1.87138e+04    6.31079e+03    0.00000e+00
   Total Energy    Temperature Pressure (bar)
    6.31079e+03    0.00000e+00    0.00000e+00

           Step           Time         Lambda
          10600    10600.00000        0.00000

   Energies (kJ/mol)
        G96Bond       G96Angle    Proper Dih.  Improper Dih.          LJ-14
    3.22589e+02    1.61099e+03    1.45683e+03    3.68192e+02    8.82747e+02
     Coulomb-14        LJ (SR)   Coulomb (SR)      Potential    Kinetic En.
    2.51442e+04   -4.76353e+03   -1.87162e+04    6.30581e+03    0.00000e+00
   Total Energy    Temperature Pressure (bar)
    6.30581e+03    0.00000e+00    0.00000e+00

           Step           Time         Lambda
          10700    10700.00000        0.00000

   Energies (kJ/mol)
        G96Bond       G96Angle    Proper Dih.  Improper Dih.          LJ-14
    3.22577e+02    1.61082e+03    1.45729e+03    3.68269e+02    8.82689e+02
     Coulomb-14        LJ (SR)   Coulomb (SR)      Potential    Kinetic En.
    2.51445e+04   -4.76466e+03   -1.87179e+04    6.30359e+03    0.00000e+00
   Total Energy    Temperature Pressure (bar)
    6.30359e+03    0.00000e+00    0.00000e+00

           Step           Time         Lambda
          10800    10800.00000        0.00000

   Energies (kJ/mol)
        G96Bond       G96Angle    Proper Dih.  Improper Dih.          LJ-14
    3.22738e+02    1.61067e+03    1.45833e+03    3.68152e+02    8.82623e+02
     Coulomb-14        LJ (SR)   Coulomb (SR)      Potential    Kinetic En.
    2.51446e+04   -4.76655e+03   -1.87209e+04    6.29966e+03    0.00000e+00
   Total Energy    Temperature Pressure (bar)
    6.29966e+03    0.00000e+00    0.00000e+00

           Step           Time         Lambda
          10900    10900.00000        0.00000

   Energies (kJ/mol)
        G96Bond       G96Angle    Proper Dih.  Improper Dih.          LJ-14
    3.22730e+02    1.61079e+03    1.45867e+03    3.68024e+02    8.82696e+02
     Coulomb-14        LJ (SR)   Coulomb (SR)      Potential    Kinetic En.
    2.51445e+04   -4.76702e+03   -1.87220e+04    6.29835e+03    0.00000e+00
   Total Energy    Temperature Pressure (bar)
    6.29835e+03    0.00000e+00    0.00000e+00

           Step           Time         Lambda
          11000    11000.00000        0.00000

   Energies (kJ/mol)
        G96Bond       G96Angle    Proper Dih.  Improper Dih.          LJ-14
    3.22791e+02    1.60957e+03    1.45718e+03    3.67119e+02    8.83222e+02
     Coulomb-14        LJ (SR)   Coulomb (SR)      Potential    Kinetic En.
    2.51412e+04   -4.76981e+03   -1.87265e+04    6.28477e+03    0.00000e+00
   Total Energy    Temperature Pressure (bar)
    6.28477e+03    0.00000e+00    0.00000e+00

           Step           Time         Lambda
          11100    11100.00000        0.00000

   Energies (kJ/mol)
        G96Bond       G96Angle    Proper Dih.  Improper Dih.          LJ-14
    3.22631e+02    1.60901e+03    1.45765e+03    3.66891e+02    8.83578e+02
     Coulomb-14        LJ (SR)   Coulomb (SR)      Potential    Kinetic En.
    2.51404e+04   -4.76958e+03   -1.87277e+04    6.28289e+03    0.00000e+00
   Total Energy    Temperature Pressure (bar)
    6.28289e+03    0.00000e+00    0.00000e+00

           Step           Time         Lambda
          11200    11200.00000        0.00000

   Energies (kJ/mol)
        G96Bond       G96Angle    Proper Dih.  Improper Dih.          LJ-14
    3.22611e+02    1.60885e+03    1.45777e+03    3.66744e+02    8.83588e+02
     Coulomb-14        LJ (SR)   Coulomb (SR)      Potential    Kinetic En.
    2.51405e+04   -4.76970e+03   -1.87279e+04    6.28249e+03    0.00000e+00
   Total Energy    Temperature Pressure (bar)
    6.28249e+03    0.00000e+00    0.00000e+00

           Step           Time         Lambda
          11300    11300.00000        0.00000

   Energies (kJ/mol)
        G96Bond       G96Angle    Proper Dih.  Improper Dih.          LJ-14
    3.22629e+02    1.60865e+03    1.45789e+03    3.66602e+02    8.83576e+02
     Coulomb-14        LJ (SR)   Coulomb (SR)      Potential    Kinetic En.
    2.51407e+04   -4.76987e+03   -1.87281e+04    6.28207e+03    0.00000e+00
   Total Energy    Temperature Pressure (bar)
    6.28207e+03    0.00000e+00    0.00000e+00

           Step           Time         Lambda
          11400    11400.00000        0.00000

   Energies (kJ/mol)
        G96Bond       G96Angle    Proper Dih.  Improper Dih.          LJ-14
    3.22607e+02    1.60848e+03    1.45802e+03    3.66471e+02    8.83540e+02
     Coulomb-14        LJ (SR)   Coulomb (SR)      Potential    Kinetic En.
    2.51408e+04   -4.77007e+03   -1.87283e+04    6.28162e+03    0.00000e+00
   Total Energy    Temperature Pressure (bar)
    6.28162e+03    0.00000e+00    0.00000e+00

           Step           Time         Lambda
          11500    11500.00000        0.00000

   Energies (kJ/mol)
        G96Bond       G96Angle    Proper Dih.  Improper Dih.          LJ-14
    3.22574e+02    1.60835e+03    1.45812e+03    3.66374e+02    8.83497e+02
     Coulomb-14        LJ (SR)   Coulomb (SR)      Potential    Kinetic En.
    2.51410e+04   -4.77027e+03   -1.87284e+04    6.28122e+03    0.00000e+00
   Total Energy    Temperature Pressure (bar)
    6.28122e+03    0.00000e+00    0.00000e+00

           Step           Time         Lambda
          11600    11600.00000        0.00000

   Energies (kJ/mol)
        G96Bond       G96Angle    Proper Dih.  Improper Dih.          LJ-14
    3.22543e+02    1.60824e+03    1.45822e+03    3.66297e+02    8.83447e+02
     Coulomb-14        LJ (SR)   Coulomb (SR)      Potential    Kinetic En.
    2.51411e+04   -4.77046e+03   -1.87286e+04    6.28083e+03    0.00000e+00
   Total Energy    Temperature Pressure (bar)
    6.28083e+03    0.00000e+00    0.00000e+00

           Step           Time         Lambda
          11700    11700.00000        0.00000

   Energies (kJ/mol)
        G96Bond       G96Angle    Proper Dih.  Improper Dih.          LJ-14
    3.22517e+02    1.60815e+03    1.45831e+03    3.66237e+02    8.83393e+02
     Coulomb-14        LJ (SR)   Coulomb (SR)      Potential    Kinetic En.
    2.51412e+04   -4.77065e+03   -1.87287e+04    6.28045e+03    0.00000e+00
   Total Energy    Temperature Pressure (bar)
    6.28045e+03    0.00000e+00    0.00000e+00

           Step           Time         Lambda
          11800    11800.00000        0.00000

   Energies (kJ/mol)
        G96Bond       G96Angle    Proper Dih.  Improper Dih.          LJ-14
    3.22495e+02    1.60807e+03    1.45839e+03    3.66191e+02    8.83336e+02
     Coulomb-14        LJ (SR)   Coulomb (SR)      Potential    Kinetic En.
    2.51412e+04   -4.77083e+03   -1.87288e+04    6.28009e+03    0.00000e+00
   Total Energy    Temperature Pressure (bar)
    6.28009e+03    0.00000e+00    0.00000e+00

           Step           Time         Lambda
          11900    11900.00000        0.00000

   Energies (kJ/mol)
        G96Bond       G96Angle    Proper Dih.  Improper Dih.          LJ-14
    3.22478e+02    1.60801e+03    1.45846e+03    3.66156e+02    8.83277e+02
     Coulomb-14        LJ (SR)   Coulomb (SR)      Potential    Kinetic En.
    2.51413e+04   -4.77101e+03   -1.87289e+04    6.27973e+03    0.00000e+00
   Total Energy    Temperature Pressure (bar)
    6.27973e+03    0.00000e+00    0.00000e+00

           Step           Time         Lambda
          12000    12000.00000        0.00000

   Energies (kJ/mol)
        G96Bond       G96Angle    Proper Dih.  Improper Dih.          LJ-14
    3.22463e+02    1.60796e+03    1.45852e+03    3.66130e+02    8.83218e+02
     Coulomb-14        LJ (SR)   Coulomb (SR)      Potential    Kinetic En.
    2.51413e+04   -4.77118e+03   -1.87290e+04    6.27938e+03    0.00000e+00
   Total Energy    Temperature Pressure (bar)
    6.27938e+03    0.00000e+00    0.00000e+00

           Step           Time         Lambda
          12100    12100.00000        0.00000

   Energies (kJ/mol)
        G96Bond       G96Angle    Proper Dih.  Improper Dih.          LJ-14
    3.22355e+02    1.60788e+03    1.45878e+03    3.66101e+02    8.82844e+02
     Coulomb-14        LJ (SR)   Coulomb (SR)      Potential    Kinetic En.
    2.51410e+04   -4.77219e+03   -1.87295e+04    6.27725e+03    0.00000e+00
   Total Energy    Temperature Pressure (bar)
    6.27725e+03    0.00000e+00    0.00000e+00

           Step           Time         Lambda
          12200    12200.00000        0.00000

   Energies (kJ/mol)
        G96Bond       G96Angle    Proper Dih.  Improper Dih.          LJ-14
    3.22358e+02    1.60800e+03    1.45898e+03    3.66162e+02    8.82269e+02
     Coulomb-14        LJ (SR)   Coulomb (SR)      Potential    Kinetic En.
    2.51402e+04   -4.77334e+03   -1.87301e+04    6.27451e+03    0.00000e+00
   Total Energy    Temperature Pressure (bar)
    6.27451e+03    0.00000e+00    0.00000e+00

           Step           Time         Lambda
          12300    12300.00000        0.00000

   Energies (kJ/mol)
        G96Bond       G96Angle    Proper Dih.  Improper Dih.          LJ-14
    3.22517e+02    1.60797e+03    1.45893e+03    3.66214e+02    8.82173e+02
     Coulomb-14        LJ (SR)   Coulomb (SR)      Potential    Kinetic En.
    2.51399e+04   -4.77359e+03   -1.87302e+04    6.27390e+03    0.00000e+00
   Total Energy    Temperature Pressure (bar)
    6.27390e+03    0.00000e+00    0.00000e+00

           Step           Time         Lambda
          12400    12400.00000        0.00000

   Energies (kJ/mol)
        G96Bond       G96Angle    Proper Dih.  Improper Dih.          LJ-14
    3.22531e+02    1.60801e+03    1.45891e+03    3.66235e+02    8.82100e+02
     Coulomb-14        LJ (SR)   Coulomb (SR)      Potential    Kinetic En.
    2.51397e+04   -4.77371e+03   -1.87302e+04    6.27356e+03    0.00000e+00
   Total Energy    Temperature Pressure (bar)
    6.27356e+03    0.00000e+00    0.00000e+00

           Step           Time         Lambda
          12500    12500.00000        0.00000

   Energies (kJ/mol)
        G96Bond       G96Angle    Proper Dih.  Improper Dih.          LJ-14
    3.22547e+02    1.60806e+03    1.45889e+03    3.66257e+02    8.82026e+02
     Coulomb-14        LJ (SR)   Coulomb (SR)      Potential    Kinetic En.
    2.51395e+04   -4.77382e+03   -1.87302e+04    6.27322e+03    0.00000e+00
   Total Energy    Temperature Pressure (bar)
    6.27322e+03    0.00000e+00    0.00000e+00

           Step           Time         Lambda
          12600    12600.00000        0.00000

   Energies (kJ/mol)
        G96Bond       G96Angle    Proper Dih.  Improper Dih.          LJ-14
    3.22564e+02    1.60812e+03    1.45886e+03    3.66280e+02    8.81950e+02
     Coulomb-14        LJ (SR)   Coulomb (SR)      Potential    Kinetic En.
    2.51393e+04   -4.77393e+03   -1.87303e+04    6.27288e+03    0.00000e+00
   Total Energy    Temperature Pressure (bar)
    6.27288e+03    0.00000e+00    0.00000e+00

           Step           Time         Lambda
          12700    12700.00000        0.00000

   Energies (kJ/mol)
        G96Bond       G96Angle    Proper Dih.  Improper Dih.          LJ-14
    3.22582e+02    1.60818e+03    1.45882e+03    3.66304e+02    8.81873e+02
     Coulomb-14        LJ (SR)   Coulomb (SR)      Potential    Kinetic En.
    2.51391e+04   -4.77403e+03   -1.87303e+04    6.27254e+03    0.00000e+00
   Total Energy    Temperature Pressure (bar)
    6.27254e+03    0.00000e+00    0.00000e+00

           Step           Time         Lambda
          12800    12800.00000        0.00000

   Energies (kJ/mol)
        G96Bond       G96Angle    Proper Dih.  Improper Dih.          LJ-14
    3.22603e+02    1.60824e+03    1.45876e+03    3.66327e+02    8.81796e+02
     Coulomb-14        LJ (SR)   Coulomb (SR)      Potential    Kinetic En.
    2.51389e+04   -4.77413e+03   -1.87303e+04    6.27219e+03    0.00000e+00
   Total Energy    Temperature Pressure (bar)
    6.27219e+03    0.00000e+00    0.00000e+00

           Step           Time         Lambda
          12900    12900.00000        0.00000

   Energies (kJ/mol)
        G96Bond       G96Angle    Proper Dih.  Improper Dih.          LJ-14
    3.22624e+02    1.60831e+03    1.45870e+03    3.66350e+02    8.81718e+02
     Coulomb-14        LJ (SR)   Coulomb (SR)      Potential    Kinetic En.
    2.51386e+04   -4.77422e+03   -1.87303e+04    6.27183e+03    0.00000e+00
   Total Energy    Temperature Pressure (bar)
    6.27183e+03    0.00000e+00    0.00000e+00

           Step           Time         Lambda
          13000    13000.00000        0.00000

   Energies (kJ/mol)
        G96Bond       G96Angle    Proper Dih.  Improper Dih.          LJ-14
    3.22647e+02    1.60839e+03    1.45863e+03    3.66372e+02    8.81641e+02
     Coulomb-14        LJ (SR)   Coulomb (SR)      Potential    Kinetic En.
    2.51384e+04   -4.77431e+03   -1.87303e+04    6.27147e+03    0.00000e+00
   Total Energy    Temperature Pressure (bar)
    6.27147e+03    0.00000e+00    0.00000e+00

           Step           Time         Lambda
          13100    13100.00000        0.00000

   Energies (kJ/mol)
        G96Bond       G96Angle    Proper Dih.  Improper Dih.          LJ-14
    3.22809e+02    1.60970e+03    1.45941e+03    3.65050e+02    8.82015e+02
     Coulomb-14        LJ (SR)   Coulomb (SR)      Potential    Kinetic En.
    2.51359e+04   -4.77401e+03   -1.87406e+04    6.26028e+03    0.00000e+00
   Total Energy    Temperature Pressure (bar)
    6.26028e+03    0.00000e+00    0.00000e+00

           Step           Time         Lambda
          13200    13200.00000        0.00000

   Energies (kJ/mol)
        G96Bond       G96Angle    Proper Dih.  Improper Dih.          LJ-14
    3.23060e+02    1.61059e+03    1.45888e+03    3.65688e+02    8.80643e+02
     Coulomb-14        LJ (SR)   Coulomb (SR)      Potential    Kinetic En.
    2.51318e+04   -4.77527e+03   -1.87372e+04    6.25820e+03    0.00000e+00
   Total Energy    Temperature Pressure (bar)
    6.25820e+03    0.00000e+00    0.00000e+00

           Step           Time         Lambda
          13300    13300.00000        0.00000

   Energies (kJ/mol)
        G96Bond       G96Angle    Proper Dih.  Improper Dih.          LJ-14
    3.23436e+02    1.61206e+03    1.45845e+03    3.65889e+02    8.79169e+02
     Coulomb-14        LJ (SR)   Coulomb (SR)      Potential    Kinetic En.
    2.51276e+04   -4.77562e+03   -1.87388e+04    6.25213e+03    0.00000e+00
   Total Energy    Temperature Pressure (bar)
    6.25213e+03    0.00000e+00    0.00000e+00

           Step           Time         Lambda
          13400    13400.00000        0.00000

   Energies (kJ/mol)
        G96Bond       G96Angle    Proper Dih.  Improper Dih.          LJ-14
    3.23921e+02    1.61277e+03    1.45618e+03    3.66142e+02    8.78224e+02
     Coulomb-14        LJ (SR)   Coulomb (SR)      Potential    Kinetic En.
    2.51246e+04   -4.77545e+03   -1.87421e+04    6.24432e+03    0.00000e+00
   Total Energy    Temperature Pressure (bar)
    6.24432e+03    0.00000e+00    0.00000e+00

           Step           Time         Lambda
          13500    13500.00000        0.00000

   Energies (kJ/mol)
        G96Bond       G96Angle    Proper Dih.  Improper Dih.          LJ-14
    3.24062e+02    1.61177e+03    1.45462e+03    3.65863e+02    8.79775e+02
     Coulomb-14        LJ (SR)   Coulomb (SR)      Potential    Kinetic En.
    2.51182e+04   -4.77334e+03   -1.87434e+04    6.23758e+03    0.00000e+00
   Total Energy    Temperature Pressure (bar)
    6.23758e+03    0.00000e+00    0.00000e+00

           Step           Time         Lambda
          13600    13600.00000        0.00000

   Energies (kJ/mol)
        G96Bond       G96Angle    Proper Dih.  Improper Dih.          LJ-14
    3.24196e+02    1.61234e+03    1.45374e+03    3.66595e+02    8.79372e+02
     Coulomb-14        LJ (SR)   Coulomb (SR)      Potential    Kinetic En.
    2.51145e+04   -4.77733e+03   -1.87467e+04    6.22666e+03    0.00000e+00
   Total Energy    Temperature Pressure (bar)
    6.22666e+03    0.00000e+00    0.00000e+00

           Step           Time         Lambda
          13700    13700.00000        0.00000

   Energies (kJ/mol)
        G96Bond       G96Angle    Proper Dih.  Improper Dih.          LJ-14
    3.23903e+02    1.61192e+03    1.45409e+03    3.66520e+02    8.79849e+02
     Coulomb-14        LJ (SR)   Coulomb (SR)      Potential    Kinetic En.
    2.51142e+04   -4.77742e+03   -1.87479e+04    6.22515e+03    0.00000e+00
   Total Energy    Temperature Pressure (bar)
    6.22515e+03    0.00000e+00    0.00000e+00

           Step           Time         Lambda
          13800    13800.00000        0.00000

   Energies (kJ/mol)
        G96Bond       G96Angle    Proper Dih.  Improper Dih.          LJ-14
    3.24020e+02    1.61180e+03    1.45308e+03    3.66758e+02    8.79928e+02
     Coulomb-14        LJ (SR)   Coulomb (SR)      Potential    Kinetic En.
    2.51136e+04   -4.77833e+03   -1.87490e+04    6.22191e+03    0.00000e+00
   Total Energy    Temperature Pressure (bar)
    6.22191e+03    0.00000e+00    0.00000e+00

           Step           Time         Lambda
          13900    13900.00000        0.00000

   Energies (kJ/mol)
        G96Bond       G96Angle    Proper Dih.  Improper Dih.          LJ-14
    3.24205e+02    1.61157e+03    1.45246e+03    3.66890e+02    8.80161e+02
     Coulomb-14        LJ (SR)   Coulomb (SR)      Potential    Kinetic En.
    2.51129e+04   -4.77951e+03   -1.87496e+04    6.21912e+03    0.00000e+00
   Total Energy    Temperature Pressure (bar)
    6.21912e+03    0.00000e+00    0.00000e+00

           Step           Time         Lambda
          14000    14000.00000        0.00000

   Energies (kJ/mol)
        G96Bond       G96Angle    Proper Dih.  Improper Dih.          LJ-14
    3.24127e+02    1.61162e+03    1.45245e+03    3.66888e+02    8.80179e+02
     Coulomb-14        LJ (SR)   Coulomb (SR)      Potential    Kinetic En.
    2.51129e+04   -4.77977e+03   -1.87497e+04    6.21865e+03    0.00000e+00
   Total Energy    Temperature Pressure (bar)
    6.21865e+03    0.00000e+00    0.00000e+00

           Step           Time         Lambda
          14100    14100.00000        0.00000

   Energies (kJ/mol)
        G96Bond       G96Angle    Proper Dih.  Improper Dih.          LJ-14
    3.23954e+02    1.61127e+03    1.45239e+03    3.67030e+02    8.80426e+02
     Coulomb-14        LJ (SR)   Coulomb (SR)      Potential    Kinetic En.
    2.51131e+04   -4.78189e+03   -1.87514e+04    6.21480e+03    0.00000e+00
   Total Energy    Temperature Pressure (bar)
    6.21480e+03    0.00000e+00    0.00000e+00

           Step           Time         Lambda
          14200    14200.00000        0.00000

   Energies (kJ/mol)
        G96Bond       G96Angle    Proper Dih.  Improper Dih.          LJ-14
    3.23427e+02    1.60935e+03    1.45279e+03    3.67597e+02    8.81528e+02
     Coulomb-14        LJ (SR)   Coulomb (SR)      Potential    Kinetic En.
    2.51157e+04   -4.78886e+03   -1.87570e+04    6.20454e+03    0.00000e+00
   Total Energy    Temperature Pressure (bar)
    6.20454e+03    0.00000e+00    0.00000e+00

           Step           Time         Lambda
          14300    14300.00000        0.00000

   Energies (kJ/mol)
        G96Bond       G96Angle    Proper Dih.  Improper Dih.          LJ-14
    3.23236e+02    1.60868e+03    1.45295e+03    3.67830e+02    8.82200e+02
     Coulomb-14        LJ (SR)   Coulomb (SR)      Potential    Kinetic En.
    2.51166e+04   -4.79431e+03   -1.87589e+04    6.19823e+03    0.00000e+00
   Total Energy    Temperature Pressure (bar)
    6.19823e+03    0.00000e+00    0.00000e+00

           Step           Time         Lambda
          14400    14400.00000        0.00000

   Energies (kJ/mol)
        G96Bond       G96Angle    Proper Dih.  Improper Dih.          LJ-14
    3.23222e+02    1.60873e+03    1.45288e+03    3.67946e+02    8.82207e+02
     Coulomb-14        LJ (SR)   Coulomb (SR)      Potential    Kinetic En.
    2.51167e+04   -4.79567e+03   -1.87593e+04    6.19667e+03    0.00000e+00
   Total Energy    Temperature Pressure (bar)
    6.19667e+03    0.00000e+00    0.00000e+00

           Step           Time         Lambda
          14500    14500.00000        0.00000

   Energies (kJ/mol)
        G96Bond       G96Angle    Proper Dih.  Improper Dih.          LJ-14
    3.23196e+02    1.60869e+03    1.45287e+03    3.68016e+02    8.82341e+02
     Coulomb-14        LJ (SR)   Coulomb (SR)      Potential    Kinetic En.
    2.51167e+04   -4.79663e+03   -1.87596e+04    6.19560e+03    0.00000e+00
   Total Energy    Temperature Pressure (bar)
    6.19560e+03    0.00000e+00    0.00000e+00

           Step           Time         Lambda
          14600    14600.00000        0.00000

   Energies (kJ/mol)
        G96Bond       G96Angle    Proper Dih.  Improper Dih.          LJ-14
    3.23189e+02    1.60868e+03    1.45286e+03    3.68039e+02    8.82382e+02
     Coulomb-14        LJ (SR)   Coulomb (SR)      Potential    Kinetic En.
    2.51167e+04   -4.79692e+03   -1.87597e+04    6.19526e+03    0.00000e+00
   Total Energy    Temperature Pressure (bar)
    6.19526e+03    0.00000e+00    0.00000e+00

           Step           Time         Lambda
          14700    14700.00000        0.00000

   Energies (kJ/mol)
        G96Bond       G96Angle    Proper Dih.  Improper Dih.          LJ-14
    3.23182e+02    1.60868e+03    1.45285e+03    3.68063e+02    8.82423e+02
     Coulomb-14        LJ (SR)   Coulomb (SR)      Potential    Kinetic En.
    2.51167e+04   -4.79721e+03   -1.87598e+04    6.19493e+03    0.00000e+00
   Total Energy    Temperature Pressure (bar)
    6.19493e+03    0.00000e+00    0.00000e+00

           Step           Time         Lambda
          14800    14800.00000        0.00000

   Energies (kJ/mol)
        G96Bond       G96Angle    Proper Dih.  Improper Dih.          LJ-14
    3.23175e+02    1.60867e+03    1.45285e+03    3.68088e+02    8.82464e+02
     Coulomb-14        LJ (SR)   Coulomb (SR)      Potential    Kinetic En.
    2.51167e+04   -4.79751e+03   -1.87598e+04    6.19460e+03    0.00000e+00
   Total Energy    Temperature Pressure (bar)
    6.19460e+03    0.00000e+00    0.00000e+00

           Step           Time         Lambda
          14900    14900.00000        0.00000

   Energies (kJ/mol)
        G96Bond       G96Angle    Proper Dih.  Improper Dih.          LJ-14
    3.23168e+02    1.60867e+03    1.45284e+03    3.68112e+02    8.82505e+02
     Coulomb-14        LJ (SR)   Coulomb (SR)      Potential    Kinetic En.
    2.51167e+04   -4.79780e+03   -1.87599e+04    6.19427e+03    0.00000e+00
   Total Energy    Temperature Pressure (bar)
    6.19427e+03    0.00000e+00    0.00000e+00

           Step           Time         Lambda
          15000    15000.00000        0.00000

   Energies (kJ/mol)
        G96Bond       G96Angle    Proper Dih.  Improper Dih.          LJ-14
    3.23162e+02    1.60866e+03    1.45283e+03    3.68138e+02    8.82546e+02
     Coulomb-14        LJ (SR)   Coulomb (SR)      Potential    Kinetic En.
    2.51167e+04   -4.79809e+03   -1.87600e+04    6.19394e+03    0.00000e+00
   Total Energy    Temperature Pressure (bar)
    6.19394e+03    0.00000e+00    0.00000e+00

           Step           Time         Lambda
          15100    15100.00000        0.00000

   Energies (kJ/mol)
        G96Bond       G96Angle    Proper Dih.  Improper Dih.          LJ-14
    3.22935e+02    1.60964e+03    1.45327e+03    3.69696e+02    8.84217e+02
     Coulomb-14        LJ (SR)   Coulomb (SR)      Potential    Kinetic En.
    2.51161e+04   -4.81038e+03   -1.87649e+04    6.18054e+03    0.00000e+00
   Total Energy    Temperature Pressure (bar)
    6.18054e+03    0.00000e+00    0.00000e+00

           Step           Time         Lambda
          15200    15200.00000        0.00000

   Energies (kJ/mol)
        G96Bond       G96Angle    Proper Dih.  Improper Dih.          LJ-14
    3.22939e+02    1.60981e+03    1.45351e+03    3.69761e+02    8.83979e+02
     Coulomb-14        LJ (SR)   Coulomb (SR)      Potential    Kinetic En.
    2.51156e+04   -4.81118e+03   -1.87651e+04    6.17931e+03    0.00000e+00
   Total Energy    Temperature Pressure (bar)
    6.17931e+03    0.00000e+00    0.00000e+00

           Step           Time         Lambda
          15300    15300.00000        0.00000

   Energies (kJ/mol)
        G96Bond       G96Angle    Proper Dih.  Improper Dih.          LJ-14
    3.22889e+02    1.60998e+03    1.45395e+03    3.69879e+02    8.83927e+02
     Coulomb-14        LJ (SR)   Coulomb (SR)      Potential    Kinetic En.
    2.51153e+04   -4.81250e+03   -1.87658e+04    6.17766e+03    0.00000e+00
   Total Energy    Temperature Pressure (bar)
    6.17766e+03    0.00000e+00    0.00000e+00

           Step           Time         Lambda
          15400    15400.00000        0.00000

   Energies (kJ/mol)
        G96Bond       G96Angle    Proper Dih.  Improper Dih.          LJ-14
    3.22880e+02    1.61011e+03    1.45425e+03    3.69937e+02    8.83797e+02
     Coulomb-14        LJ (SR)   Coulomb (SR)      Potential    Kinetic En.
    2.51152e+04   -4.81335e+03   -1.87664e+04    6.17649e+03    0.00000e+00
   Total Energy    Temperature Pressure (bar)
    6.17649e+03    0.00000e+00    0.00000e+00

           Step           Time         Lambda
          15500    15500.00000        0.00000

   Energies (kJ/mol)
        G96Bond       G96Angle    Proper Dih.  Improper Dih.          LJ-14
    3.22878e+02    1.61026e+03    1.45310e+03    3.70029e+02    8.83426e+02
     Coulomb-14        LJ (SR)   Coulomb (SR)      Potential    Kinetic En.
    2.51152e+04   -4.81409e+03   -1.87669e+04    6.17398e+03    0.00000e+00
   Total Energy    Temperature Pressure (bar)
    6.17398e+03    0.00000e+00    0.00000e+00

           Step           Time         Lambda
          15600    15600.00000        0.00000

   Energies (kJ/mol)
        G96Bond       G96Angle    Proper Dih.  Improper Dih.          LJ-14
    3.22747e+02    1.61059e+03    1.45406e+03    3.70534e+02    8.83418e+02
     Coulomb-14        LJ (SR)   Coulomb (SR)      Potential    Kinetic En.
    2.51146e+04   -4.81794e+03   -1.87697e+04    6.16832e+03    0.00000e+00
   Total Energy    Temperature Pressure (bar)
    6.16832e+03    0.00000e+00    0.00000e+00

           Step           Time         Lambda
          15700    15700.00000        0.00000

   Energies (kJ/mol)
        G96Bond       G96Angle    Proper Dih.  Improper Dih.          LJ-14
    3.22805e+02    1.61070e+03    1.45404e+03    3.70382e+02    8.83373e+02
     Coulomb-14        LJ (SR)   Coulomb (SR)      Potential    Kinetic En.
    2.51146e+04   -4.81830e+03   -1.87703e+04    6.16739e+03    0.00000e+00
   Total Energy    Temperature Pressure (bar)
    6.16739e+03    0.00000e+00    0.00000e+00

           Step           Time         Lambda
          15800    15800.00000        0.00000

   Energies (kJ/mol)
        G96Bond       G96Angle    Proper Dih.  Improper Dih.          LJ-14
    3.22698e+02    1.61094e+03    1.45627e+03    3.70544e+02    8.83854e+02
     Coulomb-14        LJ (SR)   Coulomb (SR)      Potential    Kinetic En.
    2.51144e+04   -4.82256e+03   -1.87761e+04    6.16004e+03    0.00000e+00
   Total Energy    Temperature Pressure (bar)
    6.16004e+03    0.00000e+00    0.00000e+00

           Step           Time         Lambda
          15900    15900.00000        0.00000

   Energies (kJ/mol)
        G96Bond       G96Angle    Proper Dih.  Improper Dih.          LJ-14
    3.22637e+02    1.61074e+03    1.45659e+03    3.70646e+02    8.84027e+02
     Coulomb-14        LJ (SR)   Coulomb (SR)      Potential    Kinetic En.
    2.51144e+04   -4.82279e+03   -1.87771e+04    6.15915e+03    0.00000e+00
   Total Energy    Temperature Pressure (bar)
    6.15915e+03    0.00000e+00    0.00000e+00

           Step           Time         Lambda
          16000    16000.00000        0.00000

   Energies (kJ/mol)
        G96Bond       G96Angle    Proper Dih.  Improper Dih.          LJ-14
    3.22647e+02    1.61070e+03    1.45765e+03    3.70836e+02    8.84182e+02
     Coulomb-14        LJ (SR)   Coulomb (SR)      Potential    Kinetic En.
    2.51143e+04   -4.82411e+03   -1.87795e+04    6.15669e+03    0.00000e+00
   Total Energy    Temperature Pressure (bar)
    6.15669e+03    0.00000e+00    0.00000e+00

           Step           Time         Lambda
          16100    16100.00000        0.00000

   Energies (kJ/mol)
        G96Bond       G96Angle    Proper Dih.  Improper Dih.          LJ-14
    3.22820e+02    1.61173e+03    1.46239e+03    3.71369e+02    8.84173e+02
     Coulomb-14        LJ (SR)   Coulomb (SR)      Potential    Kinetic En.
    2.51126e+04   -4.82974e+03   -1.87884e+04    6.14694e+03    0.00000e+00
   Total Energy    Temperature Pressure (bar)
    6.14694e+03    0.00000e+00    0.00000e+00

           Step           Time         Lambda
          16200    16200.00000        0.00000

   Energies (kJ/mol)
        G96Bond       G96Angle    Proper Dih.  Improper Dih.          LJ-14
    3.22556e+02    1.61113e+03    1.46227e+03    3.71174e+02    8.84806e+02
     Coulomb-14        LJ (SR)   Coulomb (SR)      Potential    Kinetic En.
    2.51133e+04   -4.82977e+03   -1.87896e+04    6.14589e+03    0.00000e+00
   Total Energy    Temperature Pressure (bar)
    6.14589e+03    0.00000e+00    0.00000e+00

           Step           Time         Lambda
          16300    16300.00000        0.00000

   Energies (kJ/mol)
        G96Bond       G96Angle    Proper Dih.  Improper Dih.          LJ-14
    3.22545e+02    1.61111e+03    1.46241e+03    3.71176e+02    8.84895e+02
     Coulomb-14        LJ (SR)   Coulomb (SR)      Potential    Kinetic En.
    2.51133e+04   -4.83006e+03   -1.87903e+04    6.14511e+03    0.00000e+00
   Total Energy    Temperature Pressure (bar)
    6.14511e+03    0.00000e+00    0.00000e+00

           Step           Time         Lambda
          16400    16400.00000        0.00000

   Energies (kJ/mol)
        G96Bond       G96Angle    Proper Dih.  Improper Dih.          LJ-14
    3.22543e+02    1.61111e+03    1.46245e+03    3.71175e+02    8.84917e+02
     Coulomb-14        LJ (SR)   Coulomb (SR)      Potential    Kinetic En.
    2.51133e+04   -4.83015e+03   -1.87904e+04    6.14492e+03    0.00000e+00
   Total Energy    Temperature Pressure (bar)
    6.14492e+03    0.00000e+00    0.00000e+00

           Step           Time         Lambda
          16500    16500.00000        0.00000

   Energies (kJ/mol)
        G96Bond       G96Angle    Proper Dih.  Improper Dih.          LJ-14
    3.22542e+02    1.61112e+03    1.46250e+03    3.71175e+02    8.84938e+02
     Coulomb-14        LJ (SR)   Coulomb (SR)      Potential    Kinetic En.
    2.51133e+04   -4.83024e+03   -1.87906e+04    6.14473e+03    0.00000e+00
   Total Energy    Temperature Pressure (bar)
    6.14473e+03    0.00000e+00    0.00000e+00

           Step           Time         Lambda
          16600    16600.00000        0.00000

   Energies (kJ/mol)
        G96Bond       G96Angle    Proper Dih.  Improper Dih.          LJ-14
    3.22540e+02    1.61113e+03    1.46254e+03    3.71175e+02    8.84958e+02
     Coulomb-14        LJ (SR)   Coulomb (SR)      Potential    Kinetic En.
    2.51132e+04   -4.83033e+03   -1.87907e+04    6.14454e+03    0.00000e+00
   Total Energy    Temperature Pressure (bar)
    6.14454e+03    0.00000e+00    0.00000e+00

           Step           Time         Lambda
          16700    16700.00000        0.00000

   Energies (kJ/mol)
        G96Bond       G96Angle    Proper Dih.  Improper Dih.          LJ-14
    3.22539e+02    1.61114e+03    1.46258e+03    3.71175e+02    8.84978e+02
     Coulomb-14        LJ (SR)   Coulomb (SR)      Potential    Kinetic En.
    2.51132e+04   -4.83043e+03   -1.87909e+04    6.14435e+03    0.00000e+00
   Total Energy    Temperature Pressure (bar)
    6.14435e+03    0.00000e+00    0.00000e+00

           Step           Time         Lambda
          16800    16800.00000        0.00000

   Energies (kJ/mol)
        G96Bond       G96Angle    Proper Dih.  Improper Dih.          LJ-14
    3.22538e+02    1.61116e+03    1.46263e+03    3.71177e+02    8.84997e+02
     Coulomb-14        LJ (SR)   Coulomb (SR)      Potential    Kinetic En.
    2.51132e+04   -4.83052e+03   -1.87910e+04    6.14416e+03    0.00000e+00
   Total Energy    Temperature Pressure (bar)
    6.14416e+03    0.00000e+00    0.00000e+00

           Step           Time         Lambda
          16900    16900.00000        0.00000

   Energies (kJ/mol)
        G96Bond       G96Angle    Proper Dih.  Improper Dih.          LJ-14
    3.22537e+02    1.61117e+03    1.46267e+03    3.71178e+02    8.85016e+02
     Coulomb-14        LJ (SR)   Coulomb (SR)      Potential    Kinetic En.
    2.51132e+04   -4.83062e+03   -1.87912e+04    6.14397e+03    0.00000e+00
   Total Energy    Temperature Pressure (bar)
    6.14397e+03    0.00000e+00    0.00000e+00

           Step           Time         Lambda
          17000    17000.00000        0.00000

   Energies (kJ/mol)
        G96Bond       G96Angle    Proper Dih.  Improper Dih.          LJ-14
    3.22537e+02    1.61119e+03    1.46271e+03    3.71180e+02    8.85034e+02
     Coulomb-14        LJ (SR)   Coulomb (SR)      Potential    Kinetic En.
    2.51132e+04   -4.83072e+03   -1.87913e+04    6.14378e+03    0.00000e+00
   Total Energy    Temperature Pressure (bar)
    6.14378e+03    0.00000e+00    0.00000e+00

           Step           Time         Lambda
          17100    17100.00000        0.00000

   Energies (kJ/mol)
        G96Bond       G96Angle    Proper Dih.  Improper Dih.          LJ-14
    3.22540e+02    1.61129e+03    1.46296e+03    3.71198e+02    8.85116e+02
     Coulomb-14        LJ (SR)   Coulomb (SR)      Potential    Kinetic En.
    2.51131e+04   -4.83129e+03   -1.87921e+04    6.14277e+03    0.00000e+00
   Total Energy    Temperature Pressure (bar)
    6.14277e+03    0.00000e+00    0.00000e+00

           Step           Time         Lambda
          17200    17200.00000        0.00000

   Energies (kJ/mol)
        G96Bond       G96Angle    Proper Dih.  Improper Dih.          LJ-14
    3.22546e+02    1.61148e+03    1.46335e+03    3.71239e+02    8.85181e+02
     Coulomb-14        LJ (SR)   Coulomb (SR)      Potential    Kinetic En.
    2.51129e+04   -4.83215e+03   -1.87932e+04    6.14134e+03    0.00000e+00
   Total Energy    Temperature Pressure (bar)
    6.14134e+03    0.00000e+00    0.00000e+00

           Step           Time         Lambda
          17300    17300.00000        0.00000

   Energies (kJ/mol)
        G96Bond       G96Angle    Proper Dih.  Improper Dih.          LJ-14
    3.22691e+02    1.61349e+03    1.46598e+03    3.71888e+02    8.85583e+02
     Coulomb-14        LJ (SR)   Coulomb (SR)      Potential    Kinetic En.
    2.51116e+04   -4.83954e+03   -1.88016e+04    6.13002e+03    0.00000e+00
   Total Energy    Temperature Pressure (bar)
    6.13002e+03    0.00000e+00    0.00000e+00

           Step           Time         Lambda
          17400    17400.00000        0.00000

   Energies (kJ/mol)
        G96Bond       G96Angle    Proper Dih.  Improper Dih.          LJ-14
    3.22490e+02    1.61479e+03    1.46968e+03    3.72475e+02    8.85243e+02
     Coulomb-14        LJ (SR)   Coulomb (SR)      Potential    Kinetic En.
    2.51110e+04   -4.84424e+03   -1.88099e+04    6.12151e+03    0.00000e+00
   Total Energy    Temperature Pressure (bar)
    6.12151e+03    0.00000e+00    0.00000e+00

           Step           Time         Lambda
          17500    17500.00000        0.00000

   Energies (kJ/mol)
        G96Bond       G96Angle    Proper Dih.  Improper Dih.          LJ-14
    3.22025e+02    1.61490e+03    1.47363e+03    3.73034e+02    8.85281e+02
     Coulomb-14        LJ (SR)   Coulomb (SR)      Potential    Kinetic En.
    2.51107e+04   -4.84688e+03   -1.88149e+04    6.11775e+03    0.00000e+00
   Total Energy    Temperature Pressure (bar)
    6.11775e+03    0.00000e+00    0.00000e+00

           Step           Time         Lambda
          17600    17600.00000        0.00000

   Energies (kJ/mol)
        G96Bond       G96Angle    Proper Dih.  Improper Dih.          LJ-14
    3.22297e+02    1.61706e+03    1.47340e+03    3.73311e+02    8.83608e+02
     Coulomb-14        LJ (SR)   Coulomb (SR)      Potential    Kinetic En.
    2.51076e+04   -4.84994e+03   -1.88186e+04    6.10881e+03    0.00000e+00
   Total Energy    Temperature Pressure (bar)
    6.10881e+03    0.00000e+00    0.00000e+00

           Step           Time         Lambda
          17700    17700.00000        0.00000

   Energies (kJ/mol)
        G96Bond       G96Angle    Proper Dih.  Improper Dih.          LJ-14
    3.22339e+02    1.61884e+03    1.46571e+03    3.73696e+02    8.83686e+02
     Coulomb-14        LJ (SR)   Coulomb (SR)      Potential    Kinetic En.
    2.51059e+04   -4.84832e+03   -1.88195e+04    6.10228e+03    0.00000e+00
   Total Energy    Temperature Pressure (bar)
    6.10228e+03    0.00000e+00    0.00000e+00

           Step           Time         Lambda
          17800    17800.00000        0.00000

   Energies (kJ/mol)
        G96Bond       G96Angle    Proper Dih.  Improper Dih.          LJ-14
    3.22494e+02    1.61876e+03    1.46345e+03    3.73410e+02    8.84091e+02
     Coulomb-14        LJ (SR)   Coulomb (SR)      Potential    Kinetic En.
    2.51058e+04   -4.84794e+03   -1.88213e+04    6.09878e+03    0.00000e+00
   Total Energy    Temperature Pressure (bar)
    6.09878e+03    0.00000e+00    0.00000e+00

           Step           Time         Lambda
          17900    17900.00000        0.00000

   Energies (kJ/mol)
        G96Bond       G96Angle    Proper Dih.  Improper Dih.          LJ-14
    3.22340e+02    1.61937e+03    1.46200e+03    3.73367e+02    8.83911e+02
     Coulomb-14        LJ (SR)   Coulomb (SR)      Potential    Kinetic En.
    2.51059e+04   -4.84831e+03   -1.88230e+04    6.09554e+03    0.00000e+00
   Total Energy    Temperature Pressure (bar)
    6.09554e+03    0.00000e+00    0.00000e+00

           Step           Time         Lambda
          18000    18000.00000        0.00000

   Energies (kJ/mol)
        G96Bond       G96Angle    Proper Dih.  Improper Dih.          LJ-14
    3.22325e+02    1.62009e+03    1.46039e+03    3.73353e+02    8.83721e+02
     Coulomb-14        LJ (SR)   Coulomb (SR)      Potential    Kinetic En.
    2.51057e+04   -4.84871e+03   -1.88247e+04    6.09209e+03    0.00000e+00
   Total Energy    Temperature Pressure (bar)
    6.09209e+03    0.00000e+00    0.00000e+00

           Step           Time         Lambda
          18100    18100.00000        0.00000

   Energies (kJ/mol)
        G96Bond       G96Angle    Proper Dih.  Improper Dih.          LJ-14
    3.22372e+02    1.62096e+03    1.45843e+03    3.73367e+02    8.83718e+02
     Coulomb-14        LJ (SR)   Coulomb (SR)      Potential    Kinetic En.
    2.51053e+04   -4.84925e+03   -1.88269e+04    6.08798e+03    0.00000e+00
   Total Energy    Temperature Pressure (bar)
    6.08798e+03    0.00000e+00    0.00000e+00

           Step           Time         Lambda
          18200    18200.00000        0.00000

   Energies (kJ/mol)
        G96Bond       G96Angle    Proper Dih.  Improper Dih.          LJ-14
    3.22290e+02    1.62247e+03    1.45538e+03    3.73522e+02    8.83456e+02
     Coulomb-14        LJ (SR)   Coulomb (SR)      Potential    Kinetic En.
    2.51043e+04   -4.85017e+03   -1.88313e+04    6.07991e+03    0.00000e+00
   Total Energy    Temperature Pressure (bar)
    6.07991e+03    0.00000e+00    0.00000e+00

           Step           Time         Lambda
          18300    18300.00000        0.00000

   Energies (kJ/mol)
        G96Bond       G96Angle    Proper Dih.  Improper Dih.          LJ-14
    3.22288e+02    1.62292e+03    1.45438e+03    3.73539e+02    8.83373e+02
     Coulomb-14        LJ (SR)   Coulomb (SR)      Potential    Kinetic En.
    2.51038e+04   -4.85037e+03   -1.88327e+04    6.07718e+03    0.00000e+00
   Total Energy    Temperature Pressure (bar)
    6.07718e+03    0.00000e+00    0.00000e+00

           Step           Time         Lambda
          18400    18400.00000        0.00000

   Energies (kJ/mol)
        G96Bond       G96Angle    Proper Dih.  Improper Dih.          LJ-14
    3.22287e+02    1.62440e+03    1.45289e+03    3.73523e+02    8.82820e+02
     Coulomb-14        LJ (SR)   Coulomb (SR)      Potential    Kinetic En.
    2.51022e+04   -4.84999e+03   -1.88364e+04    6.07172e+03    0.00000e+00
   Total Energy    Temperature Pressure (bar)
    6.07172e+03    0.00000e+00    0.00000e+00

           Step           Time         Lambda
          18500    18500.00000        0.00000

   Energies (kJ/mol)
        G96Bond       G96Angle    Proper Dih.  Improper Dih.          LJ-14
    3.22331e+02    1.62477e+03    1.45302e+03    3.73522e+02    8.82650e+02
     Coulomb-14        LJ (SR)   Coulomb (SR)      Potential    Kinetic En.
    2.51014e+04   -4.85013e+03   -1.88368e+04    6.07069e+03    0.00000e+00
   Total Energy    Temperature Pressure (bar)
    6.07069e+03    0.00000e+00    0.00000e+00

           Step           Time         Lambda
          18600    18600.00000        0.00000

   Energies (kJ/mol)
        G96Bond       G96Angle    Proper Dih.  Improper Dih.          LJ-14
    3.22336e+02    1.62490e+03    1.45311e+03    3.73511e+02    8.82620e+02
     Coulomb-14        LJ (SR)   Coulomb (SR)      Potential    Kinetic En.
    2.51010e+04   -4.85022e+03   -1.88369e+04    6.07038e+03    0.00000e+00
   Total Energy    Temperature Pressure (bar)
    6.07038e+03    0.00000e+00    0.00000e+00

           Step           Time         Lambda
          18700    18700.00000        0.00000

   Energies (kJ/mol)
        G96Bond       G96Angle    Proper Dih.  Improper Dih.          LJ-14
    3.22628e+02    1.62625e+03    1.45216e+03    3.73728e+02    8.83150e+02
     Coulomb-14        LJ (SR)   Coulomb (SR)      Potential    Kinetic En.
    2.50975e+04   -4.85140e+03   -1.88380e+04    6.06596e+03    0.00000e+00
   Total Energy    Temperature Pressure (bar)
    6.06596e+03    0.00000e+00    0.00000e+00

           Step           Time         Lambda
          18800    18800.00000        0.00000

   Energies (kJ/mol)
        G96Bond       G96Angle    Proper Dih.  Improper Dih.          LJ-14
    3.22651e+02    1.62705e+03    1.45100e+03    3.74505e+02    8.84175e+02
     Coulomb-14        LJ (SR)   Coulomb (SR)      Potential    Kinetic En.
    2.50973e+04   -4.85156e+03   -1.88426e+04    6.06244e+03    0.00000e+00
   Total Energy    Temperature Pressure (bar)
    6.06244e+03    0.00000e+00    0.00000e+00

           Step           Time         Lambda
          18900    18900.00000        0.00000

   Energies (kJ/mol)
        G96Bond       G96Angle    Proper Dih.  Improper Dih.          LJ-14
    3.22579e+02    1.62720e+03    1.45092e+03    3.74603e+02    8.83856e+02
     Coulomb-14        LJ (SR)   Coulomb (SR)      Potential    Kinetic En.
    2.50974e+04   -4.85153e+03   -1.88440e+04    6.06097e+03    0.00000e+00
   Total Energy    Temperature Pressure (bar)
    6.06097e+03    0.00000e+00    0.00000e+00

           Step           Time         Lambda
          19000    19000.00000        0.00000

   Energies (kJ/mol)
        G96Bond       G96Angle    Proper Dih.  Improper Dih.          LJ-14
    3.22548e+02    1.62736e+03    1.45101e+03    3.74658e+02    8.83811e+02
     Coulomb-14        LJ (SR)   Coulomb (SR)      Potential    Kinetic En.
    2.50972e+04   -4.85159e+03   -1.88448e+04    6.06020e+03    0.00000e+00
   Total Energy    Temperature Pressure (bar)
    6.06020e+03    0.00000e+00    0.00000e+00

           Step           Time         Lambda
          19100    19100.00000        0.00000

   Energies (kJ/mol)
        G96Bond       G96Angle    Proper Dih.  Improper Dih.          LJ-14
    3.22531e+02    1.62754e+03    1.45107e+03    3.74706e+02    8.83778e+02
     Coulomb-14        LJ (SR)   Coulomb (SR)      Potential    Kinetic En.
    2.50970e+04   -4.85162e+03   -1.88454e+04    6.05954e+03    0.00000e+00
   Total Energy    Temperature Pressure (bar)
    6.05954e+03    0.00000e+00    0.00000e+00

           Step           Time         Lambda
          19200    19200.00000        0.00000

   Energies (kJ/mol)
        G96Bond       G96Angle    Proper Dih.  Improper Dih.          LJ-14
    3.22527e+02    1.62773e+03    1.45114e+03    3.74752e+02    8.83683e+02
     Coulomb-14        LJ (SR)   Coulomb (SR)      Potential    Kinetic En.
    2.50967e+04   -4.85165e+03   -1.88459e+04    6.05895e+03    0.00000e+00
   Total Energy    Temperature Pressure (bar)
    6.05895e+03    0.00000e+00    0.00000e+00

           Step           Time         Lambda
          19300    19300.00000        0.00000

   Energies (kJ/mol)
        G96Bond       G96Angle    Proper Dih.  Improper Dih.          LJ-14
    3.22522e+02    1.62807e+03    1.45124e+03    3.74844e+02    8.83553e+02
     Coulomb-14        LJ (SR)   Coulomb (SR)      Potential    Kinetic En.
    2.50962e+04   -4.85170e+03   -1.88468e+04    6.05791e+03    0.00000e+00
   Total Energy    Temperature Pressure (bar)
    6.05791e+03    0.00000e+00    0.00000e+00

           Step           Time         Lambda
          19400    19400.00000        0.00000

   Energies (kJ/mol)
        G96Bond       G96Angle    Proper Dih.  Improper Dih.          LJ-14
    3.22525e+02    1.62860e+03    1.45137e+03    3.75014e+02    8.83360e+02
     Coulomb-14        LJ (SR)   Coulomb (SR)      Potential    Kinetic En.
    2.50953e+04   -4.85183e+03   -1.88480e+04    6.05640e+03    0.00000e+00
   Total Energy    Temperature Pressure (bar)
    6.05640e+03    0.00000e+00    0.00000e+00

           Step           Time         Lambda
          19500    19500.00000        0.00000

   Energies (kJ/mol)
        G96Bond       G96Angle    Proper Dih.  Improper Dih.          LJ-14
    3.22546e+02    1.62880e+03    1.45140e+03    3.75080e+02    8.83319e+02
     Coulomb-14        LJ (SR)   Coulomb (SR)      Potential    Kinetic En.
    2.50950e+04   -4.85190e+03   -1.88484e+04    6.05585e+03    0.00000e+00
   Total Energy    Temperature Pressure (bar)
    6.05585e+03    0.00000e+00    0.00000e+00

           Step           Time         Lambda
          19600    19600.00000        0.00000

   Energies (kJ/mol)
        G96Bond       G96Angle    Proper Dih.  Improper Dih.          LJ-14
    3.22537e+02    1.62909e+03    1.45146e+03    3.75180e+02    8.83219e+02
     Coulomb-14        LJ (SR)   Coulomb (SR)      Potential    Kinetic En.
    2.50945e+04   -4.85199e+03   -1.88489e+04    6.05506e+03    0.00000e+00
   Total Energy    Temperature Pressure (bar)
    6.05506e+03    0.00000e+00    0.00000e+00

           Step           Time         Lambda
          19700    19700.00000        0.00000

   Energies (kJ/mol)
        G96Bond       G96Angle    Proper Dih.  Improper Dih.          LJ-14
    3.22595e+02    1.63045e+03    1.45185e+03    3.75655e+02    8.83042e+02
     Coulomb-14        LJ (SR)   Coulomb (SR)      Potential    Kinetic En.
    2.50923e+04   -4.85226e+03   -1.88519e+04    6.05174e+03    0.00000e+00
   Total Energy    Temperature Pressure (bar)
    6.05174e+03    0.00000e+00    0.00000e+00

           Step           Time         Lambda
          19800    19800.00000        0.00000

   Energies (kJ/mol)
        G96Bond       G96Angle    Proper Dih.  Improper Dih.          LJ-14
    3.22629e+02    1.63121e+03    1.45225e+03    3.75857e+02    8.83126e+02
     Coulomb-14        LJ (SR)   Coulomb (SR)      Potential    Kinetic En.
    2.50909e+04   -4.85248e+03   -1.88534e+04    6.05014e+03    0.00000e+00
   Total Energy    Temperature Pressure (bar)
    6.05014e+03    0.00000e+00    0.00000e+00

           Step           Time         Lambda
          19900    19900.00000        0.00000

   Energies (kJ/mol)
        G96Bond       G96Angle    Proper Dih.  Improper Dih.          LJ-14
    3.22673e+02    1.63172e+03    1.45226e+03    3.75976e+02    8.83181e+02
     Coulomb-14        LJ (SR)   Coulomb (SR)      Potential    Kinetic En.
    2.50903e+04   -4.85247e+03   -1.88543e+04    6.04929e+03    0.00000e+00
   Total Energy    Temperature Pressure (bar)
    6.04929e+03    0.00000e+00    0.00000e+00

           Step           Time         Lambda
          20000    20000.00000        0.00000

   Energies (kJ/mol)
        G96Bond       G96Angle    Proper Dih.  Improper Dih.          LJ-14
    3.22685e+02    1.63307e+03    1.45276e+03    3.76416e+02    8.83405e+02
     Coulomb-14        LJ (SR)   Coulomb (SR)      Potential    Kinetic En.
    2.50899e+04   -4.85255e+03   -1.88592e+04    6.04642e+03    0.00000e+00
   Total Energy    Temperature Pressure (bar)
    6.04642e+03    0.00000e+00    0.00000e+00

           Step           Time         Lambda
          20100    20100.00000        0.00000

   Energies (kJ/mol)
        G96Bond       G96Angle    Proper Dih.  Improper Dih.          LJ-14
    3.22595e+02    1.63303e+03    1.45287e+03    3.76540e+02    8.83644e+02
     Coulomb-14        LJ (SR)   Coulomb (SR)      Potential    Kinetic En.
    2.50904e+04   -4.85403e+03   -1.88600e+04    6.04499e+03    0.00000e+00
   Total Energy    Temperature Pressure (bar)
    6.04499e+03    0.00000e+00    0.00000e+00

           Step           Time         Lambda
          20200    20200.00000        0.00000

   Energies (kJ/mol)
        G96Bond       G96Angle    Proper Dih.  Improper Dih.          LJ-14
    3.22597e+02    1.63336e+03    1.45312e+03    3.76658e+02    8.83707e+02
     Coulomb-14        LJ (SR)   Coulomb (SR)      Potential    Kinetic En.
    2.50901e+04   -4.85461e+03   -1.88611e+04    6.04388e+03    0.00000e+00
   Total Energy    Temperature Pressure (bar)
    6.04388e+03    0.00000e+00    0.00000e+00

           Step           Time         Lambda
          20300    20300.00000        0.00000

   Energies (kJ/mol)
        G96Bond       G96Angle    Proper Dih.  Improper Dih.          LJ-14
    3.22594e+02    1.63344e+03    1.45324e+03    3.76698e+02    8.83741e+02
     Coulomb-14        LJ (SR)   Coulomb (SR)      Potential    Kinetic En.
    2.50901e+04   -4.85490e+03   -1.88614e+04    6.04348e+03    0.00000e+00
   Total Energy    Temperature Pressure (bar)
    6.04348e+03    0.00000e+00    0.00000e+00

           Step           Time         Lambda
          20400    20400.00000        0.00000

   Energies (kJ/mol)
        G96Bond       G96Angle    Proper Dih.  Improper Dih.          LJ-14
    3.22572e+02    1.63373e+03    1.45363e+03    3.76851e+02    8.83871e+02
     Coulomb-14        LJ (SR)   Coulomb (SR)      Potential    Kinetic En.
    2.50899e+04   -4.85594e+03   -1.88625e+04    6.04205e+03    0.00000e+00
   Total Energy    Temperature Pressure (bar)
    6.04205e+03    0.00000e+00    0.00000e+00

           Step           Time         Lambda
          20500    20500.00000        0.00000

   Energies (kJ/mol)
        G96Bond       G96Angle    Proper Dih.  Improper Dih.          LJ-14
    3.22579e+02    1.63380e+03    1.45372e+03    3.76882e+02    8.83881e+02
     Coulomb-14        LJ (SR)   Coulomb (SR)      Potential    Kinetic En.
    2.50898e+04   -4.85617e+03   -1.88628e+04    6.04175e+03    0.00000e+00
   Total Energy    Temperature Pressure (bar)
    6.04175e+03    0.00000e+00    0.00000e+00

           Step           Time         Lambda
          20600    20600.00000        0.00000

   Energies (kJ/mol)
        G96Bond       G96Angle    Proper Dih.  Improper Dih.          LJ-14
    3.22584e+02    1.63386e+03    1.45382e+03    3.76915e+02    8.83907e+02
     Coulomb-14        LJ (SR)   Coulomb (SR)      Potential    Kinetic En.
    2.50897e+04   -4.85641e+03   -1.88630e+04    6.04144e+03    0.00000e+00
   Total Energy    Temperature Pressure (bar)
    6.04144e+03    0.00000e+00    0.00000e+00

           Step           Time         Lambda
          20700    20700.00000        0.00000

   Energies (kJ/mol)
        G96Bond       G96Angle    Proper Dih.  Improper Dih.          LJ-14
    3.22671e+02    1.63660e+03    1.45666e+03    3.77935e+02    8.84405e+02
     Coulomb-14        LJ (SR)   Coulomb (SR)      Potential    Kinetic En.
    2.50857e+04   -4.86334e+03   -1.88685e+04    6.03212e+03    0.00000e+00
   Total Energy    Temperature Pressure (bar)
    6.03212e+03    0.00000e+00    0.00000e+00

           Step           Time         Lambda
          20800    20800.00000        0.00000

   Energies (kJ/mol)
        G96Bond       G96Angle    Proper Dih.  Improper Dih.          LJ-14
    3.22709e+02    1.63657e+03    1.45710e+03    3.78019e+02    8.84550e+02
     Coulomb-14        LJ (SR)   Coulomb (SR)      Potential    Kinetic En.
    2.50853e+04   -4.86368e+03   -1.88690e+04    6.03153e+03    0.00000e+00
   Total Energy    Temperature Pressure (bar)
    6.03153e+03    0.00000e+00    0.00000e+00

           Step           Time         Lambda
          20900    20900.00000        0.00000

   Energies (kJ/mol)
        G96Bond       G96Angle    Proper Dih.  Improper Dih.          LJ-14
    3.22722e+02    1.63675e+03    1.45725e+03    3.78071e+02    8.84556e+02
     Coulomb-14        LJ (SR)   Coulomb (SR)      Potential    Kinetic En.
    2.50848e+04   -4.86394e+03   -1.88690e+04    6.03118e+03    0.00000e+00
   Total Energy    Temperature Pressure (bar)
    6.03118e+03    0.00000e+00    0.00000e+00

           Step           Time         Lambda
          21000    21000.00000        0.00000

   Energies (kJ/mol)
        G96Bond       G96Angle    Proper Dih.  Improper Dih.          LJ-14
    3.22797e+02    1.63718e+03    1.45749e+03    3.78196e+02    8.84596e+02
     Coulomb-14        LJ (SR)   Coulomb (SR)      Potential    Kinetic En.
    2.50836e+04   -4.86452e+03   -1.88690e+04    6.03030e+03    0.00000e+00
   Total Energy    Temperature Pressure (bar)
    6.03030e+03    0.00000e+00    0.00000e+00

           Step           Time         Lambda
          21100    21100.00000        0.00000

   Energies (kJ/mol)
        G96Bond       G96Angle    Proper Dih.  Improper Dih.          LJ-14
    3.23129e+02    1.63885e+03    1.45768e+03    3.78539e+02    8.84705e+02
     Coulomb-14        LJ (SR)   Coulomb (SR)      Potential    Kinetic En.
    2.50796e+04   -4.86595e+03   -1.88689e+04    6.02764e+03    0.00000e+00
   Total Energy    Temperature Pressure (bar)
    6.02764e+03    0.00000e+00    0.00000e+00

           Step           Time         Lambda
          21200    21200.00000        0.00000

   Energies (kJ/mol)
        G96Bond       G96Angle    Proper Dih.  Improper Dih.          LJ-14
    3.23172e+02    1.63933e+03    1.45779e+03    3.78494e+02    8.84845e+02
     Coulomb-14        LJ (SR)   Coulomb (SR)      Potential    Kinetic En.
    2.50786e+04   -4.86630e+03   -1.88691e+04    6.02685e+03    0.00000e+00
   Total Energy    Temperature Pressure (bar)
    6.02685e+03    0.00000e+00    0.00000e+00

           Step           Time         Lambda
          21300    21300.00000        0.00000

   Energies (kJ/mol)
        G96Bond       G96Angle    Proper Dih.  Improper Dih.          LJ-14
    3.23292e+02    1.63994e+03    1.45793e+03    3.78485e+02    8.84928e+02
     Coulomb-14        LJ (SR)   Coulomb (SR)      Potential    Kinetic En.
    2.50772e+04   -4.86667e+03   -1.88693e+04    6.02585e+03    0.00000e+00
   Total Energy    Temperature Pressure (bar)
    6.02585e+03    0.00000e+00    0.00000e+00

           Step           Time         Lambda
          21400    21400.00000        0.00000

   Energies (kJ/mol)
        G96Bond       G96Angle    Proper Dih.  Improper Dih.          LJ-14
    3.23344e+02    1.64024e+03    1.45802e+03    3.78471e+02    8.84901e+02
     Coulomb-14        LJ (SR)   Coulomb (SR)      Potential    Kinetic En.
    2.50766e+04   -4.86677e+03   -1.88695e+04    6.02539e+03    0.00000e+00
   Total Energy    Temperature Pressure (bar)
    6.02539e+03    0.00000e+00    0.00000e+00

           Step           Time         Lambda
          21500    21500.00000        0.00000

   Energies (kJ/mol)
        G96Bond       G96Angle    Proper Dih.  Improper Dih.          LJ-14
    3.23717e+02    1.64245e+03    1.45718e+03    3.78526e+02    8.84775e+02
     Coulomb-14        LJ (SR)   Coulomb (SR)      Potential    Kinetic En.
    2.50730e+04   -4.86688e+03   -1.88715e+04    6.02127e+03    0.00000e+00
   Total Energy    Temperature Pressure (bar)
    6.02127e+03    0.00000e+00    0.00000e+00

           Step           Time         Lambda
          21600    21600.00000        0.00000

   Energies (kJ/mol)
        G96Bond       G96Angle    Proper Dih.  Improper Dih.          LJ-14
    3.23733e+02    1.64264e+03    1.45678e+03    3.78515e+02    8.84729e+02
     Coulomb-14        LJ (SR)   Coulomb (SR)      Potential    Kinetic En.
    2.50730e+04   -4.86692e+03   -1.88719e+04    6.02058e+03    0.00000e+00
   Total Energy    Temperature Pressure (bar)
    6.02058e+03    0.00000e+00    0.00000e+00

           Step           Time         Lambda
          21700    21700.00000        0.00000

   Energies (kJ/mol)
        G96Bond       G96Angle    Proper Dih.  Improper Dih.          LJ-14
    3.23464e+02    1.64296e+03    1.45551e+03    3.78368e+02    8.84792e+02
     Coulomb-14        LJ (SR)   Coulomb (SR)      Potential    Kinetic En.
    2.50745e+04   -4.86742e+03   -1.88743e+04    6.01780e+03    0.00000e+00
   Total Energy    Temperature Pressure (bar)
    6.01780e+03    0.00000e+00    0.00000e+00

           Step           Time         Lambda
          21800    21800.00000        0.00000

   Energies (kJ/mol)
        G96Bond       G96Angle    Proper Dih.  Improper Dih.          LJ-14
    3.23434e+02    1.64291e+03    1.45545e+03    3.78397e+02    8.84978e+02
     Coulomb-14        LJ (SR)   Coulomb (SR)      Potential    Kinetic En.
    2.50748e+04   -4.86777e+03   -1.88750e+04    6.01720e+03    0.00000e+00
   Total Energy    Temperature Pressure (bar)
    6.01720e+03    0.00000e+00    0.00000e+00

           Step           Time         Lambda
          21900    21900.00000        0.00000

   Energies (kJ/mol)
        G96Bond       G96Angle    Proper Dih.  Improper Dih.          LJ-14
    3.23348e+02    1.64295e+03    1.45538e+03    3.78475e+02    8.85343e+02
     Coulomb-14        LJ (SR)   Coulomb (SR)      Potential    Kinetic En.
    2.50752e+04   -4.86858e+03   -1.88761e+04    6.01601e+03    0.00000e+00
   Total Energy    Temperature Pressure (bar)
    6.01601e+03    0.00000e+00    0.00000e+00

           Step           Time         Lambda
          22000    22000.00000        0.00000

   Energies (kJ/mol)
        G96Bond       G96Angle    Proper Dih.  Improper Dih.          LJ-14
    3.23327e+02    1.64294e+03    1.45541e+03    3.78491e+02    8.85447e+02
     Coulomb-14        LJ (SR)   Coulomb (SR)      Potential    Kinetic En.
    2.50756e+04   -4.86907e+03   -1.88768e+04    6.01532e+03    0.00000e+00
   Total Energy    Temperature Pressure (bar)
    6.01532e+03    0.00000e+00    0.00000e+00

           Step           Time         Lambda
          22100    22100.00000        0.00000

   Energies (kJ/mol)
        G96Bond       G96Angle    Proper Dih.  Improper Dih.          LJ-14
    3.23286e+02    1.64294e+03    1.45550e+03    3.78519e+02    8.85653e+02
     Coulomb-14        LJ (SR)   Coulomb (SR)      Potential    Kinetic En.
    2.50759e+04   -4.86980e+03   -1.88777e+04    6.01436e+03    0.00000e+00
   Total Energy    Temperature Pressure (bar)
    6.01436e+03    0.00000e+00    0.00000e+00

           Step           Time         Lambda
          22200    22200.00000        0.00000

   Energies (kJ/mol)
        G96Bond       G96Angle    Proper Dih.  Improper Dih.          LJ-14
    3.23181e+02    1.64295e+03    1.45595e+03    3.78585e+02    8.86113e+02
     Coulomb-14        LJ (SR)   Coulomb (SR)      Potential    Kinetic En.
    2.50767e+04   -4.87171e+03   -1.88798e+04    6.01198e+03    0.00000e+00
   Total Energy    Temperature Pressure (bar)
    6.01198e+03    0.00000e+00    0.00000e+00

           Step           Time         Lambda
          22300    22300.00000        0.00000

   Energies (kJ/mol)
        G96Bond       G96Angle    Proper Dih.  Improper Dih.          LJ-14
    3.23122e+02    1.64298e+03    1.45607e+03    3.78590e+02    8.86186e+02
     Coulomb-14        LJ (SR)   Coulomb (SR)      Potential    Kinetic En.
    2.50769e+04   -4.87204e+03   -1.88802e+04    6.01159e+03    0.00000e+00
   Total Energy    Temperature Pressure (bar)
    6.01159e+03    0.00000e+00    0.00000e+00

           Step           Time         Lambda
          22400    22400.00000        0.00000

   Energies (kJ/mol)
        G96Bond       G96Angle    Proper Dih.  Improper Dih.          LJ-14
    3.23145e+02    1.64285e+03    1.45633e+03    3.78626e+02    8.86358e+02
     Coulomb-14        LJ (SR)   Coulomb (SR)      Potential    Kinetic En.
    2.50771e+04   -4.87273e+03   -1.88809e+04    6.01076e+03    0.00000e+00
   Total Energy    Temperature Pressure (bar)
    6.01076e+03    0.00000e+00    0.00000e+00

           Step           Time         Lambda
          22500    22500.00000        0.00000

   Energies (kJ/mol)
        G96Bond       G96Angle    Proper Dih.  Improper Dih.          LJ-14
    3.23092e+02    1.64292e+03    1.45654e+03    3.78640e+02    8.86383e+02
     Coulomb-14        LJ (SR)   Coulomb (SR)      Potential    Kinetic En.
    2.50772e+04   -4.87321e+03   -1.88814e+04    6.01020e+03    0.00000e+00
   Total Energy    Temperature Pressure (bar)
    6.01020e+03    0.00000e+00    0.00000e+00

           Step           Time         Lambda
          22600    22600.00000        0.00000

   Energies (kJ/mol)
        G96Bond       G96Angle    Proper Dih.  Improper Dih.          LJ-14
    3.23097e+02    1.64286e+03    1.45687e+03    3.78677e+02    8.86490e+02
     Coulomb-14        LJ (SR)   Coulomb (SR)      Potential    Kinetic En.
    2.50774e+04   -4.87397e+03   -1.88822e+04    6.00930e+03    0.00000e+00
   Total Energy    Temperature Pressure (bar)
    6.00930e+03    0.00000e+00    0.00000e+00

           Step           Time         Lambda
          22700    22700.00000        0.00000

   Energies (kJ/mol)
        G96Bond       G96Angle    Proper Dih.  Improper Dih.          LJ-14
    3.23057e+02    1.64286e+03    1.45714e+03    3.78701e+02    8.86555e+02
     Coulomb-14        LJ (SR)   Coulomb (SR)      Potential    Kinetic En.
    2.50776e+04   -4.87456e+03   -1.88827e+04    6.00860e+03    0.00000e+00
   Total Energy    Temperature Pressure (bar)
    6.00860e+03    0.00000e+00    0.00000e+00

           Step           Time         Lambda
          22800    22800.00000        0.00000

   Energies (kJ/mol)
        G96Bond       G96Angle    Proper Dih.  Improper Dih.          LJ-14
    3.23045e+02    1.64285e+03    1.45726e+03    3.78714e+02    8.86581e+02
     Coulomb-14        LJ (SR)   Coulomb (SR)      Potential    Kinetic En.
    2.50776e+04   -4.87482e+03   -1.88830e+04    6.00829e+03    0.00000e+00
   Total Energy    Temperature Pressure (bar)
    6.00829e+03    0.00000e+00    0.00000e+00

           Step           Time         Lambda
          22900    22900.00000        0.00000

   Energies (kJ/mol)
        G96Bond       G96Angle    Proper Dih.  Improper Dih.          LJ-14
    3.23026e+02    1.64284e+03    1.45747e+03    3.78739e+02    8.86621e+02
     Coulomb-14        LJ (SR)   Coulomb (SR)      Potential    Kinetic En.
    2.50777e+04   -4.87528e+03   -1.88834e+04    6.00774e+03    0.00000e+00
   Total Energy    Temperature Pressure (bar)
    6.00774e+03    0.00000e+00    0.00000e+00

           Step           Time         Lambda
          23000    23000.00000        0.00000

   Energies (kJ/mol)
        G96Bond       G96Angle    Proper Dih.  Improper Dih.          LJ-14
    3.23025e+02    1.64283e+03    1.45750e+03    3.78743e+02    8.86628e+02
     Coulomb-14        LJ (SR)   Coulomb (SR)      Potential    Kinetic En.
    2.50777e+04   -4.87535e+03   -1.88835e+04    6.00765e+03    0.00000e+00
   Total Energy    Temperature Pressure (bar)
    6.00765e+03    0.00000e+00    0.00000e+00

           Step           Time         Lambda
          23100    23100.00000        0.00000

   Energies (kJ/mol)
        G96Bond       G96Angle    Proper Dih.  Improper Dih.          LJ-14
    3.23010e+02    1.64282e+03    1.45769e+03    3.78768e+02    8.86660e+02
     Coulomb-14        LJ (SR)   Coulomb (SR)      Potential    Kinetic En.
    2.50778e+04   -4.87577e+03   -1.88838e+04    6.00715e+03    0.00000e+00
   Total Energy    Temperature Pressure (bar)
    6.00715e+03    0.00000e+00    0.00000e+00

           Step           Time         Lambda
          23200    23200.00000        0.00000

   Energies (kJ/mol)
        G96Bond       G96Angle    Proper Dih.  Improper Dih.          LJ-14
    3.23009e+02    1.64282e+03    1.45772e+03    3.78773e+02    8.86664e+02
     Coulomb-14        LJ (SR)   Coulomb (SR)      Potential    Kinetic En.
    2.50778e+04   -4.87584e+03   -1.88839e+04    6.00706e+03    0.00000e+00
   Total Energy    Temperature Pressure (bar)
    6.00706e+03    0.00000e+00    0.00000e+00

           Step           Time         Lambda
          23300    23300.00000        0.00000

   Energies (kJ/mol)
        G96Bond       G96Angle    Proper Dih.  Improper Dih.          LJ-14
    3.23007e+02    1.64281e+03    1.45775e+03    3.78777e+02    8.86669e+02
     Coulomb-14        LJ (SR)   Coulomb (SR)      Potential    Kinetic En.
    2.50778e+04   -4.87591e+03   -1.88840e+04    6.00698e+03    0.00000e+00
   Total Energy    Temperature Pressure (bar)
    6.00698e+03    0.00000e+00    0.00000e+00

           Step           Time         Lambda
          23400    23400.00000        0.00000

   Energies (kJ/mol)
        G96Bond       G96Angle    Proper Dih.  Improper Dih.          LJ-14
    3.23004e+02    1.64281e+03    1.45778e+03    3.78781e+02    8.86673e+02
     Coulomb-14        LJ (SR)   Coulomb (SR)      Potential    Kinetic En.
    2.50778e+04   -4.87598e+03   -1.88840e+04    6.00690e+03    0.00000e+00
   Total Energy    Temperature Pressure (bar)
    6.00690e+03    0.00000e+00    0.00000e+00

           Step           Time         Lambda
          23500    23500.00000        0.00000

   Energies (kJ/mol)
        G96Bond       G96Angle    Proper Dih.  Improper Dih.          LJ-14
    3.23002e+02    1.64281e+03    1.45782e+03    3.78786e+02    8.86678e+02
     Coulomb-14        LJ (SR)   Coulomb (SR)      Potential    Kinetic En.
    2.50778e+04   -4.87604e+03   -1.88841e+04    6.00682e+03    0.00000e+00
   Total Energy    Temperature Pressure (bar)
    6.00682e+03    0.00000e+00    0.00000e+00

           Step           Time         Lambda
          23600    23600.00000        0.00000

   Energies (kJ/mol)
        G96Bond       G96Angle    Proper Dih.  Improper Dih.          LJ-14
    3.23000e+02    1.64281e+03    1.45785e+03    3.78790e+02    8.86682e+02
     Coulomb-14        LJ (SR)   Coulomb (SR)      Potential    Kinetic En.
    2.50779e+04   -4.87611e+03   -1.88841e+04    6.00674e+03    0.00000e+00
   Total Energy    Temperature Pressure (bar)
    6.00674e+03    0.00000e+00    0.00000e+00

           Step           Time         Lambda
          23700    23700.00000        0.00000

   Energies (kJ/mol)
        G96Bond       G96Angle    Proper Dih.  Improper Dih.          LJ-14
    3.22998e+02    1.64280e+03    1.45788e+03    3.78795e+02    8.86686e+02
     Coulomb-14        LJ (SR)   Coulomb (SR)      Potential    Kinetic En.
    2.50779e+04   -4.87618e+03   -1.88842e+04    6.00665e+03    0.00000e+00
   Total Energy    Temperature Pressure (bar)
    6.00665e+03    0.00000e+00    0.00000e+00

           Step           Time         Lambda
          23800    23800.00000        0.00000

   Energies (kJ/mol)
        G96Bond       G96Angle    Proper Dih.  Improper Dih.          LJ-14
    3.22996e+02    1.64280e+03    1.45791e+03    3.78799e+02    8.86690e+02
     Coulomb-14        LJ (SR)   Coulomb (SR)      Potential    Kinetic En.
    2.50779e+04   -4.87625e+03   -1.88843e+04    6.00657e+03    0.00000e+00
   Total Energy    Temperature Pressure (bar)
    6.00657e+03    0.00000e+00    0.00000e+00

           Step           Time         Lambda
          23900    23900.00000        0.00000

   Energies (kJ/mol)
        G96Bond       G96Angle    Proper Dih.  Improper Dih.          LJ-14
    3.22994e+02    1.64280e+03    1.45794e+03    3.78804e+02    8.86694e+02
     Coulomb-14        LJ (SR)   Coulomb (SR)      Potential    Kinetic En.
    2.50779e+04   -4.87631e+03   -1.88843e+04    6.00649e+03    0.00000e+00
   Total Energy    Temperature Pressure (bar)
    6.00649e+03    0.00000e+00    0.00000e+00

           Step           Time         Lambda
          24000    24000.00000        0.00000

   Energies (kJ/mol)
        G96Bond       G96Angle    Proper Dih.  Improper Dih.          LJ-14
    3.22992e+02    1.64280e+03    1.45797e+03    3.78809e+02    8.86698e+02
     Coulomb-14        LJ (SR)   Coulomb (SR)      Potential    Kinetic En.
    2.50779e+04   -4.87638e+03   -1.88844e+04    6.00641e+03    0.00000e+00
   Total Energy    Temperature Pressure (bar)
    6.00641e+03    0.00000e+00    0.00000e+00

           Step           Time         Lambda
          24100    24100.00000        0.00000

   Energies (kJ/mol)
        G96Bond       G96Angle    Proper Dih.  Improper Dih.          LJ-14
    3.22994e+02    1.64276e+03    1.45865e+03    3.78929e+02    8.86705e+02
     Coulomb-14        LJ (SR)   Coulomb (SR)      Potential    Kinetic En.
    2.50780e+04   -4.87791e+03   -1.88856e+04    6.00457e+03    0.00000e+00
   Total Energy    Temperature Pressure (bar)
    6.00457e+03    0.00000e+00    0.00000e+00

           Step           Time         Lambda
          24200    24200.00000        0.00000

   Energies (kJ/mol)
        G96Bond       G96Angle    Proper Dih.  Improper Dih.          LJ-14
    3.23025e+02    1.64272e+03    1.45887e+03    3.78965e+02    8.86719e+02
     Coulomb-14        LJ (SR)   Coulomb (SR)      Potential    Kinetic En.
    2.50780e+04   -4.87838e+03   -1.88860e+04    6.00399e+03    0.00000e+00
   Total Energy    Temperature Pressure (bar)
    6.00399e+03    0.00000e+00    0.00000e+00

           Step           Time         Lambda
          24300    24300.00000        0.00000

   Energies (kJ/mol)
        G96Bond       G96Angle    Proper Dih.  Improper Dih.          LJ-14
    3.22958e+02    1.64271e+03    1.45903e+03    3.78999e+02    8.86782e+02
     Coulomb-14        LJ (SR)   Coulomb (SR)      Potential    Kinetic En.
    2.50780e+04   -4.87872e+03   -1.88862e+04    6.00357e+03    0.00000e+00
   Total Energy    Temperature Pressure (bar)
    6.00357e+03    0.00000e+00    0.00000e+00

           Step           Time         Lambda
          24400    24400.00000        0.00000

   Energies (kJ/mol)
        G96Bond       G96Angle    Proper Dih.  Improper Dih.          LJ-14
    3.22936e+02    1.64271e+03    1.45916e+03    3.79028e+02    8.86797e+02
     Coulomb-14        LJ (SR)   Coulomb (SR)      Potential    Kinetic En.
    2.50780e+04   -4.87899e+03   -1.88864e+04    6.00323e+03    0.00000e+00
   Total Energy    Temperature Pressure (bar)
    6.00323e+03    0.00000e+00    0.00000e+00

           Step           Time         Lambda
          24500    24500.00000        0.00000

   Energies (kJ/mol)
        G96Bond       G96Angle    Proper Dih.  Improper Dih.          LJ-14
    3.22901e+02    1.64275e+03    1.45929e+03    3.79057e+02    8.86793e+02
     Coulomb-14        LJ (SR)   Coulomb (SR)      Potential    Kinetic En.
    2.50780e+04   -4.87924e+03   -1.88866e+04    6.00291e+03    0.00000e+00
   Total Energy    Temperature Pressure (bar)
    6.00291e+03    0.00000e+00    0.00000e+00

           Step           Time         Lambda
          24600    24600.00000        0.00000

   Energies (kJ/mol)
        G96Bond       G96Angle    Proper Dih.  Improper Dih.          LJ-14
    3.22957e+02    1.64270e+03    1.45940e+03    3.79075e+02    8.86791e+02
     Coulomb-14        LJ (SR)   Coulomb (SR)      Potential    Kinetic En.
    2.50780e+04   -4.87945e+03   -1.88868e+04    6.00265e+03    0.00000e+00
   Total Energy    Temperature Pressure (bar)
    6.00265e+03    0.00000e+00    0.00000e+00

           Step           Time         Lambda
          24700    24700.00000        0.00000

   Energies (kJ/mol)
        G96Bond       G96Angle    Proper Dih.  Improper Dih.          LJ-14
    3.22998e+02    1.64270e+03    1.45960e+03    3.79133e+02    8.86760e+02
     Coulomb-14        LJ (SR)   Coulomb (SR)      Potential    Kinetic En.
    2.50779e+04   -4.87983e+03   -1.88871e+04    6.00217e+03    0.00000e+00
   Total Energy    Temperature Pressure (bar)
    6.00217e+03    0.00000e+00    0.00000e+00

           Step           Time         Lambda
          24800    24800.00000        0.00000

   Energies (kJ/mol)
        G96Bond       G96Angle    Proper Dih.  Improper Dih.          LJ-14
    3.23214e+02    1.64280e+03    1.46313e+03    3.79675e+02    8.86719e+02
     Coulomb-14        LJ (SR)   Coulomb (SR)      Potential    Kinetic En.
    2.50767e+04   -4.88511e+03   -1.88926e+04    5.99453e+03    0.00000e+00
   Total Energy    Temperature Pressure (bar)
    5.99453e+03    0.00000e+00    0.00000e+00

           Step           Time         Lambda
          24900    24900.00000        0.00000

   Energies (kJ/mol)
        G96Bond       G96Angle    Proper Dih.  Improper Dih.          LJ-14
    3.23088e+02    1.64290e+03    1.46335e+03    3.79728e+02    8.86677e+02
     Coulomb-14        LJ (SR)   Coulomb (SR)      Potential    Kinetic En.
    2.50768e+04   -4.88529e+03   -1.88931e+04    5.99423e+03    0.00000e+00
   Total Energy    Temperature Pressure (bar)
    5.99423e+03    0.00000e+00    0.00000e+00

           Step           Time         Lambda
          25000    25000.00000        0.00000

   Energies (kJ/mol)
        G96Bond       G96Angle    Proper Dih.  Improper Dih.          LJ-14
    3.23110e+02    1.64279e+03    1.46360e+03    3.79758e+02    8.86719e+02
     Coulomb-14        LJ (SR)   Coulomb (SR)      Potential    Kinetic En.
    2.50768e+04   -4.88559e+03   -1.88935e+04    5.99370e+03    0.00000e+00
   Total Energy    Temperature Pressure (bar)
    5.99370e+03    0.00000e+00    0.00000e+00


Stepsize too small, or no change in energy.
Converged to machine precision,
but not to the requested precision Fmax < 0

Polak-Ribiere Conjugate Gradients did not converge to Fmax < 0 in 25001 steps.
Potential Energy  =  5.99370457997269e+03
Maximum force     =  1.07892590067979e+01 on atom 1802
Norm of force     =  3.57457059888639e-01

Performed 30260 energy evaluations in total.

	M E G A - F L O P S   A C C O U N T I N G

   RF=Reaction-Field  FE=Free Energy  SCFE=Soft-Core/Free Energy
   T=Tabulated        W3=SPC/TIP3p    W4=TIP4p (single or pairs)
   NF=No Forces

 Computing:                        M-Number         M-Flops  % of Flops
-----------------------------------------------------------------------
 VdW(T)                         2868.319705   154889.264070    18.0
 Coul(T)                        1437.930283    60393.071886     7.0
 Coul(T) + VdW(T)               1615.940525   109883.955700    12.8
 Outer nonbonded loop            168.009861     1680.098610     0.2
 1,4 nonbonded interactions      154.482405    13903.416450     1.6
 NS-Pairs                      22649.632236   475642.276956    55.2
 CG-CoM                           37.009203     1073.266887     0.1
 Bonds                            86.092545     3701.979435     0.4
 Angles                          125.734455    20494.716165     2.4
 Propers                          46.995333    10761.931257     1.2
 Impropers                        42.304878     8799.414624     1.0
-----------------------------------------------------------------------
 Total                                        861223.392040   100.0
-----------------------------------------------------------------------

               NODE (s)   Real (s)      (%)
       Time:    706.000    706.000    100.0
                       11:46
Finished mdrun on node 0 Mon Jul 18 07:27:26 2016
