# Supplementary material for: Computational Modeling of complete HOXB13 protein for predicting the functional effect of SNPs and the associated role in hereditary prostate cancer
Source: Sci Rep. 2017 Mar 8;7:43830. doi: 10.1038/srep43830 (PMC5363706; doi:10.1038/srep43830)
Supplement: Supplementary Dataset [file srep43830-s1.zip › SR Supplementary Data Files Complete/Energy minimised protein/Q188R.log.txt]

Log file opened on Mon Jul 18 07:27:18 2016
Host: lorentz.dynstr.pasteur.fr  pid: 26394  nodeid: 0  nnodes:  1
The Gromacs distribution was built Thu Jan 26 01:39:00 CET 2006 by
root@lorentz.immstr.pasteur.fr (Linux 2.6.9-5.0.3.ELsmp x86_64)


                         :-)  G  R  O  M  A  C  S  (-:

                          GROtesk MACabre and Sinister

                             :-)  VERSION 3.3  (-:


      Written by David van der Spoel, Erik Lindahl, Berk Hess, and others.
       Copyright (c) 1991-2000, University of Groningen, The Netherlands.
             Copyright (c) 2001-2004, The GROMACS development team,
            check out http://www.gromacs.org for more information.

         This program is free software; you can redistribute it and/or
          modify it under the terms of the GNU General Public License
         as published by the Free Software Foundation; either version 2
             of the License, or (at your option) any later version.

 :-)  /data/delarue_www/executables/gromacs/bin/mdrun_d (double precision)  (-:


++++ PLEASE READ AND CITE THE FOLLOWING REFERENCE ++++
E. Lindahl and B. Hess and D. van der Spoel
GROMACS 3.0: A package for molecular simulation and trajectory analysis
J. Mol. Mod. 7 (2001) pp. 306-317
-------- -------- --- Thank You --- -------- --------


++++ PLEASE READ AND CITE THE FOLLOWING REFERENCE ++++
H. J. C. Berendsen, D. van der Spoel and R. van Drunen
GROMACS: A message-passing parallel molecular dynamics implementation
Comp. Phys. Comm. 91 (1995) pp. 43-56
-------- -------- --- Thank You --- -------- --------

Input Parameters:
   integrator           = cg
   nsteps               = 25000
   init_step            = 0
   ns_type              = Simple
   nstlist              = 10
   ndelta               = 2
   bDomDecomp           = FALSE
   decomp_dir           = 0
   nstcomm              = 1
   comm_mode            = Linear
   nstcheckpoint        = 1000
   nstlog               = 100
   nstxout              = 0
   nstvout              = 0
   nstfout              = 0
   nstenergy            = 0
   nstxtcout            = 0
   init_t               = 0
   delta_t              = 0.001
   xtcprec              = 1000
   nkx                  = 0
   nky                  = 0
   nkz                  = 0
   pme_order            = 4
   ewald_rtol           = 1e-05
   ewald_geometry       = 0
   epsilon_surface      = 0
   optimize_fft         = FALSE
   ePBC                 = no
   bUncStart            = FALSE
   bShakeSOR            = FALSE
   etc                  = No
   epc                  = No
   epctype              = Isotropic
   tau_p                = 1
   ref_p (3x3):
      ref_p[    0]={ 0.00000e+00,  0.00000e+00,  0.00000e+00}
      ref_p[    1]={ 0.00000e+00,  0.00000e+00,  0.00000e+00}
      ref_p[    2]={ 0.00000e+00,  0.00000e+00,  0.00000e+00}
   compress (3x3):
      compress[    0]={ 0.00000e+00,  0.00000e+00,  0.00000e+00}
      compress[    1]={ 0.00000e+00,  0.00000e+00,  0.00000e+00}
      compress[    2]={ 0.00000e+00,  0.00000e+00,  0.00000e+00}
   andersen_seed        = 815131
   rlist                = 1.4
   coulombtype          = Shift
   rcoulomb_switch      = 0
   rcoulomb             = 1
   vdwtype              = Shift
   rvdw_switch          = 0
   rvdw                 = 1
   epsilon_r            = 1
   epsilon_rf           = 1
   tabext               = 1
   gb_algorithm         = Still
   nstgbradii           = 1
   rgbradii             = 2
   gb_saltconc          = 0
   implicit_solvent     = No
   DispCorr             = No
   fudgeQQ              = 1
   free_energy          = no
   init_lambda          = 0
   sc_alpha             = 0
   sc_power             = 1
   sc_sigma             = 0.3
   delta_lambda         = 0
   disre_weighting      = Conservative
   disre_mixed          = FALSE
   dr_fc                = 1000
   dr_tau               = 0
   nstdisreout          = 100
   orires_fc            = 0
   orires_tau           = 0
   nstorireout          = 100
   dihre-fc             = 1000
   dihre-tau            = 0
   nstdihreout          = 100
   em_stepsize          = 0.01
   em_tol               = 0
   niter                = 20
   fc_stepsize          = 0
   nstcgsteep           = 1000
   nbfgscorr            = 10
   ConstAlg             = Lincs
   shake_tol            = 0.0001
   lincs_order          = 4
   lincs_warnangle      = 30
   lincs_iter           = 1
   bd_fric              = 0
   ld_seed              = 1993
   cos_accel            = 0
   deform (3x3):
      deform[    0]={ 0.00000e+00,  0.00000e+00,  0.00000e+00}
      deform[    1]={ 0.00000e+00,  0.00000e+00,  0.00000e+00}
      deform[    2]={ 0.00000e+00,  0.00000e+00,  0.00000e+00}
   userint1             = 0
   userint2             = 0
   userint3             = 0
   userint4             = 0
   userreal1            = 0
   userreal2            = 0
   userreal3            = 0
   userreal4            = 0
grpopts:
   nrdf:	        8328
   ref_t:	           0
   tau_t:	           0
anneal:		          No
ann_npoints:	           0
   acc:	           0           0           0
   nfreeze:           N           N           N
   energygrp_flags[  0]: 0
   efield-x:
      n = 0
   efield-xt:
      n = 0
   efield-y:
      n = 0
   efield-yt:
      n = 0
   efield-z:
      n = 0
   efield-zt:
      n = 0
   bQMMM                = FALSE
   QMconstraints        = 0
   QMMMscheme           = 0
   scalefactor          = 1
qm_opts:
   ngQM                 = 0
CPU=  0, lastcg= 1222, targetcg=  611, myshift=    0
nsb->shift =   1, nsb->bshift=  0
Neighbor Search Blocks
nsb->nodeid:         0
nsb->nnodes:      1
nsb->cgtotal:  1223
nsb->natoms:   2777
nsb->shift:       1
nsb->bshift:      0
Nodeid   index  homenr  cgload  workload
     0       0    2777    1223      1223

Table routines are used for coulomb: TRUE
Table routines are used for vdw:     TRUE
Using shifted Lennard-Jones, switch between 0 and 1 nm
Cut-off's:   NS: 1.4   Coulomb: 1   LJ: 1
System total charge: 0.000
Generated table with 4800 data points for Shift.
Tabscale = 2000 points/nm
Generated table with 4800 data points for LJ6Shift.
Tabscale = 2000 points/nm
Generated table with 4800 data points for LJ12Shift.
Tabscale = 2000 points/nm
Generated table with 2000 data points for 1-4 COUL.
Tabscale = 2000 points/nm
Generated table with 2000 data points for 1-4 LJ6.
Tabscale = 2000 points/nm
Generated table with 2000 data points for 1-4 LJ12.
Tabscale = 2000 points/nm
Initiating Polak-Ribiere Conjugate Gradients
Center of mass motion removal mode is Linear
We have the following groups for center of mass motion removal:
  0:  rest, initial mass: 2777
Started Polak-Ribiere Conjugate Gradients on node 0 Mon Jul 18 07:27:18 2016
Polak-Ribiere Conjugate Gradients:
   Tolerance (Fmax)   =  0.00000e+00
   Number of steps    =        25000
Configuring nonbonded kernels...
Testing x86_64 SSE2 support... present.


           Step           Time         Lambda
              0        0.00000        0.00000

   Energies (kJ/mol)
        G96Bond       G96Angle    Proper Dih.  Improper Dih.          LJ-14
    4.49377e+03    2.22129e+03    1.64489e+03    4.05885e+02    5.00318e+03
     Coulomb-14        LJ (SR)   Coulomb (SR)      Potential    Kinetic En.
    2.74516e+04    4.33797e+01   -1.81566e+04    2.31074e+04    0.00000e+00
   Total Energy    Temperature Pressure (bar)
    2.31074e+04    0.00000e+00    0.00000e+00

   F-max             =  7.79780e+03 on atom 2508
   F-Norm            =  8.66013e+04

           Step           Time         Lambda
              0        0.00000        0.00000

   Energies (kJ/mol)
        G96Bond       G96Angle    Proper Dih.  Improper Dih.          LJ-14
    3.92705e+03    2.11645e+03    1.64465e+03    4.02814e+02    4.95705e+03
     Coulomb-14        LJ (SR)   Coulomb (SR)      Potential    Kinetic En.
    2.74307e+04   -3.52942e+01   -1.81602e+04    2.22833e+04    0.00000e+00
   Total Energy    Temperature Pressure (bar)
    2.22833e+04    0.00000e+00    0.00000e+00

           Step           Time         Lambda
            100      100.00000        0.00000

   Energies (kJ/mol)
        G96Bond       G96Angle    Proper Dih.  Improper Dih.          LJ-14
    3.07817e+02    1.63654e+03    1.62601e+03    3.69170e+02    1.00257e+03
     Coulomb-14        LJ (SR)   Coulomb (SR)      Potential    Kinetic En.
    2.55298e+04   -4.26626e+03   -1.74926e+04    8.71309e+03    0.00000e+00
   Total Energy    Temperature Pressure (bar)
    8.71309e+03    0.00000e+00    0.00000e+00

           Step           Time         Lambda
            200      200.00000        0.00000

   Energies (kJ/mol)
        G96Bond       G96Angle    Proper Dih.  Improper Dih.          LJ-14
    3.14127e+02    1.61107e+03    1.57132e+03    3.42347e+02    8.87854e+02
     Coulomb-14        LJ (SR)   Coulomb (SR)      Potential    Kinetic En.
    2.53063e+04   -4.38224e+03   -1.75002e+04    8.15066e+03    0.00000e+00
   Total Energy    Temperature Pressure (bar)
    8.15066e+03    0.00000e+00    0.00000e+00

           Step           Time         Lambda
            300      300.00000        0.00000

   Energies (kJ/mol)
        G96Bond       G96Angle    Proper Dih.  Improper Dih.          LJ-14
    3.18945e+02    1.60283e+03    1.50882e+03    3.45990e+02    8.72885e+02
     Coulomb-14        LJ (SR)   Coulomb (SR)      Potential    Kinetic En.
    2.52510e+04   -4.39570e+03   -1.76520e+04    7.85279e+03    0.00000e+00
   Total Energy    Temperature Pressure (bar)
    7.85279e+03    0.00000e+00    0.00000e+00

           Step           Time         Lambda
            400      400.00000        0.00000

   Energies (kJ/mol)
        G96Bond       G96Angle    Proper Dih.  Improper Dih.          LJ-14
    3.21653e+02    1.60554e+03    1.48649e+03    3.47452e+02    8.67214e+02
     Coulomb-14        LJ (SR)   Coulomb (SR)      Potential    Kinetic En.
    2.52341e+04   -4.40147e+03   -1.77381e+04    7.72291e+03    0.00000e+00
   Total Energy    Temperature Pressure (bar)
    7.72291e+03    0.00000e+00    0.00000e+00

           Step           Time         Lambda
            500      500.00000        0.00000

   Energies (kJ/mol)
        G96Bond       G96Angle    Proper Dih.  Improper Dih.          LJ-14
    3.21567e+02    1.60959e+03    1.47149e+03    3.49375e+02    8.63743e+02
     Coulomb-14        LJ (SR)   Coulomb (SR)      Potential    Kinetic En.
    2.52163e+04   -4.41018e+03   -1.78133e+04    7.60858e+03    0.00000e+00
   Total Energy    Temperature Pressure (bar)
    7.60858e+03    0.00000e+00    0.00000e+00

           Step           Time         Lambda
            600      600.00000        0.00000

   Energies (kJ/mol)
        G96Bond       G96Angle    Proper Dih.  Improper Dih.          LJ-14
    3.22523e+02    1.60938e+03    1.46582e+03    3.49607e+02    8.64363e+02
     Coulomb-14        LJ (SR)   Coulomb (SR)      Potential    Kinetic En.
    2.52051e+04   -4.41371e+03   -1.78503e+04    7.55279e+03    0.00000e+00
   Total Energy    Temperature Pressure (bar)
    7.55279e+03    0.00000e+00    0.00000e+00

           Step           Time         Lambda
            700      700.00000        0.00000

   Energies (kJ/mol)
        G96Bond       G96Angle    Proper Dih.  Improper Dih.          LJ-14
    3.22247e+02    1.61191e+03    1.45524e+03    3.49722e+02    8.62200e+02
     Coulomb-14        LJ (SR)   Coulomb (SR)      Potential    Kinetic En.
    2.51931e+04   -4.42216e+03   -1.79021e+04    7.47020e+03    0.00000e+00
   Total Energy    Temperature Pressure (bar)
    7.47020e+03    0.00000e+00    0.00000e+00

           Step           Time         Lambda
            800      800.00000        0.00000

   Energies (kJ/mol)
        G96Bond       G96Angle    Proper Dih.  Improper Dih.          LJ-14
    3.22725e+02    1.60985e+03    1.45114e+03    3.47976e+02    8.60432e+02
     Coulomb-14        LJ (SR)   Coulomb (SR)      Potential    Kinetic En.
    2.51904e+04   -4.42771e+03   -1.79148e+04    7.44002e+03    0.00000e+00
   Total Energy    Temperature Pressure (bar)
    7.44002e+03    0.00000e+00    0.00000e+00

           Step           Time         Lambda
            900      900.00000        0.00000

   Energies (kJ/mol)
        G96Bond       G96Angle    Proper Dih.  Improper Dih.          LJ-14
    3.24128e+02    1.60799e+03    1.44379e+03    3.47020e+02    8.58771e+02
     Coulomb-14        LJ (SR)   Coulomb (SR)      Potential    Kinetic En.
    2.51847e+04   -4.43368e+03   -1.79320e+04    7.40076e+03    0.00000e+00
   Total Energy    Temperature Pressure (bar)
    7.40076e+03    0.00000e+00    0.00000e+00

           Step           Time         Lambda
           1000     1000.00000        0.00000

   Energies (kJ/mol)
        G96Bond       G96Angle    Proper Dih.  Improper Dih.          LJ-14
    3.23116e+02    1.60808e+03    1.44105e+03    3.46679e+02    8.58269e+02
     Coulomb-14        LJ (SR)   Coulomb (SR)      Potential    Kinetic En.
    2.51819e+04   -4.43714e+03   -1.79401e+04    7.38183e+03    0.00000e+00
   Total Energy    Temperature Pressure (bar)
    7.38183e+03    0.00000e+00    0.00000e+00

           Step           Time         Lambda
           1100     1100.00000        0.00000

   Energies (kJ/mol)
        G96Bond       G96Angle    Proper Dih.  Improper Dih.          LJ-14
    3.22690e+02    1.60270e+03    1.43604e+03    3.46115e+02    8.57902e+02
     Coulomb-14        LJ (SR)   Coulomb (SR)      Potential    Kinetic En.
    2.51743e+04   -4.45159e+03   -1.79702e+04    7.31802e+03    0.00000e+00
   Total Energy    Temperature Pressure (bar)
    7.31802e+03    0.00000e+00    0.00000e+00

           Step           Time         Lambda
           1200     1200.00000        0.00000

   Energies (kJ/mol)
        G96Bond       G96Angle    Proper Dih.  Improper Dih.          LJ-14
    3.23698e+02    1.59858e+03    1.43558e+03    3.45893e+02    8.58647e+02
     Coulomb-14        LJ (SR)   Coulomb (SR)      Potential    Kinetic En.
    2.51729e+04   -4.45898e+03   -1.79869e+04    7.28947e+03    0.00000e+00
   Total Energy    Temperature Pressure (bar)
    7.28947e+03    0.00000e+00    0.00000e+00

           Step           Time         Lambda
           1300     1300.00000        0.00000

   Energies (kJ/mol)
        G96Bond       G96Angle    Proper Dih.  Improper Dih.          LJ-14
    3.23416e+02    1.59828e+03    1.43606e+03    3.45298e+02    8.59597e+02
     Coulomb-14        LJ (SR)   Coulomb (SR)      Potential    Kinetic En.
    2.51710e+04   -4.46248e+03   -1.80184e+04    7.25274e+03    0.00000e+00
   Total Energy    Temperature Pressure (bar)
    7.25274e+03    0.00000e+00    0.00000e+00

           Step           Time         Lambda
           1400     1400.00000        0.00000

   Energies (kJ/mol)
        G96Bond       G96Angle    Proper Dih.  Improper Dih.          LJ-14
    3.23983e+02    1.59824e+03    1.43536e+03    3.43785e+02    8.61537e+02
     Coulomb-14        LJ (SR)   Coulomb (SR)      Potential    Kinetic En.
    2.51695e+04   -4.46309e+03   -1.80494e+04    7.21986e+03    0.00000e+00
   Total Energy    Temperature Pressure (bar)
    7.21986e+03    0.00000e+00    0.00000e+00

           Step           Time         Lambda
           1500     1500.00000        0.00000

   Energies (kJ/mol)
        G96Bond       G96Angle    Proper Dih.  Improper Dih.          LJ-14
    3.23872e+02    1.60075e+03    1.43291e+03    3.44669e+02    8.66628e+02
     Coulomb-14        LJ (SR)   Coulomb (SR)      Potential    Kinetic En.
    2.51640e+04   -4.46618e+03   -1.80979e+04    7.16874e+03    0.00000e+00
   Total Energy    Temperature Pressure (bar)
    7.16874e+03    0.00000e+00    0.00000e+00

           Step           Time         Lambda
           1600     1600.00000        0.00000

   Energies (kJ/mol)
        G96Bond       G96Angle    Proper Dih.  Improper Dih.          LJ-14
    3.24144e+02    1.60072e+03    1.43233e+03    3.44014e+02    8.67846e+02
     Coulomb-14        LJ (SR)   Coulomb (SR)      Potential    Kinetic En.
    2.51614e+04   -4.46918e+03   -1.81119e+04    7.14940e+03    0.00000e+00
   Total Energy    Temperature Pressure (bar)
    7.14940e+03    0.00000e+00    0.00000e+00

           Step           Time         Lambda
           1700     1700.00000        0.00000

   Energies (kJ/mol)
        G96Bond       G96Angle    Proper Dih.  Improper Dih.          LJ-14
    3.24282e+02    1.60312e+03    1.43162e+03    3.44469e+02    8.68116e+02
     Coulomb-14        LJ (SR)   Coulomb (SR)      Potential    Kinetic En.
    2.51552e+04   -4.47305e+03   -1.81233e+04    7.13051e+03    0.00000e+00
   Total Energy    Temperature Pressure (bar)
    7.13051e+03    0.00000e+00    0.00000e+00

           Step           Time         Lambda
           1800     1800.00000        0.00000

   Energies (kJ/mol)
        G96Bond       G96Angle    Proper Dih.  Improper Dih.          LJ-14
    3.25977e+02    1.60477e+03    1.42781e+03    3.47155e+02    8.71247e+02
     Coulomb-14        LJ (SR)   Coulomb (SR)      Potential    Kinetic En.
    2.51470e+04   -4.47943e+03   -1.81479e+04    7.09667e+03    0.00000e+00
   Total Energy    Temperature Pressure (bar)
    7.09667e+03    0.00000e+00    0.00000e+00

           Step           Time         Lambda
           1900     1900.00000        0.00000

   Energies (kJ/mol)
        G96Bond       G96Angle    Proper Dih.  Improper Dih.          LJ-14
    3.26151e+02    1.60517e+03    1.42449e+03    3.47285e+02    8.71617e+02
     Coulomb-14        LJ (SR)   Coulomb (SR)      Potential    Kinetic En.
    2.51460e+04   -4.48233e+03   -1.81543e+04    7.08415e+03    0.00000e+00
   Total Energy    Temperature Pressure (bar)
    7.08415e+03    0.00000e+00    0.00000e+00

           Step           Time         Lambda
           2000     2000.00000        0.00000

   Energies (kJ/mol)
        G96Bond       G96Angle    Proper Dih.  Improper Dih.          LJ-14
    3.26393e+02    1.60557e+03    1.42122e+03    3.47430e+02    8.72088e+02
     Coulomb-14        LJ (SR)   Coulomb (SR)      Potential    Kinetic En.
    2.51441e+04   -4.48561e+03   -1.81600e+04    7.07120e+03    0.00000e+00
   Total Energy    Temperature Pressure (bar)
    7.07120e+03    0.00000e+00    0.00000e+00

           Step           Time         Lambda
           2100     2100.00000        0.00000

   Energies (kJ/mol)
        G96Bond       G96Angle    Proper Dih.  Improper Dih.          LJ-14
    3.26329e+02    1.60540e+03    1.41721e+03    3.47534e+02    8.72732e+02
     Coulomb-14        LJ (SR)   Coulomb (SR)      Potential    Kinetic En.
    2.51428e+04   -4.49250e+03   -1.81711e+04    7.04846e+03    0.00000e+00
   Total Energy    Temperature Pressure (bar)
    7.04846e+03    0.00000e+00    0.00000e+00

           Step           Time         Lambda
           2200     2200.00000        0.00000

   Energies (kJ/mol)
        G96Bond       G96Angle    Proper Dih.  Improper Dih.          LJ-14
    3.26703e+02    1.60548e+03    1.41362e+03    3.47735e+02    8.72266e+02
     Coulomb-14        LJ (SR)   Coulomb (SR)      Potential    Kinetic En.
    2.51411e+04   -4.49912e+03   -1.81813e+04    7.02655e+03    0.00000e+00
   Total Energy    Temperature Pressure (bar)
    7.02655e+03    0.00000e+00    0.00000e+00

           Step           Time         Lambda
           2300     2300.00000        0.00000

   Energies (kJ/mol)
        G96Bond       G96Angle    Proper Dih.  Improper Dih.          LJ-14
    3.26544e+02    1.60571e+03    1.41120e+03    3.48247e+02    8.73733e+02
     Coulomb-14        LJ (SR)   Coulomb (SR)      Potential    Kinetic En.
    2.51397e+04   -4.50459e+03   -1.81918e+04    7.00881e+03    0.00000e+00
   Total Energy    Temperature Pressure (bar)
    7.00881e+03    0.00000e+00    0.00000e+00

           Step           Time         Lambda
           2400     2400.00000        0.00000

   Energies (kJ/mol)
        G96Bond       G96Angle    Proper Dih.  Improper Dih.          LJ-14
    3.26932e+02    1.60556e+03    1.41063e+03    3.48433e+02    8.74205e+02
     Coulomb-14        LJ (SR)   Coulomb (SR)      Potential    Kinetic En.
    2.51392e+04   -4.50649e+03   -1.81951e+04    7.00334e+03    0.00000e+00
   Total Energy    Temperature Pressure (bar)
    7.00334e+03    0.00000e+00    0.00000e+00

           Step           Time         Lambda
           2500     2500.00000        0.00000

   Energies (kJ/mol)
        G96Bond       G96Angle    Proper Dih.  Improper Dih.          LJ-14
    3.26725e+02    1.60618e+03    1.40985e+03    3.48856e+02    8.75041e+02
     Coulomb-14        LJ (SR)   Coulomb (SR)      Potential    Kinetic En.
    2.51381e+04   -4.50982e+03   -1.82013e+04    6.99368e+03    0.00000e+00
   Total Energy    Temperature Pressure (bar)
    6.99368e+03    0.00000e+00    0.00000e+00

           Step           Time         Lambda
           2600     2600.00000        0.00000

   Energies (kJ/mol)
        G96Bond       G96Angle    Proper Dih.  Improper Dih.          LJ-14
    3.27431e+02    1.60828e+03    1.40844e+03    3.50301e+02    8.77278e+02
     Coulomb-14        LJ (SR)   Coulomb (SR)      Potential    Kinetic En.
    2.51339e+04   -4.51999e+03   -1.82244e+04    6.96129e+03    0.00000e+00
   Total Energy    Temperature Pressure (bar)
    6.96129e+03    0.00000e+00    0.00000e+00

           Step           Time         Lambda
           2700     2700.00000        0.00000

   Energies (kJ/mol)
        G96Bond       G96Angle    Proper Dih.  Improper Dih.          LJ-14
    3.27281e+02    1.60910e+03    1.40781e+03    3.51052e+02    8.78252e+02
     Coulomb-14        LJ (SR)   Coulomb (SR)      Potential    Kinetic En.
    2.51329e+04   -4.52461e+03   -1.82400e+04    6.94182e+03    0.00000e+00
   Total Energy    Temperature Pressure (bar)
    6.94182e+03    0.00000e+00    0.00000e+00

           Step           Time         Lambda
           2800     2800.00000        0.00000

   Energies (kJ/mol)
        G96Bond       G96Angle    Proper Dih.  Improper Dih.          LJ-14
    3.27014e+02    1.60977e+03    1.40752e+03    3.51312e+02    8.78659e+02
     Coulomb-14        LJ (SR)   Coulomb (SR)      Potential    Kinetic En.
    2.51324e+04   -4.52685e+03   -1.82522e+04    6.92756e+03    0.00000e+00
   Total Energy    Temperature Pressure (bar)
    6.92756e+03    0.00000e+00    0.00000e+00

           Step           Time         Lambda
           2900     2900.00000        0.00000

   Energies (kJ/mol)
        G96Bond       G96Angle    Proper Dih.  Improper Dih.          LJ-14
    3.27352e+02    1.61328e+03    1.41106e+03    3.52246e+02    8.77372e+02
     Coulomb-14        LJ (SR)   Coulomb (SR)      Potential    Kinetic En.
    2.51291e+04   -4.53186e+03   -1.82833e+04    6.89528e+03    0.00000e+00
   Total Energy    Temperature Pressure (bar)
    6.89528e+03    0.00000e+00    0.00000e+00

           Step           Time         Lambda
           3000     3000.00000        0.00000

   Energies (kJ/mol)
        G96Bond       G96Angle    Proper Dih.  Improper Dih.          LJ-14
    3.27230e+02    1.61084e+03    1.41129e+03    3.51896e+02    8.77032e+02
     Coulomb-14        LJ (SR)   Coulomb (SR)      Potential    Kinetic En.
    2.51314e+04   -4.53247e+03   -1.82859e+04    6.89125e+03    0.00000e+00
   Total Energy    Temperature Pressure (bar)
    6.89125e+03    0.00000e+00    0.00000e+00

           Step           Time         Lambda
           3100     3100.00000        0.00000

   Energies (kJ/mol)
        G96Bond       G96Angle    Proper Dih.  Improper Dih.          LJ-14
    3.27262e+02    1.61249e+03    1.40893e+03    3.52878e+02    8.74971e+02
     Coulomb-14        LJ (SR)   Coulomb (SR)      Potential    Kinetic En.
    2.51339e+04   -4.53596e+03   -1.83086e+04    6.86593e+03    0.00000e+00
   Total Energy    Temperature Pressure (bar)
    6.86593e+03    0.00000e+00    0.00000e+00

           Step           Time         Lambda
           3200     3200.00000        0.00000

   Energies (kJ/mol)
        G96Bond       G96Angle    Proper Dih.  Improper Dih.          LJ-14
    3.27227e+02    1.61121e+03    1.41091e+03    3.53974e+02    8.77338e+02
     Coulomb-14        LJ (SR)   Coulomb (SR)      Potential    Kinetic En.
    2.51354e+04   -4.54138e+03   -1.83251e+04    6.84962e+03    0.00000e+00
   Total Energy    Temperature Pressure (bar)
    6.84962e+03    0.00000e+00    0.00000e+00

           Step           Time         Lambda
           3300     3300.00000        0.00000

   Energies (kJ/mol)
        G96Bond       G96Angle    Proper Dih.  Improper Dih.          LJ-14
    3.27514e+02    1.61033e+03    1.41133e+03    3.53983e+02    8.78045e+02
     Coulomb-14        LJ (SR)   Coulomb (SR)      Potential    Kinetic En.
    2.51357e+04   -4.54760e+03   -1.83312e+04    6.83805e+03    0.00000e+00
   Total Energy    Temperature Pressure (bar)
    6.83805e+03    0.00000e+00    0.00000e+00

           Step           Time         Lambda
           3400     3400.00000        0.00000

   Energies (kJ/mol)
        G96Bond       G96Angle    Proper Dih.  Improper Dih.          LJ-14
    3.27701e+02    1.60999e+03    1.41137e+03    3.54198e+02    8.78420e+02
     Coulomb-14        LJ (SR)   Coulomb (SR)      Potential    Kinetic En.
    2.51355e+04   -4.55052e+03   -1.83334e+04    6.83330e+03    0.00000e+00
   Total Energy    Temperature Pressure (bar)
    6.83330e+03    0.00000e+00    0.00000e+00

           Step           Time         Lambda
           3500     3500.00000        0.00000

   Energies (kJ/mol)
        G96Bond       G96Angle    Proper Dih.  Improper Dih.          LJ-14
    3.27339e+02    1.60987e+03    1.41142e+03    3.54090e+02    8.78897e+02
     Coulomb-14        LJ (SR)   Coulomb (SR)      Potential    Kinetic En.
    2.51356e+04   -4.55380e+03   -1.83359e+04    6.82749e+03    0.00000e+00
   Total Energy    Temperature Pressure (bar)
    6.82749e+03    0.00000e+00    0.00000e+00

           Step           Time         Lambda
           3600     3600.00000        0.00000

   Energies (kJ/mol)
        G96Bond       G96Angle    Proper Dih.  Improper Dih.          LJ-14
    3.29167e+02    1.60977e+03    1.41126e+03    3.55216e+02    8.79720e+02
     Coulomb-14        LJ (SR)   Coulomb (SR)      Potential    Kinetic En.
    2.51294e+04   -4.58312e+03   -1.83439e+04    6.78754e+03    0.00000e+00
   Total Energy    Temperature Pressure (bar)
    6.78754e+03    0.00000e+00    0.00000e+00

           Step           Time         Lambda
           3700     3700.00000        0.00000

   Energies (kJ/mol)
        G96Bond       G96Angle    Proper Dih.  Improper Dih.          LJ-14
    3.27152e+02    1.60922e+03    1.41187e+03    3.54552e+02    8.81918e+02
     Coulomb-14        LJ (SR)   Coulomb (SR)      Potential    Kinetic En.
    2.51334e+04   -4.58479e+03   -1.83578e+04    6.77552e+03    0.00000e+00
   Total Energy    Temperature Pressure (bar)
    6.77552e+03    0.00000e+00    0.00000e+00

           Step           Time         Lambda
           3800     3800.00000        0.00000

   Energies (kJ/mol)
        G96Bond       G96Angle    Proper Dih.  Improper Dih.          LJ-14
    3.27901e+02    1.60873e+03    1.41196e+03    3.54580e+02    8.81749e+02
     Coulomb-14        LJ (SR)   Coulomb (SR)      Potential    Kinetic En.
    2.51334e+04   -4.58772e+03   -1.83612e+04    6.76943e+03    0.00000e+00
   Total Energy    Temperature Pressure (bar)
    6.76943e+03    0.00000e+00    0.00000e+00

           Step           Time         Lambda
           3900     3900.00000        0.00000

   Energies (kJ/mol)
        G96Bond       G96Angle    Proper Dih.  Improper Dih.          LJ-14
    3.27990e+02    1.60891e+03    1.41222e+03    3.54712e+02    8.81688e+02
     Coulomb-14        LJ (SR)   Coulomb (SR)      Potential    Kinetic En.
    2.51332e+04   -4.59098e+03   -1.83660e+04    6.76167e+03    0.00000e+00
   Total Energy    Temperature Pressure (bar)
    6.76167e+03    0.00000e+00    0.00000e+00

           Step           Time         Lambda
           4000     4000.00000        0.00000

   Energies (kJ/mol)
        G96Bond       G96Angle    Proper Dih.  Improper Dih.          LJ-14
    3.27189e+02    1.61004e+03    1.41297e+03    3.54853e+02    8.82793e+02
     Coulomb-14        LJ (SR)   Coulomb (SR)      Potential    Kinetic En.
    2.51315e+04   -4.59814e+03   -1.83830e+04    6.73817e+03    0.00000e+00
   Total Energy    Temperature Pressure (bar)
    6.73817e+03    0.00000e+00    0.00000e+00

           Step           Time         Lambda
           4100     4100.00000        0.00000

   Energies (kJ/mol)
        G96Bond       G96Angle    Proper Dih.  Improper Dih.          LJ-14
    3.27764e+02    1.61087e+03    1.41359e+03    3.55009e+02    8.80990e+02
     Coulomb-14        LJ (SR)   Coulomb (SR)      Potential    Kinetic En.
    2.51311e+04   -4.59930e+03   -1.83864e+04    6.73367e+03    0.00000e+00
   Total Energy    Temperature Pressure (bar)
    6.73367e+03    0.00000e+00    0.00000e+00

           Step           Time         Lambda
           4200     4200.00000        0.00000

   Energies (kJ/mol)
        G96Bond       G96Angle    Proper Dih.  Improper Dih.          LJ-14
    3.28475e+02    1.61321e+03    1.41512e+03    3.55687e+02    8.79347e+02
     Coulomb-14        LJ (SR)   Coulomb (SR)      Potential    Kinetic En.
    2.51279e+04   -4.60390e+03   -1.84006e+04    6.71524e+03    0.00000e+00
   Total Energy    Temperature Pressure (bar)
    6.71524e+03    0.00000e+00    0.00000e+00

           Step           Time         Lambda
           4300     4300.00000        0.00000

   Energies (kJ/mol)
        G96Bond       G96Angle    Proper Dih.  Improper Dih.          LJ-14
    3.27647e+02    1.61352e+03    1.41199e+03    3.55538e+02    8.81815e+02
     Coulomb-14        LJ (SR)   Coulomb (SR)      Potential    Kinetic En.
    2.51244e+04   -4.60437e+03   -1.84054e+04    6.70516e+03    0.00000e+00
   Total Energy    Temperature Pressure (bar)
    6.70516e+03    0.00000e+00    0.00000e+00

           Step           Time         Lambda
           4400     4400.00000        0.00000

   Energies (kJ/mol)
        G96Bond       G96Angle    Proper Dih.  Improper Dih.          LJ-14
    3.27841e+02    1.61437e+03    1.41060e+03    3.56306e+02    8.81280e+02
     Coulomb-14        LJ (SR)   Coulomb (SR)      Potential    Kinetic En.
    2.51226e+04   -4.60495e+03   -1.84122e+04    6.69584e+03    0.00000e+00
   Total Energy    Temperature Pressure (bar)
    6.69584e+03    0.00000e+00    0.00000e+00

           Step           Time         Lambda
           4500     4500.00000        0.00000

   Energies (kJ/mol)
        G96Bond       G96Angle    Proper Dih.  Improper Dih.          LJ-14
    3.27858e+02    1.61443e+03    1.41024e+03    3.56475e+02    8.81476e+02
     Coulomb-14        LJ (SR)   Coulomb (SR)      Potential    Kinetic En.
    2.51228e+04   -4.60624e+03   -1.84149e+04    6.69215e+03    0.00000e+00
   Total Energy    Temperature Pressure (bar)
    6.69215e+03    0.00000e+00    0.00000e+00

           Step           Time         Lambda
           4600     4600.00000        0.00000

   Energies (kJ/mol)
        G96Bond       G96Angle    Proper Dih.  Improper Dih.          LJ-14
    3.27480e+02    1.61479e+03    1.40960e+03    3.56838e+02    8.81876e+02
     Coulomb-14        LJ (SR)   Coulomb (SR)      Potential    Kinetic En.
    2.51240e+04   -4.60920e+03   -1.84213e+04    6.68411e+03    0.00000e+00
   Total Energy    Temperature Pressure (bar)
    6.68411e+03    0.00000e+00    0.00000e+00

           Step           Time         Lambda
           4700     4700.00000        0.00000

   Energies (kJ/mol)
        G96Bond       G96Angle    Proper Dih.  Improper Dih.          LJ-14
    3.27495e+02    1.61486e+03    1.40938e+03    3.56989e+02    8.81804e+02
     Coulomb-14        LJ (SR)   Coulomb (SR)      Potential    Kinetic En.
    2.51251e+04   -4.61125e+03   -1.84255e+04    6.67880e+03    0.00000e+00
   Total Energy    Temperature Pressure (bar)
    6.67880e+03    0.00000e+00    0.00000e+00

           Step           Time         Lambda
           4800     4800.00000        0.00000

   Energies (kJ/mol)
        G96Bond       G96Angle    Proper Dih.  Improper Dih.          LJ-14
    3.26899e+02    1.61548e+03    1.40951e+03    3.57457e+02    8.81668e+02
     Coulomb-14        LJ (SR)   Coulomb (SR)      Potential    Kinetic En.
    2.51279e+04   -4.61610e+03   -1.84364e+04    6.66646e+03    0.00000e+00
   Total Energy    Temperature Pressure (bar)
    6.66646e+03    0.00000e+00    0.00000e+00

           Step           Time         Lambda
           4900     4900.00000        0.00000

   Energies (kJ/mol)
        G96Bond       G96Angle    Proper Dih.  Improper Dih.          LJ-14
    3.26506e+02    1.61773e+03    1.41230e+03    3.58670e+02    8.79818e+02
     Coulomb-14        LJ (SR)   Coulomb (SR)      Potential    Kinetic En.
    2.51330e+04   -4.62364e+03   -1.84628e+04    6.64156e+03    0.00000e+00
   Total Energy    Temperature Pressure (bar)
    6.64156e+03    0.00000e+00    0.00000e+00

           Step           Time         Lambda
           5000     5000.00000        0.00000

   Energies (kJ/mol)
        G96Bond       G96Angle    Proper Dih.  Improper Dih.          LJ-14
    3.26025e+02    1.61734e+03    1.41391e+03    3.58979e+02    8.79693e+02
     Coulomb-14        LJ (SR)   Coulomb (SR)      Potential    Kinetic En.
    2.51365e+04   -4.62265e+03   -1.84766e+04    6.63313e+03    0.00000e+00
   Total Energy    Temperature Pressure (bar)
    6.63313e+03    0.00000e+00    0.00000e+00

           Step           Time         Lambda
           5100     5100.00000        0.00000

   Energies (kJ/mol)
        G96Bond       G96Angle    Proper Dih.  Improper Dih.          LJ-14
    3.26185e+02    1.61499e+03    1.41602e+03    3.59432e+02    8.80333e+02
     Coulomb-14        LJ (SR)   Coulomb (SR)      Potential    Kinetic En.
    2.51293e+04   -4.62182e+03   -1.84823e+04    6.62213e+03    0.00000e+00
   Total Energy    Temperature Pressure (bar)
    6.62213e+03    0.00000e+00    0.00000e+00

           Step           Time         Lambda
           5200     5200.00000        0.00000

   Energies (kJ/mol)
        G96Bond       G96Angle    Proper Dih.  Improper Dih.          LJ-14
    3.25481e+02    1.61477e+03    1.41813e+03    3.60491e+02    8.79270e+02
     Coulomb-14        LJ (SR)   Coulomb (SR)      Potential    Kinetic En.
    2.51324e+04   -4.62993e+03   -1.84987e+04    6.60189e+03    0.00000e+00
   Total Energy    Temperature Pressure (bar)
    6.60189e+03    0.00000e+00    0.00000e+00

           Step           Time         Lambda
           5300     5300.00000        0.00000

   Energies (kJ/mol)
        G96Bond       G96Angle    Proper Dih.  Improper Dih.          LJ-14
    3.25297e+02    1.61460e+03    1.41844e+03    3.60596e+02    8.79205e+02
     Coulomb-14        LJ (SR)   Coulomb (SR)      Potential    Kinetic En.
    2.51326e+04   -4.63139e+03   -1.85014e+04    6.59795e+03    0.00000e+00
   Total Energy    Temperature Pressure (bar)
    6.59795e+03    0.00000e+00    0.00000e+00

           Step           Time         Lambda
           5400     5400.00000        0.00000

   Energies (kJ/mol)
        G96Bond       G96Angle    Proper Dih.  Improper Dih.          LJ-14
    3.25193e+02    1.61466e+03    1.41877e+03    3.60758e+02    8.79060e+02
     Coulomb-14        LJ (SR)   Coulomb (SR)      Potential    Kinetic En.
    2.51327e+04   -4.63268e+03   -1.85038e+04    6.59467e+03    0.00000e+00
   Total Energy    Temperature Pressure (bar)
    6.59467e+03    0.00000e+00    0.00000e+00

           Step           Time         Lambda
           5500     5500.00000        0.00000

   Energies (kJ/mol)
        G96Bond       G96Angle    Proper Dih.  Improper Dih.          LJ-14
    3.25158e+02    1.61478e+03    1.41937e+03    3.60977e+02    8.78781e+02
     Coulomb-14        LJ (SR)   Coulomb (SR)      Potential    Kinetic En.
    2.51327e+04   -4.63491e+03   -1.85073e+04    6.58961e+03    0.00000e+00
   Total Energy    Temperature Pressure (bar)
    6.58961e+03    0.00000e+00    0.00000e+00

           Step           Time         Lambda
           5600     5600.00000        0.00000

   Energies (kJ/mol)
        G96Bond       G96Angle    Proper Dih.  Improper Dih.          LJ-14
    3.24797e+02    1.61619e+03    1.41859e+03    3.60686e+02    8.78628e+02
     Coulomb-14        LJ (SR)   Coulomb (SR)      Potential    Kinetic En.
    2.51326e+04   -4.63973e+03   -1.85153e+04    6.57648e+03    0.00000e+00
   Total Energy    Temperature Pressure (bar)
    6.57648e+03    0.00000e+00    0.00000e+00

           Step           Time         Lambda
           5700     5700.00000        0.00000

   Energies (kJ/mol)
        G96Bond       G96Angle    Proper Dih.  Improper Dih.          LJ-14
    3.24858e+02    1.61634e+03    1.41894e+03    3.61018e+02    8.78805e+02
     Coulomb-14        LJ (SR)   Coulomb (SR)      Potential    Kinetic En.
    2.51320e+04   -4.64155e+03   -1.85194e+04    6.57106e+03    0.00000e+00
   Total Energy    Temperature Pressure (bar)
    6.57106e+03    0.00000e+00    0.00000e+00

           Step           Time         Lambda
           5800     5800.00000        0.00000

   Energies (kJ/mol)
        G96Bond       G96Angle    Proper Dih.  Improper Dih.          LJ-14
    3.24480e+02    1.61712e+03    1.42009e+03    3.61593e+02    8.78797e+02
     Coulomb-14        LJ (SR)   Coulomb (SR)      Potential    Kinetic En.
    2.51314e+04   -4.64330e+03   -1.85243e+04    6.56589e+03    0.00000e+00
   Total Energy    Temperature Pressure (bar)
    6.56589e+03    0.00000e+00    0.00000e+00

           Step           Time         Lambda
           5900     5900.00000        0.00000

   Energies (kJ/mol)
        G96Bond       G96Angle    Proper Dih.  Improper Dih.          LJ-14
    3.24248e+02    1.61850e+03    1.42253e+03    3.62382e+02    8.79281e+02
     Coulomb-14        LJ (SR)   Coulomb (SR)      Potential    Kinetic En.
    2.51311e+04   -4.64596e+03   -1.85386e+04    6.55356e+03    0.00000e+00
   Total Energy    Temperature Pressure (bar)
    6.55356e+03    0.00000e+00    0.00000e+00

           Step           Time         Lambda
           6000     6000.00000        0.00000

   Energies (kJ/mol)
        G96Bond       G96Angle    Proper Dih.  Improper Dih.          LJ-14
    3.24281e+02    1.61947e+03    1.42273e+03    3.62454e+02    8.78955e+02
     Coulomb-14        LJ (SR)   Coulomb (SR)      Potential    Kinetic En.
    2.51307e+04   -4.64635e+03   -1.85430e+04    6.54921e+03    0.00000e+00
   Total Energy    Temperature Pressure (bar)
    6.54921e+03    0.00000e+00    0.00000e+00

           Step           Time         Lambda
           6100     6100.00000        0.00000

   Energies (kJ/mol)
        G96Bond       G96Angle    Proper Dih.  Improper Dih.          LJ-14
    3.23994e+02    1.61933e+03    1.42490e+03    3.63066e+02    8.78198e+02
     Coulomb-14        LJ (SR)   Coulomb (SR)      Potential    Kinetic En.
    2.51300e+04   -4.64648e+03   -1.85537e+04    6.53934e+03    0.00000e+00
   Total Energy    Temperature Pressure (bar)
    6.53934e+03    0.00000e+00    0.00000e+00

           Step           Time         Lambda
           6200     6200.00000        0.00000

   Energies (kJ/mol)
        G96Bond       G96Angle    Proper Dih.  Improper Dih.          LJ-14
    3.23622e+02    1.61758e+03    1.43038e+03    3.62633e+02    8.75553e+02
     Coulomb-14        LJ (SR)   Coulomb (SR)      Potential    Kinetic En.
    2.51297e+04   -4.64838e+03   -1.85692e+04    6.52195e+03    0.00000e+00
   Total Energy    Temperature Pressure (bar)
    6.52195e+03    0.00000e+00    0.00000e+00

           Step           Time         Lambda
           6300     6300.00000        0.00000

   Energies (kJ/mol)
        G96Bond       G96Angle    Proper Dih.  Improper Dih.          LJ-14
    3.23373e+02    1.61619e+03    1.43070e+03    3.62625e+02    8.74950e+02
     Coulomb-14        LJ (SR)   Coulomb (SR)      Potential    Kinetic En.
    2.51303e+04   -4.64878e+03   -1.85701e+04    6.51924e+03    0.00000e+00
   Total Energy    Temperature Pressure (bar)
    6.51924e+03    0.00000e+00    0.00000e+00

           Step           Time         Lambda
           6400     6400.00000        0.00000

   Energies (kJ/mol)
        G96Bond       G96Angle    Proper Dih.  Improper Dih.          LJ-14
    3.23289e+02    1.61576e+03    1.43085e+03    3.62528e+02    8.74725e+02
     Coulomb-14        LJ (SR)   Coulomb (SR)      Potential    Kinetic En.
    2.51307e+04   -4.64918e+03   -1.85711e+04    6.51758e+03    0.00000e+00
   Total Energy    Temperature Pressure (bar)
    6.51758e+03    0.00000e+00    0.00000e+00

           Step           Time         Lambda
           6500     6500.00000        0.00000

   Energies (kJ/mol)
        G96Bond       G96Angle    Proper Dih.  Improper Dih.          LJ-14
    3.23189e+02    1.61521e+03    1.43092e+03    3.62407e+02    8.74511e+02
     Coulomb-14        LJ (SR)   Coulomb (SR)      Potential    Kinetic En.
    2.51312e+04   -4.64957e+03   -1.85721e+04    6.51569e+03    0.00000e+00
   Total Energy    Temperature Pressure (bar)
    6.51569e+03    0.00000e+00    0.00000e+00

           Step           Time         Lambda
           6600     6600.00000        0.00000

   Energies (kJ/mol)
        G96Bond       G96Angle    Proper Dih.  Improper Dih.          LJ-14
    3.23071e+02    1.61450e+03    1.43085e+03    3.62279e+02    8.74309e+02
     Coulomb-14        LJ (SR)   Coulomb (SR)      Potential    Kinetic En.
    2.51317e+04   -4.64996e+03   -1.85733e+04    6.51349e+03    0.00000e+00
   Total Energy    Temperature Pressure (bar)
    6.51349e+03    0.00000e+00    0.00000e+00

           Step           Time         Lambda
           6700     6700.00000        0.00000

   Energies (kJ/mol)
        G96Bond       G96Angle    Proper Dih.  Improper Dih.          LJ-14
    3.22936e+02    1.61365e+03    1.43058e+03    3.62180e+02    8.74111e+02
     Coulomb-14        LJ (SR)   Coulomb (SR)      Potential    Kinetic En.
    2.51325e+04   -4.65036e+03   -1.85747e+04    6.51088e+03    0.00000e+00
   Total Energy    Temperature Pressure (bar)
    6.51088e+03    0.00000e+00    0.00000e+00

           Step           Time         Lambda
           6800     6800.00000        0.00000

   Energies (kJ/mol)
        G96Bond       G96Angle    Proper Dih.  Improper Dih.          LJ-14
    3.22796e+02    1.61277e+03    1.43019e+03    3.62132e+02    8.73894e+02
     Coulomb-14        LJ (SR)   Coulomb (SR)      Potential    Kinetic En.
    2.51332e+04   -4.65081e+03   -1.85762e+04    6.50797e+03    0.00000e+00
   Total Energy    Temperature Pressure (bar)
    6.50797e+03    0.00000e+00    0.00000e+00

           Step           Time         Lambda
           6900     6900.00000        0.00000

   Energies (kJ/mol)
        G96Bond       G96Angle    Proper Dih.  Improper Dih.          LJ-14
    3.22663e+02    1.61203e+03    1.42985e+03    3.62145e+02    8.73632e+02
     Coulomb-14        LJ (SR)   Coulomb (SR)      Potential    Kinetic En.
    2.51338e+04   -4.65133e+03   -1.85778e+04    6.50502e+03    0.00000e+00
   Total Energy    Temperature Pressure (bar)
    6.50502e+03    0.00000e+00    0.00000e+00

           Step           Time         Lambda
           7000     7000.00000        0.00000

   Energies (kJ/mol)
        G96Bond       G96Angle    Proper Dih.  Improper Dih.          LJ-14
    3.22541e+02    1.61151e+03    1.42957e+03    3.62242e+02    8.73320e+02
     Coulomb-14        LJ (SR)   Coulomb (SR)      Potential    Kinetic En.
    2.51343e+04   -4.65190e+03   -1.85794e+04    6.50216e+03    0.00000e+00
   Total Energy    Temperature Pressure (bar)
    6.50216e+03    0.00000e+00    0.00000e+00

           Step           Time         Lambda
           7100     7100.00000        0.00000

   Energies (kJ/mol)
        G96Bond       G96Angle    Proper Dih.  Improper Dih.          LJ-14
    3.22216e+02    1.61086e+03    1.42828e+03    3.63138e+02    8.72263e+02
     Coulomb-14        LJ (SR)   Coulomb (SR)      Potential    Kinetic En.
    2.51352e+04   -4.65414e+03   -1.85846e+04    6.49326e+03    0.00000e+00
   Total Energy    Temperature Pressure (bar)
    6.49326e+03    0.00000e+00    0.00000e+00

           Step           Time         Lambda
           7200     7200.00000        0.00000

   Energies (kJ/mol)
        G96Bond       G96Angle    Proper Dih.  Improper Dih.          LJ-14
    3.21934e+02    1.61109e+03    1.42418e+03    3.64306e+02    8.71976e+02
     Coulomb-14        LJ (SR)   Coulomb (SR)      Potential    Kinetic En.
    2.51369e+04   -4.65803e+03   -1.85909e+04    6.48141e+03    0.00000e+00
   Total Energy    Temperature Pressure (bar)
    6.48141e+03    0.00000e+00    0.00000e+00

           Step           Time         Lambda
           7300     7300.00000        0.00000

   Energies (kJ/mol)
        G96Bond       G96Angle    Proper Dih.  Improper Dih.          LJ-14
    3.21824e+02    1.61080e+03    1.42281e+03    3.64469e+02    8.72200e+02
     Coulomb-14        LJ (SR)   Coulomb (SR)      Potential    Kinetic En.
    2.51374e+04   -4.66083e+03   -1.85950e+04    6.47369e+03    0.00000e+00
   Total Energy    Temperature Pressure (bar)
    6.47369e+03    0.00000e+00    0.00000e+00

           Step           Time         Lambda
           7400     7400.00000        0.00000

   Energies (kJ/mol)
        G96Bond       G96Angle    Proper Dih.  Improper Dih.          LJ-14
    3.21734e+02    1.61102e+03    1.42271e+03    3.64667e+02    8.72472e+02
     Coulomb-14        LJ (SR)   Coulomb (SR)      Potential    Kinetic En.
    2.51368e+04   -4.66251e+03   -1.85985e+04    6.46838e+03    0.00000e+00
   Total Energy    Temperature Pressure (bar)
    6.46838e+03    0.00000e+00    0.00000e+00

           Step           Time         Lambda
           7500     7500.00000        0.00000

   Energies (kJ/mol)
        G96Bond       G96Angle    Proper Dih.  Improper Dih.          LJ-14
    3.23911e+02    1.61276e+03    1.42332e+03    3.65470e+02    8.71967e+02
     Coulomb-14        LJ (SR)   Coulomb (SR)      Potential    Kinetic En.
    2.51360e+04   -4.66502e+03   -1.86087e+04    6.45971e+03    0.00000e+00
   Total Energy    Temperature Pressure (bar)
    6.45971e+03    0.00000e+00    0.00000e+00

           Step           Time         Lambda
           7600     7600.00000        0.00000

   Energies (kJ/mol)
        G96Bond       G96Angle    Proper Dih.  Improper Dih.          LJ-14
    3.21533e+02    1.61036e+03    1.42363e+03    3.65446e+02    8.73383e+02
     Coulomb-14        LJ (SR)   Coulomb (SR)      Potential    Kinetic En.
    2.51381e+04   -4.66770e+03   -1.86109e+04    6.45380e+03    0.00000e+00
   Total Energy    Temperature Pressure (bar)
    6.45380e+03    0.00000e+00    0.00000e+00

           Step           Time         Lambda
           7700     7700.00000        0.00000

   Energies (kJ/mol)
        G96Bond       G96Angle    Proper Dih.  Improper Dih.          LJ-14
    3.22339e+02    1.61132e+03    1.43240e+03    3.67412e+02    8.74187e+02
     Coulomb-14        LJ (SR)   Coulomb (SR)      Potential    Kinetic En.
    2.51362e+04   -4.69149e+03   -1.86341e+04    6.41829e+03    0.00000e+00
   Total Energy    Temperature Pressure (bar)
    6.41829e+03    0.00000e+00    0.00000e+00

           Step           Time         Lambda
           7800     7800.00000        0.00000

   Energies (kJ/mol)
        G96Bond       G96Angle    Proper Dih.  Improper Dih.          LJ-14
    3.20902e+02    1.60822e+03    1.43055e+03    3.66102e+02    8.78371e+02
     Coulomb-14        LJ (SR)   Coulomb (SR)      Potential    Kinetic En.
    2.51397e+04   -4.69393e+03   -1.86408e+04    6.40906e+03    0.00000e+00
   Total Energy    Temperature Pressure (bar)
    6.40906e+03    0.00000e+00    0.00000e+00

           Step           Time         Lambda
           7900     7900.00000        0.00000

   Energies (kJ/mol)
        G96Bond       G96Angle    Proper Dih.  Improper Dih.          LJ-14
    3.20835e+02    1.60845e+03    1.42986e+03    3.66261e+02    8.78363e+02
     Coulomb-14        LJ (SR)   Coulomb (SR)      Potential    Kinetic En.
    2.51404e+04   -4.69689e+03   -1.86451e+04    6.40224e+03    0.00000e+00
   Total Energy    Temperature Pressure (bar)
    6.40224e+03    0.00000e+00    0.00000e+00

           Step           Time         Lambda
           8000     8000.00000        0.00000

   Energies (kJ/mol)
        G96Bond       G96Angle    Proper Dih.  Improper Dih.          LJ-14
    3.20769e+02    1.61008e+03    1.43280e+03    3.66246e+02    8.78192e+02
     Coulomb-14        LJ (SR)   Coulomb (SR)      Potential    Kinetic En.
    2.51402e+04   -4.70503e+03   -1.86548e+04    6.38844e+03    0.00000e+00
   Total Energy    Temperature Pressure (bar)
    6.38844e+03    0.00000e+00    0.00000e+00

           Step           Time         Lambda
           8100     8100.00000        0.00000

   Energies (kJ/mol)
        G96Bond       G96Angle    Proper Dih.  Improper Dih.          LJ-14
    3.20789e+02    1.61046e+03    1.43452e+03    3.66191e+02    8.78079e+02
     Coulomb-14        LJ (SR)   Coulomb (SR)      Potential    Kinetic En.
    2.51396e+04   -4.70824e+03   -1.86571e+04    6.38433e+03    0.00000e+00
   Total Energy    Temperature Pressure (bar)
    6.38433e+03    0.00000e+00    0.00000e+00

           Step           Time         Lambda
           8200     8200.00000        0.00000

   Energies (kJ/mol)
        G96Bond       G96Angle    Proper Dih.  Improper Dih.          LJ-14
    3.20860e+02    1.61233e+03    1.43899e+03    3.66552e+02    8.78182e+02
     Coulomb-14        LJ (SR)   Coulomb (SR)      Potential    Kinetic En.
    2.51380e+04   -4.71741e+03   -1.86642e+04    6.37325e+03    0.00000e+00
   Total Energy    Temperature Pressure (bar)
    6.37325e+03    0.00000e+00    0.00000e+00

           Step           Time         Lambda
           8300     8300.00000        0.00000

   Energies (kJ/mol)
        G96Bond       G96Angle    Proper Dih.  Improper Dih.          LJ-14
    3.20784e+02    1.61291e+03    1.44009e+03    3.66720e+02    8.78341e+02
     Coulomb-14        LJ (SR)   Coulomb (SR)      Potential    Kinetic En.
    2.51377e+04   -4.72008e+03   -1.86664e+04    6.37003e+03    0.00000e+00
   Total Energy    Temperature Pressure (bar)
    6.37003e+03    0.00000e+00    0.00000e+00

           Step           Time         Lambda
           8400     8400.00000        0.00000

   Energies (kJ/mol)
        G96Bond       G96Angle    Proper Dih.  Improper Dih.          LJ-14
    3.20962e+02    1.61365e+03    1.44206e+03    3.66962e+02    8.78699e+02
     Coulomb-14        LJ (SR)   Coulomb (SR)      Potential    Kinetic En.
    2.51371e+04   -4.72479e+03   -1.86706e+04    6.36412e+03    0.00000e+00
   Total Energy    Temperature Pressure (bar)
    6.36412e+03    0.00000e+00    0.00000e+00

           Step           Time         Lambda
           8500     8500.00000        0.00000

   Energies (kJ/mol)
        G96Bond       G96Angle    Proper Dih.  Improper Dih.          LJ-14
    3.21146e+02    1.61468e+03    1.44469e+03    3.67363e+02    8.79077e+02
     Coulomb-14        LJ (SR)   Coulomb (SR)      Potential    Kinetic En.
    2.51364e+04   -4.72983e+03   -1.86768e+04    6.35666e+03    0.00000e+00
   Total Energy    Temperature Pressure (bar)
    6.35666e+03    0.00000e+00    0.00000e+00

           Step           Time         Lambda
           8600     8600.00000        0.00000

   Energies (kJ/mol)
        G96Bond       G96Angle    Proper Dih.  Improper Dih.          LJ-14
    3.21192e+02    1.61641e+03    1.44985e+03    3.68069e+02    8.79250e+02
     Coulomb-14        LJ (SR)   Coulomb (SR)      Potential    Kinetic En.
    2.51352e+04   -4.73684e+03   -1.86891e+04    6.34403e+03    0.00000e+00
   Total Energy    Temperature Pressure (bar)
    6.34403e+03    0.00000e+00    0.00000e+00

           Step           Time         Lambda
           8700     8700.00000        0.00000

   Energies (kJ/mol)
        G96Bond       G96Angle    Proper Dih.  Improper Dih.          LJ-14
    3.21061e+02    1.61622e+03    1.45039e+03    3.68261e+02    8.79424e+02
     Coulomb-14        LJ (SR)   Coulomb (SR)      Potential    Kinetic En.
    2.51350e+04   -4.74011e+03   -1.86910e+04    6.33924e+03    0.00000e+00
   Total Energy    Temperature Pressure (bar)
    6.33924e+03    0.00000e+00    0.00000e+00

           Step           Time         Lambda
           8800     8800.00000        0.00000

   Energies (kJ/mol)
        G96Bond       G96Angle    Proper Dih.  Improper Dih.          LJ-14
    3.21332e+02    1.61602e+03    1.45059e+03    3.68467e+02    8.79618e+02
     Coulomb-14        LJ (SR)   Coulomb (SR)      Potential    Kinetic En.
    2.51348e+04   -4.74111e+03   -1.86922e+04    6.33755e+03    0.00000e+00
   Total Energy    Temperature Pressure (bar)
    6.33755e+03    0.00000e+00    0.00000e+00

           Step           Time         Lambda
           8900     8900.00000        0.00000

   Energies (kJ/mol)
        G96Bond       G96Angle    Proper Dih.  Improper Dih.          LJ-14
    3.21110e+02    1.61640e+03    1.45086e+03    3.68695e+02    8.79894e+02
     Coulomb-14        LJ (SR)   Coulomb (SR)      Potential    Kinetic En.
    2.51346e+04   -4.74251e+03   -1.86940e+04    6.33506e+03    0.00000e+00
   Total Energy    Temperature Pressure (bar)
    6.33506e+03    0.00000e+00    0.00000e+00

           Step           Time         Lambda
           9000     9000.00000        0.00000

   Energies (kJ/mol)
        G96Bond       G96Angle    Proper Dih.  Improper Dih.          LJ-14
    3.21143e+02    1.61587e+03    1.45324e+03    3.68435e+02    8.81278e+02
     Coulomb-14        LJ (SR)   Coulomb (SR)      Potential    Kinetic En.
    2.51352e+04   -4.74919e+03   -1.87067e+04    6.31922e+03    0.00000e+00
   Total Energy    Temperature Pressure (bar)
    6.31922e+03    0.00000e+00    0.00000e+00

           Step           Time         Lambda
           9100     9100.00000        0.00000

   Energies (kJ/mol)
        G96Bond       G96Angle    Proper Dih.  Improper Dih.          LJ-14
    3.21128e+02    1.61624e+03    1.45339e+03    3.68630e+02    8.81383e+02
     Coulomb-14        LJ (SR)   Coulomb (SR)      Potential    Kinetic En.
    2.51340e+04   -4.74967e+03   -1.87072e+04    6.31786e+03    0.00000e+00
   Total Energy    Temperature Pressure (bar)
    6.31786e+03    0.00000e+00    0.00000e+00

           Step           Time         Lambda
           9200     9200.00000        0.00000

   Energies (kJ/mol)
        G96Bond       G96Angle    Proper Dih.  Improper Dih.          LJ-14
    3.21252e+02    1.61607e+03    1.45451e+03    3.68688e+02    8.81363e+02
     Coulomb-14        LJ (SR)   Coulomb (SR)      Potential    Kinetic En.
    2.51335e+04   -4.75036e+03   -1.87104e+04    6.31463e+03    0.00000e+00
   Total Energy    Temperature Pressure (bar)
    6.31463e+03    0.00000e+00    0.00000e+00

           Step           Time         Lambda
           9300     9300.00000        0.00000

   Energies (kJ/mol)
        G96Bond       G96Angle    Proper Dih.  Improper Dih.          LJ-14
    3.21584e+02    1.61700e+03    1.45820e+03    3.69043e+02    8.80745e+02
     Coulomb-14        LJ (SR)   Coulomb (SR)      Potential    Kinetic En.
    2.51317e+04   -4.74846e+03   -1.87226e+04    6.30717e+03    0.00000e+00
   Total Energy    Temperature Pressure (bar)
    6.30717e+03    0.00000e+00    0.00000e+00

           Step           Time         Lambda
           9400     9400.00000        0.00000

   Energies (kJ/mol)
        G96Bond       G96Angle    Proper Dih.  Improper Dih.          LJ-14
    3.21525e+02    1.61665e+03    1.45901e+03    3.68754e+02    8.81386e+02
     Coulomb-14        LJ (SR)   Coulomb (SR)      Potential    Kinetic En.
    2.51313e+04   -4.74766e+03   -1.87262e+04    6.30477e+03    0.00000e+00
   Total Energy    Temperature Pressure (bar)
    6.30477e+03    0.00000e+00    0.00000e+00

           Step           Time         Lambda
           9500     9500.00000        0.00000

   Energies (kJ/mol)
        G96Bond       G96Angle    Proper Dih.  Improper Dih.          LJ-14
    3.21735e+02    1.61639e+03    1.45929e+03    3.68678e+02    8.81547e+02
     Coulomb-14        LJ (SR)   Coulomb (SR)      Potential    Kinetic En.
    2.51310e+04   -4.74773e+03   -1.87275e+04    6.30341e+03    0.00000e+00
   Total Energy    Temperature Pressure (bar)
    6.30341e+03    0.00000e+00    0.00000e+00

           Step           Time         Lambda
           9600     9600.00000        0.00000

   Energies (kJ/mol)
        G96Bond       G96Angle    Proper Dih.  Improper Dih.          LJ-14
    3.21759e+02    1.61634e+03    1.45937e+03    3.68664e+02    8.81594e+02
     Coulomb-14        LJ (SR)   Coulomb (SR)      Potential    Kinetic En.
    2.51310e+04   -4.74777e+03   -1.87279e+04    6.30301e+03    0.00000e+00
   Total Energy    Temperature Pressure (bar)
    6.30301e+03    0.00000e+00    0.00000e+00

           Step           Time         Lambda
           9700     9700.00000        0.00000

   Energies (kJ/mol)
        G96Bond       G96Angle    Proper Dih.  Improper Dih.          LJ-14
    3.21784e+02    1.61628e+03    1.45945e+03    3.68654e+02    8.81638e+02
     Coulomb-14        LJ (SR)   Coulomb (SR)      Potential    Kinetic En.
    2.51309e+04   -4.74781e+03   -1.87283e+04    6.30261e+03    0.00000e+00
   Total Energy    Temperature Pressure (bar)
    6.30261e+03    0.00000e+00    0.00000e+00

           Step           Time         Lambda
           9800     9800.00000        0.00000

   Energies (kJ/mol)
        G96Bond       G96Angle    Proper Dih.  Improper Dih.          LJ-14
    3.21808e+02    1.61623e+03    1.45952e+03    3.68647e+02    8.81680e+02
     Coulomb-14        LJ (SR)   Coulomb (SR)      Potential    Kinetic En.
    2.51309e+04   -4.74786e+03   -1.87287e+04    6.30221e+03    0.00000e+00
   Total Energy    Temperature Pressure (bar)
    6.30221e+03    0.00000e+00    0.00000e+00

           Step           Time         Lambda
           9900     9900.00000        0.00000

   Energies (kJ/mol)
        G96Bond       G96Angle    Proper Dih.  Improper Dih.          LJ-14
    3.21832e+02    1.61619e+03    1.45960e+03    3.68642e+02    8.81722e+02
     Coulomb-14        LJ (SR)   Coulomb (SR)      Potential    Kinetic En.
    2.51308e+04   -4.74792e+03   -1.87290e+04    6.30182e+03    0.00000e+00
   Total Energy    Temperature Pressure (bar)
    6.30182e+03    0.00000e+00    0.00000e+00

           Step           Time         Lambda
          10000    10000.00000        0.00000

   Energies (kJ/mol)
        G96Bond       G96Angle    Proper Dih.  Improper Dih.          LJ-14
    3.21857e+02    1.61614e+03    1.45967e+03    3.68639e+02    8.81761e+02
     Coulomb-14        LJ (SR)   Coulomb (SR)      Potential    Kinetic En.
    2.51307e+04   -4.74798e+03   -1.87294e+04    6.30143e+03    0.00000e+00
   Total Energy    Temperature Pressure (bar)
    6.30143e+03    0.00000e+00    0.00000e+00

           Step           Time         Lambda
          10100    10100.00000        0.00000

   Energies (kJ/mol)
        G96Bond       G96Angle    Proper Dih.  Improper Dih.          LJ-14
    3.22022e+02    1.61593e+03    1.46014e+03    3.68672e+02    8.82041e+02
     Coulomb-14        LJ (SR)   Coulomb (SR)      Potential    Kinetic En.
    2.51301e+04   -4.74845e+03   -1.87317e+04    6.29872e+03    0.00000e+00
   Total Energy    Temperature Pressure (bar)
    6.29872e+03    0.00000e+00    0.00000e+00

           Step           Time         Lambda
          10200    10200.00000        0.00000

   Energies (kJ/mol)
        G96Bond       G96Angle    Proper Dih.  Improper Dih.          LJ-14
    3.22580e+02    1.61569e+03    1.46078e+03    3.68963e+02    8.82629e+02
     Coulomb-14        LJ (SR)   Coulomb (SR)      Potential    Kinetic En.
    2.51279e+04   -4.74937e+03   -1.87363e+04    6.29288e+03    0.00000e+00
   Total Energy    Temperature Pressure (bar)
    6.29288e+03    0.00000e+00    0.00000e+00

           Step           Time         Lambda
          10300    10300.00000        0.00000

   Energies (kJ/mol)
        G96Bond       G96Angle    Proper Dih.  Improper Dih.          LJ-14
    3.22908e+02    1.61580e+03    1.46083e+03    3.69201e+02    8.83177e+02
     Coulomb-14        LJ (SR)   Coulomb (SR)      Potential    Kinetic En.
    2.51263e+04   -4.74947e+03   -1.87394e+04    6.28934e+03    0.00000e+00
   Total Energy    Temperature Pressure (bar)
    6.28934e+03    0.00000e+00    0.00000e+00

           Step           Time         Lambda
          10400    10400.00000        0.00000

   Energies (kJ/mol)
        G96Bond       G96Angle    Proper Dih.  Improper Dih.          LJ-14
    3.23259e+02    1.61545e+03    1.46096e+03    3.69263e+02    8.83506e+02
     Coulomb-14        LJ (SR)   Coulomb (SR)      Potential    Kinetic En.
    2.51261e+04   -4.74940e+03   -1.87422e+04    6.28695e+03    0.00000e+00
   Total Energy    Temperature Pressure (bar)
    6.28695e+03    0.00000e+00    0.00000e+00

           Step           Time         Lambda
          10500    10500.00000        0.00000

   Energies (kJ/mol)
        G96Bond       G96Angle    Proper Dih.  Improper Dih.          LJ-14
    3.23191e+02    1.61540e+03    1.46120e+03    3.69187e+02    8.83442e+02
     Coulomb-14        LJ (SR)   Coulomb (SR)      Potential    Kinetic En.
    2.51264e+04   -4.74939e+03   -1.87443e+04    6.28518e+03    0.00000e+00
   Total Energy    Temperature Pressure (bar)
    6.28518e+03    0.00000e+00    0.00000e+00

           Step           Time         Lambda
          10600    10600.00000        0.00000

   Energies (kJ/mol)
        G96Bond       G96Angle    Proper Dih.  Improper Dih.          LJ-14
    3.23226e+02    1.61495e+03    1.46149e+03    3.68958e+02    8.83207e+02
     Coulomb-14        LJ (SR)   Coulomb (SR)      Potential    Kinetic En.
    2.51273e+04   -4.74914e+03   -1.87470e+04    6.28294e+03    0.00000e+00
   Total Energy    Temperature Pressure (bar)
    6.28294e+03    0.00000e+00    0.00000e+00

           Step           Time         Lambda
          10700    10700.00000        0.00000

   Energies (kJ/mol)
        G96Bond       G96Angle    Proper Dih.  Improper Dih.          LJ-14
    3.23355e+02    1.61415e+03    1.46125e+03    3.68660e+02    8.83087e+02
     Coulomb-14        LJ (SR)   Coulomb (SR)      Potential    Kinetic En.
    2.51285e+04   -4.74855e+03   -1.87502e+04    6.28024e+03    0.00000e+00
   Total Energy    Temperature Pressure (bar)
    6.28024e+03    0.00000e+00    0.00000e+00

           Step           Time         Lambda
          10800    10800.00000        0.00000

   Energies (kJ/mol)
        G96Bond       G96Angle    Proper Dih.  Improper Dih.          LJ-14
    3.23304e+02    1.61278e+03    1.46092e+03    3.68516e+02    8.83333e+02
     Coulomb-14        LJ (SR)   Coulomb (SR)      Potential    Kinetic En.
    2.51298e+04   -4.74859e+03   -1.87526e+04    6.27749e+03    0.00000e+00
   Total Energy    Temperature Pressure (bar)
    6.27749e+03    0.00000e+00    0.00000e+00

           Step           Time         Lambda
          10900    10900.00000        0.00000

   Energies (kJ/mol)
        G96Bond       G96Angle    Proper Dih.  Improper Dih.          LJ-14
    3.23346e+02    1.61185e+03    1.46096e+03    3.68525e+02    8.83489e+02
     Coulomb-14        LJ (SR)   Coulomb (SR)      Potential    Kinetic En.
    2.51305e+04   -4.74936e+03   -1.87536e+04    6.27567e+03    0.00000e+00
   Total Energy    Temperature Pressure (bar)
    6.27567e+03    0.00000e+00    0.00000e+00

           Step           Time         Lambda
          11000    11000.00000        0.00000

   Energies (kJ/mol)
        G96Bond       G96Angle    Proper Dih.  Improper Dih.          LJ-14
    3.23306e+02    1.61133e+03    1.46111e+03    3.68529e+02    8.83543e+02
     Coulomb-14        LJ (SR)   Coulomb (SR)      Potential    Kinetic En.
    2.51309e+04   -4.75009e+03   -1.87543e+04    6.27426e+03    0.00000e+00
   Total Energy    Temperature Pressure (bar)
    6.27426e+03    0.00000e+00    0.00000e+00

           Step           Time         Lambda
          11100    11100.00000        0.00000

   Energies (kJ/mol)
        G96Bond       G96Angle    Proper Dih.  Improper Dih.          LJ-14
    3.23330e+02    1.60998e+03    1.46031e+03    3.68579e+02    8.83893e+02
     Coulomb-14        LJ (SR)   Coulomb (SR)      Potential    Kinetic En.
    2.51313e+04   -4.75315e+03   -1.87568e+04    6.26751e+03    0.00000e+00
   Total Energy    Temperature Pressure (bar)
    6.26751e+03    0.00000e+00    0.00000e+00

           Step           Time         Lambda
          11200    11200.00000        0.00000

   Energies (kJ/mol)
        G96Bond       G96Angle    Proper Dih.  Improper Dih.          LJ-14
    3.23266e+02    1.60912e+03    1.45934e+03    3.68891e+02    8.83599e+02
     Coulomb-14        LJ (SR)   Coulomb (SR)      Potential    Kinetic En.
    2.51327e+04   -4.75561e+03   -1.87605e+04    6.26081e+03    0.00000e+00
   Total Energy    Temperature Pressure (bar)
    6.26081e+03    0.00000e+00    0.00000e+00

           Step           Time         Lambda
          11300    11300.00000        0.00000

   Energies (kJ/mol)
        G96Bond       G96Angle    Proper Dih.  Improper Dih.          LJ-14
    3.23463e+02    1.60908e+03    1.46065e+03    3.68608e+02    8.82700e+02
     Coulomb-14        LJ (SR)   Coulomb (SR)      Potential    Kinetic En.
    2.51338e+04   -4.75890e+03   -1.87649e+04    6.25440e+03    0.00000e+00
   Total Energy    Temperature Pressure (bar)
    6.25440e+03    0.00000e+00    0.00000e+00

           Step           Time         Lambda
          11400    11400.00000        0.00000

   Energies (kJ/mol)
        G96Bond       G96Angle    Proper Dih.  Improper Dih.          LJ-14
    3.23118e+02    1.60902e+03    1.46061e+03    3.68157e+02    8.83454e+02
     Coulomb-14        LJ (SR)   Coulomb (SR)      Potential    Kinetic En.
    2.51339e+04   -4.75973e+03   -1.87662e+04    6.25234e+03    0.00000e+00
   Total Energy    Temperature Pressure (bar)
    6.25234e+03    0.00000e+00    0.00000e+00

           Step           Time         Lambda
          11500    11500.00000        0.00000

   Energies (kJ/mol)
        G96Bond       G96Angle    Proper Dih.  Improper Dih.          LJ-14
    3.23224e+02    1.60795e+03    1.46038e+03    3.67473e+02    8.83387e+02
     Coulomb-14        LJ (SR)   Coulomb (SR)      Potential    Kinetic En.
    2.51361e+04   -4.76142e+03   -1.87683e+04    6.24878e+03    0.00000e+00
   Total Energy    Temperature Pressure (bar)
    6.24878e+03    0.00000e+00    0.00000e+00

           Step           Time         Lambda
          11600    11600.00000        0.00000

   Energies (kJ/mol)
        G96Bond       G96Angle    Proper Dih.  Improper Dih.          LJ-14
    3.22680e+02    1.60779e+03    1.46041e+03    3.67417e+02    8.83243e+02
     Coulomb-14        LJ (SR)   Coulomb (SR)      Potential    Kinetic En.
    2.51372e+04   -4.76336e+03   -1.87703e+04    6.24510e+03    0.00000e+00
   Total Energy    Temperature Pressure (bar)
    6.24510e+03    0.00000e+00    0.00000e+00

           Step           Time         Lambda
          11700    11700.00000        0.00000

   Energies (kJ/mol)
        G96Bond       G96Angle    Proper Dih.  Improper Dih.          LJ-14
    3.22740e+02    1.60774e+03    1.46050e+03    3.67417e+02    8.83046e+02
     Coulomb-14        LJ (SR)   Coulomb (SR)      Potential    Kinetic En.
    2.51369e+04   -4.76405e+03   -1.87705e+04    6.24377e+03    0.00000e+00
   Total Energy    Temperature Pressure (bar)
    6.24377e+03    0.00000e+00    0.00000e+00

           Step           Time         Lambda
          11800    11800.00000        0.00000

   Energies (kJ/mol)
        G96Bond       G96Angle    Proper Dih.  Improper Dih.          LJ-14
    3.23110e+02    1.60974e+03    1.46124e+03    3.67764e+02    8.81740e+02
     Coulomb-14        LJ (SR)   Coulomb (SR)      Potential    Kinetic En.
    2.51351e+04   -4.77070e+03   -1.87790e+04    6.22895e+03    0.00000e+00
   Total Energy    Temperature Pressure (bar)
    6.22895e+03    0.00000e+00    0.00000e+00

           Step           Time         Lambda
          11900    11900.00000        0.00000

   Energies (kJ/mol)
        G96Bond       G96Angle    Proper Dih.  Improper Dih.          LJ-14
    3.22986e+02    1.60967e+03    1.46139e+03    3.67635e+02    8.82178e+02
     Coulomb-14        LJ (SR)   Coulomb (SR)      Potential    Kinetic En.
    2.51363e+04   -4.77069e+03   -1.87821e+04    6.22734e+03    0.00000e+00
   Total Energy    Temperature Pressure (bar)
    6.22734e+03    0.00000e+00    0.00000e+00

           Step           Time         Lambda
          12000    12000.00000        0.00000

   Energies (kJ/mol)
        G96Bond       G96Angle    Proper Dih.  Improper Dih.          LJ-14
    3.22935e+02    1.60972e+03    1.46151e+03    3.67619e+02    8.82258e+02
     Coulomb-14        LJ (SR)   Coulomb (SR)      Potential    Kinetic En.
    2.51363e+04   -4.77078e+03   -1.87830e+04    6.22665e+03    0.00000e+00
   Total Energy    Temperature Pressure (bar)
    6.22665e+03    0.00000e+00    0.00000e+00

           Step           Time         Lambda
          12100    12100.00000        0.00000

   Energies (kJ/mol)
        G96Bond       G96Angle    Proper Dih.  Improper Dih.          LJ-14
    3.22997e+02    1.60975e+03    1.46192e+03    3.67570e+02    8.82403e+02
     Coulomb-14        LJ (SR)   Coulomb (SR)      Potential    Kinetic En.
    2.51362e+04   -4.77109e+03   -1.87848e+04    6.22495e+03    0.00000e+00
   Total Energy    Temperature Pressure (bar)
    6.22495e+03    0.00000e+00    0.00000e+00

           Step           Time         Lambda
          12200    12200.00000        0.00000

   Energies (kJ/mol)
        G96Bond       G96Angle    Proper Dih.  Improper Dih.          LJ-14
    3.22943e+02    1.61002e+03    1.46272e+03    3.67596e+02    8.82387e+02
     Coulomb-14        LJ (SR)   Coulomb (SR)      Potential    Kinetic En.
    2.51358e+04   -4.77141e+03   -1.87869e+04    6.22322e+03    0.00000e+00
   Total Energy    Temperature Pressure (bar)
    6.22322e+03    0.00000e+00    0.00000e+00

           Step           Time         Lambda
          12300    12300.00000        0.00000

   Energies (kJ/mol)
        G96Bond       G96Angle    Proper Dih.  Improper Dih.          LJ-14
    3.23329e+02    1.61058e+03    1.46119e+03    3.67619e+02    8.81634e+02
     Coulomb-14        LJ (SR)   Coulomb (SR)      Potential    Kinetic En.
    2.51337e+04   -4.77142e+03   -1.87890e+04    6.21755e+03    0.00000e+00
   Total Energy    Temperature Pressure (bar)
    6.21755e+03    0.00000e+00    0.00000e+00

           Step           Time         Lambda
          12400    12400.00000        0.00000

   Energies (kJ/mol)
        G96Bond       G96Angle    Proper Dih.  Improper Dih.          LJ-14
    3.23534e+02    1.61022e+03    1.45973e+03    3.67569e+02    8.81789e+02
     Coulomb-14        LJ (SR)   Coulomb (SR)      Potential    Kinetic En.
    2.51310e+04   -4.77083e+03   -1.87894e+04    6.21364e+03    0.00000e+00
   Total Energy    Temperature Pressure (bar)
    6.21364e+03    0.00000e+00    0.00000e+00

           Step           Time         Lambda
          12500    12500.00000        0.00000

   Energies (kJ/mol)
        G96Bond       G96Angle    Proper Dih.  Improper Dih.          LJ-14
    3.23523e+02    1.60998e+03    1.45938e+03    3.67455e+02    8.82325e+02
     Coulomb-14        LJ (SR)   Coulomb (SR)      Potential    Kinetic En.
    2.51288e+04   -4.77007e+03   -1.87897e+04    6.21169e+03    0.00000e+00
   Total Energy    Temperature Pressure (bar)
    6.21169e+03    0.00000e+00    0.00000e+00

           Step           Time         Lambda
          12600    12600.00000        0.00000

   Energies (kJ/mol)
        G96Bond       G96Angle    Proper Dih.  Improper Dih.          LJ-14
    3.23512e+02    1.60977e+03    1.45943e+03    3.67391e+02    8.82760e+02
     Coulomb-14        LJ (SR)   Coulomb (SR)      Potential    Kinetic En.
    2.51276e+04   -4.76953e+03   -1.87901e+04    6.21087e+03    0.00000e+00
   Total Energy    Temperature Pressure (bar)
    6.21087e+03    0.00000e+00    0.00000e+00

           Step           Time         Lambda
          12700    12700.00000        0.00000

   Energies (kJ/mol)
        G96Bond       G96Angle    Proper Dih.  Improper Dih.          LJ-14
    3.23503e+02    1.60961e+03    1.45953e+03    3.67362e+02    8.83019e+02
     Coulomb-14        LJ (SR)   Coulomb (SR)      Potential    Kinetic En.
    2.51271e+04   -4.76931e+03   -1.87904e+04    6.21040e+03    0.00000e+00
   Total Energy    Temperature Pressure (bar)
    6.21040e+03    0.00000e+00    0.00000e+00

           Step           Time         Lambda
          12800    12800.00000        0.00000

   Energies (kJ/mol)
        G96Bond       G96Angle    Proper Dih.  Improper Dih.          LJ-14
    3.23495e+02    1.60950e+03    1.45960e+03    3.67349e+02    8.83171e+02
     Coulomb-14        LJ (SR)   Coulomb (SR)      Potential    Kinetic En.
    2.51268e+04   -4.76925e+03   -1.87906e+04    6.21005e+03    0.00000e+00
   Total Energy    Temperature Pressure (bar)
    6.21005e+03    0.00000e+00    0.00000e+00

           Step           Time         Lambda
          12900    12900.00000        0.00000

   Energies (kJ/mol)
        G96Bond       G96Angle    Proper Dih.  Improper Dih.          LJ-14
    3.23491e+02    1.60943e+03    1.45966e+03    3.67345e+02    8.83267e+02
     Coulomb-14        LJ (SR)   Coulomb (SR)      Potential    Kinetic En.
    2.51266e+04   -4.76926e+03   -1.87908e+04    6.20973e+03    0.00000e+00
   Total Energy    Temperature Pressure (bar)
    6.20973e+03    0.00000e+00    0.00000e+00

           Step           Time         Lambda
          13000    13000.00000        0.00000

   Energies (kJ/mol)
        G96Bond       G96Angle    Proper Dih.  Improper Dih.          LJ-14
    3.23490e+02    1.60939e+03    1.45970e+03    3.67344e+02    8.83330e+02
     Coulomb-14        LJ (SR)   Coulomb (SR)      Potential    Kinetic En.
    2.51265e+04   -4.76931e+03   -1.87910e+04    6.20944e+03    0.00000e+00
   Total Energy    Temperature Pressure (bar)
    6.20944e+03    0.00000e+00    0.00000e+00

           Step           Time         Lambda
          13100    13100.00000        0.00000

   Energies (kJ/mol)
        G96Bond       G96Angle    Proper Dih.  Improper Dih.          LJ-14
    3.23532e+02    1.60931e+03    1.45981e+03    3.67356e+02    8.83474e+02
     Coulomb-14        LJ (SR)   Coulomb (SR)      Potential    Kinetic En.
    2.51258e+04   -4.76972e+03   -1.87919e+04    6.20767e+03    0.00000e+00
   Total Energy    Temperature Pressure (bar)
    6.20767e+03    0.00000e+00    0.00000e+00

           Step           Time         Lambda
          13200    13200.00000        0.00000

   Energies (kJ/mol)
        G96Bond       G96Angle    Proper Dih.  Improper Dih.          LJ-14
    3.23636e+02    1.60924e+03    1.45984e+03    3.67313e+02    8.83469e+02
     Coulomb-14        LJ (SR)   Coulomb (SR)      Potential    Kinetic En.
    2.51254e+04   -4.76989e+03   -1.87923e+04    6.20674e+03    0.00000e+00
   Total Energy    Temperature Pressure (bar)
    6.20674e+03    0.00000e+00    0.00000e+00

           Step           Time         Lambda
          13300    13300.00000        0.00000

   Energies (kJ/mol)
        G96Bond       G96Angle    Proper Dih.  Improper Dih.          LJ-14
    3.23462e+02    1.60969e+03    1.45980e+03    3.67399e+02    8.83353e+02
     Coulomb-14        LJ (SR)   Coulomb (SR)      Potential    Kinetic En.
    2.51246e+04   -4.77057e+03   -1.87929e+04    6.20485e+03    0.00000e+00
   Total Energy    Temperature Pressure (bar)
    6.20485e+03    0.00000e+00    0.00000e+00

           Step           Time         Lambda
          13400    13400.00000        0.00000

   Energies (kJ/mol)
        G96Bond       G96Angle    Proper Dih.  Improper Dih.          LJ-14
    3.23689e+02    1.61032e+03    1.45971e+03    3.67563e+02    8.82840e+02
     Coulomb-14        LJ (SR)   Coulomb (SR)      Potential    Kinetic En.
    2.51223e+04   -4.77193e+03   -1.87939e+04    6.20060e+03    0.00000e+00
   Total Energy    Temperature Pressure (bar)
    6.20060e+03    0.00000e+00    0.00000e+00

           Step           Time         Lambda
          13500    13500.00000        0.00000

   Energies (kJ/mol)
        G96Bond       G96Angle    Proper Dih.  Improper Dih.          LJ-14
    3.23773e+02    1.61037e+03    1.45959e+03    3.67538e+02    8.83225e+02
     Coulomb-14        LJ (SR)   Coulomb (SR)      Potential    Kinetic En.
    2.51212e+04   -4.77305e+03   -1.87951e+04    6.19756e+03    0.00000e+00
   Total Energy    Temperature Pressure (bar)
    6.19756e+03    0.00000e+00    0.00000e+00

           Step           Time         Lambda
          13600    13600.00000        0.00000

   Energies (kJ/mol)
        G96Bond       G96Angle    Proper Dih.  Improper Dih.          LJ-14
    3.23915e+02    1.61062e+03    1.45911e+03    3.67663e+02    8.83275e+02
     Coulomb-14        LJ (SR)   Coulomb (SR)      Potential    Kinetic En.
    2.51205e+04   -4.77351e+03   -1.87959e+04    6.19574e+03    0.00000e+00
   Total Energy    Temperature Pressure (bar)
    6.19574e+03    0.00000e+00    0.00000e+00

           Step           Time         Lambda
          13700    13700.00000        0.00000

   Energies (kJ/mol)
        G96Bond       G96Angle    Proper Dih.  Improper Dih.          LJ-14
    3.24035e+02    1.61082e+03    1.45794e+03    3.67892e+02    8.83484e+02
     Coulomb-14        LJ (SR)   Coulomb (SR)      Potential    Kinetic En.
    2.51197e+04   -4.77439e+03   -1.87968e+04    6.19266e+03    0.00000e+00
   Total Energy    Temperature Pressure (bar)
    6.19266e+03    0.00000e+00    0.00000e+00

           Step           Time         Lambda
          13800    13800.00000        0.00000

   Energies (kJ/mol)
        G96Bond       G96Angle    Proper Dih.  Improper Dih.          LJ-14
    3.23815e+02    1.61067e+03    1.45799e+03    3.68692e+02    8.84511e+02
     Coulomb-14        LJ (SR)   Coulomb (SR)      Potential    Kinetic En.
    2.51190e+04   -4.78114e+03   -1.88042e+04    6.17929e+03    0.00000e+00
   Total Energy    Temperature Pressure (bar)
    6.17929e+03    0.00000e+00    0.00000e+00

           Step           Time         Lambda
          13900    13900.00000        0.00000

   Energies (kJ/mol)
        G96Bond       G96Angle    Proper Dih.  Improper Dih.          LJ-14
    3.23534e+02    1.60953e+03    1.45788e+03    3.68466e+02    8.84757e+02
     Coulomb-14        LJ (SR)   Coulomb (SR)      Potential    Kinetic En.
    2.51216e+04   -4.78319e+03   -1.88055e+04    6.17712e+03    0.00000e+00
   Total Energy    Temperature Pressure (bar)
    6.17712e+03    0.00000e+00    0.00000e+00

           Step           Time         Lambda
          14000    14000.00000        0.00000

   Energies (kJ/mol)
        G96Bond       G96Angle    Proper Dih.  Improper Dih.          LJ-14
    3.23361e+02    1.60882e+03    1.45797e+03    3.68677e+02    8.85998e+02
     Coulomb-14        LJ (SR)   Coulomb (SR)      Potential    Kinetic En.
    2.51227e+04   -4.79327e+03   -1.88089e+04    6.16537e+03    0.00000e+00
   Total Energy    Temperature Pressure (bar)
    6.16537e+03    0.00000e+00    0.00000e+00

           Step           Time         Lambda
          14100    14100.00000        0.00000

   Energies (kJ/mol)
        G96Bond       G96Angle    Proper Dih.  Improper Dih.          LJ-14
    3.23310e+02    1.60893e+03    1.45773e+03    3.68804e+02    8.86358e+02
     Coulomb-14        LJ (SR)   Coulomb (SR)      Potential    Kinetic En.
    2.51226e+04   -4.79495e+03   -1.88098e+04    6.16303e+03    0.00000e+00
   Total Energy    Temperature Pressure (bar)
    6.16303e+03    0.00000e+00    0.00000e+00

           Step           Time         Lambda
          14200    14200.00000        0.00000

   Energies (kJ/mol)
        G96Bond       G96Angle    Proper Dih.  Improper Dih.          LJ-14
    3.23311e+02    1.60935e+03    1.45763e+03    3.69064e+02    8.86747e+02
     Coulomb-14        LJ (SR)   Coulomb (SR)      Potential    Kinetic En.
    2.51221e+04   -4.79817e+03   -1.88106e+04    6.15939e+03    0.00000e+00
   Total Energy    Temperature Pressure (bar)
    6.15939e+03    0.00000e+00    0.00000e+00

           Step           Time         Lambda
          14300    14300.00000        0.00000

   Energies (kJ/mol)
        G96Bond       G96Angle    Proper Dih.  Improper Dih.          LJ-14
    3.23319e+02    1.60955e+03    1.45763e+03    3.69187e+02    8.86919e+02
     Coulomb-14        LJ (SR)   Coulomb (SR)      Potential    Kinetic En.
    2.51218e+04   -4.79964e+03   -1.88110e+04    6.15779e+03    0.00000e+00
   Total Energy    Temperature Pressure (bar)
    6.15779e+03    0.00000e+00    0.00000e+00

           Step           Time         Lambda
          14400    14400.00000        0.00000

   Energies (kJ/mol)
        G96Bond       G96Angle    Proper Dih.  Improper Dih.          LJ-14
    3.23549e+02    1.60983e+03    1.45767e+03    3.69355e+02    8.86923e+02
     Coulomb-14        LJ (SR)   Coulomb (SR)      Potential    Kinetic En.
    2.51214e+04   -4.80194e+03   -1.88115e+04    6.15536e+03    0.00000e+00
   Total Energy    Temperature Pressure (bar)
    6.15536e+03    0.00000e+00    0.00000e+00

           Step           Time         Lambda
          14500    14500.00000        0.00000

   Energies (kJ/mol)
        G96Bond       G96Angle    Proper Dih.  Improper Dih.          LJ-14
    3.23290e+02    1.61034e+03    1.45774e+03    3.69518e+02    8.87127e+02
     Coulomb-14        LJ (SR)   Coulomb (SR)      Potential    Kinetic En.
    2.51210e+04   -4.80347e+03   -1.88119e+04    6.15369e+03    0.00000e+00
   Total Energy    Temperature Pressure (bar)
    6.15369e+03    0.00000e+00    0.00000e+00

           Step           Time         Lambda
          14600    14600.00000        0.00000

   Energies (kJ/mol)
        G96Bond       G96Angle    Proper Dih.  Improper Dih.          LJ-14
    3.23486e+02    1.61107e+03    1.45685e+03    3.69845e+02    8.86914e+02
     Coulomb-14        LJ (SR)   Coulomb (SR)      Potential    Kinetic En.
    2.51201e+04   -4.80712e+03   -1.88127e+04    6.14848e+03    0.00000e+00
   Total Energy    Temperature Pressure (bar)
    6.14848e+03    0.00000e+00    0.00000e+00

           Step           Time         Lambda
          14700    14700.00000        0.00000

   Energies (kJ/mol)
        G96Bond       G96Angle    Proper Dih.  Improper Dih.          LJ-14
    3.23385e+02    1.61214e+03    1.45723e+03    3.70423e+02    8.86778e+02
     Coulomb-14        LJ (SR)   Coulomb (SR)      Potential    Kinetic En.
    2.51185e+04   -4.81212e+03   -1.88142e+04    6.14215e+03    0.00000e+00
   Total Energy    Temperature Pressure (bar)
    6.14215e+03    0.00000e+00    0.00000e+00

           Step           Time         Lambda
          14800    14800.00000        0.00000

   Energies (kJ/mol)
        G96Bond       G96Angle    Proper Dih.  Improper Dih.          LJ-14
    3.23461e+02    1.61265e+03    1.45761e+03    3.70415e+02    8.86862e+02
     Coulomb-14        LJ (SR)   Coulomb (SR)      Potential    Kinetic En.
    2.51181e+04   -4.81416e+03   -1.88152e+04    6.13974e+03    0.00000e+00
   Total Energy    Temperature Pressure (bar)
    6.13974e+03    0.00000e+00    0.00000e+00

           Step           Time         Lambda
          14900    14900.00000        0.00000

   Energies (kJ/mol)
        G96Bond       G96Angle    Proper Dih.  Improper Dih.          LJ-14
    3.23450e+02    1.61286e+03    1.45806e+03    3.70513e+02    8.86867e+02
     Coulomb-14        LJ (SR)   Coulomb (SR)      Potential    Kinetic En.
    2.51178e+04   -4.81520e+03   -1.88159e+04    6.13848e+03    0.00000e+00
   Total Energy    Temperature Pressure (bar)
    6.13848e+03    0.00000e+00    0.00000e+00

           Step           Time         Lambda
          15000    15000.00000        0.00000

   Energies (kJ/mol)
        G96Bond       G96Angle    Proper Dih.  Improper Dih.          LJ-14
    3.23442e+02    1.61300e+03    1.45831e+03    3.70562e+02    8.86898e+02
     Coulomb-14        LJ (SR)   Coulomb (SR)      Potential    Kinetic En.
    2.51177e+04   -4.81580e+03   -1.88164e+04    6.13767e+03    0.00000e+00
   Total Energy    Temperature Pressure (bar)
    6.13767e+03    0.00000e+00    0.00000e+00

           Step           Time         Lambda
          15100    15100.00000        0.00000

   Energies (kJ/mol)
        G96Bond       G96Angle    Proper Dih.  Improper Dih.          LJ-14
    3.23574e+02    1.61487e+03    1.46087e+03    3.71128e+02    8.86719e+02
     Coulomb-14        LJ (SR)   Coulomb (SR)      Potential    Kinetic En.
    2.51162e+04   -4.82034e+03   -1.88222e+04    6.13087e+03    0.00000e+00
   Total Energy    Temperature Pressure (bar)
    6.13087e+03    0.00000e+00    0.00000e+00

           Step           Time         Lambda
          15200    15200.00000        0.00000

   Energies (kJ/mol)
        G96Bond       G96Angle    Proper Dih.  Improper Dih.          LJ-14
    3.23488e+02    1.61394e+03    1.46019e+03    3.70966e+02    8.87899e+02
     Coulomb-14        LJ (SR)   Coulomb (SR)      Potential    Kinetic En.
    2.51173e+04   -4.82114e+03   -1.88247e+04    6.12799e+03    0.00000e+00
   Total Energy    Temperature Pressure (bar)
    6.12799e+03    0.00000e+00    0.00000e+00

           Step           Time         Lambda
          15300    15300.00000        0.00000

   Energies (kJ/mol)
        G96Bond       G96Angle    Proper Dih.  Improper Dih.          LJ-14
    3.23450e+02    1.61430e+03    1.46175e+03    3.71259e+02    8.88135e+02
     Coulomb-14        LJ (SR)   Coulomb (SR)      Potential    Kinetic En.
    2.51167e+04   -4.82347e+03   -1.88276e+04    6.12451e+03    0.00000e+00
   Total Energy    Temperature Pressure (bar)
    6.12451e+03    0.00000e+00    0.00000e+00

           Step           Time         Lambda
          15400    15400.00000        0.00000

   Energies (kJ/mol)
        G96Bond       G96Angle    Proper Dih.  Improper Dih.          LJ-14
    3.23476e+02    1.61481e+03    1.46315e+03    3.71567e+02    8.88025e+02
     Coulomb-14        LJ (SR)   Coulomb (SR)      Potential    Kinetic En.
    2.51163e+04   -4.82513e+03   -1.88308e+04    6.12138e+03    0.00000e+00
   Total Energy    Temperature Pressure (bar)
    6.12138e+03    0.00000e+00    0.00000e+00

           Step           Time         Lambda
          15500    15500.00000        0.00000

   Energies (kJ/mol)
        G96Bond       G96Angle    Proper Dih.  Improper Dih.          LJ-14
    3.23458e+02    1.61526e+03    1.46572e+03    3.71623e+02    8.89192e+02
     Coulomb-14        LJ (SR)   Coulomb (SR)      Potential    Kinetic En.
    2.51165e+04   -4.82964e+03   -1.88377e+04    6.11441e+03    0.00000e+00
   Total Energy    Temperature Pressure (bar)
    6.11441e+03    0.00000e+00    0.00000e+00

           Step           Time         Lambda
          15600    15600.00000        0.00000

   Energies (kJ/mol)
        G96Bond       G96Angle    Proper Dih.  Improper Dih.          LJ-14
    3.23447e+02    1.61543e+03    1.46609e+03    3.71766e+02    8.88965e+02
     Coulomb-14        LJ (SR)   Coulomb (SR)      Potential    Kinetic En.
    2.51161e+04   -4.82993e+03   -1.88391e+04    6.11271e+03    0.00000e+00
   Total Energy    Temperature Pressure (bar)
    6.11271e+03    0.00000e+00    0.00000e+00

           Step           Time         Lambda
          15700    15700.00000        0.00000

   Energies (kJ/mol)
        G96Bond       G96Angle    Proper Dih.  Improper Dih.          LJ-14
    3.23409e+02    1.61732e+03    1.46828e+03    3.72143e+02    8.89403e+02
     Coulomb-14        LJ (SR)   Coulomb (SR)      Potential    Kinetic En.
    2.51146e+04   -4.83354e+03   -1.88467e+04    6.10489e+03    0.00000e+00
   Total Energy    Temperature Pressure (bar)
    6.10489e+03    0.00000e+00    0.00000e+00

           Step           Time         Lambda
          15800    15800.00000        0.00000

   Energies (kJ/mol)
        G96Bond       G96Angle    Proper Dih.  Improper Dih.          LJ-14
    3.23456e+02    1.61690e+03    1.46836e+03    3.72140e+02    8.89627e+02
     Coulomb-14        LJ (SR)   Coulomb (SR)      Potential    Kinetic En.
    2.51147e+04   -4.83494e+03   -1.88468e+04    6.10340e+03    0.00000e+00
   Total Energy    Temperature Pressure (bar)
    6.10340e+03    0.00000e+00    0.00000e+00

           Step           Time         Lambda
          15900    15900.00000        0.00000

   Energies (kJ/mol)
        G96Bond       G96Angle    Proper Dih.  Improper Dih.          LJ-14
    3.23269e+02    1.61709e+03    1.46896e+03    3.72212e+02    8.89808e+02
     Coulomb-14        LJ (SR)   Coulomb (SR)      Potential    Kinetic En.
    2.51149e+04   -4.83675e+03   -1.88486e+04    6.10097e+03    0.00000e+00
   Total Energy    Temperature Pressure (bar)
    6.10097e+03    0.00000e+00    0.00000e+00

           Step           Time         Lambda
          16000    16000.00000        0.00000

   Energies (kJ/mol)
        G96Bond       G96Angle    Proper Dih.  Improper Dih.          LJ-14
    3.23456e+02    1.61751e+03    1.46969e+03    3.72388e+02    8.89704e+02
     Coulomb-14        LJ (SR)   Coulomb (SR)      Potential    Kinetic En.
    2.51143e+04   -4.83858e+03   -1.88500e+04    6.09852e+03    0.00000e+00
   Total Energy    Temperature Pressure (bar)
    6.09852e+03    0.00000e+00    0.00000e+00

           Step           Time         Lambda
          16100    16100.00000        0.00000

   Energies (kJ/mol)
        G96Bond       G96Angle    Proper Dih.  Improper Dih.          LJ-14
    3.23211e+02    1.61830e+03    1.47246e+03    3.72853e+02    8.89960e+02
     Coulomb-14        LJ (SR)   Coulomb (SR)      Potential    Kinetic En.
    2.51146e+04   -4.84330e+03   -1.88570e+04    6.09109e+03    0.00000e+00
   Total Energy    Temperature Pressure (bar)
    6.09109e+03    0.00000e+00    0.00000e+00

           Step           Time         Lambda
          16200    16200.00000        0.00000

   Energies (kJ/mol)
        G96Bond       G96Angle    Proper Dih.  Improper Dih.          LJ-14
    3.23271e+02    1.61830e+03    1.47288e+03    3.72860e+02    8.89938e+02
     Coulomb-14        LJ (SR)   Coulomb (SR)      Potential    Kinetic En.
    2.51145e+04   -4.84377e+03   -1.88577e+04    6.09028e+03    0.00000e+00
   Total Energy    Temperature Pressure (bar)
    6.09028e+03    0.00000e+00    0.00000e+00

           Step           Time         Lambda
          16300    16300.00000        0.00000

   Energies (kJ/mol)
        G96Bond       G96Angle    Proper Dih.  Improper Dih.          LJ-14
    3.23250e+02    1.61833e+03    1.47322e+03    3.72897e+02    8.89913e+02
     Coulomb-14        LJ (SR)   Coulomb (SR)      Potential    Kinetic En.
    2.51144e+04   -4.84415e+03   -1.88583e+04    6.08954e+03    0.00000e+00
   Total Energy    Temperature Pressure (bar)
    6.08954e+03    0.00000e+00    0.00000e+00

           Step           Time         Lambda
          16400    16400.00000        0.00000

   Energies (kJ/mol)
        G96Bond       G96Angle    Proper Dih.  Improper Dih.          LJ-14
    3.23219e+02    1.61836e+03    1.47372e+03    3.72948e+02    8.89882e+02
     Coulomb-14        LJ (SR)   Coulomb (SR)      Potential    Kinetic En.
    2.51144e+04   -4.84470e+03   -1.88593e+04    6.08846e+03    0.00000e+00
   Total Energy    Temperature Pressure (bar)
    6.08846e+03    0.00000e+00    0.00000e+00

           Step           Time         Lambda
          16500    16500.00000        0.00000

   Energies (kJ/mol)
        G96Bond       G96Angle    Proper Dih.  Improper Dih.          LJ-14
    3.23219e+02    1.61835e+03    1.47461e+03    3.73007e+02    8.89812e+02
     Coulomb-14        LJ (SR)   Coulomb (SR)      Potential    Kinetic En.
    2.51142e+04   -4.84562e+03   -1.88611e+04    6.08645e+03    0.00000e+00
   Total Energy    Temperature Pressure (bar)
    6.08645e+03    0.00000e+00    0.00000e+00

           Step           Time         Lambda
          16600    16600.00000        0.00000

   Energies (kJ/mol)
        G96Bond       G96Angle    Proper Dih.  Improper Dih.          LJ-14
    3.23165e+02    1.61819e+03    1.47485e+03    3.73030e+02    8.89885e+02
     Coulomb-14        LJ (SR)   Coulomb (SR)      Potential    Kinetic En.
    2.51142e+04   -4.84587e+03   -1.88617e+04    6.08574e+03    0.00000e+00
   Total Energy    Temperature Pressure (bar)
    6.08574e+03    0.00000e+00    0.00000e+00

           Step           Time         Lambda
          16700    16700.00000        0.00000

   Energies (kJ/mol)
        G96Bond       G96Angle    Proper Dih.  Improper Dih.          LJ-14
    3.23122e+02    1.61805e+03    1.47501e+03    3.73038e+02    8.89950e+02
     Coulomb-14        LJ (SR)   Coulomb (SR)      Potential    Kinetic En.
    2.51141e+04   -4.84614e+03   -1.88624e+04    6.08471e+03    0.00000e+00
   Total Energy    Temperature Pressure (bar)
    6.08471e+03    0.00000e+00    0.00000e+00

           Step           Time         Lambda
          16800    16800.00000        0.00000

   Energies (kJ/mol)
        G96Bond       G96Angle    Proper Dih.  Improper Dih.          LJ-14
    3.23123e+02    1.61787e+03    1.47489e+03    3.73038e+02    8.90049e+02
     Coulomb-14        LJ (SR)   Coulomb (SR)      Potential    Kinetic En.
    2.51141e+04   -4.84631e+03   -1.88632e+04    6.08357e+03    0.00000e+00
   Total Energy    Temperature Pressure (bar)
    6.08357e+03    0.00000e+00    0.00000e+00

           Step           Time         Lambda
          16900    16900.00000        0.00000

   Energies (kJ/mol)
        G96Bond       G96Angle    Proper Dih.  Improper Dih.          LJ-14
    3.23080e+02    1.61856e+03    1.47173e+03    3.73207e+02    8.89686e+02
     Coulomb-14        LJ (SR)   Coulomb (SR)      Potential    Kinetic En.
    2.51137e+04   -4.84680e+03   -1.88656e+04    6.07756e+03    0.00000e+00
   Total Energy    Temperature Pressure (bar)
    6.07756e+03    0.00000e+00    0.00000e+00

           Step           Time         Lambda
          17000    17000.00000        0.00000

   Energies (kJ/mol)
        G96Bond       G96Angle    Proper Dih.  Improper Dih.          LJ-14
    3.23044e+02    1.61882e+03    1.47122e+03    3.73205e+02    8.89646e+02
     Coulomb-14        LJ (SR)   Coulomb (SR)      Potential    Kinetic En.
    2.51132e+04   -4.84766e+03   -1.88662e+04    6.07524e+03    0.00000e+00
   Total Energy    Temperature Pressure (bar)
    6.07524e+03    0.00000e+00    0.00000e+00

           Step           Time         Lambda
          17100    17100.00000        0.00000

   Energies (kJ/mol)
        G96Bond       G96Angle    Proper Dih.  Improper Dih.          LJ-14
    3.22991e+02    1.61919e+03    1.47055e+03    3.73242e+02    8.89483e+02
     Coulomb-14        LJ (SR)   Coulomb (SR)      Potential    Kinetic En.
    2.51129e+04   -4.84822e+03   -1.88669e+04    6.07322e+03    0.00000e+00
   Total Energy    Temperature Pressure (bar)
    6.07322e+03    0.00000e+00    0.00000e+00

           Step           Time         Lambda
          17200    17200.00000        0.00000

   Energies (kJ/mol)
        G96Bond       G96Angle    Proper Dih.  Improper Dih.          LJ-14
    3.23267e+02    1.62335e+03    1.46835e+03    3.73458e+02    8.87080e+02
     Coulomb-14        LJ (SR)   Coulomb (SR)      Potential    Kinetic En.
    2.51121e+04   -4.85193e+03   -1.88722e+04    6.06355e+03    0.00000e+00
   Total Energy    Temperature Pressure (bar)
    6.06355e+03    0.00000e+00    0.00000e+00

           Step           Time         Lambda
          17300    17300.00000        0.00000

   Energies (kJ/mol)
        G96Bond       G96Angle    Proper Dih.  Improper Dih.          LJ-14
    3.23016e+02    1.62187e+03    1.46691e+03    3.73584e+02    8.88347e+02
     Coulomb-14        LJ (SR)   Coulomb (SR)      Potential    Kinetic En.
    2.51103e+04   -4.85279e+03   -1.88742e+04    6.05703e+03    0.00000e+00
   Total Energy    Temperature Pressure (bar)
    6.05703e+03    0.00000e+00    0.00000e+00

           Step           Time         Lambda
          17400    17400.00000        0.00000

   Energies (kJ/mol)
        G96Bond       G96Angle    Proper Dih.  Improper Dih.          LJ-14
    3.22969e+02    1.62230e+03    1.46651e+03    3.73637e+02    8.88220e+02
     Coulomb-14        LJ (SR)   Coulomb (SR)      Potential    Kinetic En.
    2.51098e+04   -4.85346e+03   -1.88757e+04    6.05428e+03    0.00000e+00
   Total Energy    Temperature Pressure (bar)
    6.05428e+03    0.00000e+00    0.00000e+00

           Step           Time         Lambda
          17500    17500.00000        0.00000

   Energies (kJ/mol)
        G96Bond       G96Angle    Proper Dih.  Improper Dih.          LJ-14
    3.22964e+02    1.62330e+03    1.46629e+03    3.73732e+02    8.87644e+02
     Coulomb-14        LJ (SR)   Coulomb (SR)      Potential    Kinetic En.
    2.51086e+04   -4.85422e+03   -1.88781e+04    6.05025e+03    0.00000e+00
   Total Energy    Temperature Pressure (bar)
    6.05025e+03    0.00000e+00    0.00000e+00

           Step           Time         Lambda
          17600    17600.00000        0.00000

   Energies (kJ/mol)
        G96Bond       G96Angle    Proper Dih.  Improper Dih.          LJ-14
    3.23128e+02    1.62620e+03    1.46333e+03    3.74004e+02    8.85724e+02
     Coulomb-14        LJ (SR)   Coulomb (SR)      Potential    Kinetic En.
    2.51071e+04   -4.85437e+03   -1.88793e+04    6.04578e+03    0.00000e+00
   Total Energy    Temperature Pressure (bar)
    6.04578e+03    0.00000e+00    0.00000e+00

           Step           Time         Lambda
          17700    17700.00000        0.00000

   Energies (kJ/mol)
        G96Bond       G96Angle    Proper Dih.  Improper Dih.          LJ-14
    3.23249e+02    1.62625e+03    1.45842e+03    3.73861e+02    8.86295e+02
     Coulomb-14        LJ (SR)   Coulomb (SR)      Potential    Kinetic En.
    2.51062e+04   -4.85201e+03   -1.88806e+04    6.04165e+03    0.00000e+00
   Total Energy    Temperature Pressure (bar)
    6.04165e+03    0.00000e+00    0.00000e+00

           Step           Time         Lambda
          17800    17800.00000        0.00000

   Energies (kJ/mol)
        G96Bond       G96Angle    Proper Dih.  Improper Dih.          LJ-14
    3.23259e+02    1.62636e+03    1.45877e+03    3.73750e+02    8.86159e+02
     Coulomb-14        LJ (SR)   Coulomb (SR)      Potential    Kinetic En.
    2.51063e+04   -4.85237e+03   -1.88812e+04    6.04098e+03    0.00000e+00
   Total Energy    Temperature Pressure (bar)
    6.04098e+03    0.00000e+00    0.00000e+00

           Step           Time         Lambda
          17900    17900.00000        0.00000

   Energies (kJ/mol)
        G96Bond       G96Angle    Proper Dih.  Improper Dih.          LJ-14
    3.23262e+02    1.62641e+03    1.45881e+03    3.73738e+02    8.86132e+02
     Coulomb-14        LJ (SR)   Coulomb (SR)      Potential    Kinetic En.
    2.51063e+04   -4.85240e+03   -1.88815e+04    6.04075e+03    0.00000e+00
   Total Energy    Temperature Pressure (bar)
    6.04075e+03    0.00000e+00    0.00000e+00

           Step           Time         Lambda
          18000    18000.00000        0.00000

   Energies (kJ/mol)
        G96Bond       G96Angle    Proper Dih.  Improper Dih.          LJ-14
    3.23265e+02    1.62646e+03    1.45883e+03    3.73729e+02    8.86113e+02
     Coulomb-14        LJ (SR)   Coulomb (SR)      Potential    Kinetic En.
    2.51062e+04   -4.85242e+03   -1.88817e+04    6.04053e+03    0.00000e+00
   Total Energy    Temperature Pressure (bar)
    6.04053e+03    0.00000e+00    0.00000e+00

           Step           Time         Lambda
          18100    18100.00000        0.00000

   Energies (kJ/mol)
        G96Bond       G96Angle    Proper Dih.  Improper Dih.          LJ-14
    3.23181e+02    1.62668e+03    1.45887e+03    3.73707e+02    8.86139e+02
     Coulomb-14        LJ (SR)   Coulomb (SR)      Potential    Kinetic En.
    2.51061e+04   -4.85245e+03   -1.88825e+04    6.03975e+03    0.00000e+00
   Total Energy    Temperature Pressure (bar)
    6.03975e+03    0.00000e+00    0.00000e+00

           Step           Time         Lambda
          18200    18200.00000        0.00000

   Energies (kJ/mol)
        G96Bond       G96Angle    Proper Dih.  Improper Dih.          LJ-14
    3.23464e+02    1.62851e+03    1.45892e+03    3.73736e+02    8.85830e+02
     Coulomb-14        LJ (SR)   Coulomb (SR)      Potential    Kinetic En.
    2.51045e+04   -4.85256e+03   -1.88870e+04    6.03544e+03    0.00000e+00
   Total Energy    Temperature Pressure (bar)
    6.03544e+03    0.00000e+00    0.00000e+00

           Step           Time         Lambda
          18300    18300.00000        0.00000

   Energies (kJ/mol)
        G96Bond       G96Angle    Proper Dih.  Improper Dih.          LJ-14
    3.23364e+02    1.62886e+03    1.45867e+03    3.73788e+02    8.85834e+02
     Coulomb-14        LJ (SR)   Coulomb (SR)      Potential    Kinetic En.
    2.51047e+04   -4.85280e+03   -1.88882e+04    6.03426e+03    0.00000e+00
   Total Energy    Temperature Pressure (bar)
    6.03426e+03    0.00000e+00    0.00000e+00

           Step           Time         Lambda
          18400    18400.00000        0.00000

   Energies (kJ/mol)
        G96Bond       G96Angle    Proper Dih.  Improper Dih.          LJ-14
    3.23355e+02    1.62918e+03    1.45871e+03    3.73837e+02    8.85888e+02
     Coulomb-14        LJ (SR)   Coulomb (SR)      Potential    Kinetic En.
    2.51045e+04   -4.85316e+03   -1.88890e+04    6.03331e+03    0.00000e+00
   Total Energy    Temperature Pressure (bar)
    6.03331e+03    0.00000e+00    0.00000e+00

           Step           Time         Lambda
          18500    18500.00000        0.00000

   Energies (kJ/mol)
        G96Bond       G96Angle    Proper Dih.  Improper Dih.          LJ-14
    3.23352e+02    1.62922e+03    1.45871e+03    3.73844e+02    8.85895e+02
     Coulomb-14        LJ (SR)   Coulomb (SR)      Potential    Kinetic En.
    2.51045e+04   -4.85320e+03   -1.88892e+04    6.03320e+03    0.00000e+00
   Total Energy    Temperature Pressure (bar)
    6.03320e+03    0.00000e+00    0.00000e+00

           Step           Time         Lambda
          18600    18600.00000        0.00000

   Energies (kJ/mol)
        G96Bond       G96Angle    Proper Dih.  Improper Dih.          LJ-14
    3.23350e+02    1.62926e+03    1.45872e+03    3.73851e+02    8.85901e+02
     Coulomb-14        LJ (SR)   Coulomb (SR)      Potential    Kinetic En.
    2.51045e+04   -4.85324e+03   -1.88893e+04    6.03309e+03    0.00000e+00
   Total Energy    Temperature Pressure (bar)
    6.03309e+03    0.00000e+00    0.00000e+00

           Step           Time         Lambda
          18700    18700.00000        0.00000

   Energies (kJ/mol)
        G96Bond       G96Angle    Proper Dih.  Improper Dih.          LJ-14
    3.23349e+02    1.62930e+03    1.45872e+03    3.73857e+02    8.85907e+02
     Coulomb-14        LJ (SR)   Coulomb (SR)      Potential    Kinetic En.
    2.51045e+04   -4.85328e+03   -1.88894e+04    6.03298e+03    0.00000e+00
   Total Energy    Temperature Pressure (bar)
    6.03298e+03    0.00000e+00    0.00000e+00

           Step           Time         Lambda
          18800    18800.00000        0.00000

   Energies (kJ/mol)
        G96Bond       G96Angle    Proper Dih.  Improper Dih.          LJ-14
    3.23347e+02    1.62934e+03    1.45873e+03    3.73863e+02    8.85913e+02
     Coulomb-14        LJ (SR)   Coulomb (SR)      Potential    Kinetic En.
    2.51045e+04   -4.85332e+03   -1.88895e+04    6.03287e+03    0.00000e+00
   Total Energy    Temperature Pressure (bar)
    6.03287e+03    0.00000e+00    0.00000e+00

           Step           Time         Lambda
          18900    18900.00000        0.00000

   Energies (kJ/mol)
        G96Bond       G96Angle    Proper Dih.  Improper Dih.          LJ-14
    3.23346e+02    1.62938e+03    1.45874e+03    3.73868e+02    8.85919e+02
     Coulomb-14        LJ (SR)   Coulomb (SR)      Potential    Kinetic En.
    2.51045e+04   -4.85336e+03   -1.88896e+04    6.03276e+03    0.00000e+00
   Total Energy    Temperature Pressure (bar)
    6.03276e+03    0.00000e+00    0.00000e+00

           Step           Time         Lambda
          19000    19000.00000        0.00000

   Energies (kJ/mol)
        G96Bond       G96Angle    Proper Dih.  Improper Dih.          LJ-14
    3.23344e+02    1.62942e+03    1.45875e+03    3.73874e+02    8.85925e+02
     Coulomb-14        LJ (SR)   Coulomb (SR)      Potential    Kinetic En.
    2.51045e+04   -4.85340e+03   -1.88897e+04    6.03265e+03    0.00000e+00
   Total Energy    Temperature Pressure (bar)
    6.03265e+03    0.00000e+00    0.00000e+00

           Step           Time         Lambda
          19100    19100.00000        0.00000

   Energies (kJ/mol)
        G96Bond       G96Angle    Proper Dih.  Improper Dih.          LJ-14
    3.23334e+02    1.62975e+03    1.45883e+03    3.73921e+02    8.85974e+02
     Coulomb-14        LJ (SR)   Coulomb (SR)      Potential    Kinetic En.
    2.51044e+04   -4.85372e+03   -1.88907e+04    6.03175e+03    0.00000e+00
   Total Energy    Temperature Pressure (bar)
    6.03175e+03    0.00000e+00    0.00000e+00

           Step           Time         Lambda
          19200    19200.00000        0.00000

   Energies (kJ/mol)
        G96Bond       G96Angle    Proper Dih.  Improper Dih.          LJ-14
    3.23325e+02    1.62993e+03    1.45889e+03    3.73945e+02    8.86001e+02
     Coulomb-14        LJ (SR)   Coulomb (SR)      Potential    Kinetic En.
    2.51043e+04   -4.85389e+03   -1.88912e+04    6.03127e+03    0.00000e+00
   Total Energy    Temperature Pressure (bar)
    6.03127e+03    0.00000e+00    0.00000e+00

           Step           Time         Lambda
          19300    19300.00000        0.00000

   Energies (kJ/mol)
        G96Bond       G96Angle    Proper Dih.  Improper Dih.          LJ-14
    3.23313e+02    1.63009e+03    1.45895e+03    3.73966e+02    8.86029e+02
     Coulomb-14        LJ (SR)   Coulomb (SR)      Potential    Kinetic En.
    2.51043e+04   -4.85405e+03   -1.88917e+04    6.03085e+03    0.00000e+00
   Total Energy    Temperature Pressure (bar)
    6.03085e+03    0.00000e+00    0.00000e+00

           Step           Time         Lambda
          19400    19400.00000        0.00000

   Energies (kJ/mol)
        G96Bond       G96Angle    Proper Dih.  Improper Dih.          LJ-14
    3.23311e+02    1.63077e+03    1.45927e+03    3.74043e+02    8.86104e+02
     Coulomb-14        LJ (SR)   Coulomb (SR)      Potential    Kinetic En.
    2.51041e+04   -4.85468e+03   -1.88939e+04    6.02901e+03    0.00000e+00
   Total Energy    Temperature Pressure (bar)
    6.02901e+03    0.00000e+00    0.00000e+00

           Step           Time         Lambda
          19500    19500.00000        0.00000

   Energies (kJ/mol)
        G96Bond       G96Angle    Proper Dih.  Improper Dih.          LJ-14
    3.23242e+02    1.63464e+03    1.46123e+03    3.74306e+02    8.86013e+02
     Coulomb-14        LJ (SR)   Coulomb (SR)      Potential    Kinetic En.
    2.51035e+04   -4.85738e+03   -1.89058e+04    6.01975e+03    0.00000e+00
   Total Energy    Temperature Pressure (bar)
    6.01975e+03    0.00000e+00    0.00000e+00

           Step           Time         Lambda
          19600    19600.00000        0.00000

   Energies (kJ/mol)
        G96Bond       G96Angle    Proper Dih.  Improper Dih.          LJ-14
    3.23069e+02    1.63369e+03    1.46098e+03    3.74558e+02    8.86702e+02
     Coulomb-14        LJ (SR)   Coulomb (SR)      Potential    Kinetic En.
    2.51051e+04   -4.85947e+03   -1.89058e+04    6.01889e+03    0.00000e+00
   Total Energy    Temperature Pressure (bar)
    6.01889e+03    0.00000e+00    0.00000e+00

           Step           Time         Lambda
          19700    19700.00000        0.00000

   Energies (kJ/mol)
        G96Bond       G96Angle    Proper Dih.  Improper Dih.          LJ-14
    3.23113e+02    1.63390e+03    1.46119e+03    3.74528e+02    8.86649e+02
     Coulomb-14        LJ (SR)   Coulomb (SR)      Potential    Kinetic En.
    2.51047e+04   -4.85994e+03   -1.89057e+04    6.01845e+03    0.00000e+00
   Total Energy    Temperature Pressure (bar)
    6.01845e+03    0.00000e+00    0.00000e+00

           Step           Time         Lambda
          19800    19800.00000        0.00000

   Energies (kJ/mol)
        G96Bond       G96Angle    Proper Dih.  Improper Dih.          LJ-14
    3.23116e+02    1.63388e+03    1.46131e+03    3.74533e+02    8.86675e+02
     Coulomb-14        LJ (SR)   Coulomb (SR)      Potential    Kinetic En.
    2.51047e+04   -4.86029e+03   -1.89058e+04    6.01817e+03    0.00000e+00
   Total Energy    Temperature Pressure (bar)
    6.01817e+03    0.00000e+00    0.00000e+00

           Step           Time         Lambda
          19900    19900.00000        0.00000

   Energies (kJ/mol)
        G96Bond       G96Angle    Proper Dih.  Improper Dih.          LJ-14
    3.22937e+02    1.63347e+03    1.46446e+03    3.74826e+02    8.87391e+02
     Coulomb-14        LJ (SR)   Coulomb (SR)      Potential    Kinetic En.
    2.51054e+04   -4.86844e+03   -1.89088e+04    6.01127e+03    0.00000e+00
   Total Energy    Temperature Pressure (bar)
    6.01127e+03    0.00000e+00    0.00000e+00

           Step           Time         Lambda
          20000    20000.00000        0.00000

   Energies (kJ/mol)
        G96Bond       G96Angle    Proper Dih.  Improper Dih.          LJ-14
    3.22948e+02    1.63346e+03    1.46458e+03    3.74905e+02    8.87347e+02
     Coulomb-14        LJ (SR)   Coulomb (SR)      Potential    Kinetic En.
    2.51055e+04   -4.86841e+03   -1.89096e+04    6.01077e+03    0.00000e+00
   Total Energy    Temperature Pressure (bar)
    6.01077e+03    0.00000e+00    0.00000e+00

           Step           Time         Lambda
          20100    20100.00000        0.00000

   Energies (kJ/mol)
        G96Bond       G96Angle    Proper Dih.  Improper Dih.          LJ-14
    3.22924e+02    1.63351e+03    1.46481e+03    3.75051e+02    8.87384e+02
     Coulomb-14        LJ (SR)   Coulomb (SR)      Potential    Kinetic En.
    2.51054e+04   -4.86870e+03   -1.89104e+04    6.00995e+03    0.00000e+00
   Total Energy    Temperature Pressure (bar)
    6.00995e+03    0.00000e+00    0.00000e+00

           Step           Time         Lambda
          20200    20200.00000        0.00000

   Energies (kJ/mol)
        G96Bond       G96Angle    Proper Dih.  Improper Dih.          LJ-14
    3.22923e+02    1.63353e+03    1.46498e+03    3.75145e+02    8.87419e+02
     Coulomb-14        LJ (SR)   Coulomb (SR)      Potential    Kinetic En.
    2.51052e+04   -4.86903e+03   -1.89108e+04    6.00937e+03    0.00000e+00
   Total Energy    Temperature Pressure (bar)
    6.00937e+03    0.00000e+00    0.00000e+00

           Step           Time         Lambda
          20300    20300.00000        0.00000

   Energies (kJ/mol)
        G96Bond       G96Angle    Proper Dih.  Improper Dih.          LJ-14
    3.22897e+02    1.63355e+03    1.46513e+03    3.75208e+02    8.87471e+02
     Coulomb-14        LJ (SR)   Coulomb (SR)      Potential    Kinetic En.
    2.51050e+04   -4.86931e+03   -1.89110e+04    6.00892e+03    0.00000e+00
   Total Energy    Temperature Pressure (bar)
    6.00892e+03    0.00000e+00    0.00000e+00

           Step           Time         Lambda
          20400    20400.00000        0.00000

   Energies (kJ/mol)
        G96Bond       G96Angle    Proper Dih.  Improper Dih.          LJ-14
    3.22915e+02    1.63355e+03    1.46525e+03    3.75253e+02    8.87479e+02
     Coulomb-14        LJ (SR)   Coulomb (SR)      Potential    Kinetic En.
    2.51049e+04   -4.86955e+03   -1.89113e+04    6.00856e+03    0.00000e+00
   Total Energy    Temperature Pressure (bar)
    6.00856e+03    0.00000e+00    0.00000e+00

           Step           Time         Lambda
          20500    20500.00000        0.00000

   Energies (kJ/mol)
        G96Bond       G96Angle    Proper Dih.  Improper Dih.          LJ-14
    3.22880e+02    1.63355e+03    1.46554e+03    3.75344e+02    8.87583e+02
     Coulomb-14        LJ (SR)   Coulomb (SR)      Potential    Kinetic En.
    2.51048e+04   -4.87007e+03   -1.89118e+04    6.00779e+03    0.00000e+00
   Total Energy    Temperature Pressure (bar)
    6.00779e+03    0.00000e+00    0.00000e+00

           Step           Time         Lambda
          20600    20600.00000        0.00000

   Energies (kJ/mol)
        G96Bond       G96Angle    Proper Dih.  Improper Dih.          LJ-14
    3.22839e+02    1.63354e+03    1.46579e+03    3.75394e+02    8.87667e+02
     Coulomb-14        LJ (SR)   Coulomb (SR)      Potential    Kinetic En.
    2.51047e+04   -4.87048e+03   -1.89122e+04    6.00723e+03    0.00000e+00
   Total Energy    Temperature Pressure (bar)
    6.00723e+03    0.00000e+00    0.00000e+00

           Step           Time         Lambda
          20700    20700.00000        0.00000

   Energies (kJ/mol)
        G96Bond       G96Angle    Proper Dih.  Improper Dih.          LJ-14
    3.22813e+02    1.63354e+03    1.46609e+03    3.75436e+02    8.87742e+02
     Coulomb-14        LJ (SR)   Coulomb (SR)      Potential    Kinetic En.
    2.51045e+04   -4.87092e+03   -1.89125e+04    6.00668e+03    0.00000e+00
   Total Energy    Temperature Pressure (bar)
    6.00668e+03    0.00000e+00    0.00000e+00

           Step           Time         Lambda
          20800    20800.00000        0.00000

   Energies (kJ/mol)
        G96Bond       G96Angle    Proper Dih.  Improper Dih.          LJ-14
    3.22812e+02    1.63355e+03    1.46628e+03    3.75446e+02    8.87769e+02
     Coulomb-14        LJ (SR)   Coulomb (SR)      Potential    Kinetic En.
    2.51044e+04   -4.87119e+03   -1.89127e+04    6.00638e+03    0.00000e+00
   Total Energy    Temperature Pressure (bar)
    6.00638e+03    0.00000e+00    0.00000e+00

           Step           Time         Lambda
          20900    20900.00000        0.00000

   Energies (kJ/mol)
        G96Bond       G96Angle    Proper Dih.  Improper Dih.          LJ-14
    3.22849e+02    1.63356e+03    1.46658e+03    3.75455e+02    8.87801e+02
     Coulomb-14        LJ (SR)   Coulomb (SR)      Potential    Kinetic En.
    2.51041e+04   -4.87159e+03   -1.89128e+04    6.00599e+03    0.00000e+00
   Total Energy    Temperature Pressure (bar)
    6.00599e+03    0.00000e+00    0.00000e+00

           Step           Time         Lambda
          21000    21000.00000        0.00000

   Energies (kJ/mol)
        G96Bond       G96Angle    Proper Dih.  Improper Dih.          LJ-14
    3.22828e+02    1.63361e+03    1.46696e+03    3.75452e+02    8.87888e+02
     Coulomb-14        LJ (SR)   Coulomb (SR)      Potential    Kinetic En.
    2.51037e+04   -4.87206e+03   -1.89128e+04    6.00554e+03    0.00000e+00
   Total Energy    Temperature Pressure (bar)
    6.00554e+03    0.00000e+00    0.00000e+00

           Step           Time         Lambda
          21100    21100.00000        0.00000

   Energies (kJ/mol)
        G96Bond       G96Angle    Proper Dih.  Improper Dih.          LJ-14
    3.22889e+02    1.63390e+03    1.46742e+03    3.75460e+02    8.88100e+02
     Coulomb-14        LJ (SR)   Coulomb (SR)      Potential    Kinetic En.
    2.51022e+04   -4.87306e+03   -1.89125e+04    6.00440e+03    0.00000e+00
   Total Energy    Temperature Pressure (bar)
    6.00440e+03    0.00000e+00    0.00000e+00

           Step           Time         Lambda
          21200    21200.00000        0.00000

   Energies (kJ/mol)
        G96Bond       G96Angle    Proper Dih.  Improper Dih.          LJ-14
    3.23228e+02    1.63426e+03    1.46654e+03    3.75710e+02    8.88777e+02
     Coulomb-14        LJ (SR)   Coulomb (SR)      Potential    Kinetic En.
    2.51004e+04   -4.87418e+03   -1.89129e+04    6.00186e+03    0.00000e+00
   Total Energy    Temperature Pressure (bar)
    6.00186e+03    0.00000e+00    0.00000e+00

           Step           Time         Lambda
          21300    21300.00000        0.00000

   Energies (kJ/mol)
        G96Bond       G96Angle    Proper Dih.  Improper Dih.          LJ-14
    3.23296e+02    1.63459e+03    1.46566e+03    3.76368e+02    8.89396e+02
     Coulomb-14        LJ (SR)   Coulomb (SR)      Potential    Kinetic En.
    2.51003e+04   -4.87476e+03   -1.89153e+04    5.99960e+03    0.00000e+00
   Total Energy    Temperature Pressure (bar)
    5.99960e+03    0.00000e+00    0.00000e+00

           Step           Time         Lambda
          21400    21400.00000        0.00000

   Energies (kJ/mol)
        G96Bond       G96Angle    Proper Dih.  Improper Dih.          LJ-14
    3.22999e+02    1.63472e+03    1.46551e+03    3.76385e+02    8.89684e+02
     Coulomb-14        LJ (SR)   Coulomb (SR)      Potential    Kinetic En.
    2.51006e+04   -4.87487e+03   -1.89162e+04    5.99882e+03    0.00000e+00
   Total Energy    Temperature Pressure (bar)
    5.99882e+03    0.00000e+00    0.00000e+00

           Step           Time         Lambda
          21500    21500.00000        0.00000

   Energies (kJ/mol)
        G96Bond       G96Angle    Proper Dih.  Improper Dih.          LJ-14
    3.22937e+02    1.63473e+03    1.46548e+03    3.76570e+02    8.89771e+02
     Coulomb-14        LJ (SR)   Coulomb (SR)      Potential    Kinetic En.
    2.51008e+04   -4.87513e+03   -1.89173e+04    5.99791e+03    0.00000e+00
   Total Energy    Temperature Pressure (bar)
    5.99791e+03    0.00000e+00    0.00000e+00

           Step           Time         Lambda
          21600    21600.00000        0.00000

   Energies (kJ/mol)
        G96Bond       G96Angle    Proper Dih.  Improper Dih.          LJ-14
    3.22701e+02    1.63510e+03    1.46610e+03    3.77151e+02    8.89519e+02
     Coulomb-14        LJ (SR)   Coulomb (SR)      Potential    Kinetic En.
    2.51004e+04   -4.87617e+03   -1.89205e+04    5.99435e+03    0.00000e+00
   Total Energy    Temperature Pressure (bar)
    5.99435e+03    0.00000e+00    0.00000e+00

           Step           Time         Lambda
          21700    21700.00000        0.00000

   Energies (kJ/mol)
        G96Bond       G96Angle    Proper Dih.  Improper Dih.          LJ-14
    3.22728e+02    1.63520e+03    1.46622e+03    3.77177e+02    8.89444e+02
     Coulomb-14        LJ (SR)   Coulomb (SR)      Potential    Kinetic En.
    2.50998e+04   -4.87635e+03   -1.89204e+04    5.99389e+03    0.00000e+00
   Total Energy    Temperature Pressure (bar)
    5.99389e+03    0.00000e+00    0.00000e+00

           Step           Time         Lambda
          21800    21800.00000        0.00000

   Energies (kJ/mol)
        G96Bond       G96Angle    Proper Dih.  Improper Dih.          LJ-14
    3.22718e+02    1.63562e+03    1.46667e+03    3.77364e+02    8.89340e+02
     Coulomb-14        LJ (SR)   Coulomb (SR)      Potential    Kinetic En.
    2.50986e+04   -4.87686e+03   -1.89210e+04    5.99246e+03    0.00000e+00
   Total Energy    Temperature Pressure (bar)
    5.99246e+03    0.00000e+00    0.00000e+00

           Step           Time         Lambda
          21900    21900.00000        0.00000

   Energies (kJ/mol)
        G96Bond       G96Angle    Proper Dih.  Improper Dih.          LJ-14
    3.22717e+02    1.63580e+03    1.46693e+03    3.77448e+02    8.89342e+02
     Coulomb-14        LJ (SR)   Coulomb (SR)      Potential    Kinetic En.
    2.50981e+04   -4.87707e+03   -1.89214e+04    5.99182e+03    0.00000e+00
   Total Energy    Temperature Pressure (bar)
    5.99182e+03    0.00000e+00    0.00000e+00

           Step           Time         Lambda
          22000    22000.00000        0.00000

   Energies (kJ/mol)
        G96Bond       G96Angle    Proper Dih.  Improper Dih.          LJ-14
    3.22733e+02    1.63602e+03    1.46720e+03    3.77550e+02    8.89321e+02
     Coulomb-14        LJ (SR)   Coulomb (SR)      Potential    Kinetic En.
    2.50976e+04   -4.87726e+03   -1.89220e+04    5.99120e+03    0.00000e+00
   Total Energy    Temperature Pressure (bar)
    5.99120e+03    0.00000e+00    0.00000e+00

           Step           Time         Lambda
          22100    22100.00000        0.00000

   Energies (kJ/mol)
        G96Bond       G96Angle    Proper Dih.  Improper Dih.          LJ-14
    3.22741e+02    1.63619e+03    1.46739e+03    3.77612e+02    8.89329e+02
     Coulomb-14        LJ (SR)   Coulomb (SR)      Potential    Kinetic En.
    2.50973e+04   -4.87738e+03   -1.89224e+04    5.99078e+03    0.00000e+00
   Total Energy    Temperature Pressure (bar)
    5.99078e+03    0.00000e+00    0.00000e+00

           Step           Time         Lambda
          22200    22200.00000        0.00000

   Energies (kJ/mol)
        G96Bond       G96Angle    Proper Dih.  Improper Dih.          LJ-14
    3.22735e+02    1.63624e+03    1.46744e+03    3.77628e+02    8.89333e+02
     Coulomb-14        LJ (SR)   Coulomb (SR)      Potential    Kinetic En.
    2.50972e+04   -4.87741e+03   -1.89225e+04    5.99067e+03    0.00000e+00
   Total Energy    Temperature Pressure (bar)
    5.99067e+03    0.00000e+00    0.00000e+00

           Step           Time         Lambda
          22300    22300.00000        0.00000

   Energies (kJ/mol)
        G96Bond       G96Angle    Proper Dih.  Improper Dih.          LJ-14
    3.22736e+02    1.63628e+03    1.46749e+03    3.77644e+02    8.89337e+02
     Coulomb-14        LJ (SR)   Coulomb (SR)      Potential    Kinetic En.
    2.50971e+04   -4.87743e+03   -1.89226e+04    5.99056e+03    0.00000e+00
   Total Energy    Temperature Pressure (bar)
    5.99056e+03    0.00000e+00    0.00000e+00

           Step           Time         Lambda
          22400    22400.00000        0.00000

   Energies (kJ/mol)
        G96Bond       G96Angle    Proper Dih.  Improper Dih.          LJ-14
    3.22739e+02    1.63633e+03    1.46754e+03    3.77660e+02    8.89340e+02
     Coulomb-14        LJ (SR)   Coulomb (SR)      Potential    Kinetic En.
    2.50970e+04   -4.87746e+03   -1.89227e+04    5.99045e+03    0.00000e+00
   Total Energy    Temperature Pressure (bar)
    5.99045e+03    0.00000e+00    0.00000e+00

           Step           Time         Lambda
          22500    22500.00000        0.00000

   Energies (kJ/mol)
        G96Bond       G96Angle    Proper Dih.  Improper Dih.          LJ-14
    3.22743e+02    1.63638e+03    1.46759e+03    3.77677e+02    8.89345e+02
     Coulomb-14        LJ (SR)   Coulomb (SR)      Potential    Kinetic En.
    2.50969e+04   -4.87748e+03   -1.89228e+04    5.99034e+03    0.00000e+00
   Total Energy    Temperature Pressure (bar)
    5.99034e+03    0.00000e+00    0.00000e+00

           Step           Time         Lambda
          22600    22600.00000        0.00000

   Energies (kJ/mol)
        G96Bond       G96Angle    Proper Dih.  Improper Dih.          LJ-14
    3.22747e+02    1.63643e+03    1.46764e+03    3.77693e+02    8.89350e+02
     Coulomb-14        LJ (SR)   Coulomb (SR)      Potential    Kinetic En.
    2.50968e+04   -4.87751e+03   -1.89229e+04    5.99022e+03    0.00000e+00
   Total Energy    Temperature Pressure (bar)
    5.99022e+03    0.00000e+00    0.00000e+00

           Step           Time         Lambda
          22700    22700.00000        0.00000

   Energies (kJ/mol)
        G96Bond       G96Angle    Proper Dih.  Improper Dih.          LJ-14
    3.22751e+02    1.63649e+03    1.46769e+03    3.77709e+02    8.89355e+02
     Coulomb-14        LJ (SR)   Coulomb (SR)      Potential    Kinetic En.
    2.50967e+04   -4.87753e+03   -1.89230e+04    5.99011e+03    0.00000e+00
   Total Energy    Temperature Pressure (bar)
    5.99011e+03    0.00000e+00    0.00000e+00

           Step           Time         Lambda
          22800    22800.00000        0.00000

   Energies (kJ/mol)
        G96Bond       G96Angle    Proper Dih.  Improper Dih.          LJ-14
    3.22756e+02    1.63654e+03    1.46774e+03    3.77725e+02    8.89360e+02
     Coulomb-14        LJ (SR)   Coulomb (SR)      Potential    Kinetic En.
    2.50966e+04   -4.87755e+03   -1.89231e+04    5.98999e+03    0.00000e+00
   Total Energy    Temperature Pressure (bar)
    5.98999e+03    0.00000e+00    0.00000e+00

           Step           Time         Lambda
          22900    22900.00000        0.00000

   Energies (kJ/mol)
        G96Bond       G96Angle    Proper Dih.  Improper Dih.          LJ-14
    3.22760e+02    1.63660e+03    1.46779e+03    3.77742e+02    8.89367e+02
     Coulomb-14        LJ (SR)   Coulomb (SR)      Potential    Kinetic En.
    2.50964e+04   -4.87757e+03   -1.89233e+04    5.98987e+03    0.00000e+00
   Total Energy    Temperature Pressure (bar)
    5.98987e+03    0.00000e+00    0.00000e+00

           Step           Time         Lambda
          23000    23000.00000        0.00000

   Energies (kJ/mol)
        G96Bond       G96Angle    Proper Dih.  Improper Dih.          LJ-14
    3.22765e+02    1.63666e+03    1.46784e+03    3.77758e+02    8.89373e+02
     Coulomb-14        LJ (SR)   Coulomb (SR)      Potential    Kinetic En.
    2.50963e+04   -4.87759e+03   -1.89234e+04    5.98975e+03    0.00000e+00
   Total Energy    Temperature Pressure (bar)
    5.98975e+03    0.00000e+00    0.00000e+00

           Step           Time         Lambda
          23100    23100.00000        0.00000

   Energies (kJ/mol)
        G96Bond       G96Angle    Proper Dih.  Improper Dih.          LJ-14
    3.22802e+02    1.63692e+03    1.46803e+03    3.77824e+02    8.89406e+02
     Coulomb-14        LJ (SR)   Coulomb (SR)      Potential    Kinetic En.
    2.50959e+04   -4.87765e+03   -1.89240e+04    5.98923e+03    0.00000e+00
   Total Energy    Temperature Pressure (bar)
    5.98923e+03    0.00000e+00    0.00000e+00

           Step           Time         Lambda
          23200    23200.00000        0.00000

   Energies (kJ/mol)
        G96Bond       G96Angle    Proper Dih.  Improper Dih.          LJ-14
    3.22815e+02    1.63719e+03    1.46820e+03    3.77885e+02    8.89439e+02
     Coulomb-14        LJ (SR)   Coulomb (SR)      Potential    Kinetic En.
    2.50955e+04   -4.87768e+03   -1.89246e+04    5.98873e+03    0.00000e+00
   Total Energy    Temperature Pressure (bar)
    5.98873e+03    0.00000e+00    0.00000e+00

           Step           Time         Lambda
          23300    23300.00000        0.00000

   Energies (kJ/mol)
        G96Bond       G96Angle    Proper Dih.  Improper Dih.          LJ-14
    3.22802e+02    1.63784e+03    1.46863e+03    3.78021e+02    8.89581e+02
     Coulomb-14        LJ (SR)   Coulomb (SR)      Potential    Kinetic En.
    2.50949e+04   -4.87773e+03   -1.89265e+04    5.98749e+03    0.00000e+00
   Total Energy    Temperature Pressure (bar)
    5.98749e+03    0.00000e+00    0.00000e+00

           Step           Time         Lambda
          23400    23400.00000        0.00000

   Energies (kJ/mol)
        G96Bond       G96Angle    Proper Dih.  Improper Dih.          LJ-14
    3.22816e+02    1.63789e+03    1.46882e+03    3.78062e+02    8.89615e+02
     Coulomb-14        LJ (SR)   Coulomb (SR)      Potential    Kinetic En.
    2.50949e+04   -4.87783e+03   -1.89272e+04    5.98711e+03    0.00000e+00
   Total Energy    Temperature Pressure (bar)
    5.98711e+03    0.00000e+00    0.00000e+00

           Step           Time         Lambda
          23500    23500.00000        0.00000

   Energies (kJ/mol)
        G96Bond       G96Angle    Proper Dih.  Improper Dih.          LJ-14
    3.22795e+02    1.63809e+03    1.46949e+03    3.78199e+02    8.89697e+02
     Coulomb-14        LJ (SR)   Coulomb (SR)      Potential    Kinetic En.
    2.50951e+04   -4.87829e+03   -1.89291e+04    5.98605e+03    0.00000e+00
   Total Energy    Temperature Pressure (bar)
    5.98605e+03    0.00000e+00    0.00000e+00

           Step           Time         Lambda
          23600    23600.00000        0.00000

   Energies (kJ/mol)
        G96Bond       G96Angle    Proper Dih.  Improper Dih.          LJ-14
    3.22677e+02    1.63809e+03    1.47048e+03    3.78293e+02    8.89954e+02
     Coulomb-14        LJ (SR)   Coulomb (SR)      Potential    Kinetic En.
    2.50957e+04   -4.87924e+03   -1.89312e+04    5.98471e+03    0.00000e+00
   Total Energy    Temperature Pressure (bar)
    5.98471e+03    0.00000e+00    0.00000e+00

           Step           Time         Lambda
          23700    23700.00000        0.00000

   Energies (kJ/mol)
        G96Bond       G96Angle    Proper Dih.  Improper Dih.          LJ-14
    3.22680e+02    1.63804e+03    1.47118e+03    3.78344e+02    8.90038e+02
     Coulomb-14        LJ (SR)   Coulomb (SR)      Potential    Kinetic En.
    2.50959e+04   -4.87996e+03   -1.89324e+04    5.98384e+03    0.00000e+00
   Total Energy    Temperature Pressure (bar)
    5.98384e+03    0.00000e+00    0.00000e+00

           Step           Time         Lambda
          23800    23800.00000        0.00000

   Energies (kJ/mol)
        G96Bond       G96Angle    Proper Dih.  Improper Dih.          LJ-14
    3.22664e+02    1.63797e+03    1.47232e+03    3.78423e+02    8.90110e+02
     Coulomb-14        LJ (SR)   Coulomb (SR)      Potential    Kinetic En.
    2.50961e+04   -4.88108e+03   -1.89341e+04    5.98245e+03    0.00000e+00
   Total Energy    Temperature Pressure (bar)
    5.98245e+03    0.00000e+00    0.00000e+00

           Step           Time         Lambda
          23900    23900.00000        0.00000

   Energies (kJ/mol)
        G96Bond       G96Angle    Proper Dih.  Improper Dih.          LJ-14
    3.22630e+02    1.63799e+03    1.47261e+03    3.78455e+02    8.90115e+02
     Coulomb-14        LJ (SR)   Coulomb (SR)      Potential    Kinetic En.
    2.50962e+04   -4.88138e+03   -1.89345e+04    5.98208e+03    0.00000e+00
   Total Energy    Temperature Pressure (bar)
    5.98208e+03    0.00000e+00    0.00000e+00

           Step           Time         Lambda
          24000    24000.00000        0.00000

   Energies (kJ/mol)
        G96Bond       G96Angle    Proper Dih.  Improper Dih.          LJ-14
    3.22556e+02    1.63806e+03    1.47279e+03    3.78472e+02    8.90122e+02
     Coulomb-14        LJ (SR)   Coulomb (SR)      Potential    Kinetic En.
    2.50962e+04   -4.88158e+03   -1.89348e+04    5.98184e+03    0.00000e+00
   Total Energy    Temperature Pressure (bar)
    5.98184e+03    0.00000e+00    0.00000e+00

           Step           Time         Lambda
          24100    24100.00000        0.00000

   Energies (kJ/mol)
        G96Bond       G96Angle    Proper Dih.  Improper Dih.          LJ-14
    3.22568e+02    1.63803e+03    1.47308e+03    3.78496e+02    8.90136e+02
     Coulomb-14        LJ (SR)   Coulomb (SR)      Potential    Kinetic En.
    2.50962e+04   -4.88186e+03   -1.89352e+04    5.98148e+03    0.00000e+00
   Total Energy    Temperature Pressure (bar)
    5.98148e+03    0.00000e+00    0.00000e+00

           Step           Time         Lambda
          24200    24200.00000        0.00000

   Energies (kJ/mol)
        G96Bond       G96Angle    Proper Dih.  Improper Dih.          LJ-14
    3.22583e+02    1.63799e+03    1.47335e+03    3.78579e+02    8.90147e+02
     Coulomb-14        LJ (SR)   Coulomb (SR)      Potential    Kinetic En.
    2.50962e+04   -4.88214e+03   -1.89356e+04    5.98111e+03    0.00000e+00
   Total Energy    Temperature Pressure (bar)
    5.98111e+03    0.00000e+00    0.00000e+00

           Step           Time         Lambda
          24300    24300.00000        0.00000

   Energies (kJ/mol)
        G96Bond       G96Angle    Proper Dih.  Improper Dih.          LJ-14
    3.22739e+02    1.63815e+03    1.47523e+03    3.78833e+02    8.89748e+02
     Coulomb-14        LJ (SR)   Coulomb (SR)      Potential    Kinetic En.
    2.50960e+04   -4.88409e+03   -1.89379e+04    5.97873e+03    0.00000e+00
   Total Energy    Temperature Pressure (bar)
    5.97873e+03    0.00000e+00    0.00000e+00

           Step           Time         Lambda
          24400    24400.00000        0.00000

   Energies (kJ/mol)
        G96Bond       G96Angle    Proper Dih.  Improper Dih.          LJ-14
    3.22679e+02    1.63789e+03    1.47544e+03    3.78783e+02    8.90211e+02
     Coulomb-14        LJ (SR)   Coulomb (SR)      Potential    Kinetic En.
    2.50961e+04   -4.88433e+03   -1.89384e+04    5.97837e+03    0.00000e+00
   Total Energy    Temperature Pressure (bar)
    5.97837e+03    0.00000e+00    0.00000e+00

           Step           Time         Lambda
          24500    24500.00000        0.00000

   Energies (kJ/mol)
        G96Bond       G96Angle    Proper Dih.  Improper Dih.          LJ-14
    3.22595e+02    1.63799e+03    1.47566e+03    3.78818e+02    8.90210e+02
     Coulomb-14        LJ (SR)   Coulomb (SR)      Potential    Kinetic En.
    2.50961e+04   -4.88453e+03   -1.89387e+04    5.97808e+03    0.00000e+00
   Total Energy    Temperature Pressure (bar)
    5.97808e+03    0.00000e+00    0.00000e+00

           Step           Time         Lambda
          24600    24600.00000        0.00000

   Energies (kJ/mol)
        G96Bond       G96Angle    Proper Dih.  Improper Dih.          LJ-14
    3.22609e+02    1.63799e+03    1.47603e+03    3.78874e+02    8.90200e+02
     Coulomb-14        LJ (SR)   Coulomb (SR)      Potential    Kinetic En.
    2.50960e+04   -4.88485e+03   -1.89393e+04    5.97761e+03    0.00000e+00
   Total Energy    Temperature Pressure (bar)
    5.97761e+03    0.00000e+00    0.00000e+00

           Step           Time         Lambda
          24700    24700.00000        0.00000

   Energies (kJ/mol)
        G96Bond       G96Angle    Proper Dih.  Improper Dih.          LJ-14
    3.22805e+02    1.63802e+03    1.47771e+03    3.79105e+02    8.90164e+02
     Coulomb-14        LJ (SR)   Coulomb (SR)      Potential    Kinetic En.
    2.50956e+04   -4.88617e+03   -1.89416e+04    5.97557e+03    0.00000e+00
   Total Energy    Temperature Pressure (bar)
    5.97557e+03    0.00000e+00    0.00000e+00

           Step           Time         Lambda
          24800    24800.00000        0.00000

   Energies (kJ/mol)
        G96Bond       G96Angle    Proper Dih.  Improper Dih.          LJ-14
    3.22743e+02    1.63812e+03    1.47828e+03    3.79189e+02    8.90158e+02
     Coulomb-14        LJ (SR)   Coulomb (SR)      Potential    Kinetic En.
    2.50954e+04   -4.88651e+03   -1.89425e+04    5.97489e+03    0.00000e+00
   Total Energy    Temperature Pressure (bar)
    5.97489e+03    0.00000e+00    0.00000e+00

           Step           Time         Lambda
          24900    24900.00000        0.00000

   Energies (kJ/mol)
        G96Bond       G96Angle    Proper Dih.  Improper Dih.          LJ-14
    3.22788e+02    1.63811e+03    1.47859e+03    3.79219e+02    8.90153e+02
     Coulomb-14        LJ (SR)   Coulomb (SR)      Potential    Kinetic En.
    2.50953e+04   -4.88668e+03   -1.89429e+04    5.97453e+03    0.00000e+00
   Total Energy    Temperature Pressure (bar)
    5.97453e+03    0.00000e+00    0.00000e+00

           Step           Time         Lambda
          25000    25000.00000        0.00000

   Energies (kJ/mol)
        G96Bond       G96Angle    Proper Dih.  Improper Dih.          LJ-14
    3.22816e+02    1.63820e+03    1.47931e+03    3.79300e+02    8.90108e+02
     Coulomb-14        LJ (SR)   Coulomb (SR)      Potential    Kinetic En.
    2.50951e+04   -4.88705e+03   -1.89440e+04    5.97370e+03    0.00000e+00
   Total Energy    Temperature Pressure (bar)
    5.97370e+03    0.00000e+00    0.00000e+00


Stepsize too small, or no change in energy.
Converged to machine precision,
but not to the requested precision Fmax < 0

Polak-Ribiere Conjugate Gradients did not converge to Fmax < 0 in 25001 steps.
Potential Energy  =  5.97370173320402e+03
Maximum force     =  3.54780739328126e+00 on atom 1626
Norm of force     =  8.31472926964508e-01

Performed 30650 energy evaluations in total.

	M E G A - F L O P S   A C C O U N T I N G

   RF=Reaction-Field  FE=Free Energy  SCFE=Soft-Core/Free Energy
   T=Tabulated        W3=SPC/TIP3p    W4=TIP4p (single or pairs)
   NF=No Forces

 Computing:                        M-Number         M-Flops  % of Flops
-----------------------------------------------------------------------
 VdW(T)                         2906.731981   156963.526974    18.0
 Coul(T)                        1457.121261    61199.092962     7.0
 Coul(T) + VdW(T)               1638.379286   111409.791448    12.8
 Outer nonbonded loop            170.173663     1701.736630     0.2
 1,4 nonbonded interactions      156.473355    14082.601950     1.6
 NS-Pairs                      22941.537876   481772.295396    55.2
 CG-CoM                           37.486173     1087.099017     0.1
 Bonds                            87.202095     3749.690085     0.4
 Angles                          127.354905    20758.849515     2.4
 Propers                          47.601003    10900.629687     1.2
 Impropers                        42.850098     8912.820384     1.0
-----------------------------------------------------------------------
 Total                                        872538.134048   100.0
-----------------------------------------------------------------------

               NODE (s)   Real (s)      (%)
       Time:    717.000    717.000    100.0
                       11:57
Finished mdrun on node 0 Mon Jul 18 07:39:15 2016
