# Supplementary material for: Computational Modeling of complete HOXB13 protein for predicting the functional effect of SNPs and the associated role in hereditary prostate cancer
Source: Sci Rep. 2017 Mar 8;7:43830. doi: 10.1038/srep43830 (PMC5363706; doi:10.1038/srep43830)
Supplement: Supplementary Dataset [file srep43830-s1.zip › SR Supplementary Data Files Complete/Energy minimised protein/R123H.log.txt]

Log file opened on Mon Jul 18 07:27:52 2016
Host: lorentz.dynstr.pasteur.fr  pid: 26468  nodeid: 0  nnodes:  1
The Gromacs distribution was built Thu Jan 26 01:39:00 CET 2006 by
root@lorentz.immstr.pasteur.fr (Linux 2.6.9-5.0.3.ELsmp x86_64)


                         :-)  G  R  O  M  A  C  S  (-:

               Gromacs Runs One Microsecond At Cannonball Speeds

                             :-)  VERSION 3.3  (-:


      Written by David van der Spoel, Erik Lindahl, Berk Hess, and others.
       Copyright (c) 1991-2000, University of Groningen, The Netherlands.
             Copyright (c) 2001-2004, The GROMACS development team,
            check out http://www.gromacs.org for more information.

         This program is free software; you can redistribute it and/or
          modify it under the terms of the GNU General Public License
         as published by the Free Software Foundation; either version 2
             of the License, or (at your option) any later version.

 :-)  /data/delarue_www/executables/gromacs/bin/mdrun_d (double precision)  (-:


++++ PLEASE READ AND CITE THE FOLLOWING REFERENCE ++++
E. Lindahl and B. Hess and D. van der Spoel
GROMACS 3.0: A package for molecular simulation and trajectory analysis
J. Mol. Mod. 7 (2001) pp. 306-317
-------- -------- --- Thank You --- -------- --------


++++ PLEASE READ AND CITE THE FOLLOWING REFERENCE ++++
H. J. C. Berendsen, D. van der Spoel and R. van Drunen
GROMACS: A message-passing parallel molecular dynamics implementation
Comp. Phys. Comm. 91 (1995) pp. 43-56
-------- -------- --- Thank You --- -------- --------

Input Parameters:
   integrator           = cg
   nsteps               = 25000
   init_step            = 0
   ns_type              = Simple
   nstlist              = 10
   ndelta               = 2
   bDomDecomp           = FALSE
   decomp_dir           = 0
   nstcomm              = 1
   comm_mode            = Linear
   nstcheckpoint        = 1000
   nstlog               = 100
   nstxout              = 0
   nstvout              = 0
   nstfout              = 0
   nstenergy            = 0
   nstxtcout            = 0
   init_t               = 0
   delta_t              = 0.001
   xtcprec              = 1000
   nkx                  = 0
   nky                  = 0
   nkz                  = 0
   pme_order            = 4
   ewald_rtol           = 1e-05
   ewald_geometry       = 0
   epsilon_surface      = 0
   optimize_fft         = FALSE
   ePBC                 = no
   bUncStart            = FALSE
   bShakeSOR            = FALSE
   etc                  = No
   epc                  = No
   epctype              = Isotropic
   tau_p                = 1
   ref_p (3x3):
      ref_p[    0]={ 0.00000e+00,  0.00000e+00,  0.00000e+00}
      ref_p[    1]={ 0.00000e+00,  0.00000e+00,  0.00000e+00}
      ref_p[    2]={ 0.00000e+00,  0.00000e+00,  0.00000e+00}
   compress (3x3):
      compress[    0]={ 0.00000e+00,  0.00000e+00,  0.00000e+00}
      compress[    1]={ 0.00000e+00,  0.00000e+00,  0.00000e+00}
      compress[    2]={ 0.00000e+00,  0.00000e+00,  0.00000e+00}
   andersen_seed        = 815131
   rlist                = 1.4
   coulombtype          = Shift
   rcoulomb_switch      = 0
   rcoulomb             = 1
   vdwtype              = Shift
   rvdw_switch          = 0
   rvdw                 = 1
   epsilon_r            = 1
   epsilon_rf           = 1
   tabext               = 1
   gb_algorithm         = Still
   nstgbradii           = 1
   rgbradii             = 2
   gb_saltconc          = 0
   implicit_solvent     = No
   DispCorr             = No
   fudgeQQ              = 1
   free_energy          = no
   init_lambda          = 0
   sc_alpha             = 0
   sc_power             = 1
   sc_sigma             = 0.3
   delta_lambda         = 0
   disre_weighting      = Conservative
   disre_mixed          = FALSE
   dr_fc                = 1000
   dr_tau               = 0
   nstdisreout          = 100
   orires_fc            = 0
   orires_tau           = 0
   nstorireout          = 100
   dihre-fc             = 1000
   dihre-tau            = 0
   nstdihreout          = 100
   em_stepsize          = 0.01
   em_tol               = 0
   niter                = 20
   fc_stepsize          = 0
   nstcgsteep           = 1000
   nbfgscorr            = 10
   ConstAlg             = Lincs
   shake_tol            = 0.0001
   lincs_order          = 4
   lincs_warnangle      = 30
   lincs_iter           = 1
   bd_fric              = 0
   ld_seed              = 1993
   cos_accel            = 0
   deform (3x3):
      deform[    0]={ 0.00000e+00,  0.00000e+00,  0.00000e+00}
      deform[    1]={ 0.00000e+00,  0.00000e+00,  0.00000e+00}
      deform[    2]={ 0.00000e+00,  0.00000e+00,  0.00000e+00}
   userint1             = 0
   userint2             = 0
   userint3             = 0
   userint4             = 0
   userreal1            = 0
   userreal2            = 0
   userreal3            = 0
   userreal4            = 0
grpopts:
   nrdf:	        8298
   ref_t:	           0
   tau_t:	           0
anneal:		          No
ann_npoints:	           0
   acc:	           0           0           0
   nfreeze:           N           N           N
   energygrp_flags[  0]: 0
   efield-x:
      n = 0
   efield-xt:
      n = 0
   efield-y:
      n = 0
   efield-yt:
      n = 0
   efield-z:
      n = 0
   efield-zt:
      n = 0
   bQMMM                = FALSE
   QMconstraints        = 0
   QMMMscheme           = 0
   scalefactor          = 1
qm_opts:
   ngQM                 = 0
CPU=  0, lastcg= 1223, targetcg=  612, myshift=    0
nsb->shift =   1, nsb->bshift=  0
Neighbor Search Blocks
nsb->nodeid:         0
nsb->nnodes:      1
nsb->cgtotal:  1224
nsb->natoms:   2767
nsb->shift:       1
nsb->bshift:      0
Nodeid   index  homenr  cgload  workload
     0       0    2767    1224      1224

Table routines are used for coulomb: TRUE
Table routines are used for vdw:     TRUE
Using shifted Lennard-Jones, switch between 0 and 1 nm
Cut-off's:   NS: 1.4   Coulomb: 1   LJ: 1
System total charge: 0.000
Generated table with 4800 data points for Shift.
Tabscale = 2000 points/nm
Generated table with 4800 data points for LJ6Shift.
Tabscale = 2000 points/nm
Generated table with 4800 data points for LJ12Shift.
Tabscale = 2000 points/nm
Generated table with 2000 data points for 1-4 COUL.
Tabscale = 2000 points/nm
Generated table with 2000 data points for 1-4 LJ6.
Tabscale = 2000 points/nm
Generated table with 2000 data points for 1-4 LJ12.
Tabscale = 2000 points/nm
Initiating Polak-Ribiere Conjugate Gradients
Center of mass motion removal mode is Linear
We have the following groups for center of mass motion removal:
  0:  rest, initial mass: 2767
Started Polak-Ribiere Conjugate Gradients on node 0 Mon Jul 18 07:27:52 2016
Polak-Ribiere Conjugate Gradients:
   Tolerance (Fmax)   =  0.00000e+00
   Number of steps    =        25000
Configuring nonbonded kernels...
Testing x86_64 SSE2 support... present.


           Step           Time         Lambda
              0        0.00000        0.00000

   Energies (kJ/mol)
        G96Bond       G96Angle    Proper Dih.  Improper Dih.          LJ-14
    4.49932e+03    2.22152e+03    1.64713e+03    4.05988e+02    4.98665e+03
     Coulomb-14        LJ (SR)   Coulomb (SR)      Potential    Kinetic En.
    2.81673e+04    1.78574e+01   -1.83598e+04    2.35860e+04    0.00000e+00
   Total Energy    Temperature Pressure (bar)
    2.35860e+04    0.00000e+00    0.00000e+00

   F-max             =  7.79780e+03 on atom 2498
   F-Norm            =  8.64843e+04

           Step           Time         Lambda
              0        0.00000        0.00000

   Energies (kJ/mol)
        G96Bond       G96Angle    Proper Dih.  Improper Dih.          LJ-14
    3.92896e+03    2.11641e+03    1.64686e+03    4.02910e+02    4.94066e+03
     Coulomb-14        LJ (SR)   Coulomb (SR)      Potential    Kinetic En.
    2.81471e+04   -5.64107e+01   -1.83635e+04    2.27630e+04    0.00000e+00
   Total Energy    Temperature Pressure (bar)
    2.27630e+04    0.00000e+00    0.00000e+00

           Step           Time         Lambda
            100      100.00000        0.00000

   Energies (kJ/mol)
        G96Bond       G96Angle    Proper Dih.  Improper Dih.          LJ-14
    3.09045e+02    1.63025e+03    1.61545e+03    3.57978e+02    9.42542e+02
     Coulomb-14        LJ (SR)   Coulomb (SR)      Potential    Kinetic En.
    2.61491e+04   -4.33119e+03   -1.77082e+04    8.96497e+03    0.00000e+00
   Total Energy    Temperature Pressure (bar)
    8.96497e+03    0.00000e+00    0.00000e+00

           Step           Time         Lambda
            200      200.00000        0.00000

   Energies (kJ/mol)
        G96Bond       G96Angle    Proper Dih.  Improper Dih.          LJ-14
    3.11372e+02    1.61409e+03    1.57864e+03    3.43295e+02    8.92880e+02
     Coulomb-14        LJ (SR)   Coulomb (SR)      Potential    Kinetic En.
    2.60555e+04   -4.37771e+03   -1.77551e+04    8.66295e+03    0.00000e+00
   Total Energy    Temperature Pressure (bar)
    8.66295e+03    0.00000e+00    0.00000e+00

           Step           Time         Lambda
            300      300.00000        0.00000

   Energies (kJ/mol)
        G96Bond       G96Angle    Proper Dih.  Improper Dih.          LJ-14
    3.20475e+02    1.60797e+03    1.49962e+03    3.45224e+02    8.65964e+02
     Coulomb-14        LJ (SR)   Coulomb (SR)      Potential    Kinetic En.
    2.59643e+04   -4.40205e+03   -1.79484e+04    8.25307e+03    0.00000e+00
   Total Energy    Temperature Pressure (bar)
    8.25307e+03    0.00000e+00    0.00000e+00

           Step           Time         Lambda
            400      400.00000        0.00000

   Energies (kJ/mol)
        G96Bond       G96Angle    Proper Dih.  Improper Dih.          LJ-14
    3.21087e+02    1.61122e+03    1.48019e+03    3.46160e+02    8.59379e+02
     Coulomb-14        LJ (SR)   Coulomb (SR)      Potential    Kinetic En.
    2.59507e+04   -4.40920e+03   -1.80367e+04    8.12280e+03    0.00000e+00
   Total Energy    Temperature Pressure (bar)
    8.12280e+03    0.00000e+00    0.00000e+00

           Step           Time         Lambda
            500      500.00000        0.00000

   Energies (kJ/mol)
        G96Bond       G96Angle    Proper Dih.  Improper Dih.          LJ-14
    3.22831e+02    1.61372e+03    1.46545e+03    3.48139e+02    8.59540e+02
     Coulomb-14        LJ (SR)   Coulomb (SR)      Potential    Kinetic En.
    2.59288e+04   -4.41371e+03   -1.81112e+04    8.01354e+03    0.00000e+00
   Total Energy    Temperature Pressure (bar)
    8.01354e+03    0.00000e+00    0.00000e+00

           Step           Time         Lambda
            600      600.00000        0.00000

   Energies (kJ/mol)
        G96Bond       G96Angle    Proper Dih.  Improper Dih.          LJ-14
    3.22546e+02    1.61343e+03    1.44757e+03    3.44414e+02    8.54967e+02
     Coulomb-14        LJ (SR)   Coulomb (SR)      Potential    Kinetic En.
    2.59132e+04   -4.43476e+03   -1.81631e+04    7.89822e+03    0.00000e+00
   Total Energy    Temperature Pressure (bar)
    7.89822e+03    0.00000e+00    0.00000e+00

           Step           Time         Lambda
            700      700.00000        0.00000

   Energies (kJ/mol)
        G96Bond       G96Angle    Proper Dih.  Improper Dih.          LJ-14
    3.23527e+02    1.61348e+03    1.44142e+03    3.43731e+02    8.53135e+02
     Coulomb-14        LJ (SR)   Coulomb (SR)      Potential    Kinetic En.
    2.59037e+04   -4.43868e+03   -1.81743e+04    7.86595e+03    0.00000e+00
   Total Energy    Temperature Pressure (bar)
    7.86595e+03    0.00000e+00    0.00000e+00

           Step           Time         Lambda
            800      800.00000        0.00000

   Energies (kJ/mol)
        G96Bond       G96Angle    Proper Dih.  Improper Dih.          LJ-14
    3.23227e+02    1.61239e+03    1.43640e+03    3.42853e+02    8.52138e+02
     Coulomb-14        LJ (SR)   Coulomb (SR)      Potential    Kinetic En.
    2.58982e+04   -4.44456e+03   -1.81858e+04    7.83479e+03    0.00000e+00
   Total Energy    Temperature Pressure (bar)
    7.83479e+03    0.00000e+00    0.00000e+00

           Step           Time         Lambda
            900      900.00000        0.00000

   Energies (kJ/mol)
        G96Bond       G96Angle    Proper Dih.  Improper Dih.          LJ-14
    3.23406e+02    1.60850e+03    1.43319e+03    3.41995e+02    8.51519e+02
     Coulomb-14        LJ (SR)   Coulomb (SR)      Potential    Kinetic En.
    2.58935e+04   -4.45250e+03   -1.81991e+04    7.80049e+03    0.00000e+00
   Total Energy    Temperature Pressure (bar)
    7.80049e+03    0.00000e+00    0.00000e+00

           Step           Time         Lambda
           1000     1000.00000        0.00000

   Energies (kJ/mol)
        G96Bond       G96Angle    Proper Dih.  Improper Dih.          LJ-14
    3.23957e+02    1.60503e+03    1.43027e+03    3.41438e+02    8.52510e+02
     Coulomb-14        LJ (SR)   Coulomb (SR)      Potential    Kinetic En.
    2.58868e+04   -4.46336e+03   -1.82197e+04    7.75692e+03    0.00000e+00
   Total Energy    Temperature Pressure (bar)
    7.75692e+03    0.00000e+00    0.00000e+00

           Step           Time         Lambda
           1100     1100.00000        0.00000

   Energies (kJ/mol)
        G96Bond       G96Angle    Proper Dih.  Improper Dih.          LJ-14
    3.23916e+02    1.60180e+03    1.42910e+03    3.40085e+02    8.53276e+02
     Coulomb-14        LJ (SR)   Coulomb (SR)      Potential    Kinetic En.
    2.58884e+04   -4.46548e+03   -1.82622e+04    7.70887e+03    0.00000e+00
   Total Energy    Temperature Pressure (bar)
    7.70887e+03    0.00000e+00    0.00000e+00

           Step           Time         Lambda
           1200     1200.00000        0.00000

   Energies (kJ/mol)
        G96Bond       G96Angle    Proper Dih.  Improper Dih.          LJ-14
    3.23695e+02    1.60240e+03    1.42556e+03    3.37976e+02    8.58724e+02
     Coulomb-14        LJ (SR)   Coulomb (SR)      Potential    Kinetic En.
    2.58834e+04   -4.46828e+03   -1.83067e+04    7.65679e+03    0.00000e+00
   Total Energy    Temperature Pressure (bar)
    7.65679e+03    0.00000e+00    0.00000e+00

           Step           Time         Lambda
           1300     1300.00000        0.00000

   Energies (kJ/mol)
        G96Bond       G96Angle    Proper Dih.  Improper Dih.          LJ-14
    3.23451e+02    1.60327e+03    1.42383e+03    3.37937e+02    8.60712e+02
     Coulomb-14        LJ (SR)   Coulomb (SR)      Potential    Kinetic En.
    2.58800e+04   -4.47132e+03   -1.83312e+04    7.62672e+03    0.00000e+00
   Total Energy    Temperature Pressure (bar)
    7.62672e+03    0.00000e+00    0.00000e+00

           Step           Time         Lambda
           1400     1400.00000        0.00000

   Energies (kJ/mol)
        G96Bond       G96Angle    Proper Dih.  Improper Dih.          LJ-14
    3.24581e+02    1.60496e+03    1.42077e+03    3.37664e+02    8.61695e+02
     Coulomb-14        LJ (SR)   Coulomb (SR)      Potential    Kinetic En.
    2.58717e+04   -4.47675e+03   -1.83460e+04    7.59863e+03    0.00000e+00
   Total Energy    Temperature Pressure (bar)
    7.59863e+03    0.00000e+00    0.00000e+00

           Step           Time         Lambda
           1500     1500.00000        0.00000

   Energies (kJ/mol)
        G96Bond       G96Angle    Proper Dih.  Improper Dih.          LJ-14
    3.25130e+02    1.60697e+03    1.41425e+03    3.39147e+02    8.64575e+02
     Coulomb-14        LJ (SR)   Coulomb (SR)      Potential    Kinetic En.
    2.58641e+04   -4.48361e+03   -1.83623e+04    7.56832e+03    0.00000e+00
   Total Energy    Temperature Pressure (bar)
    7.56832e+03    0.00000e+00    0.00000e+00

           Step           Time         Lambda
           1600     1600.00000        0.00000

   Energies (kJ/mol)
        G96Bond       G96Angle    Proper Dih.  Improper Dih.          LJ-14
    3.25163e+02    1.60692e+03    1.41305e+03    3.39149e+02    8.64858e+02
     Coulomb-14        LJ (SR)   Coulomb (SR)      Potential    Kinetic En.
    2.58640e+04   -4.48467e+03   -1.83636e+04    7.56484e+03    0.00000e+00
   Total Energy    Temperature Pressure (bar)
    7.56484e+03    0.00000e+00    0.00000e+00

           Step           Time         Lambda
           1700     1700.00000        0.00000

   Energies (kJ/mol)
        G96Bond       G96Angle    Proper Dih.  Improper Dih.          LJ-14
    3.25190e+02    1.60696e+03    1.41198e+03    3.39157e+02    8.65130e+02
     Coulomb-14        LJ (SR)   Coulomb (SR)      Potential    Kinetic En.
    2.58636e+04   -4.48569e+03   -1.83649e+04    7.56143e+03    0.00000e+00
   Total Energy    Temperature Pressure (bar)
    7.56143e+03    0.00000e+00    0.00000e+00

           Step           Time         Lambda
           1800     1800.00000        0.00000

   Energies (kJ/mol)
        G96Bond       G96Angle    Proper Dih.  Improper Dih.          LJ-14
    3.25209e+02    1.60702e+03    1.41103e+03    3.39170e+02    8.65385e+02
     Coulomb-14        LJ (SR)   Coulomb (SR)      Potential    Kinetic En.
    2.58633e+04   -4.48669e+03   -1.83663e+04    7.55808e+03    0.00000e+00
   Total Energy    Temperature Pressure (bar)
    7.55808e+03    0.00000e+00    0.00000e+00

           Step           Time         Lambda
           1900     1900.00000        0.00000

   Energies (kJ/mol)
        G96Bond       G96Angle    Proper Dih.  Improper Dih.          LJ-14
    3.25219e+02    1.60706e+03    1.41020e+03    3.39188e+02    8.65614e+02
     Coulomb-14        LJ (SR)   Coulomb (SR)      Potential    Kinetic En.
    2.58630e+04   -4.48768e+03   -1.83678e+04    7.55480e+03    0.00000e+00
   Total Energy    Temperature Pressure (bar)
    7.55480e+03    0.00000e+00    0.00000e+00

           Step           Time         Lambda
           2000     2000.00000        0.00000

   Energies (kJ/mol)
        G96Bond       G96Angle    Proper Dih.  Improper Dih.          LJ-14
    3.25220e+02    1.60707e+03    1.40949e+03    3.39215e+02    8.65815e+02
     Coulomb-14        LJ (SR)   Coulomb (SR)      Potential    Kinetic En.
    2.58628e+04   -4.48865e+03   -1.83694e+04    7.55157e+03    0.00000e+00
   Total Energy    Temperature Pressure (bar)
    7.55157e+03    0.00000e+00    0.00000e+00

           Step           Time         Lambda
           2100     2100.00000        0.00000

   Energies (kJ/mol)
        G96Bond       G96Angle    Proper Dih.  Improper Dih.          LJ-14
    3.25213e+02    1.60697e+03    1.40759e+03    3.39396e+02    8.66308e+02
     Coulomb-14        LJ (SR)   Coulomb (SR)      Potential    Kinetic En.
    2.58626e+04   -4.49215e+03   -1.83754e+04    7.54051e+03    0.00000e+00
   Total Energy    Temperature Pressure (bar)
    7.54051e+03    0.00000e+00    0.00000e+00

           Step           Time         Lambda
           2200     2200.00000        0.00000

   Energies (kJ/mol)
        G96Bond       G96Angle    Proper Dih.  Improper Dih.          LJ-14
    3.25057e+02    1.60683e+03    1.40634e+03    3.39805e+02    8.66574e+02
     Coulomb-14        LJ (SR)   Coulomb (SR)      Potential    Kinetic En.
    2.58625e+04   -4.49697e+03   -1.83835e+04    7.52670e+03    0.00000e+00
   Total Energy    Temperature Pressure (bar)
    7.52670e+03    0.00000e+00    0.00000e+00

           Step           Time         Lambda
           2300     2300.00000        0.00000

   Energies (kJ/mol)
        G96Bond       G96Angle    Proper Dih.  Improper Dih.          LJ-14
    3.25182e+02    1.60660e+03    1.40290e+03    3.41332e+02    8.66969e+02
     Coulomb-14        LJ (SR)   Coulomb (SR)      Potential    Kinetic En.
    2.58620e+04   -4.50486e+03   -1.83997e+04    7.50035e+03    0.00000e+00
   Total Energy    Temperature Pressure (bar)
    7.50035e+03    0.00000e+00    0.00000e+00

           Step           Time         Lambda
           2400     2400.00000        0.00000

   Energies (kJ/mol)
        G96Bond       G96Angle    Proper Dih.  Improper Dih.          LJ-14
    3.25187e+02    1.60696e+03    1.40251e+03    3.42131e+02    8.67460e+02
     Coulomb-14        LJ (SR)   Coulomb (SR)      Potential    Kinetic En.
    2.58619e+04   -4.50728e+03   -1.84062e+04    7.49270e+03    0.00000e+00
   Total Energy    Temperature Pressure (bar)
    7.49270e+03    0.00000e+00    0.00000e+00

           Step           Time         Lambda
           2500     2500.00000        0.00000

   Energies (kJ/mol)
        G96Bond       G96Angle    Proper Dih.  Improper Dih.          LJ-14
    3.25239e+02    1.60719e+03    1.40243e+03    3.43156e+02    8.68148e+02
     Coulomb-14        LJ (SR)   Coulomb (SR)      Potential    Kinetic En.
    2.58616e+04   -4.50981e+03   -1.84133e+04    7.48467e+03    0.00000e+00
   Total Energy    Temperature Pressure (bar)
    7.48467e+03    0.00000e+00    0.00000e+00

           Step           Time         Lambda
           2600     2600.00000        0.00000

   Energies (kJ/mol)
        G96Bond       G96Angle    Proper Dih.  Improper Dih.          LJ-14
    3.25153e+02    1.60756e+03    1.40237e+03    3.44462e+02    8.69657e+02
     Coulomb-14        LJ (SR)   Coulomb (SR)      Potential    Kinetic En.
    2.58606e+04   -4.51360e+03   -1.84238e+04    7.47243e+03    0.00000e+00
   Total Energy    Temperature Pressure (bar)
    7.47243e+03    0.00000e+00    0.00000e+00

           Step           Time         Lambda
           2700     2700.00000        0.00000

   Energies (kJ/mol)
        G96Bond       G96Angle    Proper Dih.  Improper Dih.          LJ-14
    3.25143e+02    1.60788e+03    1.40172e+03    3.45196e+02    8.70516e+02
     Coulomb-14        LJ (SR)   Coulomb (SR)      Potential    Kinetic En.
    2.58603e+04   -4.51747e+03   -1.84326e+04    7.46067e+03    0.00000e+00
   Total Energy    Temperature Pressure (bar)
    7.46067e+03    0.00000e+00    0.00000e+00

           Step           Time         Lambda
           2800     2800.00000        0.00000

   Energies (kJ/mol)
        G96Bond       G96Angle    Proper Dih.  Improper Dih.          LJ-14
    3.25111e+02    1.60856e+03    1.40081e+03    3.46014e+02    8.71430e+02
     Coulomb-14        LJ (SR)   Coulomb (SR)      Potential    Kinetic En.
    2.58594e+04   -4.52222e+03   -1.84436e+04    7.44550e+03    0.00000e+00
   Total Energy    Temperature Pressure (bar)
    7.44550e+03    0.00000e+00    0.00000e+00

           Step           Time         Lambda
           2900     2900.00000        0.00000

   Energies (kJ/mol)
        G96Bond       G96Angle    Proper Dih.  Improper Dih.          LJ-14
    3.25890e+02    1.60887e+03    1.40006e+03    3.46777e+02    8.71633e+02
     Coulomb-14        LJ (SR)   Coulomb (SR)      Potential    Kinetic En.
    2.58589e+04   -4.52611e+03   -1.84576e+04    7.42842e+03    0.00000e+00
   Total Energy    Temperature Pressure (bar)
    7.42842e+03    0.00000e+00    0.00000e+00

           Step           Time         Lambda
           3000     3000.00000        0.00000

   Energies (kJ/mol)
        G96Bond       G96Angle    Proper Dih.  Improper Dih.          LJ-14
    3.25034e+02    1.60980e+03    1.39980e+03    3.47300e+02    8.72562e+02
     Coulomb-14        LJ (SR)   Coulomb (SR)      Potential    Kinetic En.
    2.58582e+04   -4.52933e+03   -1.84741e+04    7.40921e+03    0.00000e+00
   Total Energy    Temperature Pressure (bar)
    7.40921e+03    0.00000e+00    0.00000e+00

           Step           Time         Lambda
           3100     3100.00000        0.00000

   Energies (kJ/mol)
        G96Bond       G96Angle    Proper Dih.  Improper Dih.          LJ-14
    3.25017e+02    1.60997e+03    1.40080e+03    3.47666e+02    8.72283e+02
     Coulomb-14        LJ (SR)   Coulomb (SR)      Potential    Kinetic En.
    2.58580e+04   -4.53038e+03   -1.84855e+04    7.39791e+03    0.00000e+00
   Total Energy    Temperature Pressure (bar)
    7.39791e+03    0.00000e+00    0.00000e+00

           Step           Time         Lambda
           3200     3200.00000        0.00000

   Energies (kJ/mol)
        G96Bond       G96Angle    Proper Dih.  Improper Dih.          LJ-14
    3.25349e+02    1.61188e+03    1.40117e+03    3.47734e+02    8.68091e+02
     Coulomb-14        LJ (SR)   Coulomb (SR)      Potential    Kinetic En.
    2.58589e+04   -4.53493e+03   -1.85055e+04    7.37262e+03    0.00000e+00
   Total Energy    Temperature Pressure (bar)
    7.37262e+03    0.00000e+00    0.00000e+00

           Step           Time         Lambda
           3300     3300.00000        0.00000

   Energies (kJ/mol)
        G96Bond       G96Angle    Proper Dih.  Improper Dih.          LJ-14
    3.25437e+02    1.61205e+03    1.40082e+03    3.48767e+02    8.68948e+02
     Coulomb-14        LJ (SR)   Coulomb (SR)      Potential    Kinetic En.
    2.58613e+04   -4.53659e+03   -1.85230e+04    7.35775e+03    0.00000e+00
   Total Energy    Temperature Pressure (bar)
    7.35775e+03    0.00000e+00    0.00000e+00

           Step           Time         Lambda
           3400     3400.00000        0.00000

   Energies (kJ/mol)
        G96Bond       G96Angle    Proper Dih.  Improper Dih.          LJ-14
    3.25466e+02    1.61170e+03    1.40182e+03    3.49469e+02    8.69673e+02
     Coulomb-14        LJ (SR)   Coulomb (SR)      Potential    Kinetic En.
    2.58621e+04   -4.53808e+03   -1.85300e+04    7.35222e+03    0.00000e+00
   Total Energy    Temperature Pressure (bar)
    7.35222e+03    0.00000e+00    0.00000e+00

           Step           Time         Lambda
           3500     3500.00000        0.00000

   Energies (kJ/mol)
        G96Bond       G96Angle    Proper Dih.  Improper Dih.          LJ-14
    3.24788e+02    1.60703e+03    1.40546e+03    3.49537e+02    8.77016e+02
     Coulomb-14        LJ (SR)   Coulomb (SR)      Potential    Kinetic En.
    2.58649e+04   -4.56198e+03   -1.85599e+04    7.30691e+03    0.00000e+00
   Total Energy    Temperature Pressure (bar)
    7.30691e+03    0.00000e+00    0.00000e+00

           Step           Time         Lambda
           3600     3600.00000        0.00000

   Energies (kJ/mol)
        G96Bond       G96Angle    Proper Dih.  Improper Dih.          LJ-14
    3.25634e+02    1.60761e+03    1.40590e+03    3.50582e+02    8.75996e+02
     Coulomb-14        LJ (SR)   Coulomb (SR)      Potential    Kinetic En.
    2.58654e+04   -4.56402e+03   -1.85644e+04    7.30264e+03    0.00000e+00
   Total Energy    Temperature Pressure (bar)
    7.30264e+03    0.00000e+00    0.00000e+00

           Step           Time         Lambda
           3700     3700.00000        0.00000

   Energies (kJ/mol)
        G96Bond       G96Angle    Proper Dih.  Improper Dih.          LJ-14
    3.25405e+02    1.60714e+03    1.40541e+03    3.51185e+02    8.76810e+02
     Coulomb-14        LJ (SR)   Coulomb (SR)      Potential    Kinetic En.
    2.58653e+04   -4.56986e+03   -1.85679e+04    7.29350e+03    0.00000e+00
   Total Energy    Temperature Pressure (bar)
    7.29350e+03    0.00000e+00    0.00000e+00

           Step           Time         Lambda
           3800     3800.00000        0.00000

   Energies (kJ/mol)
        G96Bond       G96Angle    Proper Dih.  Improper Dih.          LJ-14
    3.25406e+02    1.60668e+03    1.40529e+03    3.51244e+02    8.77047e+02
     Coulomb-14        LJ (SR)   Coulomb (SR)      Potential    Kinetic En.
    2.58653e+04   -4.57312e+03   -1.85694e+04    7.28843e+03    0.00000e+00
   Total Energy    Temperature Pressure (bar)
    7.28843e+03    0.00000e+00    0.00000e+00

           Step           Time         Lambda
           3900     3900.00000        0.00000

   Energies (kJ/mol)
        G96Bond       G96Angle    Proper Dih.  Improper Dih.          LJ-14
    3.25412e+02    1.60647e+03    1.40532e+03    3.51289e+02    8.77194e+02
     Coulomb-14        LJ (SR)   Coulomb (SR)      Potential    Kinetic En.
    2.58653e+04   -4.57537e+03   -1.85709e+04    7.28477e+03    0.00000e+00
   Total Energy    Temperature Pressure (bar)
    7.28477e+03    0.00000e+00    0.00000e+00

           Step           Time         Lambda
           4000     4000.00000        0.00000

   Energies (kJ/mol)
        G96Bond       G96Angle    Proper Dih.  Improper Dih.          LJ-14
    3.25466e+02    1.60624e+03    1.40541e+03    3.51393e+02    8.77363e+02
     Coulomb-14        LJ (SR)   Coulomb (SR)      Potential    Kinetic En.
    2.58654e+04   -4.57919e+03   -1.85739e+04    7.27819e+03    0.00000e+00
   Total Energy    Temperature Pressure (bar)
    7.27819e+03    0.00000e+00    0.00000e+00

           Step           Time         Lambda
           4100     4100.00000        0.00000

   Energies (kJ/mol)
        G96Bond       G96Angle    Proper Dih.  Improper Dih.          LJ-14
    3.25875e+02    1.60716e+03    1.40562e+03    3.52205e+02    8.77116e+02
     Coulomb-14        LJ (SR)   Coulomb (SR)      Potential    Kinetic En.
    2.58646e+04   -4.59173e+03   -1.85865e+04    7.25435e+03    0.00000e+00
   Total Energy    Temperature Pressure (bar)
    7.25435e+03    0.00000e+00    0.00000e+00

           Step           Time         Lambda
           4200     4200.00000        0.00000

   Energies (kJ/mol)
        G96Bond       G96Angle    Proper Dih.  Improper Dih.          LJ-14
    3.25548e+02    1.60700e+03    1.40578e+03    3.51958e+02    8.77481e+02
     Coulomb-14        LJ (SR)   Coulomb (SR)      Potential    Kinetic En.
    2.58651e+04   -4.59282e+03   -1.85897e+04    7.25028e+03    0.00000e+00
   Total Energy    Temperature Pressure (bar)
    7.25028e+03    0.00000e+00    0.00000e+00

           Step           Time         Lambda
           4300     4300.00000        0.00000

   Energies (kJ/mol)
        G96Bond       G96Angle    Proper Dih.  Improper Dih.          LJ-14
    3.25486e+02    1.60729e+03    1.40591e+03    3.51938e+02    8.77384e+02
     Coulomb-14        LJ (SR)   Coulomb (SR)      Potential    Kinetic En.
    2.58649e+04   -4.59443e+03   -1.85936e+04    7.24486e+03    0.00000e+00
   Total Energy    Temperature Pressure (bar)
    7.24486e+03    0.00000e+00    0.00000e+00

           Step           Time         Lambda
           4400     4400.00000        0.00000

   Energies (kJ/mol)
        G96Bond       G96Angle    Proper Dih.  Improper Dih.          LJ-14
    3.26462e+02    1.60803e+03    1.40612e+03    3.51939e+02    8.75525e+02
     Coulomb-14        LJ (SR)   Coulomb (SR)      Potential    Kinetic En.
    2.58644e+04   -4.59806e+03   -1.86038e+04    7.23056e+03    0.00000e+00
   Total Energy    Temperature Pressure (bar)
    7.23056e+03    0.00000e+00    0.00000e+00

           Step           Time         Lambda
           4500     4500.00000        0.00000

   Energies (kJ/mol)
        G96Bond       G96Angle    Proper Dih.  Improper Dih.          LJ-14
    3.25160e+02    1.60877e+03    1.40616e+03    3.51802e+02    8.76631e+02
     Coulomb-14        LJ (SR)   Coulomb (SR)      Potential    Kinetic En.
    2.58639e+04   -4.59918e+03   -1.86073e+04    7.22594e+03    0.00000e+00
   Total Energy    Temperature Pressure (bar)
    7.22594e+03    0.00000e+00    0.00000e+00

           Step           Time         Lambda
           4600     4600.00000        0.00000

   Energies (kJ/mol)
        G96Bond       G96Angle    Proper Dih.  Improper Dih.          LJ-14
    3.25031e+02    1.60928e+03    1.40629e+03    3.51796e+02    8.76494e+02
     Coulomb-14        LJ (SR)   Coulomb (SR)      Potential    Kinetic En.
    2.58634e+04   -4.60018e+03   -1.86101e+04    7.22203e+03    0.00000e+00
   Total Energy    Temperature Pressure (bar)
    7.22203e+03    0.00000e+00    0.00000e+00

           Step           Time         Lambda
           4700     4700.00000        0.00000

   Energies (kJ/mol)
        G96Bond       G96Angle    Proper Dih.  Improper Dih.          LJ-14
    3.24601e+02    1.61043e+03    1.40654e+03    3.51814e+02    8.76286e+02
     Coulomb-14        LJ (SR)   Coulomb (SR)      Potential    Kinetic En.
    2.58627e+04   -4.60156e+03   -1.86141e+04    7.21678e+03    0.00000e+00
   Total Energy    Temperature Pressure (bar)
    7.21678e+03    0.00000e+00    0.00000e+00

           Step           Time         Lambda
           4800     4800.00000        0.00000

   Energies (kJ/mol)
        G96Bond       G96Angle    Proper Dih.  Improper Dih.          LJ-14
    3.25558e+02    1.61044e+03    1.40671e+03    3.51929e+02    8.75967e+02
     Coulomb-14        LJ (SR)   Coulomb (SR)      Potential    Kinetic En.
    2.58618e+04   -4.60281e+03   -1.86181e+04    7.21153e+03    0.00000e+00
   Total Energy    Temperature Pressure (bar)
    7.21153e+03    0.00000e+00    0.00000e+00

           Step           Time         Lambda
           4900     4900.00000        0.00000

   Energies (kJ/mol)
        G96Bond       G96Angle    Proper Dih.  Improper Dih.          LJ-14
    3.25618e+02    1.61205e+03    1.40652e+03    3.52400e+02    8.75952e+02
     Coulomb-14        LJ (SR)   Coulomb (SR)      Potential    Kinetic En.
    2.58602e+04   -4.60499e+03   -1.86252e+04    7.20258e+03    0.00000e+00
   Total Energy    Temperature Pressure (bar)
    7.20258e+03    0.00000e+00    0.00000e+00

           Step           Time         Lambda
           5000     5000.00000        0.00000

   Energies (kJ/mol)
        G96Bond       G96Angle    Proper Dih.  Improper Dih.          LJ-14
    3.26021e+02    1.61589e+03    1.40443e+03    3.54078e+02    8.76471e+02
     Coulomb-14        LJ (SR)   Coulomb (SR)      Potential    Kinetic En.
    2.58574e+04   -4.61131e+03   -1.86412e+04    7.18178e+03    0.00000e+00
   Total Energy    Temperature Pressure (bar)
    7.18178e+03    0.00000e+00    0.00000e+00

           Step           Time         Lambda
           5100     5100.00000        0.00000

   Energies (kJ/mol)
        G96Bond       G96Angle    Proper Dih.  Improper Dih.          LJ-14
    3.25453e+02    1.61486e+03    1.40363e+03    3.53597e+02    8.76415e+02
     Coulomb-14        LJ (SR)   Coulomb (SR)      Potential    Kinetic En.
    2.58619e+04   -4.61445e+03   -1.86484e+04    7.17304e+03    0.00000e+00
   Total Energy    Temperature Pressure (bar)
    7.17304e+03    0.00000e+00    0.00000e+00

           Step           Time         Lambda
           5200     5200.00000        0.00000

   Energies (kJ/mol)
        G96Bond       G96Angle    Proper Dih.  Improper Dih.          LJ-14
    3.25478e+02    1.61513e+03    1.40084e+03    3.53711e+02    8.76406e+02
     Coulomb-14        LJ (SR)   Coulomb (SR)      Potential    Kinetic En.
    2.58600e+04   -4.61632e+03   -1.86543e+04    7.16093e+03    0.00000e+00
   Total Energy    Temperature Pressure (bar)
    7.16093e+03    0.00000e+00    0.00000e+00

           Step           Time         Lambda
           5300     5300.00000        0.00000

   Energies (kJ/mol)
        G96Bond       G96Angle    Proper Dih.  Improper Dih.          LJ-14
    3.25475e+02    1.61539e+03    1.39960e+03    3.53755e+02    8.76984e+02
     Coulomb-14        LJ (SR)   Coulomb (SR)      Potential    Kinetic En.
    2.58579e+04   -4.61625e+03   -1.86574e+04    7.15544e+03    0.00000e+00
   Total Energy    Temperature Pressure (bar)
    7.15544e+03    0.00000e+00    0.00000e+00

           Step           Time         Lambda
           5400     5400.00000        0.00000

   Energies (kJ/mol)
        G96Bond       G96Angle    Proper Dih.  Improper Dih.          LJ-14
    3.25252e+02    1.61582e+03    1.39974e+03    3.53965e+02    8.76754e+02
     Coulomb-14        LJ (SR)   Coulomb (SR)      Potential    Kinetic En.
    2.58585e+04   -4.61791e+03   -1.86618e+04    7.15039e+03    0.00000e+00
   Total Energy    Temperature Pressure (bar)
    7.15039e+03    0.00000e+00    0.00000e+00

           Step           Time         Lambda
           5500     5500.00000        0.00000

   Energies (kJ/mol)
        G96Bond       G96Angle    Proper Dih.  Improper Dih.          LJ-14
    3.25344e+02    1.61594e+03    1.40011e+03    3.54193e+02    8.76433e+02
     Coulomb-14        LJ (SR)   Coulomb (SR)      Potential    Kinetic En.
    2.58598e+04   -4.61981e+03   -1.86670e+04    7.14498e+03    0.00000e+00
   Total Energy    Temperature Pressure (bar)
    7.14498e+03    0.00000e+00    0.00000e+00

           Step           Time         Lambda
           5600     5600.00000        0.00000

   Energies (kJ/mol)
        G96Bond       G96Angle    Proper Dih.  Improper Dih.          LJ-14
    3.24706e+02    1.61697e+03    1.40085e+03    3.54442e+02    8.75856e+02
     Coulomb-14        LJ (SR)   Coulomb (SR)      Potential    Kinetic En.
    2.58616e+04   -4.62211e+03   -1.86753e+04    7.13702e+03    0.00000e+00
   Total Energy    Temperature Pressure (bar)
    7.13702e+03    0.00000e+00    0.00000e+00

           Step           Time         Lambda
           5700     5700.00000        0.00000

   Energies (kJ/mol)
        G96Bond       G96Angle    Proper Dih.  Improper Dih.          LJ-14
    3.25075e+02    1.61706e+03    1.40131e+03    3.54671e+02    8.75447e+02
     Coulomb-14        LJ (SR)   Coulomb (SR)      Potential    Kinetic En.
    2.58629e+04   -4.62280e+03   -1.86814e+04    7.13226e+03    0.00000e+00
   Total Energy    Temperature Pressure (bar)
    7.13226e+03    0.00000e+00    0.00000e+00

           Step           Time         Lambda
           5800     5800.00000        0.00000

   Energies (kJ/mol)
        G96Bond       G96Angle    Proper Dih.  Improper Dih.          LJ-14
    3.26271e+02    1.61849e+03    1.40473e+03    3.56900e+02    8.73921e+02
     Coulomb-14        LJ (SR)   Coulomb (SR)      Potential    Kinetic En.
    2.58662e+04   -4.61980e+03   -1.87111e+04    7.11559e+03    0.00000e+00
   Total Energy    Temperature Pressure (bar)
    7.11559e+03    0.00000e+00    0.00000e+00

           Step           Time         Lambda
           5900     5900.00000        0.00000

   Energies (kJ/mol)
        G96Bond       G96Angle    Proper Dih.  Improper Dih.          LJ-14
    3.24662e+02    1.61557e+03    1.40532e+03    3.55775e+02    8.75205e+02
     Coulomb-14        LJ (SR)   Coulomb (SR)      Potential    Kinetic En.
    2.58587e+04   -4.62278e+03   -1.87060e+04    7.10648e+03    0.00000e+00
   Total Energy    Temperature Pressure (bar)
    7.10648e+03    0.00000e+00    0.00000e+00

           Step           Time         Lambda
           6000     6000.00000        0.00000

   Energies (kJ/mol)
        G96Bond       G96Angle    Proper Dih.  Improper Dih.          LJ-14
    3.23465e+02    1.61762e+03    1.41018e+03    3.58330e+02    8.72967e+02
     Coulomb-14        LJ (SR)   Coulomb (SR)      Potential    Kinetic En.
    2.58618e+04   -4.64037e+03   -1.87344e+04    7.06960e+03    0.00000e+00
   Total Energy    Temperature Pressure (bar)
    7.06960e+03    0.00000e+00    0.00000e+00

           Step           Time         Lambda
           6100     6100.00000        0.00000

   Energies (kJ/mol)
        G96Bond       G96Angle    Proper Dih.  Improper Dih.          LJ-14
    3.23312e+02    1.61692e+03    1.40961e+03    3.57789e+02    8.72984e+02
     Coulomb-14        LJ (SR)   Coulomb (SR)      Potential    Kinetic En.
    2.58628e+04   -4.64249e+03   -1.87421e+04    7.05884e+03    0.00000e+00
   Total Energy    Temperature Pressure (bar)
    7.05884e+03    0.00000e+00    0.00000e+00

           Step           Time         Lambda
           6200     6200.00000        0.00000

   Energies (kJ/mol)
        G96Bond       G96Angle    Proper Dih.  Improper Dih.          LJ-14
    3.22959e+02    1.61812e+03    1.40897e+03    3.57699e+02    8.73256e+02
     Coulomb-14        LJ (SR)   Coulomb (SR)      Potential    Kinetic En.
    2.58620e+04   -4.64431e+03   -1.87472e+04    7.05151e+03    0.00000e+00
   Total Energy    Temperature Pressure (bar)
    7.05151e+03    0.00000e+00    0.00000e+00

           Step           Time         Lambda
           6300     6300.00000        0.00000

   Energies (kJ/mol)
        G96Bond       G96Angle    Proper Dih.  Improper Dih.          LJ-14
    3.22652e+02    1.61959e+03    1.41102e+03    3.58639e+02    8.73142e+02
     Coulomb-14        LJ (SR)   Coulomb (SR)      Potential    Kinetic En.
    2.58606e+04   -4.64685e+03   -1.87571e+04    7.04168e+03    0.00000e+00
   Total Energy    Temperature Pressure (bar)
    7.04168e+03    0.00000e+00    0.00000e+00

           Step           Time         Lambda
           6400     6400.00000        0.00000

   Energies (kJ/mol)
        G96Bond       G96Angle    Proper Dih.  Improper Dih.          LJ-14
    3.23090e+02    1.62030e+03    1.41193e+03    3.58915e+02    8.73090e+02
     Coulomb-14        LJ (SR)   Coulomb (SR)      Potential    Kinetic En.
    2.58602e+04   -4.64737e+03   -1.87650e+04    7.03519e+03    0.00000e+00
   Total Energy    Temperature Pressure (bar)
    7.03519e+03    0.00000e+00    0.00000e+00

           Step           Time         Lambda
           6500     6500.00000        0.00000

   Energies (kJ/mol)
        G96Bond       G96Angle    Proper Dih.  Improper Dih.          LJ-14
    3.22755e+02    1.62162e+03    1.41239e+03    3.58948e+02    8.72889e+02
     Coulomb-14        LJ (SR)   Coulomb (SR)      Potential    Kinetic En.
    2.58594e+04   -4.64706e+03   -1.87748e+04    7.02607e+03    0.00000e+00
   Total Energy    Temperature Pressure (bar)
    7.02607e+03    0.00000e+00    0.00000e+00

           Step           Time         Lambda
           6600     6600.00000        0.00000

   Energies (kJ/mol)
        G96Bond       G96Angle    Proper Dih.  Improper Dih.          LJ-14
    3.22516e+02    1.62096e+03    1.41397e+03    3.58986e+02    8.72272e+02
     Coulomb-14        LJ (SR)   Coulomb (SR)      Potential    Kinetic En.
    2.58591e+04   -4.64737e+03   -1.87803e+04    7.02008e+03    0.00000e+00
   Total Energy    Temperature Pressure (bar)
    7.02008e+03    0.00000e+00    0.00000e+00

           Step           Time         Lambda
           6700     6700.00000        0.00000

   Energies (kJ/mol)
        G96Bond       G96Angle    Proper Dih.  Improper Dih.          LJ-14
    3.21556e+02    1.61671e+03    1.41783e+03    3.58614e+02    8.69757e+02
     Coulomb-14        LJ (SR)   Coulomb (SR)      Potential    Kinetic En.
    2.58614e+04   -4.65241e+03   -1.87959e+04    6.99759e+03    0.00000e+00
   Total Energy    Temperature Pressure (bar)
    6.99759e+03    0.00000e+00    0.00000e+00

           Step           Time         Lambda
           6800     6800.00000        0.00000

   Energies (kJ/mol)
        G96Bond       G96Angle    Proper Dih.  Improper Dih.          LJ-14
    3.20848e+02    1.61210e+03    1.41729e+03    3.58451e+02    8.68221e+02
     Coulomb-14        LJ (SR)   Coulomb (SR)      Potential    Kinetic En.
    2.58652e+04   -4.65647e+03   -1.88053e+04    6.98035e+03    0.00000e+00
   Total Energy    Temperature Pressure (bar)
    6.98035e+03    0.00000e+00    0.00000e+00

           Step           Time         Lambda
           6900     6900.00000        0.00000

   Energies (kJ/mol)
        G96Bond       G96Angle    Proper Dih.  Improper Dih.          LJ-14
    3.20457e+02    1.61208e+03    1.41674e+03    3.59394e+02    8.66902e+02
     Coulomb-14        LJ (SR)   Coulomb (SR)      Potential    Kinetic En.
    2.58652e+04   -4.65833e+03   -1.88100e+04    6.97246e+03    0.00000e+00
   Total Energy    Temperature Pressure (bar)
    6.97246e+03    0.00000e+00    0.00000e+00

           Step           Time         Lambda
           7000     7000.00000        0.00000

   Energies (kJ/mol)
        G96Bond       G96Angle    Proper Dih.  Improper Dih.          LJ-14
    3.20294e+02    1.61266e+03    1.41279e+03    3.60656e+02    8.66819e+02
     Coulomb-14        LJ (SR)   Coulomb (SR)      Potential    Kinetic En.
    2.58658e+04   -4.66218e+03   -1.88163e+04    6.96058e+03    0.00000e+00
   Total Energy    Temperature Pressure (bar)
    6.96058e+03    0.00000e+00    0.00000e+00

           Step           Time         Lambda
           7100     7100.00000        0.00000

   Energies (kJ/mol)
        G96Bond       G96Angle    Proper Dih.  Improper Dih.          LJ-14
    3.20173e+02    1.61260e+03    1.41179e+03    3.60863e+02    8.66879e+02
     Coulomb-14        LJ (SR)   Coulomb (SR)      Potential    Kinetic En.
    2.58660e+04   -4.66387e+03   -1.88189e+04    6.95553e+03    0.00000e+00
   Total Energy    Temperature Pressure (bar)
    6.95553e+03    0.00000e+00    0.00000e+00

           Step           Time         Lambda
           7200     7200.00000        0.00000

   Energies (kJ/mol)
        G96Bond       G96Angle    Proper Dih.  Improper Dih.          LJ-14
    3.20175e+02    1.61259e+03    1.41168e+03    3.60902e+02    8.66938e+02
     Coulomb-14        LJ (SR)   Coulomb (SR)      Potential    Kinetic En.
    2.58659e+04   -4.66432e+03   -1.88197e+04    6.95415e+03    0.00000e+00
   Total Energy    Temperature Pressure (bar)
    6.95415e+03    0.00000e+00    0.00000e+00

           Step           Time         Lambda
           7300     7300.00000        0.00000

   Energies (kJ/mol)
        G96Bond       G96Angle    Proper Dih.  Improper Dih.          LJ-14
    3.20175e+02    1.61261e+03    1.41162e+03    3.60944e+02    8.66999e+02
     Coulomb-14        LJ (SR)   Coulomb (SR)      Potential    Kinetic En.
    2.58658e+04   -4.66474e+03   -1.88205e+04    6.95283e+03    0.00000e+00
   Total Energy    Temperature Pressure (bar)
    6.95283e+03    0.00000e+00    0.00000e+00

           Step           Time         Lambda
           7400     7400.00000        0.00000

   Energies (kJ/mol)
        G96Bond       G96Angle    Proper Dih.  Improper Dih.          LJ-14
    3.20179e+02    1.61264e+03    1.41159e+03    3.60989e+02    8.67065e+02
     Coulomb-14        LJ (SR)   Coulomb (SR)      Potential    Kinetic En.
    2.58656e+04   -4.66513e+03   -1.88214e+04    6.95157e+03    0.00000e+00
   Total Energy    Temperature Pressure (bar)
    6.95157e+03    0.00000e+00    0.00000e+00

           Step           Time         Lambda
           7500     7500.00000        0.00000

   Energies (kJ/mol)
        G96Bond       G96Angle    Proper Dih.  Improper Dih.          LJ-14
    3.20184e+02    1.61269e+03    1.41157e+03    3.61038e+02    8.67133e+02
     Coulomb-14        LJ (SR)   Coulomb (SR)      Potential    Kinetic En.
    2.58654e+04   -4.66548e+03   -1.88222e+04    6.95035e+03    0.00000e+00
   Total Energy    Temperature Pressure (bar)
    6.95035e+03    0.00000e+00    0.00000e+00

           Step           Time         Lambda
           7600     7600.00000        0.00000

   Energies (kJ/mol)
        G96Bond       G96Angle    Proper Dih.  Improper Dih.          LJ-14
    3.20188e+02    1.61273e+03    1.41156e+03    3.61091e+02    8.67203e+02
     Coulomb-14        LJ (SR)   Coulomb (SR)      Potential    Kinetic En.
    2.58653e+04   -4.66581e+03   -1.88230e+04    6.94917e+03    0.00000e+00
   Total Energy    Temperature Pressure (bar)
    6.94917e+03    0.00000e+00    0.00000e+00

           Step           Time         Lambda
           7700     7700.00000        0.00000

   Energies (kJ/mol)
        G96Bond       G96Angle    Proper Dih.  Improper Dih.          LJ-14
    3.20189e+02    1.61277e+03    1.41156e+03    3.61147e+02    8.67272e+02
     Coulomb-14        LJ (SR)   Coulomb (SR)      Potential    Kinetic En.
    2.58651e+04   -4.66613e+03   -1.88239e+04    6.94804e+03    0.00000e+00
   Total Energy    Temperature Pressure (bar)
    6.94804e+03    0.00000e+00    0.00000e+00

           Step           Time         Lambda
           7800     7800.00000        0.00000

   Energies (kJ/mol)
        G96Bond       G96Angle    Proper Dih.  Improper Dih.          LJ-14
    3.20185e+02    1.61279e+03    1.41156e+03    3.61206e+02    8.67338e+02
     Coulomb-14        LJ (SR)   Coulomb (SR)      Potential    Kinetic En.
    2.58651e+04   -4.66643e+03   -1.88247e+04    6.94696e+03    0.00000e+00
   Total Energy    Temperature Pressure (bar)
    6.94696e+03    0.00000e+00    0.00000e+00

           Step           Time         Lambda
           7900     7900.00000        0.00000

   Energies (kJ/mol)
        G96Bond       G96Angle    Proper Dih.  Improper Dih.          LJ-14
    3.20176e+02    1.61278e+03    1.41158e+03    3.61266e+02    8.67400e+02
     Coulomb-14        LJ (SR)   Coulomb (SR)      Potential    Kinetic En.
    2.58650e+04   -4.66673e+03   -1.88256e+04    6.94593e+03    0.00000e+00
   Total Energy    Temperature Pressure (bar)
    6.94593e+03    0.00000e+00    0.00000e+00

           Step           Time         Lambda
           8000     8000.00000        0.00000

   Energies (kJ/mol)
        G96Bond       G96Angle    Proper Dih.  Improper Dih.          LJ-14
    3.20160e+02    1.61276e+03    1.41160e+03    3.61326e+02    8.67457e+02
     Coulomb-14        LJ (SR)   Coulomb (SR)      Potential    Kinetic En.
    2.58651e+04   -4.66703e+03   -1.88264e+04    6.94494e+03    0.00000e+00
   Total Energy    Temperature Pressure (bar)
    6.94494e+03    0.00000e+00    0.00000e+00

           Step           Time         Lambda
           8100     8100.00000        0.00000

   Energies (kJ/mol)
        G96Bond       G96Angle    Proper Dih.  Improper Dih.          LJ-14
    3.20178e+02    1.61244e+03    1.41177e+03    3.61502e+02    8.67625e+02
     Coulomb-14        LJ (SR)   Coulomb (SR)      Potential    Kinetic En.
    2.58654e+04   -4.66818e+03   -1.88290e+04    6.94179e+03    0.00000e+00
   Total Energy    Temperature Pressure (bar)
    6.94179e+03    0.00000e+00    0.00000e+00

           Step           Time         Lambda
           8200     8200.00000        0.00000

   Energies (kJ/mol)
        G96Bond       G96Angle    Proper Dih.  Improper Dih.          LJ-14
    3.19833e+02    1.61155e+03    1.41416e+03    3.62013e+02    8.68559e+02
     Coulomb-14        LJ (SR)   Coulomb (SR)      Potential    Kinetic En.
    2.58684e+04   -4.67665e+03   -1.88410e+04    6.92690e+03    0.00000e+00
   Total Energy    Temperature Pressure (bar)
    6.92690e+03    0.00000e+00    0.00000e+00

           Step           Time         Lambda
           8300     8300.00000        0.00000

   Energies (kJ/mol)
        G96Bond       G96Angle    Proper Dih.  Improper Dih.          LJ-14
    3.19621e+02    1.61056e+03    1.41616e+03    3.62156e+02    8.69503e+02
     Coulomb-14        LJ (SR)   Coulomb (SR)      Potential    Kinetic En.
    2.58675e+04   -4.68116e+03   -1.88456e+04    6.91872e+03    0.00000e+00
   Total Energy    Temperature Pressure (bar)
    6.91872e+03    0.00000e+00    0.00000e+00

           Step           Time         Lambda
           8400     8400.00000        0.00000

   Energies (kJ/mol)
        G96Bond       G96Angle    Proper Dih.  Improper Dih.          LJ-14
    3.19655e+02    1.61032e+03    1.41712e+03    3.62076e+02    8.70584e+02
     Coulomb-14        LJ (SR)   Coulomb (SR)      Potential    Kinetic En.
    2.58667e+04   -4.68546e+03   -1.88512e+04    6.90987e+03    0.00000e+00
   Total Energy    Temperature Pressure (bar)
    6.90987e+03    0.00000e+00    0.00000e+00

           Step           Time         Lambda
           8500     8500.00000        0.00000

   Energies (kJ/mol)
        G96Bond       G96Angle    Proper Dih.  Improper Dih.          LJ-14
    3.19563e+02    1.61022e+03    1.41549e+03    3.62218e+02    8.70541e+02
     Coulomb-14        LJ (SR)   Coulomb (SR)      Potential    Kinetic En.
    2.58674e+04   -4.68770e+03   -1.88546e+04    6.90315e+03    0.00000e+00
   Total Energy    Temperature Pressure (bar)
    6.90315e+03    0.00000e+00    0.00000e+00

           Step           Time         Lambda
           8600     8600.00000        0.00000

   Energies (kJ/mol)
        G96Bond       G96Angle    Proper Dih.  Improper Dih.          LJ-14
    3.19555e+02    1.61069e+03    1.41583e+03    3.62428e+02    8.71165e+02
     Coulomb-14        LJ (SR)   Coulomb (SR)      Potential    Kinetic En.
    2.58675e+04   -4.69284e+03   -1.88607e+04    6.89362e+03    0.00000e+00
   Total Energy    Temperature Pressure (bar)
    6.89362e+03    0.00000e+00    0.00000e+00

           Step           Time         Lambda
           8700     8700.00000        0.00000

   Energies (kJ/mol)
        G96Bond       G96Angle    Proper Dih.  Improper Dih.          LJ-14
    3.19512e+02    1.61140e+03    1.41749e+03    3.62530e+02    8.71589e+02
     Coulomb-14        LJ (SR)   Coulomb (SR)      Potential    Kinetic En.
    2.58672e+04   -4.69806e+03   -1.88667e+04    6.88491e+03    0.00000e+00
   Total Energy    Temperature Pressure (bar)
    6.88491e+03    0.00000e+00    0.00000e+00

           Step           Time         Lambda
           8800     8800.00000        0.00000

   Energies (kJ/mol)
        G96Bond       G96Angle    Proper Dih.  Improper Dih.          LJ-14
    3.19717e+02    1.61390e+03    1.42365e+03    3.62461e+02    8.71290e+02
     Coulomb-14        LJ (SR)   Coulomb (SR)      Potential    Kinetic En.
    2.58659e+04   -4.71080e+03   -1.88790e+04    6.86716e+03    0.00000e+00
   Total Energy    Temperature Pressure (bar)
    6.86716e+03    0.00000e+00    0.00000e+00

           Step           Time         Lambda
           8900     8900.00000        0.00000

   Energies (kJ/mol)
        G96Bond       G96Angle    Proper Dih.  Improper Dih.          LJ-14
    3.19406e+02    1.61373e+03    1.42460e+03    3.62586e+02    8.71470e+02
     Coulomb-14        LJ (SR)   Coulomb (SR)      Potential    Kinetic En.
    2.58651e+04   -4.71183e+03   -1.88795e+04    6.86559e+03    0.00000e+00
   Total Energy    Temperature Pressure (bar)
    6.86559e+03    0.00000e+00    0.00000e+00

           Step           Time         Lambda
           9000     9000.00000        0.00000

   Energies (kJ/mol)
        G96Bond       G96Angle    Proper Dih.  Improper Dih.          LJ-14
    3.19404e+02    1.61386e+03    1.42495e+03    3.62623e+02    8.71485e+02
     Coulomb-14        LJ (SR)   Coulomb (SR)      Potential    Kinetic En.
    2.58650e+04   -4.71262e+03   -1.88801e+04    6.86464e+03    0.00000e+00
   Total Energy    Temperature Pressure (bar)
    6.86464e+03    0.00000e+00    0.00000e+00

           Step           Time         Lambda
           9100     9100.00000        0.00000

   Energies (kJ/mol)
        G96Bond       G96Angle    Proper Dih.  Improper Dih.          LJ-14
    3.21650e+02    1.61451e+03    1.42755e+03    3.62886e+02    8.70862e+02
     Coulomb-14        LJ (SR)   Coulomb (SR)      Potential    Kinetic En.
    2.58645e+04   -4.71872e+03   -1.88844e+04    6.85882e+03    0.00000e+00
   Total Energy    Temperature Pressure (bar)
    6.85882e+03    0.00000e+00    0.00000e+00

           Step           Time         Lambda
           9200     9200.00000        0.00000

   Energies (kJ/mol)
        G96Bond       G96Angle    Proper Dih.  Improper Dih.          LJ-14
    3.18943e+02    1.61704e+03    1.43213e+03    3.63634e+02    8.72440e+02
     Coulomb-14        LJ (SR)   Coulomb (SR)      Potential    Kinetic En.
    2.58635e+04   -4.72921e+03   -1.88937e+04    6.84479e+03    0.00000e+00
   Total Energy    Temperature Pressure (bar)
    6.84479e+03    0.00000e+00    0.00000e+00

           Step           Time         Lambda
           9300     9300.00000        0.00000

   Energies (kJ/mol)
        G96Bond       G96Angle    Proper Dih.  Improper Dih.          LJ-14
    3.19570e+02    1.61843e+03    1.43814e+03    3.64418e+02    8.72822e+02
     Coulomb-14        LJ (SR)   Coulomb (SR)      Potential    Kinetic En.
    2.58626e+04   -4.73781e+03   -1.89087e+04    6.82942e+03    0.00000e+00
   Total Energy    Temperature Pressure (bar)
    6.82942e+03    0.00000e+00    0.00000e+00

           Step           Time         Lambda
           9400     9400.00000        0.00000

   Energies (kJ/mol)
        G96Bond       G96Angle    Proper Dih.  Improper Dih.          LJ-14
    3.19318e+02    1.61785e+03    1.43939e+03    3.64462e+02    8.73097e+02
     Coulomb-14        LJ (SR)   Coulomb (SR)      Potential    Kinetic En.
    2.58624e+04   -4.74324e+03   -1.89114e+04    6.82189e+03    0.00000e+00
   Total Energy    Temperature Pressure (bar)
    6.82189e+03    0.00000e+00    0.00000e+00

           Step           Time         Lambda
           9500     9500.00000        0.00000

   Energies (kJ/mol)
        G96Bond       G96Angle    Proper Dih.  Improper Dih.          LJ-14
    3.19397e+02    1.61785e+03    1.43976e+03    3.64870e+02    8.73548e+02
     Coulomb-14        LJ (SR)   Coulomb (SR)      Potential    Kinetic En.
    2.58622e+04   -4.74450e+03   -1.89137e+04    6.81944e+03    0.00000e+00
   Total Energy    Temperature Pressure (bar)
    6.81944e+03    0.00000e+00    0.00000e+00

           Step           Time         Lambda
           9600     9600.00000        0.00000

   Energies (kJ/mol)
        G96Bond       G96Angle    Proper Dih.  Improper Dih.          LJ-14
    3.19677e+02    1.61771e+03    1.44016e+03    3.65050e+02    8.74194e+02
     Coulomb-14        LJ (SR)   Coulomb (SR)      Potential    Kinetic En.
    2.58619e+04   -4.74624e+03   -1.89162e+04    6.81623e+03    0.00000e+00
   Total Energy    Temperature Pressure (bar)
    6.81623e+03    0.00000e+00    0.00000e+00

           Step           Time         Lambda
           9700     9700.00000        0.00000

   Energies (kJ/mol)
        G96Bond       G96Angle    Proper Dih.  Improper Dih.          LJ-14
    3.19366e+02    1.61825e+03    1.44134e+03    3.65027e+02    8.75022e+02
     Coulomb-14        LJ (SR)   Coulomb (SR)      Potential    Kinetic En.
    2.58615e+04   -4.74904e+03   -1.89222e+04    6.80920e+03    0.00000e+00
   Total Energy    Temperature Pressure (bar)
    6.80920e+03    0.00000e+00    0.00000e+00

           Step           Time         Lambda
           9800     9800.00000        0.00000

   Energies (kJ/mol)
        G96Bond       G96Angle    Proper Dih.  Improper Dih.          LJ-14
    3.19362e+02    1.61785e+03    1.44196e+03    3.64898e+02    8.75846e+02
     Coulomb-14        LJ (SR)   Coulomb (SR)      Potential    Kinetic En.
    2.58615e+04   -4.75022e+03   -1.89260e+04    6.80520e+03    0.00000e+00
   Total Energy    Temperature Pressure (bar)
    6.80520e+03    0.00000e+00    0.00000e+00

           Step           Time         Lambda
           9900     9900.00000        0.00000

   Energies (kJ/mol)
        G96Bond       G96Angle    Proper Dih.  Improper Dih.          LJ-14
    3.19489e+02    1.61780e+03    1.44231e+03    3.64858e+02    8.75903e+02
     Coulomb-14        LJ (SR)   Coulomb (SR)      Potential    Kinetic En.
    2.58615e+04   -4.75069e+03   -1.89277e+04    6.80349e+03    0.00000e+00
   Total Energy    Temperature Pressure (bar)
    6.80349e+03    0.00000e+00    0.00000e+00

           Step           Time         Lambda
          10000    10000.00000        0.00000

   Energies (kJ/mol)
        G96Bond       G96Angle    Proper Dih.  Improper Dih.          LJ-14
    3.19493e+02    1.61781e+03    1.44279e+03    3.64864e+02    8.75995e+02
     Coulomb-14        LJ (SR)   Coulomb (SR)      Potential    Kinetic En.
    2.58613e+04   -4.75110e+03   -1.89294e+04    6.80182e+03    0.00000e+00
   Total Energy    Temperature Pressure (bar)
    6.80182e+03    0.00000e+00    0.00000e+00

           Step           Time         Lambda
          10100    10100.00000        0.00000

   Energies (kJ/mol)
        G96Bond       G96Angle    Proper Dih.  Improper Dih.          LJ-14
    3.19505e+02    1.61787e+03    1.44325e+03    3.64891e+02    8.76045e+02
     Coulomb-14        LJ (SR)   Coulomb (SR)      Potential    Kinetic En.
    2.58611e+04   -4.75133e+03   -1.89308e+04    6.80057e+03    0.00000e+00
   Total Energy    Temperature Pressure (bar)
    6.80057e+03    0.00000e+00    0.00000e+00

           Step           Time         Lambda
          10200    10200.00000        0.00000

   Energies (kJ/mol)
        G96Bond       G96Angle    Proper Dih.  Improper Dih.          LJ-14
    3.19833e+02    1.61847e+03    1.44581e+03    3.65043e+02    8.76015e+02
     Coulomb-14        LJ (SR)   Coulomb (SR)      Potential    Kinetic En.
    2.58601e+04   -4.75056e+03   -1.89400e+04    6.79468e+03    0.00000e+00
   Total Energy    Temperature Pressure (bar)
    6.79468e+03    0.00000e+00    0.00000e+00

           Step           Time         Lambda
          10300    10300.00000        0.00000

   Energies (kJ/mol)
        G96Bond       G96Angle    Proper Dih.  Improper Dih.          LJ-14
    3.19803e+02    1.61858e+03    1.44674e+03    3.65065e+02    8.75995e+02
     Coulomb-14        LJ (SR)   Coulomb (SR)      Potential    Kinetic En.
    2.58597e+04   -4.74917e+03   -1.89440e+04    6.79264e+03    0.00000e+00
   Total Energy    Temperature Pressure (bar)
    6.79264e+03    0.00000e+00    0.00000e+00

           Step           Time         Lambda
          10400    10400.00000        0.00000

   Energies (kJ/mol)
        G96Bond       G96Angle    Proper Dih.  Improper Dih.          LJ-14
    3.19921e+02    1.61824e+03    1.44740e+03    3.64814e+02    8.76489e+02
     Coulomb-14        LJ (SR)   Coulomb (SR)      Potential    Kinetic En.
    2.58593e+04   -4.74852e+03   -1.89480e+04    6.78967e+03    0.00000e+00
   Total Energy    Temperature Pressure (bar)
    6.78967e+03    0.00000e+00    0.00000e+00

           Step           Time         Lambda
          10500    10500.00000        0.00000

   Energies (kJ/mol)
        G96Bond       G96Angle    Proper Dih.  Improper Dih.          LJ-14
    3.20097e+02    1.61777e+03    1.44757e+03    3.64732e+02    8.76882e+02
     Coulomb-14        LJ (SR)   Coulomb (SR)      Potential    Kinetic En.
    2.58594e+04   -4.74893e+03   -1.89509e+04    6.78663e+03    0.00000e+00
   Total Energy    Temperature Pressure (bar)
    6.78663e+03    0.00000e+00    0.00000e+00

           Step           Time         Lambda
          10600    10600.00000        0.00000

   Energies (kJ/mol)
        G96Bond       G96Angle    Proper Dih.  Improper Dih.          LJ-14
    3.20595e+02    1.61583e+03    1.44813e+03    3.64866e+02    8.77873e+02
     Coulomb-14        LJ (SR)   Coulomb (SR)      Potential    Kinetic En.
    2.58617e+04   -4.75148e+03   -1.89645e+04    6.77310e+03    0.00000e+00
   Total Energy    Temperature Pressure (bar)
    6.77310e+03    0.00000e+00    0.00000e+00

           Step           Time         Lambda
          10700    10700.00000        0.00000

   Energies (kJ/mol)
        G96Bond       G96Angle    Proper Dih.  Improper Dih.          LJ-14
    3.20387e+02    1.61484e+03    1.44908e+03    3.64466e+02    8.77624e+02
     Coulomb-14        LJ (SR)   Coulomb (SR)      Potential    Kinetic En.
    2.58627e+04   -4.75297e+03   -1.89656e+04    6.77054e+03    0.00000e+00
   Total Energy    Temperature Pressure (bar)
    6.77054e+03    0.00000e+00    0.00000e+00

           Step           Time         Lambda
          10800    10800.00000        0.00000

   Energies (kJ/mol)
        G96Bond       G96Angle    Proper Dih.  Improper Dih.          LJ-14
    3.20730e+02    1.61279e+03    1.44991e+03    3.63407e+02    8.76932e+02
     Coulomb-14        LJ (SR)   Coulomb (SR)      Potential    Kinetic En.
    2.58648e+04   -4.75337e+03   -1.89716e+04    6.76357e+03    0.00000e+00
   Total Energy    Temperature Pressure (bar)
    6.76357e+03    0.00000e+00    0.00000e+00

           Step           Time         Lambda
          10900    10900.00000        0.00000

   Energies (kJ/mol)
        G96Bond       G96Angle    Proper Dih.  Improper Dih.          LJ-14
    3.20584e+02    1.61178e+03    1.44870e+03    3.63179e+02    8.77277e+02
     Coulomb-14        LJ (SR)   Coulomb (SR)      Potential    Kinetic En.
    2.58654e+04   -4.75352e+03   -1.89730e+04    6.76034e+03    0.00000e+00
   Total Energy    Temperature Pressure (bar)
    6.76034e+03    0.00000e+00    0.00000e+00

           Step           Time         Lambda
          11000    11000.00000        0.00000

   Energies (kJ/mol)
        G96Bond       G96Angle    Proper Dih.  Improper Dih.          LJ-14
    3.20658e+02    1.60963e+03    1.44786e+03    3.63188e+02    8.77749e+02
     Coulomb-14        LJ (SR)   Coulomb (SR)      Potential    Kinetic En.
    2.58668e+04   -4.75508e+03   -1.89752e+04    6.75565e+03    0.00000e+00
   Total Energy    Temperature Pressure (bar)
    6.75565e+03    0.00000e+00    0.00000e+00

           Step           Time         Lambda
          11100    11100.00000        0.00000

   Energies (kJ/mol)
        G96Bond       G96Angle    Proper Dih.  Improper Dih.          LJ-14
    3.20679e+02    1.60924e+03    1.44852e+03    3.63295e+02    8.77665e+02
     Coulomb-14        LJ (SR)   Coulomb (SR)      Potential    Kinetic En.
    2.58671e+04   -4.75671e+03   -1.89764e+04    6.75332e+03    0.00000e+00
   Total Energy    Temperature Pressure (bar)
    6.75332e+03    0.00000e+00    0.00000e+00

           Step           Time         Lambda
          11200    11200.00000        0.00000

   Energies (kJ/mol)
        G96Bond       G96Angle    Proper Dih.  Improper Dih.          LJ-14
    3.21419e+02    1.60878e+03    1.45150e+03    3.63295e+02    8.78323e+02
     Coulomb-14        LJ (SR)   Coulomb (SR)      Potential    Kinetic En.
    2.58642e+04   -4.76557e+03   -1.89850e+04    6.73692e+03    0.00000e+00
   Total Energy    Temperature Pressure (bar)
    6.73692e+03    0.00000e+00    0.00000e+00

           Step           Time         Lambda
          11300    11300.00000        0.00000

   Energies (kJ/mol)
        G96Bond       G96Angle    Proper Dih.  Improper Dih.          LJ-14
    3.21844e+02    1.60889e+03    1.45078e+03    3.62991e+02    8.79055e+02
     Coulomb-14        LJ (SR)   Coulomb (SR)      Potential    Kinetic En.
    2.58633e+04   -4.76581e+03   -1.89879e+04    6.73316e+03    0.00000e+00
   Total Energy    Temperature Pressure (bar)
    6.73316e+03    0.00000e+00    0.00000e+00

           Step           Time         Lambda
          11400    11400.00000        0.00000

   Energies (kJ/mol)
        G96Bond       G96Angle    Proper Dih.  Improper Dih.          LJ-14
    3.21581e+02    1.60890e+03    1.45044e+03    3.62816e+02    8.79497e+02
     Coulomb-14        LJ (SR)   Coulomb (SR)      Potential    Kinetic En.
    2.58640e+04   -4.76627e+03   -1.89906e+04    6.73043e+03    0.00000e+00
   Total Energy    Temperature Pressure (bar)
    6.73043e+03    0.00000e+00    0.00000e+00

           Step           Time         Lambda
          11500    11500.00000        0.00000

   Energies (kJ/mol)
        G96Bond       G96Angle    Proper Dih.  Improper Dih.          LJ-14
    3.21560e+02    1.60999e+03    1.45226e+03    3.63389e+02    8.78743e+02
     Coulomb-14        LJ (SR)   Coulomb (SR)      Potential    Kinetic En.
    2.58684e+04   -4.76956e+03   -1.90067e+04    6.71812e+03    0.00000e+00
   Total Energy    Temperature Pressure (bar)
    6.71812e+03    0.00000e+00    0.00000e+00

           Step           Time         Lambda
          11600    11600.00000        0.00000

   Energies (kJ/mol)
        G96Bond       G96Angle    Proper Dih.  Improper Dih.          LJ-14
    3.20956e+02    1.61038e+03    1.45130e+03    3.63137e+02    8.79483e+02
     Coulomb-14        LJ (SR)   Coulomb (SR)      Potential    Kinetic En.
    2.58662e+04   -4.77151e+03   -1.90057e+04    6.71424e+03    0.00000e+00
   Total Energy    Temperature Pressure (bar)
    6.71424e+03    0.00000e+00    0.00000e+00

           Step           Time         Lambda
          11700    11700.00000        0.00000

   Energies (kJ/mol)
        G96Bond       G96Angle    Proper Dih.  Improper Dih.          LJ-14
    3.21579e+02    1.60990e+03    1.45124e+03    3.63019e+02    8.79399e+02
     Coulomb-14        LJ (SR)   Coulomb (SR)      Potential    Kinetic En.
    2.58659e+04   -4.77190e+03   -1.90065e+04    6.71259e+03    0.00000e+00
   Total Energy    Temperature Pressure (bar)
    6.71259e+03    0.00000e+00    0.00000e+00

           Step           Time         Lambda
          11800    11800.00000        0.00000

   Energies (kJ/mol)
        G96Bond       G96Angle    Proper Dih.  Improper Dih.          LJ-14
    3.21585e+02    1.61028e+03    1.45130e+03    3.62922e+02    8.79387e+02
     Coulomb-14        LJ (SR)   Coulomb (SR)      Potential    Kinetic En.
    2.58650e+04   -4.77296e+03   -1.90085e+04    6.70902e+03    0.00000e+00
   Total Energy    Temperature Pressure (bar)
    6.70902e+03    0.00000e+00    0.00000e+00

           Step           Time         Lambda
          11900    11900.00000        0.00000

   Energies (kJ/mol)
        G96Bond       G96Angle    Proper Dih.  Improper Dih.          LJ-14
    3.21816e+02    1.61099e+03    1.45232e+03    3.63008e+02    8.79654e+02
     Coulomb-14        LJ (SR)   Coulomb (SR)      Potential    Kinetic En.
    2.58620e+04   -4.77641e+03   -1.90146e+04    6.69873e+03    0.00000e+00
   Total Energy    Temperature Pressure (bar)
    6.69873e+03    0.00000e+00    0.00000e+00

           Step           Time         Lambda
          12000    12000.00000        0.00000

   Energies (kJ/mol)
        G96Bond       G96Angle    Proper Dih.  Improper Dih.          LJ-14
    3.21680e+02    1.61207e+03    1.45068e+03    3.63196e+02    8.78580e+02
     Coulomb-14        LJ (SR)   Coulomb (SR)      Potential    Kinetic En.
    2.58591e+04   -4.77661e+03   -1.90169e+04    6.69179e+03    0.00000e+00
   Total Energy    Temperature Pressure (bar)
    6.69179e+03    0.00000e+00    0.00000e+00

           Step           Time         Lambda
          12100    12100.00000        0.00000

   Energies (kJ/mol)
        G96Bond       G96Angle    Proper Dih.  Improper Dih.          LJ-14
    3.22320e+02    1.61063e+03    1.44932e+03    3.62923e+02    8.80235e+02
     Coulomb-14        LJ (SR)   Coulomb (SR)      Potential    Kinetic En.
    2.58520e+04   -4.77472e+03   -1.90180e+04    6.68470e+03    0.00000e+00
   Total Energy    Temperature Pressure (bar)
    6.68470e+03    0.00000e+00    0.00000e+00

           Step           Time         Lambda
          12200    12200.00000        0.00000

   Energies (kJ/mol)
        G96Bond       G96Angle    Proper Dih.  Improper Dih.          LJ-14
    3.22361e+02    1.61059e+03    1.44930e+03    3.62990e+02    8.80335e+02
     Coulomb-14        LJ (SR)   Coulomb (SR)      Potential    Kinetic En.
    2.58515e+04   -4.77514e+03   -1.90182e+04    6.68377e+03    0.00000e+00
   Total Energy    Temperature Pressure (bar)
    6.68377e+03    0.00000e+00    0.00000e+00

           Step           Time         Lambda
          12300    12300.00000        0.00000

   Energies (kJ/mol)
        G96Bond       G96Angle    Proper Dih.  Improper Dih.          LJ-14
    3.22793e+02    1.61172e+03    1.44757e+03    3.63885e+02    8.80052e+02
     Coulomb-14        LJ (SR)   Coulomb (SR)      Potential    Kinetic En.
    2.58471e+04   -4.77840e+03   -1.90195e+04    6.67530e+03    0.00000e+00
   Total Energy    Temperature Pressure (bar)
    6.67530e+03    0.00000e+00    0.00000e+00

           Step           Time         Lambda
          12400    12400.00000        0.00000

   Energies (kJ/mol)
        G96Bond       G96Angle    Proper Dih.  Improper Dih.          LJ-14
    3.22710e+02    1.61129e+03    1.44782e+03    3.63770e+02    8.80861e+02
     Coulomb-14        LJ (SR)   Coulomb (SR)      Potential    Kinetic En.
    2.58469e+04   -4.77955e+03   -1.90201e+04    6.67372e+03    0.00000e+00
   Total Energy    Temperature Pressure (bar)
    6.67372e+03    0.00000e+00    0.00000e+00

           Step           Time         Lambda
          12500    12500.00000        0.00000

   Energies (kJ/mol)
        G96Bond       G96Angle    Proper Dih.  Improper Dih.          LJ-14
    3.22704e+02    1.61134e+03    1.44866e+03    3.64130e+02    8.81353e+02
     Coulomb-14        LJ (SR)   Coulomb (SR)      Potential    Kinetic En.
    2.58465e+04   -4.78579e+03   -1.90244e+04    6.66455e+03    0.00000e+00
   Total Energy    Temperature Pressure (bar)
    6.66455e+03    0.00000e+00    0.00000e+00

           Step           Time         Lambda
          12600    12600.00000        0.00000

   Energies (kJ/mol)
        G96Bond       G96Angle    Proper Dih.  Improper Dih.          LJ-14
    3.22595e+02    1.61141e+03    1.44881e+03    3.64282e+02    8.81601e+02
     Coulomb-14        LJ (SR)   Coulomb (SR)      Potential    Kinetic En.
    2.58462e+04   -4.78661e+03   -1.90248e+04    6.66341e+03    0.00000e+00
   Total Energy    Temperature Pressure (bar)
    6.66341e+03    0.00000e+00    0.00000e+00

           Step           Time         Lambda
          12700    12700.00000        0.00000

   Energies (kJ/mol)
        G96Bond       G96Angle    Proper Dih.  Improper Dih.          LJ-14
    3.22208e+02    1.61171e+03    1.44911e+03    3.64474e+02    8.82063e+02
     Coulomb-14        LJ (SR)   Coulomb (SR)      Potential    Kinetic En.
    2.58459e+04   -4.78861e+03   -1.90259e+04    6.66091e+03    0.00000e+00
   Total Energy    Temperature Pressure (bar)
    6.66091e+03    0.00000e+00    0.00000e+00

           Step           Time         Lambda
          12800    12800.00000        0.00000

   Energies (kJ/mol)
        G96Bond       G96Angle    Proper Dih.  Improper Dih.          LJ-14
    3.22719e+02    1.61127e+03    1.44924e+03    3.64634e+02    8.82127e+02
     Coulomb-14        LJ (SR)   Coulomb (SR)      Potential    Kinetic En.
    2.58459e+04   -4.78999e+03   -1.90266e+04    6.65928e+03    0.00000e+00
   Total Energy    Temperature Pressure (bar)
    6.65928e+03    0.00000e+00    0.00000e+00

           Step           Time         Lambda
          12900    12900.00000        0.00000

   Energies (kJ/mol)
        G96Bond       G96Angle    Proper Dih.  Improper Dih.          LJ-14
    3.22813e+02    1.61128e+03    1.44958e+03    3.65002e+02    8.82644e+02
     Coulomb-14        LJ (SR)   Coulomb (SR)      Potential    Kinetic En.
    2.58456e+04   -4.79403e+03   -1.90282e+04    6.65477e+03    0.00000e+00
   Total Energy    Temperature Pressure (bar)
    6.65477e+03    0.00000e+00    0.00000e+00

           Step           Time         Lambda
          13000    13000.00000        0.00000

   Energies (kJ/mol)
        G96Bond       G96Angle    Proper Dih.  Improper Dih.          LJ-14
    3.22762e+02    1.61135e+03    1.44954e+03    3.65208e+02    8.83047e+02
     Coulomb-14        LJ (SR)   Coulomb (SR)      Potential    Kinetic En.
    2.58454e+04   -4.79592e+03   -1.90290e+04    6.65245e+03    0.00000e+00
   Total Energy    Temperature Pressure (bar)
    6.65245e+03    0.00000e+00    0.00000e+00

           Step           Time         Lambda
          13100    13100.00000        0.00000

   Energies (kJ/mol)
        G96Bond       G96Angle    Proper Dih.  Improper Dih.          LJ-14
    3.22783e+02    1.61151e+03    1.44949e+03    3.65564e+02    8.83453e+02
     Coulomb-14        LJ (SR)   Coulomb (SR)      Potential    Kinetic En.
    2.58451e+04   -4.79835e+03   -1.90299e+04    6.64966e+03    0.00000e+00
   Total Energy    Temperature Pressure (bar)
    6.64966e+03    0.00000e+00    0.00000e+00

           Step           Time         Lambda
          13200    13200.00000        0.00000

   Energies (kJ/mol)
        G96Bond       G96Angle    Proper Dih.  Improper Dih.          LJ-14
    3.22739e+02    1.61167e+03    1.44947e+03    3.65664e+02    8.83613e+02
     Coulomb-14        LJ (SR)   Coulomb (SR)      Potential    Kinetic En.
    2.58450e+04   -4.79938e+03   -1.90303e+04    6.64844e+03    0.00000e+00
   Total Energy    Temperature Pressure (bar)
    6.64844e+03    0.00000e+00    0.00000e+00

           Step           Time         Lambda
          13300    13300.00000        0.00000

   Energies (kJ/mol)
        G96Bond       G96Angle    Proper Dih.  Improper Dih.          LJ-14
    3.22774e+02    1.61199e+03    1.44946e+03    3.66032e+02    8.83970e+02
     Coulomb-14        LJ (SR)   Coulomb (SR)      Potential    Kinetic En.
    2.58445e+04   -4.80201e+03   -1.90313e+04    6.64547e+03    0.00000e+00
   Total Energy    Temperature Pressure (bar)
    6.64547e+03    0.00000e+00    0.00000e+00

           Step           Time         Lambda
          13400    13400.00000        0.00000

   Energies (kJ/mol)
        G96Bond       G96Angle    Proper Dih.  Improper Dih.          LJ-14
    3.22828e+02    1.61281e+03    1.44968e+03    3.66767e+02    8.84526e+02
     Coulomb-14        LJ (SR)   Coulomb (SR)      Potential    Kinetic En.
    2.58435e+04   -4.80694e+03   -1.90332e+04    6.63996e+03    0.00000e+00
   Total Energy    Temperature Pressure (bar)
    6.63996e+03    0.00000e+00    0.00000e+00

           Step           Time         Lambda
          13500    13500.00000        0.00000

   Energies (kJ/mol)
        G96Bond       G96Angle    Proper Dih.  Improper Dih.          LJ-14
    3.22936e+02    1.61291e+03    1.44978e+03    3.66870e+02    8.84540e+02
     Coulomb-14        LJ (SR)   Coulomb (SR)      Potential    Kinetic En.
    2.58433e+04   -4.80786e+03   -1.90336e+04    6.63888e+03    0.00000e+00
   Total Energy    Temperature Pressure (bar)
    6.63888e+03    0.00000e+00    0.00000e+00

           Step           Time         Lambda
          13600    13600.00000        0.00000

   Energies (kJ/mol)
        G96Bond       G96Angle    Proper Dih.  Improper Dih.          LJ-14
    3.22866e+02    1.61373e+03    1.44874e+03    3.67255e+02    8.84333e+02
     Coulomb-14        LJ (SR)   Coulomb (SR)      Potential    Kinetic En.
    2.58427e+04   -4.80991e+03   -1.90346e+04    6.63520e+03    0.00000e+00
   Total Energy    Temperature Pressure (bar)
    6.63520e+03    0.00000e+00    0.00000e+00

           Step           Time         Lambda
          13700    13700.00000        0.00000

   Energies (kJ/mol)
        G96Bond       G96Angle    Proper Dih.  Improper Dih.          LJ-14
    3.23014e+02    1.61365e+03    1.44832e+03    3.67363e+02    8.84115e+02
     Coulomb-14        LJ (SR)   Coulomb (SR)      Potential    Kinetic En.
    2.58422e+04   -4.81134e+03   -1.90346e+04    6.63278e+03    0.00000e+00
   Total Energy    Temperature Pressure (bar)
    6.63278e+03    0.00000e+00    0.00000e+00

           Step           Time         Lambda
          13800    13800.00000        0.00000

   Energies (kJ/mol)
        G96Bond       G96Angle    Proper Dih.  Improper Dih.          LJ-14
    3.22949e+02    1.61436e+03    1.44877e+03    3.67635e+02    8.84091e+02
     Coulomb-14        LJ (SR)   Coulomb (SR)      Potential    Kinetic En.
    2.58415e+04   -4.81373e+03   -1.90358e+04    6.62979e+03    0.00000e+00
   Total Energy    Temperature Pressure (bar)
    6.62979e+03    0.00000e+00    0.00000e+00

           Step           Time         Lambda
          13900    13900.00000        0.00000

   Energies (kJ/mol)
        G96Bond       G96Angle    Proper Dih.  Improper Dih.          LJ-14
    3.23037e+02    1.61630e+03    1.45049e+03    3.68312e+02    8.84136e+02
     Coulomb-14        LJ (SR)   Coulomb (SR)      Potential    Kinetic En.
    2.58397e+04   -4.81843e+03   -1.90403e+04    6.62324e+03    0.00000e+00
   Total Energy    Temperature Pressure (bar)
    6.62324e+03    0.00000e+00    0.00000e+00

           Step           Time         Lambda
          14000    14000.00000        0.00000

   Energies (kJ/mol)
        G96Bond       G96Angle    Proper Dih.  Improper Dih.          LJ-14
    3.23091e+02    1.61654e+03    1.45054e+03    3.68253e+02    8.84786e+02
     Coulomb-14        LJ (SR)   Coulomb (SR)      Potential    Kinetic En.
    2.58387e+04   -4.82027e+03   -1.90420e+04    6.61962e+03    0.00000e+00
   Total Energy    Temperature Pressure (bar)
    6.61962e+03    0.00000e+00    0.00000e+00

           Step           Time         Lambda
          14100    14100.00000        0.00000

   Energies (kJ/mol)
        G96Bond       G96Angle    Proper Dih.  Improper Dih.          LJ-14
    3.23225e+02    1.61671e+03    1.45055e+03    3.68288e+02    8.84960e+02
     Coulomb-14        LJ (SR)   Coulomb (SR)      Potential    Kinetic En.
    2.58383e+04   -4.82069e+03   -1.90427e+04    6.61866e+03    0.00000e+00
   Total Energy    Temperature Pressure (bar)
    6.61866e+03    0.00000e+00    0.00000e+00

           Step           Time         Lambda
          14200    14200.00000        0.00000

   Energies (kJ/mol)
        G96Bond       G96Angle    Proper Dih.  Improper Dih.          LJ-14
    3.23295e+02    1.61713e+03    1.45087e+03    3.68387e+02    8.85146e+02
     Coulomb-14        LJ (SR)   Coulomb (SR)      Potential    Kinetic En.
    2.58377e+04   -4.82161e+03   -1.90438e+04    6.61703e+03    0.00000e+00
   Total Energy    Temperature Pressure (bar)
    6.61703e+03    0.00000e+00    0.00000e+00

           Step           Time         Lambda
          14300    14300.00000        0.00000

   Energies (kJ/mol)
        G96Bond       G96Angle    Proper Dih.  Improper Dih.          LJ-14
    3.23498e+02    1.61851e+03    1.45244e+03    3.68861e+02    8.86025e+02
     Coulomb-14        LJ (SR)   Coulomb (SR)      Potential    Kinetic En.
    2.58363e+04   -4.82504e+03   -1.90506e+04    6.60998e+03    0.00000e+00
   Total Energy    Temperature Pressure (bar)
    6.60998e+03    0.00000e+00    0.00000e+00

           Step           Time         Lambda
          14400    14400.00000        0.00000

   Energies (kJ/mol)
        G96Bond       G96Angle    Proper Dih.  Improper Dih.          LJ-14
    3.23419e+02    1.61874e+03    1.45268e+03    3.68917e+02    8.86021e+02
     Coulomb-14        LJ (SR)   Coulomb (SR)      Potential    Kinetic En.
    2.58363e+04   -4.82540e+03   -1.90514e+04    6.60929e+03    0.00000e+00
   Total Energy    Temperature Pressure (bar)
    6.60929e+03    0.00000e+00    0.00000e+00

           Step           Time         Lambda
          14500    14500.00000        0.00000

   Energies (kJ/mol)
        G96Bond       G96Angle    Proper Dih.  Improper Dih.          LJ-14
    3.23422e+02    1.61898e+03    1.45354e+03    3.69053e+02    8.86351e+02
     Coulomb-14        LJ (SR)   Coulomb (SR)      Potential    Kinetic En.
    2.58363e+04   -4.82658e+03   -1.90543e+04    6.60678e+03    0.00000e+00
   Total Energy    Temperature Pressure (bar)
    6.60678e+03    0.00000e+00    0.00000e+00

           Step           Time         Lambda
          14600    14600.00000        0.00000

   Energies (kJ/mol)
        G96Bond       G96Angle    Proper Dih.  Improper Dih.          LJ-14
    3.23402e+02    1.61921e+03    1.45419e+03    3.69134e+02    8.86603e+02
     Coulomb-14        LJ (SR)   Coulomb (SR)      Potential    Kinetic En.
    2.58364e+04   -4.82753e+03   -1.90566e+04    6.60479e+03    0.00000e+00
   Total Energy    Temperature Pressure (bar)
    6.60479e+03    0.00000e+00    0.00000e+00

           Step           Time         Lambda
          14700    14700.00000        0.00000

   Energies (kJ/mol)
        G96Bond       G96Angle    Proper Dih.  Improper Dih.          LJ-14
    3.23402e+02    1.61930e+03    1.45448e+03    3.69157e+02    8.86717e+02
     Coulomb-14        LJ (SR)   Coulomb (SR)      Potential    Kinetic En.
    2.58364e+04   -4.82794e+03   -1.90576e+04    6.60389e+03    0.00000e+00
   Total Energy    Temperature Pressure (bar)
    6.60389e+03    0.00000e+00    0.00000e+00

           Step           Time         Lambda
          14800    14800.00000        0.00000

   Energies (kJ/mol)
        G96Bond       G96Angle    Proper Dih.  Improper Dih.          LJ-14
    3.23395e+02    1.61942e+03    1.45473e+03    3.69179e+02    8.86797e+02
     Coulomb-14        LJ (SR)   Coulomb (SR)      Potential    Kinetic En.
    2.58364e+04   -4.82831e+03   -1.90585e+04    6.60310e+03    0.00000e+00
   Total Energy    Temperature Pressure (bar)
    6.60310e+03    0.00000e+00    0.00000e+00

           Step           Time         Lambda
          14900    14900.00000        0.00000

   Energies (kJ/mol)
        G96Bond       G96Angle    Proper Dih.  Improper Dih.          LJ-14
    3.23298e+02    1.62021e+03    1.45602e+03    3.69332e+02    8.87496e+02
     Coulomb-14        LJ (SR)   Coulomb (SR)      Potential    Kinetic En.
    2.58364e+04   -4.83075e+03   -1.90647e+04    6.59724e+03    0.00000e+00
   Total Energy    Temperature Pressure (bar)
    6.59724e+03    0.00000e+00    0.00000e+00

           Step           Time         Lambda
          15000    15000.00000        0.00000

   Energies (kJ/mol)
        G96Bond       G96Angle    Proper Dih.  Improper Dih.          LJ-14
    3.23061e+02    1.62199e+03    1.45847e+03    3.70520e+02    8.88664e+02
     Coulomb-14        LJ (SR)   Coulomb (SR)      Potential    Kinetic En.
    2.58365e+04   -4.84023e+03   -1.90784e+04    6.58066e+03    0.00000e+00
   Total Energy    Temperature Pressure (bar)
    6.58066e+03    0.00000e+00    0.00000e+00

           Step           Time         Lambda
          15100    15100.00000        0.00000

   Energies (kJ/mol)
        G96Bond       G96Angle    Proper Dih.  Improper Dih.          LJ-14
    3.22944e+02    1.62290e+03    1.46063e+03    3.70538e+02    8.88463e+02
     Coulomb-14        LJ (SR)   Coulomb (SR)      Potential    Kinetic En.
    2.58365e+04   -4.84126e+03   -1.90829e+04    6.57787e+03    0.00000e+00
   Total Energy    Temperature Pressure (bar)
    6.57787e+03    0.00000e+00    0.00000e+00

           Step           Time         Lambda
          15200    15200.00000        0.00000

   Energies (kJ/mol)
        G96Bond       G96Angle    Proper Dih.  Improper Dih.          LJ-14
    3.22976e+02    1.62422e+03    1.46522e+03    3.70917e+02    8.87962e+02
     Coulomb-14        LJ (SR)   Coulomb (SR)      Potential    Kinetic En.
    2.58354e+04   -4.84481e+03   -1.90902e+04    6.57168e+03    0.00000e+00
   Total Energy    Temperature Pressure (bar)
    6.57168e+03    0.00000e+00    0.00000e+00

           Step           Time         Lambda
          15300    15300.00000        0.00000

   Energies (kJ/mol)
        G96Bond       G96Angle    Proper Dih.  Improper Dih.          LJ-14
    3.22806e+02    1.62371e+03    1.46550e+03    3.71073e+02    8.88231e+02
     Coulomb-14        LJ (SR)   Coulomb (SR)      Potential    Kinetic En.
    2.58358e+04   -4.84575e+03   -1.90909e+04    6.57043e+03    0.00000e+00
   Total Energy    Temperature Pressure (bar)
    6.57043e+03    0.00000e+00    0.00000e+00

           Step           Time         Lambda
          15400    15400.00000        0.00000

   Energies (kJ/mol)
        G96Bond       G96Angle    Proper Dih.  Improper Dih.          LJ-14
    3.22637e+02    1.62435e+03    1.46882e+03    3.71579e+02    8.87947e+02
     Coulomb-14        LJ (SR)   Coulomb (SR)      Potential    Kinetic En.
    2.58341e+04   -4.84950e+03   -1.90970e+04    6.56294e+03    0.00000e+00
   Total Energy    Temperature Pressure (bar)
    6.56294e+03    0.00000e+00    0.00000e+00

           Step           Time         Lambda
          15500    15500.00000        0.00000

   Energies (kJ/mol)
        G96Bond       G96Angle    Proper Dih.  Improper Dih.          LJ-14
    3.22604e+02    1.62431e+03    1.46880e+03    3.71539e+02    8.88034e+02
     Coulomb-14        LJ (SR)   Coulomb (SR)      Potential    Kinetic En.
    2.58339e+04   -4.84966e+03   -1.90981e+04    6.56147e+03    0.00000e+00
   Total Energy    Temperature Pressure (bar)
    6.56147e+03    0.00000e+00    0.00000e+00

           Step           Time         Lambda
          15600    15600.00000        0.00000

   Energies (kJ/mol)
        G96Bond       G96Angle    Proper Dih.  Improper Dih.          LJ-14
    3.22575e+02    1.62430e+03    1.46837e+03    3.71574e+02    8.88033e+02
     Coulomb-14        LJ (SR)   Coulomb (SR)      Potential    Kinetic En.
    2.58338e+04   -4.84979e+03   -1.90987e+04    6.56015e+03    0.00000e+00
   Total Energy    Temperature Pressure (bar)
    6.56015e+03    0.00000e+00    0.00000e+00

           Step           Time         Lambda
          15700    15700.00000        0.00000

   Energies (kJ/mol)
        G96Bond       G96Angle    Proper Dih.  Improper Dih.          LJ-14
    3.22560e+02    1.62463e+03    1.46732e+03    3.71660e+02    8.87885e+02
     Coulomb-14        LJ (SR)   Coulomb (SR)      Potential    Kinetic En.
    2.58334e+04   -4.85018e+03   -1.90995e+04    6.55772e+03    0.00000e+00
   Total Energy    Temperature Pressure (bar)
    6.55772e+03    0.00000e+00    0.00000e+00

           Step           Time         Lambda
          15800    15800.00000        0.00000

   Energies (kJ/mol)
        G96Bond       G96Angle    Proper Dih.  Improper Dih.          LJ-14
    3.22585e+02    1.62505e+03    1.46673e+03    3.71729e+02    8.87620e+02
     Coulomb-14        LJ (SR)   Coulomb (SR)      Potential    Kinetic En.
    2.58329e+04   -4.85075e+03   -1.91000e+04    6.55587e+03    0.00000e+00
   Total Energy    Temperature Pressure (bar)
    6.55587e+03    0.00000e+00    0.00000e+00

           Step           Time         Lambda
          15900    15900.00000        0.00000

   Energies (kJ/mol)
        G96Bond       G96Angle    Proper Dih.  Improper Dih.          LJ-14
    3.22782e+02    1.62841e+03    1.45730e+03    3.72098e+02    8.86156e+02
     Coulomb-14        LJ (SR)   Coulomb (SR)      Potential    Kinetic En.
    2.58305e+04   -4.85024e+03   -1.91018e+04    6.54520e+03    0.00000e+00
   Total Energy    Temperature Pressure (bar)
    6.54520e+03    0.00000e+00    0.00000e+00

           Step           Time         Lambda
          16000    16000.00000        0.00000

   Energies (kJ/mol)
        G96Bond       G96Angle    Proper Dih.  Improper Dih.          LJ-14
    3.22753e+02    1.62864e+03    1.45638e+03    3.71852e+02    8.86217e+02
     Coulomb-14        LJ (SR)   Coulomb (SR)      Potential    Kinetic En.
    2.58307e+04   -4.85082e+03   -1.91042e+04    6.54159e+03    0.00000e+00
   Total Energy    Temperature Pressure (bar)
    6.54159e+03    0.00000e+00    0.00000e+00

           Step           Time         Lambda
          16100    16100.00000        0.00000

   Energies (kJ/mol)
        G96Bond       G96Angle    Proper Dih.  Improper Dih.          LJ-14
    3.22715e+02    1.62976e+03    1.45459e+03    3.71834e+02    8.86036e+02
     Coulomb-14        LJ (SR)   Coulomb (SR)      Potential    Kinetic En.
    2.58303e+04   -4.85197e+03   -1.91086e+04    6.53469e+03    0.00000e+00
   Total Energy    Temperature Pressure (bar)
    6.53469e+03    0.00000e+00    0.00000e+00

           Step           Time         Lambda
          16200    16200.00000        0.00000

   Energies (kJ/mol)
        G96Bond       G96Angle    Proper Dih.  Improper Dih.          LJ-14
    3.22736e+02    1.63003e+03    1.45396e+03    3.71873e+02    8.86036e+02
     Coulomb-14        LJ (SR)   Coulomb (SR)      Potential    Kinetic En.
    2.58301e+04   -4.85214e+03   -1.91097e+04    6.53295e+03    0.00000e+00
   Total Energy    Temperature Pressure (bar)
    6.53295e+03    0.00000e+00    0.00000e+00

           Step           Time         Lambda
          16300    16300.00000        0.00000

   Energies (kJ/mol)
        G96Bond       G96Angle    Proper Dih.  Improper Dih.          LJ-14
    3.22298e+02    1.63189e+03    1.45102e+03    3.72022e+02    8.85489e+02
     Coulomb-14        LJ (SR)   Coulomb (SR)      Potential    Kinetic En.
    2.58300e+04   -4.85237e+03   -1.91165e+04    6.52378e+03    0.00000e+00
   Total Energy    Temperature Pressure (bar)
    6.52378e+03    0.00000e+00    0.00000e+00

           Step           Time         Lambda
          16400    16400.00000        0.00000

   Energies (kJ/mol)
        G96Bond       G96Angle    Proper Dih.  Improper Dih.          LJ-14
    3.22743e+02    1.63224e+03    1.45068e+03    3.71984e+02    8.85672e+02
     Coulomb-14        LJ (SR)   Coulomb (SR)      Potential    Kinetic En.
    2.58282e+04   -4.85221e+03   -1.91165e+04    6.52281e+03    0.00000e+00
   Total Energy    Temperature Pressure (bar)
    6.52281e+03    0.00000e+00    0.00000e+00

           Step           Time         Lambda
          16500    16500.00000        0.00000

   Energies (kJ/mol)
        G96Bond       G96Angle    Proper Dih.  Improper Dih.          LJ-14
    3.22791e+02    1.63257e+03    1.45037e+03    3.71983e+02    8.85513e+02
     Coulomb-14        LJ (SR)   Coulomb (SR)      Potential    Kinetic En.
    2.58280e+04   -4.85193e+03   -1.91175e+04    6.52186e+03    0.00000e+00
   Total Energy    Temperature Pressure (bar)
    6.52186e+03    0.00000e+00    0.00000e+00

           Step           Time         Lambda
          16600    16600.00000        0.00000

   Energies (kJ/mol)
        G96Bond       G96Angle    Proper Dih.  Improper Dih.          LJ-14
    3.22746e+02    1.63288e+03    1.45015e+03    3.71972e+02    8.85371e+02
     Coulomb-14        LJ (SR)   Coulomb (SR)      Potential    Kinetic En.
    2.58279e+04   -4.85164e+03   -1.91185e+04    6.52089e+03    0.00000e+00
   Total Energy    Temperature Pressure (bar)
    6.52089e+03    0.00000e+00    0.00000e+00

           Step           Time         Lambda
          16700    16700.00000        0.00000

   Energies (kJ/mol)
        G96Bond       G96Angle    Proper Dih.  Improper Dih.          LJ-14
    3.22757e+02    1.63342e+03    1.44987e+03    3.71987e+02    8.85217e+02
     Coulomb-14        LJ (SR)   Coulomb (SR)      Potential    Kinetic En.
    2.58277e+04   -4.85142e+03   -1.91202e+04    6.51924e+03    0.00000e+00
   Total Energy    Temperature Pressure (bar)
    6.51924e+03    0.00000e+00    0.00000e+00

           Step           Time         Lambda
          16800    16800.00000        0.00000

   Energies (kJ/mol)
        G96Bond       G96Angle    Proper Dih.  Improper Dih.          LJ-14
    3.23100e+02    1.63865e+03    1.44979e+03    3.72639e+02    8.83992e+02
     Coulomb-14        LJ (SR)   Coulomb (SR)      Potential    Kinetic En.
    2.58255e+04   -4.84995e+03   -1.91337e+04    6.50994e+03    0.00000e+00
   Total Energy    Temperature Pressure (bar)
    6.50994e+03    0.00000e+00    0.00000e+00

           Step           Time         Lambda
          16900    16900.00000        0.00000

   Energies (kJ/mol)
        G96Bond       G96Angle    Proper Dih.  Improper Dih.          LJ-14
    3.22622e+02    1.63709e+03    1.45028e+03    3.72451e+02    8.85355e+02
     Coulomb-14        LJ (SR)   Coulomb (SR)      Potential    Kinetic En.
    2.58276e+04   -4.85135e+03   -1.91352e+04    6.50885e+03    0.00000e+00
   Total Energy    Temperature Pressure (bar)
    6.50885e+03    0.00000e+00    0.00000e+00

           Step           Time         Lambda
          17000    17000.00000        0.00000

   Energies (kJ/mol)
        G96Bond       G96Angle    Proper Dih.  Improper Dih.          LJ-14
    3.22573e+02    1.63704e+03    1.45038e+03    3.72444e+02    8.85447e+02
     Coulomb-14        LJ (SR)   Coulomb (SR)      Potential    Kinetic En.
    2.58277e+04   -4.85173e+03   -1.91353e+04    6.50857e+03    0.00000e+00
   Total Energy    Temperature Pressure (bar)
    6.50857e+03    0.00000e+00    0.00000e+00

           Step           Time         Lambda
          17100    17100.00000        0.00000

   Energies (kJ/mol)
        G96Bond       G96Angle    Proper Dih.  Improper Dih.          LJ-14
    3.22478e+02    1.63689e+03    1.45088e+03    3.72442e+02    8.85730e+02
     Coulomb-14        LJ (SR)   Coulomb (SR)      Potential    Kinetic En.
    2.58284e+04   -4.85333e+03   -1.91361e+04    6.50743e+03    0.00000e+00
   Total Energy    Temperature Pressure (bar)
    6.50743e+03    0.00000e+00    0.00000e+00

           Step           Time         Lambda
          17200    17200.00000        0.00000

   Energies (kJ/mol)
        G96Bond       G96Angle    Proper Dih.  Improper Dih.          LJ-14
    3.22625e+02    1.63684e+03    1.45109e+03    3.72375e+02    8.85656e+02
     Coulomb-14        LJ (SR)   Coulomb (SR)      Potential    Kinetic En.
    2.58287e+04   -4.85384e+03   -1.91364e+04    6.50702e+03    0.00000e+00
   Total Energy    Temperature Pressure (bar)
    6.50702e+03    0.00000e+00    0.00000e+00

           Step           Time         Lambda
          17300    17300.00000        0.00000

   Energies (kJ/mol)
        G96Bond       G96Angle    Proper Dih.  Improper Dih.          LJ-14
    3.22436e+02    1.63672e+03    1.45160e+03    3.72492e+02    8.86119e+02
     Coulomb-14        LJ (SR)   Coulomb (SR)      Potential    Kinetic En.
    2.58292e+04   -4.85532e+03   -1.91375e+04    6.50574e+03    0.00000e+00
   Total Energy    Temperature Pressure (bar)
    6.50574e+03    0.00000e+00    0.00000e+00

           Step           Time         Lambda
          17400    17400.00000        0.00000

   Energies (kJ/mol)
        G96Bond       G96Angle    Proper Dih.  Improper Dih.          LJ-14
    3.22499e+02    1.63669e+03    1.45178e+03    3.72513e+02    8.86167e+02
     Coulomb-14        LJ (SR)   Coulomb (SR)      Potential    Kinetic En.
    2.58294e+04   -4.85577e+03   -1.91380e+04    6.50530e+03    0.00000e+00
   Total Energy    Temperature Pressure (bar)
    6.50530e+03    0.00000e+00    0.00000e+00

           Step           Time         Lambda
          17500    17500.00000        0.00000

   Energies (kJ/mol)
        G96Bond       G96Angle    Proper Dih.  Improper Dih.          LJ-14
    3.22388e+02    1.63678e+03    1.45229e+03    3.72577e+02    8.86330e+02
     Coulomb-14        LJ (SR)   Coulomb (SR)      Potential    Kinetic En.
    2.58298e+04   -4.85700e+03   -1.91391e+04    6.50410e+03    0.00000e+00
   Total Energy    Temperature Pressure (bar)
    6.50410e+03    0.00000e+00    0.00000e+00

           Step           Time         Lambda
          17600    17600.00000        0.00000

   Energies (kJ/mol)
        G96Bond       G96Angle    Proper Dih.  Improper Dih.          LJ-14
    3.22360e+02    1.63677e+03    1.45244e+03    3.72587e+02    8.86423e+02
     Coulomb-14        LJ (SR)   Coulomb (SR)      Potential    Kinetic En.
    2.58299e+04   -4.85733e+03   -1.91394e+04    6.50375e+03    0.00000e+00
   Total Energy    Temperature Pressure (bar)
    6.50375e+03    0.00000e+00    0.00000e+00

           Step           Time         Lambda
          17700    17700.00000        0.00000

   Energies (kJ/mol)
        G96Bond       G96Angle    Proper Dih.  Improper Dih.          LJ-14
    3.25687e+02    1.63785e+03    1.45494e+03    3.73258e+02    8.84845e+02
     Coulomb-14        LJ (SR)   Coulomb (SR)      Potential    Kinetic En.
    2.58313e+04   -4.86290e+03   -1.91448e+04    6.50018e+03    0.00000e+00
   Total Energy    Temperature Pressure (bar)
    6.50018e+03    0.00000e+00    0.00000e+00

           Step           Time         Lambda
          17800    17800.00000        0.00000

   Energies (kJ/mol)
        G96Bond       G96Angle    Proper Dih.  Improper Dih.          LJ-14
    3.22087e+02    1.63726e+03    1.45573e+03    3.73119e+02    8.87228e+02
     Coulomb-14        LJ (SR)   Coulomb (SR)      Potential    Kinetic En.
    2.58314e+04   -4.86417e+03   -1.91465e+04    6.49624e+03    0.00000e+00
   Total Energy    Temperature Pressure (bar)
    6.49624e+03    0.00000e+00    0.00000e+00

           Step           Time         Lambda
          17900    17900.00000        0.00000

   Energies (kJ/mol)
        G96Bond       G96Angle    Proper Dih.  Improper Dih.          LJ-14
    3.22034e+02    1.63718e+03    1.45590e+03    3.73185e+02    8.87308e+02
     Coulomb-14        LJ (SR)   Coulomb (SR)      Potential    Kinetic En.
    2.58315e+04   -4.86431e+03   -1.91469e+04    6.49590e+03    0.00000e+00
   Total Energy    Temperature Pressure (bar)
    6.49590e+03    0.00000e+00    0.00000e+00

           Step           Time         Lambda
          18000    18000.00000        0.00000

   Energies (kJ/mol)
        G96Bond       G96Angle    Proper Dih.  Improper Dih.          LJ-14
    3.21835e+02    1.63664e+03    1.45747e+03    3.73813e+02    8.87929e+02
     Coulomb-14        LJ (SR)   Coulomb (SR)      Potential    Kinetic En.
    2.58316e+04   -4.86645e+03   -1.91511e+04    6.49171e+03    0.00000e+00
   Total Energy    Temperature Pressure (bar)
    6.49171e+03    0.00000e+00    0.00000e+00

           Step           Time         Lambda
          18100    18100.00000        0.00000

   Energies (kJ/mol)
        G96Bond       G96Angle    Proper Dih.  Improper Dih.          LJ-14
    3.21864e+02    1.63674e+03    1.45764e+03    3.73838e+02    8.87852e+02
     Coulomb-14        LJ (SR)   Coulomb (SR)      Potential    Kinetic En.
    2.58315e+04   -4.86676e+03   -1.91512e+04    6.49138e+03    0.00000e+00
   Total Energy    Temperature Pressure (bar)
    6.49138e+03    0.00000e+00    0.00000e+00

           Step           Time         Lambda
          18200    18200.00000        0.00000

   Energies (kJ/mol)
        G96Bond       G96Angle    Proper Dih.  Improper Dih.          LJ-14
    3.21821e+02    1.63678e+03    1.45790e+03    3.73817e+02    8.87888e+02
     Coulomb-14        LJ (SR)   Coulomb (SR)      Potential    Kinetic En.
    2.58315e+04   -4.86712e+03   -1.91515e+04    6.49104e+03    0.00000e+00
   Total Energy    Temperature Pressure (bar)
    6.49104e+03    0.00000e+00    0.00000e+00

           Step           Time         Lambda
          18300    18300.00000        0.00000

   Energies (kJ/mol)
        G96Bond       G96Angle    Proper Dih.  Improper Dih.          LJ-14
    3.21795e+02    1.63680e+03    1.45833e+03    3.73800e+02    8.87943e+02
     Coulomb-14        LJ (SR)   Coulomb (SR)      Potential    Kinetic En.
    2.58314e+04   -4.86760e+03   -1.91519e+04    6.49058e+03    0.00000e+00
   Total Energy    Temperature Pressure (bar)
    6.49058e+03    0.00000e+00    0.00000e+00

           Step           Time         Lambda
          18400    18400.00000        0.00000

   Energies (kJ/mol)
        G96Bond       G96Angle    Proper Dih.  Improper Dih.          LJ-14
    3.22698e+02    1.63779e+03    1.45953e+03    3.74159e+02    8.89000e+02
     Coulomb-14        LJ (SR)   Coulomb (SR)      Potential    Kinetic En.
    2.58278e+04   -4.87125e+03   -1.91537e+04    6.48598e+03    0.00000e+00
   Total Energy    Temperature Pressure (bar)
    6.48598e+03    0.00000e+00    0.00000e+00

           Step           Time         Lambda
          18500    18500.00000        0.00000

   Energies (kJ/mol)
        G96Bond       G96Angle    Proper Dih.  Improper Dih.          LJ-14
    3.22018e+02    1.63771e+03    1.45903e+03    3.74303e+02    8.89660e+02
     Coulomb-14        LJ (SR)   Coulomb (SR)      Potential    Kinetic En.
    2.58280e+04   -4.87181e+03   -1.91551e+04    6.48378e+03    0.00000e+00
   Total Energy    Temperature Pressure (bar)
    6.48378e+03    0.00000e+00    0.00000e+00

           Step           Time         Lambda
          18600    18600.00000        0.00000

   Energies (kJ/mol)
        G96Bond       G96Angle    Proper Dih.  Improper Dih.          LJ-14
    3.21898e+02    1.63795e+03    1.45870e+03    3.74830e+02    8.90164e+02
     Coulomb-14        LJ (SR)   Coulomb (SR)      Potential    Kinetic En.
    2.58286e+04   -4.87223e+03   -1.91581e+04    6.48184e+03    0.00000e+00
   Total Energy    Temperature Pressure (bar)
    6.48184e+03    0.00000e+00    0.00000e+00

           Step           Time         Lambda
          18700    18700.00000        0.00000

   Energies (kJ/mol)
        G96Bond       G96Angle    Proper Dih.  Improper Dih.          LJ-14
    3.21812e+02    1.63791e+03    1.45947e+03    3.75203e+02    8.89982e+02
     Coulomb-14        LJ (SR)   Coulomb (SR)      Potential    Kinetic En.
    2.58288e+04   -4.87315e+03   -1.91605e+04    6.47946e+03    0.00000e+00
   Total Energy    Temperature Pressure (bar)
    6.47946e+03    0.00000e+00    0.00000e+00

           Step           Time         Lambda
          18800    18800.00000        0.00000

   Energies (kJ/mol)
        G96Bond       G96Angle    Proper Dih.  Improper Dih.          LJ-14
    3.21654e+02    1.63842e+03    1.46092e+03    3.75693e+02    8.89963e+02
     Coulomb-14        LJ (SR)   Coulomb (SR)      Potential    Kinetic En.
    2.58274e+04   -4.87411e+03   -1.91635e+04    6.47647e+03    0.00000e+00
   Total Energy    Temperature Pressure (bar)
    6.47647e+03    0.00000e+00    0.00000e+00

           Step           Time         Lambda
          18900    18900.00000        0.00000

   Energies (kJ/mol)
        G96Bond       G96Angle    Proper Dih.  Improper Dih.          LJ-14
    3.21641e+02    1.63880e+03    1.46119e+03    3.75594e+02    8.89632e+02
     Coulomb-14        LJ (SR)   Coulomb (SR)      Potential    Kinetic En.
    2.58268e+04   -4.87440e+03   -1.91634e+04    6.47585e+03    0.00000e+00
   Total Energy    Temperature Pressure (bar)
    6.47585e+03    0.00000e+00    0.00000e+00

           Step           Time         Lambda
          19000    19000.00000        0.00000

   Energies (kJ/mol)
        G96Bond       G96Angle    Proper Dih.  Improper Dih.          LJ-14
    3.21611e+02    1.63933e+03    1.46218e+03    3.75850e+02    8.89556e+02
     Coulomb-14        LJ (SR)   Coulomb (SR)      Potential    Kinetic En.
    2.58257e+04   -4.87486e+03   -1.91652e+04    6.47419e+03    0.00000e+00
   Total Energy    Temperature Pressure (bar)
    6.47419e+03    0.00000e+00    0.00000e+00

           Step           Time         Lambda
          19100    19100.00000        0.00000

   Energies (kJ/mol)
        G96Bond       G96Angle    Proper Dih.  Improper Dih.          LJ-14
    3.21651e+02    1.63973e+03    1.46275e+03    3.75998e+02    8.89514e+02
     Coulomb-14        LJ (SR)   Coulomb (SR)      Potential    Kinetic En.
    2.58249e+04   -4.87502e+03   -1.91663e+04    6.47319e+03    0.00000e+00
   Total Energy    Temperature Pressure (bar)
    6.47319e+03    0.00000e+00    0.00000e+00

           Step           Time         Lambda
          19200    19200.00000        0.00000

   Energies (kJ/mol)
        G96Bond       G96Angle    Proper Dih.  Improper Dih.          LJ-14
    3.21655e+02    1.64019e+03    1.46308e+03    3.76096e+02    8.89531e+02
     Coulomb-14        LJ (SR)   Coulomb (SR)      Potential    Kinetic En.
    2.58242e+04   -4.87506e+03   -1.91673e+04    6.47242e+03    0.00000e+00
   Total Energy    Temperature Pressure (bar)
    6.47242e+03    0.00000e+00    0.00000e+00

           Step           Time         Lambda
          19300    19300.00000        0.00000

   Energies (kJ/mol)
        G96Bond       G96Angle    Proper Dih.  Improper Dih.          LJ-14
    3.21776e+02    1.64113e+03    1.46374e+03    3.76336e+02    8.89600e+02
     Coulomb-14        LJ (SR)   Coulomb (SR)      Potential    Kinetic En.
    2.58231e+04   -4.87487e+03   -1.91703e+04    6.47054e+03    0.00000e+00
   Total Energy    Temperature Pressure (bar)
    6.47054e+03    0.00000e+00    0.00000e+00

           Step           Time         Lambda
          19400    19400.00000        0.00000

   Energies (kJ/mol)
        G96Bond       G96Angle    Proper Dih.  Improper Dih.          LJ-14
    3.21646e+02    1.64123e+03    1.46403e+03    3.76409e+02    8.89666e+02
     Coulomb-14        LJ (SR)   Coulomb (SR)      Potential    Kinetic En.
    2.58234e+04   -4.87509e+03   -1.91713e+04    6.47001e+03    0.00000e+00
   Total Energy    Temperature Pressure (bar)
    6.47001e+03    0.00000e+00    0.00000e+00

           Step           Time         Lambda
          19500    19500.00000        0.00000

   Energies (kJ/mol)
        G96Bond       G96Angle    Proper Dih.  Improper Dih.          LJ-14
    3.21635e+02    1.64126e+03    1.46423e+03    3.76457e+02    8.89696e+02
     Coulomb-14        LJ (SR)   Coulomb (SR)      Potential    Kinetic En.
    2.58235e+04   -4.87528e+03   -1.91719e+04    6.46965e+03    0.00000e+00
   Total Energy    Temperature Pressure (bar)
    6.46965e+03    0.00000e+00    0.00000e+00

           Step           Time         Lambda
          19600    19600.00000        0.00000

   Energies (kJ/mol)
        G96Bond       G96Angle    Proper Dih.  Improper Dih.          LJ-14
    3.21606e+02    1.64128e+03    1.46456e+03    3.76537e+02    8.89743e+02
     Coulomb-14        LJ (SR)   Coulomb (SR)      Potential    Kinetic En.
    2.58237e+04   -4.87562e+03   -1.91728e+04    6.46907e+03    0.00000e+00
   Total Energy    Temperature Pressure (bar)
    6.46907e+03    0.00000e+00    0.00000e+00

           Step           Time         Lambda
          19700    19700.00000        0.00000

   Energies (kJ/mol)
        G96Bond       G96Angle    Proper Dih.  Improper Dih.          LJ-14
    3.21599e+02    1.64130e+03    1.46533e+03    3.76698e+02    8.89743e+02
     Coulomb-14        LJ (SR)   Coulomb (SR)      Potential    Kinetic En.
    2.58241e+04   -4.87649e+03   -1.91745e+04    6.46782e+03    0.00000e+00
   Total Energy    Temperature Pressure (bar)
    6.46782e+03    0.00000e+00    0.00000e+00

           Step           Time         Lambda
          19800    19800.00000        0.00000

   Energies (kJ/mol)
        G96Bond       G96Angle    Proper Dih.  Improper Dih.          LJ-14
    3.21548e+02    1.64128e+03    1.46554e+03    3.76732e+02    8.89876e+02
     Coulomb-14        LJ (SR)   Coulomb (SR)      Potential    Kinetic En.
    2.58241e+04   -4.87676e+03   -1.91749e+04    6.46747e+03    0.00000e+00
   Total Energy    Temperature Pressure (bar)
    6.46747e+03    0.00000e+00    0.00000e+00

           Step           Time         Lambda
          19900    19900.00000        0.00000

   Energies (kJ/mol)
        G96Bond       G96Angle    Proper Dih.  Improper Dih.          LJ-14
    3.21743e+02    1.64107e+03    1.46588e+03    3.76756e+02    8.89949e+02
     Coulomb-14        LJ (SR)   Coulomb (SR)      Potential    Kinetic En.
    2.58242e+04   -4.87716e+03   -1.91754e+04    6.46698e+03    0.00000e+00
   Total Energy    Temperature Pressure (bar)
    6.46698e+03    0.00000e+00    0.00000e+00

           Step           Time         Lambda
          20000    20000.00000        0.00000

   Energies (kJ/mol)
        G96Bond       G96Angle    Proper Dih.  Improper Dih.          LJ-14
    3.21249e+02    1.64162e+03    1.46627e+03    3.76778e+02    8.90170e+02
     Coulomb-14        LJ (SR)   Coulomb (SR)      Potential    Kinetic En.
    2.58240e+04   -4.87761e+03   -1.91760e+04    6.46649e+03    0.00000e+00
   Total Energy    Temperature Pressure (bar)
    6.46649e+03    0.00000e+00    0.00000e+00

           Step           Time         Lambda
          20100    20100.00000        0.00000

   Energies (kJ/mol)
        G96Bond       G96Angle    Proper Dih.  Improper Dih.          LJ-14
    3.21561e+02    1.64126e+03    1.46649e+03    3.76895e+02    8.89922e+02
     Coulomb-14        LJ (SR)   Coulomb (SR)      Potential    Kinetic En.
    2.58242e+04   -4.87782e+03   -1.91765e+04    6.46609e+03    0.00000e+00
   Total Energy    Temperature Pressure (bar)
    6.46609e+03    0.00000e+00    0.00000e+00

           Step           Time         Lambda
          20200    20200.00000        0.00000

   Energies (kJ/mol)
        G96Bond       G96Angle    Proper Dih.  Improper Dih.          LJ-14
    3.21586e+02    1.64124e+03    1.46666e+03    3.76929e+02    8.89927e+02
     Coulomb-14        LJ (SR)   Coulomb (SR)      Potential    Kinetic En.
    2.58242e+04   -4.87799e+03   -1.91767e+04    6.46586e+03    0.00000e+00
   Total Energy    Temperature Pressure (bar)
    6.46586e+03    0.00000e+00    0.00000e+00

           Step           Time         Lambda
          20300    20300.00000        0.00000

   Energies (kJ/mol)
        G96Bond       G96Angle    Proper Dih.  Improper Dih.          LJ-14
    3.21879e+02    1.64201e+03    1.47195e+03    3.77672e+02    8.89785e+02
     Coulomb-14        LJ (SR)   Coulomb (SR)      Potential    Kinetic En.
    2.58230e+04   -4.88251e+03   -1.91846e+04    6.45915e+03    0.00000e+00
   Total Energy    Temperature Pressure (bar)
    6.45915e+03    0.00000e+00    0.00000e+00

           Step           Time         Lambda
          20400    20400.00000        0.00000

   Energies (kJ/mol)
        G96Bond       G96Angle    Proper Dih.  Improper Dih.          LJ-14
    3.21713e+02    1.64166e+03    1.47231e+03    3.77725e+02    8.90004e+02
     Coulomb-14        LJ (SR)   Coulomb (SR)      Potential    Kinetic En.
    2.58237e+04   -4.88271e+03   -1.91857e+04    6.45869e+03    0.00000e+00
   Total Energy    Temperature Pressure (bar)
    6.45869e+03    0.00000e+00    0.00000e+00

           Step           Time         Lambda
          20500    20500.00000        0.00000

   Energies (kJ/mol)
        G96Bond       G96Angle    Proper Dih.  Improper Dih.          LJ-14
    3.21752e+02    1.64170e+03    1.47293e+03    3.77755e+02    8.90028e+02
     Coulomb-14        LJ (SR)   Coulomb (SR)      Potential    Kinetic En.
    2.58233e+04   -4.88308e+03   -1.91864e+04    6.45799e+03    0.00000e+00
   Total Energy    Temperature Pressure (bar)
    6.45799e+03    0.00000e+00    0.00000e+00

           Step           Time         Lambda
          20600    20600.00000        0.00000

   Energies (kJ/mol)
        G96Bond       G96Angle    Proper Dih.  Improper Dih.          LJ-14
    3.21762e+02    1.64171e+03    1.47327e+03    3.77768e+02    8.90019e+02
     Coulomb-14        LJ (SR)   Coulomb (SR)      Potential    Kinetic En.
    2.58232e+04   -4.88329e+03   -1.91869e+04    6.45760e+03    0.00000e+00
   Total Energy    Temperature Pressure (bar)
    6.45760e+03    0.00000e+00    0.00000e+00

           Step           Time         Lambda
          20700    20700.00000        0.00000

   Energies (kJ/mol)
        G96Bond       G96Angle    Proper Dih.  Improper Dih.          LJ-14
    3.21735e+02    1.64178e+03    1.47375e+03    3.77781e+02    8.90015e+02
     Coulomb-14        LJ (SR)   Coulomb (SR)      Potential    Kinetic En.
    2.58231e+04   -4.88361e+03   -1.91875e+04    6.45705e+03    0.00000e+00
   Total Energy    Temperature Pressure (bar)
    6.45705e+03    0.00000e+00    0.00000e+00

           Step           Time         Lambda
          20800    20800.00000        0.00000

   Energies (kJ/mol)
        G96Bond       G96Angle    Proper Dih.  Improper Dih.          LJ-14
    3.21749e+02    1.64183e+03    1.47423e+03    3.77799e+02    8.89985e+02
     Coulomb-14        LJ (SR)   Coulomb (SR)      Potential    Kinetic En.
    2.58228e+04   -4.88395e+03   -1.91880e+04    6.45647e+03    0.00000e+00
   Total Energy    Temperature Pressure (bar)
    6.45647e+03    0.00000e+00    0.00000e+00

           Step           Time         Lambda
          20900    20900.00000        0.00000

   Energies (kJ/mol)
        G96Bond       G96Angle    Proper Dih.  Improper Dih.          LJ-14
    3.21897e+02    1.64173e+03    1.47445e+03    3.77782e+02    8.89968e+02
     Coulomb-14        LJ (SR)   Coulomb (SR)      Potential    Kinetic En.
    2.58227e+04   -4.88410e+03   -1.91882e+04    6.45622e+03    0.00000e+00
   Total Energy    Temperature Pressure (bar)
    6.45622e+03    0.00000e+00    0.00000e+00

           Step           Time         Lambda
          21000    21000.00000        0.00000

   Energies (kJ/mol)
        G96Bond       G96Angle    Proper Dih.  Improper Dih.          LJ-14
    3.21804e+02    1.64183e+03    1.47471e+03    3.77794e+02    8.89990e+02
     Coulomb-14        LJ (SR)   Coulomb (SR)      Potential    Kinetic En.
    2.58225e+04   -4.88427e+03   -1.91884e+04    6.45592e+03    0.00000e+00
   Total Energy    Temperature Pressure (bar)
    6.45592e+03    0.00000e+00    0.00000e+00

           Step           Time         Lambda
          21100    21100.00000        0.00000

   Energies (kJ/mol)
        G96Bond       G96Angle    Proper Dih.  Improper Dih.          LJ-14
    3.21824e+02    1.64189e+03    1.47500e+03    3.77799e+02    8.89968e+02
     Coulomb-14        LJ (SR)   Coulomb (SR)      Potential    Kinetic En.
    2.58222e+04   -4.88446e+03   -1.91887e+04    6.45557e+03    0.00000e+00
   Total Energy    Temperature Pressure (bar)
    6.45557e+03    0.00000e+00    0.00000e+00

           Step           Time         Lambda
          21200    21200.00000        0.00000

   Energies (kJ/mol)
        G96Bond       G96Angle    Proper Dih.  Improper Dih.          LJ-14
    3.21766e+02    1.64208e+03    1.47522e+03    3.77799e+02    8.89940e+02
     Coulomb-14        LJ (SR)   Coulomb (SR)      Potential    Kinetic En.
    2.58220e+04   -4.88462e+03   -1.91888e+04    6.45532e+03    0.00000e+00
   Total Energy    Temperature Pressure (bar)
    6.45532e+03    0.00000e+00    0.00000e+00

           Step           Time         Lambda
          21300    21300.00000        0.00000

   Energies (kJ/mol)
        G96Bond       G96Angle    Proper Dih.  Improper Dih.          LJ-14
    3.21928e+02    1.64216e+03    1.47567e+03    3.77803e+02    8.89859e+02
     Coulomb-14        LJ (SR)   Coulomb (SR)      Potential    Kinetic En.
    2.58211e+04   -4.88479e+03   -1.91891e+04    6.45466e+03    0.00000e+00
   Total Energy    Temperature Pressure (bar)
    6.45466e+03    0.00000e+00    0.00000e+00

           Step           Time         Lambda
          21400    21400.00000        0.00000

   Energies (kJ/mol)
        G96Bond       G96Angle    Proper Dih.  Improper Dih.          LJ-14
    3.21987e+02    1.64235e+03    1.47580e+03    3.77821e+02    8.89797e+02
     Coulomb-14        LJ (SR)   Coulomb (SR)      Potential    Kinetic En.
    2.58205e+04   -4.88482e+03   -1.91892e+04    6.45430e+03    0.00000e+00
   Total Energy    Temperature Pressure (bar)
    6.45430e+03    0.00000e+00    0.00000e+00

           Step           Time         Lambda
          21500    21500.00000        0.00000

   Energies (kJ/mol)
        G96Bond       G96Angle    Proper Dih.  Improper Dih.          LJ-14
    3.22029e+02    1.64279e+03    1.47570e+03    3.77918e+02    8.89693e+02
     Coulomb-14        LJ (SR)   Coulomb (SR)      Potential    Kinetic En.
    2.58195e+04   -4.88482e+03   -1.91892e+04    6.45359e+03    0.00000e+00
   Total Energy    Temperature Pressure (bar)
    6.45359e+03    0.00000e+00    0.00000e+00

           Step           Time         Lambda
          21600    21600.00000        0.00000

   Energies (kJ/mol)
        G96Bond       G96Angle    Proper Dih.  Improper Dih.          LJ-14
    3.22154e+02    1.64308e+03    1.47523e+03    3.78041e+02    8.89557e+02
     Coulomb-14        LJ (SR)   Coulomb (SR)      Potential    Kinetic En.
    2.58189e+04   -4.88487e+03   -1.91894e+04    6.45269e+03    0.00000e+00
   Total Energy    Temperature Pressure (bar)
    6.45269e+03    0.00000e+00    0.00000e+00

           Step           Time         Lambda
          21700    21700.00000        0.00000

   Energies (kJ/mol)
        G96Bond       G96Angle    Proper Dih.  Improper Dih.          LJ-14
    3.22155e+02    1.64314e+03    1.47495e+03    3.78052e+02    8.89501e+02
     Coulomb-14        LJ (SR)   Coulomb (SR)      Potential    Kinetic En.
    2.58189e+04   -4.88499e+03   -1.91896e+04    6.45212e+03    0.00000e+00
   Total Energy    Temperature Pressure (bar)
    6.45212e+03    0.00000e+00    0.00000e+00

           Step           Time         Lambda
          21800    21800.00000        0.00000

   Energies (kJ/mol)
        G96Bond       G96Angle    Proper Dih.  Improper Dih.          LJ-14
    3.22122e+02    1.64310e+03    1.47469e+03    3.78020e+02    8.89482e+02
     Coulomb-14        LJ (SR)   Coulomb (SR)      Potential    Kinetic En.
    2.58193e+04   -4.88527e+03   -1.91901e+04    6.45138e+03    0.00000e+00
   Total Energy    Temperature Pressure (bar)
    6.45138e+03    0.00000e+00    0.00000e+00

           Step           Time         Lambda
          21900    21900.00000        0.00000

   Energies (kJ/mol)
        G96Bond       G96Angle    Proper Dih.  Improper Dih.          LJ-14
    3.22086e+02    1.64307e+03    1.47461e+03    3.78012e+02    8.89511e+02
     Coulomb-14        LJ (SR)   Coulomb (SR)      Potential    Kinetic En.
    2.58195e+04   -4.88543e+03   -1.91903e+04    6.45109e+03    0.00000e+00
   Total Energy    Temperature Pressure (bar)
    6.45109e+03    0.00000e+00    0.00000e+00

           Step           Time         Lambda
          22000    22000.00000        0.00000

   Energies (kJ/mol)
        G96Bond       G96Angle    Proper Dih.  Improper Dih.          LJ-14
    3.21971e+02    1.64303e+03    1.47445e+03    3.78006e+02    8.89624e+02
     Coulomb-14        LJ (SR)   Coulomb (SR)      Potential    Kinetic En.
    2.58200e+04   -4.88601e+03   -1.91908e+04    6.45026e+03    0.00000e+00
   Total Energy    Temperature Pressure (bar)
    6.45026e+03    0.00000e+00    0.00000e+00

           Step           Time         Lambda
          22100    22100.00000        0.00000

   Energies (kJ/mol)
        G96Bond       G96Angle    Proper Dih.  Improper Dih.          LJ-14
    3.21983e+02    1.64294e+03    1.47439e+03    3.78028e+02    8.89735e+02
     Coulomb-14        LJ (SR)   Coulomb (SR)      Potential    Kinetic En.
    2.58202e+04   -4.88643e+03   -1.91911e+04    6.44980e+03    0.00000e+00
   Total Energy    Temperature Pressure (bar)
    6.44980e+03    0.00000e+00    0.00000e+00

           Step           Time         Lambda
          22200    22200.00000        0.00000

   Energies (kJ/mol)
        G96Bond       G96Angle    Proper Dih.  Improper Dih.          LJ-14
    3.21959e+02    1.64293e+03    1.47436e+03    3.78042e+02    8.89805e+02
     Coulomb-14        LJ (SR)   Coulomb (SR)      Potential    Kinetic En.
    2.58203e+04   -4.88670e+03   -1.91912e+04    6.44952e+03    0.00000e+00
   Total Energy    Temperature Pressure (bar)
    6.44952e+03    0.00000e+00    0.00000e+00

           Step           Time         Lambda
          22300    22300.00000        0.00000

   Energies (kJ/mol)
        G96Bond       G96Angle    Proper Dih.  Improper Dih.          LJ-14
    3.21851e+02    1.64291e+03    1.47405e+03    3.78143e+02    8.90245e+02
     Coulomb-14        LJ (SR)   Coulomb (SR)      Potential    Kinetic En.
    2.58208e+04   -4.88849e+03   -1.91917e+04    6.44784e+03    0.00000e+00
   Total Energy    Temperature Pressure (bar)
    6.44784e+03    0.00000e+00    0.00000e+00

           Step           Time         Lambda
          22400    22400.00000        0.00000

   Energies (kJ/mol)
        G96Bond       G96Angle    Proper Dih.  Improper Dih.          LJ-14
    3.21857e+02    1.64291e+03    1.47398e+03    3.78169e+02    8.90345e+02
     Coulomb-14        LJ (SR)   Coulomb (SR)      Potential    Kinetic En.
    2.58208e+04   -4.88898e+03   -1.91916e+04    6.44746e+03    0.00000e+00
   Total Energy    Temperature Pressure (bar)
    6.44746e+03    0.00000e+00    0.00000e+00

           Step           Time         Lambda
          22500    22500.00000        0.00000

   Energies (kJ/mol)
        G96Bond       G96Angle    Proper Dih.  Improper Dih.          LJ-14
    3.21852e+02    1.64296e+03    1.47383e+03    3.78199e+02    8.90481e+02
     Coulomb-14        LJ (SR)   Coulomb (SR)      Potential    Kinetic En.
    2.58206e+04   -4.88970e+03   -1.91914e+04    6.44689e+03    0.00000e+00
   Total Energy    Temperature Pressure (bar)
    6.44689e+03    0.00000e+00    0.00000e+00

           Step           Time         Lambda
          22600    22600.00000        0.00000

   Energies (kJ/mol)
        G96Bond       G96Angle    Proper Dih.  Improper Dih.          LJ-14
    3.21857e+02    1.64304e+03    1.47344e+03    3.78267e+02    8.90649e+02
     Coulomb-14        LJ (SR)   Coulomb (SR)      Potential    Kinetic En.
    2.58204e+04   -4.89094e+03   -1.91908e+04    6.44592e+03    0.00000e+00
   Total Energy    Temperature Pressure (bar)
    6.44592e+03    0.00000e+00    0.00000e+00

           Step           Time         Lambda
          22700    22700.00000        0.00000

   Energies (kJ/mol)
        G96Bond       G96Angle    Proper Dih.  Improper Dih.          LJ-14
    3.21874e+02    1.64313e+03    1.47295e+03    3.78317e+02    8.90842e+02
     Coulomb-14        LJ (SR)   Coulomb (SR)      Potential    Kinetic En.
    2.58201e+04   -4.89219e+03   -1.91901e+04    6.44491e+03    0.00000e+00
   Total Energy    Temperature Pressure (bar)
    6.44491e+03    0.00000e+00    0.00000e+00

           Step           Time         Lambda
          22800    22800.00000        0.00000

   Energies (kJ/mol)
        G96Bond       G96Angle    Proper Dih.  Improper Dih.          LJ-14
    3.21798e+02    1.64365e+03    1.47006e+03    3.78487e+02    8.91472e+02
     Coulomb-14        LJ (SR)   Coulomb (SR)      Potential    Kinetic En.
    2.58190e+04   -4.89751e+03   -1.91864e+04    6.44051e+03    0.00000e+00
   Total Energy    Temperature Pressure (bar)
    6.44051e+03    0.00000e+00    0.00000e+00

           Step           Time         Lambda
          22900    22900.00000        0.00000

   Energies (kJ/mol)
        G96Bond       G96Angle    Proper Dih.  Improper Dih.          LJ-14
    3.21850e+02    1.64373e+03    1.46986e+03    3.78512e+02    8.91343e+02
     Coulomb-14        LJ (SR)   Coulomb (SR)      Potential    Kinetic En.
    2.58188e+04   -4.89811e+03   -1.91863e+04    6.43969e+03    0.00000e+00
   Total Energy    Temperature Pressure (bar)
    6.43969e+03    0.00000e+00    0.00000e+00

           Step           Time         Lambda
          23000    23000.00000        0.00000

   Energies (kJ/mol)
        G96Bond       G96Angle    Proper Dih.  Improper Dih.          LJ-14
    3.21821e+02    1.64442e+03    1.46848e+03    3.78521e+02    8.91291e+02
     Coulomb-14        LJ (SR)   Coulomb (SR)      Potential    Kinetic En.
    2.58181e+04   -4.90034e+03   -1.91855e+04    6.43672e+03    0.00000e+00
   Total Energy    Temperature Pressure (bar)
    6.43672e+03    0.00000e+00    0.00000e+00

           Step           Time         Lambda
          23100    23100.00000        0.00000

   Energies (kJ/mol)
        G96Bond       G96Angle    Proper Dih.  Improper Dih.          LJ-14
    3.21915e+02    1.64519e+03    1.46665e+03    3.78344e+02    8.91527e+02
     Coulomb-14        LJ (SR)   Coulomb (SR)      Potential    Kinetic En.
    2.58178e+04   -4.90361e+03   -1.91850e+04    6.43286e+03    0.00000e+00
   Total Energy    Temperature Pressure (bar)
    6.43286e+03    0.00000e+00    0.00000e+00

           Step           Time         Lambda
          23200    23200.00000        0.00000

   Energies (kJ/mol)
        G96Bond       G96Angle    Proper Dih.  Improper Dih.          LJ-14
    3.22113e+02    1.64648e+03    1.46515e+03    3.78060e+02    8.90940e+02
     Coulomb-14        LJ (SR)   Coulomb (SR)      Potential    Kinetic En.
    2.58166e+04   -4.90382e+03   -1.91860e+04    6.42955e+03    0.00000e+00
   Total Energy    Temperature Pressure (bar)
    6.42955e+03    0.00000e+00    0.00000e+00

           Step           Time         Lambda
          23300    23300.00000        0.00000

   Energies (kJ/mol)
        G96Bond       G96Angle    Proper Dih.  Improper Dih.          LJ-14
    3.22268e+02    1.64677e+03    1.46378e+03    3.77463e+02    8.90896e+02
     Coulomb-14        LJ (SR)   Coulomb (SR)      Potential    Kinetic En.
    2.58156e+04   -4.90203e+03   -1.91883e+04    6.42653e+03    0.00000e+00
   Total Energy    Temperature Pressure (bar)
    6.42653e+03    0.00000e+00    0.00000e+00

           Step           Time         Lambda
          23400    23400.00000        0.00000

   Energies (kJ/mol)
        G96Bond       G96Angle    Proper Dih.  Improper Dih.          LJ-14
    3.22221e+02    1.64691e+03    1.46333e+03    3.77298e+02    8.91222e+02
     Coulomb-14        LJ (SR)   Coulomb (SR)      Potential    Kinetic En.
    2.58158e+04   -4.90181e+03   -1.91903e+04    6.42472e+03    0.00000e+00
   Total Energy    Temperature Pressure (bar)
    6.42472e+03    0.00000e+00    0.00000e+00

           Step           Time         Lambda
          23500    23500.00000        0.00000

   Energies (kJ/mol)
        G96Bond       G96Angle    Proper Dih.  Improper Dih.          LJ-14
    3.22283e+02    1.64729e+03    1.46255e+03    3.77593e+02    8.91059e+02
     Coulomb-14        LJ (SR)   Coulomb (SR)      Potential    Kinetic En.
    2.58155e+04   -4.90275e+03   -1.91899e+04    6.42365e+03    0.00000e+00
   Total Energy    Temperature Pressure (bar)
    6.42365e+03    0.00000e+00    0.00000e+00

           Step           Time         Lambda
          23600    23600.00000        0.00000

   Energies (kJ/mol)
        G96Bond       G96Angle    Proper Dih.  Improper Dih.          LJ-14
    3.22316e+02    1.64906e+03    1.46069e+03    3.78264e+02    8.90812e+02
     Coulomb-14        LJ (SR)   Coulomb (SR)      Potential    Kinetic En.
    2.58142e+04   -4.90598e+03   -1.91917e+04    6.41764e+03    0.00000e+00
   Total Energy    Temperature Pressure (bar)
    6.41764e+03    0.00000e+00    0.00000e+00

           Step           Time         Lambda
          23700    23700.00000        0.00000

   Energies (kJ/mol)
        G96Bond       G96Angle    Proper Dih.  Improper Dih.          LJ-14
    3.22191e+02    1.64869e+03    1.45980e+03    3.78282e+02    8.91338e+02
     Coulomb-14        LJ (SR)   Coulomb (SR)      Potential    Kinetic En.
    2.58146e+04   -4.90576e+03   -1.91926e+04    6.41661e+03    0.00000e+00
   Total Energy    Temperature Pressure (bar)
    6.41661e+03    0.00000e+00    0.00000e+00

           Step           Time         Lambda
          23800    23800.00000        0.00000

   Energies (kJ/mol)
        G96Bond       G96Angle    Proper Dih.  Improper Dih.          LJ-14
    3.22226e+02    1.64867e+03    1.45983e+03    3.78272e+02    8.91327e+02
     Coulomb-14        LJ (SR)   Coulomb (SR)      Potential    Kinetic En.
    2.58146e+04   -4.90579e+03   -1.91926e+04    6.41653e+03    0.00000e+00
   Total Energy    Temperature Pressure (bar)
    6.41653e+03    0.00000e+00    0.00000e+00

           Step           Time         Lambda
          23900    23900.00000        0.00000

   Energies (kJ/mol)
        G96Bond       G96Angle    Proper Dih.  Improper Dih.          LJ-14
    3.22214e+02    1.64869e+03    1.45985e+03    3.78273e+02    8.91307e+02
     Coulomb-14        LJ (SR)   Coulomb (SR)      Potential    Kinetic En.
    2.58145e+04   -4.90581e+03   -1.91926e+04    6.41645e+03    0.00000e+00
   Total Energy    Temperature Pressure (bar)
    6.41645e+03    0.00000e+00    0.00000e+00

           Step           Time         Lambda
          24000    24000.00000        0.00000

   Energies (kJ/mol)
        G96Bond       G96Angle    Proper Dih.  Improper Dih.          LJ-14
    3.22215e+02    1.64870e+03    1.45986e+03    3.78276e+02    8.91290e+02
     Coulomb-14        LJ (SR)   Coulomb (SR)      Potential    Kinetic En.
    2.58145e+04   -4.90584e+03   -1.91926e+04    6.41638e+03    0.00000e+00
   Total Energy    Temperature Pressure (bar)
    6.41638e+03    0.00000e+00    0.00000e+00

           Step           Time         Lambda
          24100    24100.00000        0.00000

   Energies (kJ/mol)
        G96Bond       G96Angle    Proper Dih.  Improper Dih.          LJ-14
    3.22261e+02    1.64877e+03    1.45972e+03    3.78331e+02    8.91077e+02
     Coulomb-14        LJ (SR)   Coulomb (SR)      Potential    Kinetic En.
    2.58144e+04   -4.90600e+03   -1.91928e+04    6.41575e+03    0.00000e+00
   Total Energy    Temperature Pressure (bar)
    6.41575e+03    0.00000e+00    0.00000e+00

           Step           Time         Lambda
          24200    24200.00000        0.00000

   Energies (kJ/mol)
        G96Bond       G96Angle    Proper Dih.  Improper Dih.          LJ-14
    3.22147e+02    1.64885e+03    1.45955e+03    3.78359e+02    8.91213e+02
     Coulomb-14        LJ (SR)   Coulomb (SR)      Potential    Kinetic En.
    2.58142e+04   -4.90605e+03   -1.91929e+04    6.41538e+03    0.00000e+00
   Total Energy    Temperature Pressure (bar)
    6.41538e+03    0.00000e+00    0.00000e+00

           Step           Time         Lambda
          24300    24300.00000        0.00000

   Energies (kJ/mol)
        G96Bond       G96Angle    Proper Dih.  Improper Dih.          LJ-14
    3.22179e+02    1.64890e+03    1.45926e+03    3.78394e+02    8.91202e+02
     Coulomb-14        LJ (SR)   Coulomb (SR)      Potential    Kinetic En.
    2.58141e+04   -4.90607e+03   -1.91931e+04    6.41485e+03    0.00000e+00
   Total Energy    Temperature Pressure (bar)
    6.41485e+03    0.00000e+00    0.00000e+00

           Step           Time         Lambda
          24400    24400.00000        0.00000

   Energies (kJ/mol)
        G96Bond       G96Angle    Proper Dih.  Improper Dih.          LJ-14
    3.22167e+02    1.64907e+03    1.45878e+03    3.78431e+02    8.91218e+02
     Coulomb-14        LJ (SR)   Coulomb (SR)      Potential    Kinetic En.
    2.58140e+04   -4.90601e+03   -1.91936e+04    6.41408e+03    0.00000e+00
   Total Energy    Temperature Pressure (bar)
    6.41408e+03    0.00000e+00    0.00000e+00

           Step           Time         Lambda
          24500    24500.00000        0.00000

   Energies (kJ/mol)
        G96Bond       G96Angle    Proper Dih.  Improper Dih.          LJ-14
    3.22169e+02    1.64912e+03    1.45856e+03    3.78442e+02    8.91237e+02
     Coulomb-14        LJ (SR)   Coulomb (SR)      Potential    Kinetic En.
    2.58140e+04   -4.90589e+03   -1.91939e+04    6.41374e+03    0.00000e+00
   Total Energy    Temperature Pressure (bar)
    6.41374e+03    0.00000e+00    0.00000e+00

           Step           Time         Lambda
          24600    24600.00000        0.00000

   Energies (kJ/mol)
        G96Bond       G96Angle    Proper Dih.  Improper Dih.          LJ-14
    3.22133e+02    1.64925e+03    1.45834e+03    3.78463e+02    8.91264e+02
     Coulomb-14        LJ (SR)   Coulomb (SR)      Potential    Kinetic En.
    2.58139e+04   -4.90579e+03   -1.91942e+04    6.41339e+03    0.00000e+00
   Total Energy    Temperature Pressure (bar)
    6.41339e+03    0.00000e+00    0.00000e+00

           Step           Time         Lambda
          24700    24700.00000        0.00000

   Energies (kJ/mol)
        G96Bond       G96Angle    Proper Dih.  Improper Dih.          LJ-14
    3.22190e+02    1.64936e+03    1.45802e+03    3.78473e+02    8.91347e+02
     Coulomb-14        LJ (SR)   Coulomb (SR)      Potential    Kinetic En.
    2.58139e+04   -4.90553e+03   -1.91951e+04    6.41269e+03    0.00000e+00
   Total Energy    Temperature Pressure (bar)
    6.41269e+03    0.00000e+00    0.00000e+00

           Step           Time         Lambda
          24800    24800.00000        0.00000

   Energies (kJ/mol)
        G96Bond       G96Angle    Proper Dih.  Improper Dih.          LJ-14
    3.21947e+02    1.64966e+03    1.45786e+03    3.78485e+02    8.91490e+02
     Coulomb-14        LJ (SR)   Coulomb (SR)      Potential    Kinetic En.
    2.58140e+04   -4.90517e+03   -1.91962e+04    6.41201e+03    0.00000e+00
   Total Energy    Temperature Pressure (bar)
    6.41201e+03    0.00000e+00    0.00000e+00

           Step           Time         Lambda
          24900    24900.00000        0.00000

   Energies (kJ/mol)
        G96Bond       G96Angle    Proper Dih.  Improper Dih.          LJ-14
    3.22138e+02    1.64927e+03    1.45797e+03    3.78460e+02    8.91774e+02
     Coulomb-14        LJ (SR)   Coulomb (SR)      Potential    Kinetic En.
    2.58141e+04   -4.90497e+03   -1.91980e+04    6.41077e+03    0.00000e+00
   Total Energy    Temperature Pressure (bar)
    6.41077e+03    0.00000e+00    0.00000e+00

           Step           Time         Lambda
          25000    25000.00000        0.00000

   Energies (kJ/mol)
        G96Bond       G96Angle    Proper Dih.  Improper Dih.          LJ-14
    3.22177e+02    1.64902e+03    1.45809e+03    3.78461e+02    8.91900e+02
     Coulomb-14        LJ (SR)   Coulomb (SR)      Potential    Kinetic En.
    2.58142e+04   -4.90520e+03   -1.91986e+04    6.41009e+03    0.00000e+00
   Total Energy    Temperature Pressure (bar)
    6.41009e+03    0.00000e+00    0.00000e+00


Stepsize too small, or no change in energy.
Converged to machine precision,
but not to the requested precision Fmax < 0

Polak-Ribiere Conjugate Gradients did not converge to Fmax < 0 in 25001 steps.
Potential Energy  =  6.41008694194320e+03
Maximum force     =  3.14228611182408e+00 on atom 436
Norm of force     =  6.16596500035206e-01

Performed 31336 energy evaluations in total.

	M E G A - F L O P S   A C C O U N T I N G

   RF=Reaction-Field  FE=Free Energy  SCFE=Soft-Core/Free Energy
   T=Tabulated        W3=SPC/TIP3p    W4=TIP4p (single or pairs)
   NF=No Forces

 Computing:                        M-Number         M-Flops  % of Flops
-----------------------------------------------------------------------
 VdW(T)                         2971.887966   160481.950164    18.0
 Coul(T)                        1479.980412    62159.177304     7.0
 Coul(T) + VdW(T)               1677.157435   114046.705580    12.8
 Outer nonbonded loop            173.668195     1736.681950     0.2
 1,4 nonbonded interactions      159.379982    14344.198380     1.6
 NS-Pairs                      23493.348900   493360.326900    55.3
 CG-CoM                           38.356488     1112.338152     0.1
 Bonds                            88.871732     3821.484476     0.4
 Angles                          129.829191    21162.158133     2.4
 Propers                          48.415665    11087.187285     1.2
 Impropers                        43.840463     9118.816304     1.0
-----------------------------------------------------------------------
 Total                                        892431.024628   100.0
-----------------------------------------------------------------------

               NODE (s)   Real (s)      (%)
       Time:    740.000    740.000    100.0
                       12:20
Finished mdrun on node 0 Mon Jul 18 07:40:12 2016
