# Supplementary material for: Computational Modeling of complete HOXB13 protein for predicting the functional effect of SNPs and the associated role in hereditary prostate cancer
Source: Sci Rep. 2017 Mar 8;7:43830. doi: 10.1038/srep43830 (PMC5363706; doi:10.1038/srep43830)
Supplement: Supplementary Dataset [file srep43830-s1.zip › SR Supplementary Data Files Complete/Energy minimised protein/R215C.log.txt]

Log file opened on Mon Jul 18 07:39:16 2016
Host: lorentz.dynstr.pasteur.fr  pid: 26530  nodeid: 0  nnodes:  1
The Gromacs distribution was built Thu Jan 26 01:39:00 CET 2006 by
root@lorentz.immstr.pasteur.fr (Linux 2.6.9-5.0.3.ELsmp x86_64)


                         :-)  G  R  O  M  A  C  S  (-:

           Glycine aRginine prOline Methionine Alanine Cystine Serine

                             :-)  VERSION 3.3  (-:


      Written by David van der Spoel, Erik Lindahl, Berk Hess, and others.
       Copyright (c) 1991-2000, University of Groningen, The Netherlands.
             Copyright (c) 2001-2004, The GROMACS development team,
            check out http://www.gromacs.org for more information.

         This program is free software; you can redistribute it and/or
          modify it under the terms of the GNU General Public License
         as published by the Free Software Foundation; either version 2
             of the License, or (at your option) any later version.

 :-)  /data/delarue_www/executables/gromacs/bin/mdrun_d (double precision)  (-:


++++ PLEASE READ AND CITE THE FOLLOWING REFERENCE ++++
E. Lindahl and B. Hess and D. van der Spoel
GROMACS 3.0: A package for molecular simulation and trajectory analysis
J. Mol. Mod. 7 (2001) pp. 306-317
-------- -------- --- Thank You --- -------- --------


++++ PLEASE READ AND CITE THE FOLLOWING REFERENCE ++++
H. J. C. Berendsen, D. van der Spoel and R. van Drunen
GROMACS: A message-passing parallel molecular dynamics implementation
Comp. Phys. Comm. 91 (1995) pp. 43-56
-------- -------- --- Thank You --- -------- --------

Input Parameters:
   integrator           = cg
   nsteps               = 25000
   init_step            = 0
   ns_type              = Simple
   nstlist              = 10
   ndelta               = 2
   bDomDecomp           = FALSE
   decomp_dir           = 0
   nstcomm              = 1
   comm_mode            = Linear
   nstcheckpoint        = 1000
   nstlog               = 100
   nstxout              = 0
   nstvout              = 0
   nstfout              = 0
   nstenergy            = 0
   nstxtcout            = 0
   init_t               = 0
   delta_t              = 0.001
   xtcprec              = 1000
   nkx                  = 0
   nky                  = 0
   nkz                  = 0
   pme_order            = 4
   ewald_rtol           = 1e-05
   ewald_geometry       = 0
   epsilon_surface      = 0
   optimize_fft         = FALSE
   ePBC                 = no
   bUncStart            = FALSE
   bShakeSOR            = FALSE
   etc                  = No
   epc                  = No
   epctype              = Isotropic
   tau_p                = 1
   ref_p (3x3):
      ref_p[    0]={ 0.00000e+00,  0.00000e+00,  0.00000e+00}
      ref_p[    1]={ 0.00000e+00,  0.00000e+00,  0.00000e+00}
      ref_p[    2]={ 0.00000e+00,  0.00000e+00,  0.00000e+00}
   compress (3x3):
      compress[    0]={ 0.00000e+00,  0.00000e+00,  0.00000e+00}
      compress[    1]={ 0.00000e+00,  0.00000e+00,  0.00000e+00}
      compress[    2]={ 0.00000e+00,  0.00000e+00,  0.00000e+00}
   andersen_seed        = 815131
   rlist                = 1.4
   coulombtype          = Shift
   rcoulomb_switch      = 0
   rcoulomb             = 1
   vdwtype              = Shift
   rvdw_switch          = 0
   rvdw                 = 1
   epsilon_r            = 1
   epsilon_rf           = 1
   tabext               = 1
   gb_algorithm         = Still
   nstgbradii           = 1
   rgbradii             = 2
   gb_saltconc          = 0
   implicit_solvent     = No
   DispCorr             = No
   fudgeQQ              = 1
   free_energy          = no
   init_lambda          = 0
   sc_alpha             = 0
   sc_power             = 1
   sc_sigma             = 0.3
   delta_lambda         = 0
   disre_weighting      = Conservative
   disre_mixed          = FALSE
   dr_fc                = 1000
   dr_tau               = 0
   nstdisreout          = 100
   orires_fc            = 0
   orires_tau           = 0
   nstorireout          = 100
   dihre-fc             = 1000
   dihre-tau            = 0
   nstdihreout          = 100
   em_stepsize          = 0.01
   em_tol               = 0
   niter                = 20
   fc_stepsize          = 0
   nstcgsteep           = 1000
   nbfgscorr            = 10
   ConstAlg             = Lincs
   shake_tol            = 0.0001
   lincs_order          = 4
   lincs_warnangle      = 30
   lincs_iter           = 1
   bd_fric              = 0
   ld_seed              = 1993
   cos_accel            = 0
   deform (3x3):
      deform[    0]={ 0.00000e+00,  0.00000e+00,  0.00000e+00}
      deform[    1]={ 0.00000e+00,  0.00000e+00,  0.00000e+00}
      deform[    2]={ 0.00000e+00,  0.00000e+00,  0.00000e+00}
   userint1             = 0
   userint2             = 0
   userint3             = 0
   userint4             = 0
   userreal1            = 0
   userreal2            = 0
   userreal3            = 0
   userreal4            = 0
grpopts:
   nrdf:	        8286
   ref_t:	           0
   tau_t:	           0
anneal:		          No
ann_npoints:	           0
   acc:	           0           0           0
   nfreeze:           N           N           N
   energygrp_flags[  0]: 0
   efield-x:
      n = 0
   efield-xt:
      n = 0
   efield-y:
      n = 0
   efield-yt:
      n = 0
   efield-z:
      n = 0
   efield-zt:
      n = 0
   bQMMM                = FALSE
   QMconstraints        = 0
   QMMMscheme           = 0
   scalefactor          = 1
qm_opts:
   ngQM                 = 0
CPU=  0, lastcg= 1223, targetcg=  612, myshift=    0
nsb->shift =   1, nsb->bshift=  0
Neighbor Search Blocks
nsb->nodeid:         0
nsb->nnodes:      1
nsb->cgtotal:  1224
nsb->natoms:   2763
nsb->shift:       1
nsb->bshift:      0
Nodeid   index  homenr  cgload  workload
     0       0    2763    1224      1224

Table routines are used for coulomb: TRUE
Table routines are used for vdw:     TRUE
Using shifted Lennard-Jones, switch between 0 and 1 nm
Cut-off's:   NS: 1.4   Coulomb: 1   LJ: 1
System total charge: 0.000
Generated table with 4800 data points for Shift.
Tabscale = 2000 points/nm
Generated table with 4800 data points for LJ6Shift.
Tabscale = 2000 points/nm
Generated table with 4800 data points for LJ12Shift.
Tabscale = 2000 points/nm
Generated table with 2000 data points for 1-4 COUL.
Tabscale = 2000 points/nm
Generated table with 2000 data points for 1-4 LJ6.
Tabscale = 2000 points/nm
Generated table with 2000 data points for 1-4 LJ12.
Tabscale = 2000 points/nm
Initiating Polak-Ribiere Conjugate Gradients
Center of mass motion removal mode is Linear
We have the following groups for center of mass motion removal:
  0:  rest, initial mass: 2763
Started Polak-Ribiere Conjugate Gradients on node 0 Mon Jul 18 07:39:16 2016
Polak-Ribiere Conjugate Gradients:
   Tolerance (Fmax)   =  0.00000e+00
   Number of steps    =        25000
Configuring nonbonded kernels...
Testing x86_64 SSE2 support... present.


           Step           Time         Lambda
              0        0.00000        0.00000

   Energies (kJ/mol)
        G96Bond       G96Angle    Proper Dih.  Improper Dih.          LJ-14
    4.61725e+03    2.22712e+03    1.64240e+03    4.05863e+02    4.98545e+03
     Coulomb-14        LJ (SR)   Coulomb (SR)      Potential    Kinetic En.
    2.81958e+04   -9.03917e+01   -1.83335e+04    2.36500e+04    0.00000e+00
   Total Energy    Temperature Pressure (bar)
    2.36500e+04    0.00000e+00    0.00000e+00

   F-max             =  7.79780e+03 on atom 2494
   F-Norm            =  8.65477e+04

           Step           Time         Lambda
              0        0.00000        0.00000

   Energies (kJ/mol)
        G96Bond       G96Angle    Proper Dih.  Improper Dih.          LJ-14
    4.03984e+03    2.12176e+03    1.64211e+03    4.02792e+02    4.93937e+03
     Coulomb-14        LJ (SR)   Coulomb (SR)      Potential    Kinetic En.
    2.81756e+04   -1.58323e+02   -1.83373e+04    2.28258e+04    0.00000e+00
   Total Energy    Temperature Pressure (bar)
    2.28258e+04    0.00000e+00    0.00000e+00

           Step           Time         Lambda
            100      100.00000        0.00000

   Energies (kJ/mol)
        G96Bond       G96Angle    Proper Dih.  Improper Dih.          LJ-14
    3.09635e+02    1.63230e+03    1.61394e+03    3.57877e+02    9.39944e+02
     Coulomb-14        LJ (SR)   Coulomb (SR)      Potential    Kinetic En.
    2.61652e+04   -4.33017e+03   -1.76507e+04    9.03806e+03    0.00000e+00
   Total Energy    Temperature Pressure (bar)
    9.03806e+03    0.00000e+00    0.00000e+00

           Step           Time         Lambda
            200      200.00000        0.00000

   Energies (kJ/mol)
        G96Bond       G96Angle    Proper Dih.  Improper Dih.          LJ-14
    3.12322e+02    1.61096e+03    1.56370e+03    3.41780e+02    8.83615e+02
     Coulomb-14        LJ (SR)   Coulomb (SR)      Potential    Kinetic En.
    2.60672e+04   -4.38633e+03   -1.77119e+04    8.68141e+03    0.00000e+00
   Total Energy    Temperature Pressure (bar)
    8.68141e+03    0.00000e+00    0.00000e+00

           Step           Time         Lambda
            300      300.00000        0.00000

   Energies (kJ/mol)
        G96Bond       G96Angle    Proper Dih.  Improper Dih.          LJ-14
    3.18004e+02    1.60591e+03    1.50717e+03    3.45505e+02    8.70295e+02
     Coulomb-14        LJ (SR)   Coulomb (SR)      Potential    Kinetic En.
    2.60095e+04   -4.39756e+03   -1.78496e+04    8.40929e+03    0.00000e+00
   Total Energy    Temperature Pressure (bar)
    8.40929e+03    0.00000e+00    0.00000e+00

           Step           Time         Lambda
            400      400.00000        0.00000

   Energies (kJ/mol)
        G96Bond       G96Angle    Proper Dih.  Improper Dih.          LJ-14
    3.19087e+02    1.60722e+03    1.49010e+03    3.46174e+02    8.66171e+02
     Coulomb-14        LJ (SR)   Coulomb (SR)      Potential    Kinetic En.
    2.59965e+04   -4.40113e+03   -1.79153e+04    8.30885e+03    0.00000e+00
   Total Energy    Temperature Pressure (bar)
    8.30885e+03    0.00000e+00    0.00000e+00

           Step           Time         Lambda
            500      500.00000        0.00000

   Energies (kJ/mol)
        G96Bond       G96Angle    Proper Dih.  Improper Dih.          LJ-14
    3.21188e+02    1.61585e+03    1.47572e+03    3.50883e+02    8.59943e+02
     Coulomb-14        LJ (SR)   Coulomb (SR)      Potential    Kinetic En.
    2.59679e+04   -4.39800e+03   -1.80336e+04    8.15990e+03    0.00000e+00
   Total Energy    Temperature Pressure (bar)
    8.15990e+03    0.00000e+00    0.00000e+00

           Step           Time         Lambda
            600      600.00000        0.00000

   Energies (kJ/mol)
        G96Bond       G96Angle    Proper Dih.  Improper Dih.          LJ-14
    3.21389e+02    1.61258e+03    1.46221e+03    3.48404e+02    8.61257e+02
     Coulomb-14        LJ (SR)   Coulomb (SR)      Potential    Kinetic En.
    2.59597e+04   -4.41495e+03   -1.80652e+04    8.08542e+03    0.00000e+00
   Total Energy    Temperature Pressure (bar)
    8.08542e+03    0.00000e+00    0.00000e+00

           Step           Time         Lambda
            700      700.00000        0.00000

   Energies (kJ/mol)
        G96Bond       G96Angle    Proper Dih.  Improper Dih.          LJ-14
    3.21863e+02    1.61165e+03    1.45366e+03    3.47770e+02    8.60461e+02
     Coulomb-14        LJ (SR)   Coulomb (SR)      Potential    Kinetic En.
    2.59529e+04   -4.42180e+03   -1.80956e+04    8.03089e+03    0.00000e+00
   Total Energy    Temperature Pressure (bar)
    8.03089e+03    0.00000e+00    0.00000e+00

           Step           Time         Lambda
            800      800.00000        0.00000

   Energies (kJ/mol)
        G96Bond       G96Angle    Proper Dih.  Improper Dih.          LJ-14
    3.21922e+02    1.61140e+03    1.44887e+03    3.46505e+02    8.58491e+02
     Coulomb-14        LJ (SR)   Coulomb (SR)      Potential    Kinetic En.
    2.59482e+04   -4.42789e+03   -1.81211e+04    7.98641e+03    0.00000e+00
   Total Energy    Temperature Pressure (bar)
    7.98641e+03    0.00000e+00    0.00000e+00

           Step           Time         Lambda
            900      900.00000        0.00000

   Energies (kJ/mol)
        G96Bond       G96Angle    Proper Dih.  Improper Dih.          LJ-14
    3.22206e+02    1.60964e+03    1.43942e+03    3.45491e+02    8.57114e+02
     Coulomb-14        LJ (SR)   Coulomb (SR)      Potential    Kinetic En.
    2.59414e+04   -4.43582e+03   -1.81465e+04    7.93294e+03    0.00000e+00
   Total Energy    Temperature Pressure (bar)
    7.93294e+03    0.00000e+00    0.00000e+00

           Step           Time         Lambda
           1000     1000.00000        0.00000

   Energies (kJ/mol)
        G96Bond       G96Angle    Proper Dih.  Improper Dih.          LJ-14
    3.22226e+02    1.60491e+03    1.43541e+03    3.44579e+02    8.57058e+02
     Coulomb-14        LJ (SR)   Coulomb (SR)      Potential    Kinetic En.
    2.59372e+04   -4.44536e+03   -1.81673e+04    7.88864e+03    0.00000e+00
   Total Energy    Temperature Pressure (bar)
    7.88864e+03    0.00000e+00    0.00000e+00

           Step           Time         Lambda
           1100     1100.00000        0.00000

   Energies (kJ/mol)
        G96Bond       G96Angle    Proper Dih.  Improper Dih.          LJ-14
    3.22141e+02    1.60214e+03    1.43341e+03    3.44426e+02    8.57757e+02
     Coulomb-14        LJ (SR)   Coulomb (SR)      Potential    Kinetic En.
    2.59345e+04   -4.45253e+03   -1.81827e+04    7.85915e+03    0.00000e+00
   Total Energy    Temperature Pressure (bar)
    7.85915e+03    0.00000e+00    0.00000e+00

           Step           Time         Lambda
           1200     1200.00000        0.00000

   Energies (kJ/mol)
        G96Bond       G96Angle    Proper Dih.  Improper Dih.          LJ-14
    3.22060e+02    1.59934e+03    1.43400e+03    3.43622e+02    8.59561e+02
     Coulomb-14        LJ (SR)   Coulomb (SR)      Potential    Kinetic En.
    2.59321e+04   -4.46054e+03   -1.82076e+04    7.82256e+03    0.00000e+00
   Total Energy    Temperature Pressure (bar)
    7.82256e+03    0.00000e+00    0.00000e+00

           Step           Time         Lambda
           1300     1300.00000        0.00000

   Energies (kJ/mol)
        G96Bond       G96Angle    Proper Dih.  Improper Dih.          LJ-14
    3.23499e+02    1.59936e+03    1.42918e+03    3.41750e+02    8.65493e+02
     Coulomb-14        LJ (SR)   Coulomb (SR)      Potential    Kinetic En.
    2.59287e+04   -4.46225e+03   -1.82852e+04    7.74053e+03    0.00000e+00
   Total Energy    Temperature Pressure (bar)
    7.74053e+03    0.00000e+00    0.00000e+00

           Step           Time         Lambda
           1400     1400.00000        0.00000

   Energies (kJ/mol)
        G96Bond       G96Angle    Proper Dih.  Improper Dih.          LJ-14
    3.22589e+02    1.59955e+03    1.42756e+03    3.42202e+02    8.68200e+02
     Coulomb-14        LJ (SR)   Coulomb (SR)      Potential    Kinetic En.
    2.59266e+04   -4.46538e+03   -1.83122e+04    7.70908e+03    0.00000e+00
   Total Energy    Temperature Pressure (bar)
    7.70908e+03    0.00000e+00    0.00000e+00

           Step           Time         Lambda
           1500     1500.00000        0.00000

   Energies (kJ/mol)
        G96Bond       G96Angle    Proper Dih.  Improper Dih.          LJ-14
    3.24435e+02    1.60322e+03    1.42282e+03    3.43861e+02    8.71286e+02
     Coulomb-14        LJ (SR)   Coulomb (SR)      Potential    Kinetic En.
    2.59123e+04   -4.47688e+03   -1.83598e+04    7.64119e+03    0.00000e+00
   Total Energy    Temperature Pressure (bar)
    7.64119e+03    0.00000e+00    0.00000e+00

           Step           Time         Lambda
           1600     1600.00000        0.00000

   Energies (kJ/mol)
        G96Bond       G96Angle    Proper Dih.  Improper Dih.          LJ-14
    3.25176e+02    1.60534e+03    1.41954e+03    3.44798e+02    8.71626e+02
     Coulomb-14        LJ (SR)   Coulomb (SR)      Potential    Kinetic En.
    2.59079e+04   -4.48111e+03   -1.83690e+04    7.62425e+03    0.00000e+00
   Total Energy    Temperature Pressure (bar)
    7.62425e+03    0.00000e+00    0.00000e+00

           Step           Time         Lambda
           1700     1700.00000        0.00000

   Energies (kJ/mol)
        G96Bond       G96Angle    Proper Dih.  Improper Dih.          LJ-14
    3.25251e+02    1.60490e+03    1.41643e+03    3.45136e+02    8.73095e+02
     Coulomb-14        LJ (SR)   Coulomb (SR)      Potential    Kinetic En.
    2.59078e+04   -4.48563e+03   -1.83779e+04    7.60917e+03    0.00000e+00
   Total Energy    Temperature Pressure (bar)
    7.60917e+03    0.00000e+00    0.00000e+00

           Step           Time         Lambda
           1800     1800.00000        0.00000

   Energies (kJ/mol)
        G96Bond       G96Angle    Proper Dih.  Improper Dih.          LJ-14
    3.25139e+02    1.60382e+03    1.41288e+03    3.45236e+02    8.73586e+02
     Coulomb-14        LJ (SR)   Coulomb (SR)      Potential    Kinetic En.
    2.59080e+04   -4.49265e+03   -1.83887e+04    7.58732e+03    0.00000e+00
   Total Energy    Temperature Pressure (bar)
    7.58732e+03    0.00000e+00    0.00000e+00

           Step           Time         Lambda
           1900     1900.00000        0.00000

   Energies (kJ/mol)
        G96Bond       G96Angle    Proper Dih.  Improper Dih.          LJ-14
    3.25093e+02    1.60335e+03    1.40998e+03    3.45302e+02    8.73899e+02
     Coulomb-14        LJ (SR)   Coulomb (SR)      Potential    Kinetic En.
    2.59080e+04   -4.49594e+03   -1.83951e+04    7.57458e+03    0.00000e+00
   Total Energy    Temperature Pressure (bar)
    7.57458e+03    0.00000e+00    0.00000e+00

           Step           Time         Lambda
           2000     2000.00000        0.00000

   Energies (kJ/mol)
        G96Bond       G96Angle    Proper Dih.  Improper Dih.          LJ-14
    3.25077e+02    1.60313e+03    1.40893e+03    3.45382e+02    8.74411e+02
     Coulomb-14        LJ (SR)   Coulomb (SR)      Potential    Kinetic En.
    2.59079e+04   -4.49772e+03   -1.83985e+04    7.56858e+03    0.00000e+00
   Total Energy    Temperature Pressure (bar)
    7.56858e+03    0.00000e+00    0.00000e+00

           Step           Time         Lambda
           2100     2100.00000        0.00000

   Energies (kJ/mol)
        G96Bond       G96Angle    Proper Dih.  Improper Dih.          LJ-14
    3.25040e+02    1.60286e+03    1.40736e+03    3.45572e+02    8.75187e+02
     Coulomb-14        LJ (SR)   Coulomb (SR)      Potential    Kinetic En.
    2.59076e+04   -4.50105e+03   -1.84041e+04    7.55842e+03    0.00000e+00
   Total Energy    Temperature Pressure (bar)
    7.55842e+03    0.00000e+00    0.00000e+00

           Step           Time         Lambda
           2200     2200.00000        0.00000

   Energies (kJ/mol)
        G96Bond       G96Angle    Proper Dih.  Improper Dih.          LJ-14
    3.25591e+02    1.60281e+03    1.40624e+03    3.45797e+02    8.75555e+02
     Coulomb-14        LJ (SR)   Coulomb (SR)      Potential    Kinetic En.
    2.59072e+04   -4.50416e+03   -1.84090e+04    7.55002e+03    0.00000e+00
   Total Energy    Temperature Pressure (bar)
    7.55002e+03    0.00000e+00    0.00000e+00

           Step           Time         Lambda
           2300     2300.00000        0.00000

   Energies (kJ/mol)
        G96Bond       G96Angle    Proper Dih.  Improper Dih.          LJ-14
    3.25267e+02    1.60266e+03    1.40506e+03    3.46224e+02    8.76456e+02
     Coulomb-14        LJ (SR)   Coulomb (SR)      Potential    Kinetic En.
    2.59063e+04   -4.50850e+03   -1.84160e+04    7.53745e+03    0.00000e+00
   Total Energy    Temperature Pressure (bar)
    7.53745e+03    0.00000e+00    0.00000e+00

           Step           Time         Lambda
           2400     2400.00000        0.00000

   Energies (kJ/mol)
        G96Bond       G96Angle    Proper Dih.  Improper Dih.          LJ-14
    3.25035e+02    1.60338e+03    1.40432e+03    3.46576e+02    8.77463e+02
     Coulomb-14        LJ (SR)   Coulomb (SR)      Potential    Kinetic En.
    2.59053e+04   -4.51175e+03   -1.84222e+04    7.52821e+03    0.00000e+00
   Total Energy    Temperature Pressure (bar)
    7.52821e+03    0.00000e+00    0.00000e+00

           Step           Time         Lambda
           2500     2500.00000        0.00000

   Energies (kJ/mol)
        G96Bond       G96Angle    Proper Dih.  Improper Dih.          LJ-14
    3.24905e+02    1.60296e+03    1.40417e+03    3.46777e+02    8.77411e+02
     Coulomb-14        LJ (SR)   Coulomb (SR)      Potential    Kinetic En.
    2.59053e+04   -4.51243e+03   -1.84234e+04    7.52567e+03    0.00000e+00
   Total Energy    Temperature Pressure (bar)
    7.52567e+03    0.00000e+00    0.00000e+00

           Step           Time         Lambda
           2600     2600.00000        0.00000

   Energies (kJ/mol)
        G96Bond       G96Angle    Proper Dih.  Improper Dih.          LJ-14
    3.24894e+02    1.60303e+03    1.40405e+03    3.46878e+02    8.77495e+02
     Coulomb-14        LJ (SR)   Coulomb (SR)      Potential    Kinetic En.
    2.59051e+04   -4.51296e+03   -1.84246e+04    7.52395e+03    0.00000e+00
   Total Energy    Temperature Pressure (bar)
    7.52395e+03    0.00000e+00    0.00000e+00

           Step           Time         Lambda
           2700     2700.00000        0.00000

   Energies (kJ/mol)
        G96Bond       G96Angle    Proper Dih.  Improper Dih.          LJ-14
    3.24883e+02    1.60311e+03    1.40394e+03    3.46982e+02    8.77578e+02
     Coulomb-14        LJ (SR)   Coulomb (SR)      Potential    Kinetic En.
    2.59049e+04   -4.51348e+03   -1.84258e+04    7.52219e+03    0.00000e+00
   Total Energy    Temperature Pressure (bar)
    7.52219e+03    0.00000e+00    0.00000e+00

           Step           Time         Lambda
           2800     2800.00000        0.00000

   Energies (kJ/mol)
        G96Bond       G96Angle    Proper Dih.  Improper Dih.          LJ-14
    3.24872e+02    1.60319e+03    1.40383e+03    3.47087e+02    8.77661e+02
     Coulomb-14        LJ (SR)   Coulomb (SR)      Potential    Kinetic En.
    2.59048e+04   -4.51398e+03   -1.84270e+04    7.52040e+03    0.00000e+00
   Total Energy    Temperature Pressure (bar)
    7.52040e+03    0.00000e+00    0.00000e+00

           Step           Time         Lambda
           2900     2900.00000        0.00000

   Energies (kJ/mol)
        G96Bond       G96Angle    Proper Dih.  Improper Dih.          LJ-14
    3.24863e+02    1.60328e+03    1.40372e+03    3.47187e+02    8.77742e+02
     Coulomb-14        LJ (SR)   Coulomb (SR)      Potential    Kinetic En.
    2.59046e+04   -4.51443e+03   -1.84283e+04    7.51860e+03    0.00000e+00
   Total Energy    Temperature Pressure (bar)
    7.51860e+03    0.00000e+00    0.00000e+00

           Step           Time         Lambda
           3000     3000.00000        0.00000

   Energies (kJ/mol)
        G96Bond       G96Angle    Proper Dih.  Improper Dih.          LJ-14
    3.24856e+02    1.60335e+03    1.40360e+03    3.47278e+02    8.77823e+02
     Coulomb-14        LJ (SR)   Coulomb (SR)      Potential    Kinetic En.
    2.59044e+04   -4.51483e+03   -1.84297e+04    7.51682e+03    0.00000e+00
   Total Energy    Temperature Pressure (bar)
    7.51682e+03    0.00000e+00    0.00000e+00

           Step           Time         Lambda
           3100     3100.00000        0.00000

   Energies (kJ/mol)
        G96Bond       G96Angle    Proper Dih.  Improper Dih.          LJ-14
    3.24922e+02    1.60319e+03    1.40274e+03    3.47600e+02    8.78594e+02
     Coulomb-14        LJ (SR)   Coulomb (SR)      Potential    Kinetic En.
    2.59038e+04   -4.51725e+03   -1.84420e+04    7.50159e+03    0.00000e+00
   Total Energy    Temperature Pressure (bar)
    7.50159e+03    0.00000e+00    0.00000e+00

           Step           Time         Lambda
           3200     3200.00000        0.00000

   Energies (kJ/mol)
        G96Bond       G96Angle    Proper Dih.  Improper Dih.          LJ-14
    3.24970e+02    1.60281e+03    1.40252e+03    3.47687e+02    8.78263e+02
     Coulomb-14        LJ (SR)   Coulomb (SR)      Potential    Kinetic En.
    2.59035e+04   -4.51889e+03   -1.84446e+04    7.49633e+03    0.00000e+00
   Total Energy    Temperature Pressure (bar)
    7.49633e+03    0.00000e+00    0.00000e+00

           Step           Time         Lambda
           3300     3300.00000        0.00000

   Energies (kJ/mol)
        G96Bond       G96Angle    Proper Dih.  Improper Dih.          LJ-14
    3.24859e+02    1.60277e+03    1.40280e+03    3.48057e+02    8.77994e+02
     Coulomb-14        LJ (SR)   Coulomb (SR)      Potential    Kinetic En.
    2.59033e+04   -4.52008e+03   -1.84484e+04    7.49136e+03    0.00000e+00
   Total Energy    Temperature Pressure (bar)
    7.49136e+03    0.00000e+00    0.00000e+00

           Step           Time         Lambda
           3400     3400.00000        0.00000

   Energies (kJ/mol)
        G96Bond       G96Angle    Proper Dih.  Improper Dih.          LJ-14
    3.25580e+02    1.60719e+03    1.40186e+03    3.49665e+02    8.72024e+02
     Coulomb-14        LJ (SR)   Coulomb (SR)      Potential    Kinetic En.
    2.59041e+04   -4.52680e+03   -1.84722e+04    7.46142e+03    0.00000e+00
   Total Energy    Temperature Pressure (bar)
    7.46142e+03    0.00000e+00    0.00000e+00

           Step           Time         Lambda
           3500     3500.00000        0.00000

   Energies (kJ/mol)
        G96Bond       G96Angle    Proper Dih.  Improper Dih.          LJ-14
    3.25425e+02    1.60591e+03    1.40222e+03    3.50869e+02    8.73717e+02
     Coulomb-14        LJ (SR)   Coulomb (SR)      Potential    Kinetic En.
    2.59062e+04   -4.52826e+03   -1.84864e+04    7.44961e+03    0.00000e+00
   Total Energy    Temperature Pressure (bar)
    7.44961e+03    0.00000e+00    0.00000e+00

           Step           Time         Lambda
           3600     3600.00000        0.00000

   Energies (kJ/mol)
        G96Bond       G96Angle    Proper Dih.  Improper Dih.          LJ-14
    3.25018e+02    1.60531e+03    1.40250e+03    3.51184e+02    8.74310e+02
     Coulomb-14        LJ (SR)   Coulomb (SR)      Potential    Kinetic En.
    2.59062e+04   -4.53245e+03   -1.84922e+04    7.43981e+03    0.00000e+00
   Total Energy    Temperature Pressure (bar)
    7.43981e+03    0.00000e+00    0.00000e+00

           Step           Time         Lambda
           3700     3700.00000        0.00000

   Energies (kJ/mol)
        G96Bond       G96Angle    Proper Dih.  Improper Dih.          LJ-14
    3.25188e+02    1.60476e+03    1.40258e+03    3.51893e+02    8.75200e+02
     Coulomb-14        LJ (SR)   Coulomb (SR)      Potential    Kinetic En.
    2.59049e+04   -4.54420e+03   -1.85019e+04    7.41840e+03    0.00000e+00
   Total Energy    Temperature Pressure (bar)
    7.41840e+03    0.00000e+00    0.00000e+00

           Step           Time         Lambda
           3800     3800.00000        0.00000

   Energies (kJ/mol)
        G96Bond       G96Angle    Proper Dih.  Improper Dih.          LJ-14
    3.25258e+02    1.60459e+03    1.40242e+03    3.51952e+02    8.75418e+02
     Coulomb-14        LJ (SR)   Coulomb (SR)      Potential    Kinetic En.
    2.59043e+04   -4.54770e+03   -1.85033e+04    7.41290e+03    0.00000e+00
   Total Energy    Temperature Pressure (bar)
    7.41290e+03    0.00000e+00    0.00000e+00

           Step           Time         Lambda
           3900     3900.00000        0.00000

   Energies (kJ/mol)
        G96Bond       G96Angle    Proper Dih.  Improper Dih.          LJ-14
    3.25454e+02    1.60357e+03    1.40147e+03    3.52038e+02    8.75890e+02
     Coulomb-14        LJ (SR)   Coulomb (SR)      Potential    Kinetic En.
    2.59022e+04   -4.55943e+03   -1.85059e+04    7.39523e+03    0.00000e+00
   Total Energy    Temperature Pressure (bar)
    7.39523e+03    0.00000e+00    0.00000e+00

           Step           Time         Lambda
           4000     4000.00000        0.00000

   Energies (kJ/mol)
        G96Bond       G96Angle    Proper Dih.  Improper Dih.          LJ-14
    3.25680e+02    1.60382e+03    1.40206e+03    3.52416e+02    8.75684e+02
     Coulomb-14        LJ (SR)   Coulomb (SR)      Potential    Kinetic En.
    2.59012e+04   -4.56735e+03   -1.85125e+04    7.38109e+03    0.00000e+00
   Total Energy    Temperature Pressure (bar)
    7.38109e+03    0.00000e+00    0.00000e+00

           Step           Time         Lambda
           4100     4100.00000        0.00000

   Energies (kJ/mol)
        G96Bond       G96Angle    Proper Dih.  Improper Dih.          LJ-14
    3.25825e+02    1.60389e+03    1.40232e+03    3.52546e+02    8.75702e+02
     Coulomb-14        LJ (SR)   Coulomb (SR)      Potential    Kinetic En.
    2.59008e+04   -4.56977e+03   -1.85150e+04    7.37638e+03    0.00000e+00
   Total Energy    Temperature Pressure (bar)
    7.37638e+03    0.00000e+00    0.00000e+00

           Step           Time         Lambda
           4200     4200.00000        0.00000

   Energies (kJ/mol)
        G96Bond       G96Angle    Proper Dih.  Improper Dih.          LJ-14
    3.25708e+02    1.60414e+03    1.40255e+03    3.52660e+02    8.75686e+02
     Coulomb-14        LJ (SR)   Coulomb (SR)      Potential    Kinetic En.
    2.59006e+04   -4.57166e+03   -1.85173e+04    7.37239e+03    0.00000e+00
   Total Energy    Temperature Pressure (bar)
    7.37239e+03    0.00000e+00    0.00000e+00

           Step           Time         Lambda
           4300     4300.00000        0.00000

   Energies (kJ/mol)
        G96Bond       G96Angle    Proper Dih.  Improper Dih.          LJ-14
    3.25819e+02    1.60590e+03    1.40390e+03    3.53447e+02    8.75119e+02
     Coulomb-14        LJ (SR)   Coulomb (SR)      Potential    Kinetic En.
    2.58980e+04   -4.57973e+03   -1.85336e+04    7.34884e+03    0.00000e+00
   Total Energy    Temperature Pressure (bar)
    7.34884e+03    0.00000e+00    0.00000e+00

           Step           Time         Lambda
           4400     4400.00000        0.00000

   Energies (kJ/mol)
        G96Bond       G96Angle    Proper Dih.  Improper Dih.          LJ-14
    3.25544e+02    1.60654e+03    1.40534e+03    3.52806e+02    8.74365e+02
     Coulomb-14        LJ (SR)   Coulomb (SR)      Potential    Kinetic En.
    2.58982e+04   -4.58300e+03   -1.85470e+04    7.33279e+03    0.00000e+00
   Total Energy    Temperature Pressure (bar)
    7.33279e+03    0.00000e+00    0.00000e+00

           Step           Time         Lambda
           4500     4500.00000        0.00000

   Energies (kJ/mol)
        G96Bond       G96Angle    Proper Dih.  Improper Dih.          LJ-14
    3.25356e+02    1.60880e+03    1.40617e+03    3.53456e+02    8.74329e+02
     Coulomb-14        LJ (SR)   Coulomb (SR)      Potential    Kinetic En.
    2.58963e+04   -4.58642e+03   -1.85588e+04    7.31920e+03    0.00000e+00
   Total Energy    Temperature Pressure (bar)
    7.31920e+03    0.00000e+00    0.00000e+00

           Step           Time         Lambda
           4600     4600.00000        0.00000

   Energies (kJ/mol)
        G96Bond       G96Angle    Proper Dih.  Improper Dih.          LJ-14
    3.25746e+02    1.61012e+03    1.40247e+03    3.53668e+02    8.75065e+02
     Coulomb-14        LJ (SR)   Coulomb (SR)      Potential    Kinetic En.
    2.58894e+04   -4.58605e+03   -1.85672e+04    7.30325e+03    0.00000e+00
   Total Energy    Temperature Pressure (bar)
    7.30325e+03    0.00000e+00    0.00000e+00

           Step           Time         Lambda
           4700     4700.00000        0.00000

   Energies (kJ/mol)
        G96Bond       G96Angle    Proper Dih.  Improper Dih.          LJ-14
    3.25812e+02    1.61081e+03    1.40188e+03    3.54153e+02    8.75103e+02
     Coulomb-14        LJ (SR)   Coulomb (SR)      Potential    Kinetic En.
    2.58893e+04   -4.58796e+03   -1.85731e+04    7.29605e+03    0.00000e+00
   Total Energy    Temperature Pressure (bar)
    7.29605e+03    0.00000e+00    0.00000e+00

           Step           Time         Lambda
           4800     4800.00000        0.00000

   Energies (kJ/mol)
        G96Bond       G96Angle    Proper Dih.  Improper Dih.          LJ-14
    3.25397e+02    1.61310e+03    1.39951e+03    3.55238e+02    8.75508e+02
     Coulomb-14        LJ (SR)   Coulomb (SR)      Potential    Kinetic En.
    2.58931e+04   -4.59622e+03   -1.85942e+04    7.27143e+03    0.00000e+00
   Total Energy    Temperature Pressure (bar)
    7.27143e+03    0.00000e+00    0.00000e+00

           Step           Time         Lambda
           4900     4900.00000        0.00000

   Energies (kJ/mol)
        G96Bond       G96Angle    Proper Dih.  Improper Dih.          LJ-14
    3.24492e+02    1.61417e+03    1.39948e+03    3.55743e+02    8.75032e+02
     Coulomb-14        LJ (SR)   Coulomb (SR)      Potential    Kinetic En.
    2.58975e+04   -4.60235e+03   -1.86117e+04    7.25238e+03    0.00000e+00
   Total Energy    Temperature Pressure (bar)
    7.25238e+03    0.00000e+00    0.00000e+00

           Step           Time         Lambda
           5000     5000.00000        0.00000

   Energies (kJ/mol)
        G96Bond       G96Angle    Proper Dih.  Improper Dih.          LJ-14
    3.24420e+02    1.61497e+03    1.40029e+03    3.56253e+02    8.74242e+02
     Coulomb-14        LJ (SR)   Coulomb (SR)      Potential    Kinetic En.
    2.59001e+04   -4.60345e+03   -1.86240e+04    7.24287e+03    0.00000e+00
   Total Energy    Temperature Pressure (bar)
    7.24287e+03    0.00000e+00    0.00000e+00

           Step           Time         Lambda
           5100     5100.00000        0.00000

   Energies (kJ/mol)
        G96Bond       G96Angle    Proper Dih.  Improper Dih.          LJ-14
    3.24321e+02    1.61690e+03    1.40192e+03    3.57160e+02    8.73595e+02
     Coulomb-14        LJ (SR)   Coulomb (SR)      Potential    Kinetic En.
    2.59014e+04   -4.60319e+03   -1.86367e+04    7.23537e+03    0.00000e+00
   Total Energy    Temperature Pressure (bar)
    7.23537e+03    0.00000e+00    0.00000e+00

           Step           Time         Lambda
           5200     5200.00000        0.00000

   Energies (kJ/mol)
        G96Bond       G96Angle    Proper Dih.  Improper Dih.          LJ-14
    3.24296e+02    1.61365e+03    1.40332e+03    3.57287e+02    8.74676e+02
     Coulomb-14        LJ (SR)   Coulomb (SR)      Potential    Kinetic En.
    2.58945e+04   -4.60179e+03   -1.86402e+04    7.22568e+03    0.00000e+00
   Total Energy    Temperature Pressure (bar)
    7.22568e+03    0.00000e+00    0.00000e+00

           Step           Time         Lambda
           5300     5300.00000        0.00000

   Energies (kJ/mol)
        G96Bond       G96Angle    Proper Dih.  Improper Dih.          LJ-14
    3.24087e+02    1.61334e+03    1.40375e+03    3.57468e+02    8.74557e+02
     Coulomb-14        LJ (SR)   Coulomb (SR)      Potential    Kinetic En.
    2.58954e+04   -4.60415e+03   -1.86458e+04    7.21867e+03    0.00000e+00
   Total Energy    Temperature Pressure (bar)
    7.21867e+03    0.00000e+00    0.00000e+00

           Step           Time         Lambda
           5400     5400.00000        0.00000

   Energies (kJ/mol)
        G96Bond       G96Angle    Proper Dih.  Improper Dih.          LJ-14
    3.23460e+02    1.61374e+03    1.40528e+03    3.58277e+02    8.73781e+02
     Coulomb-14        LJ (SR)   Coulomb (SR)      Potential    Kinetic En.
    2.58975e+04   -4.61135e+03   -1.86599e+04    7.20072e+03    0.00000e+00
   Total Energy    Temperature Pressure (bar)
    7.20072e+03    0.00000e+00    0.00000e+00

           Step           Time         Lambda
           5500     5500.00000        0.00000

   Energies (kJ/mol)
        G96Bond       G96Angle    Proper Dih.  Improper Dih.          LJ-14
    3.23263e+02    1.61405e+03    1.40573e+03    3.58576e+02    8.73467e+02
     Coulomb-14        LJ (SR)   Coulomb (SR)      Potential    Kinetic En.
    2.58976e+04   -4.61356e+03   -1.86637e+04    7.19538e+03    0.00000e+00
   Total Energy    Temperature Pressure (bar)
    7.19538e+03    0.00000e+00    0.00000e+00

           Step           Time         Lambda
           5600     5600.00000        0.00000

   Energies (kJ/mol)
        G96Bond       G96Angle    Proper Dih.  Improper Dih.          LJ-14
    3.23183e+02    1.61591e+03    1.40590e+03    3.58273e+02    8.72791e+02
     Coulomb-14        LJ (SR)   Coulomb (SR)      Potential    Kinetic En.
    2.58973e+04   -4.61973e+03   -1.86735e+04    7.18021e+03    0.00000e+00
   Total Energy    Temperature Pressure (bar)
    7.18021e+03    0.00000e+00    0.00000e+00

           Step           Time         Lambda
           5700     5700.00000        0.00000

   Energies (kJ/mol)
        G96Bond       G96Angle    Proper Dih.  Improper Dih.          LJ-14
    3.22888e+02    1.61667e+03    1.40456e+03    3.57848e+02    8.73180e+02
     Coulomb-14        LJ (SR)   Coulomb (SR)      Potential    Kinetic En.
    2.58972e+04   -4.62039e+03   -1.86762e+04    7.17575e+03    0.00000e+00
   Total Energy    Temperature Pressure (bar)
    7.17575e+03    0.00000e+00    0.00000e+00

           Step           Time         Lambda
           5800     5800.00000        0.00000

   Energies (kJ/mol)
        G96Bond       G96Angle    Proper Dih.  Improper Dih.          LJ-14
    3.22660e+02    1.61683e+03    1.40475e+03    3.58353e+02    8.73183e+02
     Coulomb-14        LJ (SR)   Coulomb (SR)      Potential    Kinetic En.
    2.58957e+04   -4.62340e+03   -1.86870e+04    7.16110e+03    0.00000e+00
   Total Energy    Temperature Pressure (bar)
    7.16110e+03    0.00000e+00    0.00000e+00

           Step           Time         Lambda
           5900     5900.00000        0.00000

   Energies (kJ/mol)
        G96Bond       G96Angle    Proper Dih.  Improper Dih.          LJ-14
    3.25130e+02    1.61193e+03    1.40807e+03    3.58994e+02    8.72649e+02
     Coulomb-14        LJ (SR)   Coulomb (SR)      Potential    Kinetic En.
    2.58972e+04   -4.62676e+03   -1.87013e+04    7.14585e+03    0.00000e+00
   Total Energy    Temperature Pressure (bar)
    7.14585e+03    0.00000e+00    0.00000e+00

           Step           Time         Lambda
           6000     6000.00000        0.00000

   Energies (kJ/mol)
        G96Bond       G96Angle    Proper Dih.  Improper Dih.          LJ-14
    3.21360e+02    1.61097e+03    1.40927e+03    3.60007e+02    8.69277e+02
     Coulomb-14        LJ (SR)   Coulomb (SR)      Potential    Kinetic En.
    2.58963e+04   -4.62994e+03   -1.87099e+04    7.12736e+03    0.00000e+00
   Total Energy    Temperature Pressure (bar)
    7.12736e+03    0.00000e+00    0.00000e+00

           Step           Time         Lambda
           6100     6100.00000        0.00000

   Energies (kJ/mol)
        G96Bond       G96Angle    Proper Dih.  Improper Dih.          LJ-14
    3.21494e+02    1.60925e+03    1.41027e+03    3.60386e+02    8.67937e+02
     Coulomb-14        LJ (SR)   Coulomb (SR)      Potential    Kinetic En.
    2.58948e+04   -4.63095e+03   -1.87163e+04    7.11680e+03    0.00000e+00
   Total Energy    Temperature Pressure (bar)
    7.11680e+03    0.00000e+00    0.00000e+00

           Step           Time         Lambda
           6200     6200.00000        0.00000

   Energies (kJ/mol)
        G96Bond       G96Angle    Proper Dih.  Improper Dih.          LJ-14
    3.21453e+02    1.60948e+03    1.41285e+03    3.60583e+02    8.66364e+02
     Coulomb-14        LJ (SR)   Coulomb (SR)      Potential    Kinetic En.
    2.58916e+04   -4.63156e+03   -1.87279e+04    7.10285e+03    0.00000e+00
   Total Energy    Temperature Pressure (bar)
    7.10285e+03    0.00000e+00    0.00000e+00

           Step           Time         Lambda
           6300     6300.00000        0.00000

   Energies (kJ/mol)
        G96Bond       G96Angle    Proper Dih.  Improper Dih.          LJ-14
    3.21320e+02    1.60976e+03    1.41387e+03    3.60512e+02    8.65805e+02
     Coulomb-14        LJ (SR)   Coulomb (SR)      Potential    Kinetic En.
    2.58909e+04   -4.63345e+03   -1.87336e+04    7.09509e+03    0.00000e+00
   Total Energy    Temperature Pressure (bar)
    7.09509e+03    0.00000e+00    0.00000e+00

           Step           Time         Lambda
           6400     6400.00000        0.00000

   Energies (kJ/mol)
        G96Bond       G96Angle    Proper Dih.  Improper Dih.          LJ-14
    3.21232e+02    1.60998e+03    1.41366e+03    3.60442e+02    8.65708e+02
     Coulomb-14        LJ (SR)   Coulomb (SR)      Potential    Kinetic En.
    2.58911e+04   -4.63464e+03   -1.87376e+04    7.08993e+03    0.00000e+00
   Total Energy    Temperature Pressure (bar)
    7.08993e+03    0.00000e+00    0.00000e+00

           Step           Time         Lambda
           6500     6500.00000        0.00000

   Energies (kJ/mol)
        G96Bond       G96Angle    Proper Dih.  Improper Dih.          LJ-14
    3.20888e+02    1.60985e+03    1.41390e+03    3.60409e+02    8.65871e+02
     Coulomb-14        LJ (SR)   Coulomb (SR)      Potential    Kinetic En.
    2.58927e+04   -4.63631e+03   -1.87436e+04    7.08366e+03    0.00000e+00
   Total Energy    Temperature Pressure (bar)
    7.08366e+03    0.00000e+00    0.00000e+00

           Step           Time         Lambda
           6600     6600.00000        0.00000

   Energies (kJ/mol)
        G96Bond       G96Angle    Proper Dih.  Improper Dih.          LJ-14
    3.20434e+02    1.61008e+03    1.41380e+03    3.61525e+02    8.65118e+02
     Coulomb-14        LJ (SR)   Coulomb (SR)      Potential    Kinetic En.
    2.58951e+04   -4.63884e+03   -1.87518e+04    7.07546e+03    0.00000e+00
   Total Energy    Temperature Pressure (bar)
    7.07546e+03    0.00000e+00    0.00000e+00

           Step           Time         Lambda
           6700     6700.00000        0.00000

   Energies (kJ/mol)
        G96Bond       G96Angle    Proper Dih.  Improper Dih.          LJ-14
    3.20124e+02    1.61022e+03    1.41144e+03    3.62741e+02    8.65143e+02
     Coulomb-14        LJ (SR)   Coulomb (SR)      Potential    Kinetic En.
    2.58981e+04   -4.64208e+03   -1.87578e+04    7.06790e+03    0.00000e+00
   Total Energy    Temperature Pressure (bar)
    7.06790e+03    0.00000e+00    0.00000e+00

           Step           Time         Lambda
           6800     6800.00000        0.00000

   Energies (kJ/mol)
        G96Bond       G96Angle    Proper Dih.  Improper Dih.          LJ-14
    3.19829e+02    1.60940e+03    1.40996e+03    3.63064e+02    8.65748e+02
     Coulomb-14        LJ (SR)   Coulomb (SR)      Potential    Kinetic En.
    2.59013e+04   -4.64575e+03   -1.87623e+04    7.06123e+03    0.00000e+00
   Total Energy    Temperature Pressure (bar)
    7.06123e+03    0.00000e+00    0.00000e+00

           Step           Time         Lambda
           6900     6900.00000        0.00000

   Energies (kJ/mol)
        G96Bond       G96Angle    Proper Dih.  Improper Dih.          LJ-14
    3.19085e+02    1.60703e+03    1.41341e+03    3.63448e+02    8.66973e+02
     Coulomb-14        LJ (SR)   Coulomb (SR)      Potential    Kinetic En.
    2.59050e+04   -4.65576e+03   -1.87737e+04    7.04542e+03    0.00000e+00
   Total Energy    Temperature Pressure (bar)
    7.04542e+03    0.00000e+00    0.00000e+00

           Step           Time         Lambda
           7000     7000.00000        0.00000

   Energies (kJ/mol)
        G96Bond       G96Angle    Proper Dih.  Improper Dih.          LJ-14
    3.19118e+02    1.60697e+03    1.41393e+03    3.63589e+02    8.67241e+02
     Coulomb-14        LJ (SR)   Coulomb (SR)      Potential    Kinetic En.
    2.59041e+04   -4.65747e+03   -1.87755e+04    7.04195e+03    0.00000e+00
   Total Energy    Temperature Pressure (bar)
    7.04195e+03    0.00000e+00    0.00000e+00

           Step           Time         Lambda
           7100     7100.00000        0.00000

   Energies (kJ/mol)
        G96Bond       G96Angle    Proper Dih.  Improper Dih.          LJ-14
    3.19182e+02    1.60690e+03    1.41462e+03    3.63607e+02    8.67518e+02
     Coulomb-14        LJ (SR)   Coulomb (SR)      Potential    Kinetic En.
    2.59038e+04   -4.65901e+03   -1.87774e+04    7.03919e+03    0.00000e+00
   Total Energy    Temperature Pressure (bar)
    7.03919e+03    0.00000e+00    0.00000e+00

           Step           Time         Lambda
           7200     7200.00000        0.00000

   Energies (kJ/mol)
        G96Bond       G96Angle    Proper Dih.  Improper Dih.          LJ-14
    3.19122e+02    1.60686e+03    1.41623e+03    3.63644e+02    8.68441e+02
     Coulomb-14        LJ (SR)   Coulomb (SR)      Potential    Kinetic En.
    2.59031e+04   -4.66250e+03   -1.87819e+04    7.03300e+03    0.00000e+00
   Total Energy    Temperature Pressure (bar)
    7.03300e+03    0.00000e+00    0.00000e+00

           Step           Time         Lambda
           7300     7300.00000        0.00000

   Energies (kJ/mol)
        G96Bond       G96Angle    Proper Dih.  Improper Dih.          LJ-14
    3.19237e+02    1.60666e+03    1.41777e+03    3.63664e+02    8.69740e+02
     Coulomb-14        LJ (SR)   Coulomb (SR)      Potential    Kinetic En.
    2.59025e+04   -4.66737e+03   -1.87888e+04    7.02339e+03    0.00000e+00
   Total Energy    Temperature Pressure (bar)
    7.02339e+03    0.00000e+00    0.00000e+00

           Step           Time         Lambda
           7400     7400.00000        0.00000

   Energies (kJ/mol)
        G96Bond       G96Angle    Proper Dih.  Improper Dih.          LJ-14
    3.18722e+02    1.60719e+03    1.41574e+03    3.63885e+02    8.70290e+02
     Coulomb-14        LJ (SR)   Coulomb (SR)      Potential    Kinetic En.
    2.59033e+04   -4.67065e+03   -1.87940e+04    7.01442e+03    0.00000e+00
   Total Energy    Temperature Pressure (bar)
    7.01442e+03    0.00000e+00    0.00000e+00

           Step           Time         Lambda
           7500     7500.00000        0.00000

   Energies (kJ/mol)
        G96Bond       G96Angle    Proper Dih.  Improper Dih.          LJ-14
    3.19004e+02    1.60742e+03    1.41625e+03    3.64045e+02    8.70270e+02
     Coulomb-14        LJ (SR)   Coulomb (SR)      Potential    Kinetic En.
    2.59038e+04   -4.67630e+03   -1.88010e+04    7.00352e+03    0.00000e+00
   Total Energy    Temperature Pressure (bar)
    7.00352e+03    0.00000e+00    0.00000e+00

           Step           Time         Lambda
           7600     7600.00000        0.00000

   Energies (kJ/mol)
        G96Bond       G96Angle    Proper Dih.  Improper Dih.          LJ-14
    3.18876e+02    1.60843e+03    1.41941e+03    3.63964e+02    8.70165e+02
     Coulomb-14        LJ (SR)   Coulomb (SR)      Potential    Kinetic En.
    2.59030e+04   -4.68286e+03   -1.88084e+04    6.99265e+03    0.00000e+00
   Total Energy    Temperature Pressure (bar)
    6.99265e+03    0.00000e+00    0.00000e+00

           Step           Time         Lambda
           7700     7700.00000        0.00000

   Energies (kJ/mol)
        G96Bond       G96Angle    Proper Dih.  Improper Dih.          LJ-14
    3.18929e+02    1.61153e+03    1.42574e+03    3.64382e+02    8.69499e+02
     Coulomb-14        LJ (SR)   Coulomb (SR)      Potential    Kinetic En.
    2.59002e+04   -4.69460e+03   -1.88178e+04    6.97794e+03    0.00000e+00
   Total Energy    Temperature Pressure (bar)
    6.97794e+03    0.00000e+00    0.00000e+00

           Step           Time         Lambda
           7800     7800.00000        0.00000

   Energies (kJ/mol)
        G96Bond       G96Angle    Proper Dih.  Improper Dih.          LJ-14
    3.18854e+02    1.61191e+03    1.42639e+03    3.64460e+02    8.69924e+02
     Coulomb-14        LJ (SR)   Coulomb (SR)      Potential    Kinetic En.
    2.59003e+04   -4.69822e+03   -1.88207e+04    6.97286e+03    0.00000e+00
   Total Energy    Temperature Pressure (bar)
    6.97286e+03    0.00000e+00    0.00000e+00

           Step           Time         Lambda
           7900     7900.00000        0.00000

   Energies (kJ/mol)
        G96Bond       G96Angle    Proper Dih.  Improper Dih.          LJ-14
    3.18818e+02    1.61256e+03    1.42722e+03    3.64647e+02    8.70007e+02
     Coulomb-14        LJ (SR)   Coulomb (SR)      Potential    Kinetic En.
    2.59003e+04   -4.70204e+03   -1.88240e+04    6.96753e+03    0.00000e+00
   Total Energy    Temperature Pressure (bar)
    6.96753e+03    0.00000e+00    0.00000e+00

           Step           Time         Lambda
           8000     8000.00000        0.00000

   Energies (kJ/mol)
        G96Bond       G96Angle    Proper Dih.  Improper Dih.          LJ-14
    3.18763e+02    1.61348e+03    1.42898e+03    3.64836e+02    8.70607e+02
     Coulomb-14        LJ (SR)   Coulomb (SR)      Potential    Kinetic En.
    2.59006e+04   -4.70986e+03   -1.88316e+04    6.95586e+03    0.00000e+00
   Total Energy    Temperature Pressure (bar)
    6.95586e+03    0.00000e+00    0.00000e+00

           Step           Time         Lambda
           8100     8100.00000        0.00000

   Energies (kJ/mol)
        G96Bond       G96Angle    Proper Dih.  Improper Dih.          LJ-14
    3.18893e+02    1.61322e+03    1.42954e+03    3.64909e+02    8.70718e+02
     Coulomb-14        LJ (SR)   Coulomb (SR)      Potential    Kinetic En.
    2.59008e+04   -4.71167e+03   -1.88336e+04    6.95278e+03    0.00000e+00
   Total Energy    Temperature Pressure (bar)
    6.95278e+03    0.00000e+00    0.00000e+00

           Step           Time         Lambda
           8200     8200.00000        0.00000

   Energies (kJ/mol)
        G96Bond       G96Angle    Proper Dih.  Improper Dih.          LJ-14
    3.18768e+02    1.61338e+03    1.42968e+03    3.64989e+02    8.70989e+02
     Coulomb-14        LJ (SR)   Coulomb (SR)      Potential    Kinetic En.
    2.59008e+04   -4.71305e+03   -1.88351e+04    6.95050e+03    0.00000e+00
   Total Energy    Temperature Pressure (bar)
    6.95050e+03    0.00000e+00    0.00000e+00

           Step           Time         Lambda
           8300     8300.00000        0.00000

   Energies (kJ/mol)
        G96Bond       G96Angle    Proper Dih.  Improper Dih.          LJ-14
    3.18705e+02    1.61326e+03    1.42984e+03    3.65283e+02    8.71410e+02
     Coulomb-14        LJ (SR)   Coulomb (SR)      Potential    Kinetic En.
    2.59009e+04   -4.71516e+03   -1.88377e+04    6.94663e+03    0.00000e+00
   Total Energy    Temperature Pressure (bar)
    6.94663e+03    0.00000e+00    0.00000e+00

           Step           Time         Lambda
           8400     8400.00000        0.00000

   Energies (kJ/mol)
        G96Bond       G96Angle    Proper Dih.  Improper Dih.          LJ-14
    3.18674e+02    1.61323e+03    1.42984e+03    3.65286e+02    8.71459e+02
     Coulomb-14        LJ (SR)   Coulomb (SR)      Potential    Kinetic En.
    2.59010e+04   -4.71534e+03   -1.88380e+04    6.94621e+03    0.00000e+00
   Total Energy    Temperature Pressure (bar)
    6.94621e+03    0.00000e+00    0.00000e+00

           Step           Time         Lambda
           8500     8500.00000        0.00000

   Energies (kJ/mol)
        G96Bond       G96Angle    Proper Dih.  Improper Dih.          LJ-14
    3.18668e+02    1.61322e+03    1.42986e+03    3.65289e+02    8.71511e+02
     Coulomb-14        LJ (SR)   Coulomb (SR)      Potential    Kinetic En.
    2.59010e+04   -4.71552e+03   -1.88382e+04    6.94581e+03    0.00000e+00
   Total Energy    Temperature Pressure (bar)
    6.94581e+03    0.00000e+00    0.00000e+00

           Step           Time         Lambda
           8600     8600.00000        0.00000

   Energies (kJ/mol)
        G96Bond       G96Angle    Proper Dih.  Improper Dih.          LJ-14
    3.18662e+02    1.61322e+03    1.42987e+03    3.65287e+02    8.71561e+02
     Coulomb-14        LJ (SR)   Coulomb (SR)      Potential    Kinetic En.
    2.59010e+04   -4.71570e+03   -1.88385e+04    6.94541e+03    0.00000e+00
   Total Energy    Temperature Pressure (bar)
    6.94541e+03    0.00000e+00    0.00000e+00

           Step           Time         Lambda
           8700     8700.00000        0.00000

   Energies (kJ/mol)
        G96Bond       G96Angle    Proper Dih.  Improper Dih.          LJ-14
    3.18658e+02    1.61322e+03    1.42989e+03    3.65281e+02    8.71610e+02
     Coulomb-14        LJ (SR)   Coulomb (SR)      Potential    Kinetic En.
    2.59010e+04   -4.71587e+03   -1.88388e+04    6.94502e+03    0.00000e+00
   Total Energy    Temperature Pressure (bar)
    6.94502e+03    0.00000e+00    0.00000e+00

           Step           Time         Lambda
           8800     8800.00000        0.00000

   Energies (kJ/mol)
        G96Bond       G96Angle    Proper Dih.  Improper Dih.          LJ-14
    3.18653e+02    1.61321e+03    1.42991e+03    3.65274e+02    8.71658e+02
     Coulomb-14        LJ (SR)   Coulomb (SR)      Potential    Kinetic En.
    2.59011e+04   -4.71603e+03   -1.88391e+04    6.94463e+03    0.00000e+00
   Total Energy    Temperature Pressure (bar)
    6.94463e+03    0.00000e+00    0.00000e+00

           Step           Time         Lambda
           8900     8900.00000        0.00000

   Energies (kJ/mol)
        G96Bond       G96Angle    Proper Dih.  Improper Dih.          LJ-14
    3.18649e+02    1.61320e+03    1.42993e+03    3.65264e+02    8.71705e+02
     Coulomb-14        LJ (SR)   Coulomb (SR)      Potential    Kinetic En.
    2.59011e+04   -4.71619e+03   -1.88394e+04    6.94425e+03    0.00000e+00
   Total Energy    Temperature Pressure (bar)
    6.94425e+03    0.00000e+00    0.00000e+00

           Step           Time         Lambda
           9000     9000.00000        0.00000

   Energies (kJ/mol)
        G96Bond       G96Angle    Proper Dih.  Improper Dih.          LJ-14
    3.18646e+02    1.61320e+03    1.42995e+03    3.65252e+02    8.71751e+02
     Coulomb-14        LJ (SR)   Coulomb (SR)      Potential    Kinetic En.
    2.59011e+04   -4.71635e+03   -1.88397e+04    6.94387e+03    0.00000e+00
   Total Energy    Temperature Pressure (bar)
    6.94387e+03    0.00000e+00    0.00000e+00

           Step           Time         Lambda
           9100     9100.00000        0.00000

   Energies (kJ/mol)
        G96Bond       G96Angle    Proper Dih.  Improper Dih.          LJ-14
    3.18459e+02    1.61305e+03    1.43017e+03    3.65085e+02    8.72678e+02
     Coulomb-14        LJ (SR)   Coulomb (SR)      Potential    Kinetic En.
    2.59006e+04   -4.71730e+03   -1.88414e+04    6.94140e+03    0.00000e+00
   Total Energy    Temperature Pressure (bar)
    6.94140e+03    0.00000e+00    0.00000e+00

           Step           Time         Lambda
           9200     9200.00000        0.00000

   Energies (kJ/mol)
        G96Bond       G96Angle    Proper Dih.  Improper Dih.          LJ-14
    3.18624e+02    1.61308e+03    1.43015e+03    3.65122e+02    8.72130e+02
     Coulomb-14        LJ (SR)   Coulomb (SR)      Potential    Kinetic En.
    2.59011e+04   -4.71756e+03   -1.88420e+04    6.94064e+03    0.00000e+00
   Total Energy    Temperature Pressure (bar)
    6.94064e+03    0.00000e+00    0.00000e+00

           Step           Time         Lambda
           9300     9300.00000        0.00000

   Energies (kJ/mol)
        G96Bond       G96Angle    Proper Dih.  Improper Dih.          LJ-14
    3.18988e+02    1.61263e+03    1.43068e+03    3.65360e+02    8.72162e+02
     Coulomb-14        LJ (SR)   Coulomb (SR)      Potential    Kinetic En.
    2.59020e+04   -4.71942e+03   -1.88472e+04    6.93520e+03    0.00000e+00
   Total Energy    Temperature Pressure (bar)
    6.93520e+03    0.00000e+00    0.00000e+00

           Step           Time         Lambda
           9400     9400.00000        0.00000

   Energies (kJ/mol)
        G96Bond       G96Angle    Proper Dih.  Improper Dih.          LJ-14
    3.18452e+02    1.61261e+03    1.43354e+03    3.64917e+02    8.73464e+02
     Coulomb-14        LJ (SR)   Coulomb (SR)      Potential    Kinetic En.
    2.59008e+04   -4.72123e+03   -1.88605e+04    6.92207e+03    0.00000e+00
   Total Energy    Temperature Pressure (bar)
    6.92207e+03    0.00000e+00    0.00000e+00

           Step           Time         Lambda
           9500     9500.00000        0.00000

   Energies (kJ/mol)
        G96Bond       G96Angle    Proper Dih.  Improper Dih.          LJ-14
    3.18891e+02    1.61272e+03    1.43498e+03    3.64879e+02    8.73375e+02
     Coulomb-14        LJ (SR)   Coulomb (SR)      Potential    Kinetic En.
    2.58999e+04   -4.71930e+03   -1.88668e+04    6.91863e+03    0.00000e+00
   Total Energy    Temperature Pressure (bar)
    6.91863e+03    0.00000e+00    0.00000e+00

           Step           Time         Lambda
           9600     9600.00000        0.00000

   Energies (kJ/mol)
        G96Bond       G96Angle    Proper Dih.  Improper Dih.          LJ-14
    3.19319e+02    1.61128e+03    1.43563e+03    3.64498e+02    8.74896e+02
     Coulomb-14        LJ (SR)   Coulomb (SR)      Potential    Kinetic En.
    2.59000e+04   -4.72006e+03   -1.88755e+04    6.91004e+03    0.00000e+00
   Total Energy    Temperature Pressure (bar)
    6.91004e+03    0.00000e+00    0.00000e+00

           Step           Time         Lambda
           9700     9700.00000        0.00000

   Energies (kJ/mol)
        G96Bond       G96Angle    Proper Dih.  Improper Dih.          LJ-14
    3.19275e+02    1.61099e+03    1.43562e+03    3.64642e+02    8.74973e+02
     Coulomb-14        LJ (SR)   Coulomb (SR)      Potential    Kinetic En.
    2.59004e+04   -4.72083e+03   -1.88765e+04    6.90855e+03    0.00000e+00
   Total Energy    Temperature Pressure (bar)
    6.90855e+03    0.00000e+00    0.00000e+00

           Step           Time         Lambda
           9800     9800.00000        0.00000

   Energies (kJ/mol)
        G96Bond       G96Angle    Proper Dih.  Improper Dih.          LJ-14
    3.19336e+02    1.61066e+03    1.43588e+03    3.64673e+02    8.75051e+02
     Coulomb-14        LJ (SR)   Coulomb (SR)      Potential    Kinetic En.
    2.59007e+04   -4.72153e+03   -1.88779e+04    6.90690e+03    0.00000e+00
   Total Energy    Temperature Pressure (bar)
    6.90690e+03    0.00000e+00    0.00000e+00

           Step           Time         Lambda
           9900     9900.00000        0.00000

   Energies (kJ/mol)
        G96Bond       G96Angle    Proper Dih.  Improper Dih.          LJ-14
    3.19474e+02    1.60904e+03    1.43738e+03    3.64355e+02    8.75263e+02
     Coulomb-14        LJ (SR)   Coulomb (SR)      Potential    Kinetic En.
    2.59026e+04   -4.72369e+03   -1.88854e+04    6.89907e+03    0.00000e+00
   Total Energy    Temperature Pressure (bar)
    6.89907e+03    0.00000e+00    0.00000e+00

           Step           Time         Lambda
          10000    10000.00000        0.00000

   Energies (kJ/mol)
        G96Bond       G96Angle    Proper Dih.  Improper Dih.          LJ-14
    3.19555e+02    1.60735e+03    1.43720e+03    3.63720e+02    8.75131e+02
     Coulomb-14        LJ (SR)   Coulomb (SR)      Potential    Kinetic En.
    2.59048e+04   -4.72286e+03   -1.88897e+04    6.89529e+03    0.00000e+00
   Total Energy    Temperature Pressure (bar)
    6.89529e+03    0.00000e+00    0.00000e+00

           Step           Time         Lambda
          10100    10100.00000        0.00000

   Energies (kJ/mol)
        G96Bond       G96Angle    Proper Dih.  Improper Dih.          LJ-14
    3.19577e+02    1.60617e+03    1.43732e+03    3.63640e+02    8.75552e+02
     Coulomb-14        LJ (SR)   Coulomb (SR)      Potential    Kinetic En.
    2.59056e+04   -4.72355e+03   -1.88906e+04    6.89363e+03    0.00000e+00
   Total Energy    Temperature Pressure (bar)
    6.89363e+03    0.00000e+00    0.00000e+00

           Step           Time         Lambda
          10200    10200.00000        0.00000

   Energies (kJ/mol)
        G96Bond       G96Angle    Proper Dih.  Improper Dih.          LJ-14
    3.19594e+02    1.60490e+03    1.43769e+03    3.63587e+02    8.75883e+02
     Coulomb-14        LJ (SR)   Coulomb (SR)      Potential    Kinetic En.
    2.59062e+04   -4.72481e+03   -1.88916e+04    6.89146e+03    0.00000e+00
   Total Energy    Temperature Pressure (bar)
    6.89146e+03    0.00000e+00    0.00000e+00

           Step           Time         Lambda
          10300    10300.00000        0.00000

   Energies (kJ/mol)
        G96Bond       G96Angle    Proper Dih.  Improper Dih.          LJ-14
    3.19685e+02    1.60365e+03    1.43850e+03    3.63556e+02    8.76185e+02
     Coulomb-14        LJ (SR)   Coulomb (SR)      Potential    Kinetic En.
    2.59063e+04   -4.72721e+03   -1.88928e+04    6.88790e+03    0.00000e+00
   Total Energy    Temperature Pressure (bar)
    6.88790e+03    0.00000e+00    0.00000e+00

           Step           Time         Lambda
          10400    10400.00000        0.00000

   Energies (kJ/mol)
        G96Bond       G96Angle    Proper Dih.  Improper Dih.          LJ-14
    3.19737e+02    1.60329e+03    1.43803e+03    3.63533e+02    8.76430e+02
     Coulomb-14        LJ (SR)   Coulomb (SR)      Potential    Kinetic En.
    2.59059e+04   -4.72829e+03   -1.88934e+04    6.88525e+03    0.00000e+00
   Total Energy    Temperature Pressure (bar)
    6.88525e+03    0.00000e+00    0.00000e+00

           Step           Time         Lambda
          10500    10500.00000        0.00000

   Energies (kJ/mol)
        G96Bond       G96Angle    Proper Dih.  Improper Dih.          LJ-14
    3.19791e+02    1.60307e+03    1.43752e+03    3.63526e+02    8.76564e+02
     Coulomb-14        LJ (SR)   Coulomb (SR)      Potential    Kinetic En.
    2.59057e+04   -4.72883e+03   -1.88940e+04    6.88336e+03    0.00000e+00
   Total Energy    Temperature Pressure (bar)
    6.88336e+03    0.00000e+00    0.00000e+00

           Step           Time         Lambda
          10600    10600.00000        0.00000

   Energies (kJ/mol)
        G96Bond       G96Angle    Proper Dih.  Improper Dih.          LJ-14
    3.19992e+02    1.60332e+03    1.43748e+03    3.63854e+02    8.76872e+02
     Coulomb-14        LJ (SR)   Coulomb (SR)      Potential    Kinetic En.
    2.59034e+04   -4.73059e+03   -1.88962e+04    6.87809e+03    0.00000e+00
   Total Energy    Temperature Pressure (bar)
    6.87809e+03    0.00000e+00    0.00000e+00

           Step           Time         Lambda
          10700    10700.00000        0.00000

   Energies (kJ/mol)
        G96Bond       G96Angle    Proper Dih.  Improper Dih.          LJ-14
    3.20739e+02    1.60368e+03    1.43720e+03    3.64122e+02    8.77704e+02
     Coulomb-14        LJ (SR)   Coulomb (SR)      Potential    Kinetic En.
    2.59005e+04   -4.73100e+03   -1.88988e+04    6.87419e+03    0.00000e+00
   Total Energy    Temperature Pressure (bar)
    6.87419e+03    0.00000e+00    0.00000e+00

           Step           Time         Lambda
          10800    10800.00000        0.00000

   Energies (kJ/mol)
        G96Bond       G96Angle    Proper Dih.  Improper Dih.          LJ-14
    3.20877e+02    1.60401e+03    1.43711e+03    3.64233e+02    8.78072e+02
     Coulomb-14        LJ (SR)   Coulomb (SR)      Potential    Kinetic En.
    2.58999e+04   -4.73111e+03   -1.89008e+04    6.87227e+03    0.00000e+00
   Total Energy    Temperature Pressure (bar)
    6.87227e+03    0.00000e+00    0.00000e+00

           Step           Time         Lambda
          10900    10900.00000        0.00000

   Energies (kJ/mol)
        G96Bond       G96Angle    Proper Dih.  Improper Dih.          LJ-14
    3.20832e+02    1.60439e+03    1.43669e+03    3.64413e+02    8.78874e+02
     Coulomb-14        LJ (SR)   Coulomb (SR)      Potential    Kinetic En.
    2.59010e+04   -4.73297e+03   -1.89073e+04    6.86600e+03    0.00000e+00
   Total Energy    Temperature Pressure (bar)
    6.86600e+03    0.00000e+00    0.00000e+00

           Step           Time         Lambda
          11000    11000.00000        0.00000

   Energies (kJ/mol)
        G96Bond       G96Angle    Proper Dih.  Improper Dih.          LJ-14
    3.20758e+02    1.60400e+03    1.43693e+03    3.64255e+02    8.78955e+02
     Coulomb-14        LJ (SR)   Coulomb (SR)      Potential    Kinetic En.
    2.59016e+04   -4.73399e+03   -1.89079e+04    6.86459e+03    0.00000e+00
   Total Energy    Temperature Pressure (bar)
    6.86459e+03    0.00000e+00    0.00000e+00

           Step           Time         Lambda
          11100    11100.00000        0.00000

   Energies (kJ/mol)
        G96Bond       G96Angle    Proper Dih.  Improper Dih.          LJ-14
    3.20315e+02    1.60206e+03    1.43787e+03    3.63361e+02    8.78737e+02
     Coulomb-14        LJ (SR)   Coulomb (SR)      Potential    Kinetic En.
    2.59055e+04   -4.73957e+03   -1.89124e+04    6.85585e+03    0.00000e+00
   Total Energy    Temperature Pressure (bar)
    6.85585e+03    0.00000e+00    0.00000e+00

           Step           Time         Lambda
          11200    11200.00000        0.00000

   Energies (kJ/mol)
        G96Bond       G96Angle    Proper Dih.  Improper Dih.          LJ-14
    3.20338e+02    1.60229e+03    1.43825e+03    3.63253e+02    8.78535e+02
     Coulomb-14        LJ (SR)   Coulomb (SR)      Potential    Kinetic En.
    2.59058e+04   -4.74110e+03   -1.89150e+04    6.85235e+03    0.00000e+00
   Total Energy    Temperature Pressure (bar)
    6.85235e+03    0.00000e+00    0.00000e+00

           Step           Time         Lambda
          11300    11300.00000        0.00000

   Energies (kJ/mol)
        G96Bond       G96Angle    Proper Dih.  Improper Dih.          LJ-14
    3.20403e+02    1.60248e+03    1.43864e+03    3.63180e+02    8.78465e+02
     Coulomb-14        LJ (SR)   Coulomb (SR)      Potential    Kinetic En.
    2.59060e+04   -4.74175e+03   -1.89174e+04    6.85007e+03    0.00000e+00
   Total Energy    Temperature Pressure (bar)
    6.85007e+03    0.00000e+00    0.00000e+00

           Step           Time         Lambda
          11400    11400.00000        0.00000

   Energies (kJ/mol)
        G96Bond       G96Angle    Proper Dih.  Improper Dih.          LJ-14
    3.20398e+02    1.60256e+03    1.43867e+03    3.63189e+02    8.78488e+02
     Coulomb-14        LJ (SR)   Coulomb (SR)      Potential    Kinetic En.
    2.59060e+04   -4.74187e+03   -1.89178e+04    6.84968e+03    0.00000e+00
   Total Energy    Temperature Pressure (bar)
    6.84968e+03    0.00000e+00    0.00000e+00

           Step           Time         Lambda
          11500    11500.00000        0.00000

   Energies (kJ/mol)
        G96Bond       G96Angle    Proper Dih.  Improper Dih.          LJ-14
    3.20409e+02    1.60259e+03    1.43872e+03    3.63182e+02    8.78487e+02
     Coulomb-14        LJ (SR)   Coulomb (SR)      Potential    Kinetic En.
    2.59060e+04   -4.74194e+03   -1.89181e+04    6.84936e+03    0.00000e+00
   Total Energy    Temperature Pressure (bar)
    6.84936e+03    0.00000e+00    0.00000e+00

           Step           Time         Lambda
          11600    11600.00000        0.00000

   Energies (kJ/mol)
        G96Bond       G96Angle    Proper Dih.  Improper Dih.          LJ-14
    3.20418e+02    1.60261e+03    1.43877e+03    3.63175e+02    8.78488e+02
     Coulomb-14        LJ (SR)   Coulomb (SR)      Potential    Kinetic En.
    2.59060e+04   -4.74200e+03   -1.89184e+04    6.84905e+03    0.00000e+00
   Total Energy    Temperature Pressure (bar)
    6.84905e+03    0.00000e+00    0.00000e+00

           Step           Time         Lambda
          11700    11700.00000        0.00000

   Energies (kJ/mol)
        G96Bond       G96Angle    Proper Dih.  Improper Dih.          LJ-14
    3.20427e+02    1.60264e+03    1.43881e+03    3.63169e+02    8.78490e+02
     Coulomb-14        LJ (SR)   Coulomb (SR)      Potential    Kinetic En.
    2.59060e+04   -4.74207e+03   -1.89188e+04    6.84874e+03    0.00000e+00
   Total Energy    Temperature Pressure (bar)
    6.84874e+03    0.00000e+00    0.00000e+00

           Step           Time         Lambda
          11800    11800.00000        0.00000

   Energies (kJ/mol)
        G96Bond       G96Angle    Proper Dih.  Improper Dih.          LJ-14
    3.20435e+02    1.60267e+03    1.43886e+03    3.63162e+02    8.78493e+02
     Coulomb-14        LJ (SR)   Coulomb (SR)      Potential    Kinetic En.
    2.59060e+04   -4.74213e+03   -1.89191e+04    6.84843e+03    0.00000e+00
   Total Energy    Temperature Pressure (bar)
    6.84843e+03    0.00000e+00    0.00000e+00

           Step           Time         Lambda
          11900    11900.00000        0.00000

   Energies (kJ/mol)
        G96Bond       G96Angle    Proper Dih.  Improper Dih.          LJ-14
    3.20444e+02    1.60269e+03    1.43890e+03    3.63156e+02    8.78497e+02
     Coulomb-14        LJ (SR)   Coulomb (SR)      Potential    Kinetic En.
    2.59060e+04   -4.74219e+03   -1.89194e+04    6.84813e+03    0.00000e+00
   Total Energy    Temperature Pressure (bar)
    6.84813e+03    0.00000e+00    0.00000e+00

           Step           Time         Lambda
          12000    12000.00000        0.00000

   Energies (kJ/mol)
        G96Bond       G96Angle    Proper Dih.  Improper Dih.          LJ-14
    3.20453e+02    1.60272e+03    1.43894e+03    3.63150e+02    8.78501e+02
     Coulomb-14        LJ (SR)   Coulomb (SR)      Potential    Kinetic En.
    2.59060e+04   -4.74226e+03   -1.89196e+04    6.84782e+03    0.00000e+00
   Total Energy    Temperature Pressure (bar)
    6.84782e+03    0.00000e+00    0.00000e+00

           Step           Time         Lambda
          12100    12100.00000        0.00000

   Energies (kJ/mol)
        G96Bond       G96Angle    Proper Dih.  Improper Dih.          LJ-14
    3.20540e+02    1.60294e+03    1.43926e+03    3.63101e+02    8.78559e+02
     Coulomb-14        LJ (SR)   Coulomb (SR)      Potential    Kinetic En.
    2.59056e+04   -4.74284e+03   -1.89221e+04    6.84497e+03    0.00000e+00
   Total Energy    Temperature Pressure (bar)
    6.84497e+03    0.00000e+00    0.00000e+00

           Step           Time         Lambda
          12200    12200.00000        0.00000

   Energies (kJ/mol)
        G96Bond       G96Angle    Proper Dih.  Improper Dih.          LJ-14
    3.20903e+02    1.60359e+03    1.44024e+03    3.63095e+02    8.78523e+02
     Coulomb-14        LJ (SR)   Coulomb (SR)      Potential    Kinetic En.
    2.59032e+04   -4.74512e+03   -1.89293e+04    6.83514e+03    0.00000e+00
   Total Energy    Temperature Pressure (bar)
    6.83514e+03    0.00000e+00    0.00000e+00

           Step           Time         Lambda
          12300    12300.00000        0.00000

   Energies (kJ/mol)
        G96Bond       G96Angle    Proper Dih.  Improper Dih.          LJ-14
    3.20896e+02    1.60379e+03    1.44063e+03    3.63134e+02    8.78357e+02
     Coulomb-14        LJ (SR)   Coulomb (SR)      Potential    Kinetic En.
    2.59026e+04   -4.74579e+03   -1.89297e+04    6.83386e+03    0.00000e+00
   Total Energy    Temperature Pressure (bar)
    6.83386e+03    0.00000e+00    0.00000e+00

           Step           Time         Lambda
          12400    12400.00000        0.00000

   Energies (kJ/mol)
        G96Bond       G96Angle    Proper Dih.  Improper Dih.          LJ-14
    3.21116e+02    1.60415e+03    1.43738e+03    3.63144e+02    8.77864e+02
     Coulomb-14        LJ (SR)   Coulomb (SR)      Potential    Kinetic En.
    2.58975e+04   -4.74520e+03   -1.89315e+04    6.82442e+03    0.00000e+00
   Total Energy    Temperature Pressure (bar)
    6.82442e+03    0.00000e+00    0.00000e+00

           Step           Time         Lambda
          12500    12500.00000        0.00000

   Energies (kJ/mol)
        G96Bond       G96Angle    Proper Dih.  Improper Dih.          LJ-14
    3.21271e+02    1.60318e+03    1.43738e+03    3.62975e+02    8.79301e+02
     Coulomb-14        LJ (SR)   Coulomb (SR)      Potential    Kinetic En.
    2.58930e+04   -4.74381e+03   -1.89326e+04    6.82073e+03    0.00000e+00
   Total Energy    Temperature Pressure (bar)
    6.82073e+03    0.00000e+00    0.00000e+00

           Step           Time         Lambda
          12600    12600.00000        0.00000

   Energies (kJ/mol)
        G96Bond       G96Angle    Proper Dih.  Improper Dih.          LJ-14
    3.21355e+02    1.60329e+03    1.43741e+03    3.63120e+02    8.79399e+02
     Coulomb-14        LJ (SR)   Coulomb (SR)      Potential    Kinetic En.
    2.58912e+04   -4.74481e+03   -1.89332e+04    6.81779e+03    0.00000e+00
   Total Energy    Temperature Pressure (bar)
    6.81779e+03    0.00000e+00    0.00000e+00

           Step           Time         Lambda
          12700    12700.00000        0.00000

   Energies (kJ/mol)
        G96Bond       G96Angle    Proper Dih.  Improper Dih.          LJ-14
    3.21435e+02    1.60343e+03    1.43736e+03    3.63212e+02    8.79304e+02
     Coulomb-14        LJ (SR)   Coulomb (SR)      Potential    Kinetic En.
    2.58905e+04   -4.74528e+03   -1.89333e+04    6.81664e+03    0.00000e+00
   Total Energy    Temperature Pressure (bar)
    6.81664e+03    0.00000e+00    0.00000e+00

           Step           Time         Lambda
          12800    12800.00000        0.00000

   Energies (kJ/mol)
        G96Bond       G96Angle    Proper Dih.  Improper Dih.          LJ-14
    3.21530e+02    1.60373e+03    1.43731e+03    3.63291e+02    8.79302e+02
     Coulomb-14        LJ (SR)   Coulomb (SR)      Potential    Kinetic En.
    2.58891e+04   -4.74617e+03   -1.89336e+04    6.81441e+03    0.00000e+00
   Total Energy    Temperature Pressure (bar)
    6.81441e+03    0.00000e+00    0.00000e+00

           Step           Time         Lambda
          12900    12900.00000        0.00000

   Energies (kJ/mol)
        G96Bond       G96Angle    Proper Dih.  Improper Dih.          LJ-14
    3.21593e+02    1.60383e+03    1.43724e+03    3.63357e+02    8.79255e+02
     Coulomb-14        LJ (SR)   Coulomb (SR)      Potential    Kinetic En.
    2.58885e+04   -4.74664e+03   -1.89339e+04    6.81320e+03    0.00000e+00
   Total Energy    Temperature Pressure (bar)
    6.81320e+03    0.00000e+00    0.00000e+00

           Step           Time         Lambda
          13000    13000.00000        0.00000

   Energies (kJ/mol)
        G96Bond       G96Angle    Proper Dih.  Improper Dih.          LJ-14
    3.21632e+02    1.60411e+03    1.43688e+03    3.63522e+02    8.79457e+02
     Coulomb-14        LJ (SR)   Coulomb (SR)      Potential    Kinetic En.
    2.58873e+04   -4.74736e+03   -1.89344e+04    6.81120e+03    0.00000e+00
   Total Energy    Temperature Pressure (bar)
    6.81120e+03    0.00000e+00    0.00000e+00

           Step           Time         Lambda
          13100    13100.00000        0.00000

   Energies (kJ/mol)
        G96Bond       G96Angle    Proper Dih.  Improper Dih.          LJ-14
    3.21762e+02    1.60436e+03    1.43626e+03    3.63688e+02    8.79353e+02
     Coulomb-14        LJ (SR)   Coulomb (SR)      Potential    Kinetic En.
    2.58868e+04   -4.74772e+03   -1.89347e+04    6.80971e+03    0.00000e+00
   Total Energy    Temperature Pressure (bar)
    6.80971e+03    0.00000e+00    0.00000e+00

           Step           Time         Lambda
          13200    13200.00000        0.00000

   Energies (kJ/mol)
        G96Bond       G96Angle    Proper Dih.  Improper Dih.          LJ-14
    3.21991e+02    1.60463e+03    1.43514e+03    3.63989e+02    8.79727e+02
     Coulomb-14        LJ (SR)   Coulomb (SR)      Potential    Kinetic En.
    2.58847e+04   -4.75023e+03   -1.89358e+04    6.80410e+03    0.00000e+00
   Total Energy    Temperature Pressure (bar)
    6.80410e+03    0.00000e+00    0.00000e+00

           Step           Time         Lambda
          13300    13300.00000        0.00000

   Energies (kJ/mol)
        G96Bond       G96Angle    Proper Dih.  Improper Dih.          LJ-14
    3.21987e+02    1.60474e+03    1.43513e+03    3.64091e+02    8.79869e+02
     Coulomb-14        LJ (SR)   Coulomb (SR)      Potential    Kinetic En.
    2.58844e+04   -4.75109e+03   -1.89368e+04    6.80234e+03    0.00000e+00
   Total Energy    Temperature Pressure (bar)
    6.80234e+03    0.00000e+00    0.00000e+00

           Step           Time         Lambda
          13400    13400.00000        0.00000

   Energies (kJ/mol)
        G96Bond       G96Angle    Proper Dih.  Improper Dih.          LJ-14
    3.22004e+02    1.60473e+03    1.43514e+03    3.64183e+02    8.79960e+02
     Coulomb-14        LJ (SR)   Coulomb (SR)      Potential    Kinetic En.
    2.58843e+04   -4.75196e+03   -1.89376e+04    6.80078e+03    0.00000e+00
   Total Energy    Temperature Pressure (bar)
    6.80078e+03    0.00000e+00    0.00000e+00

           Step           Time         Lambda
          13500    13500.00000        0.00000

   Energies (kJ/mol)
        G96Bond       G96Angle    Proper Dih.  Improper Dih.          LJ-14
    3.21958e+02    1.60464e+03    1.43519e+03    3.64320e+02    8.80184e+02
     Coulomb-14        LJ (SR)   Coulomb (SR)      Potential    Kinetic En.
    2.58842e+04   -4.75326e+03   -1.89386e+04    6.79868e+03    0.00000e+00
   Total Energy    Temperature Pressure (bar)
    6.79868e+03    0.00000e+00    0.00000e+00

           Step           Time         Lambda
          13600    13600.00000        0.00000

   Energies (kJ/mol)
        G96Bond       G96Angle    Proper Dih.  Improper Dih.          LJ-14
    3.21943e+02    1.60432e+03    1.43541e+03    3.64624e+02    8.80595e+02
     Coulomb-14        LJ (SR)   Coulomb (SR)      Potential    Kinetic En.
    2.58845e+04   -4.75663e+03   -1.89409e+04    6.79390e+03    0.00000e+00
   Total Energy    Temperature Pressure (bar)
    6.79390e+03    0.00000e+00    0.00000e+00

           Step           Time         Lambda
          13700    13700.00000        0.00000

   Energies (kJ/mol)
        G96Bond       G96Angle    Proper Dih.  Improper Dih.          LJ-14
    3.22086e+02    1.60466e+03    1.43569e+03    3.66110e+02    8.82451e+02
     Coulomb-14        LJ (SR)   Coulomb (SR)      Potential    Kinetic En.
    2.58839e+04   -4.77190e+03   -1.89465e+04    6.77651e+03    0.00000e+00
   Total Energy    Temperature Pressure (bar)
    6.77651e+03    0.00000e+00    0.00000e+00

           Step           Time         Lambda
          13800    13800.00000        0.00000

   Energies (kJ/mol)
        G96Bond       G96Angle    Proper Dih.  Improper Dih.          LJ-14
    3.21946e+02    1.60492e+03    1.43530e+03    3.66556e+02    8.83107e+02
     Coulomb-14        LJ (SR)   Coulomb (SR)      Potential    Kinetic En.
    2.58837e+04   -4.77348e+03   -1.89481e+04    6.77396e+03    0.00000e+00
   Total Energy    Temperature Pressure (bar)
    6.77396e+03    0.00000e+00    0.00000e+00

           Step           Time         Lambda
          13900    13900.00000        0.00000

   Energies (kJ/mol)
        G96Bond       G96Angle    Proper Dih.  Improper Dih.          LJ-14
    3.22051e+02    1.60661e+03    1.43606e+03    3.67423e+02    8.83762e+02
     Coulomb-14        LJ (SR)   Coulomb (SR)      Potential    Kinetic En.
    2.58813e+04   -4.78148e+03   -1.89502e+04    6.76557e+03    0.00000e+00
   Total Energy    Temperature Pressure (bar)
    6.76557e+03    0.00000e+00    0.00000e+00

           Step           Time         Lambda
          14000    14000.00000        0.00000

   Energies (kJ/mol)
        G96Bond       G96Angle    Proper Dih.  Improper Dih.          LJ-14
    3.22119e+02    1.60720e+03    1.43562e+03    3.67634e+02    8.83512e+02
     Coulomb-14        LJ (SR)   Coulomb (SR)      Potential    Kinetic En.
    2.58806e+04   -4.78302e+03   -1.89506e+04    6.76302e+03    0.00000e+00
   Total Energy    Temperature Pressure (bar)
    6.76302e+03    0.00000e+00    0.00000e+00

           Step           Time         Lambda
          14100    14100.00000        0.00000

   Energies (kJ/mol)
        G96Bond       G96Angle    Proper Dih.  Improper Dih.          LJ-14
    3.22045e+02    1.60764e+03    1.43466e+03    3.67789e+02    8.83173e+02
     Coulomb-14        LJ (SR)   Coulomb (SR)      Potential    Kinetic En.
    2.58799e+04   -4.78428e+03   -1.89507e+04    6.76024e+03    0.00000e+00
   Total Energy    Temperature Pressure (bar)
    6.76024e+03    0.00000e+00    0.00000e+00

           Step           Time         Lambda
          14200    14200.00000        0.00000

   Energies (kJ/mol)
        G96Bond       G96Angle    Proper Dih.  Improper Dih.          LJ-14
    3.22158e+02    1.60785e+03    1.43482e+03    3.67875e+02    8.83155e+02
     Coulomb-14        LJ (SR)   Coulomb (SR)      Potential    Kinetic En.
    2.58794e+04   -4.78523e+03   -1.89510e+04    6.75902e+03    0.00000e+00
   Total Energy    Temperature Pressure (bar)
    6.75902e+03    0.00000e+00    0.00000e+00

           Step           Time         Lambda
          14300    14300.00000        0.00000

   Energies (kJ/mol)
        G96Bond       G96Angle    Proper Dih.  Improper Dih.          LJ-14
    3.22184e+02    1.60819e+03    1.43503e+03    3.67957e+02    8.83194e+02
     Coulomb-14        LJ (SR)   Coulomb (SR)      Potential    Kinetic En.
    2.58790e+04   -4.78620e+03   -1.89515e+04    6.75779e+03    0.00000e+00
   Total Energy    Temperature Pressure (bar)
    6.75779e+03    0.00000e+00    0.00000e+00

           Step           Time         Lambda
          14400    14400.00000        0.00000

   Energies (kJ/mol)
        G96Bond       G96Angle    Proper Dih.  Improper Dih.          LJ-14
    3.22218e+02    1.60854e+03    1.43521e+03    3.68019e+02    8.83221e+02
     Coulomb-14        LJ (SR)   Coulomb (SR)      Potential    Kinetic En.
    2.58785e+04   -4.78701e+03   -1.89520e+04    6.75671e+03    0.00000e+00
   Total Energy    Temperature Pressure (bar)
    6.75671e+03    0.00000e+00    0.00000e+00

           Step           Time         Lambda
          14500    14500.00000        0.00000

   Energies (kJ/mol)
        G96Bond       G96Angle    Proper Dih.  Improper Dih.          LJ-14
    3.22360e+02    1.60899e+03    1.43547e+03    3.68105e+02    8.83307e+02
     Coulomb-14        LJ (SR)   Coulomb (SR)      Potential    Kinetic En.
    2.58778e+04   -4.78816e+03   -1.89528e+04    6.75505e+03    0.00000e+00
   Total Energy    Temperature Pressure (bar)
    6.75505e+03    0.00000e+00    0.00000e+00

           Step           Time         Lambda
          14600    14600.00000        0.00000

   Energies (kJ/mol)
        G96Bond       G96Angle    Proper Dih.  Improper Dih.          LJ-14
    3.22336e+02    1.60952e+03    1.43565e+03    3.68172e+02    8.83422e+02
     Coulomb-14        LJ (SR)   Coulomb (SR)      Potential    Kinetic En.
    2.58772e+04   -4.78909e+03   -1.89537e+04    6.75353e+03    0.00000e+00
   Total Energy    Temperature Pressure (bar)
    6.75353e+03    0.00000e+00    0.00000e+00

           Step           Time         Lambda
          14700    14700.00000        0.00000

   Energies (kJ/mol)
        G96Bond       G96Angle    Proper Dih.  Improper Dih.          LJ-14
    3.22367e+02    1.60971e+03    1.43572e+03    3.68195e+02    8.83490e+02
     Coulomb-14        LJ (SR)   Coulomb (SR)      Potential    Kinetic En.
    2.58769e+04   -4.78949e+03   -1.89541e+04    6.75284e+03    0.00000e+00
   Total Energy    Temperature Pressure (bar)
    6.75284e+03    0.00000e+00    0.00000e+00

           Step           Time         Lambda
          14800    14800.00000        0.00000

   Energies (kJ/mol)
        G96Bond       G96Angle    Proper Dih.  Improper Dih.          LJ-14
    3.22456e+02    1.61116e+03    1.43629e+03    3.68608e+02    8.84257e+02
     Coulomb-14        LJ (SR)   Coulomb (SR)      Potential    Kinetic En.
    2.58758e+04   -4.79278e+03   -1.89595e+04    6.74630e+03    0.00000e+00
   Total Energy    Temperature Pressure (bar)
    6.74630e+03    0.00000e+00    0.00000e+00

           Step           Time         Lambda
          14900    14900.00000        0.00000

   Energies (kJ/mol)
        G96Bond       G96Angle    Proper Dih.  Improper Dih.          LJ-14
    3.22590e+02    1.61152e+03    1.43670e+03    3.68681e+02    8.84113e+02
     Coulomb-14        LJ (SR)   Coulomb (SR)      Potential    Kinetic En.
    2.58758e+04   -4.79354e+03   -1.89607e+04    6.74523e+03    0.00000e+00
   Total Energy    Temperature Pressure (bar)
    6.74523e+03    0.00000e+00    0.00000e+00

           Step           Time         Lambda
          15000    15000.00000        0.00000

   Energies (kJ/mol)
        G96Bond       G96Angle    Proper Dih.  Improper Dih.          LJ-14
    3.22512e+02    1.61228e+03    1.43844e+03    3.69355e+02    8.84850e+02
     Coulomb-14        LJ (SR)   Coulomb (SR)      Potential    Kinetic En.
    2.58749e+04   -4.79665e+03   -1.89670e+04    6.73868e+03    0.00000e+00
   Total Energy    Temperature Pressure (bar)
    6.73868e+03    0.00000e+00    0.00000e+00

           Step           Time         Lambda
          15100    15100.00000        0.00000

   Energies (kJ/mol)
        G96Bond       G96Angle    Proper Dih.  Improper Dih.          LJ-14
    3.22411e+02    1.61243e+03    1.43949e+03    3.69591e+02    8.85062e+02
     Coulomb-14        LJ (SR)   Coulomb (SR)      Potential    Kinetic En.
    2.58750e+04   -4.79781e+03   -1.89699e+04    6.73629e+03    0.00000e+00
   Total Energy    Temperature Pressure (bar)
    6.73629e+03    0.00000e+00    0.00000e+00

           Step           Time         Lambda
          15200    15200.00000        0.00000

   Energies (kJ/mol)
        G96Bond       G96Angle    Proper Dih.  Improper Dih.          LJ-14
    3.22439e+02    1.61250e+03    1.43991e+03    3.69638e+02    8.85213e+02
     Coulomb-14        LJ (SR)   Coulomb (SR)      Potential    Kinetic En.
    2.58751e+04   -4.79841e+03   -1.89711e+04    6.73524e+03    0.00000e+00
   Total Energy    Temperature Pressure (bar)
    6.73524e+03    0.00000e+00    0.00000e+00

           Step           Time         Lambda
          15300    15300.00000        0.00000

   Energies (kJ/mol)
        G96Bond       G96Angle    Proper Dih.  Improper Dih.          LJ-14
    3.22406e+02    1.61263e+03    1.44083e+03    3.69793e+02    8.85493e+02
     Coulomb-14        LJ (SR)   Coulomb (SR)      Potential    Kinetic En.
    2.58751e+04   -4.79949e+03   -1.89734e+04    6.73331e+03    0.00000e+00
   Total Energy    Temperature Pressure (bar)
    6.73331e+03    0.00000e+00    0.00000e+00

           Step           Time         Lambda
          15400    15400.00000        0.00000

   Energies (kJ/mol)
        G96Bond       G96Angle    Proper Dih.  Improper Dih.          LJ-14
    3.22389e+02    1.61306e+03    1.44285e+03    3.70007e+02    8.86062e+02
     Coulomb-14        LJ (SR)   Coulomb (SR)      Potential    Kinetic En.
    2.58749e+04   -4.80160e+03   -1.89781e+04    6.72951e+03    0.00000e+00
   Total Energy    Temperature Pressure (bar)
    6.72951e+03    0.00000e+00    0.00000e+00

           Step           Time         Lambda
          15500    15500.00000        0.00000

   Energies (kJ/mol)
        G96Bond       G96Angle    Proper Dih.  Improper Dih.          LJ-14
    3.22465e+02    1.61326e+03    1.44348e+03    3.70030e+02    8.86253e+02
     Coulomb-14        LJ (SR)   Coulomb (SR)      Potential    Kinetic En.
    2.58747e+04   -4.80219e+03   -1.89796e+04    6.72841e+03    0.00000e+00
   Total Energy    Temperature Pressure (bar)
    6.72841e+03    0.00000e+00    0.00000e+00

           Step           Time         Lambda
          15600    15600.00000        0.00000

   Energies (kJ/mol)
        G96Bond       G96Angle    Proper Dih.  Improper Dih.          LJ-14
    3.22398e+02    1.61340e+03    1.44390e+03    3.70010e+02    8.86413e+02
     Coulomb-14        LJ (SR)   Coulomb (SR)      Potential    Kinetic En.
    2.58746e+04   -4.80258e+03   -1.89806e+04    6.72756e+03    0.00000e+00
   Total Energy    Temperature Pressure (bar)
    6.72756e+03    0.00000e+00    0.00000e+00

           Step           Time         Lambda
          15700    15700.00000        0.00000

   Energies (kJ/mol)
        G96Bond       G96Angle    Proper Dih.  Improper Dih.          LJ-14
    3.22427e+02    1.61356e+03    1.44424e+03    3.70012e+02    8.86549e+02
     Coulomb-14        LJ (SR)   Coulomb (SR)      Potential    Kinetic En.
    2.58744e+04   -4.80299e+03   -1.89816e+04    6.72671e+03    0.00000e+00
   Total Energy    Temperature Pressure (bar)
    6.72671e+03    0.00000e+00    0.00000e+00

           Step           Time         Lambda
          15800    15800.00000        0.00000

   Energies (kJ/mol)
        G96Bond       G96Angle    Proper Dih.  Improper Dih.          LJ-14
    3.22399e+02    1.61380e+03    1.44458e+03    3.70030e+02    8.86673e+02
     Coulomb-14        LJ (SR)   Coulomb (SR)      Potential    Kinetic En.
    2.58743e+04   -4.80348e+03   -1.89826e+04    6.72565e+03    0.00000e+00
   Total Energy    Temperature Pressure (bar)
    6.72565e+03    0.00000e+00    0.00000e+00

           Step           Time         Lambda
          15900    15900.00000        0.00000

   Energies (kJ/mol)
        G96Bond       G96Angle    Proper Dih.  Improper Dih.          LJ-14
    3.22388e+02    1.61394e+03    1.44477e+03    3.70060e+02    8.86723e+02
     Coulomb-14        LJ (SR)   Coulomb (SR)      Potential    Kinetic En.
    2.58742e+04   -4.80383e+03   -1.89833e+04    6.72498e+03    0.00000e+00
   Total Energy    Temperature Pressure (bar)
    6.72498e+03    0.00000e+00    0.00000e+00

           Step           Time         Lambda
          16000    16000.00000        0.00000

   Energies (kJ/mol)
        G96Bond       G96Angle    Proper Dih.  Improper Dih.          LJ-14
    3.22701e+02    1.61399e+03    1.44509e+03    3.70124e+02    8.86514e+02
     Coulomb-14        LJ (SR)   Coulomb (SR)      Potential    Kinetic En.
    2.58744e+04   -4.80441e+03   -1.89843e+04    6.72412e+03    0.00000e+00
   Total Energy    Temperature Pressure (bar)
    6.72412e+03    0.00000e+00    0.00000e+00

           Step           Time         Lambda
          16100    16100.00000        0.00000

   Energies (kJ/mol)
        G96Bond       G96Angle    Proper Dih.  Improper Dih.          LJ-14
    3.22846e+02    1.61437e+03    1.44561e+03    3.70272e+02    8.86808e+02
     Coulomb-14        LJ (SR)   Coulomb (SR)      Potential    Kinetic En.
    2.58738e+04   -4.80569e+03   -1.89859e+04    6.72206e+03    0.00000e+00
   Total Energy    Temperature Pressure (bar)
    6.72206e+03    0.00000e+00    0.00000e+00

           Step           Time         Lambda
          16200    16200.00000        0.00000

   Energies (kJ/mol)
        G96Bond       G96Angle    Proper Dih.  Improper Dih.          LJ-14
    3.22163e+02    1.61674e+03    1.44778e+03    3.71124e+02    8.86811e+02
     Coulomb-14        LJ (SR)   Coulomb (SR)      Potential    Kinetic En.
    2.58728e+04   -4.81171e+03   -1.89936e+04    6.71216e+03    0.00000e+00
   Total Energy    Temperature Pressure (bar)
    6.71216e+03    0.00000e+00    0.00000e+00

           Step           Time         Lambda
          16300    16300.00000        0.00000

   Energies (kJ/mol)
        G96Bond       G96Angle    Proper Dih.  Improper Dih.          LJ-14
    3.22141e+02    1.61686e+03    1.44844e+03    3.71167e+02    8.86757e+02
     Coulomb-14        LJ (SR)   Coulomb (SR)      Potential    Kinetic En.
    2.58729e+04   -4.81235e+03   -1.89947e+04    6.71128e+03    0.00000e+00
   Total Energy    Temperature Pressure (bar)
    6.71128e+03    0.00000e+00    0.00000e+00

           Step           Time         Lambda
          16400    16400.00000        0.00000

   Energies (kJ/mol)
        G96Bond       G96Angle    Proper Dih.  Improper Dih.          LJ-14
    3.22080e+02    1.61805e+03    1.45162e+03    3.71445e+02    8.86438e+02
     Coulomb-14        LJ (SR)   Coulomb (SR)      Potential    Kinetic En.
    2.58728e+04   -4.81547e+03   -1.90003e+04    6.70669e+03    0.00000e+00
   Total Energy    Temperature Pressure (bar)
    6.70669e+03    0.00000e+00    0.00000e+00

           Step           Time         Lambda
          16500    16500.00000        0.00000

   Energies (kJ/mol)
        G96Bond       G96Angle    Proper Dih.  Improper Dih.          LJ-14
    3.21994e+02    1.61827e+03    1.45178e+03    3.71480e+02    8.86376e+02
     Coulomb-14        LJ (SR)   Coulomb (SR)      Potential    Kinetic En.
    2.58728e+04   -4.81589e+03   -1.90008e+04    6.70597e+03    0.00000e+00
   Total Energy    Temperature Pressure (bar)
    6.70597e+03    0.00000e+00    0.00000e+00

           Step           Time         Lambda
          16600    16600.00000        0.00000

   Energies (kJ/mol)
        G96Bond       G96Angle    Proper Dih.  Improper Dih.          LJ-14
    3.21985e+02    1.61846e+03    1.45199e+03    3.71513e+02    8.86310e+02
     Coulomb-14        LJ (SR)   Coulomb (SR)      Potential    Kinetic En.
    2.58727e+04   -4.81627e+03   -1.90014e+04    6.70533e+03    0.00000e+00
   Total Energy    Temperature Pressure (bar)
    6.70533e+03    0.00000e+00    0.00000e+00

           Step           Time         Lambda
          16700    16700.00000        0.00000

   Energies (kJ/mol)
        G96Bond       G96Angle    Proper Dih.  Improper Dih.          LJ-14
    3.21935e+02    1.61865e+03    1.45223e+03    3.71550e+02    8.86254e+02
     Coulomb-14        LJ (SR)   Coulomb (SR)      Potential    Kinetic En.
    2.58726e+04   -4.81664e+03   -1.90019e+04    6.70472e+03    0.00000e+00
   Total Energy    Temperature Pressure (bar)
    6.70472e+03    0.00000e+00    0.00000e+00

           Step           Time         Lambda
          16800    16800.00000        0.00000

   Energies (kJ/mol)
        G96Bond       G96Angle    Proper Dih.  Improper Dih.          LJ-14
    3.21965e+02    1.61904e+03    1.45266e+03    3.71619e+02    8.86087e+02
     Coulomb-14        LJ (SR)   Coulomb (SR)      Potential    Kinetic En.
    2.58725e+04   -4.81730e+03   -1.90029e+04    6.70368e+03    0.00000e+00
   Total Energy    Temperature Pressure (bar)
    6.70368e+03    0.00000e+00    0.00000e+00

           Step           Time         Lambda
          16900    16900.00000        0.00000

   Energies (kJ/mol)
        G96Bond       G96Angle    Proper Dih.  Improper Dih.          LJ-14
    3.21913e+02    1.61940e+03    1.45325e+03    3.71702e+02    8.85963e+02
     Coulomb-14        LJ (SR)   Coulomb (SR)      Potential    Kinetic En.
    2.58723e+04   -4.81809e+03   -1.90040e+04    6.70241e+03    0.00000e+00
   Total Energy    Temperature Pressure (bar)
    6.70241e+03    0.00000e+00    0.00000e+00

           Step           Time         Lambda
          17000    17000.00000        0.00000

   Energies (kJ/mol)
        G96Bond       G96Angle    Proper Dih.  Improper Dih.          LJ-14
    3.21892e+02    1.62003e+03    1.45406e+03    3.71833e+02    8.85741e+02
     Coulomb-14        LJ (SR)   Coulomb (SR)      Potential    Kinetic En.
    2.58719e+04   -4.81922e+03   -1.90056e+04    6.70061e+03    0.00000e+00
   Total Energy    Temperature Pressure (bar)
    6.70061e+03    0.00000e+00    0.00000e+00

           Step           Time         Lambda
          17100    17100.00000        0.00000

   Energies (kJ/mol)
        G96Bond       G96Angle    Proper Dih.  Improper Dih.          LJ-14
    3.21760e+02    1.62151e+03    1.45587e+03    3.72143e+02    8.85193e+02
     Coulomb-14        LJ (SR)   Coulomb (SR)      Potential    Kinetic En.
    2.58710e+04   -4.82166e+03   -1.90091e+04    6.69675e+03    0.00000e+00
   Total Energy    Temperature Pressure (bar)
    6.69675e+03    0.00000e+00    0.00000e+00

           Step           Time         Lambda
          17200    17200.00000        0.00000

   Energies (kJ/mol)
        G96Bond       G96Angle    Proper Dih.  Improper Dih.          LJ-14
    3.21772e+02    1.62183e+03    1.45621e+03    3.72211e+02    8.85072e+02
     Coulomb-14        LJ (SR)   Coulomb (SR)      Potential    Kinetic En.
    2.58708e+04   -4.82217e+03   -1.90098e+04    6.69588e+03    0.00000e+00
   Total Energy    Temperature Pressure (bar)
    6.69588e+03    0.00000e+00    0.00000e+00

           Step           Time         Lambda
          17300    17300.00000        0.00000

   Energies (kJ/mol)
        G96Bond       G96Angle    Proper Dih.  Improper Dih.          LJ-14
    3.21737e+02    1.62211e+03    1.45646e+03    3.72261e+02    8.84985e+02
     Coulomb-14        LJ (SR)   Coulomb (SR)      Potential    Kinetic En.
    2.58707e+04   -4.82252e+03   -1.90104e+04    6.69528e+03    0.00000e+00
   Total Energy    Temperature Pressure (bar)
    6.69528e+03    0.00000e+00    0.00000e+00

           Step           Time         Lambda
          17400    17400.00000        0.00000

   Energies (kJ/mol)
        G96Bond       G96Angle    Proper Dih.  Improper Dih.          LJ-14
    3.21639e+02    1.62307e+03    1.45747e+03    3.72459e+02    8.84623e+02
     Coulomb-14        LJ (SR)   Coulomb (SR)      Potential    Kinetic En.
    2.58700e+04   -4.82388e+03   -1.90125e+04    6.69289e+03    0.00000e+00
   Total Energy    Temperature Pressure (bar)
    6.69289e+03    0.00000e+00    0.00000e+00

           Step           Time         Lambda
          17500    17500.00000        0.00000

   Energies (kJ/mol)
        G96Bond       G96Angle    Proper Dih.  Improper Dih.          LJ-14
    3.21634e+02    1.62340e+03    1.45787e+03    3.72532e+02    8.84470e+02
     Coulomb-14        LJ (SR)   Coulomb (SR)      Potential    Kinetic En.
    2.58698e+04   -4.82436e+03   -1.90133e+04    6.69206e+03    0.00000e+00
   Total Energy    Temperature Pressure (bar)
    6.69206e+03    0.00000e+00    0.00000e+00

           Step           Time         Lambda
          17600    17600.00000        0.00000

   Energies (kJ/mol)
        G96Bond       G96Angle    Proper Dih.  Improper Dih.          LJ-14
    3.21604e+02    1.62370e+03    1.45827e+03    3.72597e+02    8.84316e+02
     Coulomb-14        LJ (SR)   Coulomb (SR)      Potential    Kinetic En.
    2.58695e+04   -4.82482e+03   -1.90139e+04    6.69131e+03    0.00000e+00
   Total Energy    Temperature Pressure (bar)
    6.69131e+03    0.00000e+00    0.00000e+00

           Step           Time         Lambda
          17700    17700.00000        0.00000

   Energies (kJ/mol)
        G96Bond       G96Angle    Proper Dih.  Improper Dih.          LJ-14
    3.21607e+02    1.62396e+03    1.45868e+03    3.72651e+02    8.84138e+02
     Coulomb-14        LJ (SR)   Coulomb (SR)      Potential    Kinetic En.
    2.58693e+04   -4.82526e+03   -1.90144e+04    6.69065e+03    0.00000e+00
   Total Energy    Temperature Pressure (bar)
    6.69065e+03    0.00000e+00    0.00000e+00

           Step           Time         Lambda
          17800    17800.00000        0.00000

   Energies (kJ/mol)
        G96Bond       G96Angle    Proper Dih.  Improper Dih.          LJ-14
    3.21386e+02    1.62577e+03    1.45917e+03    3.72861e+02    8.83353e+02
     Coulomb-14        LJ (SR)   Coulomb (SR)      Potential    Kinetic En.
    2.58687e+04   -4.82644e+03   -1.90154e+04    6.68941e+03    0.00000e+00
   Total Energy    Temperature Pressure (bar)
    6.68941e+03    0.00000e+00    0.00000e+00

           Step           Time         Lambda
          17900    17900.00000        0.00000

   Energies (kJ/mol)
        G96Bond       G96Angle    Proper Dih.  Improper Dih.          LJ-14
    3.21834e+02    1.62731e+03    1.45342e+03    3.73026e+02    8.82375e+02
     Coulomb-14        LJ (SR)   Coulomb (SR)      Potential    Kinetic En.
    2.58672e+04   -4.82521e+03   -1.90155e+04    6.68445e+03    0.00000e+00
   Total Energy    Temperature Pressure (bar)
    6.68445e+03    0.00000e+00    0.00000e+00

           Step           Time         Lambda
          18000    18000.00000        0.00000

   Energies (kJ/mol)
        G96Bond       G96Angle    Proper Dih.  Improper Dih.          LJ-14
    3.21722e+02    1.62696e+03    1.45234e+03    3.72817e+02    8.82994e+02
     Coulomb-14        LJ (SR)   Coulomb (SR)      Potential    Kinetic En.
    2.58675e+04   -4.82456e+03   -1.90179e+04    6.68196e+03    0.00000e+00
   Total Energy    Temperature Pressure (bar)
    6.68196e+03    0.00000e+00    0.00000e+00

           Step           Time         Lambda
          18100    18100.00000        0.00000

   Energies (kJ/mol)
        G96Bond       G96Angle    Proper Dih.  Improper Dih.          LJ-14
    3.21778e+02    1.62698e+03    1.45247e+03    3.72803e+02    8.83002e+02
     Coulomb-14        LJ (SR)   Coulomb (SR)      Potential    Kinetic En.
    2.58676e+04   -4.82461e+03   -1.90185e+04    6.68147e+03    0.00000e+00
   Total Energy    Temperature Pressure (bar)
    6.68147e+03    0.00000e+00    0.00000e+00

           Step           Time         Lambda
          18200    18200.00000        0.00000

   Energies (kJ/mol)
        G96Bond       G96Angle    Proper Dih.  Improper Dih.          LJ-14
    3.21714e+02    1.62724e+03    1.45266e+03    3.72796e+02    8.83009e+02
     Coulomb-14        LJ (SR)   Coulomb (SR)      Potential    Kinetic En.
    2.58675e+04   -4.82470e+03   -1.90196e+04    6.68065e+03    0.00000e+00
   Total Energy    Temperature Pressure (bar)
    6.68065e+03    0.00000e+00    0.00000e+00

           Step           Time         Lambda
          18300    18300.00000        0.00000

   Energies (kJ/mol)
        G96Bond       G96Angle    Proper Dih.  Improper Dih.          LJ-14
    3.21699e+02    1.62746e+03    1.45279e+03    3.72794e+02    8.82994e+02
     Coulomb-14        LJ (SR)   Coulomb (SR)      Potential    Kinetic En.
    2.58675e+04   -4.82479e+03   -1.90204e+04    6.68000e+03    0.00000e+00
   Total Energy    Temperature Pressure (bar)
    6.68000e+03    0.00000e+00    0.00000e+00

           Step           Time         Lambda
          18400    18400.00000        0.00000

   Energies (kJ/mol)
        G96Bond       G96Angle    Proper Dih.  Improper Dih.          LJ-14
    3.21712e+02    1.62765e+03    1.45289e+03    3.72809e+02    8.83037e+02
     Coulomb-14        LJ (SR)   Coulomb (SR)      Potential    Kinetic En.
    2.58674e+04   -4.82487e+03   -1.90213e+04    6.67929e+03    0.00000e+00
   Total Energy    Temperature Pressure (bar)
    6.67929e+03    0.00000e+00    0.00000e+00

           Step           Time         Lambda
          18500    18500.00000        0.00000

   Energies (kJ/mol)
        G96Bond       G96Angle    Proper Dih.  Improper Dih.          LJ-14
    3.21803e+02    1.62786e+03    1.45296e+03    3.72821e+02    8.83042e+02
     Coulomb-14        LJ (SR)   Coulomb (SR)      Potential    Kinetic En.
    2.58672e+04   -4.82502e+03   -1.90220e+04    6.67867e+03    0.00000e+00
   Total Energy    Temperature Pressure (bar)
    6.67867e+03    0.00000e+00    0.00000e+00

           Step           Time         Lambda
          18600    18600.00000        0.00000

   Energies (kJ/mol)
        G96Bond       G96Angle    Proper Dih.  Improper Dih.          LJ-14
    3.21672e+02    1.62804e+03    1.45301e+03    3.72826e+02    8.83106e+02
     Coulomb-14        LJ (SR)   Coulomb (SR)      Potential    Kinetic En.
    2.58672e+04   -4.82510e+03   -1.90226e+04    6.67810e+03    0.00000e+00
   Total Energy    Temperature Pressure (bar)
    6.67810e+03    0.00000e+00    0.00000e+00

           Step           Time         Lambda
          18700    18700.00000        0.00000

   Energies (kJ/mol)
        G96Bond       G96Angle    Proper Dih.  Improper Dih.          LJ-14
    3.21698e+02    1.62876e+03    1.45340e+03    3.72844e+02    8.83371e+02
     Coulomb-14        LJ (SR)   Coulomb (SR)      Potential    Kinetic En.
    2.58668e+04   -4.82587e+03   -1.90259e+04    6.67507e+03    0.00000e+00
   Total Energy    Temperature Pressure (bar)
    6.67507e+03    0.00000e+00    0.00000e+00

           Step           Time         Lambda
          18800    18800.00000        0.00000

   Energies (kJ/mol)
        G96Bond       G96Angle    Proper Dih.  Improper Dih.          LJ-14
    3.21393e+02    1.62920e+03    1.45354e+03    3.72888e+02    8.83390e+02
     Coulomb-14        LJ (SR)   Coulomb (SR)      Potential    Kinetic En.
    2.58668e+04   -4.82620e+03   -1.90265e+04    6.67450e+03    0.00000e+00
   Total Energy    Temperature Pressure (bar)
    6.67450e+03    0.00000e+00    0.00000e+00

           Step           Time         Lambda
          18900    18900.00000        0.00000

   Energies (kJ/mol)
        G96Bond       G96Angle    Proper Dih.  Improper Dih.          LJ-14
    3.21695e+02    1.62890e+03    1.45375e+03    3.72882e+02    8.83455e+02
     Coulomb-14        LJ (SR)   Coulomb (SR)      Potential    Kinetic En.
    2.58668e+04   -4.82649e+03   -1.90272e+04    6.67380e+03    0.00000e+00
   Total Energy    Temperature Pressure (bar)
    6.67380e+03    0.00000e+00    0.00000e+00

           Step           Time         Lambda
          19000    19000.00000        0.00000

   Energies (kJ/mol)
        G96Bond       G96Angle    Proper Dih.  Improper Dih.          LJ-14
    3.21770e+02    1.62889e+03    1.45389e+03    3.72890e+02    8.83449e+02
     Coulomb-14        LJ (SR)   Coulomb (SR)      Potential    Kinetic En.
    2.58668e+04   -4.82667e+03   -1.90277e+04    6.67332e+03    0.00000e+00
   Total Energy    Temperature Pressure (bar)
    6.67332e+03    0.00000e+00    0.00000e+00

           Step           Time         Lambda
          19100    19100.00000        0.00000

   Energies (kJ/mol)
        G96Bond       G96Angle    Proper Dih.  Improper Dih.          LJ-14
    3.21667e+02    1.62895e+03    1.45404e+03    3.72885e+02    8.83541e+02
     Coulomb-14        LJ (SR)   Coulomb (SR)      Potential    Kinetic En.
    2.58669e+04   -4.82685e+03   -1.90281e+04    6.67295e+03    0.00000e+00
   Total Energy    Temperature Pressure (bar)
    6.67295e+03    0.00000e+00    0.00000e+00

           Step           Time         Lambda
          19200    19200.00000        0.00000

   Energies (kJ/mol)
        G96Bond       G96Angle    Proper Dih.  Improper Dih.          LJ-14
    3.21627e+02    1.62899e+03    1.45435e+03    3.72884e+02    8.83632e+02
     Coulomb-14        LJ (SR)   Coulomb (SR)      Potential    Kinetic En.
    2.58669e+04   -4.82719e+03   -1.90291e+04    6.67211e+03    0.00000e+00
   Total Energy    Temperature Pressure (bar)
    6.67211e+03    0.00000e+00    0.00000e+00

           Step           Time         Lambda
          19300    19300.00000        0.00000

   Energies (kJ/mol)
        G96Bond       G96Angle    Proper Dih.  Improper Dih.          LJ-14
    3.21645e+02    1.62895e+03    1.45460e+03    3.72874e+02    8.83695e+02
     Coulomb-14        LJ (SR)   Coulomb (SR)      Potential    Kinetic En.
    2.58670e+04   -4.82741e+03   -1.90298e+04    6.67150e+03    0.00000e+00
   Total Energy    Temperature Pressure (bar)
    6.67150e+03    0.00000e+00    0.00000e+00

           Step           Time         Lambda
          19400    19400.00000        0.00000

   Energies (kJ/mol)
        G96Bond       G96Angle    Proper Dih.  Improper Dih.          LJ-14
    3.21747e+02    1.62870e+03    1.45554e+03    3.72824e+02    8.83836e+02
     Coulomb-14        LJ (SR)   Coulomb (SR)      Potential    Kinetic En.
    2.58671e+04   -4.82809e+03   -1.90323e+04    6.66932e+03    0.00000e+00
   Total Energy    Temperature Pressure (bar)
    6.66932e+03    0.00000e+00    0.00000e+00

           Step           Time         Lambda
          19500    19500.00000        0.00000

   Energies (kJ/mol)
        G96Bond       G96Angle    Proper Dih.  Improper Dih.          LJ-14
    3.21635e+02    1.62849e+03    1.45576e+03    3.72766e+02    8.84093e+02
     Coulomb-14        LJ (SR)   Coulomb (SR)      Potential    Kinetic En.
    2.58672e+04   -4.82826e+03   -1.90331e+04    6.66862e+03    0.00000e+00
   Total Energy    Temperature Pressure (bar)
    6.66862e+03    0.00000e+00    0.00000e+00

           Step           Time         Lambda
          19600    19600.00000        0.00000

   Energies (kJ/mol)
        G96Bond       G96Angle    Proper Dih.  Improper Dih.          LJ-14
    3.21637e+02    1.62821e+03    1.45588e+03    3.72696e+02    8.84229e+02
     Coulomb-14        LJ (SR)   Coulomb (SR)      Potential    Kinetic En.
    2.58674e+04   -4.82831e+03   -1.90338e+04    6.66793e+03    0.00000e+00
   Total Energy    Temperature Pressure (bar)
    6.66793e+03    0.00000e+00    0.00000e+00

           Step           Time         Lambda
          19700    19700.00000        0.00000

   Energies (kJ/mol)
        G96Bond       G96Angle    Proper Dih.  Improper Dih.          LJ-14
    3.21651e+02    1.62791e+03    1.45578e+03    3.72642e+02    8.84394e+02
     Coulomb-14        LJ (SR)   Coulomb (SR)      Potential    Kinetic En.
    2.58675e+04   -4.82832e+03   -1.90343e+04    6.66724e+03    0.00000e+00
   Total Energy    Temperature Pressure (bar)
    6.66724e+03    0.00000e+00    0.00000e+00

           Step           Time         Lambda
          19800    19800.00000        0.00000

   Energies (kJ/mol)
        G96Bond       G96Angle    Proper Dih.  Improper Dih.          LJ-14
    3.21496e+02    1.62770e+03    1.45512e+03    3.72572e+02    8.84652e+02
     Coulomb-14        LJ (SR)   Coulomb (SR)      Potential    Kinetic En.
    2.58677e+04   -4.82820e+03   -1.90351e+04    6.66595e+03    0.00000e+00
   Total Energy    Temperature Pressure (bar)
    6.66595e+03    0.00000e+00    0.00000e+00

           Step           Time         Lambda
          19900    19900.00000        0.00000

   Energies (kJ/mol)
        G96Bond       G96Angle    Proper Dih.  Improper Dih.          LJ-14
    3.21989e+02    1.62748e+03    1.45331e+03    3.72529e+02    8.84867e+02
     Coulomb-14        LJ (SR)   Coulomb (SR)      Potential    Kinetic En.
    2.58680e+04   -4.82826e+03   -1.90360e+04    6.66395e+03    0.00000e+00
   Total Energy    Temperature Pressure (bar)
    6.66395e+03    0.00000e+00    0.00000e+00

           Step           Time         Lambda
          20000    20000.00000        0.00000

   Energies (kJ/mol)
        G96Bond       G96Angle    Proper Dih.  Improper Dih.          LJ-14
    3.21870e+02    1.62755e+03    1.45171e+03    3.72522e+02    8.84857e+02
     Coulomb-14        LJ (SR)   Coulomb (SR)      Potential    Kinetic En.
    2.58678e+04   -4.82824e+03   -1.90365e+04    6.66154e+03    0.00000e+00
   Total Energy    Temperature Pressure (bar)
    6.66154e+03    0.00000e+00    0.00000e+00

           Step           Time         Lambda
          20100    20100.00000        0.00000

   Energies (kJ/mol)
        G96Bond       G96Angle    Proper Dih.  Improper Dih.          LJ-14
    3.21625e+02    1.62791e+03    1.45005e+03    3.72477e+02    8.84782e+02
     Coulomb-14        LJ (SR)   Coulomb (SR)      Potential    Kinetic En.
    2.58680e+04   -4.82875e+03   -1.90374e+04    6.65871e+03    0.00000e+00
   Total Energy    Temperature Pressure (bar)
    6.65871e+03    0.00000e+00    0.00000e+00

           Step           Time         Lambda
          20200    20200.00000        0.00000

   Energies (kJ/mol)
        G96Bond       G96Angle    Proper Dih.  Improper Dih.          LJ-14
    3.21598e+02    1.62834e+03    1.44717e+03    3.72440e+02    8.84643e+02
     Coulomb-14        LJ (SR)   Coulomb (SR)      Potential    Kinetic En.
    2.58681e+04   -4.83004e+03   -1.90397e+04    6.65262e+03    0.00000e+00
   Total Energy    Temperature Pressure (bar)
    6.65262e+03    0.00000e+00    0.00000e+00

           Step           Time         Lambda
          20300    20300.00000        0.00000

   Energies (kJ/mol)
        G96Bond       G96Angle    Proper Dih.  Improper Dih.          LJ-14
    3.21537e+02    1.62879e+03    1.44510e+03    3.72498e+02    8.84753e+02
     Coulomb-14        LJ (SR)   Coulomb (SR)      Potential    Kinetic En.
    2.58682e+04   -4.83126e+03   -1.90422e+04    6.64739e+03    0.00000e+00
   Total Energy    Temperature Pressure (bar)
    6.64739e+03    0.00000e+00    0.00000e+00

           Step           Time         Lambda
          20400    20400.00000        0.00000

   Energies (kJ/mol)
        G96Bond       G96Angle    Proper Dih.  Improper Dih.          LJ-14
    3.21657e+02    1.62890e+03    1.44395e+03    3.72523e+02    8.84716e+02
     Coulomb-14        LJ (SR)   Coulomb (SR)      Potential    Kinetic En.
    2.58681e+04   -4.83185e+03   -1.90435e+04    6.64452e+03    0.00000e+00
   Total Energy    Temperature Pressure (bar)
    6.64452e+03    0.00000e+00    0.00000e+00

           Step           Time         Lambda
          20500    20500.00000        0.00000

   Energies (kJ/mol)
        G96Bond       G96Angle    Proper Dih.  Improper Dih.          LJ-14
    3.21483e+02    1.62924e+03    1.44239e+03    3.72571e+02    8.84604e+02
     Coulomb-14        LJ (SR)   Coulomb (SR)      Potential    Kinetic En.
    2.58682e+04   -4.83248e+03   -1.90453e+04    6.64073e+03    0.00000e+00
   Total Energy    Temperature Pressure (bar)
    6.64073e+03    0.00000e+00    0.00000e+00

           Step           Time         Lambda
          20600    20600.00000        0.00000

   Energies (kJ/mol)
        G96Bond       G96Angle    Proper Dih.  Improper Dih.          LJ-14
    3.21744e+02    1.62958e+03    1.44110e+03    3.72588e+02    8.84489e+02
     Coulomb-14        LJ (SR)   Coulomb (SR)      Potential    Kinetic En.
    2.58674e+04   -4.83251e+03   -1.90466e+04    6.63774e+03    0.00000e+00
   Total Energy    Temperature Pressure (bar)
    6.63774e+03    0.00000e+00    0.00000e+00

           Step           Time         Lambda
          20700    20700.00000        0.00000

   Energies (kJ/mol)
        G96Bond       G96Angle    Proper Dih.  Improper Dih.          LJ-14
    3.21536e+02    1.62969e+03    1.44083e+03    3.72592e+02    8.84375e+02
     Coulomb-14        LJ (SR)   Coulomb (SR)      Potential    Kinetic En.
    2.58677e+04   -4.83255e+03   -1.90472e+04    6.63700e+03    0.00000e+00
   Total Energy    Temperature Pressure (bar)
    6.63700e+03    0.00000e+00    0.00000e+00

           Step           Time         Lambda
          20800    20800.00000        0.00000

   Energies (kJ/mol)
        G96Bond       G96Angle    Proper Dih.  Improper Dih.          LJ-14
    3.21592e+02    1.62970e+03    1.44011e+03    3.72545e+02    8.84159e+02
     Coulomb-14        LJ (SR)   Coulomb (SR)      Potential    Kinetic En.
    2.58678e+04   -4.83273e+03   -1.90485e+04    6.63474e+03    0.00000e+00
   Total Energy    Temperature Pressure (bar)
    6.63474e+03    0.00000e+00    0.00000e+00

           Step           Time         Lambda
          20900    20900.00000        0.00000

   Energies (kJ/mol)
        G96Bond       G96Angle    Proper Dih.  Improper Dih.          LJ-14
    3.21522e+02    1.62979e+03    1.44000e+03    3.72536e+02    8.84168e+02
     Coulomb-14        LJ (SR)   Coulomb (SR)      Potential    Kinetic En.
    2.58679e+04   -4.83313e+03   -1.90491e+04    6.63364e+03    0.00000e+00
   Total Energy    Temperature Pressure (bar)
    6.63364e+03    0.00000e+00    0.00000e+00

           Step           Time         Lambda
          21000    21000.00000        0.00000

   Energies (kJ/mol)
        G96Bond       G96Angle    Proper Dih.  Improper Dih.          LJ-14
    3.21564e+02    1.62966e+03    1.43997e+03    3.72550e+02    8.84217e+02
     Coulomb-14        LJ (SR)   Coulomb (SR)      Potential    Kinetic En.
    2.58681e+04   -4.83393e+03   -1.90503e+04    6.63178e+03    0.00000e+00
   Total Energy    Temperature Pressure (bar)
    6.63178e+03    0.00000e+00    0.00000e+00

           Step           Time         Lambda
          21100    21100.00000        0.00000

   Energies (kJ/mol)
        G96Bond       G96Angle    Proper Dih.  Improper Dih.          LJ-14
    3.21521e+02    1.62964e+03    1.44029e+03    3.72623e+02    8.84387e+02
     Coulomb-14        LJ (SR)   Coulomb (SR)      Potential    Kinetic En.
    2.58681e+04   -4.83517e+03   -1.90517e+04    6.62972e+03    0.00000e+00
   Total Energy    Temperature Pressure (bar)
    6.62972e+03    0.00000e+00    0.00000e+00

           Step           Time         Lambda
          21200    21200.00000        0.00000

   Energies (kJ/mol)
        G96Bond       G96Angle    Proper Dih.  Improper Dih.          LJ-14
    3.21491e+02    1.62963e+03    1.44054e+03    3.72689e+02    8.84496e+02
     Coulomb-14        LJ (SR)   Coulomb (SR)      Potential    Kinetic En.
    2.58681e+04   -4.83586e+03   -1.90524e+04    6.62872e+03    0.00000e+00
   Total Energy    Temperature Pressure (bar)
    6.62872e+03    0.00000e+00    0.00000e+00

           Step           Time         Lambda
          21300    21300.00000        0.00000

   Energies (kJ/mol)
        G96Bond       G96Angle    Proper Dih.  Improper Dih.          LJ-14
    3.21462e+02    1.62967e+03    1.44069e+03    3.72749e+02    8.84536e+02
     Coulomb-14        LJ (SR)   Coulomb (SR)      Potential    Kinetic En.
    2.58681e+04   -4.83627e+03   -1.90528e+04    6.62818e+03    0.00000e+00
   Total Energy    Temperature Pressure (bar)
    6.62818e+03    0.00000e+00    0.00000e+00

           Step           Time         Lambda
          21400    21400.00000        0.00000

   Energies (kJ/mol)
        G96Bond       G96Angle    Proper Dih.  Improper Dih.          LJ-14
    3.21497e+02    1.62959e+03    1.44081e+03    3.72792e+02    8.84596e+02
     Coulomb-14        LJ (SR)   Coulomb (SR)      Potential    Kinetic En.
    2.58681e+04   -4.83656e+03   -1.90531e+04    6.62771e+03    0.00000e+00
   Total Energy    Temperature Pressure (bar)
    6.62771e+03    0.00000e+00    0.00000e+00

           Step           Time         Lambda
          21500    21500.00000        0.00000

   Energies (kJ/mol)
        G96Bond       G96Angle    Proper Dih.  Improper Dih.          LJ-14
    3.21463e+02    1.62964e+03    1.44093e+03    3.72833e+02    8.84638e+02
     Coulomb-14        LJ (SR)   Coulomb (SR)      Potential    Kinetic En.
    2.58680e+04   -4.83689e+03   -1.90534e+04    6.62726e+03    0.00000e+00
   Total Energy    Temperature Pressure (bar)
    6.62726e+03    0.00000e+00    0.00000e+00

           Step           Time         Lambda
          21600    21600.00000        0.00000

   Energies (kJ/mol)
        G96Bond       G96Angle    Proper Dih.  Improper Dih.          LJ-14
    3.21477e+02    1.62976e+03    1.44147e+03    3.73061e+02    8.84686e+02
     Coulomb-14        LJ (SR)   Coulomb (SR)      Potential    Kinetic En.
    2.58678e+04   -4.83829e+03   -1.90547e+04    6.62530e+03    0.00000e+00
   Total Energy    Temperature Pressure (bar)
    6.62530e+03    0.00000e+00    0.00000e+00

           Step           Time         Lambda
          21700    21700.00000        0.00000

   Energies (kJ/mol)
        G96Bond       G96Angle    Proper Dih.  Improper Dih.          LJ-14
    3.21428e+02    1.62958e+03    1.44175e+03    3.73202e+02    8.85021e+02
     Coulomb-14        LJ (SR)   Coulomb (SR)      Potential    Kinetic En.
    2.58677e+04   -4.83892e+03   -1.90556e+04    6.62420e+03    0.00000e+00
   Total Energy    Temperature Pressure (bar)
    6.62420e+03    0.00000e+00    0.00000e+00

           Step           Time         Lambda
          21800    21800.00000        0.00000

   Energies (kJ/mol)
        G96Bond       G96Angle    Proper Dih.  Improper Dih.          LJ-14
    3.21464e+02    1.62946e+03    1.44210e+03    3.73321e+02    8.85206e+02
     Coulomb-14        LJ (SR)   Coulomb (SR)      Potential    Kinetic En.
    2.58677e+04   -4.83965e+03   -1.90565e+04    6.62306e+03    0.00000e+00
   Total Energy    Temperature Pressure (bar)
    6.62306e+03    0.00000e+00    0.00000e+00

           Step           Time         Lambda
          21900    21900.00000        0.00000

   Energies (kJ/mol)
        G96Bond       G96Angle    Proper Dih.  Improper Dih.          LJ-14
    3.21197e+02    1.62987e+03    1.44460e+03    3.73767e+02    8.86145e+02
     Coulomb-14        LJ (SR)   Coulomb (SR)      Potential    Kinetic En.
    2.58668e+04   -4.84414e+03   -1.90616e+04    6.61657e+03    0.00000e+00
   Total Energy    Temperature Pressure (bar)
    6.61657e+03    0.00000e+00    0.00000e+00

           Step           Time         Lambda
          22000    22000.00000        0.00000

   Energies (kJ/mol)
        G96Bond       G96Angle    Proper Dih.  Improper Dih.          LJ-14
    3.21618e+02    1.63038e+03    1.44313e+03    3.74399e+02    8.87778e+02
     Coulomb-14        LJ (SR)   Coulomb (SR)      Potential    Kinetic En.
    2.58647e+04   -4.84578e+03   -1.90640e+04    6.61229e+03    0.00000e+00
   Total Energy    Temperature Pressure (bar)
    6.61229e+03    0.00000e+00    0.00000e+00

           Step           Time         Lambda
          22100    22100.00000        0.00000

   Energies (kJ/mol)
        G96Bond       G96Angle    Proper Dih.  Improper Dih.          LJ-14
    3.21180e+02    1.63057e+03    1.44285e+03    3.74659e+02    8.88078e+02
     Coulomb-14        LJ (SR)   Coulomb (SR)      Potential    Kinetic En.
    2.58655e+04   -4.84614e+03   -1.90658e+04    6.61084e+03    0.00000e+00
   Total Energy    Temperature Pressure (bar)
    6.61084e+03    0.00000e+00    0.00000e+00

           Step           Time         Lambda
          22200    22200.00000        0.00000

   Energies (kJ/mol)
        G96Bond       G96Angle    Proper Dih.  Improper Dih.          LJ-14
    3.21201e+02    1.63056e+03    1.44294e+03    3.74954e+02    8.88053e+02
     Coulomb-14        LJ (SR)   Coulomb (SR)      Potential    Kinetic En.
    2.58658e+04   -4.84656e+03   -1.90676e+04    6.60935e+03    0.00000e+00
   Total Energy    Temperature Pressure (bar)
    6.60935e+03    0.00000e+00    0.00000e+00

           Step           Time         Lambda
          22300    22300.00000        0.00000

   Energies (kJ/mol)
        G96Bond       G96Angle    Proper Dih.  Improper Dih.          LJ-14
    3.21203e+02    1.63057e+03    1.44301e+03    3.75022e+02    8.88051e+02
     Coulomb-14        LJ (SR)   Coulomb (SR)      Potential    Kinetic En.
    2.58657e+04   -4.84672e+03   -1.90678e+04    6.60903e+03    0.00000e+00
   Total Energy    Temperature Pressure (bar)
    6.60903e+03    0.00000e+00    0.00000e+00

           Step           Time         Lambda
          22400    22400.00000        0.00000

   Energies (kJ/mol)
        G96Bond       G96Angle    Proper Dih.  Improper Dih.          LJ-14
    3.21104e+02    1.63074e+03    1.44330e+03    3.75109e+02    8.87946e+02
     Coulomb-14        LJ (SR)   Coulomb (SR)      Potential    Kinetic En.
    2.58654e+04   -4.84711e+03   -1.90685e+04    6.60797e+03    0.00000e+00
   Total Energy    Temperature Pressure (bar)
    6.60797e+03    0.00000e+00    0.00000e+00

           Step           Time         Lambda
          22500    22500.00000        0.00000

   Energies (kJ/mol)
        G96Bond       G96Angle    Proper Dih.  Improper Dih.          LJ-14
    3.21114e+02    1.63082e+03    1.44346e+03    3.75177e+02    8.87900e+02
     Coulomb-14        LJ (SR)   Coulomb (SR)      Potential    Kinetic En.
    2.58652e+04   -4.84732e+03   -1.90689e+04    6.60742e+03    0.00000e+00
   Total Energy    Temperature Pressure (bar)
    6.60742e+03    0.00000e+00    0.00000e+00

           Step           Time         Lambda
          22600    22600.00000        0.00000

   Energies (kJ/mol)
        G96Bond       G96Angle    Proper Dih.  Improper Dih.          LJ-14
    3.21042e+02    1.63099e+03    1.44364e+03    3.75266e+02    8.87847e+02
     Coulomb-14        LJ (SR)   Coulomb (SR)      Potential    Kinetic En.
    2.58649e+04   -4.84754e+03   -1.90693e+04    6.60682e+03    0.00000e+00
   Total Energy    Temperature Pressure (bar)
    6.60682e+03    0.00000e+00    0.00000e+00

           Step           Time         Lambda
          22700    22700.00000        0.00000

   Energies (kJ/mol)
        G96Bond       G96Angle    Proper Dih.  Improper Dih.          LJ-14
    3.21038e+02    1.63102e+03    1.44367e+03    3.75279e+02    8.87840e+02
     Coulomb-14        LJ (SR)   Coulomb (SR)      Potential    Kinetic En.
    2.58648e+04   -4.84758e+03   -1.90694e+04    6.60672e+03    0.00000e+00
   Total Energy    Temperature Pressure (bar)
    6.60672e+03    0.00000e+00    0.00000e+00

           Step           Time         Lambda
          22800    22800.00000        0.00000

   Energies (kJ/mol)
        G96Bond       G96Angle    Proper Dih.  Improper Dih.          LJ-14
    3.21036e+02    1.63104e+03    1.44370e+03    3.75293e+02    8.87832e+02
     Coulomb-14        LJ (SR)   Coulomb (SR)      Potential    Kinetic En.
    2.58647e+04   -4.84761e+03   -1.90694e+04    6.60662e+03    0.00000e+00
   Total Energy    Temperature Pressure (bar)
    6.60662e+03    0.00000e+00    0.00000e+00

           Step           Time         Lambda
          22900    22900.00000        0.00000

   Energies (kJ/mol)
        G96Bond       G96Angle    Proper Dih.  Improper Dih.          LJ-14
    3.21034e+02    1.63106e+03    1.44373e+03    3.75307e+02    8.87825e+02
     Coulomb-14        LJ (SR)   Coulomb (SR)      Potential    Kinetic En.
    2.58647e+04   -4.84764e+03   -1.90695e+04    6.60652e+03    0.00000e+00
   Total Energy    Temperature Pressure (bar)
    6.60652e+03    0.00000e+00    0.00000e+00

           Step           Time         Lambda
          23000    23000.00000        0.00000

   Energies (kJ/mol)
        G96Bond       G96Angle    Proper Dih.  Improper Dih.          LJ-14
    3.21032e+02    1.63109e+03    1.44376e+03    3.75322e+02    8.87817e+02
     Coulomb-14        LJ (SR)   Coulomb (SR)      Potential    Kinetic En.
    2.58646e+04   -4.84768e+03   -1.90695e+04    6.60643e+03    0.00000e+00
   Total Energy    Temperature Pressure (bar)
    6.60643e+03    0.00000e+00    0.00000e+00

           Step           Time         Lambda
          23100    23100.00000        0.00000

   Energies (kJ/mol)
        G96Bond       G96Angle    Proper Dih.  Improper Dih.          LJ-14
    3.21142e+02    1.63121e+03    1.44405e+03    3.75456e+02    8.87765e+02
     Coulomb-14        LJ (SR)   Coulomb (SR)      Potential    Kinetic En.
    2.58641e+04   -4.84799e+03   -1.90702e+04    6.60552e+03    0.00000e+00
   Total Energy    Temperature Pressure (bar)
    6.60552e+03    0.00000e+00    0.00000e+00

           Step           Time         Lambda
          23200    23200.00000        0.00000

   Energies (kJ/mol)
        G96Bond       G96Angle    Proper Dih.  Improper Dih.          LJ-14
    3.21108e+02    1.63246e+03    1.44626e+03    3.75978e+02    8.87800e+02
     Coulomb-14        LJ (SR)   Coulomb (SR)      Potential    Kinetic En.
    2.58616e+04   -4.84916e+03   -1.90745e+04    6.60156e+03    0.00000e+00
   Total Energy    Temperature Pressure (bar)
    6.60156e+03    0.00000e+00    0.00000e+00

           Step           Time         Lambda
          23300    23300.00000        0.00000

   Energies (kJ/mol)
        G96Bond       G96Angle    Proper Dih.  Improper Dih.          LJ-14
    3.21081e+02    1.63295e+03    1.44633e+03    3.76093e+02    8.87951e+02
     Coulomb-14        LJ (SR)   Coulomb (SR)      Potential    Kinetic En.
    2.58610e+04   -4.84920e+03   -1.90754e+04    6.60086e+03    0.00000e+00
   Total Energy    Temperature Pressure (bar)
    6.60086e+03    0.00000e+00    0.00000e+00

           Step           Time         Lambda
          23400    23400.00000        0.00000

   Energies (kJ/mol)
        G96Bond       G96Angle    Proper Dih.  Improper Dih.          LJ-14
    3.21218e+02    1.63339e+03    1.44669e+03    3.76185e+02    8.88047e+02
     Coulomb-14        LJ (SR)   Coulomb (SR)      Potential    Kinetic En.
    2.58605e+04   -4.84928e+03   -1.90769e+04    6.59986e+03    0.00000e+00
   Total Energy    Temperature Pressure (bar)
    6.59986e+03    0.00000e+00    0.00000e+00

           Step           Time         Lambda
          23500    23500.00000        0.00000

   Energies (kJ/mol)
        G96Bond       G96Angle    Proper Dih.  Improper Dih.          LJ-14
    3.21122e+02    1.63368e+03    1.44695e+03    3.76248e+02    8.88118e+02
     Coulomb-14        LJ (SR)   Coulomb (SR)      Potential    Kinetic En.
    2.58604e+04   -4.84936e+03   -1.90779e+04    6.59929e+03    0.00000e+00
   Total Energy    Temperature Pressure (bar)
    6.59929e+03    0.00000e+00    0.00000e+00

           Step           Time         Lambda
          23600    23600.00000        0.00000

   Energies (kJ/mol)
        G96Bond       G96Angle    Proper Dih.  Improper Dih.          LJ-14
    3.21039e+02    1.63391e+03    1.44805e+03    3.76426e+02    8.88387e+02
     Coulomb-14        LJ (SR)   Coulomb (SR)      Potential    Kinetic En.
    2.58610e+04   -4.85006e+03   -1.90811e+04    6.59761e+03    0.00000e+00
   Total Energy    Temperature Pressure (bar)
    6.59761e+03    0.00000e+00    0.00000e+00

           Step           Time         Lambda
          23700    23700.00000        0.00000

   Energies (kJ/mol)
        G96Bond       G96Angle    Proper Dih.  Improper Dih.          LJ-14
    3.20986e+02    1.63402e+03    1.44851e+03    3.76506e+02    8.88407e+02
     Coulomb-14        LJ (SR)   Coulomb (SR)      Potential    Kinetic En.
    2.58612e+04   -4.85054e+03   -1.90821e+04    6.59692e+03    0.00000e+00
   Total Energy    Temperature Pressure (bar)
    6.59692e+03    0.00000e+00    0.00000e+00

           Step           Time         Lambda
          23800    23800.00000        0.00000

   Energies (kJ/mol)
        G96Bond       G96Angle    Proper Dih.  Improper Dih.          LJ-14
    3.20856e+02    1.63412e+03    1.45293e+03    3.77059e+02    8.88783e+02
     Coulomb-14        LJ (SR)   Coulomb (SR)      Potential    Kinetic En.
    2.58626e+04   -4.85457e+03   -1.90901e+04    6.59167e+03    0.00000e+00
   Total Energy    Temperature Pressure (bar)
    6.59167e+03    0.00000e+00    0.00000e+00

           Step           Time         Lambda
          23900    23900.00000        0.00000

   Energies (kJ/mol)
        G96Bond       G96Angle    Proper Dih.  Improper Dih.          LJ-14
    3.21035e+02    1.63503e+03    1.45343e+03    3.77520e+02    8.88751e+02
     Coulomb-14        LJ (SR)   Coulomb (SR)      Potential    Kinetic En.
    2.58592e+04   -4.85660e+03   -1.90895e+04    6.58885e+03    0.00000e+00
   Total Energy    Temperature Pressure (bar)
    6.58885e+03    0.00000e+00    0.00000e+00

           Step           Time         Lambda
          24000    24000.00000        0.00000

   Energies (kJ/mol)
        G96Bond       G96Angle    Proper Dih.  Improper Dih.          LJ-14
    3.20960e+02    1.63434e+03    1.45385e+03    3.77645e+02    8.89023e+02
     Coulomb-14        LJ (SR)   Coulomb (SR)      Potential    Kinetic En.
    2.58604e+04   -4.85681e+03   -1.90916e+04    6.58781e+03    0.00000e+00
   Total Energy    Temperature Pressure (bar)
    6.58781e+03    0.00000e+00    0.00000e+00

           Step           Time         Lambda
          24100    24100.00000        0.00000

   Energies (kJ/mol)
        G96Bond       G96Angle    Proper Dih.  Improper Dih.          LJ-14
    3.21150e+02    1.63474e+03    1.45567e+03    3.78114e+02    8.88928e+02
     Coulomb-14        LJ (SR)   Coulomb (SR)      Potential    Kinetic En.
    2.58602e+04   -4.85753e+03   -1.90957e+04    6.58555e+03    0.00000e+00
   Total Energy    Temperature Pressure (bar)
    6.58555e+03    0.00000e+00    0.00000e+00

           Step           Time         Lambda
          24200    24200.00000        0.00000

   Energies (kJ/mol)
        G96Bond       G96Angle    Proper Dih.  Improper Dih.          LJ-14
    3.21108e+02    1.63472e+03    1.45573e+03    3.78153e+02    8.88954e+02
     Coulomb-14        LJ (SR)   Coulomb (SR)      Potential    Kinetic En.
    2.58602e+04   -4.85774e+03   -1.90959e+04    6.58525e+03    0.00000e+00
   Total Energy    Temperature Pressure (bar)
    6.58525e+03    0.00000e+00    0.00000e+00

           Step           Time         Lambda
          24300    24300.00000        0.00000

   Energies (kJ/mol)
        G96Bond       G96Angle    Proper Dih.  Improper Dih.          LJ-14
    3.21047e+02    1.63496e+03    1.45595e+03    3.78321e+02    8.88909e+02
     Coulomb-14        LJ (SR)   Coulomb (SR)      Potential    Kinetic En.
    2.58598e+04   -4.85811e+03   -1.90964e+04    6.58446e+03    0.00000e+00
   Total Energy    Temperature Pressure (bar)
    6.58446e+03    0.00000e+00    0.00000e+00

           Step           Time         Lambda
          24400    24400.00000        0.00000

   Energies (kJ/mol)
        G96Bond       G96Angle    Proper Dih.  Improper Dih.          LJ-14
    3.21176e+02    1.63496e+03    1.45619e+03    3.78403e+02    8.88895e+02
     Coulomb-14        LJ (SR)   Coulomb (SR)      Potential    Kinetic En.
    2.58595e+04   -4.85840e+03   -1.90969e+04    6.58384e+03    0.00000e+00
   Total Energy    Temperature Pressure (bar)
    6.58384e+03    0.00000e+00    0.00000e+00

           Step           Time         Lambda
          24500    24500.00000        0.00000

   Energies (kJ/mol)
        G96Bond       G96Angle    Proper Dih.  Improper Dih.          LJ-14
    3.21204e+02    1.63506e+03    1.45646e+03    3.78487e+02    8.88870e+02
     Coulomb-14        LJ (SR)   Coulomb (SR)      Potential    Kinetic En.
    2.58593e+04   -4.85872e+03   -1.90974e+04    6.58319e+03    0.00000e+00
   Total Energy    Temperature Pressure (bar)
    6.58319e+03    0.00000e+00    0.00000e+00

           Step           Time         Lambda
          24600    24600.00000        0.00000

   Energies (kJ/mol)
        G96Bond       G96Angle    Proper Dih.  Improper Dih.          LJ-14
    3.21428e+02    1.63498e+03    1.45663e+03    3.78513e+02    8.88855e+02
     Coulomb-14        LJ (SR)   Coulomb (SR)      Potential    Kinetic En.
    2.58590e+04   -4.85891e+03   -1.90978e+04    6.58270e+03    0.00000e+00
   Total Energy    Temperature Pressure (bar)
    6.58270e+03    0.00000e+00    0.00000e+00

           Step           Time         Lambda
          24700    24700.00000        0.00000

   Energies (kJ/mol)
        G96Bond       G96Angle    Proper Dih.  Improper Dih.          LJ-14
    3.21466e+02    1.63594e+03    1.45769e+03    3.78732e+02    8.88691e+02
     Coulomb-14        LJ (SR)   Coulomb (SR)      Potential    Kinetic En.
    2.58571e+04   -4.86027e+03   -1.90993e+04    6.57999e+03    0.00000e+00
   Total Energy    Temperature Pressure (bar)
    6.57999e+03    0.00000e+00    0.00000e+00

           Step           Time         Lambda
          24800    24800.00000        0.00000

   Energies (kJ/mol)
        G96Bond       G96Angle    Proper Dih.  Improper Dih.          LJ-14
    3.21611e+02    1.63683e+03    1.45703e+03    3.78931e+02    8.88495e+02
     Coulomb-14        LJ (SR)   Coulomb (SR)      Potential    Kinetic En.
    2.58556e+04   -4.86086e+03   -1.91001e+04    6.57759e+03    0.00000e+00
   Total Energy    Temperature Pressure (bar)
    6.57759e+03    0.00000e+00    0.00000e+00

           Step           Time         Lambda
          24900    24900.00000        0.00000

   Energies (kJ/mol)
        G96Bond       G96Angle    Proper Dih.  Improper Dih.          LJ-14
    3.21526e+02    1.63694e+03    1.45676e+03    3.78813e+02    8.88482e+02
     Coulomb-14        LJ (SR)   Coulomb (SR)      Potential    Kinetic En.
    2.58560e+04   -4.86124e+03   -1.91009e+04    6.57636e+03    0.00000e+00
   Total Energy    Temperature Pressure (bar)
    6.57636e+03    0.00000e+00    0.00000e+00

           Step           Time         Lambda
          25000    25000.00000        0.00000

   Energies (kJ/mol)
        G96Bond       G96Angle    Proper Dih.  Improper Dih.          LJ-14
    3.21465e+02    1.63695e+03    1.45671e+03    3.78752e+02    8.88602e+02
     Coulomb-14        LJ (SR)   Coulomb (SR)      Potential    Kinetic En.
    2.58563e+04   -4.86158e+03   -1.91016e+04    6.57561e+03    0.00000e+00
   Total Energy    Temperature Pressure (bar)
    6.57561e+03    0.00000e+00    0.00000e+00


Stepsize too small, or no change in energy.
Converged to machine precision,
but not to the requested precision Fmax < 0

Polak-Ribiere Conjugate Gradients did not converge to Fmax < 0 in 25001 steps.
Potential Energy  =  6.57560981380659e+03
Maximum force     =  1.15009574925916e+01 on atom 420
Norm of force     =  2.61494346498021e-01

Performed 31150 energy evaluations in total.

	M E G A - F L O P S   A C C O U N T I N G

   RF=Reaction-Field  FE=Free Energy  SCFE=Soft-Core/Free Energy
   T=Tabulated        W3=SPC/TIP3p    W4=TIP4p (single or pairs)
   NF=No Forces

 Computing:                        M-Number         M-Flops  % of Flops
-----------------------------------------------------------------------
 VdW(T)                         2942.017052   158868.920808    17.9
 Coul(T)                        1466.130869    61577.496498     7.0
 Coul(T) + VdW(T)               1661.941838   113012.044984    12.8
 Outer nonbonded loop            172.388475     1723.884750     0.2
 1,4 nonbonded interactions      158.278231    14245.040790     1.6
 NS-Pairs                      23353.904700   490431.998700    55.4
 CG-CoM                           38.128824     1105.735896     0.1
 Bonds                            88.188481     3792.104683     0.4
 Angles                          128.809385    20995.929755     2.4
 Propers                          48.128295    11021.379555     1.2
 Impropers                        43.362192     9019.335936     1.0
-----------------------------------------------------------------------
 Total                                        885793.872355   100.0
-----------------------------------------------------------------------

               NODE (s)   Real (s)      (%)
       Time:    736.000    736.000    100.0
                       12:16
Finished mdrun on node 0 Mon Jul 18 07:51:32 2016
