# Supplementary material for: Computational Modeling of complete HOXB13 protein for predicting the functional effect of SNPs and the associated role in hereditary prostate cancer
Source: Sci Rep. 2017 Mar 8;7:43830. doi: 10.1038/srep43830 (PMC5363706; doi:10.1038/srep43830)
Supplement: Supplementary Dataset [file srep43830-s1.zip › SR Supplementary Data Files Complete/Energy minimised protein/R25Q.log.txt]

Log file opened on Mon Jul 18 07:27:27 2016
Host: lorentz.dynstr.pasteur.fr  pid: 26430  nodeid: 0  nnodes:  1
The Gromacs distribution was built Thu Jan 26 01:39:00 CET 2006 by
root@lorentz.immstr.pasteur.fr (Linux 2.6.9-5.0.3.ELsmp x86_64)


                         :-)  G  R  O  M  A  C  S  (-:

                       GRowing Old MAkes el Chrono Sweat

                             :-)  VERSION 3.3  (-:


      Written by David van der Spoel, Erik Lindahl, Berk Hess, and others.
       Copyright (c) 1991-2000, University of Groningen, The Netherlands.
             Copyright (c) 2001-2004, The GROMACS development team,
            check out http://www.gromacs.org for more information.

         This program is free software; you can redistribute it and/or
          modify it under the terms of the GNU General Public License
         as published by the Free Software Foundation; either version 2
             of the License, or (at your option) any later version.

 :-)  /data/delarue_www/executables/gromacs/bin/mdrun_d (double precision)  (-:


++++ PLEASE READ AND CITE THE FOLLOWING REFERENCE ++++
E. Lindahl and B. Hess and D. van der Spoel
GROMACS 3.0: A package for molecular simulation and trajectory analysis
J. Mol. Mod. 7 (2001) pp. 306-317
-------- -------- --- Thank You --- -------- --------


++++ PLEASE READ AND CITE THE FOLLOWING REFERENCE ++++
H. J. C. Berendsen, D. van der Spoel and R. van Drunen
GROMACS: A message-passing parallel molecular dynamics implementation
Comp. Phys. Comm. 91 (1995) pp. 43-56
-------- -------- --- Thank You --- -------- --------

Input Parameters:
   integrator           = cg
   nsteps               = 25000
   init_step            = 0
   ns_type              = Simple
   nstlist              = 10
   ndelta               = 2
   bDomDecomp           = FALSE
   decomp_dir           = 0
   nstcomm              = 1
   comm_mode            = Linear
   nstcheckpoint        = 1000
   nstlog               = 100
   nstxout              = 0
   nstvout              = 0
   nstfout              = 0
   nstenergy            = 0
   nstxtcout            = 0
   init_t               = 0
   delta_t              = 0.001
   xtcprec              = 1000
   nkx                  = 0
   nky                  = 0
   nkz                  = 0
   pme_order            = 4
   ewald_rtol           = 1e-05
   ewald_geometry       = 0
   epsilon_surface      = 0
   optimize_fft         = FALSE
   ePBC                 = no
   bUncStart            = FALSE
   bShakeSOR            = FALSE
   etc                  = No
   epc                  = No
   epctype              = Isotropic
   tau_p                = 1
   ref_p (3x3):
      ref_p[    0]={ 0.00000e+00,  0.00000e+00,  0.00000e+00}
      ref_p[    1]={ 0.00000e+00,  0.00000e+00,  0.00000e+00}
      ref_p[    2]={ 0.00000e+00,  0.00000e+00,  0.00000e+00}
   compress (3x3):
      compress[    0]={ 0.00000e+00,  0.00000e+00,  0.00000e+00}
      compress[    1]={ 0.00000e+00,  0.00000e+00,  0.00000e+00}
      compress[    2]={ 0.00000e+00,  0.00000e+00,  0.00000e+00}
   andersen_seed        = 815131
   rlist                = 1.4
   coulombtype          = Shift
   rcoulomb_switch      = 0
   rcoulomb             = 1
   vdwtype              = Shift
   rvdw_switch          = 0
   rvdw                 = 1
   epsilon_r            = 1
   epsilon_rf           = 1
   tabext               = 1
   gb_algorithm         = Still
   nstgbradii           = 1
   rgbradii             = 2
   gb_saltconc          = 0
   implicit_solvent     = No
   DispCorr             = No
   fudgeQQ              = 1
   free_energy          = no
   init_lambda          = 0
   sc_alpha             = 0
   sc_power             = 1
   sc_sigma             = 0.3
   delta_lambda         = 0
   disre_weighting      = Conservative
   disre_mixed          = FALSE
   dr_fc                = 1000
   dr_tau               = 0
   nstdisreout          = 100
   orires_fc            = 0
   orires_tau           = 0
   nstorireout          = 100
   dihre-fc             = 1000
   dihre-tau            = 0
   nstdihreout          = 100
   em_stepsize          = 0.01
   em_tol               = 0
   niter                = 20
   fc_stepsize          = 0
   nstcgsteep           = 1000
   nbfgscorr            = 10
   ConstAlg             = Lincs
   shake_tol            = 0.0001
   lincs_order          = 4
   lincs_warnangle      = 30
   lincs_iter           = 1
   bd_fric              = 0
   ld_seed              = 1993
   cos_accel            = 0
   deform (3x3):
      deform[    0]={ 0.00000e+00,  0.00000e+00,  0.00000e+00}
      deform[    1]={ 0.00000e+00,  0.00000e+00,  0.00000e+00}
      deform[    2]={ 0.00000e+00,  0.00000e+00,  0.00000e+00}
   userint1             = 0
   userint2             = 0
   userint3             = 0
   userint4             = 0
   userreal1            = 0
   userreal2            = 0
   userreal3            = 0
   userreal4            = 0
grpopts:
   nrdf:	        8298
   ref_t:	           0
   tau_t:	           0
anneal:		          No
ann_npoints:	           0
   acc:	           0           0           0
   nfreeze:           N           N           N
   energygrp_flags[  0]: 0
   efield-x:
      n = 0
   efield-xt:
      n = 0
   efield-y:
      n = 0
   efield-yt:
      n = 0
   efield-z:
      n = 0
   efield-zt:
      n = 0
   bQMMM                = FALSE
   QMconstraints        = 0
   QMMMscheme           = 0
   scalefactor          = 1
qm_opts:
   ngQM                 = 0
CPU=  0, lastcg= 1224, targetcg=  612, myshift=    0
nsb->shift =   1, nsb->bshift=  0
Neighbor Search Blocks
nsb->nodeid:         0
nsb->nnodes:      1
nsb->cgtotal:  1225
nsb->natoms:   2767
nsb->shift:       1
nsb->bshift:      0
Nodeid   index  homenr  cgload  workload
     0       0    2767    1225      1225

Table routines are used for coulomb: TRUE
Table routines are used for vdw:     TRUE
Using shifted Lennard-Jones, switch between 0 and 1 nm
Cut-off's:   NS: 1.4   Coulomb: 1   LJ: 1
System total charge: 0.000
Generated table with 4800 data points for Shift.
Tabscale = 2000 points/nm
Generated table with 4800 data points for LJ6Shift.
Tabscale = 2000 points/nm
Generated table with 4800 data points for LJ12Shift.
Tabscale = 2000 points/nm
Generated table with 2000 data points for 1-4 COUL.
Tabscale = 2000 points/nm
Generated table with 2000 data points for 1-4 LJ6.
Tabscale = 2000 points/nm
Generated table with 2000 data points for 1-4 LJ12.
Tabscale = 2000 points/nm
Initiating Polak-Ribiere Conjugate Gradients
Center of mass motion removal mode is Linear
We have the following groups for center of mass motion removal:
  0:  rest, initial mass: 2767
Started Polak-Ribiere Conjugate Gradients on node 0 Mon Jul 18 07:27:27 2016
Polak-Ribiere Conjugate Gradients:
   Tolerance (Fmax)   =  0.00000e+00
   Number of steps    =        25000
Configuring nonbonded kernels...
Testing x86_64 SSE2 support... present.


           Step           Time         Lambda
              0        0.00000        0.00000

   Energies (kJ/mol)
        G96Bond       G96Angle    Proper Dih.  Improper Dih.          LJ-14
    4.48946e+03    2.21981e+03    1.64529e+03    4.05924e+02    4.98721e+03
     Coulomb-14        LJ (SR)   Coulomb (SR)      Potential    Kinetic En.
    2.80398e+04   -1.09363e+02   -1.83399e+04    2.33382e+04    0.00000e+00
   Total Energy    Temperature Pressure (bar)
    2.33382e+04    0.00000e+00    0.00000e+00

   F-max             =  7.79780e+03 on atom 2498
   F-Norm            =  8.60164e+04

           Step           Time         Lambda
              0        0.00000        0.00000

   Energies (kJ/mol)
        G96Bond       G96Angle    Proper Dih.  Improper Dih.          LJ-14
    3.91907e+03    2.11440e+03    1.64501e+03    4.02854e+02    4.94086e+03
     Coulomb-14        LJ (SR)   Coulomb (SR)      Potential    Kinetic En.
    2.80194e+04   -1.78224e+02   -1.83437e+04    2.25197e+04    0.00000e+00
   Total Energy    Temperature Pressure (bar)
    2.25197e+04    0.00000e+00    0.00000e+00

           Step           Time         Lambda
            100      100.00000        0.00000

   Energies (kJ/mol)
        G96Bond       G96Angle    Proper Dih.  Improper Dih.          LJ-14
    3.14834e+02    1.63131e+03    1.61450e+03    3.56615e+02    9.20882e+02
     Coulomb-14        LJ (SR)   Coulomb (SR)      Potential    Kinetic En.
    2.59845e+04   -4.34496e+03   -1.76636e+04    8.81417e+03    0.00000e+00
   Total Energy    Temperature Pressure (bar)
    8.81417e+03    0.00000e+00    0.00000e+00

           Step           Time         Lambda
            200      200.00000        0.00000

   Energies (kJ/mol)
        G96Bond       G96Angle    Proper Dih.  Improper Dih.          LJ-14
    3.16488e+02    1.61844e+03    1.55604e+03    3.46687e+02    8.78556e+02
     Coulomb-14        LJ (SR)   Coulomb (SR)      Potential    Kinetic En.
    2.58990e+04   -4.39467e+03   -1.77382e+04    8.48233e+03    0.00000e+00
   Total Energy    Temperature Pressure (bar)
    8.48233e+03    0.00000e+00    0.00000e+00

           Step           Time         Lambda
            300      300.00000        0.00000

   Energies (kJ/mol)
        G96Bond       G96Angle    Proper Dih.  Improper Dih.          LJ-14
    3.16877e+02    1.60763e+03    1.52359e+03    3.44960e+02    8.73129e+02
     Coulomb-14        LJ (SR)   Coulomb (SR)      Potential    Kinetic En.
    2.58594e+04   -4.40306e+03   -1.78201e+04    8.30243e+03    0.00000e+00
   Total Energy    Temperature Pressure (bar)
    8.30243e+03    0.00000e+00    0.00000e+00

           Step           Time         Lambda
            400      400.00000        0.00000

   Energies (kJ/mol)
        G96Bond       G96Angle    Proper Dih.  Improper Dih.          LJ-14
    3.20076e+02    1.61082e+03    1.48788e+03    3.47155e+02    8.63141e+02
     Coulomb-14        LJ (SR)   Coulomb (SR)      Potential    Kinetic En.
    2.58255e+04   -4.40620e+03   -1.79640e+04    8.08435e+03    0.00000e+00
   Total Energy    Temperature Pressure (bar)
    8.08435e+03    0.00000e+00    0.00000e+00

           Step           Time         Lambda
            500      500.00000        0.00000

   Energies (kJ/mol)
        G96Bond       G96Angle    Proper Dih.  Improper Dih.          LJ-14
    3.21589e+02    1.61320e+03    1.47449e+03    3.48531e+02    8.60426e+02
     Coulomb-14        LJ (SR)   Coulomb (SR)      Potential    Kinetic En.
    2.58126e+04   -4.41375e+03   -1.80231e+04    7.99399e+03    0.00000e+00
   Total Energy    Temperature Pressure (bar)
    7.99399e+03    0.00000e+00    0.00000e+00

           Step           Time         Lambda
            600      600.00000        0.00000

   Energies (kJ/mol)
        G96Bond       G96Angle    Proper Dih.  Improper Dih.          LJ-14
    3.23413e+02    1.61210e+03    1.46018e+03    3.47753e+02    8.60267e+02
     Coulomb-14        LJ (SR)   Coulomb (SR)      Potential    Kinetic En.
    2.57945e+04   -4.42308e+03   -1.80902e+04    7.88494e+03    0.00000e+00
   Total Energy    Temperature Pressure (bar)
    7.88494e+03    0.00000e+00    0.00000e+00

           Step           Time         Lambda
            700      700.00000        0.00000

   Energies (kJ/mol)
        G96Bond       G96Angle    Proper Dih.  Improper Dih.          LJ-14
    3.22063e+02    1.61202e+03    1.45299e+03    3.46419e+02    8.58435e+02
     Coulomb-14        LJ (SR)   Coulomb (SR)      Potential    Kinetic En.
    2.57914e+04   -4.43100e+03   -1.81183e+04    7.83401e+03    0.00000e+00
   Total Energy    Temperature Pressure (bar)
    7.83401e+03    0.00000e+00    0.00000e+00

           Step           Time         Lambda
            800      800.00000        0.00000

   Energies (kJ/mol)
        G96Bond       G96Angle    Proper Dih.  Improper Dih.          LJ-14
    3.22044e+02    1.61203e+03    1.45213e+03    3.46062e+02    8.57787e+02
     Coulomb-14        LJ (SR)   Coulomb (SR)      Potential    Kinetic En.
    2.57903e+04   -4.43237e+03   -1.81227e+04    7.82528e+03    0.00000e+00
   Total Energy    Temperature Pressure (bar)
    7.82528e+03    0.00000e+00    0.00000e+00

           Step           Time         Lambda
            900      900.00000        0.00000

   Energies (kJ/mol)
        G96Bond       G96Angle    Proper Dih.  Improper Dih.          LJ-14
    3.22057e+02    1.61203e+03    1.45098e+03    3.45766e+02    8.57060e+02
     Coulomb-14        LJ (SR)   Coulomb (SR)      Potential    Kinetic En.
    2.57891e+04   -4.43370e+03   -1.81268e+04    7.81650e+03    0.00000e+00
   Total Energy    Temperature Pressure (bar)
    7.81650e+03    0.00000e+00    0.00000e+00

           Step           Time         Lambda
           1000     1000.00000        0.00000

   Energies (kJ/mol)
        G96Bond       G96Angle    Proper Dih.  Improper Dih.          LJ-14
    3.22080e+02    1.61201e+03    1.44948e+03    3.45511e+02    8.56416e+02
     Coulomb-14        LJ (SR)   Coulomb (SR)      Potential    Kinetic En.
    2.57878e+04   -4.43496e+03   -1.81307e+04    7.80772e+03    0.00000e+00
   Total Energy    Temperature Pressure (bar)
    7.80772e+03    0.00000e+00    0.00000e+00

           Step           Time         Lambda
           1100     1100.00000        0.00000

   Energies (kJ/mol)
        G96Bond       G96Angle    Proper Dih.  Improper Dih.          LJ-14
    3.22736e+02    1.61046e+03    1.44018e+03    3.44555e+02    8.54238e+02
     Coulomb-14        LJ (SR)   Coulomb (SR)      Potential    Kinetic En.
    2.57804e+04   -4.44313e+03   -1.81531e+04    7.75641e+03    0.00000e+00
   Total Energy    Temperature Pressure (bar)
    7.75641e+03    0.00000e+00    0.00000e+00

           Step           Time         Lambda
           1200     1200.00000        0.00000

   Energies (kJ/mol)
        G96Bond       G96Angle    Proper Dih.  Improper Dih.          LJ-14
    3.34743e+02    1.60104e+03    1.43545e+03    3.45298e+02    8.55292e+02
     Coulomb-14        LJ (SR)   Coulomb (SR)      Potential    Kinetic En.
    2.57741e+04   -4.45301e+03   -1.81741e+04    7.71874e+03    0.00000e+00
   Total Energy    Temperature Pressure (bar)
    7.71874e+03    0.00000e+00    0.00000e+00

           Step           Time         Lambda
           1300     1300.00000        0.00000

   Energies (kJ/mol)
        G96Bond       G96Angle    Proper Dih.  Improper Dih.          LJ-14
    3.29509e+02    1.59841e+03    1.43317e+03    3.45415e+02    8.51317e+02
     Coulomb-14        LJ (SR)   Coulomb (SR)      Potential    Kinetic En.
    2.57760e+04   -4.46616e+03   -1.82028e+04    7.66479e+03    0.00000e+00
   Total Energy    Temperature Pressure (bar)
    7.66479e+03    0.00000e+00    0.00000e+00

           Step           Time         Lambda
           1400     1400.00000        0.00000

   Energies (kJ/mol)
        G96Bond       G96Angle    Proper Dih.  Improper Dih.          LJ-14
    3.21966e+02    1.59910e+03    1.43415e+03    3.44716e+02    8.59261e+02
     Coulomb-14        LJ (SR)   Coulomb (SR)      Potential    Kinetic En.
    2.57676e+04   -4.48152e+03   -1.82507e+04    7.59452e+03    0.00000e+00
   Total Energy    Temperature Pressure (bar)
    7.59452e+03    0.00000e+00    0.00000e+00

           Step           Time         Lambda
           1500     1500.00000        0.00000

   Energies (kJ/mol)
        G96Bond       G96Angle    Proper Dih.  Improper Dih.          LJ-14
    3.23492e+02    1.59993e+03    1.43141e+03    3.44772e+02    8.61732e+02
     Coulomb-14        LJ (SR)   Coulomb (SR)      Potential    Kinetic En.
    2.57645e+04   -4.48002e+03   -1.82944e+04    7.55146e+03    0.00000e+00
   Total Energy    Temperature Pressure (bar)
    7.55146e+03    0.00000e+00    0.00000e+00

           Step           Time         Lambda
           1600     1600.00000        0.00000

   Energies (kJ/mol)
        G96Bond       G96Angle    Proper Dih.  Improper Dih.          LJ-14
    3.24785e+02    1.60199e+03    1.42853e+03    3.44939e+02    8.63400e+02
     Coulomb-14        LJ (SR)   Coulomb (SR)      Potential    Kinetic En.
    2.57587e+04   -4.48214e+03   -1.83199e+04    7.52030e+03    0.00000e+00
   Total Energy    Temperature Pressure (bar)
    7.52030e+03    0.00000e+00    0.00000e+00

           Step           Time         Lambda
           1700     1700.00000        0.00000

   Energies (kJ/mol)
        G96Bond       G96Angle    Proper Dih.  Improper Dih.          LJ-14
    3.23754e+02    1.60388e+03    1.42719e+03    3.45786e+02    8.63256e+02
     Coulomb-14        LJ (SR)   Coulomb (SR)      Potential    Kinetic En.
    2.57535e+04   -4.48491e+03   -1.83317e+04    7.50077e+03    0.00000e+00
   Total Energy    Temperature Pressure (bar)
    7.50077e+03    0.00000e+00    0.00000e+00

           Step           Time         Lambda
           1800     1800.00000        0.00000

   Energies (kJ/mol)
        G96Bond       G96Angle    Proper Dih.  Improper Dih.          LJ-14
    3.24585e+02    1.60692e+03    1.42319e+03    3.46927e+02    8.64265e+02
     Coulomb-14        LJ (SR)   Coulomb (SR)      Potential    Kinetic En.
    2.57434e+04   -4.49034e+03   -1.83545e+04    7.46445e+03    0.00000e+00
   Total Energy    Temperature Pressure (bar)
    7.46445e+03    0.00000e+00    0.00000e+00

           Step           Time         Lambda
           1900     1900.00000        0.00000

   Energies (kJ/mol)
        G96Bond       G96Angle    Proper Dih.  Improper Dih.          LJ-14
    3.25184e+02    1.61044e+03    1.41783e+03    3.47966e+02    8.63538e+02
     Coulomb-14        LJ (SR)   Coulomb (SR)      Potential    Kinetic En.
    2.57379e+04   -4.49657e+03   -1.83863e+04    7.41999e+03    0.00000e+00
   Total Energy    Temperature Pressure (bar)
    7.41999e+03    0.00000e+00    0.00000e+00

           Step           Time         Lambda
           2000     2000.00000        0.00000

   Energies (kJ/mol)
        G96Bond       G96Angle    Proper Dih.  Improper Dih.          LJ-14
    3.25532e+02    1.60852e+03    1.41412e+03    3.47066e+02    8.65073e+02
     Coulomb-14        LJ (SR)   Coulomb (SR)      Potential    Kinetic En.
    2.57384e+04   -4.49819e+03   -1.83934e+04    7.40718e+03    0.00000e+00
   Total Energy    Temperature Pressure (bar)
    7.40718e+03    0.00000e+00    0.00000e+00

           Step           Time         Lambda
           2100     2100.00000        0.00000

   Energies (kJ/mol)
        G96Bond       G96Angle    Proper Dih.  Improper Dih.          LJ-14
    3.25076e+02    1.60952e+03    1.40763e+03    3.47255e+02    8.67863e+02
     Coulomb-14        LJ (SR)   Coulomb (SR)      Potential    Kinetic En.
    2.57363e+04   -4.50601e+03   -1.84099e+04    7.37776e+03    0.00000e+00
   Total Energy    Temperature Pressure (bar)
    7.37776e+03    0.00000e+00    0.00000e+00

           Step           Time         Lambda
           2200     2200.00000        0.00000

   Energies (kJ/mol)
        G96Bond       G96Angle    Proper Dih.  Improper Dih.          LJ-14
    3.24847e+02    1.60980e+03    1.40573e+03    3.47366e+02    8.68036e+02
     Coulomb-14        LJ (SR)   Coulomb (SR)      Potential    Kinetic En.
    2.57347e+04   -4.50927e+03   -1.84162e+04    7.36503e+03    0.00000e+00
   Total Energy    Temperature Pressure (bar)
    7.36503e+03    0.00000e+00    0.00000e+00

           Step           Time         Lambda
           2300     2300.00000        0.00000

   Energies (kJ/mol)
        G96Bond       G96Angle    Proper Dih.  Improper Dih.          LJ-14
    3.24780e+02    1.61040e+03    1.40500e+03    3.47698e+02    8.67829e+02
     Coulomb-14        LJ (SR)   Coulomb (SR)      Potential    Kinetic En.
    2.57335e+04   -4.51271e+03   -1.84260e+04    7.35050e+03    0.00000e+00
   Total Energy    Temperature Pressure (bar)
    7.35050e+03    0.00000e+00    0.00000e+00

           Step           Time         Lambda
           2400     2400.00000        0.00000

   Energies (kJ/mol)
        G96Bond       G96Angle    Proper Dih.  Improper Dih.          LJ-14
    3.24903e+02    1.61388e+03    1.40252e+03    3.47855e+02    8.63613e+02
     Coulomb-14        LJ (SR)   Coulomb (SR)      Potential    Kinetic En.
    2.57342e+04   -4.51994e+03   -1.84507e+04    7.31628e+03    0.00000e+00
   Total Energy    Temperature Pressure (bar)
    7.31628e+03    0.00000e+00    0.00000e+00

           Step           Time         Lambda
           2500     2500.00000        0.00000

   Energies (kJ/mol)
        G96Bond       G96Angle    Proper Dih.  Improper Dih.          LJ-14
    3.25182e+02    1.61431e+03    1.40086e+03    3.48244e+02    8.63778e+02
     Coulomb-14        LJ (SR)   Coulomb (SR)      Potential    Kinetic En.
    2.57356e+04   -4.52101e+03   -1.84645e+04    7.30254e+03    0.00000e+00
   Total Energy    Temperature Pressure (bar)
    7.30254e+03    0.00000e+00    0.00000e+00

           Step           Time         Lambda
           2600     2600.00000        0.00000

   Energies (kJ/mol)
        G96Bond       G96Angle    Proper Dih.  Improper Dih.          LJ-14
    3.25194e+02    1.61446e+03    1.40077e+03    3.48620e+02    8.64077e+02
     Coulomb-14        LJ (SR)   Coulomb (SR)      Potential    Kinetic En.
    2.57367e+04   -4.52189e+03   -1.84727e+04    7.29519e+03    0.00000e+00
   Total Energy    Temperature Pressure (bar)
    7.29519e+03    0.00000e+00    0.00000e+00

           Step           Time         Lambda
           2700     2700.00000        0.00000

   Energies (kJ/mol)
        G96Bond       G96Angle    Proper Dih.  Improper Dih.          LJ-14
    3.24531e+02    1.61473e+03    1.40132e+03    3.49082e+02    8.64420e+02
     Coulomb-14        LJ (SR)   Coulomb (SR)      Potential    Kinetic En.
    2.57380e+04   -4.52268e+03   -1.84830e+04    7.28640e+03    0.00000e+00
   Total Energy    Temperature Pressure (bar)
    7.28640e+03    0.00000e+00    0.00000e+00

           Step           Time         Lambda
           2800     2800.00000        0.00000

   Energies (kJ/mol)
        G96Bond       G96Angle    Proper Dih.  Improper Dih.          LJ-14
    3.25130e+02    1.61450e+03    1.40225e+03    3.49495e+02    8.65075e+02
     Coulomb-14        LJ (SR)   Coulomb (SR)      Potential    Kinetic En.
    2.57379e+04   -4.52356e+03   -1.84934e+04    7.27739e+03    0.00000e+00
   Total Energy    Temperature Pressure (bar)
    7.27739e+03    0.00000e+00    0.00000e+00

           Step           Time         Lambda
           2900     2900.00000        0.00000

   Energies (kJ/mol)
        G96Bond       G96Angle    Proper Dih.  Improper Dih.          LJ-14
    3.25123e+02    1.61416e+03    1.40574e+03    3.51397e+02    8.66969e+02
     Coulomb-14        LJ (SR)   Coulomb (SR)      Potential    Kinetic En.
    2.57389e+04   -4.52891e+03   -1.85156e+04    7.25779e+03    0.00000e+00
   Total Energy    Temperature Pressure (bar)
    7.25779e+03    0.00000e+00    0.00000e+00

           Step           Time         Lambda
           3000     3000.00000        0.00000

   Energies (kJ/mol)
        G96Bond       G96Angle    Proper Dih.  Improper Dih.          LJ-14
    3.25202e+02    1.61370e+03    1.40654e+03    3.51890e+02    8.67609e+02
     Coulomb-14        LJ (SR)   Coulomb (SR)      Potential    Kinetic En.
    2.57391e+04   -4.53089e+03   -1.85207e+04    7.25241e+03    0.00000e+00
   Total Energy    Temperature Pressure (bar)
    7.25241e+03    0.00000e+00    0.00000e+00

           Step           Time         Lambda
           3100     3100.00000        0.00000

   Energies (kJ/mol)
        G96Bond       G96Angle    Proper Dih.  Improper Dih.          LJ-14
    3.25359e+02    1.61345e+03    1.40702e+03    3.52291e+02    8.68086e+02
     Coulomb-14        LJ (SR)   Coulomb (SR)      Potential    Kinetic En.
    2.57391e+04   -4.53309e+03   -1.85245e+04    7.24777e+03    0.00000e+00
   Total Energy    Temperature Pressure (bar)
    7.24777e+03    0.00000e+00    0.00000e+00

           Step           Time         Lambda
           3200     3200.00000        0.00000

   Energies (kJ/mol)
        G96Bond       G96Angle    Proper Dih.  Improper Dih.          LJ-14
    3.25217e+02    1.61308e+03    1.40730e+03    3.52350e+02    8.68607e+02
     Coulomb-14        LJ (SR)   Coulomb (SR)      Potential    Kinetic En.
    2.57394e+04   -4.53561e+03   -1.85280e+04    7.24230e+03    0.00000e+00
   Total Energy    Temperature Pressure (bar)
    7.24230e+03    0.00000e+00    0.00000e+00

           Step           Time         Lambda
           3300     3300.00000        0.00000

   Energies (kJ/mol)
        G96Bond       G96Angle    Proper Dih.  Improper Dih.          LJ-14
    3.25588e+02    1.61225e+03    1.40784e+03    3.52911e+02    8.70880e+02
     Coulomb-14        LJ (SR)   Coulomb (SR)      Potential    Kinetic En.
    2.57390e+04   -4.55400e+03   -1.85456e+04    7.20890e+03    0.00000e+00
   Total Energy    Temperature Pressure (bar)
    7.20890e+03    0.00000e+00    0.00000e+00

           Step           Time         Lambda
           3400     3400.00000        0.00000

   Energies (kJ/mol)
        G96Bond       G96Angle    Proper Dih.  Improper Dih.          LJ-14
    3.25153e+02    1.61198e+03    1.40763e+03    3.52775e+02    8.71239e+02
     Coulomb-14        LJ (SR)   Coulomb (SR)      Potential    Kinetic En.
    2.57400e+04   -4.55911e+03   -1.85501e+04    7.19957e+03    0.00000e+00
   Total Energy    Temperature Pressure (bar)
    7.19957e+03    0.00000e+00    0.00000e+00

           Step           Time         Lambda
           3500     3500.00000        0.00000

   Energies (kJ/mol)
        G96Bond       G96Angle    Proper Dih.  Improper Dih.          LJ-14
    3.25499e+02    1.61181e+03    1.40765e+03    3.52800e+02    8.71073e+02
     Coulomb-14        LJ (SR)   Coulomb (SR)      Potential    Kinetic En.
    2.57400e+04   -4.56141e+03   -1.85522e+04    7.19527e+03    0.00000e+00
   Total Energy    Temperature Pressure (bar)
    7.19527e+03    0.00000e+00    0.00000e+00

           Step           Time         Lambda
           3600     3600.00000        0.00000

   Energies (kJ/mol)
        G96Bond       G96Angle    Proper Dih.  Improper Dih.          LJ-14
    3.25682e+02    1.61171e+03    1.40774e+03    3.53099e+02    8.70436e+02
     Coulomb-14        LJ (SR)   Coulomb (SR)      Potential    Kinetic En.
    2.57407e+04   -4.56706e+03   -1.85584e+04    7.18391e+03    0.00000e+00
   Total Energy    Temperature Pressure (bar)
    7.18391e+03    0.00000e+00    0.00000e+00

           Step           Time         Lambda
           3700     3700.00000        0.00000

   Energies (kJ/mol)
        G96Bond       G96Angle    Proper Dih.  Improper Dih.          LJ-14
    3.25756e+02    1.61197e+03    1.40791e+03    3.53026e+02    8.70798e+02
     Coulomb-14        LJ (SR)   Coulomb (SR)      Potential    Kinetic En.
    2.57408e+04   -4.56966e+03   -1.85613e+04    7.17933e+03    0.00000e+00
   Total Energy    Temperature Pressure (bar)
    7.17933e+03    0.00000e+00    0.00000e+00

           Step           Time         Lambda
           3800     3800.00000        0.00000

   Energies (kJ/mol)
        G96Bond       G96Angle    Proper Dih.  Improper Dih.          LJ-14
    3.25951e+02    1.61236e+03    1.40813e+03    3.53261e+02    8.70411e+02
     Coulomb-14        LJ (SR)   Coulomb (SR)      Potential    Kinetic En.
    2.57413e+04   -4.57288e+03   -1.85665e+04    7.17205e+03    0.00000e+00
   Total Energy    Temperature Pressure (bar)
    7.17205e+03    0.00000e+00    0.00000e+00

           Step           Time         Lambda
           3900     3900.00000        0.00000

   Energies (kJ/mol)
        G96Bond       G96Angle    Proper Dih.  Improper Dih.          LJ-14
    3.25414e+02    1.61294e+03    1.40860e+03    3.53355e+02    8.71552e+02
     Coulomb-14        LJ (SR)   Coulomb (SR)      Potential    Kinetic En.
    2.57428e+04   -4.57635e+03   -1.85756e+04    7.16275e+03    0.00000e+00
   Total Energy    Temperature Pressure (bar)
    7.16275e+03    0.00000e+00    0.00000e+00

           Step           Time         Lambda
           4000     4000.00000        0.00000

   Energies (kJ/mol)
        G96Bond       G96Angle    Proper Dih.  Improper Dih.          LJ-14
    3.25863e+02    1.61405e+03    1.40944e+03    3.53909e+02    8.69856e+02
     Coulomb-14        LJ (SR)   Coulomb (SR)      Potential    Kinetic En.
    2.57426e+04   -4.57720e+03   -1.85804e+04    7.15807e+03    0.00000e+00
   Total Energy    Temperature Pressure (bar)
    7.15807e+03    0.00000e+00    0.00000e+00

           Step           Time         Lambda
           4100     4100.00000        0.00000

   Energies (kJ/mol)
        G96Bond       G96Angle    Proper Dih.  Improper Dih.          LJ-14
    3.25919e+02    1.61431e+03    1.41136e+03    3.54586e+02    8.69848e+02
     Coulomb-14        LJ (SR)   Coulomb (SR)      Potential    Kinetic En.
    2.57389e+04   -4.57718e+03   -1.85869e+04    7.15088e+03    0.00000e+00
   Total Energy    Temperature Pressure (bar)
    7.15088e+03    0.00000e+00    0.00000e+00

           Step           Time         Lambda
           4200     4200.00000        0.00000

   Energies (kJ/mol)
        G96Bond       G96Angle    Proper Dih.  Improper Dih.          LJ-14
    3.25945e+02    1.61313e+03    1.41208e+03    3.54272e+02    8.70690e+02
     Coulomb-14        LJ (SR)   Coulomb (SR)      Potential    Kinetic En.
    2.57319e+04   -4.57892e+03   -1.85918e+04    7.13724e+03    0.00000e+00
   Total Energy    Temperature Pressure (bar)
    7.13724e+03    0.00000e+00    0.00000e+00

           Step           Time         Lambda
           4300     4300.00000        0.00000

   Energies (kJ/mol)
        G96Bond       G96Angle    Proper Dih.  Improper Dih.          LJ-14
    3.25976e+02    1.61324e+03    1.41222e+03    3.54229e+02    8.70576e+02
     Coulomb-14        LJ (SR)   Coulomb (SR)      Potential    Kinetic En.
    2.57321e+04   -4.57989e+03   -1.85944e+04    7.13408e+03    0.00000e+00
   Total Energy    Temperature Pressure (bar)
    7.13408e+03    0.00000e+00    0.00000e+00

           Step           Time         Lambda
           4400     4400.00000        0.00000

   Energies (kJ/mol)
        G96Bond       G96Angle    Proper Dih.  Improper Dih.          LJ-14
    3.27493e+02    1.61758e+03    1.41523e+03    3.54827e+02    8.66183e+02
     Coulomb-14        LJ (SR)   Coulomb (SR)      Potential    Kinetic En.
    2.57288e+04   -4.58416e+03   -1.86087e+04    7.11730e+03    0.00000e+00
   Total Energy    Temperature Pressure (bar)
    7.11730e+03    0.00000e+00    0.00000e+00

           Step           Time         Lambda
           4500     4500.00000        0.00000

   Energies (kJ/mol)
        G96Bond       G96Angle    Proper Dih.  Improper Dih.          LJ-14
    3.26355e+02    1.61833e+03    1.41277e+03    3.54933e+02    8.69846e+02
     Coulomb-14        LJ (SR)   Coulomb (SR)      Potential    Kinetic En.
    2.57237e+04   -4.58713e+03   -1.86268e+04    7.09194e+03    0.00000e+00
   Total Energy    Temperature Pressure (bar)
    7.09194e+03    0.00000e+00    0.00000e+00

           Step           Time         Lambda
           4600     4600.00000        0.00000

   Energies (kJ/mol)
        G96Bond       G96Angle    Proper Dih.  Improper Dih.          LJ-14
    3.26931e+02    1.62016e+03    1.41157e+03    3.55455e+02    8.70325e+02
     Coulomb-14        LJ (SR)   Coulomb (SR)      Potential    Kinetic En.
    2.57223e+04   -4.58849e+03   -1.86346e+04    7.08361e+03    0.00000e+00
   Total Energy    Temperature Pressure (bar)
    7.08361e+03    0.00000e+00    0.00000e+00

           Step           Time         Lambda
           4700     4700.00000        0.00000

   Energies (kJ/mol)
        G96Bond       G96Angle    Proper Dih.  Improper Dih.          LJ-14
    3.26089e+02    1.62025e+03    1.41096e+03    3.55730e+02    8.70302e+02
     Coulomb-14        LJ (SR)   Coulomb (SR)      Potential    Kinetic En.
    2.57237e+04   -4.59262e+03   -1.86451e+04    7.06934e+03    0.00000e+00
   Total Energy    Temperature Pressure (bar)
    7.06934e+03    0.00000e+00    0.00000e+00

           Step           Time         Lambda
           4800     4800.00000        0.00000

   Energies (kJ/mol)
        G96Bond       G96Angle    Proper Dih.  Improper Dih.          LJ-14
    3.25627e+02    1.62041e+03    1.41101e+03    3.55832e+02    8.70523e+02
     Coulomb-14        LJ (SR)   Coulomb (SR)      Potential    Kinetic En.
    2.57244e+04   -4.59417e+03   -1.86487e+04    7.06488e+03    0.00000e+00
   Total Energy    Temperature Pressure (bar)
    7.06488e+03    0.00000e+00    0.00000e+00

           Step           Time         Lambda
           4900     4900.00000        0.00000

   Energies (kJ/mol)
        G96Bond       G96Angle    Proper Dih.  Improper Dih.          LJ-14
    3.25363e+02    1.62082e+03    1.41170e+03    3.56144e+02    8.70229e+02
     Coulomb-14        LJ (SR)   Coulomb (SR)      Potential    Kinetic En.
    2.57261e+04   -4.59817e+03   -1.86578e+04    7.05438e+03    0.00000e+00
   Total Energy    Temperature Pressure (bar)
    7.05438e+03    0.00000e+00    0.00000e+00

           Step           Time         Lambda
           5000     5000.00000        0.00000

   Energies (kJ/mol)
        G96Bond       G96Angle    Proper Dih.  Improper Dih.          LJ-14
    3.24465e+02    1.62233e+03    1.41567e+03    3.56874e+02    8.68341e+02
     Coulomb-14        LJ (SR)   Coulomb (SR)      Potential    Kinetic En.
    2.57304e+04   -4.60612e+03   -1.86873e+04    7.02460e+03    0.00000e+00
   Total Energy    Temperature Pressure (bar)
    7.02460e+03    0.00000e+00    0.00000e+00

           Step           Time         Lambda
           5100     5100.00000        0.00000

   Energies (kJ/mol)
        G96Bond       G96Angle    Proper Dih.  Improper Dih.          LJ-14
    3.24314e+02    1.62200e+03    1.41616e+03    3.57006e+02    8.67939e+02
     Coulomb-14        LJ (SR)   Coulomb (SR)      Potential    Kinetic En.
    2.57312e+04   -4.60632e+03   -1.86933e+04    7.01894e+03    0.00000e+00
   Total Energy    Temperature Pressure (bar)
    7.01894e+03    0.00000e+00    0.00000e+00

           Step           Time         Lambda
           5200     5200.00000        0.00000

   Energies (kJ/mol)
        G96Bond       G96Angle    Proper Dih.  Improper Dih.          LJ-14
    3.23440e+02    1.62180e+03    1.42020e+03    3.57736e+02    8.65513e+02
     Coulomb-14        LJ (SR)   Coulomb (SR)      Potential    Kinetic En.
    2.57353e+04   -4.61392e+03   -1.87188e+04    6.99126e+03    0.00000e+00
   Total Energy    Temperature Pressure (bar)
    6.99126e+03    0.00000e+00    0.00000e+00

           Step           Time         Lambda
           5300     5300.00000        0.00000

   Energies (kJ/mol)
        G96Bond       G96Angle    Proper Dih.  Improper Dih.          LJ-14
    3.23399e+02    1.62147e+03    1.42118e+03    3.58078e+02    8.65672e+02
     Coulomb-14        LJ (SR)   Coulomb (SR)      Potential    Kinetic En.
    2.57350e+04   -4.61670e+03   -1.87227e+04    6.98546e+03    0.00000e+00
   Total Energy    Temperature Pressure (bar)
    6.98546e+03    0.00000e+00    0.00000e+00

           Step           Time         Lambda
           5400     5400.00000        0.00000

   Energies (kJ/mol)
        G96Bond       G96Angle    Proper Dih.  Improper Dih.          LJ-14
    3.23371e+02    1.62142e+03    1.42166e+03    3.58358e+02    8.65042e+02
     Coulomb-14        LJ (SR)   Coulomb (SR)      Potential    Kinetic En.
    2.57355e+04   -4.61813e+03   -1.87251e+04    6.98211e+03    0.00000e+00
   Total Energy    Temperature Pressure (bar)
    6.98211e+03    0.00000e+00    0.00000e+00

           Step           Time         Lambda
           5500     5500.00000        0.00000

   Energies (kJ/mol)
        G96Bond       G96Angle    Proper Dih.  Improper Dih.          LJ-14
    3.22968e+02    1.62189e+03    1.42236e+03    3.58678e+02    8.64842e+02
     Coulomb-14        LJ (SR)   Coulomb (SR)      Potential    Kinetic En.
    2.57354e+04   -4.62009e+03   -1.87278e+04    6.97828e+03    0.00000e+00
   Total Energy    Temperature Pressure (bar)
    6.97828e+03    0.00000e+00    0.00000e+00

           Step           Time         Lambda
           5600     5600.00000        0.00000

   Energies (kJ/mol)
        G96Bond       G96Angle    Proper Dih.  Improper Dih.          LJ-14
    3.22733e+02    1.62371e+03    1.42221e+03    3.58714e+02    8.64296e+02
     Coulomb-14        LJ (SR)   Coulomb (SR)      Potential    Kinetic En.
    2.57351e+04   -4.62367e+03   -1.87351e+04    6.96798e+03    0.00000e+00
   Total Energy    Temperature Pressure (bar)
    6.96798e+03    0.00000e+00    0.00000e+00

           Step           Time         Lambda
           5700     5700.00000        0.00000

   Energies (kJ/mol)
        G96Bond       G96Angle    Proper Dih.  Improper Dih.          LJ-14
    3.22715e+02    1.62354e+03    1.42348e+03    3.59025e+02    8.64599e+02
     Coulomb-14        LJ (SR)   Coulomb (SR)      Potential    Kinetic En.
    2.57344e+04   -4.62566e+03   -1.87403e+04    6.96180e+03    0.00000e+00
   Total Energy    Temperature Pressure (bar)
    6.96180e+03    0.00000e+00    0.00000e+00

           Step           Time         Lambda
           5800     5800.00000        0.00000

   Energies (kJ/mol)
        G96Bond       G96Angle    Proper Dih.  Improper Dih.          LJ-14
    3.22741e+02    1.62383e+03    1.42419e+03    3.59474e+02    8.64585e+02
     Coulomb-14        LJ (SR)   Coulomb (SR)      Potential    Kinetic En.
    2.57340e+04   -4.62660e+03   -1.87435e+04    6.95882e+03    0.00000e+00
   Total Energy    Temperature Pressure (bar)
    6.95882e+03    0.00000e+00    0.00000e+00

           Step           Time         Lambda
           5900     5900.00000        0.00000

   Energies (kJ/mol)
        G96Bond       G96Angle    Proper Dih.  Improper Dih.          LJ-14
    3.22468e+02    1.62505e+03    1.42645e+03    3.60294e+02    8.64475e+02
     Coulomb-14        LJ (SR)   Coulomb (SR)      Potential    Kinetic En.
    2.57332e+04   -4.62837e+03   -1.87520e+04    6.95154e+03    0.00000e+00
   Total Energy    Temperature Pressure (bar)
    6.95154e+03    0.00000e+00    0.00000e+00

           Step           Time         Lambda
           6000     6000.00000        0.00000

   Energies (kJ/mol)
        G96Bond       G96Angle    Proper Dih.  Improper Dih.          LJ-14
    3.22355e+02    1.62555e+03    1.42699e+03    3.60456e+02    8.64425e+02
     Coulomb-14        LJ (SR)   Coulomb (SR)      Potential    Kinetic En.
    2.57330e+04   -4.62861e+03   -1.87551e+04    6.94913e+03    0.00000e+00
   Total Energy    Temperature Pressure (bar)
    6.94913e+03    0.00000e+00    0.00000e+00

           Step           Time         Lambda
           6100     6100.00000        0.00000

   Energies (kJ/mol)
        G96Bond       G96Angle    Proper Dih.  Improper Dih.          LJ-14
    3.23132e+02    1.62574e+03    1.42899e+03    3.60887e+02    8.63621e+02
     Coulomb-14        LJ (SR)   Coulomb (SR)      Potential    Kinetic En.
    2.57326e+04   -4.62879e+03   -1.87692e+04    6.93695e+03    0.00000e+00
   Total Energy    Temperature Pressure (bar)
    6.93695e+03    0.00000e+00    0.00000e+00

           Step           Time         Lambda
           6200     6200.00000        0.00000

   Energies (kJ/mol)
        G96Bond       G96Angle    Proper Dih.  Improper Dih.          LJ-14
    3.21891e+02    1.62615e+03    1.43089e+03    3.60922e+02    8.63139e+02
     Coulomb-14        LJ (SR)   Coulomb (SR)      Potential    Kinetic En.
    2.57311e+04   -4.62887e+03   -1.87744e+04    6.93086e+03    0.00000e+00
   Total Energy    Temperature Pressure (bar)
    6.93086e+03    0.00000e+00    0.00000e+00

           Step           Time         Lambda
           6300     6300.00000        0.00000

   Energies (kJ/mol)
        G96Bond       G96Angle    Proper Dih.  Improper Dih.          LJ-14
    3.21955e+02    1.62384e+03    1.43314e+03    3.61098e+02    8.61407e+02
     Coulomb-14        LJ (SR)   Coulomb (SR)      Potential    Kinetic En.
    2.57312e+04   -4.63119e+03   -1.87833e+04    6.91812e+03    0.00000e+00
   Total Energy    Temperature Pressure (bar)
    6.91812e+03    0.00000e+00    0.00000e+00

           Step           Time         Lambda
           6400     6400.00000        0.00000

   Energies (kJ/mol)
        G96Bond       G96Angle    Proper Dih.  Improper Dih.          LJ-14
    3.21215e+02    1.62123e+03    1.43294e+03    3.60651e+02    8.60867e+02
     Coulomb-14        LJ (SR)   Coulomb (SR)      Potential    Kinetic En.
    2.57337e+04   -4.63437e+03   -1.87895e+04    6.90679e+03    0.00000e+00
   Total Energy    Temperature Pressure (bar)
    6.90679e+03    0.00000e+00    0.00000e+00

           Step           Time         Lambda
           6500     6500.00000        0.00000

   Energies (kJ/mol)
        G96Bond       G96Angle    Proper Dih.  Improper Dih.          LJ-14
    3.20573e+02    1.61781e+03    1.43194e+03    3.60389e+02    8.59821e+02
     Coulomb-14        LJ (SR)   Coulomb (SR)      Potential    Kinetic En.
    2.57347e+04   -4.63761e+03   -1.87967e+04    6.89090e+03    0.00000e+00
   Total Energy    Temperature Pressure (bar)
    6.89090e+03    0.00000e+00    0.00000e+00

           Step           Time         Lambda
           6600     6600.00000        0.00000

   Energies (kJ/mol)
        G96Bond       G96Angle    Proper Dih.  Improper Dih.          LJ-14
    3.20714e+02    1.61789e+03    1.43271e+03    3.60520e+02    8.58957e+02
     Coulomb-14        LJ (SR)   Coulomb (SR)      Potential    Kinetic En.
    2.57328e+04   -4.63959e+03   -1.88022e+04    6.88183e+03    0.00000e+00
   Total Energy    Temperature Pressure (bar)
    6.88183e+03    0.00000e+00    0.00000e+00

           Step           Time         Lambda
           6700     6700.00000        0.00000

   Energies (kJ/mol)
        G96Bond       G96Angle    Proper Dih.  Improper Dih.          LJ-14
    3.20331e+02    1.61885e+03    1.43236e+03    3.62361e+02    8.57852e+02
     Coulomb-14        LJ (SR)   Coulomb (SR)      Potential    Kinetic En.
    2.57321e+04   -4.64249e+03   -1.88125e+04    6.86882e+03    0.00000e+00
   Total Energy    Temperature Pressure (bar)
    6.86882e+03    0.00000e+00    0.00000e+00

           Step           Time         Lambda
           6800     6800.00000        0.00000

   Energies (kJ/mol)
        G96Bond       G96Angle    Proper Dih.  Improper Dih.          LJ-14
    3.20243e+02    1.61952e+03    1.43006e+03    3.63276e+02    8.58146e+02
     Coulomb-14        LJ (SR)   Coulomb (SR)      Potential    Kinetic En.
    2.57331e+04   -4.64508e+03   -1.88190e+04    6.86021e+03    0.00000e+00
   Total Energy    Temperature Pressure (bar)
    6.86021e+03    0.00000e+00    0.00000e+00

           Step           Time         Lambda
           6900     6900.00000        0.00000

   Energies (kJ/mol)
        G96Bond       G96Angle    Proper Dih.  Improper Dih.          LJ-14
    3.20041e+02    1.61842e+03    1.43013e+03    3.63698e+02    8.58706e+02
     Coulomb-14        LJ (SR)   Coulomb (SR)      Potential    Kinetic En.
    2.57360e+04   -4.64852e+03   -1.88273e+04    6.85115e+03    0.00000e+00
   Total Energy    Temperature Pressure (bar)
    6.85115e+03    0.00000e+00    0.00000e+00

           Step           Time         Lambda
           7000     7000.00000        0.00000

   Energies (kJ/mol)
        G96Bond       G96Angle    Proper Dih.  Improper Dih.          LJ-14
    3.19812e+02    1.61812e+03    1.43090e+03    3.63834e+02    8.58812e+02
     Coulomb-14        LJ (SR)   Coulomb (SR)      Potential    Kinetic En.
    2.57367e+04   -4.64981e+03   -1.88302e+04    6.84812e+03    0.00000e+00
   Total Energy    Temperature Pressure (bar)
    6.84812e+03    0.00000e+00    0.00000e+00

           Step           Time         Lambda
           7100     7100.00000        0.00000

   Energies (kJ/mol)
        G96Bond       G96Angle    Proper Dih.  Improper Dih.          LJ-14
    3.19768e+02    1.61698e+03    1.43366e+03    3.64023e+02    8.59163e+02
     Coulomb-14        LJ (SR)   Coulomb (SR)      Potential    Kinetic En.
    2.57381e+04   -4.65350e+03   -1.88382e+04    6.84010e+03    0.00000e+00
   Total Energy    Temperature Pressure (bar)
    6.84010e+03    0.00000e+00    0.00000e+00

           Step           Time         Lambda
           7200     7200.00000        0.00000

   Energies (kJ/mol)
        G96Bond       G96Angle    Proper Dih.  Improper Dih.          LJ-14
    3.19805e+02    1.61628e+03    1.43592e+03    3.64191e+02    8.59624e+02
     Coulomb-14        LJ (SR)   Coulomb (SR)      Potential    Kinetic En.
    2.57392e+04   -4.65666e+03   -1.88457e+04    6.83267e+03    0.00000e+00
   Total Energy    Temperature Pressure (bar)
    6.83267e+03    0.00000e+00    0.00000e+00

           Step           Time         Lambda
           7300     7300.00000        0.00000

   Energies (kJ/mol)
        G96Bond       G96Angle    Proper Dih.  Improper Dih.          LJ-14
    3.19664e+02    1.61601e+03    1.43625e+03    3.64944e+02    8.60407e+02
     Coulomb-14        LJ (SR)   Coulomb (SR)      Potential    Kinetic En.
    2.57409e+04   -4.66169e+03   -1.88550e+04    6.82144e+03    0.00000e+00
   Total Energy    Temperature Pressure (bar)
    6.82144e+03    0.00000e+00    0.00000e+00

           Step           Time         Lambda
           7400     7400.00000        0.00000

   Energies (kJ/mol)
        G96Bond       G96Angle    Proper Dih.  Improper Dih.          LJ-14
    3.19792e+02    1.61589e+03    1.43635e+03    3.66560e+02    8.63185e+02
     Coulomb-14        LJ (SR)   Coulomb (SR)      Potential    Kinetic En.
    2.57423e+04   -4.67347e+03   -1.88723e+04    6.79829e+03    0.00000e+00
   Total Energy    Temperature Pressure (bar)
    6.79829e+03    0.00000e+00    0.00000e+00

           Step           Time         Lambda
           7500     7500.00000        0.00000

   Energies (kJ/mol)
        G96Bond       G96Angle    Proper Dih.  Improper Dih.          LJ-14
    3.19686e+02    1.61691e+03    1.43537e+03    3.66714e+02    8.62763e+02
     Coulomb-14        LJ (SR)   Coulomb (SR)      Potential    Kinetic En.
    2.57431e+04   -4.67854e+03   -1.88802e+04    6.78579e+03    0.00000e+00
   Total Energy    Temperature Pressure (bar)
    6.78579e+03    0.00000e+00    0.00000e+00

           Step           Time         Lambda
           7600     7600.00000        0.00000

   Energies (kJ/mol)
        G96Bond       G96Angle    Proper Dih.  Improper Dih.          LJ-14
    3.19520e+02    1.62066e+03    1.44022e+03    3.66435e+02    8.63049e+02
     Coulomb-14        LJ (SR)   Coulomb (SR)      Potential    Kinetic En.
    2.57411e+04   -4.69235e+03   -1.88949e+04    6.76373e+03    0.00000e+00
   Total Energy    Temperature Pressure (bar)
    6.76373e+03    0.00000e+00    0.00000e+00

           Step           Time         Lambda
           7700     7700.00000        0.00000

   Energies (kJ/mol)
        G96Bond       G96Angle    Proper Dih.  Improper Dih.          LJ-14
    3.19536e+02    1.62188e+03    1.44455e+03    3.66259e+02    8.64489e+02
     Coulomb-14        LJ (SR)   Coulomb (SR)      Potential    Kinetic En.
    2.57401e+04   -4.70469e+03   -1.89059e+04    6.74628e+03    0.00000e+00
   Total Energy    Temperature Pressure (bar)
    6.74628e+03    0.00000e+00    0.00000e+00

           Step           Time         Lambda
           7800     7800.00000        0.00000

   Energies (kJ/mol)
        G96Bond       G96Angle    Proper Dih.  Improper Dih.          LJ-14
    3.19400e+02    1.62192e+03    1.44565e+03    3.66144e+02    8.64801e+02
     Coulomb-14        LJ (SR)   Coulomb (SR)      Potential    Kinetic En.
    2.57403e+04   -4.70755e+03   -1.89083e+04    6.74228e+03    0.00000e+00
   Total Energy    Temperature Pressure (bar)
    6.74228e+03    0.00000e+00    0.00000e+00

           Step           Time         Lambda
           7900     7900.00000        0.00000

   Energies (kJ/mol)
        G96Bond       G96Angle    Proper Dih.  Improper Dih.          LJ-14
    3.19486e+02    1.62212e+03    1.44692e+03    3.66127e+02    8.65059e+02
     Coulomb-14        LJ (SR)   Coulomb (SR)      Potential    Kinetic En.
    2.57402e+04   -4.71033e+03   -1.89112e+04    6.73833e+03    0.00000e+00
   Total Energy    Temperature Pressure (bar)
    6.73833e+03    0.00000e+00    0.00000e+00

           Step           Time         Lambda
           8000     8000.00000        0.00000

   Energies (kJ/mol)
        G96Bond       G96Angle    Proper Dih.  Improper Dih.          LJ-14
    3.18668e+02    1.62317e+03    1.44840e+03    3.66280e+02    8.65492e+02
     Coulomb-14        LJ (SR)   Coulomb (SR)      Potential    Kinetic En.
    2.57398e+04   -4.71280e+03   -1.89143e+04    6.73472e+03    0.00000e+00
   Total Energy    Temperature Pressure (bar)
    6.73472e+03    0.00000e+00    0.00000e+00

           Step           Time         Lambda
           8100     8100.00000        0.00000

   Energies (kJ/mol)
        G96Bond       G96Angle    Proper Dih.  Improper Dih.          LJ-14
    3.19555e+02    1.62398e+03    1.45410e+03    3.66599e+02    8.66051e+02
     Coulomb-14        LJ (SR)   Coulomb (SR)      Potential    Kinetic En.
    2.57387e+04   -4.71690e+03   -1.89282e+04    6.72390e+03    0.00000e+00
   Total Energy    Temperature Pressure (bar)
    6.72390e+03    0.00000e+00    0.00000e+00

           Step           Time         Lambda
           8200     8200.00000        0.00000

   Energies (kJ/mol)
        G96Bond       G96Angle    Proper Dih.  Improper Dih.          LJ-14
    3.19689e+02    1.62380e+03    1.45496e+03    3.66829e+02    8.66037e+02
     Coulomb-14        LJ (SR)   Coulomb (SR)      Potential    Kinetic En.
    2.57389e+04   -4.72016e+03   -1.89308e+04    6.71921e+03    0.00000e+00
   Total Energy    Temperature Pressure (bar)
    6.71921e+03    0.00000e+00    0.00000e+00

           Step           Time         Lambda
           8300     8300.00000        0.00000

   Energies (kJ/mol)
        G96Bond       G96Angle    Proper Dih.  Improper Dih.          LJ-14
    3.19673e+02    1.62391e+03    1.45536e+03    3.66823e+02    8.66162e+02
     Coulomb-14        LJ (SR)   Coulomb (SR)      Potential    Kinetic En.
    2.57390e+04   -4.72163e+03   -1.89328e+04    6.71643e+03    0.00000e+00
   Total Energy    Temperature Pressure (bar)
    6.71643e+03    0.00000e+00    0.00000e+00

           Step           Time         Lambda
           8400     8400.00000        0.00000

   Energies (kJ/mol)
        G96Bond       G96Angle    Proper Dih.  Improper Dih.          LJ-14
    3.19260e+02    1.62436e+03    1.45623e+03    3.66613e+02    8.67203e+02
     Coulomb-14        LJ (SR)   Coulomb (SR)      Potential    Kinetic En.
    2.57391e+04   -4.72680e+03   -1.89393e+04    6.70670e+03    0.00000e+00
   Total Energy    Temperature Pressure (bar)
    6.70670e+03    0.00000e+00    0.00000e+00

           Step           Time         Lambda
           8500     8500.00000        0.00000

   Energies (kJ/mol)
        G96Bond       G96Angle    Proper Dih.  Improper Dih.          LJ-14
    3.19986e+02    1.62506e+03    1.45718e+03    3.66223e+02    8.66697e+02
     Coulomb-14        LJ (SR)   Coulomb (SR)      Potential    Kinetic En.
    2.57381e+04   -4.73024e+03   -1.89434e+04    6.69967e+03    0.00000e+00
   Total Energy    Temperature Pressure (bar)
    6.69967e+03    0.00000e+00    0.00000e+00

           Step           Time         Lambda
           8600     8600.00000        0.00000

   Energies (kJ/mol)
        G96Bond       G96Angle    Proper Dih.  Improper Dih.          LJ-14
    3.20062e+02    1.62504e+03    1.45734e+03    3.66227e+02    8.66877e+02
     Coulomb-14        LJ (SR)   Coulomb (SR)      Potential    Kinetic En.
    2.57380e+04   -4.73129e+03   -1.89444e+04    6.69784e+03    0.00000e+00
   Total Energy    Temperature Pressure (bar)
    6.69784e+03    0.00000e+00    0.00000e+00

           Step           Time         Lambda
           8700     8700.00000        0.00000

   Energies (kJ/mol)
        G96Bond       G96Angle    Proper Dih.  Improper Dih.          LJ-14
    3.20057e+02    1.62507e+03    1.45742e+03    3.66243e+02    8.66990e+02
     Coulomb-14        LJ (SR)   Coulomb (SR)      Potential    Kinetic En.
    2.57380e+04   -4.73194e+03   -1.89455e+04    6.69643e+03    0.00000e+00
   Total Energy    Temperature Pressure (bar)
    6.69643e+03    0.00000e+00    0.00000e+00

           Step           Time         Lambda
           8800     8800.00000        0.00000

   Energies (kJ/mol)
        G96Bond       G96Angle    Proper Dih.  Improper Dih.          LJ-14
    3.19862e+02    1.62520e+03    1.45761e+03    3.66228e+02    8.67162e+02
     Coulomb-14        LJ (SR)   Coulomb (SR)      Potential    Kinetic En.
    2.57382e+04   -4.73287e+03   -1.89473e+04    6.69404e+03    0.00000e+00
   Total Energy    Temperature Pressure (bar)
    6.69404e+03    0.00000e+00    0.00000e+00

           Step           Time         Lambda
           8900     8900.00000        0.00000

   Energies (kJ/mol)
        G96Bond       G96Angle    Proper Dih.  Improper Dih.          LJ-14
    3.19942e+02    1.62509e+03    1.45862e+03    3.66306e+02    8.67134e+02
     Coulomb-14        LJ (SR)   Coulomb (SR)      Potential    Kinetic En.
    2.57378e+04   -4.73412e+03   -1.89515e+04    6.68924e+03    0.00000e+00
   Total Energy    Temperature Pressure (bar)
    6.68924e+03    0.00000e+00    0.00000e+00

           Step           Time         Lambda
           9000     9000.00000        0.00000

   Energies (kJ/mol)
        G96Bond       G96Angle    Proper Dih.  Improper Dih.          LJ-14
    3.19973e+02    1.62513e+03    1.45888e+03    3.66326e+02    8.67080e+02
     Coulomb-14        LJ (SR)   Coulomb (SR)      Potential    Kinetic En.
    2.57376e+04   -4.73415e+03   -1.89523e+04    6.68859e+03    0.00000e+00
   Total Energy    Temperature Pressure (bar)
    6.68859e+03    0.00000e+00    0.00000e+00

           Step           Time         Lambda
           9100     9100.00000        0.00000

   Energies (kJ/mol)
        G96Bond       G96Angle    Proper Dih.  Improper Dih.          LJ-14
    3.20024e+02    1.62559e+03    1.46056e+03    3.66459e+02    8.66828e+02
     Coulomb-14        LJ (SR)   Coulomb (SR)      Potential    Kinetic En.
    2.57369e+04   -4.73334e+03   -1.89583e+04    6.68473e+03    0.00000e+00
   Total Energy    Temperature Pressure (bar)
    6.68473e+03    0.00000e+00    0.00000e+00

           Step           Time         Lambda
           9200     9200.00000        0.00000

   Energies (kJ/mol)
        G96Bond       G96Angle    Proper Dih.  Improper Dih.          LJ-14
    3.20292e+02    1.62534e+03    1.46203e+03    3.66148e+02    8.67055e+02
     Coulomb-14        LJ (SR)   Coulomb (SR)      Potential    Kinetic En.
    2.57363e+04   -4.73105e+03   -1.89658e+04    6.68030e+03    0.00000e+00
   Total Energy    Temperature Pressure (bar)
    6.68030e+03    0.00000e+00    0.00000e+00

           Step           Time         Lambda
           9300     9300.00000        0.00000

   Energies (kJ/mol)
        G96Bond       G96Angle    Proper Dih.  Improper Dih.          LJ-14
    3.20740e+02    1.62360e+03    1.46228e+03    3.65530e+02    8.67857e+02
     Coulomb-14        LJ (SR)   Coulomb (SR)      Potential    Kinetic En.
    2.57369e+04   -4.73137e+03   -1.89765e+04    6.66902e+03    0.00000e+00
   Total Energy    Temperature Pressure (bar)
    6.66902e+03    0.00000e+00    0.00000e+00

           Step           Time         Lambda
           9400     9400.00000        0.00000

   Energies (kJ/mol)
        G96Bond       G96Angle    Proper Dih.  Improper Dih.          LJ-14
    3.20737e+02    1.62280e+03    1.46260e+03    3.65559e+02    8.67250e+02
     Coulomb-14        LJ (SR)   Coulomb (SR)      Potential    Kinetic En.
    2.57381e+04   -4.73266e+03   -1.89776e+04    6.66679e+03    0.00000e+00
   Total Energy    Temperature Pressure (bar)
    6.66679e+03    0.00000e+00    0.00000e+00

           Step           Time         Lambda
           9500     9500.00000        0.00000

   Energies (kJ/mol)
        G96Bond       G96Angle    Proper Dih.  Improper Dih.          LJ-14
    3.20595e+02    1.62264e+03    1.46278e+03    3.65519e+02    8.67352e+02
     Coulomb-14        LJ (SR)   Coulomb (SR)      Potential    Kinetic En.
    2.57382e+04   -4.73293e+03   -1.89783e+04    6.66584e+03    0.00000e+00
   Total Energy    Temperature Pressure (bar)
    6.66584e+03    0.00000e+00    0.00000e+00

           Step           Time         Lambda
           9600     9600.00000        0.00000

   Energies (kJ/mol)
        G96Bond       G96Angle    Proper Dih.  Improper Dih.          LJ-14
    3.20623e+02    1.62222e+03    1.46324e+03    3.65357e+02    8.67121e+02
     Coulomb-14        LJ (SR)   Coulomb (SR)      Potential    Kinetic En.
    2.57385e+04   -4.73334e+03   -1.89796e+04    6.66413e+03    0.00000e+00
   Total Energy    Temperature Pressure (bar)
    6.66413e+03    0.00000e+00    0.00000e+00

           Step           Time         Lambda
           9700     9700.00000        0.00000

   Energies (kJ/mol)
        G96Bond       G96Angle    Proper Dih.  Improper Dih.          LJ-14
    3.20658e+02    1.62166e+03    1.46387e+03    3.65087e+02    8.66759e+02
     Coulomb-14        LJ (SR)   Coulomb (SR)      Potential    Kinetic En.
    2.57392e+04   -4.73350e+03   -1.89814e+04    6.66223e+03    0.00000e+00
   Total Energy    Temperature Pressure (bar)
    6.66223e+03    0.00000e+00    0.00000e+00

           Step           Time         Lambda
           9800     9800.00000        0.00000

   Energies (kJ/mol)
        G96Bond       G96Angle    Proper Dih.  Improper Dih.          LJ-14
    3.20716e+02    1.62077e+03    1.46432e+03    3.64584e+02    8.66180e+02
     Coulomb-14        LJ (SR)   Coulomb (SR)      Potential    Kinetic En.
    2.57403e+04   -4.73301e+03   -1.89845e+04    6.65941e+03    0.00000e+00
   Total Energy    Temperature Pressure (bar)
    6.65941e+03    0.00000e+00    0.00000e+00

           Step           Time         Lambda
           9900     9900.00000        0.00000

   Energies (kJ/mol)
        G96Bond       G96Angle    Proper Dih.  Improper Dih.          LJ-14
    3.20762e+02    1.61996e+03    1.46415e+03    3.64304e+02    8.66065e+02
     Coulomb-14        LJ (SR)   Coulomb (SR)      Potential    Kinetic En.
    2.57411e+04   -4.73250e+03   -1.89863e+04    6.65762e+03    0.00000e+00
   Total Energy    Temperature Pressure (bar)
    6.65762e+03    0.00000e+00    0.00000e+00

           Step           Time         Lambda
          10000    10000.00000        0.00000

   Energies (kJ/mol)
        G96Bond       G96Angle    Proper Dih.  Improper Dih.          LJ-14
    3.21197e+02    1.61655e+03    1.46416e+03    3.63863e+02    8.66165e+02
     Coulomb-14        LJ (SR)   Coulomb (SR)      Potential    Kinetic En.
    2.57434e+04   -4.73321e+03   -1.89890e+04    6.65321e+03    0.00000e+00
   Total Energy    Temperature Pressure (bar)
    6.65321e+03    0.00000e+00    0.00000e+00

           Step           Time         Lambda
          10100    10100.00000        0.00000

   Energies (kJ/mol)
        G96Bond       G96Angle    Proper Dih.  Improper Dih.          LJ-14
    3.20980e+02    1.61451e+03    1.46552e+03    3.64130e+02    8.65480e+02
     Coulomb-14        LJ (SR)   Coulomb (SR)      Potential    Kinetic En.
    2.57423e+04   -4.73925e+03   -1.89907e+04    6.64297e+03    0.00000e+00
   Total Energy    Temperature Pressure (bar)
    6.64297e+03    0.00000e+00    0.00000e+00

           Step           Time         Lambda
          10200    10200.00000        0.00000

   Energies (kJ/mol)
        G96Bond       G96Angle    Proper Dih.  Improper Dih.          LJ-14
    3.21036e+02    1.61422e+03    1.46533e+03    3.64023e+02    8.65594e+02
     Coulomb-14        LJ (SR)   Coulomb (SR)      Potential    Kinetic En.
    2.57420e+04   -4.73968e+03   -1.89919e+04    6.64055e+03    0.00000e+00
   Total Energy    Temperature Pressure (bar)
    6.64055e+03    0.00000e+00    0.00000e+00

           Step           Time         Lambda
          10300    10300.00000        0.00000

   Energies (kJ/mol)
        G96Bond       G96Angle    Proper Dih.  Improper Dih.          LJ-14
    3.21187e+02    1.61410e+03    1.46471e+03    3.64012e+02    8.65622e+02
     Coulomb-14        LJ (SR)   Coulomb (SR)      Potential    Kinetic En.
    2.57413e+04   -4.74005e+03   -1.89925e+04    6.63842e+03    0.00000e+00
   Total Energy    Temperature Pressure (bar)
    6.63842e+03    0.00000e+00    0.00000e+00

           Step           Time         Lambda
          10400    10400.00000        0.00000

   Energies (kJ/mol)
        G96Bond       G96Angle    Proper Dih.  Improper Dih.          LJ-14
    3.21472e+02    1.61446e+03    1.46397e+03    3.64218e+02    8.65693e+02
     Coulomb-14        LJ (SR)   Coulomb (SR)      Potential    Kinetic En.
    2.57390e+04   -4.74053e+03   -1.89936e+04    6.63467e+03    0.00000e+00
   Total Energy    Temperature Pressure (bar)
    6.63467e+03    0.00000e+00    0.00000e+00

           Step           Time         Lambda
          10500    10500.00000        0.00000

   Energies (kJ/mol)
        G96Bond       G96Angle    Proper Dih.  Improper Dih.          LJ-14
    3.21942e+02    1.61504e+03    1.46320e+03    3.64726e+02    8.66227e+02
     Coulomb-14        LJ (SR)   Coulomb (SR)      Potential    Kinetic En.
    2.57363e+04   -4.74062e+03   -1.89968e+04    6.63000e+03    0.00000e+00
   Total Energy    Temperature Pressure (bar)
    6.63000e+03    0.00000e+00    0.00000e+00

           Step           Time         Lambda
          10600    10600.00000        0.00000

   Energies (kJ/mol)
        G96Bond       G96Angle    Proper Dih.  Improper Dih.          LJ-14
    3.22009e+02    1.61513e+03    1.46302e+03    3.64909e+02    8.66160e+02
     Coulomb-14        LJ (SR)   Coulomb (SR)      Potential    Kinetic En.
    2.57364e+04   -4.74098e+03   -1.89986e+04    6.62804e+03    0.00000e+00
   Total Energy    Temperature Pressure (bar)
    6.62804e+03    0.00000e+00    0.00000e+00

           Step           Time         Lambda
          10700    10700.00000        0.00000

   Energies (kJ/mol)
        G96Bond       G96Angle    Proper Dih.  Improper Dih.          LJ-14
    3.21920e+02    1.61506e+03    1.46314e+03    3.64934e+02    8.66055e+02
     Coulomb-14        LJ (SR)   Coulomb (SR)      Potential    Kinetic En.
    2.57368e+04   -4.74168e+03   -1.90001e+04    6.62611e+03    0.00000e+00
   Total Energy    Temperature Pressure (bar)
    6.62611e+03    0.00000e+00    0.00000e+00

           Step           Time         Lambda
          10800    10800.00000        0.00000

   Energies (kJ/mol)
        G96Bond       G96Angle    Proper Dih.  Improper Dih.          LJ-14
    3.22089e+02    1.61481e+03    1.46327e+03    3.64889e+02    8.65982e+02
     Coulomb-14        LJ (SR)   Coulomb (SR)      Potential    Kinetic En.
    2.57371e+04   -4.74222e+03   -1.90010e+04    6.62490e+03    0.00000e+00
   Total Energy    Temperature Pressure (bar)
    6.62490e+03    0.00000e+00    0.00000e+00

           Step           Time         Lambda
          10900    10900.00000        0.00000

   Energies (kJ/mol)
        G96Bond       G96Angle    Proper Dih.  Improper Dih.          LJ-14
    3.22101e+02    1.61464e+03    1.46353e+03    3.64763e+02    8.65868e+02
     Coulomb-14        LJ (SR)   Coulomb (SR)      Potential    Kinetic En.
    2.57377e+04   -4.74295e+03   -1.90024e+04    6.62317e+03    0.00000e+00
   Total Energy    Temperature Pressure (bar)
    6.62317e+03    0.00000e+00    0.00000e+00

           Step           Time         Lambda
          11000    11000.00000        0.00000

   Energies (kJ/mol)
        G96Bond       G96Angle    Proper Dih.  Improper Dih.          LJ-14
    3.21758e+02    1.61356e+03    1.46476e+03    3.63411e+02    8.65255e+02
     Coulomb-14        LJ (SR)   Coulomb (SR)      Potential    Kinetic En.
    2.57422e+04   -4.74669e+03   -1.90134e+04    6.61078e+03    0.00000e+00
   Total Energy    Temperature Pressure (bar)
    6.61078e+03    0.00000e+00    0.00000e+00

           Step           Time         Lambda
          11100    11100.00000        0.00000

   Energies (kJ/mol)
        G96Bond       G96Angle    Proper Dih.  Improper Dih.          LJ-14
    3.21253e+02    1.61317e+03    1.46518e+03    3.62835e+02    8.65495e+02
     Coulomb-14        LJ (SR)   Coulomb (SR)      Potential    Kinetic En.
    2.57418e+04   -4.74676e+03   -1.90138e+04    6.60918e+03    0.00000e+00
   Total Energy    Temperature Pressure (bar)
    6.60918e+03    0.00000e+00    0.00000e+00

           Step           Time         Lambda
          11200    11200.00000        0.00000

   Energies (kJ/mol)
        G96Bond       G96Angle    Proper Dih.  Improper Dih.          LJ-14
    3.21238e+02    1.61315e+03    1.46517e+03    3.62788e+02    8.65456e+02
     Coulomb-14        LJ (SR)   Coulomb (SR)      Potential    Kinetic En.
    2.57417e+04   -4.74676e+03   -1.90139e+04    6.60886e+03    0.00000e+00
   Total Energy    Temperature Pressure (bar)
    6.60886e+03    0.00000e+00    0.00000e+00

           Step           Time         Lambda
          11300    11300.00000        0.00000

   Energies (kJ/mol)
        G96Bond       G96Angle    Proper Dih.  Improper Dih.          LJ-14
    3.21236e+02    1.61311e+03    1.46516e+03    3.62741e+02    8.65418e+02
     Coulomb-14        LJ (SR)   Coulomb (SR)      Potential    Kinetic En.
    2.57416e+04   -4.74675e+03   -1.90140e+04    6.60854e+03    0.00000e+00
   Total Energy    Temperature Pressure (bar)
    6.60854e+03    0.00000e+00    0.00000e+00

           Step           Time         Lambda
          11400    11400.00000        0.00000

   Energies (kJ/mol)
        G96Bond       G96Angle    Proper Dih.  Improper Dih.          LJ-14
    3.21235e+02    1.61308e+03    1.46515e+03    3.62695e+02    8.65379e+02
     Coulomb-14        LJ (SR)   Coulomb (SR)      Potential    Kinetic En.
    2.57416e+04   -4.74674e+03   -1.90141e+04    6.60822e+03    0.00000e+00
   Total Energy    Temperature Pressure (bar)
    6.60822e+03    0.00000e+00    0.00000e+00

           Step           Time         Lambda
          11500    11500.00000        0.00000

   Energies (kJ/mol)
        G96Bond       G96Angle    Proper Dih.  Improper Dih.          LJ-14
    3.21234e+02    1.61304e+03    1.46514e+03    3.62650e+02    8.65339e+02
     Coulomb-14        LJ (SR)   Coulomb (SR)      Potential    Kinetic En.
    2.57415e+04   -4.74673e+03   -1.90142e+04    6.60790e+03    0.00000e+00
   Total Energy    Temperature Pressure (bar)
    6.60790e+03    0.00000e+00    0.00000e+00

           Step           Time         Lambda
          11600    11600.00000        0.00000

   Energies (kJ/mol)
        G96Bond       G96Angle    Proper Dih.  Improper Dih.          LJ-14
    3.21235e+02    1.61301e+03    1.46513e+03    3.62605e+02    8.65298e+02
     Coulomb-14        LJ (SR)   Coulomb (SR)      Potential    Kinetic En.
    2.57414e+04   -4.74672e+03   -1.90144e+04    6.60758e+03    0.00000e+00
   Total Energy    Temperature Pressure (bar)
    6.60758e+03    0.00000e+00    0.00000e+00

           Step           Time         Lambda
          11700    11700.00000        0.00000

   Energies (kJ/mol)
        G96Bond       G96Angle    Proper Dih.  Improper Dih.          LJ-14
    3.21236e+02    1.61298e+03    1.46511e+03    3.62562e+02    8.65257e+02
     Coulomb-14        LJ (SR)   Coulomb (SR)      Potential    Kinetic En.
    2.57413e+04   -4.74670e+03   -1.90145e+04    6.60727e+03    0.00000e+00
   Total Energy    Temperature Pressure (bar)
    6.60727e+03    0.00000e+00    0.00000e+00

           Step           Time         Lambda
          11800    11800.00000        0.00000

   Energies (kJ/mol)
        G96Bond       G96Angle    Proper Dih.  Improper Dih.          LJ-14
    3.21237e+02    1.61295e+03    1.46510e+03    3.62519e+02    8.65215e+02
     Coulomb-14        LJ (SR)   Coulomb (SR)      Potential    Kinetic En.
    2.57412e+04   -4.74668e+03   -1.90146e+04    6.60695e+03    0.00000e+00
   Total Energy    Temperature Pressure (bar)
    6.60695e+03    0.00000e+00    0.00000e+00

           Step           Time         Lambda
          11900    11900.00000        0.00000

   Energies (kJ/mol)
        G96Bond       G96Angle    Proper Dih.  Improper Dih.          LJ-14
    3.21239e+02    1.61292e+03    1.46509e+03    3.62477e+02    8.65172e+02
     Coulomb-14        LJ (SR)   Coulomb (SR)      Potential    Kinetic En.
    2.57411e+04   -4.74666e+03   -1.90147e+04    6.60663e+03    0.00000e+00
   Total Energy    Temperature Pressure (bar)
    6.60663e+03    0.00000e+00    0.00000e+00

           Step           Time         Lambda
          12000    12000.00000        0.00000

   Energies (kJ/mol)
        G96Bond       G96Angle    Proper Dih.  Improper Dih.          LJ-14
    3.21241e+02    1.61288e+03    1.46507e+03    3.62435e+02    8.65129e+02
     Coulomb-14        LJ (SR)   Coulomb (SR)      Potential    Kinetic En.
    2.57410e+04   -4.74663e+03   -1.90148e+04    6.60631e+03    0.00000e+00
   Total Energy    Temperature Pressure (bar)
    6.60631e+03    0.00000e+00    0.00000e+00

           Step           Time         Lambda
          12100    12100.00000        0.00000

   Energies (kJ/mol)
        G96Bond       G96Angle    Proper Dih.  Improper Dih.          LJ-14
    3.21295e+02    1.61269e+03    1.46499e+03    3.62229e+02    8.64880e+02
     Coulomb-14        LJ (SR)   Coulomb (SR)      Potential    Kinetic En.
    2.57404e+04   -4.74651e+03   -1.90155e+04    6.60452e+03    0.00000e+00
   Total Energy    Temperature Pressure (bar)
    6.60452e+03    0.00000e+00    0.00000e+00

           Step           Time         Lambda
          12200    12200.00000        0.00000

   Energies (kJ/mol)
        G96Bond       G96Angle    Proper Dih.  Improper Dih.          LJ-14
    3.21373e+02    1.61245e+03    1.46496e+03    3.62019e+02    8.64641e+02
     Coulomb-14        LJ (SR)   Coulomb (SR)      Potential    Kinetic En.
    2.57399e+04   -4.74635e+03   -1.90160e+04    6.60298e+03    0.00000e+00
   Total Energy    Temperature Pressure (bar)
    6.60298e+03    0.00000e+00    0.00000e+00

           Step           Time         Lambda
          12300    12300.00000        0.00000

   Energies (kJ/mol)
        G96Bond       G96Angle    Proper Dih.  Improper Dih.          LJ-14
    3.21357e+02    1.61231e+03    1.46497e+03    3.61844e+02    8.64387e+02
     Coulomb-14        LJ (SR)   Coulomb (SR)      Potential    Kinetic En.
    2.57394e+04   -4.74622e+03   -1.90167e+04    6.60137e+03    0.00000e+00
   Total Energy    Temperature Pressure (bar)
    6.60137e+03    0.00000e+00    0.00000e+00

           Step           Time         Lambda
          12400    12400.00000        0.00000

   Energies (kJ/mol)
        G96Bond       G96Angle    Proper Dih.  Improper Dih.          LJ-14
    3.21415e+02    1.61202e+03    1.46513e+03    3.61619e+02    8.64031e+02
     Coulomb-14        LJ (SR)   Coulomb (SR)      Potential    Kinetic En.
    2.57387e+04   -4.74618e+03   -1.90177e+04    6.59906e+03    0.00000e+00
   Total Energy    Temperature Pressure (bar)
    6.59906e+03    0.00000e+00    0.00000e+00

           Step           Time         Lambda
          12500    12500.00000        0.00000

   Energies (kJ/mol)
        G96Bond       G96Angle    Proper Dih.  Improper Dih.          LJ-14
    3.21271e+02    1.61212e+03    1.46556e+03    3.61329e+02    8.63716e+02
     Coulomb-14        LJ (SR)   Coulomb (SR)      Potential    Kinetic En.
    2.57383e+04   -4.74629e+03   -1.90186e+04    6.59739e+03    0.00000e+00
   Total Energy    Temperature Pressure (bar)
    6.59739e+03    0.00000e+00    0.00000e+00

           Step           Time         Lambda
          12600    12600.00000        0.00000

   Energies (kJ/mol)
        G96Bond       G96Angle    Proper Dih.  Improper Dih.          LJ-14
    3.21797e+02    1.61204e+03    1.46623e+03    3.61489e+02    8.62878e+02
     Coulomb-14        LJ (SR)   Coulomb (SR)      Potential    Kinetic En.
    2.57368e+04   -4.74686e+03   -1.90220e+04    6.59240e+03    0.00000e+00
   Total Energy    Temperature Pressure (bar)
    6.59240e+03    0.00000e+00    0.00000e+00

           Step           Time         Lambda
          12700    12700.00000        0.00000

   Energies (kJ/mol)
        G96Bond       G96Angle    Proper Dih.  Improper Dih.          LJ-14
    3.21997e+02    1.61166e+03    1.46308e+03    3.61253e+02    8.63542e+02
     Coulomb-14        LJ (SR)   Coulomb (SR)      Potential    Kinetic En.
    2.57289e+04   -4.74483e+03   -1.90240e+04    6.58158e+03    0.00000e+00
   Total Energy    Temperature Pressure (bar)
    6.58158e+03    0.00000e+00    0.00000e+00

           Step           Time         Lambda
          12800    12800.00000        0.00000

   Energies (kJ/mol)
        G96Bond       G96Angle    Proper Dih.  Improper Dih.          LJ-14
    3.21938e+02    1.61136e+03    1.46339e+03    3.61297e+02    8.63857e+02
     Coulomb-14        LJ (SR)   Coulomb (SR)      Potential    Kinetic En.
    2.57275e+04   -4.74548e+03   -1.90253e+04    6.57852e+03    0.00000e+00
   Total Energy    Temperature Pressure (bar)
    6.57852e+03    0.00000e+00    0.00000e+00

           Step           Time         Lambda
          12900    12900.00000        0.00000

   Energies (kJ/mol)
        G96Bond       G96Angle    Proper Dih.  Improper Dih.          LJ-14
    3.22034e+02    1.61165e+03    1.46329e+03    3.61347e+02    8.63673e+02
     Coulomb-14        LJ (SR)   Coulomb (SR)      Potential    Kinetic En.
    2.57266e+04   -4.74619e+03   -1.90257e+04    6.57666e+03    0.00000e+00
   Total Energy    Temperature Pressure (bar)
    6.57666e+03    0.00000e+00    0.00000e+00

           Step           Time         Lambda
          13000    13000.00000        0.00000

   Energies (kJ/mol)
        G96Bond       G96Angle    Proper Dih.  Improper Dih.          LJ-14
    3.22364e+02    1.61299e+03    1.46300e+03    3.61676e+02    8.62741e+02
     Coulomb-14        LJ (SR)   Coulomb (SR)      Potential    Kinetic En.
    2.57234e+04   -4.74870e+03   -1.90267e+04    6.57074e+03    0.00000e+00
   Total Energy    Temperature Pressure (bar)
    6.57074e+03    0.00000e+00    0.00000e+00

           Step           Time         Lambda
          13100    13100.00000        0.00000

   Energies (kJ/mol)
        G96Bond       G96Angle    Proper Dih.  Improper Dih.          LJ-14
    3.22340e+02    1.61320e+03    1.46300e+03    3.61671e+02    8.62938e+02
     Coulomb-14        LJ (SR)   Coulomb (SR)      Potential    Kinetic En.
    2.57226e+04   -4.74942e+03   -1.90271e+04    6.56923e+03    0.00000e+00
   Total Energy    Temperature Pressure (bar)
    6.56923e+03    0.00000e+00    0.00000e+00

           Step           Time         Lambda
          13200    13200.00000        0.00000

   Energies (kJ/mol)
        G96Bond       G96Angle    Proper Dih.  Improper Dih.          LJ-14
    3.22864e+02    1.61547e+03    1.46267e+03    3.62007e+02    8.62853e+02
     Coulomb-14        LJ (SR)   Coulomb (SR)      Potential    Kinetic En.
    2.57177e+04   -4.75347e+03   -1.90296e+04    6.56050e+03    0.00000e+00
   Total Energy    Temperature Pressure (bar)
    6.56050e+03    0.00000e+00    0.00000e+00

           Step           Time         Lambda
          13300    13300.00000        0.00000

   Energies (kJ/mol)
        G96Bond       G96Angle    Proper Dih.  Improper Dih.          LJ-14
    3.22940e+02    1.61595e+03    1.46197e+03    3.62087e+02    8.62527e+02
     Coulomb-14        LJ (SR)   Coulomb (SR)      Potential    Kinetic En.
    2.57183e+04   -4.75616e+03   -1.90324e+04    6.55522e+03    0.00000e+00
   Total Energy    Temperature Pressure (bar)
    6.55522e+03    0.00000e+00    0.00000e+00

           Step           Time         Lambda
          13400    13400.00000        0.00000

   Energies (kJ/mol)
        G96Bond       G96Angle    Proper Dih.  Improper Dih.          LJ-14
    3.22869e+02    1.61427e+03    1.46011e+03    3.62323e+02    8.63660e+02
     Coulomb-14        LJ (SR)   Coulomb (SR)      Potential    Kinetic En.
    2.57201e+04   -4.75854e+03   -1.90400e+04    6.54480e+03    0.00000e+00
   Total Energy    Temperature Pressure (bar)
    6.54480e+03    0.00000e+00    0.00000e+00

           Step           Time         Lambda
          13500    13500.00000        0.00000

   Energies (kJ/mol)
        G96Bond       G96Angle    Proper Dih.  Improper Dih.          LJ-14
    3.22808e+02    1.61165e+03    1.46086e+03    3.63042e+02    8.64513e+02
     Coulomb-14        LJ (SR)   Coulomb (SR)      Potential    Kinetic En.
    2.57225e+04   -4.75948e+03   -1.90474e+04    6.53848e+03    0.00000e+00
   Total Energy    Temperature Pressure (bar)
    6.53848e+03    0.00000e+00    0.00000e+00

           Step           Time         Lambda
          13600    13600.00000        0.00000

   Energies (kJ/mol)
        G96Bond       G96Angle    Proper Dih.  Improper Dih.          LJ-14
    3.22442e+02    1.61098e+03    1.46161e+03    3.63616e+02    8.64543e+02
     Coulomb-14        LJ (SR)   Coulomb (SR)      Potential    Kinetic En.
    2.57232e+04   -4.76201e+03   -1.90508e+04    6.53359e+03    0.00000e+00
   Total Energy    Temperature Pressure (bar)
    6.53359e+03    0.00000e+00    0.00000e+00

           Step           Time         Lambda
          13700    13700.00000        0.00000

   Energies (kJ/mol)
        G96Bond       G96Angle    Proper Dih.  Improper Dih.          LJ-14
    3.22567e+02    1.61088e+03    1.46183e+03    3.63661e+02    8.64537e+02
     Coulomb-14        LJ (SR)   Coulomb (SR)      Potential    Kinetic En.
    2.57232e+04   -4.76349e+03   -1.90518e+04    6.53140e+03    0.00000e+00
   Total Energy    Temperature Pressure (bar)
    6.53140e+03    0.00000e+00    0.00000e+00

           Step           Time         Lambda
          13800    13800.00000        0.00000

   Energies (kJ/mol)
        G96Bond       G96Angle    Proper Dih.  Improper Dih.          LJ-14
    3.22667e+02    1.61101e+03    1.46141e+03    3.63718e+02    8.64526e+02
     Coulomb-14        LJ (SR)   Coulomb (SR)      Potential    Kinetic En.
    2.57231e+04   -4.76722e+03   -1.90531e+04    6.52609e+03    0.00000e+00
   Total Energy    Temperature Pressure (bar)
    6.52609e+03    0.00000e+00    0.00000e+00

           Step           Time         Lambda
          13900    13900.00000        0.00000

   Energies (kJ/mol)
        G96Bond       G96Angle    Proper Dih.  Improper Dih.          LJ-14
    3.22642e+02    1.61105e+03    1.46136e+03    3.63696e+02    8.64576e+02
     Coulomb-14        LJ (SR)   Coulomb (SR)      Potential    Kinetic En.
    2.57230e+04   -4.76750e+03   -1.90532e+04    6.52570e+03    0.00000e+00
   Total Energy    Temperature Pressure (bar)
    6.52570e+03    0.00000e+00    0.00000e+00

           Step           Time         Lambda
          14000    14000.00000        0.00000

   Energies (kJ/mol)
        G96Bond       G96Angle    Proper Dih.  Improper Dih.          LJ-14
    3.22645e+02    1.61106e+03    1.46132e+03    3.63692e+02    8.64600e+02
     Coulomb-14        LJ (SR)   Coulomb (SR)      Potential    Kinetic En.
    2.57230e+04   -4.76774e+03   -1.90533e+04    6.52536e+03    0.00000e+00
   Total Energy    Temperature Pressure (bar)
    6.52536e+03    0.00000e+00    0.00000e+00

           Step           Time         Lambda
          14100    14100.00000        0.00000

   Energies (kJ/mol)
        G96Bond       G96Angle    Proper Dih.  Improper Dih.          LJ-14
    3.22650e+02    1.61108e+03    1.46126e+03    3.63687e+02    8.64643e+02
     Coulomb-14        LJ (SR)   Coulomb (SR)      Potential    Kinetic En.
    2.57230e+04   -4.76818e+03   -1.90534e+04    6.52476e+03    0.00000e+00
   Total Energy    Temperature Pressure (bar)
    6.52476e+03    0.00000e+00    0.00000e+00

           Step           Time         Lambda
          14200    14200.00000        0.00000

   Energies (kJ/mol)
        G96Bond       G96Angle    Proper Dih.  Improper Dih.          LJ-14
    3.22663e+02    1.61113e+03    1.46112e+03    3.63684e+02    8.64744e+02
     Coulomb-14        LJ (SR)   Coulomb (SR)      Potential    Kinetic En.
    2.57229e+04   -4.76909e+03   -1.90536e+04    6.52356e+03    0.00000e+00
   Total Energy    Temperature Pressure (bar)
    6.52356e+03    0.00000e+00    0.00000e+00

           Step           Time         Lambda
          14300    14300.00000        0.00000

   Energies (kJ/mol)
        G96Bond       G96Angle    Proper Dih.  Improper Dih.          LJ-14
    3.22676e+02    1.61126e+03    1.46089e+03    3.63715e+02    8.64944e+02
     Coulomb-14        LJ (SR)   Coulomb (SR)      Potential    Kinetic En.
    2.57228e+04   -4.77086e+03   -1.90541e+04    6.52136e+03    0.00000e+00
   Total Energy    Temperature Pressure (bar)
    6.52136e+03    0.00000e+00    0.00000e+00

           Step           Time         Lambda
          14400    14400.00000        0.00000

   Energies (kJ/mol)
        G96Bond       G96Angle    Proper Dih.  Improper Dih.          LJ-14
    3.22696e+02    1.61148e+03    1.46055e+03    3.63800e+02    8.65367e+02
     Coulomb-14        LJ (SR)   Coulomb (SR)      Potential    Kinetic En.
    2.57225e+04   -4.77355e+03   -1.90548e+04    6.51809e+03    0.00000e+00
   Total Energy    Temperature Pressure (bar)
    6.51809e+03    0.00000e+00    0.00000e+00

           Step           Time         Lambda
          14500    14500.00000        0.00000

   Energies (kJ/mol)
        G96Bond       G96Angle    Proper Dih.  Improper Dih.          LJ-14
    3.22755e+02    1.61215e+03    1.46002e+03    3.64166e+02    8.66240e+02
     Coulomb-14        LJ (SR)   Coulomb (SR)      Potential    Kinetic En.
    2.57217e+04   -4.77887e+03   -1.90561e+04    6.51199e+03    0.00000e+00
   Total Energy    Temperature Pressure (bar)
    6.51199e+03    0.00000e+00    0.00000e+00

           Step           Time         Lambda
          14600    14600.00000        0.00000

   Energies (kJ/mol)
        G96Bond       G96Angle    Proper Dih.  Improper Dih.          LJ-14
    3.22683e+02    1.61225e+03    1.45994e+03    3.64297e+02    8.66515e+02
     Coulomb-14        LJ (SR)   Coulomb (SR)      Potential    Kinetic En.
    2.57216e+04   -4.77993e+03   -1.90567e+04    6.51069e+03    0.00000e+00
   Total Energy    Temperature Pressure (bar)
    6.51069e+03    0.00000e+00    0.00000e+00

           Step           Time         Lambda
          14700    14700.00000        0.00000

   Energies (kJ/mol)
        G96Bond       G96Angle    Proper Dih.  Improper Dih.          LJ-14
    3.22683e+02    1.61239e+03    1.45995e+03    3.64404e+02    8.66684e+02
     Coulomb-14        LJ (SR)   Coulomb (SR)      Potential    Kinetic En.
    2.57214e+04   -4.78101e+03   -1.90570e+04    6.50951e+03    0.00000e+00
   Total Energy    Temperature Pressure (bar)
    6.50951e+03    0.00000e+00    0.00000e+00

           Step           Time         Lambda
          14800    14800.00000        0.00000

   Energies (kJ/mol)
        G96Bond       G96Angle    Proper Dih.  Improper Dih.          LJ-14
    3.22678e+02    1.61257e+03    1.46001e+03    3.64537e+02    8.66896e+02
     Coulomb-14        LJ (SR)   Coulomb (SR)      Potential    Kinetic En.
    2.57212e+04   -4.78240e+03   -1.90574e+04    6.50805e+03    0.00000e+00
   Total Energy    Temperature Pressure (bar)
    6.50805e+03    0.00000e+00    0.00000e+00

           Step           Time         Lambda
          14900    14900.00000        0.00000

   Energies (kJ/mol)
        G96Bond       G96Angle    Proper Dih.  Improper Dih.          LJ-14
    3.22688e+02    1.61297e+03    1.46028e+03    3.64802e+02    8.67307e+02
     Coulomb-14        LJ (SR)   Coulomb (SR)      Potential    Kinetic En.
    2.57206e+04   -4.78519e+03   -1.90582e+04    6.50518e+03    0.00000e+00
   Total Energy    Temperature Pressure (bar)
    6.50518e+03    0.00000e+00    0.00000e+00

           Step           Time         Lambda
          15000    15000.00000        0.00000

   Energies (kJ/mol)
        G96Bond       G96Angle    Proper Dih.  Improper Dih.          LJ-14
    3.22703e+02    1.61307e+03    1.46039e+03    3.64878e+02    8.67383e+02
     Coulomb-14        LJ (SR)   Coulomb (SR)      Potential    Kinetic En.
    2.57204e+04   -4.78596e+03   -1.90585e+04    6.50440e+03    0.00000e+00
   Total Energy    Temperature Pressure (bar)
    6.50440e+03    0.00000e+00    0.00000e+00

           Step           Time         Lambda
          15100    15100.00000        0.00000

   Energies (kJ/mol)
        G96Bond       G96Angle    Proper Dih.  Improper Dih.          LJ-14
    3.22768e+02    1.61328e+03    1.46059e+03    3.64967e+02    8.67489e+02
     Coulomb-14        LJ (SR)   Coulomb (SR)      Potential    Kinetic En.
    2.57202e+04   -4.78714e+03   -1.90589e+04    6.50324e+03    0.00000e+00
   Total Energy    Temperature Pressure (bar)
    6.50324e+03    0.00000e+00    0.00000e+00

           Step           Time         Lambda
          15200    15200.00000        0.00000

   Energies (kJ/mol)
        G96Bond       G96Angle    Proper Dih.  Improper Dih.          LJ-14
    3.22747e+02    1.61367e+03    1.46112e+03    3.65233e+02    8.67805e+02
     Coulomb-14        LJ (SR)   Coulomb (SR)      Potential    Kinetic En.
    2.57195e+04   -4.78961e+03   -1.90598e+04    6.50068e+03    0.00000e+00
   Total Energy    Temperature Pressure (bar)
    6.50068e+03    0.00000e+00    0.00000e+00

           Step           Time         Lambda
          15300    15300.00000        0.00000

   Energies (kJ/mol)
        G96Bond       G96Angle    Proper Dih.  Improper Dih.          LJ-14
    3.22782e+02    1.61418e+03    1.46182e+03    3.65461e+02    8.68121e+02
     Coulomb-14        LJ (SR)   Coulomb (SR)      Potential    Kinetic En.
    2.57188e+04   -4.79203e+03   -1.90613e+04    6.49792e+03    0.00000e+00
   Total Energy    Temperature Pressure (bar)
    6.49792e+03    0.00000e+00    0.00000e+00

           Step           Time         Lambda
          15400    15400.00000        0.00000

   Energies (kJ/mol)
        G96Bond       G96Angle    Proper Dih.  Improper Dih.          LJ-14
    3.22769e+02    1.61444e+03    1.46210e+03    3.65545e+02    8.68405e+02
     Coulomb-14        LJ (SR)   Coulomb (SR)      Potential    Kinetic En.
    2.57185e+04   -4.79298e+03   -1.90623e+04    6.49653e+03    0.00000e+00
   Total Energy    Temperature Pressure (bar)
    6.49653e+03    0.00000e+00    0.00000e+00

           Step           Time         Lambda
          15500    15500.00000        0.00000

   Energies (kJ/mol)
        G96Bond       G96Angle    Proper Dih.  Improper Dih.          LJ-14
    3.22890e+02    1.61459e+03    1.46231e+03    3.65518e+02    8.68708e+02
     Coulomb-14        LJ (SR)   Coulomb (SR)      Potential    Kinetic En.
    2.57182e+04   -4.79386e+03   -1.90634e+04    6.49500e+03    0.00000e+00
   Total Energy    Temperature Pressure (bar)
    6.49500e+03    0.00000e+00    0.00000e+00

           Step           Time         Lambda
          15600    15600.00000        0.00000

   Energies (kJ/mol)
        G96Bond       G96Angle    Proper Dih.  Improper Dih.          LJ-14
    3.22870e+02    1.61469e+03    1.46233e+03    3.65515e+02    8.68874e+02
     Coulomb-14        LJ (SR)   Coulomb (SR)      Potential    Kinetic En.
    2.57180e+04   -4.79422e+03   -1.90637e+04    6.49436e+03    0.00000e+00
   Total Energy    Temperature Pressure (bar)
    6.49436e+03    0.00000e+00    0.00000e+00

           Step           Time         Lambda
          15700    15700.00000        0.00000

   Energies (kJ/mol)
        G96Bond       G96Angle    Proper Dih.  Improper Dih.          LJ-14
    3.22910e+02    1.61477e+03    1.46235e+03    3.65493e+02    8.68980e+02
     Coulomb-14        LJ (SR)   Coulomb (SR)      Potential    Kinetic En.
    2.57179e+04   -4.79451e+03   -1.90640e+04    6.49383e+03    0.00000e+00
   Total Energy    Temperature Pressure (bar)
    6.49383e+03    0.00000e+00    0.00000e+00

           Step           Time         Lambda
          15800    15800.00000        0.00000

   Energies (kJ/mol)
        G96Bond       G96Angle    Proper Dih.  Improper Dih.          LJ-14
    3.22918e+02    1.61479e+03    1.46236e+03    3.65487e+02    8.69019e+02
     Coulomb-14        LJ (SR)   Coulomb (SR)      Potential    Kinetic En.
    2.57178e+04   -4.79461e+03   -1.90641e+04    6.49367e+03    0.00000e+00
   Total Energy    Temperature Pressure (bar)
    6.49367e+03    0.00000e+00    0.00000e+00

           Step           Time         Lambda
          15900    15900.00000        0.00000

   Energies (kJ/mol)
        G96Bond       G96Angle    Proper Dih.  Improper Dih.          LJ-14
    3.22926e+02    1.61482e+03    1.46236e+03    3.65481e+02    8.69057e+02
     Coulomb-14        LJ (SR)   Coulomb (SR)      Potential    Kinetic En.
    2.57178e+04   -4.79470e+03   -1.90642e+04    6.49350e+03    0.00000e+00
   Total Energy    Temperature Pressure (bar)
    6.49350e+03    0.00000e+00    0.00000e+00

           Step           Time         Lambda
          16000    16000.00000        0.00000

   Energies (kJ/mol)
        G96Bond       G96Angle    Proper Dih.  Improper Dih.          LJ-14
    3.22934e+02    1.61485e+03    1.46237e+03    3.65475e+02    8.69095e+02
     Coulomb-14        LJ (SR)   Coulomb (SR)      Potential    Kinetic En.
    2.57177e+04   -4.79480e+03   -1.90643e+04    6.49333e+03    0.00000e+00
   Total Energy    Temperature Pressure (bar)
    6.49333e+03    0.00000e+00    0.00000e+00

           Step           Time         Lambda
          16100    16100.00000        0.00000

   Energies (kJ/mol)
        G96Bond       G96Angle    Proper Dih.  Improper Dih.          LJ-14
    3.22962e+02    1.61498e+03    1.46239e+03    3.65447e+02    8.69260e+02
     Coulomb-14        LJ (SR)   Coulomb (SR)      Potential    Kinetic En.
    2.57174e+04   -4.79521e+03   -1.90646e+04    6.49263e+03    0.00000e+00
   Total Energy    Temperature Pressure (bar)
    6.49263e+03    0.00000e+00    0.00000e+00

           Step           Time         Lambda
          16200    16200.00000        0.00000

   Energies (kJ/mol)
        G96Bond       G96Angle    Proper Dih.  Improper Dih.          LJ-14
    3.23028e+02    1.61519e+03    1.46241e+03    3.65403e+02    8.69467e+02
     Coulomb-14        LJ (SR)   Coulomb (SR)      Potential    Kinetic En.
    2.57170e+04   -4.79580e+03   -1.90650e+04    6.49164e+03    0.00000e+00
   Total Energy    Temperature Pressure (bar)
    6.49164e+03    0.00000e+00    0.00000e+00

           Step           Time         Lambda
          16300    16300.00000        0.00000

   Energies (kJ/mol)
        G96Bond       G96Angle    Proper Dih.  Improper Dih.          LJ-14
    3.25381e+02    1.62221e+03    1.46234e+03    3.65561e+02    8.69690e+02
     Coulomb-14        LJ (SR)   Coulomb (SR)      Potential    Kinetic En.
    2.57064e+04   -4.80458e+03   -1.90682e+04    6.47883e+03    0.00000e+00
   Total Energy    Temperature Pressure (bar)
    6.47883e+03    0.00000e+00    0.00000e+00

           Step           Time         Lambda
          16400    16400.00000        0.00000

   Energies (kJ/mol)
        G96Bond       G96Angle    Proper Dih.  Improper Dih.          LJ-14
    3.23662e+02    1.61925e+03    1.46261e+03    3.64962e+02    8.72347e+02
     Coulomb-14        LJ (SR)   Coulomb (SR)      Potential    Kinetic En.
    2.57112e+04   -4.80420e+03   -1.90735e+04    6.47635e+03    0.00000e+00
   Total Energy    Temperature Pressure (bar)
    6.47635e+03    0.00000e+00    0.00000e+00

           Step           Time         Lambda
          16500    16500.00000        0.00000

   Energies (kJ/mol)
        G96Bond       G96Angle    Proper Dih.  Improper Dih.          LJ-14
    3.23543e+02    1.61902e+03    1.46281e+03    3.64894e+02    8.72581e+02
     Coulomb-14        LJ (SR)   Coulomb (SR)      Potential    Kinetic En.
    2.57120e+04   -4.80448e+03   -1.90747e+04    6.47565e+03    0.00000e+00
   Total Energy    Temperature Pressure (bar)
    6.47565e+03    0.00000e+00    0.00000e+00

           Step           Time         Lambda
          16600    16600.00000        0.00000

   Energies (kJ/mol)
        G96Bond       G96Angle    Proper Dih.  Improper Dih.          LJ-14
    3.23224e+02    1.62144e+03    1.46529e+03    3.64971e+02    8.73719e+02
     Coulomb-14        LJ (SR)   Coulomb (SR)      Potential    Kinetic En.
    2.57098e+04   -4.81138e+03   -1.90851e+04    6.46205e+03    0.00000e+00
   Total Energy    Temperature Pressure (bar)
    6.46205e+03    0.00000e+00    0.00000e+00

           Step           Time         Lambda
          16700    16700.00000        0.00000

   Energies (kJ/mol)
        G96Bond       G96Angle    Proper Dih.  Improper Dih.          LJ-14
    3.23161e+02    1.62159e+03    1.46538e+03    3.65048e+02    8.73745e+02
     Coulomb-14        LJ (SR)   Coulomb (SR)      Potential    Kinetic En.
    2.57099e+04   -4.81245e+03   -1.90856e+04    6.46077e+03    0.00000e+00
   Total Energy    Temperature Pressure (bar)
    6.46077e+03    0.00000e+00    0.00000e+00

           Step           Time         Lambda
          16800    16800.00000        0.00000

   Energies (kJ/mol)
        G96Bond       G96Angle    Proper Dih.  Improper Dih.          LJ-14
    3.23395e+02    1.62192e+03    1.46557e+03    3.65131e+02    8.73767e+02
     Coulomb-14        LJ (SR)   Coulomb (SR)      Potential    Kinetic En.
    2.57096e+04   -4.81386e+03   -1.90865e+04    6.45897e+03    0.00000e+00
   Total Energy    Temperature Pressure (bar)
    6.45897e+03    0.00000e+00    0.00000e+00

           Step           Time         Lambda
          16900    16900.00000        0.00000

   Energies (kJ/mol)
        G96Bond       G96Angle    Proper Dih.  Improper Dih.          LJ-14
    3.23210e+02    1.62241e+03    1.46597e+03    3.65203e+02    8.73780e+02
     Coulomb-14        LJ (SR)   Coulomb (SR)      Potential    Kinetic En.
    2.57094e+04   -4.81534e+03   -1.90876e+04    6.45702e+03    0.00000e+00
   Total Energy    Temperature Pressure (bar)
    6.45702e+03    0.00000e+00    0.00000e+00

           Step           Time         Lambda
          17000    17000.00000        0.00000

   Energies (kJ/mol)
        G96Bond       G96Angle    Proper Dih.  Improper Dih.          LJ-14
    3.23207e+02    1.62265e+03    1.46622e+03    3.65241e+02    8.73745e+02
     Coulomb-14        LJ (SR)   Coulomb (SR)      Potential    Kinetic En.
    2.57093e+04   -4.81608e+03   -1.90881e+04    6.45612e+03    0.00000e+00
   Total Energy    Temperature Pressure (bar)
    6.45612e+03    0.00000e+00    0.00000e+00

           Step           Time         Lambda
          17100    17100.00000        0.00000

   Energies (kJ/mol)
        G96Bond       G96Angle    Proper Dih.  Improper Dih.          LJ-14
    3.23233e+02    1.62338e+03    1.46805e+03    3.65378e+02    8.73741e+02
     Coulomb-14        LJ (SR)   Coulomb (SR)      Potential    Kinetic En.
    2.57088e+04   -4.81989e+03   -1.90912e+04    6.45146e+03    0.00000e+00
   Total Energy    Temperature Pressure (bar)
    6.45146e+03    0.00000e+00    0.00000e+00

           Step           Time         Lambda
          17200    17200.00000        0.00000

   Energies (kJ/mol)
        G96Bond       G96Angle    Proper Dih.  Improper Dih.          LJ-14
    3.23142e+02    1.62370e+03    1.46872e+03    3.65423e+02    8.73716e+02
     Coulomb-14        LJ (SR)   Coulomb (SR)      Potential    Kinetic En.
    2.57087e+04   -4.82088e+03   -1.90921e+04    6.45033e+03    0.00000e+00
   Total Energy    Temperature Pressure (bar)
    6.45033e+03    0.00000e+00    0.00000e+00

           Step           Time         Lambda
          17300    17300.00000        0.00000

   Energies (kJ/mol)
        G96Bond       G96Angle    Proper Dih.  Improper Dih.          LJ-14
    3.23142e+02    1.62389e+03    1.46930e+03    3.65450e+02    8.73684e+02
     Coulomb-14        LJ (SR)   Coulomb (SR)      Potential    Kinetic En.
    2.57085e+04   -4.82170e+03   -1.90930e+04    6.44934e+03    0.00000e+00
   Total Energy    Temperature Pressure (bar)
    6.44934e+03    0.00000e+00    0.00000e+00

           Step           Time         Lambda
          17400    17400.00000        0.00000

   Energies (kJ/mol)
        G96Bond       G96Angle    Proper Dih.  Improper Dih.          LJ-14
    3.23059e+02    1.62503e+03    1.47224e+03    3.65649e+02    8.73543e+02
     Coulomb-14        LJ (SR)   Coulomb (SR)      Potential    Kinetic En.
    2.57076e+04   -4.82535e+03   -1.90971e+04    6.44466e+03    0.00000e+00
   Total Energy    Temperature Pressure (bar)
    6.44466e+03    0.00000e+00    0.00000e+00

           Step           Time         Lambda
          17500    17500.00000        0.00000

   Energies (kJ/mol)
        G96Bond       G96Angle    Proper Dih.  Improper Dih.          LJ-14
    3.23055e+02    1.62525e+03    1.47246e+03    3.65684e+02    8.73462e+02
     Coulomb-14        LJ (SR)   Coulomb (SR)      Potential    Kinetic En.
    2.57073e+04   -4.82574e+03   -1.90975e+04    6.44394e+03    0.00000e+00
   Total Energy    Temperature Pressure (bar)
    6.44394e+03    0.00000e+00    0.00000e+00

           Step           Time         Lambda
          17600    17600.00000        0.00000

   Energies (kJ/mol)
        G96Bond       G96Angle    Proper Dih.  Improper Dih.          LJ-14
    3.23051e+02    1.62532e+03    1.47252e+03    3.65694e+02    8.73439e+02
     Coulomb-14        LJ (SR)   Coulomb (SR)      Potential    Kinetic En.
    2.57072e+04   -4.82584e+03   -1.90976e+04    6.44374e+03    0.00000e+00
   Total Energy    Temperature Pressure (bar)
    6.44374e+03    0.00000e+00    0.00000e+00

           Step           Time         Lambda
          17700    17700.00000        0.00000

   Energies (kJ/mol)
        G96Bond       G96Angle    Proper Dih.  Improper Dih.          LJ-14
    3.23048e+02    1.62540e+03    1.47258e+03    3.65703e+02    8.73417e+02
     Coulomb-14        LJ (SR)   Coulomb (SR)      Potential    Kinetic En.
    2.57071e+04   -4.82594e+03   -1.90978e+04    6.44355e+03    0.00000e+00
   Total Energy    Temperature Pressure (bar)
    6.44355e+03    0.00000e+00    0.00000e+00

           Step           Time         Lambda
          17800    17800.00000        0.00000

   Energies (kJ/mol)
        G96Bond       G96Angle    Proper Dih.  Improper Dih.          LJ-14
    3.23045e+02    1.62547e+03    1.47264e+03    3.65713e+02    8.73395e+02
     Coulomb-14        LJ (SR)   Coulomb (SR)      Potential    Kinetic En.
    2.57070e+04   -4.82605e+03   -1.90979e+04    6.44335e+03    0.00000e+00
   Total Energy    Temperature Pressure (bar)
    6.44335e+03    0.00000e+00    0.00000e+00

           Step           Time         Lambda
          17900    17900.00000        0.00000

   Energies (kJ/mol)
        G96Bond       G96Angle    Proper Dih.  Improper Dih.          LJ-14
    3.23043e+02    1.62554e+03    1.47270e+03    3.65723e+02    8.73374e+02
     Coulomb-14        LJ (SR)   Coulomb (SR)      Potential    Kinetic En.
    2.57069e+04   -4.82615e+03   -1.90980e+04    6.44316e+03    0.00000e+00
   Total Energy    Temperature Pressure (bar)
    6.44316e+03    0.00000e+00    0.00000e+00

           Step           Time         Lambda
          18000    18000.00000        0.00000

   Energies (kJ/mol)
        G96Bond       G96Angle    Proper Dih.  Improper Dih.          LJ-14
    3.23041e+02    1.62562e+03    1.47276e+03    3.65732e+02    8.73353e+02
     Coulomb-14        LJ (SR)   Coulomb (SR)      Potential    Kinetic En.
    2.57068e+04   -4.82625e+03   -1.90981e+04    6.44296e+03    0.00000e+00
   Total Energy    Temperature Pressure (bar)
    6.44296e+03    0.00000e+00    0.00000e+00

           Step           Time         Lambda
          18100    18100.00000        0.00000

   Energies (kJ/mol)
        G96Bond       G96Angle    Proper Dih.  Improper Dih.          LJ-14
    3.22993e+02    1.62731e+03    1.47405e+03    3.65935e+02    8.73031e+02
     Coulomb-14        LJ (SR)   Coulomb (SR)      Potential    Kinetic En.
    2.57041e+04   -4.82827e+03   -1.91004e+04    6.43876e+03    0.00000e+00
   Total Energy    Temperature Pressure (bar)
    6.43876e+03    0.00000e+00    0.00000e+00

           Step           Time         Lambda
          18200    18200.00000        0.00000

   Energies (kJ/mol)
        G96Bond       G96Angle    Proper Dih.  Improper Dih.          LJ-14
    3.23006e+02    1.62739e+03    1.47411e+03    3.65942e+02    8.73026e+02
     Coulomb-14        LJ (SR)   Coulomb (SR)      Potential    Kinetic En.
    2.57039e+04   -4.82833e+03   -1.91005e+04    6.43853e+03    0.00000e+00
   Total Energy    Temperature Pressure (bar)
    6.43853e+03    0.00000e+00    0.00000e+00

           Step           Time         Lambda
          18300    18300.00000        0.00000

   Energies (kJ/mol)
        G96Bond       G96Angle    Proper Dih.  Improper Dih.          LJ-14
    3.23009e+02    1.62748e+03    1.47417e+03    3.65949e+02    8.73021e+02
     Coulomb-14        LJ (SR)   Coulomb (SR)      Potential    Kinetic En.
    2.57037e+04   -4.82838e+03   -1.91007e+04    6.43830e+03    0.00000e+00
   Total Energy    Temperature Pressure (bar)
    6.43830e+03    0.00000e+00    0.00000e+00

           Step           Time         Lambda
          18400    18400.00000        0.00000

   Energies (kJ/mol)
        G96Bond       G96Angle    Proper Dih.  Improper Dih.          LJ-14
    3.23012e+02    1.62758e+03    1.47423e+03    3.65957e+02    8.73017e+02
     Coulomb-14        LJ (SR)   Coulomb (SR)      Potential    Kinetic En.
    2.57035e+04   -4.82844e+03   -1.91008e+04    6.43808e+03    0.00000e+00
   Total Energy    Temperature Pressure (bar)
    6.43808e+03    0.00000e+00    0.00000e+00

           Step           Time         Lambda
          18500    18500.00000        0.00000

   Energies (kJ/mol)
        G96Bond       G96Angle    Proper Dih.  Improper Dih.          LJ-14
    3.23015e+02    1.62768e+03    1.47428e+03    3.65964e+02    8.73014e+02
     Coulomb-14        LJ (SR)   Coulomb (SR)      Potential    Kinetic En.
    2.57033e+04   -4.82849e+03   -1.91009e+04    6.43784e+03    0.00000e+00
   Total Energy    Temperature Pressure (bar)
    6.43784e+03    0.00000e+00    0.00000e+00

           Step           Time         Lambda
          18600    18600.00000        0.00000

   Energies (kJ/mol)
        G96Bond       G96Angle    Proper Dih.  Improper Dih.          LJ-14
    3.23019e+02    1.62778e+03    1.47434e+03    3.65972e+02    8.73013e+02
     Coulomb-14        LJ (SR)   Coulomb (SR)      Potential    Kinetic En.
    2.57031e+04   -4.82853e+03   -1.91011e+04    6.43761e+03    0.00000e+00
   Total Energy    Temperature Pressure (bar)
    6.43761e+03    0.00000e+00    0.00000e+00

           Step           Time         Lambda
          18700    18700.00000        0.00000

   Energies (kJ/mol)
        G96Bond       G96Angle    Proper Dih.  Improper Dih.          LJ-14
    3.23023e+02    1.62789e+03    1.47440e+03    3.65979e+02    8.73012e+02
     Coulomb-14        LJ (SR)   Coulomb (SR)      Potential    Kinetic En.
    2.57029e+04   -4.82858e+03   -1.91013e+04    6.43738e+03    0.00000e+00
   Total Energy    Temperature Pressure (bar)
    6.43738e+03    0.00000e+00    0.00000e+00

           Step           Time         Lambda
          18800    18800.00000        0.00000

   Energies (kJ/mol)
        G96Bond       G96Angle    Proper Dih.  Improper Dih.          LJ-14
    3.23027e+02    1.62799e+03    1.47445e+03    3.65985e+02    8.73013e+02
     Coulomb-14        LJ (SR)   Coulomb (SR)      Potential    Kinetic En.
    2.57027e+04   -4.82861e+03   -1.91014e+04    6.43714e+03    0.00000e+00
   Total Energy    Temperature Pressure (bar)
    6.43714e+03    0.00000e+00    0.00000e+00

           Step           Time         Lambda
          18900    18900.00000        0.00000

   Energies (kJ/mol)
        G96Bond       G96Angle    Proper Dih.  Improper Dih.          LJ-14
    3.23032e+02    1.62810e+03    1.47450e+03    3.65992e+02    8.73015e+02
     Coulomb-14        LJ (SR)   Coulomb (SR)      Potential    Kinetic En.
    2.57025e+04   -4.82864e+03   -1.91016e+04    6.43689e+03    0.00000e+00
   Total Energy    Temperature Pressure (bar)
    6.43689e+03    0.00000e+00    0.00000e+00

           Step           Time         Lambda
          19000    19000.00000        0.00000

   Energies (kJ/mol)
        G96Bond       G96Angle    Proper Dih.  Improper Dih.          LJ-14
    3.23037e+02    1.62821e+03    1.47456e+03    3.65998e+02    8.73019e+02
     Coulomb-14        LJ (SR)   Coulomb (SR)      Potential    Kinetic En.
    2.57023e+04   -4.82867e+03   -1.91018e+04    6.43665e+03    0.00000e+00
   Total Energy    Temperature Pressure (bar)
    6.43665e+03    0.00000e+00    0.00000e+00

           Step           Time         Lambda
          19100    19100.00000        0.00000

   Energies (kJ/mol)
        G96Bond       G96Angle    Proper Dih.  Improper Dih.          LJ-14
    3.23077e+02    1.62892e+03    1.47487e+03    3.66036e+02    8.73068e+02
     Coulomb-14        LJ (SR)   Coulomb (SR)      Potential    Kinetic En.
    2.57010e+04   -4.82872e+03   -1.91031e+04    6.43513e+03    0.00000e+00
   Total Energy    Temperature Pressure (bar)
    6.43513e+03    0.00000e+00    0.00000e+00

           Step           Time         Lambda
          19200    19200.00000        0.00000

   Energies (kJ/mol)
        G96Bond       G96Angle    Proper Dih.  Improper Dih.          LJ-14
    3.23091e+02    1.62911e+03    1.47493e+03    3.66047e+02    8.73078e+02
     Coulomb-14        LJ (SR)   Coulomb (SR)      Potential    Kinetic En.
    2.57006e+04   -4.82869e+03   -1.91035e+04    6.43475e+03    0.00000e+00
   Total Energy    Temperature Pressure (bar)
    6.43475e+03    0.00000e+00    0.00000e+00

           Step           Time         Lambda
          19300    19300.00000        0.00000

   Energies (kJ/mol)
        G96Bond       G96Angle    Proper Dih.  Improper Dih.          LJ-14
    3.23096e+02    1.62924e+03    1.47498e+03    3.66055e+02    8.73088e+02
     Coulomb-14        LJ (SR)   Coulomb (SR)      Potential    Kinetic En.
    2.57004e+04   -4.82867e+03   -1.91037e+04    6.43449e+03    0.00000e+00
   Total Energy    Temperature Pressure (bar)
    6.43449e+03    0.00000e+00    0.00000e+00

           Step           Time         Lambda
          19400    19400.00000        0.00000

   Energies (kJ/mol)
        G96Bond       G96Angle    Proper Dih.  Improper Dih.          LJ-14
    3.23100e+02    1.62937e+03    1.47502e+03    3.66064e+02    8.73098e+02
     Coulomb-14        LJ (SR)   Coulomb (SR)      Potential    Kinetic En.
    2.57003e+04   -4.82864e+03   -1.91040e+04    6.43423e+03    0.00000e+00
   Total Energy    Temperature Pressure (bar)
    6.43423e+03    0.00000e+00    0.00000e+00

           Step           Time         Lambda
          19500    19500.00000        0.00000

   Energies (kJ/mol)
        G96Bond       G96Angle    Proper Dih.  Improper Dih.          LJ-14
    3.23103e+02    1.62950e+03    1.47506e+03    3.66073e+02    8.73107e+02
     Coulomb-14        LJ (SR)   Coulomb (SR)      Potential    Kinetic En.
    2.57001e+04   -4.82861e+03   -1.91043e+04    6.43398e+03    0.00000e+00
   Total Energy    Temperature Pressure (bar)
    6.43398e+03    0.00000e+00    0.00000e+00

           Step           Time         Lambda
          19600    19600.00000        0.00000

   Energies (kJ/mol)
        G96Bond       G96Angle    Proper Dih.  Improper Dih.          LJ-14
    3.23105e+02    1.62962e+03    1.47510e+03    3.66083e+02    8.73116e+02
     Coulomb-14        LJ (SR)   Coulomb (SR)      Potential    Kinetic En.
    2.56999e+04   -4.82858e+03   -1.91046e+04    6.43373e+03    0.00000e+00
   Total Energy    Temperature Pressure (bar)
    6.43373e+03    0.00000e+00    0.00000e+00

           Step           Time         Lambda
          19700    19700.00000        0.00000

   Energies (kJ/mol)
        G96Bond       G96Angle    Proper Dih.  Improper Dih.          LJ-14
    3.23105e+02    1.62974e+03    1.47514e+03    3.66094e+02    8.73123e+02
     Coulomb-14        LJ (SR)   Coulomb (SR)      Potential    Kinetic En.
    2.56998e+04   -4.82855e+03   -1.91050e+04    6.43348e+03    0.00000e+00
   Total Energy    Temperature Pressure (bar)
    6.43348e+03    0.00000e+00    0.00000e+00

           Step           Time         Lambda
          19800    19800.00000        0.00000

   Energies (kJ/mol)
        G96Bond       G96Angle    Proper Dih.  Improper Dih.          LJ-14
    3.23104e+02    1.62986e+03    1.47518e+03    3.66105e+02    8.73129e+02
     Coulomb-14        LJ (SR)   Coulomb (SR)      Potential    Kinetic En.
    2.56997e+04   -4.82851e+03   -1.91053e+04    6.43325e+03    0.00000e+00
   Total Energy    Temperature Pressure (bar)
    6.43325e+03    0.00000e+00    0.00000e+00

           Step           Time         Lambda
          19900    19900.00000        0.00000

   Energies (kJ/mol)
        G96Bond       G96Angle    Proper Dih.  Improper Dih.          LJ-14
    3.23101e+02    1.62997e+03    1.47522e+03    3.66116e+02    8.73134e+02
     Coulomb-14        LJ (SR)   Coulomb (SR)      Potential    Kinetic En.
    2.56996e+04   -4.82849e+03   -1.91056e+04    6.43302e+03    0.00000e+00
   Total Energy    Temperature Pressure (bar)
    6.43302e+03    0.00000e+00    0.00000e+00

           Step           Time         Lambda
          20000    20000.00000        0.00000

   Energies (kJ/mol)
        G96Bond       G96Angle    Proper Dih.  Improper Dih.          LJ-14
    3.23096e+02    1.63007e+03    1.47526e+03    3.66128e+02    8.73138e+02
     Coulomb-14        LJ (SR)   Coulomb (SR)      Potential    Kinetic En.
    2.56995e+04   -4.82846e+03   -1.91059e+04    6.43280e+03    0.00000e+00
   Total Energy    Temperature Pressure (bar)
    6.43280e+03    0.00000e+00    0.00000e+00

           Step           Time         Lambda
          20100    20100.00000        0.00000

   Energies (kJ/mol)
        G96Bond       G96Angle    Proper Dih.  Improper Dih.          LJ-14
    3.23027e+02    1.63063e+03    1.47557e+03    3.66218e+02    8.73130e+02
     Coulomb-14        LJ (SR)   Coulomb (SR)      Potential    Kinetic En.
    2.56993e+04   -4.82844e+03   -1.91080e+04    6.43152e+03    0.00000e+00
   Total Energy    Temperature Pressure (bar)
    6.43152e+03    0.00000e+00    0.00000e+00

           Step           Time         Lambda
          20200    20200.00000        0.00000

   Energies (kJ/mol)
        G96Bond       G96Angle    Proper Dih.  Improper Dih.          LJ-14
    3.22777e+02    1.63189e+03    1.47672e+03    3.66533e+02    8.72912e+02
     Coulomb-14        LJ (SR)   Coulomb (SR)      Potential    Kinetic En.
    2.57000e+04   -4.82915e+03   -1.91131e+04    6.42853e+03    0.00000e+00
   Total Energy    Temperature Pressure (bar)
    6.42853e+03    0.00000e+00    0.00000e+00

           Step           Time         Lambda
          20300    20300.00000        0.00000

   Energies (kJ/mol)
        G96Bond       G96Angle    Proper Dih.  Improper Dih.          LJ-14
    3.22670e+02    1.63284e+03    1.47725e+03    3.66684e+02    8.72200e+02
     Coulomb-14        LJ (SR)   Coulomb (SR)      Potential    Kinetic En.
    2.56991e+04   -4.83108e+03   -1.91135e+04    6.42622e+03    0.00000e+00
   Total Energy    Temperature Pressure (bar)
    6.42622e+03    0.00000e+00    0.00000e+00

           Step           Time         Lambda
          20400    20400.00000        0.00000

   Energies (kJ/mol)
        G96Bond       G96Angle    Proper Dih.  Improper Dih.          LJ-14
    3.22681e+02    1.63372e+03    1.47656e+03    3.66744e+02    8.71651e+02
     Coulomb-14        LJ (SR)   Coulomb (SR)      Potential    Kinetic En.
    2.56987e+04   -4.83141e+03   -1.91136e+04    6.42512e+03    0.00000e+00
   Total Energy    Temperature Pressure (bar)
    6.42512e+03    0.00000e+00    0.00000e+00

           Step           Time         Lambda
          20500    20500.00000        0.00000

   Energies (kJ/mol)
        G96Bond       G96Angle    Proper Dih.  Improper Dih.          LJ-14
    3.22877e+02    1.63515e+03    1.47001e+03    3.66883e+02    8.71298e+02
     Coulomb-14        LJ (SR)   Coulomb (SR)      Potential    Kinetic En.
    2.56979e+04   -4.82926e+03   -1.91142e+04    6.42071e+03    0.00000e+00
   Total Energy    Temperature Pressure (bar)
    6.42071e+03    0.00000e+00    0.00000e+00

           Step           Time         Lambda
          20600    20600.00000        0.00000

   Energies (kJ/mol)
        G96Bond       G96Angle    Proper Dih.  Improper Dih.          LJ-14
    3.22803e+02    1.63491e+03    1.46981e+03    3.66702e+02    8.71642e+02
     Coulomb-14        LJ (SR)   Coulomb (SR)      Potential    Kinetic En.
    2.56983e+04   -4.82915e+03   -1.91154e+04    6.41964e+03    0.00000e+00
   Total Energy    Temperature Pressure (bar)
    6.41964e+03    0.00000e+00    0.00000e+00

           Step           Time         Lambda
          20700    20700.00000        0.00000

   Energies (kJ/mol)
        G96Bond       G96Angle    Proper Dih.  Improper Dih.          LJ-14
    3.22755e+02    1.63513e+03    1.46989e+03    3.66627e+02    8.71740e+02
     Coulomb-14        LJ (SR)   Coulomb (SR)      Potential    Kinetic En.
    2.56988e+04   -4.82932e+03   -1.91174e+04    6.41823e+03    0.00000e+00
   Total Energy    Temperature Pressure (bar)
    6.41823e+03    0.00000e+00    0.00000e+00

           Step           Time         Lambda
          20800    20800.00000        0.00000

   Energies (kJ/mol)
        G96Bond       G96Angle    Proper Dih.  Improper Dih.          LJ-14
    3.22732e+02    1.63522e+03    1.46987e+03    3.66630e+02    8.71752e+02
     Coulomb-14        LJ (SR)   Coulomb (SR)      Potential    Kinetic En.
    2.56988e+04   -4.82936e+03   -1.91177e+04    6.41796e+03    0.00000e+00
   Total Energy    Temperature Pressure (bar)
    6.41796e+03    0.00000e+00    0.00000e+00

           Step           Time         Lambda
          20900    20900.00000        0.00000

   Energies (kJ/mol)
        G96Bond       G96Angle    Proper Dih.  Improper Dih.          LJ-14
    3.22721e+02    1.63532e+03    1.46986e+03    3.66636e+02    8.71755e+02
     Coulomb-14        LJ (SR)   Coulomb (SR)      Potential    Kinetic En.
    2.56988e+04   -4.82942e+03   -1.91181e+04    6.41764e+03    0.00000e+00
   Total Energy    Temperature Pressure (bar)
    6.41764e+03    0.00000e+00    0.00000e+00

           Step           Time         Lambda
          21000    21000.00000        0.00000

   Energies (kJ/mol)
        G96Bond       G96Angle    Proper Dih.  Improper Dih.          LJ-14
    3.22687e+02    1.63555e+03    1.46984e+03    3.66652e+02    8.71772e+02
     Coulomb-14        LJ (SR)   Coulomb (SR)      Potential    Kinetic En.
    2.56989e+04   -4.82959e+03   -1.91189e+04    6.41693e+03    0.00000e+00
   Total Energy    Temperature Pressure (bar)
    6.41693e+03    0.00000e+00    0.00000e+00

           Step           Time         Lambda
          21100    21100.00000        0.00000

   Energies (kJ/mol)
        G96Bond       G96Angle    Proper Dih.  Improper Dih.          LJ-14
    3.22728e+02    1.63583e+03    1.46983e+03    3.66677e+02    8.71807e+02
     Coulomb-14        LJ (SR)   Coulomb (SR)      Potential    Kinetic En.
    2.56990e+04   -4.82995e+03   -1.91202e+04    6.41573e+03    0.00000e+00
   Total Energy    Temperature Pressure (bar)
    6.41573e+03    0.00000e+00    0.00000e+00

           Step           Time         Lambda
          21200    21200.00000        0.00000

   Energies (kJ/mol)
        G96Bond       G96Angle    Proper Dih.  Improper Dih.          LJ-14
    3.22379e+02    1.63782e+03    1.47040e+03    3.66973e+02    8.71876e+02
     Coulomb-14        LJ (SR)   Coulomb (SR)      Potential    Kinetic En.
    2.56993e+04   -4.83220e+03   -1.91263e+04    6.41026e+03    0.00000e+00
   Total Energy    Temperature Pressure (bar)
    6.41026e+03    0.00000e+00    0.00000e+00

           Step           Time         Lambda
          21300    21300.00000        0.00000

   Energies (kJ/mol)
        G96Bond       G96Angle    Proper Dih.  Improper Dih.          LJ-14
    3.22273e+02    1.63748e+03    1.47085e+03    3.67029e+02    8.72204e+02
     Coulomb-14        LJ (SR)   Coulomb (SR)      Potential    Kinetic En.
    2.56996e+04   -4.83272e+03   -1.91271e+04    6.40962e+03    0.00000e+00
   Total Energy    Temperature Pressure (bar)
    6.40962e+03    0.00000e+00    0.00000e+00

           Step           Time         Lambda
          21400    21400.00000        0.00000

   Energies (kJ/mol)
        G96Bond       G96Angle    Proper Dih.  Improper Dih.          LJ-14
    3.22104e+02    1.63934e+03    1.47385e+03    3.67290e+02    8.72681e+02
     Coulomb-14        LJ (SR)   Coulomb (SR)      Potential    Kinetic En.
    2.56987e+04   -4.83642e+03   -1.91364e+04    6.40110e+03    0.00000e+00
   Total Energy    Temperature Pressure (bar)
    6.40110e+03    0.00000e+00    0.00000e+00

           Step           Time         Lambda
          21500    21500.00000        0.00000

   Energies (kJ/mol)
        G96Bond       G96Angle    Proper Dih.  Improper Dih.          LJ-14
    3.22284e+02    1.63888e+03    1.47281e+03    3.67687e+02    8.72533e+02
     Coulomb-14        LJ (SR)   Coulomb (SR)      Potential    Kinetic En.
    2.56986e+04   -4.83690e+03   -1.91377e+04    6.39816e+03    0.00000e+00
   Total Energy    Temperature Pressure (bar)
    6.39816e+03    0.00000e+00    0.00000e+00

           Step           Time         Lambda
          21600    21600.00000        0.00000

   Energies (kJ/mol)
        G96Bond       G96Angle    Proper Dih.  Improper Dih.          LJ-14
    3.22112e+02    1.63927e+03    1.47192e+03    3.67688e+02    8.72815e+02
     Coulomb-14        LJ (SR)   Coulomb (SR)      Potential    Kinetic En.
    2.56991e+04   -4.83649e+03   -1.91401e+04    6.39640e+03    0.00000e+00
   Total Energy    Temperature Pressure (bar)
    6.39640e+03    0.00000e+00    0.00000e+00

           Step           Time         Lambda
          21700    21700.00000        0.00000

   Energies (kJ/mol)
        G96Bond       G96Angle    Proper Dih.  Improper Dih.          LJ-14
    3.22178e+02    1.63939e+03    1.47217e+03    3.67698e+02    8.73135e+02
     Coulomb-14        LJ (SR)   Coulomb (SR)      Potential    Kinetic En.
    2.56986e+04   -4.83673e+03   -1.91409e+04    6.39559e+03    0.00000e+00
   Total Energy    Temperature Pressure (bar)
    6.39559e+03    0.00000e+00    0.00000e+00

           Step           Time         Lambda
          21800    21800.00000        0.00000

   Energies (kJ/mol)
        G96Bond       G96Angle    Proper Dih.  Improper Dih.          LJ-14
    3.22201e+02    1.63966e+03    1.47240e+03    3.67740e+02    8.73262e+02
     Coulomb-14        LJ (SR)   Coulomb (SR)      Potential    Kinetic En.
    2.56989e+04   -4.83696e+03   -1.91422e+04    6.39502e+03    0.00000e+00
   Total Energy    Temperature Pressure (bar)
    6.39502e+03    0.00000e+00    0.00000e+00

           Step           Time         Lambda
          21900    21900.00000        0.00000

   Energies (kJ/mol)
        G96Bond       G96Angle    Proper Dih.  Improper Dih.          LJ-14
    3.22019e+02    1.63975e+03    1.47286e+03    3.68051e+02    8.74235e+02
     Coulomb-14        LJ (SR)   Coulomb (SR)      Potential    Kinetic En.
    2.56997e+04   -4.83855e+03   -1.91469e+04    6.39116e+03    0.00000e+00
   Total Energy    Temperature Pressure (bar)
    6.39116e+03    0.00000e+00    0.00000e+00

           Step           Time         Lambda
          22000    22000.00000        0.00000

   Energies (kJ/mol)
        G96Bond       G96Angle    Proper Dih.  Improper Dih.          LJ-14
    3.22071e+02    1.63991e+03    1.47288e+03    3.68103e+02    8.74152e+02
     Coulomb-14        LJ (SR)   Coulomb (SR)      Potential    Kinetic En.
    2.56995e+04   -4.83873e+03   -1.91470e+04    6.39084e+03    0.00000e+00
   Total Energy    Temperature Pressure (bar)
    6.39084e+03    0.00000e+00    0.00000e+00

           Step           Time         Lambda
          22100    22100.00000        0.00000

   Energies (kJ/mol)
        G96Bond       G96Angle    Proper Dih.  Improper Dih.          LJ-14
    3.22070e+02    1.63991e+03    1.47288e+03    3.68135e+02    8.74190e+02
     Coulomb-14        LJ (SR)   Coulomb (SR)      Potential    Kinetic En.
    2.56994e+04   -4.83890e+03   -1.91471e+04    6.39058e+03    0.00000e+00
   Total Energy    Temperature Pressure (bar)
    6.39058e+03    0.00000e+00    0.00000e+00

           Step           Time         Lambda
          22200    22200.00000        0.00000

   Energies (kJ/mol)
        G96Bond       G96Angle    Proper Dih.  Improper Dih.          LJ-14
    3.22036e+02    1.63984e+03    1.47286e+03    3.68511e+02    8.74672e+02
     Coulomb-14        LJ (SR)   Coulomb (SR)      Potential    Kinetic En.
    2.56997e+04   -4.84073e+03   -1.91494e+04    6.38744e+03    0.00000e+00
   Total Energy    Temperature Pressure (bar)
    6.38744e+03    0.00000e+00    0.00000e+00

           Step           Time         Lambda
          22300    22300.00000        0.00000

   Energies (kJ/mol)
        G96Bond       G96Angle    Proper Dih.  Improper Dih.          LJ-14
    3.21882e+02    1.63951e+03    1.47306e+03    3.68624e+02    8.74875e+02
     Coulomb-14        LJ (SR)   Coulomb (SR)      Potential    Kinetic En.
    2.57022e+04   -4.84247e+03   -1.91528e+04    6.38490e+03    0.00000e+00
   Total Energy    Temperature Pressure (bar)
    6.38490e+03    0.00000e+00    0.00000e+00

           Step           Time         Lambda
          22400    22400.00000        0.00000

   Energies (kJ/mol)
        G96Bond       G96Angle    Proper Dih.  Improper Dih.          LJ-14
    3.21854e+02    1.63953e+03    1.47322e+03    3.68644e+02    8.75040e+02
     Coulomb-14        LJ (SR)   Coulomb (SR)      Potential    Kinetic En.
    2.57019e+04   -4.84274e+03   -1.91528e+04    6.38462e+03    0.00000e+00
   Total Energy    Temperature Pressure (bar)
    6.38462e+03    0.00000e+00    0.00000e+00

           Step           Time         Lambda
          22500    22500.00000        0.00000

   Energies (kJ/mol)
        G96Bond       G96Angle    Proper Dih.  Improper Dih.          LJ-14
    3.21866e+02    1.63947e+03    1.47341e+03    3.68634e+02    8.75103e+02
     Coulomb-14        LJ (SR)   Coulomb (SR)      Potential    Kinetic En.
    2.57017e+04   -4.84305e+03   -1.91529e+04    6.38426e+03    0.00000e+00
   Total Energy    Temperature Pressure (bar)
    6.38426e+03    0.00000e+00    0.00000e+00

           Step           Time         Lambda
          22600    22600.00000        0.00000

   Energies (kJ/mol)
        G96Bond       G96Angle    Proper Dih.  Improper Dih.          LJ-14
    3.23195e+02    1.63912e+03    1.47429e+03    3.68701e+02    8.75120e+02
     Coulomb-14        LJ (SR)   Coulomb (SR)      Potential    Kinetic En.
    2.57021e+04   -4.84554e+03   -1.91546e+04    6.38238e+03    0.00000e+00
   Total Energy    Temperature Pressure (bar)
    6.38238e+03    0.00000e+00    0.00000e+00

           Step           Time         Lambda
          22700    22700.00000        0.00000

   Energies (kJ/mol)
        G96Bond       G96Angle    Proper Dih.  Improper Dih.          LJ-14
    3.21810e+02    1.63910e+03    1.47726e+03    3.68732e+02    8.75633e+02
     Coulomb-14        LJ (SR)   Coulomb (SR)      Potential    Kinetic En.
    2.57027e+04   -4.84964e+03   -1.91593e+04    6.37630e+03    0.00000e+00
   Total Energy    Temperature Pressure (bar)
    6.37630e+03    0.00000e+00    0.00000e+00

           Step           Time         Lambda
          22800    22800.00000        0.00000

   Energies (kJ/mol)
        G96Bond       G96Angle    Proper Dih.  Improper Dih.          LJ-14
    3.21374e+02    1.63801e+03    1.48026e+03    3.68972e+02    8.75834e+02
     Coulomb-14        LJ (SR)   Coulomb (SR)      Potential    Kinetic En.
    2.57053e+04   -4.85331e+03   -1.91638e+04    6.37264e+03    0.00000e+00
   Total Energy    Temperature Pressure (bar)
    6.37264e+03    0.00000e+00    0.00000e+00

           Step           Time         Lambda
          22900    22900.00000        0.00000

   Energies (kJ/mol)
        G96Bond       G96Angle    Proper Dih.  Improper Dih.          LJ-14
    3.21372e+02    1.63777e+03    1.48038e+03    3.68889e+02    8.75877e+02
     Coulomb-14        LJ (SR)   Coulomb (SR)      Potential    Kinetic En.
    2.57051e+04   -4.85359e+03   -1.91635e+04    6.37228e+03    0.00000e+00
   Total Energy    Temperature Pressure (bar)
    6.37228e+03    0.00000e+00    0.00000e+00

           Step           Time         Lambda
          23000    23000.00000        0.00000

   Energies (kJ/mol)
        G96Bond       G96Angle    Proper Dih.  Improper Dih.          LJ-14
    3.21421e+02    1.63775e+03    1.48048e+03    3.68837e+02    8.75853e+02
     Coulomb-14        LJ (SR)   Coulomb (SR)      Potential    Kinetic En.
    2.57048e+04   -4.85376e+03   -1.91633e+04    6.37204e+03    0.00000e+00
   Total Energy    Temperature Pressure (bar)
    6.37204e+03    0.00000e+00    0.00000e+00

           Step           Time         Lambda
          23100    23100.00000        0.00000

   Energies (kJ/mol)
        G96Bond       G96Angle    Proper Dih.  Improper Dih.          LJ-14
    3.21375e+02    1.63770e+03    1.48090e+03    3.68736e+02    8.75855e+02
     Coulomb-14        LJ (SR)   Coulomb (SR)      Potential    Kinetic En.
    2.57042e+04   -4.85446e+03   -1.91631e+04    6.37120e+03    0.00000e+00
   Total Energy    Temperature Pressure (bar)
    6.37120e+03    0.00000e+00    0.00000e+00

           Step           Time         Lambda
          23200    23200.00000        0.00000

   Energies (kJ/mol)
        G96Bond       G96Angle    Proper Dih.  Improper Dih.          LJ-14
    3.21448e+02    1.63759e+03    1.48103e+03    3.68725e+02    8.75798e+02
     Coulomb-14        LJ (SR)   Coulomb (SR)      Potential    Kinetic En.
    2.57042e+04   -4.85462e+03   -1.91632e+04    6.37097e+03    0.00000e+00
   Total Energy    Temperature Pressure (bar)
    6.37097e+03    0.00000e+00    0.00000e+00

           Step           Time         Lambda
          23300    23300.00000        0.00000

   Energies (kJ/mol)
        G96Bond       G96Angle    Proper Dih.  Improper Dih.          LJ-14
    3.21442e+02    1.63755e+03    1.48112e+03    3.68724e+02    8.75801e+02
     Coulomb-14        LJ (SR)   Coulomb (SR)      Potential    Kinetic En.
    2.57041e+04   -4.85474e+03   -1.91632e+04    6.37083e+03    0.00000e+00
   Total Energy    Temperature Pressure (bar)
    6.37083e+03    0.00000e+00    0.00000e+00

           Step           Time         Lambda
          23400    23400.00000        0.00000

   Energies (kJ/mol)
        G96Bond       G96Angle    Proper Dih.  Improper Dih.          LJ-14
    3.21456e+02    1.63743e+03    1.48149e+03    3.68720e+02    8.75760e+02
     Coulomb-14        LJ (SR)   Coulomb (SR)      Potential    Kinetic En.
    2.57040e+04   -4.85525e+03   -1.91634e+04    6.37023e+03    0.00000e+00
   Total Energy    Temperature Pressure (bar)
    6.37023e+03    0.00000e+00    0.00000e+00

           Step           Time         Lambda
          23500    23500.00000        0.00000

   Energies (kJ/mol)
        G96Bond       G96Angle    Proper Dih.  Improper Dih.          LJ-14
    3.21411e+02    1.63720e+03    1.48222e+03    3.68766e+02    8.75814e+02
     Coulomb-14        LJ (SR)   Coulomb (SR)      Potential    Kinetic En.
    2.57036e+04   -4.85616e+03   -1.91637e+04    6.36917e+03    0.00000e+00
   Total Energy    Temperature Pressure (bar)
    6.36917e+03    0.00000e+00    0.00000e+00

           Step           Time         Lambda
          23600    23600.00000        0.00000

   Energies (kJ/mol)
        G96Bond       G96Angle    Proper Dih.  Improper Dih.          LJ-14
    3.21532e+02    1.63684e+03    1.48325e+03    3.68787e+02    8.75528e+02
     Coulomb-14        LJ (SR)   Coulomb (SR)      Potential    Kinetic En.
    2.57031e+04   -4.85735e+03   -1.91640e+04    6.36770e+03    0.00000e+00
   Total Energy    Temperature Pressure (bar)
    6.36770e+03    0.00000e+00    0.00000e+00

           Step           Time         Lambda
          23700    23700.00000        0.00000

   Energies (kJ/mol)
        G96Bond       G96Angle    Proper Dih.  Improper Dih.          LJ-14
    3.21580e+02    1.63667e+03    1.48358e+03    3.68815e+02    8.75482e+02
     Coulomb-14        LJ (SR)   Coulomb (SR)      Potential    Kinetic En.
    2.57029e+04   -4.85773e+03   -1.91641e+04    6.36719e+03    0.00000e+00
   Total Energy    Temperature Pressure (bar)
    6.36719e+03    0.00000e+00    0.00000e+00

           Step           Time         Lambda
          23800    23800.00000        0.00000

   Energies (kJ/mol)
        G96Bond       G96Angle    Proper Dih.  Improper Dih.          LJ-14
    3.21554e+02    1.63661e+03    1.48391e+03    3.68861e+02    8.75397e+02
     Coulomb-14        LJ (SR)   Coulomb (SR)      Potential    Kinetic En.
    2.57027e+04   -4.85813e+03   -1.91642e+04    6.36661e+03    0.00000e+00
   Total Energy    Temperature Pressure (bar)
    6.36661e+03    0.00000e+00    0.00000e+00

           Step           Time         Lambda
          23900    23900.00000        0.00000

   Energies (kJ/mol)
        G96Bond       G96Angle    Proper Dih.  Improper Dih.          LJ-14
    3.21606e+02    1.63647e+03    1.48441e+03    3.68916e+02    8.75262e+02
     Coulomb-14        LJ (SR)   Coulomb (SR)      Potential    Kinetic En.
    2.57023e+04   -4.85869e+03   -1.91646e+04    6.36565e+03    0.00000e+00
   Total Energy    Temperature Pressure (bar)
    6.36565e+03    0.00000e+00    0.00000e+00

           Step           Time         Lambda
          24000    24000.00000        0.00000

   Energies (kJ/mol)
        G96Bond       G96Angle    Proper Dih.  Improper Dih.          LJ-14
    3.21648e+02    1.63635e+03    1.48489e+03    3.68967e+02    8.75179e+02
     Coulomb-14        LJ (SR)   Coulomb (SR)      Potential    Kinetic En.
    2.57019e+04   -4.85912e+03   -1.91652e+04    6.36462e+03    0.00000e+00
   Total Energy    Temperature Pressure (bar)
    6.36462e+03    0.00000e+00    0.00000e+00

           Step           Time         Lambda
          24100    24100.00000        0.00000

   Energies (kJ/mol)
        G96Bond       G96Angle    Proper Dih.  Improper Dih.          LJ-14
    3.21678e+02    1.63627e+03    1.48531e+03    3.69011e+02    8.75095e+02
     Coulomb-14        LJ (SR)   Coulomb (SR)      Potential    Kinetic En.
    2.57017e+04   -4.85943e+03   -1.91659e+04    6.36375e+03    0.00000e+00
   Total Energy    Temperature Pressure (bar)
    6.36375e+03    0.00000e+00    0.00000e+00

           Step           Time         Lambda
          24200    24200.00000        0.00000

   Energies (kJ/mol)
        G96Bond       G96Angle    Proper Dih.  Improper Dih.          LJ-14
    3.21750e+02    1.63612e+03    1.48615e+03    3.69045e+02    8.74972e+02
     Coulomb-14        LJ (SR)   Coulomb (SR)      Potential    Kinetic En.
    2.57013e+04   -4.85997e+03   -1.91675e+04    6.36191e+03    0.00000e+00
   Total Energy    Temperature Pressure (bar)
    6.36191e+03    0.00000e+00    0.00000e+00

           Step           Time         Lambda
          24300    24300.00000        0.00000

   Energies (kJ/mol)
        G96Bond       G96Angle    Proper Dih.  Improper Dih.          LJ-14
    3.21746e+02    1.63604e+03    1.48640e+03    3.69052e+02    8.74962e+02
     Coulomb-14        LJ (SR)   Coulomb (SR)      Potential    Kinetic En.
    2.57012e+04   -4.86018e+03   -1.91680e+04    6.36127e+03    0.00000e+00
   Total Energy    Temperature Pressure (bar)
    6.36127e+03    0.00000e+00    0.00000e+00

           Step           Time         Lambda
          24400    24400.00000        0.00000

   Energies (kJ/mol)
        G96Bond       G96Angle    Proper Dih.  Improper Dih.          LJ-14
    3.21859e+02    1.63588e+03    1.48671e+03    3.69045e+02    8.74873e+02
     Coulomb-14        LJ (SR)   Coulomb (SR)      Potential    Kinetic En.
    2.57011e+04   -4.86053e+03   -1.91687e+04    6.36031e+03    0.00000e+00
   Total Energy    Temperature Pressure (bar)
    6.36031e+03    0.00000e+00    0.00000e+00

           Step           Time         Lambda
          24500    24500.00000        0.00000

   Energies (kJ/mol)
        G96Bond       G96Angle    Proper Dih.  Improper Dih.          LJ-14
    3.22063e+02    1.63592e+03    1.48813e+03    3.68812e+02    8.74425e+02
     Coulomb-14        LJ (SR)   Coulomb (SR)      Potential    Kinetic En.
    2.56995e+04   -4.86358e+03   -1.91719e+04    6.35338e+03    0.00000e+00
   Total Energy    Temperature Pressure (bar)
    6.35338e+03    0.00000e+00    0.00000e+00

           Step           Time         Lambda
          24600    24600.00000        0.00000

   Energies (kJ/mol)
        G96Bond       G96Angle    Proper Dih.  Improper Dih.          LJ-14
    3.21692e+02    1.63476e+03    1.48815e+03    3.68755e+02    8.75359e+02
     Coulomb-14        LJ (SR)   Coulomb (SR)      Potential    Kinetic En.
    2.57009e+04   -4.86427e+03   -1.91724e+04    6.35288e+03    0.00000e+00
   Total Energy    Temperature Pressure (bar)
    6.35288e+03    0.00000e+00    0.00000e+00

           Step           Time         Lambda
          24700    24700.00000        0.00000

   Energies (kJ/mol)
        G96Bond       G96Angle    Proper Dih.  Improper Dih.          LJ-14
    3.21605e+02    1.63458e+03    1.48823e+03    3.68805e+02    8.75449e+02
     Coulomb-14        LJ (SR)   Coulomb (SR)      Potential    Kinetic En.
    2.57009e+04   -4.86480e+03   -1.91722e+04    6.35253e+03    0.00000e+00
   Total Energy    Temperature Pressure (bar)
    6.35253e+03    0.00000e+00    0.00000e+00

           Step           Time         Lambda
          24800    24800.00000        0.00000

   Energies (kJ/mol)
        G96Bond       G96Angle    Proper Dih.  Improper Dih.          LJ-14
    3.21695e+02    1.63443e+03    1.48824e+03    3.68827e+02    8.75487e+02
     Coulomb-14        LJ (SR)   Coulomb (SR)      Potential    Kinetic En.
    2.57009e+04   -4.86495e+03   -1.91722e+04    6.35242e+03    0.00000e+00
   Total Energy    Temperature Pressure (bar)
    6.35242e+03    0.00000e+00    0.00000e+00

           Step           Time         Lambda
          24900    24900.00000        0.00000

   Energies (kJ/mol)
        G96Bond       G96Angle    Proper Dih.  Improper Dih.          LJ-14
    3.21526e+02    1.63424e+03    1.48831e+03    3.68886e+02    8.75638e+02
     Coulomb-14        LJ (SR)   Coulomb (SR)      Potential    Kinetic En.
    2.57008e+04   -4.86574e+03   -1.91719e+04    6.35177e+03    0.00000e+00
   Total Energy    Temperature Pressure (bar)
    6.35177e+03    0.00000e+00    0.00000e+00

           Step           Time         Lambda
          25000    25000.00000        0.00000

   Energies (kJ/mol)
        G96Bond       G96Angle    Proper Dih.  Improper Dih.          LJ-14
    3.21474e+02    1.63378e+03    1.48842e+03    3.68957e+02    8.75859e+02
     Coulomb-14        LJ (SR)   Coulomb (SR)      Potential    Kinetic En.
    2.57005e+04   -4.86705e+03   -1.91714e+04    6.35054e+03    0.00000e+00
   Total Energy    Temperature Pressure (bar)
    6.35054e+03    0.00000e+00    0.00000e+00


Stepsize too small, or no change in energy.
Converged to machine precision,
but not to the requested precision Fmax < 0

Polak-Ribiere Conjugate Gradients did not converge to Fmax < 0 in 25001 steps.
Potential Energy  =  6.35054035669126e+03
Maximum force     =  2.03481026077253e+01 on atom 426
Norm of force     =  5.12219042337290e-01

Performed 30527 energy evaluations in total.

	M E G A - F L O P S   A C C O U N T I N G

   RF=Reaction-Field  FE=Free Energy  SCFE=Soft-Core/Free Energy
   T=Tabulated        W3=SPC/TIP3p    W4=TIP4p (single or pairs)
   NF=No Forces

 Computing:                        M-Number         M-Flops  % of Flops
-----------------------------------------------------------------------
 VdW(T)                         2885.411506   155812.221324    17.9
 Coul(T)                        1443.924221    60644.817282     7.0
 Coul(T) + VdW(T)               1629.551230   110809.483640    12.7
 Outer nonbonded loop            169.186676     1691.866760     0.2
 1,4 nonbonded interactions      155.295936    13976.634240     1.6
 NS-Pairs                      22924.238400   481409.006400    55.4
 CG-CoM                           37.396800     1084.507200     0.1
 Bonds                            86.546880     3721.515840     0.4
 Angles                          126.416448    20605.881024     2.4
 Propers                          47.226816    10814.940864     1.2
 Impropers                        42.556032     8851.654656     1.0
-----------------------------------------------------------------------
 Total                                        869422.529230   100.0
-----------------------------------------------------------------------

               NODE (s)   Real (s)      (%)
       Time:    720.000    720.000    100.0
                       12:00
Finished mdrun on node 0 Mon Jul 18 07:39:27 2016
