# Supplementary material for: Computational Modeling of complete HOXB13 protein for predicting the functional effect of SNPs and the associated role in hereditary prostate cancer
Source: Sci Rep. 2017 Mar 8;7:43830. doi: 10.1038/srep43830 (PMC5363706; doi:10.1038/srep43830)
Supplement: Supplementary Dataset [file srep43830-s1.zip › SR Supplementary Data Files Complete/Energy minimised protein/S122R.log.txt]

Log file opened on Mon Jul 18 07:39:27 2016
Host: lorentz.dynstr.pasteur.fr  pid: 26566  nodeid: 0  nnodes:  1
The Gromacs distribution was built Thu Jan 26 01:39:00 CET 2006 by
root@lorentz.immstr.pasteur.fr (Linux 2.6.9-5.0.3.ELsmp x86_64)


                         :-)  G  R  O  M  A  C  S  (-:

                      GROwing Monsters And Cloning Shrimps

                             :-)  VERSION 3.3  (-:


      Written by David van der Spoel, Erik Lindahl, Berk Hess, and others.
       Copyright (c) 1991-2000, University of Groningen, The Netherlands.
             Copyright (c) 2001-2004, The GROMACS development team,
            check out http://www.gromacs.org for more information.

         This program is free software; you can redistribute it and/or
          modify it under the terms of the GNU General Public License
         as published by the Free Software Foundation; either version 2
             of the License, or (at your option) any later version.

 :-)  /data/delarue_www/executables/gromacs/bin/mdrun_d (double precision)  (-:


++++ PLEASE READ AND CITE THE FOLLOWING REFERENCE ++++
E. Lindahl and B. Hess and D. van der Spoel
GROMACS 3.0: A package for molecular simulation and trajectory analysis
J. Mol. Mod. 7 (2001) pp. 306-317
-------- -------- --- Thank You --- -------- --------


++++ PLEASE READ AND CITE THE FOLLOWING REFERENCE ++++
H. J. C. Berendsen, D. van der Spoel and R. van Drunen
GROMACS: A message-passing parallel molecular dynamics implementation
Comp. Phys. Comm. 91 (1995) pp. 43-56
-------- -------- --- Thank You --- -------- --------

Input Parameters:
   integrator           = cg
   nsteps               = 25000
   init_step            = 0
   ns_type              = Simple
   nstlist              = 10
   ndelta               = 2
   bDomDecomp           = FALSE
   decomp_dir           = 0
   nstcomm              = 1
   comm_mode            = Linear
   nstcheckpoint        = 1000
   nstlog               = 100
   nstxout              = 0
   nstvout              = 0
   nstfout              = 0
   nstenergy            = 0
   nstxtcout            = 0
   init_t               = 0
   delta_t              = 0.001
   xtcprec              = 1000
   nkx                  = 0
   nky                  = 0
   nkz                  = 0
   pme_order            = 4
   ewald_rtol           = 1e-05
   ewald_geometry       = 0
   epsilon_surface      = 0
   optimize_fft         = FALSE
   ePBC                 = no
   bUncStart            = FALSE
   bShakeSOR            = FALSE
   etc                  = No
   epc                  = No
   epctype              = Isotropic
   tau_p                = 1
   ref_p (3x3):
      ref_p[    0]={ 0.00000e+00,  0.00000e+00,  0.00000e+00}
      ref_p[    1]={ 0.00000e+00,  0.00000e+00,  0.00000e+00}
      ref_p[    2]={ 0.00000e+00,  0.00000e+00,  0.00000e+00}
   compress (3x3):
      compress[    0]={ 0.00000e+00,  0.00000e+00,  0.00000e+00}
      compress[    1]={ 0.00000e+00,  0.00000e+00,  0.00000e+00}
      compress[    2]={ 0.00000e+00,  0.00000e+00,  0.00000e+00}
   andersen_seed        = 815131
   rlist                = 1.4
   coulombtype          = Shift
   rcoulomb_switch      = 0
   rcoulomb             = 1
   vdwtype              = Shift
   rvdw_switch          = 0
   rvdw                 = 1
   epsilon_r            = 1
   epsilon_rf           = 1
   tabext               = 1
   gb_algorithm         = Still
   nstgbradii           = 1
   rgbradii             = 2
   gb_saltconc          = 0
   implicit_solvent     = No
   DispCorr             = No
   fudgeQQ              = 1
   free_energy          = no
   init_lambda          = 0
   sc_alpha             = 0
   sc_power             = 1
   sc_sigma             = 0.3
   delta_lambda         = 0
   disre_weighting      = Conservative
   disre_mixed          = FALSE
   dr_fc                = 1000
   dr_tau               = 0
   nstdisreout          = 100
   orires_fc            = 0
   orires_tau           = 0
   nstorireout          = 100
   dihre-fc             = 1000
   dihre-tau            = 0
   nstdihreout          = 100
   em_stepsize          = 0.01
   em_tol               = 0
   niter                = 20
   fc_stepsize          = 0
   nstcgsteep           = 1000
   nbfgscorr            = 10
   ConstAlg             = Lincs
   shake_tol            = 0.0001
   lincs_order          = 4
   lincs_warnangle      = 30
   lincs_iter           = 1
   bd_fric              = 0
   ld_seed              = 1993
   cos_accel            = 0
   deform (3x3):
      deform[    0]={ 0.00000e+00,  0.00000e+00,  0.00000e+00}
      deform[    1]={ 0.00000e+00,  0.00000e+00,  0.00000e+00}
      deform[    2]={ 0.00000e+00,  0.00000e+00,  0.00000e+00}
   userint1             = 0
   userint2             = 0
   userint3             = 0
   userint4             = 0
   userreal1            = 0
   userreal2            = 0
   userreal3            = 0
   userreal4            = 0
grpopts:
   nrdf:	        8340
   ref_t:	           0
   tau_t:	           0
anneal:		          No
ann_npoints:	           0
   acc:	           0           0           0
   nfreeze:           N           N           N
   energygrp_flags[  0]: 0
   efield-x:
      n = 0
   efield-xt:
      n = 0
   efield-y:
      n = 0
   efield-yt:
      n = 0
   efield-z:
      n = 0
   efield-zt:
      n = 0
   bQMMM                = FALSE
   QMconstraints        = 0
   QMMMscheme           = 0
   scalefactor          = 1
qm_opts:
   ngQM                 = 0
CPU=  0, lastcg= 1223, targetcg=  612, myshift=    0
nsb->shift =   1, nsb->bshift=  0
Neighbor Search Blocks
nsb->nodeid:         0
nsb->nnodes:      1
nsb->cgtotal:  1224
nsb->natoms:   2781
nsb->shift:       1
nsb->bshift:      0
Nodeid   index  homenr  cgload  workload
     0       0    2781    1224      1224

Table routines are used for coulomb: TRUE
Table routines are used for vdw:     TRUE
Using shifted Lennard-Jones, switch between 0 and 1 nm
Cut-off's:   NS: 1.4   Coulomb: 1   LJ: 1
System total charge: 0.000
Generated table with 4800 data points for Shift.
Tabscale = 2000 points/nm
Generated table with 4800 data points for LJ6Shift.
Tabscale = 2000 points/nm
Generated table with 4800 data points for LJ12Shift.
Tabscale = 2000 points/nm
Generated table with 2000 data points for 1-4 COUL.
Tabscale = 2000 points/nm
Generated table with 2000 data points for 1-4 LJ6.
Tabscale = 2000 points/nm
Generated table with 2000 data points for 1-4 LJ12.
Tabscale = 2000 points/nm
Initiating Polak-Ribiere Conjugate Gradients
Center of mass motion removal mode is Linear
We have the following groups for center of mass motion removal:
  0:  rest, initial mass: 2781
Started Polak-Ribiere Conjugate Gradients on node 0 Mon Jul 18 07:39:27 2016
Polak-Ribiere Conjugate Gradients:
   Tolerance (Fmax)   =  0.00000e+00
   Number of steps    =        25000
Configuring nonbonded kernels...
Testing x86_64 SSE2 support... present.


           Step           Time         Lambda
              0        0.00000        0.00000

   Energies (kJ/mol)
        G96Bond       G96Angle    Proper Dih.  Improper Dih.          LJ-14
    4.49564e+03    2.22342e+03    1.64936e+03    4.05958e+02    5.00937e+03
     Coulomb-14        LJ (SR)   Coulomb (SR)      Potential    Kinetic En.
    2.73018e+04   -6.67156e+01   -1.81403e+04    2.28785e+04    0.00000e+00
   Total Energy    Temperature Pressure (bar)
    2.28785e+04    0.00000e+00    0.00000e+00

   F-max             =  7.79780e+03 on atom 2512
   F-Norm            =  8.61155e+04

           Step           Time         Lambda
              0        0.00000        0.00000

   Energies (kJ/mol)
        G96Bond       G96Angle    Proper Dih.  Improper Dih.          LJ-14
    3.92509e+03    2.11778e+03    1.64911e+03    4.02884e+02    4.96288e+03
     Coulomb-14        LJ (SR)   Coulomb (SR)      Potential    Kinetic En.
    2.72812e+04   -1.35853e+02   -1.81441e+04    2.20590e+04    0.00000e+00
   Total Energy    Temperature Pressure (bar)
    2.20590e+04    0.00000e+00    0.00000e+00

           Step           Time         Lambda
            100      100.00000        0.00000

   Energies (kJ/mol)
        G96Bond       G96Angle    Proper Dih.  Improper Dih.          LJ-14
    3.08312e+02    1.63416e+03    1.61630e+03    3.57894e+02    9.52129e+02
     Coulomb-14        LJ (SR)   Coulomb (SR)      Potential    Kinetic En.
    2.52665e+04   -4.34434e+03   -1.74560e+04    8.33500e+03    0.00000e+00
   Total Energy    Temperature Pressure (bar)
    8.33500e+03    0.00000e+00    0.00000e+00

           Step           Time         Lambda
            200      200.00000        0.00000

   Energies (kJ/mol)
        G96Bond       G96Angle    Proper Dih.  Improper Dih.          LJ-14
    3.16567e+02    1.61289e+03    1.55019e+03    3.42850e+02    8.81410e+02
     Coulomb-14        LJ (SR)   Coulomb (SR)      Potential    Kinetic En.
    2.51278e+04   -4.41737e+03   -1.75396e+04    7.87471e+03    0.00000e+00
   Total Energy    Temperature Pressure (bar)
    7.87471e+03    0.00000e+00    0.00000e+00

           Step           Time         Lambda
            300      300.00000        0.00000

   Energies (kJ/mol)
        G96Bond       G96Angle    Proper Dih.  Improper Dih.          LJ-14
    3.21205e+02    1.61371e+03    1.49545e+03    3.46833e+02    8.73886e+02
     Coulomb-14        LJ (SR)   Coulomb (SR)      Potential    Kinetic En.
    2.50884e+04   -4.42432e+03   -1.77240e+04    7.59120e+03    0.00000e+00
   Total Energy    Temperature Pressure (bar)
    7.59120e+03    0.00000e+00    0.00000e+00

           Step           Time         Lambda
            400      400.00000        0.00000

   Energies (kJ/mol)
        G96Bond       G96Angle    Proper Dih.  Improper Dih.          LJ-14
    3.22230e+02    1.61374e+03    1.48115e+03    3.48099e+02    8.66051e+02
     Coulomb-14        LJ (SR)   Coulomb (SR)      Potential    Kinetic En.
    2.50700e+04   -4.42729e+03   -1.77842e+04    7.48976e+03    0.00000e+00
   Total Energy    Temperature Pressure (bar)
    7.48976e+03    0.00000e+00    0.00000e+00

           Step           Time         Lambda
            500      500.00000        0.00000

   Energies (kJ/mol)
        G96Bond       G96Angle    Proper Dih.  Improper Dih.          LJ-14
    3.25421e+02    1.61256e+03    1.47304e+03    3.48360e+02    8.66527e+02
     Coulomb-14        LJ (SR)   Coulomb (SR)      Potential    Kinetic En.
    2.50591e+04   -4.42999e+03   -1.78164e+04    7.43857e+03    0.00000e+00
   Total Energy    Temperature Pressure (bar)
    7.43857e+03    0.00000e+00    0.00000e+00

           Step           Time         Lambda
            600      600.00000        0.00000

   Energies (kJ/mol)
        G96Bond       G96Angle    Proper Dih.  Improper Dih.          LJ-14
    3.24364e+02    1.61486e+03    1.46115e+03    3.47948e+02    8.64190e+02
     Coulomb-14        LJ (SR)   Coulomb (SR)      Potential    Kinetic En.
    2.50443e+04   -4.43835e+03   -1.78707e+04    7.34776e+03    0.00000e+00
   Total Energy    Temperature Pressure (bar)
    7.34776e+03    0.00000e+00    0.00000e+00

           Step           Time         Lambda
            700      700.00000        0.00000

   Energies (kJ/mol)
        G96Bond       G96Angle    Proper Dih.  Improper Dih.          LJ-14
    3.24185e+02    1.61517e+03    1.45423e+03    3.46256e+02    8.61657e+02
     Coulomb-14        LJ (SR)   Coulomb (SR)      Potential    Kinetic En.
    2.50353e+04   -4.44662e+03   -1.78926e+04    7.29765e+03    0.00000e+00
   Total Energy    Temperature Pressure (bar)
    7.29765e+03    0.00000e+00    0.00000e+00

           Step           Time         Lambda
            800      800.00000        0.00000

   Energies (kJ/mol)
        G96Bond       G96Angle    Proper Dih.  Improper Dih.          LJ-14
    3.26056e+02    1.61654e+03    1.43958e+03    3.43120e+02    8.59534e+02
     Coulomb-14        LJ (SR)   Coulomb (SR)      Potential    Kinetic En.
    2.50215e+04   -4.45766e+03   -1.79202e+04    7.22852e+03    0.00000e+00
   Total Energy    Temperature Pressure (bar)
    7.22852e+03    0.00000e+00    0.00000e+00

           Step           Time         Lambda
            900      900.00000        0.00000

   Energies (kJ/mol)
        G96Bond       G96Angle    Proper Dih.  Improper Dih.          LJ-14
    3.24518e+02    1.61104e+03    1.43548e+03    3.42335e+02    8.58351e+02
     Coulomb-14        LJ (SR)   Coulomb (SR)      Potential    Kinetic En.
    2.50165e+04   -4.46549e+03   -1.79334e+04    7.18930e+03    0.00000e+00
   Total Energy    Temperature Pressure (bar)
    7.18930e+03    0.00000e+00    0.00000e+00

           Step           Time         Lambda
           1000     1000.00000        0.00000

   Energies (kJ/mol)
        G96Bond       G96Angle    Proper Dih.  Improper Dih.          LJ-14
    3.24612e+02    1.60653e+03    1.43222e+03    3.41817e+02    8.58222e+02
     Coulomb-14        LJ (SR)   Coulomb (SR)      Potential    Kinetic En.
    2.50115e+04   -4.47593e+03   -1.79517e+04    7.14732e+03    0.00000e+00
   Total Energy    Temperature Pressure (bar)
    7.14732e+03    0.00000e+00    0.00000e+00

           Step           Time         Lambda
           1100     1100.00000        0.00000

   Energies (kJ/mol)
        G96Bond       G96Angle    Proper Dih.  Improper Dih.          LJ-14
    3.24695e+02    1.60460e+03    1.43242e+03    3.41218e+02    8.58770e+02
     Coulomb-14        LJ (SR)   Coulomb (SR)      Potential    Kinetic En.
    2.50091e+04   -4.48148e+03   -1.79654e+04    7.12389e+03    0.00000e+00
   Total Energy    Temperature Pressure (bar)
    7.12389e+03    0.00000e+00    0.00000e+00

           Step           Time         Lambda
           1200     1200.00000        0.00000

   Energies (kJ/mol)
        G96Bond       G96Angle    Proper Dih.  Improper Dih.          LJ-14
    3.25348e+02    1.60651e+03    1.43085e+03    3.38605e+02    8.60408e+02
     Coulomb-14        LJ (SR)   Coulomb (SR)      Potential    Kinetic En.
    2.50064e+04   -4.48355e+03   -1.80175e+04    7.06713e+03    0.00000e+00
   Total Energy    Temperature Pressure (bar)
    7.06713e+03    0.00000e+00    0.00000e+00

           Step           Time         Lambda
           1300     1300.00000        0.00000

   Energies (kJ/mol)
        G96Bond       G96Angle    Proper Dih.  Improper Dih.          LJ-14
    3.25588e+02    1.60324e+03    1.42806e+03    3.37453e+02    8.65736e+02
     Coulomb-14        LJ (SR)   Coulomb (SR)      Potential    Kinetic En.
    2.50013e+04   -4.48581e+03   -1.80652e+04    7.01043e+03    0.00000e+00
   Total Energy    Temperature Pressure (bar)
    7.01043e+03    0.00000e+00    0.00000e+00

           Step           Time         Lambda
           1400     1400.00000        0.00000

   Energies (kJ/mol)
        G96Bond       G96Angle    Proper Dih.  Improper Dih.          LJ-14
    3.23860e+02    1.60947e+03    1.42372e+03    3.36204e+02    8.67985e+02
     Coulomb-14        LJ (SR)   Coulomb (SR)      Potential    Kinetic En.
    2.49921e+04   -4.49547e+03   -1.80958e+04    6.96206e+03    0.00000e+00
   Total Energy    Temperature Pressure (bar)
    6.96206e+03    0.00000e+00    0.00000e+00

           Step           Time         Lambda
           1500     1500.00000        0.00000

   Energies (kJ/mol)
        G96Bond       G96Angle    Proper Dih.  Improper Dih.          LJ-14
    3.26302e+02    1.60805e+03    1.42100e+03    3.37105e+02    8.69218e+02
     Coulomb-14        LJ (SR)   Coulomb (SR)      Potential    Kinetic En.
    2.49875e+04   -4.49942e+03   -1.81045e+04    6.94524e+03    0.00000e+00
   Total Energy    Temperature Pressure (bar)
    6.94524e+03    0.00000e+00    0.00000e+00

           Step           Time         Lambda
           1600     1600.00000        0.00000

   Energies (kJ/mol)
        G96Bond       G96Angle    Proper Dih.  Improper Dih.          LJ-14
    3.26919e+02    1.60786e+03    1.41307e+03    3.37305e+02    8.71991e+02
     Coulomb-14        LJ (SR)   Coulomb (SR)      Potential    Kinetic En.
    2.49850e+04   -4.50959e+03   -1.81234e+04    6.90917e+03    0.00000e+00
   Total Energy    Temperature Pressure (bar)
    6.90917e+03    0.00000e+00    0.00000e+00

           Step           Time         Lambda
           1700     1700.00000        0.00000

   Energies (kJ/mol)
        G96Bond       G96Angle    Proper Dih.  Improper Dih.          LJ-14
    3.26608e+02    1.60777e+03    1.41053e+03    3.37271e+02    8.71448e+02
     Coulomb-14        LJ (SR)   Coulomb (SR)      Potential    Kinetic En.
    2.49851e+04   -4.51596e+03   -1.81329e+04    6.88979e+03    0.00000e+00
   Total Energy    Temperature Pressure (bar)
    6.88979e+03    0.00000e+00    0.00000e+00

           Step           Time         Lambda
           1800     1800.00000        0.00000

   Energies (kJ/mol)
        G96Bond       G96Angle    Proper Dih.  Improper Dih.          LJ-14
    3.27913e+02    1.60423e+03    1.40484e+03    3.37442e+02    8.75110e+02
     Coulomb-14        LJ (SR)   Coulomb (SR)      Potential    Kinetic En.
    2.49841e+04   -4.52366e+03   -1.81490e+04    6.86105e+03    0.00000e+00
   Total Energy    Temperature Pressure (bar)
    6.86105e+03    0.00000e+00    0.00000e+00

           Step           Time         Lambda
           1900     1900.00000        0.00000

   Energies (kJ/mol)
        G96Bond       G96Angle    Proper Dih.  Improper Dih.          LJ-14
    3.26491e+02    1.60689e+03    1.40435e+03    3.38018e+02    8.73269e+02
     Coulomb-14        LJ (SR)   Coulomb (SR)      Potential    Kinetic En.
    2.49841e+04   -4.52641e+03   -1.81524e+04    6.85429e+03    0.00000e+00
   Total Energy    Temperature Pressure (bar)
    6.85429e+03    0.00000e+00    0.00000e+00

           Step           Time         Lambda
           2000     2000.00000        0.00000

   Energies (kJ/mol)
        G96Bond       G96Angle    Proper Dih.  Improper Dih.          LJ-14
    3.26617e+02    1.60689e+03    1.40287e+03    3.38447e+02    8.74270e+02
     Coulomb-14        LJ (SR)   Coulomb (SR)      Potential    Kinetic En.
    2.49835e+04   -4.53116e+03   -1.81606e+04    6.84089e+03    0.00000e+00
   Total Energy    Temperature Pressure (bar)
    6.84089e+03    0.00000e+00    0.00000e+00

           Step           Time         Lambda
           2100     2100.00000        0.00000

   Energies (kJ/mol)
        G96Bond       G96Angle    Proper Dih.  Improper Dih.          LJ-14
    3.26246e+02    1.60733e+03    1.40227e+03    3.38742e+02    8.74684e+02
     Coulomb-14        LJ (SR)   Coulomb (SR)      Potential    Kinetic En.
    2.49832e+04   -4.53343e+03   -1.81651e+04    6.83393e+03    0.00000e+00
   Total Energy    Temperature Pressure (bar)
    6.83393e+03    0.00000e+00    0.00000e+00

           Step           Time         Lambda
           2200     2200.00000        0.00000

   Energies (kJ/mol)
        G96Bond       G96Angle    Proper Dih.  Improper Dih.          LJ-14
    3.26375e+02    1.60744e+03    1.40176e+03    3.39023e+02    8.75073e+02
     Coulomb-14        LJ (SR)   Coulomb (SR)      Potential    Kinetic En.
    2.49829e+04   -4.53547e+03   -1.81694e+04    6.82770e+03    0.00000e+00
   Total Energy    Temperature Pressure (bar)
    6.82770e+03    0.00000e+00    0.00000e+00

           Step           Time         Lambda
           2300     2300.00000        0.00000

   Energies (kJ/mol)
        G96Bond       G96Angle    Proper Dih.  Improper Dih.          LJ-14
    3.26149e+02    1.60916e+03    1.40000e+03    3.41014e+02    8.77305e+02
     Coulomb-14        LJ (SR)   Coulomb (SR)      Potential    Kinetic En.
    2.49821e+04   -4.54476e+03   -1.82003e+04    6.79067e+03    0.00000e+00
   Total Energy    Temperature Pressure (bar)
    6.79067e+03    0.00000e+00    0.00000e+00

           Step           Time         Lambda
           2400     2400.00000        0.00000

   Energies (kJ/mol)
        G96Bond       G96Angle    Proper Dih.  Improper Dih.          LJ-14
    3.26081e+02    1.60975e+03    1.40008e+03    3.41427e+02    8.77091e+02
     Coulomb-14        LJ (SR)   Coulomb (SR)      Potential    Kinetic En.
    2.49812e+04   -4.54658e+03   -1.82129e+04    6.77617e+03    0.00000e+00
   Total Energy    Temperature Pressure (bar)
    6.77617e+03    0.00000e+00    0.00000e+00

           Step           Time         Lambda
           2500     2500.00000        0.00000

   Energies (kJ/mol)
        G96Bond       G96Angle    Proper Dih.  Improper Dih.          LJ-14
    3.26220e+02    1.60956e+03    1.40033e+03    3.41542e+02    8.77167e+02
     Coulomb-14        LJ (SR)   Coulomb (SR)      Potential    Kinetic En.
    2.49804e+04   -4.54671e+03   -1.82187e+04    6.76982e+03    0.00000e+00
   Total Energy    Temperature Pressure (bar)
    6.76982e+03    0.00000e+00    0.00000e+00

           Step           Time         Lambda
           2600     2600.00000        0.00000

   Energies (kJ/mol)
        G96Bond       G96Angle    Proper Dih.  Improper Dih.          LJ-14
    3.26501e+02    1.60985e+03    1.40262e+03    3.42656e+02    8.76666e+02
     Coulomb-14        LJ (SR)   Coulomb (SR)      Potential    Kinetic En.
    2.49792e+04   -4.54939e+03   -1.82354e+04    6.75271e+03    0.00000e+00
   Total Energy    Temperature Pressure (bar)
    6.75271e+03    0.00000e+00    0.00000e+00

           Step           Time         Lambda
           2700     2700.00000        0.00000

   Energies (kJ/mol)
        G96Bond       G96Angle    Proper Dih.  Improper Dih.          LJ-14
    3.26531e+02    1.61106e+03    1.40266e+03    3.42722e+02    8.73128e+02
     Coulomb-14        LJ (SR)   Coulomb (SR)      Potential    Kinetic En.
    2.49811e+04   -4.55397e+03   -1.82491e+04    6.73419e+03    0.00000e+00
   Total Energy    Temperature Pressure (bar)
    6.73419e+03    0.00000e+00    0.00000e+00

           Step           Time         Lambda
           2800     2800.00000        0.00000

   Energies (kJ/mol)
        G96Bond       G96Angle    Proper Dih.  Improper Dih.          LJ-14
    3.26650e+02    1.61134e+03    1.40128e+03    3.42805e+02    8.72924e+02
     Coulomb-14        LJ (SR)   Coulomb (SR)      Potential    Kinetic En.
    2.49820e+04   -4.55448e+03   -1.82568e+04    6.72569e+03    0.00000e+00
   Total Energy    Temperature Pressure (bar)
    6.72569e+03    0.00000e+00    0.00000e+00

           Step           Time         Lambda
           2900     2900.00000        0.00000

   Energies (kJ/mol)
        G96Bond       G96Angle    Proper Dih.  Improper Dih.          LJ-14
    3.26400e+02    1.61164e+03    1.40114e+03    3.43062e+02    8.73214e+02
     Coulomb-14        LJ (SR)   Coulomb (SR)      Potential    Kinetic En.
    2.49826e+04   -4.55495e+03   -1.82608e+04    6.72226e+03    0.00000e+00
   Total Energy    Temperature Pressure (bar)
    6.72226e+03    0.00000e+00    0.00000e+00

           Step           Time         Lambda
           3000     3000.00000        0.00000

   Energies (kJ/mol)
        G96Bond       G96Angle    Proper Dih.  Improper Dih.          LJ-14
    3.26494e+02    1.61116e+03    1.40127e+03    3.43370e+02    8.74004e+02
     Coulomb-14        LJ (SR)   Coulomb (SR)      Potential    Kinetic En.
    2.49839e+04   -4.55685e+03   -1.82682e+04    6.71507e+03    0.00000e+00
   Total Energy    Temperature Pressure (bar)
    6.71507e+03    0.00000e+00    0.00000e+00

           Step           Time         Lambda
           3100     3100.00000        0.00000

   Energies (kJ/mol)
        G96Bond       G96Angle    Proper Dih.  Improper Dih.          LJ-14
    3.26304e+02    1.61063e+03    1.40149e+03    3.43583e+02    8.75504e+02
     Coulomb-14        LJ (SR)   Coulomb (SR)      Potential    Kinetic En.
    2.49845e+04   -4.56117e+03   -1.82761e+04    6.70476e+03    0.00000e+00
   Total Energy    Temperature Pressure (bar)
    6.70476e+03    0.00000e+00    0.00000e+00

           Step           Time         Lambda
           3200     3200.00000        0.00000

   Energies (kJ/mol)
        G96Bond       G96Angle    Proper Dih.  Improper Dih.          LJ-14
    3.26341e+02    1.61000e+03    1.40143e+03    3.43744e+02    8.75911e+02
     Coulomb-14        LJ (SR)   Coulomb (SR)      Potential    Kinetic En.
    2.49852e+04   -4.56551e+03   -1.82811e+04    6.69608e+03    0.00000e+00
   Total Energy    Temperature Pressure (bar)
    6.69608e+03    0.00000e+00    0.00000e+00

           Step           Time         Lambda
           3300     3300.00000        0.00000

   Energies (kJ/mol)
        G96Bond       G96Angle    Proper Dih.  Improper Dih.          LJ-14
    3.26355e+02    1.60988e+03    1.40138e+03    3.43809e+02    8.76170e+02
     Coulomb-14        LJ (SR)   Coulomb (SR)      Potential    Kinetic En.
    2.49853e+04   -4.56724e+03   -1.82827e+04    6.69288e+03    0.00000e+00
   Total Energy    Temperature Pressure (bar)
    6.69288e+03    0.00000e+00    0.00000e+00

           Step           Time         Lambda
           3400     3400.00000        0.00000

   Energies (kJ/mol)
        G96Bond       G96Angle    Proper Dih.  Improper Dih.          LJ-14
    3.26512e+02    1.60962e+03    1.40131e+03    3.43838e+02    8.76424e+02
     Coulomb-14        LJ (SR)   Coulomb (SR)      Potential    Kinetic En.
    2.49853e+04   -4.56897e+03   -1.82843e+04    6.68973e+03    0.00000e+00
   Total Energy    Temperature Pressure (bar)
    6.68973e+03    0.00000e+00    0.00000e+00

           Step           Time         Lambda
           3500     3500.00000        0.00000

   Energies (kJ/mol)
        G96Bond       G96Angle    Proper Dih.  Improper Dih.          LJ-14
    3.25574e+02    1.60962e+03    1.40126e+03    3.43901e+02    8.78708e+02
     Coulomb-14        LJ (SR)   Coulomb (SR)      Potential    Kinetic En.
    2.49845e+04   -4.57381e+03   -1.82883e+04    6.68149e+03    0.00000e+00
   Total Energy    Temperature Pressure (bar)
    6.68149e+03    0.00000e+00    0.00000e+00

           Step           Time         Lambda
           3600     3600.00000        0.00000

   Energies (kJ/mol)
        G96Bond       G96Angle    Proper Dih.  Improper Dih.          LJ-14
    3.26121e+02    1.60962e+03    1.40113e+03    3.43934e+02    8.77433e+02
     Coulomb-14        LJ (SR)   Coulomb (SR)      Potential    Kinetic En.
    2.49852e+04   -4.57639e+03   -1.82907e+04    6.67638e+03    0.00000e+00
   Total Energy    Temperature Pressure (bar)
    6.67638e+03    0.00000e+00    0.00000e+00

           Step           Time         Lambda
           3700     3700.00000        0.00000

   Energies (kJ/mol)
        G96Bond       G96Angle    Proper Dih.  Improper Dih.          LJ-14
    3.26268e+02    1.60955e+03    1.40111e+03    3.43969e+02    8.77581e+02
     Coulomb-14        LJ (SR)   Coulomb (SR)      Potential    Kinetic En.
    2.49851e+04   -4.57880e+03   -1.82926e+04    6.67219e+03    0.00000e+00
   Total Energy    Temperature Pressure (bar)
    6.67219e+03    0.00000e+00    0.00000e+00

           Step           Time         Lambda
           3800     3800.00000        0.00000

   Energies (kJ/mol)
        G96Bond       G96Angle    Proper Dih.  Improper Dih.          LJ-14
    3.26727e+02    1.60905e+03    1.40096e+03    3.43929e+02    8.77953e+02
     Coulomb-14        LJ (SR)   Coulomb (SR)      Potential    Kinetic En.
    2.49848e+04   -4.58360e+03   -1.82959e+04    6.66385e+03    0.00000e+00
   Total Energy    Temperature Pressure (bar)
    6.66385e+03    0.00000e+00    0.00000e+00

           Step           Time         Lambda
           3900     3900.00000        0.00000

   Energies (kJ/mol)
        G96Bond       G96Angle    Proper Dih.  Improper Dih.          LJ-14
    3.26823e+02    1.60869e+03    1.40050e+03    3.43833e+02    8.78434e+02
     Coulomb-14        LJ (SR)   Coulomb (SR)      Potential    Kinetic En.
    2.49842e+04   -4.58809e+03   -1.82978e+04    6.65655e+03    0.00000e+00
   Total Energy    Temperature Pressure (bar)
    6.65655e+03    0.00000e+00    0.00000e+00

           Step           Time         Lambda
           4000     4000.00000        0.00000

   Energies (kJ/mol)
        G96Bond       G96Angle    Proper Dih.  Improper Dih.          LJ-14
    3.26911e+02    1.60853e+03    1.40029e+03    3.43786e+02    8.78629e+02
     Coulomb-14        LJ (SR)   Coulomb (SR)      Potential    Kinetic En.
    2.49839e+04   -4.59113e+03   -1.82993e+04    6.65159e+03    0.00000e+00
   Total Energy    Temperature Pressure (bar)
    6.65159e+03    0.00000e+00    0.00000e+00

           Step           Time         Lambda
           4100     4100.00000        0.00000

   Energies (kJ/mol)
        G96Bond       G96Angle    Proper Dih.  Improper Dih.          LJ-14
    3.27053e+02    1.60828e+03    1.40039e+03    3.43903e+02    8.78800e+02
     Coulomb-14        LJ (SR)   Coulomb (SR)      Potential    Kinetic En.
    2.49836e+04   -4.59475e+03   -1.83021e+04    6.64522e+03    0.00000e+00
   Total Energy    Temperature Pressure (bar)
    6.64522e+03    0.00000e+00    0.00000e+00

           Step           Time         Lambda
           4200     4200.00000        0.00000

   Energies (kJ/mol)
        G96Bond       G96Angle    Proper Dih.  Improper Dih.          LJ-14
    3.27026e+02    1.60845e+03    1.40053e+03    3.43995e+02    8.78922e+02
     Coulomb-14        LJ (SR)   Coulomb (SR)      Potential    Kinetic En.
    2.49834e+04   -4.59771e+03   -1.83051e+04    6.63946e+03    0.00000e+00
   Total Energy    Temperature Pressure (bar)
    6.63946e+03    0.00000e+00    0.00000e+00

           Step           Time         Lambda
           4300     4300.00000        0.00000

   Energies (kJ/mol)
        G96Bond       G96Angle    Proper Dih.  Improper Dih.          LJ-14
    3.27793e+02    1.60989e+03    1.40121e+03    3.44476e+02    8.78471e+02
     Coulomb-14        LJ (SR)   Coulomb (SR)      Potential    Kinetic En.
    2.49815e+04   -4.60691e+03   -1.83210e+04    6.61541e+03    0.00000e+00
   Total Energy    Temperature Pressure (bar)
    6.61541e+03    0.00000e+00    0.00000e+00

           Step           Time         Lambda
           4400     4400.00000        0.00000

   Energies (kJ/mol)
        G96Bond       G96Angle    Proper Dih.  Improper Dih.          LJ-14
    3.26977e+02    1.60997e+03    1.40117e+03    3.44190e+02    8.79083e+02
     Coulomb-14        LJ (SR)   Coulomb (SR)      Potential    Kinetic En.
    2.49818e+04   -4.60809e+03   -1.83240e+04    6.61107e+03    0.00000e+00
   Total Energy    Temperature Pressure (bar)
    6.61107e+03    0.00000e+00    0.00000e+00

           Step           Time         Lambda
           4500     4500.00000        0.00000

   Energies (kJ/mol)
        G96Bond       G96Angle    Proper Dih.  Improper Dih.          LJ-14
    3.27279e+02    1.61012e+03    1.40126e+03    3.44032e+02    8.78860e+02
     Coulomb-14        LJ (SR)   Coulomb (SR)      Potential    Kinetic En.
    2.49814e+04   -4.60930e+03   -1.83275e+04    6.60620e+03    0.00000e+00
   Total Energy    Temperature Pressure (bar)
    6.60620e+03    0.00000e+00    0.00000e+00

           Step           Time         Lambda
           4600     4600.00000        0.00000

   Energies (kJ/mol)
        G96Bond       G96Angle    Proper Dih.  Improper Dih.          LJ-14
    3.27079e+02    1.61063e+03    1.40140e+03    3.43979e+02    8.78648e+02
     Coulomb-14        LJ (SR)   Coulomb (SR)      Potential    Kinetic En.
    2.49811e+04   -4.61058e+03   -1.83316e+04    6.60073e+03    0.00000e+00
   Total Energy    Temperature Pressure (bar)
    6.60073e+03    0.00000e+00    0.00000e+00

           Step           Time         Lambda
           4700     4700.00000        0.00000

   Energies (kJ/mol)
        G96Bond       G96Angle    Proper Dih.  Improper Dih.          LJ-14
    3.27056e+02    1.61119e+03    1.40165e+03    3.43938e+02    8.78475e+02
     Coulomb-14        LJ (SR)   Coulomb (SR)      Potential    Kinetic En.
    2.49805e+04   -4.61200e+03   -1.83360e+04    6.59478e+03    0.00000e+00
   Total Energy    Temperature Pressure (bar)
    6.59478e+03    0.00000e+00    0.00000e+00

           Step           Time         Lambda
           4800     4800.00000        0.00000

   Energies (kJ/mol)
        G96Bond       G96Angle    Proper Dih.  Improper Dih.          LJ-14
    3.26546e+02    1.61581e+03    1.40131e+03    3.44782e+02    8.79613e+02
     Coulomb-14        LJ (SR)   Coulomb (SR)      Potential    Kinetic En.
    2.49758e+04   -4.61868e+03   -1.83566e+04    6.56861e+03    0.00000e+00
   Total Energy    Temperature Pressure (bar)
    6.56861e+03    0.00000e+00    0.00000e+00

           Step           Time         Lambda
           4900     4900.00000        0.00000

   Energies (kJ/mol)
        G96Bond       G96Angle    Proper Dih.  Improper Dih.          LJ-14
    3.27275e+02    1.61560e+03    1.40147e+03    3.44870e+02    8.77881e+02
     Coulomb-14        LJ (SR)   Coulomb (SR)      Potential    Kinetic En.
    2.49775e+04   -4.61996e+03   -1.83603e+04    6.56432e+03    0.00000e+00
   Total Energy    Temperature Pressure (bar)
    6.56432e+03    0.00000e+00    0.00000e+00

           Step           Time         Lambda
           5000     5000.00000        0.00000

   Energies (kJ/mol)
        G96Bond       G96Angle    Proper Dih.  Improper Dih.          LJ-14
    3.27199e+02    1.61621e+03    1.40068e+03    3.45277e+02    8.77950e+02
     Coulomb-14        LJ (SR)   Coulomb (SR)      Potential    Kinetic En.
    2.49783e+04   -4.62302e+03   -1.83674e+04    6.55523e+03    0.00000e+00
   Total Energy    Temperature Pressure (bar)
    6.55523e+03    0.00000e+00    0.00000e+00

           Step           Time         Lambda
           5100     5100.00000        0.00000

   Energies (kJ/mol)
        G96Bond       G96Angle    Proper Dih.  Improper Dih.          LJ-14
    3.27235e+02    1.61636e+03    1.40030e+03    3.45503e+02    8.77924e+02
     Coulomb-14        LJ (SR)   Coulomb (SR)      Potential    Kinetic En.
    2.49789e+04   -4.62458e+03   -1.83706e+04    6.55106e+03    0.00000e+00
   Total Energy    Temperature Pressure (bar)
    6.55106e+03    0.00000e+00    0.00000e+00

           Step           Time         Lambda
           5200     5200.00000        0.00000

   Energies (kJ/mol)
        G96Bond       G96Angle    Proper Dih.  Improper Dih.          LJ-14
    3.26827e+02    1.61805e+03    1.39961e+03    3.46353e+02    8.77761e+02
     Coulomb-14        LJ (SR)   Coulomb (SR)      Potential    Kinetic En.
    2.49825e+04   -4.63372e+03   -1.83898e+04    6.52765e+03    0.00000e+00
   Total Energy    Temperature Pressure (bar)
    6.52765e+03    0.00000e+00    0.00000e+00

           Step           Time         Lambda
           5300     5300.00000        0.00000

   Energies (kJ/mol)
        G96Bond       G96Angle    Proper Dih.  Improper Dih.          LJ-14
    3.26306e+02    1.61844e+03    1.40043e+03    3.46469e+02    8.77338e+02
     Coulomb-14        LJ (SR)   Coulomb (SR)      Potential    Kinetic En.
    2.49843e+04   -4.63571e+03   -1.83965e+04    6.52107e+03    0.00000e+00
   Total Energy    Temperature Pressure (bar)
    6.52107e+03    0.00000e+00    0.00000e+00

           Step           Time         Lambda
           5400     5400.00000        0.00000

   Energies (kJ/mol)
        G96Bond       G96Angle    Proper Dih.  Improper Dih.          LJ-14
    3.26514e+02    1.61843e+03    1.40017e+03    3.46871e+02    8.76369e+02
     Coulomb-14        LJ (SR)   Coulomb (SR)      Potential    Kinetic En.
    2.49850e+04   -4.63704e+03   -1.84089e+04    6.50737e+03    0.00000e+00
   Total Energy    Temperature Pressure (bar)
    6.50737e+03    0.00000e+00    0.00000e+00

           Step           Time         Lambda
           5500     5500.00000        0.00000

   Energies (kJ/mol)
        G96Bond       G96Angle    Proper Dih.  Improper Dih.          LJ-14
    3.26508e+02    1.62077e+03    1.40029e+03    3.48685e+02    8.76059e+02
     Coulomb-14        LJ (SR)   Coulomb (SR)      Potential    Kinetic En.
    2.49825e+04   -4.63211e+03   -1.84348e+04    6.48800e+03    0.00000e+00
   Total Energy    Temperature Pressure (bar)
    6.48800e+03    0.00000e+00    0.00000e+00

           Step           Time         Lambda
           5600     5600.00000        0.00000

   Energies (kJ/mol)
        G96Bond       G96Angle    Proper Dih.  Improper Dih.          LJ-14
    3.26181e+02    1.61765e+03    1.40172e+03    3.48115e+02    8.76813e+02
     Coulomb-14        LJ (SR)   Coulomb (SR)      Potential    Kinetic En.
    2.49766e+04   -4.63465e+03   -1.84330e+04    6.47944e+03    0.00000e+00
   Total Energy    Temperature Pressure (bar)
    6.47944e+03    0.00000e+00    0.00000e+00

           Step           Time         Lambda
           5700     5700.00000        0.00000

   Energies (kJ/mol)
        G96Bond       G96Angle    Proper Dih.  Improper Dih.          LJ-14
    3.26011e+02    1.61731e+03    1.40221e+03    3.48130e+02    8.76772e+02
     Coulomb-14        LJ (SR)   Coulomb (SR)      Potential    Kinetic En.
    2.49771e+04   -4.63673e+03   -1.84363e+04    6.47453e+03    0.00000e+00
   Total Energy    Temperature Pressure (bar)
    6.47453e+03    0.00000e+00    0.00000e+00

           Step           Time         Lambda
           5800     5800.00000        0.00000

   Energies (kJ/mol)
        G96Bond       G96Angle    Proper Dih.  Improper Dih.          LJ-14
    3.25715e+02    1.61727e+03    1.40270e+03    3.48408e+02    8.76537e+02
     Coulomb-14        LJ (SR)   Coulomb (SR)      Potential    Kinetic En.
    2.49778e+04   -4.63904e+03   -1.84403e+04    6.46907e+03    0.00000e+00
   Total Energy    Temperature Pressure (bar)
    6.46907e+03    0.00000e+00    0.00000e+00

           Step           Time         Lambda
           5900     5900.00000        0.00000

   Energies (kJ/mol)
        G96Bond       G96Angle    Proper Dih.  Improper Dih.          LJ-14
    3.25661e+02    1.61727e+03    1.40276e+03    3.48454e+02    8.76508e+02
     Coulomb-14        LJ (SR)   Coulomb (SR)      Potential    Kinetic En.
    2.49779e+04   -4.63939e+03   -1.84410e+04    6.46820e+03    0.00000e+00
   Total Energy    Temperature Pressure (bar)
    6.46820e+03    0.00000e+00    0.00000e+00

           Step           Time         Lambda
           6000     6000.00000        0.00000

   Energies (kJ/mol)
        G96Bond       G96Angle    Proper Dih.  Improper Dih.          LJ-14
    3.25628e+02    1.61727e+03    1.40282e+03    3.48501e+02    8.76471e+02
     Coulomb-14        LJ (SR)   Coulomb (SR)      Potential    Kinetic En.
    2.49780e+04   -4.63974e+03   -1.84416e+04    6.46734e+03    0.00000e+00
   Total Energy    Temperature Pressure (bar)
    6.46734e+03    0.00000e+00    0.00000e+00

           Step           Time         Lambda
           6100     6100.00000        0.00000

   Energies (kJ/mol)
        G96Bond       G96Angle    Proper Dih.  Improper Dih.          LJ-14
    3.25591e+02    1.61726e+03    1.40307e+03    3.48675e+02    8.76287e+02
     Coulomb-14        LJ (SR)   Coulomb (SR)      Potential    Kinetic En.
    2.49783e+04   -4.64114e+03   -1.84440e+04    6.46400e+03    0.00000e+00
   Total Energy    Temperature Pressure (bar)
    6.46400e+03    0.00000e+00    0.00000e+00

           Step           Time         Lambda
           6200     6200.00000        0.00000

   Energies (kJ/mol)
        G96Bond       G96Angle    Proper Dih.  Improper Dih.          LJ-14
    3.25443e+02    1.61732e+03    1.40334e+03    3.48918e+02    8.76158e+02
     Coulomb-14        LJ (SR)   Coulomb (SR)      Potential    Kinetic En.
    2.49786e+04   -4.64273e+03   -1.84467e+04    6.46029e+03    0.00000e+00
   Total Energy    Temperature Pressure (bar)
    6.46029e+03    0.00000e+00    0.00000e+00

           Step           Time         Lambda
           6300     6300.00000        0.00000

   Energies (kJ/mol)
        G96Bond       G96Angle    Proper Dih.  Improper Dih.          LJ-14
    3.25437e+02    1.61729e+03    1.40372e+03    3.49152e+02    8.75899e+02
     Coulomb-14        LJ (SR)   Coulomb (SR)      Potential    Kinetic En.
    2.49788e+04   -4.64465e+03   -1.84498e+04    6.45579e+03    0.00000e+00
   Total Energy    Temperature Pressure (bar)
    6.45579e+03    0.00000e+00    0.00000e+00

           Step           Time         Lambda
           6400     6400.00000        0.00000

   Energies (kJ/mol)
        G96Bond       G96Angle    Proper Dih.  Improper Dih.          LJ-14
    3.25286e+02    1.61750e+03    1.40413e+03    3.49292e+02    8.75716e+02
     Coulomb-14        LJ (SR)   Coulomb (SR)      Potential    Kinetic En.
    2.49788e+04   -4.64667e+03   -1.84527e+04    6.45141e+03    0.00000e+00
   Total Energy    Temperature Pressure (bar)
    6.45141e+03    0.00000e+00    0.00000e+00

           Step           Time         Lambda
           6500     6500.00000        0.00000

   Energies (kJ/mol)
        G96Bond       G96Angle    Proper Dih.  Improper Dih.          LJ-14
    3.25180e+02    1.61780e+03    1.40435e+03    3.49196e+02    8.75387e+02
     Coulomb-14        LJ (SR)   Coulomb (SR)      Potential    Kinetic En.
    2.49790e+04   -4.64850e+03   -1.84549e+04    6.44748e+03    0.00000e+00
   Total Energy    Temperature Pressure (bar)
    6.44748e+03    0.00000e+00    0.00000e+00

           Step           Time         Lambda
           6600     6600.00000        0.00000

   Energies (kJ/mol)
        G96Bond       G96Angle    Proper Dih.  Improper Dih.          LJ-14
    3.24858e+02    1.61845e+03    1.40222e+03    3.48845e+02    8.75884e+02
     Coulomb-14        LJ (SR)   Coulomb (SR)      Potential    Kinetic En.
    2.49789e+04   -4.65157e+03   -1.84602e+04    6.43741e+03    0.00000e+00
   Total Energy    Temperature Pressure (bar)
    6.43741e+03    0.00000e+00    0.00000e+00

           Step           Time         Lambda
           6700     6700.00000        0.00000

   Energies (kJ/mol)
        G96Bond       G96Angle    Proper Dih.  Improper Dih.          LJ-14
    3.24938e+02    1.61863e+03    1.40260e+03    3.49162e+02    8.75796e+02
     Coulomb-14        LJ (SR)   Coulomb (SR)      Potential    Kinetic En.
    2.49785e+04   -4.65281e+03   -1.84626e+04    6.43428e+03    0.00000e+00
   Total Energy    Temperature Pressure (bar)
    6.43428e+03    0.00000e+00    0.00000e+00

           Step           Time         Lambda
           6800     6800.00000        0.00000

   Energies (kJ/mol)
        G96Bond       G96Angle    Proper Dih.  Improper Dih.          LJ-14
    3.24667e+02    1.61990e+03    1.40439e+03    3.50375e+02    8.75694e+02
     Coulomb-14        LJ (SR)   Coulomb (SR)      Potential    Kinetic En.
    2.49773e+04   -4.65660e+03   -1.84718e+04    6.42395e+03    0.00000e+00
   Total Energy    Temperature Pressure (bar)
    6.42395e+03    0.00000e+00    0.00000e+00

           Step           Time         Lambda
           6900     6900.00000        0.00000

   Energies (kJ/mol)
        G96Bond       G96Angle    Proper Dih.  Improper Dih.          LJ-14
    3.24676e+02    1.62070e+03    1.40526e+03    3.50735e+02    8.75763e+02
     Coulomb-14        LJ (SR)   Coulomb (SR)      Potential    Kinetic En.
    2.49770e+04   -4.65808e+03   -1.84773e+04    6.41876e+03    0.00000e+00
   Total Energy    Temperature Pressure (bar)
    6.41876e+03    0.00000e+00    0.00000e+00

           Step           Time         Lambda
           7000     7000.00000        0.00000

   Energies (kJ/mol)
        G96Bond       G96Angle    Proper Dih.  Improper Dih.          LJ-14
    3.24583e+02    1.62174e+03    1.40557e+03    3.50762e+02    8.75922e+02
     Coulomb-14        LJ (SR)   Coulomb (SR)      Potential    Kinetic En.
    2.49768e+04   -4.65903e+03   -1.84828e+04    6.41357e+03    0.00000e+00
   Total Energy    Temperature Pressure (bar)
    6.41357e+03    0.00000e+00    0.00000e+00

           Step           Time         Lambda
           7100     7100.00000        0.00000

   Energies (kJ/mol)
        G96Bond       G96Angle    Proper Dih.  Improper Dih.          LJ-14
    3.24414e+02    1.62189e+03    1.40628e+03    3.51318e+02    8.75678e+02
     Coulomb-14        LJ (SR)   Coulomb (SR)      Potential    Kinetic En.
    2.49765e+04   -4.66013e+03   -1.84916e+04    6.40439e+03    0.00000e+00
   Total Energy    Temperature Pressure (bar)
    6.40439e+03    0.00000e+00    0.00000e+00

           Step           Time         Lambda
           7200     7200.00000        0.00000

   Energies (kJ/mol)
        G96Bond       G96Angle    Proper Dih.  Improper Dih.          LJ-14
    3.24085e+02    1.62151e+03    1.40823e+03    3.51924e+02    8.74908e+02
     Coulomb-14        LJ (SR)   Coulomb (SR)      Potential    Kinetic En.
    2.49761e+04   -4.66108e+03   -1.84977e+04    6.39798e+03    0.00000e+00
   Total Energy    Temperature Pressure (bar)
    6.39798e+03    0.00000e+00    0.00000e+00

           Step           Time         Lambda
           7300     7300.00000        0.00000

   Energies (kJ/mol)
        G96Bond       G96Angle    Proper Dih.  Improper Dih.          LJ-14
    3.24002e+02    1.62023e+03    1.41314e+03    3.52532e+02    8.72327e+02
     Coulomb-14        LJ (SR)   Coulomb (SR)      Potential    Kinetic En.
    2.49750e+04   -4.66104e+03   -1.85111e+04    6.38510e+03    0.00000e+00
   Total Energy    Temperature Pressure (bar)
    6.38510e+03    0.00000e+00    0.00000e+00

           Step           Time         Lambda
           7400     7400.00000        0.00000

   Energies (kJ/mol)
        G96Bond       G96Angle    Proper Dih.  Improper Dih.          LJ-14
    3.23639e+02    1.61873e+03    1.41474e+03    3.51932e+02    8.71863e+02
     Coulomb-14        LJ (SR)   Coulomb (SR)      Potential    Kinetic En.
    2.49754e+04   -4.66257e+03   -1.85141e+04    6.37958e+03    0.00000e+00
   Total Energy    Temperature Pressure (bar)
    6.37958e+03    0.00000e+00    0.00000e+00

           Step           Time         Lambda
           7500     7500.00000        0.00000

   Energies (kJ/mol)
        G96Bond       G96Angle    Proper Dih.  Improper Dih.          LJ-14
    3.22713e+02    1.61361e+03    1.41338e+03    3.51257e+02    8.69685e+02
     Coulomb-14        LJ (SR)   Coulomb (SR)      Potential    Kinetic En.
    2.49785e+04   -4.66670e+03   -1.85264e+04    6.35604e+03    0.00000e+00
   Total Energy    Temperature Pressure (bar)
    6.35604e+03    0.00000e+00    0.00000e+00

           Step           Time         Lambda
           7600     7600.00000        0.00000

   Energies (kJ/mol)
        G96Bond       G96Angle    Proper Dih.  Improper Dih.          LJ-14
    3.23293e+02    1.61471e+03    1.40945e+03    3.53359e+02    8.68541e+02
     Coulomb-14        LJ (SR)   Coulomb (SR)      Potential    Kinetic En.
    2.49798e+04   -4.67270e+03   -1.85396e+04    6.33688e+03    0.00000e+00
   Total Energy    Temperature Pressure (bar)
    6.33688e+03    0.00000e+00    0.00000e+00

           Step           Time         Lambda
           7700     7700.00000        0.00000

   Energies (kJ/mol)
        G96Bond       G96Angle    Proper Dih.  Improper Dih.          LJ-14
    3.21914e+02    1.61494e+03    1.40711e+03    3.54234e+02    8.69465e+02
     Coulomb-14        LJ (SR)   Coulomb (SR)      Potential    Kinetic En.
    2.49818e+04   -4.67783e+03   -1.85505e+04    6.32114e+03    0.00000e+00
   Total Energy    Temperature Pressure (bar)
    6.32114e+03    0.00000e+00    0.00000e+00

           Step           Time         Lambda
           7800     7800.00000        0.00000

   Energies (kJ/mol)
        G96Bond       G96Angle    Proper Dih.  Improper Dih.          LJ-14
    3.21373e+02    1.61354e+03    1.40874e+03    3.55265e+02    8.70309e+02
     Coulomb-14        LJ (SR)   Coulomb (SR)      Potential    Kinetic En.
    2.49846e+04   -4.68494e+03   -1.85625e+04    6.30637e+03    0.00000e+00
   Total Energy    Temperature Pressure (bar)
    6.30637e+03    0.00000e+00    0.00000e+00

           Step           Time         Lambda
           7900     7900.00000        0.00000

   Energies (kJ/mol)
        G96Bond       G96Angle    Proper Dih.  Improper Dih.          LJ-14
    3.21277e+02    1.61320e+03    1.40952e+03    3.55066e+02    8.70665e+02
     Coulomb-14        LJ (SR)   Coulomb (SR)      Potential    Kinetic En.
    2.49846e+04   -4.68755e+03   -1.85644e+04    6.30235e+03    0.00000e+00
   Total Energy    Temperature Pressure (bar)
    6.30235e+03    0.00000e+00    0.00000e+00

           Step           Time         Lambda
           8000     8000.00000        0.00000

   Energies (kJ/mol)
        G96Bond       G96Angle    Proper Dih.  Improper Dih.          LJ-14
    3.21289e+02    1.61314e+03    1.41015e+03    3.55032e+02    8.71017e+02
     Coulomb-14        LJ (SR)   Coulomb (SR)      Potential    Kinetic En.
    2.49844e+04   -4.68920e+03   -1.85662e+04    6.29958e+03    0.00000e+00
   Total Energy    Temperature Pressure (bar)
    6.29958e+03    0.00000e+00    0.00000e+00

           Step           Time         Lambda
           8100     8100.00000        0.00000

   Energies (kJ/mol)
        G96Bond       G96Angle    Proper Dih.  Improper Dih.          LJ-14
    3.21290e+02    1.61313e+03    1.41101e+03    3.55016e+02    8.71487e+02
     Coulomb-14        LJ (SR)   Coulomb (SR)      Potential    Kinetic En.
    2.49840e+04   -4.69125e+03   -1.85686e+04    6.29611e+03    0.00000e+00
   Total Energy    Temperature Pressure (bar)
    6.29611e+03    0.00000e+00    0.00000e+00

           Step           Time         Lambda
           8200     8200.00000        0.00000

   Energies (kJ/mol)
        G96Bond       G96Angle    Proper Dih.  Improper Dih.          LJ-14
    3.21518e+02    1.61363e+03    1.41476e+03    3.55316e+02    8.74046e+02
     Coulomb-14        LJ (SR)   Coulomb (SR)      Potential    Kinetic En.
    2.49828e+04   -4.70345e+03   -1.85837e+04    6.27492e+03    0.00000e+00
   Total Energy    Temperature Pressure (bar)
    6.27492e+03    0.00000e+00    0.00000e+00

           Step           Time         Lambda
           8300     8300.00000        0.00000

   Energies (kJ/mol)
        G96Bond       G96Angle    Proper Dih.  Improper Dih.          LJ-14
    3.21271e+02    1.61316e+03    1.41309e+03    3.55404e+02    8.74349e+02
     Coulomb-14        LJ (SR)   Coulomb (SR)      Potential    Kinetic En.
    2.49846e+04   -4.70696e+03   -1.85890e+04    6.26591e+03    0.00000e+00
   Total Energy    Temperature Pressure (bar)
    6.26591e+03    0.00000e+00    0.00000e+00

           Step           Time         Lambda
           8400     8400.00000        0.00000

   Energies (kJ/mol)
        G96Bond       G96Angle    Proper Dih.  Improper Dih.          LJ-14
    3.21117e+02    1.61374e+03    1.41347e+03    3.55422e+02    8.74272e+02
     Coulomb-14        LJ (SR)   Coulomb (SR)      Potential    Kinetic En.
    2.49850e+04   -4.71042e+03   -1.85932e+04    6.25932e+03    0.00000e+00
   Total Energy    Temperature Pressure (bar)
    6.25932e+03    0.00000e+00    0.00000e+00

           Step           Time         Lambda
           8500     8500.00000        0.00000

   Energies (kJ/mol)
        G96Bond       G96Angle    Proper Dih.  Improper Dih.          LJ-14
    3.20924e+02    1.61645e+03    1.41977e+03    3.55443e+02    8.73508e+02
     Coulomb-14        LJ (SR)   Coulomb (SR)      Potential    Kinetic En.
    2.49837e+04   -4.72392e+03   -1.86052e+04    6.24076e+03    0.00000e+00
   Total Energy    Temperature Pressure (bar)
    6.24076e+03    0.00000e+00    0.00000e+00

           Step           Time         Lambda
           8600     8600.00000        0.00000

   Energies (kJ/mol)
        G96Bond       G96Angle    Proper Dih.  Improper Dih.          LJ-14
    3.20859e+02    1.61729e+03    1.42181e+03    3.55686e+02    8.73782e+02
     Coulomb-14        LJ (SR)   Coulomb (SR)      Potential    Kinetic En.
    2.49832e+04   -4.72849e+03   -1.86087e+04    6.23535e+03    0.00000e+00
   Total Energy    Temperature Pressure (bar)
    6.23535e+03    0.00000e+00    0.00000e+00

           Step           Time         Lambda
           8700     8700.00000        0.00000

   Energies (kJ/mol)
        G96Bond       G96Angle    Proper Dih.  Improper Dih.          LJ-14
    3.20990e+02    1.62198e+03    1.42996e+03    3.56759e+02    8.74501e+02
     Coulomb-14        LJ (SR)   Coulomb (SR)      Potential    Kinetic En.
    2.49813e+04   -4.74598e+03   -1.86274e+04    6.21208e+03    0.00000e+00
   Total Energy    Temperature Pressure (bar)
    6.21208e+03    0.00000e+00    0.00000e+00

           Step           Time         Lambda
           8800     8800.00000        0.00000

   Energies (kJ/mol)
        G96Bond       G96Angle    Proper Dih.  Improper Dih.          LJ-14
    3.21109e+02    1.62177e+03    1.43239e+03    3.56904e+02    8.74860e+02
     Coulomb-14        LJ (SR)   Coulomb (SR)      Potential    Kinetic En.
    2.49809e+04   -4.75055e+03   -1.86345e+04    6.20289e+03    0.00000e+00
   Total Energy    Temperature Pressure (bar)
    6.20289e+03    0.00000e+00    0.00000e+00

           Step           Time         Lambda
           8900     8900.00000        0.00000

   Energies (kJ/mol)
        G96Bond       G96Angle    Proper Dih.  Improper Dih.          LJ-14
    3.21029e+02    1.62173e+03    1.43327e+03    3.57208e+02    8.75220e+02
     Coulomb-14        LJ (SR)   Coulomb (SR)      Potential    Kinetic En.
    2.49807e+04   -4.75321e+03   -1.86375e+04    6.19849e+03    0.00000e+00
   Total Energy    Temperature Pressure (bar)
    6.19849e+03    0.00000e+00    0.00000e+00

           Step           Time         Lambda
           9000     9000.00000        0.00000

   Energies (kJ/mol)
        G96Bond       G96Angle    Proper Dih.  Improper Dih.          LJ-14
    3.21149e+02    1.62149e+03    1.43352e+03    3.57436e+02    8.75594e+02
     Coulomb-14        LJ (SR)   Coulomb (SR)      Potential    Kinetic En.
    2.49805e+04   -4.75478e+03   -1.86394e+04    6.19559e+03    0.00000e+00
   Total Energy    Temperature Pressure (bar)
    6.19559e+03    0.00000e+00    0.00000e+00

           Step           Time         Lambda
           9100     9100.00000        0.00000

   Energies (kJ/mol)
        G96Bond       G96Angle    Proper Dih.  Improper Dih.          LJ-14
    3.21105e+02    1.62166e+03    1.43370e+03    3.57571e+02    8.75951e+02
     Coulomb-14        LJ (SR)   Coulomb (SR)      Potential    Kinetic En.
    2.49803e+04   -4.75610e+03   -1.86412e+04    6.19296e+03    0.00000e+00
   Total Energy    Temperature Pressure (bar)
    6.19296e+03    0.00000e+00    0.00000e+00

           Step           Time         Lambda
           9200     9200.00000        0.00000

   Energies (kJ/mol)
        G96Bond       G96Angle    Proper Dih.  Improper Dih.          LJ-14
    3.21110e+02    1.62167e+03    1.43376e+03    3.57573e+02    8.76014e+02
     Coulomb-14        LJ (SR)   Coulomb (SR)      Potential    Kinetic En.
    2.49802e+04   -4.75630e+03   -1.86415e+04    6.19251e+03    0.00000e+00
   Total Energy    Temperature Pressure (bar)
    6.19251e+03    0.00000e+00    0.00000e+00

           Step           Time         Lambda
           9300     9300.00000        0.00000

   Energies (kJ/mol)
        G96Bond       G96Angle    Proper Dih.  Improper Dih.          LJ-14
    3.21117e+02    1.62168e+03    1.43381e+03    3.57574e+02    8.76074e+02
     Coulomb-14        LJ (SR)   Coulomb (SR)      Potential    Kinetic En.
    2.49802e+04   -4.75650e+03   -1.86419e+04    6.19206e+03    0.00000e+00
   Total Energy    Temperature Pressure (bar)
    6.19206e+03    0.00000e+00    0.00000e+00

           Step           Time         Lambda
           9400     9400.00000        0.00000

   Energies (kJ/mol)
        G96Bond       G96Angle    Proper Dih.  Improper Dih.          LJ-14
    3.21125e+02    1.62169e+03    1.43386e+03    3.57575e+02    8.76133e+02
     Coulomb-14        LJ (SR)   Coulomb (SR)      Potential    Kinetic En.
    2.49801e+04   -4.75669e+03   -1.86422e+04    6.19162e+03    0.00000e+00
   Total Energy    Temperature Pressure (bar)
    6.19162e+03    0.00000e+00    0.00000e+00

           Step           Time         Lambda
           9500     9500.00000        0.00000

   Energies (kJ/mol)
        G96Bond       G96Angle    Proper Dih.  Improper Dih.          LJ-14
    3.21134e+02    1.62170e+03    1.43391e+03    3.57574e+02    8.76191e+02
     Coulomb-14        LJ (SR)   Coulomb (SR)      Potential    Kinetic En.
    2.49801e+04   -4.75688e+03   -1.86425e+04    6.19118e+03    0.00000e+00
   Total Energy    Temperature Pressure (bar)
    6.19118e+03    0.00000e+00    0.00000e+00

           Step           Time         Lambda
           9600     9600.00000        0.00000

   Energies (kJ/mol)
        G96Bond       G96Angle    Proper Dih.  Improper Dih.          LJ-14
    3.21142e+02    1.62171e+03    1.43396e+03    3.57573e+02    8.76249e+02
     Coulomb-14        LJ (SR)   Coulomb (SR)      Potential    Kinetic En.
    2.49800e+04   -4.75707e+03   -1.86428e+04    6.19075e+03    0.00000e+00
   Total Energy    Temperature Pressure (bar)
    6.19075e+03    0.00000e+00    0.00000e+00

           Step           Time         Lambda
           9700     9700.00000        0.00000

   Energies (kJ/mol)
        G96Bond       G96Angle    Proper Dih.  Improper Dih.          LJ-14
    3.21152e+02    1.62172e+03    1.43402e+03    3.57571e+02    8.76305e+02
     Coulomb-14        LJ (SR)   Coulomb (SR)      Potential    Kinetic En.
    2.49800e+04   -4.75724e+03   -1.86432e+04    6.19031e+03    0.00000e+00
   Total Energy    Temperature Pressure (bar)
    6.19031e+03    0.00000e+00    0.00000e+00

           Step           Time         Lambda
           9800     9800.00000        0.00000

   Energies (kJ/mol)
        G96Bond       G96Angle    Proper Dih.  Improper Dih.          LJ-14
    3.21162e+02    1.62173e+03    1.43407e+03    3.57568e+02    8.76361e+02
     Coulomb-14        LJ (SR)   Coulomb (SR)      Potential    Kinetic En.
    2.49799e+04   -4.75742e+03   -1.86435e+04    6.18989e+03    0.00000e+00
   Total Energy    Temperature Pressure (bar)
    6.18989e+03    0.00000e+00    0.00000e+00

           Step           Time         Lambda
           9900     9900.00000        0.00000

   Energies (kJ/mol)
        G96Bond       G96Angle    Proper Dih.  Improper Dih.          LJ-14
    3.21171e+02    1.62174e+03    1.43412e+03    3.57565e+02    8.76417e+02
     Coulomb-14        LJ (SR)   Coulomb (SR)      Potential    Kinetic En.
    2.49799e+04   -4.75758e+03   -1.86438e+04    6.18946e+03    0.00000e+00
   Total Energy    Temperature Pressure (bar)
    6.18946e+03    0.00000e+00    0.00000e+00

           Step           Time         Lambda
          10000    10000.00000        0.00000

   Energies (kJ/mol)
        G96Bond       G96Angle    Proper Dih.  Improper Dih.          LJ-14
    3.21181e+02    1.62174e+03    1.43417e+03    3.57561e+02    8.76472e+02
     Coulomb-14        LJ (SR)   Coulomb (SR)      Potential    Kinetic En.
    2.49798e+04   -4.75775e+03   -1.86442e+04    6.18904e+03    0.00000e+00
   Total Energy    Temperature Pressure (bar)
    6.18904e+03    0.00000e+00    0.00000e+00

           Step           Time         Lambda
          10100    10100.00000        0.00000

   Energies (kJ/mol)
        G96Bond       G96Angle    Proper Dih.  Improper Dih.          LJ-14
    3.21271e+02    1.62172e+03    1.43444e+03    3.57526e+02    8.76755e+02
     Coulomb-14        LJ (SR)   Coulomb (SR)      Potential    Kinetic En.
    2.49796e+04   -4.75853e+03   -1.86459e+04    6.18685e+03    0.00000e+00
   Total Energy    Temperature Pressure (bar)
    6.18685e+03    0.00000e+00    0.00000e+00

           Step           Time         Lambda
          10200    10200.00000        0.00000

   Energies (kJ/mol)
        G96Bond       G96Angle    Proper Dih.  Improper Dih.          LJ-14
    3.21293e+02    1.62173e+03    1.43460e+03    3.57507e+02    8.76927e+02
     Coulomb-14        LJ (SR)   Coulomb (SR)      Potential    Kinetic En.
    2.49795e+04   -4.75900e+03   -1.86472e+04    6.18540e+03    0.00000e+00
   Total Energy    Temperature Pressure (bar)
    6.18540e+03    0.00000e+00    0.00000e+00

           Step           Time         Lambda
          10300    10300.00000        0.00000

   Energies (kJ/mol)
        G96Bond       G96Angle    Proper Dih.  Improper Dih.          LJ-14
    3.21340e+02    1.62164e+03    1.43487e+03    3.57462e+02    8.77236e+02
     Coulomb-14        LJ (SR)   Coulomb (SR)      Potential    Kinetic En.
    2.49795e+04   -4.75972e+03   -1.86493e+04    6.18302e+03    0.00000e+00
   Total Energy    Temperature Pressure (bar)
    6.18302e+03    0.00000e+00    0.00000e+00

           Step           Time         Lambda
          10400    10400.00000        0.00000

   Energies (kJ/mol)
        G96Bond       G96Angle    Proper Dih.  Improper Dih.          LJ-14
    3.21294e+02    1.62160e+03    1.43532e+03    3.57437e+02    8.77391e+02
     Coulomb-14        LJ (SR)   Coulomb (SR)      Potential    Kinetic En.
    2.49795e+04   -4.76039e+03   -1.86515e+04    6.18058e+03    0.00000e+00
   Total Energy    Temperature Pressure (bar)
    6.18058e+03    0.00000e+00    0.00000e+00

           Step           Time         Lambda
          10500    10500.00000        0.00000

   Energies (kJ/mol)
        G96Bond       G96Angle    Proper Dih.  Improper Dih.          LJ-14
    3.21208e+02    1.62174e+03    1.43612e+03    3.57469e+02    8.77451e+02
     Coulomb-14        LJ (SR)   Coulomb (SR)      Potential    Kinetic En.
    2.49792e+04   -4.76092e+03   -1.86543e+04    6.17796e+03    0.00000e+00
   Total Energy    Temperature Pressure (bar)
    6.17796e+03    0.00000e+00    0.00000e+00

           Step           Time         Lambda
          10600    10600.00000        0.00000

   Energies (kJ/mol)
        G96Bond       G96Angle    Proper Dih.  Improper Dih.          LJ-14
    3.21197e+02    1.62179e+03    1.43635e+03    3.57487e+02    8.77441e+02
     Coulomb-14        LJ (SR)   Coulomb (SR)      Potential    Kinetic En.
    2.49791e+04   -4.76097e+03   -1.86550e+04    6.17740e+03    0.00000e+00
   Total Energy    Temperature Pressure (bar)
    6.17740e+03    0.00000e+00    0.00000e+00

           Step           Time         Lambda
          10700    10700.00000        0.00000

   Energies (kJ/mol)
        G96Bond       G96Angle    Proper Dih.  Improper Dih.          LJ-14
    3.21193e+02    1.62186e+03    1.43662e+03    3.57508e+02    8.77423e+02
     Coulomb-14        LJ (SR)   Coulomb (SR)      Potential    Kinetic En.
    2.49790e+04   -4.76101e+03   -1.86558e+04    6.17677e+03    0.00000e+00
   Total Energy    Temperature Pressure (bar)
    6.17677e+03    0.00000e+00    0.00000e+00

           Step           Time         Lambda
          10800    10800.00000        0.00000

   Energies (kJ/mol)
        G96Bond       G96Angle    Proper Dih.  Improper Dih.          LJ-14
    3.21191e+02    1.62194e+03    1.43693e+03    3.57535e+02    8.77398e+02
     Coulomb-14        LJ (SR)   Coulomb (SR)      Potential    Kinetic En.
    2.49788e+04   -4.76100e+03   -1.86568e+04    6.17606e+03    0.00000e+00
   Total Energy    Temperature Pressure (bar)
    6.17606e+03    0.00000e+00    0.00000e+00

           Step           Time         Lambda
          10900    10900.00000        0.00000

   Energies (kJ/mol)
        G96Bond       G96Angle    Proper Dih.  Improper Dih.          LJ-14
    3.21195e+02    1.62205e+03    1.43730e+03    3.57567e+02    8.77366e+02
     Coulomb-14        LJ (SR)   Coulomb (SR)      Potential    Kinetic En.
    2.49787e+04   -4.76092e+03   -1.86580e+04    6.17526e+03    0.00000e+00
   Total Energy    Temperature Pressure (bar)
    6.17526e+03    0.00000e+00    0.00000e+00

           Step           Time         Lambda
          11000    11000.00000        0.00000

   Energies (kJ/mol)
        G96Bond       G96Angle    Proper Dih.  Improper Dih.          LJ-14
    3.21209e+02    1.62216e+03    1.43770e+03    3.57601e+02    8.77331e+02
     Coulomb-14        LJ (SR)   Coulomb (SR)      Potential    Kinetic En.
    2.49785e+04   -4.76073e+03   -1.86594e+04    6.17435e+03    0.00000e+00
   Total Energy    Temperature Pressure (bar)
    6.17435e+03    0.00000e+00    0.00000e+00

           Step           Time         Lambda
          11100    11100.00000        0.00000

   Energies (kJ/mol)
        G96Bond       G96Angle    Proper Dih.  Improper Dih.          LJ-14
    3.21735e+02    1.62234e+03    1.44018e+03    3.57540e+02    8.77427e+02
     Coulomb-14        LJ (SR)   Coulomb (SR)      Potential    Kinetic En.
    2.49778e+04   -4.75603e+03   -1.86714e+04    6.16959e+03    0.00000e+00
   Total Energy    Temperature Pressure (bar)
    6.16959e+03    0.00000e+00    0.00000e+00

           Step           Time         Lambda
          11200    11200.00000        0.00000

   Energies (kJ/mol)
        G96Bond       G96Angle    Proper Dih.  Improper Dih.          LJ-14
    3.21591e+02    1.62125e+03    1.44010e+03    3.57110e+02    8.78593e+02
     Coulomb-14        LJ (SR)   Coulomb (SR)      Potential    Kinetic En.
    2.49779e+04   -4.75860e+03   -1.86736e+04    6.16440e+03    0.00000e+00
   Total Energy    Temperature Pressure (bar)
    6.16440e+03    0.00000e+00    0.00000e+00

           Step           Time         Lambda
          11300    11300.00000        0.00000

   Energies (kJ/mol)
        G96Bond       G96Angle    Proper Dih.  Improper Dih.          LJ-14
    3.21867e+02    1.62079e+03    1.44037e+03    3.57056e+02    8.78461e+02
     Coulomb-14        LJ (SR)   Coulomb (SR)      Potential    Kinetic En.
    2.49785e+04   -4.75898e+03   -1.86763e+04    6.16181e+03    0.00000e+00
   Total Energy    Temperature Pressure (bar)
    6.16181e+03    0.00000e+00    0.00000e+00

           Step           Time         Lambda
          11400    11400.00000        0.00000

   Energies (kJ/mol)
        G96Bond       G96Angle    Proper Dih.  Improper Dih.          LJ-14
    3.21991e+02    1.62044e+03    1.44062e+03    3.57025e+02    8.78559e+02
     Coulomb-14        LJ (SR)   Coulomb (SR)      Potential    Kinetic En.
    2.49788e+04   -4.75942e+03   -1.86781e+04    6.15994e+03    0.00000e+00
   Total Energy    Temperature Pressure (bar)
    6.15994e+03    0.00000e+00    0.00000e+00

           Step           Time         Lambda
          11500    11500.00000        0.00000

   Energies (kJ/mol)
        G96Bond       G96Angle    Proper Dih.  Improper Dih.          LJ-14
    3.22025e+02    1.62003e+03    1.44114e+03    3.56941e+02    8.78677e+02
     Coulomb-14        LJ (SR)   Coulomb (SR)      Potential    Kinetic En.
    2.49794e+04   -4.76013e+03   -1.86809e+04    6.15714e+03    0.00000e+00
   Total Energy    Temperature Pressure (bar)
    6.15714e+03    0.00000e+00    0.00000e+00

           Step           Time         Lambda
          11600    11600.00000        0.00000

   Energies (kJ/mol)
        G96Bond       G96Angle    Proper Dih.  Improper Dih.          LJ-14
    3.22155e+02    1.61959e+03    1.44159e+03    3.56820e+02    8.78555e+02
     Coulomb-14        LJ (SR)   Coulomb (SR)      Potential    Kinetic En.
    2.49798e+04   -4.76039e+03   -1.86827e+04    6.15539e+03    0.00000e+00
   Total Energy    Temperature Pressure (bar)
    6.15539e+03    0.00000e+00    0.00000e+00

           Step           Time         Lambda
          11700    11700.00000        0.00000

   Energies (kJ/mol)
        G96Bond       G96Angle    Proper Dih.  Improper Dih.          LJ-14
    3.22174e+02    1.61901e+03    1.44222e+03    3.56501e+02    8.78258e+02
     Coulomb-14        LJ (SR)   Coulomb (SR)      Potential    Kinetic En.
    2.49808e+04   -4.76041e+03   -1.86859e+04    6.15263e+03    0.00000e+00
   Total Energy    Temperature Pressure (bar)
    6.15263e+03    0.00000e+00    0.00000e+00

           Step           Time         Lambda
          11800    11800.00000        0.00000

   Energies (kJ/mol)
        G96Bond       G96Angle    Proper Dih.  Improper Dih.          LJ-14
    3.22596e+02    1.61427e+03    1.44228e+03    3.56340e+02    8.79028e+02
     Coulomb-14        LJ (SR)   Coulomb (SR)      Potential    Kinetic En.
    2.49851e+04   -4.76089e+03   -1.86940e+04    6.14476e+03    0.00000e+00
   Total Energy    Temperature Pressure (bar)
    6.14476e+03    0.00000e+00    0.00000e+00

           Step           Time         Lambda
          11900    11900.00000        0.00000

   Energies (kJ/mol)
        G96Bond       G96Angle    Proper Dih.  Improper Dih.          LJ-14
    3.22562e+02    1.61420e+03    1.44184e+03    3.56036e+02    8.79079e+02
     Coulomb-14        LJ (SR)   Coulomb (SR)      Potential    Kinetic En.
    2.49849e+04   -4.76200e+03   -1.86940e+04    6.14262e+03    0.00000e+00
   Total Energy    Temperature Pressure (bar)
    6.14262e+03    0.00000e+00    0.00000e+00

           Step           Time         Lambda
          12000    12000.00000        0.00000

   Energies (kJ/mol)
        G96Bond       G96Angle    Proper Dih.  Improper Dih.          LJ-14
    3.23507e+02    1.61349e+03    1.44340e+03    3.57202e+02    8.78326e+02
     Coulomb-14        LJ (SR)   Coulomb (SR)      Potential    Kinetic En.
    2.49827e+04   -4.77564e+03   -1.87009e+04    6.12210e+03    0.00000e+00
   Total Energy    Temperature Pressure (bar)
    6.12210e+03    0.00000e+00    0.00000e+00

           Step           Time         Lambda
          12100    12100.00000        0.00000

   Energies (kJ/mol)
        G96Bond       G96Angle    Proper Dih.  Improper Dih.          LJ-14
    3.22942e+02    1.61262e+03    1.44350e+03    3.56469e+02    8.79406e+02
     Coulomb-14        LJ (SR)   Coulomb (SR)      Potential    Kinetic En.
    2.49841e+04   -4.77598e+03   -1.87053e+04    6.11775e+03    0.00000e+00
   Total Energy    Temperature Pressure (bar)
    6.11775e+03    0.00000e+00    0.00000e+00

           Step           Time         Lambda
          12200    12200.00000        0.00000

   Energies (kJ/mol)
        G96Bond       G96Angle    Proper Dih.  Improper Dih.          LJ-14
    3.23595e+02    1.61365e+03    1.44075e+03    3.56118e+02    8.81228e+02
     Coulomb-14        LJ (SR)   Coulomb (SR)      Potential    Kinetic En.
    2.49812e+04   -4.77624e+03   -1.87117e+04    6.10856e+03    0.00000e+00
   Total Energy    Temperature Pressure (bar)
    6.10856e+03    0.00000e+00    0.00000e+00

           Step           Time         Lambda
          12300    12300.00000        0.00000

   Energies (kJ/mol)
        G96Bond       G96Angle    Proper Dih.  Improper Dih.          LJ-14
    3.23640e+02    1.61290e+03    1.44074e+03    3.55883e+02    8.81531e+02
     Coulomb-14        LJ (SR)   Coulomb (SR)      Potential    Kinetic En.
    2.49821e+04   -4.77691e+03   -1.87138e+04    6.10605e+03    0.00000e+00
   Total Energy    Temperature Pressure (bar)
    6.10605e+03    0.00000e+00    0.00000e+00

           Step           Time         Lambda
          12400    12400.00000        0.00000

   Energies (kJ/mol)
        G96Bond       G96Angle    Proper Dih.  Improper Dih.          LJ-14
    3.23360e+02    1.61254e+03    1.44088e+03    3.55677e+02    8.81470e+02
     Coulomb-14        LJ (SR)   Coulomb (SR)      Potential    Kinetic En.
    2.49831e+04   -4.77779e+03   -1.87153e+04    6.10398e+03    0.00000e+00
   Total Energy    Temperature Pressure (bar)
    6.10398e+03    0.00000e+00    0.00000e+00

           Step           Time         Lambda
          12500    12500.00000        0.00000

   Energies (kJ/mol)
        G96Bond       G96Angle    Proper Dih.  Improper Dih.          LJ-14
    3.23135e+02    1.61223e+03    1.44103e+03    3.55715e+02    8.81107e+02
     Coulomb-14        LJ (SR)   Coulomb (SR)      Potential    Kinetic En.
    2.49843e+04   -4.78053e+03   -1.87189e+04    6.09810e+03    0.00000e+00
   Total Energy    Temperature Pressure (bar)
    6.09810e+03    0.00000e+00    0.00000e+00

           Step           Time         Lambda
          12600    12600.00000        0.00000

   Energies (kJ/mol)
        G96Bond       G96Angle    Proper Dih.  Improper Dih.          LJ-14
    3.23480e+02    1.61363e+03    1.44134e+03    3.55834e+02    8.80982e+02
     Coulomb-14        LJ (SR)   Coulomb (SR)      Potential    Kinetic En.
    2.49838e+04   -4.78364e+03   -1.87256e+04    6.08986e+03    0.00000e+00
   Total Energy    Temperature Pressure (bar)
    6.08986e+03    0.00000e+00    0.00000e+00

           Step           Time         Lambda
          12700    12700.00000        0.00000

   Energies (kJ/mol)
        G96Bond       G96Angle    Proper Dih.  Improper Dih.          LJ-14
    3.23296e+02    1.61406e+03    1.44376e+03    3.55874e+02    8.81407e+02
     Coulomb-14        LJ (SR)   Coulomb (SR)      Potential    Kinetic En.
    2.49849e+04   -4.78443e+03   -1.87361e+04    6.08276e+03    0.00000e+00
   Total Energy    Temperature Pressure (bar)
    6.08276e+03    0.00000e+00    0.00000e+00

           Step           Time         Lambda
          12800    12800.00000        0.00000

   Energies (kJ/mol)
        G96Bond       G96Angle    Proper Dih.  Improper Dih.          LJ-14
    3.23510e+02    1.61410e+03    1.44324e+03    3.55895e+02    8.81432e+02
     Coulomb-14        LJ (SR)   Coulomb (SR)      Potential    Kinetic En.
    2.49832e+04   -4.78549e+03   -1.87344e+04    6.08149e+03    0.00000e+00
   Total Energy    Temperature Pressure (bar)
    6.08149e+03    0.00000e+00    0.00000e+00

           Step           Time         Lambda
          12900    12900.00000        0.00000

   Energies (kJ/mol)
        G96Bond       G96Angle    Proper Dih.  Improper Dih.          LJ-14
    3.23498e+02    1.61427e+03    1.44331e+03    3.55927e+02    8.81388e+02
     Coulomb-14        LJ (SR)   Coulomb (SR)      Potential    Kinetic En.
    2.49825e+04   -4.78605e+03   -1.87351e+04    6.07974e+03    0.00000e+00
   Total Energy    Temperature Pressure (bar)
    6.07974e+03    0.00000e+00    0.00000e+00

           Step           Time         Lambda
          13000    13000.00000        0.00000

   Energies (kJ/mol)
        G96Bond       G96Angle    Proper Dih.  Improper Dih.          LJ-14
    3.23571e+02    1.61445e+03    1.44398e+03    3.55983e+02    8.81308e+02
     Coulomb-14        LJ (SR)   Coulomb (SR)      Potential    Kinetic En.
    2.49820e+04   -4.78654e+03   -1.87367e+04    6.07807e+03    0.00000e+00
   Total Energy    Temperature Pressure (bar)
    6.07807e+03    0.00000e+00    0.00000e+00

           Step           Time         Lambda
          13100    13100.00000        0.00000

   Energies (kJ/mol)
        G96Bond       G96Angle    Proper Dih.  Improper Dih.          LJ-14
    3.23734e+02    1.61550e+03    1.44198e+03    3.56003e+02    8.80494e+02
     Coulomb-14        LJ (SR)   Coulomb (SR)      Potential    Kinetic En.
    2.49791e+04   -4.78629e+03   -1.87392e+04    6.07131e+03    0.00000e+00
   Total Energy    Temperature Pressure (bar)
    6.07131e+03    0.00000e+00    0.00000e+00

           Step           Time         Lambda
          13200    13200.00000        0.00000

   Energies (kJ/mol)
        G96Bond       G96Angle    Proper Dih.  Improper Dih.          LJ-14
    3.23990e+02    1.61428e+03    1.44082e+03    3.55857e+02    8.81943e+02
     Coulomb-14        LJ (SR)   Coulomb (SR)      Potential    Kinetic En.
    2.49729e+04   -4.78454e+03   -1.87400e+04    6.06521e+03    0.00000e+00
   Total Energy    Temperature Pressure (bar)
    6.06521e+03    0.00000e+00    0.00000e+00

           Step           Time         Lambda
          13300    13300.00000        0.00000

   Energies (kJ/mol)
        G96Bond       G96Angle    Proper Dih.  Improper Dih.          LJ-14
    3.23968e+02    1.61409e+03    1.44106e+03    3.55938e+02    8.82340e+02
     Coulomb-14        LJ (SR)   Coulomb (SR)      Potential    Kinetic En.
    2.49718e+04   -4.78497e+03   -1.87409e+04    6.06337e+03    0.00000e+00
   Total Energy    Temperature Pressure (bar)
    6.06337e+03    0.00000e+00    0.00000e+00

           Step           Time         Lambda
          13400    13400.00000        0.00000

   Energies (kJ/mol)
        G96Bond       G96Angle    Proper Dih.  Improper Dih.          LJ-14
    3.24165e+02    1.61420e+03    1.44106e+03    3.56076e+02    8.82307e+02
     Coulomb-14        LJ (SR)   Coulomb (SR)      Potential    Kinetic En.
    2.49707e+04   -4.78579e+03   -1.87415e+04    6.06121e+03    0.00000e+00
   Total Energy    Temperature Pressure (bar)
    6.06121e+03    0.00000e+00    0.00000e+00

           Step           Time         Lambda
          13500    13500.00000        0.00000

   Energies (kJ/mol)
        G96Bond       G96Angle    Proper Dih.  Improper Dih.          LJ-14
    3.24391e+02    1.61425e+03    1.44097e+03    3.56248e+02    8.82178e+02
     Coulomb-14        LJ (SR)   Coulomb (SR)      Potential    Kinetic En.
    2.49697e+04   -4.78632e+03   -1.87418e+04    6.05960e+03    0.00000e+00
   Total Energy    Temperature Pressure (bar)
    6.05960e+03    0.00000e+00    0.00000e+00

           Step           Time         Lambda
          13600    13600.00000        0.00000

   Energies (kJ/mol)
        G96Bond       G96Angle    Proper Dih.  Improper Dih.          LJ-14
    3.24294e+02    1.61478e+03    1.43995e+03    3.56651e+02    8.81712e+02
     Coulomb-14        LJ (SR)   Coulomb (SR)      Potential    Kinetic En.
    2.49688e+04   -4.78723e+03   -1.87423e+04    6.05670e+03    0.00000e+00
   Total Energy    Temperature Pressure (bar)
    6.05670e+03    0.00000e+00    0.00000e+00

           Step           Time         Lambda
          13700    13700.00000        0.00000

   Energies (kJ/mol)
        G96Bond       G96Angle    Proper Dih.  Improper Dih.          LJ-14
    3.24195e+02    1.61507e+03    1.43937e+03    3.56629e+02    8.82258e+02
     Coulomb-14        LJ (SR)   Coulomb (SR)      Potential    Kinetic En.
    2.49678e+04   -4.78797e+03   -1.87424e+04    6.05496e+03    0.00000e+00
   Total Energy    Temperature Pressure (bar)
    6.05496e+03    0.00000e+00    0.00000e+00

           Step           Time         Lambda
          13800    13800.00000        0.00000

   Energies (kJ/mol)
        G96Bond       G96Angle    Proper Dih.  Improper Dih.          LJ-14
    3.24221e+02    1.61505e+03    1.43929e+03    3.56646e+02    8.82274e+02
     Coulomb-14        LJ (SR)   Coulomb (SR)      Potential    Kinetic En.
    2.49677e+04   -4.78815e+03   -1.87425e+04    6.05459e+03    0.00000e+00
   Total Energy    Temperature Pressure (bar)
    6.05459e+03    0.00000e+00    0.00000e+00

           Step           Time         Lambda
          13900    13900.00000        0.00000

   Energies (kJ/mol)
        G96Bond       G96Angle    Proper Dih.  Improper Dih.          LJ-14
    3.24233e+02    1.61505e+03    1.43924e+03    3.56661e+02    8.82287e+02
     Coulomb-14        LJ (SR)   Coulomb (SR)      Potential    Kinetic En.
    2.49676e+04   -4.78833e+03   -1.87425e+04    6.05424e+03    0.00000e+00
   Total Energy    Temperature Pressure (bar)
    6.05424e+03    0.00000e+00    0.00000e+00

           Step           Time         Lambda
          14000    14000.00000        0.00000

   Energies (kJ/mol)
        G96Bond       G96Angle    Proper Dih.  Improper Dih.          LJ-14
    3.24244e+02    1.61505e+03    1.43920e+03    3.56674e+02    8.82299e+02
     Coulomb-14        LJ (SR)   Coulomb (SR)      Potential    Kinetic En.
    2.49674e+04   -4.78851e+03   -1.87425e+04    6.05390e+03    0.00000e+00
   Total Energy    Temperature Pressure (bar)
    6.05390e+03    0.00000e+00    0.00000e+00

           Step           Time         Lambda
          14100    14100.00000        0.00000

   Energies (kJ/mol)
        G96Bond       G96Angle    Proper Dih.  Improper Dih.          LJ-14
    3.24318e+02    1.61504e+03    1.43915e+03    3.56700e+02    8.82328e+02
     Coulomb-14        LJ (SR)   Coulomb (SR)      Potential    Kinetic En.
    2.49671e+04   -4.78897e+03   -1.87426e+04    6.05306e+03    0.00000e+00
   Total Energy    Temperature Pressure (bar)
    6.05306e+03    0.00000e+00    0.00000e+00

           Step           Time         Lambda
          14200    14200.00000        0.00000

   Energies (kJ/mol)
        G96Bond       G96Angle    Proper Dih.  Improper Dih.          LJ-14
    3.24428e+02    1.61510e+03    1.43917e+03    3.56748e+02    8.82380e+02
     Coulomb-14        LJ (SR)   Coulomb (SR)      Potential    Kinetic En.
    2.49665e+04   -4.78975e+03   -1.87428e+04    6.05170e+03    0.00000e+00
   Total Energy    Temperature Pressure (bar)
    6.05170e+03    0.00000e+00    0.00000e+00

           Step           Time         Lambda
          14300    14300.00000        0.00000

   Energies (kJ/mol)
        G96Bond       G96Angle    Proper Dih.  Improper Dih.          LJ-14
    3.24409e+02    1.61532e+03    1.43922e+03    3.56827e+02    8.82422e+02
     Coulomb-14        LJ (SR)   Coulomb (SR)      Potential    Kinetic En.
    2.49659e+04   -4.79039e+03   -1.87432e+04    6.05056e+03    0.00000e+00
   Total Energy    Temperature Pressure (bar)
    6.05056e+03    0.00000e+00    0.00000e+00

           Step           Time         Lambda
          14400    14400.00000        0.00000

   Energies (kJ/mol)
        G96Bond       G96Angle    Proper Dih.  Improper Dih.          LJ-14
    3.24539e+02    1.61560e+03    1.43939e+03    3.56958e+02    8.82693e+02
     Coulomb-14        LJ (SR)   Coulomb (SR)      Potential    Kinetic En.
    2.49647e+04   -4.79184e+03   -1.87442e+04    6.04790e+03    0.00000e+00
   Total Energy    Temperature Pressure (bar)
    6.04790e+03    0.00000e+00    0.00000e+00

           Step           Time         Lambda
          14500    14500.00000        0.00000

   Energies (kJ/mol)
        G96Bond       G96Angle    Proper Dih.  Improper Dih.          LJ-14
    3.24811e+02    1.61624e+03    1.43977e+03    3.57373e+02    8.82797e+02
     Coulomb-14        LJ (SR)   Coulomb (SR)      Potential    Kinetic En.
    2.49632e+04   -4.79473e+03   -1.87465e+04    6.04293e+03    0.00000e+00
   Total Energy    Temperature Pressure (bar)
    6.04293e+03    0.00000e+00    0.00000e+00

           Step           Time         Lambda
          14600    14600.00000        0.00000

   Energies (kJ/mol)
        G96Bond       G96Angle    Proper Dih.  Improper Dih.          LJ-14
    3.24835e+02    1.61550e+03    1.44059e+03    3.57912e+02    8.83550e+02
     Coulomb-14        LJ (SR)   Coulomb (SR)      Potential    Kinetic En.
    2.49635e+04   -4.79954e+03   -1.87497e+04    6.03665e+03    0.00000e+00
   Total Energy    Temperature Pressure (bar)
    6.03665e+03    0.00000e+00    0.00000e+00

           Step           Time         Lambda
          14700    14700.00000        0.00000

   Energies (kJ/mol)
        G96Bond       G96Angle    Proper Dih.  Improper Dih.          LJ-14
    3.24771e+02    1.61561e+03    1.44060e+03    3.57978e+02    8.83813e+02
     Coulomb-14        LJ (SR)   Coulomb (SR)      Potential    Kinetic En.
    2.49635e+04   -4.80056e+03   -1.87503e+04    6.03536e+03    0.00000e+00
   Total Energy    Temperature Pressure (bar)
    6.03536e+03    0.00000e+00    0.00000e+00

           Step           Time         Lambda
          14800    14800.00000        0.00000

   Energies (kJ/mol)
        G96Bond       G96Angle    Proper Dih.  Improper Dih.          LJ-14
    3.24587e+02    1.61574e+03    1.44068e+03    3.58155e+02    8.84074e+02
     Coulomb-14        LJ (SR)   Coulomb (SR)      Potential    Kinetic En.
    2.49634e+04   -4.80226e+03   -1.87510e+04    6.03338e+03    0.00000e+00
   Total Energy    Temperature Pressure (bar)
    6.03338e+03    0.00000e+00    0.00000e+00

           Step           Time         Lambda
          14900    14900.00000        0.00000

   Energies (kJ/mol)
        G96Bond       G96Angle    Proper Dih.  Improper Dih.          LJ-14
    3.24653e+02    1.61579e+03    1.44072e+03    3.58672e+02    8.84770e+02
     Coulomb-14        LJ (SR)   Coulomb (SR)      Potential    Kinetic En.
    2.49631e+04   -4.80677e+03   -1.87528e+04    6.02814e+03    0.00000e+00
   Total Energy    Temperature Pressure (bar)
    6.02814e+03    0.00000e+00    0.00000e+00

           Step           Time         Lambda
          15000    15000.00000        0.00000

   Energies (kJ/mol)
        G96Bond       G96Angle    Proper Dih.  Improper Dih.          LJ-14
    3.24590e+02    1.61624e+03    1.44057e+03    3.59238e+02    8.85391e+02
     Coulomb-14        LJ (SR)   Coulomb (SR)      Potential    Kinetic En.
    2.49626e+04   -4.81066e+03   -1.87544e+04    6.02354e+03    0.00000e+00
   Total Energy    Temperature Pressure (bar)
    6.02354e+03    0.00000e+00    0.00000e+00

           Step           Time         Lambda
          15100    15100.00000        0.00000

   Energies (kJ/mol)
        G96Bond       G96Angle    Proper Dih.  Improper Dih.          LJ-14
    3.24609e+02    1.61633e+03    1.44054e+03    3.59387e+02    8.85515e+02
     Coulomb-14        LJ (SR)   Coulomb (SR)      Potential    Kinetic En.
    2.49624e+04   -4.81168e+03   -1.87548e+04    6.02237e+03    0.00000e+00
   Total Energy    Temperature Pressure (bar)
    6.02237e+03    0.00000e+00    0.00000e+00

           Step           Time         Lambda
          15200    15200.00000        0.00000

   Energies (kJ/mol)
        G96Bond       G96Angle    Proper Dih.  Improper Dih.          LJ-14
    3.24633e+02    1.61653e+03    1.44059e+03    3.59677e+02    8.85733e+02
     Coulomb-14        LJ (SR)   Coulomb (SR)      Potential    Kinetic En.
    2.49621e+04   -4.81358e+03   -1.87555e+04    6.02022e+03    0.00000e+00
   Total Energy    Temperature Pressure (bar)
    6.02022e+03    0.00000e+00    0.00000e+00

           Step           Time         Lambda
          15300    15300.00000        0.00000

   Energies (kJ/mol)
        G96Bond       G96Angle    Proper Dih.  Improper Dih.          LJ-14
    3.24634e+02    1.61682e+03    1.44062e+03    3.59863e+02    8.85964e+02
     Coulomb-14        LJ (SR)   Coulomb (SR)      Potential    Kinetic En.
    2.49618e+04   -4.81514e+03   -1.87560e+04    6.01852e+03    0.00000e+00
   Total Energy    Temperature Pressure (bar)
    6.01852e+03    0.00000e+00    0.00000e+00

           Step           Time         Lambda
          15400    15400.00000        0.00000

   Energies (kJ/mol)
        G96Bond       G96Angle    Proper Dih.  Improper Dih.          LJ-14
    3.24615e+02    1.61705e+03    1.44070e+03    3.60092e+02    8.85984e+02
     Coulomb-14        LJ (SR)   Coulomb (SR)      Potential    Kinetic En.
    2.49615e+04   -4.81654e+03   -1.87566e+04    6.01680e+03    0.00000e+00
   Total Energy    Temperature Pressure (bar)
    6.01680e+03    0.00000e+00    0.00000e+00

           Step           Time         Lambda
          15500    15500.00000        0.00000

   Energies (kJ/mol)
        G96Bond       G96Angle    Proper Dih.  Improper Dih.          LJ-14
    3.24648e+02    1.61731e+03    1.43989e+03    3.60277e+02    8.85834e+02
     Coulomb-14        LJ (SR)   Coulomb (SR)      Potential    Kinetic En.
    2.49613e+04   -4.81775e+03   -1.87570e+04    6.01448e+03    0.00000e+00
   Total Energy    Temperature Pressure (bar)
    6.01448e+03    0.00000e+00    0.00000e+00

           Step           Time         Lambda
          15600    15600.00000        0.00000

   Energies (kJ/mol)
        G96Bond       G96Angle    Proper Dih.  Improper Dih.          LJ-14
    3.24592e+02    1.61749e+03    1.43897e+03    3.60414e+02    8.85630e+02
     Coulomb-14        LJ (SR)   Coulomb (SR)      Potential    Kinetic En.
    2.49610e+04   -4.81860e+03   -1.87570e+04    6.01251e+03    0.00000e+00
   Total Energy    Temperature Pressure (bar)
    6.01251e+03    0.00000e+00    0.00000e+00

           Step           Time         Lambda
          15700    15700.00000        0.00000

   Energies (kJ/mol)
        G96Bond       G96Angle    Proper Dih.  Improper Dih.          LJ-14
    3.24688e+02    1.61792e+03    1.43939e+03    3.60851e+02    8.85696e+02
     Coulomb-14        LJ (SR)   Coulomb (SR)      Potential    Kinetic En.
    2.49600e+04   -4.82194e+03   -1.87581e+04    6.00853e+03    0.00000e+00
   Total Energy    Temperature Pressure (bar)
    6.00853e+03    0.00000e+00    0.00000e+00

           Step           Time         Lambda
          15800    15800.00000        0.00000

   Energies (kJ/mol)
        G96Bond       G96Angle    Proper Dih.  Improper Dih.          LJ-14
    3.24767e+02    1.61953e+03    1.44046e+03    3.61309e+02    8.85821e+02
     Coulomb-14        LJ (SR)   Coulomb (SR)      Potential    Kinetic En.
    2.49584e+04   -4.82657e+03   -1.87608e+04    6.00295e+03    0.00000e+00
   Total Energy    Temperature Pressure (bar)
    6.00295e+03    0.00000e+00    0.00000e+00

           Step           Time         Lambda
          15900    15900.00000        0.00000

   Energies (kJ/mol)
        G96Bond       G96Angle    Proper Dih.  Improper Dih.          LJ-14
    3.24779e+02    1.62024e+03    1.44256e+03    3.61847e+02    8.86229e+02
     Coulomb-14        LJ (SR)   Coulomb (SR)      Potential    Kinetic En.
    2.49563e+04   -4.82998e+03   -1.87643e+04    5.99766e+03    0.00000e+00
   Total Energy    Temperature Pressure (bar)
    5.99766e+03    0.00000e+00    0.00000e+00

           Step           Time         Lambda
          16000    16000.00000        0.00000

   Energies (kJ/mol)
        G96Bond       G96Angle    Proper Dih.  Improper Dih.          LJ-14
    3.24876e+02    1.62061e+03    1.44199e+03    3.61680e+02    8.86323e+02
     Coulomb-14        LJ (SR)   Coulomb (SR)      Potential    Kinetic En.
    2.49564e+04   -4.83011e+03   -1.87654e+04    5.99639e+03    0.00000e+00
   Total Energy    Temperature Pressure (bar)
    5.99639e+03    0.00000e+00    0.00000e+00

           Step           Time         Lambda
          16100    16100.00000        0.00000

   Energies (kJ/mol)
        G96Bond       G96Angle    Proper Dih.  Improper Dih.          LJ-14
    3.24959e+02    1.62098e+03    1.44201e+03    3.61708e+02    8.86475e+02
     Coulomb-14        LJ (SR)   Coulomb (SR)      Potential    Kinetic En.
    2.49560e+04   -4.83071e+03   -1.87662e+04    5.99518e+03    0.00000e+00
   Total Energy    Temperature Pressure (bar)
    5.99518e+03    0.00000e+00    0.00000e+00

           Step           Time         Lambda
          16200    16200.00000        0.00000

   Energies (kJ/mol)
        G96Bond       G96Angle    Proper Dih.  Improper Dih.          LJ-14
    3.24865e+02    1.62145e+03    1.44224e+03    3.61786e+02    8.86772e+02
     Coulomb-14        LJ (SR)   Coulomb (SR)      Potential    Kinetic En.
    2.49554e+04   -4.83138e+03   -1.87674e+04    5.99371e+03    0.00000e+00
   Total Energy    Temperature Pressure (bar)
    5.99371e+03    0.00000e+00    0.00000e+00

           Step           Time         Lambda
          16300    16300.00000        0.00000

   Energies (kJ/mol)
        G96Bond       G96Angle    Proper Dih.  Improper Dih.          LJ-14
    3.25140e+02    1.62136e+03    1.44229e+03    3.61796e+02    8.86750e+02
     Coulomb-14        LJ (SR)   Coulomb (SR)      Potential    Kinetic En.
    2.49552e+04   -4.83157e+03   -1.87677e+04    5.99325e+03    0.00000e+00
   Total Energy    Temperature Pressure (bar)
    5.99325e+03    0.00000e+00    0.00000e+00

           Step           Time         Lambda
          16400    16400.00000        0.00000

   Energies (kJ/mol)
        G96Bond       G96Angle    Proper Dih.  Improper Dih.          LJ-14
    3.24780e+02    1.62212e+03    1.44261e+03    3.61926e+02    8.86960e+02
     Coulomb-14        LJ (SR)   Coulomb (SR)      Potential    Kinetic En.
    2.49548e+04   -4.83236e+03   -1.87693e+04    5.99146e+03    0.00000e+00
   Total Energy    Temperature Pressure (bar)
    5.99146e+03    0.00000e+00    0.00000e+00

           Step           Time         Lambda
          16500    16500.00000        0.00000

   Energies (kJ/mol)
        G96Bond       G96Angle    Proper Dih.  Improper Dih.          LJ-14
    3.25124e+02    1.62226e+03    1.44297e+03    3.62012e+02    8.87213e+02
     Coulomb-14        LJ (SR)   Coulomb (SR)      Potential    Kinetic En.
    2.49543e+04   -4.83307e+03   -1.87712e+04    5.98964e+03    0.00000e+00
   Total Energy    Temperature Pressure (bar)
    5.98964e+03    0.00000e+00    0.00000e+00

           Step           Time         Lambda
          16600    16600.00000        0.00000

   Energies (kJ/mol)
        G96Bond       G96Angle    Proper Dih.  Improper Dih.          LJ-14
    3.25158e+02    1.62239e+03    1.44314e+03    3.62059e+02    8.87319e+02
     Coulomb-14        LJ (SR)   Coulomb (SR)      Potential    Kinetic En.
    2.49542e+04   -4.83338e+03   -1.87720e+04    5.98885e+03    0.00000e+00
   Total Energy    Temperature Pressure (bar)
    5.98885e+03    0.00000e+00    0.00000e+00

           Step           Time         Lambda
          16700    16700.00000        0.00000

   Energies (kJ/mol)
        G96Bond       G96Angle    Proper Dih.  Improper Dih.          LJ-14
    3.25179e+02    1.62257e+03    1.44344e+03    3.62130e+02    8.87481e+02
     Coulomb-14        LJ (SR)   Coulomb (SR)      Potential    Kinetic En.
    2.49541e+04   -4.83383e+03   -1.87733e+04    5.98771e+03    0.00000e+00
   Total Energy    Temperature Pressure (bar)
    5.98771e+03    0.00000e+00    0.00000e+00

           Step           Time         Lambda
          16800    16800.00000        0.00000

   Energies (kJ/mol)
        G96Bond       G96Angle    Proper Dih.  Improper Dih.          LJ-14
    3.25144e+02    1.62283e+03    1.44401e+03    3.62255e+02    8.87791e+02
     Coulomb-14        LJ (SR)   Coulomb (SR)      Potential    Kinetic En.
    2.49540e+04   -4.83466e+03   -1.87759e+04    5.98552e+03    0.00000e+00
   Total Energy    Temperature Pressure (bar)
    5.98552e+03    0.00000e+00    0.00000e+00

           Step           Time         Lambda
          16900    16900.00000        0.00000

   Energies (kJ/mol)
        G96Bond       G96Angle    Proper Dih.  Improper Dih.          LJ-14
    3.25123e+02    1.62313e+03    1.44425e+03    3.62255e+02    8.87921e+02
     Coulomb-14        LJ (SR)   Coulomb (SR)      Potential    Kinetic En.
    2.49540e+04   -4.83499e+03   -1.87770e+04    5.98467e+03    0.00000e+00
   Total Energy    Temperature Pressure (bar)
    5.98467e+03    0.00000e+00    0.00000e+00

           Step           Time         Lambda
          17000    17000.00000        0.00000

   Energies (kJ/mol)
        G96Bond       G96Angle    Proper Dih.  Improper Dih.          LJ-14
    3.24913e+02    1.62542e+03    1.44677e+03    3.63032e+02    8.89632e+02
     Coulomb-14        LJ (SR)   Coulomb (SR)      Potential    Kinetic En.
    2.49539e+04   -4.83963e+03   -1.87947e+04    5.96928e+03    0.00000e+00
   Total Energy    Temperature Pressure (bar)
    5.96928e+03    0.00000e+00    0.00000e+00

           Step           Time         Lambda
          17100    17100.00000        0.00000

   Energies (kJ/mol)
        G96Bond       G96Angle    Proper Dih.  Improper Dih.          LJ-14
    3.24902e+02    1.62533e+03    1.44682e+03    3.63104e+02    8.89683e+02
     Coulomb-14        LJ (SR)   Coulomb (SR)      Potential    Kinetic En.
    2.49538e+04   -4.84020e+03   -1.87951e+04    5.96835e+03    0.00000e+00
   Total Energy    Temperature Pressure (bar)
    5.96835e+03    0.00000e+00    0.00000e+00

           Step           Time         Lambda
          17200    17200.00000        0.00000

   Energies (kJ/mol)
        G96Bond       G96Angle    Proper Dih.  Improper Dih.          LJ-14
    3.24759e+02    1.62610e+03    1.44713e+03    3.63470e+02    8.89930e+02
     Coulomb-14        LJ (SR)   Coulomb (SR)      Potential    Kinetic En.
    2.49534e+04   -4.84365e+03   -1.87982e+04    5.96292e+03    0.00000e+00
   Total Energy    Temperature Pressure (bar)
    5.96292e+03    0.00000e+00    0.00000e+00

           Step           Time         Lambda
          17300    17300.00000        0.00000

   Energies (kJ/mol)
        G96Bond       G96Angle    Proper Dih.  Improper Dih.          LJ-14
    3.24697e+02    1.62606e+03    1.44756e+03    3.63532e+02    8.90083e+02
     Coulomb-14        LJ (SR)   Coulomb (SR)      Potential    Kinetic En.
    2.49538e+04   -4.84443e+03   -1.87996e+04    5.96170e+03    0.00000e+00
   Total Energy    Temperature Pressure (bar)
    5.96170e+03    0.00000e+00    0.00000e+00

           Step           Time         Lambda
          17400    17400.00000        0.00000

   Energies (kJ/mol)
        G96Bond       G96Angle    Proper Dih.  Improper Dih.          LJ-14
    3.24670e+02    1.62619e+03    1.44815e+03    3.63619e+02    8.90153e+02
     Coulomb-14        LJ (SR)   Coulomb (SR)      Potential    Kinetic En.
    2.49538e+04   -4.84542e+03   -1.88010e+04    5.96023e+03    0.00000e+00
   Total Energy    Temperature Pressure (bar)
    5.96023e+03    0.00000e+00    0.00000e+00

           Step           Time         Lambda
          17500    17500.00000        0.00000

   Energies (kJ/mol)
        G96Bond       G96Angle    Proper Dih.  Improper Dih.          LJ-14
    3.24724e+02    1.62628e+03    1.44862e+03    3.63681e+02    8.90197e+02
     Coulomb-14        LJ (SR)   Coulomb (SR)      Potential    Kinetic En.
    2.49538e+04   -4.84614e+03   -1.88020e+04    5.95925e+03    0.00000e+00
   Total Energy    Temperature Pressure (bar)
    5.95925e+03    0.00000e+00    0.00000e+00

           Step           Time         Lambda
          17600    17600.00000        0.00000

   Energies (kJ/mol)
        G96Bond       G96Angle    Proper Dih.  Improper Dih.          LJ-14
    3.24596e+02    1.62639e+03    1.44924e+03    3.63746e+02    8.90272e+02
     Coulomb-14        LJ (SR)   Coulomb (SR)      Potential    Kinetic En.
    2.49540e+04   -4.84702e+03   -1.88033e+04    5.95797e+03    0.00000e+00
   Total Energy    Temperature Pressure (bar)
    5.95797e+03    0.00000e+00    0.00000e+00

           Step           Time         Lambda
          17700    17700.00000        0.00000

   Energies (kJ/mol)
        G96Bond       G96Angle    Proper Dih.  Improper Dih.          LJ-14
    3.24690e+02    1.62650e+03    1.45060e+03    3.63872e+02    8.90501e+02
     Coulomb-14        LJ (SR)   Coulomb (SR)      Potential    Kinetic En.
    2.49538e+04   -4.84862e+03   -1.88057e+04    5.95562e+03    0.00000e+00
   Total Energy    Temperature Pressure (bar)
    5.95562e+03    0.00000e+00    0.00000e+00

           Step           Time         Lambda
          17800    17800.00000        0.00000

   Energies (kJ/mol)
        G96Bond       G96Angle    Proper Dih.  Improper Dih.          LJ-14
    3.24662e+02    1.62654e+03    1.45118e+03    3.63959e+02    8.90399e+02
     Coulomb-14        LJ (SR)   Coulomb (SR)      Potential    Kinetic En.
    2.49543e+04   -4.84927e+03   -1.88071e+04    5.95465e+03    0.00000e+00
   Total Energy    Temperature Pressure (bar)
    5.95465e+03    0.00000e+00    0.00000e+00

           Step           Time         Lambda
          17900    17900.00000        0.00000

   Energies (kJ/mol)
        G96Bond       G96Angle    Proper Dih.  Improper Dih.          LJ-14
    3.24216e+02    1.62760e+03    1.45836e+03    3.64791e+02    8.90254e+02
     Coulomb-14        LJ (SR)   Coulomb (SR)      Potential    Kinetic En.
    2.49535e+04   -4.85436e+03   -1.88200e+04    5.94441e+03    0.00000e+00
   Total Energy    Temperature Pressure (bar)
    5.94441e+03    0.00000e+00    0.00000e+00

           Step           Time         Lambda
          18000    18000.00000        0.00000

   Energies (kJ/mol)
        G96Bond       G96Angle    Proper Dih.  Improper Dih.          LJ-14
    3.24114e+02    1.62736e+03    1.45777e+03    3.64781e+02    8.90241e+02
     Coulomb-14        LJ (SR)   Coulomb (SR)      Potential    Kinetic En.
    2.49533e+04   -4.85513e+03   -1.88209e+04    5.94160e+03    0.00000e+00
   Total Energy    Temperature Pressure (bar)
    5.94160e+03    0.00000e+00    0.00000e+00

           Step           Time         Lambda
          18100    18100.00000        0.00000

   Energies (kJ/mol)
        G96Bond       G96Angle    Proper Dih.  Improper Dih.          LJ-14
    3.24062e+02    1.62735e+03    1.45737e+03    3.64793e+02    8.90303e+02
     Coulomb-14        LJ (SR)   Coulomb (SR)      Potential    Kinetic En.
    2.49532e+04   -4.85518e+03   -1.88212e+04    5.94061e+03    0.00000e+00
   Total Energy    Temperature Pressure (bar)
    5.94061e+03    0.00000e+00    0.00000e+00

           Step           Time         Lambda
          18200    18200.00000        0.00000

   Energies (kJ/mol)
        G96Bond       G96Angle    Proper Dih.  Improper Dih.          LJ-14
    3.24120e+02    1.62752e+03    1.45641e+03    3.64846e+02    8.90263e+02
     Coulomb-14        LJ (SR)   Coulomb (SR)      Potential    Kinetic En.
    2.49528e+04   -4.85532e+03   -1.88219e+04    5.93879e+03    0.00000e+00
   Total Energy    Temperature Pressure (bar)
    5.93879e+03    0.00000e+00    0.00000e+00

           Step           Time         Lambda
          18300    18300.00000        0.00000

   Energies (kJ/mol)
        G96Bond       G96Angle    Proper Dih.  Improper Dih.          LJ-14
    3.24015e+02    1.62785e+03    1.45564e+03    3.64903e+02    8.90108e+02
     Coulomb-14        LJ (SR)   Coulomb (SR)      Potential    Kinetic En.
    2.49526e+04   -4.85559e+03   -1.88224e+04    5.93719e+03    0.00000e+00
   Total Energy    Temperature Pressure (bar)
    5.93719e+03    0.00000e+00    0.00000e+00

           Step           Time         Lambda
          18400    18400.00000        0.00000

   Energies (kJ/mol)
        G96Bond       G96Angle    Proper Dih.  Improper Dih.          LJ-14
    3.23974e+02    1.62834e+03    1.45496e+03    3.64973e+02    8.89833e+02
     Coulomb-14        LJ (SR)   Coulomb (SR)      Potential    Kinetic En.
    2.49522e+04   -4.85612e+03   -1.88229e+04    5.93526e+03    0.00000e+00
   Total Energy    Temperature Pressure (bar)
    5.93526e+03    0.00000e+00    0.00000e+00

           Step           Time         Lambda
          18500    18500.00000        0.00000

   Energies (kJ/mol)
        G96Bond       G96Angle    Proper Dih.  Improper Dih.          LJ-14
    3.24104e+02    1.63106e+03    1.45139e+03    3.65176e+02    8.88245e+02
     Coulomb-14        LJ (SR)   Coulomb (SR)      Potential    Kinetic En.
    2.49503e+04   -4.85751e+03   -1.88236e+04    5.92922e+03    0.00000e+00
   Total Energy    Temperature Pressure (bar)
    5.92922e+03    0.00000e+00    0.00000e+00

           Step           Time         Lambda
          18600    18600.00000        0.00000

   Energies (kJ/mol)
        G96Bond       G96Angle    Proper Dih.  Improper Dih.          LJ-14
    3.24193e+02    1.63165e+03    1.44521e+03    3.65172e+02    8.88452e+02
     Coulomb-14        LJ (SR)   Coulomb (SR)      Potential    Kinetic En.
    2.49500e+04   -4.85558e+03   -1.88254e+04    5.92373e+03    0.00000e+00
   Total Energy    Temperature Pressure (bar)
    5.92373e+03    0.00000e+00    0.00000e+00

           Step           Time         Lambda
          18700    18700.00000        0.00000

   Energies (kJ/mol)
        G96Bond       G96Angle    Proper Dih.  Improper Dih.          LJ-14
    3.24140e+02    1.63205e+03    1.44432e+03    3.65120e+02    8.88419e+02
     Coulomb-14        LJ (SR)   Coulomb (SR)      Potential    Kinetic En.
    2.49500e+04   -4.85603e+03   -1.88273e+04    5.92075e+03    0.00000e+00
   Total Energy    Temperature Pressure (bar)
    5.92075e+03    0.00000e+00    0.00000e+00

           Step           Time         Lambda
          18800    18800.00000        0.00000

   Energies (kJ/mol)
        G96Bond       G96Angle    Proper Dih.  Improper Dih.          LJ-14
    3.23944e+02    1.63395e+03    1.44122e+03    3.65265e+02    8.88204e+02
     Coulomb-14        LJ (SR)   Coulomb (SR)      Potential    Kinetic En.
    2.49492e+04   -4.85734e+03   -1.88337e+04    5.91068e+03    0.00000e+00
   Total Energy    Temperature Pressure (bar)
    5.91068e+03    0.00000e+00    0.00000e+00

           Step           Time         Lambda
          18900    18900.00000        0.00000

   Energies (kJ/mol)
        G96Bond       G96Angle    Proper Dih.  Improper Dih.          LJ-14
    3.24224e+02    1.63388e+03    1.44062e+03    3.65267e+02    8.88196e+02
     Coulomb-14        LJ (SR)   Coulomb (SR)      Potential    Kinetic En.
    2.49489e+04   -4.85733e+03   -1.88346e+04    5.90911e+03    0.00000e+00
   Total Energy    Temperature Pressure (bar)
    5.90911e+03    0.00000e+00    0.00000e+00

           Step           Time         Lambda
          19000    19000.00000        0.00000

   Energies (kJ/mol)
        G96Bond       G96Angle    Proper Dih.  Improper Dih.          LJ-14
    3.24187e+02    1.63578e+03    1.43896e+03    3.65392e+02    8.87601e+02
     Coulomb-14        LJ (SR)   Coulomb (SR)      Potential    Kinetic En.
    2.49471e+04   -4.85649e+03   -1.88394e+04    5.90319e+03    0.00000e+00
   Total Energy    Temperature Pressure (bar)
    5.90319e+03    0.00000e+00    0.00000e+00

           Step           Time         Lambda
          19100    19100.00000        0.00000

   Energies (kJ/mol)
        G96Bond       G96Angle    Proper Dih.  Improper Dih.          LJ-14
    3.24068e+02    1.63609e+03    1.43904e+03    3.65377e+02    8.87464e+02
     Coulomb-14        LJ (SR)   Coulomb (SR)      Potential    Kinetic En.
    2.49469e+04   -4.85689e+03   -1.88396e+04    5.90242e+03    0.00000e+00
   Total Energy    Temperature Pressure (bar)
    5.90242e+03    0.00000e+00    0.00000e+00

           Step           Time         Lambda
          19200    19200.00000        0.00000

   Energies (kJ/mol)
        G96Bond       G96Angle    Proper Dih.  Improper Dih.          LJ-14
    3.24661e+02    1.63780e+03    1.43868e+03    3.65473e+02    8.87326e+02
     Coulomb-14        LJ (SR)   Coulomb (SR)      Potential    Kinetic En.
    2.49434e+04   -4.85725e+03   -1.88423e+04    5.89779e+03    0.00000e+00
   Total Energy    Temperature Pressure (bar)
    5.89779e+03    0.00000e+00    0.00000e+00

           Step           Time         Lambda
          19300    19300.00000        0.00000

   Energies (kJ/mol)
        G96Bond       G96Angle    Proper Dih.  Improper Dih.          LJ-14
    3.24292e+02    1.63870e+03    1.43760e+03    3.65836e+02    8.88123e+02
     Coulomb-14        LJ (SR)   Coulomb (SR)      Potential    Kinetic En.
    2.49424e+04   -4.85788e+03   -1.88445e+04    5.89456e+03    0.00000e+00
   Total Energy    Temperature Pressure (bar)
    5.89456e+03    0.00000e+00    0.00000e+00

           Step           Time         Lambda
          19400    19400.00000        0.00000

   Energies (kJ/mol)
        G96Bond       G96Angle    Proper Dih.  Improper Dih.          LJ-14
    3.24358e+02    1.63898e+03    1.43718e+03    3.66187e+02    8.88487e+02
     Coulomb-14        LJ (SR)   Coulomb (SR)      Potential    Kinetic En.
    2.49424e+04   -4.85785e+03   -1.88467e+04    5.89299e+03    0.00000e+00
   Total Energy    Temperature Pressure (bar)
    5.89299e+03    0.00000e+00    0.00000e+00

           Step           Time         Lambda
          19500    19500.00000        0.00000

   Energies (kJ/mol)
        G96Bond       G96Angle    Proper Dih.  Improper Dih.          LJ-14
    3.24143e+02    1.63982e+03    1.43716e+03    3.66805e+02    8.88446e+02
     Coulomb-14        LJ (SR)   Coulomb (SR)      Potential    Kinetic En.
    2.49430e+04   -4.85738e+03   -1.88523e+04    5.88964e+03    0.00000e+00
   Total Energy    Temperature Pressure (bar)
    5.88964e+03    0.00000e+00    0.00000e+00

           Step           Time         Lambda
          19600    19600.00000        0.00000

   Energies (kJ/mol)
        G96Bond       G96Angle    Proper Dih.  Improper Dih.          LJ-14
    3.24167e+02    1.64009e+03    1.43723e+03    3.66800e+02    8.88346e+02
     Coulomb-14        LJ (SR)   Coulomb (SR)      Potential    Kinetic En.
    2.49424e+04   -4.85757e+03   -1.88528e+04    5.88869e+03    0.00000e+00
   Total Energy    Temperature Pressure (bar)
    5.88869e+03    0.00000e+00    0.00000e+00

           Step           Time         Lambda
          19700    19700.00000        0.00000

   Energies (kJ/mol)
        G96Bond       G96Angle    Proper Dih.  Improper Dih.          LJ-14
    3.24192e+02    1.64041e+03    1.43734e+03    3.66868e+02    8.88207e+02
     Coulomb-14        LJ (SR)   Coulomb (SR)      Potential    Kinetic En.
    2.49419e+04   -4.85762e+03   -1.88538e+04    5.88751e+03    0.00000e+00
   Total Energy    Temperature Pressure (bar)
    5.88751e+03    0.00000e+00    0.00000e+00

           Step           Time         Lambda
          19800    19800.00000        0.00000

   Energies (kJ/mol)
        G96Bond       G96Angle    Proper Dih.  Improper Dih.          LJ-14
    3.24132e+02    1.64065e+03    1.43738e+03    3.66942e+02    8.88160e+02
     Coulomb-14        LJ (SR)   Coulomb (SR)      Potential    Kinetic En.
    2.49417e+04   -4.85767e+03   -1.88543e+04    5.88702e+03    0.00000e+00
   Total Energy    Temperature Pressure (bar)
    5.88702e+03    0.00000e+00    0.00000e+00

           Step           Time         Lambda
          19900    19900.00000        0.00000

   Energies (kJ/mol)
        G96Bond       G96Angle    Proper Dih.  Improper Dih.          LJ-14
    3.24214e+02    1.64086e+03    1.43742e+03    3.67072e+02    8.88079e+02
     Coulomb-14        LJ (SR)   Coulomb (SR)      Potential    Kinetic En.
    2.49413e+04   -4.85772e+03   -1.88550e+04    5.88626e+03    0.00000e+00
   Total Energy    Temperature Pressure (bar)
    5.88626e+03    0.00000e+00    0.00000e+00

           Step           Time         Lambda
          20000    20000.00000        0.00000

   Energies (kJ/mol)
        G96Bond       G96Angle    Proper Dih.  Improper Dih.          LJ-14
    3.24158e+02    1.64114e+03    1.43749e+03    3.67130e+02    8.88025e+02
     Coulomb-14        LJ (SR)   Coulomb (SR)      Potential    Kinetic En.
    2.49410e+04   -4.85779e+03   -1.88556e+04    5.88559e+03    0.00000e+00
   Total Energy    Temperature Pressure (bar)
    5.88559e+03    0.00000e+00    0.00000e+00

           Step           Time         Lambda
          20100    20100.00000        0.00000

   Energies (kJ/mol)
        G96Bond       G96Angle    Proper Dih.  Improper Dih.          LJ-14
    3.24136e+02    1.64132e+03    1.43754e+03    3.67197e+02    8.87990e+02
     Coulomb-14        LJ (SR)   Coulomb (SR)      Potential    Kinetic En.
    2.49408e+04   -4.85781e+03   -1.88560e+04    5.88510e+03    0.00000e+00
   Total Energy    Temperature Pressure (bar)
    5.88510e+03    0.00000e+00    0.00000e+00

           Step           Time         Lambda
          20200    20200.00000        0.00000

   Energies (kJ/mol)
        G96Bond       G96Angle    Proper Dih.  Improper Dih.          LJ-14
    3.24073e+02    1.64184e+03    1.43767e+03    3.67386e+02    8.87923e+02
     Coulomb-14        LJ (SR)   Coulomb (SR)      Potential    Kinetic En.
    2.49401e+04   -4.85790e+03   -1.88572e+04    5.88388e+03    0.00000e+00
   Total Energy    Temperature Pressure (bar)
    5.88388e+03    0.00000e+00    0.00000e+00

           Step           Time         Lambda
          20300    20300.00000        0.00000

   Energies (kJ/mol)
        G96Bond       G96Angle    Proper Dih.  Improper Dih.          LJ-14
    3.24081e+02    1.64215e+03    1.43781e+03    3.67506e+02    8.87905e+02
     Coulomb-14        LJ (SR)   Coulomb (SR)      Potential    Kinetic En.
    2.49397e+04   -4.85796e+03   -1.88581e+04    5.88309e+03    0.00000e+00
   Total Energy    Temperature Pressure (bar)
    5.88309e+03    0.00000e+00    0.00000e+00

           Step           Time         Lambda
          20400    20400.00000        0.00000

   Energies (kJ/mol)
        G96Bond       G96Angle    Proper Dih.  Improper Dih.          LJ-14
    3.24104e+02    1.64240e+03    1.43792e+03    3.67586e+02    8.87888e+02
     Coulomb-14        LJ (SR)   Coulomb (SR)      Potential    Kinetic En.
    2.49393e+04   -4.85799e+03   -1.88587e+04    5.88253e+03    0.00000e+00
   Total Energy    Temperature Pressure (bar)
    5.88253e+03    0.00000e+00    0.00000e+00

           Step           Time         Lambda
          20500    20500.00000        0.00000

   Energies (kJ/mol)
        G96Bond       G96Angle    Proper Dih.  Improper Dih.          LJ-14
    3.24121e+02    1.64371e+03    1.43831e+03    3.67944e+02    8.88064e+02
     Coulomb-14        LJ (SR)   Coulomb (SR)      Potential    Kinetic En.
    2.49377e+04   -4.85788e+03   -1.88621e+04    5.87993e+03    0.00000e+00
   Total Energy    Temperature Pressure (bar)
    5.87993e+03    0.00000e+00    0.00000e+00

           Step           Time         Lambda
          20600    20600.00000        0.00000

   Energies (kJ/mol)
        G96Bond       G96Angle    Proper Dih.  Improper Dih.          LJ-14
    3.23884e+02    1.64450e+03    1.43848e+03    3.68074e+02    8.88117e+02
     Coulomb-14        LJ (SR)   Coulomb (SR)      Potential    Kinetic En.
    2.49373e+04   -4.85776e+03   -1.88637e+04    5.87888e+03    0.00000e+00
   Total Energy    Temperature Pressure (bar)
    5.87888e+03    0.00000e+00    0.00000e+00

           Step           Time         Lambda
          20700    20700.00000        0.00000

   Energies (kJ/mol)
        G96Bond       G96Angle    Proper Dih.  Improper Dih.          LJ-14
    3.24106e+02    1.64450e+03    1.43855e+03    3.68168e+02    8.88217e+02
     Coulomb-14        LJ (SR)   Coulomb (SR)      Potential    Kinetic En.
    2.49374e+04   -4.85777e+03   -1.88648e+04    5.87827e+03    0.00000e+00
   Total Energy    Temperature Pressure (bar)
    5.87827e+03    0.00000e+00    0.00000e+00

           Step           Time         Lambda
          20800    20800.00000        0.00000

   Energies (kJ/mol)
        G96Bond       G96Angle    Proper Dih.  Improper Dih.          LJ-14
    3.23952e+02    1.64484e+03    1.43877e+03    3.68317e+02    8.88345e+02
     Coulomb-14        LJ (SR)   Coulomb (SR)      Potential    Kinetic En.
    2.49378e+04   -4.85797e+03   -1.88668e+04    5.87721e+03    0.00000e+00
   Total Energy    Temperature Pressure (bar)
    5.87721e+03    0.00000e+00    0.00000e+00

           Step           Time         Lambda
          20900    20900.00000        0.00000

   Energies (kJ/mol)
        G96Bond       G96Angle    Proper Dih.  Improper Dih.          LJ-14
    3.23671e+02    1.64580e+03    1.44019e+03    3.68999e+02    8.88989e+02
     Coulomb-14        LJ (SR)   Coulomb (SR)      Potential    Kinetic En.
    2.49401e+04   -4.86029e+03   -1.88751e+04    5.87239e+03    0.00000e+00
   Total Energy    Temperature Pressure (bar)
    5.87239e+03    0.00000e+00    0.00000e+00

           Step           Time         Lambda
          21000    21000.00000        0.00000

   Energies (kJ/mol)
        G96Bond       G96Angle    Proper Dih.  Improper Dih.          LJ-14
    3.23709e+02    1.64564e+03    1.44028e+03    3.68950e+02    8.89188e+02
     Coulomb-14        LJ (SR)   Coulomb (SR)      Potential    Kinetic En.
    2.49400e+04   -4.86063e+03   -1.88752e+04    5.87196e+03    0.00000e+00
   Total Energy    Temperature Pressure (bar)
    5.87196e+03    0.00000e+00    0.00000e+00

           Step           Time         Lambda
          21100    21100.00000        0.00000

   Energies (kJ/mol)
        G96Bond       G96Angle    Proper Dih.  Improper Dih.          LJ-14
    3.22795e+02    1.64654e+03    1.44051e+03    3.68912e+02    8.89216e+02
     Coulomb-14        LJ (SR)   Coulomb (SR)      Potential    Kinetic En.
    2.49400e+04   -4.86095e+03   -1.88755e+04    5.87158e+03    0.00000e+00
   Total Energy    Temperature Pressure (bar)
    5.87158e+03    0.00000e+00    0.00000e+00

           Step           Time         Lambda
          21200    21200.00000        0.00000

   Energies (kJ/mol)
        G96Bond       G96Angle    Proper Dih.  Improper Dih.          LJ-14
    3.23636e+02    1.64592e+03    1.44142e+03    3.69054e+02    8.89515e+02
     Coulomb-14        LJ (SR)   Coulomb (SR)      Potential    Kinetic En.
    2.49400e+04   -4.86244e+03   -1.88776e+04    5.86946e+03    0.00000e+00
   Total Energy    Temperature Pressure (bar)
    5.86946e+03    0.00000e+00    0.00000e+00

           Step           Time         Lambda
          21300    21300.00000        0.00000

   Energies (kJ/mol)
        G96Bond       G96Angle    Proper Dih.  Improper Dih.          LJ-14
    3.23595e+02    1.64599e+03    1.44161e+03    3.69099e+02    8.89539e+02
     Coulomb-14        LJ (SR)   Coulomb (SR)      Potential    Kinetic En.
    2.49401e+04   -4.86270e+03   -1.88781e+04    5.86911e+03    0.00000e+00
   Total Energy    Temperature Pressure (bar)
    5.86911e+03    0.00000e+00    0.00000e+00

           Step           Time         Lambda
          21400    21400.00000        0.00000

   Energies (kJ/mol)
        G96Bond       G96Angle    Proper Dih.  Improper Dih.          LJ-14
    3.23510e+02    1.64617e+03    1.44195e+03    3.69153e+02    8.89640e+02
     Coulomb-14        LJ (SR)   Coulomb (SR)      Potential    Kinetic En.
    2.49401e+04   -4.86319e+03   -1.88789e+04    5.86844e+03    0.00000e+00
   Total Energy    Temperature Pressure (bar)
    5.86844e+03    0.00000e+00    0.00000e+00

           Step           Time         Lambda
          21500    21500.00000        0.00000

   Energies (kJ/mol)
        G96Bond       G96Angle    Proper Dih.  Improper Dih.          LJ-14
    3.23567e+02    1.64616e+03    1.44211e+03    3.69185e+02    8.89680e+02
     Coulomb-14        LJ (SR)   Coulomb (SR)      Potential    Kinetic En.
    2.49400e+04   -4.86342e+03   -1.88792e+04    5.86811e+03    0.00000e+00
   Total Energy    Temperature Pressure (bar)
    5.86811e+03    0.00000e+00    0.00000e+00

           Step           Time         Lambda
          21600    21600.00000        0.00000

   Energies (kJ/mol)
        G96Bond       G96Angle    Proper Dih.  Improper Dih.          LJ-14
    3.23575e+02    1.64624e+03    1.44238e+03    3.69248e+02    8.89744e+02
     Coulomb-14        LJ (SR)   Coulomb (SR)      Potential    Kinetic En.
    2.49400e+04   -4.86382e+03   -1.88798e+04    5.86756e+03    0.00000e+00
   Total Energy    Temperature Pressure (bar)
    5.86756e+03    0.00000e+00    0.00000e+00

           Step           Time         Lambda
          21700    21700.00000        0.00000

   Energies (kJ/mol)
        G96Bond       G96Angle    Proper Dih.  Improper Dih.          LJ-14
    3.23568e+02    1.64633e+03    1.44257e+03    3.69292e+02    8.89790e+02
     Coulomb-14        LJ (SR)   Coulomb (SR)      Potential    Kinetic En.
    2.49399e+04   -4.86411e+03   -1.88801e+04    5.86717e+03    0.00000e+00
   Total Energy    Temperature Pressure (bar)
    5.86717e+03    0.00000e+00    0.00000e+00

           Step           Time         Lambda
          21800    21800.00000        0.00000

   Energies (kJ/mol)
        G96Bond       G96Angle    Proper Dih.  Improper Dih.          LJ-14
    3.30735e+02    1.64383e+03    1.44409e+03    3.70750e+02    8.88941e+02
     Coulomb-14        LJ (SR)   Coulomb (SR)      Potential    Kinetic En.
    2.49380e+04   -4.86754e+03   -1.88839e+04    5.86488e+03    0.00000e+00
   Total Energy    Temperature Pressure (bar)
    5.86488e+03    0.00000e+00    0.00000e+00

           Step           Time         Lambda
          21900    21900.00000        0.00000

   Energies (kJ/mol)
        G96Bond       G96Angle    Proper Dih.  Improper Dih.          LJ-14
    3.23557e+02    1.64790e+03    1.44451e+03    3.70213e+02    8.90490e+02
     Coulomb-14        LJ (SR)   Coulomb (SR)      Potential    Kinetic En.
    2.49371e+04   -4.86765e+03   -1.88847e+04    5.86140e+03    0.00000e+00
   Total Energy    Temperature Pressure (bar)
    5.86140e+03    0.00000e+00    0.00000e+00

           Step           Time         Lambda
          22000    22000.00000        0.00000

   Energies (kJ/mol)
        G96Bond       G96Angle    Proper Dih.  Improper Dih.          LJ-14
    3.23582e+02    1.64806e+03    1.44464e+03    3.70303e+02    8.90485e+02
     Coulomb-14        LJ (SR)   Coulomb (SR)      Potential    Kinetic En.
    2.49368e+04   -4.86784e+03   -1.88852e+04    5.86086e+03    0.00000e+00
   Total Energy    Temperature Pressure (bar)
    5.86086e+03    0.00000e+00    0.00000e+00

           Step           Time         Lambda
          22100    22100.00000        0.00000

   Energies (kJ/mol)
        G96Bond       G96Angle    Proper Dih.  Improper Dih.          LJ-14
    3.23461e+02    1.64834e+03    1.44484e+03    3.70367e+02    8.90550e+02
     Coulomb-14        LJ (SR)   Coulomb (SR)      Potential    Kinetic En.
    2.49365e+04   -4.86806e+03   -1.88857e+04    5.86023e+03    0.00000e+00
   Total Energy    Temperature Pressure (bar)
    5.86023e+03    0.00000e+00    0.00000e+00

           Step           Time         Lambda
          22200    22200.00000        0.00000

   Energies (kJ/mol)
        G96Bond       G96Angle    Proper Dih.  Improper Dih.          LJ-14
    3.23722e+02    1.64900e+03    1.44586e+03    3.70430e+02    8.90686e+02
     Coulomb-14        LJ (SR)   Coulomb (SR)      Potential    Kinetic En.
    2.49347e+04   -4.86863e+03   -1.88885e+04    5.85725e+03    0.00000e+00
   Total Energy    Temperature Pressure (bar)
    5.85725e+03    0.00000e+00    0.00000e+00

           Step           Time         Lambda
          22300    22300.00000        0.00000

   Energies (kJ/mol)
        G96Bond       G96Angle    Proper Dih.  Improper Dih.          LJ-14
    3.23896e+02    1.64972e+03    1.44579e+03    3.70419e+02    8.90522e+02
     Coulomb-14        LJ (SR)   Coulomb (SR)      Potential    Kinetic En.
    2.49332e+04   -4.86835e+03   -1.88892e+04    5.85595e+03    0.00000e+00
   Total Energy    Temperature Pressure (bar)
    5.85595e+03    0.00000e+00    0.00000e+00

           Step           Time         Lambda
          22400    22400.00000        0.00000

   Energies (kJ/mol)
        G96Bond       G96Angle    Proper Dih.  Improper Dih.          LJ-14
    3.23911e+02    1.65025e+03    1.44503e+03    3.70407e+02    8.90246e+02
     Coulomb-14        LJ (SR)   Coulomb (SR)      Potential    Kinetic En.
    2.49331e+04   -4.86821e+03   -1.88904e+04    5.85424e+03    0.00000e+00
   Total Energy    Temperature Pressure (bar)
    5.85424e+03    0.00000e+00    0.00000e+00

           Step           Time         Lambda
          22500    22500.00000        0.00000

   Energies (kJ/mol)
        G96Bond       G96Angle    Proper Dih.  Improper Dih.          LJ-14
    3.23771e+02    1.65031e+03    1.44465e+03    3.70312e+02    8.90203e+02
     Coulomb-14        LJ (SR)   Coulomb (SR)      Potential    Kinetic En.
    2.49343e+04   -4.86861e+03   -1.88925e+04    5.85246e+03    0.00000e+00
   Total Energy    Temperature Pressure (bar)
    5.85246e+03    0.00000e+00    0.00000e+00

           Step           Time         Lambda
          22600    22600.00000        0.00000

   Energies (kJ/mol)
        G96Bond       G96Angle    Proper Dih.  Improper Dih.          LJ-14
    3.23333e+02    1.64978e+03    1.44592e+03    3.70296e+02    8.91236e+02
     Coulomb-14        LJ (SR)   Coulomb (SR)      Potential    Kinetic En.
    2.49381e+04   -4.87134e+03   -1.89000e+04    5.84726e+03    0.00000e+00
   Total Energy    Temperature Pressure (bar)
    5.84726e+03    0.00000e+00    0.00000e+00

           Step           Time         Lambda
          22700    22700.00000        0.00000

   Energies (kJ/mol)
        G96Bond       G96Angle    Proper Dih.  Improper Dih.          LJ-14
    3.23486e+02    1.64983e+03    1.44642e+03    3.70544e+02    8.91161e+02
     Coulomb-14        LJ (SR)   Coulomb (SR)      Potential    Kinetic En.
    2.49378e+04   -4.87202e+03   -1.89009e+04    5.84638e+03    0.00000e+00
   Total Energy    Temperature Pressure (bar)
    5.84638e+03    0.00000e+00    0.00000e+00

           Step           Time         Lambda
          22800    22800.00000        0.00000

   Energies (kJ/mol)
        G96Bond       G96Angle    Proper Dih.  Improper Dih.          LJ-14
    3.23794e+02    1.64974e+03    1.44751e+03    3.71128e+02    8.91535e+02
     Coulomb-14        LJ (SR)   Coulomb (SR)      Potential    Kinetic En.
    2.49375e+04   -4.87323e+03   -1.89031e+04    5.84489e+03    0.00000e+00
   Total Energy    Temperature Pressure (bar)
    5.84489e+03    0.00000e+00    0.00000e+00

           Step           Time         Lambda
          22900    22900.00000        0.00000

   Energies (kJ/mol)
        G96Bond       G96Angle    Proper Dih.  Improper Dih.          LJ-14
    3.23542e+02    1.65011e+03    1.44786e+03    3.70760e+02    8.91208e+02
     Coulomb-14        LJ (SR)   Coulomb (SR)      Potential    Kinetic En.
    2.49373e+04   -4.87351e+03   -1.89032e+04    5.84401e+03    0.00000e+00
   Total Energy    Temperature Pressure (bar)
    5.84401e+03    0.00000e+00    0.00000e+00

           Step           Time         Lambda
          23000    23000.00000        0.00000

   Energies (kJ/mol)
        G96Bond       G96Angle    Proper Dih.  Improper Dih.          LJ-14
    3.23544e+02    1.65011e+03    1.44806e+03    3.70781e+02    8.91208e+02
     Coulomb-14        LJ (SR)   Coulomb (SR)      Potential    Kinetic En.
    2.49373e+04   -4.87367e+03   -1.89036e+04    5.84369e+03    0.00000e+00
   Total Energy    Temperature Pressure (bar)
    5.84369e+03    0.00000e+00    0.00000e+00

           Step           Time         Lambda
          23100    23100.00000        0.00000

   Energies (kJ/mol)
        G96Bond       G96Angle    Proper Dih.  Improper Dih.          LJ-14
    3.23542e+02    1.65007e+03    1.44904e+03    3.70832e+02    8.91347e+02
     Coulomb-14        LJ (SR)   Coulomb (SR)      Potential    Kinetic En.
    2.49372e+04   -4.87439e+03   -1.89056e+04    5.84206e+03    0.00000e+00
   Total Energy    Temperature Pressure (bar)
    5.84206e+03    0.00000e+00    0.00000e+00

           Step           Time         Lambda
          23200    23200.00000        0.00000

   Energies (kJ/mol)
        G96Bond       G96Angle    Proper Dih.  Improper Dih.          LJ-14
    3.23610e+02    1.65017e+03    1.44938e+03    3.70886e+02    8.91165e+02
     Coulomb-14        LJ (SR)   Coulomb (SR)      Potential    Kinetic En.
    2.49372e+04   -4.87462e+03   -1.89062e+04    5.84159e+03    0.00000e+00
   Total Energy    Temperature Pressure (bar)
    5.84159e+03    0.00000e+00    0.00000e+00

           Step           Time         Lambda
          23300    23300.00000        0.00000

   Energies (kJ/mol)
        G96Bond       G96Angle    Proper Dih.  Improper Dih.          LJ-14
    3.23634e+02    1.65017e+03    1.44964e+03    3.70900e+02    8.91159e+02
     Coulomb-14        LJ (SR)   Coulomb (SR)      Potential    Kinetic En.
    2.49372e+04   -4.87482e+03   -1.89067e+04    5.84115e+03    0.00000e+00
   Total Energy    Temperature Pressure (bar)
    5.84115e+03    0.00000e+00    0.00000e+00

           Step           Time         Lambda
          23400    23400.00000        0.00000

   Energies (kJ/mol)
        G96Bond       G96Angle    Proper Dih.  Improper Dih.          LJ-14
    3.23583e+02    1.65011e+03    1.45189e+03    3.70824e+02    8.91251e+02
     Coulomb-14        LJ (SR)   Coulomb (SR)      Potential    Kinetic En.
    2.49377e+04   -4.87750e+03   -1.89116e+04    5.83624e+03    0.00000e+00
   Total Energy    Temperature Pressure (bar)
    5.83624e+03    0.00000e+00    0.00000e+00

           Step           Time         Lambda
          23500    23500.00000        0.00000

   Energies (kJ/mol)
        G96Bond       G96Angle    Proper Dih.  Improper Dih.          LJ-14
    3.23530e+02    1.65000e+03    1.45201e+03    3.70798e+02    8.91440e+02
     Coulomb-14        LJ (SR)   Coulomb (SR)      Potential    Kinetic En.
    2.49378e+04   -4.87774e+03   -1.89119e+04    5.83592e+03    0.00000e+00
   Total Energy    Temperature Pressure (bar)
    5.83592e+03    0.00000e+00    0.00000e+00

           Step           Time         Lambda
          23600    23600.00000        0.00000

   Energies (kJ/mol)
        G96Bond       G96Angle    Proper Dih.  Improper Dih.          LJ-14
    3.23495e+02    1.64983e+03    1.45207e+03    3.70802e+02    8.91587e+02
     Coulomb-14        LJ (SR)   Coulomb (SR)      Potential    Kinetic En.
    2.49380e+04   -4.87856e+03   -1.89121e+04    5.83512e+03    0.00000e+00
   Total Energy    Temperature Pressure (bar)
    5.83512e+03    0.00000e+00    0.00000e+00

           Step           Time         Lambda
          23700    23700.00000        0.00000

   Energies (kJ/mol)
        G96Bond       G96Angle    Proper Dih.  Improper Dih.          LJ-14
    3.23464e+02    1.64978e+03    1.45210e+03    3.70806e+02    8.91655e+02
     Coulomb-14        LJ (SR)   Coulomb (SR)      Potential    Kinetic En.
    2.49381e+04   -4.87899e+03   -1.89122e+04    5.83469e+03    0.00000e+00
   Total Energy    Temperature Pressure (bar)
    5.83469e+03    0.00000e+00    0.00000e+00

           Step           Time         Lambda
          23800    23800.00000        0.00000

   Energies (kJ/mol)
        G96Bond       G96Angle    Proper Dih.  Improper Dih.          LJ-14
    3.23461e+02    1.64977e+03    1.45210e+03    3.70806e+02    8.91667e+02
     Coulomb-14        LJ (SR)   Coulomb (SR)      Potential    Kinetic En.
    2.49381e+04   -4.87905e+03   -1.89123e+04    5.83463e+03    0.00000e+00
   Total Energy    Temperature Pressure (bar)
    5.83463e+03    0.00000e+00    0.00000e+00

           Step           Time         Lambda
          23900    23900.00000        0.00000

   Energies (kJ/mol)
        G96Bond       G96Angle    Proper Dih.  Improper Dih.          LJ-14
    3.23459e+02    1.64976e+03    1.45211e+03    3.70806e+02    8.91678e+02
     Coulomb-14        LJ (SR)   Coulomb (SR)      Potential    Kinetic En.
    2.49381e+04   -4.87911e+03   -1.89123e+04    5.83457e+03    0.00000e+00
   Total Energy    Temperature Pressure (bar)
    5.83457e+03    0.00000e+00    0.00000e+00

           Step           Time         Lambda
          24000    24000.00000        0.00000

   Energies (kJ/mol)
        G96Bond       G96Angle    Proper Dih.  Improper Dih.          LJ-14
    3.23456e+02    1.64975e+03    1.45211e+03    3.70806e+02    8.91688e+02
     Coulomb-14        LJ (SR)   Coulomb (SR)      Potential    Kinetic En.
    2.49381e+04   -4.87917e+03   -1.89123e+04    5.83451e+03    0.00000e+00
   Total Energy    Temperature Pressure (bar)
    5.83451e+03    0.00000e+00    0.00000e+00

           Step           Time         Lambda
          24100    24100.00000        0.00000

   Energies (kJ/mol)
        G96Bond       G96Angle    Proper Dih.  Improper Dih.          LJ-14
    3.23434e+02    1.64970e+03    1.45213e+03    3.70808e+02    8.91761e+02
     Coulomb-14        LJ (SR)   Coulomb (SR)      Potential    Kinetic En.
    2.49382e+04   -4.87956e+03   -1.89124e+04    5.83410e+03    0.00000e+00
   Total Energy    Temperature Pressure (bar)
    5.83410e+03    0.00000e+00    0.00000e+00

           Step           Time         Lambda
          24200    24200.00000        0.00000

   Energies (kJ/mol)
        G96Bond       G96Angle    Proper Dih.  Improper Dih.          LJ-14
    3.23451e+02    1.64966e+03    1.45214e+03    3.70805e+02    8.91802e+02
     Coulomb-14        LJ (SR)   Coulomb (SR)      Potential    Kinetic En.
    2.49382e+04   -4.87981e+03   -1.89124e+04    5.83385e+03    0.00000e+00
   Total Energy    Temperature Pressure (bar)
    5.83385e+03    0.00000e+00    0.00000e+00

           Step           Time         Lambda
          24300    24300.00000        0.00000

   Energies (kJ/mol)
        G96Bond       G96Angle    Proper Dih.  Improper Dih.          LJ-14
    3.23171e+02    1.64979e+03    1.45214e+03    3.70796e+02    8.91966e+02
     Coulomb-14        LJ (SR)   Coulomb (SR)      Potential    Kinetic En.
    2.49383e+04   -4.88053e+03   -1.89126e+04    5.83311e+03    0.00000e+00
   Total Energy    Temperature Pressure (bar)
    5.83311e+03    0.00000e+00    0.00000e+00

           Step           Time         Lambda
          24400    24400.00000        0.00000

   Energies (kJ/mol)
        G96Bond       G96Angle    Proper Dih.  Improper Dih.          LJ-14
    3.23450e+02    1.64955e+03    1.45213e+03    3.70801e+02    8.91976e+02
     Coulomb-14        LJ (SR)   Coulomb (SR)      Potential    Kinetic En.
    2.49383e+04   -4.88091e+03   -1.89126e+04    5.83274e+03    0.00000e+00
   Total Energy    Temperature Pressure (bar)
    5.83274e+03    0.00000e+00    0.00000e+00

           Step           Time         Lambda
          24500    24500.00000        0.00000

   Energies (kJ/mol)
        G96Bond       G96Angle    Proper Dih.  Improper Dih.          LJ-14
    3.23420e+02    1.64953e+03    1.45209e+03    3.70797e+02    8.92066e+02
     Coulomb-14        LJ (SR)   Coulomb (SR)      Potential    Kinetic En.
    2.49383e+04   -4.88136e+03   -1.89126e+04    5.83228e+03    0.00000e+00
   Total Energy    Temperature Pressure (bar)
    5.83228e+03    0.00000e+00    0.00000e+00

           Step           Time         Lambda
          24600    24600.00000        0.00000

   Energies (kJ/mol)
        G96Bond       G96Angle    Proper Dih.  Improper Dih.          LJ-14
    3.23421e+02    1.64954e+03    1.45164e+03    3.70811e+02    8.92392e+02
     Coulomb-14        LJ (SR)   Coulomb (SR)      Potential    Kinetic En.
    2.49383e+04   -4.88308e+03   -1.89124e+04    5.83057e+03    0.00000e+00
   Total Energy    Temperature Pressure (bar)
    5.83057e+03    0.00000e+00    0.00000e+00

           Step           Time         Lambda
          24700    24700.00000        0.00000

   Energies (kJ/mol)
        G96Bond       G96Angle    Proper Dih.  Improper Dih.          LJ-14
    3.23373e+02    1.64943e+03    1.45167e+03    3.70824e+02    8.92436e+02
     Coulomb-14        LJ (SR)   Coulomb (SR)      Potential    Kinetic En.
    2.49383e+04   -4.88344e+03   -1.89124e+04    5.83018e+03    0.00000e+00
   Total Energy    Temperature Pressure (bar)
    5.83018e+03    0.00000e+00    0.00000e+00

           Step           Time         Lambda
          24800    24800.00000        0.00000

   Energies (kJ/mol)
        G96Bond       G96Angle    Proper Dih.  Improper Dih.          LJ-14
    3.23257e+02    1.64907e+03    1.45088e+03    3.70836e+02    8.93126e+02
     Coulomb-14        LJ (SR)   Coulomb (SR)      Potential    Kinetic En.
    2.49384e+04   -4.88667e+03   -1.89117e+04    5.82721e+03    0.00000e+00
   Total Energy    Temperature Pressure (bar)
    5.82721e+03    0.00000e+00    0.00000e+00

           Step           Time         Lambda
          24900    24900.00000        0.00000

   Energies (kJ/mol)
        G96Bond       G96Angle    Proper Dih.  Improper Dih.          LJ-14
    3.23117e+02    1.64836e+03    1.45165e+03    3.70994e+02    8.93175e+02
     Coulomb-14        LJ (SR)   Coulomb (SR)      Potential    Kinetic En.
    2.49389e+04   -4.88844e+03   -1.89123e+04    5.82547e+03    0.00000e+00
   Total Energy    Temperature Pressure (bar)
    5.82547e+03    0.00000e+00    0.00000e+00

           Step           Time         Lambda
          25000    25000.00000        0.00000

   Energies (kJ/mol)
        G96Bond       G96Angle    Proper Dih.  Improper Dih.          LJ-14
    3.23166e+02    1.64847e+03    1.45177e+03    3.70868e+02    8.93152e+02
     Coulomb-14        LJ (SR)   Coulomb (SR)      Potential    Kinetic En.
    2.49379e+04   -4.88899e+03   -1.89113e+04    5.82499e+03    0.00000e+00
   Total Energy    Temperature Pressure (bar)
    5.82499e+03    0.00000e+00    0.00000e+00


Stepsize too small, or no change in energy.
Converged to machine precision,
but not to the requested precision Fmax < 0

Polak-Ribiere Conjugate Gradients did not converge to Fmax < 0 in 25001 steps.
Potential Energy  =  5.82499050952352e+03
Maximum force     =  2.39079603645465e+00 on atom 1271
Norm of force     =  1.77594558995965e-01

Performed 31177 energy evaluations in total.

	M E G A - F L O P S   A C C O U N T I N G

   RF=Reaction-Field  FE=Free Energy  SCFE=Soft-Core/Free Energy
   T=Tabulated        W3=SPC/TIP3p    W4=TIP4p (single or pairs)
   NF=No Forces

 Computing:                        M-Number         M-Flops  % of Flops
-----------------------------------------------------------------------
 VdW(T)                         2956.127524   159630.886296    18.0
 Coul(T)                        1481.903767    62239.958214     7.0
 Coul(T) + VdW(T)               1664.172066   113163.700488    12.7
 Outer nonbonded loop            173.287867     1732.878670     0.2
 1,4 nonbonded interactions      159.350758    14341.568220     1.6
 NS-Pairs                      23374.146600   490857.078600    55.3
 CG-CoM                           38.161872     1106.694288     0.1
 Bonds                            88.826122     3819.523246     0.4
 Angles                          129.731658    21146.260254     2.4
 Propers                          48.481790    11102.329910     1.2
 Impropers                        43.649200     9079.033600     1.0
-----------------------------------------------------------------------
 Total                                        888219.911786   100.0
-----------------------------------------------------------------------

               NODE (s)   Real (s)      (%)
       Time:    734.000    734.000    100.0
                       12:14
Finished mdrun on node 0 Mon Jul 18 07:51:41 2016
