# Supplementary material for: Computational Modeling of complete HOXB13 protein for predicting the functional effect of SNPs and the associated role in hereditary prostate cancer
Source: Sci Rep. 2017 Mar 8;7:43830. doi: 10.1038/srep43830 (PMC5363706; doi:10.1038/srep43830)
Supplement: Supplementary Dataset [file srep43830-s1.zip › SR Supplementary Data Files Complete/Energy minimised protein/Y137S.log.txt]

Log file opened on Mon Jul 18 07:51:33 2016
Host: lorentz.dynstr.pasteur.fr  pid: 26671  nodeid: 0  nnodes:  1
The Gromacs distribution was built Thu Jan 26 01:39:00 CET 2006 by
root@lorentz.immstr.pasteur.fr (Linux 2.6.9-5.0.3.ELsmp x86_64)


                         :-)  G  R  O  M  A  C  S  (-:

                 Good ROcking Metal Altar for Chronical Sinners

                             :-)  VERSION 3.3  (-:


      Written by David van der Spoel, Erik Lindahl, Berk Hess, and others.
       Copyright (c) 1991-2000, University of Groningen, The Netherlands.
             Copyright (c) 2001-2004, The GROMACS development team,
            check out http://www.gromacs.org for more information.

         This program is free software; you can redistribute it and/or
          modify it under the terms of the GNU General Public License
         as published by the Free Software Foundation; either version 2
             of the License, or (at your option) any later version.

 :-)  /data/delarue_www/executables/gromacs/bin/mdrun_d (double precision)  (-:


++++ PLEASE READ AND CITE THE FOLLOWING REFERENCE ++++
E. Lindahl and B. Hess and D. van der Spoel
GROMACS 3.0: A package for molecular simulation and trajectory analysis
J. Mol. Mod. 7 (2001) pp. 306-317
-------- -------- --- Thank You --- -------- --------


++++ PLEASE READ AND CITE THE FOLLOWING REFERENCE ++++
H. J. C. Berendsen, D. van der Spoel and R. van Drunen
GROMACS: A message-passing parallel molecular dynamics implementation
Comp. Phys. Comm. 91 (1995) pp. 43-56
-------- -------- --- Thank You --- -------- --------

Input Parameters:
   integrator           = cg
   nsteps               = 25000
   init_step            = 0
   ns_type              = Simple
   nstlist              = 10
   ndelta               = 2
   bDomDecomp           = FALSE
   decomp_dir           = 0
   nstcomm              = 1
   comm_mode            = Linear
   nstcheckpoint        = 1000
   nstlog               = 100
   nstxout              = 0
   nstvout              = 0
   nstfout              = 0
   nstenergy            = 0
   nstxtcout            = 0
   init_t               = 0
   delta_t              = 0.001
   xtcprec              = 1000
   nkx                  = 0
   nky                  = 0
   nkz                  = 0
   pme_order            = 4
   ewald_rtol           = 1e-05
   ewald_geometry       = 0
   epsilon_surface      = 0
   optimize_fft         = FALSE
   ePBC                 = no
   bUncStart            = FALSE
   bShakeSOR            = FALSE
   etc                  = No
   epc                  = No
   epctype              = Isotropic
   tau_p                = 1
   ref_p (3x3):
      ref_p[    0]={ 0.00000e+00,  0.00000e+00,  0.00000e+00}
      ref_p[    1]={ 0.00000e+00,  0.00000e+00,  0.00000e+00}
      ref_p[    2]={ 0.00000e+00,  0.00000e+00,  0.00000e+00}
   compress (3x3):
      compress[    0]={ 0.00000e+00,  0.00000e+00,  0.00000e+00}
      compress[    1]={ 0.00000e+00,  0.00000e+00,  0.00000e+00}
      compress[    2]={ 0.00000e+00,  0.00000e+00,  0.00000e+00}
   andersen_seed        = 815131
   rlist                = 1.4
   coulombtype          = Shift
   rcoulomb_switch      = 0
   rcoulomb             = 1
   vdwtype              = Shift
   rvdw_switch          = 0
   rvdw                 = 1
   epsilon_r            = 1
   epsilon_rf           = 1
   tabext               = 1
   gb_algorithm         = Still
   nstgbradii           = 1
   rgbradii             = 2
   gb_saltconc          = 0
   implicit_solvent     = No
   DispCorr             = No
   fudgeQQ              = 1
   free_energy          = no
   init_lambda          = 0
   sc_alpha             = 0
   sc_power             = 1
   sc_sigma             = 0.3
   delta_lambda         = 0
   disre_weighting      = Conservative
   disre_mixed          = FALSE
   dr_fc                = 1000
   dr_tau               = 0
   nstdisreout          = 100
   orires_fc            = 0
   orires_tau           = 0
   nstorireout          = 100
   dihre-fc             = 1000
   dihre-tau            = 0
   nstdihreout          = 100
   em_stepsize          = 0.01
   em_tol               = 0
   niter                = 20
   fc_stepsize          = 0
   nstcgsteep           = 1000
   nbfgscorr            = 10
   ConstAlg             = Lincs
   shake_tol            = 0.0001
   lincs_order          = 4
   lincs_warnangle      = 30
   lincs_iter           = 1
   bd_fric              = 0
   ld_seed              = 1993
   cos_accel            = 0
   deform (3x3):
      deform[    0]={ 0.00000e+00,  0.00000e+00,  0.00000e+00}
      deform[    1]={ 0.00000e+00,  0.00000e+00,  0.00000e+00}
      deform[    2]={ 0.00000e+00,  0.00000e+00,  0.00000e+00}
   userint1             = 0
   userint2             = 0
   userint3             = 0
   userint4             = 0
   userreal1            = 0
   userreal2            = 0
   userreal3            = 0
   userreal4            = 0
grpopts:
   nrdf:	        8283
   ref_t:	           0
   tau_t:	           0
anneal:		          No
ann_npoints:	           0
   acc:	           0           0           0
   nfreeze:           N           N           N
   energygrp_flags[  0]: 0
   efield-x:
      n = 0
   efield-xt:
      n = 0
   efield-y:
      n = 0
   efield-yt:
      n = 0
   efield-z:
      n = 0
   efield-zt:
      n = 0
   bQMMM                = FALSE
   QMconstraints        = 0
   QMMMscheme           = 0
   scalefactor          = 1
qm_opts:
   ngQM                 = 0
CPU=  0, lastcg= 1219, targetcg=  610, myshift=    0
nsb->shift =   1, nsb->bshift=  0
Neighbor Search Blocks
nsb->nodeid:         0
nsb->nnodes:      1
nsb->cgtotal:  1220
nsb->natoms:   2762
nsb->shift:       1
nsb->bshift:      0
Nodeid   index  homenr  cgload  workload
     0       0    2762    1220      1220

Table routines are used for coulomb: TRUE
Table routines are used for vdw:     TRUE
Using shifted Lennard-Jones, switch between 0 and 1 nm
Cut-off's:   NS: 1.4   Coulomb: 1   LJ: 1
System total charge: 0.000
Generated table with 4800 data points for Shift.
Tabscale = 2000 points/nm
Generated table with 4800 data points for LJ6Shift.
Tabscale = 2000 points/nm
Generated table with 4800 data points for LJ12Shift.
Tabscale = 2000 points/nm
Generated table with 2000 data points for 1-4 COUL.
Tabscale = 2000 points/nm
Generated table with 2000 data points for 1-4 LJ6.
Tabscale = 2000 points/nm
Generated table with 2000 data points for 1-4 LJ12.
Tabscale = 2000 points/nm
Initiating Polak-Ribiere Conjugate Gradients
Center of mass motion removal mode is Linear
We have the following groups for center of mass motion removal:
  0:  rest, initial mass: 2762
Started Polak-Ribiere Conjugate Gradients on node 0 Mon Jul 18 07:51:33 2016
Polak-Ribiere Conjugate Gradients:
   Tolerance (Fmax)   =  0.00000e+00
   Number of steps    =        25000
Configuring nonbonded kernels...
Testing x86_64 SSE2 support... present.


           Step           Time         Lambda
              0        0.00000        0.00000

   Energies (kJ/mol)
        G96Bond       G96Angle    Proper Dih.  Improper Dih.          LJ-14
    4.44300e+03    2.22056e+03    1.64687e+03    4.05855e+02    4.95905e+03
     Coulomb-14        LJ (SR)   Coulomb (SR)      Potential    Kinetic En.
    2.77780e+04   -6.68942e+01   -1.82426e+04    2.31438e+04    0.00000e+00
   Total Energy    Temperature Pressure (bar)
    2.31438e+04    0.00000e+00    0.00000e+00

   F-max             =  7.79780e+03 on atom 2493
   F-Norm            =  8.58550e+04

           Step           Time         Lambda
              0        0.00000        0.00000

   Energies (kJ/mol)
        G96Bond       G96Angle    Proper Dih.  Improper Dih.          LJ-14
    3.87547e+03    2.11472e+03    1.64661e+03    4.02793e+02    4.91254e+03
     Coulomb-14        LJ (SR)   Coulomb (SR)      Potential    Kinetic En.
    2.77574e+04   -1.36175e+02   -1.82464e+04    2.23270e+04    0.00000e+00
   Total Energy    Temperature Pressure (bar)
    2.23270e+04    0.00000e+00    0.00000e+00

           Step           Time         Lambda
            100      100.00000        0.00000

   Energies (kJ/mol)
        G96Bond       G96Angle    Proper Dih.  Improper Dih.          LJ-14
    3.06109e+02    1.64586e+03    1.62877e+03    3.61582e+02    9.34997e+02
     Coulomb-14        LJ (SR)   Coulomb (SR)      Potential    Kinetic En.
    2.57619e+04   -4.29261e+03   -1.75490e+04    8.79767e+03    0.00000e+00
   Total Energy    Temperature Pressure (bar)
    8.79767e+03    0.00000e+00    0.00000e+00

           Step           Time         Lambda
            200      200.00000        0.00000

   Energies (kJ/mol)
        G96Bond       G96Angle    Proper Dih.  Improper Dih.          LJ-14
    3.14252e+02    1.61100e+03    1.55025e+03    3.40815e+02    8.53359e+02
     Coulomb-14        LJ (SR)   Coulomb (SR)      Potential    Kinetic En.
    2.56130e+04   -4.37728e+03   -1.76442e+04    8.26126e+03    0.00000e+00
   Total Energy    Temperature Pressure (bar)
    8.26126e+03    0.00000e+00    0.00000e+00

           Step           Time         Lambda
            300      300.00000        0.00000

   Energies (kJ/mol)
        G96Bond       G96Angle    Proper Dih.  Improper Dih.          LJ-14
    3.17865e+02    1.60729e+03    1.50313e+03    3.44622e+02    8.45776e+02
     Coulomb-14        LJ (SR)   Coulomb (SR)      Potential    Kinetic En.
    2.55693e+04   -4.37880e+03   -1.77778e+04    8.03144e+03    0.00000e+00
   Total Energy    Temperature Pressure (bar)
    8.03144e+03    0.00000e+00    0.00000e+00

           Step           Time         Lambda
            400      400.00000        0.00000

   Energies (kJ/mol)
        G96Bond       G96Angle    Proper Dih.  Improper Dih.          LJ-14
    3.19398e+02    1.61213e+03    1.48211e+03    3.46635e+02    8.38326e+02
     Coulomb-14        LJ (SR)   Coulomb (SR)      Potential    Kinetic En.
    2.55507e+04   -4.38666e+03   -1.78740e+04    7.88872e+03    0.00000e+00
   Total Energy    Temperature Pressure (bar)
    7.88872e+03    0.00000e+00    0.00000e+00

           Step           Time         Lambda
            500      500.00000        0.00000

   Energies (kJ/mol)
        G96Bond       G96Angle    Proper Dih.  Improper Dih.          LJ-14
    3.20364e+02    1.61384e+03    1.46891e+03    3.47799e+02    8.37570e+02
     Coulomb-14        LJ (SR)   Coulomb (SR)      Potential    Kinetic En.
    2.55345e+04   -4.39309e+03   -1.79332e+04    7.79671e+03    0.00000e+00
   Total Energy    Temperature Pressure (bar)
    7.79671e+03    0.00000e+00    0.00000e+00

           Step           Time         Lambda
            600      600.00000        0.00000

   Energies (kJ/mol)
        G96Bond       G96Angle    Proper Dih.  Improper Dih.          LJ-14
    3.21117e+02    1.61429e+03    1.45916e+03    3.47745e+02    8.36226e+02
     Coulomb-14        LJ (SR)   Coulomb (SR)      Potential    Kinetic En.
    2.55209e+04   -4.40074e+03   -1.79833e+04    7.71547e+03    0.00000e+00
   Total Energy    Temperature Pressure (bar)
    7.71547e+03    0.00000e+00    0.00000e+00

           Step           Time         Lambda
            700      700.00000        0.00000

   Energies (kJ/mol)
        G96Bond       G96Angle    Proper Dih.  Improper Dih.          LJ-14
    3.21404e+02    1.61371e+03    1.45269e+03    3.46700e+02    8.34353e+02
     Coulomb-14        LJ (SR)   Coulomb (SR)      Potential    Kinetic En.
    2.55164e+04   -4.40767e+03   -1.80078e+04    7.66981e+03    0.00000e+00
   Total Energy    Temperature Pressure (bar)
    7.66981e+03    0.00000e+00    0.00000e+00

           Step           Time         Lambda
            800      800.00000        0.00000

   Energies (kJ/mol)
        G96Bond       G96Angle    Proper Dih.  Improper Dih.          LJ-14
    3.21238e+02    1.61263e+03    1.44082e+03    3.44991e+02    8.31547e+02
     Coulomb-14        LJ (SR)   Coulomb (SR)      Potential    Kinetic En.
    2.55067e+04   -4.41913e+03   -1.80436e+04    7.59522e+03    0.00000e+00
   Total Energy    Temperature Pressure (bar)
    7.59522e+03    0.00000e+00    0.00000e+00

           Step           Time         Lambda
            900      900.00000        0.00000

   Energies (kJ/mol)
        G96Bond       G96Angle    Proper Dih.  Improper Dih.          LJ-14
    3.21001e+02    1.61095e+03    1.43849e+03    3.44609e+02    8.31036e+02
     Coulomb-14        LJ (SR)   Coulomb (SR)      Potential    Kinetic En.
    2.55036e+04   -4.42435e+03   -1.80543e+04    7.57105e+03    0.00000e+00
   Total Energy    Temperature Pressure (bar)
    7.57105e+03    0.00000e+00    0.00000e+00

           Step           Time         Lambda
           1000     1000.00000        0.00000

   Energies (kJ/mol)
        G96Bond       G96Angle    Proper Dih.  Improper Dih.          LJ-14
    3.21349e+02    1.60826e+03    1.43726e+03    3.44269e+02    8.30893e+02
     Coulomb-14        LJ (SR)   Coulomb (SR)      Potential    Kinetic En.
    2.55014e+04   -4.42903e+03   -1.80631e+04    7.55133e+03    0.00000e+00
   Total Energy    Temperature Pressure (bar)
    7.55133e+03    0.00000e+00    0.00000e+00

           Step           Time         Lambda
           1100     1100.00000        0.00000

   Energies (kJ/mol)
        G96Bond       G96Angle    Proper Dih.  Improper Dih.          LJ-14
    3.21523e+02    1.60513e+03    1.43556e+03    3.44245e+02    8.31157e+02
     Coulomb-14        LJ (SR)   Coulomb (SR)      Potential    Kinetic En.
    2.54986e+04   -4.43612e+03   -1.80772e+04    7.52289e+03    0.00000e+00
   Total Energy    Temperature Pressure (bar)
    7.52289e+03    0.00000e+00    0.00000e+00

           Step           Time         Lambda
           1200     1200.00000        0.00000

   Energies (kJ/mol)
        G96Bond       G96Angle    Proper Dih.  Improper Dih.          LJ-14
    3.21406e+02    1.60228e+03    1.43637e+03    3.43791e+02    8.32764e+02
     Coulomb-14        LJ (SR)   Coulomb (SR)      Potential    Kinetic En.
    2.54958e+04   -4.44533e+03   -1.81057e+04    7.48137e+03    0.00000e+00
   Total Energy    Temperature Pressure (bar)
    7.48137e+03    0.00000e+00    0.00000e+00

           Step           Time         Lambda
           1300     1300.00000        0.00000

   Energies (kJ/mol)
        G96Bond       G96Angle    Proper Dih.  Improper Dih.          LJ-14
    3.24302e+02    1.60138e+03    1.43343e+03    3.41685e+02    8.37546e+02
     Coulomb-14        LJ (SR)   Coulomb (SR)      Potential    Kinetic En.
    2.54898e+04   -4.44677e+03   -1.81683e+04    7.41308e+03    0.00000e+00
   Total Energy    Temperature Pressure (bar)
    7.41308e+03    0.00000e+00    0.00000e+00

           Step           Time         Lambda
           1400     1400.00000        0.00000

   Energies (kJ/mol)
        G96Bond       G96Angle    Proper Dih.  Improper Dih.          LJ-14
    3.21773e+02    1.60329e+03    1.43186e+03    3.42196e+02    8.39881e+02
     Coulomb-14        LJ (SR)   Coulomb (SR)      Potential    Kinetic En.
    2.54900e+04   -4.44841e+03   -1.81994e+04    7.38112e+03    0.00000e+00
   Total Energy    Temperature Pressure (bar)
    7.38112e+03    0.00000e+00    0.00000e+00

           Step           Time         Lambda
           1500     1500.00000        0.00000

   Energies (kJ/mol)
        G96Bond       G96Angle    Proper Dih.  Improper Dih.          LJ-14
    3.22555e+02    1.60500e+03    1.43076e+03    3.42404e+02    8.41657e+02
     Coulomb-14        LJ (SR)   Coulomb (SR)      Potential    Kinetic En.
    2.54840e+04   -4.45379e+03   -1.82223e+04    7.35031e+03    0.00000e+00
   Total Energy    Temperature Pressure (bar)
    7.35031e+03    0.00000e+00    0.00000e+00

           Step           Time         Lambda
           1600     1600.00000        0.00000

   Energies (kJ/mol)
        G96Bond       G96Angle    Proper Dih.  Improper Dih.          LJ-14
    3.23485e+02    1.60778e+03    1.42842e+03    3.44292e+02    8.42880e+02
     Coulomb-14        LJ (SR)   Coulomb (SR)      Potential    Kinetic En.
    2.54762e+04   -4.45880e+03   -1.82418e+04    7.32253e+03    0.00000e+00
   Total Energy    Temperature Pressure (bar)
    7.32253e+03    0.00000e+00    0.00000e+00

           Step           Time         Lambda
           1700     1700.00000        0.00000

   Energies (kJ/mol)
        G96Bond       G96Angle    Proper Dih.  Improper Dih.          LJ-14
    3.24419e+02    1.60930e+03    1.41678e+03    3.45899e+02    8.46220e+02
     Coulomb-14        LJ (SR)   Coulomb (SR)      Potential    Kinetic En.
    2.54708e+04   -4.47282e+03   -1.82741e+04    7.26657e+03    0.00000e+00
   Total Energy    Temperature Pressure (bar)
    7.26657e+03    0.00000e+00    0.00000e+00

           Step           Time         Lambda
           1800     1800.00000        0.00000

   Energies (kJ/mol)
        G96Bond       G96Angle    Proper Dih.  Improper Dih.          LJ-14
    3.24319e+02    1.60952e+03    1.41155e+03    3.46397e+02    8.45001e+02
     Coulomb-14        LJ (SR)   Coulomb (SR)      Potential    Kinetic En.
    2.54702e+04   -4.48371e+03   -1.82924e+04    7.23089e+03    0.00000e+00
   Total Energy    Temperature Pressure (bar)
    7.23089e+03    0.00000e+00    0.00000e+00

           Step           Time         Lambda
           1900     1900.00000        0.00000

   Energies (kJ/mol)
        G96Bond       G96Angle    Proper Dih.  Improper Dih.          LJ-14
    3.24110e+02    1.60740e+03    1.40972e+03    3.46016e+02    8.47649e+02
     Coulomb-14        LJ (SR)   Coulomb (SR)      Potential    Kinetic En.
    2.54715e+04   -4.48597e+03   -1.82995e+04    7.22100e+03    0.00000e+00
   Total Energy    Temperature Pressure (bar)
    7.22100e+03    0.00000e+00    0.00000e+00

           Step           Time         Lambda
           2000     2000.00000        0.00000

   Energies (kJ/mol)
        G96Bond       G96Angle    Proper Dih.  Improper Dih.          LJ-14
    3.24127e+02    1.60768e+03    1.40774e+03    3.46267e+02    8.48501e+02
     Coulomb-14        LJ (SR)   Coulomb (SR)      Potential    Kinetic En.
    2.54712e+04   -4.49000e+03   -1.83070e+04    7.20844e+03    0.00000e+00
   Total Energy    Temperature Pressure (bar)
    7.20844e+03    0.00000e+00    0.00000e+00

           Step           Time         Lambda
           2100     2100.00000        0.00000

   Energies (kJ/mol)
        G96Bond       G96Angle    Proper Dih.  Improper Dih.          LJ-14
    3.23795e+02    1.60816e+03    1.40669e+03    3.46473e+02    8.49203e+02
     Coulomb-14        LJ (SR)   Coulomb (SR)      Potential    Kinetic En.
    2.54705e+04   -4.49225e+03   -1.83115e+04    7.20110e+03    0.00000e+00
   Total Energy    Temperature Pressure (bar)
    7.20110e+03    0.00000e+00    0.00000e+00

           Step           Time         Lambda
           2200     2200.00000        0.00000

   Energies (kJ/mol)
        G96Bond       G96Angle    Proper Dih.  Improper Dih.          LJ-14
    3.24335e+02    1.60803e+03    1.40556e+03    3.46785e+02    8.49741e+02
     Coulomb-14        LJ (SR)   Coulomb (SR)      Potential    Kinetic En.
    2.54700e+04   -4.49492e+03   -1.83167e+04    7.19286e+03    0.00000e+00
   Total Energy    Temperature Pressure (bar)
    7.19286e+03    0.00000e+00    0.00000e+00

           Step           Time         Lambda
           2300     2300.00000        0.00000

   Energies (kJ/mol)
        G96Bond       G96Angle    Proper Dih.  Improper Dih.          LJ-14
    3.24194e+02    1.60868e+03    1.40471e+03    3.47096e+02    8.50031e+02
     Coulomb-14        LJ (SR)   Coulomb (SR)      Potential    Kinetic En.
    2.54691e+04   -4.49704e+03   -1.83214e+04    7.18535e+03    0.00000e+00
   Total Energy    Temperature Pressure (bar)
    7.18535e+03    0.00000e+00    0.00000e+00

           Step           Time         Lambda
           2400     2400.00000        0.00000

   Energies (kJ/mol)
        G96Bond       G96Angle    Proper Dih.  Improper Dih.          LJ-14
    3.24095e+02    1.61104e+03    1.40210e+03    3.48709e+02    8.50993e+02
     Coulomb-14        LJ (SR)   Coulomb (SR)      Potential    Kinetic En.
    2.54658e+04   -4.50517e+03   -1.83490e+04    7.14857e+03    0.00000e+00
   Total Energy    Temperature Pressure (bar)
    7.14857e+03    0.00000e+00    0.00000e+00

           Step           Time         Lambda
           2500     2500.00000        0.00000

   Energies (kJ/mol)
        G96Bond       G96Angle    Proper Dih.  Improper Dih.          LJ-14
    3.24894e+02    1.61236e+03    1.40238e+03    3.48959e+02    8.50554e+02
     Coulomb-14        LJ (SR)   Coulomb (SR)      Potential    Kinetic En.
    2.54658e+04   -4.50562e+03   -1.83593e+04    7.13995e+03    0.00000e+00
   Total Energy    Temperature Pressure (bar)
    7.13995e+03    0.00000e+00    0.00000e+00

           Step           Time         Lambda
           2600     2600.00000        0.00000

   Energies (kJ/mol)
        G96Bond       G96Angle    Proper Dih.  Improper Dih.          LJ-14
    3.24141e+02    1.61108e+03    1.40396e+03    3.49135e+02    8.49779e+02
     Coulomb-14        LJ (SR)   Coulomb (SR)      Potential    Kinetic En.
    2.54653e+04   -4.50708e+03   -1.83699e+04    7.12643e+03    0.00000e+00
   Total Energy    Temperature Pressure (bar)
    7.12643e+03    0.00000e+00    0.00000e+00

           Step           Time         Lambda
           2700     2700.00000        0.00000

   Energies (kJ/mol)
        G96Bond       G96Angle    Proper Dih.  Improper Dih.          LJ-14
    3.24007e+02    1.61276e+03    1.40402e+03    3.49172e+02    8.46651e+02
     Coulomb-14        LJ (SR)   Coulomb (SR)      Potential    Kinetic En.
    2.54659e+04   -4.51000e+03   -1.83799e+04    7.11259e+03    0.00000e+00
   Total Energy    Temperature Pressure (bar)
    7.11259e+03    0.00000e+00    0.00000e+00

           Step           Time         Lambda
           2800     2800.00000        0.00000

   Energies (kJ/mol)
        G96Bond       G96Angle    Proper Dih.  Improper Dih.          LJ-14
    3.24319e+02    1.61308e+03    1.40202e+03    3.49241e+02    8.45557e+02
     Coulomb-14        LJ (SR)   Coulomb (SR)      Potential    Kinetic En.
    2.54666e+04   -4.51069e+03   -1.83899e+04    7.10022e+03    0.00000e+00
   Total Energy    Temperature Pressure (bar)
    7.10022e+03    0.00000e+00    0.00000e+00

           Step           Time         Lambda
           2900     2900.00000        0.00000

   Energies (kJ/mol)
        G96Bond       G96Angle    Proper Dih.  Improper Dih.          LJ-14
    3.24414e+02    1.61273e+03    1.40306e+03    3.50595e+02    8.46768e+02
     Coulomb-14        LJ (SR)   Coulomb (SR)      Potential    Kinetic En.
    2.54684e+04   -4.51270e+03   -1.84045e+04    7.08883e+03    0.00000e+00
   Total Energy    Temperature Pressure (bar)
    7.08883e+03    0.00000e+00    0.00000e+00

           Step           Time         Lambda
           3000     3000.00000        0.00000

   Energies (kJ/mol)
        G96Bond       G96Angle    Proper Dih.  Improper Dih.          LJ-14
    3.24427e+02    1.61243e+03    1.40357e+03    3.50956e+02    8.47156e+02
     Coulomb-14        LJ (SR)   Coulomb (SR)      Potential    Kinetic En.
    2.54688e+04   -4.51369e+03   -1.84084e+04    7.08520e+03    0.00000e+00
   Total Energy    Temperature Pressure (bar)
    7.08520e+03    0.00000e+00    0.00000e+00

           Step           Time         Lambda
           3100     3100.00000        0.00000

   Energies (kJ/mol)
        G96Bond       G96Angle    Proper Dih.  Improper Dih.          LJ-14
    3.24343e+02    1.61203e+03    1.40408e+03    3.51254e+02    8.47686e+02
     Coulomb-14        LJ (SR)   Coulomb (SR)      Potential    Kinetic En.
    2.54690e+04   -4.51523e+03   -1.84127e+04    7.08052e+03    0.00000e+00
   Total Energy    Temperature Pressure (bar)
    7.08052e+03    0.00000e+00    0.00000e+00

           Step           Time         Lambda
           3200     3200.00000        0.00000

   Energies (kJ/mol)
        G96Bond       G96Angle    Proper Dih.  Improper Dih.          LJ-14
    3.24409e+02    1.61090e+03    1.40471e+03    3.51556e+02    8.48972e+02
     Coulomb-14        LJ (SR)   Coulomb (SR)      Potential    Kinetic En.
    2.54693e+04   -4.52035e+03   -1.84207e+04    7.06875e+03    0.00000e+00
   Total Energy    Temperature Pressure (bar)
    7.06875e+03    0.00000e+00    0.00000e+00

           Step           Time         Lambda
           3300     3300.00000        0.00000

   Energies (kJ/mol)
        G96Bond       G96Angle    Proper Dih.  Improper Dih.          LJ-14
    3.24502e+02    1.61058e+03    1.40467e+03    3.51611e+02    8.49295e+02
     Coulomb-14        LJ (SR)   Coulomb (SR)      Potential    Kinetic En.
    2.54692e+04   -4.52275e+03   -1.84229e+04    7.06426e+03    0.00000e+00
   Total Energy    Temperature Pressure (bar)
    7.06426e+03    0.00000e+00    0.00000e+00

           Step           Time         Lambda
           3400     3400.00000        0.00000

   Energies (kJ/mol)
        G96Bond       G96Angle    Proper Dih.  Improper Dih.          LJ-14
    3.24386e+02    1.61030e+03    1.40457e+03    3.51665e+02    8.49808e+02
     Coulomb-14        LJ (SR)   Coulomb (SR)      Potential    Kinetic En.
    2.54691e+04   -4.52529e+03   -1.84249e+04    7.05961e+03    0.00000e+00
   Total Energy    Temperature Pressure (bar)
    7.05961e+03    0.00000e+00    0.00000e+00

           Step           Time         Lambda
           3500     3500.00000        0.00000

   Energies (kJ/mol)
        G96Bond       G96Angle    Proper Dih.  Improper Dih.          LJ-14
    3.24375e+02    1.61037e+03    1.40457e+03    3.51576e+02    8.50125e+02
     Coulomb-14        LJ (SR)   Coulomb (SR)      Potential    Kinetic En.
    2.54690e+04   -4.52762e+03   -1.84266e+04    7.05582e+03    0.00000e+00
   Total Energy    Temperature Pressure (bar)
    7.05582e+03    0.00000e+00    0.00000e+00

           Step           Time         Lambda
           3600     3600.00000        0.00000

   Energies (kJ/mol)
        G96Bond       G96Angle    Proper Dih.  Improper Dih.          LJ-14
    3.24566e+02    1.60964e+03    1.40418e+03    3.51722e+02    8.50786e+02
     Coulomb-14        LJ (SR)   Coulomb (SR)      Potential    Kinetic En.
    2.54685e+04   -4.53302e+03   -1.84298e+04    7.04660e+03    0.00000e+00
   Total Energy    Temperature Pressure (bar)
    7.04660e+03    0.00000e+00    0.00000e+00

           Step           Time         Lambda
           3700     3700.00000        0.00000

   Energies (kJ/mol)
        G96Bond       G96Angle    Proper Dih.  Improper Dih.          LJ-14
    3.24707e+02    1.60811e+03    1.40336e+03    3.51553e+02    8.52644e+02
     Coulomb-14        LJ (SR)   Coulomb (SR)      Potential    Kinetic En.
    2.54665e+04   -4.54782e+03   -1.84349e+04    7.02407e+03    0.00000e+00
   Total Energy    Temperature Pressure (bar)
    7.02407e+03    0.00000e+00    0.00000e+00

           Step           Time         Lambda
           3800     3800.00000        0.00000

   Energies (kJ/mol)
        G96Bond       G96Angle    Proper Dih.  Improper Dih.          LJ-14
    3.24689e+02    1.60788e+03    1.40366e+03    3.51566e+02    8.52820e+02
     Coulomb-14        LJ (SR)   Coulomb (SR)      Potential    Kinetic En.
    2.54668e+04   -4.54977e+03   -1.84372e+04    7.02052e+03    0.00000e+00
   Total Energy    Temperature Pressure (bar)
    7.02052e+03    0.00000e+00    0.00000e+00

           Step           Time         Lambda
           3900     3900.00000        0.00000

   Energies (kJ/mol)
        G96Bond       G96Angle    Proper Dih.  Improper Dih.          LJ-14
    3.24667e+02    1.60793e+03    1.40390e+03    3.51606e+02    8.52863e+02
     Coulomb-14        LJ (SR)   Coulomb (SR)      Potential    Kinetic En.
    2.54668e+04   -4.55174e+03   -1.84387e+04    7.01730e+03    0.00000e+00
   Total Energy    Temperature Pressure (bar)
    7.01730e+03    0.00000e+00    0.00000e+00

           Step           Time         Lambda
           4000     4000.00000        0.00000

   Energies (kJ/mol)
        G96Bond       G96Angle    Proper Dih.  Improper Dih.          LJ-14
    3.24964e+02    1.60789e+03    1.40531e+03    3.51872e+02    8.53141e+02
     Coulomb-14        LJ (SR)   Coulomb (SR)      Potential    Kinetic En.
    2.54662e+04   -4.56170e+03   -1.84479e+04    6.99971e+03    0.00000e+00
   Total Energy    Temperature Pressure (bar)
    6.99971e+03    0.00000e+00    0.00000e+00

           Step           Time         Lambda
           4100     4100.00000        0.00000

   Energies (kJ/mol)
        G96Bond       G96Angle    Proper Dih.  Improper Dih.          LJ-14
    3.25030e+02    1.60828e+03    1.40612e+03    3.52011e+02    8.52721e+02
     Coulomb-14        LJ (SR)   Coulomb (SR)      Potential    Kinetic En.
    2.54660e+04   -4.56528e+03   -1.84536e+04    6.99126e+03    0.00000e+00
   Total Energy    Temperature Pressure (bar)
    6.99126e+03    0.00000e+00    0.00000e+00

           Step           Time         Lambda
           4200     4200.00000        0.00000

   Energies (kJ/mol)
        G96Bond       G96Angle    Proper Dih.  Improper Dih.          LJ-14
    3.24827e+02    1.60831e+03    1.40693e+03    3.51983e+02    8.53344e+02
     Coulomb-14        LJ (SR)   Coulomb (SR)      Potential    Kinetic En.
    2.54656e+04   -4.56882e+03   -1.84619e+04    6.98026e+03    0.00000e+00
   Total Energy    Temperature Pressure (bar)
    6.98026e+03    0.00000e+00    0.00000e+00

           Step           Time         Lambda
           4300     4300.00000        0.00000

   Energies (kJ/mol)
        G96Bond       G96Angle    Proper Dih.  Improper Dih.          LJ-14
    3.25425e+02    1.60846e+03    1.40731e+03    3.51971e+02    8.52987e+02
     Coulomb-14        LJ (SR)   Coulomb (SR)      Potential    Kinetic En.
    2.54653e+04   -4.57032e+03   -1.84657e+04    6.97549e+03    0.00000e+00
   Total Energy    Temperature Pressure (bar)
    6.97549e+03    0.00000e+00    0.00000e+00

           Step           Time         Lambda
           4400     4400.00000        0.00000

   Energies (kJ/mol)
        G96Bond       G96Angle    Proper Dih.  Improper Dih.          LJ-14
    3.24362e+02    1.60981e+03    1.40856e+03    3.52043e+02    8.52934e+02
     Coulomb-14        LJ (SR)   Coulomb (SR)      Potential    Kinetic En.
    2.54643e+04   -4.57435e+03   -1.84768e+04    6.96078e+03    0.00000e+00
   Total Energy    Temperature Pressure (bar)
    6.96078e+03    0.00000e+00    0.00000e+00

           Step           Time         Lambda
           4500     4500.00000        0.00000

   Energies (kJ/mol)
        G96Bond       G96Angle    Proper Dih.  Improper Dih.          LJ-14
    3.25411e+02    1.61059e+03    1.40922e+03    3.52152e+02    8.52887e+02
     Coulomb-14        LJ (SR)   Coulomb (SR)      Potential    Kinetic En.
    2.54634e+04   -4.57549e+03   -1.84812e+04    6.95697e+03    0.00000e+00
   Total Energy    Temperature Pressure (bar)
    6.95697e+03    0.00000e+00    0.00000e+00

           Step           Time         Lambda
           4600     4600.00000        0.00000

   Energies (kJ/mol)
        G96Bond       G96Angle    Proper Dih.  Improper Dih.          LJ-14
    3.24600e+02    1.61138e+03    1.40851e+03    3.52385e+02    8.52265e+02
     Coulomb-14        LJ (SR)   Coulomb (SR)      Potential    Kinetic En.
    2.54611e+04   -4.57664e+03   -1.84859e+04    6.94770e+03    0.00000e+00
   Total Energy    Temperature Pressure (bar)
    6.94770e+03    0.00000e+00    0.00000e+00

           Step           Time         Lambda
           4700     4700.00000        0.00000

   Energies (kJ/mol)
        G96Bond       G96Angle    Proper Dih.  Improper Dih.          LJ-14
    3.24832e+02    1.61234e+03    1.40582e+03    3.52658e+02    8.53180e+02
     Coulomb-14        LJ (SR)   Coulomb (SR)      Potential    Kinetic En.
    2.54555e+04   -4.57602e+03   -1.84907e+04    6.93769e+03    0.00000e+00
   Total Energy    Temperature Pressure (bar)
    6.93769e+03    0.00000e+00    0.00000e+00

           Step           Time         Lambda
           4800     4800.00000        0.00000

   Energies (kJ/mol)
        G96Bond       G96Angle    Proper Dih.  Improper Dih.          LJ-14
    3.24879e+02    1.61297e+03    1.40548e+03    3.53038e+02    8.53235e+02
     Coulomb-14        LJ (SR)   Coulomb (SR)      Potential    Kinetic En.
    2.54552e+04   -4.57754e+03   -1.84950e+04    6.93232e+03    0.00000e+00
   Total Energy    Temperature Pressure (bar)
    6.93232e+03    0.00000e+00    0.00000e+00

           Step           Time         Lambda
           4900     4900.00000        0.00000

   Energies (kJ/mol)
        G96Bond       G96Angle    Proper Dih.  Improper Dih.          LJ-14
    3.24346e+02    1.61490e+03    1.40352e+03    3.54213e+02    8.54047e+02
     Coulomb-14        LJ (SR)   Coulomb (SR)      Potential    Kinetic En.
    2.54579e+04   -4.58639e+03   -1.85148e+04    6.90772e+03    0.00000e+00
   Total Energy    Temperature Pressure (bar)
    6.90772e+03    0.00000e+00    0.00000e+00

           Step           Time         Lambda
           5000     5000.00000        0.00000

   Energies (kJ/mol)
        G96Bond       G96Angle    Proper Dih.  Improper Dih.          LJ-14
    3.24093e+02    1.61524e+03    1.40342e+03    3.54433e+02    8.53568e+02
     Coulomb-14        LJ (SR)   Coulomb (SR)      Potential    Kinetic En.
    2.54596e+04   -4.58970e+03   -1.85209e+04    6.89975e+03    0.00000e+00
   Total Energy    Temperature Pressure (bar)
    6.89975e+03    0.00000e+00    0.00000e+00

           Step           Time         Lambda
           5100     5100.00000        0.00000

   Energies (kJ/mol)
        G96Bond       G96Angle    Proper Dih.  Improper Dih.          LJ-14
    3.23947e+02    1.61550e+03    1.40361e+03    3.54606e+02    8.53355e+02
     Coulomb-14        LJ (SR)   Coulomb (SR)      Potential    Kinetic En.
    2.54606e+04   -4.59155e+03   -1.85251e+04    6.89502e+03    0.00000e+00
   Total Energy    Temperature Pressure (bar)
    6.89502e+03    0.00000e+00    0.00000e+00

           Step           Time         Lambda
           5200     5200.00000        0.00000

   Energies (kJ/mol)
        G96Bond       G96Angle    Proper Dih.  Improper Dih.          LJ-14
    3.23243e+02    1.61708e+03    1.40638e+03    3.55667e+02    8.51743e+02
     Coulomb-14        LJ (SR)   Coulomb (SR)      Potential    Kinetic En.
    2.54668e+04   -4.59759e+03   -1.85554e+04    6.86788e+03    0.00000e+00
   Total Energy    Temperature Pressure (bar)
    6.86788e+03    0.00000e+00    0.00000e+00

           Step           Time         Lambda
           5300     5300.00000        0.00000

   Energies (kJ/mol)
        G96Bond       G96Angle    Proper Dih.  Improper Dih.          LJ-14
    3.23112e+02    1.61636e+03    1.40922e+03    3.56609e+02    8.51731e+02
     Coulomb-14        LJ (SR)   Coulomb (SR)      Potential    Kinetic En.
    2.54628e+04   -4.59732e+03   -1.85695e+04    6.85307e+03    0.00000e+00
   Total Energy    Temperature Pressure (bar)
    6.85307e+03    0.00000e+00    0.00000e+00

           Step           Time         Lambda
           5400     5400.00000        0.00000

   Energies (kJ/mol)
        G96Bond       G96Angle    Proper Dih.  Improper Dih.          LJ-14
    3.22853e+02    1.61505e+03    1.41028e+03    3.56979e+02    8.51623e+02
     Coulomb-14        LJ (SR)   Coulomb (SR)      Potential    Kinetic En.
    2.54623e+04   -4.60049e+03   -1.85768e+04    6.84179e+03    0.00000e+00
   Total Energy    Temperature Pressure (bar)
    6.84179e+03    0.00000e+00    0.00000e+00

           Step           Time         Lambda
           5500     5500.00000        0.00000

   Energies (kJ/mol)
        G96Bond       G96Angle    Proper Dih.  Improper Dih.          LJ-14
    3.22865e+02    1.61482e+03    1.41095e+03    3.57289e+02    8.51262e+02
     Coulomb-14        LJ (SR)   Coulomb (SR)      Potential    Kinetic En.
    2.54628e+04   -4.60341e+03   -1.85814e+04    6.83518e+03    0.00000e+00
   Total Energy    Temperature Pressure (bar)
    6.83518e+03    0.00000e+00    0.00000e+00

           Step           Time         Lambda
           5600     5600.00000        0.00000

   Energies (kJ/mol)
        G96Bond       G96Angle    Proper Dih.  Improper Dih.          LJ-14
    3.22188e+02    1.61639e+03    1.41358e+03    3.59186e+02    8.49971e+02
     Coulomb-14        LJ (SR)   Coulomb (SR)      Potential    Kinetic En.
    2.54633e+04   -4.61462e+03   -1.86003e+04    6.80970e+03    0.00000e+00
   Total Energy    Temperature Pressure (bar)
    6.80970e+03    0.00000e+00    0.00000e+00

           Step           Time         Lambda
           5700     5700.00000        0.00000

   Energies (kJ/mol)
        G96Bond       G96Angle    Proper Dih.  Improper Dih.          LJ-14
    3.22048e+02    1.61769e+03    1.41264e+03    3.58944e+02    8.49399e+02
     Coulomb-14        LJ (SR)   Coulomb (SR)      Potential    Kinetic En.
    2.54622e+04   -4.61781e+03   -1.86061e+04    6.79901e+03    0.00000e+00
   Total Energy    Temperature Pressure (bar)
    6.79901e+03    0.00000e+00    0.00000e+00

           Step           Time         Lambda
           5800     5800.00000        0.00000

   Energies (kJ/mol)
        G96Bond       G96Angle    Proper Dih.  Improper Dih.          LJ-14
    3.21843e+02    1.61776e+03    1.41319e+03    3.59135e+02    8.50067e+02
     Coulomb-14        LJ (SR)   Coulomb (SR)      Potential    Kinetic En.
    2.54624e+04   -4.61907e+03   -1.86104e+04    6.79489e+03    0.00000e+00
   Total Energy    Temperature Pressure (bar)
    6.79489e+03    0.00000e+00    0.00000e+00

           Step           Time         Lambda
           5900     5900.00000        0.00000

   Energies (kJ/mol)
        G96Bond       G96Angle    Proper Dih.  Improper Dih.          LJ-14
    3.21706e+02    1.61856e+03    1.41463e+03    3.59757e+02    8.50239e+02
     Coulomb-14        LJ (SR)   Coulomb (SR)      Potential    Kinetic En.
    2.54616e+04   -4.62097e+03   -1.86172e+04    6.78834e+03    0.00000e+00
   Total Energy    Temperature Pressure (bar)
    6.78834e+03    0.00000e+00    0.00000e+00

           Step           Time         Lambda
           6000     6000.00000        0.00000

   Energies (kJ/mol)
        G96Bond       G96Angle    Proper Dih.  Improper Dih.          LJ-14
    3.21559e+02    1.61965e+03    1.41522e+03    3.59893e+02    8.50353e+02
     Coulomb-14        LJ (SR)   Coulomb (SR)      Potential    Kinetic En.
    2.54614e+04   -4.62187e+03   -1.86238e+04    6.78247e+03    0.00000e+00
   Total Energy    Temperature Pressure (bar)
    6.78247e+03    0.00000e+00    0.00000e+00

           Step           Time         Lambda
           6100     6100.00000        0.00000

   Energies (kJ/mol)
        G96Bond       G96Angle    Proper Dih.  Improper Dih.          LJ-14
    3.21558e+02    1.61945e+03    1.41748e+03    3.60892e+02    8.49439e+02
     Coulomb-14        LJ (SR)   Coulomb (SR)      Potential    Kinetic En.
    2.54607e+04   -4.62252e+03   -1.86370e+04    6.77006e+03    0.00000e+00
   Total Energy    Temperature Pressure (bar)
    6.77006e+03    0.00000e+00    0.00000e+00

           Step           Time         Lambda
           6200     6200.00000        0.00000

   Energies (kJ/mol)
        G96Bond       G96Angle    Proper Dih.  Improper Dih.          LJ-14
    3.20970e+02    1.61859e+03    1.42092e+03    3.60919e+02    8.48213e+02
     Coulomb-14        LJ (SR)   Coulomb (SR)      Potential    Kinetic En.
    2.54597e+04   -4.62290e+03   -1.86455e+04    6.76096e+03    0.00000e+00
   Total Energy    Temperature Pressure (bar)
    6.76096e+03    0.00000e+00    0.00000e+00

           Step           Time         Lambda
           6300     6300.00000        0.00000

   Energies (kJ/mol)
        G96Bond       G96Angle    Proper Dih.  Improper Dih.          LJ-14
    3.20765e+02    1.61770e+03    1.42266e+03    3.60806e+02    8.47065e+02
     Coulomb-14        LJ (SR)   Coulomb (SR)      Potential    Kinetic En.
    2.54598e+04   -4.62437e+03   -1.86495e+04    6.75499e+03    0.00000e+00
   Total Energy    Temperature Pressure (bar)
    6.75499e+03    0.00000e+00    0.00000e+00

           Step           Time         Lambda
           6400     6400.00000        0.00000

   Energies (kJ/mol)
        G96Bond       G96Angle    Proper Dih.  Improper Dih.          LJ-14
    3.20594e+02    1.61692e+03    1.42318e+03    3.60636e+02    8.46353e+02
     Coulomb-14        LJ (SR)   Coulomb (SR)      Potential    Kinetic En.
    2.54602e+04   -4.62534e+03   -1.86517e+04    6.75086e+03    0.00000e+00
   Total Energy    Temperature Pressure (bar)
    6.75086e+03    0.00000e+00    0.00000e+00

           Step           Time         Lambda
           6500     6500.00000        0.00000

   Energies (kJ/mol)
        G96Bond       G96Angle    Proper Dih.  Improper Dih.          LJ-14
    3.20290e+02    1.61479e+03    1.42268e+03    3.60159e+02    8.45741e+02
     Coulomb-14        LJ (SR)   Coulomb (SR)      Potential    Kinetic En.
    2.54618e+04   -4.62664e+03   -1.86553e+04    6.74356e+03    0.00000e+00
   Total Energy    Temperature Pressure (bar)
    6.74356e+03    0.00000e+00    0.00000e+00

           Step           Time         Lambda
           6600     6600.00000        0.00000

   Energies (kJ/mol)
        G96Bond       G96Angle    Proper Dih.  Improper Dih.          LJ-14
    3.19641e+02    1.61158e+03    1.42140e+03    3.59904e+02    8.43983e+02
     Coulomb-14        LJ (SR)   Coulomb (SR)      Potential    Kinetic En.
    2.54637e+04   -4.63094e+03   -1.86660e+04    6.72332e+03    0.00000e+00
   Total Energy    Temperature Pressure (bar)
    6.72332e+03    0.00000e+00    0.00000e+00

           Step           Time         Lambda
           6700     6700.00000        0.00000

   Energies (kJ/mol)
        G96Bond       G96Angle    Proper Dih.  Improper Dih.          LJ-14
    3.19394e+02    1.61197e+03    1.42041e+03    3.61247e+02    8.43105e+02
     Coulomb-14        LJ (SR)   Coulomb (SR)      Potential    Kinetic En.
    2.54637e+04   -4.63351e+03   -1.86730e+04    6.71334e+03    0.00000e+00
   Total Energy    Temperature Pressure (bar)
    6.71334e+03    0.00000e+00    0.00000e+00

           Step           Time         Lambda
           6800     6800.00000        0.00000

   Energies (kJ/mol)
        G96Bond       G96Angle    Proper Dih.  Improper Dih.          LJ-14
    3.19281e+02    1.61270e+03    1.41767e+03    3.62271e+02    8.43256e+02
     Coulomb-14        LJ (SR)   Coulomb (SR)      Potential    Kinetic En.
    2.54642e+04   -4.63623e+03   -1.86783e+04    6.70485e+03    0.00000e+00
   Total Energy    Temperature Pressure (bar)
    6.70485e+03    0.00000e+00    0.00000e+00

           Step           Time         Lambda
           6900     6900.00000        0.00000

   Energies (kJ/mol)
        G96Bond       G96Angle    Proper Dih.  Improper Dih.          LJ-14
    3.19202e+02    1.61226e+03    1.41641e+03    3.62721e+02    8.44081e+02
     Coulomb-14        LJ (SR)   Coulomb (SR)      Potential    Kinetic En.
    2.54662e+04   -4.64080e+03   -1.86880e+04    6.69198e+03    0.00000e+00
   Total Energy    Temperature Pressure (bar)
    6.69198e+03    0.00000e+00    0.00000e+00

           Step           Time         Lambda
           7000     7000.00000        0.00000

   Energies (kJ/mol)
        G96Bond       G96Angle    Proper Dih.  Improper Dih.          LJ-14
    3.18702e+02    1.61174e+03    1.41683e+03    3.63229e+02    8.44454e+02
     Coulomb-14        LJ (SR)   Coulomb (SR)      Potential    Kinetic En.
    2.54671e+04   -4.64378e+03   -1.86931e+04    6.68517e+03    0.00000e+00
   Total Energy    Temperature Pressure (bar)
    6.68517e+03    0.00000e+00    0.00000e+00

           Step           Time         Lambda
           7100     7100.00000        0.00000

   Energies (kJ/mol)
        G96Bond       G96Angle    Proper Dih.  Improper Dih.          LJ-14
    3.18625e+02    1.61148e+03    1.41727e+03    3.63296e+02    8.44668e+02
     Coulomb-14        LJ (SR)   Coulomb (SR)      Potential    Kinetic En.
    2.54674e+04   -4.64539e+03   -1.86952e+04    6.68219e+03    0.00000e+00
   Total Energy    Temperature Pressure (bar)
    6.68219e+03    0.00000e+00    0.00000e+00

           Step           Time         Lambda
           7200     7200.00000        0.00000

   Energies (kJ/mol)
        G96Bond       G96Angle    Proper Dih.  Improper Dih.          LJ-14
    3.18667e+02    1.61126e+03    1.41819e+03    3.63319e+02    8.45078e+02
     Coulomb-14        LJ (SR)   Coulomb (SR)      Potential    Kinetic En.
    2.54676e+04   -4.64821e+03   -1.86986e+04    6.67722e+03    0.00000e+00
   Total Energy    Temperature Pressure (bar)
    6.67722e+03    0.00000e+00    0.00000e+00

           Step           Time         Lambda
           7300     7300.00000        0.00000

   Energies (kJ/mol)
        G96Bond       G96Angle    Proper Dih.  Improper Dih.          LJ-14
    3.18539e+02    1.61114e+03    1.41881e+03    3.63397e+02    8.45398e+02
     Coulomb-14        LJ (SR)   Coulomb (SR)      Potential    Kinetic En.
    2.54675e+04   -4.64981e+03   -1.87006e+04    6.67437e+03    0.00000e+00
   Total Energy    Temperature Pressure (bar)
    6.67437e+03    0.00000e+00    0.00000e+00

           Step           Time         Lambda
           7400     7400.00000        0.00000

   Energies (kJ/mol)
        G96Bond       G96Angle    Proper Dih.  Improper Dih.          LJ-14
    3.18275e+02    1.61130e+03    1.42039e+03    3.63419e+02    8.46370e+02
     Coulomb-14        LJ (SR)   Coulomb (SR)      Potential    Kinetic En.
    2.54669e+04   -4.65362e+03   -1.87053e+04    6.66772e+03    0.00000e+00
   Total Energy    Temperature Pressure (bar)
    6.66772e+03    0.00000e+00    0.00000e+00

           Step           Time         Lambda
           7500     7500.00000        0.00000

   Energies (kJ/mol)
        G96Bond       G96Angle    Proper Dih.  Improper Dih.          LJ-14
    3.18520e+02    1.61115e+03    1.42186e+03    3.63426e+02    8.47083e+02
     Coulomb-14        LJ (SR)   Coulomb (SR)      Potential    Kinetic En.
    2.54664e+04   -4.65746e+03   -1.87103e+04    6.66075e+03    0.00000e+00
   Total Energy    Temperature Pressure (bar)
    6.66075e+03    0.00000e+00    0.00000e+00

           Step           Time         Lambda
           7600     7600.00000        0.00000

   Energies (kJ/mol)
        G96Bond       G96Angle    Proper Dih.  Improper Dih.          LJ-14
    3.18488e+02    1.61106e+03    1.41998e+03    3.63585e+02    8.47779e+02
     Coulomb-14        LJ (SR)   Coulomb (SR)      Potential    Kinetic En.
    2.54671e+04   -4.66186e+03   -1.87164e+04    6.64975e+03    0.00000e+00
   Total Energy    Temperature Pressure (bar)
    6.64975e+03    0.00000e+00    0.00000e+00

           Step           Time         Lambda
           7700     7700.00000        0.00000

   Energies (kJ/mol)
        G96Bond       G96Angle    Proper Dih.  Improper Dih.          LJ-14
    3.18439e+02    1.61113e+03    1.41960e+03    3.63820e+02    8.48076e+02
     Coulomb-14        LJ (SR)   Coulomb (SR)      Potential    Kinetic En.
    2.54676e+04   -4.66535e+03   -1.87207e+04    6.64259e+03    0.00000e+00
   Total Energy    Temperature Pressure (bar)
    6.64259e+03    0.00000e+00    0.00000e+00

           Step           Time         Lambda
           7800     7800.00000        0.00000

   Energies (kJ/mol)
        G96Bond       G96Angle    Proper Dih.  Improper Dih.          LJ-14
    3.18310e+02    1.61221e+03    1.42229e+03    3.63872e+02    8.48829e+02
     Coulomb-14        LJ (SR)   Coulomb (SR)      Potential    Kinetic En.
    2.54677e+04   -4.67440e+03   -1.87313e+04    6.62752e+03    0.00000e+00
   Total Energy    Temperature Pressure (bar)
    6.62752e+03    0.00000e+00    0.00000e+00

           Step           Time         Lambda
           7900     7900.00000        0.00000

   Energies (kJ/mol)
        G96Bond       G96Angle    Proper Dih.  Improper Dih.          LJ-14
    3.18275e+02    1.61313e+03    1.42520e+03    3.63814e+02    8.48731e+02
     Coulomb-14        LJ (SR)   Coulomb (SR)      Potential    Kinetic En.
    2.54670e+04   -4.68009e+03   -1.87367e+04    6.61930e+03    0.00000e+00
   Total Energy    Temperature Pressure (bar)
    6.61930e+03    0.00000e+00    0.00000e+00

           Step           Time         Lambda
           8000     8000.00000        0.00000

   Energies (kJ/mol)
        G96Bond       G96Angle    Proper Dih.  Improper Dih.          LJ-14
    3.18957e+02    1.61361e+03    1.42756e+03    3.63824e+02    8.48959e+02
     Coulomb-14        LJ (SR)   Coulomb (SR)      Potential    Kinetic En.
    2.54664e+04   -4.68464e+03   -1.87406e+04    6.61402e+03    0.00000e+00
   Total Energy    Temperature Pressure (bar)
    6.61402e+03    0.00000e+00    0.00000e+00

           Step           Time         Lambda
           8100     8100.00000        0.00000

   Energies (kJ/mol)
        G96Bond       G96Angle    Proper Dih.  Improper Dih.          LJ-14
    3.18177e+02    1.61497e+03    1.43002e+03    3.64094e+02    8.49237e+02
     Coulomb-14        LJ (SR)   Coulomb (SR)      Potential    Kinetic En.
    2.54660e+04   -4.69047e+03   -1.87457e+04    6.60629e+03    0.00000e+00
   Total Energy    Temperature Pressure (bar)
    6.60629e+03    0.00000e+00    0.00000e+00

           Step           Time         Lambda
           8200     8200.00000        0.00000

   Energies (kJ/mol)
        G96Bond       G96Angle    Proper Dih.  Improper Dih.          LJ-14
    3.18305e+02    1.61568e+03    1.43164e+03    3.64278e+02    8.49332e+02
     Coulomb-14        LJ (SR)   Coulomb (SR)      Potential    Kinetic En.
    2.54657e+04   -4.69420e+03   -1.87488e+04    6.60196e+03    0.00000e+00
   Total Energy    Temperature Pressure (bar)
    6.60196e+03    0.00000e+00    0.00000e+00

           Step           Time         Lambda
           8300     8300.00000        0.00000

   Energies (kJ/mol)
        G96Bond       G96Angle    Proper Dih.  Improper Dih.          LJ-14
    3.18335e+02    1.61614e+03    1.43275e+03    3.64405e+02    8.49554e+02
     Coulomb-14        LJ (SR)   Coulomb (SR)      Potential    Kinetic En.
    2.54656e+04   -4.69687e+03   -1.87512e+04    6.59869e+03    0.00000e+00
   Total Energy    Temperature Pressure (bar)
    6.59869e+03    0.00000e+00    0.00000e+00

           Step           Time         Lambda
           8400     8400.00000        0.00000

   Energies (kJ/mol)
        G96Bond       G96Angle    Proper Dih.  Improper Dih.          LJ-14
    3.18559e+02    1.61754e+03    1.43589e+03    3.64888e+02    8.50159e+02
     Coulomb-14        LJ (SR)   Coulomb (SR)      Potential    Kinetic En.
    2.54650e+04   -4.70361e+03   -1.87589e+04    6.58955e+03    0.00000e+00
   Total Energy    Temperature Pressure (bar)
    6.58955e+03    0.00000e+00    0.00000e+00

           Step           Time         Lambda
           8500     8500.00000        0.00000

   Energies (kJ/mol)
        G96Bond       G96Angle    Proper Dih.  Improper Dih.          LJ-14
    3.18556e+02    1.61878e+03    1.43898e+03    3.65297e+02    8.50410e+02
     Coulomb-14        LJ (SR)   Coulomb (SR)      Potential    Kinetic En.
    2.54643e+04   -4.70794e+03   -1.87672e+04    6.58114e+03    0.00000e+00
   Total Energy    Temperature Pressure (bar)
    6.58114e+03    0.00000e+00    0.00000e+00

           Step           Time         Lambda
           8600     8600.00000        0.00000

   Energies (kJ/mol)
        G96Bond       G96Angle    Proper Dih.  Improper Dih.          LJ-14
    3.18756e+02    1.61937e+03    1.44062e+03    3.65394e+02    8.50492e+02
     Coulomb-14        LJ (SR)   Coulomb (SR)      Potential    Kinetic En.
    2.54638e+04   -4.71087e+03   -1.87716e+04    6.57600e+03    0.00000e+00
   Total Energy    Temperature Pressure (bar)
    6.57600e+03    0.00000e+00    0.00000e+00

           Step           Time         Lambda
           8700     8700.00000        0.00000

   Energies (kJ/mol)
        G96Bond       G96Angle    Proper Dih.  Improper Dih.          LJ-14
    3.18534e+02    1.61947e+03    1.44127e+03    3.65472e+02    8.50625e+02
     Coulomb-14        LJ (SR)   Coulomb (SR)      Potential    Kinetic En.
    2.54636e+04   -4.71236e+03   -1.87736e+04    6.57305e+03    0.00000e+00
   Total Energy    Temperature Pressure (bar)
    6.57305e+03    0.00000e+00    0.00000e+00

           Step           Time         Lambda
           8800     8800.00000        0.00000

   Energies (kJ/mol)
        G96Bond       G96Angle    Proper Dih.  Improper Dih.          LJ-14
    3.20623e+02    1.62168e+03    1.44380e+03    3.66602e+02    8.48835e+02
     Coulomb-14        LJ (SR)   Coulomb (SR)      Potential    Kinetic En.
    2.54628e+04   -4.71969e+03   -1.87845e+04    6.56008e+03    0.00000e+00
   Total Energy    Temperature Pressure (bar)
    6.56008e+03    0.00000e+00    0.00000e+00

           Step           Time         Lambda
           8900     8900.00000        0.00000

   Energies (kJ/mol)
        G96Bond       G96Angle    Proper Dih.  Improper Dih.          LJ-14
    3.18304e+02    1.62029e+03    1.44350e+03    3.66239e+02    8.51993e+02
     Coulomb-14        LJ (SR)   Coulomb (SR)      Potential    Kinetic En.
    2.54630e+04   -4.72082e+03   -1.87866e+04    6.55590e+03    0.00000e+00
   Total Energy    Temperature Pressure (bar)
    6.55590e+03    0.00000e+00    0.00000e+00

           Step           Time         Lambda
           9000     9000.00000        0.00000

   Energies (kJ/mol)
        G96Bond       G96Angle    Proper Dih.  Improper Dih.          LJ-14
    3.18651e+02    1.61932e+03    1.44354e+03    3.66204e+02    8.52151e+02
     Coulomb-14        LJ (SR)   Coulomb (SR)      Potential    Kinetic En.
    2.54632e+04   -4.72199e+03   -1.87884e+04    6.55273e+03    0.00000e+00
   Total Energy    Temperature Pressure (bar)
    6.55273e+03    0.00000e+00    0.00000e+00

           Step           Time         Lambda
           9100     9100.00000        0.00000

   Energies (kJ/mol)
        G96Bond       G96Angle    Proper Dih.  Improper Dih.          LJ-14
    3.18625e+02    1.61925e+03    1.44386e+03    3.66214e+02    8.52219e+02
     Coulomb-14        LJ (SR)   Coulomb (SR)      Potential    Kinetic En.
    2.54631e+04   -4.72249e+03   -1.87897e+04    6.55102e+03    0.00000e+00
   Total Energy    Temperature Pressure (bar)
    6.55102e+03    0.00000e+00    0.00000e+00

           Step           Time         Lambda
           9200     9200.00000        0.00000

   Energies (kJ/mol)
        G96Bond       G96Angle    Proper Dih.  Improper Dih.          LJ-14
    3.18644e+02    1.61928e+03    1.44465e+03    3.66265e+02    8.52231e+02
     Coulomb-14        LJ (SR)   Coulomb (SR)      Potential    Kinetic En.
    2.54626e+04   -4.72302e+03   -1.87921e+04    6.54856e+03    0.00000e+00
   Total Energy    Temperature Pressure (bar)
    6.54856e+03    0.00000e+00    0.00000e+00

           Step           Time         Lambda
           9300     9300.00000        0.00000

   Energies (kJ/mol)
        G96Bond       G96Angle    Proper Dih.  Improper Dih.          LJ-14
    3.18804e+02    1.61995e+03    1.44746e+03    3.66490e+02    8.52015e+02
     Coulomb-14        LJ (SR)   Coulomb (SR)      Potential    Kinetic En.
    2.54613e+04   -4.72193e+03   -1.88020e+04    6.54215e+03    0.00000e+00
   Total Energy    Temperature Pressure (bar)
    6.54215e+03    0.00000e+00    0.00000e+00

           Step           Time         Lambda
           9400     9400.00000        0.00000

   Energies (kJ/mol)
        G96Bond       G96Angle    Proper Dih.  Improper Dih.          LJ-14
    3.19182e+02    1.61962e+03    1.44885e+03    3.66160e+02    8.52410e+02
     Coulomb-14        LJ (SR)   Coulomb (SR)      Potential    Kinetic En.
    2.54607e+04   -4.72012e+03   -1.88090e+04    6.53779e+03    0.00000e+00
   Total Energy    Temperature Pressure (bar)
    6.53779e+03    0.00000e+00    0.00000e+00

           Step           Time         Lambda
           9500     9500.00000        0.00000

   Energies (kJ/mol)
        G96Bond       G96Angle    Proper Dih.  Improper Dih.          LJ-14
    3.19206e+02    1.61926e+03    1.44895e+03    3.66099e+02    8.52620e+02
     Coulomb-14        LJ (SR)   Coulomb (SR)      Potential    Kinetic En.
    2.54608e+04   -4.72031e+03   -1.88105e+04    6.53614e+03    0.00000e+00
   Total Energy    Temperature Pressure (bar)
    6.53614e+03    0.00000e+00    0.00000e+00

           Step           Time         Lambda
           9600     9600.00000        0.00000

   Energies (kJ/mol)
        G96Bond       G96Angle    Proper Dih.  Improper Dih.          LJ-14
    3.19369e+02    1.61889e+03    1.44910e+03    3.66078e+02    8.52767e+02
     Coulomb-14        LJ (SR)   Coulomb (SR)      Potential    Kinetic En.
    2.54609e+04   -4.72046e+03   -1.88118e+04    6.53483e+03    0.00000e+00
   Total Energy    Temperature Pressure (bar)
    6.53483e+03    0.00000e+00    0.00000e+00

           Step           Time         Lambda
           9700     9700.00000        0.00000

   Energies (kJ/mol)
        G96Bond       G96Angle    Proper Dih.  Improper Dih.          LJ-14
    3.19433e+02    1.61833e+03    1.44944e+03    3.65958e+02    8.53026e+02
     Coulomb-14        LJ (SR)   Coulomb (SR)      Potential    Kinetic En.
    2.54613e+04   -4.72103e+03   -1.88152e+04    6.53127e+03    0.00000e+00
   Total Energy    Temperature Pressure (bar)
    6.53127e+03    0.00000e+00    0.00000e+00

           Step           Time         Lambda
           9800     9800.00000        0.00000

   Energies (kJ/mol)
        G96Bond       G96Angle    Proper Dih.  Improper Dih.          LJ-14
    3.19342e+02    1.61810e+03    1.44968e+03    3.65905e+02    8.53056e+02
     Coulomb-14        LJ (SR)   Coulomb (SR)      Potential    Kinetic En.
    2.54617e+04   -4.72138e+03   -1.88167e+04    6.52973e+03    0.00000e+00
   Total Energy    Temperature Pressure (bar)
    6.52973e+03    0.00000e+00    0.00000e+00

           Step           Time         Lambda
           9900     9900.00000        0.00000

   Energies (kJ/mol)
        G96Bond       G96Angle    Proper Dih.  Improper Dih.          LJ-14
    3.19357e+02    1.61772e+03    1.45001e+03    3.65797e+02    8.53094e+02
     Coulomb-14        LJ (SR)   Coulomb (SR)      Potential    Kinetic En.
    2.54621e+04   -4.72171e+03   -1.88181e+04    6.52827e+03    0.00000e+00
   Total Energy    Temperature Pressure (bar)
    6.52827e+03    0.00000e+00    0.00000e+00

           Step           Time         Lambda
          10000    10000.00000        0.00000

   Energies (kJ/mol)
        G96Bond       G96Angle    Proper Dih.  Improper Dih.          LJ-14
    3.19453e+02    1.61682e+03    1.45088e+03    3.65484e+02    8.52742e+02
     Coulomb-14        LJ (SR)   Coulomb (SR)      Potential    Kinetic En.
    2.54633e+04   -4.72218e+03   -1.88214e+04    6.52503e+03    0.00000e+00
   Total Energy    Temperature Pressure (bar)
    6.52503e+03    0.00000e+00    0.00000e+00

           Step           Time         Lambda
          10100    10100.00000        0.00000

   Energies (kJ/mol)
        G96Bond       G96Angle    Proper Dih.  Improper Dih.          LJ-14
    3.19449e+02    1.61644e+03    1.45118e+03    3.65252e+02    8.52512e+02
     Coulomb-14        LJ (SR)   Coulomb (SR)      Potential    Kinetic En.
    2.54639e+04   -4.72203e+03   -1.88231e+04    6.52358e+03    0.00000e+00
   Total Energy    Temperature Pressure (bar)
    6.52358e+03    0.00000e+00    0.00000e+00

           Step           Time         Lambda
          10200    10200.00000        0.00000

   Energies (kJ/mol)
        G96Bond       G96Angle    Proper Dih.  Improper Dih.          LJ-14
    3.19473e+02    1.61601e+03    1.45118e+03    3.65023e+02    8.52358e+02
     Coulomb-14        LJ (SR)   Coulomb (SR)      Potential    Kinetic En.
    2.54646e+04   -4.72171e+03   -1.88248e+04    6.52210e+03    0.00000e+00
   Total Energy    Temperature Pressure (bar)
    6.52210e+03    0.00000e+00    0.00000e+00

           Step           Time         Lambda
          10300    10300.00000        0.00000

   Energies (kJ/mol)
        G96Bond       G96Angle    Proper Dih.  Improper Dih.          LJ-14
    3.19516e+02    1.61505e+03    1.45091e+03    3.64757e+02    8.52410e+02
     Coulomb-14        LJ (SR)   Coulomb (SR)      Potential    Kinetic En.
    2.54655e+04   -4.72128e+03   -1.88269e+04    6.52003e+03    0.00000e+00
   Total Energy    Temperature Pressure (bar)
    6.52003e+03    0.00000e+00    0.00000e+00

           Step           Time         Lambda
          10400    10400.00000        0.00000

   Energies (kJ/mol)
        G96Bond       G96Angle    Proper Dih.  Improper Dih.          LJ-14
    3.19780e+02    1.61014e+03    1.45090e+03    3.64619e+02    8.53799e+02
     Coulomb-14        LJ (SR)   Coulomb (SR)      Potential    Kinetic En.
    2.54685e+04   -4.72314e+03   -1.88312e+04    6.51331e+03    0.00000e+00
   Total Energy    Temperature Pressure (bar)
    6.51331e+03    0.00000e+00    0.00000e+00

           Step           Time         Lambda
          10500    10500.00000        0.00000

   Energies (kJ/mol)
        G96Bond       G96Angle    Proper Dih.  Improper Dih.          LJ-14
    3.19798e+02    1.61094e+03    1.45144e+03    3.64960e+02    8.53259e+02
     Coulomb-14        LJ (SR)   Coulomb (SR)      Potential    Kinetic En.
    2.54671e+04   -4.72614e+03   -1.88315e+04    6.50988e+03    0.00000e+00
   Total Energy    Temperature Pressure (bar)
    6.50988e+03    0.00000e+00    0.00000e+00

           Step           Time         Lambda
          10600    10600.00000        0.00000

   Energies (kJ/mol)
        G96Bond       G96Angle    Proper Dih.  Improper Dih.          LJ-14
    3.19820e+02    1.61094e+03    1.45152e+03    3.64976e+02    8.53325e+02
     Coulomb-14        LJ (SR)   Coulomb (SR)      Potential    Kinetic En.
    2.54669e+04   -4.72633e+03   -1.88317e+04    6.50943e+03    0.00000e+00
   Total Energy    Temperature Pressure (bar)
    6.50943e+03    0.00000e+00    0.00000e+00

           Step           Time         Lambda
          10700    10700.00000        0.00000

   Energies (kJ/mol)
        G96Bond       G96Angle    Proper Dih.  Improper Dih.          LJ-14
    3.19848e+02    1.61095e+03    1.45158e+03    3.64996e+02    8.53337e+02
     Coulomb-14        LJ (SR)   Coulomb (SR)      Potential    Kinetic En.
    2.54667e+04   -4.72649e+03   -1.88318e+04    6.50909e+03    0.00000e+00
   Total Energy    Temperature Pressure (bar)
    6.50909e+03    0.00000e+00    0.00000e+00

           Step           Time         Lambda
          10800    10800.00000        0.00000

   Energies (kJ/mol)
        G96Bond       G96Angle    Proper Dih.  Improper Dih.          LJ-14
    3.19881e+02    1.61097e+03    1.45163e+03    3.65018e+02    8.53351e+02
     Coulomb-14        LJ (SR)   Coulomb (SR)      Potential    Kinetic En.
    2.54665e+04   -4.72664e+03   -1.88320e+04    6.50873e+03    0.00000e+00
   Total Energy    Temperature Pressure (bar)
    6.50873e+03    0.00000e+00    0.00000e+00

           Step           Time         Lambda
          10900    10900.00000        0.00000

   Energies (kJ/mol)
        G96Bond       G96Angle    Proper Dih.  Improper Dih.          LJ-14
    3.19920e+02    1.61100e+03    1.45168e+03    3.65041e+02    8.53370e+02
     Coulomb-14        LJ (SR)   Coulomb (SR)      Potential    Kinetic En.
    2.54663e+04   -4.72680e+03   -1.88321e+04    6.50836e+03    0.00000e+00
   Total Energy    Temperature Pressure (bar)
    6.50836e+03    0.00000e+00    0.00000e+00

           Step           Time         Lambda
          11000    11000.00000        0.00000

   Energies (kJ/mol)
        G96Bond       G96Angle    Proper Dih.  Improper Dih.          LJ-14
    3.19964e+02    1.61104e+03    1.45172e+03    3.65069e+02    8.53395e+02
     Coulomb-14        LJ (SR)   Coulomb (SR)      Potential    Kinetic En.
    2.54660e+04   -4.72695e+03   -1.88322e+04    6.50798e+03    0.00000e+00
   Total Energy    Temperature Pressure (bar)
    6.50798e+03    0.00000e+00    0.00000e+00

           Step           Time         Lambda
          11100    11100.00000        0.00000

   Energies (kJ/mol)
        G96Bond       G96Angle    Proper Dih.  Improper Dih.          LJ-14
    3.20251e+02    1.61136e+03    1.45166e+03    3.65279e+02    8.53650e+02
     Coulomb-14        LJ (SR)   Coulomb (SR)      Potential    Kinetic En.
    2.54641e+04   -4.72759e+03   -1.88330e+04    6.50569e+03    0.00000e+00
   Total Energy    Temperature Pressure (bar)
    6.50569e+03    0.00000e+00    0.00000e+00

           Step           Time         Lambda
          11200    11200.00000        0.00000

   Energies (kJ/mol)
        G96Bond       G96Angle    Proper Dih.  Improper Dih.          LJ-14
    3.20177e+02    1.61251e+03    1.45082e+03    3.65838e+02    8.54394e+02
     Coulomb-14        LJ (SR)   Coulomb (SR)      Potential    Kinetic En.
    2.54617e+04   -4.72796e+03   -1.88358e+04    6.50169e+03    0.00000e+00
   Total Energy    Temperature Pressure (bar)
    6.50169e+03    0.00000e+00    0.00000e+00

           Step           Time         Lambda
          11300    11300.00000        0.00000

   Energies (kJ/mol)
        G96Bond       G96Angle    Proper Dih.  Improper Dih.          LJ-14
    3.21395e+02    1.61205e+03    1.45160e+03    3.66496e+02    8.56694e+02
     Coulomb-14        LJ (SR)   Coulomb (SR)      Potential    Kinetic En.
    2.54581e+04   -4.72998e+03   -1.88412e+04    6.49514e+03    0.00000e+00
   Total Energy    Temperature Pressure (bar)
    6.49514e+03    0.00000e+00    0.00000e+00

           Step           Time         Lambda
          11400    11400.00000        0.00000

   Energies (kJ/mol)
        G96Bond       G96Angle    Proper Dih.  Improper Dih.          LJ-14
    3.20834e+02    1.61260e+03    1.45104e+03    3.66296e+02    8.54996e+02
     Coulomb-14        LJ (SR)   Coulomb (SR)      Potential    Kinetic En.
    2.54615e+04   -4.73117e+03   -1.88434e+04    6.49267e+03    0.00000e+00
   Total Energy    Temperature Pressure (bar)
    6.49267e+03    0.00000e+00    0.00000e+00

           Step           Time         Lambda
          11500    11500.00000        0.00000

   Energies (kJ/mol)
        G96Bond       G96Angle    Proper Dih.  Improper Dih.          LJ-14
    3.20826e+02    1.61311e+03    1.45084e+03    3.66211e+02    8.55098e+02
     Coulomb-14        LJ (SR)   Coulomb (SR)      Potential    Kinetic En.
    2.54615e+04   -4.73180e+03   -1.88449e+04    6.49087e+03    0.00000e+00
   Total Energy    Temperature Pressure (bar)
    6.49087e+03    0.00000e+00    0.00000e+00

           Step           Time         Lambda
          11600    11600.00000        0.00000

   Energies (kJ/mol)
        G96Bond       G96Angle    Proper Dih.  Improper Dih.          LJ-14
    3.20646e+02    1.61274e+03    1.45063e+03    3.66204e+02    8.55700e+02
     Coulomb-14        LJ (SR)   Coulomb (SR)      Potential    Kinetic En.
    2.54638e+04   -4.73574e+03   -1.88506e+04    6.48334e+03    0.00000e+00
   Total Energy    Temperature Pressure (bar)
    6.48334e+03    0.00000e+00    0.00000e+00

           Step           Time         Lambda
          11700    11700.00000        0.00000

   Energies (kJ/mol)
        G96Bond       G96Angle    Proper Dih.  Improper Dih.          LJ-14
    3.20477e+02    1.61170e+03    1.45111e+03    3.65585e+02    8.55520e+02
     Coulomb-14        LJ (SR)   Coulomb (SR)      Potential    Kinetic En.
    2.54651e+04   -4.73763e+03   -1.88509e+04    6.48104e+03    0.00000e+00
   Total Energy    Temperature Pressure (bar)
    6.48104e+03    0.00000e+00    0.00000e+00

           Step           Time         Lambda
          11800    11800.00000        0.00000

   Energies (kJ/mol)
        G96Bond       G96Angle    Proper Dih.  Improper Dih.          LJ-14
    3.20237e+02    1.61084e+03    1.45144e+03    3.64989e+02    8.55237e+02
     Coulomb-14        LJ (SR)   Coulomb (SR)      Potential    Kinetic En.
    2.54668e+04   -4.73977e+03   -1.88521e+04    6.47771e+03    0.00000e+00
   Total Energy    Temperature Pressure (bar)
    6.47771e+03    0.00000e+00    0.00000e+00

           Step           Time         Lambda
          11900    11900.00000        0.00000

   Energies (kJ/mol)
        G96Bond       G96Angle    Proper Dih.  Improper Dih.          LJ-14
    3.20243e+02    1.61103e+03    1.45150e+03    3.64952e+02    8.55029e+02
     Coulomb-14        LJ (SR)   Coulomb (SR)      Potential    Kinetic En.
    2.54669e+04   -4.74146e+03   -1.88540e+04    6.47419e+03    0.00000e+00
   Total Energy    Temperature Pressure (bar)
    6.47419e+03    0.00000e+00    0.00000e+00

           Step           Time         Lambda
          12000    12000.00000        0.00000

   Energies (kJ/mol)
        G96Bond       G96Angle    Proper Dih.  Improper Dih.          LJ-14
    3.20235e+02    1.61110e+03    1.45159e+03    3.64937e+02    8.54981e+02
     Coulomb-14        LJ (SR)   Coulomb (SR)      Potential    Kinetic En.
    2.54670e+04   -4.74181e+03   -1.88547e+04    6.47334e+03    0.00000e+00
   Total Energy    Temperature Pressure (bar)
    6.47334e+03    0.00000e+00    0.00000e+00

           Step           Time         Lambda
          12100    12100.00000        0.00000

   Energies (kJ/mol)
        G96Bond       G96Angle    Proper Dih.  Improper Dih.          LJ-14
    3.20587e+02    1.61252e+03    1.45315e+03    3.64933e+02    8.54875e+02
     Coulomb-14        LJ (SR)   Coulomb (SR)      Potential    Kinetic En.
    2.54676e+04   -4.74317e+03   -1.88661e+04    6.46448e+03    0.00000e+00
   Total Energy    Temperature Pressure (bar)
    6.46448e+03    0.00000e+00    0.00000e+00

           Step           Time         Lambda
          12200    12200.00000        0.00000

   Energies (kJ/mol)
        G96Bond       G96Angle    Proper Dih.  Improper Dih.          LJ-14
    3.20413e+02    1.61218e+03    1.45300e+03    3.64937e+02    8.55524e+02
     Coulomb-14        LJ (SR)   Coulomb (SR)      Potential    Kinetic En.
    2.54666e+04   -4.74445e+03   -1.88654e+04    6.46280e+03    0.00000e+00
   Total Energy    Temperature Pressure (bar)
    6.46280e+03    0.00000e+00    0.00000e+00

           Step           Time         Lambda
          12300    12300.00000        0.00000

   Energies (kJ/mol)
        G96Bond       G96Angle    Proper Dih.  Improper Dih.          LJ-14
    3.20746e+02    1.61224e+03    1.45341e+03    3.64932e+02    8.55134e+02
     Coulomb-14        LJ (SR)   Coulomb (SR)      Potential    Kinetic En.
    2.54660e+04   -4.74520e+03   -1.88675e+04    6.45967e+03    0.00000e+00
   Total Energy    Temperature Pressure (bar)
    6.45967e+03    0.00000e+00    0.00000e+00

           Step           Time         Lambda
          12400    12400.00000        0.00000

   Energies (kJ/mol)
        G96Bond       G96Angle    Proper Dih.  Improper Dih.          LJ-14
    3.20630e+02    1.61267e+03    1.45413e+03    3.65016e+02    8.54897e+02
     Coulomb-14        LJ (SR)   Coulomb (SR)      Potential    Kinetic En.
    2.54655e+04   -4.74555e+03   -1.88697e+04    6.45766e+03    0.00000e+00
   Total Energy    Temperature Pressure (bar)
    6.45766e+03    0.00000e+00    0.00000e+00

           Step           Time         Lambda
          12500    12500.00000        0.00000

   Energies (kJ/mol)
        G96Bond       G96Angle    Proper Dih.  Improper Dih.          LJ-14
    3.20961e+02    1.61262e+03    1.45059e+03    3.64880e+02    8.55182e+02
     Coulomb-14        LJ (SR)   Coulomb (SR)      Potential    Kinetic En.
    2.54580e+04   -4.74379e+03   -1.88719e+04    6.44648e+03    0.00000e+00
   Total Energy    Temperature Pressure (bar)
    6.44648e+03    0.00000e+00    0.00000e+00

           Step           Time         Lambda
          12600    12600.00000        0.00000

   Energies (kJ/mol)
        G96Bond       G96Angle    Proper Dih.  Improper Dih.          LJ-14
    3.21129e+02    1.61182e+03    1.45111e+03    3.64921e+02    8.56256e+02
     Coulomb-14        LJ (SR)   Coulomb (SR)      Potential    Kinetic En.
    2.54556e+04   -4.74373e+03   -1.88739e+04    6.44315e+03    0.00000e+00
   Total Energy    Temperature Pressure (bar)
    6.44315e+03    0.00000e+00    0.00000e+00

           Step           Time         Lambda
          12700    12700.00000        0.00000

   Energies (kJ/mol)
        G96Bond       G96Angle    Proper Dih.  Improper Dih.          LJ-14
    3.21283e+02    1.61259e+03    1.45081e+03    3.65237e+02    8.55863e+02
     Coulomb-14        LJ (SR)   Coulomb (SR)      Potential    Kinetic En.
    2.54529e+04   -4.74565e+03   -1.88756e+04    6.43739e+03    0.00000e+00
   Total Energy    Temperature Pressure (bar)
    6.43739e+03    0.00000e+00    0.00000e+00

           Step           Time         Lambda
          12800    12800.00000        0.00000

   Energies (kJ/mol)
        G96Bond       G96Angle    Proper Dih.  Improper Dih.          LJ-14
    3.21322e+02    1.61269e+03    1.45073e+03    3.65284e+02    8.55823e+02
     Coulomb-14        LJ (SR)   Coulomb (SR)      Potential    Kinetic En.
    2.54523e+04   -4.74602e+03   -1.88758e+04    6.43628e+03    0.00000e+00
   Total Energy    Temperature Pressure (bar)
    6.43628e+03    0.00000e+00    0.00000e+00

           Step           Time         Lambda
          12900    12900.00000        0.00000

   Energies (kJ/mol)
        G96Bond       G96Angle    Proper Dih.  Improper Dih.          LJ-14
    3.21281e+02    1.61290e+03    1.45051e+03    3.65354e+02    8.55824e+02
     Coulomb-14        LJ (SR)   Coulomb (SR)      Potential    Kinetic En.
    2.54518e+04   -4.74631e+03   -1.88760e+04    6.43534e+03    0.00000e+00
   Total Energy    Temperature Pressure (bar)
    6.43534e+03    0.00000e+00    0.00000e+00

           Step           Time         Lambda
          13000    13000.00000        0.00000

   Energies (kJ/mol)
        G96Bond       G96Angle    Proper Dih.  Improper Dih.          LJ-14
    3.21446e+02    1.61307e+03    1.44977e+03    3.65505e+02    8.55969e+02
     Coulomb-14        LJ (SR)   Coulomb (SR)      Potential    Kinetic En.
    2.54507e+04   -4.74673e+03   -1.88760e+04    6.43375e+03    0.00000e+00
   Total Energy    Temperature Pressure (bar)
    6.43375e+03    0.00000e+00    0.00000e+00

           Step           Time         Lambda
          13100    13100.00000        0.00000

   Energies (kJ/mol)
        G96Bond       G96Angle    Proper Dih.  Improper Dih.          LJ-14
    3.21462e+02    1.61314e+03    1.44899e+03    3.65702e+02    8.55876e+02
     Coulomb-14        LJ (SR)   Coulomb (SR)      Potential    Kinetic En.
    2.54504e+04   -4.74739e+03   -1.88765e+04    6.43175e+03    0.00000e+00
   Total Energy    Temperature Pressure (bar)
    6.43175e+03    0.00000e+00    0.00000e+00

           Step           Time         Lambda
          13200    13200.00000        0.00000

   Energies (kJ/mol)
        G96Bond       G96Angle    Proper Dih.  Improper Dih.          LJ-14
    3.21765e+02    1.61323e+03    1.44863e+03    3.65906e+02    8.56276e+02
     Coulomb-14        LJ (SR)   Coulomb (SR)      Potential    Kinetic En.
    2.54480e+04   -4.75058e+03   -1.88775e+04    6.42573e+03    0.00000e+00
   Total Energy    Temperature Pressure (bar)
    6.42573e+03    0.00000e+00    0.00000e+00

           Step           Time         Lambda
          13300    13300.00000        0.00000

   Energies (kJ/mol)
        G96Bond       G96Angle    Proper Dih.  Improper Dih.          LJ-14
    3.21358e+02    1.61372e+03    1.44881e+03    3.66651e+02    8.57275e+02
     Coulomb-14        LJ (SR)   Coulomb (SR)      Potential    Kinetic En.
    2.54481e+04   -4.75537e+03   -1.88837e+04    6.41681e+03    0.00000e+00
   Total Energy    Temperature Pressure (bar)
    6.41681e+03    0.00000e+00    0.00000e+00

           Step           Time         Lambda
          13400    13400.00000        0.00000

   Energies (kJ/mol)
        G96Bond       G96Angle    Proper Dih.  Improper Dih.          LJ-14
    3.21679e+02    1.61304e+03    1.44915e+03    3.66747e+02    8.57183e+02
     Coulomb-14        LJ (SR)   Coulomb (SR)      Potential    Kinetic En.
    2.54481e+04   -4.75607e+03   -1.88839e+04    6.41588e+03    0.00000e+00
   Total Energy    Temperature Pressure (bar)
    6.41588e+03    0.00000e+00    0.00000e+00

           Step           Time         Lambda
          13500    13500.00000        0.00000

   Energies (kJ/mol)
        G96Bond       G96Angle    Proper Dih.  Improper Dih.          LJ-14
    3.21497e+02    1.61300e+03    1.44924e+03    3.66830e+02    8.57224e+02
     Coulomb-14        LJ (SR)   Coulomb (SR)      Potential    Kinetic En.
    2.54485e+04   -4.75723e+03   -1.88846e+04    6.41443e+03    0.00000e+00
   Total Energy    Temperature Pressure (bar)
    6.41443e+03    0.00000e+00    0.00000e+00

           Step           Time         Lambda
          13600    13600.00000        0.00000

   Energies (kJ/mol)
        G96Bond       G96Angle    Proper Dih.  Improper Dih.          LJ-14
    3.21320e+02    1.61265e+03    1.44934e+03    3.67119e+02    8.57619e+02
     Coulomb-14        LJ (SR)   Coulomb (SR)      Potential    Kinetic En.
    2.54493e+04   -4.76099e+03   -1.88864e+04    6.40992e+03    0.00000e+00
   Total Energy    Temperature Pressure (bar)
    6.40992e+03    0.00000e+00    0.00000e+00

           Step           Time         Lambda
          13700    13700.00000        0.00000

   Energies (kJ/mol)
        G96Bond       G96Angle    Proper Dih.  Improper Dih.          LJ-14
    3.21327e+02    1.61258e+03    1.44934e+03    3.67123e+02    8.57718e+02
     Coulomb-14        LJ (SR)   Coulomb (SR)      Potential    Kinetic En.
    2.54493e+04   -4.76168e+03   -1.88867e+04    6.40907e+03    0.00000e+00
   Total Energy    Temperature Pressure (bar)
    6.40907e+03    0.00000e+00    0.00000e+00

           Step           Time         Lambda
          13800    13800.00000        0.00000

   Energies (kJ/mol)
        G96Bond       G96Angle    Proper Dih.  Improper Dih.          LJ-14
    3.21335e+02    1.61247e+03    1.44932e+03    3.67258e+02    8.57918e+02
     Coulomb-14        LJ (SR)   Coulomb (SR)      Potential    Kinetic En.
    2.54495e+04   -4.76347e+03   -1.88873e+04    6.40703e+03    0.00000e+00
   Total Energy    Temperature Pressure (bar)
    6.40703e+03    0.00000e+00    0.00000e+00

           Step           Time         Lambda
          13900    13900.00000        0.00000

   Energies (kJ/mol)
        G96Bond       G96Angle    Proper Dih.  Improper Dih.          LJ-14
    3.21256e+02    1.61247e+03    1.44927e+03    3.67364e+02    8.58136e+02
     Coulomb-14        LJ (SR)   Coulomb (SR)      Potential    Kinetic En.
    2.54495e+04   -4.76487e+03   -1.88877e+04    6.40543e+03    0.00000e+00
   Total Energy    Temperature Pressure (bar)
    6.40543e+03    0.00000e+00    0.00000e+00

           Step           Time         Lambda
          14000    14000.00000        0.00000

   Energies (kJ/mol)
        G96Bond       G96Angle    Proper Dih.  Improper Dih.          LJ-14
    3.21209e+02    1.61249e+03    1.44920e+03    3.67468e+02    8.58323e+02
     Coulomb-14        LJ (SR)   Coulomb (SR)      Potential    Kinetic En.
    2.54496e+04   -4.76608e+03   -1.88881e+04    6.40405e+03    0.00000e+00
   Total Energy    Temperature Pressure (bar)
    6.40405e+03    0.00000e+00    0.00000e+00

           Step           Time         Lambda
          14100    14100.00000        0.00000

   Energies (kJ/mol)
        G96Bond       G96Angle    Proper Dih.  Improper Dih.          LJ-14
    3.21144e+02    1.61250e+03    1.44912e+03    3.67589e+02    8.58510e+02
     Coulomb-14        LJ (SR)   Coulomb (SR)      Potential    Kinetic En.
    2.54496e+04   -4.76718e+03   -1.88884e+04    6.40279e+03    0.00000e+00
   Total Energy    Temperature Pressure (bar)
    6.40279e+03    0.00000e+00    0.00000e+00

           Step           Time         Lambda
          14200    14200.00000        0.00000

   Energies (kJ/mol)
        G96Bond       G96Angle    Proper Dih.  Improper Dih.          LJ-14
    3.21191e+02    1.61254e+03    1.44902e+03    3.67753e+02    8.58677e+02
     Coulomb-14        LJ (SR)   Coulomb (SR)      Potential    Kinetic En.
    2.54495e+04   -4.76878e+03   -1.88889e+04    6.40090e+03    0.00000e+00
   Total Energy    Temperature Pressure (bar)
    6.40090e+03    0.00000e+00    0.00000e+00

           Step           Time         Lambda
          14300    14300.00000        0.00000

   Energies (kJ/mol)
        G96Bond       G96Angle    Proper Dih.  Improper Dih.          LJ-14
    3.21126e+02    1.61273e+03    1.44893e+03    3.67925e+02    8.58824e+02
     Coulomb-14        LJ (SR)   Coulomb (SR)      Potential    Kinetic En.
    2.54493e+04   -4.77024e+03   -1.88894e+04    6.39923e+03    0.00000e+00
   Total Energy    Temperature Pressure (bar)
    6.39923e+03    0.00000e+00    0.00000e+00

           Step           Time         Lambda
          14400    14400.00000        0.00000

   Energies (kJ/mol)
        G96Bond       G96Angle    Proper Dih.  Improper Dih.          LJ-14
    3.21036e+02    1.61291e+03    1.44887e+03    3.68110e+02    8.59026e+02
     Coulomb-14        LJ (SR)   Coulomb (SR)      Potential    Kinetic En.
    2.54491e+04   -4.77179e+03   -1.88899e+04    6.39745e+03    0.00000e+00
   Total Energy    Temperature Pressure (bar)
    6.39745e+03    0.00000e+00    0.00000e+00

           Step           Time         Lambda
          14500    14500.00000        0.00000

   Energies (kJ/mol)
        G96Bond       G96Angle    Proper Dih.  Improper Dih.          LJ-14
    3.21153e+02    1.61297e+03    1.44885e+03    3.68277e+02    8.59187e+02
     Coulomb-14        LJ (SR)   Coulomb (SR)      Potential    Kinetic En.
    2.54489e+04   -4.77323e+03   -1.88903e+04    6.39582e+03    0.00000e+00
   Total Energy    Temperature Pressure (bar)
    6.39582e+03    0.00000e+00    0.00000e+00

           Step           Time         Lambda
          14600    14600.00000        0.00000

   Energies (kJ/mol)
        G96Bond       G96Angle    Proper Dih.  Improper Dih.          LJ-14
    3.21094e+02    1.61318e+03    1.44888e+03    3.68403e+02    8.59280e+02
     Coulomb-14        LJ (SR)   Coulomb (SR)      Potential    Kinetic En.
    2.54487e+04   -4.77435e+03   -1.88907e+04    6.39451e+03    0.00000e+00
   Total Energy    Temperature Pressure (bar)
    6.39451e+03    0.00000e+00    0.00000e+00

           Step           Time         Lambda
          14700    14700.00000        0.00000

   Energies (kJ/mol)
        G96Bond       G96Angle    Proper Dih.  Improper Dih.          LJ-14
    3.21166e+02    1.61340e+03    1.44891e+03    3.68573e+02    8.59356e+02
     Coulomb-14        LJ (SR)   Coulomb (SR)      Potential    Kinetic En.
    2.54484e+04   -4.77553e+03   -1.88910e+04    6.39325e+03    0.00000e+00
   Total Energy    Temperature Pressure (bar)
    6.39325e+03    0.00000e+00    0.00000e+00

           Step           Time         Lambda
          14800    14800.00000        0.00000

   Energies (kJ/mol)
        G96Bond       G96Angle    Proper Dih.  Improper Dih.          LJ-14
    3.21090e+02    1.61355e+03    1.44903e+03    3.68681e+02    8.59388e+02
     Coulomb-14        LJ (SR)   Coulomb (SR)      Potential    Kinetic En.
    2.54482e+04   -4.77645e+03   -1.88914e+04    6.39206e+03    0.00000e+00
   Total Energy    Temperature Pressure (bar)
    6.39206e+03    0.00000e+00    0.00000e+00

           Step           Time         Lambda
          14900    14900.00000        0.00000

   Energies (kJ/mol)
        G96Bond       G96Angle    Proper Dih.  Improper Dih.          LJ-14
    3.21375e+02    1.61364e+03    1.44910e+03    3.68791e+02    8.59268e+02
     Coulomb-14        LJ (SR)   Coulomb (SR)      Potential    Kinetic En.
    2.54479e+04   -4.77769e+03   -1.88920e+04    6.39041e+03    0.00000e+00
   Total Energy    Temperature Pressure (bar)
    6.39041e+03    0.00000e+00    0.00000e+00

           Step           Time         Lambda
          15000    15000.00000        0.00000

   Energies (kJ/mol)
        G96Bond       G96Angle    Proper Dih.  Improper Dih.          LJ-14
    3.21198e+02    1.61390e+03    1.44844e+03    3.68884e+02    8.59142e+02
     Coulomb-14        LJ (SR)   Coulomb (SR)      Potential    Kinetic En.
    2.54477e+04   -4.77821e+03   -1.88920e+04    6.38906e+03    0.00000e+00
   Total Energy    Temperature Pressure (bar)
    6.38906e+03    0.00000e+00    0.00000e+00

           Step           Time         Lambda
          15100    15100.00000        0.00000

   Energies (kJ/mol)
        G96Bond       G96Angle    Proper Dih.  Improper Dih.          LJ-14
    3.21213e+02    1.61422e+03    1.44755e+03    3.69119e+02    8.58952e+02
     Coulomb-14        LJ (SR)   Coulomb (SR)      Potential    Kinetic En.
    2.54469e+04   -4.78033e+03   -1.88923e+04    6.38528e+03    0.00000e+00
   Total Energy    Temperature Pressure (bar)
    6.38528e+03    0.00000e+00    0.00000e+00

           Step           Time         Lambda
          15200    15200.00000        0.00000

   Energies (kJ/mol)
        G96Bond       G96Angle    Proper Dih.  Improper Dih.          LJ-14
    3.21131e+02    1.61455e+03    1.44780e+03    3.69229e+02    8.58838e+02
     Coulomb-14        LJ (SR)   Coulomb (SR)      Potential    Kinetic En.
    2.54465e+04   -4.78129e+03   -1.88927e+04    6.38412e+03    0.00000e+00
   Total Energy    Temperature Pressure (bar)
    6.38412e+03    0.00000e+00    0.00000e+00

           Step           Time         Lambda
          15300    15300.00000        0.00000

   Energies (kJ/mol)
        G96Bond       G96Angle    Proper Dih.  Improper Dih.          LJ-14
    3.21482e+02    1.61657e+03    1.45009e+03    3.69913e+02    8.58579e+02
     Coulomb-14        LJ (SR)   Coulomb (SR)      Potential    Kinetic En.
    2.54435e+04   -4.78781e+03   -1.88957e+04    6.37655e+03    0.00000e+00
   Total Energy    Temperature Pressure (bar)
    6.37655e+03    0.00000e+00    0.00000e+00

           Step           Time         Lambda
          15400    15400.00000        0.00000

   Energies (kJ/mol)
        G96Bond       G96Angle    Proper Dih.  Improper Dih.          LJ-14
    3.21346e+02    1.61681e+03    1.45049e+03    3.69945e+02    8.58820e+02
     Coulomb-14        LJ (SR)   Coulomb (SR)      Potential    Kinetic En.
    2.54430e+04   -4.78857e+03   -1.88965e+04    6.37532e+03    0.00000e+00
   Total Energy    Temperature Pressure (bar)
    6.37532e+03    0.00000e+00    0.00000e+00

           Step           Time         Lambda
          15500    15500.00000        0.00000

   Energies (kJ/mol)
        G96Bond       G96Angle    Proper Dih.  Improper Dih.          LJ-14
    3.21353e+02    1.61717e+03    1.45077e+03    3.70003e+02    8.58907e+02
     Coulomb-14        LJ (SR)   Coulomb (SR)      Potential    Kinetic En.
    2.54426e+04   -4.78908e+03   -1.88973e+04    6.37448e+03    0.00000e+00
   Total Energy    Temperature Pressure (bar)
    6.37448e+03    0.00000e+00    0.00000e+00

           Step           Time         Lambda
          15600    15600.00000        0.00000

   Energies (kJ/mol)
        G96Bond       G96Angle    Proper Dih.  Improper Dih.          LJ-14
    3.21538e+02    1.61740e+03    1.45125e+03    3.70018e+02    8.59082e+02
     Coulomb-14        LJ (SR)   Coulomb (SR)      Potential    Kinetic En.
    2.54418e+04   -4.79008e+03   -1.88984e+04    6.37254e+03    0.00000e+00
   Total Energy    Temperature Pressure (bar)
    6.37254e+03    0.00000e+00    0.00000e+00

           Step           Time         Lambda
          15700    15700.00000        0.00000

   Energies (kJ/mol)
        G96Bond       G96Angle    Proper Dih.  Improper Dih.          LJ-14
    3.21624e+02    1.61768e+03    1.45147e+03    3.70041e+02    8.59150e+02
     Coulomb-14        LJ (SR)   Coulomb (SR)      Potential    Kinetic En.
    2.54413e+04   -4.79056e+03   -1.88991e+04    6.37158e+03    0.00000e+00
   Total Energy    Temperature Pressure (bar)
    6.37158e+03    0.00000e+00    0.00000e+00

           Step           Time         Lambda
          15800    15800.00000        0.00000

   Energies (kJ/mol)
        G96Bond       G96Angle    Proper Dih.  Improper Dih.          LJ-14
    3.21660e+02    1.61800e+03    1.45169e+03    3.70075e+02    8.59251e+02
     Coulomb-14        LJ (SR)   Coulomb (SR)      Potential    Kinetic En.
    2.54408e+04   -4.79105e+03   -1.88999e+04    6.37057e+03    0.00000e+00
   Total Energy    Temperature Pressure (bar)
    6.37057e+03    0.00000e+00    0.00000e+00

           Step           Time         Lambda
          15900    15900.00000        0.00000

   Energies (kJ/mol)
        G96Bond       G96Angle    Proper Dih.  Improper Dih.          LJ-14
    3.21672e+02    1.61842e+03    1.45195e+03    3.70132e+02    8.59386e+02
     Coulomb-14        LJ (SR)   Coulomb (SR)      Potential    Kinetic En.
    2.54403e+04   -4.79166e+03   -1.89009e+04    6.36925e+03    0.00000e+00
   Total Energy    Temperature Pressure (bar)
    6.36925e+03    0.00000e+00    0.00000e+00

           Step           Time         Lambda
          16000    16000.00000        0.00000

   Energies (kJ/mol)
        G96Bond       G96Angle    Proper Dih.  Improper Dih.          LJ-14
    3.21789e+02    1.61874e+03    1.45222e+03    3.70188e+02    8.59528e+02
     Coulomb-14        LJ (SR)   Coulomb (SR)      Potential    Kinetic En.
    2.54398e+04   -4.79226e+03   -1.89021e+04    6.36792e+03    0.00000e+00
   Total Energy    Temperature Pressure (bar)
    6.36792e+03    0.00000e+00    0.00000e+00

           Step           Time         Lambda
          16100    16100.00000        0.00000

   Energies (kJ/mol)
        G96Bond       G96Angle    Proper Dih.  Improper Dih.          LJ-14
    3.21800e+02    1.61904e+03    1.45247e+03    3.70247e+02    8.59657e+02
     Coulomb-14        LJ (SR)   Coulomb (SR)      Potential    Kinetic En.
    2.54394e+04   -4.79275e+03   -1.89032e+04    6.36675e+03    0.00000e+00
   Total Energy    Temperature Pressure (bar)
    6.36675e+03    0.00000e+00    0.00000e+00

           Step           Time         Lambda
          16200    16200.00000        0.00000

   Energies (kJ/mol)
        G96Bond       G96Angle    Proper Dih.  Improper Dih.          LJ-14
    3.21863e+02    1.61917e+03    1.45265e+03    3.70290e+02    8.59739e+02
     Coulomb-14        LJ (SR)   Coulomb (SR)      Potential    Kinetic En.
    2.54393e+04   -4.79307e+03   -1.89039e+04    6.36598e+03    0.00000e+00
   Total Energy    Temperature Pressure (bar)
    6.36598e+03    0.00000e+00    0.00000e+00

           Step           Time         Lambda
          16300    16300.00000        0.00000

   Energies (kJ/mol)
        G96Bond       G96Angle    Proper Dih.  Improper Dih.          LJ-14
    3.21768e+02    1.61941e+03    1.45282e+03    3.70327e+02    8.59809e+02
     Coulomb-14        LJ (SR)   Coulomb (SR)      Potential    Kinetic En.
    2.54392e+04   -4.79336e+03   -1.89047e+04    6.36527e+03    0.00000e+00
   Total Energy    Temperature Pressure (bar)
    6.36527e+03    0.00000e+00    0.00000e+00

           Step           Time         Lambda
          16400    16400.00000        0.00000

   Energies (kJ/mol)
        G96Bond       G96Angle    Proper Dih.  Improper Dih.          LJ-14
    3.21778e+02    1.61986e+03    1.45376e+03    3.70501e+02    8.60349e+02
     Coulomb-14        LJ (SR)   Coulomb (SR)      Potential    Kinetic En.
    2.54389e+04   -4.79477e+03   -1.89088e+04    6.36158e+03    0.00000e+00
   Total Energy    Temperature Pressure (bar)
    6.36158e+03    0.00000e+00    0.00000e+00

           Step           Time         Lambda
          16500    16500.00000        0.00000

   Energies (kJ/mol)
        G96Bond       G96Angle    Proper Dih.  Improper Dih.          LJ-14
    3.21901e+02    1.62303e+03    1.45637e+03    3.71205e+02    8.61482e+02
     Coulomb-14        LJ (SR)   Coulomb (SR)      Potential    Kinetic En.
    2.54370e+04   -4.79923e+03   -1.89249e+04    6.34692e+03    0.00000e+00
   Total Energy    Temperature Pressure (bar)
    6.34692e+03    0.00000e+00    0.00000e+00

           Step           Time         Lambda
          16600    16600.00000        0.00000

   Energies (kJ/mol)
        G96Bond       G96Angle    Proper Dih.  Improper Dih.          LJ-14
    3.21711e+02    1.62252e+03    1.45620e+03    3.71286e+02    8.61696e+02
     Coulomb-14        LJ (SR)   Coulomb (SR)      Potential    Kinetic En.
    2.54381e+04   -4.79939e+03   -1.89260e+04    6.34612e+03    0.00000e+00
   Total Energy    Temperature Pressure (bar)
    6.34612e+03    0.00000e+00    0.00000e+00

           Step           Time         Lambda
          16700    16700.00000        0.00000

   Energies (kJ/mol)
        G96Bond       G96Angle    Proper Dih.  Improper Dih.          LJ-14
    3.21647e+02    1.62247e+03    1.45614e+03    3.71346e+02    8.61757e+02
     Coulomb-14        LJ (SR)   Coulomb (SR)      Potential    Kinetic En.
    2.54382e+04   -4.79974e+03   -1.89264e+04    6.34540e+03    0.00000e+00
   Total Energy    Temperature Pressure (bar)
    6.34540e+03    0.00000e+00    0.00000e+00

           Step           Time         Lambda
          16800    16800.00000        0.00000

   Energies (kJ/mol)
        G96Bond       G96Angle    Proper Dih.  Improper Dih.          LJ-14
    3.21693e+02    1.62515e+03    1.45474e+03    3.72375e+02    8.60407e+02
     Coulomb-14        LJ (SR)   Coulomb (SR)      Potential    Kinetic En.
    2.54388e+04   -4.80569e+03   -1.89317e+04    6.33576e+03    0.00000e+00
   Total Energy    Temperature Pressure (bar)
    6.33576e+03    0.00000e+00    0.00000e+00

           Step           Time         Lambda
          16900    16900.00000        0.00000

   Energies (kJ/mol)
        G96Bond       G96Angle    Proper Dih.  Improper Dih.          LJ-14
    3.21114e+02    1.62343e+03    1.45565e+03    3.72097e+02    8.62728e+02
     Coulomb-14        LJ (SR)   Coulomb (SR)      Potential    Kinetic En.
    2.54391e+04   -4.80580e+03   -1.89339e+04    6.33440e+03    0.00000e+00
   Total Energy    Temperature Pressure (bar)
    6.33440e+03    0.00000e+00    0.00000e+00

           Step           Time         Lambda
          17000    17000.00000        0.00000

   Energies (kJ/mol)
        G96Bond       G96Angle    Proper Dih.  Improper Dih.          LJ-14
    3.21177e+02    1.62373e+03    1.45616e+03    3.72158e+02    8.62628e+02
     Coulomb-14        LJ (SR)   Coulomb (SR)      Potential    Kinetic En.
    2.54390e+04   -4.80606e+03   -1.89352e+04    6.33356e+03    0.00000e+00
   Total Energy    Temperature Pressure (bar)
    6.33356e+03    0.00000e+00    0.00000e+00

           Step           Time         Lambda
          17100    17100.00000        0.00000

   Energies (kJ/mol)
        G96Bond       G96Angle    Proper Dih.  Improper Dih.          LJ-14
    3.21244e+02    1.62388e+03    1.45658e+03    3.72204e+02    8.62584e+02
     Coulomb-14        LJ (SR)   Coulomb (SR)      Potential    Kinetic En.
    2.54389e+04   -4.80642e+03   -1.89361e+04    6.33283e+03    0.00000e+00
   Total Energy    Temperature Pressure (bar)
    6.33283e+03    0.00000e+00    0.00000e+00

           Step           Time         Lambda
          17200    17200.00000        0.00000

   Energies (kJ/mol)
        G96Bond       G96Angle    Proper Dih.  Improper Dih.          LJ-14
    3.21163e+02    1.62407e+03    1.45686e+03    3.72241e+02    8.62561e+02
     Coulomb-14        LJ (SR)   Coulomb (SR)      Potential    Kinetic En.
    2.54388e+04   -4.80668e+03   -1.89366e+04    6.33235e+03    0.00000e+00
   Total Energy    Temperature Pressure (bar)
    6.33235e+03    0.00000e+00    0.00000e+00

           Step           Time         Lambda
          17300    17300.00000        0.00000

   Energies (kJ/mol)
        G96Bond       G96Angle    Proper Dih.  Improper Dih.          LJ-14
    3.21082e+02    1.62527e+03    1.46022e+03    3.72566e+02    8.62328e+02
     Coulomb-14        LJ (SR)   Coulomb (SR)      Potential    Kinetic En.
    2.54381e+04   -4.81005e+03   -1.89424e+04    6.32717e+03    0.00000e+00
   Total Energy    Temperature Pressure (bar)
    6.32717e+03    0.00000e+00    0.00000e+00

           Step           Time         Lambda
          17400    17400.00000        0.00000

   Energies (kJ/mol)
        G96Bond       G96Angle    Proper Dih.  Improper Dih.          LJ-14
    3.20746e+02    1.62504e+03    1.46663e+03    3.72948e+02    8.62953e+02
     Coulomb-14        LJ (SR)   Coulomb (SR)      Potential    Kinetic En.
    2.54388e+04   -4.81563e+03   -1.89516e+04    6.31983e+03    0.00000e+00
   Total Energy    Temperature Pressure (bar)
    6.31983e+03    0.00000e+00    0.00000e+00

           Step           Time         Lambda
          17500    17500.00000        0.00000

   Energies (kJ/mol)
        G96Bond       G96Angle    Proper Dih.  Improper Dih.          LJ-14
    3.20875e+02    1.62526e+03    1.46651e+03    3.72979e+02    8.62672e+02
     Coulomb-14        LJ (SR)   Coulomb (SR)      Potential    Kinetic En.
    2.54385e+04   -4.81580e+03   -1.89519e+04    6.31901e+03    0.00000e+00
   Total Energy    Temperature Pressure (bar)
    6.31901e+03    0.00000e+00    0.00000e+00

           Step           Time         Lambda
          17600    17600.00000        0.00000

   Energies (kJ/mol)
        G96Bond       G96Angle    Proper Dih.  Improper Dih.          LJ-14
    3.20772e+02    1.62554e+03    1.46640e+03    3.73007e+02    8.62530e+02
     Coulomb-14        LJ (SR)   Coulomb (SR)      Potential    Kinetic En.
    2.54381e+04   -4.81624e+03   -1.89531e+04    6.31709e+03    0.00000e+00
   Total Energy    Temperature Pressure (bar)
    6.31709e+03    0.00000e+00    0.00000e+00

           Step           Time         Lambda
          17700    17700.00000        0.00000

   Energies (kJ/mol)
        G96Bond       G96Angle    Proper Dih.  Improper Dih.          LJ-14
    3.20846e+02    1.62560e+03    1.46557e+03    3.73022e+02    8.62622e+02
     Coulomb-14        LJ (SR)   Coulomb (SR)      Potential    Kinetic En.
    2.54378e+04   -4.81656e+03   -1.89545e+04    6.31445e+03    0.00000e+00
   Total Energy    Temperature Pressure (bar)
    6.31445e+03    0.00000e+00    0.00000e+00

           Step           Time         Lambda
          17800    17800.00000        0.00000

   Energies (kJ/mol)
        G96Bond       G96Angle    Proper Dih.  Improper Dih.          LJ-14
    3.20782e+02    1.62594e+03    1.46468e+03    3.73089e+02    8.62593e+02
     Coulomb-14        LJ (SR)   Coulomb (SR)      Potential    Kinetic En.
    2.54375e+04   -4.81682e+03   -1.89552e+04    6.31263e+03    0.00000e+00
   Total Energy    Temperature Pressure (bar)
    6.31263e+03    0.00000e+00    0.00000e+00

           Step           Time         Lambda
          17900    17900.00000        0.00000

   Energies (kJ/mol)
        G96Bond       G96Angle    Proper Dih.  Improper Dih.          LJ-14
    3.20761e+02    1.62630e+03    1.46387e+03    3.73129e+02    8.62475e+02
     Coulomb-14        LJ (SR)   Coulomb (SR)      Potential    Kinetic En.
    2.54373e+04   -4.81709e+03   -1.89557e+04    6.31101e+03    0.00000e+00
   Total Energy    Temperature Pressure (bar)
    6.31101e+03    0.00000e+00    0.00000e+00

           Step           Time         Lambda
          18000    18000.00000        0.00000

   Energies (kJ/mol)
        G96Bond       G96Angle    Proper Dih.  Improper Dih.          LJ-14
    3.20732e+02    1.62788e+03    1.46156e+03    3.73268e+02    8.61767e+02
     Coulomb-14        LJ (SR)   Coulomb (SR)      Potential    Kinetic En.
    2.54362e+04   -4.81868e+03   -1.89580e+04    6.30469e+03    0.00000e+00
   Total Energy    Temperature Pressure (bar)
    6.30469e+03    0.00000e+00    0.00000e+00

           Step           Time         Lambda
          18100    18100.00000        0.00000

   Energies (kJ/mol)
        G96Bond       G96Angle    Proper Dih.  Improper Dih.          LJ-14
    3.20872e+02    1.62808e+03    1.46096e+03    3.73293e+02    8.61795e+02
     Coulomb-14        LJ (SR)   Coulomb (SR)      Potential    Kinetic En.
    2.54359e+04   -4.81911e+03   -1.89590e+04    6.30286e+03    0.00000e+00
   Total Energy    Temperature Pressure (bar)
    6.30286e+03    0.00000e+00    0.00000e+00

           Step           Time         Lambda
          18200    18200.00000        0.00000

   Energies (kJ/mol)
        G96Bond       G96Angle    Proper Dih.  Improper Dih.          LJ-14
    3.20660e+02    1.62852e+03    1.46061e+03    3.73336e+02    8.61701e+02
     Coulomb-14        LJ (SR)   Coulomb (SR)      Potential    Kinetic En.
    2.54357e+04   -4.81934e+03   -1.89595e+04    6.30176e+03    0.00000e+00
   Total Energy    Temperature Pressure (bar)
    6.30176e+03    0.00000e+00    0.00000e+00

           Step           Time         Lambda
          18300    18300.00000        0.00000

   Energies (kJ/mol)
        G96Bond       G96Angle    Proper Dih.  Improper Dih.          LJ-14
    3.20665e+02    1.62926e+03    1.45956e+03    3.73405e+02    8.61465e+02
     Coulomb-14        LJ (SR)   Coulomb (SR)      Potential    Kinetic En.
    2.54351e+04   -4.82028e+03   -1.89613e+04    6.29792e+03    0.00000e+00
   Total Energy    Temperature Pressure (bar)
    6.29792e+03    0.00000e+00    0.00000e+00

           Step           Time         Lambda
          18400    18400.00000        0.00000

   Energies (kJ/mol)
        G96Bond       G96Angle    Proper Dih.  Improper Dih.          LJ-14
    3.20604e+02    1.62964e+03    1.45916e+03    3.73434e+02    8.61377e+02
     Coulomb-14        LJ (SR)   Coulomb (SR)      Potential    Kinetic En.
    2.54348e+04   -4.82068e+03   -1.89620e+04    6.29633e+03    0.00000e+00
   Total Energy    Temperature Pressure (bar)
    6.29633e+03    0.00000e+00    0.00000e+00

           Step           Time         Lambda
          18500    18500.00000        0.00000

   Energies (kJ/mol)
        G96Bond       G96Angle    Proper Dih.  Improper Dih.          LJ-14
    3.20701e+02    1.62998e+03    1.45858e+03    3.73497e+02    8.61223e+02
     Coulomb-14        LJ (SR)   Coulomb (SR)      Potential    Kinetic En.
    2.54343e+04   -4.82129e+03   -1.89634e+04    6.29360e+03    0.00000e+00
   Total Energy    Temperature Pressure (bar)
    6.29360e+03    0.00000e+00    0.00000e+00

           Step           Time         Lambda
          18600    18600.00000        0.00000

   Energies (kJ/mol)
        G96Bond       G96Angle    Proper Dih.  Improper Dih.          LJ-14
    3.20555e+02    1.63069e+03    1.45815e+03    3.73563e+02    8.61034e+02
     Coulomb-14        LJ (SR)   Coulomb (SR)      Potential    Kinetic En.
    2.54334e+04   -4.82195e+03   -1.89645e+04    6.29088e+03    0.00000e+00
   Total Energy    Temperature Pressure (bar)
    6.29088e+03    0.00000e+00    0.00000e+00

           Step           Time         Lambda
          18700    18700.00000        0.00000

   Energies (kJ/mol)
        G96Bond       G96Angle    Proper Dih.  Improper Dih.          LJ-14
    3.20604e+02    1.63106e+03    1.45804e+03    3.73592e+02    8.60755e+02
     Coulomb-14        LJ (SR)   Coulomb (SR)      Potential    Kinetic En.
    2.54328e+04   -4.82263e+03   -1.89654e+04    6.28875e+03    0.00000e+00
   Total Energy    Temperature Pressure (bar)
    6.28875e+03    0.00000e+00    0.00000e+00

           Step           Time         Lambda
          18800    18800.00000        0.00000

   Energies (kJ/mol)
        G96Bond       G96Angle    Proper Dih.  Improper Dih.          LJ-14
    3.20100e+02    1.63720e+03    1.45067e+03    3.73678e+02    8.58800e+02
     Coulomb-14        LJ (SR)   Coulomb (SR)      Potential    Kinetic En.
    2.54302e+04   -4.82152e+03   -1.89657e+04    6.28336e+03    0.00000e+00
   Total Energy    Temperature Pressure (bar)
    6.28336e+03    0.00000e+00    0.00000e+00

           Step           Time         Lambda
          18900    18900.00000        0.00000

   Energies (kJ/mol)
        G96Bond       G96Angle    Proper Dih.  Improper Dih.          LJ-14
    3.21209e+02    1.63434e+03    1.44969e+03    3.73561e+02    8.59878e+02
     Coulomb-14        LJ (SR)   Coulomb (SR)      Potential    Kinetic En.
    2.54279e+04   -4.82173e+03   -1.89682e+04    6.27666e+03    0.00000e+00
   Total Energy    Temperature Pressure (bar)
    6.27666e+03    0.00000e+00    0.00000e+00

           Step           Time         Lambda
          19000    19000.00000        0.00000

   Energies (kJ/mol)
        G96Bond       G96Angle    Proper Dih.  Improper Dih.          LJ-14
    3.21427e+02    1.63481e+03    1.44873e+03    3.73756e+02    8.60229e+02
     Coulomb-14        LJ (SR)   Coulomb (SR)      Potential    Kinetic En.
    2.54266e+04   -4.82195e+03   -1.89695e+04    6.27409e+03    0.00000e+00
   Total Energy    Temperature Pressure (bar)
    6.27409e+03    0.00000e+00    0.00000e+00

           Step           Time         Lambda
          19100    19100.00000        0.00000

   Energies (kJ/mol)
        G96Bond       G96Angle    Proper Dih.  Improper Dih.          LJ-14
    3.21165e+02    1.63548e+03    1.44790e+03    3.74043e+02    8.60614e+02
     Coulomb-14        LJ (SR)   Coulomb (SR)      Potential    Kinetic En.
    2.54264e+04   -4.82186e+03   -1.89718e+04    6.27191e+03    0.00000e+00
   Total Energy    Temperature Pressure (bar)
    6.27191e+03    0.00000e+00    0.00000e+00

           Step           Time         Lambda
          19200    19200.00000        0.00000

   Energies (kJ/mol)
        G96Bond       G96Angle    Proper Dih.  Improper Dih.          LJ-14
    3.21019e+02    1.63617e+03    1.44725e+03    3.74537e+02    8.60672e+02
     Coulomb-14        LJ (SR)   Coulomb (SR)      Potential    Kinetic En.
    2.54270e+04   -4.82095e+03   -1.89769e+04    6.26884e+03    0.00000e+00
   Total Energy    Temperature Pressure (bar)
    6.26884e+03    0.00000e+00    0.00000e+00

           Step           Time         Lambda
          19300    19300.00000        0.00000

   Energies (kJ/mol)
        G96Bond       G96Angle    Proper Dih.  Improper Dih.          LJ-14
    3.20998e+02    1.63625e+03    1.44719e+03    3.74515e+02    8.60506e+02
     Coulomb-14        LJ (SR)   Coulomb (SR)      Potential    Kinetic En.
    2.54268e+04   -4.82089e+03   -1.89774e+04    6.26806e+03    0.00000e+00
   Total Energy    Temperature Pressure (bar)
    6.26806e+03    0.00000e+00    0.00000e+00

           Step           Time         Lambda
          19400    19400.00000        0.00000

   Energies (kJ/mol)
        G96Bond       G96Angle    Proper Dih.  Improper Dih.          LJ-14
    3.21050e+02    1.63638e+03    1.44720e+03    3.74544e+02    8.60385e+02
     Coulomb-14        LJ (SR)   Coulomb (SR)      Potential    Kinetic En.
    2.54266e+04   -4.82081e+03   -1.89781e+04    6.26725e+03    0.00000e+00
   Total Energy    Temperature Pressure (bar)
    6.26725e+03    0.00000e+00    0.00000e+00

           Step           Time         Lambda
          19500    19500.00000        0.00000

   Energies (kJ/mol)
        G96Bond       G96Angle    Proper Dih.  Improper Dih.          LJ-14
    3.20945e+02    1.63663e+03    1.44724e+03    3.74567e+02    8.60283e+02
     Coulomb-14        LJ (SR)   Coulomb (SR)      Potential    Kinetic En.
    2.54264e+04   -4.82075e+03   -1.89788e+04    6.26653e+03    0.00000e+00
   Total Energy    Temperature Pressure (bar)
    6.26653e+03    0.00000e+00    0.00000e+00

           Step           Time         Lambda
          19600    19600.00000        0.00000

   Energies (kJ/mol)
        G96Bond       G96Angle    Proper Dih.  Improper Dih.          LJ-14
    3.20989e+02    1.63677e+03    1.44726e+03    3.74610e+02    8.60223e+02
     Coulomb-14        LJ (SR)   Coulomb (SR)      Potential    Kinetic En.
    2.54261e+04   -4.82071e+03   -1.89793e+04    6.26601e+03    0.00000e+00
   Total Energy    Temperature Pressure (bar)
    6.26601e+03    0.00000e+00    0.00000e+00

           Step           Time         Lambda
          19700    19700.00000        0.00000

   Energies (kJ/mol)
        G96Bond       G96Angle    Proper Dih.  Improper Dih.          LJ-14
    3.20829e+02    1.63807e+03    1.44754e+03    3.74953e+02    8.59983e+02
     Coulomb-14        LJ (SR)   Coulomb (SR)      Potential    Kinetic En.
    2.54243e+04   -4.82049e+03   -1.89838e+04    6.26140e+03    0.00000e+00
   Total Energy    Temperature Pressure (bar)
    6.26140e+03    0.00000e+00    0.00000e+00

           Step           Time         Lambda
          19800    19800.00000        0.00000

   Energies (kJ/mol)
        G96Bond       G96Angle    Proper Dih.  Improper Dih.          LJ-14
    3.20923e+02    1.63853e+03    1.44758e+03    3.75144e+02    8.59686e+02
     Coulomb-14        LJ (SR)   Coulomb (SR)      Potential    Kinetic En.
    2.54237e+04   -4.82061e+03   -1.89842e+04    6.26074e+03    0.00000e+00
   Total Energy    Temperature Pressure (bar)
    6.26074e+03    0.00000e+00    0.00000e+00

           Step           Time         Lambda
          19900    19900.00000        0.00000

   Energies (kJ/mol)
        G96Bond       G96Angle    Proper Dih.  Improper Dih.          LJ-14
    3.20938e+02    1.63876e+03    1.44766e+03    3.75232e+02    8.59680e+02
     Coulomb-14        LJ (SR)   Coulomb (SR)      Potential    Kinetic En.
    2.54233e+04   -4.82072e+03   -1.89847e+04    6.26012e+03    0.00000e+00
   Total Energy    Temperature Pressure (bar)
    6.26012e+03    0.00000e+00    0.00000e+00

           Step           Time         Lambda
          20000    20000.00000        0.00000

   Energies (kJ/mol)
        G96Bond       G96Angle    Proper Dih.  Improper Dih.          LJ-14
    3.20928e+02    1.63906e+03    1.44777e+03    3.75330e+02    8.59690e+02
     Coulomb-14        LJ (SR)   Coulomb (SR)      Potential    Kinetic En.
    2.54228e+04   -4.82081e+03   -1.89853e+04    6.25942e+03    0.00000e+00
   Total Energy    Temperature Pressure (bar)
    6.25942e+03    0.00000e+00    0.00000e+00

           Step           Time         Lambda
          20100    20100.00000        0.00000

   Energies (kJ/mol)
        G96Bond       G96Angle    Proper Dih.  Improper Dih.          LJ-14
    3.20999e+02    1.64058e+03    1.44814e+03    3.75700e+02    8.59832e+02
     Coulomb-14        LJ (SR)   Coulomb (SR)      Potential    Kinetic En.
    2.54207e+04   -4.82082e+03   -1.89887e+04    6.25650e+03    0.00000e+00
   Total Energy    Temperature Pressure (bar)
    6.25650e+03    0.00000e+00    0.00000e+00

           Step           Time         Lambda
          20200    20200.00000        0.00000

   Energies (kJ/mol)
        G96Bond       G96Angle    Proper Dih.  Improper Dih.          LJ-14
    3.20877e+02    1.64208e+03    1.44872e+03    3.76202e+02    8.60230e+02
     Coulomb-14        LJ (SR)   Coulomb (SR)      Potential    Kinetic En.
    2.54209e+04   -4.82066e+03   -1.89949e+04    6.25347e+03    0.00000e+00
   Total Energy    Temperature Pressure (bar)
    6.25347e+03    0.00000e+00    0.00000e+00

           Step           Time         Lambda
          20300    20300.00000        0.00000

   Energies (kJ/mol)
        G96Bond       G96Angle    Proper Dih.  Improper Dih.          LJ-14
    3.20827e+02    1.64166e+03    1.44878e+03    3.76151e+02    8.60343e+02
     Coulomb-14        LJ (SR)   Coulomb (SR)      Potential    Kinetic En.
    2.54216e+04   -4.82143e+03   -1.89951e+04    6.25284e+03    0.00000e+00
   Total Energy    Temperature Pressure (bar)
    6.25284e+03    0.00000e+00    0.00000e+00

           Step           Time         Lambda
          20400    20400.00000        0.00000

   Energies (kJ/mol)
        G96Bond       G96Angle    Proper Dih.  Improper Dih.          LJ-14
    3.20825e+02    1.64170e+03    1.44881e+03    3.76173e+02    8.60398e+02
     Coulomb-14        LJ (SR)   Coulomb (SR)      Potential    Kinetic En.
    2.54216e+04   -4.82176e+03   -1.89953e+04    6.25246e+03    0.00000e+00
   Total Energy    Temperature Pressure (bar)
    6.25246e+03    0.00000e+00    0.00000e+00

           Step           Time         Lambda
          20500    20500.00000        0.00000

   Energies (kJ/mol)
        G96Bond       G96Angle    Proper Dih.  Improper Dih.          LJ-14
    3.20800e+02    1.64178e+03    1.44888e+03    3.76204e+02    8.60458e+02
     Coulomb-14        LJ (SR)   Coulomb (SR)      Potential    Kinetic En.
    2.54217e+04   -4.82214e+03   -1.89957e+04    6.25196e+03    0.00000e+00
   Total Energy    Temperature Pressure (bar)
    6.25196e+03    0.00000e+00    0.00000e+00

           Step           Time         Lambda
          20600    20600.00000        0.00000

   Energies (kJ/mol)
        G96Bond       G96Angle    Proper Dih.  Improper Dih.          LJ-14
    3.20786e+02    1.64183e+03    1.44896e+03    3.76227e+02    8.60509e+02
     Coulomb-14        LJ (SR)   Coulomb (SR)      Potential    Kinetic En.
    2.54218e+04   -4.82240e+03   -1.89961e+04    6.25159e+03    0.00000e+00
   Total Energy    Temperature Pressure (bar)
    6.25159e+03    0.00000e+00    0.00000e+00

           Step           Time         Lambda
          20700    20700.00000        0.00000

   Energies (kJ/mol)
        G96Bond       G96Angle    Proper Dih.  Improper Dih.          LJ-14
    3.20761e+02    1.64191e+03    1.44908e+03    3.76262e+02    8.60575e+02
     Coulomb-14        LJ (SR)   Coulomb (SR)      Potential    Kinetic En.
    2.54219e+04   -4.82276e+03   -1.89966e+04    6.25106e+03    0.00000e+00
   Total Energy    Temperature Pressure (bar)
    6.25106e+03    0.00000e+00    0.00000e+00

           Step           Time         Lambda
          20800    20800.00000        0.00000

   Energies (kJ/mol)
        G96Bond       G96Angle    Proper Dih.  Improper Dih.          LJ-14
    3.20738e+02    1.64200e+03    1.44929e+03    3.76312e+02    8.60672e+02
     Coulomb-14        LJ (SR)   Coulomb (SR)      Potential    Kinetic En.
    2.54220e+04   -4.82330e+03   -1.89974e+04    6.25028e+03    0.00000e+00
   Total Energy    Temperature Pressure (bar)
    6.25028e+03    0.00000e+00    0.00000e+00

           Step           Time         Lambda
          20900    20900.00000        0.00000

   Energies (kJ/mol)
        G96Bond       G96Angle    Proper Dih.  Improper Dih.          LJ-14
    3.20722e+02    1.64203e+03    1.44939e+03    3.76331e+02    8.60733e+02
     Coulomb-14        LJ (SR)   Coulomb (SR)      Potential    Kinetic En.
    2.54221e+04   -4.82354e+03   -1.89978e+04    6.24994e+03    0.00000e+00
   Total Energy    Temperature Pressure (bar)
    6.24994e+03    0.00000e+00    0.00000e+00

           Step           Time         Lambda
          21000    21000.00000        0.00000

   Energies (kJ/mol)
        G96Bond       G96Angle    Proper Dih.  Improper Dih.          LJ-14
    3.20699e+02    1.64210e+03    1.44954e+03    3.76365e+02    8.60790e+02
     Coulomb-14        LJ (SR)   Coulomb (SR)      Potential    Kinetic En.
    2.54221e+04   -4.82388e+03   -1.89983e+04    6.24945e+03    0.00000e+00
   Total Energy    Temperature Pressure (bar)
    6.24945e+03    0.00000e+00    0.00000e+00

           Step           Time         Lambda
          21100    21100.00000        0.00000

   Energies (kJ/mol)
        G96Bond       G96Angle    Proper Dih.  Improper Dih.          LJ-14
    3.20878e+02    1.64208e+03    1.44971e+03    3.76439e+02    8.60840e+02
     Coulomb-14        LJ (SR)   Coulomb (SR)      Potential    Kinetic En.
    2.54222e+04   -4.82429e+03   -1.89989e+04    6.24896e+03    0.00000e+00
   Total Energy    Temperature Pressure (bar)
    6.24896e+03    0.00000e+00    0.00000e+00

           Step           Time         Lambda
          21200    21200.00000        0.00000

   Energies (kJ/mol)
        G96Bond       G96Angle    Proper Dih.  Improper Dih.          LJ-14
    3.20652e+02    1.64221e+03    1.44983e+03    3.76423e+02    8.60906e+02
     Coulomb-14        LJ (SR)   Coulomb (SR)      Potential    Kinetic En.
    2.54223e+04   -4.82455e+03   -1.89992e+04    6.24853e+03    0.00000e+00
   Total Energy    Temperature Pressure (bar)
    6.24853e+03    0.00000e+00    0.00000e+00

           Step           Time         Lambda
          21300    21300.00000        0.00000

   Energies (kJ/mol)
        G96Bond       G96Angle    Proper Dih.  Improper Dih.          LJ-14
    3.20646e+02    1.64230e+03    1.45008e+03    3.76475e+02    8.60989e+02
     Coulomb-14        LJ (SR)   Coulomb (SR)      Potential    Kinetic En.
    2.54223e+04   -4.82510e+03   -1.89999e+04    6.24779e+03    0.00000e+00
   Total Energy    Temperature Pressure (bar)
    6.24779e+03    0.00000e+00    0.00000e+00

           Step           Time         Lambda
          21400    21400.00000        0.00000

   Energies (kJ/mol)
        G96Bond       G96Angle    Proper Dih.  Improper Dih.          LJ-14
    3.20624e+02    1.64233e+03    1.45017e+03    3.76493e+02    8.61026e+02
     Coulomb-14        LJ (SR)   Coulomb (SR)      Potential    Kinetic En.
    2.54223e+04   -4.82529e+03   -1.90002e+04    6.24754e+03    0.00000e+00
   Total Energy    Temperature Pressure (bar)
    6.24754e+03    0.00000e+00    0.00000e+00

           Step           Time         Lambda
          21500    21500.00000        0.00000

   Energies (kJ/mol)
        G96Bond       G96Angle    Proper Dih.  Improper Dih.          LJ-14
    3.20603e+02    1.64238e+03    1.45033e+03    3.76527e+02    8.61094e+02
     Coulomb-14        LJ (SR)   Coulomb (SR)      Potential    Kinetic En.
    2.54224e+04   -4.82564e+03   -1.90006e+04    6.24707e+03    0.00000e+00
   Total Energy    Temperature Pressure (bar)
    6.24707e+03    0.00000e+00    0.00000e+00

           Step           Time         Lambda
          21600    21600.00000        0.00000

   Energies (kJ/mol)
        G96Bond       G96Angle    Proper Dih.  Improper Dih.          LJ-14
    3.20574e+02    1.64248e+03    1.45062e+03    3.76589e+02    8.61176e+02
     Coulomb-14        LJ (SR)   Coulomb (SR)      Potential    Kinetic En.
    2.54223e+04   -4.82623e+03   -1.90013e+04    6.24629e+03    0.00000e+00
   Total Energy    Temperature Pressure (bar)
    6.24629e+03    0.00000e+00    0.00000e+00

           Step           Time         Lambda
          21700    21700.00000        0.00000

   Energies (kJ/mol)
        G96Bond       G96Angle    Proper Dih.  Improper Dih.          LJ-14
    3.20551e+02    1.64256e+03    1.45084e+03    3.76640e+02    8.61240e+02
     Coulomb-14        LJ (SR)   Coulomb (SR)      Potential    Kinetic En.
    2.54223e+04   -4.82668e+03   -1.90017e+04    6.24569e+03    0.00000e+00
   Total Energy    Temperature Pressure (bar)
    6.24569e+03    0.00000e+00    0.00000e+00

           Step           Time         Lambda
          21800    21800.00000        0.00000

   Energies (kJ/mol)
        G96Bond       G96Angle    Proper Dih.  Improper Dih.          LJ-14
    3.20542e+02    1.64261e+03    1.45100e+03    3.76682e+02    8.61281e+02
     Coulomb-14        LJ (SR)   Coulomb (SR)      Potential    Kinetic En.
    2.54222e+04   -4.82702e+03   -1.90021e+04    6.24526e+03    0.00000e+00
   Total Energy    Temperature Pressure (bar)
    6.24526e+03    0.00000e+00    0.00000e+00

           Step           Time         Lambda
          21900    21900.00000        0.00000

   Energies (kJ/mol)
        G96Bond       G96Angle    Proper Dih.  Improper Dih.          LJ-14
    3.20532e+02    1.64274e+03    1.45133e+03    3.76783e+02    8.61373e+02
     Coulomb-14        LJ (SR)   Coulomb (SR)      Potential    Kinetic En.
    2.54220e+04   -4.82772e+03   -1.90027e+04    6.24433e+03    0.00000e+00
   Total Energy    Temperature Pressure (bar)
    6.24433e+03    0.00000e+00    0.00000e+00

           Step           Time         Lambda
          22000    22000.00000        0.00000

   Energies (kJ/mol)
        G96Bond       G96Angle    Proper Dih.  Improper Dih.          LJ-14
    3.20518e+02    1.64293e+03    1.45171e+03    3.76949e+02    8.61491e+02
     Coulomb-14        LJ (SR)   Coulomb (SR)      Potential    Kinetic En.
    2.54216e+04   -4.82860e+03   -1.90035e+04    6.24311e+03    0.00000e+00
   Total Energy    Temperature Pressure (bar)
    6.24311e+03    0.00000e+00    0.00000e+00

           Step           Time         Lambda
          22100    22100.00000        0.00000

   Energies (kJ/mol)
        G96Bond       G96Angle    Proper Dih.  Improper Dih.          LJ-14
    3.20511e+02    1.64307e+03    1.45187e+03    3.77061e+02    8.61562e+02
     Coulomb-14        LJ (SR)   Coulomb (SR)      Potential    Kinetic En.
    2.54213e+04   -4.82904e+03   -1.90039e+04    6.24243e+03    0.00000e+00
   Total Energy    Temperature Pressure (bar)
    6.24243e+03    0.00000e+00    0.00000e+00

           Step           Time         Lambda
          22200    22200.00000        0.00000

   Energies (kJ/mol)
        G96Bond       G96Angle    Proper Dih.  Improper Dih.          LJ-14
    3.20556e+02    1.64311e+03    1.45194e+03    3.77130e+02    8.61607e+02
     Coulomb-14        LJ (SR)   Coulomb (SR)      Potential    Kinetic En.
    2.54211e+04   -4.82928e+03   -1.90041e+04    6.24203e+03    0.00000e+00
   Total Energy    Temperature Pressure (bar)
    6.24203e+03    0.00000e+00    0.00000e+00

           Step           Time         Lambda
          22300    22300.00000        0.00000

   Energies (kJ/mol)
        G96Bond       G96Angle    Proper Dih.  Improper Dih.          LJ-14
    3.20524e+02    1.64321e+03    1.45200e+03    3.77196e+02    8.61652e+02
     Coulomb-14        LJ (SR)   Coulomb (SR)      Potential    Kinetic En.
    2.54209e+04   -4.82949e+03   -1.90043e+04    6.24166e+03    0.00000e+00
   Total Energy    Temperature Pressure (bar)
    6.24166e+03    0.00000e+00    0.00000e+00

           Step           Time         Lambda
          22400    22400.00000        0.00000

   Energies (kJ/mol)
        G96Bond       G96Angle    Proper Dih.  Improper Dih.          LJ-14
    3.20560e+02    1.64327e+03    1.45204e+03    3.77250e+02    8.61684e+02
     Coulomb-14        LJ (SR)   Coulomb (SR)      Potential    Kinetic En.
    2.54207e+04   -4.82966e+03   -1.90045e+04    6.24135e+03    0.00000e+00
   Total Energy    Temperature Pressure (bar)
    6.24135e+03    0.00000e+00    0.00000e+00

           Step           Time         Lambda
          22500    22500.00000        0.00000

   Energies (kJ/mol)
        G96Bond       G96Angle    Proper Dih.  Improper Dih.          LJ-14
    3.20508e+02    1.64365e+03    1.45210e+03    3.77521e+02    8.61922e+02
     Coulomb-14        LJ (SR)   Coulomb (SR)      Potential    Kinetic En.
    2.54200e+04   -4.83035e+03   -1.90055e+04    6.23987e+03    0.00000e+00
   Total Energy    Temperature Pressure (bar)
    6.23987e+03    0.00000e+00    0.00000e+00

           Step           Time         Lambda
          22600    22600.00000        0.00000

   Energies (kJ/mol)
        G96Bond       G96Angle    Proper Dih.  Improper Dih.          LJ-14
    3.20519e+02    1.64415e+03    1.45209e+03    3.77774e+02    8.62145e+02
     Coulomb-14        LJ (SR)   Coulomb (SR)      Potential    Kinetic En.
    2.54193e+04   -4.83105e+03   -1.90067e+04    6.23822e+03    0.00000e+00
   Total Energy    Temperature Pressure (bar)
    6.23822e+03    0.00000e+00    0.00000e+00

           Step           Time         Lambda
          22700    22700.00000        0.00000

   Energies (kJ/mol)
        G96Bond       G96Angle    Proper Dih.  Improper Dih.          LJ-14
    3.20551e+02    1.64533e+03    1.45267e+03    3.78030e+02    8.62798e+02
     Coulomb-14        LJ (SR)   Coulomb (SR)      Potential    Kinetic En.
    2.54171e+04   -4.83314e+03   -1.90100e+04    6.23328e+03    0.00000e+00
   Total Energy    Temperature Pressure (bar)
    6.23328e+03    0.00000e+00    0.00000e+00

           Step           Time         Lambda
          22800    22800.00000        0.00000

   Energies (kJ/mol)
        G96Bond       G96Angle    Proper Dih.  Improper Dih.          LJ-14
    3.20591e+02    1.64544e+03    1.45307e+03    3.77940e+02    8.62728e+02
     Coulomb-14        LJ (SR)   Coulomb (SR)      Potential    Kinetic En.
    2.54169e+04   -4.83312e+03   -1.90109e+04    6.23264e+03    0.00000e+00
   Total Energy    Temperature Pressure (bar)
    6.23264e+03    0.00000e+00    0.00000e+00

           Step           Time         Lambda
          22900    22900.00000        0.00000

   Energies (kJ/mol)
        G96Bond       G96Angle    Proper Dih.  Improper Dih.          LJ-14
    3.20717e+02    1.64608e+03    1.45295e+03    3.77901e+02    8.62520e+02
     Coulomb-14        LJ (SR)   Coulomb (SR)      Potential    Kinetic En.
    2.54155e+04   -4.83288e+03   -1.90113e+04    6.23149e+03    0.00000e+00
   Total Energy    Temperature Pressure (bar)
    6.23149e+03    0.00000e+00    0.00000e+00

           Step           Time         Lambda
          23000    23000.00000        0.00000

   Energies (kJ/mol)
        G96Bond       G96Angle    Proper Dih.  Improper Dih.          LJ-14
    3.20711e+02    1.64654e+03    1.45244e+03    3.77890e+02    8.62366e+02
     Coulomb-14        LJ (SR)   Coulomb (SR)      Potential    Kinetic En.
    2.54150e+04   -4.83274e+03   -1.90117e+04    6.23051e+03    0.00000e+00
   Total Energy    Temperature Pressure (bar)
    6.23051e+03    0.00000e+00    0.00000e+00

           Step           Time         Lambda
          23100    23100.00000        0.00000

   Energies (kJ/mol)
        G96Bond       G96Angle    Proper Dih.  Improper Dih.          LJ-14
    3.20729e+02    1.64661e+03    1.45187e+03    3.77804e+02    8.62250e+02
     Coulomb-14        LJ (SR)   Coulomb (SR)      Potential    Kinetic En.
    2.54154e+04   -4.83286e+03   -1.90124e+04    6.22940e+03    0.00000e+00
   Total Energy    Temperature Pressure (bar)
    6.22940e+03    0.00000e+00    0.00000e+00

           Step           Time         Lambda
          23200    23200.00000        0.00000

   Energies (kJ/mol)
        G96Bond       G96Angle    Proper Dih.  Improper Dih.          LJ-14
    3.20526e+02    1.64650e+03    1.45123e+03    3.77599e+02    8.62321e+02
     Coulomb-14        LJ (SR)   Coulomb (SR)      Potential    Kinetic En.
    2.54170e+04   -4.83354e+03   -1.90142e+04    6.22742e+03    0.00000e+00
   Total Energy    Temperature Pressure (bar)
    6.22742e+03    0.00000e+00    0.00000e+00

           Step           Time         Lambda
          23300    23300.00000        0.00000

   Energies (kJ/mol)
        G96Bond       G96Angle    Proper Dih.  Improper Dih.          LJ-14
    3.20487e+02    1.64649e+03    1.45122e+03    3.77621e+02    8.62454e+02
     Coulomb-14        LJ (SR)   Coulomb (SR)      Potential    Kinetic En.
    2.54171e+04   -4.83381e+03   -1.90146e+04    6.22703e+03    0.00000e+00
   Total Energy    Temperature Pressure (bar)
    6.22703e+03    0.00000e+00    0.00000e+00

           Step           Time         Lambda
          23400    23400.00000        0.00000

   Energies (kJ/mol)
        G96Bond       G96Angle    Proper Dih.  Improper Dih.          LJ-14
    3.20459e+02    1.64644e+03    1.45125e+03    3.77633e+02    8.62603e+02
     Coulomb-14        LJ (SR)   Coulomb (SR)      Potential    Kinetic En.
    2.54174e+04   -4.83424e+03   -1.90151e+04    6.22649e+03    0.00000e+00
   Total Energy    Temperature Pressure (bar)
    6.22649e+03    0.00000e+00    0.00000e+00

           Step           Time         Lambda
          23500    23500.00000        0.00000

   Energies (kJ/mol)
        G96Bond       G96Angle    Proper Dih.  Improper Dih.          LJ-14
    3.20435e+02    1.64642e+03    1.45129e+03    3.77635e+02    8.62691e+02
     Coulomb-14        LJ (SR)   Coulomb (SR)      Potential    Kinetic En.
    2.54176e+04   -4.83454e+03   -1.90154e+04    6.22613e+03    0.00000e+00
   Total Energy    Temperature Pressure (bar)
    6.22613e+03    0.00000e+00    0.00000e+00

           Step           Time         Lambda
          23600    23600.00000        0.00000

   Energies (kJ/mol)
        G96Bond       G96Angle    Proper Dih.  Improper Dih.          LJ-14
    3.20649e+02    1.64611e+03    1.45196e+03    3.77632e+02    8.62915e+02
     Coulomb-14        LJ (SR)   Coulomb (SR)      Potential    Kinetic En.
    2.54194e+04   -4.83730e+03   -1.90183e+04    6.22308e+03    0.00000e+00
   Total Energy    Temperature Pressure (bar)
    6.22308e+03    0.00000e+00    0.00000e+00

           Step           Time         Lambda
          23700    23700.00000        0.00000

   Energies (kJ/mol)
        G96Bond       G96Angle    Proper Dih.  Improper Dih.          LJ-14
    3.20250e+02    1.64619e+03    1.45204e+03    3.77617e+02    8.63450e+02
     Coulomb-14        LJ (SR)   Coulomb (SR)      Potential    Kinetic En.
    2.54192e+04   -4.83761e+03   -1.90185e+04    6.22262e+03    0.00000e+00
   Total Energy    Temperature Pressure (bar)
    6.22262e+03    0.00000e+00    0.00000e+00

           Step           Time         Lambda
          23800    23800.00000        0.00000

   Energies (kJ/mol)
        G96Bond       G96Angle    Proper Dih.  Improper Dih.          LJ-14
    3.20431e+02    1.64600e+03    1.45219e+03    3.77604e+02    8.63506e+02
     Coulomb-14        LJ (SR)   Coulomb (SR)      Potential    Kinetic En.
    2.54193e+04   -4.83803e+03   -1.90188e+04    6.22219e+03    0.00000e+00
   Total Energy    Temperature Pressure (bar)
    6.22219e+03    0.00000e+00    0.00000e+00

           Step           Time         Lambda
          23900    23900.00000        0.00000

   Energies (kJ/mol)
        G96Bond       G96Angle    Proper Dih.  Improper Dih.          LJ-14
    3.20132e+02    1.64592e+03    1.45373e+03    3.77576e+02    8.63959e+02
     Coulomb-14        LJ (SR)   Coulomb (SR)      Potential    Kinetic En.
    2.54203e+04   -4.84192e+03   -1.90218e+04    6.21789e+03    0.00000e+00
   Total Energy    Temperature Pressure (bar)
    6.21789e+03    0.00000e+00    0.00000e+00

           Step           Time         Lambda
          24000    24000.00000        0.00000

   Energies (kJ/mol)
        G96Bond       G96Angle    Proper Dih.  Improper Dih.          LJ-14
    3.20026e+02    1.64589e+03    1.45358e+03    3.77665e+02    8.63993e+02
     Coulomb-14        LJ (SR)   Coulomb (SR)      Potential    Kinetic En.
    2.54204e+04   -4.84252e+03   -1.90218e+04    6.21718e+03    0.00000e+00
   Total Energy    Temperature Pressure (bar)
    6.21718e+03    0.00000e+00    0.00000e+00

           Step           Time         Lambda
          24100    24100.00000        0.00000

   Energies (kJ/mol)
        G96Bond       G96Angle    Proper Dih.  Improper Dih.          LJ-14
    3.20014e+02    1.64584e+03    1.45356e+03    3.77678e+02    8.64028e+02
     Coulomb-14        LJ (SR)   Coulomb (SR)      Potential    Kinetic En.
    2.54204e+04   -4.84286e+03   -1.90219e+04    6.21682e+03    0.00000e+00
   Total Energy    Temperature Pressure (bar)
    6.21682e+03    0.00000e+00    0.00000e+00

           Step           Time         Lambda
          24200    24200.00000        0.00000

   Energies (kJ/mol)
        G96Bond       G96Angle    Proper Dih.  Improper Dih.          LJ-14
    3.20075e+02    1.64560e+03    1.45368e+03    3.77838e+02    8.64163e+02
     Coulomb-14        LJ (SR)   Coulomb (SR)      Potential    Kinetic En.
    2.54203e+04   -4.84894e+03   -1.90219e+04    6.21082e+03    0.00000e+00
   Total Energy    Temperature Pressure (bar)
    6.21082e+03    0.00000e+00    0.00000e+00

           Step           Time         Lambda
          24300    24300.00000        0.00000

   Energies (kJ/mol)
        G96Bond       G96Angle    Proper Dih.  Improper Dih.          LJ-14
    3.20014e+02    1.64523e+03    1.45378e+03    3.77915e+02    8.64489e+02
     Coulomb-14        LJ (SR)   Coulomb (SR)      Potential    Kinetic En.
    2.54211e+04   -4.84928e+03   -1.90232e+04    6.21000e+03    0.00000e+00
   Total Energy    Temperature Pressure (bar)
    6.21000e+03    0.00000e+00    0.00000e+00

           Step           Time         Lambda
          24400    24400.00000        0.00000

   Energies (kJ/mol)
        G96Bond       G96Angle    Proper Dih.  Improper Dih.          LJ-14
    3.19822e+02    1.64494e+03    1.45402e+03    3.77893e+02    8.64701e+02
     Coulomb-14        LJ (SR)   Coulomb (SR)      Potential    Kinetic En.
    2.54210e+04   -4.84984e+03   -1.90231e+04    6.20943e+03    0.00000e+00
   Total Energy    Temperature Pressure (bar)
    6.20943e+03    0.00000e+00    0.00000e+00

           Step           Time         Lambda
          24500    24500.00000        0.00000

   Energies (kJ/mol)
        G96Bond       G96Angle    Proper Dih.  Improper Dih.          LJ-14
    3.19831e+02    1.64487e+03    1.45408e+03    3.77900e+02    8.64697e+02
     Coulomb-14        LJ (SR)   Coulomb (SR)      Potential    Kinetic En.
    2.54209e+04   -4.85006e+03   -1.90231e+04    6.20921e+03    0.00000e+00
   Total Energy    Temperature Pressure (bar)
    6.20921e+03    0.00000e+00    0.00000e+00

           Step           Time         Lambda
          24600    24600.00000        0.00000

   Energies (kJ/mol)
        G96Bond       G96Angle    Proper Dih.  Improper Dih.          LJ-14
    3.19793e+02    1.64487e+03    1.45416e+03    3.77923e+02    8.64659e+02
     Coulomb-14        LJ (SR)   Coulomb (SR)      Potential    Kinetic En.
    2.54209e+04   -4.85041e+03   -1.90231e+04    6.20884e+03    0.00000e+00
   Total Energy    Temperature Pressure (bar)
    6.20884e+03    0.00000e+00    0.00000e+00

           Step           Time         Lambda
          24700    24700.00000        0.00000

   Energies (kJ/mol)
        G96Bond       G96Angle    Proper Dih.  Improper Dih.          LJ-14
    3.19808e+02    1.64478e+03    1.45421e+03    3.77928e+02    8.64695e+02
     Coulomb-14        LJ (SR)   Coulomb (SR)      Potential    Kinetic En.
    2.54209e+04   -4.85062e+03   -1.90231e+04    6.20861e+03    0.00000e+00
   Total Energy    Temperature Pressure (bar)
    6.20861e+03    0.00000e+00    0.00000e+00

           Step           Time         Lambda
          24800    24800.00000        0.00000

   Energies (kJ/mol)
        G96Bond       G96Angle    Proper Dih.  Improper Dih.          LJ-14
    3.19822e+02    1.64469e+03    1.45428e+03    3.77939e+02    8.64690e+02
     Coulomb-14        LJ (SR)   Coulomb (SR)      Potential    Kinetic En.
    2.54208e+04   -4.85094e+03   -1.90230e+04    6.20827e+03    0.00000e+00
   Total Energy    Temperature Pressure (bar)
    6.20827e+03    0.00000e+00    0.00000e+00

           Step           Time         Lambda
          24900    24900.00000        0.00000

   Energies (kJ/mol)
        G96Bond       G96Angle    Proper Dih.  Improper Dih.          LJ-14
    3.19839e+02    1.64462e+03    1.45435e+03    3.77957e+02    8.64650e+02
     Coulomb-14        LJ (SR)   Coulomb (SR)      Potential    Kinetic En.
    2.54208e+04   -4.85128e+03   -1.90230e+04    6.20793e+03    0.00000e+00
   Total Energy    Temperature Pressure (bar)
    6.20793e+03    0.00000e+00    0.00000e+00

           Step           Time         Lambda
          25000    25000.00000        0.00000

   Energies (kJ/mol)
        G96Bond       G96Angle    Proper Dih.  Improper Dih.          LJ-14
    3.19760e+02    1.64394e+03    1.45495e+03    3.78030e+02    8.64807e+02
     Coulomb-14        LJ (SR)   Coulomb (SR)      Potential    Kinetic En.
    2.54201e+04   -4.85412e+03   -1.90227e+04    6.20477e+03    0.00000e+00
   Total Energy    Temperature Pressure (bar)
    6.20477e+03    0.00000e+00    0.00000e+00


Stepsize too small, or no change in energy.
Converged to machine precision,
but not to the requested precision Fmax < 0

Polak-Ribiere Conjugate Gradients did not converge to Fmax < 0 in 25001 steps.
Potential Energy  =  6.20476760068553e+03
Maximum force     =  5.02560436843091e+01 on atom 387
Norm of force     =  3.02148770194069e-01

Performed 31580 energy evaluations in total.

	M E G A - F L O P S   A C C O U N T I N G

   RF=Reaction-Field  FE=Free Energy  SCFE=Soft-Core/Free Energy
   T=Tabulated        W3=SPC/TIP3p    W4=TIP4p (single or pairs)
   NF=No Forces

 Computing:                        M-Number         M-Flops  % of Flops
-----------------------------------------------------------------------
 VdW(T)                         2981.851339   161019.972306    18.0
 Coul(T)                        1492.607473    62689.513866     7.0
 Coul(T) + VdW(T)               1678.730345   114153.663460    12.8
 Outer nonbonded loop            174.359248     1743.592480     0.2
 1,4 nonbonded interactions      160.241994    14421.779460     1.6
 NS-Pairs                      23521.844610   493958.736810    55.2
 CG-CoM                           38.528820     1117.335780     0.1
 Bonds                            89.342649     3841.733907     0.4
 Angles                          130.429530    21260.013390     2.4
 Propers                          48.918969    11202.443901     1.3
 Impropers                        43.708104     9091.285632     1.0
-----------------------------------------------------------------------
 Total                                        894500.070992   100.0
-----------------------------------------------------------------------

               NODE (s)   Real (s)      (%)
       Time:    729.000    729.000    100.0
                       12:09
Finished mdrun on node 0 Mon Jul 18 08:03:42 2016
