# Supplementary material for: Computational Modeling of complete HOXB13 protein for predicting the functional effect of SNPs and the associated role in hereditary prostate cancer
Source: Sci Rep. 2017 Mar 8;7:43830. doi: 10.1038/srep43830 (PMC5363706; doi:10.1038/srep43830)
Supplement: Supplementary Dataset [file srep43830-s1.zip › SR Supplementary Data Files Complete/Energy minimised protein/Y80C.log.txt]

Log file opened on Mon Jul 18 07:40:13 2016
Host: lorentz.dynstr.pasteur.fr  pid: 26606  nodeid: 0  nnodes:  1
The Gromacs distribution was built Thu Jan 26 01:39:00 CET 2006 by
root@lorentz.immstr.pasteur.fr (Linux 2.6.9-5.0.3.ELsmp x86_64)


                         :-)  G  R  O  M  A  C  S  (-:

                God Rules Over Mankind, Animals, Cosmos and Such

                             :-)  VERSION 3.3  (-:


      Written by David van der Spoel, Erik Lindahl, Berk Hess, and others.
       Copyright (c) 1991-2000, University of Groningen, The Netherlands.
             Copyright (c) 2001-2004, The GROMACS development team,
            check out http://www.gromacs.org for more information.

         This program is free software; you can redistribute it and/or
          modify it under the terms of the GNU General Public License
         as published by the Free Software Foundation; either version 2
             of the License, or (at your option) any later version.

 :-)  /data/delarue_www/executables/gromacs/bin/mdrun_d (double precision)  (-:


++++ PLEASE READ AND CITE THE FOLLOWING REFERENCE ++++
E. Lindahl and B. Hess and D. van der Spoel
GROMACS 3.0: A package for molecular simulation and trajectory analysis
J. Mol. Mod. 7 (2001) pp. 306-317
-------- -------- --- Thank You --- -------- --------


++++ PLEASE READ AND CITE THE FOLLOWING REFERENCE ++++
H. J. C. Berendsen, D. van der Spoel and R. van Drunen
GROMACS: A message-passing parallel molecular dynamics implementation
Comp. Phys. Comm. 91 (1995) pp. 43-56
-------- -------- --- Thank You --- -------- --------

Input Parameters:
   integrator           = cg
   nsteps               = 25000
   init_step            = 0
   ns_type              = Simple
   nstlist              = 10
   ndelta               = 2
   bDomDecomp           = FALSE
   decomp_dir           = 0
   nstcomm              = 1
   comm_mode            = Linear
   nstcheckpoint        = 1000
   nstlog               = 100
   nstxout              = 0
   nstvout              = 0
   nstfout              = 0
   nstenergy            = 0
   nstxtcout            = 0
   init_t               = 0
   delta_t              = 0.001
   xtcprec              = 1000
   nkx                  = 0
   nky                  = 0
   nkz                  = 0
   pme_order            = 4
   ewald_rtol           = 1e-05
   ewald_geometry       = 0
   epsilon_surface      = 0
   optimize_fft         = FALSE
   ePBC                 = no
   bUncStart            = FALSE
   bShakeSOR            = FALSE
   etc                  = No
   epc                  = No
   epctype              = Isotropic
   tau_p                = 1
   ref_p (3x3):
      ref_p[    0]={ 0.00000e+00,  0.00000e+00,  0.00000e+00}
      ref_p[    1]={ 0.00000e+00,  0.00000e+00,  0.00000e+00}
      ref_p[    2]={ 0.00000e+00,  0.00000e+00,  0.00000e+00}
   compress (3x3):
      compress[    0]={ 0.00000e+00,  0.00000e+00,  0.00000e+00}
      compress[    1]={ 0.00000e+00,  0.00000e+00,  0.00000e+00}
      compress[    2]={ 0.00000e+00,  0.00000e+00,  0.00000e+00}
   andersen_seed        = 815131
   rlist                = 1.4
   coulombtype          = Shift
   rcoulomb_switch      = 0
   rcoulomb             = 1
   vdwtype              = Shift
   rvdw_switch          = 0
   rvdw                 = 1
   epsilon_r            = 1
   epsilon_rf           = 1
   tabext               = 1
   gb_algorithm         = Still
   nstgbradii           = 1
   rgbradii             = 2
   gb_saltconc          = 0
   implicit_solvent     = No
   DispCorr             = No
   fudgeQQ              = 1
   free_energy          = no
   init_lambda          = 0
   sc_alpha             = 0
   sc_power             = 1
   sc_sigma             = 0.3
   delta_lambda         = 0
   disre_weighting      = Conservative
   disre_mixed          = FALSE
   dr_fc                = 1000
   dr_tau               = 0
   nstdisreout          = 100
   orires_fc            = 0
   orires_tau           = 0
   nstorireout          = 100
   dihre-fc             = 1000
   dihre-tau            = 0
   nstdihreout          = 100
   em_stepsize          = 0.01
   em_tol               = 0
   niter                = 20
   fc_stepsize          = 0
   nstcgsteep           = 1000
   nbfgscorr            = 10
   ConstAlg             = Lincs
   shake_tol            = 0.0001
   lincs_order          = 4
   lincs_warnangle      = 30
   lincs_iter           = 1
   bd_fric              = 0
   ld_seed              = 1993
   cos_accel            = 0
   deform (3x3):
      deform[    0]={ 0.00000e+00,  0.00000e+00,  0.00000e+00}
      deform[    1]={ 0.00000e+00,  0.00000e+00,  0.00000e+00}
      deform[    2]={ 0.00000e+00,  0.00000e+00,  0.00000e+00}
   userint1             = 0
   userint2             = 0
   userint3             = 0
   userint4             = 0
   userreal1            = 0
   userreal2            = 0
   userreal3            = 0
   userreal4            = 0
grpopts:
   nrdf:	        8283
   ref_t:	           0
   tau_t:	           0
anneal:		          No
ann_npoints:	           0
   acc:	           0           0           0
   nfreeze:           N           N           N
   energygrp_flags[  0]: 0
   efield-x:
      n = 0
   efield-xt:
      n = 0
   efield-y:
      n = 0
   efield-yt:
      n = 0
   efield-z:
      n = 0
   efield-zt:
      n = 0
   bQMMM                = FALSE
   QMconstraints        = 0
   QMMMscheme           = 0
   scalefactor          = 1
qm_opts:
   ngQM                 = 0
CPU=  0, lastcg= 1219, targetcg=  610, myshift=    0
nsb->shift =   1, nsb->bshift=  0
Neighbor Search Blocks
nsb->nodeid:         0
nsb->nnodes:      1
nsb->cgtotal:  1220
nsb->natoms:   2762
nsb->shift:       1
nsb->bshift:      0
Nodeid   index  homenr  cgload  workload
     0       0    2762    1220      1220

Table routines are used for coulomb: TRUE
Table routines are used for vdw:     TRUE
Using shifted Lennard-Jones, switch between 0 and 1 nm
Cut-off's:   NS: 1.4   Coulomb: 1   LJ: 1
System total charge: 0.000
Generated table with 4800 data points for Shift.
Tabscale = 2000 points/nm
Generated table with 4800 data points for LJ6Shift.
Tabscale = 2000 points/nm
Generated table with 4800 data points for LJ12Shift.
Tabscale = 2000 points/nm
Generated table with 2000 data points for 1-4 COUL.
Tabscale = 2000 points/nm
Generated table with 2000 data points for 1-4 LJ6.
Tabscale = 2000 points/nm
Generated table with 2000 data points for 1-4 LJ12.
Tabscale = 2000 points/nm
Initiating Polak-Ribiere Conjugate Gradients
Center of mass motion removal mode is Linear
We have the following groups for center of mass motion removal:
  0:  rest, initial mass: 2762
Started Polak-Ribiere Conjugate Gradients on node 0 Mon Jul 18 07:40:13 2016
Polak-Ribiere Conjugate Gradients:
   Tolerance (Fmax)   =  0.00000e+00
   Number of steps    =        25000
Configuring nonbonded kernels...
Testing x86_64 SSE2 support... present.


           Step           Time         Lambda
              0        0.00000        0.00000

   Energies (kJ/mol)
        G96Bond       G96Angle    Proper Dih.  Improper Dih.          LJ-14
    4.57067e+03    2.23151e+03    1.64706e+03    4.05903e+02    4.95630e+03
     Coulomb-14        LJ (SR)   Coulomb (SR)      Potential    Kinetic En.
    2.78019e+04   -7.52185e+01   -1.82483e+04    2.32899e+04    0.00000e+00
   Total Energy    Temperature Pressure (bar)
    2.32899e+04    0.00000e+00    0.00000e+00

   F-max             =  7.79780e+03 on atom 2493
   F-Norm            =  8.64256e+04

           Step           Time         Lambda
              0        0.00000        0.00000

   Energies (kJ/mol)
        G96Bond       G96Angle    Proper Dih.  Improper Dih.          LJ-14
    3.99615e+03    2.12561e+03    1.64680e+03    4.02848e+02    4.91011e+03
     Coulomb-14        LJ (SR)   Coulomb (SR)      Potential    Kinetic En.
    2.77814e+04   -1.44045e+02   -1.82520e+04    2.24669e+04    0.00000e+00
   Total Energy    Temperature Pressure (bar)
    2.24669e+04    0.00000e+00    0.00000e+00

           Step           Time         Lambda
            100      100.00000        0.00000

   Energies (kJ/mol)
        G96Bond       G96Angle    Proper Dih.  Improper Dih.          LJ-14
    3.08195e+02    1.62990e+03    1.61106e+03    3.55062e+02    9.08490e+02
     Coulomb-14        LJ (SR)   Coulomb (SR)      Potential    Kinetic En.
    2.57456e+04   -4.32228e+03   -1.75691e+04    8.66686e+03    0.00000e+00
   Total Energy    Temperature Pressure (bar)
    8.66686e+03    0.00000e+00    0.00000e+00

           Step           Time         Lambda
            200      200.00000        0.00000

   Energies (kJ/mol)
        G96Bond       G96Angle    Proper Dih.  Improper Dih.          LJ-14
    3.13097e+02    1.61184e+03    1.55371e+03    3.41931e+02    8.54597e+02
     Coulomb-14        LJ (SR)   Coulomb (SR)      Potential    Kinetic En.
    2.56443e+04   -4.37904e+03   -1.76464e+04    8.29412e+03    0.00000e+00
   Total Energy    Temperature Pressure (bar)
    8.29412e+03    0.00000e+00    0.00000e+00

           Step           Time         Lambda
            300      300.00000        0.00000

   Energies (kJ/mol)
        G96Bond       G96Angle    Proper Dih.  Improper Dih.          LJ-14
    3.19199e+02    1.60873e+03    1.49316e+03    3.46250e+02    8.39529e+02
     Coulomb-14        LJ (SR)   Coulomb (SR)      Potential    Kinetic En.
    2.55801e+04   -4.38758e+03   -1.78307e+04    7.96865e+03    0.00000e+00
   Total Energy    Temperature Pressure (bar)
    7.96865e+03    0.00000e+00    0.00000e+00

           Step           Time         Lambda
            400      400.00000        0.00000

   Energies (kJ/mol)
        G96Bond       G96Angle    Proper Dih.  Improper Dih.          LJ-14
    3.19690e+02    1.61211e+03    1.47971e+03    3.47447e+02    8.34893e+02
     Coulomb-14        LJ (SR)   Coulomb (SR)      Potential    Kinetic En.
    2.55672e+04   -4.39587e+03   -1.78919e+04    7.87323e+03    0.00000e+00
   Total Energy    Temperature Pressure (bar)
    7.87323e+03    0.00000e+00    0.00000e+00

           Step           Time         Lambda
            500      500.00000        0.00000

   Energies (kJ/mol)
        G96Bond       G96Angle    Proper Dih.  Improper Dih.          LJ-14
    3.20286e+02    1.61461e+03    1.46682e+03    3.48465e+02    8.34980e+02
     Coulomb-14        LJ (SR)   Coulomb (SR)      Potential    Kinetic En.
    2.55511e+04   -4.40039e+03   -1.79488e+04    7.78709e+03    0.00000e+00
   Total Energy    Temperature Pressure (bar)
    7.78709e+03    0.00000e+00    0.00000e+00

           Step           Time         Lambda
            600      600.00000        0.00000

   Energies (kJ/mol)
        G96Bond       G96Angle    Proper Dih.  Improper Dih.          LJ-14
    3.22465e+02    1.61600e+03    1.45596e+03    3.48944e+02    8.31097e+02
     Coulomb-14        LJ (SR)   Coulomb (SR)      Potential    Kinetic En.
    2.55456e+04   -4.40723e+03   -1.79918e+04    7.72102e+03    0.00000e+00
   Total Energy    Temperature Pressure (bar)
    7.72102e+03    0.00000e+00    0.00000e+00

           Step           Time         Lambda
            700      700.00000        0.00000

   Energies (kJ/mol)
        G96Bond       G96Angle    Proper Dih.  Improper Dih.          LJ-14
    3.21141e+02    1.61384e+03    1.44766e+03    3.46304e+02    8.30027e+02
     Coulomb-14        LJ (SR)   Coulomb (SR)      Potential    Kinetic En.
    2.55361e+04   -4.41508e+03   -1.80247e+04    7.65526e+03    0.00000e+00
   Total Energy    Temperature Pressure (bar)
    7.65526e+03    0.00000e+00    0.00000e+00

           Step           Time         Lambda
            800      800.00000        0.00000

   Energies (kJ/mol)
        G96Bond       G96Angle    Proper Dih.  Improper Dih.          LJ-14
    3.21326e+02    1.61232e+03    1.44125e+03    3.45607e+02    8.28604e+02
     Coulomb-14        LJ (SR)   Coulomb (SR)      Potential    Kinetic En.
    2.55325e+04   -4.41996e+03   -1.80404e+04    7.62118e+03    0.00000e+00
   Total Energy    Temperature Pressure (bar)
    7.62118e+03    0.00000e+00    0.00000e+00

           Step           Time         Lambda
            900      900.00000        0.00000

   Energies (kJ/mol)
        G96Bond       G96Angle    Proper Dih.  Improper Dih.          LJ-14
    3.21135e+02    1.60572e+03    1.43462e+03    3.44588e+02    8.27206e+02
     Coulomb-14        LJ (SR)   Coulomb (SR)      Potential    Kinetic En.
    2.55255e+04   -4.43453e+03   -1.80731e+04    7.55111e+03    0.00000e+00
   Total Energy    Temperature Pressure (bar)
    7.55111e+03    0.00000e+00    0.00000e+00

           Step           Time         Lambda
           1000     1000.00000        0.00000

   Energies (kJ/mol)
        G96Bond       G96Angle    Proper Dih.  Improper Dih.          LJ-14
    3.20318e+02    1.59889e+03    1.43466e+03    3.44291e+02    8.29289e+02
     Coulomb-14        LJ (SR)   Coulomb (SR)      Potential    Kinetic En.
    2.55231e+04   -4.45399e+03   -1.81297e+04    7.46682e+03    0.00000e+00
   Total Energy    Temperature Pressure (bar)
    7.46682e+03    0.00000e+00    0.00000e+00

           Step           Time         Lambda
           1100     1100.00000        0.00000

   Energies (kJ/mol)
        G96Bond       G96Angle    Proper Dih.  Improper Dih.          LJ-14
    3.21595e+02    1.59819e+03    1.43203e+03    3.42230e+02    8.32641e+02
     Coulomb-14        LJ (SR)   Coulomb (SR)      Potential    Kinetic En.
    2.55201e+04   -4.44956e+03   -1.81804e+04    7.41687e+03    0.00000e+00
   Total Energy    Temperature Pressure (bar)
    7.41687e+03    0.00000e+00    0.00000e+00

           Step           Time         Lambda
           1200     1200.00000        0.00000

   Energies (kJ/mol)
        G96Bond       G96Angle    Proper Dih.  Improper Dih.          LJ-14
    3.21840e+02    1.60115e+03    1.42954e+03    3.43199e+02    8.35907e+02
     Coulomb-14        LJ (SR)   Coulomb (SR)      Potential    Kinetic En.
    2.55145e+04   -4.45433e+03   -1.82146e+04    7.37728e+03    0.00000e+00
   Total Energy    Temperature Pressure (bar)
    7.37728e+03    0.00000e+00    0.00000e+00

           Step           Time         Lambda
           1300     1300.00000        0.00000

   Energies (kJ/mol)
        G96Bond       G96Angle    Proper Dih.  Improper Dih.          LJ-14
    3.22154e+02    1.60210e+03    1.42830e+03    3.43106e+02    8.37029e+02
     Coulomb-14        LJ (SR)   Coulomb (SR)      Potential    Kinetic En.
    2.55105e+04   -4.45782e+03   -1.82292e+04    7.35617e+03    0.00000e+00
   Total Energy    Temperature Pressure (bar)
    7.35617e+03    0.00000e+00    0.00000e+00

           Step           Time         Lambda
           1400     1400.00000        0.00000

   Energies (kJ/mol)
        G96Bond       G96Angle    Proper Dih.  Improper Dih.          LJ-14
    3.22586e+02    1.60367e+03    1.42797e+03    3.43727e+02    8.37122e+02
     Coulomb-14        LJ (SR)   Coulomb (SR)      Potential    Kinetic En.
    2.55052e+04   -4.46084e+03   -1.82397e+04    7.33973e+03    0.00000e+00
   Total Energy    Temperature Pressure (bar)
    7.33973e+03    0.00000e+00    0.00000e+00

           Step           Time         Lambda
           1500     1500.00000        0.00000

   Energies (kJ/mol)
        G96Bond       G96Angle    Proper Dih.  Improper Dih.          LJ-14
    3.23707e+02    1.60654e+03    1.42587e+03    3.45155e+02    8.37436e+02
     Coulomb-14        LJ (SR)   Coulomb (SR)      Potential    Kinetic En.
    2.54983e+04   -4.46416e+03   -1.82508e+04    7.32204e+03    0.00000e+00
   Total Energy    Temperature Pressure (bar)
    7.32204e+03    0.00000e+00    0.00000e+00

           Step           Time         Lambda
           1600     1600.00000        0.00000

   Energies (kJ/mol)
        G96Bond       G96Angle    Proper Dih.  Improper Dih.          LJ-14
    3.24052e+02    1.60702e+03    1.42158e+03    3.46039e+02    8.39430e+02
     Coulomb-14        LJ (SR)   Coulomb (SR)      Potential    Kinetic En.
    2.54952e+04   -4.46729e+03   -1.82607e+04    7.30531e+03    0.00000e+00
   Total Energy    Temperature Pressure (bar)
    7.30531e+03    0.00000e+00    0.00000e+00

           Step           Time         Lambda
           1700     1700.00000        0.00000

   Energies (kJ/mol)
        G96Bond       G96Angle    Proper Dih.  Improper Dih.          LJ-14
    3.23840e+02    1.60721e+03    1.41887e+03    3.46271e+02    8.40642e+02
     Coulomb-14        LJ (SR)   Coulomb (SR)      Potential    Kinetic En.
    2.54948e+04   -4.47012e+03   -1.82677e+04    7.29381e+03    0.00000e+00
   Total Energy    Temperature Pressure (bar)
    7.29381e+03    0.00000e+00    0.00000e+00

           Step           Time         Lambda
           1800     1800.00000        0.00000

   Energies (kJ/mol)
        G96Bond       G96Angle    Proper Dih.  Improper Dih.          LJ-14
    3.23972e+02    1.60585e+03    1.41245e+03    3.46915e+02    8.42232e+02
     Coulomb-14        LJ (SR)   Coulomb (SR)      Potential    Kinetic En.
    2.54947e+04   -4.48398e+03   -1.82958e+04    7.24632e+03    0.00000e+00
   Total Energy    Temperature Pressure (bar)
    7.24632e+03    0.00000e+00    0.00000e+00

           Step           Time         Lambda
           1900     1900.00000        0.00000

   Energies (kJ/mol)
        G96Bond       G96Angle    Proper Dih.  Improper Dih.          LJ-14
    3.23788e+02    1.60569e+03    1.40961e+03    3.46772e+02    8.41898e+02
     Coulomb-14        LJ (SR)   Coulomb (SR)      Potential    Kinetic En.
    2.54940e+04   -4.48687e+03   -1.83013e+04    7.23351e+03    0.00000e+00
   Total Energy    Temperature Pressure (bar)
    7.23351e+03    0.00000e+00    0.00000e+00

           Step           Time         Lambda
           2000     2000.00000        0.00000

   Energies (kJ/mol)
        G96Bond       G96Angle    Proper Dih.  Improper Dih.          LJ-14
    3.23842e+02    1.60554e+03    1.40800e+03    3.46811e+02    8.42380e+02
     Coulomb-14        LJ (SR)   Coulomb (SR)      Potential    Kinetic En.
    2.54928e+04   -4.48980e+03   -1.83065e+04    7.22305e+03    0.00000e+00
   Total Energy    Temperature Pressure (bar)
    7.22305e+03    0.00000e+00    0.00000e+00

           Step           Time         Lambda
           2100     2100.00000        0.00000

   Energies (kJ/mol)
        G96Bond       G96Angle    Proper Dih.  Improper Dih.          LJ-14
    3.23746e+02    1.60581e+03    1.40644e+03    3.46857e+02    8.42802e+02
     Coulomb-14        LJ (SR)   Coulomb (SR)      Potential    Kinetic En.
    2.54910e+04   -4.49330e+03   -1.83131e+04    7.21032e+03    0.00000e+00
   Total Energy    Temperature Pressure (bar)
    7.21032e+03    0.00000e+00    0.00000e+00

           Step           Time         Lambda
           2200     2200.00000        0.00000

   Energies (kJ/mol)
        G96Bond       G96Angle    Proper Dih.  Improper Dih.          LJ-14
    3.23577e+02    1.60624e+03    1.40576e+03    3.46981e+02    8.42806e+02
     Coulomb-14        LJ (SR)   Coulomb (SR)      Potential    Kinetic En.
    2.54899e+04   -4.49533e+03   -1.83180e+04    7.20198e+03    0.00000e+00
   Total Energy    Temperature Pressure (bar)
    7.20198e+03    0.00000e+00    0.00000e+00

           Step           Time         Lambda
           2300     2300.00000        0.00000

   Energies (kJ/mol)
        G96Bond       G96Angle    Proper Dih.  Improper Dih.          LJ-14
    3.23602e+02    1.60838e+03    1.40595e+03    3.47701e+02    8.40565e+02
     Coulomb-14        LJ (SR)   Coulomb (SR)      Potential    Kinetic En.
    2.54891e+04   -4.50232e+03   -1.83379e+04    7.17509e+03    0.00000e+00
   Total Energy    Temperature Pressure (bar)
    7.17509e+03    0.00000e+00    0.00000e+00

           Step           Time         Lambda
           2400     2400.00000        0.00000

   Energies (kJ/mol)
        G96Bond       G96Angle    Proper Dih.  Improper Dih.          LJ-14
    3.23792e+02    1.61061e+03    1.40203e+03    3.47604e+02    8.38270e+02
     Coulomb-14        LJ (SR)   Coulomb (SR)      Potential    Kinetic En.
    2.54902e+04   -4.50512e+03   -1.83551e+04    7.15227e+03    0.00000e+00
   Total Energy    Temperature Pressure (bar)
    7.15227e+03    0.00000e+00    0.00000e+00

           Step           Time         Lambda
           2500     2500.00000        0.00000

   Energies (kJ/mol)
        G96Bond       G96Angle    Proper Dih.  Improper Dih.          LJ-14
    3.24251e+02    1.61186e+03    1.40288e+03    3.48810e+02    8.39797e+02
     Coulomb-14        LJ (SR)   Coulomb (SR)      Potential    Kinetic En.
    2.54919e+04   -4.50675e+03   -1.83892e+04    7.12364e+03    0.00000e+00
   Total Energy    Temperature Pressure (bar)
    7.12364e+03    0.00000e+00    0.00000e+00

           Step           Time         Lambda
           2600     2600.00000        0.00000

   Energies (kJ/mol)
        G96Bond       G96Angle    Proper Dih.  Improper Dih.          LJ-14
    3.24076e+02    1.61072e+03    1.40342e+03    3.49327e+02    8.40052e+02
     Coulomb-14        LJ (SR)   Coulomb (SR)      Potential    Kinetic En.
    2.54933e+04   -4.50848e+03   -1.83941e+04    7.11829e+03    0.00000e+00
   Total Energy    Temperature Pressure (bar)
    7.11829e+03    0.00000e+00    0.00000e+00

           Step           Time         Lambda
           2700     2700.00000        0.00000

   Energies (kJ/mol)
        G96Bond       G96Angle    Proper Dih.  Improper Dih.          LJ-14
    3.24228e+02    1.61031e+03    1.40559e+03    3.50646e+02    8.41410e+02
     Coulomb-14        LJ (SR)   Coulomb (SR)      Potential    Kinetic En.
    2.54935e+04   -4.51237e+03   -1.84072e+04    7.10611e+03    0.00000e+00
   Total Energy    Temperature Pressure (bar)
    7.10611e+03    0.00000e+00    0.00000e+00

           Step           Time         Lambda
           2800     2800.00000        0.00000

   Energies (kJ/mol)
        G96Bond       G96Angle    Proper Dih.  Improper Dih.          LJ-14
    3.24242e+02    1.61022e+03    1.40581e+03    3.50804e+02    8.41538e+02
     Coulomb-14        LJ (SR)   Coulomb (SR)      Potential    Kinetic En.
    2.54936e+04   -4.51271e+03   -1.84084e+04    7.10507e+03    0.00000e+00
   Total Energy    Temperature Pressure (bar)
    7.10507e+03    0.00000e+00    0.00000e+00

           Step           Time         Lambda
           2900     2900.00000        0.00000

   Energies (kJ/mol)
        G96Bond       G96Angle    Proper Dih.  Improper Dih.          LJ-14
    3.24251e+02    1.61016e+03    1.40603e+03    3.50958e+02    8.41661e+02
     Coulomb-14        LJ (SR)   Coulomb (SR)      Potential    Kinetic En.
    2.54936e+04   -4.51308e+03   -1.84096e+04    7.10403e+03    0.00000e+00
   Total Energy    Temperature Pressure (bar)
    7.10403e+03    0.00000e+00    0.00000e+00

           Step           Time         Lambda
           3000     3000.00000        0.00000

   Energies (kJ/mol)
        G96Bond       G96Angle    Proper Dih.  Improper Dih.          LJ-14
    3.24257e+02    1.61011e+03    1.40624e+03    3.51104e+02    8.41782e+02
     Coulomb-14        LJ (SR)   Coulomb (SR)      Potential    Kinetic En.
    2.54937e+04   -4.51344e+03   -1.84107e+04    7.10299e+03    0.00000e+00
   Total Energy    Temperature Pressure (bar)
    7.10299e+03    0.00000e+00    0.00000e+00

           Step           Time         Lambda
           3100     3100.00000        0.00000

   Energies (kJ/mol)
        G96Bond       G96Angle    Proper Dih.  Improper Dih.          LJ-14
    3.24621e+02    1.60970e+03    1.40689e+03    3.51477e+02    8.42182e+02
     Coulomb-14        LJ (SR)   Coulomb (SR)      Potential    Kinetic En.
    2.54937e+04   -4.51474e+03   -1.84142e+04    7.09960e+03    0.00000e+00
   Total Energy    Temperature Pressure (bar)
    7.09960e+03    0.00000e+00    0.00000e+00

           Step           Time         Lambda
           3200     3200.00000        0.00000

   Energies (kJ/mol)
        G96Bond       G96Angle    Proper Dih.  Improper Dih.          LJ-14
    3.24187e+02    1.60977e+03    1.40752e+03    3.51881e+02    8.42759e+02
     Coulomb-14        LJ (SR)   Coulomb (SR)      Potential    Kinetic En.
    2.54937e+04   -4.51663e+03   -1.84181e+04    7.09513e+03    0.00000e+00
   Total Energy    Temperature Pressure (bar)
    7.09513e+03    0.00000e+00    0.00000e+00

           Step           Time         Lambda
           3300     3300.00000        0.00000

   Energies (kJ/mol)
        G96Bond       G96Angle    Proper Dih.  Improper Dih.          LJ-14
    3.24387e+02    1.60905e+03    1.40793e+03    3.52066e+02    8.43700e+02
     Coulomb-14        LJ (SR)   Coulomb (SR)      Potential    Kinetic En.
    2.54933e+04   -4.51949e+03   -1.84216e+04    7.08929e+03    0.00000e+00
   Total Energy    Temperature Pressure (bar)
    7.08929e+03    0.00000e+00    0.00000e+00

           Step           Time         Lambda
           3400     3400.00000        0.00000

   Energies (kJ/mol)
        G96Bond       G96Angle    Proper Dih.  Improper Dih.          LJ-14
    3.24412e+02    1.60793e+03    1.40765e+03    3.52270e+02    8.44711e+02
     Coulomb-14        LJ (SR)   Coulomb (SR)      Potential    Kinetic En.
    2.54928e+04   -4.52545e+03   -1.84247e+04    7.07965e+03    0.00000e+00
   Total Energy    Temperature Pressure (bar)
    7.07965e+03    0.00000e+00    0.00000e+00

           Step           Time         Lambda
           3500     3500.00000        0.00000

   Energies (kJ/mol)
        G96Bond       G96Angle    Proper Dih.  Improper Dih.          LJ-14
    3.24409e+02    1.60734e+03    1.40775e+03    3.52443e+02    8.45354e+02
     Coulomb-14        LJ (SR)   Coulomb (SR)      Potential    Kinetic En.
    2.54926e+04   -4.52916e+03   -1.84271e+04    7.07369e+03    0.00000e+00
   Total Energy    Temperature Pressure (bar)
    7.07369e+03    0.00000e+00    0.00000e+00

           Step           Time         Lambda
           3600     3600.00000        0.00000

   Energies (kJ/mol)
        G96Bond       G96Angle    Proper Dih.  Improper Dih.          LJ-14
    3.24540e+02    1.60661e+03    1.40822e+03    3.52957e+02    8.46850e+02
     Coulomb-14        LJ (SR)   Coulomb (SR)      Potential    Kinetic En.
    2.54919e+04   -4.54098e+03   -1.84353e+04    7.05482e+03    0.00000e+00
   Total Energy    Temperature Pressure (bar)
    7.05482e+03    0.00000e+00    0.00000e+00

           Step           Time         Lambda
           3700     3700.00000        0.00000

   Energies (kJ/mol)
        G96Bond       G96Angle    Proper Dih.  Improper Dih.          LJ-14
    3.24577e+02    1.60627e+03    1.40900e+03    3.53106e+02    8.47704e+02
     Coulomb-14        LJ (SR)   Coulomb (SR)      Potential    Kinetic En.
    2.54915e+04   -4.55075e+03   -1.84430e+04    7.03849e+03    0.00000e+00
   Total Energy    Temperature Pressure (bar)
    7.03849e+03    0.00000e+00    0.00000e+00

           Step           Time         Lambda
           3800     3800.00000        0.00000

   Energies (kJ/mol)
        G96Bond       G96Angle    Proper Dih.  Improper Dih.          LJ-14
    3.24702e+02    1.60618e+03    1.40927e+03    3.53155e+02    8.47712e+02
     Coulomb-14        LJ (SR)   Coulomb (SR)      Potential    Kinetic En.
    2.54916e+04   -4.55307e+03   -1.84450e+04    7.03450e+03    0.00000e+00
   Total Energy    Temperature Pressure (bar)
    7.03450e+03    0.00000e+00    0.00000e+00

           Step           Time         Lambda
           3900     3900.00000        0.00000

   Energies (kJ/mol)
        G96Bond       G96Angle    Proper Dih.  Improper Dih.          LJ-14
    3.24678e+02    1.60621e+03    1.40934e+03    3.53176e+02    8.47735e+02
     Coulomb-14        LJ (SR)   Coulomb (SR)      Potential    Kinetic En.
    2.54915e+04   -4.55372e+03   -1.84456e+04    7.03340e+03    0.00000e+00
   Total Energy    Temperature Pressure (bar)
    7.03340e+03    0.00000e+00    0.00000e+00

           Step           Time         Lambda
           4000     4000.00000        0.00000

   Energies (kJ/mol)
        G96Bond       G96Angle    Proper Dih.  Improper Dih.          LJ-14
    3.24688e+02    1.60621e+03    1.40940e+03    3.53194e+02    8.47754e+02
     Coulomb-14        LJ (SR)   Coulomb (SR)      Potential    Kinetic En.
    2.54915e+04   -4.55432e+03   -1.84461e+04    7.03237e+03    0.00000e+00
   Total Energy    Temperature Pressure (bar)
    7.03237e+03    0.00000e+00    0.00000e+00

           Step           Time         Lambda
           4100     4100.00000        0.00000

   Energies (kJ/mol)
        G96Bond       G96Angle    Proper Dih.  Improper Dih.          LJ-14
    3.24737e+02    1.60619e+03    1.40968e+03    3.53280e+02    8.47855e+02
     Coulomb-14        LJ (SR)   Coulomb (SR)      Potential    Kinetic En.
    2.54914e+04   -4.55676e+03   -1.84483e+04    7.02816e+03    0.00000e+00
   Total Energy    Temperature Pressure (bar)
    7.02816e+03    0.00000e+00    0.00000e+00

           Step           Time         Lambda
           4200     4200.00000        0.00000

   Energies (kJ/mol)
        G96Bond       G96Angle    Proper Dih.  Improper Dih.          LJ-14
    3.24855e+02    1.60626e+03    1.41006e+03    3.53434e+02    8.47868e+02
     Coulomb-14        LJ (SR)   Coulomb (SR)      Potential    Kinetic En.
    2.54913e+04   -4.56048e+03   -1.84519e+04    7.02141e+03    0.00000e+00
   Total Energy    Temperature Pressure (bar)
    7.02141e+03    0.00000e+00    0.00000e+00

           Step           Time         Lambda
           4300     4300.00000        0.00000

   Energies (kJ/mol)
        G96Bond       G96Angle    Proper Dih.  Improper Dih.          LJ-14
    3.24914e+02    1.60648e+03    1.41056e+03    3.53666e+02    8.47929e+02
     Coulomb-14        LJ (SR)   Coulomb (SR)      Potential    Kinetic En.
    2.54910e+04   -4.56493e+03   -1.84571e+04    7.01252e+03    0.00000e+00
   Total Energy    Temperature Pressure (bar)
    7.01252e+03    0.00000e+00    0.00000e+00

           Step           Time         Lambda
           4400     4400.00000        0.00000

   Energies (kJ/mol)
        G96Bond       G96Angle    Proper Dih.  Improper Dih.          LJ-14
    3.24906e+02    1.60662e+03    1.41088e+03    3.53775e+02    8.48024e+02
     Coulomb-14        LJ (SR)   Coulomb (SR)      Potential    Kinetic En.
    2.54908e+04   -4.56759e+03   -1.84613e+04    7.00613e+03    0.00000e+00
   Total Energy    Temperature Pressure (bar)
    7.00613e+03    0.00000e+00    0.00000e+00

           Step           Time         Lambda
           4500     4500.00000        0.00000

   Energies (kJ/mol)
        G96Bond       G96Angle    Proper Dih.  Improper Dih.          LJ-14
    3.25269e+02    1.60687e+03    1.41120e+03    3.53895e+02    8.47969e+02
     Coulomb-14        LJ (SR)   Coulomb (SR)      Potential    Kinetic En.
    2.54906e+04   -4.57029e+03   -1.84667e+04    6.99874e+03    0.00000e+00
   Total Energy    Temperature Pressure (bar)
    6.99874e+03    0.00000e+00    0.00000e+00

           Step           Time         Lambda
           4600     4600.00000        0.00000

   Energies (kJ/mol)
        G96Bond       G96Angle    Proper Dih.  Improper Dih.          LJ-14
    3.24779e+02    1.60704e+03    1.41135e+03    3.53898e+02    8.47893e+02
     Coulomb-14        LJ (SR)   Coulomb (SR)      Potential    Kinetic En.
    2.54904e+04   -4.57116e+03   -1.84689e+04    6.99526e+03    0.00000e+00
   Total Energy    Temperature Pressure (bar)
    6.99526e+03    0.00000e+00    0.00000e+00

           Step           Time         Lambda
           4700     4700.00000        0.00000

   Energies (kJ/mol)
        G96Bond       G96Angle    Proper Dih.  Improper Dih.          LJ-14
    3.24727e+02    1.60717e+03    1.41148e+03    3.53907e+02    8.47840e+02
     Coulomb-14        LJ (SR)   Coulomb (SR)      Potential    Kinetic En.
    2.54903e+04   -4.57202e+03   -1.84712e+04    6.99221e+03    0.00000e+00
   Total Energy    Temperature Pressure (bar)
    6.99221e+03    0.00000e+00    0.00000e+00

           Step           Time         Lambda
           4800     4800.00000        0.00000

   Energies (kJ/mol)
        G96Bond       G96Angle    Proper Dih.  Improper Dih.          LJ-14
    3.24642e+02    1.60745e+03    1.41172e+03    3.53918e+02    8.47732e+02
     Coulomb-14        LJ (SR)   Coulomb (SR)      Potential    Kinetic En.
    2.54900e+04   -4.57338e+03   -1.84750e+04    6.98717e+03    0.00000e+00
   Total Energy    Temperature Pressure (bar)
    6.98717e+03    0.00000e+00    0.00000e+00

           Step           Time         Lambda
           4900     4900.00000        0.00000

   Energies (kJ/mol)
        G96Bond       G96Angle    Proper Dih.  Improper Dih.          LJ-14
    3.24799e+02    1.60843e+03    1.41241e+03    3.54031e+02    8.46954e+02
     Coulomb-14        LJ (SR)   Coulomb (SR)      Potential    Kinetic En.
    2.54891e+04   -4.57602e+03   -1.84822e+04    6.97748e+03    0.00000e+00
   Total Energy    Temperature Pressure (bar)
    6.97748e+03    0.00000e+00    0.00000e+00

           Step           Time         Lambda
           5000     5000.00000        0.00000

   Energies (kJ/mol)
        G96Bond       G96Angle    Proper Dih.  Improper Dih.          LJ-14
    3.24857e+02    1.61025e+03    1.41358e+03    3.54342e+02    8.46618e+02
     Coulomb-14        LJ (SR)   Coulomb (SR)      Potential    Kinetic En.
    2.54864e+04   -4.57910e+03   -1.84932e+04    6.96379e+03    0.00000e+00
   Total Energy    Temperature Pressure (bar)
    6.96379e+03    0.00000e+00    0.00000e+00

           Step           Time         Lambda
           5100     5100.00000        0.00000

   Energies (kJ/mol)
        G96Bond       G96Angle    Proper Dih.  Improper Dih.          LJ-14
    3.24911e+02    1.61058e+03    1.41119e+03    3.54391e+02    8.46691e+02
     Coulomb-14        LJ (SR)   Coulomb (SR)      Potential    Kinetic En.
    2.54839e+04   -4.57910e+03   -1.84959e+04    6.95667e+03    0.00000e+00
   Total Energy    Temperature Pressure (bar)
    6.95667e+03    0.00000e+00    0.00000e+00

           Step           Time         Lambda
           5200     5200.00000        0.00000

   Energies (kJ/mol)
        G96Bond       G96Angle    Proper Dih.  Improper Dih.          LJ-14
    3.24959e+02    1.61072e+03    1.41037e+03    3.54407e+02    8.46980e+02
     Coulomb-14        LJ (SR)   Coulomb (SR)      Potential    Kinetic En.
    2.54824e+04   -4.57878e+03   -1.84968e+04    6.95430e+03    0.00000e+00
   Total Energy    Temperature Pressure (bar)
    6.95430e+03    0.00000e+00    0.00000e+00

           Step           Time         Lambda
           5300     5300.00000        0.00000

   Energies (kJ/mol)
        G96Bond       G96Angle    Proper Dih.  Improper Dih.          LJ-14
    3.25008e+02    1.61093e+03    1.41000e+03    3.54481e+02    8.47203e+02
     Coulomb-14        LJ (SR)   Coulomb (SR)      Potential    Kinetic En.
    2.54813e+04   -4.57850e+03   -1.84977e+04    6.95273e+03    0.00000e+00
   Total Energy    Temperature Pressure (bar)
    6.95273e+03    0.00000e+00    0.00000e+00

           Step           Time         Lambda
           5400     5400.00000        0.00000

   Energies (kJ/mol)
        G96Bond       G96Angle    Proper Dih.  Improper Dih.          LJ-14
    3.25048e+02    1.61114e+03    1.40982e+03    3.54582e+02    8.47316e+02
     Coulomb-14        LJ (SR)   Coulomb (SR)      Potential    Kinetic En.
    2.54806e+04   -4.57841e+03   -1.84986e+04    6.95151e+03    0.00000e+00
   Total Energy    Temperature Pressure (bar)
    6.95151e+03    0.00000e+00    0.00000e+00

           Step           Time         Lambda
           5500     5500.00000        0.00000

   Energies (kJ/mol)
        G96Bond       G96Angle    Proper Dih.  Improper Dih.          LJ-14
    3.25074e+02    1.61133e+03    1.40972e+03    3.54682e+02    8.47370e+02
     Coulomb-14        LJ (SR)   Coulomb (SR)      Potential    Kinetic En.
    2.54802e+04   -4.57849e+03   -1.84995e+04    6.95040e+03    0.00000e+00
   Total Energy    Temperature Pressure (bar)
    6.95040e+03    0.00000e+00    0.00000e+00

           Step           Time         Lambda
           5600     5600.00000        0.00000

   Energies (kJ/mol)
        G96Bond       G96Angle    Proper Dih.  Improper Dih.          LJ-14
    3.25088e+02    1.61150e+03    1.40964e+03    3.54775e+02    8.47404e+02
     Coulomb-14        LJ (SR)   Coulomb (SR)      Potential    Kinetic En.
    2.54800e+04   -4.57866e+03   -1.85004e+04    6.94931e+03    0.00000e+00
   Total Energy    Temperature Pressure (bar)
    6.94931e+03    0.00000e+00    0.00000e+00

           Step           Time         Lambda
           5700     5700.00000        0.00000

   Energies (kJ/mol)
        G96Bond       G96Angle    Proper Dih.  Improper Dih.          LJ-14
    3.25095e+02    1.61164e+03    1.40957e+03    3.54862e+02    8.47432e+02
     Coulomb-14        LJ (SR)   Coulomb (SR)      Potential    Kinetic En.
    2.54798e+04   -4.57889e+03   -1.85013e+04    6.94824e+03    0.00000e+00
   Total Energy    Temperature Pressure (bar)
    6.94824e+03    0.00000e+00    0.00000e+00

           Step           Time         Lambda
           5800     5800.00000        0.00000

   Energies (kJ/mol)
        G96Bond       G96Angle    Proper Dih.  Improper Dih.          LJ-14
    3.25097e+02    1.61178e+03    1.40949e+03    3.54943e+02    8.47460e+02
     Coulomb-14        LJ (SR)   Coulomb (SR)      Potential    Kinetic En.
    2.54797e+04   -4.57915e+03   -1.85021e+04    6.94718e+03    0.00000e+00
   Total Energy    Temperature Pressure (bar)
    6.94718e+03    0.00000e+00    0.00000e+00

           Step           Time         Lambda
           5900     5900.00000        0.00000

   Energies (kJ/mol)
        G96Bond       G96Angle    Proper Dih.  Improper Dih.          LJ-14
    3.25094e+02    1.61189e+03    1.40940e+03    3.55018e+02    8.47490e+02
     Coulomb-14        LJ (SR)   Coulomb (SR)      Potential    Kinetic En.
    2.54796e+04   -4.57943e+03   -1.85030e+04    6.94613e+03    0.00000e+00
   Total Energy    Temperature Pressure (bar)
    6.94613e+03    0.00000e+00    0.00000e+00

           Step           Time         Lambda
           6000     6000.00000        0.00000

   Energies (kJ/mol)
        G96Bond       G96Angle    Proper Dih.  Improper Dih.          LJ-14
    3.25089e+02    1.61201e+03    1.40930e+03    3.55090e+02    8.47520e+02
     Coulomb-14        LJ (SR)   Coulomb (SR)      Potential    Kinetic En.
    2.54796e+04   -4.57973e+03   -1.85038e+04    6.94508e+03    0.00000e+00
   Total Energy    Temperature Pressure (bar)
    6.94508e+03    0.00000e+00    0.00000e+00

           Step           Time         Lambda
           6100     6100.00000        0.00000

   Energies (kJ/mol)
        G96Bond       G96Angle    Proper Dih.  Improper Dih.          LJ-14
    3.25002e+02    1.61241e+03    1.40882e+03    3.55352e+02    8.47666e+02
     Coulomb-14        LJ (SR)   Coulomb (SR)      Potential    Kinetic En.
    2.54797e+04   -4.58097e+03   -1.85071e+04    6.94090e+03    0.00000e+00
   Total Energy    Temperature Pressure (bar)
    6.94090e+03    0.00000e+00    0.00000e+00

           Step           Time         Lambda
           6200     6200.00000        0.00000

   Energies (kJ/mol)
        G96Bond       G96Angle    Proper Dih.  Improper Dih.          LJ-14
    3.24943e+02    1.61283e+03    1.40812e+03    3.55660e+02    8.47771e+02
     Coulomb-14        LJ (SR)   Coulomb (SR)      Potential    Kinetic En.
    2.54801e+04   -4.58275e+03   -1.85113e+04    6.93540e+03    0.00000e+00
   Total Energy    Temperature Pressure (bar)
    6.93540e+03    0.00000e+00    0.00000e+00

           Step           Time         Lambda
           6300     6300.00000        0.00000

   Energies (kJ/mol)
        G96Bond       G96Angle    Proper Dih.  Improper Dih.          LJ-14
    3.24918e+02    1.61290e+03    1.40799e+03    3.55713e+02    8.47789e+02
     Coulomb-14        LJ (SR)   Coulomb (SR)      Potential    Kinetic En.
    2.54803e+04   -4.58310e+03   -1.85121e+04    6.93439e+03    0.00000e+00
   Total Energy    Temperature Pressure (bar)
    6.93439e+03    0.00000e+00    0.00000e+00

           Step           Time         Lambda
           6400     6400.00000        0.00000

   Energies (kJ/mol)
        G96Bond       G96Angle    Proper Dih.  Improper Dih.          LJ-14
    3.24893e+02    1.61297e+03    1.40787e+03    3.55767e+02    8.47803e+02
     Coulomb-14        LJ (SR)   Coulomb (SR)      Potential    Kinetic En.
    2.54804e+04   -4.58345e+03   -1.85129e+04    6.93337e+03    0.00000e+00
   Total Energy    Temperature Pressure (bar)
    6.93337e+03    0.00000e+00    0.00000e+00

           Step           Time         Lambda
           6500     6500.00000        0.00000

   Energies (kJ/mol)
        G96Bond       G96Angle    Proper Dih.  Improper Dih.          LJ-14
    3.24867e+02    1.61303e+03    1.40775e+03    3.55820e+02    8.47816e+02
     Coulomb-14        LJ (SR)   Coulomb (SR)      Potential    Kinetic En.
    2.54805e+04   -4.58381e+03   -1.85137e+04    6.93235e+03    0.00000e+00
   Total Energy    Temperature Pressure (bar)
    6.93235e+03    0.00000e+00    0.00000e+00

           Step           Time         Lambda
           6600     6600.00000        0.00000

   Energies (kJ/mol)
        G96Bond       G96Angle    Proper Dih.  Improper Dih.          LJ-14
    3.24840e+02    1.61310e+03    1.40763e+03    3.55872e+02    8.47828e+02
     Coulomb-14        LJ (SR)   Coulomb (SR)      Potential    Kinetic En.
    2.54807e+04   -4.58417e+03   -1.85144e+04    6.93134e+03    0.00000e+00
   Total Energy    Temperature Pressure (bar)
    6.93134e+03    0.00000e+00    0.00000e+00

           Step           Time         Lambda
           6700     6700.00000        0.00000

   Energies (kJ/mol)
        G96Bond       G96Angle    Proper Dih.  Improper Dih.          LJ-14
    3.24813e+02    1.61316e+03    1.40752e+03    3.55925e+02    8.47837e+02
     Coulomb-14        LJ (SR)   Coulomb (SR)      Potential    Kinetic En.
    2.54808e+04   -4.58454e+03   -1.85152e+04    6.93032e+03    0.00000e+00
   Total Energy    Temperature Pressure (bar)
    6.93032e+03    0.00000e+00    0.00000e+00

           Step           Time         Lambda
           6800     6800.00000        0.00000

   Energies (kJ/mol)
        G96Bond       G96Angle    Proper Dih.  Improper Dih.          LJ-14
    3.24784e+02    1.61323e+03    1.40741e+03    3.55977e+02    8.47844e+02
     Coulomb-14        LJ (SR)   Coulomb (SR)      Potential    Kinetic En.
    2.54810e+04   -4.58490e+03   -1.85160e+04    6.92931e+03    0.00000e+00
   Total Energy    Temperature Pressure (bar)
    6.92931e+03    0.00000e+00    0.00000e+00

           Step           Time         Lambda
           6900     6900.00000        0.00000

   Energies (kJ/mol)
        G96Bond       G96Angle    Proper Dih.  Improper Dih.          LJ-14
    3.24755e+02    1.61329e+03    1.40731e+03    3.56028e+02    8.47848e+02
     Coulomb-14        LJ (SR)   Coulomb (SR)      Potential    Kinetic En.
    2.54811e+04   -4.58528e+03   -1.85168e+04    6.92829e+03    0.00000e+00
   Total Energy    Temperature Pressure (bar)
    6.92829e+03    0.00000e+00    0.00000e+00

           Step           Time         Lambda
           7000     7000.00000        0.00000

   Energies (kJ/mol)
        G96Bond       G96Angle    Proper Dih.  Improper Dih.          LJ-14
    3.24725e+02    1.61335e+03    1.40721e+03    3.56080e+02    8.47851e+02
     Coulomb-14        LJ (SR)   Coulomb (SR)      Potential    Kinetic En.
    2.54813e+04   -4.58565e+03   -1.85176e+04    6.92728e+03    0.00000e+00
   Total Energy    Temperature Pressure (bar)
    6.92728e+03    0.00000e+00    0.00000e+00

           Step           Time         Lambda
           7100     7100.00000        0.00000

   Energies (kJ/mol)
        G96Bond       G96Angle    Proper Dih.  Improper Dih.          LJ-14
    3.24118e+02    1.61476e+03    1.40651e+03    3.57120e+02    8.47547e+02
     Coulomb-14        LJ (SR)   Coulomb (SR)      Potential    Kinetic En.
    2.54852e+04   -4.59339e+03   -1.85348e+04    6.90710e+03    0.00000e+00
   Total Energy    Temperature Pressure (bar)
    6.90710e+03    0.00000e+00    0.00000e+00

           Step           Time         Lambda
           7200     7200.00000        0.00000

   Energies (kJ/mol)
        G96Bond       G96Angle    Proper Dih.  Improper Dih.          LJ-14
    3.23727e+02    1.61714e+03    1.40910e+03    3.58581e+02    8.45048e+02
     Coulomb-14        LJ (SR)   Coulomb (SR)      Potential    Kinetic En.
    2.54901e+04   -4.59869e+03   -1.85601e+04    6.88490e+03    0.00000e+00
   Total Energy    Temperature Pressure (bar)
    6.88490e+03    0.00000e+00    0.00000e+00

           Step           Time         Lambda
           7300     7300.00000        0.00000

   Energies (kJ/mol)
        G96Bond       G96Angle    Proper Dih.  Improper Dih.          LJ-14
    3.23349e+02    1.61636e+03    1.41151e+03    3.59955e+02    8.45313e+02
     Coulomb-14        LJ (SR)   Coulomb (SR)      Potential    Kinetic En.
    2.54867e+04   -4.59721e+03   -1.85757e+04    6.87022e+03    0.00000e+00
   Total Energy    Temperature Pressure (bar)
    6.87022e+03    0.00000e+00    0.00000e+00

           Step           Time         Lambda
           7400     7400.00000        0.00000

   Energies (kJ/mol)
        G96Bond       G96Angle    Proper Dih.  Improper Dih.          LJ-14
    3.23352e+02    1.61436e+03    1.41174e+03    3.59217e+02    8.45926e+02
     Coulomb-14        LJ (SR)   Coulomb (SR)      Potential    Kinetic En.
    2.54859e+04   -4.59745e+03   -1.85797e+04    6.86328e+03    0.00000e+00
   Total Energy    Temperature Pressure (bar)
    6.86328e+03    0.00000e+00    0.00000e+00

           Step           Time         Lambda
           7500     7500.00000        0.00000

   Energies (kJ/mol)
        G96Bond       G96Angle    Proper Dih.  Improper Dih.          LJ-14
    3.23009e+02    1.61414e+03    1.41228e+03    3.59720e+02    8.45666e+02
     Coulomb-14        LJ (SR)   Coulomb (SR)      Potential    Kinetic En.
    2.54869e+04   -4.60068e+03   -1.85860e+04    6.85498e+03    0.00000e+00
   Total Energy    Temperature Pressure (bar)
    6.85498e+03    0.00000e+00    0.00000e+00

           Step           Time         Lambda
           7600     7600.00000        0.00000

   Energies (kJ/mol)
        G96Bond       G96Angle    Proper Dih.  Improper Dih.          LJ-14
    3.23032e+02    1.61419e+03    1.41267e+03    3.60083e+02    8.45147e+02
     Coulomb-14        LJ (SR)   Coulomb (SR)      Potential    Kinetic En.
    2.54875e+04   -4.60314e+03   -1.85900e+04    6.84946e+03    0.00000e+00
   Total Energy    Temperature Pressure (bar)
    6.84946e+03    0.00000e+00    0.00000e+00

           Step           Time         Lambda
           7700     7700.00000        0.00000

   Energies (kJ/mol)
        G96Bond       G96Angle    Proper Dih.  Improper Dih.          LJ-14
    3.22780e+02    1.61418e+03    1.41271e+03    3.60114e+02    8.45410e+02
     Coulomb-14        LJ (SR)   Coulomb (SR)      Potential    Kinetic En.
    2.54874e+04   -4.60351e+03   -1.85907e+04    6.84845e+03    0.00000e+00
   Total Energy    Temperature Pressure (bar)
    6.84845e+03    0.00000e+00    0.00000e+00

           Step           Time         Lambda
           7800     7800.00000        0.00000

   Energies (kJ/mol)
        G96Bond       G96Angle    Proper Dih.  Improper Dih.          LJ-14
    3.22762e+02    1.61420e+03    1.41277e+03    3.60174e+02    8.45368e+02
     Coulomb-14        LJ (SR)   Coulomb (SR)      Potential    Kinetic En.
    2.54875e+04   -4.60392e+03   -1.85913e+04    6.84755e+03    0.00000e+00
   Total Energy    Temperature Pressure (bar)
    6.84755e+03    0.00000e+00    0.00000e+00

           Step           Time         Lambda
           7900     7900.00000        0.00000

   Energies (kJ/mol)
        G96Bond       G96Angle    Proper Dih.  Improper Dih.          LJ-14
    3.22738e+02    1.61422e+03    1.41283e+03    3.60234e+02    8.45328e+02
     Coulomb-14        LJ (SR)   Coulomb (SR)      Potential    Kinetic En.
    2.54875e+04   -4.60433e+03   -1.85919e+04    6.84665e+03    0.00000e+00
   Total Energy    Temperature Pressure (bar)
    6.84665e+03    0.00000e+00    0.00000e+00

           Step           Time         Lambda
           8000     8000.00000        0.00000

   Energies (kJ/mol)
        G96Bond       G96Angle    Proper Dih.  Improper Dih.          LJ-14
    3.22712e+02    1.61424e+03    1.41289e+03    3.60295e+02    8.45287e+02
     Coulomb-14        LJ (SR)   Coulomb (SR)      Potential    Kinetic En.
    2.54876e+04   -4.60476e+03   -1.85925e+04    6.84575e+03    0.00000e+00
   Total Energy    Temperature Pressure (bar)
    6.84575e+03    0.00000e+00    0.00000e+00

           Step           Time         Lambda
           8100     8100.00000        0.00000

   Energies (kJ/mol)
        G96Bond       G96Angle    Proper Dih.  Improper Dih.          LJ-14
    3.22623e+02    1.61433e+03    1.41310e+03    3.60507e+02    8.45138e+02
     Coulomb-14        LJ (SR)   Coulomb (SR)      Potential    Kinetic En.
    2.54877e+04   -4.60625e+03   -1.85946e+04    6.84261e+03    0.00000e+00
   Total Energy    Temperature Pressure (bar)
    6.84261e+03    0.00000e+00    0.00000e+00

           Step           Time         Lambda
           8200     8200.00000        0.00000

   Energies (kJ/mol)
        G96Bond       G96Angle    Proper Dih.  Improper Dih.          LJ-14
    3.22402e+02    1.61445e+03    1.41358e+03    3.60843e+02    8.45038e+02
     Coulomb-14        LJ (SR)   Coulomb (SR)      Potential    Kinetic En.
    2.54878e+04   -4.60892e+03   -1.85980e+04    6.83720e+03    0.00000e+00
   Total Energy    Temperature Pressure (bar)
    6.83720e+03    0.00000e+00    0.00000e+00

           Step           Time         Lambda
           8300     8300.00000        0.00000

   Energies (kJ/mol)
        G96Bond       G96Angle    Proper Dih.  Improper Dih.          LJ-14
    3.22425e+02    1.61477e+03    1.41373e+03    3.60859e+02    8.44656e+02
     Coulomb-14        LJ (SR)   Coulomb (SR)      Potential    Kinetic En.
    2.54879e+04   -4.61088e+03   -1.86000e+04    6.83348e+03    0.00000e+00
   Total Energy    Temperature Pressure (bar)
    6.83348e+03    0.00000e+00    0.00000e+00

           Step           Time         Lambda
           8400     8400.00000        0.00000

   Energies (kJ/mol)
        G96Bond       G96Angle    Proper Dih.  Improper Dih.          LJ-14
    3.22384e+02    1.61545e+03    1.41232e+03    3.60438e+02    8.44582e+02
     Coulomb-14        LJ (SR)   Coulomb (SR)      Potential    Kinetic En.
    2.54881e+04   -4.61323e+03   -1.86024e+04    6.82763e+03    0.00000e+00
   Total Energy    Temperature Pressure (bar)
    6.82763e+03    0.00000e+00    0.00000e+00

           Step           Time         Lambda
           8500     8500.00000        0.00000

   Energies (kJ/mol)
        G96Bond       G96Angle    Proper Dih.  Improper Dih.          LJ-14
    3.22210e+02    1.61537e+03    1.41139e+03    3.60595e+02    8.45083e+02
     Coulomb-14        LJ (SR)   Coulomb (SR)      Potential    Kinetic En.
    2.54880e+04   -4.61543e+03   -1.86058e+04    6.82138e+03    0.00000e+00
   Total Energy    Temperature Pressure (bar)
    6.82138e+03    0.00000e+00    0.00000e+00

           Step           Time         Lambda
           8600     8600.00000        0.00000

   Energies (kJ/mol)
        G96Bond       G96Angle    Proper Dih.  Improper Dih.          LJ-14
    3.22065e+02    1.61678e+03    1.41377e+03    3.62471e+02    8.44875e+02
     Coulomb-14        LJ (SR)   Coulomb (SR)      Potential    Kinetic En.
    2.54864e+04   -4.62159e+03   -1.86176e+04    6.80722e+03    0.00000e+00
   Total Energy    Temperature Pressure (bar)
    6.80722e+03    0.00000e+00    0.00000e+00

           Step           Time         Lambda
           8700     8700.00000        0.00000

   Energies (kJ/mol)
        G96Bond       G96Angle    Proper Dih.  Improper Dih.          LJ-14
    3.21444e+02    1.61897e+03    1.41625e+03    3.63557e+02    8.45232e+02
     Coulomb-14        LJ (SR)   Coulomb (SR)      Potential    Kinetic En.
    2.54865e+04   -4.62569e+03   -1.86377e+04    6.78860e+03    0.00000e+00
   Total Energy    Temperature Pressure (bar)
    6.78860e+03    0.00000e+00    0.00000e+00

           Step           Time         Lambda
           8800     8800.00000        0.00000

   Energies (kJ/mol)
        G96Bond       G96Angle    Proper Dih.  Improper Dih.          LJ-14
    3.20710e+02    1.61806e+03    1.42106e+03    3.64420e+02    8.43319e+02
     Coulomb-14        LJ (SR)   Coulomb (SR)      Potential    Kinetic En.
    2.54857e+04   -4.62685e+03   -1.86523e+04    6.77406e+03    0.00000e+00
   Total Energy    Temperature Pressure (bar)
    6.77406e+03    0.00000e+00    0.00000e+00

           Step           Time         Lambda
           8900     8900.00000        0.00000

   Energies (kJ/mol)
        G96Bond       G96Angle    Proper Dih.  Improper Dih.          LJ-14
    3.20942e+02    1.61679e+03    1.42299e+03    3.64410e+02    8.42765e+02
     Coulomb-14        LJ (SR)   Coulomb (SR)      Potential    Kinetic En.
    2.54848e+04   -4.62783e+03   -1.86561e+04    6.76877e+03    0.00000e+00
   Total Energy    Temperature Pressure (bar)
    6.76877e+03    0.00000e+00    0.00000e+00

           Step           Time         Lambda
           9000     9000.00000        0.00000

   Energies (kJ/mol)
        G96Bond       G96Angle    Proper Dih.  Improper Dih.          LJ-14
    3.20812e+02    1.61606e+03    1.42435e+03    3.64348e+02    8.42121e+02
     Coulomb-14        LJ (SR)   Coulomb (SR)      Potential    Kinetic En.
    2.54849e+04   -4.62889e+03   -1.86587e+04    6.76493e+03    0.00000e+00
   Total Energy    Temperature Pressure (bar)
    6.76493e+03    0.00000e+00    0.00000e+00

           Step           Time         Lambda
           9100     9100.00000        0.00000

   Energies (kJ/mol)
        G96Bond       G96Angle    Proper Dih.  Improper Dih.          LJ-14
    3.20185e+02    1.61121e+03    1.42420e+03    3.63752e+02    8.40292e+02
     Coulomb-14        LJ (SR)   Coulomb (SR)      Potential    Kinetic En.
    2.54871e+04   -4.63270e+03   -1.86677e+04    6.74639e+03    0.00000e+00
   Total Energy    Temperature Pressure (bar)
    6.74639e+03    0.00000e+00    0.00000e+00

           Step           Time         Lambda
           9200     9200.00000        0.00000

   Energies (kJ/mol)
        G96Bond       G96Angle    Proper Dih.  Improper Dih.          LJ-14
    3.20179e+02    1.61019e+03    1.42167e+03    3.63441e+02    8.40079e+02
     Coulomb-14        LJ (SR)   Coulomb (SR)      Potential    Kinetic En.
    2.54850e+04   -4.63717e+03   -1.86747e+04    6.72863e+03    0.00000e+00
   Total Energy    Temperature Pressure (bar)
    6.72863e+03    0.00000e+00    0.00000e+00

           Step           Time         Lambda
           9300     9300.00000        0.00000

   Energies (kJ/mol)
        G96Bond       G96Angle    Proper Dih.  Improper Dih.          LJ-14
    3.20114e+02    1.61115e+03    1.42059e+03    3.63754e+02    8.40155e+02
     Coulomb-14        LJ (SR)   Coulomb (SR)      Potential    Kinetic En.
    2.54849e+04   -4.63916e+03   -1.86776e+04    6.72393e+03    0.00000e+00
   Total Energy    Temperature Pressure (bar)
    6.72393e+03    0.00000e+00    0.00000e+00

           Step           Time         Lambda
           9400     9400.00000        0.00000

   Energies (kJ/mol)
        G96Bond       G96Angle    Proper Dih.  Improper Dih.          LJ-14
    3.20060e+02    1.61220e+03    1.41964e+03    3.64436e+02    8.40885e+02
     Coulomb-14        LJ (SR)   Coulomb (SR)      Potential    Kinetic En.
    2.54849e+04   -4.64268e+03   -1.86860e+04    6.71337e+03    0.00000e+00
   Total Energy    Temperature Pressure (bar)
    6.71337e+03    0.00000e+00    0.00000e+00

           Step           Time         Lambda
           9500     9500.00000        0.00000

   Energies (kJ/mol)
        G96Bond       G96Angle    Proper Dih.  Improper Dih.          LJ-14
    3.19785e+02    1.61214e+03    1.41984e+03    3.64529e+02    8.41473e+02
     Coulomb-14        LJ (SR)   Coulomb (SR)      Potential    Kinetic En.
    2.54857e+04   -4.64576e+03   -1.86895e+04    6.70817e+03    0.00000e+00
   Total Energy    Temperature Pressure (bar)
    6.70817e+03    0.00000e+00    0.00000e+00

           Step           Time         Lambda
           9600     9600.00000        0.00000

   Energies (kJ/mol)
        G96Bond       G96Angle    Proper Dih.  Improper Dih.          LJ-14
    3.19879e+02    1.61216e+03    1.42005e+03    3.64525e+02    8.41577e+02
     Coulomb-14        LJ (SR)   Coulomb (SR)      Potential    Kinetic En.
    2.54860e+04   -4.64734e+03   -1.86913e+04    6.70551e+03    0.00000e+00
   Total Energy    Temperature Pressure (bar)
    6.70551e+03    0.00000e+00    0.00000e+00

           Step           Time         Lambda
           9700     9700.00000        0.00000

   Energies (kJ/mol)
        G96Bond       G96Angle    Proper Dih.  Improper Dih.          LJ-14
    3.19814e+02    1.61253e+03    1.42150e+03    3.64420e+02    8.42636e+02
     Coulomb-14        LJ (SR)   Coulomb (SR)      Potential    Kinetic En.
    2.54861e+04   -4.65314e+03   -1.86977e+04    6.69611e+03    0.00000e+00
   Total Energy    Temperature Pressure (bar)
    6.69611e+03    0.00000e+00    0.00000e+00

           Step           Time         Lambda
           9800     9800.00000        0.00000

   Energies (kJ/mol)
        G96Bond       G96Angle    Proper Dih.  Improper Dih.          LJ-14
    3.19812e+02    1.61275e+03    1.42259e+03    3.64299e+02    8.43229e+02
     Coulomb-14        LJ (SR)   Coulomb (SR)      Potential    Kinetic En.
    2.54858e+04   -4.65608e+03   -1.87012e+04    6.69123e+03    0.00000e+00
   Total Energy    Temperature Pressure (bar)
    6.69123e+03    0.00000e+00    0.00000e+00

           Step           Time         Lambda
           9900     9900.00000        0.00000

   Energies (kJ/mol)
        G96Bond       G96Angle    Proper Dih.  Improper Dih.          LJ-14
    3.19772e+02    1.61230e+03    1.42227e+03    3.64414e+02    8.44096e+02
     Coulomb-14        LJ (SR)   Coulomb (SR)      Potential    Kinetic En.
    2.54866e+04   -4.66138e+03   -1.87079e+04    6.68011e+03    0.00000e+00
   Total Energy    Temperature Pressure (bar)
    6.68011e+03    0.00000e+00    0.00000e+00

           Step           Time         Lambda
          10000    10000.00000        0.00000

   Energies (kJ/mol)
        G96Bond       G96Angle    Proper Dih.  Improper Dih.          LJ-14
    3.19614e+02    1.61260e+03    1.42069e+03    3.64641e+02    8.44343e+02
     Coulomb-14        LJ (SR)   Coulomb (SR)      Potential    Kinetic En.
    2.54880e+04   -4.66616e+03   -1.87133e+04    6.67044e+03    0.00000e+00
   Total Energy    Temperature Pressure (bar)
    6.67044e+03    0.00000e+00    0.00000e+00

           Step           Time         Lambda
          10100    10100.00000        0.00000

   Energies (kJ/mol)
        G96Bond       G96Angle    Proper Dih.  Improper Dih.          LJ-14
    3.19618e+02    1.61271e+03    1.42132e+03    3.64792e+02    8.45114e+02
     Coulomb-14        LJ (SR)   Coulomb (SR)      Potential    Kinetic En.
    2.54879e+04   -4.66947e+03   -1.87163e+04    6.66577e+03    0.00000e+00
   Total Energy    Temperature Pressure (bar)
    6.66577e+03    0.00000e+00    0.00000e+00

           Step           Time         Lambda
          10200    10200.00000        0.00000

   Energies (kJ/mol)
        G96Bond       G96Angle    Proper Dih.  Improper Dih.          LJ-14
    3.19633e+02    1.61369e+03    1.42356e+03    3.65044e+02    8.46544e+02
     Coulomb-14        LJ (SR)   Coulomb (SR)      Potential    Kinetic En.
    2.54876e+04   -4.67795e+03   -1.87249e+04    6.65323e+03    0.00000e+00
   Total Energy    Temperature Pressure (bar)
    6.65323e+03    0.00000e+00    0.00000e+00

           Step           Time         Lambda
          10300    10300.00000        0.00000

   Energies (kJ/mol)
        G96Bond       G96Angle    Proper Dih.  Improper Dih.          LJ-14
    3.19631e+02    1.61429e+03    1.42519e+03    3.64941e+02    8.46524e+02
     Coulomb-14        LJ (SR)   Coulomb (SR)      Potential    Kinetic En.
    2.54873e+04   -4.68164e+03   -1.87288e+04    6.64746e+03    0.00000e+00
   Total Energy    Temperature Pressure (bar)
    6.64746e+03    0.00000e+00    0.00000e+00

           Step           Time         Lambda
          10400    10400.00000        0.00000

   Energies (kJ/mol)
        G96Bond       G96Angle    Proper Dih.  Improper Dih.          LJ-14
    3.19669e+02    1.61540e+03    1.42785e+03    3.64951e+02    8.46446e+02
     Coulomb-14        LJ (SR)   Coulomb (SR)      Potential    Kinetic En.
    2.54863e+04   -4.68712e+03   -1.87340e+04    6.63956e+03    0.00000e+00
   Total Energy    Temperature Pressure (bar)
    6.63956e+03    0.00000e+00    0.00000e+00

           Step           Time         Lambda
          10500    10500.00000        0.00000

   Energies (kJ/mol)
        G96Bond       G96Angle    Proper Dih.  Improper Dih.          LJ-14
    3.20120e+02    1.61895e+03    1.43509e+03    3.65562e+02    8.46483e+02
     Coulomb-14        LJ (SR)   Coulomb (SR)      Potential    Kinetic En.
    2.54831e+04   -4.70084e+03   -1.87464e+04    6.62207e+03    0.00000e+00
   Total Energy    Temperature Pressure (bar)
    6.62207e+03    0.00000e+00    0.00000e+00

           Step           Time         Lambda
          10600    10600.00000        0.00000

   Energies (kJ/mol)
        G96Bond       G96Angle    Proper Dih.  Improper Dih.          LJ-14
    3.20279e+02    1.62191e+03    1.43832e+03    3.66414e+02    8.45320e+02
     Coulomb-14        LJ (SR)   Coulomb (SR)      Potential    Kinetic En.
    2.54811e+04   -4.70632e+03   -1.87539e+04    6.61311e+03    0.00000e+00
   Total Energy    Temperature Pressure (bar)
    6.61311e+03    0.00000e+00    0.00000e+00

           Step           Time         Lambda
          10700    10700.00000        0.00000

   Energies (kJ/mol)
        G96Bond       G96Angle    Proper Dih.  Improper Dih.          LJ-14
    3.20008e+02    1.62442e+03    1.44266e+03    3.66760e+02    8.45802e+02
     Coulomb-14        LJ (SR)   Coulomb (SR)      Potential    Kinetic En.
    2.54797e+04   -4.71452e+03   -1.87644e+04    6.60047e+03    0.00000e+00
   Total Energy    Temperature Pressure (bar)
    6.60047e+03    0.00000e+00    0.00000e+00

           Step           Time         Lambda
          10800    10800.00000        0.00000

   Energies (kJ/mol)
        G96Bond       G96Angle    Proper Dih.  Improper Dih.          LJ-14
    3.19995e+02    1.62506e+03    1.44277e+03    3.66891e+02    8.45901e+02
     Coulomb-14        LJ (SR)   Coulomb (SR)      Potential    Kinetic En.
    2.54791e+04   -4.71658e+03   -1.87662e+04    6.59701e+03    0.00000e+00
   Total Energy    Temperature Pressure (bar)
    6.59701e+03    0.00000e+00    0.00000e+00

           Step           Time         Lambda
          10900    10900.00000        0.00000

   Energies (kJ/mol)
        G96Bond       G96Angle    Proper Dih.  Improper Dih.          LJ-14
    3.19970e+02    1.62599e+03    1.44353e+03    3.67159e+02    8.46044e+02
     Coulomb-14        LJ (SR)   Coulomb (SR)      Potential    Kinetic En.
    2.54782e+04   -4.71945e+03   -1.87697e+04    6.59184e+03    0.00000e+00
   Total Energy    Temperature Pressure (bar)
    6.59184e+03    0.00000e+00    0.00000e+00

           Step           Time         Lambda
          11000    11000.00000        0.00000

   Energies (kJ/mol)
        G96Bond       G96Angle    Proper Dih.  Improper Dih.          LJ-14
    3.20060e+02    1.62627e+03    1.44387e+03    3.67346e+02    8.46175e+02
     Coulomb-14        LJ (SR)   Coulomb (SR)      Potential    Kinetic En.
    2.54776e+04   -4.72050e+03   -1.87709e+04    6.58991e+03    0.00000e+00
   Total Energy    Temperature Pressure (bar)
    6.58991e+03    0.00000e+00    0.00000e+00

           Step           Time         Lambda
          11100    11100.00000        0.00000

   Energies (kJ/mol)
        G96Bond       G96Angle    Proper Dih.  Improper Dih.          LJ-14
    3.20065e+02    1.62689e+03    1.44443e+03    3.67775e+02    8.46418e+02
     Coulomb-14        LJ (SR)   Coulomb (SR)      Potential    Kinetic En.
    2.54767e+04   -4.72242e+03   -1.87742e+04    6.58572e+03    0.00000e+00
   Total Energy    Temperature Pressure (bar)
    6.58572e+03    0.00000e+00    0.00000e+00

           Step           Time         Lambda
          11200    11200.00000        0.00000

   Energies (kJ/mol)
        G96Bond       G96Angle    Proper Dih.  Improper Dih.          LJ-14
    3.20103e+02    1.62828e+03    1.44725e+03    3.68168e+02    8.46639e+02
     Coulomb-14        LJ (SR)   Coulomb (SR)      Potential    Kinetic En.
    2.54754e+04   -4.72270e+03   -1.87874e+04    6.57575e+03    0.00000e+00
   Total Energy    Temperature Pressure (bar)
    6.57575e+03    0.00000e+00    0.00000e+00

           Step           Time         Lambda
          11300    11300.00000        0.00000

   Energies (kJ/mol)
        G96Bond       G96Angle    Proper Dih.  Improper Dih.          LJ-14
    3.20152e+02    1.62764e+03    1.44817e+03    3.67749e+02    8.47213e+02
     Coulomb-14        LJ (SR)   Coulomb (SR)      Potential    Kinetic En.
    2.54752e+04   -4.72152e+03   -1.87928e+04    6.57190e+03    0.00000e+00
   Total Energy    Temperature Pressure (bar)
    6.57190e+03    0.00000e+00    0.00000e+00

           Step           Time         Lambda
          11400    11400.00000        0.00000

   Energies (kJ/mol)
        G96Bond       G96Angle    Proper Dih.  Improper Dih.          LJ-14
    3.20505e+02    1.62663e+03    1.44840e+03    3.67379e+02    8.47561e+02
     Coulomb-14        LJ (SR)   Coulomb (SR)      Potential    Kinetic En.
    2.54758e+04   -4.72236e+03   -1.87966e+04    6.56730e+03    0.00000e+00
   Total Energy    Temperature Pressure (bar)
    6.56730e+03    0.00000e+00    0.00000e+00

           Step           Time         Lambda
          11500    11500.00000        0.00000

   Energies (kJ/mol)
        G96Bond       G96Angle    Proper Dih.  Improper Dih.          LJ-14
    3.20529e+02    1.62610e+03    1.44856e+03    3.67281e+02    8.47859e+02
     Coulomb-14        LJ (SR)   Coulomb (SR)      Potential    Kinetic En.
    2.54761e+04   -4.72295e+03   -1.87986e+04    6.56480e+03    0.00000e+00
   Total Energy    Temperature Pressure (bar)
    6.56480e+03    0.00000e+00    0.00000e+00

           Step           Time         Lambda
          11600    11600.00000        0.00000

   Energies (kJ/mol)
        G96Bond       G96Angle    Proper Dih.  Improper Dih.          LJ-14
    3.21079e+02    1.62401e+03    1.44920e+03    3.66966e+02    8.49413e+02
     Coulomb-14        LJ (SR)   Coulomb (SR)      Potential    Kinetic En.
    2.54768e+04   -4.72534e+03   -1.88083e+04    6.55383e+03    0.00000e+00
   Total Energy    Temperature Pressure (bar)
    6.55383e+03    0.00000e+00    0.00000e+00

           Step           Time         Lambda
          11700    11700.00000        0.00000

   Energies (kJ/mol)
        G96Bond       G96Angle    Proper Dih.  Improper Dih.          LJ-14
    3.21052e+02    1.62361e+03    1.44964e+03    3.67051e+02    8.49129e+02
     Coulomb-14        LJ (SR)   Coulomb (SR)      Potential    Kinetic En.
    2.54775e+04   -4.72657e+03   -1.88108e+04    6.55070e+03    0.00000e+00
   Total Energy    Temperature Pressure (bar)
    6.55070e+03    0.00000e+00    0.00000e+00

           Step           Time         Lambda
          11800    11800.00000        0.00000

   Energies (kJ/mol)
        G96Bond       G96Angle    Proper Dih.  Improper Dih.          LJ-14
    3.21525e+02    1.62191e+03    1.45146e+03    3.66663e+02    8.48980e+02
     Coulomb-14        LJ (SR)   Coulomb (SR)      Potential    Kinetic En.
    2.54786e+04   -4.73036e+03   -1.88206e+04    6.53815e+03    0.00000e+00
   Total Energy    Temperature Pressure (bar)
    6.53815e+03    0.00000e+00    0.00000e+00

           Step           Time         Lambda
          11900    11900.00000        0.00000

   Energies (kJ/mol)
        G96Bond       G96Angle    Proper Dih.  Improper Dih.          LJ-14
    3.21458e+02    1.62098e+03    1.45184e+03    3.66278e+02    8.48380e+02
     Coulomb-14        LJ (SR)   Coulomb (SR)      Potential    Kinetic En.
    2.54805e+04   -4.73046e+03   -1.88224e+04    6.53658e+03    0.00000e+00
   Total Energy    Temperature Pressure (bar)
    6.53658e+03    0.00000e+00    0.00000e+00

           Step           Time         Lambda
          12000    12000.00000        0.00000

   Energies (kJ/mol)
        G96Bond       G96Angle    Proper Dih.  Improper Dih.          LJ-14
    3.21407e+02    1.61996e+03    1.45195e+03    3.65900e+02    8.48244e+02
     Coulomb-14        LJ (SR)   Coulomb (SR)      Potential    Kinetic En.
    2.54815e+04   -4.73035e+03   -1.88241e+04    6.53449e+03    0.00000e+00
   Total Energy    Temperature Pressure (bar)
    6.53449e+03    0.00000e+00    0.00000e+00

           Step           Time         Lambda
          12100    12100.00000        0.00000

   Energies (kJ/mol)
        G96Bond       G96Angle    Proper Dih.  Improper Dih.          LJ-14
    3.21600e+02    1.61529e+03    1.45299e+03    3.65327e+02    8.48939e+02
     Coulomb-14        LJ (SR)   Coulomb (SR)      Potential    Kinetic En.
    2.54837e+04   -4.73321e+03   -1.88275e+04    6.52711e+03    0.00000e+00
   Total Energy    Temperature Pressure (bar)
    6.52711e+03    0.00000e+00    0.00000e+00

           Step           Time         Lambda
          12200    12200.00000        0.00000

   Energies (kJ/mol)
        G96Bond       G96Angle    Proper Dih.  Improper Dih.          LJ-14
    3.21713e+02    1.61567e+03    1.45240e+03    3.65410e+02    8.49010e+02
     Coulomb-14        LJ (SR)   Coulomb (SR)      Potential    Kinetic En.
    2.54828e+04   -4.73462e+03   -1.88283e+04    6.52405e+03    0.00000e+00
   Total Energy    Temperature Pressure (bar)
    6.52405e+03    0.00000e+00    0.00000e+00

           Step           Time         Lambda
          12300    12300.00000        0.00000

   Energies (kJ/mol)
        G96Bond       G96Angle    Proper Dih.  Improper Dih.          LJ-14
    3.22605e+02    1.61676e+03    1.45153e+03    3.65689e+02    8.49357e+02
     Coulomb-14        LJ (SR)   Coulomb (SR)      Potential    Kinetic En.
    2.54801e+04   -4.73548e+03   -1.88331e+04    6.51739e+03    0.00000e+00
   Total Energy    Temperature Pressure (bar)
    6.51739e+03    0.00000e+00    0.00000e+00

           Step           Time         Lambda
          12400    12400.00000        0.00000

   Energies (kJ/mol)
        G96Bond       G96Angle    Proper Dih.  Improper Dih.          LJ-14
    3.22804e+02    1.61827e+03    1.45100e+03    3.65995e+02    8.50266e+02
     Coulomb-14        LJ (SR)   Coulomb (SR)      Potential    Kinetic En.
    2.54782e+04   -4.73507e+03   -1.88377e+04    6.51378e+03    0.00000e+00
   Total Energy    Temperature Pressure (bar)
    6.51378e+03    0.00000e+00    0.00000e+00

           Step           Time         Lambda
          12500    12500.00000        0.00000

   Energies (kJ/mol)
        G96Bond       G96Angle    Proper Dih.  Improper Dih.          LJ-14
    3.22912e+02    1.61873e+03    1.45074e+03    3.66162e+02    8.50614e+02
     Coulomb-14        LJ (SR)   Coulomb (SR)      Potential    Kinetic En.
    2.54781e+04   -4.73483e+03   -1.88402e+04    6.51223e+03    0.00000e+00
   Total Energy    Temperature Pressure (bar)
    6.51223e+03    0.00000e+00    0.00000e+00

           Step           Time         Lambda
          12600    12600.00000        0.00000

   Energies (kJ/mol)
        G96Bond       G96Angle    Proper Dih.  Improper Dih.          LJ-14
    3.22753e+02    1.61854e+03    1.45086e+03    3.67050e+02    8.51387e+02
     Coulomb-14        LJ (SR)   Coulomb (SR)      Potential    Kinetic En.
    2.54822e+04   -4.73791e+03   -1.88516e+04    6.50329e+03    0.00000e+00
   Total Energy    Temperature Pressure (bar)
    6.50329e+03    0.00000e+00    0.00000e+00

           Step           Time         Lambda
          12700    12700.00000        0.00000

   Energies (kJ/mol)
        G96Bond       G96Angle    Proper Dih.  Improper Dih.          LJ-14
    3.23736e+02    1.62342e+03    1.45079e+03    3.67548e+02    8.50603e+02
     Coulomb-14        LJ (SR)   Coulomb (SR)      Potential    Kinetic En.
    2.54763e+04   -4.73957e+03   -1.88585e+04    6.49443e+03    0.00000e+00
   Total Energy    Temperature Pressure (bar)
    6.49443e+03    0.00000e+00    0.00000e+00

           Step           Time         Lambda
          12800    12800.00000        0.00000

   Energies (kJ/mol)
        G96Bond       G96Angle    Proper Dih.  Improper Dih.          LJ-14
    3.22690e+02    1.61807e+03    1.45137e+03    3.67288e+02    8.52800e+02
     Coulomb-14        LJ (SR)   Coulomb (SR)      Potential    Kinetic En.
    2.54826e+04   -4.74638e+03   -1.88605e+04    6.48803e+03    0.00000e+00
   Total Energy    Temperature Pressure (bar)
    6.48803e+03    0.00000e+00    0.00000e+00

           Step           Time         Lambda
          12900    12900.00000        0.00000

   Energies (kJ/mol)
        G96Bond       G96Angle    Proper Dih.  Improper Dih.          LJ-14
    3.22693e+02    1.61901e+03    1.45058e+03    3.67306e+02    8.52660e+02
     Coulomb-14        LJ (SR)   Coulomb (SR)      Potential    Kinetic En.
    2.54814e+04   -4.74631e+03   -1.88619e+04    6.48550e+03    0.00000e+00
   Total Energy    Temperature Pressure (bar)
    6.48550e+03    0.00000e+00    0.00000e+00

           Step           Time         Lambda
          13000    13000.00000        0.00000

   Energies (kJ/mol)
        G96Bond       G96Angle    Proper Dih.  Improper Dih.          LJ-14
    3.23160e+02    1.61880e+03    1.45069e+03    3.67401e+02    8.52875e+02
     Coulomb-14        LJ (SR)   Coulomb (SR)      Potential    Kinetic En.
    2.54810e+04   -4.74827e+03   -1.88626e+04    6.48304e+03    0.00000e+00
   Total Energy    Temperature Pressure (bar)
    6.48304e+03    0.00000e+00    0.00000e+00

           Step           Time         Lambda
          13100    13100.00000        0.00000

   Energies (kJ/mol)
        G96Bond       G96Angle    Proper Dih.  Improper Dih.          LJ-14
    3.22633e+02    1.61891e+03    1.45100e+03    3.67817e+02    8.53640e+02
     Coulomb-14        LJ (SR)   Coulomb (SR)      Potential    Kinetic En.
    2.54806e+04   -4.75309e+03   -1.88648e+04    6.47678e+03    0.00000e+00
   Total Energy    Temperature Pressure (bar)
    6.47678e+03    0.00000e+00    0.00000e+00

           Step           Time         Lambda
          13200    13200.00000        0.00000

   Energies (kJ/mol)
        G96Bond       G96Angle    Proper Dih.  Improper Dih.          LJ-14
    3.22703e+02    1.61881e+03    1.45115e+03    3.67939e+02    8.53880e+02
     Coulomb-14        LJ (SR)   Coulomb (SR)      Potential    Kinetic En.
    2.54805e+04   -4.75458e+03   -1.88652e+04    6.47511e+03    0.00000e+00
   Total Energy    Temperature Pressure (bar)
    6.47511e+03    0.00000e+00    0.00000e+00

           Step           Time         Lambda
          13300    13300.00000        0.00000

   Energies (kJ/mol)
        G96Bond       G96Angle    Proper Dih.  Improper Dih.          LJ-14
    3.22691e+02    1.61883e+03    1.45118e+03    3.67976e+02    8.53970e+02
     Coulomb-14        LJ (SR)   Coulomb (SR)      Potential    Kinetic En.
    2.54804e+04   -4.75510e+03   -1.88654e+04    6.47452e+03    0.00000e+00
   Total Energy    Temperature Pressure (bar)
    6.47452e+03    0.00000e+00    0.00000e+00

           Step           Time         Lambda
          13400    13400.00000        0.00000

   Energies (kJ/mol)
        G96Bond       G96Angle    Proper Dih.  Improper Dih.          LJ-14
    3.22556e+02    1.61885e+03    1.45001e+03    3.68531e+02    8.54727e+02
     Coulomb-14        LJ (SR)   Coulomb (SR)      Potential    Kinetic En.
    2.54801e+04   -4.75980e+03   -1.88663e+04    6.46868e+03    0.00000e+00
   Total Energy    Temperature Pressure (bar)
    6.46868e+03    0.00000e+00    0.00000e+00

           Step           Time         Lambda
          13500    13500.00000        0.00000

   Energies (kJ/mol)
        G96Bond       G96Angle    Proper Dih.  Improper Dih.          LJ-14
    3.22641e+02    1.61857e+03    1.44995e+03    3.68606e+02    8.54965e+02
     Coulomb-14        LJ (SR)   Coulomb (SR)      Potential    Kinetic En.
    2.54801e+04   -4.76170e+03   -1.88663e+04    6.46683e+03    0.00000e+00
   Total Energy    Temperature Pressure (bar)
    6.46683e+03    0.00000e+00    0.00000e+00

           Step           Time         Lambda
          13600    13600.00000        0.00000

   Energies (kJ/mol)
        G96Bond       G96Angle    Proper Dih.  Improper Dih.          LJ-14
    3.22433e+02    1.61841e+03    1.45061e+03    3.68882e+02    8.55822e+02
     Coulomb-14        LJ (SR)   Coulomb (SR)      Potential    Kinetic En.
    2.54797e+04   -4.76866e+03   -1.88666e+04    6.46066e+03    0.00000e+00
   Total Energy    Temperature Pressure (bar)
    6.46066e+03    0.00000e+00    0.00000e+00

           Step           Time         Lambda
          13700    13700.00000        0.00000

   Energies (kJ/mol)
        G96Bond       G96Angle    Proper Dih.  Improper Dih.          LJ-14
    3.22536e+02    1.61837e+03    1.45074e+03    3.68959e+02    8.55949e+02
     Coulomb-14        LJ (SR)   Coulomb (SR)      Potential    Kinetic En.
    2.54796e+04   -4.76956e+03   -1.88668e+04    6.45977e+03    0.00000e+00
   Total Energy    Temperature Pressure (bar)
    6.45977e+03    0.00000e+00    0.00000e+00

           Step           Time         Lambda
          13800    13800.00000        0.00000

   Energies (kJ/mol)
        G96Bond       G96Angle    Proper Dih.  Improper Dih.          LJ-14
    3.22534e+02    1.61839e+03    1.45078e+03    3.68987e+02    8.55995e+02
     Coulomb-14        LJ (SR)   Coulomb (SR)      Potential    Kinetic En.
    2.54796e+04   -4.76987e+03   -1.88669e+04    6.45948e+03    0.00000e+00
   Total Energy    Temperature Pressure (bar)
    6.45948e+03    0.00000e+00    0.00000e+00

           Step           Time         Lambda
          13900    13900.00000        0.00000

   Energies (kJ/mol)
        G96Bond       G96Angle    Proper Dih.  Improper Dih.          LJ-14
    3.22531e+02    1.61840e+03    1.45083e+03    3.69016e+02    8.56041e+02
     Coulomb-14        LJ (SR)   Coulomb (SR)      Potential    Kinetic En.
    2.54795e+04   -4.77017e+03   -1.88670e+04    6.45918e+03    0.00000e+00
   Total Energy    Temperature Pressure (bar)
    6.45918e+03    0.00000e+00    0.00000e+00

           Step           Time         Lambda
          14000    14000.00000        0.00000

   Energies (kJ/mol)
        G96Bond       G96Angle    Proper Dih.  Improper Dih.          LJ-14
    3.22528e+02    1.61842e+03    1.45088e+03    3.69045e+02    8.56087e+02
     Coulomb-14        LJ (SR)   Coulomb (SR)      Potential    Kinetic En.
    2.54795e+04   -4.77048e+03   -1.88671e+04    6.45889e+03    0.00000e+00
   Total Energy    Temperature Pressure (bar)
    6.45889e+03    0.00000e+00    0.00000e+00

           Step           Time         Lambda
          14100    14100.00000        0.00000

   Energies (kJ/mol)
        G96Bond       G96Angle    Proper Dih.  Improper Dih.          LJ-14
    3.22489e+02    1.61845e+03    1.45110e+03    3.69218e+02    8.56275e+02
     Coulomb-14        LJ (SR)   Coulomb (SR)      Potential    Kinetic En.
    2.54794e+04   -4.77189e+03   -1.88676e+04    6.45741e+03    0.00000e+00
   Total Energy    Temperature Pressure (bar)
    6.45741e+03    0.00000e+00    0.00000e+00

           Step           Time         Lambda
          14200    14200.00000        0.00000

   Energies (kJ/mol)
        G96Bond       G96Angle    Proper Dih.  Improper Dih.          LJ-14
    3.22445e+02    1.62005e+03    1.45566e+03    3.70924e+02    8.57844e+02
     Coulomb-14        LJ (SR)   Coulomb (SR)      Potential    Kinetic En.
    2.54770e+04   -4.78568e+03   -1.88741e+04    6.44422e+03    0.00000e+00
   Total Energy    Temperature Pressure (bar)
    6.44422e+03    0.00000e+00    0.00000e+00

           Step           Time         Lambda
          14300    14300.00000        0.00000

   Energies (kJ/mol)
        G96Bond       G96Angle    Proper Dih.  Improper Dih.          LJ-14
    3.22411e+02    1.62013e+03    1.45759e+03    3.71131e+02    8.58308e+02
     Coulomb-14        LJ (SR)   Coulomb (SR)      Potential    Kinetic En.
    2.54771e+04   -4.78810e+03   -1.88775e+04    6.44108e+03    0.00000e+00
   Total Energy    Temperature Pressure (bar)
    6.44108e+03    0.00000e+00    0.00000e+00

           Step           Time         Lambda
          14400    14400.00000        0.00000

   Energies (kJ/mol)
        G96Bond       G96Angle    Proper Dih.  Improper Dih.          LJ-14
    3.22473e+02    1.62041e+03    1.45869e+03    3.71220e+02    8.58226e+02
     Coulomb-14        LJ (SR)   Coulomb (SR)      Potential    Kinetic En.
    2.54771e+04   -4.78906e+03   -1.88797e+04    6.43938e+03    0.00000e+00
   Total Energy    Temperature Pressure (bar)
    6.43938e+03    0.00000e+00    0.00000e+00

           Step           Time         Lambda
          14500    14500.00000        0.00000

   Energies (kJ/mol)
        G96Bond       G96Angle    Proper Dih.  Improper Dih.          LJ-14
    3.22415e+02    1.62085e+03    1.45967e+03    3.71563e+02    8.57970e+02
     Coulomb-14        LJ (SR)   Coulomb (SR)      Potential    Kinetic En.
    2.54762e+04   -4.79005e+03   -1.88861e+04    6.43251e+03    0.00000e+00
   Total Energy    Temperature Pressure (bar)
    6.43251e+03    0.00000e+00    0.00000e+00

           Step           Time         Lambda
          14600    14600.00000        0.00000

   Energies (kJ/mol)
        G96Bond       G96Angle    Proper Dih.  Improper Dih.          LJ-14
    3.22743e+02    1.61998e+03    1.45762e+03    3.71211e+02    8.59449e+02
     Coulomb-14        LJ (SR)   Coulomb (SR)      Potential    Kinetic En.
    2.54690e+04   -4.78778e+03   -1.88877e+04    6.42454e+03    0.00000e+00
   Total Energy    Temperature Pressure (bar)
    6.42454e+03    0.00000e+00    0.00000e+00

           Step           Time         Lambda
          14700    14700.00000        0.00000

   Energies (kJ/mol)
        G96Bond       G96Angle    Proper Dih.  Improper Dih.          LJ-14
    3.22559e+02    1.61943e+03    1.45808e+03    3.71283e+02    8.59961e+02
     Coulomb-14        LJ (SR)   Coulomb (SR)      Potential    Kinetic En.
    2.54692e+04   -4.78814e+03   -1.88892e+04    6.42323e+03    0.00000e+00
   Total Energy    Temperature Pressure (bar)
    6.42323e+03    0.00000e+00    0.00000e+00

           Step           Time         Lambda
          14800    14800.00000        0.00000

   Energies (kJ/mol)
        G96Bond       G96Angle    Proper Dih.  Improper Dih.          LJ-14
    3.22448e+02    1.61905e+03    1.45896e+03    3.71407e+02    8.60193e+02
     Coulomb-14        LJ (SR)   Coulomb (SR)      Potential    Kinetic En.
    2.54697e+04   -4.78925e+03   -1.88926e+04    6.41994e+03    0.00000e+00
   Total Energy    Temperature Pressure (bar)
    6.41994e+03    0.00000e+00    0.00000e+00

           Step           Time         Lambda
          14900    14900.00000        0.00000

   Energies (kJ/mol)
        G96Bond       G96Angle    Proper Dih.  Improper Dih.          LJ-14
    3.22434e+02    1.61886e+03    1.45765e+03    3.71483e+02    8.59935e+02
     Coulomb-14        LJ (SR)   Coulomb (SR)      Potential    Kinetic En.
    2.54700e+04   -4.78941e+03   -1.88933e+04    6.41771e+03    0.00000e+00
   Total Energy    Temperature Pressure (bar)
    6.41771e+03    0.00000e+00    0.00000e+00

           Step           Time         Lambda
          15000    15000.00000        0.00000

   Energies (kJ/mol)
        G96Bond       G96Angle    Proper Dih.  Improper Dih.          LJ-14
    3.22492e+02    1.61861e+03    1.45760e+03    3.71540e+02    8.59816e+02
     Coulomb-14        LJ (SR)   Coulomb (SR)      Potential    Kinetic En.
    2.54700e+04   -4.79008e+03   -1.88939e+04    6.41609e+03    0.00000e+00
   Total Energy    Temperature Pressure (bar)
    6.41609e+03    0.00000e+00    0.00000e+00

           Step           Time         Lambda
          15100    15100.00000        0.00000

   Energies (kJ/mol)
        G96Bond       G96Angle    Proper Dih.  Improper Dih.          LJ-14
    3.22439e+02    1.61860e+03    1.45785e+03    3.71645e+02    8.59854e+02
     Coulomb-14        LJ (SR)   Coulomb (SR)      Potential    Kinetic En.
    2.54700e+04   -4.79074e+03   -1.88948e+04    6.41487e+03    0.00000e+00
   Total Energy    Temperature Pressure (bar)
    6.41487e+03    0.00000e+00    0.00000e+00

           Step           Time         Lambda
          15200    15200.00000        0.00000

   Energies (kJ/mol)
        G96Bond       G96Angle    Proper Dih.  Improper Dih.          LJ-14
    3.22652e+02    1.61966e+03    1.46030e+03    3.73001e+02    8.59686e+02
     Coulomb-14        LJ (SR)   Coulomb (SR)      Potential    Kinetic En.
    2.54685e+04   -4.79593e+03   -1.89056e+04    6.40233e+03    0.00000e+00
   Total Energy    Temperature Pressure (bar)
    6.40233e+03    0.00000e+00    0.00000e+00

           Step           Time         Lambda
          15300    15300.00000        0.00000

   Energies (kJ/mol)
        G96Bond       G96Angle    Proper Dih.  Improper Dih.          LJ-14
    3.22813e+02    1.62024e+03    1.46149e+03    3.73048e+02    8.59305e+02
     Coulomb-14        LJ (SR)   Coulomb (SR)      Potential    Kinetic En.
    2.54676e+04   -4.79626e+03   -1.89090e+04    6.39918e+03    0.00000e+00
   Total Energy    Temperature Pressure (bar)
    6.39918e+03    0.00000e+00    0.00000e+00

           Step           Time         Lambda
          15400    15400.00000        0.00000

   Energies (kJ/mol)
        G96Bond       G96Angle    Proper Dih.  Improper Dih.          LJ-14
    3.22932e+02    1.62054e+03    1.46196e+03    3.73069e+02    8.59268e+02
     Coulomb-14        LJ (SR)   Coulomb (SR)      Potential    Kinetic En.
    2.54669e+04   -4.79640e+03   -1.89102e+04    6.39806e+03    0.00000e+00
   Total Energy    Temperature Pressure (bar)
    6.39806e+03    0.00000e+00    0.00000e+00

           Step           Time         Lambda
          15500    15500.00000        0.00000

   Energies (kJ/mol)
        G96Bond       G96Angle    Proper Dih.  Improper Dih.          LJ-14
    3.22985e+02    1.62098e+03    1.46252e+03    3.73102e+02    8.59197e+02
     Coulomb-14        LJ (SR)   Coulomb (SR)      Potential    Kinetic En.
    2.54662e+04   -4.79660e+03   -1.89116e+04    6.39677e+03    0.00000e+00
   Total Energy    Temperature Pressure (bar)
    6.39677e+03    0.00000e+00    0.00000e+00

           Step           Time         Lambda
          15600    15600.00000        0.00000

   Energies (kJ/mol)
        G96Bond       G96Angle    Proper Dih.  Improper Dih.          LJ-14
    3.23142e+02    1.62136e+03    1.46309e+03    3.73134e+02    8.59175e+02
     Coulomb-14        LJ (SR)   Coulomb (SR)      Potential    Kinetic En.
    2.54656e+04   -4.79689e+03   -1.89131e+04    6.39549e+03    0.00000e+00
   Total Energy    Temperature Pressure (bar)
    6.39549e+03    0.00000e+00    0.00000e+00

           Step           Time         Lambda
          15700    15700.00000        0.00000

   Energies (kJ/mol)
        G96Bond       G96Angle    Proper Dih.  Improper Dih.          LJ-14
    3.23497e+02    1.62345e+03    1.46578e+03    3.73405e+02    8.59374e+02
     Coulomb-14        LJ (SR)   Coulomb (SR)      Potential    Kinetic En.
    2.54630e+04   -4.79856e+03   -1.89198e+04    6.39015e+03    0.00000e+00
   Total Energy    Temperature Pressure (bar)
    6.39015e+03    0.00000e+00    0.00000e+00

           Step           Time         Lambda
          15800    15800.00000        0.00000

   Energies (kJ/mol)
        G96Bond       G96Angle    Proper Dih.  Improper Dih.          LJ-14
    3.23439e+02    1.62345e+03    1.46590e+03    3.73431e+02    8.59465e+02
     Coulomb-14        LJ (SR)   Coulomb (SR)      Potential    Kinetic En.
    2.54631e+04   -4.79894e+03   -1.89203e+04    6.38956e+03    0.00000e+00
   Total Energy    Temperature Pressure (bar)
    6.38956e+03    0.00000e+00    0.00000e+00

           Step           Time         Lambda
          15900    15900.00000        0.00000

   Energies (kJ/mol)
        G96Bond       G96Angle    Proper Dih.  Improper Dih.          LJ-14
    3.23476e+02    1.62470e+03    1.46732e+03    3.73954e+02    8.59531e+02
     Coulomb-14        LJ (SR)   Coulomb (SR)      Potential    Kinetic En.
    2.54630e+04   -4.80215e+03   -1.89286e+04    6.38120e+03    0.00000e+00
   Total Energy    Temperature Pressure (bar)
    6.38120e+03    0.00000e+00    0.00000e+00

           Step           Time         Lambda
          16000    16000.00000        0.00000

   Energies (kJ/mol)
        G96Bond       G96Angle    Proper Dih.  Improper Dih.          LJ-14
    3.23470e+02    1.62433e+03    1.46724e+03    3.73927e+02    8.60133e+02
     Coulomb-14        LJ (SR)   Coulomb (SR)      Potential    Kinetic En.
    2.54629e+04   -4.80222e+03   -1.89296e+04    6.38022e+03    0.00000e+00
   Total Energy    Temperature Pressure (bar)
    6.38022e+03    0.00000e+00    0.00000e+00

           Step           Time         Lambda
          16100    16100.00000        0.00000

   Energies (kJ/mol)
        G96Bond       G96Angle    Proper Dih.  Improper Dih.          LJ-14
    3.23597e+02    1.62462e+03    1.46774e+03    3.74095e+02    8.60498e+02
     Coulomb-14        LJ (SR)   Coulomb (SR)      Potential    Kinetic En.
    2.54627e+04   -4.80376e+03   -1.89337e+04    6.37587e+03    0.00000e+00
   Total Energy    Temperature Pressure (bar)
    6.37587e+03    0.00000e+00    0.00000e+00

           Step           Time         Lambda
          16200    16200.00000        0.00000

   Energies (kJ/mol)
        G96Bond       G96Angle    Proper Dih.  Improper Dih.          LJ-14
    3.23642e+02    1.62467e+03    1.46802e+03    3.74087e+02    8.60515e+02
     Coulomb-14        LJ (SR)   Coulomb (SR)      Potential    Kinetic En.
    2.54629e+04   -4.80429e+03   -1.89347e+04    6.37489e+03    0.00000e+00
   Total Energy    Temperature Pressure (bar)
    6.37489e+03    0.00000e+00    0.00000e+00

           Step           Time         Lambda
          16300    16300.00000        0.00000

   Energies (kJ/mol)
        G96Bond       G96Angle    Proper Dih.  Improper Dih.          LJ-14
    3.23237e+02    1.62597e+03    1.46986e+03    3.74476e+02    8.61644e+02
     Coulomb-14        LJ (SR)   Coulomb (SR)      Potential    Kinetic En.
    2.54629e+04   -4.80866e+03   -1.89437e+04    6.36574e+03    0.00000e+00
   Total Energy    Temperature Pressure (bar)
    6.36574e+03    0.00000e+00    0.00000e+00

           Step           Time         Lambda
          16400    16400.00000        0.00000

   Energies (kJ/mol)
        G96Bond       G96Angle    Proper Dih.  Improper Dih.          LJ-14
    3.23287e+02    1.62649e+03    1.47037e+03    3.74702e+02    8.61809e+02
     Coulomb-14        LJ (SR)   Coulomb (SR)      Potential    Kinetic En.
    2.54622e+04   -4.81065e+03   -1.89456e+04    6.36265e+03    0.00000e+00
   Total Energy    Temperature Pressure (bar)
    6.36265e+03    0.00000e+00    0.00000e+00

           Step           Time         Lambda
          16500    16500.00000        0.00000

   Energies (kJ/mol)
        G96Bond       G96Angle    Proper Dih.  Improper Dih.          LJ-14
    3.23221e+02    1.62720e+03    1.47152e+03    3.74989e+02    8.61962e+02
     Coulomb-14        LJ (SR)   Coulomb (SR)      Potential    Kinetic En.
    2.54620e+04   -4.81390e+03   -1.89489e+04    6.35810e+03    0.00000e+00
   Total Energy    Temperature Pressure (bar)
    6.35810e+03    0.00000e+00    0.00000e+00

           Step           Time         Lambda
          16600    16600.00000        0.00000

   Energies (kJ/mol)
        G96Bond       G96Angle    Proper Dih.  Improper Dih.          LJ-14
    3.23198e+02    1.62761e+03    1.47253e+03    3.75197e+02    8.62004e+02
     Coulomb-14        LJ (SR)   Coulomb (SR)      Potential    Kinetic En.
    2.54621e+04   -4.81588e+03   -1.89511e+04    6.35562e+03    0.00000e+00
   Total Energy    Temperature Pressure (bar)
    6.35562e+03    0.00000e+00    0.00000e+00

           Step           Time         Lambda
          16700    16700.00000        0.00000

   Energies (kJ/mol)
        G96Bond       G96Angle    Proper Dih.  Improper Dih.          LJ-14
    3.23104e+02    1.62827e+03    1.47510e+03    3.75534e+02    8.62264e+02
     Coulomb-14        LJ (SR)   Coulomb (SR)      Potential    Kinetic En.
    2.54624e+04   -4.81987e+03   -1.89563e+04    6.35048e+03    0.00000e+00
   Total Energy    Temperature Pressure (bar)
    6.35048e+03    0.00000e+00    0.00000e+00

           Step           Time         Lambda
          16800    16800.00000        0.00000

   Energies (kJ/mol)
        G96Bond       G96Angle    Proper Dih.  Improper Dih.          LJ-14
    3.23142e+02    1.62841e+03    1.47538e+03    3.75555e+02    8.62259e+02
     Coulomb-14        LJ (SR)   Coulomb (SR)      Potential    Kinetic En.
    2.54621e+04   -4.82021e+03   -1.89567e+04    6.34997e+03    0.00000e+00
   Total Energy    Temperature Pressure (bar)
    6.34997e+03    0.00000e+00    0.00000e+00

           Step           Time         Lambda
          16900    16900.00000        0.00000

   Energies (kJ/mol)
        G96Bond       G96Angle    Proper Dih.  Improper Dih.          LJ-14
    3.23143e+02    1.62862e+03    1.47597e+03    3.75635e+02    8.62276e+02
     Coulomb-14        LJ (SR)   Coulomb (SR)      Potential    Kinetic En.
    2.54621e+04   -4.82096e+03   -1.89579e+04    6.34879e+03    0.00000e+00
   Total Energy    Temperature Pressure (bar)
    6.34879e+03    0.00000e+00    0.00000e+00

           Step           Time         Lambda
          17000    17000.00000        0.00000

   Energies (kJ/mol)
        G96Bond       G96Angle    Proper Dih.  Improper Dih.          LJ-14
    3.23130e+02    1.62875e+03    1.47636e+03    3.75696e+02    8.62290e+02
     Coulomb-14        LJ (SR)   Coulomb (SR)      Potential    Kinetic En.
    2.54620e+04   -4.82143e+03   -1.89588e+04    6.34803e+03    0.00000e+00
   Total Energy    Temperature Pressure (bar)
    6.34803e+03    0.00000e+00    0.00000e+00

           Step           Time         Lambda
          17100    17100.00000        0.00000

   Energies (kJ/mol)
        G96Bond       G96Angle    Proper Dih.  Improper Dih.          LJ-14
    3.23099e+02    1.62905e+03    1.47720e+03    3.75819e+02    8.62310e+02
     Coulomb-14        LJ (SR)   Coulomb (SR)      Potential    Kinetic En.
    2.54619e+04   -4.82235e+03   -1.89606e+04    6.34639e+03    0.00000e+00
   Total Energy    Temperature Pressure (bar)
    6.34639e+03    0.00000e+00    0.00000e+00

           Step           Time         Lambda
          17200    17200.00000        0.00000

   Energies (kJ/mol)
        G96Bond       G96Angle    Proper Dih.  Improper Dih.          LJ-14
    3.23058e+02    1.62937e+03    1.47807e+03    3.75953e+02    8.62294e+02
     Coulomb-14        LJ (SR)   Coulomb (SR)      Potential    Kinetic En.
    2.54616e+04   -4.82318e+03   -1.89624e+04    6.34474e+03    0.00000e+00
   Total Energy    Temperature Pressure (bar)
    6.34474e+03    0.00000e+00    0.00000e+00

           Step           Time         Lambda
          17300    17300.00000        0.00000

   Energies (kJ/mol)
        G96Bond       G96Angle    Proper Dih.  Improper Dih.          LJ-14
    3.23031e+02    1.62961e+03    1.47868e+03    3.76062e+02    8.62262e+02
     Coulomb-14        LJ (SR)   Coulomb (SR)      Potential    Kinetic En.
    2.54614e+04   -4.82378e+03   -1.89637e+04    6.34355e+03    0.00000e+00
   Total Energy    Temperature Pressure (bar)
    6.34355e+03    0.00000e+00    0.00000e+00

           Step           Time         Lambda
          17400    17400.00000        0.00000

   Energies (kJ/mol)
        G96Bond       G96Angle    Proper Dih.  Improper Dih.          LJ-14
    3.22981e+02    1.62987e+03    1.47927e+03    3.76165e+02    8.62187e+02
     Coulomb-14        LJ (SR)   Coulomb (SR)      Potential    Kinetic En.
    2.54611e+04   -4.82442e+03   -1.89647e+04    6.34243e+03    0.00000e+00
   Total Energy    Temperature Pressure (bar)
    6.34243e+03    0.00000e+00    0.00000e+00

           Step           Time         Lambda
          17500    17500.00000        0.00000

   Energies (kJ/mol)
        G96Bond       G96Angle    Proper Dih.  Improper Dih.          LJ-14
    3.23041e+02    1.62991e+03    1.47952e+03    3.76219e+02    8.62153e+02
     Coulomb-14        LJ (SR)   Coulomb (SR)      Potential    Kinetic En.
    2.54610e+04   -4.82472e+03   -1.89652e+04    6.34189e+03    0.00000e+00
   Total Energy    Temperature Pressure (bar)
    6.34189e+03    0.00000e+00    0.00000e+00

           Step           Time         Lambda
          17600    17600.00000        0.00000

   Energies (kJ/mol)
        G96Bond       G96Angle    Proper Dih.  Improper Dih.          LJ-14
    3.22797e+02    1.63180e+03    1.48249e+03    3.76911e+02    8.61140e+02
     Coulomb-14        LJ (SR)   Coulomb (SR)      Potential    Kinetic En.
    2.54598e+04   -4.82849e+03   -1.89703e+04    6.33621e+03    0.00000e+00
   Total Energy    Temperature Pressure (bar)
    6.33621e+03    0.00000e+00    0.00000e+00

           Step           Time         Lambda
          17700    17700.00000        0.00000

   Energies (kJ/mol)
        G96Bond       G96Angle    Proper Dih.  Improper Dih.          LJ-14
    3.22750e+02    1.63179e+03    1.48274e+03    3.76989e+02    8.61571e+02
     Coulomb-14        LJ (SR)   Coulomb (SR)      Potential    Kinetic En.
    2.54591e+04   -4.82901e+03   -1.89707e+04    6.33525e+03    0.00000e+00
   Total Energy    Temperature Pressure (bar)
    6.33525e+03    0.00000e+00    0.00000e+00

           Step           Time         Lambda
          17800    17800.00000        0.00000

   Energies (kJ/mol)
        G96Bond       G96Angle    Proper Dih.  Improper Dih.          LJ-14
    3.22744e+02    1.63198e+03    1.48288e+03    3.77052e+02    8.61503e+02
     Coulomb-14        LJ (SR)   Coulomb (SR)      Potential    Kinetic En.
    2.54589e+04   -4.82929e+03   -1.89711e+04    6.33475e+03    0.00000e+00
   Total Energy    Temperature Pressure (bar)
    6.33475e+03    0.00000e+00    0.00000e+00

           Step           Time         Lambda
          17900    17900.00000        0.00000

   Energies (kJ/mol)
        G96Bond       G96Angle    Proper Dih.  Improper Dih.          LJ-14
    3.22643e+02    1.63260e+03    1.48339e+03    3.77273e+02    8.61362e+02
     Coulomb-14        LJ (SR)   Coulomb (SR)      Potential    Kinetic En.
    2.54585e+04   -4.83010e+03   -1.89725e+04    6.33316e+03    0.00000e+00
   Total Energy    Temperature Pressure (bar)
    6.33316e+03    0.00000e+00    0.00000e+00

           Step           Time         Lambda
          18000    18000.00000        0.00000

   Energies (kJ/mol)
        G96Bond       G96Angle    Proper Dih.  Improper Dih.          LJ-14
    3.22639e+02    1.63282e+03    1.48363e+03    3.77374e+02    8.61261e+02
     Coulomb-14        LJ (SR)   Coulomb (SR)      Potential    Kinetic En.
    2.54583e+04   -4.83043e+03   -1.89732e+04    6.33249e+03    0.00000e+00
   Total Energy    Temperature Pressure (bar)
    6.33249e+03    0.00000e+00    0.00000e+00

           Step           Time         Lambda
          18100    18100.00000        0.00000

   Energies (kJ/mol)
        G96Bond       G96Angle    Proper Dih.  Improper Dih.          LJ-14
    3.22604e+02    1.63296e+03    1.48380e+03    3.77429e+02    8.61241e+02
     Coulomb-14        LJ (SR)   Coulomb (SR)      Potential    Kinetic En.
    2.54582e+04   -4.83064e+03   -1.89736e+04    6.33206e+03    0.00000e+00
   Total Energy    Temperature Pressure (bar)
    6.33206e+03    0.00000e+00    0.00000e+00

           Step           Time         Lambda
          18200    18200.00000        0.00000

   Energies (kJ/mol)
        G96Bond       G96Angle    Proper Dih.  Improper Dih.          LJ-14
    3.22450e+02    1.63878e+03    1.47895e+03    3.79163e+02    8.59560e+02
     Coulomb-14        LJ (SR)   Coulomb (SR)      Potential    Kinetic En.
    2.54543e+04   -4.83143e+03   -1.89807e+04    6.32098e+03    0.00000e+00
   Total Energy    Temperature Pressure (bar)
    6.32098e+03    0.00000e+00    0.00000e+00

           Step           Time         Lambda
          18300    18300.00000        0.00000

   Energies (kJ/mol)
        G96Bond       G96Angle    Proper Dih.  Improper Dih.          LJ-14
    3.22423e+02    1.63834e+03    1.47818e+03    3.78737e+02    8.59991e+02
     Coulomb-14        LJ (SR)   Coulomb (SR)      Potential    Kinetic En.
    2.54551e+04   -4.83090e+03   -1.89831e+04    6.31882e+03    0.00000e+00
   Total Energy    Temperature Pressure (bar)
    6.31882e+03    0.00000e+00    0.00000e+00

           Step           Time         Lambda
          18400    18400.00000        0.00000

   Energies (kJ/mol)
        G96Bond       G96Angle    Proper Dih.  Improper Dih.          LJ-14
    3.22392e+02    1.63831e+03    1.47853e+03    3.78609e+02    8.60023e+02
     Coulomb-14        LJ (SR)   Coulomb (SR)      Potential    Kinetic En.
    2.54556e+04   -4.83108e+03   -1.89848e+04    6.31756e+03    0.00000e+00
   Total Energy    Temperature Pressure (bar)
    6.31756e+03    0.00000e+00    0.00000e+00

           Step           Time         Lambda
          18500    18500.00000        0.00000

   Energies (kJ/mol)
        G96Bond       G96Angle    Proper Dih.  Improper Dih.          LJ-14
    3.22371e+02    1.63836e+03    1.47861e+03    3.78587e+02    8.60134e+02
     Coulomb-14        LJ (SR)   Coulomb (SR)      Potential    Kinetic En.
    2.54555e+04   -4.83113e+03   -1.89853e+04    6.31710e+03    0.00000e+00
   Total Energy    Temperature Pressure (bar)
    6.31710e+03    0.00000e+00    0.00000e+00

           Step           Time         Lambda
          18600    18600.00000        0.00000

   Energies (kJ/mol)
        G96Bond       G96Angle    Proper Dih.  Improper Dih.          LJ-14
    3.22365e+02    1.63844e+03    1.47871e+03    3.78577e+02    8.60194e+02
     Coulomb-14        LJ (SR)   Coulomb (SR)      Potential    Kinetic En.
    2.54555e+04   -4.83119e+03   -1.89860e+04    6.31659e+03    0.00000e+00
   Total Energy    Temperature Pressure (bar)
    6.31659e+03    0.00000e+00    0.00000e+00

           Step           Time         Lambda
          18700    18700.00000        0.00000

   Energies (kJ/mol)
        G96Bond       G96Angle    Proper Dih.  Improper Dih.          LJ-14
    3.22331e+02    1.63864e+03    1.47889e+03    3.78583e+02    8.60246e+02
     Coulomb-14        LJ (SR)   Coulomb (SR)      Potential    Kinetic En.
    2.54554e+04   -4.83133e+03   -1.89871e+04    6.31561e+03    0.00000e+00
   Total Energy    Temperature Pressure (bar)
    6.31561e+03    0.00000e+00    0.00000e+00

           Step           Time         Lambda
          18800    18800.00000        0.00000

   Energies (kJ/mol)
        G96Bond       G96Angle    Proper Dih.  Improper Dih.          LJ-14
    3.22344e+02    1.63881e+03    1.47900e+03    3.78594e+02    8.60268e+02
     Coulomb-14        LJ (SR)   Coulomb (SR)      Potential    Kinetic En.
    2.54552e+04   -4.83142e+03   -1.89878e+04    6.31507e+03    0.00000e+00
   Total Energy    Temperature Pressure (bar)
    6.31507e+03    0.00000e+00    0.00000e+00

           Step           Time         Lambda
          18900    18900.00000        0.00000

   Energies (kJ/mol)
        G96Bond       G96Angle    Proper Dih.  Improper Dih.          LJ-14
    3.22325e+02    1.63898e+03    1.47909e+03    3.78613e+02    8.60325e+02
     Coulomb-14        LJ (SR)   Coulomb (SR)      Potential    Kinetic En.
    2.54550e+04   -4.83149e+03   -1.89883e+04    6.31457e+03    0.00000e+00
   Total Energy    Temperature Pressure (bar)
    6.31457e+03    0.00000e+00    0.00000e+00

           Step           Time         Lambda
          19000    19000.00000        0.00000

   Energies (kJ/mol)
        G96Bond       G96Angle    Proper Dih.  Improper Dih.          LJ-14
    3.22336e+02    1.63913e+03    1.47915e+03    3.78631e+02    8.60342e+02
     Coulomb-14        LJ (SR)   Coulomb (SR)      Potential    Kinetic En.
    2.54549e+04   -4.83154e+03   -1.89887e+04    6.31419e+03    0.00000e+00
   Total Energy    Temperature Pressure (bar)
    6.31419e+03    0.00000e+00    0.00000e+00

           Step           Time         Lambda
          19100    19100.00000        0.00000

   Energies (kJ/mol)
        G96Bond       G96Angle    Proper Dih.  Improper Dih.          LJ-14
    3.22334e+02    1.63926e+03    1.47920e+03    3.78648e+02    8.60355e+02
     Coulomb-14        LJ (SR)   Coulomb (SR)      Potential    Kinetic En.
    2.54547e+04   -4.83158e+03   -1.89891e+04    6.31389e+03    0.00000e+00
   Total Energy    Temperature Pressure (bar)
    6.31389e+03    0.00000e+00    0.00000e+00

           Step           Time         Lambda
          19200    19200.00000        0.00000

   Energies (kJ/mol)
        G96Bond       G96Angle    Proper Dih.  Improper Dih.          LJ-14
    3.22341e+02    1.63952e+03    1.47929e+03    3.78672e+02    8.60425e+02
     Coulomb-14        LJ (SR)   Coulomb (SR)      Potential    Kinetic En.
    2.54544e+04   -4.83164e+03   -1.89898e+04    6.31325e+03    0.00000e+00
   Total Energy    Temperature Pressure (bar)
    6.31325e+03    0.00000e+00    0.00000e+00

           Step           Time         Lambda
          19300    19300.00000        0.00000

   Energies (kJ/mol)
        G96Bond       G96Angle    Proper Dih.  Improper Dih.          LJ-14
    3.22343e+02    1.63973e+03    1.47934e+03    3.78712e+02    8.60408e+02
     Coulomb-14        LJ (SR)   Coulomb (SR)      Potential    Kinetic En.
    2.54542e+04   -4.83168e+03   -1.89903e+04    6.31281e+03    0.00000e+00
   Total Energy    Temperature Pressure (bar)
    6.31281e+03    0.00000e+00    0.00000e+00

           Step           Time         Lambda
          19400    19400.00000        0.00000

   Energies (kJ/mol)
        G96Bond       G96Angle    Proper Dih.  Improper Dih.          LJ-14
    3.22346e+02    1.63989e+03    1.47938e+03    3.78738e+02    8.60422e+02
     Coulomb-14        LJ (SR)   Coulomb (SR)      Potential    Kinetic En.
    2.54540e+04   -4.83171e+03   -1.89907e+04    6.31240e+03    0.00000e+00
   Total Energy    Temperature Pressure (bar)
    6.31240e+03    0.00000e+00    0.00000e+00

           Step           Time         Lambda
          19500    19500.00000        0.00000

   Energies (kJ/mol)
        G96Bond       G96Angle    Proper Dih.  Improper Dih.          LJ-14
    3.22339e+02    1.64058e+03    1.47967e+03    3.78831e+02    8.60498e+02
     Coulomb-14        LJ (SR)   Coulomb (SR)      Potential    Kinetic En.
    2.54534e+04   -4.83187e+03   -1.89931e+04    6.31027e+03    0.00000e+00
   Total Energy    Temperature Pressure (bar)
    6.31027e+03    0.00000e+00    0.00000e+00

           Step           Time         Lambda
          19600    19600.00000        0.00000

   Energies (kJ/mol)
        G96Bond       G96Angle    Proper Dih.  Improper Dih.          LJ-14
    3.22339e+02    1.64066e+03    1.47973e+03    3.78846e+02    8.60511e+02
     Coulomb-14        LJ (SR)   Coulomb (SR)      Potential    Kinetic En.
    2.54533e+04   -4.83192e+03   -1.89937e+04    6.30982e+03    0.00000e+00
   Total Energy    Temperature Pressure (bar)
    6.30982e+03    0.00000e+00    0.00000e+00

           Step           Time         Lambda
          19700    19700.00000        0.00000

   Energies (kJ/mol)
        G96Bond       G96Angle    Proper Dih.  Improper Dih.          LJ-14
    3.22326e+02    1.64126e+03    1.48037e+03    3.78865e+02    8.60567e+02
     Coulomb-14        LJ (SR)   Coulomb (SR)      Potential    Kinetic En.
    2.54527e+04   -4.83223e+03   -1.89972e+04    6.30672e+03    0.00000e+00
   Total Energy    Temperature Pressure (bar)
    6.30672e+03    0.00000e+00    0.00000e+00

           Step           Time         Lambda
          19800    19800.00000        0.00000

   Energies (kJ/mol)
        G96Bond       G96Angle    Proper Dih.  Improper Dih.          LJ-14
    3.22336e+02    1.64135e+03    1.48062e+03    3.78838e+02    8.60518e+02
     Coulomb-14        LJ (SR)   Coulomb (SR)      Potential    Kinetic En.
    2.54525e+04   -4.83215e+03   -1.89977e+04    6.30628e+03    0.00000e+00
   Total Energy    Temperature Pressure (bar)
    6.30628e+03    0.00000e+00    0.00000e+00

           Step           Time         Lambda
          19900    19900.00000        0.00000

   Energies (kJ/mol)
        G96Bond       G96Angle    Proper Dih.  Improper Dih.          LJ-14
    3.22379e+02    1.64148e+03    1.48079e+03    3.78795e+02    8.60459e+02
     Coulomb-14        LJ (SR)   Coulomb (SR)      Potential    Kinetic En.
    2.54521e+04   -4.83201e+03   -1.89981e+04    6.30592e+03    0.00000e+00
   Total Energy    Temperature Pressure (bar)
    6.30592e+03    0.00000e+00    0.00000e+00

           Step           Time         Lambda
          20000    20000.00000        0.00000

   Energies (kJ/mol)
        G96Bond       G96Angle    Proper Dih.  Improper Dih.          LJ-14
    3.22583e+02    1.64220e+03    1.48076e+03    3.78736e+02    8.60136e+02
     Coulomb-14        LJ (SR)   Coulomb (SR)      Potential    Kinetic En.
    2.54506e+04   -4.83128e+03   -1.89991e+04    6.30460e+03    0.00000e+00
   Total Energy    Temperature Pressure (bar)
    6.30460e+03    0.00000e+00    0.00000e+00

           Step           Time         Lambda
          20100    20100.00000        0.00000

   Energies (kJ/mol)
        G96Bond       G96Angle    Proper Dih.  Improper Dih.          LJ-14
    3.22673e+02    1.64330e+03    1.47842e+03    3.78889e+02    8.59871e+02
     Coulomb-14        LJ (SR)   Coulomb (SR)      Potential    Kinetic En.
    2.54503e+04   -4.82982e+03   -1.90018e+04    6.30181e+03    0.00000e+00
   Total Energy    Temperature Pressure (bar)
    6.30181e+03    0.00000e+00    0.00000e+00

           Step           Time         Lambda
          20200    20200.00000        0.00000

   Energies (kJ/mol)
        G96Bond       G96Angle    Proper Dih.  Improper Dih.          LJ-14
    3.22441e+02    1.64298e+03    1.47792e+03    3.78531e+02    8.59831e+02
     Coulomb-14        LJ (SR)   Coulomb (SR)      Potential    Kinetic En.
    2.54520e+04   -4.83007e+03   -1.90034e+04    6.30022e+03    0.00000e+00
   Total Energy    Temperature Pressure (bar)
    6.30022e+03    0.00000e+00    0.00000e+00

           Step           Time         Lambda
          20300    20300.00000        0.00000

   Energies (kJ/mol)
        G96Bond       G96Angle    Proper Dih.  Improper Dih.          LJ-14
    3.22331e+02    1.64301e+03    1.47783e+03    3.78550e+02    8.59856e+02
     Coulomb-14        LJ (SR)   Coulomb (SR)      Potential    Kinetic En.
    2.54524e+04   -4.83012e+03   -1.90040e+04    6.29987e+03    0.00000e+00
   Total Energy    Temperature Pressure (bar)
    6.29987e+03    0.00000e+00    0.00000e+00

           Step           Time         Lambda
          20400    20400.00000        0.00000

   Energies (kJ/mol)
        G96Bond       G96Angle    Proper Dih.  Improper Dih.          LJ-14
    3.22351e+02    1.64293e+03    1.47777e+03    3.78571e+02    8.59910e+02
     Coulomb-14        LJ (SR)   Coulomb (SR)      Potential    Kinetic En.
    2.54527e+04   -4.83021e+03   -1.90046e+04    6.29945e+03    0.00000e+00
   Total Energy    Temperature Pressure (bar)
    6.29945e+03    0.00000e+00    0.00000e+00

           Step           Time         Lambda
          20500    20500.00000        0.00000

   Energies (kJ/mol)
        G96Bond       G96Angle    Proper Dih.  Improper Dih.          LJ-14
    3.22319e+02    1.64290e+03    1.47772e+03    3.78592e+02    8.59966e+02
     Coulomb-14        LJ (SR)   Coulomb (SR)      Potential    Kinetic En.
    2.54530e+04   -4.83035e+03   -1.90053e+04    6.29890e+03    0.00000e+00
   Total Energy    Temperature Pressure (bar)
    6.29890e+03    0.00000e+00    0.00000e+00

           Step           Time         Lambda
          20600    20600.00000        0.00000

   Energies (kJ/mol)
        G96Bond       G96Angle    Proper Dih.  Improper Dih.          LJ-14
    3.22250e+02    1.64288e+03    1.47770e+03    3.78639e+02    8.60075e+02
     Coulomb-14        LJ (SR)   Coulomb (SR)      Potential    Kinetic En.
    2.54535e+04   -4.83062e+03   -1.90065e+04    6.29800e+03    0.00000e+00
   Total Energy    Temperature Pressure (bar)
    6.29800e+03    0.00000e+00    0.00000e+00

           Step           Time         Lambda
          20700    20700.00000        0.00000

   Energies (kJ/mol)
        G96Bond       G96Angle    Proper Dih.  Improper Dih.          LJ-14
    3.21841e+02    1.64382e+03    1.47960e+03    3.79298e+02    8.60628e+02
     Coulomb-14        LJ (SR)   Coulomb (SR)      Potential    Kinetic En.
    2.54570e+04   -4.83432e+03   -1.90196e+04    6.28822e+03    0.00000e+00
   Total Energy    Temperature Pressure (bar)
    6.28822e+03    0.00000e+00    0.00000e+00

           Step           Time         Lambda
          20800    20800.00000        0.00000

   Energies (kJ/mol)
        G96Bond       G96Angle    Proper Dih.  Improper Dih.          LJ-14
    3.21434e+02    1.64257e+03    1.48003e+03    3.79395e+02    8.61497e+02
     Coulomb-14        LJ (SR)   Coulomb (SR)      Potential    Kinetic En.
    2.54590e+04   -4.83473e+03   -1.90216e+04    6.28750e+03    0.00000e+00
   Total Energy    Temperature Pressure (bar)
    6.28750e+03    0.00000e+00    0.00000e+00

           Step           Time         Lambda
          20900    20900.00000        0.00000

   Energies (kJ/mol)
        G96Bond       G96Angle    Proper Dih.  Improper Dih.          LJ-14
    3.21468e+02    1.64204e+03    1.48159e+03    3.79625e+02    8.61580e+02
     Coulomb-14        LJ (SR)   Coulomb (SR)      Potential    Kinetic En.
    2.54585e+04   -4.83668e+03   -1.90227e+04    6.28545e+03    0.00000e+00
   Total Energy    Temperature Pressure (bar)
    6.28545e+03    0.00000e+00    0.00000e+00

           Step           Time         Lambda
          21000    21000.00000        0.00000

   Energies (kJ/mol)
        G96Bond       G96Angle    Proper Dih.  Improper Dih.          LJ-14
    3.21472e+02    1.64203e+03    1.48155e+03    3.79565e+02    8.61611e+02
     Coulomb-14        LJ (SR)   Coulomb (SR)      Potential    Kinetic En.
    2.54581e+04   -4.83690e+03   -1.90224e+04    6.28498e+03    0.00000e+00
   Total Energy    Temperature Pressure (bar)
    6.28498e+03    0.00000e+00    0.00000e+00

           Step           Time         Lambda
          21100    21100.00000        0.00000

   Energies (kJ/mol)
        G96Bond       G96Angle    Proper Dih.  Improper Dih.          LJ-14
    3.21524e+02    1.64133e+03    1.48210e+03    3.79561e+02    8.61445e+02
     Coulomb-14        LJ (SR)   Coulomb (SR)      Potential    Kinetic En.
    2.54566e+04   -4.83787e+03   -1.90237e+04    6.28099e+03    0.00000e+00
   Total Energy    Temperature Pressure (bar)
    6.28099e+03    0.00000e+00    0.00000e+00

           Step           Time         Lambda
          21200    21200.00000        0.00000

   Energies (kJ/mol)
        G96Bond       G96Angle    Proper Dih.  Improper Dih.          LJ-14
    3.21479e+02    1.64052e+03    1.48153e+03    3.79493e+02    8.62410e+02
     Coulomb-14        LJ (SR)   Coulomb (SR)      Potential    Kinetic En.
    2.54566e+04   -4.83774e+03   -1.90241e+04    6.28018e+03    0.00000e+00
   Total Energy    Temperature Pressure (bar)
    6.28018e+03    0.00000e+00    0.00000e+00

           Step           Time         Lambda
          21300    21300.00000        0.00000

   Energies (kJ/mol)
        G96Bond       G96Angle    Proper Dih.  Improper Dih.          LJ-14
    3.21491e+02    1.64027e+03    1.47892e+03    3.79608e+02    8.62675e+02
     Coulomb-14        LJ (SR)   Coulomb (SR)      Potential    Kinetic En.
    2.54569e+04   -4.83762e+03   -1.90250e+04    6.27727e+03    0.00000e+00
   Total Energy    Temperature Pressure (bar)
    6.27727e+03    0.00000e+00    0.00000e+00

           Step           Time         Lambda
          21400    21400.00000        0.00000

   Energies (kJ/mol)
        G96Bond       G96Angle    Proper Dih.  Improper Dih.          LJ-14
    3.21481e+02    1.64043e+03    1.47704e+03    3.79631e+02    8.62670e+02
     Coulomb-14        LJ (SR)   Coulomb (SR)      Potential    Kinetic En.
    2.54568e+04   -4.83788e+03   -1.90254e+04    6.27483e+03    0.00000e+00
   Total Energy    Temperature Pressure (bar)
    6.27483e+03    0.00000e+00    0.00000e+00

           Step           Time         Lambda
          21500    21500.00000        0.00000

   Energies (kJ/mol)
        G96Bond       G96Angle    Proper Dih.  Improper Dih.          LJ-14
    3.21705e+02    1.64162e+03    1.47233e+03    3.79732e+02    8.61889e+02
     Coulomb-14        LJ (SR)   Coulomb (SR)      Potential    Kinetic En.
    2.54559e+04   -4.83898e+03   -1.90270e+04    6.26720e+03    0.00000e+00
   Total Energy    Temperature Pressure (bar)
    6.26720e+03    0.00000e+00    0.00000e+00

           Step           Time         Lambda
          21600    21600.00000        0.00000

   Energies (kJ/mol)
        G96Bond       G96Angle    Proper Dih.  Improper Dih.          LJ-14
    3.21472e+02    1.64095e+03    1.47156e+03    3.79661e+02    8.62656e+02
     Coulomb-14        LJ (SR)   Coulomb (SR)      Potential    Kinetic En.
    2.54566e+04   -4.83936e+03   -1.90287e+04    6.26488e+03    0.00000e+00
   Total Energy    Temperature Pressure (bar)
    6.26488e+03    0.00000e+00    0.00000e+00

           Step           Time         Lambda
          21700    21700.00000        0.00000

   Energies (kJ/mol)
        G96Bond       G96Angle    Proper Dih.  Improper Dih.          LJ-14
    3.21486e+02    1.64111e+03    1.46883e+03    3.79732e+02    8.62782e+02
     Coulomb-14        LJ (SR)   Coulomb (SR)      Potential    Kinetic En.
    2.54562e+04   -4.83987e+03   -1.90316e+04    6.25869e+03    0.00000e+00
   Total Energy    Temperature Pressure (bar)
    6.25869e+03    0.00000e+00    0.00000e+00

           Step           Time         Lambda
          21800    21800.00000        0.00000

   Energies (kJ/mol)
        G96Bond       G96Angle    Proper Dih.  Improper Dih.          LJ-14
    3.21440e+02    1.64115e+03    1.46844e+03    3.79709e+02    8.62711e+02
     Coulomb-14        LJ (SR)   Coulomb (SR)      Potential    Kinetic En.
    2.54562e+04   -4.83990e+03   -1.90321e+04    6.25774e+03    0.00000e+00
   Total Energy    Temperature Pressure (bar)
    6.25774e+03    0.00000e+00    0.00000e+00

           Step           Time         Lambda
          21900    21900.00000        0.00000

   Energies (kJ/mol)
        G96Bond       G96Angle    Proper Dih.  Improper Dih.          LJ-14
    3.21437e+02    1.64117e+03    1.46833e+03    3.79706e+02    8.62696e+02
     Coulomb-14        LJ (SR)   Coulomb (SR)      Potential    Kinetic En.
    2.54562e+04   -4.83989e+03   -1.90322e+04    6.25747e+03    0.00000e+00
   Total Energy    Temperature Pressure (bar)
    6.25747e+03    0.00000e+00    0.00000e+00

           Step           Time         Lambda
          22000    22000.00000        0.00000

   Energies (kJ/mol)
        G96Bond       G96Angle    Proper Dih.  Improper Dih.          LJ-14
    3.21435e+02    1.64118e+03    1.46823e+03    3.79703e+02    8.62678e+02
     Coulomb-14        LJ (SR)   Coulomb (SR)      Potential    Kinetic En.
    2.54562e+04   -4.83988e+03   -1.90323e+04    6.25721e+03    0.00000e+00
   Total Energy    Temperature Pressure (bar)
    6.25721e+03    0.00000e+00    0.00000e+00

           Step           Time         Lambda
          22100    22100.00000        0.00000

   Energies (kJ/mol)
        G96Bond       G96Angle    Proper Dih.  Improper Dih.          LJ-14
    3.21427e+02    1.64123e+03    1.46796e+03    3.79695e+02    8.62618e+02
     Coulomb-14        LJ (SR)   Coulomb (SR)      Potential    Kinetic En.
    2.54561e+04   -4.83977e+03   -1.90328e+04    6.25652e+03    0.00000e+00
   Total Energy    Temperature Pressure (bar)
    6.25652e+03    0.00000e+00    0.00000e+00

           Step           Time         Lambda
          22200    22200.00000        0.00000

   Energies (kJ/mol)
        G96Bond       G96Angle    Proper Dih.  Improper Dih.          LJ-14
    3.21450e+02    1.64141e+03    1.46721e+03    3.79692e+02    8.62207e+02
     Coulomb-14        LJ (SR)   Coulomb (SR)      Potential    Kinetic En.
    2.54559e+04   -4.83885e+03   -1.90342e+04    6.25485e+03    0.00000e+00
   Total Energy    Temperature Pressure (bar)
    6.25485e+03    0.00000e+00    0.00000e+00

           Step           Time         Lambda
          22300    22300.00000        0.00000

   Energies (kJ/mol)
        G96Bond       G96Angle    Proper Dih.  Improper Dih.          LJ-14
    3.21416e+02    1.64086e+03    1.46672e+03    3.79586e+02    8.62053e+02
     Coulomb-14        LJ (SR)   Coulomb (SR)      Potential    Kinetic En.
    2.54563e+04   -4.83898e+03   -1.90354e+04    6.25257e+03    0.00000e+00
   Total Energy    Temperature Pressure (bar)
    6.25257e+03    0.00000e+00    0.00000e+00

           Step           Time         Lambda
          22400    22400.00000        0.00000

   Energies (kJ/mol)
        G96Bond       G96Angle    Proper Dih.  Improper Dih.          LJ-14
    3.21418e+02    1.64084e+03    1.46676e+03    3.79589e+02    8.62139e+02
     Coulomb-14        LJ (SR)   Coulomb (SR)      Potential    Kinetic En.
    2.54562e+04   -4.83913e+03   -1.90355e+04    6.25233e+03    0.00000e+00
   Total Energy    Temperature Pressure (bar)
    6.25233e+03    0.00000e+00    0.00000e+00

           Step           Time         Lambda
          22500    22500.00000        0.00000

   Energies (kJ/mol)
        G96Bond       G96Angle    Proper Dih.  Improper Dih.          LJ-14
    3.21407e+02    1.64078e+03    1.46683e+03    3.79606e+02    8.62220e+02
     Coulomb-14        LJ (SR)   Coulomb (SR)      Potential    Kinetic En.
    2.54563e+04   -4.83945e+03   -1.90358e+04    6.25190e+03    0.00000e+00
   Total Energy    Temperature Pressure (bar)
    6.25190e+03    0.00000e+00    0.00000e+00

           Step           Time         Lambda
          22600    22600.00000        0.00000

   Energies (kJ/mol)
        G96Bond       G96Angle    Proper Dih.  Improper Dih.          LJ-14
    3.21397e+02    1.64075e+03    1.46687e+03    3.79614e+02    8.62267e+02
     Coulomb-14        LJ (SR)   Coulomb (SR)      Potential    Kinetic En.
    2.54563e+04   -4.83967e+03   -1.90359e+04    6.25162e+03    0.00000e+00
   Total Energy    Temperature Pressure (bar)
    6.25162e+03    0.00000e+00    0.00000e+00

           Step           Time         Lambda
          22700    22700.00000        0.00000

   Energies (kJ/mol)
        G96Bond       G96Angle    Proper Dih.  Improper Dih.          LJ-14
    3.21551e+02    1.64070e+03    1.46696e+03    3.79608e+02    8.62163e+02
     Coulomb-14        LJ (SR)   Coulomb (SR)      Potential    Kinetic En.
    2.54564e+04   -4.84010e+03   -1.90362e+04    6.25107e+03    0.00000e+00
   Total Energy    Temperature Pressure (bar)
    6.25107e+03    0.00000e+00    0.00000e+00

           Step           Time         Lambda
          22800    22800.00000        0.00000

   Energies (kJ/mol)
        G96Bond       G96Angle    Proper Dih.  Improper Dih.          LJ-14
    3.21335e+02    1.64069e+03    1.46710e+03    3.79663e+02    8.62484e+02
     Coulomb-14        LJ (SR)   Coulomb (SR)      Potential    Kinetic En.
    2.54563e+04   -4.84057e+03   -1.90365e+04    6.25050e+03    0.00000e+00
   Total Energy    Temperature Pressure (bar)
    6.25050e+03    0.00000e+00    0.00000e+00

           Step           Time         Lambda
          22900    22900.00000        0.00000

   Energies (kJ/mol)
        G96Bond       G96Angle    Proper Dih.  Improper Dih.          LJ-14
    3.21378e+02    1.64066e+03    1.46715e+03    3.79657e+02    8.62475e+02
     Coulomb-14        LJ (SR)   Coulomb (SR)      Potential    Kinetic En.
    2.54563e+04   -4.84073e+03   -1.90366e+04    6.25028e+03    0.00000e+00
   Total Energy    Temperature Pressure (bar)
    6.25028e+03    0.00000e+00    0.00000e+00

           Step           Time         Lambda
          23000    23000.00000        0.00000

   Energies (kJ/mol)
        G96Bond       G96Angle    Proper Dih.  Improper Dih.          LJ-14
    3.21415e+02    1.64070e+03    1.46763e+03    3.79731e+02    8.62578e+02
     Coulomb-14        LJ (SR)   Coulomb (SR)      Potential    Kinetic En.
    2.54561e+04   -4.84215e+03   -1.90374e+04    6.24859e+03    0.00000e+00
   Total Energy    Temperature Pressure (bar)
    6.24859e+03    0.00000e+00    0.00000e+00

           Step           Time         Lambda
          23100    23100.00000        0.00000

   Energies (kJ/mol)
        G96Bond       G96Angle    Proper Dih.  Improper Dih.          LJ-14
    3.21430e+02    1.64081e+03    1.46831e+03    3.79819e+02    8.62735e+02
     Coulomb-14        LJ (SR)   Coulomb (SR)      Potential    Kinetic En.
    2.54555e+04   -4.84352e+03   -1.90381e+04    6.24698e+03    0.00000e+00
   Total Energy    Temperature Pressure (bar)
    6.24698e+03    0.00000e+00    0.00000e+00

           Step           Time         Lambda
          23200    23200.00000        0.00000

   Energies (kJ/mol)
        G96Bond       G96Angle    Proper Dih.  Improper Dih.          LJ-14
    3.21496e+02    1.64085e+03    1.46863e+03    3.79796e+02    8.62784e+02
     Coulomb-14        LJ (SR)   Coulomb (SR)      Potential    Kinetic En.
    2.54555e+04   -4.84401e+03   -1.90386e+04    6.24644e+03    0.00000e+00
   Total Energy    Temperature Pressure (bar)
    6.24644e+03    0.00000e+00    0.00000e+00

           Step           Time         Lambda
          23300    23300.00000        0.00000

   Energies (kJ/mol)
        G96Bond       G96Angle    Proper Dih.  Improper Dih.          LJ-14
    3.21450e+02    1.64079e+03    1.46877e+03    3.79847e+02    8.62840e+02
     Coulomb-14        LJ (SR)   Coulomb (SR)      Potential    Kinetic En.
    2.54554e+04   -4.84419e+03   -1.90386e+04    6.24624e+03    0.00000e+00
   Total Energy    Temperature Pressure (bar)
    6.24624e+03    0.00000e+00    0.00000e+00

           Step           Time         Lambda
          23400    23400.00000        0.00000

   Energies (kJ/mol)
        G96Bond       G96Angle    Proper Dih.  Improper Dih.          LJ-14
    3.21498e+02    1.64087e+03    1.46952e+03    3.79921e+02    8.62965e+02
     Coulomb-14        LJ (SR)   Coulomb (SR)      Potential    Kinetic En.
    2.54547e+04   -4.84512e+03   -1.90392e+04    6.24512e+03    0.00000e+00
   Total Energy    Temperature Pressure (bar)
    6.24512e+03    0.00000e+00    0.00000e+00

           Step           Time         Lambda
          23500    23500.00000        0.00000

   Energies (kJ/mol)
        G96Bond       G96Angle    Proper Dih.  Improper Dih.          LJ-14
    3.21551e+02    1.64099e+03    1.46976e+03    3.79951e+02    8.62820e+02
     Coulomb-14        LJ (SR)   Coulomb (SR)      Potential    Kinetic En.
    2.54546e+04   -4.84536e+03   -1.90395e+04    6.24481e+03    0.00000e+00
   Total Energy    Temperature Pressure (bar)
    6.24481e+03    0.00000e+00    0.00000e+00

           Step           Time         Lambda
          23600    23600.00000        0.00000

   Energies (kJ/mol)
        G96Bond       G96Angle    Proper Dih.  Improper Dih.          LJ-14
    3.21666e+02    1.64120e+03    1.47075e+03    3.80044e+02    8.62760e+02
     Coulomb-14        LJ (SR)   Coulomb (SR)      Potential    Kinetic En.
    2.54538e+04   -4.84627e+03   -1.90404e+04    6.24351e+03    0.00000e+00
   Total Energy    Temperature Pressure (bar)
    6.24351e+03    0.00000e+00    0.00000e+00

           Step           Time         Lambda
          23700    23700.00000        0.00000

   Energies (kJ/mol)
        G96Bond       G96Angle    Proper Dih.  Improper Dih.          LJ-14
    3.21722e+02    1.64131e+03    1.47119e+03    3.80086e+02    8.62699e+02
     Coulomb-14        LJ (SR)   Coulomb (SR)      Potential    Kinetic En.
    2.54534e+04   -4.84659e+03   -1.90408e+04    6.24298e+03    0.00000e+00
   Total Energy    Temperature Pressure (bar)
    6.24298e+03    0.00000e+00    0.00000e+00

           Step           Time         Lambda
          23800    23800.00000        0.00000

   Energies (kJ/mol)
        G96Bond       G96Angle    Proper Dih.  Improper Dih.          LJ-14
    3.22043e+02    1.64204e+03    1.47378e+03    3.80158e+02    8.62465e+02
     Coulomb-14        LJ (SR)   Coulomb (SR)      Potential    Kinetic En.
    2.54513e+04   -4.84822e+03   -1.90440e+04    6.23954e+03    0.00000e+00
   Total Energy    Temperature Pressure (bar)
    6.23954e+03    0.00000e+00    0.00000e+00

           Step           Time         Lambda
          23900    23900.00000        0.00000

   Energies (kJ/mol)
        G96Bond       G96Angle    Proper Dih.  Improper Dih.          LJ-14
    3.22002e+02    1.64198e+03    1.47390e+03    3.80157e+02    8.62532e+02
     Coulomb-14        LJ (SR)   Coulomb (SR)      Potential    Kinetic En.
    2.54514e+04   -4.84849e+03   -1.90442e+04    6.23929e+03    0.00000e+00
   Total Energy    Temperature Pressure (bar)
    6.23929e+03    0.00000e+00    0.00000e+00

           Step           Time         Lambda
          24000    24000.00000        0.00000

   Energies (kJ/mol)
        G96Bond       G96Angle    Proper Dih.  Improper Dih.          LJ-14
    3.21982e+02    1.64201e+03    1.47416e+03    3.80163e+02    8.62584e+02
     Coulomb-14        LJ (SR)   Coulomb (SR)      Potential    Kinetic En.
    2.54512e+04   -4.84902e+03   -1.90444e+04    6.23871e+03    0.00000e+00
   Total Energy    Temperature Pressure (bar)
    6.23871e+03    0.00000e+00    0.00000e+00

           Step           Time         Lambda
          24100    24100.00000        0.00000

   Energies (kJ/mol)
        G96Bond       G96Angle    Proper Dih.  Improper Dih.          LJ-14
    3.21983e+02    1.64216e+03    1.47489e+03    3.80174e+02    8.62785e+02
     Coulomb-14        LJ (SR)   Coulomb (SR)      Potential    Kinetic En.
    2.54506e+04   -4.85058e+03   -1.90449e+04    6.23716e+03    0.00000e+00
   Total Energy    Temperature Pressure (bar)
    6.23716e+03    0.00000e+00    0.00000e+00

           Step           Time         Lambda
          24200    24200.00000        0.00000

   Energies (kJ/mol)
        G96Bond       G96Angle    Proper Dih.  Improper Dih.          LJ-14
    3.21814e+02    1.64234e+03    1.47543e+03    3.80088e+02    8.63330e+02
     Coulomb-14        LJ (SR)   Coulomb (SR)      Potential    Kinetic En.
    2.54498e+04   -4.85167e+03   -1.90448e+04    6.23633e+03    0.00000e+00
   Total Energy    Temperature Pressure (bar)
    6.23633e+03    0.00000e+00    0.00000e+00

           Step           Time         Lambda
          24300    24300.00000        0.00000

   Energies (kJ/mol)
        G96Bond       G96Angle    Proper Dih.  Improper Dih.          LJ-14
    3.22013e+02    1.64236e+03    1.47555e+03    3.80150e+02    8.62998e+02
     Coulomb-14        LJ (SR)   Coulomb (SR)      Potential    Kinetic En.
    2.54497e+04   -4.85206e+03   -1.90447e+04    6.23596e+03    0.00000e+00
   Total Energy    Temperature Pressure (bar)
    6.23596e+03    0.00000e+00    0.00000e+00

           Step           Time         Lambda
          24400    24400.00000        0.00000

   Energies (kJ/mol)
        G96Bond       G96Angle    Proper Dih.  Improper Dih.          LJ-14
    3.22047e+02    1.64254e+03    1.47601e+03    3.80108e+02    8.63105e+02
     Coulomb-14        LJ (SR)   Coulomb (SR)      Potential    Kinetic En.
    2.54488e+04   -4.85282e+03   -1.90444e+04    6.23540e+03    0.00000e+00
   Total Energy    Temperature Pressure (bar)
    6.23540e+03    0.00000e+00    0.00000e+00

           Step           Time         Lambda
          24500    24500.00000        0.00000

   Energies (kJ/mol)
        G96Bond       G96Angle    Proper Dih.  Improper Dih.          LJ-14
    3.22167e+02    1.64304e+03    1.47642e+03    3.80066e+02    8.63345e+02
     Coulomb-14        LJ (SR)   Coulomb (SR)      Potential    Kinetic En.
    2.54467e+04   -4.85398e+03   -1.90436e+04    6.23413e+03    0.00000e+00
   Total Energy    Temperature Pressure (bar)
    6.23413e+03    0.00000e+00    0.00000e+00

           Step           Time         Lambda
          24600    24600.00000        0.00000

   Energies (kJ/mol)
        G96Bond       G96Angle    Proper Dih.  Improper Dih.          LJ-14
    3.22314e+02    1.64366e+03    1.47569e+03    3.80221e+02    8.63852e+02
     Coulomb-14        LJ (SR)   Coulomb (SR)      Potential    Kinetic En.
    2.54448e+04   -4.85489e+03   -1.90436e+04    6.23201e+03    0.00000e+00
   Total Energy    Temperature Pressure (bar)
    6.23201e+03    0.00000e+00    0.00000e+00

           Step           Time         Lambda
          24700    24700.00000        0.00000

   Energies (kJ/mol)
        G96Bond       G96Angle    Proper Dih.  Improper Dih.          LJ-14
    3.22376e+02    1.64398e+03    1.47502e+03    3.80442e+02    8.64284e+02
     Coulomb-14        LJ (SR)   Coulomb (SR)      Potential    Kinetic En.
    2.54441e+04   -4.85531e+03   -1.90445e+04    6.23046e+03    0.00000e+00
   Total Energy    Temperature Pressure (bar)
    6.23046e+03    0.00000e+00    0.00000e+00

           Step           Time         Lambda
          24800    24800.00000        0.00000

   Energies (kJ/mol)
        G96Bond       G96Angle    Proper Dih.  Improper Dih.          LJ-14
    3.22380e+02    1.64452e+03    1.47446e+03    3.81054e+02    8.64937e+02
     Coulomb-14        LJ (SR)   Coulomb (SR)      Potential    Kinetic En.
    2.54440e+04   -4.85576e+03   -1.90476e+04    6.22804e+03    0.00000e+00
   Total Energy    Temperature Pressure (bar)
    6.22804e+03    0.00000e+00    0.00000e+00

           Step           Time         Lambda
          24900    24900.00000        0.00000

   Energies (kJ/mol)
        G96Bond       G96Angle    Proper Dih.  Improper Dih.          LJ-14
    3.22187e+02    1.64450e+03    1.47533e+03    3.81021e+02    8.64630e+02
     Coulomb-14        LJ (SR)   Coulomb (SR)      Potential    Kinetic En.
    2.54436e+04   -4.85620e+03   -1.90493e+04    6.22580e+03    0.00000e+00
   Total Energy    Temperature Pressure (bar)
    6.22580e+03    0.00000e+00    0.00000e+00

           Step           Time         Lambda
          25000    25000.00000        0.00000

   Energies (kJ/mol)
        G96Bond       G96Angle    Proper Dih.  Improper Dih.          LJ-14
    3.21726e+02    1.64461e+03    1.47567e+03    3.82370e+02    8.63224e+02
     Coulomb-14        LJ (SR)   Coulomb (SR)      Potential    Kinetic En.
    2.54442e+04   -4.85773e+03   -1.90546e+04    6.21945e+03    0.00000e+00
   Total Energy    Temperature Pressure (bar)
    6.21945e+03    0.00000e+00    0.00000e+00


Stepsize too small, or no change in energy.
Converged to machine precision,
but not to the requested precision Fmax < 0

Polak-Ribiere Conjugate Gradients did not converge to Fmax < 0 in 25001 steps.
Potential Energy  =  6.21944698153155e+03
Maximum force     =  1.08689132275545e+02 on atom 1564
Norm of force     =  1.85873296053082e+00

Performed 30901 energy evaluations in total.

	M E G A - F L O P S   A C C O U N T I N G

   RF=Reaction-Field  FE=Free Energy  SCFE=Soft-Core/Free Energy
   T=Tabulated        W3=SPC/TIP3p    W4=TIP4p (single or pairs)
   NF=No Forces

 Computing:                        M-Number         M-Flops  % of Flops
-----------------------------------------------------------------------
 VdW(T)                         2906.282954   156939.279516    18.0
 Coul(T)                        1456.910719    61190.250198     7.0
 Coul(T) + VdW(T)               1633.321591   111065.868188    12.7
 Outer nonbonded loop            170.551445     1705.514450     0.2
 1,4 nonbonded interactions      156.796748    14111.707320     1.6
 NS-Pairs                      23016.118620   483338.491020    55.3
 CG-CoM                           37.700440     1093.312760     0.1
 Bonds                            87.421758     3759.135594     0.4
 Angles                          127.625260    20802.917380     2.4
 Propers                          47.867198    10961.588342     1.3
 Impropers                        42.768368     8895.820544     1.0
-----------------------------------------------------------------------
 Total                                        873863.885312   100.0
-----------------------------------------------------------------------

               NODE (s)   Real (s)      (%)
       Time:    718.000    718.000    100.0
                       11:58
Finished mdrun on node 0 Mon Jul 18 07:52:11 2016
