# Supplementary material for: Computational Modeling of complete HOXB13 protein for predicting the functional effect of SNPs and the associated role in hereditary prostate cancer
Source: Sci Rep. 2017 Mar 8;7:43830. doi: 10.1038/srep43830 (PMC5363706; doi:10.1038/srep43830)
Supplement: Supplementary Dataset [file srep43830-s1.zip › SR Supplementary Data Files Complete/HOXB13 Homology Modelling _ SNP.xlsx]

## Sheet: dbSNP Results
Build160517-1150m.1rs8556	[Homo sapiens]	CCCACGGCCGGGGAAGAGTACCCCAG	A/C/T	CGCCCCACTGAGTTTGCCTTCTATC
rs77179853	[Homo sapiens]	CTCCCACCCAGGCAAGGAGATCTCTT	-/A	AGGGGTAGCGCTGTTCTTCACCTTG
rs138213197	[Homo sapiens]	ACACTCGGCAGGAGTAGTACCCGCCT	C/T	CAAAGTAACCATAAGGCACGGGAGC
rs138675188	[Homo sapiens]	CTGGTGGCTGCCGAGATCTTGCGCCT	C/T	TTGTCCTTGGTGATGAACTTGTTAG
rs145059285	[Homo sapiens]	GCGTTTCTTGCGGCCGCGACGAAAGG	A/C/T	GCAGGCGTCAGGAGGGTGCTGCCCG
rs148901331	[Homo sapiens]	GGTGCTGCCCGCTGGAGTCTGCGCGG	A/C/G/T	GTGAAAGGGAGGGAGGAAAAGGCAT
rs200891371	[Homo sapiens]	GAGGTGCGGGGGCGGGGAATCTAGGG	A/G	GCACCCAGCTCGCTCTCCCCACCCA
rs200997384	[Homo sapiens]	CTCTTAAGGGGTAGCGCTGTTCTTCA	A/C	CTTGGCGAGAACCTTCTTCTCTTTG
rs587780160	[Homo sapiens]	CCACTCCCCTCTGACCAGCCACCCAG	A/C/G	GGCGCCTACGCTGATGCCTGCTGTC
rs587780161	[Homo sapiens]	AGCCGCCAAAGCAATGCCACCCATGC	C/T	CTGGGGTGCCCCAGGGGACGTCCCC
rs587780162	[Homo sapiens]	ACCAGCCTATGGCCAGTTACCTGGAC	A/G	TGTCTGTGGTGCAGACTCTGGGTGC
rs587780163	[Homo sapiens]	CGTGTCTGTGGTGCAGACTCTGGGTG	C/T	TCCTGGAGAACCGCGACATGACTCC
rs587780164	[Homo sapiens]	CGCGACATGACTCCCTGTTGCCTGTG	A/G	ACAGTTACCAGTCTTGGGCTCTCGC
rs587780165	[Homo sapiens]	AGGCTTGCTGGGAGCGGGAGGGGGGC	A/G	GAATCTGGTCGCCCACTCCCCTCTG
rs3169793	[Homo sapiens]	This RS has been withdrawn from dbSNP.
rs144689792	[Homo sapiens]	This RS has been withdrawn from dbSNP.
rs373106199	[Homo sapiens]	This RS has been withdrawn from dbSNP.
rs386617571	[Homo sapiens]	This RS has been withdrawn from dbSNP.
rs8068566	[Homo sapiens]	AGTTAGAGCATGGGGAGTCCAGAGGT	A/C/T	CCAGACCCCCAAAGGTCTCTACCAG
rs1056656	[Homo sapiens]	TGGGGGGCCTGCCGGCGCATTCTCCA	A/C	GATTGAGCGCACAGGCCTGAAGTCT
rs1320283	[Homo sapiens]	AAGATTTTGTCCCATCCGCTCTGTCA	A/G	CTTCTCTCTTTCCCTCTTTGTGTTG
rs2271891	[Homo sapiens]	GGAGAACCTGCGGGCAGGCTTTCATC	C/G	TCCGCGGAGCTACAGGCTTCCAGCG
rs2280353	[Homo sapiens]	GATAACCAGTACTAGCTGCCATGATC	A/G	TTAGCCTCATATTTTCTATCTAGAG
rs2280354	[Homo sapiens]	CCATGATCGTTAGCCTCATATTTTCT	A/G	TCTAGAGCTCTGTAGAGCACTTTAG
rs2411796	[Homo sapiens]	ATTTGCCTGTAGAATCTAAAAGAGTG	A/G	CCAAGAGTCTGGAAATGCATGAAGA
rs3107299	[Homo sapiens]	ACCTGCTCTGAGCGGCGCATGTAACC	A/G	AGGACCTTAAGCTGGACCACGGGGC
rs3110599	[Homo sapiens]	TAATAATTAGTGGTGTGGACCCCCCC	A/C	CACACACTTTTTTTCGGATTTACTT
rs3809771	[Homo sapiens]	GAGAAACTGGAAAGCACTGAAGAGAC	A/G	TCTCCTCCCTTTTCTTCCATATTGT
rs3809772	[Homo sapiens]	CAGATCGCATGTCTTCTACGTCTACG	A/T	TCGTGTCTCCCGCCTCTTCCCTCAG
rs8064432	[Homo sapiens]	GAAAAACAGAGAAAATCCTCAAGTTT	A/C	AGTTTCTGATAGCAGAGTGTGGGAG
rs8065028	[Homo sapiens]	AAGGAGGACGTGGAAGGCAGAAAGTG	A/G	CCTGCTCTGAGCGGCGCATGTAACC
rs8065051	[Homo sapiens]	TGTAACCGAGGACCTTAAGCTGGACC	A/G	CGGGGCTTGGACGATTTTTTAAATC
rs8065784	[Homo sapiens]	CCTGCGCTTTGACAGGTTTAACGAGA	A/G	AATAAAAAGCTCTCTCTATAAAGTG
rs8065921	[Homo sapiens]	ATCTCCTGGGGGGGAAGGGGAGTCGG	A/G	GGTGGGGCTGGGAGGCCGCTCCCGG
rs8067464	[Homo sapiens]	CCTAGCTTTCTGTCTCCTGCGCTTTG	A/G	CAGGTTTAACGAGAGAATAAAAAGC
rs8068732	[Homo sapiens]	GTGGCCTTTTTCCTCTCTCCAAGGGG	G/T	CACCCCGCACCATGCCGCTCCCCCT
rs8069252	[Homo sapiens]	TCAGGAAATCGACCTCATCTTCCTCC	C/T	CCTCGTCCTCTTCCCCTGAACCCCC
rs8069269	[Homo sapiens]	CCCCTGAACCCCCAGTCCGCATGCAC	C/T	CACACTCTTTGGCCTTTTCCCTCAG
rs8077596	[Homo sapiens]	GGGACTCGCTACTGCCCAGAATGCTC	A/T	GGAGGCCCTGATTCGGGTGAGGCTG
rs8081840	[Homo sapiens]	AGGACGTGGAAGGCAGAAAGTGACCT	C/G	CTCTGAGCGGCGCATGTAACCGAGG
rs8082520	[Homo sapiens]	CATCTCCGTTAGTGGCGGTGGCAGCC	A/C	CTCTTGTGGCCTTTTTCCTCTCTCC
rs9899142	[Homo sapiens]	CCAGCTACTCAGACCTCCTTCAGAGT	C/T	CTAATAACCAAGGGAGGAGCACCAA
rs9900627	[Homo sapiens]	CTGTTCCAGCCACCAGCGAGAGCCCA	A/G	GACTGGTAACTGTCCACAGGCAACA
rs9902286	[Homo sapiens]	TGTCCCTGATACTGGCATACTCCCAC	A/C	CAAGCTGAGTACCCAGAAAGCCCAA
rs10673442	[Homo sapiens]	CTCTCTCTCTCTCTCTCTCTCTCTCT	-/CTCTCT	GTCTCTGTCTCTCTCTCTCGCTCTC
rs11551892	[Homo sapiens]	CTACGCTGATGCCTGCTGTCAACTAT	C/G	CCCCCTTGGATCTGCCAGGCTCGGC
rs11653611	[Homo sapiens]	AAAAATCATCGTATTAAGGATGGGTG	C/T	TTCCAAGACCAGTGGGTACACCCTA
rs12103777	[Homo sapiens]	AAATTCTGGAAACACGTTTCTGCCCC	A/C	ACTCCCAatacatgcgcatacacac
rs16970003	[Homo sapiens]	AGGAAACCTAAATTTTTCTTTGGAAA	C/T	TGGAAAACTCATCTAATAGAAAGTG
rs28727297	[Homo sapiens]	AAAAGGGAATGGAAGGGGAAACCCCA	A/G	CCACTGGCAGAATTGCTTGAGGCCC
Build160517-1150m.1rs33993186	[Homo sapiens]	CAGGCAGCCACCCTGGCCGCGTACCC	A/C	GCGGAGACTCCCACGGCCGGGGAAG
rs34424402	[Homo sapiens]	AGAAGAGAGGCACTTTCCCCCTTTTT	-/T	GGGATCTAAAGAAGTCTGAGGAAGC
rs35033273	[Homo sapiens]	CAGACTCTGGGTGCTCCTGGAGAACC	A/G	CGACATGACTCCCTGTTGCCTGTGG
rs35119864	[Homo sapiens]	TGCGCATACACACACACACACACACA	-/AC/CA	TTAACCCATCCCAGTGCACACACAT
rs56290537	[Homo sapiens]	AGGCCCCAGGCCGCTGGAAGCCTGTA	C/G	CTCCGCGGACGATGAAAGCCTGCCC
rs61123825	[Homo sapiens]	GCTCCCCCTCATCTATCTTGCCCCCT	C/T	CCCACAGGCCCATCTGCGCTGAACT
rs61748976	[Homo sapiens]	GCTCATGAGGTGCGGGGGCGGGGAAT	A/C/T	TAGGGGGCACCCAGCTCGCTCTCCC
rs72831846	[Homo sapiens]	TGGCTTCCGGCTTGTTCTCTCACCAC	C/G/T	GCTCAGCCTTGGCTCCTGAAGGCCA
rs76765440	[Homo sapiens]	CTTATTCTCTCTCTCTCTCTCTCTCT	C/T	TCTCTCTCTCTCTCTCTCTCTCTCT
rs79106968	[Homo sapiens]	GCACGTGCAATCCTGTTCCTCCAAAG	A/C	ATACCAGGACAGCACCCTGGCTTCC
rs79214867	[Homo sapiens]	TTCCGCACTGTGAATCTGTCTACGTG	A/G	ACTGGGAAAACAGGGTTGGCACCAC
rs79344505	[Homo sapiens]	CGTAGGCGCCGCTGGGTGGCTGGTCA	G/T	AGGGGAGTGGGCGACCAGATTCCGC
rs79812861	[Homo sapiens]	TCTCTCCAAGGGGTCACCCCGCACCA	C/T	GCCGCTCCCCCTCATCTATCTTGCC
rs79982443	[Homo sapiens]	TCCTCAGTCTTCCTGCTGTTACCAGG	C/G	TGAGAGGTGTAATGGAAGGGGGTCT
rs113568340	[Homo sapiens]	TGCCACTCCGTTTGTGCCTGGGAAGG	A/G	CTAAGTATGCAAGGCTACAAACATC
rs115500146	[Homo sapiens]	AAGGGGAAACCCCAGCCACTGGCAGA	A/C	TTGCTTGAGGCCCCTCTGTTGGGGC
rs116299887	[Homo sapiens]	TACTGGCATACTCCCACACAAGCTGA	A/G	TACCCAGAAAGCCCAAGACCCCTAT
rs116931900	[Homo sapiens]	TTGTGGCCTTTTTCCTCTCTCCAAGG	G/T	GTCACCCCGCACCATGCCGCTCCCC
rs139475791	[Homo sapiens]	CTTGCTGTACGGAATGCGTTTCTTGC	A/G	GCCGCGACGAAAGGCGCAGGCGTCA
rs139887310	[Homo sapiens]	TGCCCCCACTCCCAATACATGCGCAT	-/AC	ACACACACACACACACACATTAACC
rs140028018	[Homo sapiens]	ACTCTGGGCAGACTCAATCATAGCCT	C/G	TCACCAACCTGACCTTGAACTTGAG
rs140373548	[Homo sapiens]	ATGTCGCGGTTCTCCAGGAGCACCCA	G/T	AGTCTGCACCACAGACACGTCCAGG
rs140492479	[Homo sapiens]	GAGTCTCCGCGGGGTACGCGGCCAGG	A/G	TGGCTGCCTGGGCACAGGGTTTCAG
rs141179592	[Homo sapiens]	TGGCCCCAGCCTGGGCTTGGCAGGTT	C/T	CTGGTCTCCCCAGGACACCCCCACT
rs141988173	[Homo sapiens]	TTATTCTCTCTCTCTCTCTCTCTCTT	-/TC	TCTCTCTCTCTCTCTCTCTCTCTCT
rs142338503	[Homo sapiens]	TGCGAAAATACTTTACCCCAGCTTAT	-/TC	TCTCTCTCTCTCTCTCTCTTTCTCT
rs142428986	[Homo sapiens]	TGAAGGAGGACGTGGAAGGCAGAAAG	C/T	GACCTGCTCTGAGCGGCGCATGTAA
rs142713535	[Homo sapiens]	CAGAATTGCTTGAGGCCCCTCTGTTG	A/G	GGCCTAATGTGCAGTGCAATTCAGA
rs143547955	[Homo sapiens]	TCCCTCCTCCTCCTCCCAGGGAAATG	C/T	CATTGGGACCCACAACCCCAGGCTC
rs143556617	[Homo sapiens]	GGAGTCTGCGCGGCGTGAAAGGGAGG	A/G	AGGAAAAGGCATGGTCAGATACCCA
rs143945091	[Homo sapiens]	GCTGCCTTCCAAAAGGGACCTGGTGG	A/G	TTCTGTTCTCCCTGGCAACACATCT
rs144241488	[Homo sapiens]	GGAGGAAGAGACAGCCTCTACAATTG	C/T	CCACCTACCCAGCTGTCAGCTGAGA
rs144967504	[Homo sapiens]	CCCCAGCCTGGGCTTGGCAGGTTCCT	C/G	GTCTCCCCAGGACACCCCCACTTTC
rs145426191	[Homo sapiens]	GCCTTTTTCCTCTCTCCAAGGGGTCA	C/G	CCCGCACCATGCCGCTCCCCCTCAT
rs146552906	[Homo sapiens]	TTCTAAAGTGCTCTACAGAGCTCTAG	A/G	TAGAAAATATGAGGCTAACGATCAT
rs147157748	[Homo sapiens]	TGCATTCGCTCAGCACGGCCGTCTTG	A/G/T	CGCAAGAGACGCAGGGGCCCGGGCA
rs148649390	[Homo sapiens]	ACACATCTGGCTGTTCCAGCCACCAG	A/C	GAGAGCCCAAGACTGGTAACTGTCC
rs148791210	[Homo sapiens]	TCGCCAGTTCCGAAGTCGGCGAGGGA	A/G	GGGGTTTACTTGCCCGATCGTTGGT
rs149840626	[Homo sapiens]	TTGAAGACACCAAGCACGAAATCTTC	A/G	CTAGATCGCATTTGAAAACAATATG
rs150413396	[Homo sapiens]	GGGTACGCGGCCAGGGTGGCTGCCTG	A/C/G	GCACAGGGTTTCAGCGAGCTCCGGG
rs150718058	[Homo sapiens]	TCTAGAACTCCCAGTTTTTCTGGAGA	A/G	GACAGGAATGTTTCCATTCTACACG
rs181031391	[Homo sapiens]	CTTACCCTAAACTCTGGGCAGACTCA	A/G	TCATAGCCTCTCACCAACCTGACCT
rs181257307	[Homo sapiens]	CCTCCTGCAAGCTTTAAACTTCCTTA	C/T	AAGGAAAAGGGAATGGAAGGGGAAA
rs182550304	[Homo sapiens]	TCCAGACTCTTGGCCACTCTTTTAGA	C/T	TCTACAGGCAAATTCTGGAAACACG
rs183620920	[Homo sapiens]	TCCAGCAGCCAGTGGCCTGGGAAGGG	C/T	GTTGTCTCTAGGGGCCTCTCAGCAG
rs184053751	[Homo sapiens]	GGACTGGGAAAACAGGGTTGGCACCA	A/C/G	TCTGCCACTCCGTTTGTGCCTGGGA
rs184442591	[Homo sapiens]	AGCTGCTCCGGGCCCCAGGGAGGTGC	C/T	CTGGACGCCCCTTACCCAGGGACTC
rs185214256	[Homo sapiens]	CTTCCATTCGAGATGGCTCGTACCGA	A/T	CCTCCTTGCCTTCTTCCTGGGTCTC
rs186063878	[Homo sapiens]	AGAAATATCCAGACTTTTACCTAAAG	A/C	CTAAGAATTTTTCACCAATTTTTAC
rs186875481	[Homo sapiens]	ACCCATCTCCCACACCCACTCCCCAC	A/G	CACCGAATTGAGAGTTATTTAGCTT
Build160517-1150m.1rs187003057	[Homo sapiens]	GTCCACCTACCCAGCTGTCAGCTGAG	A/T	AAAATGCTAAACGGACATCACAGCC
rs187442839	[Homo sapiens]	CTCAGCAGAGTCCTTGGCCCCAGCCT	G/T	GGCTTGGCAGGTTCCTGGTCTCCCC
rs188182894	[Homo sapiens]	CTGTTGGGGCCTAATGTGCAGTGCAA	A/T	TCAGAAGAATCAAACGGTTTGTTTC
rs189589365	[Homo sapiens]	AGCTTCGGTTCTGCGGGTTGTCCAGA	C/T	TTCAGGCCTGTGCGCTCAATCGTGG
rs191886930	[Homo sapiens]	AGGGGTAGCGCTGTTCTTCACCTTGG	C/T	GAGAACCTTCTTCTCTTTGACCCGG
rs192148105	[Homo sapiens]	CCCCACGCACCGAATTGAGAGTTATT	C/T	AGCTTTTGTGTAGAATTAGTTTGGA
rs192244427	[Homo sapiens]	CTGGGCCAGGTTCTTTGGGAACCCTG	C/G	TGGAGTGGGCTGTCACATGGGGTTC
rs193251204	[Homo sapiens]	TGTCTCTCTCTCTCGCTCTCTCGCTC	C/T	TTCTCTCCTCTCTCTCTTCTCCCTC
rs199561305	[Homo sapiens]	CAAGACTGGTAACTGTCCACAGGCAA	C/G	AGGGAGTCATGTCGCGGTTCTCCAG
rs199607933	[Homo sapiens]	CAAGTAAATCCGAAAAAAAGTGTGT	-/G	GTGGGGGGGTCCACACCACTAATTA
rs199799743	[Homo sapiens]	GGGCATAGTTGACAGCAGGCATCAGC	A/G	TAGGCGCCGCTGGGTGGCTGGTCAG
rs199813155	[Homo sapiens]	CCTGGGGCACCCCAGGGCATGGGTGG	C/T	ATTGCTTTGGCGGCTCCGCCGAGCC
rs200066609	[Homo sapiens]	ACCCAGCTCGCTCTCCCCACCCAGGC	C/T	GGGGGAATCCAAAGCGTTTTAAATC
rs200362093	[Homo sapiens]	TACTCCCGCTCCAGCTCCCGCAACTG	C/T	CCCTTGCTGTACGGAATGCGTTTCT
rs200606700	[Homo sapiens]	CTCCTCCCAGGGAAATGCCATTGGGA	C/T	CCACAACCCCAGGCTCAGAGACAAG
rs200748701	[Homo sapiens]	ACACCACTAATTATTATGGCGAGGAA	A/G	ATAAAGAAGACATGGACAGAAGGCG
rs201428095	[Homo sapiens]	CCGGATAGAAGGCAAACTCAGTGGGG	C/T	GGCTGGGGTACTCTTCCCCGGCCGT
rs201780092	[Homo sapiens]	AGGTACCTGCAAATGCTGCCTTCCA	A/G	AAGGGACCTGGTGGGTTCTGTTCTC
rs202016133	[Homo sapiens]	CACCCTGGCTTCCGGCTTGTTCTCTC	-/ACC	ACCGCTCAGCCTTGGCTCCTGAAGG
rs367732101	[Homo sapiens]	GGTTCTGAAACCAGATGGTAATCTGG	A/C/T	GCTCCGAGAGGCTGGTGGCTGCCGA
rs367896653	[Homo sapiens]	TCTCTCTCTCTCTCTCTCTCTCTCT	C/G	TCTCTGTCTCTCTCTCTCGCTCTCT
rs368411572	[Homo sapiens]	CCACCACCAACTGCTCGCCACCGAC	C/T	CCACTACTCGCCACCGACCCGCTGC
rs368424992	[Homo sapiens]	CTTCCCAGGAGAGGAGACAGGGCTA	A/G	GATCCCACCCGACCGCGGGCCATAA
rs368505949	[Homo sapiens]	TGGGCGACCAGATTCCGCCCCCCTCC	C/T	GCTCCCAGCAAGCCTTCGATATCCT
rs369179727	[Homo sapiens]	GGAAATGCCATTGGGACCCACAACCC	C/G	AGGCTCAGAGACAAGGGGACCCAGG
rs369305002	[Homo sapiens]	ACATACGTCCAGTCTTCATGCATTT	C/T	CAGACTCTTGGCCACTCTTTTAGAT
rs369747719	[Homo sapiens]	GGCCGCTCCCGGCCTCAGAGGAGAA	C/T	CCGGGAATGCGCCTGTGTAAGAGGA
rs369888513	[Homo sapiens]	AGTAAATCCGAAAAAAAGTGTGTGT	-/G/GG	GGGGGGGTCCACACCACTAATTATT
rs370167148	[Homo sapiens]	AGGGTGCTGCCCGCTGGAGTCTGCGC	C/G/T	GCGTGAAAGGGAGGGAGGAAAAGGC
rs370361482	[Homo sapiens]	TTCCCCGGCCGTGGGAGTCTCCGCGG	C/G	GTACGCGGCCAGGGTGGCTGCCTGG
rs370565357	[Homo sapiens]	TCTCCCTCCCTAGCTTTCTGTCTCC	C/T	GCGCTTTGACAGGTTTAACGAGAGA
rs370633734	[Homo sapiens]	CAGGCGTCAGGAGGGTGCTGCCCGCT	A/G	GAGTCTGCGCGGCGTGAAAGGGAGG
rs370934116	[Homo sapiens]	ACGGGAGCTGGGGACGTCCCCTGGG	A/G/T	CACCCCAGGGCATGGGTGGCATTGC
rs371544984	[Homo sapiens]	CCATCCAAGGTGGCATAATTGCCGGG	C/T	TCCATGGAGCCGAGGGTCGGCTCAT
rs371753257	[Homo sapiens]	GGTCTCCCCAGGACACCCCCACTTTC	C/G/T	CTCCTCCCACCCAGGCAAGGAGATC
rs371876392	[Homo sapiens]	GTTGTCCAGACTTCAGGCCTGTGCG	C/T	TCAATCGTGGAGAATGCGCCGGCAG
rs372079370	[Homo sapiens]	AAGTAAATCCGAAAAAAAGTGTGTG	-/T	GGGGGGGTCCACACCACTAATTATT
rs372121677	[Homo sapiens]	GGCTGCCGAGATCTTGCGCCTCTTGT	C/T	CTTGGTGATGAACTTGTTAGCCGCA
rs373332078	[Homo sapiens]	TGGGAAATGGGGGTTAATAGGTATT	A/T	CTGGCAGCCCCTGGCTTTGGGTCCT
rs373766741	[Homo sapiens]	CAGCCACCAGCGAGAGCCCAAGACTG	A/G	TAACTGTCCACAGGCAACAGGGAGT
rs373833700	[Homo sapiens]	CCACCCAGGCCGGGGGAATCCAAAG	C/T	GTTTTAAATCGCTCCCAGCTCGCAA
rs374232757	[Homo sapiens]	CCGCGGGCCATAAACACTTGGCTGC	G/T	GCGGCCGCCGCGGGGTTTCTAGGAG
rs374736844	[Homo sapiens]	CACCCAGGCAAGGAGATCTCTTAAGG	A/G	GTAGCGCTGTTCTTCACCTTGGCGA
rs374896479	[Homo sapiens]	GTAAATCCGAAAAAAAGTGTGTGTG	-/TG	GGGGGGTCCACACCACTAATTATTA
rs375682349	[Homo sapiens]	CACCCAGGCCGGGGGAATCCAAAGC	G/T	TTTTAAATCGCTCCCAGCTCGCAAG
rs375857762	[Homo sapiens]	GGCATAATTGCCGGGCTCCATGGAGC	C/T	GAGGGTCGGCTCATGAGGTGCGGGG
rs375917549	[Homo sapiens]	GCTGTACGGAATGCGTTTCTTGCGGC	A/C	GCGACGAAAGGCGCAGGCGTCAGGA
rs376543271	[Homo sapiens]	AATGGGGGTTAATAGGTATTTCTGG	C/T	AGCCCCTGGCTTTGGGTCCTGGGTA
rs376980892	[Homo sapiens]	GCGGCCTGGCTCCCGCAGACCGACC	A/G	CCTTCTTCTTCCATTCGAGATGGCT
rs377339084	[Homo sapiens]	ACGTCCAGGTAACTGGCCATAGGCTG	A/G	TAGGTTCCCGGATATCCCGGATAGA
Build160517-1150m.1rs397856967	[Homo sapiens]	TGCGCATACACACACACACACACACA	-/CA	TTAACCCATCCCAGTGCACACACAT
rs398102310	[Homo sapiens]	TCCCACCCAGGCAAGGAGATCTCTTA	-/A	GGGGTAGCGCTGTTCTTCACCTTGG
rs527565410	[Homo sapiens]	GACCGCCTTCTTCTTCCATTCGAGA	C/T	GGCTCGTACCGAACCTCCTTGCCTT
rs528286447	[Homo sapiens]	TGCTTGTCAGTGGCATGGAGAGATG	G/T	CTGCAGGGACTTGCCCCGTATACTA
rs528690447	[Homo sapiens]	CACTGTCAGGATGAATGATTATGAC	C/T	GGGCCAGGTTCTTTGGGAACCCTGG
rs529100627	[Homo sapiens]	GCCGCATACTCCCGCTCCAGCTCCC	A/G	CAACTGCCCCTTGCTGTACGGAATG
rs529186505	[Homo sapiens]	CTGAGTACCCAGAAAGCCCAAGACC	C/T	CTATCTGCCTCCTGCAAGCTTTAAA
rs529250064	[Homo sapiens]	TCCAGTTTCTCACCAGAGTTTCTTG	C/T	TTGTCTAATTATGAACTGCAGAAAT
rs529331871	[Homo sapiens]	CCCAGCTCAGGCCCCTCACACTGAC	C/T	TCCATCCAGGCCCTCCAGCTACTCA
rs529392210	[Homo sapiens]	GACACTCGGCAGGAGTAGTACCCGC	C/T	TCCAAAGTAACCATAAGGCACGGGA
rs529786232	[Homo sapiens]	GGCCCACCACCAACTGCTCGCCACC	A/G	ACCCCACTACTCGCCACCGACCCGC
rs530147382	[Homo sapiens]	GCACCACTCTGCCACTCCGTTTGTG	C/T	CTGGGAAGGGCTAAGTATGCAAGGC
rs531261946	[Homo sapiens]	TTTACCCATCTCCCACACCCACTCC	C/T	CACGCACCGAATTGAGAGTTATTTA
rs531336842	[Homo sapiens]	AGATGATAGATATGTAGGGCATGTC	C/T	ACAGTTTTAGTTTCCACTAGGCAAA
rs531663684	[Homo sapiens]	TCTCTCTCTCTCTCTGTCTCTGTCT	C/G	TCTCTCTCGCTCTCTCGCTCTTTCT
rs531760254	[Homo sapiens]	GGAAGGGGAAACCCCAGCCACTGGC	A/C	GAATTGCTTGAGGCCCCTCTGTTGG
rs532742415	[Homo sapiens]	AGGTTCCAGACCCCCAAAGGTCTCT	A/G	CCAGGGCCATCTCCGTTAGTGGCGG
rs533123298	[Homo sapiens]	TCTCCCTCTCTCTCTTCTTTTCCCT	C/G	TCCACTCCTCTCTCTCTCATTCCAC
rs533161879	[Homo sapiens]	CCTGCAGTCCTCTCCCTATGGTCTG	C/G	AAGGGGCCCAGGAAACTGTCCCTGA
rs533495725	[Homo sapiens]	ACACATTAACCCATCCCAGTGCACA	-/C	ACATATGTCACGGCTGCAGGAAACC
rs533641489	[Homo sapiens]	GTGGGGCGGCTGGGGTACTCTTCCC	C/T	GGCCGTGGGAGTCTCCGCGGGGTAC
rs534090571	[Homo sapiens]	GAAATGGAGCCTCTAGAGTGGCCTG	A/T	GGAAGGGTCTGGATTTCCCTTTAAG
rs534423784	[Homo sapiens]	CACAAATCTGTCTTTAGAGGTTTTC	C/T	GCTTCCTTTACTACCCCTCCCAAAT
rs535446390	[Homo sapiens]	TTGCAGAGTCTCATTTACACGTCCG	C/G	GGGGAGGGGAGGCGTGGTGGGCGGA
rs535584715	[Homo sapiens]	CTCGCTCTCCCCACCCAGGCCGGGG	A/G	AATCCAAAGCGTTTTAAATCGCTCC
rs536527686	[Homo sapiens]	TAGAACTCCCAGTTTTTCTGGAGAA	C/G	ACAGGAATGTTTCCATTCTACACGA
rs537447730	[Homo sapiens]	AAACCATGACCTGCTTTGGTCAGAA	A/C	CACCAGAAATATTAAGGGAAGACTC
rs538070786	[Homo sapiens]	CCTGCATTCGCTCAGCACGGCCGTC	C/T	TGACGCAAGAGACGCAGGGGCCCGG
rs538974240	[Homo sapiens]	TGGAGTCTGCGCGGCGTGAAAGGGA	A/G	GGAGGAAAAGGCATGGTCAGATACC
rs539086211	[Homo sapiens]	GCAACACATCTGGCTGTTCCAGCCA	C/T	CAGCGAGAGCCCAAGACTGGTAACT
rs539535707	[Homo sapiens]	AAATTAATGGTGAATTACCCAGGCA	C/T	TTTCTCAAATCTCTTTTTCTCTGGA
rs539706443	[Homo sapiens]	TGGGCGACCAGATTCCGCCCCCCTC	C/T	CGCTCCCAGCAAGCCTTCGATATCC
rs540198896	[Homo sapiens]	GGCCTGGGAAGGGTGTTGTCTCTAG	C/G	GGCCTCTCAGCAGAGTCCTTGGCCC
rs540466303	[Homo sapiens]	AAAACAATATGGAAGAAAAGGGAGG	A/C	GATGTCTCTTCAGTGCTTTCCAGTT
rs540916751	[Homo sapiens]	GCACGCGCGCTGATTGGCTGCGGCC	C/T	GGGGGAGAGAAGCTAATAAAATCCT
rs540946232	[Homo sapiens]	AGACAGGGCTAGGATCCCACCCGAC	C/T	GCGGGCCATAAACACTTGGCTGCGG
rs541519790	[Homo sapiens]	GCACCCCAGGGCATGGGTGGCATTG	C/T	TTTGGCGGCTCCGCCGAGCCTGGCA
rs542563548	[Homo sapiens]	TCTCTCTCTCTCTCTCTCTCTGTCT	C/G	TGTCTCTCTCTCTCGCTCTCTCGCT
rs542631169	[Homo sapiens]	CTTTAAGTAAAGACATACGGAGGGA	A/C	GGAGACCCACAGGACTTGAGGGAGG
rs542966654	[Homo sapiens]	CACCACCAACTGCTCGCCACCGACC	C/G	CACTACTCGCCACCGACCCGCTGCT
rs543028086	[Homo sapiens]	GCCACACAACGAATCTGCCCGTTCC	A/C	CTCTCCTCAGTCTTCCTGCTGTTAC
rs543910385	[Homo sapiens]	AAAACGAAATTAAATATTTTTTGCA	C/T	AGGTTCCATACAAGTAAATCCGAAA
rs544838647	[Homo sapiens]	GGGGGTCCACACCACTAATTATTAT	A/G	GCGAGGAAGATAAAGAAGACATGGA
rs544918931	[Homo sapiens]	ACCCATCTCCCACACCCACTCCCCA	C/T	GCACCGAATTGAGAGTTATTTAGCT
rs545324046	[Homo sapiens]	TGTCTGCTTTTTCTAGAACTCCCAG	-/T	TTTTCTGGAGAAGACAGGAATGTTT
rs545481307	[Homo sapiens]	CTGGACCCCAAGAATACAGACGCCT	A/G	TGTGGAGATGCCAGTCTCCCTGCCC
rs545746711	[Homo sapiens]	TCACTGCTCTCACACCCGCGAATCT	A/G	CAAACATACCCACACACCACACACA
rs546307661	[Homo sapiens]	CCATCCAAGGTGGCATAATTGCCGG	G/T	CTCCATGGAGCCGAGGGTCGGCTCA
rs546865081	[Homo sapiens]	CTCCACTCCTCTCTCTCTCATTCCA	C/T	TTAAAAACAACAAGAGAGAAAAGGA
rs546944771	[Homo sapiens]	ACGCACCGAATTGAGAGTTATTTAG	C/T	TTTTGTGTAGAATTAGTTTGGAATT
Build160517-1150m.1rs548892711	[Homo sapiens]	TGCCACTCCGTTTGTGCCTGGGAAG	A/G	GCTAAGTATGCAAGGCTACAAACAT
rs548964260	[Homo sapiens]	GTGTCCATCTCCTGGGGGGGAAGGG	G/T	AGTCGGGGGTGGGGCTGGGAGGCCG
rs550074166	[Homo sapiens]	ACTCCTAATGAGCATTGCTATAATT	A/G	AAGACACCAAGCACGAAATCTTCAC
rs550126263	[Homo sapiens]	GGCCTGGCTCCCGCAGACCGACCGC	-/CTT	CTTCTTCCATTCGAGATGGCTCGTA
rs550726919	[Homo sapiens]	GGCATCAGCGTAGGCGCCGCTGGGT	G/T	GCTGGTCAGAGGGGAGTGGGCGACC
rs550968159	[Homo sapiens]	GTCAGAACCACCAGAAATATTAAGG	C/G	AAGACTCAGAGAGTTTGGGGGAGGA
rs551938680	[Homo sapiens]	TCCATACAAGTAAATCCGAAAAAAA	-/GT	GTGTGTGTGGGGGGGTCCACACCAC
rs552173343	[Homo sapiens]	GATTATGACTGGGCCAGGTTCTTTG	A/G	GAACCCTGGTGGAGTGGGCTGTCAC
rs552466056	[Homo sapiens]	TCTACCAGGGCCATCTCCGTTAGTG	A/G	CGGTGGCAGCCCCTCTTGTGGCCTT
rs552769580	[Homo sapiens]	TGCGCCGGCAGGCCCCCCACCCCCA	A/G	CCTAAGGTGCAGGAAGGACCAGCAC
rs553916265	[Homo sapiens]	AGGTTTTCCGCTTCCTTTACTACCC	A/C	TCCCAAATCAAATCCTTCTGTCTGC
rs553929053	[Homo sapiens]	GGGCCATAAACACTTGGCTGCGGCG	-/GCC	GCCGCGGGGTTTCTAGGAGAGCTGG
rs554044929	[Homo sapiens]	GGATTTCCCTTTAAGTAAAGACATA	C/T	GGAGGGACGGAGACCCACAGGACTT
rs554306913	[Homo sapiens]	AGGGTGCTGCCCGCTGGAGTCTGCG	A/C/T	GGCGTGAAAGGGAGGGAGGAAAAGG
rs555201890	[Homo sapiens]	TTGTCCTTGGTGATGAACTTGTTAGC	C/T	GCATACTCCCGCTCCAGCTCCCGCA
rs555788633	[Homo sapiens]	CAAGACTGGTAACTGTCCACAGGCA	A/G	CAGGGAGTCATGTCGCGGTTCTCCA
rs556045007	[Homo sapiens]	CACCACAGACACGTCCAGGTAACTG	A/G	CCATAGGCTGGTAGGTTCCCGGATA
rs556373488	[Homo sapiens]	CAGCTCGCAAGTCGCCTGCATTCGC	C/T	CAGCACGGCCGTCTTGACGCAAGAG
rs556446830	[Homo sapiens]	ACGAAATTAAATATTTTTTGCACAG	G/T	TTCCATACAAGTAAATCCGAAAAAA
rs556583174	[Homo sapiens]	CCCACCCATGCAGACCCAGGCCTTG	C/T	AAGCCCCAAGCTAAGTCATCTCACA
rs557502169	[Homo sapiens]	GAGCTTATAGAGGCAGAGGAGTAAG	A/T	ACCTGCGATATTGAAAGCTACCCAC
rs558114191	[Homo sapiens]	CCGGGCCCCAGGGAGGTGCCCTGGA	C/T	GCCCCTTACCCAGGGACTCGCTACT
rs558745274	[Homo sapiens]	ACGACAGAAAAATCATCGTATTAAG	G/T	ATGGGTGCTTCCAAGACCAGTGGGT
rs558985400	[Homo sapiens]	TTTTCTAGAACTCCCAGTTTTTCTG	A/G	AGAAGACAGGAATGTTTCCATTCTA
rs559013573	[Homo sapiens]	AGCCACTTTGTGGGAAAGGGCCCAC	A/G	GGCAGTAGTGTACATCACTCCTAAT
rs560323691	[Homo sapiens]	CGCGCTGATTGGCTGCGGCCTGGGG	A/G	AGAGAAGCTAATAAAATCCTAAAGG
rs560532978	[Homo sapiens]	CCCCCACACGCAGCTCAGTACCCAC	A/G	AGGCCCCAGGCCGCTGGAAGCCTGT
rs560597408	[Homo sapiens]	CCCGACCGCGGGCCATAAACACTTG	A/G	CTGCGGCGGCCGCCGCGGGGTTTCT
rs561048036	[Homo sapiens]	CCGCTGGGTGGCTGGTCAGAGGGGA	A/C/G	TGGGCGACCAGATTCCGCCCCCCTC
rs561147346	[Homo sapiens]	GCTGACAGAGCGGATGGGACAAAAT	A/C	TTGTAAAATCCTGAAGTGTCAGTCA
rs562252335	[Homo sapiens]	CTCATCTAATAGAAAGTGAGAGGTT	A/G	TATTCTCTACAGTACATCCAATACC
rs562667952	[Homo sapiens]	CTCTCTCTCTCTCTCTCTCTGTCTC	A/T	GTCTCTCTCTCTCGCTCTCTCGCTC
rs562728582	[Homo sapiens]	TTTTTCACCAATTTTTACTTGGTAG	A/G	TGATAGATATGTAGGGCATGTCCAC
rs562927325	[Homo sapiens]	CCAGGGTGAGAGGTGTAATGGAAGG	C/G	GGTCTGAGAGAAAGCTTCCCTGCAA
rs563065128	[Homo sapiens]	ACCAACTGCTCGCCACCGACCCCAC	G/T	ACTCGCCACCGACCCGCTGCTCGGA
rs563081214	[Homo sapiens]	TATTCTCTCTCTCTCTCTCTCTCTT	-/TC	TCTCTCTCTCTCTCTCTCTCTCTCT
rs564167611	[Homo sapiens]	CAGACGCCTGTGTGGAGATGCCAGT	C/T	TCCCTGCCCTGCAGTCCTCTCCCTA
rs564287419	[Homo sapiens]	CGCTCTCTCGCTCTTTCTCTCCTCT	C/T	TCTCTTCTCCCTCTCTCTCTTCTTT
rs566472800	[Homo sapiens]	GGGAATCTAGGGGGCACCCAGCTCG	C/T	TCTCCCCACCCAGGCCGGGGGAATC
rs566732264	[Homo sapiens]	TTTGCAGAGTCTCATTTACACGTCC	A/G	GGGGGAGGGGAGGCGTGGTGGGCGG
rs566865629	[Homo sapiens]	AGTTATTTAGCTTTTGTGTAGAATT	A/C	GTTTGGAATTGTGCTGGGTAGGGAC
rs567909072	[Homo sapiens]	GGAGCACCAAGCTCATCCTCACCAG	C/T	TCCAAGTCTCCCTCCTCCTCCTCCC
rs568458574	[Homo sapiens]	GGGGTCACCCCGCACCATGCCGCTC	C/G	CCCTCATCTATCTTGCCCCCTCCCC
rs568967699	[Homo sapiens]	CACCCCAGGGCATGGGTGGCATTGC	A/T	TTGGCGGCTCCGCCGAGCCTGGCAG
rs569370079	[Homo sapiens]	CCCACGTCTTTTTAATGGTCCTAAC	A/G	CACCAGTGGAATAAATCTCTAAGAT
rs569387292	[Homo sapiens]	GGCCACTCTTTTAGATTCTACAGGC	A/C	AATTCTGGAAACACGTTTCTGCCCC
rs570672959	[Homo sapiens]	GCGTAGGCGCCGCTGGGTGGCTGGT	C/G	AGAGGGGAGTGGGCGACCAGATTCC
rs570681642	[Homo sapiens]	GTTCTGTTCTCCCTGGCAACACATC	C/T	GGCTGTTCCAGCCACCAGCGAGAGC
rs570975321	[Homo sapiens]	CAGAGAGTTTGGGGGAGGAAATTAA	C/T	GGTGAATTACCCAGGCACTTTCTCA
rs572757386	[Homo sapiens]	GGGCAGACTCAATCATAGCCTCTCA	C/G	CAACCTGACCTTGAACTTGAGCCAC
Build160517-1150m.1rs572869602	[Homo sapiens]	AGATTCTACAGGCAAATTCTGGAAA	C/T	ACGTTTCTGCCCCCACTCCCAATAC
rs573704332	[Homo sapiens]	ATTCTCTCTCTCTCTCTCTCTCTTT	C/T	TCTCTCTCTCTCTCTCTCTCTCTCT
rs573969506	[Homo sapiens]	GATTTCCCTTTAAGTAAAGACATAC	C/G	GAGGGACGGAGACCCACAGGACTTG
rs574104328	[Homo sapiens]	TTTCTAGGAGAGCTGGCTCCGGGAG	G/T	GAAATGTCCTCGAGGTAGTGGCGGC
rs574361767	[Homo sapiens]	TAAACGGACATCACAGCCACACAAC	C/G	AATCTGCCCGTTCCCCTCTCCTCAG
rs574971552	[Homo sapiens]	AGAGACGCAGGGGCCCGGGCACGCG	C/T	GCTGATTGGCTGCGGCCTGGGGGAG
rs575018161	[Homo sapiens]	ATTGGGAAGGGATTCCCAATGAAAG	C/T	GTTTAATACAAAACGAAATTAAATA
rs575381957	[Homo sapiens]	GTCGCCTGCATTCGCTCAGCACGGC	A/C	GTCTTGACGCAAGAGACGCAGGGGC
rs575899185	[Homo sapiens]	ACACGTCCAGGTAACTGGCCATAGG	C/G	TGGTAGGTTCCCGGATATCCCGGAT
rs576490686	[Homo sapiens]	AAGAAGAGAGGCACTTTCCCCCTTT	C/T	TTGGGATCTAAAGAAGTCTGAGGAA
rs577367530	[Homo sapiens]	ACCTGCGATATTGAAAGCTACCCAC	A/T	TGGGGCTTCCTTGAAGGAGGACGTG
rs577472130	[Homo sapiens]	CAAGCACGAAATCTTCACTAGATCG	A/C	ATTTGAAAACAATATGGAAGAAAAG
rs578206677	[Homo sapiens]	GACGCAAGAGACGCAGGGGCCCGGG	C/T	ACGCGCGCTGATTGGCTGCGGCCTG
rs745306184	[Homo sapiens]	GGGTGGCATTGCTTTGGCGGCTCCG	A/C	CGAGCCTGGCAGATCCAAGGGGGCA
rs745392080	[Homo sapiens]	GGAGTGGGCGACCAGATTCCGCCCC	C/T	CTCCCGCTCCCAGCAAGCCTTCGAT
rs745592280	[Homo sapiens]	CCGAAAAAAAGTGTGTGTGGGGGGG	-/GA	TCCACACCACTAATTATTATGGCGA
rs745800027	[Homo sapiens]	AGGTAACTGGCCATAGGCTGGTAGG	G/T	TCCCGGATATCCCGGATAGAAGGCA
rs745889927	[Homo sapiens]	TCTTCCCCGGCCGTGGGAGTCTCCG	C/T	GGGGTACGCGGCCAGGGTGGCTGCC
rs746067606	[Homo sapiens]	TCCATACAAGTAAATCCGAAAAAAA	-/GT	GTGTGTGGGGGGGTCCACACCACTA
rs746542615	[Homo sapiens]	CCGCCTCCAAAGTAACCATAAGGCA	A/C	GGGAGCTGGGGACGTCCCCTGGGGC
rs746927039	[Homo sapiens]	AGATACCCACCCATGCAGACCCAGG	C/T	CTTGCAAGCCCCAAGCTAAGTCATC
rs747003841	[Homo sapiens]	CAACACATCTGGCTGTTCCAGCCAC	C/G	AGCGAGAGCCCAAGACTGGTAACTG
rs747139186	[Homo sapiens]	CCCATCTGCGCTGAACTCTCGCCAG	-/T	TTCCGAAGTCGGCGAGGGAGGGGGT
rs747284372	[Homo sapiens]	ACCAAGCACGAAATCTTCACTAGAT	C/T	GCATTTGAAAACAATATGGAAGAAA
rs747307642	[Homo sapiens]	TTCGATATCCTTGGCTCCATCCAAG	A/G	TGGCATAATTGCCGGGCTCCATGGA
rs747483887	[Homo sapiens]	TCTTTGACCCGGCGGTTCTGAAACC	A/G	GATGGTAATCTGGCGCTCCGAGAGG
rs747755369	[Homo sapiens]	GTGGGAGTCTCCGCGGGGTACGCGG	C/G	CAGGGTGGCTGCCTGGGCACAGGGT
rs747965531	[Homo sapiens]	CTGGGAAAACAGGGTTGGCACCACT	C/G	TGCCACTCCGTTTGTGCCTGGGAAG
rs748263382	[Homo sapiens]	AGGAAAAGGCATGGTCAGATACCCA	C/T	CCATGCAGACCCAGGCCTTGCAAGC
rs748333323	[Homo sapiens]	GCCTGGCAGATCCAAGGGGGCATAG	C/T	TGACAGCAGGCATCAGCGTAGGCGC
rs748353425	[Homo sapiens]	GTGGGTTCTGTTCTCCCTGGCAACA	C/T	ATCTGGCTGTTCCAGCCACCAGCGA
rs748740551	[Homo sapiens]	CTTCGATATCCTTGGCTCCATCCAA	A/G	GTGGCATAATTGCCGGGCTCCATGG
rs748771009	[Homo sapiens]	CTGGGCTTGGCAGGTTCCTGGTCTC	C/T	CCAGGACACCCCCACTTTCGCTCCT
rs748782183	[Homo sapiens]	GGCGAGAACCTTCTTCTCTTTGACC	C/T	GGCGGTTCTGAAACCAGATGGTAAT
rs748824802	[Homo sapiens]	AACAGTCCAGCAGCCAGTGGCCTGG	A/G	AAGGGTGTTGTCTCTAGGGGCCTCT
rs748913219	[Homo sapiens]	CAGACTTCAGGCCTGTGCGCTCAAT	C/T	GTGGAGAATGCGCCGGCAGGCCCCC
rs749101324	[Homo sapiens]	CCCCGGCCGTGGGAGTCTCCGCGGG	C/G	TACGCGGCCAGGGTGGCTGCCTGGG
rs749195398	[Homo sapiens]	GGTTTCAGCGAGCTCCGGGACACTC	G/T	GCAGGAGTAGTACCCGCCTCCAAAG
rs749364697	[Homo sapiens]	CTCTCACACCCGCGAATCTGCAAAC	A/T	TACCCACACACCACACACAGTCAGG
rs749518336	[Homo sapiens]	CTTGCTGTACGGAATGCGTTTCTTG	A/C	GGCCGCGACGAAAGGCGCAGGCGTC
rs749553801	[Homo sapiens]	GCTGCCCGCTGGAGTCTGCGCGGCG	C/T	GAAAGGGAGGGAGGAAAAGGCATGG
rs749651222	[Homo sapiens]	GGCTCAGAGACAAGGGGACCCAGGG	-/T	AATAGAGGTACCTGCAAATGCTGCC
rs750156094	[Homo sapiens]	GGGTAGCGCTGTTCTTCACCTTGGC	A/G	AGAACCTTCTTCTCTTTGACCCGGC
rs750244360	[Homo sapiens]	AGGCTGGTGGCTGCCGAGATCTTGC	A/G	CCTCTTGTCCTTGGTGATGAACTTG
rs750529308	[Homo sapiens]	CTGCCTGGGCACAGGGTTTCAGCGA	A/G	CTCCGGGACACTCGGCAGGAGTAGT
rs750544578	[Homo sapiens]	CCCCACTCCCAATACATGCGCATAC	-/AC	ACACACACACACACACATTAACCCA
rs750621041	[Homo sapiens]	CACGGGAGCTGGGGACGTCCCCTGG	A/G	GCACCCCAGGGCATGGGTGGCATTG
rs750930408	[Homo sapiens]	TAACCGAGGACCTTAAGCTGGACCA	C/G/T	GGGGCTTGGACGATTTTTTAAATCA
rs750945370	[Homo sapiens]	GGACCCAGGGTAATAGAGGTACCTG	A/C	AAATGCTGCCTTCCAAAAGGGACCT
rs751081605	[Homo sapiens]	CTGGTAACTGTCCACAGGCAACAGG	C/G	AGTCATGTCGCGGTTCTCCAGGAGC
Build160517-1150m.1rs751215488	[Homo sapiens]	TCTCTCTCTCTCTCTCTTTCTCTCT	C/T	TCTCTCTCTCTCTCTCTCTCTCTGT
rs751252683	[Homo sapiens]	TTGGGTCCTGGGTACTAGCACCCCA	C/G	TTCATTCCCGGTACCCTTCCTGTCC
rs751338230	[Homo sapiens]	CGCTGGGTGGCTGGTCAGAGGGGAG	C/T	GGGCGACCAGATTCCGCCCCCCTCC
rs751427872	[Homo sapiens]	GCCGAGGGTCGGCTCATGAGGTGCG	A/G	GGGCGGGGAATCTAGGGGGCACCCA
rs751610575	[Homo sapiens]	GCGCTCCGAGAGGCTGGTGGCTGCC	A/G	AGATCTTGCGCCTCTTGTCCTTGGT
rs751698154	[Homo sapiens]	CTGGGGTACTCTTCCCCGGCCGTGG	G/T	AGTCTCCGCGGGGTACGCGGCCAGG
rs751865027	[Homo sapiens]	GGTGGCTGCCTGGGCACAGGGTTTC	A/T	GCGAGCTCCGGGACACTCGGCAGGA
rs752154422	[Homo sapiens]	GGAGGAAGAGGGGACGAGGAGCCGG	A/G	CCCCACCTCCTTCTCCTCCTCTCCC
rs752322954	[Homo sapiens]	AGAGACAAGGGGACCCAGGGTAATA	A/C/G	AGGTACCTGCAAATGCTGCCTTCCA
rs752661579	[Homo sapiens]	TAGGCGCCGCTGGGTGGCTGGTCAG	A/T	GGGGAGTGGGCGACCAGATTCCGCC
rs752722523	[Homo sapiens]	GGCAAGGAGATCTCTTAAGGGGTAG	C/T	GCTGTTCTTCACCTTGGCGAGAACC
rs752747696	[Homo sapiens]	CTTTACTACCCCTCCCAAATCAAAT	A/C	CTTCTGTCTGCTTTTTCTAGAACTC
rs753050808	[Homo sapiens]	CACCGGGCACTGAGCCCAGGTACAG	A/G	ACATCAGAGAATGAACACAGAGGCA
rs753116559	[Homo sapiens]	TGGGGCGGCTGGGGTACTCTTCCCC	A/G	GCCGTGGGAGTCTCCGCGGGGTACG
rs753501228	[Homo sapiens]	GAGGGTGCTGCCCGCTGGAGTCTGC	A/G	CGGCGTGAAAGGGAGGGAGGAAAAG
rs753824154	[Homo sapiens]	TTGGAATTGTGCTGGGTAGGGACAC	C/G	CTGATCCCCACTCAACAGCAAAGAG
rs754258114	[Homo sapiens]	ATGCTGCCTTCCAAAAGGGACCTGG	A/T	GGGTTCTGTTCTCCCTGGCAACACA
rs754273785	[Homo sapiens]	CTCTCTCTCTCTCTCTCTCTCTCTC	-/TGTCTCTG	TCTCTCTCTCTCGCTCTCTCGCTCT
rs754280897	[Homo sapiens]	TCATGTCGCGGTTCTCCAGGAGCAC	C/T	CAGAGTCTGCACCACAGACACGTCC
rs754351804	[Homo sapiens]	TCCTCGTCCTCTTCCCCTGAACCCC	C/T	AGTCCGCATGCACTCACACTCTTTG
rs754487444	[Homo sapiens]	GTCCTTGGTGATGAACTTGTTAGCC	G/T	CATACTCCCGCTCCAGCTCCCGCAA
rs754555497	[Homo sapiens]	ATGAGCTGCTCCGGGCCCCAGGGAG	G/T	TGCCCTGGACGCCCCTTACCCAGGG
rs754598240	[Homo sapiens]	GCTGGTGGCTGCCGAGATCTTGCGC	C/T	TCTTGTCCTTGGTGATGAACTTGTT
rs754684335	[Homo sapiens]	TCTGTCTCCAGCTTCCAGAATTCCG	C/T	ACTGTGAATCTGTCTACGTGGACTG
rs754872559	[Homo sapiens]	TCCGGGACACTCGGCAGGAGTAGTA	C/G	CCGCCTCCAAAGTAACCATAAGGCA
rs754885900	[Homo sapiens]	GGGACGTCCCCTGGGGCACCCCAGG	G/T	CATGGGTGGCATTGCTTTGGCGGCT
rs755437330	[Homo sapiens]	CATGTCGCGGTTCTCCAGGAGCACC	C/G	AGAGTCTGCACCACAGACACGTCCA
rs755585408	[Homo sapiens]	GGCCGCGGCCCACCACCAACTGCTC	G/T	CCACCGACCCCACTACTCGCCACCG
rs755645189	[Homo sapiens]	GCGGGGGCGGGGAATCTAGGGGGCA	A/C	CCAGCTCGCTCTCCCCACCCAGGCC
rs755838178	[Homo sapiens]	GCGCTGTTCTTCACCTTGGCGAGAA	A/C	CTTCTTCTCTTTGACCCGGCGGTTC
rs756007494	[Homo sapiens]	AGTCCTCTCCCTATGGTCTGCAAGG	A/G	GCCCAGGAAACTGTCCCTGATACTG
rs756135357	[Homo sapiens]	CTGGGCACAGGGTTTCAGCGAGCTC	C/T	GGGACACTCGGCAGGAGTAGTACCC
rs756654236	[Homo sapiens]	GTAATAGAGGTACCTGCAAATGCTG	C/T	CTTCCAAAAGGGACCTGGTGGGTTC
rs756970136	[Homo sapiens]	GGGTGGCTGGTCAGAGGGGAGTGGG	A/C	GACCAGATTCCGCCCCCCTCCCGCT
rs757023923	[Homo sapiens]	CCCAGATGTCCTGGAATGAGCTGCT	C/T	CGGGCCCCAGGGAGGTGCCCTGGAC
rs757069417	[Homo sapiens]	GCCTGGCTCCCGCAGACCGACCGCC	G/T	TCTTCTTCCATTCGAGATGGCTCGT
rs757155193	[Homo sapiens]	AAGGGGTAGCGCTGTTCTTCACCTT	A/G	GCGAGAACCTTCTTCTCTTTGACCC
rs757423683	[Homo sapiens]	ACTCTTCCCCGGCCGTGGGAGTCTC	C/T	GCGGGGTACGCGGCCAGGGTGGCTG
rs757433384	[Homo sapiens]	GTGGCTGCCTGGGCACAGGGTTTCA	G/T	CGAGCTCCGGGACACTCGGCAGGAG
rs757620049	[Homo sapiens]	AGGGAGGGGGTTTACTTGCCCGATC	G/T	TTGGTGGGTTTGAGCTTATAGAGGC
rs757776260	[Homo sapiens]	ATACTCCCGCTCCAGCTCCCGCAAC	C/T	GCCCCTTGCTGTACGGAATGCGTTT
rs758166293	[Homo sapiens]	TGGGGCACCCCAGGGCATGGGTGGC	A/C	TTGCTTTGGCGGCTCCGCCGAGCCT
rs758169931	[Homo sapiens]	CGCCGCTGGGTGGCTGGTCAGAGGG	C/G	AGTGGGCGACCAGATTCCGCCCCCC
rs758190709	[Homo sapiens]	CTTGCGGCCGCGACGAAAGGCGCAG	A/G	CGTCAGGAGGGTGCTGCCCGCTGGA
rs758708152	[Homo sapiens]	CAGACACGTCCAGGTAACTGGCCAT	A/G	GGCTGGTAGGTTCCCGGATATCCCG
rs758798025	[Homo sapiens]	GGCGGCTGGGGTACTCTTCCCCGGC	A/C	GTGGGAGTCTCCGCGGGGTACGCGG
rs759087250	[Homo sapiens]	AGGGCCTCCTGGAGAAGTGAGGTGG	A/C	CTTCAGGCTTCAGATAGCACCCAGC
rs759189142	[Homo sapiens]	CCACAACCCCAGGCTCAGAGACAAG	A/G	GGACCCAGGGTAATAGAGGTACCTG
rs759699552	[Homo sapiens]	CCTCCTGGAGAAGTGAGGTGGCCTT	C/T	AGGCTTCAGATAGCACCCAGCTCAG
rs759752190	[Homo sapiens]	CCCCACTTTCGCTCCTCCCACCCAG	A/G	CAAGGAGATCTCTTAAGGGGTAGCG
Build160517-1150m.1rs759813901	[Homo sapiens]	ACCAGCGAGAGCCCAAGACTGGTAA	-/C	TGTCCACAGGCAACAGGGAGTCATG
rs759838136	[Homo sapiens]	TTCTGAAACCAGATGGTAATCTGGC	A/G	CTCCGAGAGGCTGGTGGCTGCCGAG
rs760111060	[Homo sapiens]	AGTGGGGCGGCTGGGGTACTCTTCC	C/T	CGGCCGTGGGAGTCTCCGCGGGGTA
rs760196832	[Homo sapiens]	CGCGGGGTACGCGGCCAGGGTGGCT	A/G	CCTGGGCACAGGGTTTCAGCGAGCT
rs760440566	[Homo sapiens]	GTTTCTTGCGGCCGCGACGAAAGGC	G/T	CAGGCGTCAGGAGGGTGCTGCCCGC
rs760551978	[Homo sapiens]	CCCGGGAATGCGCCTGTGTAAGAGG	A/G	GGCTGGGAAATGGGGGTTAATAGGT
rs760660537	[Homo sapiens]	GGAAATGCCATTGGGACCCACAACC	C/G	CAGGCTCAGAGACAAGGGGACCCAG
rs760808647	[Homo sapiens]	GCTGAACTCTCGCCAGTTCCGAAGT	C/T	GGCGAGGGAGGGGGTTTACTTGCCC
rs760858708	[Homo sapiens]	ATCCCAGTGCACACACATATGTCAC	G/T	GCTGCAGGAAACCTAAATTTTTCTT
rs760874697	[Homo sapiens]	TTGACAGCAGGCATCAGCGTAGGCG	A/C	CGCTGGGTGGCTGGTCAGAGGGGAG
rs761530565	[Homo sapiens]	AAAGGCGCAGGCGTCAGGAGGGTGC	C/T	GCCCGCTGGAGTCTGCGCGGCGTGA
rs761591102	[Homo sapiens]	GTTTAATACAAAACGAAATTAAATA	C/T	TTTTTGCACAGGTTCCATACAAGTA
rs761620419	[Homo sapiens]	GGGGGCGCCCACGTCTTTTTAATGG	C/T	CCTAACACACCAGTGGAATAAATCT
rs761824576	[Homo sapiens]	GCTCCGAGAGGCTGGTGGCTGCCGA	G/T	ATCTTGCGCCTCTTGTCCTTGGTGA
rs761848733	[Homo sapiens]	CCCGATCGTTGGTGGGTTTGAGCTT	-/A	ATAGAGGCAGAGGAGTAAGAACCTG
rs761914407	[Homo sapiens]	TACGGAATGCGTTTCTTGCGGCCGC	A/G	ACGAAAGGCGCAGGCGTCAGGAGGG
rs761959044	[Homo sapiens]	TTCTACAGGCAAATTCTGGAAACAC	G/T	TTTCTGCCCCCACTCCCAATACATG
rs762197066	[Homo sapiens]	GGCACGGGAGCTGGGGACGTCCCCT	A/G	GGGCACCCCAGGGCATGGGTGGCAT
rs762506672	[Homo sapiens]	TTACCCAGGCACTTTCTCAAATCTC	-/T	TTTTCTCTGGAAGGAAGGACTGACT
rs762580646	[Homo sapiens]	CCCAAGACTGGTAACTGTCCACAGG	C/T	AACAGGGAGTCATGTCGCGGTTCTC
rs762580936	[Homo sapiens]	GCGCCTGTGTAAGAGGAGGCTGGGA	A/C	ATGGGGGTTAATAGGTATTTCTGGC
rs762666370	[Homo sapiens]	TCCCGGATAGAAGGCAAACTCAGTG	C/G	GGCGGCTGGGGTACTCTTCCCCGGC
rs762991673	[Homo sapiens]	TCTGGCGCTCCGAGAGGCTGGTGGC	C/T	GCCGAGATCTTGCGCCTCTTGTCCT
rs762994956	[Homo sapiens]	CATAATTGCCGGGCTCCATGGAGCC	A/G	AGGGTCGGCTCATGAGGTGCGGGGG
rs763047500	[Homo sapiens]	GCAAGGAGATCTCTTAAGGGGTAGC	A/G	CTGTTCTTCACCTTGGCGAGAACCT
rs763353615	[Homo sapiens]	ACCATAAGGCACGGGAGCTGGGGAC	A/G	TCCCCTGGGGCACCCCAGGGCATGG
rs763448911	[Homo sapiens]	GTACGCGGCCAGGGTGGCTGCCTGG	A/G	CACAGGGTTTCAGCGAGCTCCGGGA
rs763590684	[Homo sapiens]	AAGGGGACCCAGGGTAATAGAGGTA	A/C	CTGCAAATGCTGCCTTCCAAAAGGG
rs763647363	[Homo sapiens]	AATAGGTATTTCTGGCAGCCCCTGG	C/G	TTTGGGTCCTGGGTACTAGCACCCC
rs763960333	[Homo sapiens]	CAAGGAGATCTCTTAAGGGGTAGCG	C/G	TGTTCTTCACCTTGGCGAGAACCTT
rs764053668	[Homo sapiens]	TGGAGCCGAGGGTCGGCTCATGAGG	A/T	GCGGGGGCGGGGAATCTAGGGGGCA
rs764201750	[Homo sapiens]	GGCGCTCCGAGAGGCTGGTGGCTGC	C/T	GAGATCTTGCGCCTCTTGTCCTTGG
rs764359688	[Homo sapiens]	GCCAGGGTGGCTGCCTGGGCACAGG	G/T	TTTCAGCGAGCTCCGGGACACTCGG
rs764401781	[Homo sapiens]	GCGGCTGGGGTACTCTTCCCCGGCC	A/G	TGGGAGTCTCCGCGGGGTACGCGGC
rs764704232	[Homo sapiens]	GGGCCTCCTGGAGAAGTGAGGTGGC	C/G	TTCAGGCTTCAGATAGCACCCAGCT
rs764764901	[Homo sapiens]	CCCGGGCACGCGCGCTGATTGGCTG	A/C	GGCCTGGGGGAGAGAAGCTAATAAA
rs764889581	[Homo sapiens]	CTCAGAGACAAGGGGACCCAGGGTA	A/G	TAGAGGTACCTGCAAATGCTGCCTT
rs765341927	[Homo sapiens]	CGGGGGCTGGACCAATACATCTGCC	A/G	ATGCCCTGGCCGAATGGCAGGCGAC
rs765923303	[Homo sapiens]	CTGCACATACTGGGTACCCAGGCCG	A/C	TCCTGAGGAACAGTCCAGCAGCCAG
rs765973015	[Homo sapiens]	CGCCTCTTGTCCTTGGTGATGAACT	C/G/T	GTTAGCCGCATACTCCCGCTCCAGC
rs766169510	[Homo sapiens]	GAAAGGCGCAGGCGTCAGGAGGGTG	C/G	TGCCCGCTGGAGTCTGCGCGGCGTG
rs766431405	[Homo sapiens]	TGGACGATTTTTTAAATCAGGAAAT	C/G	GACCTCATCTTCCTCCTCCTCGTCC
rs766443552	[Homo sapiens]	GGAGCTGGGGACGTCCCCTGGGGCA	A/C	CCCAGGGCATGGGTGGCATTGCTTT
rs766577439	[Homo sapiens]	GAAAATACTTTACCCCAGCTTATTC	-/TC	TCTCTCTCTCTCTCTCTTTCTCTCT
rs766909225	[Homo sapiens]	AAGGCAAACTCAGTGGGGCGGCTGG	C/G	GTACTCTTCCCCGGCCGTGGGAGTC
rs766929278	[Homo sapiens]	GTCATGTCGCGGTTCTCCAGGAGCA	A/C	CCAGAGTCTGCACCACAGACACGTC
rs767040936	[Homo sapiens]	GCGAAAATACTTTACCCCAGCTTAT	-/TCTC	TCTCTCTCTCTCTCTCTTTCTCTCT
rs767327174	[Homo sapiens]	TCATGAGGTGCGGGGGCGGGGAATC	C/T	AGGGGGCACCCAGCTCGCTCTCCCC
rs767438744	[Homo sapiens]	CTCCGCGGGGTACGCGGCCAGGGTG	-/GCT	GCCTGGGCACAGGGTTTCAGCGAGC
rs767502912	[Homo sapiens]	GAGGCTGGTGGCTGCCGAGATCTTG	C/T	GCCTCTTGTCCTTGGTGATGAACTT
Build160517-1150m.1rs767708021	[Homo sapiens]	TGGCTGCCTGGGCACAGGGTTTCAG	A/C	GAGCTCCGGGACACTCGGCAGGAGT
rs767816878	[Homo sapiens]	CCTGCTGTTACCAGGGTGAGAGGTG	C/T	AATGGAAGGGGGTCTGAGAGAAAGC
rs768064084	[Homo sapiens]	GATCGTTGGTGGGTTTGAGCTTATA	A/G	AGGCAGAGGAGTAAGAACCTGCGAT
rs768168209	[Homo sapiens]	GCGAGAACCTTCTTCTCTTTGACCC	G/T	GCGGTTCTGAAACCAGATGGTAATC
rs768311961	[Homo sapiens]	CGGCCGTGGGAGTCTCCGCGGGGTA	C/T	GCGGCCAGGGTGGCTGCCTGGGCAC
rs768670673	[Homo sapiens]	GCACGGGAGCTGGGGACGTCCCCTG	A/G	GGCACCCCAGGGCATGGGTGGCATT
rs768851816	[Homo sapiens]	CCAGCTTATTCTCTCTCTCTCTCTC	-/TCTCTT	TCTCTCTCTCTCTCTCTCTCTCTCT
rs768924627	[Homo sapiens]	CGCGGCGTGAAAGGGAGGGAGGAAA	A/G	GGCATGGTCAGATACCCACCCATGC
rs769074510	[Homo sapiens]	TGCTTTGGCGGCTCCGCCGAGCCTG	A/G	CAGATCCAAGGGGGCATAGTTGACA
rs769145488	[Homo sapiens]	CATAAGGCACGGGAGCTGGGGACGT	C/T	CCCTGGGGCACCCCAGGGCATGGGT
rs769323545	[Homo sapiens]	CGGTTTCTAAAGTGCTCTACAGAGC	C/T	CTAGATAGAAAATATGAGGCTAACG
rs769323553	[Homo sapiens]	GAGTGGGCGACCAGATTCCGCCCCC	C/T	TCCCGCTCCCAGCAAGCCTTCGATA
rs769491789	[Homo sapiens]	GAACCTCCTTGCCTTCTTCCTGGGT	C/T	TCTCGGGGGCTGGACCAATACATCT
rs769634543	[Homo sapiens]	GTAACTGGCCATAGGCTGGTAGGTT	C/T	CCGGATATCCCGGATAGAAGGCAAA
rs769938759	[Homo sapiens]	GATGGTAATCTGGCGCTCCGAGAGG	C/G	TGGTGGCTGCCGAGATCTTGCGCCT
rs770172581	[Homo sapiens]	CTCCCGCAACTGCCCCTTGCTGTAC	C/G	GAATGCGTTTCTTGCGGCCGCGACG
rs770443137	[Homo sapiens]	TGAAACCAGATGGTAATCTGGCGCT	-/C	CGAGAGGCTGGTGGCTGCCGAGATC
rs770545259	[Homo sapiens]	CGCCTCCAAAGTAACCATAAGGCAC	G/T	GGAGCTGGGGACGTCCCCTGGGGCA
rs770620686	[Homo sapiens]	AGGGCATGGGTGGCATTGCTTTGGC	A/G	GCTCCGCCGAGCCTGGCAGATCCAA
rs770866726	[Homo sapiens]	CGTGCAATCCTGTTCCTCCAAAGCA	C/T	ACCAGGACAGCACCCTGGCTTCCGG
rs770891609	[Homo sapiens]	GTCCAGGTAACTGGCCATAGGCTGG	G/T	AGGTTCCCGGATATCCCGGATAGAA
rs771173385	[Homo sapiens]	ATCCTTGGCTCCATCCAAGGTGGCA	A/T	AATTGCCGGGCTCCATGGAGCCGAG
rs771264942	[Homo sapiens]	ACACCCCCACTTTCGCTCCTCCCAC	C/G	CAGGCAAGGAGATCTCTTAAGGGGT
rs771352907	[Homo sapiens]	GGTTCTGAAACCAGATGGTAATCTG	G/T	CGCTCCGAGAGGCTGGTGGCTGCCG
rs771483373	[Homo sapiens]	AATAGAGGTACCTGCAAATGCTGCC	-/T	TCCAAAAGGGACCTGGTGGGTTCTG
rs771674803	[Homo sapiens]	GGGAGTCTCCGCGGGGTACGCGGCC	A/C	GGGTGGCTGCCTGGGCACAGGGTTT
rs771829805	[Homo sapiens]	GGGAAAACAGGGTTGGCACCACTCT	A/G	CCACTCCGTTTGTGCCTGGGAAGGG
rs771881502	[Homo sapiens]	GGCGGAGGAAGAGGGGACGAGGAGC	C/T	GGGCCCCACCTCCTTCTCCTCCTCT
rs772259898	[Homo sapiens]	GAAAAGGCATGGTCAGATACCCACC	C/T	ATGCAGACCCAGGCCTTGCAAGCCC
rs772265447	[Homo sapiens]	ACTCCCAGTTTTTCTGGAGAAGACA	A/G	GAATGTTTCCATTCTACACGAGGGT
rs772349818	[Homo sapiens]	TGGGTTCTGTTCTCCCTGGCAACAC	A/G	TCTGGCTGTTCCAGCCACCAGCGAG
rs772439517	[Homo sapiens]	CATCCCAGTGCACACACATATGTCA	C/G	GGCTGCAGGAAACCTAAATTTTTCT
rs772464950	[Homo sapiens]	GCAGGTTCCTGGTCTCCCCAGGACA	A/C	CCCCACTTTCGCTCCTCCCACCCAG
rs772484566	[Homo sapiens]	GGCGACCAGATTCCGCCCCCCTCCC	A/G	CTCCCAGCAAGCCTTCGATATCCTT
rs772923751	[Homo sapiens]	GGGGGGGAAGGGGAGTCGGGGGTGG	G/T	GCTGGGAGGCCGCTCCCGGCCTCAG
rs772962401	[Homo sapiens]	GTAGTACCCGCCTCCAAAGTAACCA	C/T	AAGGCACGGGAGCTGGGGACGTCCC
rs773085292	[Homo sapiens]	AGGCGGATGGCTCTGCGGCCTGGCT	C/T	CCGCAGACCGACCGCCTTCTTCTTC
rs773116234	[Homo sapiens]	ATCTGTCTACGTGGACTGGGAAAAC	-/AG	GGTTGGCACCACTCTGCCACTCCGT
rs773169798	[Homo sapiens]	CAGGGTTGGCACCACTCTGCCACTC	A/C	GTTTGTGCCTGGGAAGGGCTAAGTA
rs773455947	[Homo sapiens]	ACGGCTGCAGGAAACCTAAATTTTT	A/C	TTTGGAAATTGGAAAACTCATCTAA
rs773474611	[Homo sapiens]	CCCCCACTCCCAATACATGCGCATA	C/T	ACACACACACACACACATTAACCCA
rs773491778	[Homo sapiens]	GTTGACAGCAGGCATCAGCGTAGGC	G/T	CCGCTGGGTGGCTGGTCAGAGGGGA
rs773544180	[Homo sapiens]	CCCAGCTCGCAAGTCGCCTGCATTC	G/T	CTCAGCACGGCCGTCTTGACGCAAG
rs773581479	[Homo sapiens]	CCAGCAAGCCTTCGATATCCTTGGC	A/T	CCATCCAAGGTGGCATAATTGCCGG
rs773669789	[Homo sapiens]	GAGGAAAAGGCATGGTCAGATACCC	-/A	CCCATGCAGACCCAGGCCTTGCAAG
rs774095240	[Homo sapiens]	GGCCGTGGGAGTCTCCGCGGGGTAC	A/G	CGGCCAGGGTGGCTGCCTGGGCACA
rs774322029	[Homo sapiens]	CCCAATGAAAGCGTTTAATACAAAA	A/C	GAAATTAAATATTTTTTGCACAGGT
rs774435019	[Homo sapiens]	GCCACCAGCGAGAGCCCAAGACTGG	-/T	TAACTGTCCACAGGCAACAGGGAGT
rs774503212	[Homo sapiens]	GGGGTGGACAAGGAGGGAGGAAGAG	A/G	CAGCCTCTACAATTGTCCACCTACC
rs774579054	[Homo sapiens]	ATAAGGCACGGGAGCTGGGGACGTC	A/C	CCTGGGGCACCCCAGGGCATGGGTG
Build160517-1150m.1rs774673264	[Homo sapiens]	GCGGCGTGAAAGGGAGGGAGGAAAA	C/G	GCATGGTCAGATACCCACCCATGCA
rs774872614	[Homo sapiens]	AGCCTGGCAGATCCAAGGGGGCATA	A/G	TTGACAGCAGGCATCAGCGTAGGCG
rs775189167	[Homo sapiens]	CGAGAGCCCAAGACTGGTAACTGTC	C/T	ACAGGCAACAGGGAGTCATGTCGCG
rs775273363	[Homo sapiens]	GGTTCCCGGATATCCCGGATAGAAG	A/G	CAAACTCAGTGGGGCGGCTGGGGTA
rs775484364	[Homo sapiens]	CATGGACAGAAGGCGGATGGCTCTG	A/C	GGCCTGGCTCCCGCAGACCGACCGC
rs775551181	[Homo sapiens]	GGAAGGACTGACTAGGGGCAGCCTG	C/T	TGGCTTCATTTTCACACGACAGAAA
rs775613793	[Homo sapiens]	CCCCTTGCTGTACGGAATGCGTTTC	C/T	TGCGGCCGCGACGAAAGGCGCAGGC
rs775731553	[Homo sapiens]	GTAATCTGGCGCTCCGAGAGGCTGG	G/T	GGCTGCCGAGATCTTGCGCCTCTTG
rs776203446	[Homo sapiens]	AACCATAAGGCACGGGAGCTGGGGA	C/T	GTCCCCTGGGGCACCCCAGGGCATG
rs776499993	[Homo sapiens]	GACCCACAACCCCAGGCTCAGAGAC	A/C	AGGGGACCCAGGGTAATAGAGGTAC
rs776605755	[Homo sapiens]	CACCCTGGCTTCCGGCTTGTTCTCT	C/T	ACCACCGCTCAGCCTTGGCTCCTGA
rs776869015	[Homo sapiens]	GGCTCCATCCAAGGTGGCATAATTG	A/C	CGGGCTCCATGGAGCCGAGGGTCGG
rs776879752	[Homo sapiens]	ACCCCCACTTTCGCTCCTCCCACCC	A/T	GGCAAGGAGATCTCTTAAGGGGTAG
rs777255235	[Homo sapiens]	CACGGCCGTCTTGACGCAAGAGACG	C/G	AGGGGCCCGGGCACGCGCGCTGATT
rs777265653	[Homo sapiens]	AGGCAAACTCAGTGGGGCGGCTGGG	A/G	TACTCTTCCCCGGCCGTGGGAGTCT
rs777830654	[Homo sapiens]	CGAGGGTCTTGACAATTATATGGAA	C/T	GGCTTACCCTAAACTCTGGGCAGAC
rs777986934	[Homo sapiens]	CTGGCAACACATCTGGCTGTTCCAG	A/C	CACCAGCGAGAGCCCAAGACTGGTA
rs778047967	[Homo sapiens]	GGATATCCCGGATAGAAGGCAAACT	A/C	AGTGGGGCGGCTGGGGTACTCTTCC
rs778197145	[Homo sapiens]	AGAACCTTCTTCTCTTTGACCCGGC	A/G	GTTCTGAAACCAGATGGTAATCTGG
rs778481913	[Homo sapiens]	ATGAACTTGTTAGCCGCATACTCCC	A/G/T	CTCCAGCTCCCGCAACTGCCCCTTG
rs778563157	[Homo sapiens]	GGACACTCGGCAGGAGTAGTACCCG	C/T	CTCCAAAGTAACCATAAGGCACGGG
rs778797220	[Homo sapiens]	CGTGGACTGGGAAAACAGGGTTGGC	A/G	CCACTCTGCCACTCCGTTTGTGCCT
rs778818195	[Homo sapiens]	CAAGTCGCCTGCATTCGCTCAGCAC	C/G	GCCGTCTTGACGCAAGAGACGCAGG
rs778843798	[Homo sapiens]	GACGTCCCCTGGGGCACCCCAGGGC	A/G	TGGGTGGCATTGCTTTGGCGGCTCC
rs778995204	[Homo sapiens]	ATTGCTTGAGGCCCCTCTGTTGGGG	C/T	CTAATGTGCAGTGCAATTCAGAAGA
rs779144066	[Homo sapiens]	AGGGACGGAGACCCACAGGACTTGA	-/G	GGAGGGACGGGGAGAGGGAGAGATG
rs779330626	[Homo sapiens]	CTTCCAAAAGGGACCTGGTGGGTTC	C/T	GTTCTCCCTGGCAACACATCTGGCT
rs779415012	[Homo sapiens]	CCTGGGCTTGGCAGGTTCCTGGTCT	C/T	CCCAGGACACCCCCACTTTCGCTCC
rs779583106	[Homo sapiens]	GTGCAGGAAGGACCAGCACGAACCC	G/T	CTGGCTTTGCTGCGCGGCCAGGAGA
rs779616451	[Homo sapiens]	CACTTTCGCTCCTCCCACCCAGGCA	-/AGG	AGATCTCTTAAGGGGTAGCGCTGTT
rs779692736	[Homo sapiens]	TGGCGAGAACCTTCTTCTCTTTGAC	A/C	CGGCGGTTCTGAAACCAGATGGTAA
rs779730634	[Homo sapiens]	GCCTTTTCCCTCAGTCCCGGGCTCC	A/T	CTTTGGTAAATAGATTTGTAGGTGT
rs779780541	[Homo sapiens]	CAGGGCATGGGTGGCATTGCTTTGG	C/T	GGCTCCGCCGAGCCTGGCAGATCCA
rs780012601	[Homo sapiens]	GCACAGGGTTTCAGCGAGCTCCGGG	A/C	CACTCGGCAGGAGTAGTACCCGCCT
rs780355420	[Homo sapiens]	GTACCTGCAAATGCTGCCTTCCAAA	A/T	GGGACCTGGTGGGTTCTGTTCTCCC
rs780449618	[Homo sapiens]	TGCTGCCCGCTGGAGTCTGCGCGGC	A/G	TGAAAGGGAGGGAGGAAAAGGCATG
rs780859632	[Homo sapiens]	ATGGGTGGCATTGCTTTGGCGGCTC	C/T	GCCGAGCCTGGCAGATCCAAGGGGG
rs780947625	[Homo sapiens]	GGGGAGTGGGCGACCAGATTCCGCC	C/T	CCCTCCCGCTCCCAGCAAGCCTTCG
rs780983734	[Homo sapiens]	GACTCAGGGACAGCAACACAAAGAG	A/G	GAAAGAGAGAAGCTGACAGAGCGGA
rs781039600	[Homo sapiens]	CCTGGCTCCCGCAGACCGACCGCCT	C/T	CTTCTTCCATTCGAGATGGCTCGTA
rs781117900	[Homo sapiens]	CTCTTCCCCGGCCGTGGGAGTCTCC	G/T	CGGGGTACGCGGCCAGGGTGGCTGC
rs781228991	[Homo sapiens]	CCAGGTAACTGGCCATAGGCTGGTA	A/G	GTTCCCGGATATCCCGGATAGAAGG
rs781634127	[Homo sapiens]	TACTCCCGCTCCAGCTCCCGCAACT	C/G	CCCCTTGCTGTACGGAATGCGTTTC
rs796270795	[Homo sapiens]	GCCCCCACTCCCAATACATGCGCAT	-/AC	ACACACACACACACACATTAACCCA
rs865987053	[Homo sapiens]	TCTCTCTCTCTCTCTCTCTGTCTCT	C/G	TCTCTCTCTCTCGCTCTCTCGCTCT
rs866159706	[Homo sapiens]	ATCCAAGGGGGCATAGTTGACAGCA	A/G	GCATCAGCGTAGGCGCCGCTGGGTG
rs866683266	[Homo sapiens]	CGGATGGCTCTGCGGCCTGGCTCCC	A/G	CAGACCGACCGCCTTCTTCTTCCAT
rs866824145	[Homo sapiens]	AGGAATGTTTCCATTCTACACGAGG	A/G	TCTTGACAATTATATGGAATGGCTT
rs867608201	[Homo sapiens]	CAGGACTTGAGGGAGGGACGGGGAG	A/T	GGGAGAGATGAGACTCAGGGACAGC
rs867793282	[Homo sapiens]	TAGAGGTACCTGCAAATGCTGCCTT	C/T	CAAAAGGGACCTGGTGGGTTCTGTT
Build160517-1150m.1rs867819779	[Homo sapiens]	CTCTCTCTCTTTCTCTCTCTCTCTC	C/T	CTCTCTCTCTCTCTCTGTCTCTGTC
rs868002637	[Homo sapiens]	CCCCCAAAGGTCTCTACCAGGGCCA	C/T	CTCCGTTAGTGGCGGTGGCAGCCCC
rs868032657	[Homo sapiens]	TCTCTCTCTCTCTCTCTCTCTTTCT	C/T	TCTCTCTCTCTCTCTCTCTCTCTCT
rs868081191	[Homo sapiens]	CGGCAGGCCCCCCACCCCCAGCCTA	A/G	GGTGCAGGAAGGACCAGCACGAACC
rs868091513	[Homo sapiens]	CCCAGCTTATTCTCTCTCTCTCTCT	C/T	TCTCTTTCTCTCTCTCTCTCTCTCT
rs868133556	[Homo sapiens]	CCTGCAAATGCTGCCTTCCAAAAGG	A/G	ACCTGGTGGGTTCTGTTCTCCCTGG
rs868356668	[Homo sapiens]	TCTCTCTCTCTCTCTCTCTTTCTCT	C/T	TCTCTCTCTCTCTCTCTCTCTCTCT
rs868419175	[Homo sapiens]	GAGGTTTTCCGCTTCCTTTACTACC	A/C	CTCCCAAATCAAATCCTTCTGTCTG
rs868587389	[Homo sapiens]	GCTTATTCTCTCTCTCTCTCTCTCT	C/T	TTTCTCTCTCTCTCTCTCTCTCTCT
rs3169792	[Homo sapiens]	This RS has been withdrawn from dbSNP.
rs52832579	[Homo sapiens]	This RS has been withdrawn from dbSNP.
rs57363296	[Homo sapiens]	This RS has been withdrawn from dbSNP.
rs57827083	[Homo sapiens]	This RS has been withdrawn from dbSNP.
rs60928875	[Homo sapiens]	This RS has been withdrawn from dbSNP.
rs61598238	[Homo sapiens]	This RS has been withdrawn from dbSNP.
rs374959459	[Homo sapiens]	This RS has been withdrawn from dbSNP.
rs386563480	[Homo sapiens]	CCATGATCGTTAGCCTCATATTTTCT	A/G	TCTAGAGCTCTGTAGAGCACTTTAG

## Sheet: Ensembl Results
Variant ID	vf	Location	Chr: bp	vf_allele	Alleles	gmaf_allele	Global MAF	Class	Source	Evidence	Clin. Sig.	Conseq. Type	AA	AA coord	sift_sort	sift_class	SIFT	polyphen_sort	polyphen_class	PolyPhen	Transcript
COSM4640115	156775646	17:48726799	17:48726799	COSMIC_MUTATION	COSMIC_MUTATION	-		somatic_sequence_alteration	COSMIC	Phenotype_or_Disease		Coding sequence variant				-			-		ENST00000290295
COSM5212328	156775647	17:48726811	17:48726811	COSMIC_MUTATION	COSMIC_MUTATION	-		somatic_sequence_alteration	COSMIC	ExAC		Coding sequence variant				-			-		ENST00000290295
COSM3726694	156775648	17:48726813	17:48726813	COSMIC_MUTATION	COSMIC_MUTATION	-		somatic_sequence_alteration	COSMIC	Phenotype_or_Disease		Coding sequence variant				-			-		ENST00000290295
COSM5094367	156775649	17:48726820	17:48726820	COSMIC_MUTATION	COSMIC_MUTATION	-		somatic_sequence_alteration	COSMIC	Multiple_observations		Coding sequence variant				-			-		ENST00000290295
COSM5212329	156775650	17:48726832	17:48726832	COSMIC_MUTATION	COSMIC_MUTATION	-		somatic_sequence_alteration	COSMIC	ExAC		Coding sequence variant				-			-		ENST00000290295
COSM5094368	156775651	17:48726842	17:48726842	COSMIC_MUTATION	COSMIC_MUTATION	-		somatic_sequence_alteration	COSMIC	Phenotype_or_Disease		Coding sequence variant				-			-		ENST00000290295
COSM2697730	156775652	17:48726845	17:48726845	COSMIC_MUTATION	COSMIC_MUTATION	-		somatic_sequence_alteration	COSMIC	Multiple_observations~Frequency~1000Genomes~ExAC		Coding sequence variant				-			-		ENST00000290295
COSM4067400	156775653	17:48726873	17:48726873	COSMIC_MUTATION	COSMIC_MUTATION	-		somatic_sequence_alteration	COSMIC	Multiple_observations~Frequency~1000Genomes~ESP~Phenotype_or_Disease~ExAC		Coding sequence variant				-			-		ENST00000290295
COSM980635	156775654	17:48726884	17:48726884	COSMIC_MUTATION	COSMIC_MUTATION	-		somatic_sequence_alteration	COSMIC	ExAC		Coding sequence variant				-			-		ENST00000290295
COSM980636	156775655	17:48726906	17:48726906	COSMIC_MUTATION	COSMIC_MUTATION	-		somatic_sequence_alteration	COSMIC	Frequency~1000Genomes		Coding sequence variant				-			-		ENST00000290295
COSM3725278	156775656	17:48726937	17:48726937	COSMIC_MUTATION	COSMIC_MUTATION	-		somatic_sequence_alteration	COSMIC	Multiple_observations		Coding sequence variant				-			-		ENST00000290295
COSM4690977	156775657	17:48726937	17:48726937	COSMIC_MUTATION	COSMIC_MUTATION	-		somatic_sequence_alteration	COSMIC	Multiple_observations~Frequency~HapMap~1000Genomes		Coding sequence variant				-			-		ENST00000290295
COSM1254351	156775658	17:48726938	17:48726938	COSMIC_MUTATION	COSMIC_MUTATION	-		somatic_sequence_alteration	COSMIC	Multiple_observations		Coding sequence variant				-			-		ENST00000290295
COSM1710412	156775659	17:48726969	17:48726969	COSMIC_MUTATION	COSMIC_MUTATION	-		somatic_sequence_alteration	COSMIC	Multiple_observations		Coding sequence variant				-			-		ENST00000290295
COSM5339196	156775660	17:48726973	17:48726973	COSMIC_MUTATION	COSMIC_MUTATION	-		somatic_sequence_alteration	COSMIC	Multiple_observations		Coding sequence variant				-			-		ENST00000290295
COSM4067401	156775661	17:48726979	17:48726979	COSMIC_MUTATION	COSMIC_MUTATION	-		somatic_sequence_alteration	COSMIC	Multiple_observations~Frequency~1000Genomes		Coding sequence variant				-			-		ENST00000290295
COSM3819869	156775662	17:48726980	17:48726980	COSMIC_MUTATION	COSMIC_MUTATION	-		somatic_sequence_alteration	COSMIC	Frequency~1000Genomes		Coding sequence variant				-			-		ENST00000290295
COSM3518751	156775663	17:48726981	17:48726981	COSMIC_MUTATION	COSMIC_MUTATION	-		somatic_sequence_alteration	COSMIC	Frequency~1000Genomes		Coding sequence variant				-			-		ENST00000290295
COSM4067402	156775664	17:48726987	17:48726987	COSMIC_MUTATION	COSMIC_MUTATION	-		somatic_sequence_alteration	COSMIC	Multiple_observations~Frequency~1000Genomes		Coding sequence variant				-			-		ENST00000290295
COSM349362	156775665	17:48726991	17:48726991	COSMIC_MUTATION	COSMIC_MUTATION	-		somatic_sequence_alteration	COSMIC	Frequency~1000Genomes		Coding sequence variant				-			-		ENST00000290295
COSM4555427	156775666	17:48726991	17:48726991	COSMIC_MUTATION	COSMIC_MUTATION	-		somatic_sequence_alteration	COSMIC	Frequency~1000Genomes		Coding sequence variant				-			-		ENST00000290295
COSM1130240	156775667	17:48726993	17:48726993	COSMIC_MUTATION	COSMIC_MUTATION	-		somatic_sequence_alteration	COSMIC	Multiple_observations		Coding sequence variant				-			-		ENST00000290295
COSM5294564	156775668	17:48726994	17:48726994	COSMIC_MUTATION	COSMIC_MUTATION	-		somatic_sequence_alteration	COSMIC	Multiple_observations		Coding sequence variant				-			-		ENST00000290295
COSM4130344	156775669	17:48726996	17:48726996	COSMIC_MUTATION	COSMIC_MUTATION	-		somatic_sequence_alteration	COSMIC	Frequency~1000Genomes		Coding sequence variant				-			-		ENST00000290295
COSM1243312	156775670	17:48726999	17:48726999	COSMIC_MUTATION	COSMIC_MUTATION	-		somatic_sequence_alteration	COSMIC	Multiple_observations~Frequency~1000Genomes~ESP~ExAC		Coding sequence variant				-			-		ENST00000290295
COSM1254352	156775671	17:48727001	17:48727001	COSMIC_MUTATION	COSMIC_MUTATION	-		somatic_sequence_alteration	COSMIC	ExAC		Coding sequence variant				-			-		ENST00000290295
COSM2150664	156775672	17:48727004	17:48727004	COSMIC_MUTATION	COSMIC_MUTATION	-		somatic_sequence_alteration	COSMIC	ExAC		Coding sequence variant				-			-		ENST00000290295
COSM980637	156775673	17:48727005	17:48727005	COSMIC_MUTATION	COSMIC_MUTATION	-		somatic_sequence_alteration	COSMIC	ExAC		Coding sequence variant				-			-		ENST00000290295
COSM4067403	156775674	17:48727017	17:48727017	COSMIC_MUTATION	COSMIC_MUTATION	-		somatic_sequence_alteration	COSMIC	Phenotype_or_Disease		Coding sequence variant				-			-		ENST00000290295
COSM3421664	156775675	17:48727040	17:48727040	COSMIC_MUTATION	COSMIC_MUTATION	-		somatic_sequence_alteration	COSMIC	Phenotype_or_Disease		Coding sequence variant				-			-		ENST00000290295
COSM980638	156775681	17:48728001	17:48728001	COSMIC_MUTATION	COSMIC_MUTATION	-		somatic_sequence_alteration	COSMIC	Multiple_observations~ESP~ExAC		Coding sequence variant				-			-		ENST00000290295
COSM1710413	156775682	17:48728009	17:48728009	COSMIC_MUTATION	COSMIC_MUTATION	-		somatic_sequence_alteration	COSMIC	ExAC		Coding sequence variant				-			-		ENST00000290295
COSM320861	156775683	17:48728016	17:48728016	COSMIC_MUTATION	COSMIC_MUTATION	-		somatic_sequence_alteration	COSMIC	ExAC		Coding sequence variant				-			-		ENST00000290295
COSM3518752	156775684	17:48728037	17:48728037	COSMIC_MUTATION	COSMIC_MUTATION	-		somatic_sequence_alteration	COSMIC	ExAC		Coding sequence variant				-			-		ENST00000290295
COSM1710414	156775685	17:48728038	17:48728038	COSMIC_MUTATION	COSMIC_MUTATION	-		somatic_sequence_alteration	COSMIC	ExAC		Coding sequence variant				-			-		ENST00000290295
COSM472956	156775686	17:48728046	17:48728046	COSMIC_MUTATION	COSMIC_MUTATION	-		somatic_sequence_alteration	COSMIC	Phenotype_or_Disease		Coding sequence variant				-			-		ENST00000290295
COSM1479695	156775687	17:48728060	17:48728060	COSMIC_MUTATION	COSMIC_MUTATION	-		somatic_sequence_alteration	COSMIC	Multiple_observations~Frequency~1000Genomes~ExAC		Coding sequence variant				-			-		ENST00000290295
COSM3672485	156775688	17:48728080	17:48728080	COSMIC_MUTATION	COSMIC_MUTATION	-		somatic_sequence_alteration	COSMIC	Phenotype_or_Disease		Coding sequence variant				-			-		ENST00000290295
COSM4430422	156775689	17:48728137	17:48728137	COSMIC_MUTATION	COSMIC_MUTATION	-		somatic_sequence_alteration	COSMIC	ExAC		Coding sequence variant				-			-		ENST00000290295
COSM707046	156775690	17:48728159	17:48728159	COSMIC_MUTATION	COSMIC_MUTATION	-		somatic_sequence_alteration	COSMIC	Multiple_observations~Phenotype_or_Disease~ExAC		Coding sequence variant				-			-		ENST00000290295
COSM4423855	156775691	17:48728167	17:48728167	COSMIC_MUTATION	COSMIC_MUTATION	-		somatic_sequence_alteration	COSMIC	ExAC		Coding sequence variant				-			-		ENST00000290295
COSM980639	156775692	17:48728176	17:48728176	COSMIC_MUTATION	COSMIC_MUTATION	-		somatic_sequence_alteration	COSMIC	Phenotype_or_Disease		Coding sequence variant				-			-		ENST00000290295
COSM5220058	156775693	17:48728246	17:48728246-48728393	COSMIC_MUTATION	COSMIC_MUTATION	-		somatic_sequence_alteration	COSMIC	ExAC		Coding sequence variant				-			-		ENST00000290295
COSM4429785	156775694	17:48728258	17:48728258	COSMIC_MUTATION	COSMIC_MUTATION	-		somatic_sequence_alteration	COSMIC	Multiple_observations~Frequency~1000Genomes~ExAC		Coding sequence variant				-			-		ENST00000290295
COSM1285421	156775695	17:48728290	17:48728290	COSMIC_MUTATION	COSMIC_MUTATION	-		somatic_sequence_alteration	COSMIC	Multiple_observations~Frequency~1000Genomes~ExAC		Coding sequence variant				-			-		ENST00000290295
COSM4067404	156775696	17:48728291	17:48728291	COSMIC_MUTATION	COSMIC_MUTATION	-		somatic_sequence_alteration	COSMIC	ExAC		Coding sequence variant				-			-		ENST00000290295
COSM1302971	156775697	17:48728303	17:48728303	COSMIC_MUTATION	COSMIC_MUTATION	-		somatic_sequence_alteration	COSMIC	ExAC		Coding sequence variant				-			-		ENST00000290295
COSM390113	156775698	17:48728323	17:48728323	COSMIC_MUTATION	COSMIC_MUTATION	-		somatic_sequence_alteration	COSMIC	ExAC		Coding sequence variant				-			-		ENST00000290295
COSM4067405	156775699	17:48728338	17:48728338	COSMIC_MUTATION	COSMIC_MUTATION	-		somatic_sequence_alteration	COSMIC	Multiple_observations~Frequency~ESP~ExAC		Coding sequence variant				-			-		ENST00000290295
CM120253	155557912	17:48728343	17:48728343	HGMD_MUTATION	HGMD_MUTATION	-		SNP	HGMD-PUBLIC	ExAC		Coding sequence variant				-			-		ENST00000290295
COSM3889825	156775700	17:48728343	17:48728343	COSMIC_MUTATION	COSMIC_MUTATION	-		somatic_sequence_alteration	COSMIC	Frequency~1000Genomes		Coding sequence variant				-			-		ENST00000290295
COSM311838	156775701	17:48728361	17:48728361	COSMIC_MUTATION	COSMIC_MUTATION	-		somatic_sequence_alteration	COSMIC	Multiple_observations		Coding sequence variant				-			-		ENST00000290295
COSM4067406	156775702	17:48728367	17:48728367	COSMIC_MUTATION	COSMIC_MUTATION	-		somatic_sequence_alteration	COSMIC	Frequency~1000Genomes		Coding sequence variant				-			-		ENST00000290295
COSM3518753	156775703	17:48728372	17:48728372	COSMIC_MUTATION	COSMIC_MUTATION	-		somatic_sequence_alteration	COSMIC	Multiple_observations~Frequency~1000Genomes		Coding sequence variant				-			-		ENST00000290295
COSM311837	156775704	17:48728374	17:48728374	COSMIC_MUTATION	COSMIC_MUTATION	-		somatic_sequence_alteration	COSMIC	Multiple_observations~Frequency~1000Genomes		Coding sequence variant				-			-		ENST00000290295
COSM3402974	156775705	17:48728375	17:48728375	COSMIC_MUTATION	COSMIC_MUTATION	-		somatic_sequence_alteration	COSMIC	Frequency~1000Genomes		Coding sequence variant				-			-		ENST00000290295
COSM369079	156775706	17:48728376	17:48728376	COSMIC_MUTATION	COSMIC_MUTATION	-		somatic_sequence_alteration	COSMIC	Multiple_observations		Coding sequence variant				-			-		ENST00000290295
COSM2697752	156775707	17:48728384	17:48728384	COSMIC_MUTATION	COSMIC_MUTATION	-		somatic_sequence_alteration	COSMIC	Multiple_observations		Coding sequence variant				-			-		ENST00000290295
COSM366238	156775708	17:48728400	17:48728400	COSMIC_MUTATION	COSMIC_MUTATION	-		somatic_sequence_alteration	COSMIC	Frequency~1000Genomes		Coding sequence variant				-			-		ENST00000290295
COSM3378236	156775709	17:48728413	17:48728413	COSMIC_MUTATION	COSMIC_MUTATION	-		somatic_sequence_alteration	COSMIC	Frequency~1000Genomes		Coding sequence variant				-			-		ENST00000290295
COSM4530346	156775710	17:48728426	17:48728426	COSMIC_MUTATION	COSMIC_MUTATION	-		somatic_sequence_alteration	COSMIC	Multiple_observations~Frequency~1000Genomes		Coding sequence variant				-			-		ENST00000290295
COSM4596319	156775711	17:48728436	17:48728436	COSMIC_MUTATION	COSMIC_MUTATION	-		somatic_sequence_alteration	COSMIC	Multiple_observations		Coding sequence variant				-			-		ENST00000290295
COSM3518754	156775712	17:48728440	17:48728440	COSMIC_MUTATION	COSMIC_MUTATION	-		somatic_sequence_alteration	COSMIC	Multiple_observations		Coding sequence variant				-			-		ENST00000290295
COSM5220766	156775713	17:48728456	17:48728456	COSMIC_MUTATION	COSMIC_MUTATION	-		somatic_sequence_alteration	COSMIC	Frequency~1000Genomes		Coding sequence variant				-			-		ENST00000290295
COSM980640	156775714	17:48728463	17:48728463	COSMIC_MUTATION	COSMIC_MUTATION	-		somatic_sequence_alteration	COSMIC	Frequency~1000Genomes		Coding sequence variant				-			-		ENST00000290295
COSM1384020	156775715	17:48728509	17:48728509	COSMIC_MUTATION	COSMIC_MUTATION	-		somatic_sequence_alteration	COSMIC	Multiple_observations~Frequency~1000Genomes		Coding sequence variant				-			-		ENST00000290295
COSM4615265	156775716	17:48728521	17:48728521-48728522	COSMIC_MUTATION	COSMIC_MUTATION	-		somatic_sequence_alteration	COSMIC	Frequency~1000Genomes		Coding sequence variant				-			-		ENST00000290295
COSM472957	156775717	17:48728522	17:48728522	COSMIC_MUTATION	COSMIC_MUTATION	-		somatic_sequence_alteration	COSMIC	Multiple_observations		Coding sequence variant				-			-		ENST00000290295
COSM3889826	156775718	17:48728531	17:48728531	COSMIC_MUTATION	COSMIC_MUTATION	-		somatic_sequence_alteration	COSMIC	Multiple_observations~Frequency~1000Genomes		Coding sequence variant				-			-		ENST00000290295
COSM3421665	156775719	17:48728560	17:48728560	COSMIC_MUTATION	COSMIC_MUTATION	-		somatic_sequence_alteration	COSMIC	Multiple_observations		Coding sequence variant				-			-		ENST00000290295
COSM4569229	156775720	17:48728579	17:48728579	COSMIC_MUTATION	COSMIC_MUTATION	-		somatic_sequence_alteration	COSMIC	Frequency~1000Genomes		Coding sequence variant				-			-		ENST00000290295

## Sheet: SIFT
Table 1. List of nsSNP's predicted by SIFT as deleterious								Table 1. List of nsSNP's predicted by SIFT as deleterious
Variant ID	NCBI AC.No	Nucleotide Variation	AA Variation	SIFT Score	SIFT Tolerance Index			Variant ID	NCBI AC.No	Nucleotide Variation	AA Variation	SIFT Score	SIFT Tolerance Index
																								Del	Non-Del
rs752722523	NP_006352	G-A	A282T	0.65	Tolerated			rs761914407	NP_006352	C-T	R215C	0	Affects Protein Function											0	0.65
rs763960333	NP_006352	G-C	S281T	0.51	Tolerated			rs779330626	NP_006352	A-G	Q188R	0	Affects Protein Function											0	0.51
rs200997384	NP_006352	G-T	V278L	0.74	Tolerated			rs772349818	NP_006352	T-C	M182T	0.05	Affects Protein Function											0.05	0.74
rs191886930	NP_006352	G-A	A276T	0.19	Tolerated			rs570681642	NP_006352	A-G	Q181R	0	Affects Protein Function											0	0.19
rs761914407	NP_006352	C-T	R215C	0	Affects Protein Function			rs777986934	NP_006352	G-T	G177V	0	Affects Protein Function											0	0.32
rs145059285	NP_006352	G-A	A212T	0.32	Tolerated			rs539086211	NP_006352	G-A	G176D	0.03	Affects Protein Function											0.03	0.29
rs758190709	NP_006352	C-T	A210V	0.29	Tolerated			rs747003841	NP_006352	G-C	G176R	0.01	Affects Protein Function											0.01	0.43
rs766169510	NP_006352	G-C	Q205H	0.43	Tolerated			rs587780164	NP_006352	G-A	D167N	0.01	Affects Protein Function											0.01	0.87
rs761530565	NP_006352	A-G	Q205R	0.87	Tolerated			rs751081605	NP_006352	C-G	S162C	0.01	Affects Protein Function											0.01	0.23
rs750945370	NP_006352	G-T	A200S	0.23	Tolerated			rs587780163	NP_006352	C-T	A154V	0.01	Affects Protein Function											0.01	0.16
rs756654236	NP_006352	G-A	A197T	0.16	Tolerated			rs766929278	NP_006352	G-T	G153V	0	Affects Protein Function											0	0.13
rs780355420	NP_006352	T-A	F194I	0.13	Tolerated			rs556045007	NP_006352	C-T	A141V	0	Affects Protein Function				Deleterious nsSNP's	Non-Deleterios nsSNP's						0	0.16
rs779330626	NP_006352	A-G	Q188R	0	Affects Protein Function			rs575899185	NP_006352	G-C	Q138H	0.01	Affects Protein Function				39	56						0.01	0.86
rs748353425	NP_006352	G-A	M182I	0.16	Tolerated			rs770891609	NP_006352	A-C	Y137S	0.01	Affects Protein Function			total	95	95						0.01	0.45
rs772349818	NP_006352	T-C	M182T	0.05	Affects Protein Function			rs769634543	NP_006352	G-A	G135E	0.01	Affects Protein Function											0.01	0.08
rs570681642	NP_006352	A-G	Q181R	0	Affects Protein Function			rs775273363	NP_006352	C-T	A128V	0	Affects Protein Function											0	0.52
rs777986934	NP_006352	G-T	G177V	0	Affects Protein Function			rs201428095	NP_006352	G-A	R123H	0.01	Affects Protein Function											0.01	1
rs539086211	NP_006352	G-A	G176D	0.03	Affects Protein Function			rs8556	NP_006352	C-A	S122R	0	Affects Protein Function											0	0.19
rs747003841	NP_006352	G-C	G176R	0.01	Affects Protein Function			rs760111060	NP_006352	G-A	G117E	0	Affects Protein Function				Deleterious nsSNP's	Non-Deleterious nsSNP's						0	0.09
rs148649390	NP_006352	G-T	A175S	0.86	Tolerated			rs533641489	NP_006352	G-A	G117R	0	Affects Protein Function				0.410526	0.589474						0	0.06
rs587780164	NP_006352	G-A	D167N	0.01	Affects Protein Function			rs763448911	NP_006352	C-T	A101V	0.04	Affects Protein Function			total	1	1						0.04	0.56
rs751081605	NP_006352	C-G	S162C	0.01	Affects Protein Function			rs757433384	NP_006352	C-A	L97M	0.03	Affects Protein Function											0.03	0.16
rs587780163	NP_006352	C-T	A154V	0.01	Affects Protein Function			rs138213197	NP_006352	G-A	G84E	0	Affects Protein Function											0	0.46
rs766929278	NP_006352	G-T	G153V	0	Affects Protein Function			rs772962401	NP_006352	A-G	Y80C	0	Affects Protein Function											0	1
rs754280897	NP_006352	G-A	G153S	0.45	Tolerated			rs763353615	NP_006352	C-T	T73M	0	Affects Protein Function											0	0.09
rs140373548	NP_006352	C-A	L152M	0.08	Tolerated			rs778843798	NP_006352	T-C	C66R	0	Affects Protein Function											0	0.34
rs587780162	NP_006352	G-A	V146M	0.52	Tolerated			rs199813155	NP_006352	G-A	C63Y	0	Affects Protein Function											0	0.32
rs556045007	NP_006352	C-T	A141V	0	Affects Protein Function			rs758166293	NP_006352	T-G	C63G	0.03	Affects Protein Function											0.03	0.34
rs575899185	NP_006352	G-C	Q138H	0.01	Affects Protein Function			rs568967699	NP_006352	A-T	K61M	0	Affects Protein Function											0	0.1
rs770891609	NP_006352	A-C	Y137S	0.01	Affects Protein Function			rs770620686	NP_006352	C-T	P59L	0.02	Affects Protein Function											0.02	0.32
rs745800027	NP_006352	A-C	T136P	1	Tolerated			rs199799743	NP_006352	C-T	T41M	0.03	Affects Protein Function											0.03	0.19
rs769634543	NP_006352	G-A	G135E	0.01	Affects Protein Function			rs773491778	NP_006352	C-A	A39E	0.04	Affects Protein Function											0.04	0.1
rs775273363	NP_006352	C-T	A128V	0	Affects Protein Function			rs561048036	NP_006352	C-G	H30Q	0	Affects Protein Function											0	0.33
rs762666370	NP_006352	C-G	P124R	0.19	Tolerated			rs587780165	NP_006352	G-A	R25Q	0.01	Affects Protein Function											0.01	0.27
rs201428095	NP_006352	G-A	R123H	0.01	Affects Protein Function			rs780947625	NP_006352	G-A	G24R	0.01	Affects Protein Function											0.01	0.91
rs8556	NP_006352	C-A	S122R	0	Affects Protein Function			rs539706443	NP_006352	G-A	G22R	0.05	Affects Protein Function											0.05	1
rs766909225	NP_006352	C-G	P121A	0.09	Tolerated			rs772484566	NP_006352	C-T	A21V	0.01	Affects Protein Function											0.01	0.05
rs760111060	NP_006352	G-A	G117E	0	Affects Protein Function			rs776869015	NP_006352	G-T	G4V	0	Affects Protein Function											0	0.15
rs533641489	NP_006352	G-A	G117R	0	Affects Protein Function			rs546307661	NP_006352	C-A	P3T	0.02	Affects Protein Function											0.02	0.61
rs764401781	NP_006352	C-T	T115M	0.06	Tolerated																				0.21
rs751698154	NP_006352	C-A	P114T	0.56	Tolerated																				0.85
rs781117900	NP_006352	C-A	A111E	0.16	Tolerated																				0.58
rs745889927	NP_006352	G-A	A111T	0.46	Tolerated																				0.54
rs370361482	NP_006352	C-G	P110A	1	Tolerated																				0.33
rs774095240	NP_006352	C-T	A108V	0.09	Tolerated																				1
rs747755369	NP_006352	G-C	A107P	0.34	Tolerated																				0.98
rs771674803	NP_006352	T-G	L106R	0.32	Tolerated																				0.05
rs140492479	NP_006352	C-T	T105I	0.34	Tolerated																				0.22
rs760196832	NP_006352	C-T	A103V	0.1	Tolerated																				0.04
rs763448911	NP_006352	C-T	A101V	0.04	Affects Protein Function																				0.18
rs764359688	NP_006352	C-A	P99T	0.32	Tolerated																				0.15
rs751865027	NP_006352	T-A	L97Q	0.19	Tolerated																				0.47
rs757433384	NP_006352	C-A	L97M	0.03	Affects Protein Function																				0.3
rs756135357	NP_006352	G-A	R94Q	0.1	Tolerated																				0.37
rs780012601	NP_006352	T-G	S93A	0.33	Tolerated																				0.18
rs778563157	NP_006352	G-A	G85D	0.27	Tolerated																				0.61
rs529392210	NP_006352	G-A	G85S	0.91	Tolerated																		Count (n)	39	56
rs138213197	NP_006352	G-A	G84E	0	Affects Protein Function																		Mean	0.45	22.29
rs772962401	NP_006352	A-G	Y80C	0	Affects Protein Function																		S.D	0.0149628	0.295164
rs746542615	NP_006352	G-T	V78L	1	Tolerated
rs763353615	NP_006352	C-T	T73M	0	Affects Protein Function
rs774579054	NP_006352	G-T	G72V	0.05	Tolerated
rs750621041	NP_006352	C-T	P70L	0.15	Tolerated
rs370934116	NP_006352	C-A	P70T	0.61	Tolerated
rs766443552	NP_006352	G-T	V69L	0.21	Tolerated
rs587780161	NP_006352	C-T	P67S	0.85	Tolerated
rs778843798	NP_006352	T-C	C66R	0	Affects Protein Function
rs199813155	NP_006352	G-A	C63Y	0	Affects Protein Function
rs758166293	NP_006352	T-G	C63G	0.03	Affects Protein Function
rs568967699	NP_006352	A-T	K61M	0	Affects Protein Function
rs770620686	NP_006352	C-T	P59L	0.02	Affects Protein Function
rs745306184	NP_006352	G-T	A57S	0.58	Tolerated
rs769074510	NP_006352	C-T	P54S	0.54	Tolerated
rs11551892	NP_006352	G-C	A49P	0.33	Tolerated
rs748333323	NP_006352	A-G	N47S	1	Tolerated
rs199799743	NP_006352	C-T	T41M	0.03	Affects Protein Function
rs773491778	NP_006352	C-A	A39E	0.04	Affects Protein Function
rs760874697	NP_006352	G-T	A39S	0.98	Tolerated
rs587780160	NP_006352	C-A	A38E	0.05	Tolerated
rs550726919	NP_006352	C-A	H36N	0.22	Tolerated
rs79344505	NP_006352	C-A	L33M	0.04	Tolerated
rs758169931	NP_006352	C-G	S31C	0.18	Tolerated
rs561048036	NP_006352	C-G	H30Q	0	Affects Protein Function
rs751338230	NP_006352	A-G	H30R	0.15	Tolerated
rs756970136	NP_006352	G-T	A29S	0.47	Tolerated
rs587780165	NP_006352	G-A	R25Q	0.01	Affects Protein Function
rs780947625	NP_006352	G-A	G24R	0.01	Affects Protein Function
rs745392080	NP_006352	G-A	G23E	0.3	Tolerated
rs769323553	NP_006352	G-A	G23R	0.37	Tolerated
rs539706443	NP_006352	G-A	G22R	0.05	Affects Protein Function
rs772484566	NP_006352	C-T	A21V	0.01	Affects Protein Function
rs747307642	NP_006352	C-T	T8I	0.18	Tolerated
rs771173385	NP_006352	A-T	Y6F	0.61	Tolerated
rs776869015	NP_006352	G-T	G4V	0	Affects Protein Function
rs546307661	NP_006352	C-A	P3T	0.02	Affects Protein Function

## Sheet: PolyPhen
Table 2. List of nsSNP's predicted by PolyPhen as deleterious									Table 2. List of nsSNP's predicted by PolyPhen as deleterious
Variant ID	Nucleotide Variation	AA Variation	PolyPhen-2						Variant ID	Nucleotide Variation	AA Variation	PolyPhen-2
			Score	Predictions	Sensitivity	Specificity						Score	Predictions	Sensitivity	Specificity
rs752722523	G-A	A282T	0	Benign	1	0			rs191886930	G-A	A276T	0.998	PD	0.27	0.99
rs763960333	G-C	S281T	0	Benign	1	0			rs761914407	C-T	R215C	1	PD	0	1
rs200997384	G-T	V278L	0.017	Benign	0.95	0.8			rs766169510	G-C	Q205H	0.968	PD	0.77	0.95
rs191886930	G-A	A276T	0.998	PD	0.27	0.99			rs761530565	A-G	Q205R	0.538	PSD	0.88	0.91
rs761914407	C-T	R215C	1	PD	0	1			rs750945370	G-T	A200S	0.996	PD	0.55	0.98
rs145059285	G-A	A212T	0	Benign	1	0			rs779330626	A-G	Q188R	0.985	PD	0.74	0.96
rs758190709	C-T	A210V	0.011	Benign	0.96	0.78			rs570681642	A-G	Q181R	0.993	PD	0.7	0.97
rs766169510	G-C	Q205H	0.968	PD	0.77	0.95			rs777986934	G-T	G177V	0.997	PD	0.41	0.98
rs761530565	A-G	Q205R	0.538	PSD	0.88	0.91			rs587780164	G-A	D167N	0.958	PD	0.78	0.95
rs750945370	G-T	A200S	0.996	PD	0.55	0.98			rs751081605	C-G	S162C	0.845	PD	0.83	0.93
rs756654236	G-A	A197T	0.001	Benign	0.99	0.15			rs766929278	G-T	G153V	1	PD	0	1						pd	benign
rs780355420	T-A	F194I	0.329	Benign	0.9	0.89			rs754280897	G-A	G153S	1	PD	0	1						0.998	0
rs779330626	A-G	Q188R	0.985	PD	0.74	0.96			rs140373548	C-A	L152M	0.998	PD	0.27	0.99						1	0
rs748353425	G-A	M182I	0.002	Benign	0.99	0.3			rs587780162	G-A	V146M	0.999	PD	0.14	0.99						0.968	0.017
rs772349818	T-C	M182T	0.012	Benign	0.96	0.78			rs556045007	C-T	A141V	0.958	PD	0.78	0.95						0.996	0
rs570681642	A-G	Q181R	0.993	PD	0.7	0.97			rs575899185	G-C	Q138H	0.998	PD	0.27	0.99						0.985	0.011
rs777986934	G-T	G177V	0.997	PD	0.41	0.98			rs770891609	A-C	Y137S	0.999	PD	0.14	0.99						0.993	0.001
rs539086211	G-A	G176D	0.061	Benign	0.94	0.84			rs769634543	G-A	G135E	0.976	PD	0.76	0.96						0.997	0.329
rs747003841	G-C	G176R	0.314	Benign	0.9	0.89			rs775273363	C-T	A128V	0.999	PD	0.14	0.99						0.958	0.002
rs148649390	G-T	A175S	0.006	Benign	0.97	0.75			rs762666370	C-G	P124R	0.993	PD	0.7	0.97						0.845	0.012
rs587780164	G-A	D167N	0.958	PD	0.78	0.95			rs201428095	G-A	R123H	1	PD	0	1						1	0.061
rs751081605	C-G	S162C	0.845	PD	0.83	0.93			rs533641489	G-A	G117R	0.537	PSD	0.88	0.9						1	0.314
rs587780163	C-T	A154V	0.03	Benign	0.95	0.82			rs370361482	C-G	P110A	0.906	PSD	0.82	0.94						0.998	0.006
rs766929278	G-T	G153V	1	PD	0	1			rs771674803	T-G	L106R	0.999	PD	0.14	0.99						0.999	0.03
rs754280897	G-A	G153S	1	PD	0	1			rs764359688	C-A	P99T	0.704	PSD	0.86	0.92						0.958	0
rs140373548	C-A	L152M	0.998	PD	0.27	0.99			rs751865027	T-A	L97Q	1	PD	0	1						0.998	0.044
rs587780162	G-A	V146M	0.999	PD	0.14	0.99			rs757433384	C-A	L97M	0.999	PD	0.14	0.99						0.999	0.005
rs556045007	C-T	A141V	0.958	PD	0.78	0.95			rs756135357	G-A	R94Q	1	PD	0	1						0.976	0.055
rs575899185	G-C	Q138H	0.998	PD	0.27	0.99			rs778563157	G-A	G85D	0.827	PSD	0.84	0.93						0.999	0.404
rs770891609	A-C	Y137S	0.999	PD	0.14	0.99			rs138213197	G-A	G84E	1	PD	0	1						0.993	0.001
rs745800027	A-C	T136P	0	Benign	1	0			rs772962401	A-G	Y80C	1	PD	0	1						1	0.03
rs769634543	G-A	G135E	0.976	PD	0.76	0.96			rs763353615	C-T	T73M	0.905	PSD	0.82	0.94						0.999	0
rs775273363	C-T	A128V	0.999	PD	0.14	0.99			rs774579054	G-T	G72V	0.905	PSD	0.82	0.94						1	0.412
rs762666370	C-G	P124R	0.993	PD	0.7	0.97			rs750621041	C-T	P70L	0.996	PD	0.55	0.98						0.999	0
rs201428095	G-A	R123H	1	PD	0	1			rs370934116	C-A	P70T	0.996	PD	0.55	0.98						1	0.049
rs8556	C-A	S122R	0.044	Benign	0.94	0.83			rs199813155	G-A	C63Y	0.997	PD	0.41	0.98						1	0.052
rs766909225	C-G	P121A	0.005	Benign	0.97	0.74			rs758166293	T-G	C63G	0.997	PD	0.41	0.98						1	0.201
rs760111060	G-A	G117E	0.055	Benign	0.94	0.84			rs568967699	A-T	K61M	1	PD	0	1						0.998	0
rs533641489	G-A	G117R	0.537	PSD	0.88	0.9			rs770620686	C-T	P59L	0.964	PD	0.78	0.95						0.997	0.271
rs764401781	C-T	T115M	0.404	Benign	0.89	0.9			rs199799743	C-T	T41M	0.768	PSD	0.85	0.92						0.996	0.005
rs751698154	C-A	P114T	0.001	Benign	0.99	0.15			rs550726919	C-A	H36N	0.925	PSD	0.81	0.94						0.996	0
rs781117900	C-A	A111E	0.03	Benign	0.95	0.82			rs758169931	C-G	S31C	0.808	PSD	0.84	0.93						0.997	0.001
rs745889927	G-A	A111T	0	Benign	1	0			rs561048036	C-G	H30Q	0.57	PSD	0.88	0.91						0.997	0.278
rs370361482	C-G	P110A	0.906	PSD	0.82	0.94			rs587780165	G-A	R25Q	0.998	PD	0.27	0.99						1	0.002
rs774095240	C-T	A108V	0.412	Benign	0.92	0.86			rs539706443	G-A	G22R	0.997	PD	0.41	0.98						0.964	0.032
rs747755369	G-C	A107P	0	Benign	1	0			rs747307642	C-T	T8I	0.652	PSD	0.87	0.91						0.538	0
rs771674803	T-G	L106R	0.999	PD	0.14	0.99			rs771173385	A-T	Y6F	0.851	PSD	0.83	0.93						0.537	0
rs140492479	C-T	T105I	0.049	Benign	0.94	0.83			PD	Probably Damaging		PSD		Possibly Damaging							0.906	0.116
rs760196832	C-T	A103V	0.052	Benign	0.94	0.83															0.704	0.001
rs763448911	C-T	A101V	0.201	Benign	0.92	0.88												damaging	benign		0.827	0.061
rs764359688	C-A	P99T	0.704	PSD	0.86	0.92												47	48		0.905	0.037
rs751865027	T-A	L97Q	1	PD	0	1											total	95	95		0.905	0.274
rs757433384	C-A	L97M	0.999	PD	0.14	0.99															0.768	0.002
rs756135357	G-A	R94Q	1	PD	0	1															0.925	0.074
rs780012601	T-G	S93A	0	Benign	1	0															0.808	0.085
rs778563157	G-A	G85D	0.827	PSD	0.84	0.93															0.57	0.157
rs529392210	G-A	G85S	0.271	Benign	0.91	0.88												damaging	benign		0.652	0.001
rs138213197	G-A	G84E	1	PD	0	1												0.494737	0.505263		0.851	0
rs772962401	A-G	Y80C	1	PD	0	1											total	1	1			0.099
rs746542615	G-T	V78L	0.005	Benign	0.97	0.74														SD	0.129115	0.115691
rs763353615	C-T	T73M	0.905	PSD	0.82	0.94
rs774579054	G-T	G72V	0.905	PSD	0.82	0.94
rs750621041	C-T	P70L	0.996	PD	0.55	0.98
rs370934116	C-A	P70T	0.996	PD	0.55	0.98
rs766443552	G-T	V69L	0	Benign	1	0
rs587780161	C-T	P67S	0.001	Benign	0.99	0.15
rs778843798	T-C	C66R	0.278	Benign	0.91	0.88
rs199813155	G-A	C63Y	0.997	PD	0.41	0.98
rs758166293	T-G	C63G	0.997	PD	0.41	0.98
rs568967699	A-T	K61M	1	PD	0	1
rs770620686	C-T	P59L	0.964	PD	0.78	0.95
rs745306184	G-T	A57S	0.002	Benign	0.99	0.3
rs769074510	C-T	P54S	0.032	Benign	0.95	0.82
rs11551892	G-C	A49P	0	Benign	1	0
rs748333323	A-G	N47S	0	Benign	1	0
rs199799743	C-T	T41M	0.768	PSD	0.85	0.92
rs773491778	C-A	A39E	0.116	Benign	0.93	0.86
rs760874697	G-T	A39S	0.001	Benign	0.99	0.15
rs587780160	C-A	A38E	0.061	Benign	0.94	0.84
rs550726919	C-A	H36N	0.925	PSD	0.81	0.94
rs79344505	C-A	L33M	0.037	Benign	0.94	0.82
rs758169931	C-G	S31C	0.808	PSD	0.84	0.93
rs561048036	C-G	H30Q	0.57	PSD	0.88	0.91
rs751338230	A-G	H30R	0.274	Benign	0.91	0.88
rs756970136	G-T	A29S	0.002	Benign	0.99	0.3
rs587780165	G-A	R25Q	0.998	PD	0.27	0.99
rs780947625	G-A	G24R	0.074	Benign	0.93	0.84
rs745392080	G-A	G23E	0.085	Benign	0.93	0.85
rs769323553	G-A	G23R	0.157	Benign	0.92	0.87
rs539706443	G-A	G22R	0.997	PD	0.41	0.98
rs772484566	C-T	A21V	0.001	Benign	0.99	0.15
rs747307642	C-T	T8I	0.652	PSD	0.87	0.91
rs771173385	A-T	Y6F	0.851	PSD	0.83	0.93
rs776869015	G-T	G4V	0	Benign	1	0
rs546307661	C-A	P3T	0.099	Benign	0.93	0.85
PD	Probably Damaging		PSD		Possibly Damaging

## Sheet: PANTHER
Table 3. List of nsSNP's predicted by PANTHER as deleterious							Table 3. List of nsSNP's predicted by PANTHER as deleterious
Variant ID	NCBI AC.No	Nucleotide Variation	AA Variation	PANTHER Prediction			Variant ID	NCBI AC.No	Nucleotide Variation	AA Variation	PANTHER Prediction
																	pd	benign
rs752722523	NP_006352	G-A	A282T	probably begign			rs761914407	NP_006352	C-T	R215C	probably damaging
rs763960333	NP_006352	G-C	S281T	probably begign			rs779330626	NP_006352	A-G	Q188R	probably damaging
rs200997384	NP_006352	G-T	V278L	probably begign			rs570681642	NP_006352	A-G	Q181R	probably damaging
rs191886930	NP_006352	G-A	A276T	probably begign			rs777986934	NP_006352	G-T	G177V	probably damaging
rs761914407	NP_006352	C-T	R215C	probably damaging			rs766929278	NP_006352	G-T	G153V	possibly damaging
rs145059285	NP_006352	G-A	A212T	probably begign			rs754280897	NP_006352	G-A	G153S	possibly damaging
rs758190709	NP_006352	C-T	A210V	probably begign			rs140373548	NP_006352	C-A	L152M	possibly damaging
rs766169510	NP_006352	G-C	Q205H	probably begign			rs575899185	NP_006352	G-C	Q138H	probably damaging
rs761530565	NP_006352	A-G	Q205R	probably begign			rs770891609	NP_006352	A-C	Y137S	probably damaging
rs750945370	NP_006352	G-T	A200S	probably begign			rs769634543	NP_006352	G-A	G135E	possibly damaging
rs756654236	NP_006352	G-A	A197T	probably begign			rs775273363	NP_006352	C-T	A128V	probably damaging
rs780355420	NP_006352	T-A	F194I	probably begign			rs201428095	NP_006352	G-A	R123H	probably damaging
rs779330626	NP_006352	A-G	Q188R	probably damaging			rs8556	NP_006352	C-A	S122R	probably damaging
rs748353425	NP_006352	G-A	M182I	probably begign			rs138213197	NP_006352	G-A	G84E	probably damaging
rs772349818	NP_006352	T-C	M182T	probably begign			rs772962401	NP_006352	A-G	Y80C	probably damaging
rs570681642	NP_006352	A-G	Q181R	probably damaging			rs778843798	NP_006352	T-C	C66R	probably damaging
rs777986934	NP_006352	G-T	G177V	probably damaging			rs199813155	NP_006352	G-A	C63Y	probably damaging
rs539086211	NP_006352	G-A	G176D	probably begign			rs758166293	NP_006352	T-G	C63G	probably damaging
rs747003841	NP_006352	G-C	G176R	probably begign			rs568967699	NP_006352	A-T	K61M	probably damaging
rs148649390	NP_006352	G-T	A175S	probably begign			rs770620686	NP_006352	C-T	P59L	probably damaging
rs587780164	NP_006352	G-A	D167N	probably begign			rs773491778	NP_006352	C-A	A39E	possibly damaging
rs751081605	NP_006352	C-G	S162C	probably begign			rs760874697	NP_006352	G-T	A39S	possibly damaging
rs587780163	NP_006352	C-T	A154V	probably begign			rs561048036	NP_006352	C-G	H30Q	probably damaging
rs766929278	NP_006352	G-T	G153V	possibly damaging			rs751338230	NP_006352	A-G	H30R	probably damaging
rs754280897	NP_006352	G-A	G153S	possibly damaging			rs587780165	NP_006352	G-A	R25Q	probably damaging
rs140373548	NP_006352	C-A	L152M	possibly damaging
rs587780162	NP_006352	G-A	V146M	probably begign
rs556045007	NP_006352	C-T	A141V	probably begign									Damaging	Benign
rs575899185	NP_006352	G-C	Q138H	probably damaging									25	70
rs770891609	NP_006352	A-C	Y137S	probably damaging								total	95	95
rs745800027	NP_006352	A-C	T136P	probably begign
rs769634543	NP_006352	G-A	G135E	possibly damaging
rs775273363	NP_006352	C-T	A128V	probably damaging
rs762666370	NP_006352	C-G	P124R	probably begign
rs201428095	NP_006352	G-A	R123H	probably damaging									Damaging	Benign
rs8556	NP_006352	C-A	S122R	probably damaging									0.263158	0.736842
rs766909225	NP_006352	C-G	P121A	probably begign								total	1	1
rs760111060	NP_006352	G-A	G117E	probably begign									2770-2771
rs533641489	NP_006352	G-A	G117R	probably begign
rs764401781	NP_006352	C-T	T115M	probably begign
rs751698154	NP_006352	C-A	P114T	probably begign
rs781117900	NP_006352	C-A	A111E	probably begign
rs745889927	NP_006352	G-A	A111T	probably begign
rs370361482	NP_006352	C-G	P110A	probably begign
rs774095240	NP_006352	C-T	A108V	probably begign
rs747755369	NP_006352	G-C	A107P	probably begign
rs771674803	NP_006352	T-G	L106R	probably begign
rs140492479	NP_006352	C-T	T105I	probably begign
rs760196832	NP_006352	C-T	A103V	probably begign
rs763448911	NP_006352	C-T	A101V	probably begign
rs764359688	NP_006352	C-A	P99T	probably begign
rs751865027	NP_006352	T-A	L97Q	probably begign
rs757433384	NP_006352	C-A	L97M	probably begign
rs756135357	NP_006352	G-A	R94Q	probably begign
rs780012601	NP_006352	T-G	S93A	probably begign
rs778563157	NP_006352	G-A	G85D	probably begign
rs529392210	NP_006352	G-A	G85S	probably begign
rs138213197	NP_006352	G-A	G84E	probably damaging
rs772962401	NP_006352	A-G	Y80C	probably damaging
rs746542615	NP_006352	G-T	V78L	probably begign
rs763353615	NP_006352	C-T	T73M	probably begign
rs774579054	NP_006352	G-T	G72V	probably begign
rs750621041	NP_006352	C-T	P70L	probably begign
rs370934116	NP_006352	C-A	P70T	probably begign
rs766443552	NP_006352	G-T	V69L	probably begign
rs587780161	NP_006352	C-T	P67S	probably begign
rs778843798	NP_006352	T-C	C66R	probably damaging
rs199813155	NP_006352	G-A	C63Y	probably damaging
rs758166293	NP_006352	T-G	C63G	probably damaging
rs568967699	NP_006352	A-T	K61M	probably damaging
rs770620686	NP_006352	C-T	P59L	probably damaging
rs745306184	NP_006352	G-T	A57S	probably begign
rs769074510	NP_006352	C-T	P54S	probably begign
rs11551892	NP_006352	G-C	A49P	probably begign
rs748333323	NP_006352	A-G	N47S	probably begign
rs199799743	NP_006352	C-T	T41M	probably begign
rs773491778	NP_006352	C-A	A39E	possibly damaging
rs760874697	NP_006352	G-T	A39S	possibly damaging
rs587780160	NP_006352	C-A	A38E	probably begign
rs550726919	NP_006352	C-A	H36N	probably begign
rs79344505	NP_006352	C-A	L33M	probably begign
rs758169931	NP_006352	C-G	S31C	probably begign
rs561048036	NP_006352	C-G	H30Q	probably damaging
rs751338230	NP_006352	A-G	H30R	probably damaging
rs756970136	NP_006352	G-T	A29S	probably begign
rs587780165	NP_006352	G-A	R25Q	probably damaging
rs780947625	NP_006352	G-A	G24R	probably begign
rs745392080	NP_006352	G-A	G23E	probably begign
rs769323553	NP_006352	G-A	G23R	probably begign
rs539706443	NP_006352	G-A	G22R	probably begign
rs772484566	NP_006352	C-T	A21V	probably begign
rs747307642	NP_006352	C-T	T8I	probably begign
rs771173385	NP_006352	A-T	Y6F	probably begign
rs776869015	NP_006352	G-T	G4V	probably begign
rs546307661	NP_006352	C-A	P3T	probably begign

## Sheet: 3' UTR
Variant ID	NCBI AC. NO	Position	HGVS	Nucleotide Change
rs8064432	NM_006361.5	2984	c.*1973T>G	T-G
rs8068566	NM_006361.5	2934	c.*1923A>T	A-T
rs532742415	NM_006361.5	2913	c.*1902T>C	T-C
rs552466056	NM_006361.5	2891	c.*1880C>T	C-T
rs8082520	NM_006361.5	2879	c.*1868G>T	G-T
rs116931900	NM_006361.5	2849	c.*1838C>A	C-A
rs8068732	NM_006361.5	2847	c.*1836A>C	A-C
rs145426191	NM_006361.5	2844	c.*1833G>C	G-C
rs79812861	NM_006361.5	2834	c.*1823A>G	A-G
rs568458574	NM_006361.5	2826	c.*1815G>C	G-C
rs61123825	NM_006361.5	2804	c.*1793G>A	G-A
rs747139186	NM_006361.5	2770-2771	c.*1759_*1760insA	insA
rs760808647	NM_006361.5	2761	c.*1750G>A	G-A
rs148791210	NM_006361.5	2751	c.*1740C>T	C-T
rs757620049	NM_006361.5	2731	c.*1720C>A	C-A
rs761848733	NM_006361.5	2713-2714	c.*1702_*1703insT	insT
rs768064084	NM_006361.5	2710	c.*1699C>T	C-T
rs557502169	NM_006361.5	2694	c.*1683T>A	T-A
rs577367530	NM_006361.5	2668	c.*1657T>A	T-A
rs142428986	NM_006361.5	2630	c.*1619A>G	A-G
rs8065028	NM_006361.5	2628	c.*1617T>C	T-C
rs8081840	NM_006361.5	2624	c.*1613C>G	C-G
rs3107299	NM_006361.5	2602	c.*1591C>T	C-T
rs8065051	NM_006361.5	2583	c.*1572T>C	T-C
rs750930408	NM_006361.5	2582	c.*1571G>A	G-A
rs750930408	NM_006361.5	2582	c.*1571G>C	G-C
rs766431405	NM_006361.5	2550	c.*1539G>C	G-C
rs8069252	NM_006361.5	2533	c.*1522A>G	A-G
rs754351804	NM_006361.5	2508	c.*1497G>A	G-A
rs8069269	NM_006361.5	2494	c.*1483A>G	A-G
rs779730634	NM_006361.5	2457	c.*1446A>T	A-T
rs368424992	NM_006361.5	2382	c.*1371C>T	C-T
rs540946232	NM_006361.5	2368	c.*1357G>A	G-A
rs560597408	NM_006361.5	2349	c.*1338C>T	C-T
rs374232757	NM_006361.5	2344	c.*1333C>A	C-A
rs553929053	NM_006361.5	2338-2340	c.*1327_*1329delGGC	delGGC
rs574104328	NM_006361.5	2303	c.*1292C>A	C-A
rs755585408	NM_006361.5	2255	c.*1244C>A	C-A
rs529786232	NM_006361.5	2249	c.*1238C>T	C-T
rs368411572	NM_006361.5	2246	c.*1235G>A	G-A
rs542966654	NM_006361.5	2245	c.*1234G>C	G-c
rs563065128	NM_006361.5	2241	c.*1230A>C	A-C
rs189589365	NM_006361.5	2190	c.*1179G>A	G-A
rs371876392	NM_006361.5	2175	c.*1164G>A	G-A
rs748913219	NM_006361.5	2169	c.*1158G>A	G-A
rs1056656	NM_006361.5	2168	c.*1157C>A	C-A
rs552769580	NM_006361.5	2135	c.*1124C>T	C-T
rs779583106	NM_006361.5	2103	c.*1092C>A	C-A
rs753050808	NM_006361.5	2015	c.*1034C>T	C-T
rs754684335	NM_006361.5	1948	c.*937G>A	G-A
rs79214867	NM_006361.5	1927	c.*916C>T	C-T
rs773116234	NM_006361.5	1914-1915	c.*903_*904delCT	delCT
rs778797220	NM_006361.5	1906	c.*895T>C	T-C
rs184053751	NM_006361.5	1902	c.*891G>C	G-C
rs184053751	NM_006361.5	1902	c.*891G>T	G-T
rs747965531	NM_006361.5	1900	c.*889G>C	G-C
rs771829805	NM_006361.5	1898	c.*887C>T	C-T
rs773169798	NM_006361.5	1891	c.*880G>T	G-T
rs530147382	NM_006361.5	1883	c.*872G>A	G-A
rs548892711	NM_006361.5	1874	c.*863C>T	C-T
rs113568340	NM_006361.5	1873	c.*862C>T	C-T
rs537447730	NM_006361.5	1794	c.*783G>T	G-T
rs550968159	NM_006361.5	1776	c.*765C>G	C-G
rs570975321	NM_006361.5	1744	c.*733A>G	A-G
rs539535707	NM_006361.5	1726	c.*715G>A	G-A
rs762506672	NM_006361.5	1712	c.*701delA	delA
rs775551181	NM_006361.5	1674	c.*663G>A	G-A
rs528286447	NM_006361.5	1634	c.*623C>A	C-A
rs558745274	NM_006361.5	1633	c.*622C>A	C-A
rs11653611	NM_006361.5	1625	c.*614G>A	G-A
rs774503212	NM_006361.5	1573	c.*562T>C	T-C
rs144241488	NM_006361.5	1557	c.*546A>G	A-G
rs187003057	NM_006361.5	1532	c.*521T>A	T-A
rs574361767	NM_006361.5	1499	c.*488C>G	C-G
rs543028086	NM_006361.5	1484	c.*473G>T	G-T
rs79982443	NM_006361.5	1454	c.*443C>G	C-G
rs767816878	NM_006361.5	1444	c.*433A>G	A-G
rs562927325	NM_006361.5	1434	c.*423C>G	C-G
rs769323545	NM_006361.5	1336	c.*325A>G	A-G
rs146552906	NM_006361.5	1331	c.*320T>C	T-C
rs2280354	NM_006361.5	1330	c.*319A>G	A-G
rs2280353	NM_006361.5	1312	c.*301G>A	G-A
rs528690447	NM_006361.5	1249	c.*238A>G	A-G
rs552173343	NM_006361.5	1233	c.*222C>T	C-T
rs192244427	NM_006361.5	1224	c.*213C>G	C-G
rs765923303	NM_006361.5	1166	c.*155G>T	G-T
rs748824802	NM_006361.5	1132	c.*121C>T	C-T
rs183620920	NM_006361.5	1126	c.*115A>G	A-G
rs540198896	NM_006361.5	1114	c.*103C>G	C-G
rs187442839	NM_006361.5	1082	c.*71C>A	C-A
rs141179592	NM_006361.5	1068	c.*57G>A	G-A
rs144967504	NM_006361.5	1065	c.*54C>G	C-G
rs779415012	NM_006361.5	1060	c.*49G>A	G-A
rs748771009	NM_006361.5	1059	c.*48G>A	G-A
rs772464950	NM_006361.5	1050	c.*39G>T	G-T
rs371753257	NM_006361.5	1039	c.*28C>A	C-A
rs371753257	NM_006361.5	1039	c.*28C>G	C-G
rs771264942	NM_006361.5	1028	c.*17G>C	G-C
rs776879752	NM_006361.5	1026	c.*15T>A	T-A
rs759752190	NM_006361.5	1024	c.*13C>T	C-T
rs779616451	NM_006361.5	1019-1021	c.*8_*10delCCT	delCCT

## Sheet: 5' UTR
Variant ID	NCBI AC. NO	Position	HGVS	Nucleotide Change
rs375857762	NM_006361.5	151	c.-6G>A	G-A
rs762994956	NM_006361.5	150	c.-7C>T	C-T
rs764053668	NM_006361.5	132	c.-25A>T	A-T
rs751427872	NM_006361.5	128	c.-29C>T	C-T
rs61748976	NM_006361.5	116	c.-41G>A	G-A
rs61748976	NM_006361.5	116	c.-41G>T	G-T
rs767327174	NM_006361.5	115	c.-42A>G	A-G
rs200891371	NM_006361.5	110	c.-47C>T	C-T
rs755645189	NM_006361.5	106	c.-51G>T	G-T
rs566472800	NM_006361.5	97	c.-60G>A	G-A
rs200066609	NM_006361.5	81	c.-76G>A	G-A
rs535584715	NM_006361.5	76	c.-81C>T	C-T
rs373833700	NM_006361.5	66	c.-91G>A	G-A
rs375682349	NM_006361.5	65	c.-92C>A	C-A
rs773544180	NM_006361.5	27	c.-130C>A	C-A
rs556373488	NM_006361.5	25	c.-132A>G	A-G
rs778818195	NM_006361.5	18	c.-139C>G	C-G
rs575381957	NM_006361.5	15	c.-142G>T	G-T
rs538070786	NM_006361.5	11	c.-146A>G	A-G
rs147157748	NM_006361.5	8	c.-149T>A	T-A
rs147157748	NM_006361.5	8	c.-149T>C	T-C
rs777255235	NM_006361.5		c.-161G>C	G-C

## Sheet: nsSNPAnalyser
Table 5. List of nsSNP's predicted by nsSNPAnalyzer as deleterious											Table 5. List of nsSNP's predicted by nsSNPAnalyzer as deleterious
Variant ID	Nucleotide Variation	SNP	nsSNPAnalyzer Predictions								Variant ID	Nucleotide Variation	SNP	nsSNPAnalyzer Predictions
			Phenotype	Environment	Area Buried	Frac. Polar	Secondstr	ScopLink						Phenotype	Environment	Area Buried	Frac. Polar	Secondstr	ScopLink
rs752722523	G-A	A282T	Neutral	-	-	-	-	-			rs761914407	C-T	R215C	Disease	P2C	0.177	0.812	C	d1ahdp_
rs763960333	G-C	S281T	Neutral	-	-	-	-	-			rs779330626	A-G	Q188R	Disease	-	-	-	-	-
rs200997384	G-T	V278L	Neutral	-	-	-	-	-			rs748353425	G-A	M182I	Disease	-	-	-	-	-
rs191886930	G-A	A276T	Neutral	-	-	-	-	-			rs570681642	A-G	Q181R	Disease	-	-	-	-	-
rs761914407	C-T	R215C	Disease	P2C	0.177	0.812	C	d1ahdp_			rs777986934	G-T	G177V	Disease	-	-	-	-	-
rs145059285	G-A	A212T	Neutral	-	-	-	-	-			rs539086211	G-A	G176D	Disease	-	-	-	-	-
rs758190709	C-T	A210V	Neutral	-	-	-	-	-			rs747003841	G-C	G176R	Disease	-	-	-	-	-
rs766169510	G-C	Q205H	Neutral	-	-	-	-	-			rs587780164	G-A	D167N	Disease	-	-	-	-	-
rs761530565	A-G	Q205R	Neutral	-	-	-	-	-			rs751081605	C-G	S162C	Disease	-	-	-	-	-
rs750945370	G-T	A200S	Neutral	-	-	-	-	-			rs766929278	G-T	G153V	Disease	-	-	-	-	-
rs756654236	G-A	A197T	Neutral	-	-	-	-	-			rs140373548	C-A	L152M	Disease	-	-	-	-	-
rs780355420	T-A	F194I	Neutral	-	-	-	-	-			rs556045007	C-T	A141V	Disease	-	-	-	-	-
rs779330626	A-G	Q188R	Disease	-	-	-	-	-			rs575899185	G-C	Q138H	Disease	-	-	-	-	-
rs748353425	G-A	M182I	Disease	-	-	-	-	-			rs770891609	A-C	Y137S	Disease	-	-	-	-	-
rs772349818	T-C	M182T	Neutral	-	-	-	-	-			rs769634543	G-A	G135E	Disease	-	-	-	-	-
rs570681642	A-G	Q181R	Disease	-	-	-	-	-			rs775273363	C-T	A128V	Disease	-	-	-	-	-
rs777986934	G-T	G177V	Disease	-	-	-	-	-			rs762666370	C-G	P124R	Disease	-	-	-	-	-
rs539086211	G-A	G176D	Disease	-	-	-	-	-			rs201428095	G-A	R123H	Disease	-	-	-	-	-
rs747003841	G-C	G176R	Disease	-	-	-	-	-			rs8556	C-A	S122R	Disease	-	-	-	-	-
rs148649390	G-T	A175S	Neutral	-	-	-	-	-			rs760111060	G-A	G117E	Disease	-	-	-	-	-
rs587780164	G-A	D167N	Disease	-	-	-	-	-			rs533641489	G-A	G117R	Disease	-	-	-	-	-
rs751081605	C-G	S162C	Disease	-	-	-	-	-			rs764401781	C-T	T115M	Disease	-	-	-	-	-
rs587780163	C-T	A154V	Neutral	-	-	-	-	-			rs140492479	C-T	T105I	Disease	-	-	-	-	-
rs766929278	G-T	G153V	Disease	-	-	-	-	-			rs763448911	C-T	A101V	Disease	-	-	-	-	-
rs754280897	G-A	G153S	Neutral	-	-	-	-	-			rs778563157	G-A	G85D	Disease	-	-	-	-	-
rs140373548	C-A	L152M	Disease	-	-	-	-	-			rs138213197	G-A	G84E	Disease	-	-	-	-	-
rs587780162	G-A	V146M	Neutral	-	-	-	-	-			rs772962401	A-G	Y80C	Disease	-	-	-	-	-
rs556045007	C-T	A141V	Disease	-	-	-	-	-			rs763353615	C-T	T73M	Disease	-	-	-	-	-
rs575899185	G-C	Q138H	Disease	-	-	-	-	-			rs774579054	G-T	G72V	Disease	-	-	-	-	-
rs770891609	A-C	Y137S	Disease	-	-	-	-	-			rs750621041	C-T	P70L	Disease	-	-	-	-	-
rs745800027	A-C	T136P	Neutral	-	-	-	-	-			rs370934116	C-A	P70T	Disease	-	-	-	-	-
rs769634543	G-A	G135E	Disease	-	-	-	-	-			rs766443552	G-T	V69L	Disease	-	-	-	-	-
rs775273363	C-T	A128V	Disease	-	-	-	-	-			rs778843798	T-C	C66R	Disease	-	-	-	-	-
rs762666370	C-G	P124R	Disease	-	-	-	-	-			rs199813155	G-A	C63Y	Disease	-	-	-	-	-
rs201428095	G-A	R123H	Disease	-	-	-	-	-			rs568967699	A-T	K61M	Disease	-	-	-	-	-
rs8556	C-A	S122R	Disease	-	-	-	-	-			rs770620686	C-T	P59L	Disease	-	-	-	-	-
rs766909225	C-G	P121A	Neutral	-	-	-	-	-			rs199799743	C-T	T41M	Disease	-	-	-	-	-
rs760111060	G-A	G117E	Disease	-	-	-	-	-			rs773491778	C-A	76	Disease	-	-	-	-	-
rs533641489	G-A	G117R	Disease	-	-	-	-	-			rs587780160	C-A	A38E	Disease	-	-	-	-	-
rs764401781	C-T	T115M	Disease	-	-	-	-	-			rs79344505	C-A	L33M	Disease	-	-	-	-	-
rs751698154	C-A	P114T	Neutral	-	-	-	-	-			rs758169931	C-G	S31C	Disease	-	-	-	-	-
rs781117900	C-A	A111E	Neutral	-	-	-	-	-			rs561048036	C-G	H30Q	Disease	-	-	-	-	-
rs745889927	G-A	A111T	Neutral	-	-	-	-	-			rs751338230	A-G	H30R	Disease	-	-	-	-	-
rs370361482	C-G	P110A	Neutral	-	-	-	-	-			rs587780165	G-A	R25Q	Disease	-	-	-	-	-
rs774095240	C-T	A108V	Neutral	-	-	-	-	-			rs780947625	G-A	G24R	Disease	-	-	-	-	-
rs747755369	G-C	A107P	Neutral	-	-	-	-	-			rs769323553	G-A	G23R	Disease	-	-	-	-	-
rs771674803	T-G	L106R	Neutral	-	-	-	-	-			rs539706443	G-A	G22R	Disease	-	-	-	-	-
rs140492479	C-T	T105I	Disease	-	-	-	-	-			rs772484566	C-T	A21V	Disease	-	-	-	-	-
rs760196832	C-T	A103V	Neutral	-	-	-	-	-			rs747307642	C-T	T8I	Disease	-	-	-	-	-
rs763448911	C-T	A101V	Disease	-	-	-	-	-			rs776869015	G-T	G4V	Disease	-	-	-	-	-
rs764359688	C-A	P99T	Neutral	-	-	-	-	-			rs546307661	C-A	P3T	Disease	-	-	-	-	-
rs751865027	T-A	L97Q	Neutral	-	-	-	-	-
rs757433384	C-A	L97M	Neutral	-	-	-	-	-													Disease	Neutral
rs756135357	G-A	R94Q	Neutral	-	-	-	-	-													51	44
rs780012601	T-G	S93A	Neutral	-	-	-	-	-												total	95	95
rs778563157	G-A	G85D	Disease	-	-	-	-	-
rs529392210	G-A	G85S	Neutral	-	-	-	-	-
rs138213197	G-A	G84E	Disease	-	-	-	-	-
rs772962401	A-G	Y80C	Disease	-	-	-	-	-
rs746542615	G-T	V78L	Neutral	-	-	-	-	-													Disease	Neutral
rs763353615	C-T	T73M	Disease	-	-	-	-	-													0.536842	0.463158
rs774579054	G-T	G72V	Disease	-	-	-	-	-												total	1	1
rs750621041	C-T	P70L	Disease	-	-	-	-	-
rs370934116	C-A	P70T	Disease	-	-	-	-	-
rs766443552	G-T	V69L	Disease	-	-	-	-	-
rs587780161	C-T	P67S	Neutral	-	-	-	-	-
rs778843798	T-C	C66R	Disease	-	-	-	-	-
rs199813155	G-A	C63Y	Disease	-	-	-	-	-
rs758166293	T-G	C63G	Neutral	-	-	-	-	-
rs568967699	A-T	K61M	Disease	-	-	-	-	-
rs770620686	C-T	P59L	Disease	-	-	-	-	-
rs745306184	G-T	A57S	Neutral	-	-	-	-	-
rs769074510	C-T	P54S	Neutral	-	-	-	-	-
rs11551892	G-C	A49P	Neutral	-	-	-	-	-
rs748333323	A-G	N47S	Neutral	-	-	-	-	-
rs199799743	C-T	T41M	Disease	-	-	-	-	-
rs773491778	C-A	A39E	Disease	-	-	-	-	-
rs760874697	G-T	A39S	Neutral	-	-	-	-	-
rs587780160	C-A	A38E	Disease	-	-	-	-	-
rs550726919	C-A	H36N	Neutral	-	-	-	-	-
rs79344505	C-A	L33M	Disease	-	-	-	-	-
rs758169931	C-G	S31C	Disease	-	-	-	-	-
rs561048036	C-G	H30Q	Disease	-	-	-	-	-
rs751338230	A-G	H30R	Disease	-	-	-	-	-
rs756970136	G-T	A29S	Neutral	-	-	-	-	-
rs587780165	G-A	R25Q	Disease	-	-	-	-	-
rs780947625	G-A	G24R	Disease	-	-	-	-	-
rs745392080	G-A	G23E	Neutral	-	-	-	-	-
rs769323553	G-A	G23R	Disease	-	-	-	-	-
rs539706443	G-A	G22R	Disease	-	-	-	-	-
rs772484566	C-T	A21V	Disease	-	-	-	-	-
rs747307642	C-T	T8I	Disease	-	-	-	-	-
rs771173385	A-T	Y6F	Neutral	-	-	-	-	-
rs776869015	G-T	G4V	Disease	-	-	-	-	-
rs546307661	C-A	P3T	Disease	-	-	-	-	-

## Sheet: Ubi
Residue	Score	Ubiquitinated			Label	Score range	Sensitivity	Specificity			gi|62865866|ref|NP_006352.2| homeobox protein Hox-B13 [Homo sapiens]
13	0.76	Yes Medium confidence			Low confidence	0.62 ≤ s ≤ 0.69	0.464	0.903			Peptide Position Score Threshold
61	0.74	Yes Medium confidence			Medium confidence	0.69 ≤ s ≤ 0.84	0.346	0.95			YATLDGAKDIEGLLG 13 0.77 0.30
98	0.45	No			High confidence	0.84 ≤ s ≤ 1.00	0.197	0.989			PGSAEPPKQCHPCPG 61 1.11 0.30
196	0.6	No									RVSRSSLKPCAQAAT 98 1.39 0.30
218	0.08	No									NPPGPFWKAAFADSS 196 3.95 0.30
219	0.08	No									CAFRRGRKKRIPYSK 218 2.19 0.30
225	0.16	No									AFRRGRKKRIPYSKG 219 1.21 0.30
239	0.3	No									KKRIPYSKGQLRELE 225 1.94 0.30
243	0.06	No									EREYAANKFITKDKR 239 1.50 0.30
245	0.09	No									AANKFITKDKRRKIS 243 0.95 0.30
248	0.25	No									NKFITKDKRRKISAA 245 1.48 0.30
270	0.23	No									ITKDKRRKISAATSL 248 1.44 0.30
272	0.15	No									QNRRVKEKKVLAKVK 272 1.65 0.30
273	0.13	No									NRRVKEKKVLAKVKN 273 1.63 0.30
277	0.1	No									KEKKVLAKVKNSATP 277 1.64 0.30
279	0.25	No									KKVLAKVKNSATP** 279 3.15 0.30
												ID	Position	Peptide	Score	Cutoff	P-value	Type
												gi|62865866|ref|NP_006352.2| homeobox protein Hox-B13 [Homo sapiens]	277	KEKKVLAKVKNSATP	3.768	3.32	0.047	Sumoylation Nonconcensus
												gi|62865866|ref|NP_006352.2| homeobox protein Hox-B13 [Homo sapiens]	279	KKVLAKVKNSATP**	3.546	3.32	0.048	Sumoylation Nonconcensus

## Sheet: PhD-SNP
Table 6. List of nsSNP's predicted by PhD-SNP server as deleterious									Table 6. List of nsSNP's predicted by PhD-SNP server as deleterious
Variant ID	Nucleotide Variation	AA Variation	PhD-SNP Sequence & Profilebased Prediction			RI			Variant ID	Nucleotide Variation	AA Variation	PhD-SNP Sequence & Profilebased Prediction			RI
																				Disease	Neutral
rs752722523	G-A	A282T	Neutral			8			rs761914407	C-T	R215C	Disease			7					7	8
rs763960333	G-C	S281T	Neutral			8			rs779330626	A-G	Q188R	Disease			0					0	8
rs200997384	G-T	V278L	Neutral			9			rs772349818	T-C	M182T	Disease			0					0	9
rs191886930	G-A	A276T	Neutral			6			rs777986934	G-T	G177V	Disease			8					8	6
rs761914407	C-T	R215C	Disease			7			rs747003841	G-C	G176R	Disease			1					1	7
rs145059285	G-A	A212T	Neutral			7			rs766929278	G-T	G153V	Disease			1					1	5
rs758190709	C-T	A210V	Neutral			5			rs575899185	G-C	Q138H	Disease			6					6	8
rs766169510	G-C	Q205H	Neutral			8			rs770891609	A-C	Y137S	Disease			8					8	7
rs761530565	A-G	Q205R	Neutral			7			rs201428095	G-A	R123H	Disease			4					4	5
rs750945370	G-T	A200S	Neutral			5			rs8556	C-A	S122R	Disease			1					1	5
rs756654236	G-A	A197T	Neutral			5			rs751865027	T-A	L97Q	Disease			3					3	4
rs780355420	T-A	F194I	Neutral			4			rs138213197	G-A	G84E	Disease			4					4	5
rs779330626	A-G	Q188R	Disease			0			rs772962401	A-G	Y80C	Disease			7					7	0
rs748353425	G-A	M182I	Neutral			5															3
rs772349818	T-C	M182T	Disease			0															7
rs570681642	A-G	Q181R	Neutral			0															6
rs777986934	G-T	G177V	Disease			8											Disease	Neutral			5
rs539086211	G-A	G176D	Neutral			3											13	82			6
rs747003841	G-C	G176R	Disease			1										total	95	95			6
rs148649390	G-T	A175S	Neutral			7															4
rs587780164	G-A	D167N	Neutral			6															6
rs751081605	C-G	S162C	Neutral			5															1
rs587780163	C-T	A154V	Neutral			6															7
rs766929278	G-T	G153V	Disease			1											Disease	Neutral			7
rs754280897	G-A	G153S	Neutral			6											0.136842	0.863158			1
rs140373548	C-A	L152M	Neutral			4										total	1	1			7
rs587780162	G-A	V146M	Neutral			6															8
rs556045007	C-T	A141V	Neutral			1															7
rs575899185	G-C	Q138H	Disease			6															7
rs770891609	A-C	Y137S	Disease			8															7
rs745800027	A-C	T136P	Neutral			7															8
rs769634543	G-A	G135E	Neutral			7															2
rs775273363	C-T	A128V	Neutral			1															7
rs762666370	C-G	P124R	Neutral			7															7
rs201428095	G-A	R123H	Disease			4															7
rs8556	C-A	S122R	Disease			1															0
rs766909225	C-G	P121A	Neutral			8															1
rs760111060	G-A	G117E	Neutral			7															7
rs533641489	G-A	G117R	Neutral			7															7
rs764401781	C-T	T115M	Neutral			7															6
rs751698154	C-A	P114T	Neutral			8															7
rs781117900	C-A	A111E	Neutral			2															6
rs745889927	G-A	A111T	Neutral			7															3
rs370361482	C-G	P110A	Neutral			7															6
rs774095240	C-T	A108V	Neutral			7															2
rs747755369	G-C	A107P	Neutral			0															6
rs771674803	T-G	L106R	Neutral			1															9
rs140492479	C-T	T105I	Neutral			7															7
rs760196832	C-T	A103V	Neutral			7															6
rs763448911	C-T	A101V	Neutral			6															8
rs764359688	C-A	P99T	Neutral			7															6
rs751865027	T-A	L97Q	Disease			3															7
rs757433384	C-A	L97M	Neutral			6															8
rs756135357	G-A	R94Q	Neutral			3															1
rs780012601	T-G	S93A	Neutral			6															0
rs778563157	G-A	G85D	Neutral			2															5
rs529392210	G-A	G85S	Neutral			6															5
rs138213197	G-A	G84E	Disease			4															7
rs772962401	A-G	Y80C	Disease			7															8
rs746542615	G-T	V78L	Neutral			9															7
rs763353615	C-T	T73M	Neutral			7															8
rs774579054	G-T	G72V	Neutral			6															9
rs750621041	C-T	P70L	Neutral			8															7
rs370934116	C-A	P70T	Neutral			6															5
rs766443552	G-T	V69L	Neutral			7															8
rs587780161	C-T	P67S	Neutral			8															3
rs778843798	T-C	C66R	Neutral			1															8
rs199813155	G-A	C63Y	Neutral			0															6
rs758166293	T-G	C63G	Neutral			5															8
rs568967699	A-T	K61M	Neutral			5															4
rs770620686	C-T	P59L	Neutral			7															4
rs745306184	G-T	A57S	Neutral			8															7
rs769074510	C-T	P54S	Neutral			7															3
rs11551892	G-C	A49P	Neutral			8															2
rs748333323	A-G	N47S	Neutral			9															6
rs199799743	C-T	T41M	Neutral			7															4
rs773491778	C-A	A39E	Neutral			5															3
rs760874697	G-T	A39S	Neutral			8															7
rs587780160	C-A	A38E	Neutral			3															5
rs550726919	C-A	H36N	Neutral			8															9
rs79344505	C-A	L33M	Neutral			6															4
rs758169931	C-G	S31C	Neutral			8															9
rs561048036	C-G	H30Q	Neutral			4													S.D	3.07804	2.33433
rs751338230	A-G	H30R	Neutral			4
rs756970136	G-T	A29S	Neutral			7
rs587780165	G-A	R25Q	Neutral			3
rs780947625	G-A	G24R	Neutral			2
rs745392080	G-A	G23E	Neutral			6
rs769323553	G-A	G23R	Neutral			4
rs539706443	G-A	G22R	Neutral			3
rs772484566	C-T	A21V	Neutral			7
rs747307642	C-T	T8I	Neutral			5
rs771173385	A-T	Y6F	Neutral			9
rs776869015	G-T	G4V	Neutral			4
rs546307661	C-A	P3T	Neutral			9

[truncated: 6 more sheets: PROVEAN, RMSD, RAM, I-Mutant, UTRScan, psiBLAST]
