# Supplementary material for: Computational Modeling of complete HOXB13 protein for predicting the functional effect of SNPs and the associated role in hereditary prostate cancer
Source: Sci Rep. 2017 Mar 8;7:43830. doi: 10.1038/srep43830 (PMC5363706; doi:10.1038/srep43830)
Supplement: Supplementary Dataset [file srep43830-s1.zip › SR Supplementary Data Files Complete/HOXB13 Modeller/HOXB13 Modeller/2cra.pdb]

HEADER    GENE REGULATION                         20-MAY-05   2CRA              
TITLE     SOLUTION STRUCTURE OF THE HOMEOBOX DOMAIN OF HUMAN HOMEO              
TITLE    2 BOX B13                                                              
COMPND    MOL_ID: 1;                                                            
COMPND   2 MOLECULE: HOMEOBOX PROTEIN HOX-B13;                                  
COMPND   3 CHAIN: A;                                                            
COMPND   4 FRAGMENT: HOMEOBOX (RESIDUES 1-70);                                  
COMPND   5 ENGINEERED: YES                                                      
SOURCE    MOL_ID: 1;                                                            
SOURCE   2 ORGANISM_SCIENTIFIC: HOMO SAPIENS;                                   
SOURCE   3 ORGANISM_COMMON: HUMAN;                                              
SOURCE   4 ORGANISM_TAXID: 9606;                                                
SOURCE   5 GENE: HOXB13;                                                        
SOURCE   6 EXPRESSION_SYSTEM_VECTOR_TYPE: PLASMID;                              
SOURCE   7 EXPRESSION_SYSTEM_PLASMID: P040607-07;                               
SOURCE   8 OTHER_DETAILS: CELL FREE PROTEIN SYNTHESIS                           
KEYWDS    DNA-BINDING, TRANSCRIPTION REGULATION, HELIX-TURN-HELIX,              
KEYWDS   2 STRUCTURAL GENOMICS, NPPSFA, NATIONAL PROJECT ON PROTEIN             
KEYWDS   3 STRUCTURAL AND FUNCTIONAL ANALYSES, RIKEN STRUCTURAL                 
KEYWDS   4 GENOMICS/PROTEOMICS INITIATIVE, RSGI, GENE REGULATION                
EXPDTA    SOLUTION NMR                                                          
NUMMDL    20                                                                    
AUTHOR    K.SEIMIYA,F.HAYASHI,T.NAGASHIMA,M.YOSHIDA,S.YOKOYAMA,RIKEN            
AUTHOR   2 STRUCTURAL GENOMICS/PROTEOMICS INITIATIVE (RSGI)                     
REVDAT   2   24-FEB-09 2CRA    1       VERSN                                    
REVDAT   1   20-NOV-05 2CRA    0                                                
JRNL        AUTH   K.SEIMIYA,F.HAYASHI,T.NAGASHIMA,M.YOSHIDA,                   
JRNL        AUTH 2 S.YOKOYAMA                                                   
JRNL        TITL   SOLUTION STRUCTURE OF THE HOMEOBOX DOMAIN OF HUMAN           
JRNL        TITL 2 HOMEO BOX B13                                                
JRNL        REF    TO BE PUBLISHED                                              
JRNL        REFN                                                                
REMARK   1                                                                      
REMARK   2                                                                      
REMARK   2 RESOLUTION. NOT APPLICABLE.                                          
REMARK   3                                                                      
REMARK   3 REFINEMENT.                                                          
REMARK   3   PROGRAM     : CYANA 2.0                                            
REMARK   3   AUTHORS     : GUNTERT, P.                                          
REMARK   3                                                                      
REMARK   3  OTHER REFINEMENT REMARKS: NULL                                      
REMARK   4                                                                      
REMARK   4 2CRA COMPLIES WITH FORMAT V. 3.15, 01-DEC-08                         
REMARK 100                                                                      
REMARK 100 THIS ENTRY HAS BEEN PROCESSED BY PDBJ ON 25-MAY-05.                  
REMARK 100 THE RCSB ID CODE IS RCSB024537.                                      
REMARK 210                                                                      
REMARK 210 EXPERIMENTAL DETAILS                                                 
REMARK 210  EXPERIMENT TYPE                : NMR                                
REMARK 210  TEMPERATURE           (KELVIN) : 288                                
REMARK 210  PH                             : 7.0                                
REMARK 210  IONIC STRENGTH                 : 120MM                              
REMARK 210  PRESSURE                       : AMBIENT                            
REMARK 210  SAMPLE CONTENTS                : 1.06MM 13C, 15N-LABELED            
REMARK 210                                   PROTEIN; 20MM D-TRIS-              
REMARK 210                                   HCL(PH7.0); 100MM NACL; 1MM D-     
REMARK 210                                   DTT; 0.02% NAN3                    
REMARK 210                                                                      
REMARK 210  NMR EXPERIMENTS CONDUCTED      : 3D_15N-SEPARATED_NOESY, 3D_        
REMARK 210                                   13C-SEPARATED_NOESY                
REMARK 210  SPECTROMETER FIELD STRENGTH    : 800 MHZ                            
REMARK 210  SPECTROMETER MODEL             : INOVA                              
REMARK 210  SPECTROMETER MANUFACTURER      : VARIAN                             
REMARK 210                                                                      
REMARK 210  STRUCTURE DETERMINATION.                                            
REMARK 210   SOFTWARE USED                 : VNMR 6.1C, NMRPIPE 20031121,       
REMARK 210                                   NMRVIEW 5.0.4, KUJIRA 0.9295,      
REMARK 210                                   CYANA 2.0                          
REMARK 210   METHOD USED                   : NULL                               
REMARK 210                                                                      
REMARK 210 CONFORMERS, NUMBER CALCULATED   : 100                                
REMARK 210 CONFORMERS, NUMBER SUBMITTED    : 20                                 
REMARK 210 CONFORMERS, SELECTION CRITERIA  : TARGET FUNCTION, STRUCTURES        
REMARK 210                                   WITH THE LOWEST ENERGY,            
REMARK 210                                   STRUCTURES WITH THE LEAST          
REMARK 210                                   RESTRAINT VIOLATIONS               
REMARK 210                                                                      
REMARK 210 BEST REPRESENTATIVE CONFORMER IN THIS ENSEMBLE : 1                   
REMARK 210                                                                      
REMARK 210 REMARK: NULL                                                         
REMARK 215                                                                      
REMARK 215 NMR STUDY                                                            
REMARK 215 THE COORDINATES IN THIS ENTRY WERE GENERATED FROM SOLUTION           
REMARK 215 NMR DATA.  PROTEIN DATA BANK CONVENTIONS REQUIRE THAT                
REMARK 215 CRYST1 AND SCALE RECORDS BE INCLUDED, BUT THE VALUES ON              
REMARK 215 THESE RECORDS ARE MEANINGLESS.                                       
REMARK 500                                                                      
REMARK 500 GEOMETRY AND STEREOCHEMISTRY                                         
REMARK 500 SUBTOPIC: TORSION ANGLES                                             
REMARK 500                                                                      
REMARK 500 TORSION ANGLES OUTSIDE THE EXPECTED RAMACHANDRAN REGIONS:            
REMARK 500 (M=MODEL NUMBER; RES=RESIDUE NAME; C=CHAIN IDENTIFIER;               
REMARK 500 SSEQ=SEQUENCE NUMBER; I=INSERTION CODE).                             
REMARK 500                                                                      
REMARK 500 STANDARD TABLE:                                                      
REMARK 500 FORMAT:(10X,I3,1X,A3,1X,A1,I4,A1,4X,F7.2,3X,F7.2)                    
REMARK 500                                                                      
REMARK 500 EXPECTED VALUES: GJ KLEYWEGT AND TA JONES (1996). PHI/PSI-           
REMARK 500 CHOLOGY: RAMACHANDRAN REVISITED. STRUCTURE 4, 1395 - 1400            
REMARK 500                                                                      
REMARK 500  M RES CSSEQI        PSI       PHI                                   
REMARK 500  1 SER A   2      -47.84   -130.14                                   
REMARK 500  1 ARG A  11     -174.17    -64.90                                   
REMARK 500  1 TYR A  14      110.93     64.05                                   
REMARK 500  1 ALA A  43      -60.35    -90.03                                   
REMARK 500  2 SER A   5      136.27   -171.73                                   
REMARK 500  2 SER A   6      -64.73    -91.28                                   
REMARK 500  2 ARG A   8      174.02    -54.72                                   
REMARK 500  2 TYR A  14      110.28     64.03                                   
REMARK 500  2 ASN A  29      114.07   -169.33                                   
REMARK 500  2 PRO A  67     -177.10    -69.74                                   
REMARK 500  3 TYR A  14      111.45     64.12                                   
REMARK 500  4 SER A   2      -52.52   -126.23                                   
REMARK 500  4 TYR A  14      108.25     63.65                                   
REMARK 500  5 SER A   6       61.83   -119.19                                   
REMARK 500  5 TYR A  14      110.52     63.96                                   
REMARK 500  6 ARG A   8       94.64    -68.05                                   
REMARK 500  6 LYS A  10      104.50    -58.18                                   
REMARK 500  6 TYR A  14      111.49     64.12                                   
REMARK 500  6 ASN A  29      115.90   -165.58                                   
REMARK 500  7 PRO A  13     -170.00    -79.75                                   
REMARK 500  7 TYR A  14      111.66     64.27                                   
REMARK 500  7 ASN A  29      125.73   -172.11                                   
REMARK 500  8 SER A   2      146.10   -170.26                                   
REMARK 500  8 SER A   3      146.49   -170.93                                   
REMARK 500  8 PRO A  13     -169.95    -79.91                                   
REMARK 500  8 TYR A  14      106.87     63.26                                   
REMARK 500  8 SER A  69      -51.41   -128.85                                   
REMARK 500  9 LYS A  10      104.08    -53.49                                   
REMARK 500  9 TYR A  14      114.14     65.19                                   
REMARK 500  9 ILE A  32     -176.93    -69.34                                   
REMARK 500 10 ARG A  11     -169.87    -62.10                                   
REMARK 500 10 TYR A  14      110.50     63.94                                   
REMARK 500 10 ASN A  29      111.43   -170.22                                   
REMARK 500 11 ARG A   8     -175.18    -59.54                                   
REMARK 500 11 ARG A  11     -169.84   -124.92                                   
REMARK 500 11 TYR A  14      109.89     64.17                                   
REMARK 500 12 LYS A  10       77.80   -100.55                                   
REMARK 500 12 PRO A  13     -169.77    -79.29                                   
REMARK 500 12 TYR A  14      108.06     63.80                                   
REMARK 500 12 SER A  15     -176.12    -65.23                                   
REMARK 500 12 PRO A  67       85.96    -69.74                                   
REMARK 500 13 TYR A  14      110.35     64.14                                   
REMARK 500 14 SER A   2       61.36   -105.26                                   
REMARK 500 14 TYR A  14      111.14     64.15                                   
REMARK 500 15 ARG A   8       78.88   -102.88                                   
REMARK 500 15 TYR A  14      113.23     64.73                                   
REMARK 500 16 TYR A  14      110.31     64.17                                   
REMARK 500 16 ASN A  29      108.13   -168.81                                   
REMARK 500 17 TYR A  14      110.79     64.02                                   
REMARK 500 18 TYR A  14      109.96     63.87                                   
REMARK 500 18 SER A  69      108.87    -59.53                                   
REMARK 500 19 TYR A  14      117.81     65.86                                   
REMARK 500 19 ASN A  29      117.88   -170.40                                   
REMARK 500 20 SER A   5      -64.14    -91.30                                   
REMARK 500 20 ARG A  11     -171.05    -61.36                                   
REMARK 500 20 TYR A  14      108.93     63.81                                   
REMARK 500 20 LYS A  63      -41.24   -132.46                                   
REMARK 500                                                                      
REMARK 500 REMARK: NULL                                                         
REMARK 900                                                                      
REMARK 900 RELATED ENTRIES                                                      
REMARK 900 RELATED ID: HSS001001085.1   RELATED DB: TARGETDB                    
DBREF  2CRA A    8    64  UNP    Q92826   HXB13_HUMAN    217    273             
SEQADV 2CRA GLY A    1  UNP  Q92826              CLONING ARTIFACT               
SEQADV 2CRA SER A    2  UNP  Q92826              CLONING ARTIFACT               
SEQADV 2CRA SER A    3  UNP  Q92826              CLONING ARTIFACT               
SEQADV 2CRA GLY A    4  UNP  Q92826              CLONING ARTIFACT               
SEQADV 2CRA SER A    5  UNP  Q92826              CLONING ARTIFACT               
SEQADV 2CRA SER A    6  UNP  Q92826              CLONING ARTIFACT               
SEQADV 2CRA GLY A    7  UNP  Q92826              CLONING ARTIFACT               
SEQADV 2CRA SER A   65  UNP  Q92826              CLONING ARTIFACT               
SEQADV 2CRA GLY A   66  UNP  Q92826              CLONING ARTIFACT               
SEQADV 2CRA PRO A   67  UNP  Q92826              CLONING ARTIFACT               
SEQADV 2CRA SER A   68  UNP  Q92826              CLONING ARTIFACT               
SEQADV 2CRA SER A   69  UNP  Q92826              CLONING ARTIFACT               
SEQADV 2CRA GLY A   70  UNP  Q92826              CLONING ARTIFACT               
SEQRES   1 A   70  GLY SER SER GLY SER SER GLY ARG LYS LYS ARG ILE PRO          
SEQRES   2 A   70  TYR SER LYS GLY GLN LEU ARG GLU LEU GLU ARG GLU TYR          
SEQRES   3 A   70  ALA ALA ASN LYS PHE ILE THR LYS ASP LYS ARG ARG LYS          
SEQRES   4 A   70  ILE SER ALA ALA THR SER LEU SER GLU ARG GLN ILE THR          
SEQRES   5 A   70  ILE TRP PHE GLN ASN ARG ARG VAL LYS GLU LYS LYS SER          
SEQRES   6 A   70  GLY PRO SER SER GLY                                          
HELIX    1   1 SER A   15  ASN A   29  1                                  15    
HELIX    2   2 THR A   33  THR A   44  1                                  12    
HELIX    3   3 SER A   47  LYS A   61  1                                  15    
CRYST1    1.000    1.000    1.000  90.00  90.00  90.00 P 1           1          
ORIGX1      1.000000  0.000000  0.000000        0.00000                         
ORIGX2      0.000000  1.000000  0.000000        0.00000                         
ORIGX3      0.000000  0.000000  1.000000        0.00000                         
SCALE1      1.000000  0.000000  0.000000        0.00000                         
SCALE2      0.000000  1.000000  0.000000        0.00000                         
SCALE3      0.000000  0.000000  1.000000        0.00000                         
MODEL        1                                                                  
ATOM      1  N   GLY A   1     -27.434   8.447   9.927  1.00  0.00           N  
ATOM      2  CA  GLY A   1     -26.718   9.648  10.314  1.00  0.00           C  
ATOM      3  C   GLY A   1     -26.425   9.695  11.801  1.00  0.00           C  
ATOM      4  O   GLY A   1     -25.301   9.988  12.210  1.00  0.00           O  
ATOM      5  H1  GLY A   1     -27.001   7.786   9.348  1.00  0.00           H  
ATOM      6  HA2 GLY A   1     -25.785   9.688   9.772  1.00  0.00           H  
ATOM      7  HA3 GLY A   1     -27.313  10.510  10.049  1.00  0.00           H  
ATOM      8  N   SER A   2     -27.439   9.409  12.611  1.00  0.00           N  
ATOM      9  CA  SER A   2     -27.286   9.425  14.061  1.00  0.00           C  
ATOM     10  C   SER A   2     -27.829   8.140  14.679  1.00  0.00           C  
ATOM     11  O   SER A   2     -27.174   7.513  15.511  1.00  0.00           O  
ATOM     12  CB  SER A   2     -28.006  10.636  14.658  1.00  0.00           C  
ATOM     13  OG  SER A   2     -27.325  11.839  14.345  1.00  0.00           O  
ATOM     14  H   SER A   2     -28.311   9.183  12.225  1.00  0.00           H  
ATOM     15  HA  SER A   2     -26.231   9.499  14.283  1.00  0.00           H  
ATOM     16  HB2 SER A   2     -29.007  10.689  14.258  1.00  0.00           H  
ATOM     17  HB3 SER A   2     -28.052  10.531  15.732  1.00  0.00           H  
ATOM     18  HG  SER A   2     -27.261  11.932  13.392  1.00  0.00           H  
ATOM     19  N   SER A   3     -29.033   7.756  14.267  1.00  0.00           N  
ATOM     20  CA  SER A   3     -29.668   6.549  14.782  1.00  0.00           C  
ATOM     21  C   SER A   3     -30.366   5.782  13.662  1.00  0.00           C  
ATOM     22  O   SER A   3     -30.586   6.313  12.575  1.00  0.00           O  
ATOM     23  CB  SER A   3     -30.676   6.905  15.877  1.00  0.00           C  
ATOM     24  OG  SER A   3     -31.959   7.151  15.328  1.00  0.00           O  
ATOM     25  H   SER A   3     -29.506   8.299  13.602  1.00  0.00           H  
ATOM     26  HA  SER A   3     -28.897   5.923  15.205  1.00  0.00           H  
ATOM     27  HB2 SER A   3     -30.748   6.086  16.576  1.00  0.00           H  
ATOM     28  HB3 SER A   3     -30.342   7.792  16.395  1.00  0.00           H  
ATOM     29  HG  SER A   3     -32.585   6.513  15.678  1.00  0.00           H  
ATOM     30  N   GLY A   4     -30.712   4.528  13.939  1.00  0.00           N  
ATOM     31  CA  GLY A   4     -31.380   3.707  12.946  1.00  0.00           C  
ATOM     32  C   GLY A   4     -30.432   3.204  11.876  1.00  0.00           C  
ATOM     33  O   GLY A   4     -30.853   2.884  10.764  1.00  0.00           O  
ATOM     34  H   GLY A   4     -30.511   4.157  14.823  1.00  0.00           H  
ATOM     35  HA2 GLY A   4     -31.832   2.860  13.440  1.00  0.00           H  
ATOM     36  HA3 GLY A   4     -32.157   4.293  12.476  1.00  0.00           H  
ATOM     37  N   SER A   5     -29.148   3.134  12.211  1.00  0.00           N  
ATOM     38  CA  SER A   5     -28.136   2.671  11.268  1.00  0.00           C  
ATOM     39  C   SER A   5     -27.566   1.324  11.701  1.00  0.00           C  
ATOM     40  O   SER A   5     -27.099   1.169  12.830  1.00  0.00           O  
ATOM     41  CB  SER A   5     -27.010   3.700  11.149  1.00  0.00           C  
ATOM     42  OG  SER A   5     -25.987   3.239  10.284  1.00  0.00           O  
ATOM     43  H   SER A   5     -28.874   3.403  13.113  1.00  0.00           H  
ATOM     44  HA  SER A   5     -28.609   2.555  10.304  1.00  0.00           H  
ATOM     45  HB2 SER A   5     -27.409   4.622  10.756  1.00  0.00           H  
ATOM     46  HB3 SER A   5     -26.586   3.879  12.126  1.00  0.00           H  
ATOM     47  HG  SER A   5     -25.245   3.847  10.313  1.00  0.00           H  
ATOM     48  N   SER A   6     -27.607   0.352  10.796  1.00  0.00           N  
ATOM     49  CA  SER A   6     -27.098  -0.984  11.085  1.00  0.00           C  
ATOM     50  C   SER A   6     -25.658  -0.920  11.583  1.00  0.00           C  
ATOM     51  O   SER A   6     -25.268  -1.659  12.487  1.00  0.00           O  
ATOM     52  CB  SER A   6     -27.179  -1.864   9.836  1.00  0.00           C  
ATOM     53  OG  SER A   6     -26.175  -1.516   8.900  1.00  0.00           O  
ATOM     54  H   SER A   6     -27.991   0.537   9.913  1.00  0.00           H  
ATOM     55  HA  SER A   6     -27.716  -1.414  11.859  1.00  0.00           H  
ATOM     56  HB2 SER A   6     -27.048  -2.898  10.118  1.00  0.00           H  
ATOM     57  HB3 SER A   6     -28.147  -1.738   9.372  1.00  0.00           H  
ATOM     58  HG  SER A   6     -25.771  -2.314   8.551  1.00  0.00           H  
ATOM     59  N   GLY A   7     -24.870  -0.031  10.985  1.00  0.00           N  
ATOM     60  CA  GLY A   7     -23.481   0.113  11.381  1.00  0.00           C  
ATOM     61  C   GLY A   7     -22.541   0.150  10.192  1.00  0.00           C  
ATOM     62  O   GLY A   7     -21.854  -0.831   9.905  1.00  0.00           O  
ATOM     63  H   GLY A   7     -25.235   0.531  10.270  1.00  0.00           H  
ATOM     64  HA2 GLY A   7     -23.371   1.029  11.942  1.00  0.00           H  
ATOM     65  HA3 GLY A   7     -23.210  -0.720  12.013  1.00  0.00           H  
ATOM     66  N   ARG A   8     -22.510   1.283   9.499  1.00  0.00           N  
ATOM     67  CA  ARG A   8     -21.649   1.442   8.333  1.00  0.00           C  
ATOM     68  C   ARG A   8     -20.521   2.429   8.621  1.00  0.00           C  
ATOM     69  O   ARG A   8     -20.098   3.179   7.741  1.00  0.00           O  
ATOM     70  CB  ARG A   8     -22.465   1.921   7.131  1.00  0.00           C  
ATOM     71  CG  ARG A   8     -23.256   0.814   6.453  1.00  0.00           C  
ATOM     72  CD  ARG A   8     -24.425   1.373   5.656  1.00  0.00           C  
ATOM     73  NE  ARG A   8     -24.254   1.171   4.220  1.00  0.00           N  
ATOM     74  CZ  ARG A   8     -23.505   1.955   3.452  1.00  0.00           C  
ATOM     75  NH1 ARG A   8     -22.861   2.987   3.980  1.00  0.00           N  
ATOM     76  NH2 ARG A   8     -23.399   1.707   2.153  1.00  0.00           N  
ATOM     77  H   ARG A   8     -23.080   2.030   9.777  1.00  0.00           H  
ATOM     78  HA  ARG A   8     -21.218   0.479   8.104  1.00  0.00           H  
ATOM     79  HB2 ARG A   8     -23.160   2.679   7.461  1.00  0.00           H  
ATOM     80  HB3 ARG A   8     -21.793   2.351   6.404  1.00  0.00           H  
ATOM     81  HG2 ARG A   8     -22.603   0.276   5.783  1.00  0.00           H  
ATOM     82  HG3 ARG A   8     -23.635   0.141   7.208  1.00  0.00           H  
ATOM     83  HD2 ARG A   8     -25.330   0.877   5.974  1.00  0.00           H  
ATOM     84  HD3 ARG A   8     -24.505   2.431   5.855  1.00  0.00           H  
ATOM     85  HE  ARG A   8     -24.721   0.414   3.809  1.00  0.00           H  
ATOM     86 HH11 ARG A   8     -22.939   3.175   4.959  1.00  0.00           H  
ATOM     87 HH12 ARG A   8     -22.297   3.575   3.399  1.00  0.00           H  
ATOM     88 HH21 ARG A   8     -23.883   0.930   1.751  1.00  0.00           H  
ATOM     89 HH22 ARG A   8     -22.836   2.297   1.576  1.00  0.00           H  
ATOM     90  N   LYS A   9     -20.038   2.423   9.859  1.00  0.00           N  
ATOM     91  CA  LYS A   9     -18.959   3.316  10.264  1.00  0.00           C  
ATOM     92  C   LYS A   9     -17.679   2.533  10.539  1.00  0.00           C  
ATOM     93  O   LYS A   9     -17.694   1.304  10.611  1.00  0.00           O  
ATOM     94  CB  LYS A   9     -19.364   4.106  11.510  1.00  0.00           C  
ATOM     95  CG  LYS A   9     -19.512   3.246  12.754  1.00  0.00           C  
ATOM     96  CD  LYS A   9     -20.330   3.950  13.824  1.00  0.00           C  
ATOM     97  CE  LYS A   9     -19.520   5.030  14.524  1.00  0.00           C  
ATOM     98  NZ  LYS A   9     -18.657   4.467  15.599  1.00  0.00           N  
ATOM     99  H   LYS A   9     -20.416   1.801  10.516  1.00  0.00           H  
ATOM    100  HA  LYS A   9     -18.778   4.006   9.454  1.00  0.00           H  
ATOM    101  HB2 LYS A   9     -18.613   4.858  11.705  1.00  0.00           H  
ATOM    102  HB3 LYS A   9     -20.309   4.594  11.321  1.00  0.00           H  
ATOM    103  HG2 LYS A   9     -20.006   2.324  12.486  1.00  0.00           H  
ATOM    104  HG3 LYS A   9     -18.530   3.029  13.149  1.00  0.00           H  
ATOM    105  HD2 LYS A   9     -21.194   4.405  13.363  1.00  0.00           H  
ATOM    106  HD3 LYS A   9     -20.652   3.222  14.555  1.00  0.00           H  
ATOM    107  HE2 LYS A   9     -18.896   5.523  13.795  1.00  0.00           H  
ATOM    108  HE3 LYS A   9     -20.201   5.747  14.959  1.00  0.00           H  
ATOM    109  HZ1 LYS A   9     -18.334   5.227  16.232  1.00  0.00           H  
ATOM    110  HZ2 LYS A   9     -17.826   4.001  15.183  1.00  0.00           H  
ATOM    111  HZ3 LYS A   9     -19.190   3.769  16.157  1.00  0.00           H  
ATOM    112  N   LYS A  10     -16.572   3.253  10.693  1.00  0.00           N  
ATOM    113  CA  LYS A  10     -15.284   2.626  10.963  1.00  0.00           C  
ATOM    114  C   LYS A  10     -14.945   1.595   9.891  1.00  0.00           C  
ATOM    115  O   LYS A  10     -14.328   0.569  10.178  1.00  0.00           O  
ATOM    116  CB  LYS A  10     -15.295   1.961  12.341  1.00  0.00           C  
ATOM    117  CG  LYS A  10     -15.254   2.950  13.494  1.00  0.00           C  
ATOM    118  CD  LYS A  10     -15.139   2.240  14.832  1.00  0.00           C  
ATOM    119  CE  LYS A  10     -14.579   3.161  15.905  1.00  0.00           C  
ATOM    120  NZ  LYS A  10     -14.683   2.559  17.263  1.00  0.00           N  
ATOM    121  H   LYS A  10     -16.624   4.230  10.624  1.00  0.00           H  
ATOM    122  HA  LYS A  10     -14.530   3.400  10.952  1.00  0.00           H  
ATOM    123  HB2 LYS A  10     -16.194   1.369  12.434  1.00  0.00           H  
ATOM    124  HB3 LYS A  10     -14.436   1.311  12.421  1.00  0.00           H  
ATOM    125  HG2 LYS A  10     -14.400   3.599  13.368  1.00  0.00           H  
ATOM    126  HG3 LYS A  10     -16.160   3.538  13.484  1.00  0.00           H  
ATOM    127  HD2 LYS A  10     -16.119   1.905  15.138  1.00  0.00           H  
ATOM    128  HD3 LYS A  10     -14.483   1.388  14.723  1.00  0.00           H  
ATOM    129  HE2 LYS A  10     -13.540   3.357  15.686  1.00  0.00           H  
ATOM    130  HE3 LYS A  10     -15.132   4.089  15.889  1.00  0.00           H  
ATOM    131  HZ1 LYS A  10     -14.911   1.547  17.188  1.00  0.00           H  
ATOM    132  HZ2 LYS A  10     -15.432   3.032  17.807  1.00  0.00           H  
ATOM    133  HZ3 LYS A  10     -13.781   2.663  17.771  1.00  0.00           H  
ATOM    134  N   ARG A  11     -15.351   1.875   8.657  1.00  0.00           N  
ATOM    135  CA  ARG A  11     -15.090   0.971   7.544  1.00  0.00           C  
ATOM    136  C   ARG A  11     -13.592   0.859   7.274  1.00  0.00           C  
ATOM    137  O   ARG A  11     -12.775   1.398   8.021  1.00  0.00           O  
ATOM    138  CB  ARG A  11     -15.810   1.457   6.285  1.00  0.00           C  
ATOM    139  CG  ARG A  11     -17.320   1.534   6.439  1.00  0.00           C  
ATOM    140  CD  ARG A  11     -18.010   1.690   5.093  1.00  0.00           C  
ATOM    141  NE  ARG A  11     -17.690   0.594   4.183  1.00  0.00           N  
ATOM    142  CZ  ARG A  11     -17.836   0.666   2.865  1.00  0.00           C  
ATOM    143  NH1 ARG A  11     -18.294   1.778   2.305  1.00  0.00           N  
ATOM    144  NH2 ARG A  11     -17.523  -0.374   2.103  1.00  0.00           N  
ATOM    145  H   ARG A  11     -15.838   2.709   8.492  1.00  0.00           H  
ATOM    146  HA  ARG A  11     -15.469  -0.004   7.811  1.00  0.00           H  
ATOM    147  HB2 ARG A  11     -15.445   2.442   6.033  1.00  0.00           H  
ATOM    148  HB3 ARG A  11     -15.587   0.781   5.473  1.00  0.00           H  
ATOM    149  HG2 ARG A  11     -17.672   0.627   6.908  1.00  0.00           H  
ATOM    150  HG3 ARG A  11     -17.566   2.382   7.061  1.00  0.00           H  
ATOM    151  HD2 ARG A  11     -19.078   1.713   5.251  1.00  0.00           H  
ATOM    152  HD3 ARG A  11     -17.693   2.621   4.647  1.00  0.00           H  
ATOM    153  HE  ARG A  11     -17.350  -0.237   4.575  1.00  0.00           H  
ATOM    154 HH11 ARG A  11     -18.530   2.563   2.877  1.00  0.00           H  
ATOM    155 HH12 ARG A  11     -18.402   1.830   1.312  1.00  0.00           H  
ATOM    156 HH21 ARG A  11     -17.177  -1.214   2.521  1.00  0.00           H  
ATOM    157 HH22 ARG A  11     -17.633  -0.319   1.111  1.00  0.00           H  
ATOM    158  N   ILE A  12     -13.240   0.155   6.204  1.00  0.00           N  
ATOM    159  CA  ILE A  12     -11.841  -0.027   5.836  1.00  0.00           C  
ATOM    160  C   ILE A  12     -11.112   1.311   5.765  1.00  0.00           C  
ATOM    161  O   ILE A  12     -11.612   2.289   5.209  1.00  0.00           O  
ATOM    162  CB  ILE A  12     -11.704  -0.745   4.480  1.00  0.00           C  
ATOM    163  CG1 ILE A  12     -12.433  -2.090   4.515  1.00  0.00           C  
ATOM    164  CG2 ILE A  12     -10.237  -0.941   4.130  1.00  0.00           C  
ATOM    165  CD1 ILE A  12     -11.913  -3.032   5.578  1.00  0.00           C  
ATOM    166  H   ILE A  12     -13.937  -0.251   5.648  1.00  0.00           H  
ATOM    167  HA  ILE A  12     -11.374  -0.640   6.594  1.00  0.00           H  
ATOM    168  HB  ILE A  12     -12.150  -0.121   3.721  1.00  0.00           H  
ATOM    169 HG12 ILE A  12     -13.481  -1.920   4.707  1.00  0.00           H  
ATOM    170 HG13 ILE A  12     -12.322  -2.576   3.556  1.00  0.00           H  
ATOM    171 HG21 ILE A  12      -9.728   0.011   4.166  1.00  0.00           H  
ATOM    172 HG22 ILE A  12      -9.784  -1.616   4.842  1.00  0.00           H  
ATOM    173 HG23 ILE A  12     -10.155  -1.356   3.137  1.00  0.00           H  
ATOM    174 HD11 ILE A  12     -11.054  -2.591   6.061  1.00  0.00           H  
ATOM    175 HD12 ILE A  12     -12.686  -3.212   6.310  1.00  0.00           H  
ATOM    176 HD13 ILE A  12     -11.626  -3.968   5.120  1.00  0.00           H  
ATOM    177  N   PRO A  13      -9.902   1.356   6.341  1.00  0.00           N  
ATOM    178  CA  PRO A  13      -9.077   2.568   6.355  1.00  0.00           C  
ATOM    179  C   PRO A  13      -8.338   2.781   5.038  1.00  0.00           C  
ATOM    180  O   PRO A  13      -8.600   2.096   4.050  1.00  0.00           O  
ATOM    181  CB  PRO A  13      -8.083   2.307   7.490  1.00  0.00           C  
ATOM    182  CG  PRO A  13      -7.986   0.823   7.575  1.00  0.00           C  
ATOM    183  CD  PRO A  13      -9.245   0.228   7.022  1.00  0.00           C  
ATOM    184  HA  PRO A  13      -9.664   3.445   6.583  1.00  0.00           H  
ATOM    185  HB2 PRO A  13      -7.129   2.753   7.246  1.00  0.00           H  
ATOM    186  HB3 PRO A  13      -8.460   2.731   8.408  1.00  0.00           H  
ATOM    187  HG2 PRO A  13      -7.151   0.475   6.987  1.00  0.00           H  
ATOM    188  HG3 PRO A  13      -7.872   0.522   8.606  1.00  0.00           H  
ATOM    189  HD2 PRO A  13      -8.979  -0.546   6.317  1.00  0.00           H  
ATOM    190  HD3 PRO A  13      -9.875  -0.171   7.803  1.00  0.00           H  
ATOM    191  N   TYR A  14      -7.413   3.734   5.032  1.00  0.00           N  
ATOM    192  CA  TYR A  14      -6.637   4.039   3.836  1.00  0.00           C  
ATOM    193  C   TYR A  14      -7.538   4.564   2.722  1.00  0.00           C  
ATOM    194  O   TYR A  14      -8.347   3.825   2.162  1.00  0.00           O  
ATOM    195  CB  TYR A  14      -5.888   2.794   3.358  1.00  0.00           C  
ATOM    196  CG  TYR A  14      -5.114   2.095   4.452  1.00  0.00           C  
ATOM    197  CD1 TYR A  14      -4.009   2.697   5.041  1.00  0.00           C  
ATOM    198  CD2 TYR A  14      -5.487   0.833   4.897  1.00  0.00           C  
ATOM    199  CE1 TYR A  14      -3.298   2.062   6.041  1.00  0.00           C  
ATOM    200  CE2 TYR A  14      -4.783   0.191   5.897  1.00  0.00           C  
ATOM    201  CZ  TYR A  14      -3.689   0.810   6.466  1.00  0.00           C  
ATOM    202  OH  TYR A  14      -2.985   0.173   7.462  1.00  0.00           O  
ATOM    203  H   TYR A  14      -7.249   4.247   5.851  1.00  0.00           H  
ATOM    204  HA  TYR A  14      -5.918   4.803   4.092  1.00  0.00           H  
ATOM    205  HB2 TYR A  14      -6.597   2.089   2.952  1.00  0.00           H  
ATOM    206  HB3 TYR A  14      -5.188   3.078   2.585  1.00  0.00           H  
ATOM    207  HD1 TYR A  14      -3.705   3.679   4.707  1.00  0.00           H  
ATOM    208  HD2 TYR A  14      -6.344   0.351   4.448  1.00  0.00           H  
ATOM    209  HE1 TYR A  14      -2.442   2.546   6.488  1.00  0.00           H  
ATOM    210  HE2 TYR A  14      -5.089  -0.790   6.230  1.00  0.00           H  
ATOM    211  HH  TYR A  14      -3.253  -0.748   7.505  1.00  0.00           H  
ATOM    212  N   SER A  15      -7.390   5.847   2.405  1.00  0.00           N  
ATOM    213  CA  SER A  15      -8.191   6.473   1.360  1.00  0.00           C  
ATOM    214  C   SER A  15      -7.770   5.975  -0.019  1.00  0.00           C  
ATOM    215  O   SER A  15      -6.732   5.331  -0.170  1.00  0.00           O  
ATOM    216  CB  SER A  15      -8.055   7.996   1.429  1.00  0.00           C  
ATOM    217  OG  SER A  15      -8.555   8.498   2.656  1.00  0.00           O  
ATOM    218  H   SER A  15      -6.727   6.385   2.888  1.00  0.00           H  
ATOM    219  HA  SER A  15      -9.223   6.204   1.528  1.00  0.00           H  
ATOM    220  HB2 SER A  15      -7.014   8.266   1.340  1.00  0.00           H  
ATOM    221  HB3 SER A  15      -8.613   8.441   0.617  1.00  0.00           H  
ATOM    222  HG  SER A  15      -9.490   8.696   2.564  1.00  0.00           H  
ATOM    223  N   LYS A  16      -8.584   6.279  -1.024  1.00  0.00           N  
ATOM    224  CA  LYS A  16      -8.298   5.865  -2.393  1.00  0.00           C  
ATOM    225  C   LYS A  16      -6.924   6.359  -2.835  1.00  0.00           C  
ATOM    226  O   LYS A  16      -6.222   5.681  -3.584  1.00  0.00           O  
ATOM    227  CB  LYS A  16      -9.373   6.397  -3.343  1.00  0.00           C  
ATOM    228  CG  LYS A  16      -9.549   7.904  -3.280  1.00  0.00           C  
ATOM    229  CD  LYS A  16     -10.713   8.366  -4.141  1.00  0.00           C  
ATOM    230  CE  LYS A  16     -10.670   9.868  -4.378  1.00  0.00           C  
ATOM    231  NZ  LYS A  16     -10.942  10.635  -3.131  1.00  0.00           N  
ATOM    232  H   LYS A  16      -9.397   6.796  -0.841  1.00  0.00           H  
ATOM    233  HA  LYS A  16      -8.306   4.786  -2.421  1.00  0.00           H  
ATOM    234  HB2 LYS A  16      -9.107   6.128  -4.355  1.00  0.00           H  
ATOM    235  HB3 LYS A  16     -10.318   5.934  -3.094  1.00  0.00           H  
ATOM    236  HG2 LYS A  16      -9.735   8.193  -2.257  1.00  0.00           H  
ATOM    237  HG3 LYS A  16      -8.644   8.378  -3.632  1.00  0.00           H  
ATOM    238  HD2 LYS A  16     -10.668   7.861  -5.094  1.00  0.00           H  
ATOM    239  HD3 LYS A  16     -11.640   8.116  -3.642  1.00  0.00           H  
ATOM    240  HE2 LYS A  16      -9.690  10.132  -4.747  1.00  0.00           H  
ATOM    241  HE3 LYS A  16     -11.414  10.123  -5.118  1.00  0.00           H  
ATOM    242  HZ1 LYS A  16     -10.331  10.294  -2.362  1.00  0.00           H  
ATOM    243  HZ2 LYS A  16     -11.935  10.515  -2.848  1.00  0.00           H  
ATOM    244  HZ3 LYS A  16     -10.756  11.646  -3.286  1.00  0.00           H  
ATOM    245  N   GLY A  17      -6.547   7.544  -2.365  1.00  0.00           N  
ATOM    246  CA  GLY A  17      -5.257   8.106  -2.722  1.00  0.00           C  
ATOM    247  C   GLY A  17      -4.103   7.369  -2.073  1.00  0.00           C  
ATOM    248  O   GLY A  17      -3.000   7.328  -2.618  1.00  0.00           O  
ATOM    249  H   GLY A  17      -7.148   8.040  -1.771  1.00  0.00           H  
ATOM    250  HA2 GLY A  17      -5.142   8.062  -3.794  1.00  0.00           H  
ATOM    251  HA3 GLY A  17      -5.230   9.140  -2.410  1.00  0.00           H  
ATOM    252  N   GLN A  18      -4.357   6.787  -0.905  1.00  0.00           N  
ATOM    253  CA  GLN A  18      -3.328   6.050  -0.180  1.00  0.00           C  
ATOM    254  C   GLN A  18      -3.180   4.636  -0.732  1.00  0.00           C  
ATOM    255  O   GLN A  18      -2.073   4.188  -1.032  1.00  0.00           O  
ATOM    256  CB  GLN A  18      -3.665   5.995   1.311  1.00  0.00           C  
ATOM    257  CG  GLN A  18      -3.671   7.358   1.984  1.00  0.00           C  
ATOM    258  CD  GLN A  18      -4.104   7.291   3.435  1.00  0.00           C  
ATOM    259  OE1 GLN A  18      -5.270   7.037   3.736  1.00  0.00           O  
ATOM    260  NE2 GLN A  18      -3.163   7.518   4.345  1.00  0.00           N  
ATOM    261  H   GLN A  18      -5.255   6.855  -0.522  1.00  0.00           H  
ATOM    262  HA  GLN A  18      -2.393   6.573  -0.309  1.00  0.00           H  
ATOM    263  HB2 GLN A  18      -4.644   5.555   1.431  1.00  0.00           H  
ATOM    264  HB3 GLN A  18      -2.936   5.374   1.810  1.00  0.00           H  
ATOM    265  HG2 GLN A  18      -2.673   7.771   1.941  1.00  0.00           H  
ATOM    266  HG3 GLN A  18      -4.350   8.006   1.450  1.00  0.00           H  
ATOM    267 HE21 GLN A  18      -2.255   7.715   4.032  1.00  0.00           H  
ATOM    268 HE22 GLN A  18      -3.416   7.482   5.290  1.00  0.00           H  
ATOM    269  N   LEU A  19      -4.302   3.938  -0.864  1.00  0.00           N  
ATOM    270  CA  LEU A  19      -4.298   2.573  -1.381  1.00  0.00           C  
ATOM    271  C   LEU A  19      -3.839   2.543  -2.835  1.00  0.00           C  
ATOM    272  O   LEU A  19      -3.372   1.516  -3.327  1.00  0.00           O  
ATOM    273  CB  LEU A  19      -5.693   1.958  -1.261  1.00  0.00           C  
ATOM    274  CG  LEU A  19      -6.294   1.924   0.144  1.00  0.00           C  
ATOM    275  CD1 LEU A  19      -7.813   1.887   0.075  1.00  0.00           C  
ATOM    276  CD2 LEU A  19      -5.765   0.729   0.923  1.00  0.00           C  
ATOM    277  H   LEU A  19      -5.154   4.348  -0.609  1.00  0.00           H  
ATOM    278  HA  LEU A  19      -3.607   1.996  -0.785  1.00  0.00           H  
ATOM    279  HB2 LEU A  19      -6.360   2.525  -1.892  1.00  0.00           H  
ATOM    280  HB3 LEU A  19      -5.637   0.940  -1.622  1.00  0.00           H  
ATOM    281  HG  LEU A  19      -6.007   2.823   0.673  1.00  0.00           H  
ATOM    282 HD11 LEU A  19      -8.123   1.114  -0.611  1.00  0.00           H  
ATOM    283 HD12 LEU A  19      -8.181   2.842  -0.269  1.00  0.00           H  
ATOM    284 HD13 LEU A  19      -8.213   1.680   1.057  1.00  0.00           H  
ATOM    285 HD21 LEU A  19      -5.704  -0.128   0.268  1.00  0.00           H  
ATOM    286 HD22 LEU A  19      -6.434   0.508   1.742  1.00  0.00           H  
ATOM    287 HD23 LEU A  19      -4.783   0.957   1.310  1.00  0.00           H  
ATOM    288  N   ARG A  20      -3.973   3.676  -3.516  1.00  0.00           N  
ATOM    289  CA  ARG A  20      -3.571   3.779  -4.914  1.00  0.00           C  
ATOM    290  C   ARG A  20      -2.092   3.445  -5.080  1.00  0.00           C  
ATOM    291  O   ARG A  20      -1.698   2.792  -6.046  1.00  0.00           O  
ATOM    292  CB  ARG A  20      -3.850   5.187  -5.444  1.00  0.00           C  
ATOM    293  CG  ARG A  20      -3.268   5.444  -6.824  1.00  0.00           C  
ATOM    294  CD  ARG A  20      -3.508   6.878  -7.272  1.00  0.00           C  
ATOM    295  NE  ARG A  20      -4.705   7.000  -8.099  1.00  0.00           N  
ATOM    296  CZ  ARG A  20      -5.004   8.085  -8.804  1.00  0.00           C  
ATOM    297  NH1 ARG A  20      -4.196   9.136  -8.784  1.00  0.00           N  
ATOM    298  NH2 ARG A  20      -6.112   8.120  -9.533  1.00  0.00           N  
ATOM    299  H   ARG A  20      -4.352   4.461  -3.068  1.00  0.00           H  
ATOM    300  HA  ARG A  20      -4.155   3.069  -5.480  1.00  0.00           H  
ATOM    301  HB2 ARG A  20      -4.918   5.336  -5.494  1.00  0.00           H  
ATOM    302  HB3 ARG A  20      -3.426   5.907  -4.759  1.00  0.00           H  
ATOM    303  HG2 ARG A  20      -2.204   5.261  -6.796  1.00  0.00           H  
ATOM    304  HG3 ARG A  20      -3.733   4.773  -7.531  1.00  0.00           H  
ATOM    305  HD2 ARG A  20      -3.622   7.500  -6.397  1.00  0.00           H  
ATOM    306  HD3 ARG A  20      -2.653   7.210  -7.841  1.00  0.00           H  
ATOM    307  HE  ARG A  20      -5.317   6.235  -8.128  1.00  0.00           H  
ATOM    308 HH11 ARG A  20      -3.360   9.112  -8.237  1.00  0.00           H  
ATOM    309 HH12 ARG A  20      -4.422   9.951  -9.317  1.00  0.00           H  
ATOM    310 HH21 ARG A  20      -6.724   7.329  -9.551  1.00  0.00           H  
ATOM    311 HH22 ARG A  20      -6.336   8.937 -10.063  1.00  0.00           H  
ATOM    312  N   GLU A  21      -1.277   3.898  -4.132  1.00  0.00           N  
ATOM    313  CA  GLU A  21       0.158   3.648  -4.175  1.00  0.00           C  
ATOM    314  C   GLU A  21       0.483   2.252  -3.650  1.00  0.00           C  
ATOM    315  O   GLU A  21       1.395   1.587  -4.143  1.00  0.00           O  
ATOM    316  CB  GLU A  21       0.907   4.700  -3.355  1.00  0.00           C  
ATOM    317  CG  GLU A  21       0.670   6.124  -3.830  1.00  0.00           C  
ATOM    318  CD  GLU A  21       0.856   6.277  -5.327  1.00  0.00           C  
ATOM    319  OE1 GLU A  21       1.887   5.802  -5.848  1.00  0.00           O  
ATOM    320  OE2 GLU A  21      -0.028   6.873  -5.977  1.00  0.00           O  
ATOM    321  H   GLU A  21      -1.651   4.413  -3.386  1.00  0.00           H  
ATOM    322  HA  GLU A  21       0.476   3.714  -5.204  1.00  0.00           H  
ATOM    323  HB2 GLU A  21       0.590   4.629  -2.325  1.00  0.00           H  
ATOM    324  HB3 GLU A  21       1.966   4.496  -3.411  1.00  0.00           H  
ATOM    325  HG2 GLU A  21      -0.339   6.411  -3.577  1.00  0.00           H  
ATOM    326  HG3 GLU A  21       1.366   6.778  -3.327  1.00  0.00           H  
ATOM    327  N   LEU A  22      -0.269   1.814  -2.646  1.00  0.00           N  
ATOM    328  CA  LEU A  22      -0.061   0.498  -2.052  1.00  0.00           C  
ATOM    329  C   LEU A  22      -0.375  -0.607  -3.055  1.00  0.00           C  
ATOM    330  O   LEU A  22       0.457  -1.476  -3.316  1.00  0.00           O  
ATOM    331  CB  LEU A  22      -0.935   0.335  -0.807  1.00  0.00           C  
ATOM    332  CG  LEU A  22      -0.622   1.272   0.360  1.00  0.00           C  
ATOM    333  CD1 LEU A  22      -1.794   1.331   1.327  1.00  0.00           C  
ATOM    334  CD2 LEU A  22       0.642   0.825   1.079  1.00  0.00           C  
ATOM    335  H   LEU A  22      -0.980   2.389  -2.295  1.00  0.00           H  
ATOM    336  HA  LEU A  22       0.977   0.424  -1.766  1.00  0.00           H  
ATOM    337  HB2 LEU A  22      -1.961   0.502  -1.099  1.00  0.00           H  
ATOM    338  HB3 LEU A  22      -0.823  -0.681  -0.456  1.00  0.00           H  
ATOM    339  HG  LEU A  22      -0.455   2.270  -0.023  1.00  0.00           H  
ATOM    340 HD11 LEU A  22      -2.417   2.180   1.087  1.00  0.00           H  
ATOM    341 HD12 LEU A  22      -1.424   1.430   2.336  1.00  0.00           H  
ATOM    342 HD13 LEU A  22      -2.375   0.423   1.244  1.00  0.00           H  
ATOM    343 HD21 LEU A  22       1.472   0.836   0.387  1.00  0.00           H  
ATOM    344 HD22 LEU A  22       0.505  -0.177   1.459  1.00  0.00           H  
ATOM    345 HD23 LEU A  22       0.848   1.497   1.898  1.00  0.00           H  
ATOM    346  N   GLU A  23      -1.579  -0.566  -3.616  1.00  0.00           N  
ATOM    347  CA  GLU A  23      -2.001  -1.564  -4.592  1.00  0.00           C  
ATOM    348  C   GLU A  23      -0.995  -1.667  -5.735  1.00  0.00           C  
ATOM    349  O   GLU A  23      -0.600  -2.763  -6.132  1.00  0.00           O  
ATOM    350  CB  GLU A  23      -3.384  -1.216  -5.146  1.00  0.00           C  
ATOM    351  CG  GLU A  23      -4.509  -1.421  -4.146  1.00  0.00           C  
ATOM    352  CD  GLU A  23      -5.858  -0.988  -4.687  1.00  0.00           C  
ATOM    353  OE1 GLU A  23      -5.900  -0.443  -5.810  1.00  0.00           O  
ATOM    354  OE2 GLU A  23      -6.871  -1.193  -3.987  1.00  0.00           O  
ATOM    355  H   GLU A  23      -2.199   0.151  -3.368  1.00  0.00           H  
ATOM    356  HA  GLU A  23      -2.054  -2.518  -4.090  1.00  0.00           H  
ATOM    357  HB2 GLU A  23      -3.386  -0.180  -5.452  1.00  0.00           H  
ATOM    358  HB3 GLU A  23      -3.580  -1.836  -6.008  1.00  0.00           H  
ATOM    359  HG2 GLU A  23      -4.561  -2.469  -3.891  1.00  0.00           H  
ATOM    360  HG3 GLU A  23      -4.293  -0.847  -3.257  1.00  0.00           H  
ATOM    361  N   ARG A  24      -0.585  -0.516  -6.260  1.00  0.00           N  
ATOM    362  CA  ARG A  24       0.373  -0.476  -7.358  1.00  0.00           C  
ATOM    363  C   ARG A  24       1.673  -1.175  -6.972  1.00  0.00           C  
ATOM    364  O   ARG A  24       2.140  -2.070  -7.676  1.00  0.00           O  
ATOM    365  CB  ARG A  24       0.660   0.972  -7.759  1.00  0.00           C  
ATOM    366  CG  ARG A  24      -0.318   1.527  -8.782  1.00  0.00           C  
ATOM    367  CD  ARG A  24       0.350   2.540  -9.699  1.00  0.00           C  
ATOM    368  NE  ARG A  24       1.098   1.895 -10.775  1.00  0.00           N  
ATOM    369  CZ  ARG A  24       0.524   1.315 -11.823  1.00  0.00           C  
ATOM    370  NH1 ARG A  24      -0.797   1.300 -11.937  1.00  0.00           N  
ATOM    371  NH2 ARG A  24       1.273   0.749 -12.761  1.00  0.00           N  
ATOM    372  H   ARG A  24      -0.936   0.325  -5.901  1.00  0.00           H  
ATOM    373  HA  ARG A  24      -0.064  -0.993  -8.199  1.00  0.00           H  
ATOM    374  HB2 ARG A  24       0.615   1.594  -6.877  1.00  0.00           H  
ATOM    375  HB3 ARG A  24       1.654   1.027  -8.177  1.00  0.00           H  
ATOM    376  HG2 ARG A  24      -0.699   0.712  -9.381  1.00  0.00           H  
ATOM    377  HG3 ARG A  24      -1.134   2.007  -8.262  1.00  0.00           H  
ATOM    378  HD2 ARG A  24      -0.412   3.171 -10.131  1.00  0.00           H  
ATOM    379  HD3 ARG A  24       1.027   3.143  -9.113  1.00  0.00           H  
ATOM    380  HE  ARG A  24       2.075   1.895 -10.711  1.00  0.00           H  
ATOM    381 HH11 ARG A  24      -1.363   1.726 -11.232  1.00  0.00           H  
ATOM    382 HH12 ARG A  24      -1.226   0.863 -12.728  1.00  0.00           H  
ATOM    383 HH21 ARG A  24       2.269   0.759 -12.679  1.00  0.00           H  
ATOM    384 HH22 ARG A  24       0.841   0.313 -13.550  1.00  0.00           H  
ATOM    385  N   GLU A  25       2.251  -0.761  -5.849  1.00  0.00           N  
ATOM    386  CA  GLU A  25       3.497  -1.348  -5.370  1.00  0.00           C  
ATOM    387  C   GLU A  25       3.338  -2.847  -5.138  1.00  0.00           C  
ATOM    388  O   GLU A  25       4.247  -3.629  -5.418  1.00  0.00           O  
ATOM    389  CB  GLU A  25       3.944  -0.664  -4.076  1.00  0.00           C  
ATOM    390  CG  GLU A  25       4.891   0.503  -4.300  1.00  0.00           C  
ATOM    391  CD  GLU A  25       4.461   1.390  -5.452  1.00  0.00           C  
ATOM    392  OE1 GLU A  25       4.720   1.018  -6.616  1.00  0.00           O  
ATOM    393  OE2 GLU A  25       3.866   2.456  -5.190  1.00  0.00           O  
ATOM    394  H   GLU A  25       1.830  -0.044  -5.330  1.00  0.00           H  
ATOM    395  HA  GLU A  25       4.250  -1.191  -6.128  1.00  0.00           H  
ATOM    396  HB2 GLU A  25       3.072  -0.299  -3.556  1.00  0.00           H  
ATOM    397  HB3 GLU A  25       4.445  -1.392  -3.454  1.00  0.00           H  
ATOM    398  HG2 GLU A  25       4.927   1.099  -3.401  1.00  0.00           H  
ATOM    399  HG3 GLU A  25       5.877   0.115  -4.512  1.00  0.00           H  
ATOM    400  N   TYR A  26       2.178  -3.241  -4.624  1.00  0.00           N  
ATOM    401  CA  TYR A  26       1.901  -4.646  -4.351  1.00  0.00           C  
ATOM    402  C   TYR A  26       1.932  -5.467  -5.636  1.00  0.00           C  
ATOM    403  O   TYR A  26       2.601  -6.497  -5.712  1.00  0.00           O  
ATOM    404  CB  TYR A  26       0.540  -4.796  -3.669  1.00  0.00           C  
ATOM    405  CG  TYR A  26       0.153  -6.232  -3.398  1.00  0.00           C  
ATOM    406  CD1 TYR A  26       0.887  -7.016  -2.517  1.00  0.00           C  
ATOM    407  CD2 TYR A  26      -0.948  -6.805  -4.023  1.00  0.00           C  
ATOM    408  CE1 TYR A  26       0.538  -8.329  -2.267  1.00  0.00           C  
ATOM    409  CE2 TYR A  26      -1.306  -8.116  -3.778  1.00  0.00           C  
ATOM    410  CZ  TYR A  26      -0.560  -8.874  -2.900  1.00  0.00           C  
ATOM    411  OH  TYR A  26      -0.912 -10.181  -2.653  1.00  0.00           O  
ATOM    412  H   TYR A  26       1.493  -2.571  -4.422  1.00  0.00           H  
ATOM    413  HA  TYR A  26       2.668  -5.012  -3.685  1.00  0.00           H  
ATOM    414  HB2 TYR A  26       0.559  -4.274  -2.725  1.00  0.00           H  
ATOM    415  HB3 TYR A  26      -0.221  -4.360  -4.300  1.00  0.00           H  
ATOM    416  HD1 TYR A  26       1.746  -6.585  -2.023  1.00  0.00           H  
ATOM    417  HD2 TYR A  26      -1.531  -6.209  -4.710  1.00  0.00           H  
ATOM    418  HE1 TYR A  26       1.122  -8.922  -1.580  1.00  0.00           H  
ATOM    419  HE2 TYR A  26      -2.166  -8.544  -4.273  1.00  0.00           H  
ATOM    420  HH  TYR A  26      -1.860 -10.235  -2.506  1.00  0.00           H  
ATOM    421  N   ALA A  27       1.202  -5.003  -6.645  1.00  0.00           N  
ATOM    422  CA  ALA A  27       1.146  -5.691  -7.929  1.00  0.00           C  
ATOM    423  C   ALA A  27       2.547  -5.955  -8.471  1.00  0.00           C  
ATOM    424  O   ALA A  27       2.778  -6.945  -9.163  1.00  0.00           O  
ATOM    425  CB  ALA A  27       0.335  -4.881  -8.928  1.00  0.00           C  
ATOM    426  H   ALA A  27       0.689  -4.176  -6.523  1.00  0.00           H  
ATOM    427  HA  ALA A  27       0.646  -6.637  -7.779  1.00  0.00           H  
ATOM    428  HB1 ALA A  27      -0.705  -5.167  -8.862  1.00  0.00           H  
ATOM    429  HB2 ALA A  27       0.434  -3.829  -8.703  1.00  0.00           H  
ATOM    430  HB3 ALA A  27       0.699  -5.072  -9.926  1.00  0.00           H  
ATOM    431  N   ALA A  28       3.477  -5.061  -8.153  1.00  0.00           N  
ATOM    432  CA  ALA A  28       4.855  -5.197  -8.608  1.00  0.00           C  
ATOM    433  C   ALA A  28       5.623  -6.191  -7.743  1.00  0.00           C  
ATOM    434  O   ALA A  28       6.497  -6.906  -8.230  1.00  0.00           O  
ATOM    435  CB  ALA A  28       5.550  -3.843  -8.602  1.00  0.00           C  
ATOM    436  H   ALA A  28       3.231  -4.292  -7.598  1.00  0.00           H  
ATOM    437  HA  ALA A  28       4.837  -5.561  -9.625  1.00  0.00           H  
ATOM    438  HB1 ALA A  28       5.138  -3.232  -7.812  1.00  0.00           H  
ATOM    439  HB2 ALA A  28       6.608  -3.982  -8.437  1.00  0.00           H  
ATOM    440  HB3 ALA A  28       5.395  -3.356  -9.553  1.00  0.00           H  
ATOM    441  N   ASN A  29       5.290  -6.230  -6.456  1.00  0.00           N  
ATOM    442  CA  ASN A  29       5.950  -7.136  -5.523  1.00  0.00           C  
ATOM    443  C   ASN A  29       5.106  -7.331  -4.267  1.00  0.00           C  
ATOM    444  O   ASN A  29       4.697  -6.364  -3.624  1.00  0.00           O  
ATOM    445  CB  ASN A  29       7.330  -6.595  -5.145  1.00  0.00           C  
ATOM    446  CG  ASN A  29       7.354  -5.082  -5.054  1.00  0.00           C  
ATOM    447  OD1 ASN A  29       7.938  -4.407  -5.902  1.00  0.00           O  
ATOM    448  ND2 ASN A  29       6.716  -4.541  -4.022  1.00  0.00           N  
ATOM    449  H   ASN A  29       4.584  -5.635  -6.127  1.00  0.00           H  
ATOM    450  HA  ASN A  29       6.068  -8.089  -6.015  1.00  0.00           H  
ATOM    451  HB2 ASN A  29       7.617  -6.998  -4.184  1.00  0.00           H  
ATOM    452  HB3 ASN A  29       8.048  -6.904  -5.890  1.00  0.00           H  
ATOM    453 HD21 ASN A  29       6.272  -5.140  -3.386  1.00  0.00           H  
ATOM    454 HD22 ASN A  29       6.715  -3.564  -3.940  1.00  0.00           H  
ATOM    455  N   LYS A  30       4.850  -8.589  -3.922  1.00  0.00           N  
ATOM    456  CA  LYS A  30       4.057  -8.913  -2.743  1.00  0.00           C  
ATOM    457  C   LYS A  30       4.720  -8.377  -1.477  1.00  0.00           C  
ATOM    458  O   LYS A  30       4.048  -8.084  -0.489  1.00  0.00           O  
ATOM    459  CB  LYS A  30       3.869 -10.428  -2.630  1.00  0.00           C  
ATOM    460  CG  LYS A  30       3.305 -11.065  -3.888  1.00  0.00           C  
ATOM    461  CD  LYS A  30       1.873 -10.625  -4.143  1.00  0.00           C  
ATOM    462  CE  LYS A  30       1.192 -11.513  -5.173  1.00  0.00           C  
ATOM    463  NZ  LYS A  30       1.987 -11.617  -6.428  1.00  0.00           N  
ATOM    464  H   LYS A  30       5.204  -9.317  -4.475  1.00  0.00           H  
ATOM    465  HA  LYS A  30       3.091  -8.446  -2.854  1.00  0.00           H  
ATOM    466  HB2 LYS A  30       4.825 -10.883  -2.418  1.00  0.00           H  
ATOM    467  HB3 LYS A  30       3.193 -10.634  -1.813  1.00  0.00           H  
ATOM    468  HG2 LYS A  30       3.914 -10.776  -4.732  1.00  0.00           H  
ATOM    469  HG3 LYS A  30       3.328 -12.140  -3.777  1.00  0.00           H  
ATOM    470  HD2 LYS A  30       1.319 -10.678  -3.217  1.00  0.00           H  
ATOM    471  HD3 LYS A  30       1.878  -9.607  -4.505  1.00  0.00           H  
ATOM    472  HE2 LYS A  30       1.068 -12.500  -4.753  1.00  0.00           H  
ATOM    473  HE3 LYS A  30       0.223 -11.096  -5.404  1.00  0.00           H  
ATOM    474  HZ1 LYS A  30       1.438 -12.113  -7.158  1.00  0.00           H  
ATOM    475  HZ2 LYS A  30       2.865 -12.146  -6.252  1.00  0.00           H  
ATOM    476  HZ3 LYS A  30       2.230 -10.668  -6.777  1.00  0.00           H  
ATOM    477  N   PHE A  31       6.042  -8.251  -1.516  1.00  0.00           N  
ATOM    478  CA  PHE A  31       6.796  -7.749  -0.373  1.00  0.00           C  
ATOM    479  C   PHE A  31       7.750  -6.636  -0.796  1.00  0.00           C  
ATOM    480  O   PHE A  31       8.478  -6.769  -1.780  1.00  0.00           O  
ATOM    481  CB  PHE A  31       7.581  -8.886   0.286  1.00  0.00           C  
ATOM    482  CG  PHE A  31       6.720 -10.041   0.712  1.00  0.00           C  
ATOM    483  CD1 PHE A  31       6.319 -10.998  -0.206  1.00  0.00           C  
ATOM    484  CD2 PHE A  31       6.312 -10.168   2.030  1.00  0.00           C  
ATOM    485  CE1 PHE A  31       5.527 -12.062   0.183  1.00  0.00           C  
ATOM    486  CE2 PHE A  31       5.520 -11.230   2.424  1.00  0.00           C  
ATOM    487  CZ  PHE A  31       5.126 -12.178   1.500  1.00  0.00           C  
ATOM    488  H   PHE A  31       6.523  -8.501  -2.333  1.00  0.00           H  
ATOM    489  HA  PHE A  31       6.090  -7.351   0.340  1.00  0.00           H  
ATOM    490  HB2 PHE A  31       8.314  -9.260  -0.413  1.00  0.00           H  
ATOM    491  HB3 PHE A  31       8.085  -8.505   1.161  1.00  0.00           H  
ATOM    492  HD1 PHE A  31       6.631 -10.909  -1.236  1.00  0.00           H  
ATOM    493  HD2 PHE A  31       6.618  -9.427   2.754  1.00  0.00           H  
ATOM    494  HE1 PHE A  31       5.220 -12.801  -0.542  1.00  0.00           H  
ATOM    495  HE2 PHE A  31       5.208 -11.318   3.455  1.00  0.00           H  
ATOM    496  HZ  PHE A  31       4.508 -13.008   1.806  1.00  0.00           H  
ATOM    497  N   ILE A  32       7.739  -5.539  -0.046  1.00  0.00           N  
ATOM    498  CA  ILE A  32       8.603  -4.403  -0.342  1.00  0.00           C  
ATOM    499  C   ILE A  32       9.820  -4.384   0.576  1.00  0.00           C  
ATOM    500  O   ILE A  32       9.990  -5.265   1.419  1.00  0.00           O  
ATOM    501  CB  ILE A  32       7.846  -3.069  -0.201  1.00  0.00           C  
ATOM    502  CG1 ILE A  32       7.423  -2.849   1.253  1.00  0.00           C  
ATOM    503  CG2 ILE A  32       6.634  -3.047  -1.120  1.00  0.00           C  
ATOM    504  CD1 ILE A  32       6.692  -1.544   1.478  1.00  0.00           C  
ATOM    505  H   ILE A  32       7.136  -5.493   0.725  1.00  0.00           H  
ATOM    506  HA  ILE A  32       8.938  -4.497  -1.365  1.00  0.00           H  
ATOM    507  HB  ILE A  32       8.509  -2.271  -0.501  1.00  0.00           H  
ATOM    508 HG12 ILE A  32       6.770  -3.651   1.556  1.00  0.00           H  
ATOM    509 HG13 ILE A  32       8.303  -2.850   1.880  1.00  0.00           H  
ATOM    510 HG21 ILE A  32       6.561  -3.990  -1.642  1.00  0.00           H  
ATOM    511 HG22 ILE A  32       5.741  -2.892  -0.534  1.00  0.00           H  
ATOM    512 HG23 ILE A  32       6.739  -2.247  -1.837  1.00  0.00           H  
ATOM    513 HD11 ILE A  32       6.700  -1.304   2.531  1.00  0.00           H  
ATOM    514 HD12 ILE A  32       7.181  -0.756   0.925  1.00  0.00           H  
ATOM    515 HD13 ILE A  32       5.671  -1.640   1.140  1.00  0.00           H  
ATOM    516  N   THR A  33      10.666  -3.372   0.407  1.00  0.00           N  
ATOM    517  CA  THR A  33      11.867  -3.236   1.220  1.00  0.00           C  
ATOM    518  C   THR A  33      11.875  -1.911   1.974  1.00  0.00           C  
ATOM    519  O   THR A  33      11.020  -1.054   1.752  1.00  0.00           O  
ATOM    520  CB  THR A  33      13.142  -3.332   0.360  1.00  0.00           C  
ATOM    521  OG1 THR A  33      14.299  -3.371   1.202  1.00  0.00           O  
ATOM    522  CG2 THR A  33      13.241  -2.151  -0.593  1.00  0.00           C  
ATOM    523  H   THR A  33      10.475  -2.701  -0.282  1.00  0.00           H  
ATOM    524  HA  THR A  33      11.879  -4.046   1.935  1.00  0.00           H  
ATOM    525  HB  THR A  33      13.098  -4.242  -0.221  1.00  0.00           H  
ATOM    526  HG1 THR A  33      14.394  -4.251   1.576  1.00  0.00           H  
ATOM    527 HG21 THR A  33      14.005  -1.471  -0.246  1.00  0.00           H  
ATOM    528 HG22 THR A  33      12.292  -1.637  -0.630  1.00  0.00           H  
ATOM    529 HG23 THR A  33      13.497  -2.505  -1.580  1.00  0.00           H  
ATOM    530  N   LYS A  34      12.846  -1.749   2.866  1.00  0.00           N  
ATOM    531  CA  LYS A  34      12.967  -0.527   3.653  1.00  0.00           C  
ATOM    532  C   LYS A  34      12.951   0.703   2.751  1.00  0.00           C  
ATOM    533  O   LYS A  34      12.438   1.756   3.131  1.00  0.00           O  
ATOM    534  CB  LYS A  34      14.256  -0.552   4.477  1.00  0.00           C  
ATOM    535  CG  LYS A  34      14.057  -1.032   5.904  1.00  0.00           C  
ATOM    536  CD  LYS A  34      14.121  -2.547   5.997  1.00  0.00           C  
ATOM    537  CE  LYS A  34      15.542  -3.057   5.807  1.00  0.00           C  
ATOM    538  NZ  LYS A  34      15.625  -4.536   5.962  1.00  0.00           N  
ATOM    539  H   LYS A  34      13.498  -2.469   2.999  1.00  0.00           H  
ATOM    540  HA  LYS A  34      12.122  -0.479   4.323  1.00  0.00           H  
ATOM    541  HB2 LYS A  34      14.965  -1.209   3.994  1.00  0.00           H  
ATOM    542  HB3 LYS A  34      14.668   0.447   4.509  1.00  0.00           H  
ATOM    543  HG2 LYS A  34      14.832  -0.610   6.527  1.00  0.00           H  
ATOM    544  HG3 LYS A  34      13.090  -0.699   6.254  1.00  0.00           H  
ATOM    545  HD2 LYS A  34      13.768  -2.855   6.970  1.00  0.00           H  
ATOM    546  HD3 LYS A  34      13.489  -2.973   5.231  1.00  0.00           H  
ATOM    547  HE2 LYS A  34      15.878  -2.788   4.817  1.00  0.00           H  
ATOM    548  HE3 LYS A  34      16.179  -2.590   6.543  1.00  0.00           H  
ATOM    549  HZ1 LYS A  34      14.972  -5.002   5.300  1.00  0.00           H  
ATOM    550  HZ2 LYS A  34      15.370  -4.808   6.933  1.00  0.00           H  
ATOM    551  HZ3 LYS A  34      16.593  -4.862   5.765  1.00  0.00           H  
ATOM    552  N   ASP A  35      13.514   0.563   1.556  1.00  0.00           N  
ATOM    553  CA  ASP A  35      13.562   1.663   0.600  1.00  0.00           C  
ATOM    554  C   ASP A  35      12.159   2.036   0.130  1.00  0.00           C  
ATOM    555  O   ASP A  35      11.663   3.125   0.423  1.00  0.00           O  
ATOM    556  CB  ASP A  35      14.431   1.286  -0.600  1.00  0.00           C  
ATOM    557  CG  ASP A  35      14.924   2.500  -1.363  1.00  0.00           C  
ATOM    558  OD1 ASP A  35      15.872   3.158  -0.883  1.00  0.00           O  
ATOM    559  OD2 ASP A  35      14.364   2.792  -2.439  1.00  0.00           O  
ATOM    560  H   ASP A  35      13.906  -0.301   1.311  1.00  0.00           H  
ATOM    561  HA  ASP A  35      14.000   2.515   1.096  1.00  0.00           H  
ATOM    562  HB2 ASP A  35      15.289   0.728  -0.254  1.00  0.00           H  
ATOM    563  HB3 ASP A  35      13.855   0.669  -1.275  1.00  0.00           H  
ATOM    564  N   LYS A  36      11.524   1.126  -0.601  1.00  0.00           N  
ATOM    565  CA  LYS A  36      10.178   1.358  -1.111  1.00  0.00           C  
ATOM    566  C   LYS A  36       9.224   1.731   0.019  1.00  0.00           C  
ATOM    567  O   LYS A  36       8.466   2.696  -0.088  1.00  0.00           O  
ATOM    568  CB  LYS A  36       9.664   0.113  -1.837  1.00  0.00           C  
ATOM    569  CG  LYS A  36       8.226   0.236  -2.312  1.00  0.00           C  
ATOM    570  CD  LYS A  36       8.085   1.290  -3.397  1.00  0.00           C  
ATOM    571  CE  LYS A  36       8.427   0.728  -4.768  1.00  0.00           C  
ATOM    572  NZ  LYS A  36       7.840   1.545  -5.865  1.00  0.00           N  
ATOM    573  H   LYS A  36      11.971   0.277  -0.801  1.00  0.00           H  
ATOM    574  HA  LYS A  36      10.225   2.179  -1.811  1.00  0.00           H  
ATOM    575  HB2 LYS A  36      10.290  -0.072  -2.697  1.00  0.00           H  
ATOM    576  HB3 LYS A  36       9.728  -0.732  -1.166  1.00  0.00           H  
ATOM    577  HG2 LYS A  36       7.904  -0.717  -2.706  1.00  0.00           H  
ATOM    578  HG3 LYS A  36       7.602   0.509  -1.473  1.00  0.00           H  
ATOM    579  HD2 LYS A  36       7.066   1.646  -3.410  1.00  0.00           H  
ATOM    580  HD3 LYS A  36       8.753   2.111  -3.177  1.00  0.00           H  
ATOM    581  HE2 LYS A  36       9.501   0.711  -4.878  1.00  0.00           H  
ATOM    582  HE3 LYS A  36       8.043  -0.279  -4.836  1.00  0.00           H  
ATOM    583  HZ1 LYS A  36       8.508   2.289  -6.153  1.00  0.00           H  
ATOM    584  HZ2 LYS A  36       6.958   1.993  -5.544  1.00  0.00           H  
ATOM    585  HZ3 LYS A  36       7.631   0.944  -6.687  1.00  0.00           H  
ATOM    586  N   ARG A  37       9.267   0.962   1.102  1.00  0.00           N  
ATOM    587  CA  ARG A  37       8.406   1.212   2.251  1.00  0.00           C  
ATOM    588  C   ARG A  37       8.538   2.657   2.725  1.00  0.00           C  
ATOM    589  O   ARG A  37       7.556   3.281   3.127  1.00  0.00           O  
ATOM    590  CB  ARG A  37       8.754   0.256   3.394  1.00  0.00           C  
ATOM    591  CG  ARG A  37       7.912   0.465   4.641  1.00  0.00           C  
ATOM    592  CD  ARG A  37       7.594  -0.855   5.326  1.00  0.00           C  
ATOM    593  NE  ARG A  37       8.199  -0.942   6.653  1.00  0.00           N  
ATOM    594  CZ  ARG A  37       9.474  -1.250   6.860  1.00  0.00           C  
ATOM    595  NH1 ARG A  37      10.275  -1.499   5.833  1.00  0.00           N  
ATOM    596  NH2 ARG A  37       9.951  -1.310   8.097  1.00  0.00           N  
ATOM    597  H   ARG A  37       9.892   0.207   1.128  1.00  0.00           H  
ATOM    598  HA  ARG A  37       7.385   1.037   1.946  1.00  0.00           H  
ATOM    599  HB2 ARG A  37       8.610  -0.759   3.055  1.00  0.00           H  
ATOM    600  HB3 ARG A  37       9.792   0.395   3.659  1.00  0.00           H  
ATOM    601  HG2 ARG A  37       8.455   1.094   5.331  1.00  0.00           H  
ATOM    602  HG3 ARG A  37       6.987   0.948   4.363  1.00  0.00           H  
ATOM    603  HD2 ARG A  37       6.522  -0.946   5.423  1.00  0.00           H  
ATOM    604  HD3 ARG A  37       7.970  -1.662   4.715  1.00  0.00           H  
ATOM    605  HE  ARG A  37       7.625  -0.763   7.426  1.00  0.00           H  
ATOM    606 HH11 ARG A  37       9.919  -1.453   4.900  1.00  0.00           H  
ATOM    607 HH12 ARG A  37      11.235  -1.729   5.992  1.00  0.00           H  
ATOM    608 HH21 ARG A  37       9.350  -1.124   8.874  1.00  0.00           H  
ATOM    609 HH22 ARG A  37      10.911  -1.542   8.252  1.00  0.00           H  
ATOM    610  N   ARG A  38       9.758   3.182   2.675  1.00  0.00           N  
ATOM    611  CA  ARG A  38      10.018   4.552   3.100  1.00  0.00           C  
ATOM    612  C   ARG A  38       9.384   5.550   2.136  1.00  0.00           C  
ATOM    613  O   ARG A  38       8.820   6.561   2.554  1.00  0.00           O  
ATOM    614  CB  ARG A  38      11.524   4.802   3.192  1.00  0.00           C  
ATOM    615  CG  ARG A  38      12.146   4.309   4.489  1.00  0.00           C  
ATOM    616  CD  ARG A  38      13.651   4.143   4.357  1.00  0.00           C  
ATOM    617  NE  ARG A  38      14.348   5.426   4.375  1.00  0.00           N  
ATOM    618  CZ  ARG A  38      15.617   5.579   4.012  1.00  0.00           C  
ATOM    619  NH1 ARG A  38      16.324   4.534   3.605  1.00  0.00           N  
ATOM    620  NH2 ARG A  38      16.180   6.780   4.056  1.00  0.00           N  
ATOM    621  H   ARG A  38      10.501   2.634   2.345  1.00  0.00           H  
ATOM    622  HA  ARG A  38       9.580   4.685   4.077  1.00  0.00           H  
ATOM    623  HB2 ARG A  38      12.012   4.298   2.371  1.00  0.00           H  
ATOM    624  HB3 ARG A  38      11.706   5.863   3.111  1.00  0.00           H  
ATOM    625  HG2 ARG A  38      11.941   5.026   5.270  1.00  0.00           H  
ATOM    626  HG3 ARG A  38      11.708   3.357   4.747  1.00  0.00           H  
ATOM    627  HD2 ARG A  38      14.007   3.540   5.179  1.00  0.00           H  
ATOM    628  HD3 ARG A  38      13.864   3.641   3.425  1.00  0.00           H  
ATOM    629  HE  ARG A  38      13.844   6.212   4.672  1.00  0.00           H  
ATOM    630 HH11 ARG A  38      15.901   3.629   3.571  1.00  0.00           H  
ATOM    631 HH12 ARG A  38      17.279   4.652   3.332  1.00  0.00           H  
ATOM    632 HH21 ARG A  38      15.650   7.570   4.362  1.00  0.00           H  
ATOM    633 HH22 ARG A  38      17.135   6.894   3.783  1.00  0.00           H  
ATOM    634  N   LYS A  39       9.480   5.259   0.843  1.00  0.00           N  
ATOM    635  CA  LYS A  39       8.915   6.130  -0.182  1.00  0.00           C  
ATOM    636  C   LYS A  39       7.399   6.216  -0.046  1.00  0.00           C  
ATOM    637  O   LYS A  39       6.831   7.308  -0.010  1.00  0.00           O  
ATOM    638  CB  LYS A  39       9.285   5.617  -1.575  1.00  0.00           C  
ATOM    639  CG  LYS A  39      10.779   5.628  -1.851  1.00  0.00           C  
ATOM    640  CD  LYS A  39      11.288   7.036  -2.109  1.00  0.00           C  
ATOM    641  CE  LYS A  39      11.082   7.446  -3.560  1.00  0.00           C  
ATOM    642  NZ  LYS A  39      12.207   6.999  -4.427  1.00  0.00           N  
ATOM    643  H   LYS A  39       9.941   4.438   0.571  1.00  0.00           H  
ATOM    644  HA  LYS A  39       9.334   7.115  -0.047  1.00  0.00           H  
ATOM    645  HB2 LYS A  39       8.928   4.603  -1.680  1.00  0.00           H  
ATOM    646  HB3 LYS A  39       8.800   6.239  -2.315  1.00  0.00           H  
ATOM    647  HG2 LYS A  39      11.297   5.222  -0.994  1.00  0.00           H  
ATOM    648  HG3 LYS A  39      10.980   5.017  -2.719  1.00  0.00           H  
ATOM    649  HD2 LYS A  39      10.754   7.726  -1.473  1.00  0.00           H  
ATOM    650  HD3 LYS A  39      12.344   7.076  -1.880  1.00  0.00           H  
ATOM    651  HE2 LYS A  39      10.165   7.003  -3.918  1.00  0.00           H  
ATOM    652  HE3 LYS A  39      11.006   8.522  -3.609  1.00  0.00           H  
ATOM    653  HZ1 LYS A  39      13.112   7.333  -4.038  1.00  0.00           H  
ATOM    654  HZ2 LYS A  39      12.093   7.385  -5.386  1.00  0.00           H  
ATOM    655  HZ3 LYS A  39      12.226   5.961  -4.482  1.00  0.00           H  
ATOM    656  N   ILE A  40       6.749   5.060   0.029  1.00  0.00           N  
ATOM    657  CA  ILE A  40       5.298   5.006   0.163  1.00  0.00           C  
ATOM    658  C   ILE A  40       4.826   5.822   1.362  1.00  0.00           C  
ATOM    659  O   ILE A  40       3.791   6.486   1.305  1.00  0.00           O  
ATOM    660  CB  ILE A  40       4.800   3.557   0.315  1.00  0.00           C  
ATOM    661  CG1 ILE A  40       5.240   2.715  -0.885  1.00  0.00           C  
ATOM    662  CG2 ILE A  40       3.286   3.530   0.461  1.00  0.00           C  
ATOM    663  CD1 ILE A  40       5.013   1.231  -0.697  1.00  0.00           C  
ATOM    664  H   ILE A  40       7.257   4.223  -0.005  1.00  0.00           H  
ATOM    665  HA  ILE A  40       4.865   5.423  -0.735  1.00  0.00           H  
ATOM    666  HB  ILE A  40       5.231   3.144   1.213  1.00  0.00           H  
ATOM    667 HG12 ILE A  40       4.688   3.027  -1.757  1.00  0.00           H  
ATOM    668 HG13 ILE A  40       6.295   2.871  -1.056  1.00  0.00           H  
ATOM    669 HG21 ILE A  40       2.891   2.663  -0.047  1.00  0.00           H  
ATOM    670 HG22 ILE A  40       3.026   3.483   1.508  1.00  0.00           H  
ATOM    671 HG23 ILE A  40       2.866   4.424   0.025  1.00  0.00           H  
ATOM    672 HD11 ILE A  40       3.968   1.005  -0.850  1.00  0.00           H  
ATOM    673 HD12 ILE A  40       5.610   0.683  -1.410  1.00  0.00           H  
ATOM    674 HD13 ILE A  40       5.299   0.948   0.306  1.00  0.00           H  
ATOM    675  N   SER A  41       5.594   5.770   2.446  1.00  0.00           N  
ATOM    676  CA  SER A  41       5.254   6.503   3.660  1.00  0.00           C  
ATOM    677  C   SER A  41       5.280   8.008   3.411  1.00  0.00           C  
ATOM    678  O   SER A  41       4.623   8.776   4.113  1.00  0.00           O  
ATOM    679  CB  SER A  41       6.225   6.144   4.786  1.00  0.00           C  
ATOM    680  OG  SER A  41       6.413   7.239   5.666  1.00  0.00           O  
ATOM    681  H   SER A  41       6.408   5.223   2.429  1.00  0.00           H  
ATOM    682  HA  SER A  41       4.255   6.215   3.951  1.00  0.00           H  
ATOM    683  HB2 SER A  41       5.829   5.311   5.347  1.00  0.00           H  
ATOM    684  HB3 SER A  41       7.180   5.870   4.361  1.00  0.00           H  
ATOM    685  HG  SER A  41       5.564   7.516   6.018  1.00  0.00           H  
ATOM    686  N   ALA A  42       6.045   8.422   2.406  1.00  0.00           N  
ATOM    687  CA  ALA A  42       6.157   9.834   2.063  1.00  0.00           C  
ATOM    688  C   ALA A  42       5.023  10.265   1.138  1.00  0.00           C  
ATOM    689  O   ALA A  42       4.653  11.438   1.100  1.00  0.00           O  
ATOM    690  CB  ALA A  42       7.505  10.115   1.415  1.00  0.00           C  
ATOM    691  H   ALA A  42       6.546   7.762   1.883  1.00  0.00           H  
ATOM    692  HA  ALA A  42       6.099  10.406   2.978  1.00  0.00           H  
ATOM    693  HB1 ALA A  42       7.969   9.181   1.133  1.00  0.00           H  
ATOM    694  HB2 ALA A  42       7.361  10.726   0.536  1.00  0.00           H  
ATOM    695  HB3 ALA A  42       8.139  10.635   2.116  1.00  0.00           H  
ATOM    696  N   ALA A  43       4.478   9.309   0.393  1.00  0.00           N  
ATOM    697  CA  ALA A  43       3.385   9.590  -0.530  1.00  0.00           C  
ATOM    698  C   ALA A  43       2.032   9.427   0.154  1.00  0.00           C  
ATOM    699  O   ALA A  43       1.249  10.373   0.238  1.00  0.00           O  
ATOM    700  CB  ALA A  43       3.477   8.682  -1.748  1.00  0.00           C  
ATOM    701  H   ALA A  43       4.817   8.393   0.468  1.00  0.00           H  
ATOM    702  HA  ALA A  43       3.487  10.613  -0.866  1.00  0.00           H  
ATOM    703  HB1 ALA A  43       2.585   8.076  -1.811  1.00  0.00           H  
ATOM    704  HB2 ALA A  43       3.567   9.284  -2.639  1.00  0.00           H  
ATOM    705  HB3 ALA A  43       4.342   8.043  -1.655  1.00  0.00           H  
ATOM    706  N   THR A  44       1.762   8.220   0.641  1.00  0.00           N  
ATOM    707  CA  THR A  44       0.503   7.932   1.316  1.00  0.00           C  
ATOM    708  C   THR A  44       0.470   8.555   2.707  1.00  0.00           C  
ATOM    709  O   THR A  44      -0.578   8.601   3.352  1.00  0.00           O  
ATOM    710  CB  THR A  44       0.266   6.415   1.440  1.00  0.00           C  
ATOM    711  OG1 THR A  44       1.242   5.837   2.314  1.00  0.00           O  
ATOM    712  CG2 THR A  44       0.337   5.743   0.077  1.00  0.00           C  
ATOM    713  H   THR A  44       2.427   7.506   0.543  1.00  0.00           H  
ATOM    714  HA  THR A  44      -0.296   8.353   0.724  1.00  0.00           H  
ATOM    715  HB  THR A  44      -0.718   6.252   1.854  1.00  0.00           H  
ATOM    716  HG1 THR A  44       2.108   5.883   1.902  1.00  0.00           H  
ATOM    717 HG21 THR A  44       1.329   5.865  -0.333  1.00  0.00           H  
ATOM    718 HG22 THR A  44      -0.385   6.196  -0.585  1.00  0.00           H  
ATOM    719 HG23 THR A  44       0.119   4.691   0.183  1.00  0.00           H  
ATOM    720  N   SER A  45       1.622   9.036   3.163  1.00  0.00           N  
ATOM    721  CA  SER A  45       1.725   9.655   4.479  1.00  0.00           C  
ATOM    722  C   SER A  45       1.412   8.646   5.580  1.00  0.00           C  
ATOM    723  O   SER A  45       0.970   9.014   6.669  1.00  0.00           O  
ATOM    724  CB  SER A  45       0.773  10.848   4.581  1.00  0.00           C  
ATOM    725  OG  SER A  45       0.837  11.652   3.415  1.00  0.00           O  
ATOM    726  H   SER A  45       2.423   8.971   2.601  1.00  0.00           H  
ATOM    727  HA  SER A  45       2.739  10.003   4.604  1.00  0.00           H  
ATOM    728  HB2 SER A  45      -0.238  10.490   4.701  1.00  0.00           H  
ATOM    729  HB3 SER A  45       1.046  11.451   5.435  1.00  0.00           H  
ATOM    730  HG  SER A  45       0.713  11.102   2.639  1.00  0.00           H  
ATOM    731  N   LEU A  46       1.644   7.371   5.287  1.00  0.00           N  
ATOM    732  CA  LEU A  46       1.387   6.306   6.251  1.00  0.00           C  
ATOM    733  C   LEU A  46       2.671   5.898   6.966  1.00  0.00           C  
ATOM    734  O   LEU A  46       3.766   6.305   6.578  1.00  0.00           O  
ATOM    735  CB  LEU A  46       0.773   5.093   5.550  1.00  0.00           C  
ATOM    736  CG  LEU A  46      -0.643   5.280   5.003  1.00  0.00           C  
ATOM    737  CD1 LEU A  46      -0.933   4.259   3.914  1.00  0.00           C  
ATOM    738  CD2 LEU A  46      -1.666   5.173   6.124  1.00  0.00           C  
ATOM    739  H   LEU A  46       1.996   7.139   4.403  1.00  0.00           H  
ATOM    740  HA  LEU A  46       0.687   6.682   6.982  1.00  0.00           H  
ATOM    741  HB2 LEU A  46       1.414   4.830   4.723  1.00  0.00           H  
ATOM    742  HB3 LEU A  46       0.750   4.278   6.259  1.00  0.00           H  
ATOM    743  HG  LEU A  46      -0.726   6.266   4.566  1.00  0.00           H  
ATOM    744 HD11 LEU A  46      -1.420   3.399   4.348  1.00  0.00           H  
ATOM    745 HD12 LEU A  46      -0.007   3.953   3.451  1.00  0.00           H  
ATOM    746 HD13 LEU A  46      -1.579   4.701   3.169  1.00  0.00           H  
ATOM    747 HD21 LEU A  46      -1.633   6.068   6.728  1.00  0.00           H  
ATOM    748 HD22 LEU A  46      -1.437   4.315   6.739  1.00  0.00           H  
ATOM    749 HD23 LEU A  46      -2.653   5.060   5.700  1.00  0.00           H  
ATOM    750  N   SER A  47       2.529   5.089   8.011  1.00  0.00           N  
ATOM    751  CA  SER A  47       3.678   4.627   8.782  1.00  0.00           C  
ATOM    752  C   SER A  47       4.280   3.371   8.158  1.00  0.00           C  
ATOM    753  O   SER A  47       3.572   2.561   7.561  1.00  0.00           O  
ATOM    754  CB  SER A  47       3.268   4.345  10.229  1.00  0.00           C  
ATOM    755  OG  SER A  47       3.445   5.492  11.041  1.00  0.00           O  
ATOM    756  H   SER A  47       1.630   4.799   8.272  1.00  0.00           H  
ATOM    757  HA  SER A  47       4.420   5.411   8.773  1.00  0.00           H  
ATOM    758  HB2 SER A  47       2.228   4.057  10.256  1.00  0.00           H  
ATOM    759  HB3 SER A  47       3.875   3.542  10.622  1.00  0.00           H  
ATOM    760  HG  SER A  47       3.282   5.263  11.959  1.00  0.00           H  
ATOM    761  N   GLU A  48       5.593   3.218   8.303  1.00  0.00           N  
ATOM    762  CA  GLU A  48       6.291   2.062   7.753  1.00  0.00           C  
ATOM    763  C   GLU A  48       5.622   0.762   8.193  1.00  0.00           C  
ATOM    764  O   GLU A  48       5.636  -0.232   7.467  1.00  0.00           O  
ATOM    765  CB  GLU A  48       7.757   2.067   8.191  1.00  0.00           C  
ATOM    766  CG  GLU A  48       8.461   3.391   7.942  1.00  0.00           C  
ATOM    767  CD  GLU A  48       9.963   3.297   8.130  1.00  0.00           C  
ATOM    768  OE1 GLU A  48      10.614   2.565   7.356  1.00  0.00           O  
ATOM    769  OE2 GLU A  48      10.487   3.956   9.053  1.00  0.00           O  
ATOM    770  H   GLU A  48       6.103   3.898   8.790  1.00  0.00           H  
ATOM    771  HA  GLU A  48       6.246   2.128   6.676  1.00  0.00           H  
ATOM    772  HB2 GLU A  48       7.805   1.850   9.248  1.00  0.00           H  
ATOM    773  HB3 GLU A  48       8.284   1.296   7.650  1.00  0.00           H  
ATOM    774  HG2 GLU A  48       8.260   3.706   6.929  1.00  0.00           H  
ATOM    775  HG3 GLU A  48       8.072   4.126   8.630  1.00  0.00           H  
ATOM    776  N   ARG A  49       5.039   0.779   9.387  1.00  0.00           N  
ATOM    777  CA  ARG A  49       4.367  -0.397   9.926  1.00  0.00           C  
ATOM    778  C   ARG A  49       2.996  -0.583   9.281  1.00  0.00           C  
ATOM    779  O   ARG A  49       2.650  -1.680   8.843  1.00  0.00           O  
ATOM    780  CB  ARG A  49       4.216  -0.275  11.443  1.00  0.00           C  
ATOM    781  CG  ARG A  49       3.658  -1.526  12.102  1.00  0.00           C  
ATOM    782  CD  ARG A  49       4.672  -2.659  12.094  1.00  0.00           C  
ATOM    783  NE  ARG A  49       5.866  -2.332  12.870  1.00  0.00           N  
ATOM    784  CZ  ARG A  49       6.931  -3.120  12.947  1.00  0.00           C  
ATOM    785  NH1 ARG A  49       6.953  -4.277  12.299  1.00  0.00           N  
ATOM    786  NH2 ARG A  49       7.979  -2.753  13.674  1.00  0.00           N  
ATOM    787  H   ARG A  49       5.061   1.602   9.919  1.00  0.00           H  
ATOM    788  HA  ARG A  49       4.976  -1.260   9.701  1.00  0.00           H  
ATOM    789  HB2 ARG A  49       5.185  -0.069  11.874  1.00  0.00           H  
ATOM    790  HB3 ARG A  49       3.552   0.547  11.661  1.00  0.00           H  
ATOM    791  HG2 ARG A  49       3.399  -1.297  13.126  1.00  0.00           H  
ATOM    792  HG3 ARG A  49       2.775  -1.840  11.567  1.00  0.00           H  
ATOM    793  HD2 ARG A  49       4.211  -3.540  12.516  1.00  0.00           H  
ATOM    794  HD3 ARG A  49       4.961  -2.858  11.073  1.00  0.00           H  
ATOM    795  HE  ARG A  49       5.871  -1.482  13.357  1.00  0.00           H  
ATOM    796 HH11 ARG A  49       6.165  -4.556  11.750  1.00  0.00           H  
ATOM    797 HH12 ARG A  49       7.757  -4.868  12.358  1.00  0.00           H  
ATOM    798 HH21 ARG A  49       7.967  -1.882  14.164  1.00  0.00           H  
ATOM    799 HH22 ARG A  49       8.781  -3.347  13.731  1.00  0.00           H  
ATOM    800  N   GLN A  50       2.222   0.496   9.228  1.00  0.00           N  
ATOM    801  CA  GLN A  50       0.889   0.451   8.638  1.00  0.00           C  
ATOM    802  C   GLN A  50       0.934  -0.146   7.236  1.00  0.00           C  
ATOM    803  O   GLN A  50       0.184  -1.070   6.920  1.00  0.00           O  
ATOM    804  CB  GLN A  50       0.282   1.854   8.588  1.00  0.00           C  
ATOM    805  CG  GLN A  50      -0.199   2.357   9.940  1.00  0.00           C  
ATOM    806  CD  GLN A  50      -1.403   3.272   9.827  1.00  0.00           C  
ATOM    807  OE1 GLN A  50      -1.298   4.482  10.028  1.00  0.00           O  
ATOM    808  NE2 GLN A  50      -2.555   2.697   9.503  1.00  0.00           N  
ATOM    809  H   GLN A  50       2.554   1.341   9.594  1.00  0.00           H  
ATOM    810  HA  GLN A  50       0.271  -0.176   9.263  1.00  0.00           H  
ATOM    811  HB2 GLN A  50       1.027   2.542   8.217  1.00  0.00           H  
ATOM    812  HB3 GLN A  50      -0.559   1.846   7.911  1.00  0.00           H  
ATOM    813  HG2 GLN A  50      -0.468   1.508  10.551  1.00  0.00           H  
ATOM    814  HG3 GLN A  50       0.605   2.900  10.414  1.00  0.00           H  
ATOM    815 HE21 GLN A  50      -2.564   1.727   9.358  1.00  0.00           H  
ATOM    816 HE22 GLN A  50      -3.349   3.265   9.424  1.00  0.00           H  
ATOM    817  N   ILE A  51       1.818   0.387   6.399  1.00  0.00           N  
ATOM    818  CA  ILE A  51       1.961  -0.094   5.030  1.00  0.00           C  
ATOM    819  C   ILE A  51       2.244  -1.592   5.001  1.00  0.00           C  
ATOM    820  O   ILE A  51       1.668  -2.329   4.200  1.00  0.00           O  
ATOM    821  CB  ILE A  51       3.090   0.645   4.289  1.00  0.00           C  
ATOM    822  CG1 ILE A  51       2.826   2.152   4.285  1.00  0.00           C  
ATOM    823  CG2 ILE A  51       3.221   0.121   2.867  1.00  0.00           C  
ATOM    824  CD1 ILE A  51       4.045   2.978   3.939  1.00  0.00           C  
ATOM    825  H   ILE A  51       2.387   1.121   6.709  1.00  0.00           H  
ATOM    826  HA  ILE A  51       1.032   0.096   4.512  1.00  0.00           H  
ATOM    827  HB  ILE A  51       4.017   0.451   4.806  1.00  0.00           H  
ATOM    828 HG12 ILE A  51       2.059   2.375   3.561  1.00  0.00           H  
ATOM    829 HG13 ILE A  51       2.488   2.454   5.266  1.00  0.00           H  
ATOM    830 HG21 ILE A  51       4.140  -0.440   2.773  1.00  0.00           H  
ATOM    831 HG22 ILE A  51       2.384  -0.522   2.642  1.00  0.00           H  
ATOM    832 HG23 ILE A  51       3.234   0.951   2.176  1.00  0.00           H  
ATOM    833 HD11 ILE A  51       3.733   3.926   3.526  1.00  0.00           H  
ATOM    834 HD12 ILE A  51       4.631   3.148   4.829  1.00  0.00           H  
ATOM    835 HD13 ILE A  51       4.643   2.449   3.210  1.00  0.00           H  
ATOM    836  N   THR A  52       3.134  -2.038   5.882  1.00  0.00           N  
ATOM    837  CA  THR A  52       3.494  -3.448   5.958  1.00  0.00           C  
ATOM    838  C   THR A  52       2.282  -4.307   6.299  1.00  0.00           C  
ATOM    839  O   THR A  52       1.991  -5.287   5.612  1.00  0.00           O  
ATOM    840  CB  THR A  52       4.593  -3.691   7.010  1.00  0.00           C  
ATOM    841  OG1 THR A  52       5.765  -2.938   6.677  1.00  0.00           O  
ATOM    842  CG2 THR A  52       4.942  -5.170   7.096  1.00  0.00           C  
ATOM    843  H   THR A  52       3.559  -1.401   6.494  1.00  0.00           H  
ATOM    844  HA  THR A  52       3.876  -3.748   4.993  1.00  0.00           H  
ATOM    845  HB  THR A  52       4.227  -3.366   7.973  1.00  0.00           H  
ATOM    846  HG1 THR A  52       6.499  -3.232   7.222  1.00  0.00           H  
ATOM    847 HG21 THR A  52       4.419  -5.615   7.929  1.00  0.00           H  
ATOM    848 HG22 THR A  52       6.006  -5.280   7.238  1.00  0.00           H  
ATOM    849 HG23 THR A  52       4.647  -5.662   6.182  1.00  0.00           H  
ATOM    850  N   ILE A  53       1.578  -3.933   7.362  1.00  0.00           N  
ATOM    851  CA  ILE A  53       0.395  -4.670   7.792  1.00  0.00           C  
ATOM    852  C   ILE A  53      -0.581  -4.865   6.637  1.00  0.00           C  
ATOM    853  O   ILE A  53      -1.199  -5.922   6.505  1.00  0.00           O  
ATOM    854  CB  ILE A  53      -0.329  -3.948   8.944  1.00  0.00           C  
ATOM    855  CG1 ILE A  53       0.613  -3.773  10.137  1.00  0.00           C  
ATOM    856  CG2 ILE A  53      -1.573  -4.722   9.354  1.00  0.00           C  
ATOM    857  CD1 ILE A  53       0.175  -2.691  11.100  1.00  0.00           C  
ATOM    858  H   ILE A  53       1.860  -3.144   7.869  1.00  0.00           H  
ATOM    859  HA  ILE A  53       0.717  -5.639   8.146  1.00  0.00           H  
ATOM    860  HB  ILE A  53      -0.638  -2.976   8.593  1.00  0.00           H  
ATOM    861 HG12 ILE A  53       0.667  -4.701  10.685  1.00  0.00           H  
ATOM    862 HG13 ILE A  53       1.598  -3.516   9.774  1.00  0.00           H  
ATOM    863 HG21 ILE A  53      -2.005  -4.268  10.234  1.00  0.00           H  
ATOM    864 HG22 ILE A  53      -2.292  -4.699   8.549  1.00  0.00           H  
ATOM    865 HG23 ILE A  53      -1.307  -5.745   9.571  1.00  0.00           H  
ATOM    866 HD11 ILE A  53       0.480  -2.955  12.102  1.00  0.00           H  
ATOM    867 HD12 ILE A  53       0.629  -1.753  10.819  1.00  0.00           H  
ATOM    868 HD13 ILE A  53      -0.901  -2.594  11.066  1.00  0.00           H  
ATOM    869  N   TRP A  54      -0.712  -3.841   5.802  1.00  0.00           N  
ATOM    870  CA  TRP A  54      -1.612  -3.901   4.655  1.00  0.00           C  
ATOM    871  C   TRP A  54      -1.097  -4.885   3.610  1.00  0.00           C  
ATOM    872  O   TRP A  54      -1.857  -5.693   3.076  1.00  0.00           O  
ATOM    873  CB  TRP A  54      -1.772  -2.513   4.033  1.00  0.00           C  
ATOM    874  CG  TRP A  54      -2.827  -2.456   2.970  1.00  0.00           C  
ATOM    875  CD1 TRP A  54      -4.151  -2.173   3.145  1.00  0.00           C  
ATOM    876  CD2 TRP A  54      -2.646  -2.691   1.569  1.00  0.00           C  
ATOM    877  NE1 TRP A  54      -4.805  -2.217   1.937  1.00  0.00           N  
ATOM    878  CE2 TRP A  54      -3.904  -2.532   0.955  1.00  0.00           C  
ATOM    879  CE3 TRP A  54      -1.545  -3.017   0.774  1.00  0.00           C  
ATOM    880  CZ2 TRP A  54      -4.087  -2.690  -0.416  1.00  0.00           C  
ATOM    881  CZ3 TRP A  54      -1.728  -3.174  -0.586  1.00  0.00           C  
ATOM    882  CH2 TRP A  54      -2.991  -3.010  -1.171  1.00  0.00           C  
ATOM    883  H   TRP A  54      -0.193  -3.025   5.959  1.00  0.00           H  
ATOM    884  HA  TRP A  54      -2.575  -4.240   5.008  1.00  0.00           H  
ATOM    885  HB2 TRP A  54      -2.038  -1.807   4.805  1.00  0.00           H  
ATOM    886  HB3 TRP A  54      -0.833  -2.217   3.587  1.00  0.00           H  
ATOM    887  HD1 TRP A  54      -4.605  -1.951   4.099  1.00  0.00           H  
ATOM    888  HE1 TRP A  54      -5.761  -2.049   1.801  1.00  0.00           H  
ATOM    889  HE3 TRP A  54      -0.563  -3.148   1.206  1.00  0.00           H  
ATOM    890  HZ2 TRP A  54      -5.054  -2.566  -0.882  1.00  0.00           H  
ATOM    891  HZ3 TRP A  54      -0.888  -3.427  -1.217  1.00  0.00           H  
ATOM    892  HH2 TRP A  54      -3.088  -3.142  -2.237  1.00  0.00           H  
ATOM    893  N   PHE A  55       0.198  -4.811   3.321  1.00  0.00           N  
ATOM    894  CA  PHE A  55       0.814  -5.695   2.339  1.00  0.00           C  
ATOM    895  C   PHE A  55       0.719  -7.151   2.783  1.00  0.00           C  
ATOM    896  O   PHE A  55       0.590  -8.055   1.957  1.00  0.00           O  
ATOM    897  CB  PHE A  55       2.279  -5.310   2.123  1.00  0.00           C  
ATOM    898  CG  PHE A  55       2.491  -4.389   0.955  1.00  0.00           C  
ATOM    899  CD1 PHE A  55       2.045  -3.078   0.999  1.00  0.00           C  
ATOM    900  CD2 PHE A  55       3.137  -4.835  -0.187  1.00  0.00           C  
ATOM    901  CE1 PHE A  55       2.238  -2.230  -0.075  1.00  0.00           C  
ATOM    902  CE2 PHE A  55       3.334  -3.991  -1.264  1.00  0.00           C  
ATOM    903  CZ  PHE A  55       2.884  -2.686  -1.207  1.00  0.00           C  
ATOM    904  H   PHE A  55       0.752  -4.145   3.780  1.00  0.00           H  
ATOM    905  HA  PHE A  55       0.279  -5.579   1.409  1.00  0.00           H  
ATOM    906  HB2 PHE A  55       2.647  -4.812   3.007  1.00  0.00           H  
ATOM    907  HB3 PHE A  55       2.857  -6.205   1.951  1.00  0.00           H  
ATOM    908  HD1 PHE A  55       1.540  -2.720   1.884  1.00  0.00           H  
ATOM    909  HD2 PHE A  55       3.489  -5.856  -0.232  1.00  0.00           H  
ATOM    910  HE1 PHE A  55       1.886  -1.210  -0.028  1.00  0.00           H  
ATOM    911  HE2 PHE A  55       3.839  -4.351  -2.147  1.00  0.00           H  
ATOM    912  HZ  PHE A  55       3.036  -2.025  -2.047  1.00  0.00           H  
ATOM    913  N   GLN A  56       0.785  -7.370   4.092  1.00  0.00           N  
ATOM    914  CA  GLN A  56       0.708  -8.717   4.646  1.00  0.00           C  
ATOM    915  C   GLN A  56      -0.701  -9.284   4.505  1.00  0.00           C  
ATOM    916  O   GLN A  56      -0.888 -10.388   3.995  1.00  0.00           O  
ATOM    917  CB  GLN A  56       1.123  -8.710   6.118  1.00  0.00           C  
ATOM    918  CG  GLN A  56       2.626  -8.811   6.327  1.00  0.00           C  
ATOM    919  CD  GLN A  56       3.168 -10.190   6.009  1.00  0.00           C  
ATOM    920  OE1 GLN A  56       2.409 -11.145   5.840  1.00  0.00           O  
ATOM    921  NE2 GLN A  56       4.489 -10.302   5.926  1.00  0.00           N  
ATOM    922  H   GLN A  56       0.888  -6.609   4.699  1.00  0.00           H  
ATOM    923  HA  GLN A  56       1.391  -9.343   4.092  1.00  0.00           H  
ATOM    924  HB2 GLN A  56       0.778  -7.794   6.573  1.00  0.00           H  
ATOM    925  HB3 GLN A  56       0.656  -9.548   6.615  1.00  0.00           H  
ATOM    926  HG2 GLN A  56       3.114  -8.092   5.685  1.00  0.00           H  
ATOM    927  HG3 GLN A  56       2.849  -8.581   7.358  1.00  0.00           H  
ATOM    928 HE21 GLN A  56       5.031  -9.499   6.074  1.00  0.00           H  
ATOM    929 HE22 GLN A  56       4.866 -11.183   5.723  1.00  0.00           H  
ATOM    930  N   ASN A  57      -1.689  -8.520   4.961  1.00  0.00           N  
ATOM    931  CA  ASN A  57      -3.081  -8.947   4.886  1.00  0.00           C  
ATOM    932  C   ASN A  57      -3.481  -9.249   3.446  1.00  0.00           C  
ATOM    933  O   ASN A  57      -4.340 -10.095   3.193  1.00  0.00           O  
ATOM    934  CB  ASN A  57      -3.999  -7.869   5.467  1.00  0.00           C  
ATOM    935  CG  ASN A  57      -4.248  -8.060   6.950  1.00  0.00           C  
ATOM    936  OD1 ASN A  57      -4.513  -9.171   7.409  1.00  0.00           O  
ATOM    937  ND2 ASN A  57      -4.165  -6.973   7.709  1.00  0.00           N  
ATOM    938  H   ASN A  57      -1.476  -7.649   5.357  1.00  0.00           H  
ATOM    939  HA  ASN A  57      -3.183  -9.848   5.473  1.00  0.00           H  
ATOM    940  HB2 ASN A  57      -3.543  -6.900   5.320  1.00  0.00           H  
ATOM    941  HB3 ASN A  57      -4.948  -7.897   4.954  1.00  0.00           H  
ATOM    942 HD21 ASN A  57      -3.951  -6.121   7.275  1.00  0.00           H  
ATOM    943 HD22 ASN A  57      -4.322  -7.068   8.672  1.00  0.00           H  
ATOM    944  N   ARG A  58      -2.853  -8.553   2.504  1.00  0.00           N  
ATOM    945  CA  ARG A  58      -3.143  -8.746   1.089  1.00  0.00           C  
ATOM    946  C   ARG A  58      -2.714 -10.137   0.630  1.00  0.00           C  
ATOM    947  O   ARG A  58      -3.412 -10.789  -0.146  1.00  0.00           O  
ATOM    948  CB  ARG A  58      -2.435  -7.680   0.251  1.00  0.00           C  
ATOM    949  CG  ARG A  58      -3.179  -7.314  -1.023  1.00  0.00           C  
ATOM    950  CD  ARG A  58      -4.527  -6.679  -0.719  1.00  0.00           C  
ATOM    951  NE  ARG A  58      -5.143  -6.103  -1.911  1.00  0.00           N  
ATOM    952  CZ  ARG A  58      -5.701  -6.829  -2.873  1.00  0.00           C  
ATOM    953  NH1 ARG A  58      -5.722  -8.152  -2.783  1.00  0.00           N  
ATOM    954  NH2 ARG A  58      -6.242  -6.232  -3.928  1.00  0.00           N  
ATOM    955  H   ARG A  58      -2.178  -7.893   2.768  1.00  0.00           H  
ATOM    956  HA  ARG A  58      -4.210  -8.649   0.953  1.00  0.00           H  
ATOM    957  HB2 ARG A  58      -2.324  -6.786   0.846  1.00  0.00           H  
ATOM    958  HB3 ARG A  58      -1.456  -8.045  -0.022  1.00  0.00           H  
ATOM    959  HG2 ARG A  58      -2.583  -6.612  -1.588  1.00  0.00           H  
ATOM    960  HG3 ARG A  58      -3.336  -8.208  -1.607  1.00  0.00           H  
ATOM    961  HD2 ARG A  58      -5.183  -7.435  -0.316  1.00  0.00           H  
ATOM    962  HD3 ARG A  58      -4.384  -5.898   0.014  1.00  0.00           H  
ATOM    963  HE  ARG A  58      -5.139  -5.127  -1.998  1.00  0.00           H  
ATOM    964 HH11 ARG A  58      -5.317  -8.604  -1.988  1.00  0.00           H  
ATOM    965 HH12 ARG A  58      -6.145  -8.696  -3.508  1.00  0.00           H  
ATOM    966 HH21 ARG A  58      -6.228  -5.235  -3.999  1.00  0.00           H  
ATOM    967 HH22 ARG A  58      -6.662  -6.780  -4.651  1.00  0.00           H  
ATOM    968  N   ARG A  59      -1.560 -10.584   1.115  1.00  0.00           N  
ATOM    969  CA  ARG A  59      -1.036 -11.895   0.754  1.00  0.00           C  
ATOM    970  C   ARG A  59      -1.698 -12.992   1.582  1.00  0.00           C  
ATOM    971  O   ARG A  59      -2.227 -13.962   1.039  1.00  0.00           O  
ATOM    972  CB  ARG A  59       0.480 -11.936   0.953  1.00  0.00           C  
ATOM    973  CG  ARG A  59       1.269 -11.586  -0.298  1.00  0.00           C  
ATOM    974  CD  ARG A  59       1.665 -12.833  -1.073  1.00  0.00           C  
ATOM    975  NE  ARG A  59       2.607 -13.664  -0.328  1.00  0.00           N  
ATOM    976  CZ  ARG A  59       3.054 -14.837  -0.762  1.00  0.00           C  
ATOM    977  NH1 ARG A  59       2.648 -15.314  -1.931  1.00  0.00           N  
ATOM    978  NH2 ARG A  59       3.910 -15.536  -0.027  1.00  0.00           N  
ATOM    979  H   ARG A  59      -1.047 -10.017   1.729  1.00  0.00           H  
ATOM    980  HA  ARG A  59      -1.257 -12.065  -0.289  1.00  0.00           H  
ATOM    981  HB2 ARG A  59       0.748 -11.233   1.729  1.00  0.00           H  
ATOM    982  HB3 ARG A  59       0.764 -12.930   1.265  1.00  0.00           H  
ATOM    983  HG2 ARG A  59       0.660 -10.960  -0.933  1.00  0.00           H  
ATOM    984  HG3 ARG A  59       2.162 -11.051  -0.011  1.00  0.00           H  
ATOM    985  HD2 ARG A  59       0.776 -13.410  -1.280  1.00  0.00           H  
ATOM    986  HD3 ARG A  59       2.123 -12.531  -2.004  1.00  0.00           H  
ATOM    987  HE  ARG A  59       2.920 -13.331   0.538  1.00  0.00           H  
ATOM    988 HH11 ARG A  59       2.004 -14.790  -2.488  1.00  0.00           H  
ATOM    989 HH12 ARG A  59       2.988 -16.197  -2.256  1.00  0.00           H  
ATOM    990 HH21 ARG A  59       4.218 -15.179   0.854  1.00  0.00           H  
ATOM    991 HH22 ARG A  59       4.246 -16.418  -0.354  1.00  0.00           H  
ATOM    992  N   VAL A  60      -1.665 -12.832   2.902  1.00  0.00           N  
ATOM    993  CA  VAL A  60      -2.263 -13.807   3.806  1.00  0.00           C  
ATOM    994  C   VAL A  60      -3.710 -14.095   3.425  1.00  0.00           C  
ATOM    995  O   VAL A  60      -4.221 -15.190   3.662  1.00  0.00           O  
ATOM    996  CB  VAL A  60      -2.214 -13.321   5.267  1.00  0.00           C  
ATOM    997  CG1 VAL A  60      -2.723 -14.404   6.206  1.00  0.00           C  
ATOM    998  CG2 VAL A  60      -0.802 -12.900   5.641  1.00  0.00           C  
ATOM    999  H   VAL A  60      -1.230 -12.037   3.275  1.00  0.00           H  
ATOM   1000  HA  VAL A  60      -1.692 -14.722   3.734  1.00  0.00           H  
ATOM   1001  HB  VAL A  60      -2.861 -12.461   5.360  1.00  0.00           H  
ATOM   1002 HG11 VAL A  60      -2.230 -15.338   5.980  1.00  0.00           H  
ATOM   1003 HG12 VAL A  60      -2.513 -14.122   7.228  1.00  0.00           H  
ATOM   1004 HG13 VAL A  60      -3.789 -14.520   6.077  1.00  0.00           H  
ATOM   1005 HG21 VAL A  60      -0.781 -11.836   5.825  1.00  0.00           H  
ATOM   1006 HG22 VAL A  60      -0.493 -13.425   6.534  1.00  0.00           H  
ATOM   1007 HG23 VAL A  60      -0.127 -13.139   4.832  1.00  0.00           H  
ATOM   1008  N   LYS A  61      -4.369 -13.105   2.832  1.00  0.00           N  
ATOM   1009  CA  LYS A  61      -5.758 -13.251   2.415  1.00  0.00           C  
ATOM   1010  C   LYS A  61      -5.939 -14.492   1.548  1.00  0.00           C  
ATOM   1011  O   LYS A  61      -6.996 -15.122   1.564  1.00  0.00           O  
ATOM   1012  CB  LYS A  61      -6.215 -12.008   1.647  1.00  0.00           C  
ATOM   1013  CG  LYS A  61      -7.614 -12.131   1.068  1.00  0.00           C  
ATOM   1014  CD  LYS A  61      -8.017 -10.875   0.314  1.00  0.00           C  
ATOM   1015  CE  LYS A  61      -9.512 -10.852   0.031  1.00  0.00           C  
ATOM   1016  NZ  LYS A  61      -9.910 -11.912  -0.936  1.00  0.00           N  
ATOM   1017  H   LYS A  61      -3.908 -12.255   2.670  1.00  0.00           H  
ATOM   1018  HA  LYS A  61      -6.362 -13.356   3.304  1.00  0.00           H  
ATOM   1019  HB2 LYS A  61      -6.198 -11.160   2.316  1.00  0.00           H  
ATOM   1020  HB3 LYS A  61      -5.526 -11.829   0.835  1.00  0.00           H  
ATOM   1021  HG2 LYS A  61      -7.639 -12.970   0.388  1.00  0.00           H  
ATOM   1022  HG3 LYS A  61      -8.314 -12.297   1.874  1.00  0.00           H  
ATOM   1023  HD2 LYS A  61      -7.762 -10.011   0.908  1.00  0.00           H  
ATOM   1024  HD3 LYS A  61      -7.481 -10.841  -0.624  1.00  0.00           H  
ATOM   1025  HE2 LYS A  61     -10.043 -11.004   0.958  1.00  0.00           H  
ATOM   1026  HE3 LYS A  61      -9.772  -9.887  -0.379  1.00  0.00           H  
ATOM   1027  HZ1 LYS A  61      -9.429 -12.805  -0.705  1.00  0.00           H  
ATOM   1028  HZ2 LYS A  61      -9.648 -11.630  -1.902  1.00  0.00           H  
ATOM   1029  HZ3 LYS A  61     -10.938 -12.064  -0.897  1.00  0.00           H  
ATOM   1030  N   GLU A  62      -4.900 -14.838   0.794  1.00  0.00           N  
ATOM   1031  CA  GLU A  62      -4.946 -16.005  -0.079  1.00  0.00           C  
ATOM   1032  C   GLU A  62      -4.031 -17.110   0.442  1.00  0.00           C  
ATOM   1033  O   GLU A  62      -3.518 -17.922  -0.328  1.00  0.00           O  
ATOM   1034  CB  GLU A  62      -4.539 -15.621  -1.503  1.00  0.00           C  
ATOM   1035  CG  GLU A  62      -3.307 -14.734  -1.566  1.00  0.00           C  
ATOM   1036  CD  GLU A  62      -2.806 -14.531  -2.983  1.00  0.00           C  
ATOM   1037  OE1 GLU A  62      -2.653 -15.536  -3.708  1.00  0.00           O  
ATOM   1038  OE2 GLU A  62      -2.568 -13.367  -3.366  1.00  0.00           O  
ATOM   1039  H   GLU A  62      -4.085 -14.296   0.825  1.00  0.00           H  
ATOM   1040  HA  GLU A  62      -5.961 -16.371  -0.090  1.00  0.00           H  
ATOM   1041  HB2 GLU A  62      -4.339 -16.523  -2.063  1.00  0.00           H  
ATOM   1042  HB3 GLU A  62      -5.360 -15.095  -1.968  1.00  0.00           H  
ATOM   1043  HG2 GLU A  62      -3.551 -13.770  -1.146  1.00  0.00           H  
ATOM   1044  HG3 GLU A  62      -2.520 -15.191  -0.984  1.00  0.00           H  
ATOM   1045  N   LYS A  63      -3.831 -17.134   1.755  1.00  0.00           N  
ATOM   1046  CA  LYS A  63      -2.979 -18.138   2.382  1.00  0.00           C  
ATOM   1047  C   LYS A  63      -3.776 -18.993   3.362  1.00  0.00           C  
ATOM   1048  O   LYS A  63      -3.623 -20.214   3.404  1.00  0.00           O  
ATOM   1049  CB  LYS A  63      -1.812 -17.466   3.108  1.00  0.00           C  
ATOM   1050  CG  LYS A  63      -0.856 -16.738   2.179  1.00  0.00           C  
ATOM   1051  CD  LYS A  63       0.255 -17.653   1.693  1.00  0.00           C  
ATOM   1052  CE  LYS A  63      -0.165 -18.431   0.455  1.00  0.00           C  
ATOM   1053  NZ  LYS A  63       1.010 -18.890  -0.337  1.00  0.00           N  
ATOM   1054  H   LYS A  63      -4.267 -16.460   2.318  1.00  0.00           H  
ATOM   1055  HA  LYS A  63      -2.588 -18.775   1.602  1.00  0.00           H  
ATOM   1056  HB2 LYS A  63      -2.207 -16.752   3.816  1.00  0.00           H  
ATOM   1057  HB3 LYS A  63      -1.254 -18.220   3.644  1.00  0.00           H  
ATOM   1058  HG2 LYS A  63      -1.406 -16.373   1.325  1.00  0.00           H  
ATOM   1059  HG3 LYS A  63      -0.417 -15.905   2.710  1.00  0.00           H  
ATOM   1060  HD2 LYS A  63       1.122 -17.056   1.452  1.00  0.00           H  
ATOM   1061  HD3 LYS A  63       0.504 -18.352   2.479  1.00  0.00           H  
ATOM   1062  HE2 LYS A  63      -0.738 -19.292   0.764  1.00  0.00           H  
ATOM   1063  HE3 LYS A  63      -0.779 -17.793  -0.164  1.00  0.00           H  
ATOM   1064  HZ1 LYS A  63       0.694 -19.468  -1.142  1.00  0.00           H  
ATOM   1065  HZ2 LYS A  63       1.641 -19.462   0.259  1.00  0.00           H  
ATOM   1066  HZ3 LYS A  63       1.540 -18.071  -0.698  1.00  0.00           H  
ATOM   1067  N   LYS A  64      -4.629 -18.345   4.147  1.00  0.00           N  
ATOM   1068  CA  LYS A  64      -5.453 -19.045   5.125  1.00  0.00           C  
ATOM   1069  C   LYS A  64      -6.727 -19.581   4.479  1.00  0.00           C  
ATOM   1070  O   LYS A  64      -7.060 -19.222   3.350  1.00  0.00           O  
ATOM   1071  CB  LYS A  64      -5.810 -18.112   6.284  1.00  0.00           C  
ATOM   1072  CG  LYS A  64      -4.656 -17.858   7.238  1.00  0.00           C  
ATOM   1073  CD  LYS A  64      -4.527 -18.969   8.266  1.00  0.00           C  
ATOM   1074  CE  LYS A  64      -5.674 -18.940   9.265  1.00  0.00           C  
ATOM   1075  NZ  LYS A  64      -5.377 -19.756  10.475  1.00  0.00           N  
ATOM   1076  H   LYS A  64      -4.707 -17.371   4.067  1.00  0.00           H  
ATOM   1077  HA  LYS A  64      -4.881 -19.877   5.507  1.00  0.00           H  
ATOM   1078  HB2 LYS A  64      -6.132 -17.163   5.881  1.00  0.00           H  
ATOM   1079  HB3 LYS A  64      -6.624 -18.549   6.845  1.00  0.00           H  
ATOM   1080  HG2 LYS A  64      -3.738 -17.799   6.671  1.00  0.00           H  
ATOM   1081  HG3 LYS A  64      -4.824 -16.922   7.752  1.00  0.00           H  
ATOM   1082  HD2 LYS A  64      -4.532 -19.922   7.757  1.00  0.00           H  
ATOM   1083  HD3 LYS A  64      -3.594 -18.849   8.799  1.00  0.00           H  
ATOM   1084  HE2 LYS A  64      -5.848 -17.918   9.564  1.00  0.00           H  
ATOM   1085  HE3 LYS A  64      -6.560 -19.331   8.786  1.00  0.00           H  
ATOM   1086  HZ1 LYS A  64      -5.691 -19.253  11.330  1.00  0.00           H  
ATOM   1087  HZ2 LYS A  64      -4.354 -19.931  10.545  1.00  0.00           H  
ATOM   1088  HZ3 LYS A  64      -5.872 -20.669  10.421  1.00  0.00           H  
ATOM   1089  N   SER A  65      -7.437 -20.439   5.204  1.00  0.00           N  
ATOM   1090  CA  SER A  65      -8.674 -21.026   4.701  1.00  0.00           C  
ATOM   1091  C   SER A  65      -9.827 -20.033   4.804  1.00  0.00           C  
ATOM   1092  O   SER A  65     -10.455 -19.900   5.854  1.00  0.00           O  
ATOM   1093  CB  SER A  65      -9.012 -22.300   5.476  1.00  0.00           C  
ATOM   1094  OG  SER A  65      -9.987 -23.069   4.794  1.00  0.00           O  
ATOM   1095  H   SER A  65      -7.120 -20.686   6.098  1.00  0.00           H  
ATOM   1096  HA  SER A  65      -8.522 -21.277   3.661  1.00  0.00           H  
ATOM   1097  HB2 SER A  65      -8.119 -22.895   5.593  1.00  0.00           H  
ATOM   1098  HB3 SER A  65      -9.396 -22.034   6.450  1.00  0.00           H  
ATOM   1099  HG  SER A  65      -9.933 -23.983   5.081  1.00  0.00           H  
ATOM   1100  N   GLY A  66     -10.101 -19.337   3.705  1.00  0.00           N  
ATOM   1101  CA  GLY A  66     -11.178 -18.364   3.691  1.00  0.00           C  
ATOM   1102  C   GLY A  66     -11.013 -17.331   2.595  1.00  0.00           C  
ATOM   1103  O   GLY A  66     -10.697 -16.169   2.849  1.00  0.00           O  
ATOM   1104  H   GLY A  66      -9.567 -19.485   2.896  1.00  0.00           H  
ATOM   1105  HA2 GLY A  66     -12.114 -18.882   3.546  1.00  0.00           H  
ATOM   1106  HA3 GLY A  66     -11.203 -17.858   4.646  1.00  0.00           H  
ATOM   1107  N   PRO A  67     -11.230 -17.755   1.340  1.00  0.00           N  
ATOM   1108  CA  PRO A  67     -11.108 -16.873   0.175  1.00  0.00           C  
ATOM   1109  C   PRO A  67     -12.218 -15.830   0.119  1.00  0.00           C  
ATOM   1110  O   PRO A  67     -11.990 -14.687  -0.277  1.00  0.00           O  
ATOM   1111  CB  PRO A  67     -11.217 -17.835  -1.010  1.00  0.00           C  
ATOM   1112  CG  PRO A  67     -11.990 -18.996  -0.486  1.00  0.00           C  
ATOM   1113  CD  PRO A  67     -11.610 -19.126   0.963  1.00  0.00           C  
ATOM   1114  HA  PRO A  67     -10.148 -16.377   0.152  1.00  0.00           H  
ATOM   1115  HB2 PRO A  67     -11.736 -17.349  -1.825  1.00  0.00           H  
ATOM   1116  HB3 PRO A  67     -10.230 -18.131  -1.331  1.00  0.00           H  
ATOM   1117  HG2 PRO A  67     -13.048 -18.805  -0.581  1.00  0.00           H  
ATOM   1118  HG3 PRO A  67     -11.719 -19.891  -1.026  1.00  0.00           H  
ATOM   1119  HD2 PRO A  67     -12.454 -19.466   1.545  1.00  0.00           H  
ATOM   1120  HD3 PRO A  67     -10.775 -19.802   1.075  1.00  0.00           H  
ATOM   1121  N   SER A  68     -13.421 -16.230   0.518  1.00  0.00           N  
ATOM   1122  CA  SER A  68     -14.568 -15.330   0.510  1.00  0.00           C  
ATOM   1123  C   SER A  68     -15.144 -15.170   1.914  1.00  0.00           C  
ATOM   1124  O   SER A  68     -16.335 -15.384   2.137  1.00  0.00           O  
ATOM   1125  CB  SER A  68     -15.648 -15.855  -0.439  1.00  0.00           C  
ATOM   1126  OG  SER A  68     -15.072 -16.421  -1.603  1.00  0.00           O  
ATOM   1127  H   SER A  68     -13.540 -17.154   0.823  1.00  0.00           H  
ATOM   1128  HA  SER A  68     -14.231 -14.366   0.160  1.00  0.00           H  
ATOM   1129  HB2 SER A  68     -16.230 -16.611   0.065  1.00  0.00           H  
ATOM   1130  HB3 SER A  68     -16.293 -15.039  -0.731  1.00  0.00           H  
ATOM   1131  HG  SER A  68     -15.539 -16.103  -2.379  1.00  0.00           H  
ATOM   1132  N   SER A  69     -14.287 -14.793   2.858  1.00  0.00           N  
ATOM   1133  CA  SER A  69     -14.708 -14.608   4.242  1.00  0.00           C  
ATOM   1134  C   SER A  69     -14.477 -13.168   4.691  1.00  0.00           C  
ATOM   1135  O   SER A  69     -13.363 -12.653   4.615  1.00  0.00           O  
ATOM   1136  CB  SER A  69     -13.951 -15.568   5.160  1.00  0.00           C  
ATOM   1137  OG  SER A  69     -12.600 -15.168   5.315  1.00  0.00           O  
ATOM   1138  H   SER A  69     -13.350 -14.638   2.618  1.00  0.00           H  
ATOM   1139  HA  SER A  69     -15.764 -14.825   4.299  1.00  0.00           H  
ATOM   1140  HB2 SER A  69     -14.423 -15.582   6.131  1.00  0.00           H  
ATOM   1141  HB3 SER A  69     -13.973 -16.561   4.735  1.00  0.00           H  
ATOM   1142  HG  SER A  69     -12.128 -15.825   5.832  1.00  0.00           H  
ATOM   1143  N   GLY A  70     -15.541 -12.524   5.161  1.00  0.00           N  
ATOM   1144  CA  GLY A  70     -15.435 -11.150   5.616  1.00  0.00           C  
ATOM   1145  C   GLY A  70     -16.760 -10.595   6.100  1.00  0.00           C  
ATOM   1146  O   GLY A  70     -16.851 -10.060   7.205  1.00  0.00           O  
ATOM   1147  H   GLY A  70     -16.405 -12.985   5.199  1.00  0.00           H  
ATOM   1148  HA2 GLY A  70     -14.721 -11.104   6.425  1.00  0.00           H  
ATOM   1149  HA3 GLY A  70     -15.079 -10.539   4.800  1.00  0.00           H  
TER    1150      GLY A  70                                                      
ENDMDL                                                                          
MODEL        2                                                                  
ATOM      1  N   GLY A   1      -6.725  22.195  11.874  1.00  0.00           N  
ATOM      2  CA  GLY A   1      -8.175  22.194  11.923  1.00  0.00           C  
ATOM      3  C   GLY A   1      -8.762  20.813  11.714  1.00  0.00           C  
ATOM      4  O   GLY A   1      -8.176  19.980  11.022  1.00  0.00           O  
ATOM      5  H1  GLY A   1      -6.263  22.604  11.112  1.00  0.00           H  
ATOM      6  HA2 GLY A   1      -8.492  22.567  12.886  1.00  0.00           H  
ATOM      7  HA3 GLY A   1      -8.550  22.852  11.153  1.00  0.00           H  
ATOM      8  N   SER A   2      -9.922  20.567  12.315  1.00  0.00           N  
ATOM      9  CA  SER A   2     -10.586  19.274  12.195  1.00  0.00           C  
ATOM     10  C   SER A   2     -11.492  19.240  10.968  1.00  0.00           C  
ATOM     11  O   SER A   2     -12.653  19.644  11.027  1.00  0.00           O  
ATOM     12  CB  SER A   2     -11.404  18.979  13.454  1.00  0.00           C  
ATOM     13  OG  SER A   2     -12.514  18.150  13.158  1.00  0.00           O  
ATOM     14  H   SER A   2     -10.340  21.272  12.853  1.00  0.00           H  
ATOM     15  HA  SER A   2      -9.823  18.518  12.086  1.00  0.00           H  
ATOM     16  HB2 SER A   2     -10.778  18.477  14.177  1.00  0.00           H  
ATOM     17  HB3 SER A   2     -11.764  19.908  13.872  1.00  0.00           H  
ATOM     18  HG  SER A   2     -12.678  17.558  13.896  1.00  0.00           H  
ATOM     19  N   SER A   3     -10.951  18.755   9.854  1.00  0.00           N  
ATOM     20  CA  SER A   3     -11.707  18.671   8.611  1.00  0.00           C  
ATOM     21  C   SER A   3     -12.142  17.234   8.335  1.00  0.00           C  
ATOM     22  O   SER A   3     -11.387  16.290   8.567  1.00  0.00           O  
ATOM     23  CB  SER A   3     -10.869  19.195   7.443  1.00  0.00           C  
ATOM     24  OG  SER A   3     -11.430  18.811   6.200  1.00  0.00           O  
ATOM     25  H   SER A   3     -10.020  18.449   9.870  1.00  0.00           H  
ATOM     26  HA  SER A   3     -12.588  19.287   8.716  1.00  0.00           H  
ATOM     27  HB2 SER A   3     -10.828  20.273   7.488  1.00  0.00           H  
ATOM     28  HB3 SER A   3      -9.869  18.793   7.513  1.00  0.00           H  
ATOM     29  HG  SER A   3     -10.894  18.118   5.807  1.00  0.00           H  
ATOM     30  N   GLY A   4     -13.365  17.077   7.838  1.00  0.00           N  
ATOM     31  CA  GLY A   4     -13.880  15.754   7.539  1.00  0.00           C  
ATOM     32  C   GLY A   4     -14.809  15.236   8.619  1.00  0.00           C  
ATOM     33  O   GLY A   4     -15.390  16.015   9.374  1.00  0.00           O  
ATOM     34  H   GLY A   4     -13.922  17.867   7.674  1.00  0.00           H  
ATOM     35  HA2 GLY A   4     -14.418  15.792   6.604  1.00  0.00           H  
ATOM     36  HA3 GLY A   4     -13.049  15.072   7.437  1.00  0.00           H  
ATOM     37  N   SER A   5     -14.949  13.916   8.693  1.00  0.00           N  
ATOM     38  CA  SER A   5     -15.819  13.294   9.685  1.00  0.00           C  
ATOM     39  C   SER A   5     -15.643  11.779   9.688  1.00  0.00           C  
ATOM     40  O   SER A   5     -15.576  11.148   8.633  1.00  0.00           O  
ATOM     41  CB  SER A   5     -17.281  13.649   9.407  1.00  0.00           C  
ATOM     42  OG  SER A   5     -18.123  13.198  10.454  1.00  0.00           O  
ATOM     43  H   SER A   5     -14.459  13.347   8.063  1.00  0.00           H  
ATOM     44  HA  SER A   5     -15.542  13.679  10.656  1.00  0.00           H  
ATOM     45  HB2 SER A   5     -17.378  14.720   9.319  1.00  0.00           H  
ATOM     46  HB3 SER A   5     -17.592  13.182   8.484  1.00  0.00           H  
ATOM     47  HG  SER A   5     -17.868  12.308  10.709  1.00  0.00           H  
ATOM     48  N   SER A   6     -15.568  11.200  10.882  1.00  0.00           N  
ATOM     49  CA  SER A   6     -15.396   9.759  11.024  1.00  0.00           C  
ATOM     50  C   SER A   6     -16.747   9.057  11.116  1.00  0.00           C  
ATOM     51  O   SER A   6     -17.113   8.273  10.241  1.00  0.00           O  
ATOM     52  CB  SER A   6     -14.559   9.444  12.266  1.00  0.00           C  
ATOM     53  OG  SER A   6     -14.409   8.045  12.438  1.00  0.00           O  
ATOM     54  H   SER A   6     -15.627  11.756  11.687  1.00  0.00           H  
ATOM     55  HA  SER A   6     -14.875   9.400  10.149  1.00  0.00           H  
ATOM     56  HB2 SER A   6     -13.581   9.888  12.160  1.00  0.00           H  
ATOM     57  HB3 SER A   6     -15.047   9.852  13.138  1.00  0.00           H  
ATOM     58  HG  SER A   6     -14.791   7.784  13.279  1.00  0.00           H  
ATOM     59  N   GLY A   7     -17.485   9.345  12.184  1.00  0.00           N  
ATOM     60  CA  GLY A   7     -18.788   8.733  12.372  1.00  0.00           C  
ATOM     61  C   GLY A   7     -18.693   7.255  12.694  1.00  0.00           C  
ATOM     62  O   GLY A   7     -17.796   6.564  12.212  1.00  0.00           O  
ATOM     63  H   GLY A   7     -17.142   9.977  12.849  1.00  0.00           H  
ATOM     64  HA2 GLY A   7     -19.296   9.236  13.182  1.00  0.00           H  
ATOM     65  HA3 GLY A   7     -19.365   8.857  11.467  1.00  0.00           H  
ATOM     66  N   ARG A   8     -19.621   6.769  13.512  1.00  0.00           N  
ATOM     67  CA  ARG A   8     -19.637   5.364  13.900  1.00  0.00           C  
ATOM     68  C   ARG A   8     -19.651   4.460  12.671  1.00  0.00           C  
ATOM     69  O   ARG A   8     -19.759   4.934  11.539  1.00  0.00           O  
ATOM     70  CB  ARG A   8     -20.854   5.069  14.778  1.00  0.00           C  
ATOM     71  CG  ARG A   8     -20.696   5.536  16.216  1.00  0.00           C  
ATOM     72  CD  ARG A   8     -21.571   4.729  17.163  1.00  0.00           C  
ATOM     73  NE  ARG A   8     -21.862   5.459  18.394  1.00  0.00           N  
ATOM     74  CZ  ARG A   8     -22.551   4.945  19.407  1.00  0.00           C  
ATOM     75  NH1 ARG A   8     -23.016   3.706  19.336  1.00  0.00           N  
ATOM     76  NH2 ARG A   8     -22.775   5.672  20.495  1.00  0.00           N  
ATOM     77  H   ARG A   8     -20.311   7.370  13.864  1.00  0.00           H  
ATOM     78  HA  ARG A   8     -18.739   5.166  14.467  1.00  0.00           H  
ATOM     79  HB2 ARG A   8     -21.717   5.562  14.355  1.00  0.00           H  
ATOM     80  HB3 ARG A   8     -21.027   4.003  14.786  1.00  0.00           H  
ATOM     81  HG2 ARG A   8     -19.664   5.421  16.511  1.00  0.00           H  
ATOM     82  HG3 ARG A   8     -20.977   6.577  16.279  1.00  0.00           H  
ATOM     83  HD2 ARG A   8     -22.500   4.498  16.664  1.00  0.00           H  
ATOM     84  HD3 ARG A   8     -21.058   3.812  17.411  1.00  0.00           H  
ATOM     85  HE  ARG A   8     -21.527   6.376  18.468  1.00  0.00           H  
ATOM     86 HH11 ARG A   8     -22.848   3.156  18.518  1.00  0.00           H  
ATOM     87 HH12 ARG A   8     -23.533   3.321  20.101  1.00  0.00           H  
ATOM     88 HH21 ARG A   8     -22.425   6.606  20.552  1.00  0.00           H  
ATOM     89 HH22 ARG A   8     -23.293   5.284  21.256  1.00  0.00           H  
ATOM     90  N   LYS A   9     -19.542   3.156  12.900  1.00  0.00           N  
ATOM     91  CA  LYS A   9     -19.544   2.185  11.812  1.00  0.00           C  
ATOM     92  C   LYS A   9     -18.428   2.482  10.815  1.00  0.00           C  
ATOM     93  O   LYS A   9     -18.666   2.576   9.611  1.00  0.00           O  
ATOM     94  CB  LYS A   9     -20.897   2.192  11.097  1.00  0.00           C  
ATOM     95  CG  LYS A   9     -21.176   0.922  10.311  1.00  0.00           C  
ATOM     96  CD  LYS A   9     -22.545   0.963   9.654  1.00  0.00           C  
ATOM     97  CE  LYS A   9     -22.621   0.018   8.465  1.00  0.00           C  
ATOM     98  NZ  LYS A   9     -24.014  -0.445   8.212  1.00  0.00           N  
ATOM     99  H   LYS A   9     -19.460   2.839  13.824  1.00  0.00           H  
ATOM    100  HA  LYS A   9     -19.377   1.208  12.240  1.00  0.00           H  
ATOM    101  HB2 LYS A   9     -21.678   2.315  11.832  1.00  0.00           H  
ATOM    102  HB3 LYS A   9     -20.924   3.027  10.412  1.00  0.00           H  
ATOM    103  HG2 LYS A   9     -20.424   0.812   9.544  1.00  0.00           H  
ATOM    104  HG3 LYS A   9     -21.134   0.077  10.983  1.00  0.00           H  
ATOM    105  HD2 LYS A   9     -23.291   0.672  10.378  1.00  0.00           H  
ATOM    106  HD3 LYS A   9     -22.743   1.970   9.316  1.00  0.00           H  
ATOM    107  HE2 LYS A   9     -22.257   0.532   7.589  1.00  0.00           H  
ATOM    108  HE3 LYS A   9     -21.996  -0.840   8.663  1.00  0.00           H  
ATOM    109  HZ1 LYS A   9     -24.640  -0.129   8.980  1.00  0.00           H  
ATOM    110  HZ2 LYS A   9     -24.042  -1.483   8.163  1.00  0.00           H  
ATOM    111  HZ3 LYS A   9     -24.362  -0.057   7.312  1.00  0.00           H  
ATOM    112  N   LYS A  10     -17.210   2.628  11.325  1.00  0.00           N  
ATOM    113  CA  LYS A  10     -16.056   2.912  10.480  1.00  0.00           C  
ATOM    114  C   LYS A  10     -15.858   1.812   9.441  1.00  0.00           C  
ATOM    115  O   LYS A  10     -16.212   0.656   9.673  1.00  0.00           O  
ATOM    116  CB  LYS A  10     -14.794   3.054  11.334  1.00  0.00           C  
ATOM    117  CG  LYS A  10     -14.283   1.735  11.887  1.00  0.00           C  
ATOM    118  CD  LYS A  10     -13.272   1.952  13.002  1.00  0.00           C  
ATOM    119  CE  LYS A  10     -11.894   2.281  12.448  1.00  0.00           C  
ATOM    120  NZ  LYS A  10     -11.127   3.170  13.364  1.00  0.00           N  
ATOM    121  H   LYS A  10     -17.083   2.542  12.293  1.00  0.00           H  
ATOM    122  HA  LYS A  10     -16.241   3.845   9.968  1.00  0.00           H  
ATOM    123  HB2 LYS A  10     -14.014   3.495  10.732  1.00  0.00           H  
ATOM    124  HB3 LYS A  10     -15.010   3.710  12.166  1.00  0.00           H  
ATOM    125  HG2 LYS A  10     -15.117   1.171  12.277  1.00  0.00           H  
ATOM    126  HG3 LYS A  10     -13.811   1.180  11.089  1.00  0.00           H  
ATOM    127  HD2 LYS A  10     -13.604   2.772  13.622  1.00  0.00           H  
ATOM    128  HD3 LYS A  10     -13.207   1.052  13.596  1.00  0.00           H  
ATOM    129  HE2 LYS A  10     -11.347   1.361  12.311  1.00  0.00           H  
ATOM    130  HE3 LYS A  10     -12.012   2.776  11.495  1.00  0.00           H  
ATOM    131  HZ1 LYS A  10     -10.266   2.686  13.692  1.00  0.00           H  
ATOM    132  HZ2 LYS A  10     -11.707   3.418  14.191  1.00  0.00           H  
ATOM    133  HZ3 LYS A  10     -10.854   4.043  12.870  1.00  0.00           H  
ATOM    134  N   ARG A  11     -15.289   2.180   8.298  1.00  0.00           N  
ATOM    135  CA  ARG A  11     -15.044   1.224   7.225  1.00  0.00           C  
ATOM    136  C   ARG A  11     -13.549   1.089   6.947  1.00  0.00           C  
ATOM    137  O   ARG A  11     -12.721   1.620   7.687  1.00  0.00           O  
ATOM    138  CB  ARG A  11     -15.773   1.656   5.951  1.00  0.00           C  
ATOM    139  CG  ARG A  11     -15.283   2.980   5.388  1.00  0.00           C  
ATOM    140  CD  ARG A  11     -15.347   2.998   3.869  1.00  0.00           C  
ATOM    141  NE  ARG A  11     -16.649   3.447   3.382  1.00  0.00           N  
ATOM    142  CZ  ARG A  11     -16.921   3.656   2.099  1.00  0.00           C  
ATOM    143  NH1 ARG A  11     -15.987   3.457   1.179  1.00  0.00           N  
ATOM    144  NH2 ARG A  11     -18.129   4.065   1.733  1.00  0.00           N  
ATOM    145  H   ARG A  11     -15.028   3.116   8.172  1.00  0.00           H  
ATOM    146  HA  ARG A  11     -15.427   0.265   7.540  1.00  0.00           H  
ATOM    147  HB2 ARG A  11     -15.636   0.896   5.196  1.00  0.00           H  
ATOM    148  HB3 ARG A  11     -16.826   1.750   6.169  1.00  0.00           H  
ATOM    149  HG2 ARG A  11     -15.903   3.776   5.773  1.00  0.00           H  
ATOM    150  HG3 ARG A  11     -14.260   3.136   5.699  1.00  0.00           H  
ATOM    151  HD2 ARG A  11     -14.585   3.665   3.497  1.00  0.00           H  
ATOM    152  HD3 ARG A  11     -15.161   1.999   3.503  1.00  0.00           H  
ATOM    153  HE  ARG A  11     -17.353   3.600   4.045  1.00  0.00           H  
ATOM    154 HH11 ARG A  11     -15.076   3.148   1.451  1.00  0.00           H  
ATOM    155 HH12 ARG A  11     -16.195   3.614   0.213  1.00  0.00           H  
ATOM    156 HH21 ARG A  11     -18.836   4.216   2.424  1.00  0.00           H  
ATOM    157 HH22 ARG A  11     -18.333   4.222   0.768  1.00  0.00           H  
ATOM    158  N   ILE A  12     -13.213   0.377   5.877  1.00  0.00           N  
ATOM    159  CA  ILE A  12     -11.820   0.174   5.502  1.00  0.00           C  
ATOM    160  C   ILE A  12     -11.072   1.500   5.426  1.00  0.00           C  
ATOM    161  O   ILE A  12     -11.560   2.485   4.871  1.00  0.00           O  
ATOM    162  CB  ILE A  12     -11.701  -0.549   4.147  1.00  0.00           C  
ATOM    163  CG1 ILE A  12     -12.448  -1.884   4.189  1.00  0.00           C  
ATOM    164  CG2 ILE A  12     -10.238  -0.765   3.789  1.00  0.00           C  
ATOM    165  CD1 ILE A  12     -11.944  -2.825   5.260  1.00  0.00           C  
ATOM    166  H   ILE A  12     -13.919  -0.021   5.327  1.00  0.00           H  
ATOM    167  HA  ILE A  12     -11.358  -0.445   6.259  1.00  0.00           H  
ATOM    168  HB  ILE A  12     -12.143   0.080   3.390  1.00  0.00           H  
ATOM    169 HG12 ILE A  12     -13.494  -1.698   4.376  1.00  0.00           H  
ATOM    170 HG13 ILE A  12     -12.339  -2.378   3.234  1.00  0.00           H  
ATOM    171 HG21 ILE A  12      -9.791  -1.446   4.498  1.00  0.00           H  
ATOM    172 HG22 ILE A  12     -10.169  -1.184   2.796  1.00  0.00           H  
ATOM    173 HG23 ILE A  12      -9.716   0.180   3.819  1.00  0.00           H  
ATOM    174 HD11 ILE A  12     -11.057  -2.410   5.717  1.00  0.00           H  
ATOM    175 HD12 ILE A  12     -12.708  -2.958   6.012  1.00  0.00           H  
ATOM    176 HD13 ILE A  12     -11.705  -3.781   4.816  1.00  0.00           H  
ATOM    177  N   PRO A  13      -9.857   1.529   5.994  1.00  0.00           N  
ATOM    178  CA  PRO A  13      -9.014   2.728   6.002  1.00  0.00           C  
ATOM    179  C   PRO A  13      -8.280   2.928   4.681  1.00  0.00           C  
ATOM    180  O   PRO A  13      -8.557   2.245   3.695  1.00  0.00           O  
ATOM    181  CB  PRO A  13      -8.019   2.455   7.132  1.00  0.00           C  
ATOM    182  CG  PRO A  13      -7.942   0.969   7.218  1.00  0.00           C  
ATOM    183  CD  PRO A  13      -9.213   0.392   6.673  1.00  0.00           C  
ATOM    184  HA  PRO A  13      -9.588   3.614   6.231  1.00  0.00           H  
ATOM    185  HB2 PRO A  13      -7.060   2.887   6.882  1.00  0.00           H  
ATOM    186  HB3 PRO A  13      -8.385   2.885   8.051  1.00  0.00           H  
ATOM    187  HG2 PRO A  13      -7.116   0.609   6.624  1.00  0.00           H  
ATOM    188  HG3 PRO A  13      -7.825   0.668   8.248  1.00  0.00           H  
ATOM    189  HD2 PRO A  13      -8.963  -0.387   5.968  1.00  0.00           H  
ATOM    190  HD3 PRO A  13      -9.845   0.004   7.459  1.00  0.00           H  
ATOM    191  N   TYR A  14      -7.341   3.868   4.668  1.00  0.00           N  
ATOM    192  CA  TYR A  14      -6.567   4.159   3.467  1.00  0.00           C  
ATOM    193  C   TYR A  14      -7.466   4.694   2.356  1.00  0.00           C  
ATOM    194  O   TYR A  14      -8.281   3.961   1.795  1.00  0.00           O  
ATOM    195  CB  TYR A  14      -5.838   2.903   2.988  1.00  0.00           C  
ATOM    196  CG  TYR A  14      -5.080   2.188   4.084  1.00  0.00           C  
ATOM    197  CD1 TYR A  14      -3.986   2.782   4.700  1.00  0.00           C  
ATOM    198  CD2 TYR A  14      -5.458   0.919   4.503  1.00  0.00           C  
ATOM    199  CE1 TYR A  14      -3.290   2.132   5.701  1.00  0.00           C  
ATOM    200  CE2 TYR A  14      -4.769   0.262   5.504  1.00  0.00           C  
ATOM    201  CZ  TYR A  14      -3.686   0.873   6.099  1.00  0.00           C  
ATOM    202  OH  TYR A  14      -2.996   0.223   7.097  1.00  0.00           O  
ATOM    203  H   TYR A  14      -7.165   4.380   5.485  1.00  0.00           H  
ATOM    204  HA  TYR A  14      -5.837   4.914   3.718  1.00  0.00           H  
ATOM    205  HB2 TYR A  14      -6.557   2.211   2.578  1.00  0.00           H  
ATOM    206  HB3 TYR A  14      -5.130   3.177   2.219  1.00  0.00           H  
ATOM    207  HD1 TYR A  14      -3.679   3.769   4.386  1.00  0.00           H  
ATOM    208  HD2 TYR A  14      -6.308   0.443   4.034  1.00  0.00           H  
ATOM    209  HE1 TYR A  14      -2.441   2.611   6.168  1.00  0.00           H  
ATOM    210  HE2 TYR A  14      -5.079  -0.725   5.816  1.00  0.00           H  
ATOM    211  HH  TYR A  14      -3.557   0.138   7.871  1.00  0.00           H  
ATOM    212  N   SER A  15      -7.311   5.976   2.044  1.00  0.00           N  
ATOM    213  CA  SER A  15      -8.110   6.611   1.002  1.00  0.00           C  
ATOM    214  C   SER A  15      -7.730   6.078  -0.376  1.00  0.00           C  
ATOM    215  O   SER A  15      -6.690   5.441  -0.543  1.00  0.00           O  
ATOM    216  CB  SER A  15      -7.925   8.129   1.042  1.00  0.00           C  
ATOM    217  OG  SER A  15      -8.816   8.728   1.967  1.00  0.00           O  
ATOM    218  H   SER A  15      -6.645   6.508   2.527  1.00  0.00           H  
ATOM    219  HA  SER A  15      -9.147   6.379   1.192  1.00  0.00           H  
ATOM    220  HB2 SER A  15      -6.912   8.358   1.338  1.00  0.00           H  
ATOM    221  HB3 SER A  15      -8.115   8.539   0.061  1.00  0.00           H  
ATOM    222  HG  SER A  15      -9.671   8.858   1.550  1.00  0.00           H  
ATOM    223  N   LYS A  16      -8.581   6.342  -1.361  1.00  0.00           N  
ATOM    224  CA  LYS A  16      -8.337   5.891  -2.726  1.00  0.00           C  
ATOM    225  C   LYS A  16      -6.943   6.297  -3.192  1.00  0.00           C  
ATOM    226  O   LYS A  16      -6.272   5.549  -3.902  1.00  0.00           O  
ATOM    227  CB  LYS A  16      -9.391   6.468  -3.672  1.00  0.00           C  
ATOM    228  CG  LYS A  16     -10.670   5.650  -3.730  1.00  0.00           C  
ATOM    229  CD  LYS A  16     -11.505   5.830  -2.473  1.00  0.00           C  
ATOM    230  CE  LYS A  16     -12.985   5.615  -2.752  1.00  0.00           C  
ATOM    231  NZ  LYS A  16     -13.247   4.282  -3.360  1.00  0.00           N  
ATOM    232  H   LYS A  16      -9.394   6.854  -1.165  1.00  0.00           H  
ATOM    233  HA  LYS A  16      -8.407   4.813  -2.736  1.00  0.00           H  
ATOM    234  HB2 LYS A  16      -9.642   7.467  -3.346  1.00  0.00           H  
ATOM    235  HB3 LYS A  16      -8.975   6.517  -4.668  1.00  0.00           H  
ATOM    236  HG2 LYS A  16     -11.251   5.967  -4.584  1.00  0.00           H  
ATOM    237  HG3 LYS A  16     -10.414   4.605  -3.835  1.00  0.00           H  
ATOM    238  HD2 LYS A  16     -11.182   5.115  -1.732  1.00  0.00           H  
ATOM    239  HD3 LYS A  16     -11.360   6.833  -2.096  1.00  0.00           H  
ATOM    240  HE2 LYS A  16     -13.527   5.690  -1.822  1.00  0.00           H  
ATOM    241  HE3 LYS A  16     -13.325   6.384  -3.429  1.00  0.00           H  
ATOM    242  HZ1 LYS A  16     -12.470   3.627  -3.134  1.00  0.00           H  
ATOM    243  HZ2 LYS A  16     -13.321   4.369  -4.394  1.00  0.00           H  
ATOM    244  HZ3 LYS A  16     -14.136   3.889  -2.991  1.00  0.00           H  
ATOM    245  N   GLY A  17      -6.512   7.488  -2.786  1.00  0.00           N  
ATOM    246  CA  GLY A  17      -5.199   7.973  -3.171  1.00  0.00           C  
ATOM    247  C   GLY A  17      -4.078   7.210  -2.493  1.00  0.00           C  
ATOM    248  O   GLY A  17      -3.070   6.888  -3.122  1.00  0.00           O  
ATOM    249  H   GLY A  17      -7.090   8.042  -2.221  1.00  0.00           H  
ATOM    250  HA2 GLY A  17      -5.091   7.876  -4.241  1.00  0.00           H  
ATOM    251  HA3 GLY A  17      -5.121   9.017  -2.905  1.00  0.00           H  
ATOM    252  N   GLN A  18      -4.253   6.923  -1.207  1.00  0.00           N  
ATOM    253  CA  GLN A  18      -3.246   6.196  -0.444  1.00  0.00           C  
ATOM    254  C   GLN A  18      -3.119   4.759  -0.940  1.00  0.00           C  
ATOM    255  O   GLN A  18      -2.012   4.247  -1.114  1.00  0.00           O  
ATOM    256  CB  GLN A  18      -3.599   6.204   1.044  1.00  0.00           C  
ATOM    257  CG  GLN A  18      -3.382   7.552   1.713  1.00  0.00           C  
ATOM    258  CD  GLN A  18      -3.837   7.566   3.160  1.00  0.00           C  
ATOM    259  OE1 GLN A  18      -4.517   8.492   3.600  1.00  0.00           O  
ATOM    260  NE2 GLN A  18      -3.461   6.535   3.908  1.00  0.00           N  
ATOM    261  H   GLN A  18      -5.078   7.207  -0.762  1.00  0.00           H  
ATOM    262  HA  GLN A  18      -2.300   6.696  -0.583  1.00  0.00           H  
ATOM    263  HB2 GLN A  18      -4.638   5.933   1.157  1.00  0.00           H  
ATOM    264  HB3 GLN A  18      -2.987   5.473   1.552  1.00  0.00           H  
ATOM    265  HG2 GLN A  18      -2.330   7.791   1.681  1.00  0.00           H  
ATOM    266  HG3 GLN A  18      -3.937   8.302   1.170  1.00  0.00           H  
ATOM    267 HE21 GLN A  18      -2.918   5.833   3.490  1.00  0.00           H  
ATOM    268 HE22 GLN A  18      -3.740   6.518   4.846  1.00  0.00           H  
ATOM    269  N   LEU A  19      -4.258   4.114  -1.166  1.00  0.00           N  
ATOM    270  CA  LEU A  19      -4.274   2.735  -1.642  1.00  0.00           C  
ATOM    271  C   LEU A  19      -3.751   2.647  -3.072  1.00  0.00           C  
ATOM    272  O   LEU A  19      -3.262   1.601  -3.502  1.00  0.00           O  
ATOM    273  CB  LEU A  19      -5.692   2.167  -1.570  1.00  0.00           C  
ATOM    274  CG  LEU A  19      -6.297   2.046  -0.171  1.00  0.00           C  
ATOM    275  CD1 LEU A  19      -7.813   1.956  -0.250  1.00  0.00           C  
ATOM    276  CD2 LEU A  19      -5.726   0.835   0.553  1.00  0.00           C  
ATOM    277  H   LEU A  19      -5.108   4.574  -1.009  1.00  0.00           H  
ATOM    278  HA  LEU A  19      -3.629   2.155  -0.999  1.00  0.00           H  
ATOM    279  HB2 LEU A  19      -6.335   2.808  -2.153  1.00  0.00           H  
ATOM    280  HB3 LEU A  19      -5.675   1.180  -2.011  1.00  0.00           H  
ATOM    281  HG  LEU A  19      -6.044   2.928   0.401  1.00  0.00           H  
ATOM    282 HD11 LEU A  19      -8.092   1.140  -0.898  1.00  0.00           H  
ATOM    283 HD12 LEU A  19      -8.208   2.880  -0.644  1.00  0.00           H  
ATOM    284 HD13 LEU A  19      -8.215   1.786   0.738  1.00  0.00           H  
ATOM    285 HD21 LEU A  19      -5.731  -0.017  -0.111  1.00  0.00           H  
ATOM    286 HD22 LEU A  19      -6.330   0.617   1.422  1.00  0.00           H  
ATOM    287 HD23 LEU A  19      -4.713   1.044   0.862  1.00  0.00           H  
ATOM    288  N   ARG A  20      -3.854   3.751  -3.804  1.00  0.00           N  
ATOM    289  CA  ARG A  20      -3.390   3.799  -5.185  1.00  0.00           C  
ATOM    290  C   ARG A  20      -1.914   3.423  -5.276  1.00  0.00           C  
ATOM    291  O   ARG A  20      -1.481   2.802  -6.247  1.00  0.00           O  
ATOM    292  CB  ARG A  20      -3.609   5.195  -5.772  1.00  0.00           C  
ATOM    293  CG  ARG A  20      -3.570   5.230  -7.291  1.00  0.00           C  
ATOM    294  CD  ARG A  20      -3.737   6.646  -7.819  1.00  0.00           C  
ATOM    295  NE  ARG A  20      -4.341   6.667  -9.149  1.00  0.00           N  
ATOM    296  CZ  ARG A  20      -5.625   6.414  -9.376  1.00  0.00           C  
ATOM    297  NH1 ARG A  20      -6.436   6.123  -8.368  1.00  0.00           N  
ATOM    298  NH2 ARG A  20      -6.101   6.451 -10.615  1.00  0.00           N  
ATOM    299  H   ARG A  20      -4.252   4.553  -3.406  1.00  0.00           H  
ATOM    300  HA  ARG A  20      -3.967   3.085  -5.754  1.00  0.00           H  
ATOM    301  HB2 ARG A  20      -4.573   5.560  -5.450  1.00  0.00           H  
ATOM    302  HB3 ARG A  20      -2.840   5.853  -5.398  1.00  0.00           H  
ATOM    303  HG2 ARG A  20      -2.619   4.843  -7.626  1.00  0.00           H  
ATOM    304  HG3 ARG A  20      -4.369   4.614  -7.677  1.00  0.00           H  
ATOM    305  HD2 ARG A  20      -4.369   7.198  -7.139  1.00  0.00           H  
ATOM    306  HD3 ARG A  20      -2.765   7.115  -7.868  1.00  0.00           H  
ATOM    307  HE  ARG A  20      -3.760   6.879  -9.908  1.00  0.00           H  
ATOM    308 HH11 ARG A  20      -6.081   6.095  -7.434  1.00  0.00           H  
ATOM    309 HH12 ARG A  20      -7.403   5.934  -8.542  1.00  0.00           H  
ATOM    310 HH21 ARG A  20      -5.492   6.670 -11.377  1.00  0.00           H  
ATOM    311 HH22 ARG A  20      -7.067   6.261 -10.785  1.00  0.00           H  
ATOM    312  N   GLU A  21      -1.148   3.805  -4.260  1.00  0.00           N  
ATOM    313  CA  GLU A  21       0.280   3.508  -4.226  1.00  0.00           C  
ATOM    314  C   GLU A  21       0.533   2.112  -3.665  1.00  0.00           C  
ATOM    315  O   GLU A  21       1.439   1.406  -4.111  1.00  0.00           O  
ATOM    316  CB  GLU A  21       1.020   4.550  -3.385  1.00  0.00           C  
ATOM    317  CG  GLU A  21       0.827   5.976  -3.873  1.00  0.00           C  
ATOM    318  CD  GLU A  21       1.010   6.109  -5.373  1.00  0.00           C  
ATOM    319  OE1 GLU A  21       1.941   5.477  -5.914  1.00  0.00           O  
ATOM    320  OE2 GLU A  21       0.223   6.844  -6.004  1.00  0.00           O  
ATOM    321  H   GLU A  21      -1.551   4.297  -3.515  1.00  0.00           H  
ATOM    322  HA  GLU A  21       0.650   3.549  -5.240  1.00  0.00           H  
ATOM    323  HB2 GLU A  21       0.667   4.489  -2.366  1.00  0.00           H  
ATOM    324  HB3 GLU A  21       2.076   4.326  -3.404  1.00  0.00           H  
ATOM    325  HG2 GLU A  21      -0.171   6.298  -3.618  1.00  0.00           H  
ATOM    326  HG3 GLU A  21       1.547   6.613  -3.380  1.00  0.00           H  
ATOM    327  N   LEU A  22      -0.273   1.720  -2.685  1.00  0.00           N  
ATOM    328  CA  LEU A  22      -0.137   0.409  -2.061  1.00  0.00           C  
ATOM    329  C   LEU A  22      -0.471  -0.703  -3.051  1.00  0.00           C  
ATOM    330  O   LEU A  22       0.338  -1.599  -3.288  1.00  0.00           O  
ATOM    331  CB  LEU A  22      -1.049   0.307  -0.837  1.00  0.00           C  
ATOM    332  CG  LEU A  22      -0.691   1.211   0.344  1.00  0.00           C  
ATOM    333  CD1 LEU A  22      -1.860   1.314   1.311  1.00  0.00           C  
ATOM    334  CD2 LEU A  22       0.549   0.692   1.056  1.00  0.00           C  
ATOM    335  H   LEU A  22      -0.976   2.326  -2.372  1.00  0.00           H  
ATOM    336  HA  LEU A  22       0.890   0.297  -1.745  1.00  0.00           H  
ATOM    337  HB2 LEU A  22      -2.051   0.554  -1.150  1.00  0.00           H  
ATOM    338  HB3 LEU A  22      -1.024  -0.716  -0.491  1.00  0.00           H  
ATOM    339  HG  LEU A  22      -0.474   2.205  -0.025  1.00  0.00           H  
ATOM    340 HD11 LEU A  22      -1.495   1.248   2.324  1.00  0.00           H  
ATOM    341 HD12 LEU A  22      -2.553   0.507   1.124  1.00  0.00           H  
ATOM    342 HD13 LEU A  22      -2.362   2.260   1.169  1.00  0.00           H  
ATOM    343 HD21 LEU A  22       0.340  -0.279   1.480  1.00  0.00           H  
ATOM    344 HD22 LEU A  22       0.825   1.377   1.845  1.00  0.00           H  
ATOM    345 HD23 LEU A  22       1.362   0.609   0.350  1.00  0.00           H  
ATOM    346  N   GLU A  23      -1.667  -0.635  -3.628  1.00  0.00           N  
ATOM    347  CA  GLU A  23      -2.106  -1.635  -4.594  1.00  0.00           C  
ATOM    348  C   GLU A  23      -1.081  -1.797  -5.713  1.00  0.00           C  
ATOM    349  O   GLU A  23      -0.718  -2.915  -6.078  1.00  0.00           O  
ATOM    350  CB  GLU A  23      -3.463  -1.245  -5.183  1.00  0.00           C  
ATOM    351  CG  GLU A  23      -4.614  -1.375  -4.199  1.00  0.00           C  
ATOM    352  CD  GLU A  23      -5.936  -0.919  -4.785  1.00  0.00           C  
ATOM    353  OE1 GLU A  23      -6.462  -1.618  -5.677  1.00  0.00           O  
ATOM    354  OE2 GLU A  23      -6.445   0.136  -4.352  1.00  0.00           O  
ATOM    355  H   GLU A  23      -2.267   0.105  -3.398  1.00  0.00           H  
ATOM    356  HA  GLU A  23      -2.206  -2.576  -4.075  1.00  0.00           H  
ATOM    357  HB2 GLU A  23      -3.416  -0.219  -5.518  1.00  0.00           H  
ATOM    358  HB3 GLU A  23      -3.669  -1.881  -6.031  1.00  0.00           H  
ATOM    359  HG2 GLU A  23      -4.705  -2.410  -3.907  1.00  0.00           H  
ATOM    360  HG3 GLU A  23      -4.396  -0.774  -3.329  1.00  0.00           H  
ATOM    361  N   ARG A  24      -0.620  -0.674  -6.253  1.00  0.00           N  
ATOM    362  CA  ARG A  24       0.362  -0.691  -7.331  1.00  0.00           C  
ATOM    363  C   ARG A  24       1.657  -1.357  -6.876  1.00  0.00           C  
ATOM    364  O   ARG A  24       2.123  -2.315  -7.492  1.00  0.00           O  
ATOM    365  CB  ARG A  24       0.648   0.733  -7.811  1.00  0.00           C  
ATOM    366  CG  ARG A  24      -0.379   1.262  -8.798  1.00  0.00           C  
ATOM    367  CD  ARG A  24       0.223   2.306  -9.724  1.00  0.00           C  
ATOM    368  NE  ARG A  24       1.070   1.705 -10.750  1.00  0.00           N  
ATOM    369  CZ  ARG A  24       1.636   2.396 -11.733  1.00  0.00           C  
ATOM    370  NH1 ARG A  24       1.447   3.705 -11.823  1.00  0.00           N  
ATOM    371  NH2 ARG A  24       2.394   1.777 -12.630  1.00  0.00           N  
ATOM    372  H   ARG A  24      -0.948   0.187  -5.918  1.00  0.00           H  
ATOM    373  HA  ARG A  24      -0.054  -1.260  -8.149  1.00  0.00           H  
ATOM    374  HB2 ARG A  24       0.665   1.392  -6.955  1.00  0.00           H  
ATOM    375  HB3 ARG A  24       1.616   0.751  -8.288  1.00  0.00           H  
ATOM    376  HG2 ARG A  24      -0.749   0.440  -9.393  1.00  0.00           H  
ATOM    377  HG3 ARG A  24      -1.196   1.707  -8.249  1.00  0.00           H  
ATOM    378  HD2 ARG A  24      -0.578   2.848 -10.204  1.00  0.00           H  
ATOM    379  HD3 ARG A  24       0.817   2.990  -9.135  1.00  0.00           H  
ATOM    380  HE  ARG A  24       1.224   0.739 -10.703  1.00  0.00           H  
ATOM    381 HH11 ARG A  24       0.877   4.174 -11.148  1.00  0.00           H  
ATOM    382 HH12 ARG A  24       1.875   4.223 -12.564  1.00  0.00           H  
ATOM    383 HH21 ARG A  24       2.540   0.790 -12.565  1.00  0.00           H  
ATOM    384 HH22 ARG A  24       2.820   2.298 -13.369  1.00  0.00           H  
ATOM    385  N   GLU A  25       2.234  -0.841  -5.795  1.00  0.00           N  
ATOM    386  CA  GLU A  25       3.476  -1.385  -5.260  1.00  0.00           C  
ATOM    387  C   GLU A  25       3.336  -2.876  -4.968  1.00  0.00           C  
ATOM    388  O   GLU A  25       4.270  -3.651  -5.179  1.00  0.00           O  
ATOM    389  CB  GLU A  25       3.877  -0.641  -3.985  1.00  0.00           C  
ATOM    390  CG  GLU A  25       4.755   0.573  -4.239  1.00  0.00           C  
ATOM    391  CD  GLU A  25       4.283   1.397  -5.421  1.00  0.00           C  
ATOM    392  OE1 GLU A  25       4.543   0.988  -6.572  1.00  0.00           O  
ATOM    393  OE2 GLU A  25       3.653   2.452  -5.195  1.00  0.00           O  
ATOM    394  H   GLU A  25       1.814  -0.077  -5.348  1.00  0.00           H  
ATOM    395  HA  GLU A  25       4.246  -1.247  -6.003  1.00  0.00           H  
ATOM    396  HB2 GLU A  25       2.983  -0.312  -3.477  1.00  0.00           H  
ATOM    397  HB3 GLU A  25       4.417  -1.320  -3.341  1.00  0.00           H  
ATOM    398  HG2 GLU A  25       4.747   1.198  -3.359  1.00  0.00           H  
ATOM    399  HG3 GLU A  25       5.764   0.238  -4.432  1.00  0.00           H  
ATOM    400  N   TYR A  26       2.164  -3.271  -4.483  1.00  0.00           N  
ATOM    401  CA  TYR A  26       1.902  -4.668  -4.159  1.00  0.00           C  
ATOM    402  C   TYR A  26       1.892  -5.527  -5.420  1.00  0.00           C  
ATOM    403  O   TYR A  26       2.528  -6.579  -5.473  1.00  0.00           O  
ATOM    404  CB  TYR A  26       0.565  -4.802  -3.428  1.00  0.00           C  
ATOM    405  CG  TYR A  26       0.120  -6.234  -3.237  1.00  0.00           C  
ATOM    406  CD1 TYR A  26       0.886  -7.127  -2.498  1.00  0.00           C  
ATOM    407  CD2 TYR A  26      -1.065  -6.694  -3.796  1.00  0.00           C  
ATOM    408  CE1 TYR A  26       0.484  -8.437  -2.321  1.00  0.00           C  
ATOM    409  CE2 TYR A  26      -1.476  -8.002  -3.623  1.00  0.00           C  
ATOM    410  CZ  TYR A  26      -0.698  -8.869  -2.886  1.00  0.00           C  
ATOM    411  OH  TYR A  26      -1.103 -10.173  -2.712  1.00  0.00           O  
ATOM    412  H   TYR A  26       1.459  -2.606  -4.337  1.00  0.00           H  
ATOM    413  HA  TYR A  26       2.693  -5.012  -3.509  1.00  0.00           H  
ATOM    414  HB2 TYR A  26       0.650  -4.348  -2.452  1.00  0.00           H  
ATOM    415  HB3 TYR A  26      -0.199  -4.289  -3.993  1.00  0.00           H  
ATOM    416  HD1 TYR A  26       1.811  -6.786  -2.057  1.00  0.00           H  
ATOM    417  HD2 TYR A  26      -1.672  -6.012  -4.374  1.00  0.00           H  
ATOM    418  HE1 TYR A  26       1.092  -9.117  -1.743  1.00  0.00           H  
ATOM    419  HE2 TYR A  26      -2.402  -8.341  -4.066  1.00  0.00           H  
ATOM    420  HH  TYR A  26      -1.564 -10.256  -1.874  1.00  0.00           H  
ATOM    421  N   ALA A  27       1.166  -5.068  -6.435  1.00  0.00           N  
ATOM    422  CA  ALA A  27       1.075  -5.792  -7.697  1.00  0.00           C  
ATOM    423  C   ALA A  27       2.432  -5.865  -8.387  1.00  0.00           C  
ATOM    424  O   ALA A  27       2.718  -6.814  -9.116  1.00  0.00           O  
ATOM    425  CB  ALA A  27       0.051  -5.133  -8.610  1.00  0.00           C  
ATOM    426  H   ALA A  27       0.681  -4.223  -6.332  1.00  0.00           H  
ATOM    427  HA  ALA A  27       0.737  -6.796  -7.483  1.00  0.00           H  
ATOM    428  HB1 ALA A  27      -0.608  -5.888  -9.014  1.00  0.00           H  
ATOM    429  HB2 ALA A  27      -0.526  -4.416  -8.045  1.00  0.00           H  
ATOM    430  HB3 ALA A  27       0.560  -4.630  -9.418  1.00  0.00           H  
ATOM    431  N   ALA A  28       3.265  -4.855  -8.153  1.00  0.00           N  
ATOM    432  CA  ALA A  28       4.593  -4.806  -8.752  1.00  0.00           C  
ATOM    433  C   ALA A  28       5.569  -5.703  -7.998  1.00  0.00           C  
ATOM    434  O   ALA A  28       6.557  -6.173  -8.561  1.00  0.00           O  
ATOM    435  CB  ALA A  28       5.105  -3.374  -8.783  1.00  0.00           C  
ATOM    436  H   ALA A  28       2.979  -4.127  -7.563  1.00  0.00           H  
ATOM    437  HA  ALA A  28       4.513  -5.156  -9.771  1.00  0.00           H  
ATOM    438  HB1 ALA A  28       4.776  -2.894  -9.693  1.00  0.00           H  
ATOM    439  HB2 ALA A  28       4.718  -2.835  -7.931  1.00  0.00           H  
ATOM    440  HB3 ALA A  28       6.184  -3.377  -8.747  1.00  0.00           H  
ATOM    441  N   ASN A  29       5.285  -5.936  -6.720  1.00  0.00           N  
ATOM    442  CA  ASN A  29       6.139  -6.776  -5.888  1.00  0.00           C  
ATOM    443  C   ASN A  29       5.461  -7.093  -4.559  1.00  0.00           C  
ATOM    444  O   ASN A  29       5.233  -6.204  -3.738  1.00  0.00           O  
ATOM    445  CB  ASN A  29       7.480  -6.085  -5.638  1.00  0.00           C  
ATOM    446  CG  ASN A  29       7.317  -4.717  -5.003  1.00  0.00           C  
ATOM    447  OD1 ASN A  29       7.351  -4.579  -3.781  1.00  0.00           O  
ATOM    448  ND2 ASN A  29       7.136  -3.698  -5.835  1.00  0.00           N  
ATOM    449  H   ASN A  29       4.482  -5.533  -6.328  1.00  0.00           H  
ATOM    450  HA  ASN A  29       6.313  -7.700  -6.419  1.00  0.00           H  
ATOM    451  HB2 ASN A  29       8.076  -6.698  -4.976  1.00  0.00           H  
ATOM    452  HB3 ASN A  29       7.999  -5.967  -6.577  1.00  0.00           H  
ATOM    453 HD21 ASN A  29       7.119  -3.882  -6.797  1.00  0.00           H  
ATOM    454 HD22 ASN A  29       7.028  -2.802  -5.452  1.00  0.00           H  
ATOM    455  N   LYS A  30       5.141  -8.366  -4.353  1.00  0.00           N  
ATOM    456  CA  LYS A  30       4.491  -8.803  -3.123  1.00  0.00           C  
ATOM    457  C   LYS A  30       5.260  -8.316  -1.899  1.00  0.00           C  
ATOM    458  O   LYS A  30       4.673  -8.055  -0.848  1.00  0.00           O  
ATOM    459  CB  LYS A  30       4.379 -10.329  -3.095  1.00  0.00           C  
ATOM    460  CG  LYS A  30       3.778 -10.918  -4.359  1.00  0.00           C  
ATOM    461  CD  LYS A  30       3.418 -12.383  -4.175  1.00  0.00           C  
ATOM    462  CE  LYS A  30       3.465 -13.138  -5.494  1.00  0.00           C  
ATOM    463  NZ  LYS A  30       2.567 -12.529  -6.514  1.00  0.00           N  
ATOM    464  H   LYS A  30       5.348  -9.029  -5.045  1.00  0.00           H  
ATOM    465  HA  LYS A  30       3.499  -8.377  -3.103  1.00  0.00           H  
ATOM    466  HB2 LYS A  30       5.366 -10.747  -2.961  1.00  0.00           H  
ATOM    467  HB3 LYS A  30       3.759 -10.617  -2.258  1.00  0.00           H  
ATOM    468  HG2 LYS A  30       2.884 -10.368  -4.612  1.00  0.00           H  
ATOM    469  HG3 LYS A  30       4.496 -10.831  -5.162  1.00  0.00           H  
ATOM    470  HD2 LYS A  30       4.120 -12.834  -3.490  1.00  0.00           H  
ATOM    471  HD3 LYS A  30       2.419 -12.450  -3.766  1.00  0.00           H  
ATOM    472  HE2 LYS A  30       4.478 -13.125  -5.866  1.00  0.00           H  
ATOM    473  HE3 LYS A  30       3.158 -14.159  -5.320  1.00  0.00           H  
ATOM    474  HZ1 LYS A  30       2.495 -13.152  -7.344  1.00  0.00           H  
ATOM    475  HZ2 LYS A  30       2.943 -11.608  -6.817  1.00  0.00           H  
ATOM    476  HZ3 LYS A  30       1.616 -12.389  -6.116  1.00  0.00           H  
ATOM    477  N   PHE A  31       6.575  -8.195  -2.042  1.00  0.00           N  
ATOM    478  CA  PHE A  31       7.424  -7.739  -0.947  1.00  0.00           C  
ATOM    479  C   PHE A  31       8.244  -6.522  -1.366  1.00  0.00           C  
ATOM    480  O   PHE A  31       9.094  -6.608  -2.252  1.00  0.00           O  
ATOM    481  CB  PHE A  31       8.356  -8.864  -0.493  1.00  0.00           C  
ATOM    482  CG  PHE A  31       7.646 -10.162  -0.232  1.00  0.00           C  
ATOM    483  CD1 PHE A  31       7.395 -11.050  -1.265  1.00  0.00           C  
ATOM    484  CD2 PHE A  31       7.230 -10.493   1.047  1.00  0.00           C  
ATOM    485  CE1 PHE A  31       6.742 -12.245  -1.028  1.00  0.00           C  
ATOM    486  CE2 PHE A  31       6.577 -11.687   1.291  1.00  0.00           C  
ATOM    487  CZ  PHE A  31       6.332 -12.563   0.251  1.00  0.00           C  
ATOM    488  H   PHE A  31       6.985  -8.418  -2.904  1.00  0.00           H  
ATOM    489  HA  PHE A  31       6.783  -7.461  -0.125  1.00  0.00           H  
ATOM    490  HB2 PHE A  31       9.096  -9.040  -1.260  1.00  0.00           H  
ATOM    491  HB3 PHE A  31       8.852  -8.566   0.418  1.00  0.00           H  
ATOM    492  HD1 PHE A  31       7.716 -10.801  -2.267  1.00  0.00           H  
ATOM    493  HD2 PHE A  31       7.420  -9.809   1.861  1.00  0.00           H  
ATOM    494  HE1 PHE A  31       6.552 -12.928  -1.843  1.00  0.00           H  
ATOM    495  HE2 PHE A  31       6.257 -11.933   2.292  1.00  0.00           H  
ATOM    496  HZ  PHE A  31       5.822 -13.497   0.439  1.00  0.00           H  
ATOM    497  N   ILE A  32       7.982  -5.390  -0.722  1.00  0.00           N  
ATOM    498  CA  ILE A  32       8.695  -4.156  -1.026  1.00  0.00           C  
ATOM    499  C   ILE A  32      10.052  -4.119  -0.332  1.00  0.00           C  
ATOM    500  O   ILE A  32      10.393  -5.018   0.438  1.00  0.00           O  
ATOM    501  CB  ILE A  32       7.883  -2.917  -0.605  1.00  0.00           C  
ATOM    502  CG1 ILE A  32       7.713  -2.884   0.915  1.00  0.00           C  
ATOM    503  CG2 ILE A  32       6.526  -2.914  -1.294  1.00  0.00           C  
ATOM    504  CD1 ILE A  32       6.993  -1.652   1.417  1.00  0.00           C  
ATOM    505  H   ILE A  32       7.294  -5.384  -0.025  1.00  0.00           H  
ATOM    506  HA  ILE A  32       8.848  -4.114  -2.095  1.00  0.00           H  
ATOM    507  HB  ILE A  32       8.421  -2.036  -0.919  1.00  0.00           H  
ATOM    508 HG12 ILE A  32       7.148  -3.748   1.227  1.00  0.00           H  
ATOM    509 HG13 ILE A  32       8.689  -2.911   1.379  1.00  0.00           H  
ATOM    510 HG21 ILE A  32       6.389  -3.846  -1.822  1.00  0.00           H  
ATOM    511 HG22 ILE A  32       5.748  -2.801  -0.555  1.00  0.00           H  
ATOM    512 HG23 ILE A  32       6.480  -2.094  -1.995  1.00  0.00           H  
ATOM    513 HD11 ILE A  32       5.930  -1.770   1.269  1.00  0.00           H  
ATOM    514 HD12 ILE A  32       7.199  -1.516   2.468  1.00  0.00           H  
ATOM    515 HD13 ILE A  32       7.337  -0.786   0.868  1.00  0.00           H  
ATOM    516  N   THR A  33      10.825  -3.073  -0.607  1.00  0.00           N  
ATOM    517  CA  THR A  33      12.145  -2.918  -0.009  1.00  0.00           C  
ATOM    518  C   THR A  33      12.163  -1.769   0.993  1.00  0.00           C  
ATOM    519  O   THR A  33      11.317  -0.876   0.945  1.00  0.00           O  
ATOM    520  CB  THR A  33      13.221  -2.666  -1.082  1.00  0.00           C  
ATOM    521  OG1 THR A  33      14.450  -2.274  -0.460  1.00  0.00           O  
ATOM    522  CG2 THR A  33      12.773  -1.587  -2.056  1.00  0.00           C  
ATOM    523  H   THR A  33      10.497  -2.389  -1.229  1.00  0.00           H  
ATOM    524  HA  THR A  33      12.387  -3.836   0.506  1.00  0.00           H  
ATOM    525  HB  THR A  33      13.381  -3.583  -1.632  1.00  0.00           H  
ATOM    526  HG1 THR A  33      15.158  -2.297  -1.108  1.00  0.00           H  
ATOM    527 HG21 THR A  33      12.547  -2.036  -3.012  1.00  0.00           H  
ATOM    528 HG22 THR A  33      13.563  -0.861  -2.177  1.00  0.00           H  
ATOM    529 HG23 THR A  33      11.891  -1.099  -1.670  1.00  0.00           H  
ATOM    530  N   LYS A  34      13.134  -1.797   1.900  1.00  0.00           N  
ATOM    531  CA  LYS A  34      13.265  -0.757   2.913  1.00  0.00           C  
ATOM    532  C   LYS A  34      13.261   0.628   2.274  1.00  0.00           C  
ATOM    533  O   LYS A  34      12.808   1.600   2.880  1.00  0.00           O  
ATOM    534  CB  LYS A  34      14.552  -0.957   3.715  1.00  0.00           C  
ATOM    535  CG  LYS A  34      14.355  -1.754   4.992  1.00  0.00           C  
ATOM    536  CD  LYS A  34      15.641  -1.844   5.798  1.00  0.00           C  
ATOM    537  CE  LYS A  34      15.429  -2.594   7.104  1.00  0.00           C  
ATOM    538  NZ  LYS A  34      16.671  -2.641   7.924  1.00  0.00           N  
ATOM    539  H   LYS A  34      13.779  -2.535   1.886  1.00  0.00           H  
ATOM    540  HA  LYS A  34      12.419  -0.835   3.580  1.00  0.00           H  
ATOM    541  HB2 LYS A  34      15.270  -1.476   3.098  1.00  0.00           H  
ATOM    542  HB3 LYS A  34      14.952   0.012   3.979  1.00  0.00           H  
ATOM    543  HG2 LYS A  34      13.599  -1.273   5.594  1.00  0.00           H  
ATOM    544  HG3 LYS A  34      14.032  -2.753   4.736  1.00  0.00           H  
ATOM    545  HD2 LYS A  34      16.386  -2.364   5.214  1.00  0.00           H  
ATOM    546  HD3 LYS A  34      15.988  -0.844   6.019  1.00  0.00           H  
ATOM    547  HE2 LYS A  34      14.655  -2.097   7.668  1.00  0.00           H  
ATOM    548  HE3 LYS A  34      15.119  -3.603   6.878  1.00  0.00           H  
ATOM    549  HZ1 LYS A  34      16.443  -2.908   8.903  1.00  0.00           H  
ATOM    550  HZ2 LYS A  34      17.131  -1.708   7.930  1.00  0.00           H  
ATOM    551  HZ3 LYS A  34      17.333  -3.340   7.531  1.00  0.00           H  
ATOM    552  N   ASP A  35      13.766   0.711   1.049  1.00  0.00           N  
ATOM    553  CA  ASP A  35      13.819   1.977   0.327  1.00  0.00           C  
ATOM    554  C   ASP A  35      12.429   2.391  -0.146  1.00  0.00           C  
ATOM    555  O   ASP A  35      12.085   3.574  -0.139  1.00  0.00           O  
ATOM    556  CB  ASP A  35      14.766   1.868  -0.869  1.00  0.00           C  
ATOM    557  CG  ASP A  35      16.218   2.055  -0.476  1.00  0.00           C  
ATOM    558  OD1 ASP A  35      16.592   1.623   0.634  1.00  0.00           O  
ATOM    559  OD2 ASP A  35      16.980   2.635  -1.278  1.00  0.00           O  
ATOM    560  H   ASP A  35      14.112  -0.099   0.618  1.00  0.00           H  
ATOM    561  HA  ASP A  35      14.194   2.730   1.004  1.00  0.00           H  
ATOM    562  HB2 ASP A  35      14.657   0.892  -1.319  1.00  0.00           H  
ATOM    563  HB3 ASP A  35      14.507   2.625  -1.595  1.00  0.00           H  
ATOM    564  N   LYS A  36      11.632   1.410  -0.557  1.00  0.00           N  
ATOM    565  CA  LYS A  36      10.279   1.671  -1.033  1.00  0.00           C  
ATOM    566  C   LYS A  36       9.340   1.968   0.132  1.00  0.00           C  
ATOM    567  O   LYS A  36       8.581   2.936   0.098  1.00  0.00           O  
ATOM    568  CB  LYS A  36       9.757   0.474  -1.830  1.00  0.00           C  
ATOM    569  CG  LYS A  36       8.282   0.572  -2.180  1.00  0.00           C  
ATOM    570  CD  LYS A  36       7.996   1.779  -3.056  1.00  0.00           C  
ATOM    571  CE  LYS A  36       8.611   1.623  -4.439  1.00  0.00           C  
ATOM    572  NZ  LYS A  36       8.226   2.739  -5.346  1.00  0.00           N  
ATOM    573  H   LYS A  36      11.963   0.487  -0.539  1.00  0.00           H  
ATOM    574  HA  LYS A  36      10.316   2.535  -1.679  1.00  0.00           H  
ATOM    575  HB2 LYS A  36      10.319   0.396  -2.749  1.00  0.00           H  
ATOM    576  HB3 LYS A  36       9.909  -0.424  -1.249  1.00  0.00           H  
ATOM    577  HG2 LYS A  36       7.987  -0.322  -2.709  1.00  0.00           H  
ATOM    578  HG3 LYS A  36       7.711   0.657  -1.267  1.00  0.00           H  
ATOM    579  HD2 LYS A  36       6.927   1.892  -3.161  1.00  0.00           H  
ATOM    580  HD3 LYS A  36       8.409   2.661  -2.586  1.00  0.00           H  
ATOM    581  HE2 LYS A  36       9.685   1.605  -4.341  1.00  0.00           H  
ATOM    582  HE3 LYS A  36       8.272   0.690  -4.865  1.00  0.00           H  
ATOM    583  HZ1 LYS A  36       7.890   2.360  -6.255  1.00  0.00           H  
ATOM    584  HZ2 LYS A  36       9.044   3.355  -5.522  1.00  0.00           H  
ATOM    585  HZ3 LYS A  36       7.466   3.304  -4.917  1.00  0.00           H  
ATOM    586  N   ARG A  37       9.398   1.129   1.161  1.00  0.00           N  
ATOM    587  CA  ARG A  37       8.553   1.302   2.337  1.00  0.00           C  
ATOM    588  C   ARG A  37       8.672   2.720   2.887  1.00  0.00           C  
ATOM    589  O   ARG A  37       7.722   3.257   3.457  1.00  0.00           O  
ATOM    590  CB  ARG A  37       8.934   0.290   3.418  1.00  0.00           C  
ATOM    591  CG  ARG A  37       7.918   0.191   4.545  1.00  0.00           C  
ATOM    592  CD  ARG A  37       7.884  -1.206   5.143  1.00  0.00           C  
ATOM    593  NE  ARG A  37       9.223  -1.711   5.433  1.00  0.00           N  
ATOM    594  CZ  ARG A  37       9.504  -2.999   5.596  1.00  0.00           C  
ATOM    595  NH1 ARG A  37       8.544  -3.908   5.497  1.00  0.00           N  
ATOM    596  NH2 ARG A  37      10.748  -3.380   5.858  1.00  0.00           N  
ATOM    597  H   ARG A  37      10.024   0.375   1.129  1.00  0.00           H  
ATOM    598  HA  ARG A  37       7.530   1.129   2.038  1.00  0.00           H  
ATOM    599  HB2 ARG A  37       9.030  -0.686   2.965  1.00  0.00           H  
ATOM    600  HB3 ARG A  37       9.884   0.576   3.844  1.00  0.00           H  
ATOM    601  HG2 ARG A  37       8.184   0.896   5.319  1.00  0.00           H  
ATOM    602  HG3 ARG A  37       6.940   0.432   4.157  1.00  0.00           H  
ATOM    603  HD2 ARG A  37       7.314  -1.177   6.060  1.00  0.00           H  
ATOM    604  HD3 ARG A  37       7.402  -1.871   4.442  1.00  0.00           H  
ATOM    605  HE  ARG A  37       9.948  -1.056   5.511  1.00  0.00           H  
ATOM    606 HH11 ARG A  37       7.606  -3.624   5.299  1.00  0.00           H  
ATOM    607 HH12 ARG A  37       8.758  -4.877   5.619  1.00  0.00           H  
ATOM    608 HH21 ARG A  37      11.474  -2.697   5.932  1.00  0.00           H  
ATOM    609 HH22 ARG A  37      10.958  -4.349   5.980  1.00  0.00           H  
ATOM    610  N   ARG A  38       9.844   3.321   2.713  1.00  0.00           N  
ATOM    611  CA  ARG A  38      10.088   4.675   3.194  1.00  0.00           C  
ATOM    612  C   ARG A  38       9.434   5.704   2.276  1.00  0.00           C  
ATOM    613  O   ARG A  38       8.942   6.736   2.732  1.00  0.00           O  
ATOM    614  CB  ARG A  38      11.591   4.943   3.290  1.00  0.00           C  
ATOM    615  CG  ARG A  38      12.262   4.238   4.457  1.00  0.00           C  
ATOM    616  CD  ARG A  38      13.776   4.373   4.393  1.00  0.00           C  
ATOM    617  NE  ARG A  38      14.225   5.698   4.813  1.00  0.00           N  
ATOM    618  CZ  ARG A  38      14.287   6.085   6.082  1.00  0.00           C  
ATOM    619  NH1 ARG A  38      13.932   5.253   7.051  1.00  0.00           N  
ATOM    620  NH2 ARG A  38      14.707   7.307   6.384  1.00  0.00           N  
ATOM    621  H   ARG A  38      10.563   2.842   2.251  1.00  0.00           H  
ATOM    622  HA  ARG A  38       9.653   4.761   4.179  1.00  0.00           H  
ATOM    623  HB2 ARG A  38      12.063   4.610   2.377  1.00  0.00           H  
ATOM    624  HB3 ARG A  38      11.748   6.005   3.400  1.00  0.00           H  
ATOM    625  HG2 ARG A  38      11.911   4.675   5.380  1.00  0.00           H  
ATOM    626  HG3 ARG A  38      12.001   3.191   4.430  1.00  0.00           H  
ATOM    627  HD2 ARG A  38      14.217   3.632   5.042  1.00  0.00           H  
ATOM    628  HD3 ARG A  38      14.097   4.199   3.377  1.00  0.00           H  
ATOM    629  HE  ARG A  38      14.492   6.329   4.113  1.00  0.00           H  
ATOM    630 HH11 ARG A  38      13.616   4.331   6.826  1.00  0.00           H  
ATOM    631 HH12 ARG A  38      13.981   5.547   8.006  1.00  0.00           H  
ATOM    632 HH21 ARG A  38      14.976   7.938   5.656  1.00  0.00           H  
ATOM    633 HH22 ARG A  38      14.753   7.598   7.339  1.00  0.00           H  
ATOM    634  N   LYS A  39       9.433   5.416   0.979  1.00  0.00           N  
ATOM    635  CA  LYS A  39       8.840   6.314  -0.005  1.00  0.00           C  
ATOM    636  C   LYS A  39       7.319   6.309   0.102  1.00  0.00           C  
ATOM    637  O   LYS A  39       6.687   7.365   0.145  1.00  0.00           O  
ATOM    638  CB  LYS A  39       9.265   5.908  -1.418  1.00  0.00           C  
ATOM    639  CG  LYS A  39      10.681   6.326  -1.771  1.00  0.00           C  
ATOM    640  CD  LYS A  39      10.750   7.795  -2.153  1.00  0.00           C  
ATOM    641  CE  LYS A  39      10.330   8.015  -3.598  1.00  0.00           C  
ATOM    642  NZ  LYS A  39      11.288   7.394  -4.555  1.00  0.00           N  
ATOM    643  H   LYS A  39       9.841   4.577   0.676  1.00  0.00           H  
ATOM    644  HA  LYS A  39       9.200   7.311   0.197  1.00  0.00           H  
ATOM    645  HB2 LYS A  39       9.196   4.834  -1.507  1.00  0.00           H  
ATOM    646  HB3 LYS A  39       8.590   6.363  -2.128  1.00  0.00           H  
ATOM    647  HG2 LYS A  39      11.321   6.157  -0.917  1.00  0.00           H  
ATOM    648  HG3 LYS A  39      11.026   5.730  -2.604  1.00  0.00           H  
ATOM    649  HD2 LYS A  39      10.091   8.357  -1.509  1.00  0.00           H  
ATOM    650  HD3 LYS A  39      11.765   8.144  -2.025  1.00  0.00           H  
ATOM    651  HE2 LYS A  39       9.354   7.580  -3.746  1.00  0.00           H  
ATOM    652  HE3 LYS A  39      10.283   9.078  -3.788  1.00  0.00           H  
ATOM    653  HZ1 LYS A  39      10.799   6.689  -5.143  1.00  0.00           H  
ATOM    654  HZ2 LYS A  39      12.056   6.923  -4.036  1.00  0.00           H  
ATOM    655  HZ3 LYS A  39      11.697   8.122  -5.174  1.00  0.00           H  
ATOM    656  N   ILE A  40       6.737   5.115   0.144  1.00  0.00           N  
ATOM    657  CA  ILE A  40       5.290   4.974   0.248  1.00  0.00           C  
ATOM    658  C   ILE A  40       4.752   5.715   1.467  1.00  0.00           C  
ATOM    659  O   ILE A  40       3.685   6.327   1.414  1.00  0.00           O  
ATOM    660  CB  ILE A  40       4.873   3.494   0.336  1.00  0.00           C  
ATOM    661  CG1 ILE A  40       5.417   2.716  -0.864  1.00  0.00           C  
ATOM    662  CG2 ILE A  40       3.359   3.373   0.411  1.00  0.00           C  
ATOM    663  CD1 ILE A  40       5.154   1.228  -0.790  1.00  0.00           C  
ATOM    664  H   ILE A  40       7.294   4.310   0.106  1.00  0.00           H  
ATOM    665  HA  ILE A  40       4.849   5.399  -0.642  1.00  0.00           H  
ATOM    666  HB  ILE A  40       5.288   3.079   1.242  1.00  0.00           H  
ATOM    667 HG12 ILE A  40       4.956   3.089  -1.765  1.00  0.00           H  
ATOM    668 HG13 ILE A  40       6.486   2.862  -0.924  1.00  0.00           H  
ATOM    669 HG21 ILE A  40       3.014   3.753   1.361  1.00  0.00           H  
ATOM    670 HG22 ILE A  40       2.913   3.947  -0.388  1.00  0.00           H  
ATOM    671 HG23 ILE A  40       3.074   2.337   0.312  1.00  0.00           H  
ATOM    672 HD11 ILE A  40       5.476   0.853   0.170  1.00  0.00           H  
ATOM    673 HD12 ILE A  40       4.098   1.043  -0.914  1.00  0.00           H  
ATOM    674 HD13 ILE A  40       5.702   0.727  -1.575  1.00  0.00           H  
ATOM    675  N   SER A  41       5.498   5.658   2.566  1.00  0.00           N  
ATOM    676  CA  SER A  41       5.095   6.322   3.799  1.00  0.00           C  
ATOM    677  C   SER A  41       5.004   7.832   3.599  1.00  0.00           C  
ATOM    678  O   SER A  41       4.257   8.517   4.296  1.00  0.00           O  
ATOM    679  CB  SER A  41       6.086   6.005   4.921  1.00  0.00           C  
ATOM    680  OG  SER A  41       6.198   7.091   5.825  1.00  0.00           O  
ATOM    681  H   SER A  41       6.339   5.154   2.546  1.00  0.00           H  
ATOM    682  HA  SER A  41       4.121   5.947   4.075  1.00  0.00           H  
ATOM    683  HB2 SER A  41       5.746   5.135   5.463  1.00  0.00           H  
ATOM    684  HB3 SER A  41       7.058   5.805   4.494  1.00  0.00           H  
ATOM    685  HG  SER A  41       6.554   6.777   6.660  1.00  0.00           H  
ATOM    686  N   ALA A  42       5.769   8.342   2.640  1.00  0.00           N  
ATOM    687  CA  ALA A  42       5.774   9.770   2.345  1.00  0.00           C  
ATOM    688  C   ALA A  42       4.705  10.121   1.316  1.00  0.00           C  
ATOM    689  O   ALA A  42       4.039  11.150   1.425  1.00  0.00           O  
ATOM    690  CB  ALA A  42       7.147  10.202   1.852  1.00  0.00           C  
ATOM    691  H   ALA A  42       6.344   7.744   2.118  1.00  0.00           H  
ATOM    692  HA  ALA A  42       5.564  10.301   3.262  1.00  0.00           H  
ATOM    693  HB1 ALA A  42       7.055  10.627   0.863  1.00  0.00           H  
ATOM    694  HB2 ALA A  42       7.555  10.941   2.525  1.00  0.00           H  
ATOM    695  HB3 ALA A  42       7.802   9.345   1.816  1.00  0.00           H  
ATOM    696  N   ALA A  43       4.547   9.260   0.316  1.00  0.00           N  
ATOM    697  CA  ALA A  43       3.558   9.479  -0.732  1.00  0.00           C  
ATOM    698  C   ALA A  43       2.140   9.353  -0.184  1.00  0.00           C  
ATOM    699  O   ALA A  43       1.265  10.158  -0.504  1.00  0.00           O  
ATOM    700  CB  ALA A  43       3.774   8.498  -1.875  1.00  0.00           C  
ATOM    701  H   ALA A  43       5.108   8.457   0.283  1.00  0.00           H  
ATOM    702  HA  ALA A  43       3.696  10.479  -1.118  1.00  0.00           H  
ATOM    703  HB1 ALA A  43       2.861   7.947  -2.052  1.00  0.00           H  
ATOM    704  HB2 ALA A  43       4.047   9.040  -2.768  1.00  0.00           H  
ATOM    705  HB3 ALA A  43       4.564   7.811  -1.614  1.00  0.00           H  
ATOM    706  N   THR A  44       1.919   8.335   0.643  1.00  0.00           N  
ATOM    707  CA  THR A  44       0.607   8.102   1.233  1.00  0.00           C  
ATOM    708  C   THR A  44       0.542   8.641   2.658  1.00  0.00           C  
ATOM    709  O   THR A  44      -0.455   8.457   3.356  1.00  0.00           O  
ATOM    710  CB  THR A  44       0.255   6.603   1.247  1.00  0.00           C  
ATOM    711  OG1 THR A  44       1.121   5.905   2.149  1.00  0.00           O  
ATOM    712  CG2 THR A  44       0.379   6.006  -0.147  1.00  0.00           C  
ATOM    713  H   THR A  44       2.656   7.728   0.859  1.00  0.00           H  
ATOM    714  HA  THR A  44      -0.127   8.617   0.630  1.00  0.00           H  
ATOM    715  HB  THR A  44      -0.766   6.491   1.581  1.00  0.00           H  
ATOM    716  HG1 THR A  44       1.951   5.708   1.709  1.00  0.00           H  
ATOM    717 HG21 THR A  44       0.085   4.967  -0.121  1.00  0.00           H  
ATOM    718 HG22 THR A  44       1.403   6.081  -0.481  1.00  0.00           H  
ATOM    719 HG23 THR A  44      -0.263   6.544  -0.827  1.00  0.00           H  
ATOM    720  N   SER A  45       1.611   9.307   3.083  1.00  0.00           N  
ATOM    721  CA  SER A  45       1.676   9.869   4.427  1.00  0.00           C  
ATOM    722  C   SER A  45       1.336   8.814   5.475  1.00  0.00           C  
ATOM    723  O   SER A  45       0.742   9.118   6.510  1.00  0.00           O  
ATOM    724  CB  SER A  45       0.719  11.056   4.553  1.00  0.00           C  
ATOM    725  OG  SER A  45       0.761  11.871   3.394  1.00  0.00           O  
ATOM    726  H   SER A  45       2.375   9.420   2.480  1.00  0.00           H  
ATOM    727  HA  SER A  45       2.686  10.213   4.594  1.00  0.00           H  
ATOM    728  HB2 SER A  45      -0.288  10.691   4.684  1.00  0.00           H  
ATOM    729  HB3 SER A  45       1.000  11.653   5.409  1.00  0.00           H  
ATOM    730  HG  SER A  45      -0.126  12.165   3.177  1.00  0.00           H  
ATOM    731  N   LEU A  46       1.717   7.572   5.199  1.00  0.00           N  
ATOM    732  CA  LEU A  46       1.454   6.469   6.117  1.00  0.00           C  
ATOM    733  C   LEU A  46       2.709   6.103   6.904  1.00  0.00           C  
ATOM    734  O   LEU A  46       3.769   6.698   6.711  1.00  0.00           O  
ATOM    735  CB  LEU A  46       0.947   5.248   5.347  1.00  0.00           C  
ATOM    736  CG  LEU A  46      -0.495   5.323   4.846  1.00  0.00           C  
ATOM    737  CD1 LEU A  46      -0.725   4.314   3.730  1.00  0.00           C  
ATOM    738  CD2 LEU A  46      -1.471   5.087   5.989  1.00  0.00           C  
ATOM    739  H   LEU A  46       2.187   7.390   4.359  1.00  0.00           H  
ATOM    740  HA  LEU A  46       0.691   6.790   6.810  1.00  0.00           H  
ATOM    741  HB2 LEU A  46       1.588   5.108   4.491  1.00  0.00           H  
ATOM    742  HB3 LEU A  46       1.028   4.390   5.999  1.00  0.00           H  
ATOM    743  HG  LEU A  46      -0.680   6.310   4.445  1.00  0.00           H  
ATOM    744 HD11 LEU A  46      -1.233   4.796   2.909  1.00  0.00           H  
ATOM    745 HD12 LEU A  46      -1.330   3.500   4.100  1.00  0.00           H  
ATOM    746 HD13 LEU A  46       0.226   3.930   3.391  1.00  0.00           H  
ATOM    747 HD21 LEU A  46      -1.406   5.905   6.692  1.00  0.00           H  
ATOM    748 HD22 LEU A  46      -1.222   4.162   6.490  1.00  0.00           H  
ATOM    749 HD23 LEU A  46      -2.475   5.026   5.599  1.00  0.00           H  
ATOM    750  N   SER A  47       2.581   5.120   7.789  1.00  0.00           N  
ATOM    751  CA  SER A  47       3.704   4.676   8.605  1.00  0.00           C  
ATOM    752  C   SER A  47       4.381   3.458   7.983  1.00  0.00           C  
ATOM    753  O   SER A  47       3.768   2.722   7.210  1.00  0.00           O  
ATOM    754  CB  SER A  47       3.232   4.342  10.022  1.00  0.00           C  
ATOM    755  OG  SER A  47       4.235   4.639  10.978  1.00  0.00           O  
ATOM    756  H   SER A  47       1.709   4.685   7.896  1.00  0.00           H  
ATOM    757  HA  SER A  47       4.419   5.484   8.655  1.00  0.00           H  
ATOM    758  HB2 SER A  47       2.351   4.921  10.250  1.00  0.00           H  
ATOM    759  HB3 SER A  47       2.996   3.289  10.081  1.00  0.00           H  
ATOM    760  HG  SER A  47       4.337   5.591  11.049  1.00  0.00           H  
ATOM    761  N   GLU A  48       5.649   3.254   8.325  1.00  0.00           N  
ATOM    762  CA  GLU A  48       6.410   2.127   7.799  1.00  0.00           C  
ATOM    763  C   GLU A  48       5.703   0.808   8.096  1.00  0.00           C  
ATOM    764  O   GLU A  48       5.623  -0.073   7.239  1.00  0.00           O  
ATOM    765  CB  GLU A  48       7.818   2.110   8.397  1.00  0.00           C  
ATOM    766  CG  GLU A  48       8.568   3.420   8.226  1.00  0.00           C  
ATOM    767  CD  GLU A  48       9.960   3.378   8.828  1.00  0.00           C  
ATOM    768  OE1 GLU A  48      10.899   2.956   8.123  1.00  0.00           O  
ATOM    769  OE2 GLU A  48      10.108   3.769  10.005  1.00  0.00           O  
ATOM    770  H   GLU A  48       6.083   3.876   8.946  1.00  0.00           H  
ATOM    771  HA  GLU A  48       6.485   2.248   6.729  1.00  0.00           H  
ATOM    772  HB2 GLU A  48       7.745   1.895   9.453  1.00  0.00           H  
ATOM    773  HB3 GLU A  48       8.389   1.327   7.919  1.00  0.00           H  
ATOM    774  HG2 GLU A  48       8.655   3.635   7.172  1.00  0.00           H  
ATOM    775  HG3 GLU A  48       8.007   4.207   8.708  1.00  0.00           H  
ATOM    776  N   ARG A  49       5.192   0.678   9.316  1.00  0.00           N  
ATOM    777  CA  ARG A  49       4.494  -0.534   9.727  1.00  0.00           C  
ATOM    778  C   ARG A  49       3.131  -0.632   9.049  1.00  0.00           C  
ATOM    779  O   ARG A  49       2.733  -1.701   8.588  1.00  0.00           O  
ATOM    780  CB  ARG A  49       4.322  -0.558  11.247  1.00  0.00           C  
ATOM    781  CG  ARG A  49       3.805  -1.884  11.781  1.00  0.00           C  
ATOM    782  CD  ARG A  49       4.943  -2.850  12.070  1.00  0.00           C  
ATOM    783  NE  ARG A  49       5.592  -3.313  10.846  1.00  0.00           N  
ATOM    784  CZ  ARG A  49       6.818  -3.824  10.813  1.00  0.00           C  
ATOM    785  NH1 ARG A  49       7.523  -3.936  11.929  1.00  0.00           N  
ATOM    786  NH2 ARG A  49       7.340  -4.223   9.660  1.00  0.00           N  
ATOM    787  H   ARG A  49       5.288   1.415   9.955  1.00  0.00           H  
ATOM    788  HA  ARG A  49       5.094  -1.380   9.428  1.00  0.00           H  
ATOM    789  HB2 ARG A  49       5.278  -0.358  11.709  1.00  0.00           H  
ATOM    790  HB3 ARG A  49       3.625   0.216  11.531  1.00  0.00           H  
ATOM    791  HG2 ARG A  49       3.259  -1.705  12.695  1.00  0.00           H  
ATOM    792  HG3 ARG A  49       3.147  -2.324  11.046  1.00  0.00           H  
ATOM    793  HD2 ARG A  49       5.675  -2.350  12.687  1.00  0.00           H  
ATOM    794  HD3 ARG A  49       4.547  -3.702  12.602  1.00  0.00           H  
ATOM    795  HE  ARG A  49       5.088  -3.239  10.010  1.00  0.00           H  
ATOM    796 HH11 ARG A  49       7.132  -3.637  12.799  1.00  0.00           H  
ATOM    797 HH12 ARG A  49       8.446  -4.322  11.901  1.00  0.00           H  
ATOM    798 HH21 ARG A  49       6.810  -4.140   8.816  1.00  0.00           H  
ATOM    799 HH22 ARG A  49       8.262  -4.607   9.635  1.00  0.00           H  
ATOM    800  N   GLN A  50       2.420   0.490   8.994  1.00  0.00           N  
ATOM    801  CA  GLN A  50       1.102   0.529   8.373  1.00  0.00           C  
ATOM    802  C   GLN A  50       1.143  -0.064   6.969  1.00  0.00           C  
ATOM    803  O   GLN A  50       0.321  -0.911   6.618  1.00  0.00           O  
ATOM    804  CB  GLN A  50       0.583   1.967   8.318  1.00  0.00           C  
ATOM    805  CG  GLN A  50       0.084   2.486   9.657  1.00  0.00           C  
ATOM    806  CD  GLN A  50      -1.083   3.443   9.514  1.00  0.00           C  
ATOM    807  OE1 GLN A  50      -2.235   3.074   9.739  1.00  0.00           O  
ATOM    808  NE2 GLN A  50      -0.789   4.683   9.137  1.00  0.00           N  
ATOM    809  H   GLN A  50       2.792   1.310   9.379  1.00  0.00           H  
ATOM    810  HA  GLN A  50       0.432  -0.062   8.980  1.00  0.00           H  
ATOM    811  HB2 GLN A  50       1.381   2.612   7.981  1.00  0.00           H  
ATOM    812  HB3 GLN A  50      -0.232   2.016   7.611  1.00  0.00           H  
ATOM    813  HG2 GLN A  50      -0.231   1.647  10.259  1.00  0.00           H  
ATOM    814  HG3 GLN A  50       0.894   3.000  10.153  1.00  0.00           H  
ATOM    815 HE21 GLN A  50       0.152   4.906   8.974  1.00  0.00           H  
ATOM    816 HE22 GLN A  50      -1.524   5.322   9.036  1.00  0.00           H  
ATOM    817  N   ILE A  51       2.104   0.387   6.170  1.00  0.00           N  
ATOM    818  CA  ILE A  51       2.253  -0.100   4.804  1.00  0.00           C  
ATOM    819  C   ILE A  51       2.614  -1.581   4.785  1.00  0.00           C  
ATOM    820  O   ILE A  51       2.315  -2.292   3.825  1.00  0.00           O  
ATOM    821  CB  ILE A  51       3.331   0.691   4.039  1.00  0.00           C  
ATOM    822  CG1 ILE A  51       2.971   2.177   3.996  1.00  0.00           C  
ATOM    823  CG2 ILE A  51       3.492   0.139   2.630  1.00  0.00           C  
ATOM    824  CD1 ILE A  51       4.164   3.082   3.787  1.00  0.00           C  
ATOM    825  H   ILE A  51       2.729   1.062   6.507  1.00  0.00           H  
ATOM    826  HA  ILE A  51       1.308   0.036   4.298  1.00  0.00           H  
ATOM    827  HB  ILE A  51       4.270   0.569   4.557  1.00  0.00           H  
ATOM    828 HG12 ILE A  51       2.278   2.351   3.188  1.00  0.00           H  
ATOM    829 HG13 ILE A  51       2.504   2.453   4.931  1.00  0.00           H  
ATOM    830 HG21 ILE A  51       2.631  -0.464   2.379  1.00  0.00           H  
ATOM    831 HG22 ILE A  51       3.573   0.957   1.931  1.00  0.00           H  
ATOM    832 HG23 ILE A  51       4.383  -0.468   2.581  1.00  0.00           H  
ATOM    833 HD11 ILE A  51       4.877   2.595   3.138  1.00  0.00           H  
ATOM    834 HD12 ILE A  51       3.840   4.008   3.337  1.00  0.00           H  
ATOM    835 HD13 ILE A  51       4.630   3.289   4.740  1.00  0.00           H  
ATOM    836  N   THR A  52       3.259  -2.041   5.852  1.00  0.00           N  
ATOM    837  CA  THR A  52       3.661  -3.438   5.959  1.00  0.00           C  
ATOM    838  C   THR A  52       2.465  -4.333   6.265  1.00  0.00           C  
ATOM    839  O   THR A  52       2.230  -5.326   5.577  1.00  0.00           O  
ATOM    840  CB  THR A  52       4.727  -3.634   7.053  1.00  0.00           C  
ATOM    841  OG1 THR A  52       5.894  -2.863   6.743  1.00  0.00           O  
ATOM    842  CG2 THR A  52       5.104  -5.102   7.185  1.00  0.00           C  
ATOM    843  H   THR A  52       3.469  -1.425   6.585  1.00  0.00           H  
ATOM    844  HA  THR A  52       4.088  -3.735   5.012  1.00  0.00           H  
ATOM    845  HB  THR A  52       4.321  -3.295   7.995  1.00  0.00           H  
ATOM    846  HG1 THR A  52       6.220  -2.442   7.542  1.00  0.00           H  
ATOM    847 HG21 THR A  52       4.560  -5.681   6.453  1.00  0.00           H  
ATOM    848 HG22 THR A  52       4.855  -5.449   8.177  1.00  0.00           H  
ATOM    849 HG23 THR A  52       6.164  -5.217   7.019  1.00  0.00           H  
ATOM    850  N   ILE A  53       1.713  -3.973   7.300  1.00  0.00           N  
ATOM    851  CA  ILE A  53       0.540  -4.744   7.695  1.00  0.00           C  
ATOM    852  C   ILE A  53      -0.401  -4.956   6.514  1.00  0.00           C  
ATOM    853  O   ILE A  53      -0.841  -6.075   6.251  1.00  0.00           O  
ATOM    854  CB  ILE A  53      -0.231  -4.050   8.834  1.00  0.00           C  
ATOM    855  CG1 ILE A  53       0.676  -3.861  10.051  1.00  0.00           C  
ATOM    856  CG2 ILE A  53      -1.465  -4.859   9.206  1.00  0.00           C  
ATOM    857  CD1 ILE A  53       0.189  -2.794  11.007  1.00  0.00           C  
ATOM    858  H   ILE A  53       1.952  -3.171   7.809  1.00  0.00           H  
ATOM    859  HA  ILE A  53       0.878  -5.707   8.050  1.00  0.00           H  
ATOM    860  HB  ILE A  53      -0.556  -3.083   8.482  1.00  0.00           H  
ATOM    861 HG12 ILE A  53       0.737  -4.790  10.595  1.00  0.00           H  
ATOM    862 HG13 ILE A  53       1.664  -3.580   9.715  1.00  0.00           H  
ATOM    863 HG21 ILE A  53      -1.860  -4.500  10.145  1.00  0.00           H  
ATOM    864 HG22 ILE A  53      -2.213  -4.748   8.436  1.00  0.00           H  
ATOM    865 HG23 ILE A  53      -1.198  -5.900   9.302  1.00  0.00           H  
ATOM    866 HD11 ILE A  53      -0.300  -2.008  10.451  1.00  0.00           H  
ATOM    867 HD12 ILE A  53      -0.507  -3.229  11.708  1.00  0.00           H  
ATOM    868 HD13 ILE A  53       1.031  -2.383  11.545  1.00  0.00           H  
ATOM    869  N   TRP A  54      -0.705  -3.874   5.806  1.00  0.00           N  
ATOM    870  CA  TRP A  54      -1.594  -3.943   4.651  1.00  0.00           C  
ATOM    871  C   TRP A  54      -1.079  -4.948   3.627  1.00  0.00           C  
ATOM    872  O   TRP A  54      -1.841  -5.763   3.106  1.00  0.00           O  
ATOM    873  CB  TRP A  54      -1.731  -2.563   4.005  1.00  0.00           C  
ATOM    874  CG  TRP A  54      -2.823  -2.492   2.981  1.00  0.00           C  
ATOM    875  CD1 TRP A  54      -4.137  -2.191   3.203  1.00  0.00           C  
ATOM    876  CD2 TRP A  54      -2.696  -2.729   1.575  1.00  0.00           C  
ATOM    877  NE1 TRP A  54      -4.834  -2.227   2.020  1.00  0.00           N  
ATOM    878  CE2 TRP A  54      -3.973  -2.554   1.006  1.00  0.00           C  
ATOM    879  CE3 TRP A  54      -1.628  -3.071   0.741  1.00  0.00           C  
ATOM    880  CZ2 TRP A  54      -4.207  -2.710  -0.358  1.00  0.00           C  
ATOM    881  CZ3 TRP A  54      -1.863  -3.226  -0.612  1.00  0.00           C  
ATOM    882  CH2 TRP A  54      -3.144  -3.044  -1.151  1.00  0.00           C  
ATOM    883  H   TRP A  54      -0.324  -3.009   6.065  1.00  0.00           H  
ATOM    884  HA  TRP A  54      -2.564  -4.265   4.999  1.00  0.00           H  
ATOM    885  HB2 TRP A  54      -1.945  -1.833   4.771  1.00  0.00           H  
ATOM    886  HB3 TRP A  54      -0.801  -2.307   3.519  1.00  0.00           H  
ATOM    887  HD1 TRP A  54      -4.553  -1.963   4.173  1.00  0.00           H  
ATOM    888  HE1 TRP A  54      -5.792  -2.046   1.918  1.00  0.00           H  
ATOM    889  HE3 TRP A  54      -0.634  -3.215   1.137  1.00  0.00           H  
ATOM    890  HZ2 TRP A  54      -5.189  -2.573  -0.788  1.00  0.00           H  
ATOM    891  HZ3 TRP A  54      -1.050  -3.490  -1.272  1.00  0.00           H  
ATOM    892  HH2 TRP A  54      -3.281  -3.176  -2.213  1.00  0.00           H  
ATOM    893  N   PHE A  55       0.217  -4.885   3.342  1.00  0.00           N  
ATOM    894  CA  PHE A  55       0.833  -5.790   2.379  1.00  0.00           C  
ATOM    895  C   PHE A  55       0.718  -7.239   2.843  1.00  0.00           C  
ATOM    896  O   PHE A  55       0.679  -8.161   2.029  1.00  0.00           O  
ATOM    897  CB  PHE A  55       2.304  -5.425   2.171  1.00  0.00           C  
ATOM    898  CG  PHE A  55       2.534  -4.501   1.010  1.00  0.00           C  
ATOM    899  CD1 PHE A  55       1.962  -3.239   0.988  1.00  0.00           C  
ATOM    900  CD2 PHE A  55       3.323  -4.893  -0.059  1.00  0.00           C  
ATOM    901  CE1 PHE A  55       2.172  -2.387  -0.080  1.00  0.00           C  
ATOM    902  CE2 PHE A  55       3.537  -4.046  -1.130  1.00  0.00           C  
ATOM    903  CZ  PHE A  55       2.961  -2.790  -1.140  1.00  0.00           C  
ATOM    904  H   PHE A  55       0.773  -4.213   3.790  1.00  0.00           H  
ATOM    905  HA  PHE A  55       0.309  -5.683   1.442  1.00  0.00           H  
ATOM    906  HB2 PHE A  55       2.675  -4.938   3.061  1.00  0.00           H  
ATOM    907  HB3 PHE A  55       2.871  -6.327   1.997  1.00  0.00           H  
ATOM    908  HD1 PHE A  55       1.346  -2.921   1.816  1.00  0.00           H  
ATOM    909  HD2 PHE A  55       3.774  -5.876  -0.052  1.00  0.00           H  
ATOM    910  HE1 PHE A  55       1.721  -1.406  -0.086  1.00  0.00           H  
ATOM    911  HE2 PHE A  55       4.154  -4.365  -1.956  1.00  0.00           H  
ATOM    912  HZ  PHE A  55       3.126  -2.127  -1.975  1.00  0.00           H  
ATOM    913  N   GLN A  56       0.665  -7.430   4.157  1.00  0.00           N  
ATOM    914  CA  GLN A  56       0.556  -8.767   4.731  1.00  0.00           C  
ATOM    915  C   GLN A  56      -0.867  -9.301   4.599  1.00  0.00           C  
ATOM    916  O   GLN A  56      -1.085 -10.385   4.059  1.00  0.00           O  
ATOM    917  CB  GLN A  56       0.972  -8.749   6.202  1.00  0.00           C  
ATOM    918  CG  GLN A  56       2.476  -8.670   6.408  1.00  0.00           C  
ATOM    919  CD  GLN A  56       2.944  -9.472   7.607  1.00  0.00           C  
ATOM    920  OE1 GLN A  56       3.250 -10.659   7.493  1.00  0.00           O  
ATOM    921  NE2 GLN A  56       3.003  -8.825   8.765  1.00  0.00           N  
ATOM    922  H   GLN A  56       0.700  -6.655   4.755  1.00  0.00           H  
ATOM    923  HA  GLN A  56       1.223  -9.417   4.185  1.00  0.00           H  
ATOM    924  HB2 GLN A  56       0.519  -7.894   6.682  1.00  0.00           H  
ATOM    925  HB3 GLN A  56       0.613  -9.650   6.677  1.00  0.00           H  
ATOM    926  HG2 GLN A  56       2.968  -9.051   5.526  1.00  0.00           H  
ATOM    927  HG3 GLN A  56       2.752  -7.636   6.555  1.00  0.00           H  
ATOM    928 HE21 GLN A  56       2.743  -7.880   8.781  1.00  0.00           H  
ATOM    929 HE22 GLN A  56       3.301  -9.319   9.556  1.00  0.00           H  
ATOM    930  N   ASN A  57      -1.831  -8.533   5.096  1.00  0.00           N  
ATOM    931  CA  ASN A  57      -3.233  -8.930   5.035  1.00  0.00           C  
ATOM    932  C   ASN A  57      -3.652  -9.224   3.598  1.00  0.00           C  
ATOM    933  O   ASN A  57      -4.580  -9.997   3.357  1.00  0.00           O  
ATOM    934  CB  ASN A  57      -4.121  -7.832   5.623  1.00  0.00           C  
ATOM    935  CG  ASN A  57      -4.375  -8.025   7.105  1.00  0.00           C  
ATOM    936  OD1 ASN A  57      -4.554  -9.149   7.574  1.00  0.00           O  
ATOM    937  ND2 ASN A  57      -4.392  -6.927   7.851  1.00  0.00           N  
ATOM    938  H   ASN A  57      -1.594  -7.679   5.515  1.00  0.00           H  
ATOM    939  HA  ASN A  57      -3.349  -9.828   5.622  1.00  0.00           H  
ATOM    940  HB2 ASN A  57      -3.641  -6.874   5.481  1.00  0.00           H  
ATOM    941  HB3 ASN A  57      -5.072  -7.833   5.110  1.00  0.00           H  
ATOM    942 HD21 ASN A  57      -4.241  -6.065   7.409  1.00  0.00           H  
ATOM    943 HD22 ASN A  57      -4.553  -7.023   8.813  1.00  0.00           H  
ATOM    944  N   ARG A  58      -2.962  -8.603   2.647  1.00  0.00           N  
ATOM    945  CA  ARG A  58      -3.263  -8.798   1.233  1.00  0.00           C  
ATOM    946  C   ARG A  58      -2.956 -10.229   0.804  1.00  0.00           C  
ATOM    947  O   ARG A  58      -3.771 -10.880   0.150  1.00  0.00           O  
ATOM    948  CB  ARG A  58      -2.461  -7.815   0.379  1.00  0.00           C  
ATOM    949  CG  ARG A  58      -3.190  -7.362  -0.876  1.00  0.00           C  
ATOM    950  CD  ARG A  58      -4.451  -6.582  -0.537  1.00  0.00           C  
ATOM    951  NE  ARG A  58      -5.014  -5.917  -1.708  1.00  0.00           N  
ATOM    952  CZ  ARG A  58      -6.254  -5.444  -1.760  1.00  0.00           C  
ATOM    953  NH1 ARG A  58      -7.057  -5.563  -0.711  1.00  0.00           N  
ATOM    954  NH2 ARG A  58      -6.695  -4.851  -2.862  1.00  0.00           N  
ATOM    955  H   ARG A  58      -2.234  -7.999   2.901  1.00  0.00           H  
ATOM    956  HA  ARG A  58      -4.317  -8.609   1.089  1.00  0.00           H  
ATOM    957  HB2 ARG A  58      -2.235  -6.940   0.972  1.00  0.00           H  
ATOM    958  HB3 ARG A  58      -1.536  -8.286   0.082  1.00  0.00           H  
ATOM    959  HG2 ARG A  58      -2.533  -6.729  -1.454  1.00  0.00           H  
ATOM    960  HG3 ARG A  58      -3.460  -8.231  -1.457  1.00  0.00           H  
ATOM    961  HD2 ARG A  58      -5.184  -7.266  -0.136  1.00  0.00           H  
ATOM    962  HD3 ARG A  58      -4.208  -5.838   0.207  1.00  0.00           H  
ATOM    963  HE  ARG A  58      -4.438  -5.818  -2.495  1.00  0.00           H  
ATOM    964 HH11 ARG A  58      -6.727  -6.009   0.122  1.00  0.00           H  
ATOM    965 HH12 ARG A  58      -7.990  -5.206  -0.751  1.00  0.00           H  
ATOM    966 HH21 ARG A  58      -6.093  -4.759  -3.655  1.00  0.00           H  
ATOM    967 HH22 ARG A  58      -7.628  -4.496  -2.899  1.00  0.00           H  
ATOM    968  N   ARG A  59      -1.776 -10.713   1.177  1.00  0.00           N  
ATOM    969  CA  ARG A  59      -1.360 -12.066   0.829  1.00  0.00           C  
ATOM    970  C   ARG A  59      -1.980 -13.086   1.780  1.00  0.00           C  
ATOM    971  O   ARG A  59      -2.556 -14.085   1.347  1.00  0.00           O  
ATOM    972  CB  ARG A  59       0.165 -12.180   0.865  1.00  0.00           C  
ATOM    973  CG  ARG A  59       0.826 -11.932  -0.480  1.00  0.00           C  
ATOM    974  CD  ARG A  59       2.332 -12.133  -0.406  1.00  0.00           C  
ATOM    975  NE  ARG A  59       2.684 -13.404   0.221  1.00  0.00           N  
ATOM    976  CZ  ARG A  59       2.496 -14.586  -0.355  1.00  0.00           C  
ATOM    977  NH1 ARG A  59       1.962 -14.658  -1.567  1.00  0.00           N  
ATOM    978  NH2 ARG A  59       2.842 -15.698   0.280  1.00  0.00           N  
ATOM    979  H   ARG A  59      -1.169 -10.146   1.697  1.00  0.00           H  
ATOM    980  HA  ARG A  59      -1.704 -12.272  -0.174  1.00  0.00           H  
ATOM    981  HB2 ARG A  59       0.551 -11.458   1.570  1.00  0.00           H  
ATOM    982  HB3 ARG A  59       0.432 -13.172   1.196  1.00  0.00           H  
ATOM    983  HG2 ARG A  59       0.417 -12.621  -1.205  1.00  0.00           H  
ATOM    984  HG3 ARG A  59       0.622 -10.918  -0.790  1.00  0.00           H  
ATOM    985  HD2 ARG A  59       2.734 -12.114  -1.409  1.00  0.00           H  
ATOM    986  HD3 ARG A  59       2.761 -11.327   0.169  1.00  0.00           H  
ATOM    987  HE  ARG A  59       3.079 -13.373   1.117  1.00  0.00           H  
ATOM    988 HH11 ARG A  59       1.701 -13.822  -2.048  1.00  0.00           H  
ATOM    989 HH12 ARG A  59       1.823 -15.549  -1.999  1.00  0.00           H  
ATOM    990 HH21 ARG A  59       3.245 -15.647   1.193  1.00  0.00           H  
ATOM    991 HH22 ARG A  59       2.700 -16.587  -0.155  1.00  0.00           H  
ATOM    992  N   VAL A  60      -1.857 -12.829   3.078  1.00  0.00           N  
ATOM    993  CA  VAL A  60      -2.405 -13.723   4.090  1.00  0.00           C  
ATOM    994  C   VAL A  60      -3.879 -14.011   3.829  1.00  0.00           C  
ATOM    995  O   VAL A  60      -4.388 -15.075   4.184  1.00  0.00           O  
ATOM    996  CB  VAL A  60      -2.251 -13.132   5.504  1.00  0.00           C  
ATOM    997  CG1 VAL A  60      -2.720 -14.129   6.554  1.00  0.00           C  
ATOM    998  CG2 VAL A  60      -0.809 -12.720   5.755  1.00  0.00           C  
ATOM    999  H   VAL A  60      -1.387 -12.017   3.362  1.00  0.00           H  
ATOM   1000  HA  VAL A  60      -1.854 -14.652   4.049  1.00  0.00           H  
ATOM   1001  HB  VAL A  60      -2.872 -12.251   5.574  1.00  0.00           H  
ATOM   1002 HG11 VAL A  60      -2.515 -13.736   7.539  1.00  0.00           H  
ATOM   1003 HG12 VAL A  60      -3.782 -14.294   6.445  1.00  0.00           H  
ATOM   1004 HG13 VAL A  60      -2.195 -15.063   6.422  1.00  0.00           H  
ATOM   1005 HG21 VAL A  60      -0.766 -11.659   5.947  1.00  0.00           H  
ATOM   1006 HG22 VAL A  60      -0.425 -13.256   6.612  1.00  0.00           H  
ATOM   1007 HG23 VAL A  60      -0.211 -12.954   4.887  1.00  0.00           H  
ATOM   1008  N   LYS A  61      -4.561 -13.057   3.205  1.00  0.00           N  
ATOM   1009  CA  LYS A  61      -5.978 -13.207   2.894  1.00  0.00           C  
ATOM   1010  C   LYS A  61      -6.237 -14.517   2.157  1.00  0.00           C  
ATOM   1011  O   LYS A  61      -7.297 -15.123   2.305  1.00  0.00           O  
ATOM   1012  CB  LYS A  61      -6.462 -12.029   2.047  1.00  0.00           C  
ATOM   1013  CG  LYS A  61      -7.866 -12.212   1.496  1.00  0.00           C  
ATOM   1014  CD  LYS A  61      -8.439 -10.902   0.982  1.00  0.00           C  
ATOM   1015  CE  LYS A  61      -9.654 -11.134   0.097  1.00  0.00           C  
ATOM   1016  NZ  LYS A  61     -10.842 -11.561   0.887  1.00  0.00           N  
ATOM   1017  H   LYS A  61      -4.100 -12.231   2.947  1.00  0.00           H  
ATOM   1018  HA  LYS A  61      -6.523 -13.218   3.825  1.00  0.00           H  
ATOM   1019  HB2 LYS A  61      -6.450 -11.135   2.653  1.00  0.00           H  
ATOM   1020  HB3 LYS A  61      -5.786 -11.897   1.214  1.00  0.00           H  
ATOM   1021  HG2 LYS A  61      -7.834 -12.922   0.683  1.00  0.00           H  
ATOM   1022  HG3 LYS A  61      -8.504 -12.590   2.281  1.00  0.00           H  
ATOM   1023  HD2 LYS A  61      -8.732 -10.292   1.823  1.00  0.00           H  
ATOM   1024  HD3 LYS A  61      -7.680 -10.387   0.409  1.00  0.00           H  
ATOM   1025  HE2 LYS A  61      -9.887 -10.216  -0.420  1.00  0.00           H  
ATOM   1026  HE3 LYS A  61      -9.416 -11.903  -0.624  1.00  0.00           H  
ATOM   1027  HZ1 LYS A  61     -11.624 -11.811   0.248  1.00  0.00           H  
ATOM   1028  HZ2 LYS A  61     -11.153 -10.789   1.510  1.00  0.00           H  
ATOM   1029  HZ3 LYS A  61     -10.605 -12.389   1.470  1.00  0.00           H  
ATOM   1030  N   GLU A  62      -5.260 -14.949   1.365  1.00  0.00           N  
ATOM   1031  CA  GLU A  62      -5.384 -16.188   0.606  1.00  0.00           C  
ATOM   1032  C   GLU A  62      -4.448 -17.259   1.157  1.00  0.00           C  
ATOM   1033  O   GLU A  62      -3.944 -18.102   0.414  1.00  0.00           O  
ATOM   1034  CB  GLU A  62      -5.078 -15.939  -0.873  1.00  0.00           C  
ATOM   1035  CG  GLU A  62      -3.846 -15.080  -1.103  1.00  0.00           C  
ATOM   1036  CD  GLU A  62      -3.521 -14.909  -2.574  1.00  0.00           C  
ATOM   1037  OE1 GLU A  62      -4.444 -14.594  -3.354  1.00  0.00           O  
ATOM   1038  OE2 GLU A  62      -2.342 -15.090  -2.946  1.00  0.00           O  
ATOM   1039  H   GLU A  62      -4.438 -14.421   1.288  1.00  0.00           H  
ATOM   1040  HA  GLU A  62      -6.402 -16.534   0.700  1.00  0.00           H  
ATOM   1041  HB2 GLU A  62      -4.925 -16.890  -1.361  1.00  0.00           H  
ATOM   1042  HB3 GLU A  62      -5.925 -15.445  -1.325  1.00  0.00           H  
ATOM   1043  HG2 GLU A  62      -4.018 -14.104  -0.672  1.00  0.00           H  
ATOM   1044  HG3 GLU A  62      -3.002 -15.544  -0.615  1.00  0.00           H  
ATOM   1045  N   LYS A  63      -4.219 -17.220   2.465  1.00  0.00           N  
ATOM   1046  CA  LYS A  63      -3.344 -18.187   3.119  1.00  0.00           C  
ATOM   1047  C   LYS A  63      -4.131 -19.066   4.086  1.00  0.00           C  
ATOM   1048  O   LYS A  63      -3.918 -20.276   4.154  1.00  0.00           O  
ATOM   1049  CB  LYS A  63      -2.222 -17.465   3.868  1.00  0.00           C  
ATOM   1050  CG  LYS A  63      -0.979 -17.234   3.025  1.00  0.00           C  
ATOM   1051  CD  LYS A  63       0.011 -18.377   3.166  1.00  0.00           C  
ATOM   1052  CE  LYS A  63      -0.429 -19.597   2.372  1.00  0.00           C  
ATOM   1053  NZ  LYS A  63      -1.271 -20.516   3.187  1.00  0.00           N  
ATOM   1054  H   LYS A  63      -4.649 -16.524   3.005  1.00  0.00           H  
ATOM   1055  HA  LYS A  63      -2.911 -18.812   2.354  1.00  0.00           H  
ATOM   1056  HB2 LYS A  63      -2.587 -16.506   4.203  1.00  0.00           H  
ATOM   1057  HB3 LYS A  63      -1.942 -18.055   4.729  1.00  0.00           H  
ATOM   1058  HG2 LYS A  63      -1.269 -17.149   1.988  1.00  0.00           H  
ATOM   1059  HG3 LYS A  63      -0.504 -16.317   3.344  1.00  0.00           H  
ATOM   1060  HD2 LYS A  63       0.976 -18.054   2.803  1.00  0.00           H  
ATOM   1061  HD3 LYS A  63       0.090 -18.647   4.210  1.00  0.00           H  
ATOM   1062  HE2 LYS A  63      -0.997 -19.267   1.515  1.00  0.00           H  
ATOM   1063  HE3 LYS A  63       0.450 -20.129   2.038  1.00  0.00           H  
ATOM   1064  HZ1 LYS A  63      -1.477 -20.086   4.111  1.00  0.00           H  
ATOM   1065  HZ2 LYS A  63      -0.772 -21.416   3.340  1.00  0.00           H  
ATOM   1066  HZ3 LYS A  63      -2.168 -20.708   2.698  1.00  0.00           H  
ATOM   1067  N   LYS A  64      -5.043 -18.449   4.830  1.00  0.00           N  
ATOM   1068  CA  LYS A  64      -5.864 -19.175   5.792  1.00  0.00           C  
ATOM   1069  C   LYS A  64      -6.967 -19.956   5.084  1.00  0.00           C  
ATOM   1070  O   LYS A  64      -7.195 -21.130   5.376  1.00  0.00           O  
ATOM   1071  CB  LYS A  64      -6.480 -18.206   6.803  1.00  0.00           C  
ATOM   1072  CG  LYS A  64      -5.591 -17.936   8.005  1.00  0.00           C  
ATOM   1073  CD  LYS A  64      -6.388 -17.382   9.174  1.00  0.00           C  
ATOM   1074  CE  LYS A  64      -5.611 -17.489  10.478  1.00  0.00           C  
ATOM   1075  NZ  LYS A  64      -6.088 -16.504  11.489  1.00  0.00           N  
ATOM   1076  H   LYS A  64      -5.167 -17.482   4.730  1.00  0.00           H  
ATOM   1077  HA  LYS A  64      -5.226 -19.871   6.315  1.00  0.00           H  
ATOM   1078  HB2 LYS A  64      -6.677 -17.266   6.309  1.00  0.00           H  
ATOM   1079  HB3 LYS A  64      -7.413 -18.619   7.157  1.00  0.00           H  
ATOM   1080  HG2 LYS A  64      -5.121 -18.859   8.309  1.00  0.00           H  
ATOM   1081  HG3 LYS A  64      -4.832 -17.218   7.726  1.00  0.00           H  
ATOM   1082  HD2 LYS A  64      -6.613 -16.343   8.986  1.00  0.00           H  
ATOM   1083  HD3 LYS A  64      -7.309 -17.940   9.267  1.00  0.00           H  
ATOM   1084  HE2 LYS A  64      -5.733 -18.485  10.874  1.00  0.00           H  
ATOM   1085  HE3 LYS A  64      -4.566 -17.307  10.275  1.00  0.00           H  
ATOM   1086  HZ1 LYS A  64      -5.858 -15.538  11.182  1.00  0.00           H  
ATOM   1087  HZ2 LYS A  64      -5.629 -16.683  12.405  1.00  0.00           H  
ATOM   1088  HZ3 LYS A  64      -7.118 -16.583  11.608  1.00  0.00           H  
ATOM   1089  N   SER A  65      -7.648 -19.297   4.152  1.00  0.00           N  
ATOM   1090  CA  SER A  65      -8.729 -19.930   3.405  1.00  0.00           C  
ATOM   1091  C   SER A  65      -8.708 -19.491   1.944  1.00  0.00           C  
ATOM   1092  O   SER A  65      -8.213 -18.415   1.614  1.00  0.00           O  
ATOM   1093  CB  SER A  65     -10.081 -19.586   4.033  1.00  0.00           C  
ATOM   1094  OG  SER A  65     -11.130 -19.717   3.089  1.00  0.00           O  
ATOM   1095  H   SER A  65      -7.420 -18.363   3.965  1.00  0.00           H  
ATOM   1096  HA  SER A  65      -8.582 -20.999   3.450  1.00  0.00           H  
ATOM   1097  HB2 SER A  65     -10.272 -20.254   4.859  1.00  0.00           H  
ATOM   1098  HB3 SER A  65     -10.060 -18.567   4.391  1.00  0.00           H  
ATOM   1099  HG  SER A  65     -11.115 -18.968   2.488  1.00  0.00           H  
ATOM   1100  N   GLY A  66      -9.250 -20.336   1.071  1.00  0.00           N  
ATOM   1101  CA  GLY A  66      -9.284 -20.019  -0.345  1.00  0.00           C  
ATOM   1102  C   GLY A  66     -10.547 -19.283  -0.744  1.00  0.00           C  
ATOM   1103  O   GLY A  66     -11.489 -19.152   0.038  1.00  0.00           O  
ATOM   1104  H   GLY A  66      -9.630 -21.181   1.391  1.00  0.00           H  
ATOM   1105  HA2 GLY A  66      -8.429 -19.404  -0.585  1.00  0.00           H  
ATOM   1106  HA3 GLY A  66      -9.223 -20.938  -0.909  1.00  0.00           H  
ATOM   1107  N   PRO A  67     -10.577 -18.785  -1.989  1.00  0.00           N  
ATOM   1108  CA  PRO A  67     -11.728 -18.048  -2.519  1.00  0.00           C  
ATOM   1109  C   PRO A  67     -12.939 -18.947  -2.744  1.00  0.00           C  
ATOM   1110  O   PRO A  67     -12.903 -20.140  -2.440  1.00  0.00           O  
ATOM   1111  CB  PRO A  67     -11.215 -17.499  -3.853  1.00  0.00           C  
ATOM   1112  CG  PRO A  67     -10.128 -18.435  -4.255  1.00  0.00           C  
ATOM   1113  CD  PRO A  67      -9.490 -18.903  -2.976  1.00  0.00           C  
ATOM   1114  HA  PRO A  67     -12.006 -17.228  -1.873  1.00  0.00           H  
ATOM   1115  HB2 PRO A  67     -12.019 -17.491  -4.575  1.00  0.00           H  
ATOM   1116  HB3 PRO A  67     -10.840 -16.496  -3.713  1.00  0.00           H  
ATOM   1117  HG2 PRO A  67     -10.546 -19.272  -4.794  1.00  0.00           H  
ATOM   1118  HG3 PRO A  67      -9.405 -17.916  -4.866  1.00  0.00           H  
ATOM   1119  HD2 PRO A  67      -9.165 -19.928  -3.070  1.00  0.00           H  
ATOM   1120  HD3 PRO A  67      -8.661 -18.264  -2.713  1.00  0.00           H  
ATOM   1121  N   SER A  68     -14.009 -18.369  -3.280  1.00  0.00           N  
ATOM   1122  CA  SER A  68     -15.232 -19.118  -3.543  1.00  0.00           C  
ATOM   1123  C   SER A  68     -16.206 -18.293  -4.379  1.00  0.00           C  
ATOM   1124  O   SER A  68     -16.064 -17.076  -4.496  1.00  0.00           O  
ATOM   1125  CB  SER A  68     -15.895 -19.531  -2.227  1.00  0.00           C  
ATOM   1126  OG  SER A  68     -17.140 -20.167  -2.461  1.00  0.00           O  
ATOM   1127  H   SER A  68     -13.976 -17.414  -3.501  1.00  0.00           H  
ATOM   1128  HA  SER A  68     -14.964 -20.006  -4.095  1.00  0.00           H  
ATOM   1129  HB2 SER A  68     -15.248 -20.216  -1.700  1.00  0.00           H  
ATOM   1130  HB3 SER A  68     -16.061 -18.653  -1.620  1.00  0.00           H  
ATOM   1131  HG  SER A  68     -17.831 -19.703  -1.984  1.00  0.00           H  
ATOM   1132  N   SER A  69     -17.195 -18.965  -4.959  1.00  0.00           N  
ATOM   1133  CA  SER A  69     -18.191 -18.296  -5.788  1.00  0.00           C  
ATOM   1134  C   SER A  69     -19.294 -17.687  -4.927  1.00  0.00           C  
ATOM   1135  O   SER A  69     -20.231 -18.374  -4.523  1.00  0.00           O  
ATOM   1136  CB  SER A  69     -18.795 -19.281  -6.790  1.00  0.00           C  
ATOM   1137  OG  SER A  69     -19.726 -18.635  -7.641  1.00  0.00           O  
ATOM   1138  H   SER A  69     -17.255 -19.935  -4.828  1.00  0.00           H  
ATOM   1139  HA  SER A  69     -17.694 -17.505  -6.329  1.00  0.00           H  
ATOM   1140  HB2 SER A  69     -18.008 -19.705  -7.394  1.00  0.00           H  
ATOM   1141  HB3 SER A  69     -19.303 -20.070  -6.254  1.00  0.00           H  
ATOM   1142  HG  SER A  69     -19.880 -19.178  -8.418  1.00  0.00           H  
ATOM   1143  N   GLY A  70     -19.173 -16.392  -4.651  1.00  0.00           N  
ATOM   1144  CA  GLY A  70     -20.166 -15.711  -3.840  1.00  0.00           C  
ATOM   1145  C   GLY A  70     -21.070 -14.815  -4.662  1.00  0.00           C  
ATOM   1146  O   GLY A  70     -21.001 -13.590  -4.559  1.00  0.00           O  
ATOM   1147  H   GLY A  70     -18.404 -15.895  -5.001  1.00  0.00           H  
ATOM   1148  HA2 GLY A  70     -20.771 -16.450  -3.335  1.00  0.00           H  
ATOM   1149  HA3 GLY A  70     -19.658 -15.110  -3.100  1.00  0.00           H  
TER    1150      GLY A  70                                                      
ENDMDL                                                                          
MODEL        3                                                                  
ATOM      1  N   GLY A   1      -5.821  15.266  -6.167  1.00  0.00           N  
ATOM      2  CA  GLY A   1      -5.895  16.529  -5.457  1.00  0.00           C  
ATOM      3  C   GLY A   1      -6.793  16.458  -4.238  1.00  0.00           C  
ATOM      4  O   GLY A   1      -6.313  16.443  -3.104  1.00  0.00           O  
ATOM      5  H1  GLY A   1      -5.857  14.423  -5.668  1.00  0.00           H  
ATOM      6  HA2 GLY A   1      -4.901  16.811  -5.143  1.00  0.00           H  
ATOM      7  HA3 GLY A   1      -6.278  17.284  -6.128  1.00  0.00           H  
ATOM      8  N   SER A   2      -8.101  16.415  -4.470  1.00  0.00           N  
ATOM      9  CA  SER A   2      -9.069  16.351  -3.382  1.00  0.00           C  
ATOM     10  C   SER A   2      -9.669  14.952  -3.270  1.00  0.00           C  
ATOM     11  O   SER A   2      -9.739  14.215  -4.253  1.00  0.00           O  
ATOM     12  CB  SER A   2     -10.181  17.379  -3.598  1.00  0.00           C  
ATOM     13  OG  SER A   2      -9.652  18.616  -4.043  1.00  0.00           O  
ATOM     14  H   SER A   2      -8.423  16.430  -5.396  1.00  0.00           H  
ATOM     15  HA  SER A   2      -8.551  16.582  -2.463  1.00  0.00           H  
ATOM     16  HB2 SER A   2     -10.871  17.008  -4.342  1.00  0.00           H  
ATOM     17  HB3 SER A   2     -10.707  17.539  -2.668  1.00  0.00           H  
ATOM     18  HG  SER A   2      -8.761  18.724  -3.703  1.00  0.00           H  
ATOM     19  N   SER A   3     -10.101  14.595  -2.065  1.00  0.00           N  
ATOM     20  CA  SER A   3     -10.691  13.284  -1.822  1.00  0.00           C  
ATOM     21  C   SER A   3     -12.171  13.411  -1.471  1.00  0.00           C  
ATOM     22  O   SER A   3     -13.030  12.833  -2.135  1.00  0.00           O  
ATOM     23  CB  SER A   3      -9.948  12.567  -0.693  1.00  0.00           C  
ATOM     24  OG  SER A   3     -10.369  11.219  -0.580  1.00  0.00           O  
ATOM     25  H   SER A   3     -10.017  15.227  -1.321  1.00  0.00           H  
ATOM     26  HA  SER A   3     -10.597  12.705  -2.729  1.00  0.00           H  
ATOM     27  HB2 SER A   3      -8.888  12.584  -0.897  1.00  0.00           H  
ATOM     28  HB3 SER A   3     -10.143  13.073   0.241  1.00  0.00           H  
ATOM     29  HG  SER A   3      -9.601  10.648  -0.509  1.00  0.00           H  
ATOM     30  N   GLY A   4     -12.460  14.173  -0.421  1.00  0.00           N  
ATOM     31  CA  GLY A   4     -13.835  14.363   0.002  1.00  0.00           C  
ATOM     32  C   GLY A   4     -14.250  13.385   1.083  1.00  0.00           C  
ATOM     33  O   GLY A   4     -15.436  13.100   1.251  1.00  0.00           O  
ATOM     34  H   GLY A   4     -11.734  14.610   0.072  1.00  0.00           H  
ATOM     35  HA2 GLY A   4     -13.950  15.369   0.377  1.00  0.00           H  
ATOM     36  HA3 GLY A   4     -14.483  14.232  -0.853  1.00  0.00           H  
ATOM     37  N   SER A   5     -13.271  12.869   1.819  1.00  0.00           N  
ATOM     38  CA  SER A   5     -13.540  11.913   2.887  1.00  0.00           C  
ATOM     39  C   SER A   5     -14.499  12.504   3.916  1.00  0.00           C  
ATOM     40  O   SER A   5     -14.172  13.472   4.602  1.00  0.00           O  
ATOM     41  CB  SER A   5     -12.235  11.498   3.569  1.00  0.00           C  
ATOM     42  OG  SER A   5     -11.204  11.295   2.618  1.00  0.00           O  
ATOM     43  H   SER A   5     -12.345  13.136   1.637  1.00  0.00           H  
ATOM     44  HA  SER A   5     -13.998  11.042   2.444  1.00  0.00           H  
ATOM     45  HB2 SER A   5     -11.927  12.273   4.255  1.00  0.00           H  
ATOM     46  HB3 SER A   5     -12.393  10.578   4.113  1.00  0.00           H  
ATOM     47  HG  SER A   5     -10.359  11.533   3.005  1.00  0.00           H  
ATOM     48  N   SER A   6     -15.685  11.913   4.017  1.00  0.00           N  
ATOM     49  CA  SER A   6     -16.695  12.382   4.959  1.00  0.00           C  
ATOM     50  C   SER A   6     -17.332  11.211   5.700  1.00  0.00           C  
ATOM     51  O   SER A   6     -17.737  10.222   5.091  1.00  0.00           O  
ATOM     52  CB  SER A   6     -17.772  13.184   4.227  1.00  0.00           C  
ATOM     53  OG  SER A   6     -18.363  12.418   3.192  1.00  0.00           O  
ATOM     54  H   SER A   6     -15.887  11.145   3.443  1.00  0.00           H  
ATOM     55  HA  SER A   6     -16.206  13.024   5.677  1.00  0.00           H  
ATOM     56  HB2 SER A   6     -18.541  13.473   4.928  1.00  0.00           H  
ATOM     57  HB3 SER A   6     -17.328  14.069   3.795  1.00  0.00           H  
ATOM     58  HG  SER A   6     -17.681  11.928   2.727  1.00  0.00           H  
ATOM     59  N   GLY A   7     -17.418  11.331   7.022  1.00  0.00           N  
ATOM     60  CA  GLY A   7     -18.006  10.276   7.826  1.00  0.00           C  
ATOM     61  C   GLY A   7     -16.967   9.322   8.382  1.00  0.00           C  
ATOM     62  O   GLY A   7     -16.177   8.749   7.632  1.00  0.00           O  
ATOM     63  H   GLY A   7     -17.078  12.142   7.454  1.00  0.00           H  
ATOM     64  HA2 GLY A   7     -18.546  10.723   8.647  1.00  0.00           H  
ATOM     65  HA3 GLY A   7     -18.699   9.717   7.214  1.00  0.00           H  
ATOM     66  N   ARG A   8     -16.967   9.153   9.700  1.00  0.00           N  
ATOM     67  CA  ARG A   8     -16.015   8.265  10.356  1.00  0.00           C  
ATOM     68  C   ARG A   8     -16.738   7.138  11.088  1.00  0.00           C  
ATOM     69  O   ARG A   8     -17.241   7.325  12.196  1.00  0.00           O  
ATOM     70  CB  ARG A   8     -15.146   9.051  11.339  1.00  0.00           C  
ATOM     71  CG  ARG A   8     -13.844   8.351  11.695  1.00  0.00           C  
ATOM     72  CD  ARG A   8     -12.894   8.304  10.509  1.00  0.00           C  
ATOM     73  NE  ARG A   8     -11.499   8.203  10.928  1.00  0.00           N  
ATOM     74  CZ  ARG A   8     -10.474   8.219  10.083  1.00  0.00           C  
ATOM     75  NH1 ARG A   8     -10.688   8.333   8.779  1.00  0.00           N  
ATOM     76  NH2 ARG A   8      -9.233   8.122  10.541  1.00  0.00           N  
ATOM     77  H   ARG A   8     -17.622   9.638  10.245  1.00  0.00           H  
ATOM     78  HA  ARG A   8     -15.382   7.835   9.594  1.00  0.00           H  
ATOM     79  HB2 ARG A   8     -14.906  10.009  10.904  1.00  0.00           H  
ATOM     80  HB3 ARG A   8     -15.705   9.208  12.249  1.00  0.00           H  
ATOM     81  HG2 ARG A   8     -13.367   8.887  12.503  1.00  0.00           H  
ATOM     82  HG3 ARG A   8     -14.063   7.342  12.010  1.00  0.00           H  
ATOM     83  HD2 ARG A   8     -13.141   7.447   9.901  1.00  0.00           H  
ATOM     84  HD3 ARG A   8     -13.021   9.206   9.928  1.00  0.00           H  
ATOM     85  HE  ARG A   8     -11.318   8.118  11.887  1.00  0.00           H  
ATOM     86 HH11 ARG A   8     -11.622   8.407   8.431  1.00  0.00           H  
ATOM     87 HH12 ARG A   8      -9.915   8.346   8.145  1.00  0.00           H  
ATOM     88 HH21 ARG A   8      -9.068   8.036  11.524  1.00  0.00           H  
ATOM     89 HH22 ARG A   8      -8.463   8.134   9.905  1.00  0.00           H  
ATOM     90  N   LYS A   9     -16.787   5.967  10.461  1.00  0.00           N  
ATOM     91  CA  LYS A   9     -17.447   4.809  11.051  1.00  0.00           C  
ATOM     92  C   LYS A   9     -16.608   3.550  10.862  1.00  0.00           C  
ATOM     93  O   LYS A   9     -15.541   3.588  10.248  1.00  0.00           O  
ATOM     94  CB  LYS A   9     -18.830   4.612  10.426  1.00  0.00           C  
ATOM     95  CG  LYS A   9     -19.835   5.680  10.823  1.00  0.00           C  
ATOM     96  CD  LYS A   9     -20.637   5.264  12.044  1.00  0.00           C  
ATOM     97  CE  LYS A   9     -21.615   6.351  12.465  1.00  0.00           C  
ATOM     98  NZ  LYS A   9     -22.881   6.292  11.683  1.00  0.00           N  
ATOM     99  H   LYS A   9     -16.367   5.880   9.579  1.00  0.00           H  
ATOM    100  HA  LYS A   9     -17.562   4.996  12.108  1.00  0.00           H  
ATOM    101  HB2 LYS A   9     -18.731   4.622   9.351  1.00  0.00           H  
ATOM    102  HB3 LYS A   9     -19.217   3.651  10.735  1.00  0.00           H  
ATOM    103  HG2 LYS A   9     -19.305   6.594  11.048  1.00  0.00           H  
ATOM    104  HG3 LYS A   9     -20.512   5.848   9.998  1.00  0.00           H  
ATOM    105  HD2 LYS A   9     -21.192   4.367  11.812  1.00  0.00           H  
ATOM    106  HD3 LYS A   9     -19.957   5.068  12.861  1.00  0.00           H  
ATOM    107  HE2 LYS A   9     -21.843   6.226  13.512  1.00  0.00           H  
ATOM    108  HE3 LYS A   9     -21.151   7.314  12.310  1.00  0.00           H  
ATOM    109  HZ1 LYS A   9     -23.059   7.207  11.223  1.00  0.00           H  
ATOM    110  HZ2 LYS A   9     -23.679   6.071  12.311  1.00  0.00           H  
ATOM    111  HZ3 LYS A   9     -22.815   5.555  10.951  1.00  0.00           H  
ATOM    112  N   LYS A  10     -17.097   2.433  11.391  1.00  0.00           N  
ATOM    113  CA  LYS A  10     -16.394   1.161  11.279  1.00  0.00           C  
ATOM    114  C   LYS A  10     -16.293   0.722   9.822  1.00  0.00           C  
ATOM    115  O   LYS A  10     -17.288   0.329   9.212  1.00  0.00           O  
ATOM    116  CB  LYS A  10     -17.111   0.085  12.098  1.00  0.00           C  
ATOM    117  CG  LYS A  10     -16.399  -1.257  12.094  1.00  0.00           C  
ATOM    118  CD  LYS A  10     -15.388  -1.355  13.224  1.00  0.00           C  
ATOM    119  CE  LYS A  10     -16.033  -1.855  14.508  1.00  0.00           C  
ATOM    120  NZ  LYS A  10     -16.674  -0.751  15.273  1.00  0.00           N  
ATOM    121  H   LYS A  10     -17.953   2.466  11.869  1.00  0.00           H  
ATOM    122  HA  LYS A  10     -15.398   1.296  11.671  1.00  0.00           H  
ATOM    123  HB2 LYS A  10     -17.192   0.423  13.121  1.00  0.00           H  
ATOM    124  HB3 LYS A  10     -18.103  -0.056  11.695  1.00  0.00           H  
ATOM    125  HG2 LYS A  10     -17.131  -2.043  12.211  1.00  0.00           H  
ATOM    126  HG3 LYS A  10     -15.885  -1.379  11.151  1.00  0.00           H  
ATOM    127  HD2 LYS A  10     -14.606  -2.042  12.937  1.00  0.00           H  
ATOM    128  HD3 LYS A  10     -14.964  -0.377  13.402  1.00  0.00           H  
ATOM    129  HE2 LYS A  10     -16.783  -2.590  14.256  1.00  0.00           H  
ATOM    130  HE3 LYS A  10     -15.272  -2.314  15.122  1.00  0.00           H  
ATOM    131  HZ1 LYS A  10     -16.646  -0.959  16.292  1.00  0.00           H  
ATOM    132  HZ2 LYS A  10     -17.666  -0.642  14.980  1.00  0.00           H  
ATOM    133  HZ3 LYS A  10     -16.172   0.143  15.099  1.00  0.00           H  
ATOM    134  N   ARG A  11     -15.086   0.790   9.270  1.00  0.00           N  
ATOM    135  CA  ARG A  11     -14.856   0.399   7.885  1.00  0.00           C  
ATOM    136  C   ARG A  11     -13.363   0.278   7.594  1.00  0.00           C  
ATOM    137  O   ARG A  11     -12.529   0.549   8.459  1.00  0.00           O  
ATOM    138  CB  ARG A  11     -15.491   1.415   6.933  1.00  0.00           C  
ATOM    139  CG  ARG A  11     -16.084   0.790   5.681  1.00  0.00           C  
ATOM    140  CD  ARG A  11     -17.113   1.704   5.036  1.00  0.00           C  
ATOM    141  NE  ARG A  11     -16.630   3.077   4.920  1.00  0.00           N  
ATOM    142  CZ  ARG A  11     -15.715   3.462   4.038  1.00  0.00           C  
ATOM    143  NH1 ARG A  11     -15.187   2.582   3.198  1.00  0.00           N  
ATOM    144  NH2 ARG A  11     -15.326   4.730   3.994  1.00  0.00           N  
ATOM    145  H   ARG A  11     -14.332   1.111   9.807  1.00  0.00           H  
ATOM    146  HA  ARG A  11     -15.320  -0.564   7.730  1.00  0.00           H  
ATOM    147  HB2 ARG A  11     -16.279   1.937   7.456  1.00  0.00           H  
ATOM    148  HB3 ARG A  11     -14.737   2.127   6.632  1.00  0.00           H  
ATOM    149  HG2 ARG A  11     -15.290   0.603   4.973  1.00  0.00           H  
ATOM    150  HG3 ARG A  11     -16.559  -0.143   5.947  1.00  0.00           H  
ATOM    151  HD2 ARG A  11     -17.340   1.328   4.049  1.00  0.00           H  
ATOM    152  HD3 ARG A  11     -18.009   1.697   5.639  1.00  0.00           H  
ATOM    153  HE  ARG A  11     -17.006   3.744   5.531  1.00  0.00           H  
ATOM    154 HH11 ARG A  11     -15.479   1.626   3.228  1.00  0.00           H  
ATOM    155 HH12 ARG A  11     -14.499   2.875   2.533  1.00  0.00           H  
ATOM    156 HH21 ARG A  11     -15.721   5.396   4.625  1.00  0.00           H  
ATOM    157 HH22 ARG A  11     -14.637   5.019   3.329  1.00  0.00           H  
ATOM    158  N   ILE A  12     -13.034  -0.130   6.374  1.00  0.00           N  
ATOM    159  CA  ILE A  12     -11.642  -0.286   5.970  1.00  0.00           C  
ATOM    160  C   ILE A  12     -10.931   1.062   5.916  1.00  0.00           C  
ATOM    161  O   ILE A  12     -11.454   2.048   5.395  1.00  0.00           O  
ATOM    162  CB  ILE A  12     -11.527  -0.969   4.595  1.00  0.00           C  
ATOM    163  CG1 ILE A  12     -12.239  -2.323   4.613  1.00  0.00           C  
ATOM    164  CG2 ILE A  12     -10.066  -1.138   4.207  1.00  0.00           C  
ATOM    165  CD1 ILE A  12     -11.687  -3.283   5.644  1.00  0.00           C  
ATOM    166  H   ILE A  12     -13.744  -0.331   5.729  1.00  0.00           H  
ATOM    167  HA  ILE A  12     -11.151  -0.911   6.702  1.00  0.00           H  
ATOM    168  HB  ILE A  12     -11.998  -0.333   3.861  1.00  0.00           H  
ATOM    169 HG12 ILE A  12     -13.285  -2.171   4.830  1.00  0.00           H  
ATOM    170 HG13 ILE A  12     -12.141  -2.786   3.642  1.00  0.00           H  
ATOM    171 HG21 ILE A  12      -9.568  -0.181   4.254  1.00  0.00           H  
ATOM    172 HG22 ILE A  12      -9.590  -1.824   4.892  1.00  0.00           H  
ATOM    173 HG23 ILE A  12     -10.002  -1.529   3.203  1.00  0.00           H  
ATOM    174 HD11 ILE A  12     -10.809  -2.853   6.103  1.00  0.00           H  
ATOM    175 HD12 ILE A  12     -12.435  -3.469   6.400  1.00  0.00           H  
ATOM    176 HD13 ILE A  12     -11.422  -4.214   5.164  1.00  0.00           H  
ATOM    177  N   PRO A  13      -9.708   1.109   6.465  1.00  0.00           N  
ATOM    178  CA  PRO A  13      -8.898   2.330   6.490  1.00  0.00           C  
ATOM    179  C   PRO A  13      -8.190   2.583   5.163  1.00  0.00           C  
ATOM    180  O   PRO A  13      -8.467   1.919   4.164  1.00  0.00           O  
ATOM    181  CB  PRO A  13      -7.876   2.056   7.597  1.00  0.00           C  
ATOM    182  CG  PRO A  13      -7.760   0.571   7.645  1.00  0.00           C  
ATOM    183  CD  PRO A  13      -9.022  -0.027   7.104  1.00  0.00           C  
ATOM    184  HA  PRO A  13      -9.490   3.195   6.751  1.00  0.00           H  
ATOM    185  HB2 PRO A  13      -6.933   2.519   7.343  1.00  0.00           H  
ATOM    186  HB3 PRO A  13      -8.239   2.454   8.533  1.00  0.00           H  
ATOM    187  HG2 PRO A  13      -6.932   0.248   7.034  1.00  0.00           H  
ATOM    188  HG3 PRO A  13      -7.624   0.247   8.666  1.00  0.00           H  
ATOM    189  HD2 PRO A  13      -8.764  -0.781   6.375  1.00  0.00           H  
ATOM    190  HD3 PRO A  13      -9.630  -0.451   7.889  1.00  0.00           H  
ATOM    191  N   TYR A  14      -7.276   3.547   5.160  1.00  0.00           N  
ATOM    192  CA  TYR A  14      -6.530   3.889   3.955  1.00  0.00           C  
ATOM    193  C   TYR A  14      -7.460   4.431   2.874  1.00  0.00           C  
ATOM    194  O   TYR A  14      -8.281   3.699   2.321  1.00  0.00           O  
ATOM    195  CB  TYR A  14      -5.779   2.665   3.430  1.00  0.00           C  
ATOM    196  CG  TYR A  14      -4.967   1.953   4.489  1.00  0.00           C  
ATOM    197  CD1 TYR A  14      -3.833   2.541   5.035  1.00  0.00           C  
ATOM    198  CD2 TYR A  14      -5.333   0.692   4.942  1.00  0.00           C  
ATOM    199  CE1 TYR A  14      -3.088   1.895   6.002  1.00  0.00           C  
ATOM    200  CE2 TYR A  14      -4.595   0.038   5.910  1.00  0.00           C  
ATOM    201  CZ  TYR A  14      -3.473   0.644   6.436  1.00  0.00           C  
ATOM    202  OH  TYR A  14      -2.735  -0.005   7.399  1.00  0.00           O  
ATOM    203  H   TYR A  14      -7.100   4.042   5.987  1.00  0.00           H  
ATOM    204  HA  TYR A  14      -5.814   4.655   4.214  1.00  0.00           H  
ATOM    205  HB2 TYR A  14      -6.490   1.960   3.028  1.00  0.00           H  
ATOM    206  HB3 TYR A  14      -5.103   2.974   2.646  1.00  0.00           H  
ATOM    207  HD1 TYR A  14      -3.534   3.522   4.693  1.00  0.00           H  
ATOM    208  HD2 TYR A  14      -6.213   0.220   4.527  1.00  0.00           H  
ATOM    209  HE1 TYR A  14      -2.210   2.368   6.415  1.00  0.00           H  
ATOM    210  HE2 TYR A  14      -4.896  -0.942   6.250  1.00  0.00           H  
ATOM    211  HH  TYR A  14      -1.813  -0.032   7.131  1.00  0.00           H  
ATOM    212  N   SER A  15      -7.325   5.720   2.577  1.00  0.00           N  
ATOM    213  CA  SER A  15      -8.154   6.362   1.564  1.00  0.00           C  
ATOM    214  C   SER A  15      -7.811   5.843   0.171  1.00  0.00           C  
ATOM    215  O   SER A  15      -6.764   5.228  -0.035  1.00  0.00           O  
ATOM    216  CB  SER A  15      -7.972   7.880   1.614  1.00  0.00           C  
ATOM    217  OG  SER A  15      -9.046   8.544   0.969  1.00  0.00           O  
ATOM    218  H   SER A  15      -6.652   6.251   3.052  1.00  0.00           H  
ATOM    219  HA  SER A  15      -9.185   6.124   1.780  1.00  0.00           H  
ATOM    220  HB2 SER A  15      -7.933   8.202   2.643  1.00  0.00           H  
ATOM    221  HB3 SER A  15      -7.050   8.146   1.117  1.00  0.00           H  
ATOM    222  HG  SER A  15      -9.097   9.450   1.283  1.00  0.00           H  
ATOM    223  N   LYS A  16      -8.701   6.094  -0.783  1.00  0.00           N  
ATOM    224  CA  LYS A  16      -8.494   5.654  -2.158  1.00  0.00           C  
ATOM    225  C   LYS A  16      -7.139   6.120  -2.680  1.00  0.00           C  
ATOM    226  O   LYS A  16      -6.472   5.405  -3.427  1.00  0.00           O  
ATOM    227  CB  LYS A  16      -9.610   6.188  -3.059  1.00  0.00           C  
ATOM    228  CG  LYS A  16      -9.740   7.701  -3.035  1.00  0.00           C  
ATOM    229  CD  LYS A  16     -10.919   8.173  -3.869  1.00  0.00           C  
ATOM    230  CE  LYS A  16     -11.071   9.685  -3.815  1.00  0.00           C  
ATOM    231  NZ  LYS A  16     -10.124  10.371  -4.737  1.00  0.00           N  
ATOM    232  H   LYS A  16      -9.517   6.589  -0.557  1.00  0.00           H  
ATOM    233  HA  LYS A  16      -8.520   4.575  -2.168  1.00  0.00           H  
ATOM    234  HB2 LYS A  16      -9.414   5.880  -4.075  1.00  0.00           H  
ATOM    235  HB3 LYS A  16     -10.550   5.762  -2.738  1.00  0.00           H  
ATOM    236  HG2 LYS A  16      -9.882   8.025  -2.015  1.00  0.00           H  
ATOM    237  HG3 LYS A  16      -8.834   8.137  -3.430  1.00  0.00           H  
ATOM    238  HD2 LYS A  16     -10.766   7.874  -4.895  1.00  0.00           H  
ATOM    239  HD3 LYS A  16     -11.823   7.715  -3.490  1.00  0.00           H  
ATOM    240  HE2 LYS A  16     -12.081   9.943  -4.093  1.00  0.00           H  
ATOM    241  HE3 LYS A  16     -10.880  10.017  -2.805  1.00  0.00           H  
ATOM    242  HZ1 LYS A  16     -10.516  11.287  -5.035  1.00  0.00           H  
ATOM    243  HZ2 LYS A  16      -9.962   9.786  -5.582  1.00  0.00           H  
ATOM    244  HZ3 LYS A  16      -9.214  10.533  -4.261  1.00  0.00           H  
ATOM    245  N   GLY A  17      -6.736   7.322  -2.280  1.00  0.00           N  
ATOM    246  CA  GLY A  17      -5.461   7.861  -2.717  1.00  0.00           C  
ATOM    247  C   GLY A  17      -4.283   7.123  -2.114  1.00  0.00           C  
ATOM    248  O   GLY A  17      -3.287   6.872  -2.792  1.00  0.00           O  
ATOM    249  H   GLY A  17      -7.310   7.848  -1.684  1.00  0.00           H  
ATOM    250  HA2 GLY A  17      -5.404   7.792  -3.793  1.00  0.00           H  
ATOM    251  HA3 GLY A  17      -5.405   8.901  -2.429  1.00  0.00           H  
ATOM    252  N   GLN A  18      -4.395   6.776  -0.836  1.00  0.00           N  
ATOM    253  CA  GLN A  18      -3.329   6.064  -0.141  1.00  0.00           C  
ATOM    254  C   GLN A  18      -3.197   4.637  -0.663  1.00  0.00           C  
ATOM    255  O   GLN A  18      -2.090   4.150  -0.896  1.00  0.00           O  
ATOM    256  CB  GLN A  18      -3.595   6.047   1.365  1.00  0.00           C  
ATOM    257  CG  GLN A  18      -3.487   7.415   2.018  1.00  0.00           C  
ATOM    258  CD  GLN A  18      -4.046   7.435   3.427  1.00  0.00           C  
ATOM    259  OE1 GLN A  18      -5.238   7.208   3.638  1.00  0.00           O  
ATOM    260  NE2 GLN A  18      -3.186   7.708   4.401  1.00  0.00           N  
ATOM    261  H   GLN A  18      -5.214   7.004  -0.349  1.00  0.00           H  
ATOM    262  HA  GLN A  18      -2.404   6.589  -0.328  1.00  0.00           H  
ATOM    263  HB2 GLN A  18      -4.591   5.666   1.538  1.00  0.00           H  
ATOM    264  HB3 GLN A  18      -2.880   5.389   1.837  1.00  0.00           H  
ATOM    265  HG2 GLN A  18      -2.446   7.700   2.057  1.00  0.00           H  
ATOM    266  HG3 GLN A  18      -4.033   8.129   1.419  1.00  0.00           H  
ATOM    267 HE21 GLN A  18      -2.252   7.881   4.159  1.00  0.00           H  
ATOM    268 HE22 GLN A  18      -3.521   7.729   5.321  1.00  0.00           H  
ATOM    269  N   LEU A  19      -4.333   3.971  -0.844  1.00  0.00           N  
ATOM    270  CA  LEU A  19      -4.345   2.599  -1.338  1.00  0.00           C  
ATOM    271  C   LEU A  19      -3.887   2.540  -2.792  1.00  0.00           C  
ATOM    272  O   LEU A  19      -3.408   1.507  -3.260  1.00  0.00           O  
ATOM    273  CB  LEU A  19      -5.747   2.001  -1.207  1.00  0.00           C  
ATOM    274  CG  LEU A  19      -6.298   1.888   0.214  1.00  0.00           C  
ATOM    275  CD1 LEU A  19      -7.816   1.787   0.192  1.00  0.00           C  
ATOM    276  CD2 LEU A  19      -5.693   0.687   0.927  1.00  0.00           C  
ATOM    277  H   LEU A  19      -5.183   4.412  -0.640  1.00  0.00           H  
ATOM    278  HA  LEU A  19      -3.659   2.023  -0.734  1.00  0.00           H  
ATOM    279  HB2 LEU A  19      -6.424   2.619  -1.776  1.00  0.00           H  
ATOM    280  HB3 LEU A  19      -5.723   1.008  -1.634  1.00  0.00           H  
ATOM    281  HG  LEU A  19      -6.032   2.777   0.769  1.00  0.00           H  
ATOM    282 HD11 LEU A  19      -8.175   1.545   1.180  1.00  0.00           H  
ATOM    283 HD12 LEU A  19      -8.115   1.014  -0.500  1.00  0.00           H  
ATOM    284 HD13 LEU A  19      -8.234   2.732  -0.123  1.00  0.00           H  
ATOM    285 HD21 LEU A  19      -5.639  -0.147   0.244  1.00  0.00           H  
ATOM    286 HD22 LEU A  19      -6.312   0.421   1.772  1.00  0.00           H  
ATOM    287 HD23 LEU A  19      -4.700   0.936   1.271  1.00  0.00           H  
ATOM    288  N   ARG A  20      -4.037   3.654  -3.499  1.00  0.00           N  
ATOM    289  CA  ARG A  20      -3.638   3.729  -4.900  1.00  0.00           C  
ATOM    290  C   ARG A  20      -2.172   3.343  -5.069  1.00  0.00           C  
ATOM    291  O   ARG A  20      -1.801   2.693  -6.046  1.00  0.00           O  
ATOM    292  CB  ARG A  20      -3.871   5.140  -5.443  1.00  0.00           C  
ATOM    293  CG  ARG A  20      -3.534   5.288  -6.918  1.00  0.00           C  
ATOM    294  CD  ARG A  20      -3.575   6.744  -7.356  1.00  0.00           C  
ATOM    295  NE  ARG A  20      -3.371   6.889  -8.795  1.00  0.00           N  
ATOM    296  CZ  ARG A  20      -3.363   8.060  -9.422  1.00  0.00           C  
ATOM    297  NH1 ARG A  20      -3.548   9.182  -8.740  1.00  0.00           N  
ATOM    298  NH2 ARG A  20      -3.170   8.110 -10.734  1.00  0.00           N  
ATOM    299  H   ARG A  20      -4.425   4.445  -3.070  1.00  0.00           H  
ATOM    300  HA  ARG A  20      -4.248   3.034  -5.456  1.00  0.00           H  
ATOM    301  HB2 ARG A  20      -4.910   5.400  -5.306  1.00  0.00           H  
ATOM    302  HB3 ARG A  20      -3.259   5.833  -4.886  1.00  0.00           H  
ATOM    303  HG2 ARG A  20      -2.542   4.899  -7.092  1.00  0.00           H  
ATOM    304  HG3 ARG A  20      -4.250   4.726  -7.499  1.00  0.00           H  
ATOM    305  HD2 ARG A  20      -4.538   7.157  -7.096  1.00  0.00           H  
ATOM    306  HD3 ARG A  20      -2.799   7.284  -6.835  1.00  0.00           H  
ATOM    307  HE  ARG A  20      -3.232   6.072  -9.318  1.00  0.00           H  
ATOM    308 HH11 ARG A  20      -3.692   9.147  -7.751  1.00  0.00           H  
ATOM    309 HH12 ARG A  20      -3.540  10.062  -9.214  1.00  0.00           H  
ATOM    310 HH21 ARG A  20      -3.031   7.266 -11.251  1.00  0.00           H  
ATOM    311 HH22 ARG A  20      -3.165   8.991 -11.204  1.00  0.00           H  
ATOM    312  N   GLU A  21      -1.344   3.748  -4.112  1.00  0.00           N  
ATOM    313  CA  GLU A  21       0.082   3.445  -4.157  1.00  0.00           C  
ATOM    314  C   GLU A  21       0.364   2.069  -3.561  1.00  0.00           C  
ATOM    315  O   GLU A  21       1.236   1.340  -4.038  1.00  0.00           O  
ATOM    316  CB  GLU A  21       0.877   4.512  -3.402  1.00  0.00           C  
ATOM    317  CG  GLU A  21       0.671   5.919  -3.939  1.00  0.00           C  
ATOM    318  CD  GLU A  21       0.959   6.024  -5.424  1.00  0.00           C  
ATOM    319  OE1 GLU A  21       2.121   5.800  -5.821  1.00  0.00           O  
ATOM    320  OE2 GLU A  21       0.020   6.331  -6.189  1.00  0.00           O  
ATOM    321  H   GLU A  21      -1.700   4.264  -3.358  1.00  0.00           H  
ATOM    322  HA  GLU A  21       0.389   3.446  -5.192  1.00  0.00           H  
ATOM    323  HB2 GLU A  21       0.580   4.498  -2.363  1.00  0.00           H  
ATOM    324  HB3 GLU A  21       1.928   4.275  -3.469  1.00  0.00           H  
ATOM    325  HG2 GLU A  21      -0.355   6.210  -3.765  1.00  0.00           H  
ATOM    326  HG3 GLU A  21       1.329   6.592  -3.410  1.00  0.00           H  
ATOM    327  N   LEU A  22      -0.378   1.719  -2.517  1.00  0.00           N  
ATOM    328  CA  LEU A  22      -0.208   0.430  -1.854  1.00  0.00           C  
ATOM    329  C   LEU A  22      -0.514  -0.718  -2.811  1.00  0.00           C  
ATOM    330  O   LEU A  22       0.241  -1.686  -2.895  1.00  0.00           O  
ATOM    331  CB  LEU A  22      -1.116   0.342  -0.626  1.00  0.00           C  
ATOM    332  CG  LEU A  22      -0.738   1.239   0.554  1.00  0.00           C  
ATOM    333  CD1 LEU A  22      -1.843   1.240   1.598  1.00  0.00           C  
ATOM    334  CD2 LEU A  22       0.579   0.786   1.167  1.00  0.00           C  
ATOM    335  H   LEU A  22      -1.056   2.341  -2.182  1.00  0.00           H  
ATOM    336  HA  LEU A  22       0.821   0.354  -1.537  1.00  0.00           H  
ATOM    337  HB2 LEU A  22      -2.116   0.606  -0.935  1.00  0.00           H  
ATOM    338  HB3 LEU A  22      -1.106  -0.682  -0.281  1.00  0.00           H  
ATOM    339  HG  LEU A  22      -0.612   2.253   0.201  1.00  0.00           H  
ATOM    340 HD11 LEU A  22      -2.539   0.443   1.387  1.00  0.00           H  
ATOM    341 HD12 LEU A  22      -2.361   2.187   1.573  1.00  0.00           H  
ATOM    342 HD13 LEU A  22      -1.412   1.092   2.578  1.00  0.00           H  
ATOM    343 HD21 LEU A  22       0.829   1.429   1.998  1.00  0.00           H  
ATOM    344 HD22 LEU A  22       1.360   0.839   0.423  1.00  0.00           H  
ATOM    345 HD23 LEU A  22       0.482  -0.232   1.516  1.00  0.00           H  
ATOM    346  N   GLU A  23      -1.626  -0.601  -3.530  1.00  0.00           N  
ATOM    347  CA  GLU A  23      -2.031  -1.630  -4.482  1.00  0.00           C  
ATOM    348  C   GLU A  23      -1.062  -1.693  -5.659  1.00  0.00           C  
ATOM    349  O   GLU A  23      -0.784  -2.768  -6.191  1.00  0.00           O  
ATOM    350  CB  GLU A  23      -3.449  -1.358  -4.988  1.00  0.00           C  
ATOM    351  CG  GLU A  23      -4.501  -1.383  -3.893  1.00  0.00           C  
ATOM    352  CD  GLU A  23      -5.818  -0.774  -4.335  1.00  0.00           C  
ATOM    353  OE1 GLU A  23      -5.791   0.310  -4.955  1.00  0.00           O  
ATOM    354  OE2 GLU A  23      -6.874  -1.381  -4.062  1.00  0.00           O  
ATOM    355  H   GLU A  23      -2.187   0.194  -3.418  1.00  0.00           H  
ATOM    356  HA  GLU A  23      -2.017  -2.579  -3.969  1.00  0.00           H  
ATOM    357  HB2 GLU A  23      -3.470  -0.385  -5.458  1.00  0.00           H  
ATOM    358  HB3 GLU A  23      -3.705  -2.107  -5.722  1.00  0.00           H  
ATOM    359  HG2 GLU A  23      -4.676  -2.408  -3.603  1.00  0.00           H  
ATOM    360  HG3 GLU A  23      -4.132  -0.828  -3.043  1.00  0.00           H  
ATOM    361  N   ARG A  24      -0.551  -0.534  -6.061  1.00  0.00           N  
ATOM    362  CA  ARG A  24       0.385  -0.456  -7.176  1.00  0.00           C  
ATOM    363  C   ARG A  24       1.687  -1.180  -6.844  1.00  0.00           C  
ATOM    364  O   ARG A  24       2.051  -2.154  -7.501  1.00  0.00           O  
ATOM    365  CB  ARG A  24       0.675   1.004  -7.525  1.00  0.00           C  
ATOM    366  CG  ARG A  24       1.813   1.178  -8.517  1.00  0.00           C  
ATOM    367  CD  ARG A  24       1.494   2.249  -9.549  1.00  0.00           C  
ATOM    368  NE  ARG A  24       2.344   2.140 -10.732  1.00  0.00           N  
ATOM    369  CZ  ARG A  24       2.493   3.115 -11.622  1.00  0.00           C  
ATOM    370  NH1 ARG A  24       1.853   4.266 -11.463  1.00  0.00           N  
ATOM    371  NH2 ARG A  24       3.285   2.941 -12.672  1.00  0.00           N  
ATOM    372  H   ARG A  24      -0.811   0.290  -5.597  1.00  0.00           H  
ATOM    373  HA  ARG A  24      -0.073  -0.937  -8.027  1.00  0.00           H  
ATOM    374  HB2 ARG A  24      -0.214   1.444  -7.951  1.00  0.00           H  
ATOM    375  HB3 ARG A  24       0.931   1.534  -6.620  1.00  0.00           H  
ATOM    376  HG2 ARG A  24       2.706   1.466  -7.981  1.00  0.00           H  
ATOM    377  HG3 ARG A  24       1.983   0.240  -9.025  1.00  0.00           H  
ATOM    378  HD2 ARG A  24       0.462   2.145  -9.849  1.00  0.00           H  
ATOM    379  HD3 ARG A  24       1.642   3.219  -9.099  1.00  0.00           H  
ATOM    380  HE  ARG A  24       2.827   1.299 -10.868  1.00  0.00           H  
ATOM    381 HH11 ARG A  24       1.257   4.400 -10.672  1.00  0.00           H  
ATOM    382 HH12 ARG A  24       1.968   4.998 -12.134  1.00  0.00           H  
ATOM    383 HH21 ARG A  24       3.769   2.075 -12.795  1.00  0.00           H  
ATOM    384 HH22 ARG A  24       3.396   3.675 -13.341  1.00  0.00           H  
ATOM    385  N   GLU A  25       2.383  -0.695  -5.820  1.00  0.00           N  
ATOM    386  CA  GLU A  25       3.645  -1.295  -5.403  1.00  0.00           C  
ATOM    387  C   GLU A  25       3.484  -2.794  -5.172  1.00  0.00           C  
ATOM    388  O   GLU A  25       4.384  -3.580  -5.470  1.00  0.00           O  
ATOM    389  CB  GLU A  25       4.157  -0.623  -4.127  1.00  0.00           C  
ATOM    390  CG  GLU A  25       5.023   0.598  -4.388  1.00  0.00           C  
ATOM    391  CD  GLU A  25       4.467   1.485  -5.484  1.00  0.00           C  
ATOM    392  OE1 GLU A  25       4.761   1.219  -6.668  1.00  0.00           O  
ATOM    393  OE2 GLU A  25       3.737   2.445  -5.159  1.00  0.00           O  
ATOM    394  H   GLU A  25       2.041   0.085  -5.335  1.00  0.00           H  
ATOM    395  HA  GLU A  25       4.363  -1.140  -6.193  1.00  0.00           H  
ATOM    396  HB2 GLU A  25       3.310  -0.317  -3.530  1.00  0.00           H  
ATOM    397  HB3 GLU A  25       4.740  -1.339  -3.567  1.00  0.00           H  
ATOM    398  HG2 GLU A  25       5.092   1.176  -3.478  1.00  0.00           H  
ATOM    399  HG3 GLU A  25       6.010   0.268  -4.678  1.00  0.00           H  
ATOM    400  N   TYR A  26       2.332  -3.184  -4.638  1.00  0.00           N  
ATOM    401  CA  TYR A  26       2.053  -4.589  -4.363  1.00  0.00           C  
ATOM    402  C   TYR A  26       2.085  -5.412  -5.647  1.00  0.00           C  
ATOM    403  O   TYR A  26       2.697  -6.478  -5.699  1.00  0.00           O  
ATOM    404  CB  TYR A  26       0.690  -4.737  -3.684  1.00  0.00           C  
ATOM    405  CG  TYR A  26       0.240  -6.173  -3.536  1.00  0.00           C  
ATOM    406  CD1 TYR A  26       0.781  -6.993  -2.555  1.00  0.00           C  
ATOM    407  CD2 TYR A  26      -0.726  -6.709  -4.379  1.00  0.00           C  
ATOM    408  CE1 TYR A  26       0.374  -8.306  -2.416  1.00  0.00           C  
ATOM    409  CE2 TYR A  26      -1.140  -8.020  -4.247  1.00  0.00           C  
ATOM    410  CZ  TYR A  26      -0.588  -8.814  -3.265  1.00  0.00           C  
ATOM    411  OH  TYR A  26      -0.997 -10.121  -3.131  1.00  0.00           O  
ATOM    412  H   TYR A  26       1.653  -2.512  -4.422  1.00  0.00           H  
ATOM    413  HA  TYR A  26       2.819  -4.954  -3.695  1.00  0.00           H  
ATOM    414  HB2 TYR A  26       0.738  -4.302  -2.698  1.00  0.00           H  
ATOM    415  HB3 TYR A  26      -0.053  -4.214  -4.267  1.00  0.00           H  
ATOM    416  HD1 TYR A  26       1.535  -6.592  -1.892  1.00  0.00           H  
ATOM    417  HD2 TYR A  26      -1.156  -6.083  -5.148  1.00  0.00           H  
ATOM    418  HE1 TYR A  26       0.806  -8.929  -1.647  1.00  0.00           H  
ATOM    419  HE2 TYR A  26      -1.893  -8.418  -4.912  1.00  0.00           H  
ATOM    420  HH  TYR A  26      -1.662 -10.318  -3.795  1.00  0.00           H  
ATOM    421  N   ALA A  27       1.423  -4.907  -6.683  1.00  0.00           N  
ATOM    422  CA  ALA A  27       1.377  -5.593  -7.969  1.00  0.00           C  
ATOM    423  C   ALA A  27       2.780  -5.796  -8.532  1.00  0.00           C  
ATOM    424  O   ALA A  27       3.026  -6.740  -9.282  1.00  0.00           O  
ATOM    425  CB  ALA A  27       0.519  -4.812  -8.953  1.00  0.00           C  
ATOM    426  H   ALA A  27       0.955  -4.052  -6.580  1.00  0.00           H  
ATOM    427  HA  ALA A  27       0.918  -6.559  -7.816  1.00  0.00           H  
ATOM    428  HB1 ALA A  27       0.302  -3.835  -8.544  1.00  0.00           H  
ATOM    429  HB2 ALA A  27       1.051  -4.702  -9.886  1.00  0.00           H  
ATOM    430  HB3 ALA A  27      -0.405  -5.343  -9.125  1.00  0.00           H  
ATOM    431  N   ALA A  28       3.695  -4.905  -8.166  1.00  0.00           N  
ATOM    432  CA  ALA A  28       5.073  -4.988  -8.634  1.00  0.00           C  
ATOM    433  C   ALA A  28       5.872  -5.994  -7.812  1.00  0.00           C  
ATOM    434  O   ALA A  28       6.830  -6.588  -8.303  1.00  0.00           O  
ATOM    435  CB  ALA A  28       5.732  -3.618  -8.581  1.00  0.00           C  
ATOM    436  H   ALA A  28       3.437  -4.175  -7.565  1.00  0.00           H  
ATOM    437  HA  ALA A  28       5.056  -5.313  -9.664  1.00  0.00           H  
ATOM    438  HB1 ALA A  28       5.298  -3.042  -7.777  1.00  0.00           H  
ATOM    439  HB2 ALA A  28       6.791  -3.735  -8.410  1.00  0.00           H  
ATOM    440  HB3 ALA A  28       5.572  -3.106  -9.518  1.00  0.00           H  
ATOM    441  N   ASN A  29       5.471  -6.179  -6.559  1.00  0.00           N  
ATOM    442  CA  ASN A  29       6.151  -7.112  -5.668  1.00  0.00           C  
ATOM    443  C   ASN A  29       5.351  -7.323  -4.386  1.00  0.00           C  
ATOM    444  O   ASN A  29       5.031  -6.369  -3.677  1.00  0.00           O  
ATOM    445  CB  ASN A  29       7.551  -6.597  -5.329  1.00  0.00           C  
ATOM    446  CG  ASN A  29       7.600  -5.086  -5.214  1.00  0.00           C  
ATOM    447  OD1 ASN A  29       8.125  -4.402  -6.093  1.00  0.00           O  
ATOM    448  ND2 ASN A  29       7.050  -4.558  -4.127  1.00  0.00           N  
ATOM    449  H   ASN A  29       4.699  -5.676  -6.224  1.00  0.00           H  
ATOM    450  HA  ASN A  29       6.239  -8.057  -6.183  1.00  0.00           H  
ATOM    451  HB2 ASN A  29       7.866  -7.021  -4.387  1.00  0.00           H  
ATOM    452  HB3 ASN A  29       8.238  -6.904  -6.104  1.00  0.00           H  
ATOM    453 HD21 ASN A  29       6.650  -5.164  -3.469  1.00  0.00           H  
ATOM    454 HD22 ASN A  29       7.067  -3.583  -4.027  1.00  0.00           H  
ATOM    455  N   LYS A  30       5.029  -8.579  -4.096  1.00  0.00           N  
ATOM    456  CA  LYS A  30       4.268  -8.917  -2.899  1.00  0.00           C  
ATOM    457  C   LYS A  30       4.976  -8.415  -1.644  1.00  0.00           C  
ATOM    458  O   LYS A  30       4.335  -8.103  -0.640  1.00  0.00           O  
ATOM    459  CB  LYS A  30       4.063 -10.431  -2.811  1.00  0.00           C  
ATOM    460  CG  LYS A  30       3.419 -11.030  -4.049  1.00  0.00           C  
ATOM    461  CD  LYS A  30       1.935 -10.711  -4.115  1.00  0.00           C  
ATOM    462  CE  LYS A  30       1.214 -11.611  -5.107  1.00  0.00           C  
ATOM    463  NZ  LYS A  30       1.554 -11.269  -6.516  1.00  0.00           N  
ATOM    464  H   LYS A  30       5.313  -9.297  -4.701  1.00  0.00           H  
ATOM    465  HA  LYS A  30       3.305  -8.435  -2.971  1.00  0.00           H  
ATOM    466  HB2 LYS A  30       5.023 -10.904  -2.665  1.00  0.00           H  
ATOM    467  HB3 LYS A  30       3.431 -10.648  -1.961  1.00  0.00           H  
ATOM    468  HG2 LYS A  30       3.902 -10.627  -4.926  1.00  0.00           H  
ATOM    469  HG3 LYS A  30       3.546 -12.103  -4.026  1.00  0.00           H  
ATOM    470  HD2 LYS A  30       1.500 -10.852  -3.137  1.00  0.00           H  
ATOM    471  HD3 LYS A  30       1.810  -9.681  -4.421  1.00  0.00           H  
ATOM    472  HE2 LYS A  30       1.498 -12.635  -4.916  1.00  0.00           H  
ATOM    473  HE3 LYS A  30       0.149 -11.501  -4.965  1.00  0.00           H  
ATOM    474  HZ1 LYS A  30       1.240 -10.301  -6.733  1.00  0.00           H  
ATOM    475  HZ2 LYS A  30       1.082 -11.928  -7.167  1.00  0.00           H  
ATOM    476  HZ3 LYS A  30       2.582 -11.330  -6.661  1.00  0.00           H  
ATOM    477  N   PHE A  31       6.301  -8.339  -1.708  1.00  0.00           N  
ATOM    478  CA  PHE A  31       7.096  -7.875  -0.577  1.00  0.00           C  
ATOM    479  C   PHE A  31       8.035  -6.749  -0.998  1.00  0.00           C  
ATOM    480  O   PHE A  31       8.977  -6.965  -1.762  1.00  0.00           O  
ATOM    481  CB  PHE A  31       7.902  -9.032   0.016  1.00  0.00           C  
ATOM    482  CG  PHE A  31       7.047 -10.125   0.591  1.00  0.00           C  
ATOM    483  CD1 PHE A  31       6.446 -11.060  -0.236  1.00  0.00           C  
ATOM    484  CD2 PHE A  31       6.846 -10.219   1.959  1.00  0.00           C  
ATOM    485  CE1 PHE A  31       5.658 -12.066   0.290  1.00  0.00           C  
ATOM    486  CE2 PHE A  31       6.060 -11.224   2.491  1.00  0.00           C  
ATOM    487  CZ  PHE A  31       5.466 -12.149   1.655  1.00  0.00           C  
ATOM    488  H   PHE A  31       6.756  -8.602  -2.536  1.00  0.00           H  
ATOM    489  HA  PHE A  31       6.416  -7.499   0.172  1.00  0.00           H  
ATOM    490  HB2 PHE A  31       8.519  -9.465  -0.756  1.00  0.00           H  
ATOM    491  HB3 PHE A  31       8.534  -8.653   0.805  1.00  0.00           H  
ATOM    492  HD1 PHE A  31       6.596 -10.997  -1.304  1.00  0.00           H  
ATOM    493  HD2 PHE A  31       7.311  -9.495   2.614  1.00  0.00           H  
ATOM    494  HE1 PHE A  31       5.195 -12.789  -0.366  1.00  0.00           H  
ATOM    495  HE2 PHE A  31       5.912 -11.285   3.559  1.00  0.00           H  
ATOM    496  HZ  PHE A  31       4.851 -12.934   2.069  1.00  0.00           H  
ATOM    497  N   ILE A  32       7.772  -5.547  -0.495  1.00  0.00           N  
ATOM    498  CA  ILE A  32       8.594  -4.388  -0.818  1.00  0.00           C  
ATOM    499  C   ILE A  32       9.898  -4.400  -0.028  1.00  0.00           C  
ATOM    500  O   ILE A  32      10.200  -5.363   0.679  1.00  0.00           O  
ATOM    501  CB  ILE A  32       7.847  -3.071  -0.533  1.00  0.00           C  
ATOM    502  CG1 ILE A  32       7.609  -2.910   0.970  1.00  0.00           C  
ATOM    503  CG2 ILE A  32       6.528  -3.036  -1.290  1.00  0.00           C  
ATOM    504  CD1 ILE A  32       6.894  -1.628   1.334  1.00  0.00           C  
ATOM    505  H   ILE A  32       7.008  -5.439   0.108  1.00  0.00           H  
ATOM    506  HA  ILE A  32       8.824  -4.426  -1.873  1.00  0.00           H  
ATOM    507  HB  ILE A  32       8.458  -2.254  -0.884  1.00  0.00           H  
ATOM    508 HG12 ILE A  32       7.012  -3.734   1.324  1.00  0.00           H  
ATOM    509 HG13 ILE A  32       8.562  -2.915   1.480  1.00  0.00           H  
ATOM    510 HG21 ILE A  32       5.714  -2.919  -0.590  1.00  0.00           H  
ATOM    511 HG22 ILE A  32       6.531  -2.205  -1.979  1.00  0.00           H  
ATOM    512 HG23 ILE A  32       6.402  -3.958  -1.837  1.00  0.00           H  
ATOM    513 HD11 ILE A  32       7.366  -1.184   2.198  1.00  0.00           H  
ATOM    514 HD12 ILE A  32       6.941  -0.940   0.503  1.00  0.00           H  
ATOM    515 HD13 ILE A  32       5.860  -1.845   1.562  1.00  0.00           H  
ATOM    516  N   THR A  33      10.669  -3.324  -0.151  1.00  0.00           N  
ATOM    517  CA  THR A  33      11.941  -3.211   0.552  1.00  0.00           C  
ATOM    518  C   THR A  33      11.948  -2.004   1.483  1.00  0.00           C  
ATOM    519  O   THR A  33      11.158  -1.074   1.319  1.00  0.00           O  
ATOM    520  CB  THR A  33      13.118  -3.092  -0.434  1.00  0.00           C  
ATOM    521  OG1 THR A  33      14.314  -2.739   0.272  1.00  0.00           O  
ATOM    522  CG2 THR A  33      12.827  -2.049  -1.502  1.00  0.00           C  
ATOM    523  H   THR A  33      10.374  -2.590  -0.729  1.00  0.00           H  
ATOM    524  HA  THR A  33      12.079  -4.107   1.139  1.00  0.00           H  
ATOM    525  HB  THR A  33      13.263  -4.048  -0.915  1.00  0.00           H  
ATOM    526  HG1 THR A  33      15.080  -2.981  -0.255  1.00  0.00           H  
ATOM    527 HG21 THR A  33      11.917  -1.523  -1.253  1.00  0.00           H  
ATOM    528 HG22 THR A  33      12.713  -2.535  -2.459  1.00  0.00           H  
ATOM    529 HG23 THR A  33      13.646  -1.346  -1.551  1.00  0.00           H  
ATOM    530  N   LYS A  34      12.847  -2.023   2.462  1.00  0.00           N  
ATOM    531  CA  LYS A  34      12.960  -0.929   3.419  1.00  0.00           C  
ATOM    532  C   LYS A  34      13.064   0.413   2.702  1.00  0.00           C  
ATOM    533  O   LYS A  34      12.614   1.438   3.214  1.00  0.00           O  
ATOM    534  CB  LYS A  34      14.181  -1.135   4.319  1.00  0.00           C  
ATOM    535  CG  LYS A  34      13.844  -1.184   5.799  1.00  0.00           C  
ATOM    536  CD  LYS A  34      15.030  -0.770   6.654  1.00  0.00           C  
ATOM    537  CE  LYS A  34      14.614  -0.505   8.093  1.00  0.00           C  
ATOM    538  NZ  LYS A  34      14.255   0.924   8.312  1.00  0.00           N  
ATOM    539  H   LYS A  34      13.450  -2.792   2.541  1.00  0.00           H  
ATOM    540  HA  LYS A  34      12.069  -0.929   4.030  1.00  0.00           H  
ATOM    541  HB2 LYS A  34      14.659  -2.065   4.048  1.00  0.00           H  
ATOM    542  HB3 LYS A  34      14.874  -0.323   4.155  1.00  0.00           H  
ATOM    543  HG2 LYS A  34      13.021  -0.513   5.994  1.00  0.00           H  
ATOM    544  HG3 LYS A  34      13.558  -2.193   6.061  1.00  0.00           H  
ATOM    545  HD2 LYS A  34      15.764  -1.562   6.644  1.00  0.00           H  
ATOM    546  HD3 LYS A  34      15.463   0.130   6.242  1.00  0.00           H  
ATOM    547  HE2 LYS A  34      13.760  -1.122   8.326  1.00  0.00           H  
ATOM    548  HE3 LYS A  34      15.435  -0.765   8.745  1.00  0.00           H  
ATOM    549  HZ1 LYS A  34      13.512   1.211   7.643  1.00  0.00           H  
ATOM    550  HZ2 LYS A  34      15.089   1.528   8.167  1.00  0.00           H  
ATOM    551  HZ3 LYS A  34      13.905   1.060   9.282  1.00  0.00           H  
ATOM    552  N   ASP A  35      13.659   0.399   1.515  1.00  0.00           N  
ATOM    553  CA  ASP A  35      13.820   1.615   0.726  1.00  0.00           C  
ATOM    554  C   ASP A  35      12.485   2.065   0.142  1.00  0.00           C  
ATOM    555  O   ASP A  35      12.169   3.255   0.128  1.00  0.00           O  
ATOM    556  CB  ASP A  35      14.833   1.389  -0.398  1.00  0.00           C  
ATOM    557  CG  ASP A  35      15.566   2.660  -0.781  1.00  0.00           C  
ATOM    558  OD1 ASP A  35      16.507   3.044  -0.054  1.00  0.00           O  
ATOM    559  OD2 ASP A  35      15.199   3.271  -1.806  1.00  0.00           O  
ATOM    560  H   ASP A  35      13.998  -0.449   1.159  1.00  0.00           H  
ATOM    561  HA  ASP A  35      14.191   2.389   1.381  1.00  0.00           H  
ATOM    562  HB2 ASP A  35      15.561   0.659  -0.076  1.00  0.00           H  
ATOM    563  HB3 ASP A  35      14.316   1.017  -1.270  1.00  0.00           H  
ATOM    564  N   LYS A  36      11.704   1.105  -0.342  1.00  0.00           N  
ATOM    565  CA  LYS A  36      10.402   1.400  -0.929  1.00  0.00           C  
ATOM    566  C   LYS A  36       9.396   1.793   0.149  1.00  0.00           C  
ATOM    567  O   LYS A  36       8.589   2.703  -0.044  1.00  0.00           O  
ATOM    568  CB  LYS A  36       9.883   0.189  -1.707  1.00  0.00           C  
ATOM    569  CG  LYS A  36       8.533   0.420  -2.364  1.00  0.00           C  
ATOM    570  CD  LYS A  36       8.656   1.300  -3.597  1.00  0.00           C  
ATOM    571  CE  LYS A  36       8.410   2.763  -3.265  1.00  0.00           C  
ATOM    572  NZ  LYS A  36       7.651   3.456  -4.342  1.00  0.00           N  
ATOM    573  H   LYS A  36      12.010   0.174  -0.304  1.00  0.00           H  
ATOM    574  HA  LYS A  36      10.525   2.229  -1.609  1.00  0.00           H  
ATOM    575  HB2 LYS A  36      10.597  -0.061  -2.478  1.00  0.00           H  
ATOM    576  HB3 LYS A  36       9.792  -0.647  -1.029  1.00  0.00           H  
ATOM    577  HG2 LYS A  36       8.117  -0.532  -2.655  1.00  0.00           H  
ATOM    578  HG3 LYS A  36       7.876   0.901  -1.654  1.00  0.00           H  
ATOM    579  HD2 LYS A  36       9.652   1.198  -4.004  1.00  0.00           H  
ATOM    580  HD3 LYS A  36       7.931   0.979  -4.331  1.00  0.00           H  
ATOM    581  HE2 LYS A  36       7.846   2.820  -2.346  1.00  0.00           H  
ATOM    582  HE3 LYS A  36       9.363   3.254  -3.133  1.00  0.00           H  
ATOM    583  HZ1 LYS A  36       7.491   4.451  -4.083  1.00  0.00           H  
ATOM    584  HZ2 LYS A  36       6.730   2.995  -4.485  1.00  0.00           H  
ATOM    585  HZ3 LYS A  36       8.185   3.423  -5.234  1.00  0.00           H  
ATOM    586  N   ARG A  37       9.452   1.104   1.284  1.00  0.00           N  
ATOM    587  CA  ARG A  37       8.547   1.382   2.392  1.00  0.00           C  
ATOM    588  C   ARG A  37       8.564   2.865   2.749  1.00  0.00           C  
ATOM    589  O   ARG A  37       7.514   3.479   2.942  1.00  0.00           O  
ATOM    590  CB  ARG A  37       8.932   0.547   3.615  1.00  0.00           C  
ATOM    591  CG  ARG A  37       7.774   0.288   4.565  1.00  0.00           C  
ATOM    592  CD  ARG A  37       7.888  -1.078   5.223  1.00  0.00           C  
ATOM    593  NE  ARG A  37       9.229  -1.323   5.746  1.00  0.00           N  
ATOM    594  CZ  ARG A  37       9.698  -2.534   6.029  1.00  0.00           C  
ATOM    595  NH1 ARG A  37       8.938  -3.604   5.838  1.00  0.00           N  
ATOM    596  NH2 ARG A  37      10.929  -2.676   6.502  1.00  0.00           N  
ATOM    597  H   ARG A  37      10.118   0.391   1.378  1.00  0.00           H  
ATOM    598  HA  ARG A  37       7.549   1.110   2.082  1.00  0.00           H  
ATOM    599  HB2 ARG A  37       9.314  -0.406   3.280  1.00  0.00           H  
ATOM    600  HB3 ARG A  37       9.707   1.065   4.159  1.00  0.00           H  
ATOM    601  HG2 ARG A  37       7.775   1.047   5.334  1.00  0.00           H  
ATOM    602  HG3 ARG A  37       6.848   0.336   4.011  1.00  0.00           H  
ATOM    603  HD2 ARG A  37       7.179  -1.132   6.036  1.00  0.00           H  
ATOM    604  HD3 ARG A  37       7.653  -1.836   4.490  1.00  0.00           H  
ATOM    605  HE  ARG A  37       9.807  -0.547   5.894  1.00  0.00           H  
ATOM    606 HH11 ARG A  37       8.010  -3.499   5.481  1.00  0.00           H  
ATOM    607 HH12 ARG A  37       9.294  -4.514   6.051  1.00  0.00           H  
ATOM    608 HH21 ARG A  37      11.505  -1.872   6.647  1.00  0.00           H  
ATOM    609 HH22 ARG A  37      11.281  -3.587   6.714  1.00  0.00           H  
ATOM    610  N   ARG A  38       9.761   3.434   2.836  1.00  0.00           N  
ATOM    611  CA  ARG A  38       9.915   4.844   3.171  1.00  0.00           C  
ATOM    612  C   ARG A  38       9.292   5.730   2.096  1.00  0.00           C  
ATOM    613  O   ARG A  38       8.669   6.748   2.399  1.00  0.00           O  
ATOM    614  CB  ARG A  38      11.395   5.192   3.339  1.00  0.00           C  
ATOM    615  CG  ARG A  38      12.029   4.579   4.577  1.00  0.00           C  
ATOM    616  CD  ARG A  38      13.544   4.532   4.463  1.00  0.00           C  
ATOM    617  NE  ARG A  38      14.132   5.868   4.424  1.00  0.00           N  
ATOM    618  CZ  ARG A  38      15.400   6.105   4.109  1.00  0.00           C  
ATOM    619  NH1 ARG A  38      16.210   5.099   3.807  1.00  0.00           N  
ATOM    620  NH2 ARG A  38      15.861   7.349   4.095  1.00  0.00           N  
ATOM    621  H   ARG A  38      10.561   2.892   2.671  1.00  0.00           H  
ATOM    622  HA  ARG A  38       9.405   5.020   4.106  1.00  0.00           H  
ATOM    623  HB2 ARG A  38      11.937   4.840   2.473  1.00  0.00           H  
ATOM    624  HB3 ARG A  38      11.495   6.265   3.404  1.00  0.00           H  
ATOM    625  HG2 ARG A  38      11.762   5.173   5.439  1.00  0.00           H  
ATOM    626  HG3 ARG A  38      11.654   3.574   4.701  1.00  0.00           H  
ATOM    627  HD2 ARG A  38      13.940   4.000   5.315  1.00  0.00           H  
ATOM    628  HD3 ARG A  38      13.807   4.007   3.557  1.00  0.00           H  
ATOM    629  HE  ARG A  38      13.551   6.626   4.644  1.00  0.00           H  
ATOM    630 HH11 ARG A  38      15.865   4.161   3.815  1.00  0.00           H  
ATOM    631 HH12 ARG A  38      17.165   5.280   3.569  1.00  0.00           H  
ATOM    632 HH21 ARG A  38      15.254   8.109   4.322  1.00  0.00           H  
ATOM    633 HH22 ARG A  38      16.816   7.525   3.859  1.00  0.00           H  
ATOM    634  N   LYS A  39       9.465   5.336   0.839  1.00  0.00           N  
ATOM    635  CA  LYS A  39       8.920   6.092  -0.282  1.00  0.00           C  
ATOM    636  C   LYS A  39       7.398   6.158  -0.205  1.00  0.00           C  
ATOM    637  O   LYS A  39       6.807   7.231  -0.331  1.00  0.00           O  
ATOM    638  CB  LYS A  39       9.348   5.458  -1.608  1.00  0.00           C  
ATOM    639  CG  LYS A  39      10.696   5.945  -2.108  1.00  0.00           C  
ATOM    640  CD  LYS A  39      10.637   7.399  -2.545  1.00  0.00           C  
ATOM    641  CE  LYS A  39      11.968   7.864  -3.116  1.00  0.00           C  
ATOM    642  NZ  LYS A  39      12.340   7.107  -4.343  1.00  0.00           N  
ATOM    643  H   LYS A  39       9.972   4.515   0.661  1.00  0.00           H  
ATOM    644  HA  LYS A  39       9.315   7.096  -0.229  1.00  0.00           H  
ATOM    645  HB2 LYS A  39       9.400   4.387  -1.480  1.00  0.00           H  
ATOM    646  HB3 LYS A  39       8.605   5.687  -2.358  1.00  0.00           H  
ATOM    647  HG2 LYS A  39      11.421   5.849  -1.313  1.00  0.00           H  
ATOM    648  HG3 LYS A  39      10.999   5.338  -2.949  1.00  0.00           H  
ATOM    649  HD2 LYS A  39       9.876   7.508  -3.303  1.00  0.00           H  
ATOM    650  HD3 LYS A  39      10.388   8.013  -1.691  1.00  0.00           H  
ATOM    651  HE2 LYS A  39      11.894   8.913  -3.360  1.00  0.00           H  
ATOM    652  HE3 LYS A  39      12.735   7.722  -2.369  1.00  0.00           H  
ATOM    653  HZ1 LYS A  39      12.790   7.742  -5.032  1.00  0.00           H  
ATOM    654  HZ2 LYS A  39      11.492   6.690  -4.776  1.00  0.00           H  
ATOM    655  HZ3 LYS A  39      13.005   6.344  -4.105  1.00  0.00           H  
ATOM    656  N   ILE A  40       6.770   5.006   0.003  1.00  0.00           N  
ATOM    657  CA  ILE A  40       5.318   4.934   0.099  1.00  0.00           C  
ATOM    658  C   ILE A  40       4.802   5.771   1.265  1.00  0.00           C  
ATOM    659  O   ILE A  40       3.762   6.422   1.163  1.00  0.00           O  
ATOM    660  CB  ILE A  40       4.836   3.482   0.272  1.00  0.00           C  
ATOM    661  CG1 ILE A  40       5.386   2.602  -0.853  1.00  0.00           C  
ATOM    662  CG2 ILE A  40       3.316   3.428   0.298  1.00  0.00           C  
ATOM    663  CD1 ILE A  40       5.098   1.129  -0.663  1.00  0.00           C  
ATOM    664  H   ILE A  40       7.297   4.185   0.095  1.00  0.00           H  
ATOM    665  HA  ILE A  40       4.904   5.323  -0.820  1.00  0.00           H  
ATOM    666  HB  ILE A  40       5.202   3.115   1.218  1.00  0.00           H  
ATOM    667 HG12 ILE A  40       4.946   2.907  -1.789  1.00  0.00           H  
ATOM    668 HG13 ILE A  40       6.458   2.727  -0.906  1.00  0.00           H  
ATOM    669 HG21 ILE A  40       2.979   3.266   1.312  1.00  0.00           H  
ATOM    670 HG22 ILE A  40       2.916   4.362  -0.068  1.00  0.00           H  
ATOM    671 HG23 ILE A  40       2.973   2.619  -0.328  1.00  0.00           H  
ATOM    672 HD11 ILE A  40       5.428   0.821   0.318  1.00  0.00           H  
ATOM    673 HD12 ILE A  40       4.037   0.954  -0.759  1.00  0.00           H  
ATOM    674 HD13 ILE A  40       5.626   0.559  -1.415  1.00  0.00           H  
ATOM    675  N   SER A  41       5.537   5.750   2.372  1.00  0.00           N  
ATOM    676  CA  SER A  41       5.153   6.506   3.559  1.00  0.00           C  
ATOM    677  C   SER A  41       5.208   8.007   3.288  1.00  0.00           C  
ATOM    678  O   SER A  41       4.530   8.792   3.949  1.00  0.00           O  
ATOM    679  CB  SER A  41       6.070   6.154   4.732  1.00  0.00           C  
ATOM    680  OG  SER A  41       6.227   7.258   5.605  1.00  0.00           O  
ATOM    681  H   SER A  41       6.356   5.212   2.391  1.00  0.00           H  
ATOM    682  HA  SER A  41       4.139   6.234   3.811  1.00  0.00           H  
ATOM    683  HB2 SER A  41       5.643   5.331   5.285  1.00  0.00           H  
ATOM    684  HB3 SER A  41       7.041   5.868   4.353  1.00  0.00           H  
ATOM    685  HG  SER A  41       6.461   6.943   6.482  1.00  0.00           H  
ATOM    686  N   ALA A  42       6.021   8.396   2.312  1.00  0.00           N  
ATOM    687  CA  ALA A  42       6.163   9.802   1.952  1.00  0.00           C  
ATOM    688  C   ALA A  42       5.021  10.256   1.050  1.00  0.00           C  
ATOM    689  O   ALA A  42       4.681  11.438   1.011  1.00  0.00           O  
ATOM    690  CB  ALA A  42       7.503  10.039   1.271  1.00  0.00           C  
ATOM    691  H   ALA A  42       6.536   7.723   1.821  1.00  0.00           H  
ATOM    692  HA  ALA A  42       6.142  10.383   2.863  1.00  0.00           H  
ATOM    693  HB1 ALA A  42       7.339  10.283   0.231  1.00  0.00           H  
ATOM    694  HB2 ALA A  42       8.014  10.856   1.757  1.00  0.00           H  
ATOM    695  HB3 ALA A  42       8.105   9.145   1.341  1.00  0.00           H  
ATOM    696  N   ALA A  43       4.434   9.309   0.325  1.00  0.00           N  
ATOM    697  CA  ALA A  43       3.329   9.613  -0.577  1.00  0.00           C  
ATOM    698  C   ALA A  43       1.985   9.414   0.116  1.00  0.00           C  
ATOM    699  O   ALA A  43       1.184  10.343   0.219  1.00  0.00           O  
ATOM    700  CB  ALA A  43       3.415   8.748  -1.826  1.00  0.00           C  
ATOM    701  H   ALA A  43       4.750   8.385   0.399  1.00  0.00           H  
ATOM    702  HA  ALA A  43       3.418  10.647  -0.878  1.00  0.00           H  
ATOM    703  HB1 ALA A  43       4.157   7.977  -1.679  1.00  0.00           H  
ATOM    704  HB2 ALA A  43       2.454   8.292  -2.014  1.00  0.00           H  
ATOM    705  HB3 ALA A  43       3.694   9.361  -2.669  1.00  0.00           H  
ATOM    706  N   THR A  44       1.743   8.195   0.590  1.00  0.00           N  
ATOM    707  CA  THR A  44       0.496   7.874   1.271  1.00  0.00           C  
ATOM    708  C   THR A  44       0.443   8.515   2.653  1.00  0.00           C  
ATOM    709  O   THR A  44      -0.610   8.554   3.290  1.00  0.00           O  
ATOM    710  CB  THR A  44       0.310   6.352   1.416  1.00  0.00           C  
ATOM    711  OG1 THR A  44       1.368   5.803   2.209  1.00  0.00           O  
ATOM    712  CG2 THR A  44       0.290   5.677   0.052  1.00  0.00           C  
ATOM    713  H   THR A  44       2.421   7.497   0.477  1.00  0.00           H  
ATOM    714  HA  THR A  44      -0.319   8.260   0.674  1.00  0.00           H  
ATOM    715  HB  THR A  44      -0.633   6.165   1.908  1.00  0.00           H  
ATOM    716  HG1 THR A  44       2.154   6.347   2.115  1.00  0.00           H  
ATOM    717 HG21 THR A  44      -0.466   6.138  -0.566  1.00  0.00           H  
ATOM    718 HG22 THR A  44       0.065   4.628   0.173  1.00  0.00           H  
ATOM    719 HG23 THR A  44       1.255   5.787  -0.418  1.00  0.00           H  
ATOM    720  N   SER A  45       1.585   9.017   3.111  1.00  0.00           N  
ATOM    721  CA  SER A  45       1.669   9.654   4.420  1.00  0.00           C  
ATOM    722  C   SER A  45       1.362   8.655   5.531  1.00  0.00           C  
ATOM    723  O   SER A  45       0.875   9.026   6.600  1.00  0.00           O  
ATOM    724  CB  SER A  45       0.700  10.835   4.499  1.00  0.00           C  
ATOM    725  OG  SER A  45       1.098  11.755   5.501  1.00  0.00           O  
ATOM    726  H   SER A  45       2.391   8.956   2.556  1.00  0.00           H  
ATOM    727  HA  SER A  45       2.678  10.018   4.548  1.00  0.00           H  
ATOM    728  HB2 SER A  45       0.679  11.345   3.548  1.00  0.00           H  
ATOM    729  HB3 SER A  45      -0.289  10.471   4.734  1.00  0.00           H  
ATOM    730  HG  SER A  45       2.054  11.848   5.489  1.00  0.00           H  
ATOM    731  N   LEU A  46       1.651   7.384   5.272  1.00  0.00           N  
ATOM    732  CA  LEU A  46       1.407   6.329   6.249  1.00  0.00           C  
ATOM    733  C   LEU A  46       2.695   5.946   6.971  1.00  0.00           C  
ATOM    734  O   LEU A  46       3.765   6.478   6.676  1.00  0.00           O  
ATOM    735  CB  LEU A  46       0.809   5.100   5.562  1.00  0.00           C  
ATOM    736  CG  LEU A  46      -0.599   5.268   4.991  1.00  0.00           C  
ATOM    737  CD1 LEU A  46      -0.849   4.260   3.881  1.00  0.00           C  
ATOM    738  CD2 LEU A  46      -1.642   5.123   6.090  1.00  0.00           C  
ATOM    739  H   LEU A  46       2.038   7.149   4.403  1.00  0.00           H  
ATOM    740  HA  LEU A  46       0.700   6.706   6.974  1.00  0.00           H  
ATOM    741  HB2 LEU A  46       1.464   4.823   4.751  1.00  0.00           H  
ATOM    742  HB3 LEU A  46       0.779   4.299   6.288  1.00  0.00           H  
ATOM    743  HG  LEU A  46      -0.693   6.259   4.568  1.00  0.00           H  
ATOM    744 HD11 LEU A  46       0.082   4.032   3.385  1.00  0.00           H  
ATOM    745 HD12 LEU A  46      -1.545   4.675   3.167  1.00  0.00           H  
ATOM    746 HD13 LEU A  46      -1.264   3.356   4.302  1.00  0.00           H  
ATOM    747 HD21 LEU A  46      -1.435   4.234   6.667  1.00  0.00           H  
ATOM    748 HD22 LEU A  46      -2.624   5.045   5.647  1.00  0.00           H  
ATOM    749 HD23 LEU A  46      -1.606   5.988   6.737  1.00  0.00           H  
ATOM    750  N   SER A  47       2.584   5.019   7.917  1.00  0.00           N  
ATOM    751  CA  SER A  47       3.739   4.566   8.682  1.00  0.00           C  
ATOM    752  C   SER A  47       4.338   3.304   8.067  1.00  0.00           C  
ATOM    753  O   SER A  47       3.636   2.519   7.430  1.00  0.00           O  
ATOM    754  CB  SER A  47       3.343   4.300  10.135  1.00  0.00           C  
ATOM    755  OG  SER A  47       4.413   4.591  11.017  1.00  0.00           O  
ATOM    756  H   SER A  47       1.703   4.632   8.105  1.00  0.00           H  
ATOM    757  HA  SER A  47       4.481   5.350   8.658  1.00  0.00           H  
ATOM    758  HB2 SER A  47       2.499   4.921  10.395  1.00  0.00           H  
ATOM    759  HB3 SER A  47       3.072   3.260  10.247  1.00  0.00           H  
ATOM    760  HG  SER A  47       4.148   5.285  11.625  1.00  0.00           H  
ATOM    761  N   GLU A  48       5.639   3.117   8.263  1.00  0.00           N  
ATOM    762  CA  GLU A  48       6.332   1.952   7.727  1.00  0.00           C  
ATOM    763  C   GLU A  48       5.614   0.664   8.119  1.00  0.00           C  
ATOM    764  O   GLU A  48       5.429  -0.232   7.296  1.00  0.00           O  
ATOM    765  CB  GLU A  48       7.778   1.916   8.227  1.00  0.00           C  
ATOM    766  CG  GLU A  48       8.553   3.191   7.942  1.00  0.00           C  
ATOM    767  CD  GLU A  48       9.981   3.132   8.449  1.00  0.00           C  
ATOM    768  OE1 GLU A  48      10.632   2.082   8.269  1.00  0.00           O  
ATOM    769  OE2 GLU A  48      10.447   4.137   9.025  1.00  0.00           O  
ATOM    770  H   GLU A  48       6.145   3.779   8.779  1.00  0.00           H  
ATOM    771  HA  GLU A  48       6.336   2.034   6.651  1.00  0.00           H  
ATOM    772  HB2 GLU A  48       7.773   1.753   9.295  1.00  0.00           H  
ATOM    773  HB3 GLU A  48       8.290   1.094   7.750  1.00  0.00           H  
ATOM    774  HG2 GLU A  48       8.573   3.354   6.875  1.00  0.00           H  
ATOM    775  HG3 GLU A  48       8.050   4.018   8.421  1.00  0.00           H  
ATOM    776  N   ARG A  49       5.212   0.579   9.383  1.00  0.00           N  
ATOM    777  CA  ARG A  49       4.516  -0.599   9.886  1.00  0.00           C  
ATOM    778  C   ARG A  49       3.144  -0.739   9.235  1.00  0.00           C  
ATOM    779  O   ARG A  49       2.746  -1.833   8.834  1.00  0.00           O  
ATOM    780  CB  ARG A  49       4.366  -0.519  11.407  1.00  0.00           C  
ATOM    781  CG  ARG A  49       3.939  -1.830  12.047  1.00  0.00           C  
ATOM    782  CD  ARG A  49       5.128  -2.751  12.275  1.00  0.00           C  
ATOM    783  NE  ARG A  49       6.051  -2.215  13.272  1.00  0.00           N  
ATOM    784  CZ  ARG A  49       7.267  -2.706  13.486  1.00  0.00           C  
ATOM    785  NH1 ARG A  49       7.703  -3.738  12.777  1.00  0.00           N  
ATOM    786  NH2 ARG A  49       8.049  -2.165  14.411  1.00  0.00           N  
ATOM    787  H   ARG A  49       5.389   1.326   9.993  1.00  0.00           H  
ATOM    788  HA  ARG A  49       5.110  -1.466   9.638  1.00  0.00           H  
ATOM    789  HB2 ARG A  49       5.312  -0.225  11.836  1.00  0.00           H  
ATOM    790  HB3 ARG A  49       3.625   0.230  11.643  1.00  0.00           H  
ATOM    791  HG2 ARG A  49       3.473  -1.620  12.998  1.00  0.00           H  
ATOM    792  HG3 ARG A  49       3.232  -2.323  11.397  1.00  0.00           H  
ATOM    793  HD2 ARG A  49       4.763  -3.709  12.614  1.00  0.00           H  
ATOM    794  HD3 ARG A  49       5.654  -2.875  11.340  1.00  0.00           H  
ATOM    795  HE  ARG A  49       5.749  -1.453  13.807  1.00  0.00           H  
ATOM    796 HH11 ARG A  49       7.116  -4.148  12.078  1.00  0.00           H  
ATOM    797 HH12 ARG A  49       8.619  -4.105  12.939  1.00  0.00           H  
ATOM    798 HH21 ARG A  49       7.723  -1.387  14.948  1.00  0.00           H  
ATOM    799 HH22 ARG A  49       8.963  -2.535  14.572  1.00  0.00           H  
ATOM    800  N   GLN A  50       2.426   0.375   9.134  1.00  0.00           N  
ATOM    801  CA  GLN A  50       1.097   0.375   8.533  1.00  0.00           C  
ATOM    802  C   GLN A  50       1.143  -0.176   7.111  1.00  0.00           C  
ATOM    803  O   GLN A  50       0.369  -1.064   6.755  1.00  0.00           O  
ATOM    804  CB  GLN A  50       0.518   1.791   8.526  1.00  0.00           C  
ATOM    805  CG  GLN A  50       0.074   2.274   9.897  1.00  0.00           C  
ATOM    806  CD  GLN A  50      -0.979   3.362   9.820  1.00  0.00           C  
ATOM    807  OE1 GLN A  50      -0.679   4.544   9.989  1.00  0.00           O  
ATOM    808  NE2 GLN A  50      -2.220   2.968   9.562  1.00  0.00           N  
ATOM    809  H   GLN A  50       2.798   1.215   9.473  1.00  0.00           H  
ATOM    810  HA  GLN A  50       0.463  -0.260   9.131  1.00  0.00           H  
ATOM    811  HB2 GLN A  50       1.269   2.472   8.153  1.00  0.00           H  
ATOM    812  HB3 GLN A  50      -0.336   1.814   7.866  1.00  0.00           H  
ATOM    813  HG2 GLN A  50      -0.335   1.437  10.444  1.00  0.00           H  
ATOM    814  HG3 GLN A  50       0.934   2.661  10.424  1.00  0.00           H  
ATOM    815 HE21 GLN A  50      -2.385   2.009   9.440  1.00  0.00           H  
ATOM    816 HE22 GLN A  50      -2.920   3.650   9.508  1.00  0.00           H  
ATOM    817  N   ILE A  51       2.055   0.357   6.305  1.00  0.00           N  
ATOM    818  CA  ILE A  51       2.201  -0.082   4.923  1.00  0.00           C  
ATOM    819  C   ILE A  51       2.562  -1.562   4.851  1.00  0.00           C  
ATOM    820  O   ILE A  51       2.257  -2.241   3.871  1.00  0.00           O  
ATOM    821  CB  ILE A  51       3.278   0.734   4.184  1.00  0.00           C  
ATOM    822  CG1 ILE A  51       2.924   2.223   4.204  1.00  0.00           C  
ATOM    823  CG2 ILE A  51       3.429   0.239   2.753  1.00  0.00           C  
ATOM    824  CD1 ILE A  51       4.101   3.127   3.913  1.00  0.00           C  
ATOM    825  H   ILE A  51       2.643   1.062   6.647  1.00  0.00           H  
ATOM    826  HA  ILE A  51       1.256   0.072   4.423  1.00  0.00           H  
ATOM    827  HB  ILE A  51       4.220   0.588   4.691  1.00  0.00           H  
ATOM    828 HG12 ILE A  51       2.167   2.416   3.461  1.00  0.00           H  
ATOM    829 HG13 ILE A  51       2.540   2.481   5.180  1.00  0.00           H  
ATOM    830 HG21 ILE A  51       2.558  -0.335   2.477  1.00  0.00           H  
ATOM    831 HG22 ILE A  51       3.527   1.084   2.089  1.00  0.00           H  
ATOM    832 HG23 ILE A  51       4.309  -0.382   2.678  1.00  0.00           H  
ATOM    833 HD11 ILE A  51       3.790   3.923   3.252  1.00  0.00           H  
ATOM    834 HD12 ILE A  51       4.469   3.549   4.836  1.00  0.00           H  
ATOM    835 HD13 ILE A  51       4.887   2.555   3.440  1.00  0.00           H  
ATOM    836  N   THR A  52       3.214  -2.057   5.899  1.00  0.00           N  
ATOM    837  CA  THR A  52       3.616  -3.457   5.956  1.00  0.00           C  
ATOM    838  C   THR A  52       2.424  -4.360   6.249  1.00  0.00           C  
ATOM    839  O   THR A  52       2.174  -5.327   5.528  1.00  0.00           O  
ATOM    840  CB  THR A  52       4.696  -3.687   7.030  1.00  0.00           C  
ATOM    841  OG1 THR A  52       5.801  -2.803   6.812  1.00  0.00           O  
ATOM    842  CG2 THR A  52       5.182  -5.129   7.009  1.00  0.00           C  
ATOM    843  H   THR A  52       3.429  -1.466   6.650  1.00  0.00           H  
ATOM    844  HA  THR A  52       4.031  -3.724   4.995  1.00  0.00           H  
ATOM    845  HB  THR A  52       4.267  -3.482   8.001  1.00  0.00           H  
ATOM    846  HG1 THR A  52       6.474  -2.959   7.479  1.00  0.00           H  
ATOM    847 HG21 THR A  52       4.590  -5.698   6.307  1.00  0.00           H  
ATOM    848 HG22 THR A  52       5.083  -5.557   7.995  1.00  0.00           H  
ATOM    849 HG23 THR A  52       6.219  -5.154   6.708  1.00  0.00           H  
ATOM    850  N   ILE A  53       1.691  -4.040   7.310  1.00  0.00           N  
ATOM    851  CA  ILE A  53       0.524  -4.822   7.696  1.00  0.00           C  
ATOM    852  C   ILE A  53      -0.426  -5.010   6.518  1.00  0.00           C  
ATOM    853  O   ILE A  53      -0.893  -6.119   6.254  1.00  0.00           O  
ATOM    854  CB  ILE A  53      -0.241  -4.158   8.856  1.00  0.00           C  
ATOM    855  CG1 ILE A  53       0.675  -3.992  10.070  1.00  0.00           C  
ATOM    856  CG2 ILE A  53      -1.468  -4.980   9.221  1.00  0.00           C  
ATOM    857  CD1 ILE A  53       0.186  -2.958  11.059  1.00  0.00           C  
ATOM    858  H   ILE A  53       1.941  -3.258   7.845  1.00  0.00           H  
ATOM    859  HA  ILE A  53       0.867  -5.792   8.026  1.00  0.00           H  
ATOM    860  HB  ILE A  53      -0.573  -3.185   8.529  1.00  0.00           H  
ATOM    861 HG12 ILE A  53       0.751  -4.935  10.588  1.00  0.00           H  
ATOM    862 HG13 ILE A  53       1.657  -3.691   9.733  1.00  0.00           H  
ATOM    863 HG21 ILE A  53      -1.846  -4.657  10.180  1.00  0.00           H  
ATOM    864 HG22 ILE A  53      -2.231  -4.840   8.469  1.00  0.00           H  
ATOM    865 HG23 ILE A  53      -1.201  -6.025   9.272  1.00  0.00           H  
ATOM    866 HD11 ILE A  53      -0.816  -2.652  10.795  1.00  0.00           H  
ATOM    867 HD12 ILE A  53       0.184  -3.381  12.052  1.00  0.00           H  
ATOM    868 HD13 ILE A  53       0.842  -2.099  11.036  1.00  0.00           H  
ATOM    869  N   TRP A  54      -0.707  -3.921   5.812  1.00  0.00           N  
ATOM    870  CA  TRP A  54      -1.600  -3.966   4.660  1.00  0.00           C  
ATOM    871  C   TRP A  54      -1.104  -4.970   3.625  1.00  0.00           C  
ATOM    872  O   TRP A  54      -1.874  -5.788   3.120  1.00  0.00           O  
ATOM    873  CB  TRP A  54      -1.718  -2.579   4.026  1.00  0.00           C  
ATOM    874  CG  TRP A  54      -2.803  -2.487   2.996  1.00  0.00           C  
ATOM    875  CD1 TRP A  54      -4.117  -2.186   3.214  1.00  0.00           C  
ATOM    876  CD2 TRP A  54      -2.667  -2.700   1.587  1.00  0.00           C  
ATOM    877  NE1 TRP A  54      -4.806  -2.199   2.026  1.00  0.00           N  
ATOM    878  CE2 TRP A  54      -3.939  -2.511   1.012  1.00  0.00           C  
ATOM    879  CE3 TRP A  54      -1.595  -3.031   0.754  1.00  0.00           C  
ATOM    880  CZ2 TRP A  54      -4.165  -2.643  -0.356  1.00  0.00           C  
ATOM    881  CZ3 TRP A  54      -1.820  -3.161  -0.603  1.00  0.00           C  
ATOM    882  CH2 TRP A  54      -3.097  -2.967  -1.147  1.00  0.00           C  
ATOM    883  H   TRP A  54      -0.304  -3.066   6.071  1.00  0.00           H  
ATOM    884  HA  TRP A  54      -2.574  -4.277   5.008  1.00  0.00           H  
ATOM    885  HB2 TRP A  54      -1.929  -1.854   4.798  1.00  0.00           H  
ATOM    886  HB3 TRP A  54      -0.782  -2.328   3.548  1.00  0.00           H  
ATOM    887  HD1 TRP A  54      -4.539  -1.973   4.185  1.00  0.00           H  
ATOM    888  HE1 TRP A  54      -5.763  -2.013   1.921  1.00  0.00           H  
ATOM    889  HE3 TRP A  54      -0.604  -3.184   1.155  1.00  0.00           H  
ATOM    890  HZ2 TRP A  54      -5.143  -2.495  -0.790  1.00  0.00           H  
ATOM    891  HZ3 TRP A  54      -1.004  -3.417  -1.262  1.00  0.00           H  
ATOM    892  HH2 TRP A  54      -3.227  -3.079  -2.212  1.00  0.00           H  
ATOM    893  N   PHE A  55       0.186  -4.904   3.314  1.00  0.00           N  
ATOM    894  CA  PHE A  55       0.785  -5.808   2.338  1.00  0.00           C  
ATOM    895  C   PHE A  55       0.658  -7.259   2.793  1.00  0.00           C  
ATOM    896  O   PHE A  55       0.581  -8.173   1.971  1.00  0.00           O  
ATOM    897  CB  PHE A  55       2.258  -5.456   2.121  1.00  0.00           C  
ATOM    898  CG  PHE A  55       2.489  -4.540   0.954  1.00  0.00           C  
ATOM    899  CD1 PHE A  55       1.989  -3.248   0.959  1.00  0.00           C  
ATOM    900  CD2 PHE A  55       3.208  -4.971  -0.150  1.00  0.00           C  
ATOM    901  CE1 PHE A  55       2.200  -2.404  -0.115  1.00  0.00           C  
ATOM    902  CE2 PHE A  55       3.423  -4.132  -1.226  1.00  0.00           C  
ATOM    903  CZ  PHE A  55       2.919  -2.846  -1.208  1.00  0.00           C  
ATOM    904  H   PHE A  55       0.750  -4.231   3.750  1.00  0.00           H  
ATOM    905  HA  PHE A  55       0.253  -5.688   1.407  1.00  0.00           H  
ATOM    906  HB2 PHE A  55       2.638  -4.967   3.006  1.00  0.00           H  
ATOM    907  HB3 PHE A  55       2.815  -6.364   1.949  1.00  0.00           H  
ATOM    908  HD1 PHE A  55       1.427  -2.901   1.814  1.00  0.00           H  
ATOM    909  HD2 PHE A  55       3.604  -5.978  -0.165  1.00  0.00           H  
ATOM    910  HE1 PHE A  55       1.805  -1.400  -0.098  1.00  0.00           H  
ATOM    911  HE2 PHE A  55       3.986  -4.480  -2.079  1.00  0.00           H  
ATOM    912  HZ  PHE A  55       3.085  -2.188  -2.048  1.00  0.00           H  
ATOM    913  N   GLN A  56       0.640  -7.462   4.106  1.00  0.00           N  
ATOM    914  CA  GLN A  56       0.524  -8.802   4.670  1.00  0.00           C  
ATOM    915  C   GLN A  56      -0.905  -9.321   4.553  1.00  0.00           C  
ATOM    916  O   GLN A  56      -1.141 -10.400   4.012  1.00  0.00           O  
ATOM    917  CB  GLN A  56       0.961  -8.801   6.136  1.00  0.00           C  
ATOM    918  CG  GLN A  56       2.457  -8.611   6.325  1.00  0.00           C  
ATOM    919  CD  GLN A  56       2.804  -8.021   7.678  1.00  0.00           C  
ATOM    920  OE1 GLN A  56       2.956  -6.807   7.818  1.00  0.00           O  
ATOM    921  NE2 GLN A  56       2.932  -8.879   8.683  1.00  0.00           N  
ATOM    922  H   GLN A  56       0.705  -6.694   4.710  1.00  0.00           H  
ATOM    923  HA  GLN A  56       1.178  -9.454   4.110  1.00  0.00           H  
ATOM    924  HB2 GLN A  56       0.450  -8.000   6.650  1.00  0.00           H  
ATOM    925  HB3 GLN A  56       0.680  -9.743   6.584  1.00  0.00           H  
ATOM    926  HG2 GLN A  56       2.943  -9.571   6.233  1.00  0.00           H  
ATOM    927  HG3 GLN A  56       2.823  -7.949   5.555  1.00  0.00           H  
ATOM    928 HE21 GLN A  56       2.797  -9.833   8.497  1.00  0.00           H  
ATOM    929 HE22 GLN A  56       3.156  -8.525   9.568  1.00  0.00           H  
ATOM    930  N   ASN A  57      -1.855  -8.545   5.065  1.00  0.00           N  
ATOM    931  CA  ASN A  57      -3.261  -8.927   5.018  1.00  0.00           C  
ATOM    932  C   ASN A  57      -3.708  -9.184   3.582  1.00  0.00           C  
ATOM    933  O   ASN A  57      -4.595 -10.001   3.335  1.00  0.00           O  
ATOM    934  CB  ASN A  57      -4.129  -7.834   5.646  1.00  0.00           C  
ATOM    935  CG  ASN A  57      -4.329  -8.039   7.135  1.00  0.00           C  
ATOM    936  OD1 ASN A  57      -4.570  -9.156   7.592  1.00  0.00           O  
ATOM    937  ND2 ASN A  57      -4.231  -6.957   7.900  1.00  0.00           N  
ATOM    938  H   ASN A  57      -1.604  -7.695   5.484  1.00  0.00           H  
ATOM    939  HA  ASN A  57      -3.377  -9.836   5.588  1.00  0.00           H  
ATOM    940  HB2 ASN A  57      -3.655  -6.875   5.495  1.00  0.00           H  
ATOM    941  HB3 ASN A  57      -5.097  -7.831   5.168  1.00  0.00           H  
ATOM    942 HD21 ASN A  57      -4.038  -6.099   7.466  1.00  0.00           H  
ATOM    943 HD22 ASN A  57      -4.356  -7.061   8.866  1.00  0.00           H  
ATOM    944  N   ARG A  58      -3.087  -8.482   2.640  1.00  0.00           N  
ATOM    945  CA  ARG A  58      -3.421  -8.633   1.229  1.00  0.00           C  
ATOM    946  C   ARG A  58      -3.155 -10.060   0.758  1.00  0.00           C  
ATOM    947  O   ARG A  58      -3.999 -10.678   0.110  1.00  0.00           O  
ATOM    948  CB  ARG A  58      -2.614  -7.647   0.383  1.00  0.00           C  
ATOM    949  CG  ARG A  58      -3.333  -7.197  -0.878  1.00  0.00           C  
ATOM    950  CD  ARG A  58      -4.562  -6.364  -0.553  1.00  0.00           C  
ATOM    951  NE  ARG A  58      -5.117  -5.719  -1.740  1.00  0.00           N  
ATOM    952  CZ  ARG A  58      -5.764  -6.374  -2.697  1.00  0.00           C  
ATOM    953  NH1 ARG A  58      -5.937  -7.685  -2.607  1.00  0.00           N  
ATOM    954  NH2 ARG A  58      -6.240  -5.717  -3.747  1.00  0.00           N  
ATOM    955  H   ARG A  58      -2.389  -7.845   2.900  1.00  0.00           H  
ATOM    956  HA  ARG A  58      -4.473  -8.419   1.112  1.00  0.00           H  
ATOM    957  HB2 ARG A  58      -2.398  -6.772   0.979  1.00  0.00           H  
ATOM    958  HB3 ARG A  58      -1.685  -8.114   0.095  1.00  0.00           H  
ATOM    959  HG2 ARG A  58      -2.656  -6.602  -1.474  1.00  0.00           H  
ATOM    960  HG3 ARG A  58      -3.637  -8.069  -1.438  1.00  0.00           H  
ATOM    961  HD2 ARG A  58      -5.313  -7.008  -0.121  1.00  0.00           H  
ATOM    962  HD3 ARG A  58      -4.286  -5.604   0.163  1.00  0.00           H  
ATOM    963  HE  ARG A  58      -5.000  -4.750  -1.826  1.00  0.00           H  
ATOM    964 HH11 ARG A  58      -5.581  -8.183  -1.817  1.00  0.00           H  
ATOM    965 HH12 ARG A  58      -6.426  -8.176  -3.329  1.00  0.00           H  
ATOM    966 HH21 ARG A  58      -6.111  -4.728  -3.818  1.00  0.00           H  
ATOM    967 HH22 ARG A  58      -6.727  -6.210  -4.467  1.00  0.00           H  
ATOM    968  N   ARG A  59      -1.976 -10.577   1.088  1.00  0.00           N  
ATOM    969  CA  ARG A  59      -1.598 -11.929   0.698  1.00  0.00           C  
ATOM    970  C   ARG A  59      -2.251 -12.962   1.612  1.00  0.00           C  
ATOM    971  O   ARG A  59      -2.806 -13.956   1.145  1.00  0.00           O  
ATOM    972  CB  ARG A  59      -0.076 -12.088   0.737  1.00  0.00           C  
ATOM    973  CG  ARG A  59       0.602 -11.776  -0.587  1.00  0.00           C  
ATOM    974  CD  ARG A  59       1.860 -12.609  -0.778  1.00  0.00           C  
ATOM    975  NE  ARG A  59       1.576 -14.042  -0.761  1.00  0.00           N  
ATOM    976  CZ  ARG A  59       1.009 -14.690  -1.771  1.00  0.00           C  
ATOM    977  NH1 ARG A  59       0.668 -14.038  -2.874  1.00  0.00           N  
ATOM    978  NH2 ARG A  59       0.783 -15.995  -1.681  1.00  0.00           N  
ATOM    979  H   ARG A  59      -1.344 -10.035   1.607  1.00  0.00           H  
ATOM    980  HA  ARG A  59      -1.942 -12.091  -0.313  1.00  0.00           H  
ATOM    981  HB2 ARG A  59       0.324 -11.422   1.487  1.00  0.00           H  
ATOM    982  HB3 ARG A  59       0.160 -13.106   1.007  1.00  0.00           H  
ATOM    983  HG2 ARG A  59      -0.084 -11.992  -1.393  1.00  0.00           H  
ATOM    984  HG3 ARG A  59       0.867 -10.730  -0.607  1.00  0.00           H  
ATOM    985  HD2 ARG A  59       2.306 -12.352  -1.727  1.00  0.00           H  
ATOM    986  HD3 ARG A  59       2.552 -12.379   0.019  1.00  0.00           H  
ATOM    987  HE  ARG A  59       1.820 -14.543   0.045  1.00  0.00           H  
ATOM    988 HH11 ARG A  59       0.838 -13.055  -2.946  1.00  0.00           H  
ATOM    989 HH12 ARG A  59       0.242 -14.529  -3.634  1.00  0.00           H  
ATOM    990 HH21 ARG A  59       1.039 -16.490  -0.851  1.00  0.00           H  
ATOM    991 HH22 ARG A  59       0.356 -16.482  -2.442  1.00  0.00           H  
ATOM    992  N   VAL A  60      -2.180 -12.719   2.917  1.00  0.00           N  
ATOM    993  CA  VAL A  60      -2.764 -13.627   3.896  1.00  0.00           C  
ATOM    994  C   VAL A  60      -4.260 -13.803   3.659  1.00  0.00           C  
ATOM    995  O   VAL A  60      -4.846 -14.815   4.043  1.00  0.00           O  
ATOM    996  CB  VAL A  60      -2.540 -13.121   5.334  1.00  0.00           C  
ATOM    997  CG1 VAL A  60      -3.074 -14.126   6.343  1.00  0.00           C  
ATOM    998  CG2 VAL A  60      -1.065 -12.842   5.576  1.00  0.00           C  
ATOM    999  H   VAL A  60      -1.724 -11.909   3.228  1.00  0.00           H  
ATOM   1000  HA  VAL A  60      -2.278 -14.586   3.795  1.00  0.00           H  
ATOM   1001  HB  VAL A  60      -3.085 -12.196   5.458  1.00  0.00           H  
ATOM   1002 HG11 VAL A  60      -2.946 -15.126   5.956  1.00  0.00           H  
ATOM   1003 HG12 VAL A  60      -2.533 -14.026   7.272  1.00  0.00           H  
ATOM   1004 HG13 VAL A  60      -4.124 -13.940   6.515  1.00  0.00           H  
ATOM   1005 HG21 VAL A  60      -0.932 -11.799   5.821  1.00  0.00           H  
ATOM   1006 HG22 VAL A  60      -0.713 -13.451   6.396  1.00  0.00           H  
ATOM   1007 HG23 VAL A  60      -0.502 -13.078   4.686  1.00  0.00           H  
ATOM   1008  N   LYS A  61      -4.873 -12.811   3.021  1.00  0.00           N  
ATOM   1009  CA  LYS A  61      -6.301 -12.855   2.729  1.00  0.00           C  
ATOM   1010  C   LYS A  61      -6.664 -14.136   1.984  1.00  0.00           C  
ATOM   1011  O   LYS A  61      -7.784 -14.633   2.097  1.00  0.00           O  
ATOM   1012  CB  LYS A  61      -6.711 -11.636   1.900  1.00  0.00           C  
ATOM   1013  CG  LYS A  61      -8.132 -11.712   1.369  1.00  0.00           C  
ATOM   1014  CD  LYS A  61      -8.481 -10.491   0.534  1.00  0.00           C  
ATOM   1015  CE  LYS A  61      -8.111 -10.692  -0.928  1.00  0.00           C  
ATOM   1016  NZ  LYS A  61      -6.668 -10.420  -1.177  1.00  0.00           N  
ATOM   1017  H   LYS A  61      -4.351 -12.030   2.740  1.00  0.00           H  
ATOM   1018  HA  LYS A  61      -6.832 -12.837   3.669  1.00  0.00           H  
ATOM   1019  HB2 LYS A  61      -6.625 -10.752   2.515  1.00  0.00           H  
ATOM   1020  HB3 LYS A  61      -6.039 -11.546   1.059  1.00  0.00           H  
ATOM   1021  HG2 LYS A  61      -8.231 -12.595   0.755  1.00  0.00           H  
ATOM   1022  HG3 LYS A  61      -8.816 -11.773   2.204  1.00  0.00           H  
ATOM   1023  HD2 LYS A  61      -9.543 -10.310   0.603  1.00  0.00           H  
ATOM   1024  HD3 LYS A  61      -7.942  -9.637   0.919  1.00  0.00           H  
ATOM   1025  HE2 LYS A  61      -8.329 -11.711  -1.204  1.00  0.00           H  
ATOM   1026  HE3 LYS A  61      -8.704 -10.020  -1.531  1.00  0.00           H  
ATOM   1027  HZ1 LYS A  61      -6.518 -10.176  -2.177  1.00  0.00           H  
ATOM   1028  HZ2 LYS A  61      -6.101 -11.262  -0.948  1.00  0.00           H  
ATOM   1029  HZ3 LYS A  61      -6.345  -9.628  -0.585  1.00  0.00           H  
ATOM   1030  N   GLU A  62      -5.710 -14.664   1.224  1.00  0.00           N  
ATOM   1031  CA  GLU A  62      -5.931 -15.887   0.461  1.00  0.00           C  
ATOM   1032  C   GLU A  62      -5.133 -17.047   1.049  1.00  0.00           C  
ATOM   1033  O   GLU A  62      -4.753 -17.978   0.339  1.00  0.00           O  
ATOM   1034  CB  GLU A  62      -5.543 -15.678  -1.004  1.00  0.00           C  
ATOM   1035  CG  GLU A  62      -4.217 -14.958  -1.186  1.00  0.00           C  
ATOM   1036  CD  GLU A  62      -3.714 -15.014  -2.616  1.00  0.00           C  
ATOM   1037  OE1 GLU A  62      -4.547 -15.172  -3.532  1.00  0.00           O  
ATOM   1038  OE2 GLU A  62      -2.487 -14.898  -2.817  1.00  0.00           O  
ATOM   1039  H   GLU A  62      -4.837 -14.221   1.174  1.00  0.00           H  
ATOM   1040  HA  GLU A  62      -6.982 -16.125   0.515  1.00  0.00           H  
ATOM   1041  HB2 GLU A  62      -5.476 -16.641  -1.488  1.00  0.00           H  
ATOM   1042  HB3 GLU A  62      -6.313 -15.095  -1.488  1.00  0.00           H  
ATOM   1043  HG2 GLU A  62      -4.342 -13.923  -0.905  1.00  0.00           H  
ATOM   1044  HG3 GLU A  62      -3.481 -15.418  -0.543  1.00  0.00           H  
ATOM   1045  N   LYS A  63      -4.881 -16.983   2.352  1.00  0.00           N  
ATOM   1046  CA  LYS A  63      -4.129 -18.027   3.039  1.00  0.00           C  
ATOM   1047  C   LYS A  63      -5.019 -18.784   4.019  1.00  0.00           C  
ATOM   1048  O   LYS A  63      -4.952 -20.010   4.115  1.00  0.00           O  
ATOM   1049  CB  LYS A  63      -2.936 -17.420   3.781  1.00  0.00           C  
ATOM   1050  CG  LYS A  63      -1.668 -17.360   2.948  1.00  0.00           C  
ATOM   1051  CD  LYS A  63      -0.819 -18.607   3.133  1.00  0.00           C  
ATOM   1052  CE  LYS A  63      -1.398 -19.792   2.376  1.00  0.00           C  
ATOM   1053  NZ  LYS A  63      -2.347 -20.576   3.215  1.00  0.00           N  
ATOM   1054  H   LYS A  63      -5.210 -16.215   2.866  1.00  0.00           H  
ATOM   1055  HA  LYS A  63      -3.765 -18.718   2.294  1.00  0.00           H  
ATOM   1056  HB2 LYS A  63      -3.190 -16.416   4.086  1.00  0.00           H  
ATOM   1057  HB3 LYS A  63      -2.735 -18.014   4.661  1.00  0.00           H  
ATOM   1058  HG2 LYS A  63      -1.936 -17.272   1.906  1.00  0.00           H  
ATOM   1059  HG3 LYS A  63      -1.092 -16.496   3.248  1.00  0.00           H  
ATOM   1060  HD2 LYS A  63       0.177 -18.412   2.765  1.00  0.00           H  
ATOM   1061  HD3 LYS A  63      -0.776 -18.849   4.185  1.00  0.00           H  
ATOM   1062  HE2 LYS A  63      -1.919 -19.427   1.504  1.00  0.00           H  
ATOM   1063  HE3 LYS A  63      -0.588 -20.436   2.067  1.00  0.00           H  
ATOM   1064  HZ1 LYS A  63      -1.876 -21.423   3.590  1.00  0.00           H  
ATOM   1065  HZ2 LYS A  63      -3.166 -20.872   2.646  1.00  0.00           H  
ATOM   1066  HZ3 LYS A  63      -2.683 -19.997   4.011  1.00  0.00           H  
ATOM   1067  N   LYS A  64      -5.854 -18.048   4.743  1.00  0.00           N  
ATOM   1068  CA  LYS A  64      -6.761 -18.649   5.714  1.00  0.00           C  
ATOM   1069  C   LYS A  64      -7.932 -19.332   5.014  1.00  0.00           C  
ATOM   1070  O   LYS A  64      -8.423 -18.851   3.993  1.00  0.00           O  
ATOM   1071  CB  LYS A  64      -7.282 -17.586   6.683  1.00  0.00           C  
ATOM   1072  CG  LYS A  64      -7.510 -18.106   8.092  1.00  0.00           C  
ATOM   1073  CD  LYS A  64      -7.095 -17.085   9.137  1.00  0.00           C  
ATOM   1074  CE  LYS A  64      -5.675 -17.330   9.623  1.00  0.00           C  
ATOM   1075  NZ  LYS A  64      -4.665 -16.726   8.710  1.00  0.00           N  
ATOM   1076  H   LYS A  64      -5.862 -17.074   4.621  1.00  0.00           H  
ATOM   1077  HA  LYS A  64      -6.207 -19.390   6.270  1.00  0.00           H  
ATOM   1078  HB2 LYS A  64      -6.566 -16.778   6.731  1.00  0.00           H  
ATOM   1079  HB3 LYS A  64      -8.220 -17.202   6.307  1.00  0.00           H  
ATOM   1080  HG2 LYS A  64      -8.560 -18.328   8.218  1.00  0.00           H  
ATOM   1081  HG3 LYS A  64      -6.930 -19.007   8.231  1.00  0.00           H  
ATOM   1082  HD2 LYS A  64      -7.150 -16.097   8.705  1.00  0.00           H  
ATOM   1083  HD3 LYS A  64      -7.770 -17.149   9.979  1.00  0.00           H  
ATOM   1084  HE2 LYS A  64      -5.564 -16.897  10.605  1.00  0.00           H  
ATOM   1085  HE3 LYS A  64      -5.506 -18.395   9.678  1.00  0.00           H  
ATOM   1086  HZ1 LYS A  64      -4.402 -17.406   7.969  1.00  0.00           H  
ATOM   1087  HZ2 LYS A  64      -3.811 -16.466   9.244  1.00  0.00           H  
ATOM   1088  HZ3 LYS A  64      -5.053 -15.872   8.262  1.00  0.00           H  
ATOM   1089  N   SER A  65      -8.375 -20.455   5.571  1.00  0.00           N  
ATOM   1090  CA  SER A  65      -9.486 -21.205   5.000  1.00  0.00           C  
ATOM   1091  C   SER A  65     -10.819 -20.700   5.544  1.00  0.00           C  
ATOM   1092  O   SER A  65     -10.878 -20.103   6.618  1.00  0.00           O  
ATOM   1093  CB  SER A  65      -9.332 -22.697   5.301  1.00  0.00           C  
ATOM   1094  OG  SER A  65      -9.978 -23.486   4.317  1.00  0.00           O  
ATOM   1095  H   SER A  65      -7.941 -20.788   6.385  1.00  0.00           H  
ATOM   1096  HA  SER A  65      -9.469 -21.059   3.930  1.00  0.00           H  
ATOM   1097  HB2 SER A  65      -8.283 -22.951   5.318  1.00  0.00           H  
ATOM   1098  HB3 SER A  65      -9.770 -22.914   6.265  1.00  0.00           H  
ATOM   1099  HG  SER A  65      -9.349 -24.107   3.942  1.00  0.00           H  
ATOM   1100  N   GLY A  66     -11.889 -20.945   4.792  1.00  0.00           N  
ATOM   1101  CA  GLY A  66     -13.207 -20.508   5.214  1.00  0.00           C  
ATOM   1102  C   GLY A  66     -13.602 -19.179   4.602  1.00  0.00           C  
ATOM   1103  O   GLY A  66     -12.830 -18.553   3.875  1.00  0.00           O  
ATOM   1104  H   GLY A  66     -11.782 -21.425   3.945  1.00  0.00           H  
ATOM   1105  HA2 GLY A  66     -13.931 -21.255   4.925  1.00  0.00           H  
ATOM   1106  HA3 GLY A  66     -13.215 -20.412   6.290  1.00  0.00           H  
ATOM   1107  N   PRO A  67     -14.831 -18.729   4.896  1.00  0.00           N  
ATOM   1108  CA  PRO A  67     -15.354 -17.462   4.379  1.00  0.00           C  
ATOM   1109  C   PRO A  67     -14.658 -16.252   4.994  1.00  0.00           C  
ATOM   1110  O   PRO A  67     -14.671 -16.070   6.211  1.00  0.00           O  
ATOM   1111  CB  PRO A  67     -16.829 -17.494   4.787  1.00  0.00           C  
ATOM   1112  CG  PRO A  67     -16.873 -18.390   5.976  1.00  0.00           C  
ATOM   1113  CD  PRO A  67     -15.803 -19.423   5.757  1.00  0.00           C  
ATOM   1114  HA  PRO A  67     -15.278 -17.411   3.302  1.00  0.00           H  
ATOM   1115  HB2 PRO A  67     -17.160 -16.494   5.031  1.00  0.00           H  
ATOM   1116  HB3 PRO A  67     -17.422 -17.887   3.975  1.00  0.00           H  
ATOM   1117  HG2 PRO A  67     -16.669 -17.822   6.871  1.00  0.00           H  
ATOM   1118  HG3 PRO A  67     -17.842 -18.863   6.043  1.00  0.00           H  
ATOM   1119  HD2 PRO A  67     -15.354 -19.706   6.697  1.00  0.00           H  
ATOM   1120  HD3 PRO A  67     -16.211 -20.289   5.256  1.00  0.00           H  
ATOM   1121  N   SER A  68     -14.051 -15.429   4.145  1.00  0.00           N  
ATOM   1122  CA  SER A  68     -13.347 -14.239   4.606  1.00  0.00           C  
ATOM   1123  C   SER A  68     -14.319 -13.085   4.830  1.00  0.00           C  
ATOM   1124  O   SER A  68     -14.397 -12.528   5.925  1.00  0.00           O  
ATOM   1125  CB  SER A  68     -12.276 -13.829   3.592  1.00  0.00           C  
ATOM   1126  OG  SER A  68     -11.814 -12.513   3.842  1.00  0.00           O  
ATOM   1127  H   SER A  68     -14.076 -15.629   3.185  1.00  0.00           H  
ATOM   1128  HA  SER A  68     -12.869 -14.479   5.544  1.00  0.00           H  
ATOM   1129  HB2 SER A  68     -11.441 -14.510   3.660  1.00  0.00           H  
ATOM   1130  HB3 SER A  68     -12.693 -13.869   2.597  1.00  0.00           H  
ATOM   1131  HG  SER A  68     -11.127 -12.289   3.210  1.00  0.00           H  
ATOM   1132  N   SER A  69     -15.059 -12.731   3.784  1.00  0.00           N  
ATOM   1133  CA  SER A  69     -16.024 -11.641   3.864  1.00  0.00           C  
ATOM   1134  C   SER A  69     -17.421 -12.173   4.169  1.00  0.00           C  
ATOM   1135  O   SER A  69     -18.181 -12.509   3.263  1.00  0.00           O  
ATOM   1136  CB  SER A  69     -16.042 -10.851   2.554  1.00  0.00           C  
ATOM   1137  OG  SER A  69     -14.736 -10.717   2.020  1.00  0.00           O  
ATOM   1138  H   SER A  69     -14.951 -13.213   2.937  1.00  0.00           H  
ATOM   1139  HA  SER A  69     -15.718 -10.985   4.665  1.00  0.00           H  
ATOM   1140  HB2 SER A  69     -16.661 -11.365   1.834  1.00  0.00           H  
ATOM   1141  HB3 SER A  69     -16.446  -9.865   2.736  1.00  0.00           H  
ATOM   1142  HG  SER A  69     -14.384  -9.854   2.247  1.00  0.00           H  
ATOM   1143  N   GLY A  70     -17.751 -12.246   5.455  1.00  0.00           N  
ATOM   1144  CA  GLY A  70     -19.055 -12.738   5.860  1.00  0.00           C  
ATOM   1145  C   GLY A  70     -20.190 -11.958   5.227  1.00  0.00           C  
ATOM   1146  O   GLY A  70     -20.691 -10.996   5.810  1.00  0.00           O  
ATOM   1147  H   GLY A  70     -17.103 -11.964   6.135  1.00  0.00           H  
ATOM   1148  HA2 GLY A  70     -19.141 -13.776   5.573  1.00  0.00           H  
ATOM   1149  HA3 GLY A  70     -19.138 -12.664   6.934  1.00  0.00           H  
TER    1150      GLY A  70                                                      
ENDMDL                                                                          
MODEL        4                                                                  
ATOM      1  N   GLY A   1     -22.679  16.431  15.661  1.00  0.00           N  
ATOM      2  CA  GLY A   1     -23.739  16.475  14.670  1.00  0.00           C  
ATOM      3  C   GLY A   1     -23.399  17.374  13.497  1.00  0.00           C  
ATOM      4  O   GLY A   1     -24.087  18.364  13.246  1.00  0.00           O  
ATOM      5  H1  GLY A   1     -22.888  16.589  16.605  1.00  0.00           H  
ATOM      6  HA2 GLY A   1     -23.916  15.475  14.303  1.00  0.00           H  
ATOM      7  HA3 GLY A   1     -24.640  16.840  15.139  1.00  0.00           H  
ATOM      8  N   SER A   2     -22.335  17.031  12.779  1.00  0.00           N  
ATOM      9  CA  SER A   2     -21.902  17.818  11.630  1.00  0.00           C  
ATOM     10  C   SER A   2     -21.771  16.940  10.389  1.00  0.00           C  
ATOM     11  O   SER A   2     -22.333  17.246   9.337  1.00  0.00           O  
ATOM     12  CB  SER A   2     -20.566  18.502  11.928  1.00  0.00           C  
ATOM     13  OG  SER A   2     -19.546  17.548  12.165  1.00  0.00           O  
ATOM     14  H   SER A   2     -21.827  16.231  13.030  1.00  0.00           H  
ATOM     15  HA  SER A   2     -22.650  18.574  11.445  1.00  0.00           H  
ATOM     16  HB2 SER A   2     -20.282  19.114  11.085  1.00  0.00           H  
ATOM     17  HB3 SER A   2     -20.672  19.125  12.805  1.00  0.00           H  
ATOM     18  HG  SER A   2     -18.969  17.863  12.864  1.00  0.00           H  
ATOM     19  N   SER A   3     -21.024  15.849  10.520  1.00  0.00           N  
ATOM     20  CA  SER A   3     -20.815  14.928   9.409  1.00  0.00           C  
ATOM     21  C   SER A   3     -21.928  13.885   9.351  1.00  0.00           C  
ATOM     22  O   SER A   3     -22.417  13.543   8.275  1.00  0.00           O  
ATOM     23  CB  SER A   3     -19.458  14.234   9.542  1.00  0.00           C  
ATOM     24  OG  SER A   3     -18.400  15.117   9.211  1.00  0.00           O  
ATOM     25  H   SER A   3     -20.602  15.660  11.384  1.00  0.00           H  
ATOM     26  HA  SER A   3     -20.828  15.503   8.495  1.00  0.00           H  
ATOM     27  HB2 SER A   3     -19.326  13.899  10.559  1.00  0.00           H  
ATOM     28  HB3 SER A   3     -19.424  13.385   8.876  1.00  0.00           H  
ATOM     29  HG  SER A   3     -17.617  14.609   8.985  1.00  0.00           H  
ATOM     30  N   GLY A   4     -22.322  13.384  10.517  1.00  0.00           N  
ATOM     31  CA  GLY A   4     -23.374  12.386  10.578  1.00  0.00           C  
ATOM     32  C   GLY A   4     -23.348  11.594  11.870  1.00  0.00           C  
ATOM     33  O   GLY A   4     -22.357  11.617  12.600  1.00  0.00           O  
ATOM     34  H   GLY A   4     -21.895  13.694  11.343  1.00  0.00           H  
ATOM     35  HA2 GLY A   4     -24.330  12.880  10.489  1.00  0.00           H  
ATOM     36  HA3 GLY A   4     -23.254  11.703   9.749  1.00  0.00           H  
ATOM     37  N   SER A   5     -24.441  10.893  12.155  1.00  0.00           N  
ATOM     38  CA  SER A   5     -24.542  10.096  13.372  1.00  0.00           C  
ATOM     39  C   SER A   5     -24.452   8.606  13.054  1.00  0.00           C  
ATOM     40  O   SER A   5     -25.452   7.970  12.720  1.00  0.00           O  
ATOM     41  CB  SER A   5     -25.855  10.396  14.096  1.00  0.00           C  
ATOM     42  OG  SER A   5     -25.778  11.620  14.806  1.00  0.00           O  
ATOM     43  H   SER A   5     -25.198  10.916  11.534  1.00  0.00           H  
ATOM     44  HA  SER A   5     -23.717  10.365  14.014  1.00  0.00           H  
ATOM     45  HB2 SER A   5     -26.655  10.462  13.374  1.00  0.00           H  
ATOM     46  HB3 SER A   5     -26.067   9.601  14.796  1.00  0.00           H  
ATOM     47  HG  SER A   5     -25.048  11.585  15.427  1.00  0.00           H  
ATOM     48  N   SER A   6     -23.247   8.056  13.160  1.00  0.00           N  
ATOM     49  CA  SER A   6     -23.024   6.643  12.880  1.00  0.00           C  
ATOM     50  C   SER A   6     -22.788   5.864  14.171  1.00  0.00           C  
ATOM     51  O   SER A   6     -22.442   6.439  15.202  1.00  0.00           O  
ATOM     52  CB  SER A   6     -21.829   6.469  11.941  1.00  0.00           C  
ATOM     53  OG  SER A   6     -21.571   5.098  11.693  1.00  0.00           O  
ATOM     54  H   SER A   6     -22.489   8.616  13.431  1.00  0.00           H  
ATOM     55  HA  SER A   6     -23.910   6.257  12.398  1.00  0.00           H  
ATOM     56  HB2 SER A   6     -22.038   6.959  11.002  1.00  0.00           H  
ATOM     57  HB3 SER A   6     -20.953   6.912  12.392  1.00  0.00           H  
ATOM     58  HG  SER A   6     -21.235   4.685  12.492  1.00  0.00           H  
ATOM     59  N   GLY A   7     -22.979   4.550  14.105  1.00  0.00           N  
ATOM     60  CA  GLY A   7     -22.784   3.712  15.274  1.00  0.00           C  
ATOM     61  C   GLY A   7     -21.896   2.517  14.989  1.00  0.00           C  
ATOM     62  O   GLY A   7     -22.377   1.465  14.568  1.00  0.00           O  
ATOM     63  H   GLY A   7     -23.255   4.145  13.256  1.00  0.00           H  
ATOM     64  HA2 GLY A   7     -22.332   4.304  16.056  1.00  0.00           H  
ATOM     65  HA3 GLY A   7     -23.746   3.358  15.615  1.00  0.00           H  
ATOM     66  N   ARG A   8     -20.597   2.679  15.217  1.00  0.00           N  
ATOM     67  CA  ARG A   8     -19.640   1.605  14.979  1.00  0.00           C  
ATOM     68  C   ARG A   8     -19.773   1.063  13.559  1.00  0.00           C  
ATOM     69  O   ARG A   8     -19.754  -0.148  13.340  1.00  0.00           O  
ATOM     70  CB  ARG A   8     -19.847   0.475  15.989  1.00  0.00           C  
ATOM     71  CG  ARG A   8     -18.673  -0.485  16.079  1.00  0.00           C  
ATOM     72  CD  ARG A   8     -19.051  -1.761  16.815  1.00  0.00           C  
ATOM     73  NE  ARG A   8     -17.894  -2.622  17.047  1.00  0.00           N  
ATOM     74  CZ  ARG A   8     -17.393  -3.442  16.129  1.00  0.00           C  
ATOM     75  NH1 ARG A   8     -17.943  -3.510  14.925  1.00  0.00           N  
ATOM     76  NH2 ARG A   8     -16.338  -4.194  16.415  1.00  0.00           N  
ATOM     77  H   ARG A   8     -20.274   3.541  15.552  1.00  0.00           H  
ATOM     78  HA  ARG A   8     -18.647   2.011  15.105  1.00  0.00           H  
ATOM     79  HB2 ARG A   8     -20.007   0.906  16.967  1.00  0.00           H  
ATOM     80  HB3 ARG A   8     -20.724  -0.088  15.706  1.00  0.00           H  
ATOM     81  HG2 ARG A   8     -18.352  -0.741  15.080  1.00  0.00           H  
ATOM     82  HG3 ARG A   8     -17.864  -0.001  16.605  1.00  0.00           H  
ATOM     83  HD2 ARG A   8     -19.486  -1.495  17.767  1.00  0.00           H  
ATOM     84  HD3 ARG A   8     -19.777  -2.299  16.225  1.00  0.00           H  
ATOM     85  HE  ARG A   8     -17.472  -2.588  17.930  1.00  0.00           H  
ATOM     86 HH11 ARG A   8     -18.737  -2.943  14.706  1.00  0.00           H  
ATOM     87 HH12 ARG A   8     -17.563  -4.127  14.235  1.00  0.00           H  
ATOM     88 HH21 ARG A   8     -15.920  -4.145  17.322  1.00  0.00           H  
ATOM     89 HH22 ARG A   8     -15.962  -4.811  15.724  1.00  0.00           H  
ATOM     90  N   LYS A   9     -19.909   1.969  12.596  1.00  0.00           N  
ATOM     91  CA  LYS A   9     -20.044   1.583  11.196  1.00  0.00           C  
ATOM     92  C   LYS A   9     -18.799   1.967  10.403  1.00  0.00           C  
ATOM     93  O   LYS A   9     -18.889   2.368   9.242  1.00  0.00           O  
ATOM     94  CB  LYS A   9     -21.279   2.246  10.581  1.00  0.00           C  
ATOM     95  CG  LYS A   9     -21.765   1.567   9.312  1.00  0.00           C  
ATOM     96  CD  LYS A   9     -22.312   0.178   9.598  1.00  0.00           C  
ATOM     97  CE  LYS A   9     -22.804  -0.499   8.328  1.00  0.00           C  
ATOM     98  NZ  LYS A   9     -23.344  -1.860   8.598  1.00  0.00           N  
ATOM     99  H   LYS A   9     -19.917   2.920  12.833  1.00  0.00           H  
ATOM    100  HA  LYS A   9     -20.165   0.511  11.157  1.00  0.00           H  
ATOM    101  HB2 LYS A   9     -22.080   2.228  11.304  1.00  0.00           H  
ATOM    102  HB3 LYS A   9     -21.041   3.274  10.345  1.00  0.00           H  
ATOM    103  HG2 LYS A   9     -22.547   2.166   8.871  1.00  0.00           H  
ATOM    104  HG3 LYS A   9     -20.939   1.483   8.620  1.00  0.00           H  
ATOM    105  HD2 LYS A   9     -21.530  -0.425  10.034  1.00  0.00           H  
ATOM    106  HD3 LYS A   9     -23.136   0.261  10.293  1.00  0.00           H  
ATOM    107  HE2 LYS A   9     -23.582   0.107   7.890  1.00  0.00           H  
ATOM    108  HE3 LYS A   9     -21.978  -0.579   7.636  1.00  0.00           H  
ATOM    109  HZ1 LYS A   9     -22.583  -2.566   8.528  1.00  0.00           H  
ATOM    110  HZ2 LYS A   9     -24.084  -2.095   7.907  1.00  0.00           H  
ATOM    111  HZ3 LYS A   9     -23.752  -1.900   9.554  1.00  0.00           H  
ATOM    112  N   LYS A  10     -17.638   1.842  11.036  1.00  0.00           N  
ATOM    113  CA  LYS A  10     -16.374   2.173  10.389  1.00  0.00           C  
ATOM    114  C   LYS A  10     -16.136   1.284   9.172  1.00  0.00           C  
ATOM    115  O   LYS A  10     -16.385   0.079   9.214  1.00  0.00           O  
ATOM    116  CB  LYS A  10     -15.216   2.021  11.379  1.00  0.00           C  
ATOM    117  CG  LYS A  10     -15.108   0.630  11.980  1.00  0.00           C  
ATOM    118  CD  LYS A  10     -13.860   0.488  12.835  1.00  0.00           C  
ATOM    119  CE  LYS A  10     -14.072  -0.502  13.970  1.00  0.00           C  
ATOM    120  NZ  LYS A  10     -13.065  -0.327  15.054  1.00  0.00           N  
ATOM    121  H   LYS A  10     -17.631   1.517  11.961  1.00  0.00           H  
ATOM    122  HA  LYS A  10     -16.426   3.201  10.065  1.00  0.00           H  
ATOM    123  HB2 LYS A  10     -14.290   2.243  10.868  1.00  0.00           H  
ATOM    124  HB3 LYS A  10     -15.351   2.729  12.184  1.00  0.00           H  
ATOM    125  HG2 LYS A  10     -15.976   0.446  12.596  1.00  0.00           H  
ATOM    126  HG3 LYS A  10     -15.070  -0.096  11.180  1.00  0.00           H  
ATOM    127  HD2 LYS A  10     -13.047   0.139  12.215  1.00  0.00           H  
ATOM    128  HD3 LYS A  10     -13.608   1.453  13.252  1.00  0.00           H  
ATOM    129  HE2 LYS A  10     -15.059  -0.353  14.381  1.00  0.00           H  
ATOM    130  HE3 LYS A  10     -13.994  -1.504  13.576  1.00  0.00           H  
ATOM    131  HZ1 LYS A  10     -12.160  -0.753  14.771  1.00  0.00           H  
ATOM    132  HZ2 LYS A  10     -13.395  -0.788  15.926  1.00  0.00           H  
ATOM    133  HZ3 LYS A  10     -12.916   0.684  15.244  1.00  0.00           H  
ATOM    134  N   ARG A  11     -15.652   1.886   8.091  1.00  0.00           N  
ATOM    135  CA  ARG A  11     -15.381   1.149   6.863  1.00  0.00           C  
ATOM    136  C   ARG A  11     -13.879   0.993   6.643  1.00  0.00           C  
ATOM    137  O   ARG A  11     -13.072   1.486   7.432  1.00  0.00           O  
ATOM    138  CB  ARG A  11     -16.011   1.863   5.665  1.00  0.00           C  
ATOM    139  CG  ARG A  11     -17.427   1.403   5.358  1.00  0.00           C  
ATOM    140  CD  ARG A  11     -17.770   1.599   3.890  1.00  0.00           C  
ATOM    141  NE  ARG A  11     -19.207   1.747   3.679  1.00  0.00           N  
ATOM    142  CZ  ARG A  11     -20.060   0.728   3.684  1.00  0.00           C  
ATOM    143  NH1 ARG A  11     -19.622  -0.506   3.888  1.00  0.00           N  
ATOM    144  NH2 ARG A  11     -21.354   0.943   3.484  1.00  0.00           N  
ATOM    145  H   ARG A  11     -15.474   2.850   8.119  1.00  0.00           H  
ATOM    146  HA  ARG A  11     -15.823   0.169   6.960  1.00  0.00           H  
ATOM    147  HB2 ARG A  11     -16.035   2.924   5.865  1.00  0.00           H  
ATOM    148  HB3 ARG A  11     -15.400   1.683   4.793  1.00  0.00           H  
ATOM    149  HG2 ARG A  11     -17.516   0.355   5.601  1.00  0.00           H  
ATOM    150  HG3 ARG A  11     -18.118   1.974   5.960  1.00  0.00           H  
ATOM    151  HD2 ARG A  11     -17.270   2.486   3.532  1.00  0.00           H  
ATOM    152  HD3 ARG A  11     -17.421   0.741   3.335  1.00  0.00           H  
ATOM    153  HE  ARG A  11     -19.553   2.651   3.526  1.00  0.00           H  
ATOM    154 HH11 ARG A  11     -18.647  -0.671   4.040  1.00  0.00           H  
ATOM    155 HH12 ARG A  11     -20.266  -1.271   3.893  1.00  0.00           H  
ATOM    156 HH21 ARG A  11     -21.688   1.873   3.330  1.00  0.00           H  
ATOM    157 HH22 ARG A  11     -21.995   0.176   3.488  1.00  0.00           H  
ATOM    158  N   ILE A  12     -13.512   0.304   5.568  1.00  0.00           N  
ATOM    159  CA  ILE A  12     -12.108   0.083   5.245  1.00  0.00           C  
ATOM    160  C   ILE A  12     -11.333   1.396   5.238  1.00  0.00           C  
ATOM    161  O   ILE A  12     -11.778   2.406   4.692  1.00  0.00           O  
ATOM    162  CB  ILE A  12     -11.946  -0.603   3.876  1.00  0.00           C  
ATOM    163  CG1 ILE A  12     -12.720  -1.923   3.848  1.00  0.00           C  
ATOM    164  CG2 ILE A  12     -10.474  -0.839   3.572  1.00  0.00           C  
ATOM    165  CD1 ILE A  12     -12.295  -2.895   4.925  1.00  0.00           C  
ATOM    166  H   ILE A  12     -14.202  -0.064   4.978  1.00  0.00           H  
ATOM    167  HA  ILE A  12     -11.690  -0.565   6.002  1.00  0.00           H  
ATOM    168  HB  ILE A  12     -12.344   0.056   3.119  1.00  0.00           H  
ATOM    169 HG12 ILE A  12     -13.771  -1.720   3.981  1.00  0.00           H  
ATOM    170 HG13 ILE A  12     -12.568  -2.400   2.890  1.00  0.00           H  
ATOM    171 HG21 ILE A  12     -10.372  -1.230   2.571  1.00  0.00           H  
ATOM    172 HG22 ILE A  12      -9.937   0.095   3.650  1.00  0.00           H  
ATOM    173 HG23 ILE A  12     -10.070  -1.547   4.279  1.00  0.00           H  
ATOM    174 HD11 ILE A  12     -11.254  -3.149   4.791  1.00  0.00           H  
ATOM    175 HD12 ILE A  12     -12.434  -2.442   5.895  1.00  0.00           H  
ATOM    176 HD13 ILE A  12     -12.894  -3.792   4.858  1.00  0.00           H  
ATOM    177  N   PRO A  13     -10.143   1.385   5.857  1.00  0.00           N  
ATOM    178  CA  PRO A  13      -9.279   2.566   5.934  1.00  0.00           C  
ATOM    179  C   PRO A  13      -8.485   2.788   4.652  1.00  0.00           C  
ATOM    180  O   PRO A  13      -8.733   2.137   3.636  1.00  0.00           O  
ATOM    181  CB  PRO A  13      -8.337   2.242   7.097  1.00  0.00           C  
ATOM    182  CG  PRO A  13      -8.293   0.754   7.144  1.00  0.00           C  
ATOM    183  CD  PRO A  13      -9.550   0.217   6.530  1.00  0.00           C  
ATOM    184  HA  PRO A  13      -9.844   3.457   6.165  1.00  0.00           H  
ATOM    185  HB2 PRO A  13      -7.361   2.661   6.900  1.00  0.00           H  
ATOM    186  HB3 PRO A  13      -8.734   2.654   8.012  1.00  0.00           H  
ATOM    187  HG2 PRO A  13      -7.448   0.393   6.578  1.00  0.00           H  
ATOM    188  HG3 PRO A  13      -8.228   0.421   8.170  1.00  0.00           H  
ATOM    189  HD2 PRO A  13      -9.284  -0.547   5.814  1.00  0.00           H  
ATOM    190  HD3 PRO A  13     -10.222  -0.181   7.276  1.00  0.00           H  
ATOM    191  N   TYR A  14      -7.529   3.709   4.705  1.00  0.00           N  
ATOM    192  CA  TYR A  14      -6.700   4.018   3.546  1.00  0.00           C  
ATOM    193  C   TYR A  14      -7.542   4.593   2.411  1.00  0.00           C  
ATOM    194  O   TYR A  14      -8.314   3.879   1.772  1.00  0.00           O  
ATOM    195  CB  TYR A  14      -5.968   2.763   3.068  1.00  0.00           C  
ATOM    196  CG  TYR A  14      -5.284   2.000   4.179  1.00  0.00           C  
ATOM    197  CD1 TYR A  14      -4.217   2.555   4.875  1.00  0.00           C  
ATOM    198  CD2 TYR A  14      -5.705   0.724   4.534  1.00  0.00           C  
ATOM    199  CE1 TYR A  14      -3.589   1.861   5.891  1.00  0.00           C  
ATOM    200  CE2 TYR A  14      -5.083   0.024   5.549  1.00  0.00           C  
ATOM    201  CZ  TYR A  14      -4.026   0.596   6.225  1.00  0.00           C  
ATOM    202  OH  TYR A  14      -3.403  -0.099   7.236  1.00  0.00           O  
ATOM    203  H   TYR A  14      -7.379   4.195   5.543  1.00  0.00           H  
ATOM    204  HA  TYR A  14      -5.970   4.756   3.847  1.00  0.00           H  
ATOM    205  HB2 TYR A  14      -6.676   2.099   2.597  1.00  0.00           H  
ATOM    206  HB3 TYR A  14      -5.215   3.047   2.347  1.00  0.00           H  
ATOM    207  HD1 TYR A  14      -3.877   3.546   4.611  1.00  0.00           H  
ATOM    208  HD2 TYR A  14      -6.533   0.278   4.002  1.00  0.00           H  
ATOM    209  HE1 TYR A  14      -2.761   2.309   6.421  1.00  0.00           H  
ATOM    210  HE2 TYR A  14      -5.425  -0.967   5.810  1.00  0.00           H  
ATOM    211  HH  TYR A  14      -4.012  -0.746   7.601  1.00  0.00           H  
ATOM    212  N   SER A  15      -7.386   5.891   2.166  1.00  0.00           N  
ATOM    213  CA  SER A  15      -8.133   6.564   1.111  1.00  0.00           C  
ATOM    214  C   SER A  15      -7.741   6.025  -0.262  1.00  0.00           C  
ATOM    215  O   SER A  15      -6.715   5.361  -0.412  1.00  0.00           O  
ATOM    216  CB  SER A  15      -7.888   8.073   1.167  1.00  0.00           C  
ATOM    217  OG  SER A  15      -8.750   8.696   2.104  1.00  0.00           O  
ATOM    218  H   SER A  15      -6.755   6.407   2.710  1.00  0.00           H  
ATOM    219  HA  SER A  15      -9.183   6.373   1.274  1.00  0.00           H  
ATOM    220  HB2 SER A  15      -6.865   8.259   1.459  1.00  0.00           H  
ATOM    221  HB3 SER A  15      -8.067   8.501   0.191  1.00  0.00           H  
ATOM    222  HG  SER A  15      -9.277   9.364   1.659  1.00  0.00           H  
ATOM    223  N   LYS A  16      -8.567   6.314  -1.262  1.00  0.00           N  
ATOM    224  CA  LYS A  16      -8.309   5.861  -2.623  1.00  0.00           C  
ATOM    225  C   LYS A  16      -6.892   6.221  -3.057  1.00  0.00           C  
ATOM    226  O   LYS A  16      -6.196   5.412  -3.669  1.00  0.00           O  
ATOM    227  CB  LYS A  16      -9.322   6.479  -3.589  1.00  0.00           C  
ATOM    228  CG  LYS A  16     -10.758   6.073  -3.306  1.00  0.00           C  
ATOM    229  CD  LYS A  16     -11.738   7.153  -3.732  1.00  0.00           C  
ATOM    230  CE  LYS A  16     -13.124   6.907  -3.158  1.00  0.00           C  
ATOM    231  NZ  LYS A  16     -14.138   7.828  -3.742  1.00  0.00           N  
ATOM    232  H   LYS A  16      -9.370   6.847  -1.079  1.00  0.00           H  
ATOM    233  HA  LYS A  16      -8.416   4.787  -2.641  1.00  0.00           H  
ATOM    234  HB2 LYS A  16      -9.255   7.555  -3.523  1.00  0.00           H  
ATOM    235  HB3 LYS A  16      -9.075   6.172  -4.595  1.00  0.00           H  
ATOM    236  HG2 LYS A  16     -10.981   5.166  -3.850  1.00  0.00           H  
ATOM    237  HG3 LYS A  16     -10.871   5.895  -2.246  1.00  0.00           H  
ATOM    238  HD2 LYS A  16     -11.380   8.110  -3.382  1.00  0.00           H  
ATOM    239  HD3 LYS A  16     -11.801   7.164  -4.811  1.00  0.00           H  
ATOM    240  HE2 LYS A  16     -13.412   5.889  -3.369  1.00  0.00           H  
ATOM    241  HE3 LYS A  16     -13.088   7.056  -2.088  1.00  0.00           H  
ATOM    242  HZ1 LYS A  16     -15.034   7.322  -3.895  1.00  0.00           H  
ATOM    243  HZ2 LYS A  16     -13.802   8.198  -4.653  1.00  0.00           H  
ATOM    244  HZ3 LYS A  16     -14.309   8.626  -3.098  1.00  0.00           H  
ATOM    245  N   GLY A  17      -6.471   7.440  -2.735  1.00  0.00           N  
ATOM    246  CA  GLY A  17      -5.138   7.884  -3.098  1.00  0.00           C  
ATOM    247  C   GLY A  17      -4.051   7.095  -2.396  1.00  0.00           C  
ATOM    248  O   GLY A  17      -3.033   6.757  -2.999  1.00  0.00           O  
ATOM    249  H   GLY A  17      -7.070   8.042  -2.246  1.00  0.00           H  
ATOM    250  HA2 GLY A  17      -5.013   7.778  -4.166  1.00  0.00           H  
ATOM    251  HA3 GLY A  17      -5.035   8.927  -2.837  1.00  0.00           H  
ATOM    252  N   GLN A  18      -4.268   6.801  -1.118  1.00  0.00           N  
ATOM    253  CA  GLN A  18      -3.297   6.048  -0.333  1.00  0.00           C  
ATOM    254  C   GLN A  18      -3.162   4.622  -0.856  1.00  0.00           C  
ATOM    255  O   GLN A  18      -2.053   4.128  -1.063  1.00  0.00           O  
ATOM    256  CB  GLN A  18      -3.708   6.027   1.141  1.00  0.00           C  
ATOM    257  CG  GLN A  18      -3.457   7.342   1.861  1.00  0.00           C  
ATOM    258  CD  GLN A  18      -3.830   7.283   3.330  1.00  0.00           C  
ATOM    259  OE1 GLN A  18      -4.526   8.161   3.841  1.00  0.00           O  
ATOM    260  NE2 GLN A  18      -3.369   6.245   4.017  1.00  0.00           N  
ATOM    261  H   GLN A  18      -5.099   7.098  -0.693  1.00  0.00           H  
ATOM    262  HA  GLN A  18      -2.342   6.543  -0.423  1.00  0.00           H  
ATOM    263  HB2 GLN A  18      -4.762   5.801   1.205  1.00  0.00           H  
ATOM    264  HB3 GLN A  18      -3.150   5.252   1.646  1.00  0.00           H  
ATOM    265  HG2 GLN A  18      -2.408   7.586   1.783  1.00  0.00           H  
ATOM    266  HG3 GLN A  18      -4.043   8.115   1.386  1.00  0.00           H  
ATOM    267 HE21 GLN A  18      -2.819   5.584   3.544  1.00  0.00           H  
ATOM    268 HE22 GLN A  18      -3.594   6.182   4.968  1.00  0.00           H  
ATOM    269  N   LEU A  19      -4.297   3.965  -1.067  1.00  0.00           N  
ATOM    270  CA  LEU A  19      -4.306   2.594  -1.566  1.00  0.00           C  
ATOM    271  C   LEU A  19      -3.788   2.533  -3.000  1.00  0.00           C  
ATOM    272  O   LEU A  19      -3.314   1.493  -3.455  1.00  0.00           O  
ATOM    273  CB  LEU A  19      -5.720   2.015  -1.497  1.00  0.00           C  
ATOM    274  CG  LEU A  19      -6.327   1.890  -0.099  1.00  0.00           C  
ATOM    275  CD1 LEU A  19      -7.840   1.753  -0.184  1.00  0.00           C  
ATOM    276  CD2 LEU A  19      -5.724   0.705   0.640  1.00  0.00           C  
ATOM    277  H   LEU A  19      -5.150   4.411  -0.883  1.00  0.00           H  
ATOM    278  HA  LEU A  19      -3.655   2.008  -0.936  1.00  0.00           H  
ATOM    279  HB2 LEU A  19      -6.367   2.650  -2.083  1.00  0.00           H  
ATOM    280  HB3 LEU A  19      -5.694   1.028  -1.937  1.00  0.00           H  
ATOM    281  HG  LEU A  19      -6.105   2.786   0.464  1.00  0.00           H  
ATOM    282 HD11 LEU A  19      -8.252   2.620  -0.678  1.00  0.00           H  
ATOM    283 HD12 LEU A  19      -8.250   1.676   0.811  1.00  0.00           H  
ATOM    284 HD13 LEU A  19      -8.090   0.866  -0.746  1.00  0.00           H  
ATOM    285 HD21 LEU A  19      -5.697  -0.153  -0.016  1.00  0.00           H  
ATOM    286 HD22 LEU A  19      -6.327   0.476   1.507  1.00  0.00           H  
ATOM    287 HD23 LEU A  19      -4.720   0.950   0.954  1.00  0.00           H  
ATOM    288  N   ARG A  20      -3.882   3.656  -3.705  1.00  0.00           N  
ATOM    289  CA  ARG A  20      -3.422   3.730  -5.087  1.00  0.00           C  
ATOM    290  C   ARG A  20      -1.958   3.313  -5.196  1.00  0.00           C  
ATOM    291  O   ARG A  20      -1.554   2.683  -6.172  1.00  0.00           O  
ATOM    292  CB  ARG A  20      -3.601   5.149  -5.630  1.00  0.00           C  
ATOM    293  CG  ARG A  20      -3.581   5.226  -7.148  1.00  0.00           C  
ATOM    294  CD  ARG A  20      -4.873   4.695  -7.750  1.00  0.00           C  
ATOM    295  NE  ARG A  20      -5.126   5.249  -9.077  1.00  0.00           N  
ATOM    296  CZ  ARG A  20      -6.268   5.085  -9.736  1.00  0.00           C  
ATOM    297  NH1 ARG A  20      -7.256   4.387  -9.194  1.00  0.00           N  
ATOM    298  NH2 ARG A  20      -6.423   5.620 -10.941  1.00  0.00           N  
ATOM    299  H   ARG A  20      -4.270   4.453  -3.287  1.00  0.00           H  
ATOM    300  HA  ARG A  20      -4.022   3.051  -5.673  1.00  0.00           H  
ATOM    301  HB2 ARG A  20      -4.548   5.538  -5.285  1.00  0.00           H  
ATOM    302  HB3 ARG A  20      -2.805   5.770  -5.249  1.00  0.00           H  
ATOM    303  HG2 ARG A  20      -3.456   6.257  -7.445  1.00  0.00           H  
ATOM    304  HG3 ARG A  20      -2.753   4.640  -7.518  1.00  0.00           H  
ATOM    305  HD2 ARG A  20      -4.803   3.620  -7.827  1.00  0.00           H  
ATOM    306  HD3 ARG A  20      -5.692   4.957  -7.098  1.00  0.00           H  
ATOM    307  HE  ARG A  20      -4.410   5.768  -9.497  1.00  0.00           H  
ATOM    308 HH11 ARG A  20      -7.142   3.984  -8.286  1.00  0.00           H  
ATOM    309 HH12 ARG A  20      -8.115   4.266  -9.691  1.00  0.00           H  
ATOM    310 HH21 ARG A  20      -5.681   6.147 -11.353  1.00  0.00           H  
ATOM    311 HH22 ARG A  20      -7.283   5.496 -11.436  1.00  0.00           H  
ATOM    312  N   GLU A  21      -1.170   3.670  -4.187  1.00  0.00           N  
ATOM    313  CA  GLU A  21       0.249   3.334  -4.171  1.00  0.00           C  
ATOM    314  C   GLU A  21       0.472   1.944  -3.583  1.00  0.00           C  
ATOM    315  O   GLU A  21       1.328   1.190  -4.049  1.00  0.00           O  
ATOM    316  CB  GLU A  21       1.033   4.372  -3.365  1.00  0.00           C  
ATOM    317  CG  GLU A  21       0.907   5.786  -3.908  1.00  0.00           C  
ATOM    318  CD  GLU A  21       1.242   5.876  -5.384  1.00  0.00           C  
ATOM    319  OE1 GLU A  21       2.438   5.773  -5.729  1.00  0.00           O  
ATOM    320  OE2 GLU A  21       0.308   6.050  -6.195  1.00  0.00           O  
ATOM    321  H   GLU A  21      -1.551   4.172  -3.436  1.00  0.00           H  
ATOM    322  HA  GLU A  21       0.603   3.341  -5.191  1.00  0.00           H  
ATOM    323  HB2 GLU A  21       0.674   4.366  -2.347  1.00  0.00           H  
ATOM    324  HB3 GLU A  21       2.078   4.099  -3.371  1.00  0.00           H  
ATOM    325  HG2 GLU A  21      -0.108   6.124  -3.764  1.00  0.00           H  
ATOM    326  HG3 GLU A  21       1.580   6.429  -3.361  1.00  0.00           H  
ATOM    327  N   LEU A  22      -0.303   1.610  -2.557  1.00  0.00           N  
ATOM    328  CA  LEU A  22      -0.191   0.311  -1.904  1.00  0.00           C  
ATOM    329  C   LEU A  22      -0.502  -0.818  -2.881  1.00  0.00           C  
ATOM    330  O   LEU A  22       0.274  -1.764  -3.018  1.00  0.00           O  
ATOM    331  CB  LEU A  22      -1.138   0.238  -0.704  1.00  0.00           C  
ATOM    332  CG  LEU A  22      -0.781   1.128   0.487  1.00  0.00           C  
ATOM    333  CD1 LEU A  22      -1.928   1.167   1.485  1.00  0.00           C  
ATOM    334  CD2 LEU A  22       0.495   0.638   1.156  1.00  0.00           C  
ATOM    335  H   LEU A  22      -0.967   2.253  -2.231  1.00  0.00           H  
ATOM    336  HA  LEU A  22       0.826   0.201  -1.557  1.00  0.00           H  
ATOM    337  HB2 LEU A  22      -2.123   0.518  -1.043  1.00  0.00           H  
ATOM    338  HB3 LEU A  22      -1.155  -0.787  -0.360  1.00  0.00           H  
ATOM    339  HG  LEU A  22      -0.610   2.136   0.136  1.00  0.00           H  
ATOM    340 HD11 LEU A  22      -1.542   1.019   2.483  1.00  0.00           H  
ATOM    341 HD12 LEU A  22      -2.635   0.385   1.253  1.00  0.00           H  
ATOM    342 HD13 LEU A  22      -2.421   2.126   1.429  1.00  0.00           H  
ATOM    343 HD21 LEU A  22       0.304  -0.305   1.647  1.00  0.00           H  
ATOM    344 HD22 LEU A  22       0.820   1.365   1.887  1.00  0.00           H  
ATOM    345 HD23 LEU A  22       1.264   0.507   0.410  1.00  0.00           H  
ATOM    346  N   GLU A  23      -1.640  -0.711  -3.559  1.00  0.00           N  
ATOM    347  CA  GLU A  23      -2.052  -1.723  -4.524  1.00  0.00           C  
ATOM    348  C   GLU A  23      -1.068  -1.797  -5.688  1.00  0.00           C  
ATOM    349  O   GLU A  23      -0.773  -2.879  -6.198  1.00  0.00           O  
ATOM    350  CB  GLU A  23      -3.457  -1.418  -5.049  1.00  0.00           C  
ATOM    351  CG  GLU A  23      -4.521  -1.398  -3.964  1.00  0.00           C  
ATOM    352  CD  GLU A  23      -5.859  -0.893  -4.468  1.00  0.00           C  
ATOM    353  OE1 GLU A  23      -5.897   0.214  -5.045  1.00  0.00           O  
ATOM    354  OE2 GLU A  23      -6.868  -1.606  -4.286  1.00  0.00           O  
ATOM    355  H   GLU A  23      -2.217   0.066  -3.406  1.00  0.00           H  
ATOM    356  HA  GLU A  23      -2.066  -2.677  -4.019  1.00  0.00           H  
ATOM    357  HB2 GLU A  23      -3.446  -0.452  -5.532  1.00  0.00           H  
ATOM    358  HB3 GLU A  23      -3.728  -2.170  -5.775  1.00  0.00           H  
ATOM    359  HG2 GLU A  23      -4.651  -2.401  -3.587  1.00  0.00           H  
ATOM    360  HG3 GLU A  23      -4.188  -0.754  -3.163  1.00  0.00           H  
ATOM    361  N   ARG A  24      -0.564  -0.640  -6.103  1.00  0.00           N  
ATOM    362  CA  ARG A  24       0.386  -0.573  -7.208  1.00  0.00           C  
ATOM    363  C   ARG A  24       1.695  -1.266  -6.842  1.00  0.00           C  
ATOM    364  O   ARG A  24       2.090  -2.241  -7.480  1.00  0.00           O  
ATOM    365  CB  ARG A  24       0.657   0.884  -7.587  1.00  0.00           C  
ATOM    366  CG  ARG A  24       1.793   1.053  -8.583  1.00  0.00           C  
ATOM    367  CD  ARG A  24       1.489   2.147  -9.594  1.00  0.00           C  
ATOM    368  NE  ARG A  24       0.850   1.619 -10.797  1.00  0.00           N  
ATOM    369  CZ  ARG A  24       1.480   0.871 -11.696  1.00  0.00           C  
ATOM    370  NH1 ARG A  24       2.759   0.565 -11.529  1.00  0.00           N  
ATOM    371  NH2 ARG A  24       0.831   0.428 -12.764  1.00  0.00           N  
ATOM    372  H   ARG A  24      -0.837   0.189  -5.657  1.00  0.00           H  
ATOM    373  HA  ARG A  24      -0.053  -1.080  -8.054  1.00  0.00           H  
ATOM    374  HB2 ARG A  24      -0.239   1.303  -8.022  1.00  0.00           H  
ATOM    375  HB3 ARG A  24       0.905   1.436  -6.693  1.00  0.00           H  
ATOM    376  HG2 ARG A  24       2.693   1.314  -8.046  1.00  0.00           H  
ATOM    377  HG3 ARG A  24       1.941   0.121  -9.107  1.00  0.00           H  
ATOM    378  HD2 ARG A  24       0.831   2.870  -9.136  1.00  0.00           H  
ATOM    379  HD3 ARG A  24       2.415   2.629  -9.871  1.00  0.00           H  
ATOM    380  HE  ARG A  24      -0.095   1.834 -10.940  1.00  0.00           H  
ATOM    381 HH11 ARG A  24       3.251   0.897 -10.724  1.00  0.00           H  
ATOM    382 HH12 ARG A  24       3.231   0.001 -12.207  1.00  0.00           H  
ATOM    383 HH21 ARG A  24      -0.134   0.657 -12.893  1.00  0.00           H  
ATOM    384 HH22 ARG A  24       1.306  -0.134 -13.440  1.00  0.00           H  
ATOM    385  N   GLU A  25       2.362  -0.755  -5.812  1.00  0.00           N  
ATOM    386  CA  GLU A  25       3.627  -1.325  -5.363  1.00  0.00           C  
ATOM    387  C   GLU A  25       3.484  -2.820  -5.090  1.00  0.00           C  
ATOM    388  O   GLU A  25       4.398  -3.601  -5.355  1.00  0.00           O  
ATOM    389  CB  GLU A  25       4.115  -0.610  -4.102  1.00  0.00           C  
ATOM    390  CG  GLU A  25       4.929   0.641  -4.389  1.00  0.00           C  
ATOM    391  CD  GLU A  25       4.334   1.482  -5.501  1.00  0.00           C  
ATOM    392  OE1 GLU A  25       4.675   1.236  -6.677  1.00  0.00           O  
ATOM    393  OE2 GLU A  25       3.528   2.385  -5.196  1.00  0.00           O  
ATOM    394  H   GLU A  25       1.995   0.023  -5.343  1.00  0.00           H  
ATOM    395  HA  GLU A  25       4.352  -1.184  -6.150  1.00  0.00           H  
ATOM    396  HB2 GLU A  25       3.259  -0.329  -3.507  1.00  0.00           H  
ATOM    397  HB3 GLU A  25       4.730  -1.291  -3.532  1.00  0.00           H  
ATOM    398  HG2 GLU A  25       4.974   1.239  -3.491  1.00  0.00           H  
ATOM    399  HG3 GLU A  25       5.928   0.347  -4.675  1.00  0.00           H  
ATOM    400  N   TYR A  26       2.330  -3.210  -4.559  1.00  0.00           N  
ATOM    401  CA  TYR A  26       2.067  -4.610  -4.247  1.00  0.00           C  
ATOM    402  C   TYR A  26       1.992  -5.447  -5.520  1.00  0.00           C  
ATOM    403  O   TYR A  26       2.625  -6.497  -5.624  1.00  0.00           O  
ATOM    404  CB  TYR A  26       0.764  -4.742  -3.458  1.00  0.00           C  
ATOM    405  CG  TYR A  26       0.327  -6.174  -3.246  1.00  0.00           C  
ATOM    406  CD1 TYR A  26       1.144  -7.079  -2.580  1.00  0.00           C  
ATOM    407  CD2 TYR A  26      -0.903  -6.623  -3.713  1.00  0.00           C  
ATOM    408  CE1 TYR A  26       0.749  -8.388  -2.385  1.00  0.00           C  
ATOM    409  CE2 TYR A  26      -1.306  -7.930  -3.521  1.00  0.00           C  
ATOM    410  CZ  TYR A  26      -0.476  -8.809  -2.857  1.00  0.00           C  
ATOM    411  OH  TYR A  26      -0.874 -10.112  -2.664  1.00  0.00           O  
ATOM    412  H   TYR A  26       1.640  -2.541  -4.371  1.00  0.00           H  
ATOM    413  HA  TYR A  26       2.883  -4.973  -3.639  1.00  0.00           H  
ATOM    414  HB2 TYR A  26       0.890  -4.288  -2.488  1.00  0.00           H  
ATOM    415  HB3 TYR A  26      -0.025  -4.230  -3.991  1.00  0.00           H  
ATOM    416  HD1 TYR A  26       2.104  -6.747  -2.212  1.00  0.00           H  
ATOM    417  HD2 TYR A  26      -1.550  -5.932  -4.234  1.00  0.00           H  
ATOM    418  HE1 TYR A  26       1.398  -9.077  -1.864  1.00  0.00           H  
ATOM    419  HE2 TYR A  26      -2.266  -8.259  -3.891  1.00  0.00           H  
ATOM    420  HH  TYR A  26      -1.257 -10.453  -3.476  1.00  0.00           H  
ATOM    421  N   ALA A  27       1.213  -4.973  -6.487  1.00  0.00           N  
ATOM    422  CA  ALA A  27       1.056  -5.675  -7.755  1.00  0.00           C  
ATOM    423  C   ALA A  27       2.398  -5.843  -8.459  1.00  0.00           C  
ATOM    424  O   ALA A  27       2.592  -6.783  -9.229  1.00  0.00           O  
ATOM    425  CB  ALA A  27       0.076  -4.933  -8.651  1.00  0.00           C  
ATOM    426  H   ALA A  27       0.734  -4.131  -6.345  1.00  0.00           H  
ATOM    427  HA  ALA A  27       0.645  -6.653  -7.546  1.00  0.00           H  
ATOM    428  HB1 ALA A  27       0.610  -4.500  -9.485  1.00  0.00           H  
ATOM    429  HB2 ALA A  27      -0.669  -5.622  -9.019  1.00  0.00           H  
ATOM    430  HB3 ALA A  27      -0.405  -4.149  -8.086  1.00  0.00           H  
ATOM    431  N   ALA A  28       3.321  -4.926  -8.190  1.00  0.00           N  
ATOM    432  CA  ALA A  28       4.645  -4.974  -8.797  1.00  0.00           C  
ATOM    433  C   ALA A  28       5.554  -5.949  -8.057  1.00  0.00           C  
ATOM    434  O   ALA A  28       6.371  -6.637  -8.667  1.00  0.00           O  
ATOM    435  CB  ALA A  28       5.266  -3.585  -8.821  1.00  0.00           C  
ATOM    436  H   ALA A  28       3.107  -4.201  -7.567  1.00  0.00           H  
ATOM    437  HA  ALA A  28       4.532  -5.308  -9.819  1.00  0.00           H  
ATOM    438  HB1 ALA A  28       6.291  -3.655  -9.155  1.00  0.00           H  
ATOM    439  HB2 ALA A  28       4.709  -2.953  -9.496  1.00  0.00           H  
ATOM    440  HB3 ALA A  28       5.240  -3.163  -7.827  1.00  0.00           H  
ATOM    441  N   ASN A  29       5.406  -6.003  -6.737  1.00  0.00           N  
ATOM    442  CA  ASN A  29       6.215  -6.893  -5.913  1.00  0.00           C  
ATOM    443  C   ASN A  29       5.517  -7.194  -4.590  1.00  0.00           C  
ATOM    444  O   ASN A  29       5.195  -6.286  -3.824  1.00  0.00           O  
ATOM    445  CB  ASN A  29       7.587  -6.271  -5.648  1.00  0.00           C  
ATOM    446  CG  ASN A  29       7.520  -4.762  -5.503  1.00  0.00           C  
ATOM    447  OD1 ASN A  29       7.917  -4.023  -6.404  1.00  0.00           O  
ATOM    448  ND2 ASN A  29       7.015  -4.299  -4.366  1.00  0.00           N  
ATOM    449  H   ASN A  29       4.738  -5.429  -6.307  1.00  0.00           H  
ATOM    450  HA  ASN A  29       6.348  -7.817  -6.455  1.00  0.00           H  
ATOM    451  HB2 ASN A  29       7.992  -6.682  -4.734  1.00  0.00           H  
ATOM    452  HB3 ASN A  29       8.248  -6.507  -6.468  1.00  0.00           H  
ATOM    453 HD21 ASN A  29       6.719  -4.947  -3.693  1.00  0.00           H  
ATOM    454 HD22 ASN A  29       6.960  -3.328  -4.246  1.00  0.00           H  
ATOM    455  N   LYS A  30       5.286  -8.476  -4.328  1.00  0.00           N  
ATOM    456  CA  LYS A  30       4.628  -8.899  -3.097  1.00  0.00           C  
ATOM    457  C   LYS A  30       5.318  -8.299  -1.877  1.00  0.00           C  
ATOM    458  O   LYS A  30       4.669  -7.965  -0.885  1.00  0.00           O  
ATOM    459  CB  LYS A  30       4.624 -10.426  -2.995  1.00  0.00           C  
ATOM    460  CG  LYS A  30       3.983 -11.114  -4.189  1.00  0.00           C  
ATOM    461  CD  LYS A  30       2.497 -10.811  -4.274  1.00  0.00           C  
ATOM    462  CE  LYS A  30       1.933 -11.172  -5.640  1.00  0.00           C  
ATOM    463  NZ  LYS A  30       2.026 -12.633  -5.911  1.00  0.00           N  
ATOM    464  H   LYS A  30       5.566  -9.155  -4.978  1.00  0.00           H  
ATOM    465  HA  LYS A  30       3.608  -8.547  -3.128  1.00  0.00           H  
ATOM    466  HB2 LYS A  30       5.644 -10.772  -2.912  1.00  0.00           H  
ATOM    467  HB3 LYS A  30       4.082 -10.714  -2.106  1.00  0.00           H  
ATOM    468  HG2 LYS A  30       4.463 -10.768  -5.092  1.00  0.00           H  
ATOM    469  HG3 LYS A  30       4.119 -12.182  -4.093  1.00  0.00           H  
ATOM    470  HD2 LYS A  30       1.977 -11.384  -3.521  1.00  0.00           H  
ATOM    471  HD3 LYS A  30       2.342  -9.756  -4.097  1.00  0.00           H  
ATOM    472  HE2 LYS A  30       0.896 -10.873  -5.677  1.00  0.00           H  
ATOM    473  HE3 LYS A  30       2.488 -10.637  -6.397  1.00  0.00           H  
ATOM    474  HZ1 LYS A  30       1.546 -12.862  -6.805  1.00  0.00           H  
ATOM    475  HZ2 LYS A  30       1.575 -13.168  -5.142  1.00  0.00           H  
ATOM    476  HZ3 LYS A  30       3.023 -12.921  -5.981  1.00  0.00           H  
ATOM    477  N   PHE A  31       6.638  -8.165  -1.956  1.00  0.00           N  
ATOM    478  CA  PHE A  31       7.417  -7.604  -0.858  1.00  0.00           C  
ATOM    479  C   PHE A  31       8.245  -6.413  -1.330  1.00  0.00           C  
ATOM    480  O   PHE A  31       9.138  -6.557  -2.165  1.00  0.00           O  
ATOM    481  CB  PHE A  31       8.335  -8.672  -0.258  1.00  0.00           C  
ATOM    482  CG  PHE A  31       7.601  -9.718   0.531  1.00  0.00           C  
ATOM    483  CD1 PHE A  31       7.260  -9.493   1.855  1.00  0.00           C  
ATOM    484  CD2 PHE A  31       7.253 -10.927  -0.050  1.00  0.00           C  
ATOM    485  CE1 PHE A  31       6.586 -10.455   2.584  1.00  0.00           C  
ATOM    486  CE2 PHE A  31       6.579 -11.892   0.674  1.00  0.00           C  
ATOM    487  CZ  PHE A  31       6.244 -11.655   1.992  1.00  0.00           C  
ATOM    488  H   PHE A  31       7.099  -8.450  -2.773  1.00  0.00           H  
ATOM    489  HA  PHE A  31       6.726  -7.269  -0.100  1.00  0.00           H  
ATOM    490  HB2 PHE A  31       8.864  -9.170  -1.056  1.00  0.00           H  
ATOM    491  HB3 PHE A  31       9.047  -8.196   0.399  1.00  0.00           H  
ATOM    492  HD1 PHE A  31       7.526  -8.555   2.319  1.00  0.00           H  
ATOM    493  HD2 PHE A  31       7.514 -11.113  -1.083  1.00  0.00           H  
ATOM    494  HE1 PHE A  31       6.325 -10.267   3.615  1.00  0.00           H  
ATOM    495  HE2 PHE A  31       6.313 -12.829   0.208  1.00  0.00           H  
ATOM    496  HZ  PHE A  31       5.718 -12.408   2.560  1.00  0.00           H  
ATOM    497  N   ILE A  32       7.940  -5.237  -0.791  1.00  0.00           N  
ATOM    498  CA  ILE A  32       8.656  -4.021  -1.156  1.00  0.00           C  
ATOM    499  C   ILE A  32      10.039  -3.984  -0.516  1.00  0.00           C  
ATOM    500  O   ILE A  32      10.413  -4.886   0.235  1.00  0.00           O  
ATOM    501  CB  ILE A  32       7.874  -2.761  -0.739  1.00  0.00           C  
ATOM    502  CG1 ILE A  32       7.736  -2.702   0.784  1.00  0.00           C  
ATOM    503  CG2 ILE A  32       6.505  -2.743  -1.402  1.00  0.00           C  
ATOM    504  CD1 ILE A  32       6.992  -1.480   1.276  1.00  0.00           C  
ATOM    505  H   ILE A  32       7.218  -5.187  -0.131  1.00  0.00           H  
ATOM    506  HA  ILE A  32       8.768  -4.011  -2.231  1.00  0.00           H  
ATOM    507  HB  ILE A  32       8.423  -1.896  -1.077  1.00  0.00           H  
ATOM    508 HG12 ILE A  32       7.202  -3.574   1.125  1.00  0.00           H  
ATOM    509 HG13 ILE A  32       8.721  -2.692   1.227  1.00  0.00           H  
ATOM    510 HG21 ILE A  32       5.739  -2.841  -0.647  1.00  0.00           H  
ATOM    511 HG22 ILE A  32       6.373  -1.810  -1.928  1.00  0.00           H  
ATOM    512 HG23 ILE A  32       6.431  -3.564  -2.099  1.00  0.00           H  
ATOM    513 HD11 ILE A  32       7.086  -1.409   2.349  1.00  0.00           H  
ATOM    514 HD12 ILE A  32       7.407  -0.596   0.817  1.00  0.00           H  
ATOM    515 HD13 ILE A  32       5.947  -1.565   1.012  1.00  0.00           H  
ATOM    516  N   THR A  33      10.795  -2.932  -0.815  1.00  0.00           N  
ATOM    517  CA  THR A  33      12.137  -2.776  -0.269  1.00  0.00           C  
ATOM    518  C   THR A  33      12.185  -1.651   0.759  1.00  0.00           C  
ATOM    519  O   THR A  33      11.321  -0.773   0.775  1.00  0.00           O  
ATOM    520  CB  THR A  33      13.166  -2.486  -1.378  1.00  0.00           C  
ATOM    521  OG1 THR A  33      14.418  -2.105  -0.798  1.00  0.00           O  
ATOM    522  CG2 THR A  33      12.671  -1.381  -2.299  1.00  0.00           C  
ATOM    523  H   THR A  33      10.441  -2.247  -1.419  1.00  0.00           H  
ATOM    524  HA  THR A  33      12.411  -3.703   0.214  1.00  0.00           H  
ATOM    525  HB  THR A  33      13.306  -3.385  -1.962  1.00  0.00           H  
ATOM    526  HG1 THR A  33      15.136  -2.412  -1.357  1.00  0.00           H  
ATOM    527 HG21 THR A  33      11.795  -0.919  -1.869  1.00  0.00           H  
ATOM    528 HG22 THR A  33      12.421  -1.800  -3.262  1.00  0.00           H  
ATOM    529 HG23 THR A  33      13.446  -0.639  -2.419  1.00  0.00           H  
ATOM    530  N   LYS A  34      13.199  -1.681   1.616  1.00  0.00           N  
ATOM    531  CA  LYS A  34      13.361  -0.663   2.647  1.00  0.00           C  
ATOM    532  C   LYS A  34      13.303   0.737   2.044  1.00  0.00           C  
ATOM    533  O   LYS A  34      12.842   1.681   2.685  1.00  0.00           O  
ATOM    534  CB  LYS A  34      14.690  -0.858   3.382  1.00  0.00           C  
ATOM    535  CG  LYS A  34      14.574  -1.712   4.632  1.00  0.00           C  
ATOM    536  CD  LYS A  34      15.935  -1.986   5.249  1.00  0.00           C  
ATOM    537  CE  LYS A  34      16.673  -3.088   4.504  1.00  0.00           C  
ATOM    538  NZ  LYS A  34      17.915  -3.501   5.215  1.00  0.00           N  
ATOM    539  H   LYS A  34      13.856  -2.407   1.554  1.00  0.00           H  
ATOM    540  HA  LYS A  34      12.551  -0.772   3.352  1.00  0.00           H  
ATOM    541  HB2 LYS A  34      15.392  -1.332   2.711  1.00  0.00           H  
ATOM    542  HB3 LYS A  34      15.075   0.110   3.667  1.00  0.00           H  
ATOM    543  HG2 LYS A  34      13.960  -1.195   5.355  1.00  0.00           H  
ATOM    544  HG3 LYS A  34      14.110  -2.654   4.372  1.00  0.00           H  
ATOM    545  HD2 LYS A  34      16.526  -1.083   5.211  1.00  0.00           H  
ATOM    546  HD3 LYS A  34      15.800  -2.286   6.278  1.00  0.00           H  
ATOM    547  HE2 LYS A  34      16.020  -3.942   4.412  1.00  0.00           H  
ATOM    548  HE3 LYS A  34      16.934  -2.727   3.521  1.00  0.00           H  
ATOM    549  HZ1 LYS A  34      18.412  -4.233   4.667  1.00  0.00           H  
ATOM    550  HZ2 LYS A  34      17.680  -3.886   6.152  1.00  0.00           H  
ATOM    551  HZ3 LYS A  34      18.547  -2.684   5.335  1.00  0.00           H  
ATOM    552  N   ASP A  35      13.771   0.862   0.807  1.00  0.00           N  
ATOM    553  CA  ASP A  35      13.770   2.146   0.115  1.00  0.00           C  
ATOM    554  C   ASP A  35      12.356   2.536  -0.305  1.00  0.00           C  
ATOM    555  O   ASP A  35      11.992   3.712  -0.285  1.00  0.00           O  
ATOM    556  CB  ASP A  35      14.682   2.091  -1.111  1.00  0.00           C  
ATOM    557  CG  ASP A  35      15.272   3.444  -1.456  1.00  0.00           C  
ATOM    558  OD1 ASP A  35      16.082   3.959  -0.658  1.00  0.00           O  
ATOM    559  OD2 ASP A  35      14.921   3.989  -2.524  1.00  0.00           O  
ATOM    560  H   ASP A  35      14.126   0.072   0.347  1.00  0.00           H  
ATOM    561  HA  ASP A  35      14.147   2.892   0.799  1.00  0.00           H  
ATOM    562  HB2 ASP A  35      15.494   1.405  -0.916  1.00  0.00           H  
ATOM    563  HB3 ASP A  35      14.114   1.738  -1.959  1.00  0.00           H  
ATOM    564  N   LYS A  36      11.562   1.540  -0.686  1.00  0.00           N  
ATOM    565  CA  LYS A  36      10.188   1.777  -1.111  1.00  0.00           C  
ATOM    566  C   LYS A  36       9.285   2.040   0.090  1.00  0.00           C  
ATOM    567  O   LYS A  36       8.536   3.017   0.112  1.00  0.00           O  
ATOM    568  CB  LYS A  36       9.664   0.578  -1.904  1.00  0.00           C  
ATOM    569  CG  LYS A  36       8.216   0.723  -2.341  1.00  0.00           C  
ATOM    570  CD  LYS A  36       8.005   1.987  -3.158  1.00  0.00           C  
ATOM    571  CE  LYS A  36       8.848   1.980  -4.424  1.00  0.00           C  
ATOM    572  NZ  LYS A  36       8.506   0.834  -5.311  1.00  0.00           N  
ATOM    573  H   LYS A  36      11.910   0.623  -0.680  1.00  0.00           H  
ATOM    574  HA  LYS A  36      10.183   2.649  -1.748  1.00  0.00           H  
ATOM    575  HB2 LYS A  36      10.274   0.450  -2.786  1.00  0.00           H  
ATOM    576  HB3 LYS A  36       9.745  -0.308  -1.290  1.00  0.00           H  
ATOM    577  HG2 LYS A  36       7.944  -0.131  -2.943  1.00  0.00           H  
ATOM    578  HG3 LYS A  36       7.587   0.763  -1.463  1.00  0.00           H  
ATOM    579  HD2 LYS A  36       6.963   2.058  -3.433  1.00  0.00           H  
ATOM    580  HD3 LYS A  36       8.280   2.843  -2.557  1.00  0.00           H  
ATOM    581  HE2 LYS A  36       8.677   2.902  -4.959  1.00  0.00           H  
ATOM    582  HE3 LYS A  36       9.889   1.912  -4.147  1.00  0.00           H  
ATOM    583  HZ1 LYS A  36       7.534   0.936  -5.667  1.00  0.00           H  
ATOM    584  HZ2 LYS A  36       8.578  -0.059  -4.784  1.00  0.00           H  
ATOM    585  HZ3 LYS A  36       9.158   0.801  -6.120  1.00  0.00           H  
ATOM    586  N   ARG A  37       9.362   1.164   1.086  1.00  0.00           N  
ATOM    587  CA  ARG A  37       8.551   1.303   2.290  1.00  0.00           C  
ATOM    588  C   ARG A  37       8.699   2.699   2.887  1.00  0.00           C  
ATOM    589  O   ARG A  37       7.774   3.219   3.510  1.00  0.00           O  
ATOM    590  CB  ARG A  37       8.952   0.249   3.324  1.00  0.00           C  
ATOM    591  CG  ARG A  37       7.967   0.120   4.475  1.00  0.00           C  
ATOM    592  CD  ARG A  37       7.904  -1.307   4.996  1.00  0.00           C  
ATOM    593  NE  ARG A  37       9.235  -1.874   5.202  1.00  0.00           N  
ATOM    594  CZ  ARG A  37       9.981  -1.627   6.273  1.00  0.00           C  
ATOM    595  NH1 ARG A  37       9.529  -0.829   7.231  1.00  0.00           N  
ATOM    596  NH2 ARG A  37      11.181  -2.180   6.389  1.00  0.00           N  
ATOM    597  H   ARG A  37       9.978   0.406   1.009  1.00  0.00           H  
ATOM    598  HA  ARG A  37       7.519   1.149   2.014  1.00  0.00           H  
ATOM    599  HB2 ARG A  37       9.026  -0.710   2.833  1.00  0.00           H  
ATOM    600  HB3 ARG A  37       9.916   0.511   3.732  1.00  0.00           H  
ATOM    601  HG2 ARG A  37       8.279   0.771   5.278  1.00  0.00           H  
ATOM    602  HG3 ARG A  37       6.986   0.412   4.131  1.00  0.00           H  
ATOM    603  HD2 ARG A  37       7.373  -1.310   5.936  1.00  0.00           H  
ATOM    604  HD3 ARG A  37       7.371  -1.915   4.280  1.00  0.00           H  
ATOM    605  HE  ARG A  37       9.588  -2.467   4.507  1.00  0.00           H  
ATOM    606 HH11 ARG A  37       8.624  -0.412   7.147  1.00  0.00           H  
ATOM    607 HH12 ARG A  37      10.092  -0.646   8.037  1.00  0.00           H  
ATOM    608 HH21 ARG A  37      11.525  -2.783   5.669  1.00  0.00           H  
ATOM    609 HH22 ARG A  37      11.742  -1.994   7.195  1.00  0.00           H  
ATOM    610  N   ARG A  38       9.869   3.300   2.692  1.00  0.00           N  
ATOM    611  CA  ARG A  38      10.138   4.634   3.213  1.00  0.00           C  
ATOM    612  C   ARG A  38       9.496   5.702   2.331  1.00  0.00           C  
ATOM    613  O   ARG A  38       9.046   6.738   2.820  1.00  0.00           O  
ATOM    614  CB  ARG A  38      11.646   4.874   3.306  1.00  0.00           C  
ATOM    615  CG  ARG A  38      12.315   4.115   4.441  1.00  0.00           C  
ATOM    616  CD  ARG A  38      13.827   4.264   4.395  1.00  0.00           C  
ATOM    617  NE  ARG A  38      14.257   5.610   4.764  1.00  0.00           N  
ATOM    618  CZ  ARG A  38      15.526   6.000   4.769  1.00  0.00           C  
ATOM    619  NH1 ARG A  38      16.486   5.152   4.427  1.00  0.00           N  
ATOM    620  NH2 ARG A  38      15.838   7.243   5.117  1.00  0.00           N  
ATOM    621  H   ARG A  38      10.567   2.834   2.187  1.00  0.00           H  
ATOM    622  HA  ARG A  38       9.711   4.697   4.203  1.00  0.00           H  
ATOM    623  HB2 ARG A  38      12.106   4.567   2.378  1.00  0.00           H  
ATOM    624  HB3 ARG A  38      11.822   5.929   3.454  1.00  0.00           H  
ATOM    625  HG2 ARG A  38      11.954   4.503   5.382  1.00  0.00           H  
ATOM    626  HG3 ARG A  38      12.061   3.069   4.360  1.00  0.00           H  
ATOM    627  HD2 ARG A  38      14.266   3.555   5.082  1.00  0.00           H  
ATOM    628  HD3 ARG A  38      14.166   4.049   3.392  1.00  0.00           H  
ATOM    629  HE  ARG A  38      13.564   6.253   5.020  1.00  0.00           H  
ATOM    630 HH11 ARG A  38      16.254   4.216   4.163  1.00  0.00           H  
ATOM    631 HH12 ARG A  38      17.441   5.449   4.430  1.00  0.00           H  
ATOM    632 HH21 ARG A  38      15.117   7.885   5.375  1.00  0.00           H  
ATOM    633 HH22 ARG A  38      16.794   7.536   5.121  1.00  0.00           H  
ATOM    634  N   LYS A  39       9.458   5.441   1.029  1.00  0.00           N  
ATOM    635  CA  LYS A  39       8.871   6.378   0.078  1.00  0.00           C  
ATOM    636  C   LYS A  39       7.349   6.371   0.176  1.00  0.00           C  
ATOM    637  O   LYS A  39       6.717   7.426   0.247  1.00  0.00           O  
ATOM    638  CB  LYS A  39       9.302   6.026  -1.348  1.00  0.00           C  
ATOM    639  CG  LYS A  39      10.762   6.333  -1.635  1.00  0.00           C  
ATOM    640  CD  LYS A  39      10.968   7.801  -1.968  1.00  0.00           C  
ATOM    641  CE  LYS A  39      10.369   8.155  -3.320  1.00  0.00           C  
ATOM    642  NZ  LYS A  39      10.776   9.516  -3.768  1.00  0.00           N  
ATOM    643  H   LYS A  39       9.834   4.598   0.699  1.00  0.00           H  
ATOM    644  HA  LYS A  39       9.231   7.366   0.320  1.00  0.00           H  
ATOM    645  HB2 LYS A  39       9.139   4.971  -1.511  1.00  0.00           H  
ATOM    646  HB3 LYS A  39       8.695   6.588  -2.043  1.00  0.00           H  
ATOM    647  HG2 LYS A  39      11.350   6.087  -0.763  1.00  0.00           H  
ATOM    648  HG3 LYS A  39      11.088   5.734  -2.473  1.00  0.00           H  
ATOM    649  HD2 LYS A  39      10.494   8.404  -1.208  1.00  0.00           H  
ATOM    650  HD3 LYS A  39      12.028   8.012  -1.987  1.00  0.00           H  
ATOM    651  HE2 LYS A  39      10.703   7.432  -4.048  1.00  0.00           H  
ATOM    652  HE3 LYS A  39       9.293   8.118  -3.243  1.00  0.00           H  
ATOM    653  HZ1 LYS A  39      11.580   9.853  -3.200  1.00  0.00           H  
ATOM    654  HZ2 LYS A  39       9.985  10.181  -3.655  1.00  0.00           H  
ATOM    655  HZ3 LYS A  39      11.057   9.494  -4.769  1.00  0.00           H  
ATOM    656  N   ILE A  40       6.766   5.177   0.181  1.00  0.00           N  
ATOM    657  CA  ILE A  40       5.319   5.034   0.274  1.00  0.00           C  
ATOM    658  C   ILE A  40       4.769   5.783   1.483  1.00  0.00           C  
ATOM    659  O   ILE A  40       3.678   6.350   1.431  1.00  0.00           O  
ATOM    660  CB  ILE A  40       4.904   3.554   0.369  1.00  0.00           C  
ATOM    661  CG1 ILE A  40       5.413   2.780  -0.849  1.00  0.00           C  
ATOM    662  CG2 ILE A  40       3.392   3.434   0.486  1.00  0.00           C  
ATOM    663  CD1 ILE A  40       5.122   1.297  -0.788  1.00  0.00           C  
ATOM    664  H   ILE A  40       7.323   4.373   0.122  1.00  0.00           H  
ATOM    665  HA  ILE A  40       4.885   5.452  -0.623  1.00  0.00           H  
ATOM    666  HB  ILE A  40       5.345   3.136   1.261  1.00  0.00           H  
ATOM    667 HG12 ILE A  40       4.945   3.172  -1.738  1.00  0.00           H  
ATOM    668 HG13 ILE A  40       6.483   2.906  -0.925  1.00  0.00           H  
ATOM    669 HG21 ILE A  40       2.925   3.946  -0.343  1.00  0.00           H  
ATOM    670 HG22 ILE A  40       3.112   2.391   0.468  1.00  0.00           H  
ATOM    671 HG23 ILE A  40       3.066   3.878   1.414  1.00  0.00           H  
ATOM    672 HD11 ILE A  40       5.515   0.890   0.132  1.00  0.00           H  
ATOM    673 HD12 ILE A  40       4.055   1.136  -0.826  1.00  0.00           H  
ATOM    674 HD13 ILE A  40       5.590   0.803  -1.627  1.00  0.00           H  
ATOM    675  N   SER A  41       5.532   5.781   2.571  1.00  0.00           N  
ATOM    676  CA  SER A  41       5.121   6.459   3.794  1.00  0.00           C  
ATOM    677  C   SER A  41       4.959   7.958   3.557  1.00  0.00           C  
ATOM    678  O   SER A  41       4.198   8.629   4.254  1.00  0.00           O  
ATOM    679  CB  SER A  41       6.143   6.215   4.906  1.00  0.00           C  
ATOM    680  OG  SER A  41       6.188   7.309   5.806  1.00  0.00           O  
ATOM    681  H   SER A  41       6.392   5.311   2.550  1.00  0.00           H  
ATOM    682  HA  SER A  41       4.168   6.049   4.096  1.00  0.00           H  
ATOM    683  HB2 SER A  41       5.870   5.326   5.454  1.00  0.00           H  
ATOM    684  HB3 SER A  41       7.122   6.083   4.469  1.00  0.00           H  
ATOM    685  HG  SER A  41       6.666   7.052   6.598  1.00  0.00           H  
ATOM    686  N   ALA A  42       5.680   8.475   2.569  1.00  0.00           N  
ATOM    687  CA  ALA A  42       5.616   9.893   2.237  1.00  0.00           C  
ATOM    688  C   ALA A  42       4.632  10.147   1.099  1.00  0.00           C  
ATOM    689  O   ALA A  42       4.067  11.234   0.986  1.00  0.00           O  
ATOM    690  CB  ALA A  42       6.997  10.412   1.869  1.00  0.00           C  
ATOM    691  H   ALA A  42       6.268   7.889   2.049  1.00  0.00           H  
ATOM    692  HA  ALA A  42       5.280  10.426   3.115  1.00  0.00           H  
ATOM    693  HB1 ALA A  42       7.615   9.588   1.542  1.00  0.00           H  
ATOM    694  HB2 ALA A  42       6.909  11.135   1.071  1.00  0.00           H  
ATOM    695  HB3 ALA A  42       7.447  10.881   2.731  1.00  0.00           H  
ATOM    696  N   ALA A  43       4.434   9.137   0.259  1.00  0.00           N  
ATOM    697  CA  ALA A  43       3.518   9.251  -0.869  1.00  0.00           C  
ATOM    698  C   ALA A  43       2.073   9.042  -0.427  1.00  0.00           C  
ATOM    699  O   ALA A  43       1.140   9.526  -1.068  1.00  0.00           O  
ATOM    700  CB  ALA A  43       3.889   8.250  -1.954  1.00  0.00           C  
ATOM    701  H   ALA A  43       4.913   8.295   0.402  1.00  0.00           H  
ATOM    702  HA  ALA A  43       3.617  10.245  -1.281  1.00  0.00           H  
ATOM    703  HB1 ALA A  43       4.833   7.787  -1.707  1.00  0.00           H  
ATOM    704  HB2 ALA A  43       3.123   7.492  -2.022  1.00  0.00           H  
ATOM    705  HB3 ALA A  43       3.975   8.762  -2.900  1.00  0.00           H  
ATOM    706  N   THR A  44       1.895   8.318   0.674  1.00  0.00           N  
ATOM    707  CA  THR A  44       0.564   8.044   1.201  1.00  0.00           C  
ATOM    708  C   THR A  44       0.423   8.555   2.631  1.00  0.00           C  
ATOM    709  O   THR A  44      -0.631   8.410   3.250  1.00  0.00           O  
ATOM    710  CB  THR A  44       0.248   6.537   1.173  1.00  0.00           C  
ATOM    711  OG1 THR A  44       1.181   5.825   1.994  1.00  0.00           O  
ATOM    712  CG2 THR A  44       0.303   5.999  -0.249  1.00  0.00           C  
ATOM    713  H   THR A  44       2.678   7.960   1.141  1.00  0.00           H  
ATOM    714  HA  THR A  44      -0.154   8.553   0.575  1.00  0.00           H  
ATOM    715  HB  THR A  44      -0.749   6.386   1.561  1.00  0.00           H  
ATOM    716  HG1 THR A  44       1.155   6.177   2.887  1.00  0.00           H  
ATOM    717 HG21 THR A  44       0.019   4.957  -0.251  1.00  0.00           H  
ATOM    718 HG22 THR A  44       1.307   6.099  -0.633  1.00  0.00           H  
ATOM    719 HG23 THR A  44      -0.379   6.559  -0.872  1.00  0.00           H  
ATOM    720  N   SER A  45       1.491   9.153   3.148  1.00  0.00           N  
ATOM    721  CA  SER A  45       1.486   9.683   4.507  1.00  0.00           C  
ATOM    722  C   SER A  45       1.192   8.580   5.519  1.00  0.00           C  
ATOM    723  O   SER A  45       0.544   8.815   6.540  1.00  0.00           O  
ATOM    724  CB  SER A  45       0.450  10.801   4.638  1.00  0.00           C  
ATOM    725  OG  SER A  45       0.355  11.551   3.439  1.00  0.00           O  
ATOM    726  H   SER A  45       2.302   9.238   2.604  1.00  0.00           H  
ATOM    727  HA  SER A  45       2.467  10.087   4.708  1.00  0.00           H  
ATOM    728  HB2 SER A  45      -0.515  10.370   4.857  1.00  0.00           H  
ATOM    729  HB3 SER A  45       0.740  11.464   5.440  1.00  0.00           H  
ATOM    730  HG  SER A  45       0.942  12.308   3.487  1.00  0.00           H  
ATOM    731  N   LEU A  46       1.671   7.376   5.228  1.00  0.00           N  
ATOM    732  CA  LEU A  46       1.460   6.235   6.112  1.00  0.00           C  
ATOM    733  C   LEU A  46       2.730   5.906   6.890  1.00  0.00           C  
ATOM    734  O   LEU A  46       3.787   6.490   6.648  1.00  0.00           O  
ATOM    735  CB  LEU A  46       1.013   5.015   5.305  1.00  0.00           C  
ATOM    736  CG  LEU A  46      -0.443   5.018   4.835  1.00  0.00           C  
ATOM    737  CD1 LEU A  46      -0.612   4.123   3.618  1.00  0.00           C  
ATOM    738  CD2 LEU A  46      -1.367   4.574   5.959  1.00  0.00           C  
ATOM    739  H   LEU A  46       2.179   7.250   4.400  1.00  0.00           H  
ATOM    740  HA  LEU A  46       0.682   6.498   6.813  1.00  0.00           H  
ATOM    741  HB2 LEU A  46       1.642   4.948   4.431  1.00  0.00           H  
ATOM    742  HB3 LEU A  46       1.161   4.139   5.920  1.00  0.00           H  
ATOM    743  HG  LEU A  46      -0.720   6.024   4.550  1.00  0.00           H  
ATOM    744 HD11 LEU A  46      -1.121   4.669   2.837  1.00  0.00           H  
ATOM    745 HD12 LEU A  46      -1.195   3.254   3.888  1.00  0.00           H  
ATOM    746 HD13 LEU A  46       0.359   3.808   3.264  1.00  0.00           H  
ATOM    747 HD21 LEU A  46      -1.171   3.539   6.198  1.00  0.00           H  
ATOM    748 HD22 LEU A  46      -2.395   4.682   5.644  1.00  0.00           H  
ATOM    749 HD23 LEU A  46      -1.191   5.185   6.832  1.00  0.00           H  
ATOM    750  N   SER A  47       2.621   4.965   7.822  1.00  0.00           N  
ATOM    751  CA  SER A  47       3.760   4.559   8.637  1.00  0.00           C  
ATOM    752  C   SER A  47       4.457   3.346   8.029  1.00  0.00           C  
ATOM    753  O   SER A  47       3.829   2.529   7.356  1.00  0.00           O  
ATOM    754  CB  SER A  47       3.307   4.240  10.063  1.00  0.00           C  
ATOM    755  OG  SER A  47       4.313   4.572  11.004  1.00  0.00           O  
ATOM    756  H   SER A  47       1.751   4.536   7.968  1.00  0.00           H  
ATOM    757  HA  SER A  47       4.457   5.383   8.665  1.00  0.00           H  
ATOM    758  HB2 SER A  47       2.417   4.807  10.290  1.00  0.00           H  
ATOM    759  HB3 SER A  47       3.091   3.185  10.141  1.00  0.00           H  
ATOM    760  HG  SER A  47       4.232   5.497  11.247  1.00  0.00           H  
ATOM    761  N   GLU A  48       5.759   3.235   8.273  1.00  0.00           N  
ATOM    762  CA  GLU A  48       6.542   2.122   7.749  1.00  0.00           C  
ATOM    763  C   GLU A  48       5.914   0.786   8.136  1.00  0.00           C  
ATOM    764  O   GLU A  48       5.956  -0.176   7.368  1.00  0.00           O  
ATOM    765  CB  GLU A  48       7.980   2.192   8.268  1.00  0.00           C  
ATOM    766  CG  GLU A  48       8.630   3.552   8.079  1.00  0.00           C  
ATOM    767  CD  GLU A  48      10.101   3.552   8.448  1.00  0.00           C  
ATOM    768  OE1 GLU A  48      10.763   2.512   8.251  1.00  0.00           O  
ATOM    769  OE2 GLU A  48      10.590   4.594   8.934  1.00  0.00           O  
ATOM    770  H   GLU A  48       6.204   3.919   8.817  1.00  0.00           H  
ATOM    771  HA  GLU A  48       6.554   2.203   6.673  1.00  0.00           H  
ATOM    772  HB2 GLU A  48       7.981   1.959   9.323  1.00  0.00           H  
ATOM    773  HB3 GLU A  48       8.574   1.457   7.746  1.00  0.00           H  
ATOM    774  HG2 GLU A  48       8.535   3.842   7.043  1.00  0.00           H  
ATOM    775  HG3 GLU A  48       8.118   4.271   8.701  1.00  0.00           H  
ATOM    776  N   ARG A  49       5.335   0.735   9.330  1.00  0.00           N  
ATOM    777  CA  ARG A  49       4.700  -0.483   9.820  1.00  0.00           C  
ATOM    778  C   ARG A  49       3.322  -0.668   9.192  1.00  0.00           C  
ATOM    779  O   ARG A  49       2.961  -1.770   8.780  1.00  0.00           O  
ATOM    780  CB  ARG A  49       4.576  -0.441  11.344  1.00  0.00           C  
ATOM    781  CG  ARG A  49       4.140  -1.762  11.956  1.00  0.00           C  
ATOM    782  CD  ARG A  49       5.302  -2.737  12.063  1.00  0.00           C  
ATOM    783  NE  ARG A  49       6.349  -2.246  12.954  1.00  0.00           N  
ATOM    784  CZ  ARG A  49       7.566  -2.773  13.019  1.00  0.00           C  
ATOM    785  NH1 ARG A  49       7.888  -3.803  12.248  1.00  0.00           N  
ATOM    786  NH2 ARG A  49       8.465  -2.271  13.856  1.00  0.00           N  
ATOM    787  H   ARG A  49       5.334   1.535   9.896  1.00  0.00           H  
ATOM    788  HA  ARG A  49       5.325  -1.318   9.541  1.00  0.00           H  
ATOM    789  HB2 ARG A  49       5.535  -0.174  11.765  1.00  0.00           H  
ATOM    790  HB3 ARG A  49       3.851   0.312  11.614  1.00  0.00           H  
ATOM    791  HG2 ARG A  49       3.748  -1.578  12.945  1.00  0.00           H  
ATOM    792  HG3 ARG A  49       3.371  -2.198  11.337  1.00  0.00           H  
ATOM    793  HD2 ARG A  49       4.932  -3.678  12.442  1.00  0.00           H  
ATOM    794  HD3 ARG A  49       5.721  -2.886  11.078  1.00  0.00           H  
ATOM    795  HE  ARG A  49       6.133  -1.486  13.533  1.00  0.00           H  
ATOM    796 HH11 ARG A  49       7.214  -4.183  11.616  1.00  0.00           H  
ATOM    797 HH12 ARG A  49       8.806  -4.198  12.298  1.00  0.00           H  
ATOM    798 HH21 ARG A  49       8.226  -1.494  14.439  1.00  0.00           H  
ATOM    799 HH22 ARG A  49       9.381  -2.668  13.904  1.00  0.00           H  
ATOM    800  N   GLN A  50       2.558   0.418   9.123  1.00  0.00           N  
ATOM    801  CA  GLN A  50       1.219   0.374   8.547  1.00  0.00           C  
ATOM    802  C   GLN A  50       1.248  -0.240   7.151  1.00  0.00           C  
ATOM    803  O   GLN A  50       0.529  -1.199   6.869  1.00  0.00           O  
ATOM    804  CB  GLN A  50       0.621   1.780   8.487  1.00  0.00           C  
ATOM    805  CG  GLN A  50       0.182   2.313   9.841  1.00  0.00           C  
ATOM    806  CD  GLN A  50      -0.993   3.265   9.741  1.00  0.00           C  
ATOM    807  OE1 GLN A  50      -0.877   4.449  10.059  1.00  0.00           O  
ATOM    808  NE2 GLN A  50      -2.135   2.752   9.298  1.00  0.00           N  
ATOM    809  H   GLN A  50       2.902   1.267   9.469  1.00  0.00           H  
ATOM    810  HA  GLN A  50       0.604  -0.242   9.184  1.00  0.00           H  
ATOM    811  HB2 GLN A  50       1.358   2.455   8.079  1.00  0.00           H  
ATOM    812  HB3 GLN A  50      -0.240   1.764   7.835  1.00  0.00           H  
ATOM    813  HG2 GLN A  50      -0.102   1.480  10.467  1.00  0.00           H  
ATOM    814  HG3 GLN A  50       1.012   2.835  10.294  1.00  0.00           H  
ATOM    815 HE21 GLN A  50      -2.154   1.799   9.064  1.00  0.00           H  
ATOM    816 HE22 GLN A  50      -2.911   3.344   9.224  1.00  0.00           H  
ATOM    817  N   ILE A  51       2.082   0.320   6.281  1.00  0.00           N  
ATOM    818  CA  ILE A  51       2.204  -0.173   4.915  1.00  0.00           C  
ATOM    819  C   ILE A  51       2.461  -1.676   4.893  1.00  0.00           C  
ATOM    820  O   ILE A  51       1.864  -2.409   4.103  1.00  0.00           O  
ATOM    821  CB  ILE A  51       3.339   0.541   4.158  1.00  0.00           C  
ATOM    822  CG1 ILE A  51       3.092   2.051   4.131  1.00  0.00           C  
ATOM    823  CG2 ILE A  51       3.459  -0.006   2.743  1.00  0.00           C  
ATOM    824  CD1 ILE A  51       4.331   2.860   3.816  1.00  0.00           C  
ATOM    825  H   ILE A  51       2.629   1.082   6.565  1.00  0.00           H  
ATOM    826  HA  ILE A  51       1.274   0.030   4.403  1.00  0.00           H  
ATOM    827  HB  ILE A  51       4.266   0.344   4.674  1.00  0.00           H  
ATOM    828 HG12 ILE A  51       2.351   2.276   3.381  1.00  0.00           H  
ATOM    829 HG13 ILE A  51       2.727   2.366   5.098  1.00  0.00           H  
ATOM    830 HG21 ILE A  51       2.675  -0.729   2.569  1.00  0.00           H  
ATOM    831 HG22 ILE A  51       3.364   0.804   2.035  1.00  0.00           H  
ATOM    832 HG23 ILE A  51       4.420  -0.481   2.621  1.00  0.00           H  
ATOM    833 HD11 ILE A  51       4.865   3.073   4.731  1.00  0.00           H  
ATOM    834 HD12 ILE A  51       4.967   2.300   3.148  1.00  0.00           H  
ATOM    835 HD13 ILE A  51       4.044   3.789   3.344  1.00  0.00           H  
ATOM    836  N   THR A  52       3.353  -2.131   5.768  1.00  0.00           N  
ATOM    837  CA  THR A  52       3.689  -3.546   5.851  1.00  0.00           C  
ATOM    838  C   THR A  52       2.463  -4.383   6.196  1.00  0.00           C  
ATOM    839  O   THR A  52       2.180  -5.386   5.540  1.00  0.00           O  
ATOM    840  CB  THR A  52       4.784  -3.803   6.903  1.00  0.00           C  
ATOM    841  OG1 THR A  52       5.974  -3.086   6.557  1.00  0.00           O  
ATOM    842  CG2 THR A  52       5.095  -5.288   7.010  1.00  0.00           C  
ATOM    843  H   THR A  52       3.795  -1.497   6.371  1.00  0.00           H  
ATOM    844  HA  THR A  52       4.065  -3.857   4.887  1.00  0.00           H  
ATOM    845  HB  THR A  52       4.429  -3.455   7.863  1.00  0.00           H  
ATOM    846  HG1 THR A  52       6.454  -2.857   7.357  1.00  0.00           H  
ATOM    847 HG21 THR A  52       4.747  -5.661   7.962  1.00  0.00           H  
ATOM    848 HG22 THR A  52       6.161  -5.440   6.931  1.00  0.00           H  
ATOM    849 HG23 THR A  52       4.596  -5.818   6.213  1.00  0.00           H  
ATOM    850  N   ILE A  53       1.738  -3.966   7.228  1.00  0.00           N  
ATOM    851  CA  ILE A  53       0.541  -4.677   7.658  1.00  0.00           C  
ATOM    852  C   ILE A  53      -0.410  -4.910   6.489  1.00  0.00           C  
ATOM    853  O   ILE A  53      -0.872  -6.029   6.266  1.00  0.00           O  
ATOM    854  CB  ILE A  53      -0.204  -3.907   8.765  1.00  0.00           C  
ATOM    855  CG1 ILE A  53       0.708  -3.701   9.976  1.00  0.00           C  
ATOM    856  CG2 ILE A  53      -1.469  -4.651   9.168  1.00  0.00           C  
ATOM    857  CD1 ILE A  53       0.288  -2.547  10.859  1.00  0.00           C  
ATOM    858  H   ILE A  53       2.015  -3.159   7.711  1.00  0.00           H  
ATOM    859  HA  ILE A  53       0.847  -5.634   8.056  1.00  0.00           H  
ATOM    860  HB  ILE A  53      -0.492  -2.944   8.372  1.00  0.00           H  
ATOM    861 HG12 ILE A  53       0.705  -4.596  10.577  1.00  0.00           H  
ATOM    862 HG13 ILE A  53       1.713  -3.507   9.631  1.00  0.00           H  
ATOM    863 HG21 ILE A  53      -1.463  -5.636   8.725  1.00  0.00           H  
ATOM    864 HG22 ILE A  53      -1.506  -4.741  10.243  1.00  0.00           H  
ATOM    865 HG23 ILE A  53      -2.334  -4.105   8.822  1.00  0.00           H  
ATOM    866 HD11 ILE A  53      -0.417  -2.897  11.598  1.00  0.00           H  
ATOM    867 HD12 ILE A  53       1.156  -2.137  11.354  1.00  0.00           H  
ATOM    868 HD13 ILE A  53      -0.176  -1.781  10.254  1.00  0.00           H  
ATOM    869  N   TRP A  54      -0.695  -3.848   5.745  1.00  0.00           N  
ATOM    870  CA  TRP A  54      -1.590  -3.938   4.596  1.00  0.00           C  
ATOM    871  C   TRP A  54      -1.074  -4.953   3.583  1.00  0.00           C  
ATOM    872  O   TRP A  54      -1.839  -5.759   3.052  1.00  0.00           O  
ATOM    873  CB  TRP A  54      -1.740  -2.568   3.933  1.00  0.00           C  
ATOM    874  CG  TRP A  54      -2.799  -2.534   2.873  1.00  0.00           C  
ATOM    875  CD1 TRP A  54      -4.123  -2.246   3.046  1.00  0.00           C  
ATOM    876  CD2 TRP A  54      -2.624  -2.801   1.477  1.00  0.00           C  
ATOM    877  NE1 TRP A  54      -4.781  -2.317   1.842  1.00  0.00           N  
ATOM    878  CE2 TRP A  54      -3.884  -2.654   0.864  1.00  0.00           C  
ATOM    879  CE3 TRP A  54      -1.526  -3.146   0.686  1.00  0.00           C  
ATOM    880  CZ2 TRP A  54      -4.072  -2.843  -0.503  1.00  0.00           C  
ATOM    881  CZ3 TRP A  54      -1.714  -3.334  -0.670  1.00  0.00           C  
ATOM    882  CH2 TRP A  54      -2.979  -3.181  -1.254  1.00  0.00           C  
ATOM    883  H   TRP A  54      -0.296  -2.983   5.973  1.00  0.00           H  
ATOM    884  HA  TRP A  54      -2.556  -4.262   4.954  1.00  0.00           H  
ATOM    885  HB2 TRP A  54      -1.997  -1.837   4.685  1.00  0.00           H  
ATOM    886  HB3 TRP A  54      -0.801  -2.293   3.475  1.00  0.00           H  
ATOM    887  HD1 TRP A  54      -4.573  -2.002   3.996  1.00  0.00           H  
ATOM    888  HE1 TRP A  54      -5.738  -2.150   1.706  1.00  0.00           H  
ATOM    889  HE3 TRP A  54      -0.543  -3.268   1.117  1.00  0.00           H  
ATOM    890  HZ2 TRP A  54      -5.041  -2.729  -0.967  1.00  0.00           H  
ATOM    891  HZ3 TRP A  54      -0.877  -3.602  -1.298  1.00  0.00           H  
ATOM    892  HH2 TRP A  54      -3.080  -3.338  -2.316  1.00  0.00           H  
ATOM    893  N   PHE A  55       0.228  -4.910   3.318  1.00  0.00           N  
ATOM    894  CA  PHE A  55       0.845  -5.827   2.367  1.00  0.00           C  
ATOM    895  C   PHE A  55       0.718  -7.271   2.843  1.00  0.00           C  
ATOM    896  O   PHE A  55       0.686  -8.200   2.036  1.00  0.00           O  
ATOM    897  CB  PHE A  55       2.320  -5.472   2.168  1.00  0.00           C  
ATOM    898  CG  PHE A  55       2.565  -4.560   0.999  1.00  0.00           C  
ATOM    899  CD1 PHE A  55       2.063  -3.269   0.994  1.00  0.00           C  
ATOM    900  CD2 PHE A  55       3.296  -4.996  -0.094  1.00  0.00           C  
ATOM    901  CE1 PHE A  55       2.287  -2.428  -0.079  1.00  0.00           C  
ATOM    902  CE2 PHE A  55       3.523  -4.159  -1.170  1.00  0.00           C  
ATOM    903  CZ  PHE A  55       3.017  -2.874  -1.164  1.00  0.00           C  
ATOM    904  H   PHE A  55       0.786  -4.245   3.773  1.00  0.00           H  
ATOM    905  HA  PHE A  55       0.329  -5.724   1.426  1.00  0.00           H  
ATOM    906  HB2 PHE A  55       2.687  -4.978   3.055  1.00  0.00           H  
ATOM    907  HB3 PHE A  55       2.883  -6.379   2.007  1.00  0.00           H  
ATOM    908  HD1 PHE A  55       1.491  -2.919   1.842  1.00  0.00           H  
ATOM    909  HD2 PHE A  55       3.691  -6.001  -0.102  1.00  0.00           H  
ATOM    910  HE1 PHE A  55       1.890  -1.423  -0.071  1.00  0.00           H  
ATOM    911  HE2 PHE A  55       4.094  -4.510  -2.017  1.00  0.00           H  
ATOM    912  HZ  PHE A  55       3.193  -2.218  -2.003  1.00  0.00           H  
ATOM    913  N   GLN A  56       0.647  -7.451   4.158  1.00  0.00           N  
ATOM    914  CA  GLN A  56       0.525  -8.782   4.741  1.00  0.00           C  
ATOM    915  C   GLN A  56      -0.917  -9.275   4.673  1.00  0.00           C  
ATOM    916  O   GLN A  56      -1.175 -10.415   4.287  1.00  0.00           O  
ATOM    917  CB  GLN A  56       1.005  -8.771   6.193  1.00  0.00           C  
ATOM    918  CG  GLN A  56       2.513  -8.898   6.337  1.00  0.00           C  
ATOM    919  CD  GLN A  56       3.022 -10.273   5.954  1.00  0.00           C  
ATOM    920  OE1 GLN A  56       2.248 -11.224   5.837  1.00  0.00           O  
ATOM    921  NE2 GLN A  56       4.330 -10.387   5.757  1.00  0.00           N  
ATOM    922  H   GLN A  56       0.677  -6.671   4.749  1.00  0.00           H  
ATOM    923  HA  GLN A  56       1.149  -9.452   4.170  1.00  0.00           H  
ATOM    924  HB2 GLN A  56       0.697  -7.844   6.655  1.00  0.00           H  
ATOM    925  HB3 GLN A  56       0.545  -9.595   6.718  1.00  0.00           H  
ATOM    926  HG2 GLN A  56       2.985  -8.166   5.698  1.00  0.00           H  
ATOM    927  HG3 GLN A  56       2.781  -8.703   7.365  1.00  0.00           H  
ATOM    928 HE21 GLN A  56       4.886  -9.587   5.869  1.00  0.00           H  
ATOM    929 HE22 GLN A  56       4.686 -11.265   5.509  1.00  0.00           H  
ATOM    930  N   ASN A  57      -1.852  -8.410   5.052  1.00  0.00           N  
ATOM    931  CA  ASN A  57      -3.268  -8.759   5.035  1.00  0.00           C  
ATOM    932  C   ASN A  57      -3.752  -9.000   3.608  1.00  0.00           C  
ATOM    933  O   ASN A  57      -4.718  -9.729   3.384  1.00  0.00           O  
ATOM    934  CB  ASN A  57      -4.096  -7.649   5.685  1.00  0.00           C  
ATOM    935  CG  ASN A  57      -4.256  -7.848   7.180  1.00  0.00           C  
ATOM    936  OD1 ASN A  57      -5.029  -8.698   7.625  1.00  0.00           O  
ATOM    937  ND2 ASN A  57      -3.526  -7.063   7.963  1.00  0.00           N  
ATOM    938  H   ASN A  57      -1.584  -7.516   5.350  1.00  0.00           H  
ATOM    939  HA  ASN A  57      -3.392  -9.669   5.603  1.00  0.00           H  
ATOM    940  HB2 ASN A  57      -3.608  -6.700   5.519  1.00  0.00           H  
ATOM    941  HB3 ASN A  57      -5.077  -7.629   5.236  1.00  0.00           H  
ATOM    942 HD21 ASN A  57      -2.932  -6.409   7.539  1.00  0.00           H  
ATOM    943 HD22 ASN A  57      -3.609  -7.171   8.934  1.00  0.00           H  
ATOM    944  N   ARG A  58      -3.072  -8.384   2.647  1.00  0.00           N  
ATOM    945  CA  ARG A  58      -3.433  -8.530   1.242  1.00  0.00           C  
ATOM    946  C   ARG A  58      -3.041  -9.910   0.721  1.00  0.00           C  
ATOM    947  O   ARG A  58      -3.762 -10.512  -0.075  1.00  0.00           O  
ATOM    948  CB  ARG A  58      -2.754  -7.446   0.403  1.00  0.00           C  
ATOM    949  CG  ARG A  58      -3.271  -7.367  -1.024  1.00  0.00           C  
ATOM    950  CD  ARG A  58      -4.766  -7.096  -1.061  1.00  0.00           C  
ATOM    951  NE  ARG A  58      -5.148  -6.009  -0.163  1.00  0.00           N  
ATOM    952  CZ  ARG A  58      -6.386  -5.822   0.280  1.00  0.00           C  
ATOM    953  NH1 ARG A  58      -7.358  -6.646  -0.090  1.00  0.00           N  
ATOM    954  NH2 ARG A  58      -6.655  -4.810   1.095  1.00  0.00           N  
ATOM    955  H   ARG A  58      -2.311  -7.816   2.888  1.00  0.00           H  
ATOM    956  HA  ARG A  58      -4.503  -8.418   1.160  1.00  0.00           H  
ATOM    957  HB2 ARG A  58      -2.917  -6.488   0.875  1.00  0.00           H  
ATOM    958  HB3 ARG A  58      -1.694  -7.645   0.368  1.00  0.00           H  
ATOM    959  HG2 ARG A  58      -2.759  -6.567  -1.539  1.00  0.00           H  
ATOM    960  HG3 ARG A  58      -3.071  -8.304  -1.522  1.00  0.00           H  
ATOM    961  HD2 ARG A  58      -5.046  -6.832  -2.070  1.00  0.00           H  
ATOM    962  HD3 ARG A  58      -5.288  -7.994  -0.767  1.00  0.00           H  
ATOM    963  HE  ARG A  58      -4.446  -5.389   0.122  1.00  0.00           H  
ATOM    964 HH11 ARG A  58      -7.158  -7.410  -0.703  1.00  0.00           H  
ATOM    965 HH12 ARG A  58      -8.289  -6.504   0.246  1.00  0.00           H  
ATOM    966 HH21 ARG A  58      -5.926  -4.187   1.376  1.00  0.00           H  
ATOM    967 HH22 ARG A  58      -7.587  -4.671   1.427  1.00  0.00           H  
ATOM    968  N   ARG A  59      -1.894 -10.405   1.176  1.00  0.00           N  
ATOM    969  CA  ARG A  59      -1.406 -11.713   0.755  1.00  0.00           C  
ATOM    970  C   ARG A  59      -2.054 -12.824   1.575  1.00  0.00           C  
ATOM    971  O   ARG A  59      -2.623 -13.767   1.023  1.00  0.00           O  
ATOM    972  CB  ARG A  59       0.116 -11.782   0.894  1.00  0.00           C  
ATOM    973  CG  ARG A  59       0.862 -11.032  -0.197  1.00  0.00           C  
ATOM    974  CD  ARG A  59       2.261 -10.640   0.253  1.00  0.00           C  
ATOM    975  NE  ARG A  59       2.971 -11.757   0.869  1.00  0.00           N  
ATOM    976  CZ  ARG A  59       3.421 -12.807   0.191  1.00  0.00           C  
ATOM    977  NH1 ARG A  59       3.236 -12.881  -1.120  1.00  0.00           N  
ATOM    978  NH2 ARG A  59       4.058 -13.784   0.823  1.00  0.00           N  
ATOM    979  H   ARG A  59      -1.363  -9.878   1.809  1.00  0.00           H  
ATOM    980  HA  ARG A  59      -1.670 -11.847  -0.284  1.00  0.00           H  
ATOM    981  HB2 ARG A  59       0.398 -11.359   1.848  1.00  0.00           H  
ATOM    982  HB3 ARG A  59       0.421 -12.817   0.864  1.00  0.00           H  
ATOM    983  HG2 ARG A  59       0.941 -11.667  -1.068  1.00  0.00           H  
ATOM    984  HG3 ARG A  59       0.310 -10.139  -0.449  1.00  0.00           H  
ATOM    985  HD2 ARG A  59       2.820 -10.302  -0.607  1.00  0.00           H  
ATOM    986  HD3 ARG A  59       2.181  -9.836   0.969  1.00  0.00           H  
ATOM    987  HE  ARG A  59       3.118 -11.723   1.837  1.00  0.00           H  
ATOM    988 HH11 ARG A  59       2.758 -12.146  -1.599  1.00  0.00           H  
ATOM    989 HH12 ARG A  59       3.578 -13.672  -1.629  1.00  0.00           H  
ATOM    990 HH21 ARG A  59       4.199 -13.731   1.811  1.00  0.00           H  
ATOM    991 HH22 ARG A  59       4.396 -14.573   0.311  1.00  0.00           H  
ATOM    992  N   VAL A  60      -1.963 -12.708   2.896  1.00  0.00           N  
ATOM    993  CA  VAL A  60      -2.540 -13.703   3.792  1.00  0.00           C  
ATOM    994  C   VAL A  60      -4.013 -13.937   3.477  1.00  0.00           C  
ATOM    995  O   VAL A  60      -4.546 -15.022   3.714  1.00  0.00           O  
ATOM    996  CB  VAL A  60      -2.404 -13.277   5.266  1.00  0.00           C  
ATOM    997  CG1 VAL A  60      -2.974 -14.345   6.186  1.00  0.00           C  
ATOM    998  CG2 VAL A  60      -0.948 -12.991   5.605  1.00  0.00           C  
ATOM    999  H   VAL A  60      -1.497 -11.935   3.277  1.00  0.00           H  
ATOM   1000  HA  VAL A  60      -2.001 -14.629   3.655  1.00  0.00           H  
ATOM   1001  HB  VAL A  60      -2.970 -12.368   5.411  1.00  0.00           H  
ATOM   1002 HG11 VAL A  60      -3.990 -14.089   6.448  1.00  0.00           H  
ATOM   1003 HG12 VAL A  60      -2.961 -15.300   5.681  1.00  0.00           H  
ATOM   1004 HG13 VAL A  60      -2.375 -14.404   7.083  1.00  0.00           H  
ATOM   1005 HG21 VAL A  60      -0.618 -13.672   6.374  1.00  0.00           H  
ATOM   1006 HG22 VAL A  60      -0.340 -13.124   4.722  1.00  0.00           H  
ATOM   1007 HG23 VAL A  60      -0.853 -11.975   5.957  1.00  0.00           H  
ATOM   1008  N   LYS A  61      -4.668 -12.913   2.941  1.00  0.00           N  
ATOM   1009  CA  LYS A  61      -6.081 -13.007   2.590  1.00  0.00           C  
ATOM   1010  C   LYS A  61      -6.342 -14.219   1.703  1.00  0.00           C  
ATOM   1011  O   LYS A  61      -7.116 -15.106   2.061  1.00  0.00           O  
ATOM   1012  CB  LYS A  61      -6.536 -11.732   1.877  1.00  0.00           C  
ATOM   1013  CG  LYS A  61      -7.933 -11.829   1.290  1.00  0.00           C  
ATOM   1014  CD  LYS A  61      -8.391 -10.498   0.716  1.00  0.00           C  
ATOM   1015  CE  LYS A  61      -7.947 -10.332  -0.729  1.00  0.00           C  
ATOM   1016  NZ  LYS A  61      -8.856 -11.041  -1.673  1.00  0.00           N  
ATOM   1017  H   LYS A  61      -4.190 -12.073   2.776  1.00  0.00           H  
ATOM   1018  HA  LYS A  61      -6.643 -13.117   3.505  1.00  0.00           H  
ATOM   1019  HB2 LYS A  61      -6.520 -10.914   2.582  1.00  0.00           H  
ATOM   1020  HB3 LYS A  61      -5.845 -11.517   1.074  1.00  0.00           H  
ATOM   1021  HG2 LYS A  61      -7.933 -12.567   0.502  1.00  0.00           H  
ATOM   1022  HG3 LYS A  61      -8.620 -12.130   2.068  1.00  0.00           H  
ATOM   1023  HD2 LYS A  61      -9.469 -10.449   0.758  1.00  0.00           H  
ATOM   1024  HD3 LYS A  61      -7.969  -9.697   1.307  1.00  0.00           H  
ATOM   1025  HE2 LYS A  61      -7.940  -9.281  -0.971  1.00  0.00           H  
ATOM   1026  HE3 LYS A  61      -6.950 -10.733  -0.834  1.00  0.00           H  
ATOM   1027  HZ1 LYS A  61      -8.885 -12.056  -1.446  1.00  0.00           H  
ATOM   1028  HZ2 LYS A  61      -8.517 -10.925  -2.649  1.00  0.00           H  
ATOM   1029  HZ3 LYS A  61      -9.818 -10.653  -1.602  1.00  0.00           H  
ATOM   1030  N   GLU A  62      -5.690 -14.251   0.545  1.00  0.00           N  
ATOM   1031  CA  GLU A  62      -5.853 -15.356  -0.393  1.00  0.00           C  
ATOM   1032  C   GLU A  62      -5.309 -16.654   0.197  1.00  0.00           C  
ATOM   1033  O   GLU A  62      -5.764 -17.745  -0.147  1.00  0.00           O  
ATOM   1034  CB  GLU A  62      -5.142 -15.044  -1.711  1.00  0.00           C  
ATOM   1035  CG  GLU A  62      -3.681 -14.665  -1.540  1.00  0.00           C  
ATOM   1036  CD  GLU A  62      -2.879 -14.841  -2.815  1.00  0.00           C  
ATOM   1037  OE1 GLU A  62      -3.140 -14.103  -3.788  1.00  0.00           O  
ATOM   1038  OE2 GLU A  62      -1.990 -15.718  -2.839  1.00  0.00           O  
ATOM   1039  H   GLU A  62      -5.087 -13.514   0.315  1.00  0.00           H  
ATOM   1040  HA  GLU A  62      -6.909 -15.477  -0.583  1.00  0.00           H  
ATOM   1041  HB2 GLU A  62      -5.195 -15.914  -2.349  1.00  0.00           H  
ATOM   1042  HB3 GLU A  62      -5.651 -14.224  -2.195  1.00  0.00           H  
ATOM   1043  HG2 GLU A  62      -3.624 -13.630  -1.238  1.00  0.00           H  
ATOM   1044  HG3 GLU A  62      -3.248 -15.287  -0.771  1.00  0.00           H  
ATOM   1045  N   LYS A  63      -4.330 -16.528   1.087  1.00  0.00           N  
ATOM   1046  CA  LYS A  63      -3.722 -17.689   1.726  1.00  0.00           C  
ATOM   1047  C   LYS A  63      -4.733 -18.417   2.607  1.00  0.00           C  
ATOM   1048  O   LYS A  63      -4.633 -19.626   2.817  1.00  0.00           O  
ATOM   1049  CB  LYS A  63      -2.515 -17.262   2.564  1.00  0.00           C  
ATOM   1050  CG  LYS A  63      -1.312 -16.852   1.732  1.00  0.00           C  
ATOM   1051  CD  LYS A  63      -0.585 -18.062   1.168  1.00  0.00           C  
ATOM   1052  CE  LYS A  63       0.844 -17.721   0.775  1.00  0.00           C  
ATOM   1053  NZ  LYS A  63       1.474 -18.809  -0.023  1.00  0.00           N  
ATOM   1054  H   LYS A  63      -4.009 -15.631   1.321  1.00  0.00           H  
ATOM   1055  HA  LYS A  63      -3.391 -18.360   0.949  1.00  0.00           H  
ATOM   1056  HB2 LYS A  63      -2.800 -16.425   3.184  1.00  0.00           H  
ATOM   1057  HB3 LYS A  63      -2.223 -18.086   3.199  1.00  0.00           H  
ATOM   1058  HG2 LYS A  63      -1.646 -16.233   0.913  1.00  0.00           H  
ATOM   1059  HG3 LYS A  63      -0.629 -16.292   2.354  1.00  0.00           H  
ATOM   1060  HD2 LYS A  63      -0.565 -18.840   1.916  1.00  0.00           H  
ATOM   1061  HD3 LYS A  63      -1.116 -18.414   0.294  1.00  0.00           H  
ATOM   1062  HE2 LYS A  63       0.836 -16.815   0.189  1.00  0.00           H  
ATOM   1063  HE3 LYS A  63       1.422 -17.563   1.674  1.00  0.00           H  
ATOM   1064  HZ1 LYS A  63       2.452 -18.551  -0.267  1.00  0.00           H  
ATOM   1065  HZ2 LYS A  63       0.939 -18.964  -0.900  1.00  0.00           H  
ATOM   1066  HZ3 LYS A  63       1.487 -19.693   0.525  1.00  0.00           H  
ATOM   1067  N   LYS A  64      -5.708 -17.673   3.119  1.00  0.00           N  
ATOM   1068  CA  LYS A  64      -6.740 -18.247   3.975  1.00  0.00           C  
ATOM   1069  C   LYS A  64      -7.494 -19.356   3.248  1.00  0.00           C  
ATOM   1070  O   LYS A  64      -7.920 -19.185   2.106  1.00  0.00           O  
ATOM   1071  CB  LYS A  64      -7.718 -17.162   4.427  1.00  0.00           C  
ATOM   1072  CG  LYS A  64      -8.580 -17.573   5.609  1.00  0.00           C  
ATOM   1073  CD  LYS A  64      -7.892 -17.277   6.931  1.00  0.00           C  
ATOM   1074  CE  LYS A  64      -7.033 -18.446   7.387  1.00  0.00           C  
ATOM   1075  NZ  LYS A  64      -6.867 -18.469   8.866  1.00  0.00           N  
ATOM   1076  H   LYS A  64      -5.735 -16.714   2.915  1.00  0.00           H  
ATOM   1077  HA  LYS A  64      -6.255 -18.668   4.843  1.00  0.00           H  
ATOM   1078  HB2 LYS A  64      -7.158 -16.282   4.706  1.00  0.00           H  
ATOM   1079  HB3 LYS A  64      -8.371 -16.915   3.602  1.00  0.00           H  
ATOM   1080  HG2 LYS A  64      -9.512 -17.029   5.570  1.00  0.00           H  
ATOM   1081  HG3 LYS A  64      -8.777 -18.634   5.546  1.00  0.00           H  
ATOM   1082  HD2 LYS A  64      -7.262 -16.407   6.812  1.00  0.00           H  
ATOM   1083  HD3 LYS A  64      -8.644 -17.079   7.681  1.00  0.00           H  
ATOM   1084  HE2 LYS A  64      -7.503 -19.365   7.072  1.00  0.00           H  
ATOM   1085  HE3 LYS A  64      -6.060 -18.363   6.925  1.00  0.00           H  
ATOM   1086  HZ1 LYS A  64      -7.593 -19.077   9.298  1.00  0.00           H  
ATOM   1087  HZ2 LYS A  64      -6.964 -17.508   9.251  1.00  0.00           H  
ATOM   1088  HZ3 LYS A  64      -5.928 -18.838   9.115  1.00  0.00           H  
ATOM   1089  N   SER A  65      -7.657 -20.492   3.918  1.00  0.00           N  
ATOM   1090  CA  SER A  65      -8.359 -21.630   3.335  1.00  0.00           C  
ATOM   1091  C   SER A  65      -9.818 -21.283   3.055  1.00  0.00           C  
ATOM   1092  O   SER A  65     -10.460 -20.577   3.832  1.00  0.00           O  
ATOM   1093  CB  SER A  65      -8.281 -22.838   4.270  1.00  0.00           C  
ATOM   1094  OG  SER A  65      -8.556 -24.041   3.573  1.00  0.00           O  
ATOM   1095  H   SER A  65      -7.295 -20.568   4.826  1.00  0.00           H  
ATOM   1096  HA  SER A  65      -7.874 -21.876   2.402  1.00  0.00           H  
ATOM   1097  HB2 SER A  65      -7.289 -22.900   4.693  1.00  0.00           H  
ATOM   1098  HB3 SER A  65      -9.004 -22.723   5.065  1.00  0.00           H  
ATOM   1099  HG  SER A  65      -8.393 -24.790   4.151  1.00  0.00           H  
ATOM   1100  N   GLY A  66     -10.335 -21.785   1.938  1.00  0.00           N  
ATOM   1101  CA  GLY A  66     -11.715 -21.518   1.574  1.00  0.00           C  
ATOM   1102  C   GLY A  66     -11.944 -20.068   1.197  1.00  0.00           C  
ATOM   1103  O   GLY A  66     -11.062 -19.221   1.336  1.00  0.00           O  
ATOM   1104  H   GLY A  66      -9.776 -22.342   1.356  1.00  0.00           H  
ATOM   1105  HA2 GLY A  66     -11.982 -22.144   0.735  1.00  0.00           H  
ATOM   1106  HA3 GLY A  66     -12.350 -21.765   2.411  1.00  0.00           H  
ATOM   1107  N   PRO A  67     -13.155 -19.765   0.705  1.00  0.00           N  
ATOM   1108  CA  PRO A  67     -13.525 -18.407   0.295  1.00  0.00           C  
ATOM   1109  C   PRO A  67     -13.662 -17.460   1.483  1.00  0.00           C  
ATOM   1110  O   PRO A  67     -13.587 -17.882   2.637  1.00  0.00           O  
ATOM   1111  CB  PRO A  67     -14.879 -18.601  -0.393  1.00  0.00           C  
ATOM   1112  CG  PRO A  67     -15.436 -19.843   0.212  1.00  0.00           C  
ATOM   1113  CD  PRO A  67     -14.255 -20.724   0.512  1.00  0.00           C  
ATOM   1114  HA  PRO A  67     -12.817 -17.998  -0.410  1.00  0.00           H  
ATOM   1115  HB2 PRO A  67     -15.511 -17.747  -0.196  1.00  0.00           H  
ATOM   1116  HB3 PRO A  67     -14.733 -18.711  -1.457  1.00  0.00           H  
ATOM   1117  HG2 PRO A  67     -15.966 -19.604   1.121  1.00  0.00           H  
ATOM   1118  HG3 PRO A  67     -16.096 -20.329  -0.492  1.00  0.00           H  
ATOM   1119  HD2 PRO A  67     -14.430 -21.297   1.411  1.00  0.00           H  
ATOM   1120  HD3 PRO A  67     -14.052 -21.380  -0.322  1.00  0.00           H  
ATOM   1121  N   SER A  68     -13.865 -16.179   1.192  1.00  0.00           N  
ATOM   1122  CA  SER A  68     -14.009 -15.172   2.237  1.00  0.00           C  
ATOM   1123  C   SER A  68     -14.803 -13.972   1.729  1.00  0.00           C  
ATOM   1124  O   SER A  68     -14.948 -13.775   0.522  1.00  0.00           O  
ATOM   1125  CB  SER A  68     -12.634 -14.716   2.729  1.00  0.00           C  
ATOM   1126  OG  SER A  68     -12.754 -13.798   3.801  1.00  0.00           O  
ATOM   1127  H   SER A  68     -13.915 -15.905   0.253  1.00  0.00           H  
ATOM   1128  HA  SER A  68     -14.545 -15.622   3.059  1.00  0.00           H  
ATOM   1129  HB2 SER A  68     -12.072 -15.574   3.066  1.00  0.00           H  
ATOM   1130  HB3 SER A  68     -12.105 -14.236   1.917  1.00  0.00           H  
ATOM   1131  HG  SER A  68     -12.589 -14.251   4.631  1.00  0.00           H  
ATOM   1132  N   SER A  69     -15.317 -13.174   2.659  1.00  0.00           N  
ATOM   1133  CA  SER A  69     -16.101 -11.996   2.307  1.00  0.00           C  
ATOM   1134  C   SER A  69     -15.606 -10.768   3.065  1.00  0.00           C  
ATOM   1135  O   SER A  69     -15.559 -10.760   4.295  1.00  0.00           O  
ATOM   1136  CB  SER A  69     -17.582 -12.233   2.610  1.00  0.00           C  
ATOM   1137  OG  SER A  69     -18.396 -11.283   1.945  1.00  0.00           O  
ATOM   1138  H   SER A  69     -15.168 -13.384   3.605  1.00  0.00           H  
ATOM   1139  HA  SER A  69     -15.981 -11.822   1.248  1.00  0.00           H  
ATOM   1140  HB2 SER A  69     -17.860 -13.222   2.279  1.00  0.00           H  
ATOM   1141  HB3 SER A  69     -17.747 -12.149   3.674  1.00  0.00           H  
ATOM   1142  HG  SER A  69     -18.082 -10.397   2.143  1.00  0.00           H  
ATOM   1143  N   GLY A  70     -15.236  -9.729   2.321  1.00  0.00           N  
ATOM   1144  CA  GLY A  70     -14.749  -8.510   2.939  1.00  0.00           C  
ATOM   1145  C   GLY A  70     -15.290  -7.264   2.268  1.00  0.00           C  
ATOM   1146  O   GLY A  70     -14.757  -6.815   1.253  1.00  0.00           O  
ATOM   1147  H   GLY A  70     -15.295  -9.792   1.345  1.00  0.00           H  
ATOM   1148  HA2 GLY A  70     -15.043  -8.503   3.978  1.00  0.00           H  
ATOM   1149  HA3 GLY A  70     -13.670  -8.497   2.880  1.00  0.00           H  
TER    1150      GLY A  70                                                      
ENDMDL                                                                          
MODEL        5                                                                  
ATOM      1  N   GLY A   1     -10.079  18.250  18.175  1.00  0.00           N  
ATOM      2  CA  GLY A   1     -10.893  17.317  17.416  1.00  0.00           C  
ATOM      3  C   GLY A   1     -10.438  15.881  17.585  1.00  0.00           C  
ATOM      4  O   GLY A   1     -10.445  15.347  18.694  1.00  0.00           O  
ATOM      5  H1  GLY A   1      -9.342  18.723  17.736  1.00  0.00           H  
ATOM      6  HA2 GLY A   1     -11.918  17.400  17.745  1.00  0.00           H  
ATOM      7  HA3 GLY A   1     -10.839  17.579  16.370  1.00  0.00           H  
ATOM      8  N   SER A   2     -10.042  15.254  16.482  1.00  0.00           N  
ATOM      9  CA  SER A   2      -9.587  13.869  16.511  1.00  0.00           C  
ATOM     10  C   SER A   2     -10.614  12.974  17.198  1.00  0.00           C  
ATOM     11  O   SER A   2     -10.276  12.185  18.080  1.00  0.00           O  
ATOM     12  CB  SER A   2      -8.242  13.767  17.233  1.00  0.00           C  
ATOM     13  OG  SER A   2      -7.495  12.657  16.765  1.00  0.00           O  
ATOM     14  H   SER A   2     -10.059  15.734  15.627  1.00  0.00           H  
ATOM     15  HA  SER A   2      -9.464  13.539  15.491  1.00  0.00           H  
ATOM     16  HB2 SER A   2      -7.673  14.668  17.058  1.00  0.00           H  
ATOM     17  HB3 SER A   2      -8.413  13.650  18.293  1.00  0.00           H  
ATOM     18  HG  SER A   2      -7.450  12.683  15.807  1.00  0.00           H  
ATOM     19  N   SER A   3     -11.872  13.103  16.786  1.00  0.00           N  
ATOM     20  CA  SER A   3     -12.950  12.310  17.363  1.00  0.00           C  
ATOM     21  C   SER A   3     -13.811  11.686  16.269  1.00  0.00           C  
ATOM     22  O   SER A   3     -14.350  12.387  15.413  1.00  0.00           O  
ATOM     23  CB  SER A   3     -13.817  13.178  18.277  1.00  0.00           C  
ATOM     24  OG  SER A   3     -13.938  14.494  17.767  1.00  0.00           O  
ATOM     25  H   SER A   3     -12.078  13.750  16.079  1.00  0.00           H  
ATOM     26  HA  SER A   3     -12.504  11.520  17.948  1.00  0.00           H  
ATOM     27  HB2 SER A   3     -14.802  12.743  18.355  1.00  0.00           H  
ATOM     28  HB3 SER A   3     -13.366  13.225  19.258  1.00  0.00           H  
ATOM     29  HG  SER A   3     -14.520  15.006  18.334  1.00  0.00           H  
ATOM     30  N   GLY A   4     -13.936  10.363  16.304  1.00  0.00           N  
ATOM     31  CA  GLY A   4     -14.732   9.666  15.311  1.00  0.00           C  
ATOM     32  C   GLY A   4     -15.688   8.666  15.932  1.00  0.00           C  
ATOM     33  O   GLY A   4     -16.273   8.927  16.983  1.00  0.00           O  
ATOM     34  H   GLY A   4     -13.483   9.856  17.011  1.00  0.00           H  
ATOM     35  HA2 GLY A   4     -15.301  10.391  14.748  1.00  0.00           H  
ATOM     36  HA3 GLY A   4     -14.069   9.142  14.638  1.00  0.00           H  
ATOM     37  N   SER A   5     -15.847   7.519  15.279  1.00  0.00           N  
ATOM     38  CA  SER A   5     -16.744   6.479  15.771  1.00  0.00           C  
ATOM     39  C   SER A   5     -16.041   5.125  15.797  1.00  0.00           C  
ATOM     40  O   SER A   5     -15.461   4.695  14.801  1.00  0.00           O  
ATOM     41  CB  SER A   5     -17.996   6.400  14.896  1.00  0.00           C  
ATOM     42  OG  SER A   5     -18.911   5.443  15.400  1.00  0.00           O  
ATOM     43  H   SER A   5     -15.353   7.370  14.446  1.00  0.00           H  
ATOM     44  HA  SER A   5     -17.034   6.740  16.777  1.00  0.00           H  
ATOM     45  HB2 SER A   5     -18.478   7.365  14.874  1.00  0.00           H  
ATOM     46  HB3 SER A   5     -17.713   6.116  13.892  1.00  0.00           H  
ATOM     47  HG  SER A   5     -19.798   5.662  15.107  1.00  0.00           H  
ATOM     48  N   SER A   6     -16.099   4.458  16.945  1.00  0.00           N  
ATOM     49  CA  SER A   6     -15.465   3.154  17.104  1.00  0.00           C  
ATOM     50  C   SER A   6     -16.500   2.086  17.446  1.00  0.00           C  
ATOM     51  O   SER A   6     -16.444   1.469  18.509  1.00  0.00           O  
ATOM     52  CB  SER A   6     -14.396   3.213  18.197  1.00  0.00           C  
ATOM     53  OG  SER A   6     -13.201   3.797  17.710  1.00  0.00           O  
ATOM     54  H   SER A   6     -16.577   4.853  17.704  1.00  0.00           H  
ATOM     55  HA  SER A   6     -14.996   2.897  16.167  1.00  0.00           H  
ATOM     56  HB2 SER A   6     -14.761   3.804  19.023  1.00  0.00           H  
ATOM     57  HB3 SER A   6     -14.180   2.211  18.539  1.00  0.00           H  
ATOM     58  HG  SER A   6     -12.836   4.383  18.377  1.00  0.00           H  
ATOM     59  N   GLY A   7     -17.444   1.872  16.535  1.00  0.00           N  
ATOM     60  CA  GLY A   7     -18.478   0.879  16.757  1.00  0.00           C  
ATOM     61  C   GLY A   7     -18.163  -0.446  16.090  1.00  0.00           C  
ATOM     62  O   GLY A   7     -16.996  -0.806  15.931  1.00  0.00           O  
ATOM     63  H   GLY A   7     -17.439   2.394  15.705  1.00  0.00           H  
ATOM     64  HA2 GLY A   7     -18.586   0.719  17.819  1.00  0.00           H  
ATOM     65  HA3 GLY A   7     -19.412   1.253  16.363  1.00  0.00           H  
ATOM     66  N   ARG A   8     -19.204  -1.174  15.702  1.00  0.00           N  
ATOM     67  CA  ARG A   8     -19.032  -2.468  15.052  1.00  0.00           C  
ATOM     68  C   ARG A   8     -18.982  -2.312  13.535  1.00  0.00           C  
ATOM     69  O   ARG A   8     -19.241  -1.232  13.002  1.00  0.00           O  
ATOM     70  CB  ARG A   8     -20.170  -3.413  15.441  1.00  0.00           C  
ATOM     71  CG  ARG A   8     -19.918  -4.171  16.734  1.00  0.00           C  
ATOM     72  CD  ARG A   8     -18.833  -5.222  16.561  1.00  0.00           C  
ATOM     73  NE  ARG A   8     -18.214  -5.585  17.833  1.00  0.00           N  
ATOM     74  CZ  ARG A   8     -17.051  -6.219  17.931  1.00  0.00           C  
ATOM     75  NH1 ARG A   8     -16.383  -6.557  16.836  1.00  0.00           N  
ATOM     76  NH2 ARG A   8     -16.553  -6.515  19.124  1.00  0.00           N  
ATOM     77  H   ARG A   8     -20.110  -0.834  15.857  1.00  0.00           H  
ATOM     78  HA  ARG A   8     -18.096  -2.887  15.390  1.00  0.00           H  
ATOM     79  HB2 ARG A   8     -21.077  -2.838  15.558  1.00  0.00           H  
ATOM     80  HB3 ARG A   8     -20.310  -4.133  14.649  1.00  0.00           H  
ATOM     81  HG2 ARG A   8     -19.607  -3.471  17.496  1.00  0.00           H  
ATOM     82  HG3 ARG A   8     -20.832  -4.656  17.040  1.00  0.00           H  
ATOM     83  HD2 ARG A   8     -19.272  -6.105  16.121  1.00  0.00           H  
ATOM     84  HD3 ARG A   8     -18.073  -4.831  15.901  1.00  0.00           H  
ATOM     85  HE  ARG A   8     -18.691  -5.345  18.655  1.00  0.00           H  
ATOM     86 HH11 ARG A   8     -16.755  -6.334  15.936  1.00  0.00           H  
ATOM     87 HH12 ARG A   8     -15.506  -7.032  16.912  1.00  0.00           H  
ATOM     88 HH21 ARG A   8     -17.053  -6.261  19.952  1.00  0.00           H  
ATOM     89 HH22 ARG A   8     -15.677  -6.991  19.197  1.00  0.00           H  
ATOM     90  N   LYS A   9     -18.648  -3.396  12.844  1.00  0.00           N  
ATOM     91  CA  LYS A   9     -18.565  -3.382  11.389  1.00  0.00           C  
ATOM     92  C   LYS A   9     -17.623  -2.282  10.909  1.00  0.00           C  
ATOM     93  O   LYS A   9     -17.929  -1.557   9.962  1.00  0.00           O  
ATOM     94  CB  LYS A   9     -19.954  -3.180  10.780  1.00  0.00           C  
ATOM     95  CG  LYS A   9     -20.980  -4.195  11.254  1.00  0.00           C  
ATOM     96  CD  LYS A   9     -22.188  -4.239  10.334  1.00  0.00           C  
ATOM     97  CE  LYS A   9     -23.370  -4.928  10.999  1.00  0.00           C  
ATOM     98  NZ  LYS A   9     -24.350  -5.435   9.999  1.00  0.00           N  
ATOM     99  H   LYS A   9     -18.454  -4.228  13.326  1.00  0.00           H  
ATOM    100  HA  LYS A   9     -18.176  -4.337  11.069  1.00  0.00           H  
ATOM    101  HB2 LYS A   9     -20.308  -2.193  11.039  1.00  0.00           H  
ATOM    102  HB3 LYS A   9     -19.877  -3.254   9.704  1.00  0.00           H  
ATOM    103  HG2 LYS A   9     -20.522  -5.173  11.277  1.00  0.00           H  
ATOM    104  HG3 LYS A   9     -21.306  -3.925  12.249  1.00  0.00           H  
ATOM    105  HD2 LYS A   9     -22.472  -3.229  10.078  1.00  0.00           H  
ATOM    106  HD3 LYS A   9     -21.925  -4.780   9.436  1.00  0.00           H  
ATOM    107  HE2 LYS A   9     -23.004  -5.758  11.583  1.00  0.00           H  
ATOM    108  HE3 LYS A   9     -23.864  -4.220  11.648  1.00  0.00           H  
ATOM    109  HZ1 LYS A   9     -24.694  -6.375  10.281  1.00  0.00           H  
ATOM    110  HZ2 LYS A   9     -23.901  -5.508   9.064  1.00  0.00           H  
ATOM    111  HZ3 LYS A   9     -25.161  -4.787   9.933  1.00  0.00           H  
ATOM    112  N   LYS A  10     -16.475  -2.164  11.567  1.00  0.00           N  
ATOM    113  CA  LYS A  10     -15.486  -1.155  11.206  1.00  0.00           C  
ATOM    114  C   LYS A  10     -15.149  -1.230   9.720  1.00  0.00           C  
ATOM    115  O   LYS A  10     -14.786  -2.289   9.209  1.00  0.00           O  
ATOM    116  CB  LYS A  10     -14.214  -1.337  12.038  1.00  0.00           C  
ATOM    117  CG  LYS A  10     -14.372  -0.921  13.490  1.00  0.00           C  
ATOM    118  CD  LYS A  10     -13.072  -0.378  14.059  1.00  0.00           C  
ATOM    119  CE  LYS A  10     -12.287  -1.461  14.784  1.00  0.00           C  
ATOM    120  NZ  LYS A  10     -11.286  -2.111  13.894  1.00  0.00           N  
ATOM    121  H   LYS A  10     -16.287  -2.772  12.313  1.00  0.00           H  
ATOM    122  HA  LYS A  10     -15.909  -0.185  11.419  1.00  0.00           H  
ATOM    123  HB2 LYS A  10     -13.928  -2.378  12.013  1.00  0.00           H  
ATOM    124  HB3 LYS A  10     -13.424  -0.745  11.599  1.00  0.00           H  
ATOM    125  HG2 LYS A  10     -15.129  -0.153  13.555  1.00  0.00           H  
ATOM    126  HG3 LYS A  10     -14.678  -1.780  14.070  1.00  0.00           H  
ATOM    127  HD2 LYS A  10     -12.468   0.008  13.251  1.00  0.00           H  
ATOM    128  HD3 LYS A  10     -13.298   0.418  14.755  1.00  0.00           H  
ATOM    129  HE2 LYS A  10     -11.774  -1.015  15.623  1.00  0.00           H  
ATOM    130  HE3 LYS A  10     -12.978  -2.209  15.142  1.00  0.00           H  
ATOM    131  HZ1 LYS A  10     -11.399  -1.766  12.919  1.00  0.00           H  
ATOM    132  HZ2 LYS A  10     -11.418  -3.142  13.902  1.00  0.00           H  
ATOM    133  HZ3 LYS A  10     -10.323  -1.892  14.219  1.00  0.00           H  
ATOM    134  N   ARG A  11     -15.271  -0.099   9.033  1.00  0.00           N  
ATOM    135  CA  ARG A  11     -14.979  -0.037   7.606  1.00  0.00           C  
ATOM    136  C   ARG A  11     -13.480  -0.165   7.352  1.00  0.00           C
[truncated: 1,482,058 more chars]
