# Supplementary material for: Computational Modeling of complete HOXB13 protein for predicting the functional effect of SNPs and the associated role in hereditary prostate cancer
Source: Sci Rep. 2017 Mar 8;7:43830. doi: 10.1038/srep43830 (PMC5363706; doi:10.1038/srep43830)
Supplement: Supplementary Dataset [file srep43830-s1.zip › SR Supplementary Data Files Complete/HOXB13 Modeller/HOXB13 Modeller/2l7z.pdb]

HEADER    GENE REGULATION                         27-DEC-10   2L7Z              
TITLE     NMR STRUCTURE OF A13 HOMEDOMAIN                                       
COMPND    MOL_ID: 1;                                                            
COMPND   2 MOLECULE: HOMEOBOX PROTEIN HOX-A13;                                  
COMPND   3 CHAIN: A;                                                            
COMPND   4 FRAGMENT: HOMEOBOX DOMAIN RESIDUES 322-388;                          
COMPND   5 SYNONYM: HOMEOBOX PROTEIN HOX-1J;                                    
COMPND   6 ENGINEERED: YES                                                      
SOURCE    MOL_ID: 1;                                                            
SOURCE   2 ORGANISM_SCIENTIFIC: HOMO SAPIENS;                                   
SOURCE   3 ORGANISM_COMMON: HUMAN;                                              
SOURCE   4 ORGANISM_TAXID: 9606;                                                
SOURCE   5 GENE: HOXA13, HOX1J;                                                 
SOURCE   6 EXPRESSION_SYSTEM: ESCHERICHIA COLI;                                 
SOURCE   7 EXPRESSION_SYSTEM_TAXID: 562;                                        
SOURCE   8 EXPRESSION_SYSTEM_VECTOR: PET23                                      
KEYWDS    HOXA13, GENE REGULATION                                               
EXPDTA    SOLUTION NMR                                                          
NUMMDL    15                                                                    
AUTHOR    J.AMES                                                                
REVDAT   1   09-NOV-11 2L7Z    0                                                
JRNL        AUTH   Y.ZHANG,C.A.LARSEN,H.S.STADLER,J.B.AMES                      
JRNL        TITL   STRUCTURAL BASIS FOR SEQUENCE SPECIFIC DNA BINDING AND       
JRNL        TITL 2 PROTEIN DIMERIZATION OF HOXA13.                              
JRNL        REF    PLOS ONE                      V.   6 23069 2011              
JRNL        REFN                   ESSN 1932-6203                               
JRNL        PMID   21829694                                                     
JRNL        DOI    10.1371/JOURNAL.PONE.0023069                                 
REMARK   2                                                                      
REMARK   2 RESOLUTION. NOT APPLICABLE.                                          
REMARK   3                                                                      
REMARK   3 REFINEMENT.                                                          
REMARK   3   PROGRAM     : XPLOR-NIH                                            
REMARK   3   AUTHORS     : BRUNGER,SCHWIETERS,KUSZEWSKI,TJANDRA,CLORE           
REMARK   3                                                                      
REMARK   3  OTHER REFINEMENT REMARKS: NULL                                      
REMARK   4                                                                      
REMARK   4 2L7Z COMPLIES WITH FORMAT V. 3.30, 13-JUL-11                         
REMARK 100                                                                      
REMARK 100 THIS ENTRY HAS BEEN PROCESSED BY RCSB ON 07-JAN-11.                  
REMARK 100 THE RCSB ID CODE IS RCSB102070.                                      
REMARK 210                                                                      
REMARK 210 EXPERIMENTAL DETAILS                                                 
REMARK 210  EXPERIMENT TYPE                : NMR                                
REMARK 210  TEMPERATURE           (KELVIN) : 285                                
REMARK 210  PH                             : 7.0                                
REMARK 210  IONIC STRENGTH                 : 0.02                               
REMARK 210  PRESSURE                       : 1.0 ATM                            
REMARK 210  SAMPLE CONTENTS                : 0.5 MM [U-98% 13C; U-98% 15N]      
REMARK 210                                   A13, 95 % H2O, 5 % D2O, 95% H2O/   
REMARK 210                                   5% D2O                             
REMARK 210                                                                      
REMARK 210  NMR EXPERIMENTS CONDUCTED      : 2D 1H-15N HSQC; 3D HNCO; 3D        
REMARK 210                                   HNCACB; 3D HBHA(CO)NH; 3D          
REMARK 210                                   CBCA(CO)NH                         
REMARK 210  SPECTROMETER FIELD STRENGTH    : 800 MHZ                            
REMARK 210  SPECTROMETER MODEL             : AVANCE                             
REMARK 210  SPECTROMETER MANUFACTURER      : BRUKER                             
REMARK 210                                                                      
REMARK 210  STRUCTURE DETERMINATION.                                            
REMARK 210   SOFTWARE USED                 : NMRPIPE                            
REMARK 210   METHOD USED                   : SIMULATED ANNEALING                
REMARK 210                                                                      
REMARK 210 CONFORMERS, NUMBER CALCULATED   : 30                                 
REMARK 210 CONFORMERS, NUMBER SUBMITTED    : 15                                 
REMARK 210 CONFORMERS, SELECTION CRITERIA  : STRUCTURES WITH THE LOWEST ENERGY  
REMARK 210                                                                      
REMARK 210 BEST REPRESENTATIVE CONFORMER IN THIS ENSEMBLE : 1                   
REMARK 210                                                                      
REMARK 210 REMARK: NULL                                                         
REMARK 215                                                                      
REMARK 215 NMR STUDY                                                            
REMARK 215 THE COORDINATES IN THIS ENTRY WERE GENERATED FROM SOLUTION           
REMARK 215 NMR DATA.  PROTEIN DATA BANK CONVENTIONS REQUIRE THAT                
REMARK 215 CRYST1 AND SCALE RECORDS BE INCLUDED, BUT THE VALUES ON              
REMARK 215 THESE RECORDS ARE MEANINGLESS.                                       
REMARK 300                                                                      
REMARK 300 BIOMOLECULE: 1                                                       
REMARK 300 SEE REMARK 350 FOR THE AUTHOR PROVIDED AND/OR PROGRAM                
REMARK 300 GENERATED ASSEMBLY INFORMATION FOR THE STRUCTURE IN                  
REMARK 300 THIS ENTRY. THE REMARK MAY ALSO PROVIDE INFORMATION ON               
REMARK 300 BURIED SURFACE AREA.                                                 
REMARK 350                                                                      
REMARK 350 COORDINATES FOR A COMPLETE MULTIMER REPRESENTING THE KNOWN           
REMARK 350 BIOLOGICALLY SIGNIFICANT OLIGOMERIZATION STATE OF THE                
REMARK 350 MOLECULE CAN BE GENERATED BY APPLYING BIOMT TRANSFORMATIONS          
REMARK 350 GIVEN BELOW.  BOTH NON-CRYSTALLOGRAPHIC AND                          
REMARK 350 CRYSTALLOGRAPHIC OPERATIONS ARE GIVEN.                               
REMARK 350                                                                      
REMARK 350 BIOMOLECULE: 1                                                       
REMARK 350 AUTHOR DETERMINED BIOLOGICAL UNIT: MONOMERIC                         
REMARK 350 APPLY THE FOLLOWING TO CHAINS: A                                     
REMARK 350   BIOMT1   1  1.000000  0.000000  0.000000        0.00000            
REMARK 350   BIOMT2   1  0.000000  1.000000  0.000000        0.00000            
REMARK 350   BIOMT3   1  0.000000  0.000000  1.000000        0.00000            
REMARK 470                                                                      
REMARK 470 MISSING ATOM                                                         
REMARK 470 THE FOLLOWING RESIDUES HAVE MISSING ATOMS (RES=RESIDUE NAME;         
REMARK 470 C=CHAIN IDENTIFIER; SSEQ=SEQUENCE NUMBER; I=INSERTION CODE):         
REMARK 470   MODELS 1-15                                                        
REMARK 470     RES CSSEQI  ATOMS                                                
REMARK 470     MET A   1    CG   SD   CE                                        
REMARK 500                                                                      
REMARK 500 GEOMETRY AND STEREOCHEMISTRY                                         
REMARK 500 SUBTOPIC: CLOSE CONTACTS                                             
REMARK 500                                                                      
REMARK 500 THE FOLLOWING ATOMS ARE IN CLOSE CONTACT.                            
REMARK 500                                                                      
REMARK 500  ATM1  RES C  SSEQI   ATM2  RES C  SSEQI           DISTANCE          
REMARK 500   O    ILE A    40     H    THR A    44              1.49            
REMARK 500   O    THR A    33     H    ARG A    37              1.54            
REMARK 500                                                                      
REMARK 500 REMARK: NULL                                                         
REMARK 500                                                                      
REMARK 500 GEOMETRY AND STEREOCHEMISTRY                                         
REMARK 500 SUBTOPIC: COVALENT BOND LENGTHS                                      
REMARK 500                                                                      
REMARK 500 THE STEREOCHEMICAL PARAMETERS OF THE FOLLOWING RESIDUES              
REMARK 500 HAVE VALUES WHICH DEVIATE FROM EXPECTED VALUES BY MORE               
REMARK 500 THAN 6*RMSD (M=MODEL NUMBER; RES=RESIDUE NAME; C=CHAIN               
REMARK 500 IDENTIFIER; SSEQ=SEQUENCE NUMBER; I=INSERTION CODE).                 
REMARK 500                                                                      
REMARK 500 STANDARD TABLE:                                                      
REMARK 500 FORMAT: (10X,I3,1X,2(A3,1X,A1,I4,A1,1X,A4,3X),1X,F6.3)               
REMARK 500                                                                      
REMARK 500 EXPECTED VALUES PROTEIN: ENGH AND HUBER, 1999                        
REMARK 500 EXPECTED VALUES NUCLEIC ACID: CLOWNEY ET AL 1996                     
REMARK 500                                                                      
REMARK 500  M RES CSSEQI ATM1   RES CSSEQI ATM2   DEVIATION                     
REMARK 500  1 MET A   1   CA    MET A   1   CB     -0.453                       
REMARK 500  1 HIS A   3   CG    HIS A   3   ND1    -0.121                       
REMARK 500  1 TRP A  54   CG    TRP A  54   CD2    -0.125                       
REMARK 500  2 MET A   1   CA    MET A   1   CB     -0.454                       
REMARK 500  2 HIS A   3   CG    HIS A   3   ND1    -0.121                       
REMARK 500  2 TRP A  54   CG    TRP A  54   CD2    -0.117                       
REMARK 500  3 MET A   1   CA    MET A   1   CB     -0.456                       
REMARK 500  3 HIS A   3   CG    HIS A   3   ND1    -0.120                       
REMARK 500  3 TRP A  54   CG    TRP A  54   CD2    -0.119                       
REMARK 500  4 MET A   1   CA    MET A   1   CB     -0.455                       
REMARK 500  4 HIS A   3   CG    HIS A   3   ND1    -0.121                       
REMARK 500  4 TRP A  54   CG    TRP A  54   CD2    -0.125                       
REMARK 500  5 MET A   1   CA    MET A   1   CB     -0.454                       
REMARK 500  5 HIS A   3   CG    HIS A   3   ND1    -0.119                       
REMARK 500  5 TRP A  54   CG    TRP A  54   CD2    -0.122                       
REMARK 500  6 MET A   1   CA    MET A   1   CB     -0.455                       
REMARK 500  6 HIS A   3   CG    HIS A   3   ND1    -0.122                       
REMARK 500  6 TRP A  54   CG    TRP A  54   CD2    -0.125                       
REMARK 500  7 MET A   1   CA    MET A   1   CB     -0.455                       
REMARK 500  7 HIS A   3   CG    HIS A   3   ND1    -0.120                       
REMARK 500  7 TRP A  54   CG    TRP A  54   CD2    -0.121                       
REMARK 500  8 MET A   1   CA    MET A   1   CB     -0.455                       
REMARK 500  8 HIS A   3   CG    HIS A   3   ND1    -0.119                       
REMARK 500  8 TRP A  54   CG    TRP A  54   CD2    -0.125                       
REMARK 500  9 MET A   1   CA    MET A   1   CB     -0.455                       
REMARK 500  9 HIS A   3   CG    HIS A   3   ND1    -0.122                       
REMARK 500  9 TRP A  54   CG    TRP A  54   CD2    -0.121                       
REMARK 500 10 MET A   1   CA    MET A   1   CB     -0.455                       
REMARK 500 10 HIS A   3   CG    HIS A   3   ND1    -0.119                       
REMARK 500 10 TRP A  54   CG    TRP A  54   CD2    -0.127                       
REMARK 500 11 MET A   1   CA    MET A   1   CB     -0.456                       
REMARK 500 11 HIS A   3   CG    HIS A   3   ND1    -0.120                       
REMARK 500 11 TRP A  54   CG    TRP A  54   CD2    -0.112                       
REMARK 500 12 MET A   1   CA    MET A   1   CB     -0.454                       
REMARK 500 12 HIS A   3   CG    HIS A   3   ND1    -0.121                       
REMARK 500 12 TRP A  54   CG    TRP A  54   CD2    -0.124                       
REMARK 500 13 MET A   1   CA    MET A   1   CB     -0.455                       
REMARK 500 13 HIS A   3   CG    HIS A   3   ND1    -0.120                       
REMARK 500 13 TRP A  54   CG    TRP A  54   CD2    -0.122                       
REMARK 500 14 MET A   1   CA    MET A   1   CB     -0.456                       
REMARK 500 14 HIS A   3   CG    HIS A   3   ND1    -0.119                       
REMARK 500 14 TRP A  54   CG    TRP A  54   CD2    -0.128                       
REMARK 500 15 MET A   1   CA    MET A   1   CB     -0.455                       
REMARK 500 15 HIS A   3   CG    HIS A   3   ND1    -0.120                       
REMARK 500 15 TRP A  54   CG    TRP A  54   CD2    -0.116                       
REMARK 500                                                                      
REMARK 500 REMARK: NULL                                                         
REMARK 500                                                                      
REMARK 500 GEOMETRY AND STEREOCHEMISTRY                                         
REMARK 500 SUBTOPIC: COVALENT BOND ANGLES                                       
REMARK 500                                                                      
REMARK 500 THE STEREOCHEMICAL PARAMETERS OF THE FOLLOWING RESIDUES              
REMARK 500 HAVE VALUES WHICH DEVIATE FROM EXPECTED VALUES BY MORE               
REMARK 500 THAN 6*RMSD (M=MODEL NUMBER; RES=RESIDUE NAME; C=CHAIN               
REMARK 500 IDENTIFIER; SSEQ=SEQUENCE NUMBER; I=INSERTION CODE).                 
REMARK 500                                                                      
REMARK 500 STANDARD TABLE:                                                      
REMARK 500 FORMAT: (10X,I3,1X,A3,1X,A1,I4,A1,3(1X,A4,2X),12X,F5.1)              
REMARK 500                                                                      
REMARK 500 EXPECTED VALUES PROTEIN: ENGH AND HUBER, 1999                        
REMARK 500 EXPECTED VALUES NUCLEIC ACID: CLOWNEY ET AL 1996                     
REMARK 500                                                                      
REMARK 500  M RES CSSEQI ATM1   ATM2   ATM3                                     
REMARK 500  1 TRP A  54   CD1 -  CG  -  CD2 ANGL. DEV. =   4.9 DEGREES          
REMARK 500  1 TRP A  54   CG  -  CD1 -  NE1 ANGL. DEV. =  -6.3 DEGREES          
REMARK 500  1 TRP A  54   NE1 -  CE2 -  CZ2 ANGL. DEV. =   9.0 DEGREES          
REMARK 500  1 TRP A  54   NE1 -  CE2 -  CD2 ANGL. DEV. =  -7.2 DEGREES          
REMARK 500  2 TRP A  54   CD1 -  CG  -  CD2 ANGL. DEV. =   5.2 DEGREES          
REMARK 500  2 TRP A  54   CG  -  CD1 -  NE1 ANGL. DEV. =  -6.5 DEGREES          
REMARK 500  2 TRP A  54   NE1 -  CE2 -  CZ2 ANGL. DEV. =   8.5 DEGREES          
REMARK 500  2 TRP A  54   NE1 -  CE2 -  CD2 ANGL. DEV. =  -6.9 DEGREES          
REMARK 500  3 TRP A  54   CD1 -  CG  -  CD2 ANGL. DEV. =   5.2 DEGREES          
REMARK 500  3 TRP A  54   CG  -  CD1 -  NE1 ANGL. DEV. =  -6.4 DEGREES          
REMARK 500  3 TRP A  54   NE1 -  CE2 -  CZ2 ANGL. DEV. =   8.3 DEGREES          
REMARK 500  3 TRP A  54   NE1 -  CE2 -  CD2 ANGL. DEV. =  -6.9 DEGREES          
REMARK 500  4 TRP A  54   CD1 -  CG  -  CD2 ANGL. DEV. =   5.2 DEGREES          
REMARK 500  4 TRP A  54   CG  -  CD1 -  NE1 ANGL. DEV. =  -6.7 DEGREES          
REMARK 500  4 TRP A  54   NE1 -  CE2 -  CZ2 ANGL. DEV. =   9.8 DEGREES          
REMARK 500  4 TRP A  54   NE1 -  CE2 -  CD2 ANGL. DEV. =  -7.4 DEGREES          
REMARK 500  5 TRP A  54   CD1 -  CG  -  CD2 ANGL. DEV. =   5.4 DEGREES          
REMARK 500  5 TRP A  54   CG  -  CD1 -  NE1 ANGL. DEV. =  -6.8 DEGREES          
REMARK 500  5 TRP A  54   NE1 -  CE2 -  CZ2 ANGL. DEV. =   9.2 DEGREES          
REMARK 500  5 TRP A  54   NE1 -  CE2 -  CD2 ANGL. DEV. =  -7.2 DEGREES          
REMARK 500  6 TRP A  54   CD1 -  CG  -  CD2 ANGL. DEV. =   5.2 DEGREES          
REMARK 500  6 TRP A  54   CG  -  CD1 -  NE1 ANGL. DEV. =  -6.7 DEGREES          
REMARK 500  6 TRP A  54   NE1 -  CE2 -  CZ2 ANGL. DEV. =  10.4 DEGREES          
REMARK 500  6 TRP A  54   NE1 -  CE2 -  CD2 ANGL. DEV. =  -7.6 DEGREES          
REMARK 500  7 TRP A  54   CD1 -  CG  -  CD2 ANGL. DEV. =   5.2 DEGREES          
REMARK 500  7 TRP A  54   CG  -  CD1 -  NE1 ANGL. DEV. =  -6.5 DEGREES          
REMARK 500  7 TRP A  54   NE1 -  CE2 -  CZ2 ANGL. DEV. =  10.0 DEGREES          
REMARK 500  7 TRP A  54   NE1 -  CE2 -  CD2 ANGL. DEV. =  -7.5 DEGREES          
REMARK 500  8 TRP A  54   CD1 -  CG  -  CD2 ANGL. DEV. =   5.2 DEGREES          
REMARK 500  8 TRP A  54   CG  -  CD1 -  NE1 ANGL. DEV. =  -6.6 DEGREES          
REMARK 500  8 TRP A  54   NE1 -  CE2 -  CZ2 ANGL. DEV. =  10.1 DEGREES          
REMARK 500  8 TRP A  54   NE1 -  CE2 -  CD2 ANGL. DEV. =  -7.5 DEGREES          
REMARK 500  9 TRP A  54   CD1 -  CG  -  CD2 ANGL. DEV. =   5.1 DEGREES          
REMARK 500  9 TRP A  54   CG  -  CD1 -  NE1 ANGL. DEV. =  -6.7 DEGREES          
REMARK 500  9 TRP A  54   NE1 -  CE2 -  CZ2 ANGL. DEV. =   9.7 DEGREES          
REMARK 500  9 TRP A  54   NE1 -  CE2 -  CD2 ANGL. DEV. =  -7.4 DEGREES          
REMARK 500 10 TRP A  54   CD1 -  CG  -  CD2 ANGL. DEV. =   5.5 DEGREES          
REMARK 500 10 TRP A  54   CG  -  CD1 -  NE1 ANGL. DEV. =  -6.8 DEGREES          
REMARK 500 10 TRP A  54   NE1 -  CE2 -  CZ2 ANGL. DEV. =  10.2 DEGREES          
REMARK 500 10 TRP A  54   NE1 -  CE2 -  CD2 ANGL. DEV. =  -7.7 DEGREES          
REMARK 500 11 TRP A  54   CD1 -  CG  -  CD2 ANGL. DEV. =   5.0 DEGREES          
REMARK 500 11 TRP A  54   CG  -  CD1 -  NE1 ANGL. DEV. =  -6.1 DEGREES          
REMARK 500 11 TRP A  54   NE1 -  CE2 -  CZ2 ANGL. DEV. =   7.7 DEGREES          
REMARK 500 11 TRP A  54   NE1 -  CE2 -  CD2 ANGL. DEV. =  -6.5 DEGREES          
REMARK 500 12 TRP A  54   CD1 -  CG  -  CD2 ANGL. DEV. =   5.2 DEGREES          
REMARK 500 12 TRP A  54   CG  -  CD1 -  NE1 ANGL. DEV. =  -6.6 DEGREES          
REMARK 500 12 TRP A  54   NE1 -  CE2 -  CZ2 ANGL. DEV. =   9.6 DEGREES          
REMARK 500 12 TRP A  54   NE1 -  CE2 -  CD2 ANGL. DEV. =  -7.4 DEGREES          
REMARK 500 13 TRP A  54   CD1 -  CG  -  CD2 ANGL. DEV. =   5.1 DEGREES          
REMARK 500 13 TRP A  54   CG  -  CD1 -  NE1 ANGL. DEV. =  -6.6 DEGREES          
REMARK 500                                                                      
REMARK 500 THIS ENTRY HAS      60 ANGLE DEVIATIONS.                             
REMARK 500                                                                      
REMARK 500 REMARK: NULL                                                         
REMARK 500                                                                      
REMARK 500 GEOMETRY AND STEREOCHEMISTRY                                         
REMARK 500 SUBTOPIC: TORSION ANGLES                                             
REMARK 500                                                                      
REMARK 500 TORSION ANGLES OUTSIDE THE EXPECTED RAMACHANDRAN REGIONS:            
REMARK 500 (M=MODEL NUMBER; RES=RESIDUE NAME; C=CHAIN IDENTIFIER;               
REMARK 500 SSEQ=SEQUENCE NUMBER; I=INSERTION CODE).                             
REMARK 500                                                                      
REMARK 500 STANDARD TABLE:                                                      
REMARK 500 FORMAT:(10X,I3,1X,A3,1X,A1,I4,A1,4X,F7.2,3X,F7.2)                    
REMARK 500                                                                      
REMARK 500 EXPECTED VALUES: GJ KLEYWEGT AND TA JONES (1996). PHI/PSI-           
REMARK 500 CHOLOGY: RAMACHANDRAN REVISITED. STRUCTURE 4, 1395 - 1400            
REMARK 500                                                                      
REMARK 500  M RES CSSEQI        PSI       PHI                                   
REMARK 500  1 SER A   2     -122.88   -153.24                                   
REMARK 500  1 HIS A   3      171.28     59.42                                   
REMARK 500  1 MET A   4     -175.29    -59.57                                   
REMARK 500  1 GLU A   6      140.47     70.01                                   
REMARK 500  1 ARG A   8       81.11     47.25                                   
REMARK 500  1 LYS A  10     -100.28   -149.33                                   
REMARK 500  1 PRO A  13     -154.46    -61.25                                   
REMARK 500  1 TYR A  14      -76.61    -98.58                                   
REMARK 500  1 ASN A  29      -72.34   -145.33                                   
REMARK 500  1 LYS A  30      -47.27   -174.77                                   
REMARK 500  1 ILE A  40      -73.37    -64.20                                   
REMARK 500  1 ASN A  45       72.38     58.22                                   
REMARK 500  1 LEU A  46     -129.32   -128.00                                   
REMARK 500  1 SER A  47       27.03   -147.36                                   
REMARK 500  1 GLU A  48      -65.59     69.86                                   
REMARK 500  1 ILE A  66       23.00     43.44                                   
REMARK 500  1 THR A  72        2.87    -62.87                                   
REMARK 500  2 HIS A   3       30.60   -151.45                                   
REMARK 500  2 MET A   4      103.41   -168.92                                   
REMARK 500  2 GLU A   6       13.86   -147.99                                   
REMARK 500  2 ARG A   8      161.21    -47.26                                   
REMARK 500  2 PRO A  13      -79.79    -56.37                                   
REMARK 500  2 ASN A  29      -90.51   -155.81                                   
REMARK 500  2 LYS A  30      -46.20   -154.21                                   
REMARK 500  2 ILE A  40      -72.98    -60.31                                   
REMARK 500  2 ASN A  45       62.97     71.00                                   
REMARK 500  2 LEU A  46     -119.15   -122.68                                   
REMARK 500  2 SER A  47       23.37   -166.58                                   
REMARK 500  2 GLU A  48      -65.51     66.35                                   
REMARK 500  2 ILE A  66      -26.88   -170.85                                   
REMARK 500  3 SER A   2     -177.88     54.44                                   
REMARK 500  3 LEU A   5      153.20     65.34                                   
REMARK 500  3 ARG A   8       87.55     48.42                                   
REMARK 500  3 LYS A   9     -138.72    -87.22                                   
REMARK 500  3 LYS A  10     -132.61     47.93                                   
REMARK 500  3 ARG A  11      109.70    -57.59                                   
REMARK 500  3 VAL A  12       93.10   -172.29                                   
REMARK 500  3 PRO A  13      -76.40    -64.93                                   
REMARK 500  3 TYR A  14       79.69     47.36                                   
REMARK 500  3 ASN A  29      -88.61   -161.05                                   
REMARK 500  3 LYS A  30      -49.99   -154.31                                   
REMARK 500  3 ILE A  40      -72.13    -56.64                                   
REMARK 500  3 ASN A  45       63.92     71.74                                   
REMARK 500  3 LEU A  46     -125.38   -128.19                                   
REMARK 500  3 SER A  47       30.49   -155.23                                   
REMARK 500  3 GLU A  48      -64.60     65.04                                   
REMARK 500  3 LYS A  64        5.78    -59.95                                   
REMARK 500  3 ASN A  67      -36.89   -137.12                                   
REMARK 500  3 LYS A  68      -48.44   -139.50                                   
REMARK 500  3 LYS A  70      -97.92   -146.91                                   
REMARK 500                                                                      
REMARK 500 THIS ENTRY HAS     240 RAMACHANDRAN OUTLIERS.                        
REMARK 500                                                                      
REMARK 500 REMARK: NULL                                                         
REMARK 500                                                                      
REMARK 500 GEOMETRY AND STEREOCHEMISTRY                                         
REMARK 500 SUBTOPIC: PLANAR GROUPS                                              
REMARK 500                                                                      
REMARK 500 PLANAR GROUPS IN THE FOLLOWING RESIDUES HAVE A TOTAL                 
REMARK 500 RMS DISTANCE OF ALL ATOMS FROM THE BEST-FIT PLANE                    
REMARK 500 BY MORE THAN AN EXPECTED VALUE OF 6*RMSD, WITH AN                    
REMARK 500 RMSD 0.02 ANGSTROMS, OR AT LEAST ONE ATOM HAS                        
REMARK 500 AN RMSD GREATER THAN THIS VALUE                                      
REMARK 500 (M=MODEL NUMBER; RES=RESIDUE NAME; C=CHAIN IDENTIFIER;               
REMARK 500 SSEQ=SEQUENCE NUMBER; I=INSERTION CODE).                             
REMARK 500                                                                      
REMARK 500  M RES CSSEQI        RMS     TYPE                                    
REMARK 500  1 ARG A   8         0.27    SIDE CHAIN                              
REMARK 500  1 ARG A  11         0.32    SIDE CHAIN                              
REMARK 500  1 ARG A  38         0.28    SIDE CHAIN                              
REMARK 500  1 ARG A  39         0.31    SIDE CHAIN                              
REMARK 500  1 ARG A  49         0.21    SIDE CHAIN                              
REMARK 500  1 ARG A  58         0.31    SIDE CHAIN                              
REMARK 500  2 ARG A   8         0.09    SIDE CHAIN                              
REMARK 500  2 ARG A  11         0.19    SIDE CHAIN                              
REMARK 500  2 ARG A  24         0.17    SIDE CHAIN                              
REMARK 500  2 ARG A  37         0.30    SIDE CHAIN                              
REMARK 500  2 ARG A  38         0.20    SIDE CHAIN                              
REMARK 500  2 ARG A  39         0.23    SIDE CHAIN                              
REMARK 500  2 ARG A  49         0.27    SIDE CHAIN                              
REMARK 500  2 ARG A  58         0.32    SIDE CHAIN                              
REMARK 500  2 ARG A  59         0.23    SIDE CHAIN                              
REMARK 500  3 ARG A   8         0.19    SIDE CHAIN                              
REMARK 500  3 ARG A  24         0.23    SIDE CHAIN                              
REMARK 500  3 ARG A  37         0.26    SIDE CHAIN                              
REMARK 500  3 ARG A  38         0.22    SIDE CHAIN                              
REMARK 500  3 ARG A  49         0.31    SIDE CHAIN                              
REMARK 500  3 ARG A  58         0.30    SIDE CHAIN                              
REMARK 500  3 ARG A  59         0.25    SIDE CHAIN                              
REMARK 500  4 ARG A   8         0.16    SIDE CHAIN                              
REMARK 500  4 ARG A  11         0.12    SIDE CHAIN                              
REMARK 500  4 ARG A  24         0.10    SIDE CHAIN                              
REMARK 500  4 ARG A  38         0.30    SIDE CHAIN                              
REMARK 500  4 ARG A  39         0.12    SIDE CHAIN                              
REMARK 500  4 ARG A  49         0.23    SIDE CHAIN                              
REMARK 500  4 ARG A  58         0.14    SIDE CHAIN                              
REMARK 500  4 ARG A  59         0.13    SIDE CHAIN                              
REMARK 500  5 ARG A   8         0.32    SIDE CHAIN                              
REMARK 500  5 ARG A  11         0.31    SIDE CHAIN                              
REMARK 500  5 ARG A  24         0.14    SIDE CHAIN                              
REMARK 500  5 ARG A  37         0.24    SIDE CHAIN                              
REMARK 500  5 ARG A  38         0.21    SIDE CHAIN                              
REMARK 500  5 ARG A  39         0.29    SIDE CHAIN                              
REMARK 500  5 ARG A  49         0.13    SIDE CHAIN                              
REMARK 500  5 ARG A  58         0.29    SIDE CHAIN                              
REMARK 500  5 ARG A  59         0.17    SIDE CHAIN                              
REMARK 500  6 ARG A   8         0.32    SIDE CHAIN                              
REMARK 500  6 ARG A  11         0.19    SIDE CHAIN                              
REMARK 500  6 ARG A  24         0.24    SIDE CHAIN                              
REMARK 500  6 ARG A  37         0.20    SIDE CHAIN                              
REMARK 500  6 ARG A  39         0.21    SIDE CHAIN                              
REMARK 500  6 ARG A  49         0.32    SIDE CHAIN                              
REMARK 500  6 ARG A  58         0.16    SIDE CHAIN                              
REMARK 500  6 ARG A  59         0.13    SIDE CHAIN                              
REMARK 500  7 ARG A   8         0.19    SIDE CHAIN                              
REMARK 500  7 ARG A  11         0.29    SIDE CHAIN                              
REMARK 500  7 ARG A  24         0.31    SIDE CHAIN                              
REMARK 500                                                                      
REMARK 500 THIS ENTRY HAS     120 PLANE DEVIATIONS.                             
REMARK 500                                                                      
REMARK 500 REMARK: NULL                                                         
REMARK 900                                                                      
REMARK 900 RELATED ENTRIES                                                      
REMARK 900 RELATED ID: 16252   RELATED DB: BMRB                                 
DBREF  2L7Z A    7    73  UNP    P31271   HXA13_HUMAN    322    388             
SEQADV 2L7Z MET A    1  UNP  P31271              EXPRESSION TAG                 
SEQADV 2L7Z SER A    2  UNP  P31271              EXPRESSION TAG                 
SEQADV 2L7Z HIS A    3  UNP  P31271              EXPRESSION TAG                 
SEQADV 2L7Z MET A    4  UNP  P31271              EXPRESSION TAG                 
SEQADV 2L7Z LEU A    5  UNP  P31271              EXPRESSION TAG                 
SEQADV 2L7Z GLU A    6  UNP  P31271              EXPRESSION TAG                 
SEQRES   1 A   73  MET SER HIS MET LEU GLU GLY ARG LYS LYS ARG VAL PRO          
SEQRES   2 A   73  TYR THR LYS VAL GLN LEU LYS GLU LEU GLU ARG GLU TYR          
SEQRES   3 A   73  ALA THR ASN LYS PHE ILE THR LYS ASP LYS ARG ARG ARG          
SEQRES   4 A   73  ILE SER ALA THR THR ASN LEU SER GLU ARG GLN VAL THR          
SEQRES   5 A   73  ILE TRP PHE GLN ASN ARG ARG VAL LYS GLU LYS LYS VAL          
SEQRES   6 A   73  ILE ASN LYS LEU LYS THR THR SER                              
HELIX    1   1 THR A   15  ASN A   29  1                                  15    
HELIX    2   2 THR A   33  ASN A   45  1                                  13    
HELIX    3   3 GLU A   48  LYS A   63  1                                  16    
CRYST1    1.000    1.000    1.000  90.00  90.00  90.00 P 1           1          
ORIGX1      1.000000  0.000000  0.000000        0.00000                         
ORIGX2      0.000000  1.000000  0.000000        0.00000                         
ORIGX3      0.000000  0.000000  1.000000        0.00000                         
SCALE1      1.000000  0.000000  0.000000        0.00000                         
SCALE2      0.000000  1.000000  0.000000        0.00000                         
SCALE3      0.000000  0.000000  1.000000        0.00000                         
MODEL        1                                                                  
ATOM      1  N   MET A   1     -20.987   0.634  10.855  1.00  0.00           N  
ATOM      2  CA  MET A   1     -22.173  -0.083  10.311  1.00  0.00           C  
ATOM      3  C   MET A   1     -23.321  -0.030  11.320  1.00  0.00           C  
ATOM      4  O   MET A   1     -23.597  -0.998  12.000  1.00  0.00           O  
ATOM      5  CB  MET A   1     -21.911  -1.115  10.120  1.00  0.00           C  
ATOM      6  HA  MET A   1     -22.484   0.385   9.388  1.00  0.00           H  
ATOM      7  N   SER A   2     -23.969   1.102  11.396  1.00  0.00           N  
ATOM      8  CA  SER A   2     -25.095   1.229  12.353  1.00  0.00           C  
ATOM      9  C   SER A   2     -26.101   2.271  11.886  1.00  0.00           C  
ATOM     10  O   SER A   2     -26.638   2.178  10.801  1.00  0.00           O  
ATOM     11  CB  SER A   2     -24.528   1.667  13.708  1.00  0.00           C  
ATOM     12  OG  SER A   2     -25.637   1.582  14.590  1.00  0.00           O  
ATOM     13  H   SER A   2     -23.714   1.859  10.828  1.00  0.00           H  
ATOM     14  HA  SER A   2     -25.596   0.266  12.439  1.00  0.00           H  
ATOM     15  HB2 SER A   2     -23.742   1.002  14.028  1.00  0.00           H  
ATOM     16  HB3 SER A   2     -24.167   2.685  13.659  1.00  0.00           H  
ATOM     17  HG  SER A   2     -25.304   1.362  15.463  1.00  0.00           H  
ATOM     18  N   HIS A   3     -26.339   3.248  12.717  1.00  0.00           N  
ATOM     19  CA  HIS A   3     -27.308   4.303  12.339  1.00  0.00           C  
ATOM     20  C   HIS A   3     -28.677   3.699  12.076  1.00  0.00           C  
ATOM     21  O   HIS A   3     -28.827   2.495  12.031  1.00  0.00           O  
ATOM     22  CB  HIS A   3     -26.814   4.983  11.054  1.00  0.00           C  
ATOM     23  CG  HIS A   3     -25.288   5.058  11.075  1.00  0.00           C  
ATOM     24  ND1 HIS A   3     -24.568   5.220  10.068  1.00  0.00           N  
ATOM     25  CD2 HIS A   3     -24.416   4.967  12.141  1.00  0.00           C  
ATOM     26  CE1 HIS A   3     -23.340   5.242  10.374  1.00  0.00           C  
ATOM     27  NE2 HIS A   3     -23.139   5.087  11.683  1.00  0.00           N  
ATOM     28  H   HIS A   3     -25.881   3.284  13.584  1.00  0.00           H  
ATOM     29  HA  HIS A   3     -27.387   5.022  13.154  1.00  0.00           H  
ATOM     30  HB2 HIS A   3     -27.131   4.412  10.195  1.00  0.00           H  
ATOM     31  HB3 HIS A   3     -27.221   5.982  10.988  1.00  0.00           H  
ATOM     32  HD1 HIS A   3     -24.912   5.323   9.156  1.00  0.00           H  
ATOM     33  HD2 HIS A   3     -24.700   4.827  13.173  1.00  0.00           H  
ATOM     34  HE1 HIS A   3     -22.544   5.370   9.656  1.00  0.00           H  
ATOM     35  N   MET A   4     -29.650   4.542  11.908  1.00  0.00           N  
ATOM     36  CA  MET A   4     -31.016   4.032  11.646  1.00  0.00           C  
ATOM     37  C   MET A   4     -31.041   3.187  10.377  1.00  0.00           C  
ATOM     38  O   MET A   4     -30.014   2.933   9.778  1.00  0.00           O  
ATOM     39  CB  MET A   4     -31.951   5.236  11.455  1.00  0.00           C  
ATOM     40  CG  MET A   4     -31.805   6.181  12.650  1.00  0.00           C  
ATOM     41  SD  MET A   4     -33.298   7.027  13.225  1.00  0.00           S  
ATOM     42  CE  MET A   4     -33.418   8.221  11.869  1.00  0.00           C  
ATOM     43  H   MET A   4     -29.483   5.507  11.954  1.00  0.00           H  
ATOM     44  HA  MET A   4     -31.335   3.419  12.488  1.00  0.00           H  
ATOM     45  HB2 MET A   4     -31.689   5.757  10.546  1.00  0.00           H  
ATOM     46  HB3 MET A   4     -32.972   4.894  11.386  1.00  0.00           H  
ATOM     47  HG2 MET A   4     -31.407   5.617  13.482  1.00  0.00           H  
ATOM     48  HG3 MET A   4     -31.078   6.939  12.394  1.00  0.00           H  
ATOM     49  HE1 MET A   4     -34.222   7.937  11.207  1.00  0.00           H  
ATOM     50  HE2 MET A   4     -32.488   8.238  11.320  1.00  0.00           H  
ATOM     51  HE3 MET A   4     -33.616   9.205  12.272  1.00  0.00           H  
ATOM     52  N   LEU A   5     -32.214   2.761   9.992  1.00  0.00           N  
ATOM     53  CA  LEU A   5     -32.316   1.934   8.767  1.00  0.00           C  
ATOM     54  C   LEU A   5     -32.400   2.819   7.527  1.00  0.00           C  
ATOM     55  O   LEU A   5     -32.445   4.028   7.629  1.00  0.00           O  
ATOM     56  CB  LEU A   5     -33.586   1.046   8.845  1.00  0.00           C  
ATOM     57  CG  LEU A   5     -34.711   1.762   9.621  1.00  0.00           C  
ATOM     58  CD1 LEU A   5     -34.376   1.773  11.115  1.00  0.00           C  
ATOM     59  CD2 LEU A   5     -34.863   3.203   9.116  1.00  0.00           C  
ATOM     60  H   LEU A   5     -33.014   2.984  10.507  1.00  0.00           H  
ATOM     61  HA  LEU A   5     -31.421   1.315   8.691  1.00  0.00           H  
ATOM     62  HB2 LEU A   5     -33.927   0.823   7.845  1.00  0.00           H  
ATOM     63  HB3 LEU A   5     -33.343   0.120   9.343  1.00  0.00           H  
ATOM     64  HG  LEU A   5     -35.640   1.232   9.469  1.00  0.00           H  
ATOM     65 HD11 LEU A   5     -35.105   1.188  11.654  1.00  0.00           H  
ATOM     66 HD12 LEU A   5     -34.390   2.787  11.485  1.00  0.00           H  
ATOM     67 HD13 LEU A   5     -33.396   1.348  11.274  1.00  0.00           H  
ATOM     68 HD21 LEU A   5     -34.743   3.225   8.048  1.00  0.00           H  
ATOM     69 HD22 LEU A   5     -34.120   3.836   9.572  1.00  0.00           H  
ATOM     70 HD23 LEU A   5     -35.846   3.573   9.367  1.00  0.00           H  
ATOM     71  N   GLU A   6     -32.416   2.197   6.379  1.00  0.00           N  
ATOM     72  CA  GLU A   6     -32.495   2.986   5.122  1.00  0.00           C  
ATOM     73  C   GLU A   6     -31.191   3.739   4.881  1.00  0.00           C  
ATOM     74  O   GLU A   6     -30.594   4.258   5.804  1.00  0.00           O  
ATOM     75  CB  GLU A   6     -33.640   4.003   5.251  1.00  0.00           C  
ATOM     76  CG  GLU A   6     -34.291   4.204   3.883  1.00  0.00           C  
ATOM     77  CD  GLU A   6     -35.123   2.966   3.532  1.00  0.00           C  
ATOM     78  OE1 GLU A   6     -34.996   2.001   4.267  1.00  0.00           O  
ATOM     79  OE2 GLU A   6     -35.838   3.057   2.547  1.00  0.00           O  
ATOM     80  H   GLU A   6     -32.377   1.218   6.347  1.00  0.00           H  
ATOM     81  HA  GLU A   6     -32.671   2.306   4.288  1.00  0.00           H  
ATOM     82  HB2 GLU A   6     -34.373   3.638   5.948  1.00  0.00           H  
ATOM     83  HB3 GLU A   6     -33.251   4.946   5.608  1.00  0.00           H  
ATOM     84  HG2 GLU A   6     -34.934   5.071   3.906  1.00  0.00           H  
ATOM     85  HG3 GLU A   6     -33.527   4.345   3.132  1.00  0.00           H  
ATOM     86  N   GLY A   7     -30.771   3.787   3.642  1.00  0.00           N  
ATOM     87  CA  GLY A   7     -29.502   4.507   3.325  1.00  0.00           C  
ATOM     88  C   GLY A   7     -29.608   5.217   1.973  1.00  0.00           C  
ATOM     89  O   GLY A   7     -29.248   6.371   1.848  1.00  0.00           O  
ATOM     90  H   GLY A   7     -31.286   3.354   2.929  1.00  0.00           H  
ATOM     91  HA2 GLY A   7     -29.302   5.236   4.095  1.00  0.00           H  
ATOM     92  HA3 GLY A   7     -28.689   3.797   3.290  1.00  0.00           H  
ATOM     93  N   ARG A   8     -30.100   4.514   0.989  1.00  0.00           N  
ATOM     94  CA  ARG A   8     -30.233   5.136  -0.350  1.00  0.00           C  
ATOM     95  C   ARG A   8     -28.949   5.858  -0.735  1.00  0.00           C  
ATOM     96  O   ARG A   8     -28.843   7.061  -0.597  1.00  0.00           O  
ATOM     97  CB  ARG A   8     -31.380   6.157  -0.295  1.00  0.00           C  
ATOM     98  CG  ARG A   8     -31.759   6.562  -1.720  1.00  0.00           C  
ATOM     99  CD  ARG A   8     -32.617   7.827  -1.670  1.00  0.00           C  
ATOM    100  NE  ARG A   8     -31.768   9.000  -2.014  1.00  0.00           N  
ATOM    101  CZ  ARG A   8     -32.249  10.204  -1.859  1.00  0.00           C  
ATOM    102  NH1 ARG A   8     -33.350  10.528  -2.479  1.00  0.00           N  
ATOM    103  NH2 ARG A   8     -31.610  11.044  -1.091  1.00  0.00           N  
ATOM    104  H   ARG A   8     -30.378   3.585   1.134  1.00  0.00           H  
ATOM    105  HA  ARG A   8     -30.438   4.359  -1.085  1.00  0.00           H  
ATOM    106  HB2 ARG A   8     -32.233   5.716   0.196  1.00  0.00           H  
ATOM    107  HB3 ARG A   8     -31.063   7.030   0.258  1.00  0.00           H  
ATOM    108  HG2 ARG A   8     -30.865   6.754  -2.295  1.00  0.00           H  
ATOM    109  HG3 ARG A   8     -32.317   5.764  -2.189  1.00  0.00           H  
ATOM    110  HD2 ARG A   8     -33.428   7.750  -2.379  1.00  0.00           H  
ATOM    111  HD3 ARG A   8     -33.022   7.956  -0.676  1.00  0.00           H  
ATOM    112  HE  ARG A   8     -30.858   8.870  -2.353  1.00  0.00           H  
ATOM    113 HH11 ARG A   8     -33.812   9.857  -3.060  1.00  0.00           H  
ATOM    114 HH12 ARG A   8     -33.733  11.445  -2.372  1.00  0.00           H  
ATOM    115 HH21 ARG A   8     -30.768  10.762  -0.632  1.00  0.00           H  
ATOM    116 HH22 ARG A   8     -31.964  11.971  -0.960  1.00  0.00           H  
ATOM    117  N   LYS A   9     -27.992   5.109  -1.213  1.00  0.00           N  
ATOM    118  CA  LYS A   9     -26.706   5.733  -1.613  1.00  0.00           C  
ATOM    119  C   LYS A   9     -25.938   4.826  -2.567  1.00  0.00           C  
ATOM    120  O   LYS A   9     -26.363   3.725  -2.856  1.00  0.00           O  
ATOM    121  CB  LYS A   9     -25.862   5.942  -0.347  1.00  0.00           C  
ATOM    122  CG  LYS A   9     -25.662   4.593   0.349  1.00  0.00           C  
ATOM    123  CD  LYS A   9     -24.325   3.989  -0.094  1.00  0.00           C  
ATOM    124  CE  LYS A   9     -24.464   2.468  -0.173  1.00  0.00           C  
ATOM    125  NZ  LYS A   9     -25.006   2.062  -1.500  1.00  0.00           N  
ATOM    126  H   LYS A   9     -28.122   4.142  -1.305  1.00  0.00           H  
ATOM    127  HA  LYS A   9     -26.909   6.683  -2.106  1.00  0.00           H  
ATOM    128  HB2 LYS A   9     -24.901   6.359  -0.614  1.00  0.00           H  
ATOM    129  HB3 LYS A   9     -26.369   6.622   0.320  1.00  0.00           H  
ATOM    130  HG2 LYS A   9     -25.659   4.734   1.420  1.00  0.00           H  
ATOM    131  HG3 LYS A   9     -26.467   3.925   0.082  1.00  0.00           H  
ATOM    132  HD2 LYS A   9     -24.054   4.380  -1.063  1.00  0.00           H  
ATOM    133  HD3 LYS A   9     -23.558   4.248   0.620  1.00  0.00           H  
ATOM    134  HE2 LYS A   9     -23.497   2.008  -0.031  1.00  0.00           H  
ATOM    135  HE3 LYS A   9     -25.135   2.124   0.602  1.00  0.00           H  
ATOM    136  HZ1 LYS A   9     -26.007   1.800  -1.400  1.00  0.00           H  
ATOM    137  HZ2 LYS A   9     -24.469   1.246  -1.858  1.00  0.00           H  
ATOM    138  HZ3 LYS A   9     -24.919   2.854  -2.167  1.00  0.00           H  
ATOM    139  N   LYS A  10     -24.820   5.306  -3.042  1.00  0.00           N  
ATOM    140  CA  LYS A  10     -24.016   4.481  -3.978  1.00  0.00           C  
ATOM    141  C   LYS A  10     -22.527   4.789  -3.839  1.00  0.00           C  
ATOM    142  O   LYS A  10     -21.874   4.309  -2.933  1.00  0.00           O  
ATOM    143  CB  LYS A  10     -24.457   4.803  -5.413  1.00  0.00           C  
ATOM    144  CG  LYS A  10     -24.854   6.278  -5.501  1.00  0.00           C  
ATOM    145  CD  LYS A  10     -25.101   6.639  -6.967  1.00  0.00           C  
ATOM    146  CE  LYS A  10     -25.364   8.142  -7.077  1.00  0.00           C  
ATOM    147  NZ  LYS A  10     -24.870   8.660  -8.383  1.00  0.00           N  
ATOM    148  H   LYS A  10     -24.516   6.202  -2.784  1.00  0.00           H  
ATOM    149  HA  LYS A  10     -24.182   3.428  -3.750  1.00  0.00           H  
ATOM    150  HB2 LYS A  10     -23.644   4.606  -6.096  1.00  0.00           H  
ATOM    151  HB3 LYS A  10     -25.301   4.184  -5.680  1.00  0.00           H  
ATOM    152  HG2 LYS A  10     -25.752   6.446  -4.928  1.00  0.00           H  
ATOM    153  HG3 LYS A  10     -24.059   6.892  -5.105  1.00  0.00           H  
ATOM    154  HD2 LYS A  10     -24.235   6.378  -7.555  1.00  0.00           H  
ATOM    155  HD3 LYS A  10     -25.957   6.092  -7.335  1.00  0.00           H  
ATOM    156  HE2 LYS A  10     -26.425   8.331  -6.999  1.00  0.00           H  
ATOM    157  HE3 LYS A  10     -24.854   8.658  -6.276  1.00  0.00           H  
ATOM    158  HZ1 LYS A  10     -25.139   9.660  -8.484  1.00  0.00           H  
ATOM    159  HZ2 LYS A  10     -25.292   8.108  -9.156  1.00  0.00           H  
ATOM    160  HZ3 LYS A  10     -23.835   8.574  -8.420  1.00  0.00           H  
ATOM    161  N   ARG A  11     -22.017   5.586  -4.741  1.00  0.00           N  
ATOM    162  CA  ARG A  11     -20.573   5.936  -4.677  1.00  0.00           C  
ATOM    163  C   ARG A  11     -20.282   6.839  -3.482  1.00  0.00           C  
ATOM    164  O   ARG A  11     -20.966   7.820  -3.267  1.00  0.00           O  
ATOM    165  CB  ARG A  11     -20.206   6.687  -5.965  1.00  0.00           C  
ATOM    166  CG  ARG A  11     -20.377   5.747  -7.162  1.00  0.00           C  
ATOM    167  CD  ARG A  11     -20.255   6.553  -8.458  1.00  0.00           C  
ATOM    168  NE  ARG A  11     -19.778   5.653  -9.546  1.00  0.00           N  
ATOM    169  CZ  ARG A  11     -18.536   5.253  -9.547  1.00  0.00           C  
ATOM    170  NH1 ARG A  11     -17.633   6.000 -10.120  1.00  0.00           N  
ATOM    171  NH2 ARG A  11     -18.239   4.117  -8.976  1.00  0.00           N  
ATOM    172  H   ARG A  11     -22.582   5.952  -5.452  1.00  0.00           H  
ATOM    173  HA  ARG A  11     -19.989   5.020  -4.582  1.00  0.00           H  
ATOM    174  HB2 ARG A  11     -20.852   7.545  -6.082  1.00  0.00           H  
ATOM    175  HB3 ARG A  11     -19.180   7.022  -5.910  1.00  0.00           H  
ATOM    176  HG2 ARG A  11     -19.613   4.985  -7.136  1.00  0.00           H  
ATOM    177  HG3 ARG A  11     -21.347   5.277  -7.117  1.00  0.00           H  
ATOM    178  HD2 ARG A  11     -21.219   6.961  -8.729  1.00  0.00           H  
ATOM    179  HD3 ARG A  11     -19.549   7.360  -8.325  1.00  0.00           H  
ATOM    180  HE  ARG A  11     -20.392   5.366 -10.255  1.00  0.00           H  
ATOM    181 HH11 ARG A  11     -17.897   6.863 -10.550  1.00  0.00           H  
ATOM    182 HH12 ARG A  11     -16.676   5.708 -10.129  1.00  0.00           H  
ATOM    183 HH21 ARG A  11     -18.958   3.570  -8.548  1.00  0.00           H  
ATOM    184 HH22 ARG A  11     -17.292   3.795  -8.966  1.00  0.00           H  
ATOM    185  N   VAL A  12     -19.264   6.489  -2.726  1.00  0.00           N  
ATOM    186  CA  VAL A  12     -18.908   7.313  -1.536  1.00  0.00           C  
ATOM    187  C   VAL A  12     -17.649   8.162  -1.809  1.00  0.00           C  
ATOM    188  O   VAL A  12     -16.786   7.765  -2.568  1.00  0.00           O  
ATOM    189  CB  VAL A  12     -18.610   6.356  -0.371  1.00  0.00           C  
ATOM    190  CG1 VAL A  12     -19.794   5.403  -0.192  1.00  0.00           C  
ATOM    191  CG2 VAL A  12     -17.351   5.547  -0.690  1.00  0.00           C  
ATOM    192  H   VAL A  12     -18.743   5.688  -2.944  1.00  0.00           H  
ATOM    193  HA  VAL A  12     -19.740   7.958  -1.299  1.00  0.00           H  
ATOM    194  HB  VAL A  12     -18.459   6.923   0.537  1.00  0.00           H  
ATOM    195 HG11 VAL A  12     -19.745   4.618  -0.933  1.00  0.00           H  
ATOM    196 HG12 VAL A  12     -20.720   5.945  -0.309  1.00  0.00           H  
ATOM    197 HG13 VAL A  12     -19.762   4.963   0.794  1.00  0.00           H  
ATOM    198 HG21 VAL A  12     -17.398   4.589  -0.193  1.00  0.00           H  
ATOM    199 HG22 VAL A  12     -16.477   6.082  -0.348  1.00  0.00           H  
ATOM    200 HG23 VAL A  12     -17.278   5.391  -1.757  1.00  0.00           H  
ATOM    201  N   PRO A  13     -17.577   9.331  -1.177  1.00  0.00           N  
ATOM    202  CA  PRO A  13     -16.431  10.231  -1.350  1.00  0.00           C  
ATOM    203  C   PRO A  13     -15.127   9.578  -0.892  1.00  0.00           C  
ATOM    204  O   PRO A  13     -15.002   8.370  -0.887  1.00  0.00           O  
ATOM    205  CB  PRO A  13     -16.735  11.439  -0.436  1.00  0.00           C  
ATOM    206  CG  PRO A  13     -18.087  11.149   0.285  1.00  0.00           C  
ATOM    207  CD  PRO A  13     -18.627   9.822  -0.272  1.00  0.00           C  
ATOM    208  HA  PRO A  13     -16.353  10.535  -2.389  1.00  0.00           H  
ATOM    209  HB2 PRO A  13     -15.947  11.557   0.293  1.00  0.00           H  
ATOM    210  HB3 PRO A  13     -16.815  12.339  -1.027  1.00  0.00           H  
ATOM    211  HG2 PRO A  13     -17.928  11.066   1.349  1.00  0.00           H  
ATOM    212  HG3 PRO A  13     -18.789  11.947   0.086  1.00  0.00           H  
ATOM    213  HD2 PRO A  13     -18.796   9.114   0.525  1.00  0.00           H  
ATOM    214  HD3 PRO A  13     -19.541   9.998  -0.820  1.00  0.00           H  
ATOM    215  N   TYR A  14     -14.180  10.402  -0.514  1.00  0.00           N  
ATOM    216  CA  TYR A  14     -12.874   9.864  -0.051  1.00  0.00           C  
ATOM    217  C   TYR A  14     -12.823   9.823   1.470  1.00  0.00           C  
ATOM    218  O   TYR A  14     -12.956   8.772   2.067  1.00  0.00           O  
ATOM    219  CB  TYR A  14     -11.760  10.790  -0.564  1.00  0.00           C  
ATOM    220  CG  TYR A  14     -10.705   9.953  -1.285  1.00  0.00           C  
ATOM    221  CD1 TYR A  14     -10.903   9.558  -2.591  1.00  0.00           C  
ATOM    222  CD2 TYR A  14      -9.545   9.576  -0.640  1.00  0.00           C  
ATOM    223  CE1 TYR A  14      -9.956   8.797  -3.244  1.00  0.00           C  
ATOM    224  CE2 TYR A  14      -8.597   8.814  -1.293  1.00  0.00           C  
ATOM    225  CZ  TYR A  14      -8.796   8.419  -2.600  1.00  0.00           C  
ATOM    226  OH  TYR A  14      -7.851   7.654  -3.252  1.00  0.00           O  
ATOM    227  H   TYR A  14     -14.332  11.370  -0.539  1.00  0.00           H  
ATOM    228  HA  TYR A  14     -12.747   8.856  -0.438  1.00  0.00           H  
ATOM    229  HB2 TYR A  14     -12.172  11.515  -1.252  1.00  0.00           H  
ATOM    230  HB3 TYR A  14     -11.301  11.307   0.266  1.00  0.00           H  
ATOM    231  HD1 TYR A  14     -11.807   9.846  -3.105  1.00  0.00           H  
ATOM    232  HD2 TYR A  14      -9.378   9.877   0.385  1.00  0.00           H  
ATOM    233  HE1 TYR A  14     -10.124   8.496  -4.267  1.00  0.00           H  
ATOM    234  HE2 TYR A  14      -7.694   8.524  -0.777  1.00  0.00           H  
ATOM    235  HH  TYR A  14      -7.978   7.769  -4.197  1.00  0.00           H  
ATOM    236  N   THR A  15     -12.624  10.972   2.070  1.00  0.00           N  
ATOM    237  CA  THR A  15     -12.560  11.030   3.552  1.00  0.00           C  
ATOM    238  C   THR A  15     -13.350  12.226   4.064  1.00  0.00           C  
ATOM    239  O   THR A  15     -13.631  13.148   3.324  1.00  0.00           O  
ATOM    240  CB  THR A  15     -11.096  11.183   3.970  1.00  0.00           C  
ATOM    241  OG1 THR A  15     -10.345  10.953   2.797  1.00  0.00           O  
ATOM    242  CG2 THR A  15     -10.677  10.054   4.924  1.00  0.00           C  
ATOM    243  H   THR A  15     -12.512  11.793   1.542  1.00  0.00           H  
ATOM    244  HA  THR A  15     -12.991  10.120   3.967  1.00  0.00           H  
ATOM    245  HB  THR A  15     -10.892  12.170   4.372  1.00  0.00           H  
ATOM    246  HG1 THR A  15      -9.461  10.685   3.060  1.00  0.00           H  
ATOM    247 HG21 THR A  15      -9.720  10.288   5.368  1.00  0.00           H  
ATOM    248 HG22 THR A  15     -10.598   9.127   4.378  1.00  0.00           H  
ATOM    249 HG23 THR A  15     -11.415   9.946   5.707  1.00  0.00           H  
ATOM    250  N   LYS A  16     -13.697  12.193   5.316  1.00  0.00           N  
ATOM    251  CA  LYS A  16     -14.471  13.324   5.881  1.00  0.00           C  
ATOM    252  C   LYS A  16     -13.596  14.559   6.070  1.00  0.00           C  
ATOM    253  O   LYS A  16     -14.069  15.669   5.969  1.00  0.00           O  
ATOM    254  CB  LYS A  16     -15.021  12.898   7.249  1.00  0.00           C  
ATOM    255  CG  LYS A  16     -13.944  12.108   7.996  1.00  0.00           C  
ATOM    256  CD  LYS A  16     -14.216  12.184   9.500  1.00  0.00           C  
ATOM    257  CE  LYS A  16     -15.401  11.280   9.842  1.00  0.00           C  
ATOM    258  NZ  LYS A  16     -15.016   9.846   9.726  1.00  0.00           N  
ATOM    259  H   LYS A  16     -13.450  11.430   5.877  1.00  0.00           H  
ATOM    260  HA  LYS A  16     -15.282  13.570   5.199  1.00  0.00           H  
ATOM    261  HB2 LYS A  16     -15.292  13.773   7.821  1.00  0.00           H  
ATOM    262  HB3 LYS A  16     -15.896  12.279   7.111  1.00  0.00           H  
ATOM    263  HG2 LYS A  16     -13.962  11.077   7.676  1.00  0.00           H  
ATOM    264  HG3 LYS A  16     -12.974  12.529   7.782  1.00  0.00           H  
ATOM    265  HD2 LYS A  16     -13.341  11.857  10.043  1.00  0.00           H  
ATOM    266  HD3 LYS A  16     -14.443  13.203   9.776  1.00  0.00           H  
ATOM    267  HE2 LYS A  16     -15.726  11.478  10.853  1.00  0.00           H  
ATOM    268  HE3 LYS A  16     -16.218  11.482   9.164  1.00  0.00           H  
ATOM    269  HZ1 LYS A  16     -14.483   9.561  10.572  1.00  0.00           H  
ATOM    270  HZ2 LYS A  16     -14.422   9.714   8.882  1.00  0.00           H  
ATOM    271  HZ3 LYS A  16     -15.872   9.263   9.642  1.00  0.00           H  
ATOM    272  N   VAL A  17     -12.329  14.349   6.309  1.00  0.00           N  
ATOM    273  CA  VAL A  17     -11.431  15.514   6.502  1.00  0.00           C  
ATOM    274  C   VAL A  17     -10.953  15.977   5.161  1.00  0.00           C  
ATOM    275  O   VAL A  17     -10.409  17.053   5.008  1.00  0.00           O  
ATOM    276  CB  VAL A  17     -10.223  15.083   7.352  1.00  0.00           C  
ATOM    277  CG1 VAL A  17     -10.567  15.245   8.833  1.00  0.00           C  
ATOM    278  CG2 VAL A  17      -9.900  13.617   7.069  1.00  0.00           C  
ATOM    279  H   VAL A  17     -11.968  13.442   6.302  1.00  0.00           H  
ATOM    280  HA  VAL A  17     -11.986  16.318   6.986  1.00  0.00           H  
ATOM    281  HB  VAL A  17      -9.370  15.696   7.107  1.00  0.00           H  
ATOM    282 HG11 VAL A  17      -9.681  15.093   9.432  1.00  0.00           H  
ATOM    283 HG12 VAL A  17     -11.316  14.520   9.115  1.00  0.00           H  
ATOM    284 HG13 VAL A  17     -10.950  16.240   9.011  1.00  0.00           H  
ATOM    285 HG21 VAL A  17     -10.340  12.993   7.831  1.00  0.00           H  
ATOM    286 HG22 VAL A  17      -8.829  13.474   7.065  1.00  0.00           H  
ATOM    287 HG23 VAL A  17     -10.297  13.338   6.109  1.00  0.00           H  
ATOM    288  N   GLN A  18     -11.180  15.141   4.210  1.00  0.00           N  
ATOM    289  CA  GLN A  18     -10.777  15.444   2.841  1.00  0.00           C  
ATOM    290  C   GLN A  18     -11.810  16.340   2.185  1.00  0.00           C  
ATOM    291  O   GLN A  18     -11.483  17.385   1.659  1.00  0.00           O  
ATOM    292  CB  GLN A  18     -10.716  14.111   2.105  1.00  0.00           C  
ATOM    293  CG  GLN A  18      -9.267  13.624   2.087  1.00  0.00           C  
ATOM    294  CD  GLN A  18      -8.852  13.226   3.505  1.00  0.00           C  
ATOM    295  OE1 GLN A  18      -8.434  12.112   3.753  1.00  0.00           O  
ATOM    296  NE2 GLN A  18      -8.950  14.108   4.463  1.00  0.00           N  
ATOM    297  H   GLN A  18     -11.628  14.292   4.408  1.00  0.00           H  
ATOM    298  HA  GLN A  18      -9.802  15.945   2.836  1.00  0.00           H  
ATOM    299  HB2 GLN A  18     -11.333  13.390   2.616  1.00  0.00           H  
ATOM    300  HB3 GLN A  18     -11.077  14.233   1.113  1.00  0.00           H  
ATOM    301  HG2 GLN A  18      -9.172  12.770   1.431  1.00  0.00           H  
ATOM    302  HG3 GLN A  18      -8.624  14.413   1.744  1.00  0.00           H  
ATOM    303 HE21 GLN A  18      -9.284  15.008   4.267  1.00  0.00           H  
ATOM    304 HE22 GLN A  18      -8.687  13.870   5.377  1.00  0.00           H  
ATOM    305  N   LEU A  19     -13.048  15.924   2.240  1.00  0.00           N  
ATOM    306  CA  LEU A  19     -14.114  16.745   1.624  1.00  0.00           C  
ATOM    307  C   LEU A  19     -14.452  17.920   2.513  1.00  0.00           C  
ATOM    308  O   LEU A  19     -15.067  18.873   2.080  1.00  0.00           O  
ATOM    309  CB  LEU A  19     -15.367  15.878   1.448  1.00  0.00           C  
ATOM    310  CG  LEU A  19     -15.425  15.381   0.006  1.00  0.00           C  
ATOM    311  CD1 LEU A  19     -15.504  16.584  -0.940  1.00  0.00           C  
ATOM    312  CD2 LEU A  19     -14.157  14.583  -0.295  1.00  0.00           C  
ATOM    313  H   LEU A  19     -13.269  15.077   2.687  1.00  0.00           H  
ATOM    314  HA  LEU A  19     -13.762  17.121   0.666  1.00  0.00           H  
ATOM    315  HB2 LEU A  19     -15.324  15.035   2.122  1.00  0.00           H  
ATOM    316  HB3 LEU A  19     -16.248  16.463   1.668  1.00  0.00           H  
ATOM    317  HG  LEU A  19     -16.293  14.752  -0.129  1.00  0.00           H  
ATOM    318 HD11 LEU A  19     -15.829  17.457  -0.394  1.00  0.00           H  
ATOM    319 HD12 LEU A  19     -16.206  16.378  -1.735  1.00  0.00           H  
ATOM    320 HD13 LEU A  19     -14.531  16.775  -1.367  1.00  0.00           H  
ATOM    321 HD21 LEU A  19     -13.312  15.251  -0.351  1.00  0.00           H  
ATOM    322 HD22 LEU A  19     -14.265  14.068  -1.235  1.00  0.00           H  
ATOM    323 HD23 LEU A  19     -13.987  13.861   0.490  1.00  0.00           H  
ATOM    324  N   LYS A  20     -14.049  17.835   3.747  1.00  0.00           N  
ATOM    325  CA  LYS A  20     -14.338  18.939   4.672  1.00  0.00           C  
ATOM    326  C   LYS A  20     -13.332  20.049   4.474  1.00  0.00           C  
ATOM    327  O   LYS A  20     -13.681  21.209   4.464  1.00  0.00           O  
ATOM    328  CB  LYS A  20     -14.225  18.418   6.108  1.00  0.00           C  
ATOM    329  CG  LYS A  20     -14.240  19.598   7.079  1.00  0.00           C  
ATOM    330  CD  LYS A  20     -14.380  19.062   8.507  1.00  0.00           C  
ATOM    331  CE  LYS A  20     -15.038  20.129   9.388  1.00  0.00           C  
ATOM    332  NZ  LYS A  20     -15.573  19.517  10.635  1.00  0.00           N  
ATOM    333  H   LYS A  20     -13.554  17.047   4.058  1.00  0.00           H  
ATOM    334  HA  LYS A  20     -15.338  19.322   4.471  1.00  0.00           H  
ATOM    335  HB2 LYS A  20     -15.057  17.764   6.323  1.00  0.00           H  
ATOM    336  HB3 LYS A  20     -13.304  17.872   6.221  1.00  0.00           H  
ATOM    337  HG2 LYS A  20     -13.319  20.155   6.989  1.00  0.00           H  
ATOM    338  HG3 LYS A  20     -15.072  20.246   6.848  1.00  0.00           H  
ATOM    339  HD2 LYS A  20     -14.990  18.170   8.500  1.00  0.00           H  
ATOM    340  HD3 LYS A  20     -13.403  18.819   8.900  1.00  0.00           H  
ATOM    341  HE2 LYS A  20     -14.309  20.883   9.650  1.00  0.00           H  
ATOM    342  HE3 LYS A  20     -15.849  20.596   8.852  1.00  0.00           H  
ATOM    343  HZ1 LYS A  20     -16.324  18.837  10.393  1.00  0.00           H  
ATOM    344  HZ2 LYS A  20     -15.963  20.260  11.247  1.00  0.00           H  
ATOM    345  HZ3 LYS A  20     -14.807  19.022  11.134  1.00  0.00           H  
ATOM    346  N   GLU A  21     -12.088  19.677   4.297  1.00  0.00           N  
ATOM    347  CA  GLU A  21     -11.065  20.717   4.099  1.00  0.00           C  
ATOM    348  C   GLU A  21     -11.153  21.280   2.697  1.00  0.00           C  
ATOM    349  O   GLU A  21     -10.721  22.384   2.438  1.00  0.00           O  
ATOM    350  CB  GLU A  21      -9.679  20.097   4.315  1.00  0.00           C  
ATOM    351  CG  GLU A  21      -9.336  20.177   5.803  1.00  0.00           C  
ATOM    352  CD  GLU A  21      -7.997  19.490   6.060  1.00  0.00           C  
ATOM    353  OE1 GLU A  21      -7.278  19.318   5.088  1.00  0.00           O  
ATOM    354  OE2 GLU A  21      -7.766  19.176   7.215  1.00  0.00           O  
ATOM    355  H   GLU A  21     -11.841  18.716   4.282  1.00  0.00           H  
ATOM    356  HA  GLU A  21     -11.244  21.519   4.811  1.00  0.00           H  
ATOM    357  HB2 GLU A  21      -9.687  19.065   3.996  1.00  0.00           H  
ATOM    358  HB3 GLU A  21      -8.942  20.640   3.741  1.00  0.00           H  
ATOM    359  HG2 GLU A  21      -9.268  21.211   6.106  1.00  0.00           H  
ATOM    360  HG3 GLU A  21     -10.105  19.685   6.382  1.00  0.00           H  
ATOM    361  N   LEU A  22     -11.720  20.509   1.812  1.00  0.00           N  
ATOM    362  CA  LEU A  22     -11.849  20.981   0.418  1.00  0.00           C  
ATOM    363  C   LEU A  22     -12.945  22.035   0.312  1.00  0.00           C  
ATOM    364  O   LEU A  22     -12.721  23.127  -0.166  1.00  0.00           O  
ATOM    365  CB  LEU A  22     -12.243  19.780  -0.467  1.00  0.00           C  
ATOM    366  CG  LEU A  22     -11.120  19.474  -1.463  1.00  0.00           C  
ATOM    367  CD1 LEU A  22     -11.003  20.625  -2.474  1.00  0.00           C  
ATOM    368  CD2 LEU A  22      -9.795  19.315  -0.707  1.00  0.00           C  
ATOM    369  H   LEU A  22     -12.055  19.621   2.067  1.00  0.00           H  
ATOM    370  HA  LEU A  22     -10.903  21.411   0.099  1.00  0.00           H  
ATOM    371  HB2 LEU A  22     -12.417  18.918   0.155  1.00  0.00           H  
ATOM    372  HB3 LEU A  22     -13.152  20.008  -1.008  1.00  0.00           H  
ATOM    373  HG  LEU A  22     -11.347  18.557  -1.987  1.00  0.00           H  
ATOM    374 HD11 LEU A  22     -11.314  21.550  -2.018  1.00  0.00           H  
ATOM    375 HD12 LEU A  22     -11.633  20.424  -3.328  1.00  0.00           H  
ATOM    376 HD13 LEU A  22      -9.980  20.716  -2.804  1.00  0.00           H  
ATOM    377 HD21 LEU A  22      -9.244  20.241  -0.734  1.00  0.00           H  
ATOM    378 HD22 LEU A  22      -9.206  18.542  -1.169  1.00  0.00           H  
ATOM    379 HD23 LEU A  22      -9.991  19.043   0.320  1.00  0.00           H  
ATOM    380  N   GLU A  23     -14.110  21.685   0.782  1.00  0.00           N  
ATOM    381  CA  GLU A  23     -15.247  22.642   0.723  1.00  0.00           C  
ATOM    382  C   GLU A  23     -15.057  23.806   1.685  1.00  0.00           C  
ATOM    383  O   GLU A  23     -15.729  24.813   1.581  1.00  0.00           O  
ATOM    384  CB  GLU A  23     -16.528  21.889   1.121  1.00  0.00           C  
ATOM    385  CG  GLU A  23     -16.831  20.811   0.077  1.00  0.00           C  
ATOM    386  CD  GLU A  23     -18.188  20.173   0.389  1.00  0.00           C  
ATOM    387  OE1 GLU A  23     -18.216  19.388   1.324  1.00  0.00           O  
ATOM    388  OE2 GLU A  23     -19.120  20.505  -0.325  1.00  0.00           O  
ATOM    389  H   GLU A  23     -14.231  20.799   1.187  1.00  0.00           H  
ATOM    390  HA  GLU A  23     -15.330  23.030  -0.290  1.00  0.00           H  
ATOM    391  HB2 GLU A  23     -16.391  21.428   2.089  1.00  0.00           H  
ATOM    392  HB3 GLU A  23     -17.354  22.582   1.176  1.00  0.00           H  
ATOM    393  HG2 GLU A  23     -16.863  21.253  -0.907  1.00  0.00           H  
ATOM    394  HG3 GLU A  23     -16.065  20.051   0.102  1.00  0.00           H  
ATOM    395  N   ARG A  24     -14.150  23.657   2.603  1.00  0.00           N  
ATOM    396  CA  ARG A  24     -13.918  24.756   3.573  1.00  0.00           C  
ATOM    397  C   ARG A  24     -13.014  25.818   2.981  1.00  0.00           C  
ATOM    398  O   ARG A  24     -13.346  26.987   2.967  1.00  0.00           O  
ATOM    399  CB  ARG A  24     -13.236  24.168   4.817  1.00  0.00           C  
ATOM    400  CG  ARG A  24     -14.299  23.762   5.858  1.00  0.00           C  
ATOM    401  CD  ARG A  24     -15.564  23.234   5.158  1.00  0.00           C  
ATOM    402  NE  ARG A  24     -16.549  24.342   5.022  1.00  0.00           N  
ATOM    403  CZ  ARG A  24     -17.699  24.105   4.452  1.00  0.00           C  
ATOM    404  NH1 ARG A  24     -18.034  22.869   4.198  1.00  0.00           N  
ATOM    405  NH2 ARG A  24     -18.474  25.110   4.151  1.00  0.00           N  
ATOM    406  H   ARG A  24     -13.631  22.823   2.662  1.00  0.00           H  
ATOM    407  HA  ARG A  24     -14.870  25.210   3.831  1.00  0.00           H  
ATOM    408  HB2 ARG A  24     -12.654  23.305   4.536  1.00  0.00           H  
ATOM    409  HB3 ARG A  24     -12.578  24.908   5.248  1.00  0.00           H  
ATOM    410  HG2 ARG A  24     -13.896  22.990   6.496  1.00  0.00           H  
ATOM    411  HG3 ARG A  24     -14.553  24.617   6.462  1.00  0.00           H  
ATOM    412  HD2 ARG A  24     -15.321  22.857   4.186  1.00  0.00           H  
ATOM    413  HD3 ARG A  24     -15.999  22.442   5.745  1.00  0.00           H  
ATOM    414  HE  ARG A  24     -16.337  25.239   5.354  1.00  0.00           H  
ATOM    415 HH11 ARG A  24     -17.413  22.123   4.440  1.00  0.00           H  
ATOM    416 HH12 ARG A  24     -18.911  22.667   3.762  1.00  0.00           H  
ATOM    417 HH21 ARG A  24     -18.182  26.045   4.357  1.00  0.00           H  
ATOM    418 HH22 ARG A  24     -19.357  24.947   3.714  1.00  0.00           H  
ATOM    419  N   GLU A  25     -11.887  25.395   2.504  1.00  0.00           N  
ATOM    420  CA  GLU A  25     -10.946  26.359   1.909  1.00  0.00           C  
ATOM    421  C   GLU A  25     -11.521  26.931   0.623  1.00  0.00           C  
ATOM    422  O   GLU A  25     -11.102  27.973   0.160  1.00  0.00           O  
ATOM    423  CB  GLU A  25      -9.629  25.623   1.584  1.00  0.00           C  
ATOM    424  CG  GLU A  25      -9.231  24.718   2.766  1.00  0.00           C  
ATOM    425  CD  GLU A  25      -8.218  25.453   3.648  1.00  0.00           C  
ATOM    426  OE1 GLU A  25      -8.679  26.208   4.488  1.00  0.00           O  
ATOM    427  OE2 GLU A  25      -7.041  25.217   3.431  1.00  0.00           O  
ATOM    428  H   GLU A  25     -11.662  24.442   2.539  1.00  0.00           H  
ATOM    429  HA  GLU A  25     -10.775  27.173   2.614  1.00  0.00           H  
ATOM    430  HB2 GLU A  25      -9.763  25.021   0.698  1.00  0.00           H  
ATOM    431  HB3 GLU A  25      -8.847  26.346   1.403  1.00  0.00           H  
ATOM    432  HG2 GLU A  25     -10.099  24.470   3.356  1.00  0.00           H  
ATOM    433  HG3 GLU A  25      -8.786  23.807   2.393  1.00  0.00           H  
ATOM    434  N   TYR A  26     -12.483  26.237   0.069  1.00  0.00           N  
ATOM    435  CA  TYR A  26     -13.101  26.727  -1.190  1.00  0.00           C  
ATOM    436  C   TYR A  26     -14.292  27.621  -0.882  1.00  0.00           C  
ATOM    437  O   TYR A  26     -14.606  28.522  -1.632  1.00  0.00           O  
ATOM    438  CB  TYR A  26     -13.585  25.517  -2.004  1.00  0.00           C  
ATOM    439  CG  TYR A  26     -13.659  25.895  -3.485  1.00  0.00           C  
ATOM    440  CD1 TYR A  26     -14.692  26.677  -3.960  1.00  0.00           C  
ATOM    441  CD2 TYR A  26     -12.696  25.449  -4.371  1.00  0.00           C  
ATOM    442  CE1 TYR A  26     -14.765  27.008  -5.299  1.00  0.00           C  
ATOM    443  CE2 TYR A  26     -12.769  25.780  -5.709  1.00  0.00           C  
ATOM    444  CZ  TYR A  26     -13.803  26.563  -6.184  1.00  0.00           C  
ATOM    445  OH  TYR A  26     -13.875  26.893  -7.523  1.00  0.00           O  
ATOM    446  H   TYR A  26     -12.802  25.405   0.490  1.00  0.00           H  
ATOM    447  HA  TYR A  26     -12.361  27.301  -1.748  1.00  0.00           H  
ATOM    448  HB2 TYR A  26     -12.896  24.698  -1.884  1.00  0.00           H  
ATOM    449  HB3 TYR A  26     -14.564  25.215  -1.663  1.00  0.00           H  
ATOM    450  HD1 TYR A  26     -15.449  27.035  -3.277  1.00  0.00           H  
ATOM    451  HD2 TYR A  26     -11.880  24.835  -4.014  1.00  0.00           H  
ATOM    452  HE1 TYR A  26     -15.581  27.620  -5.657  1.00  0.00           H  
ATOM    453  HE2 TYR A  26     -12.009  25.425  -6.391  1.00  0.00           H  
ATOM    454  HH  TYR A  26     -14.372  27.711  -7.603  1.00  0.00           H  
ATOM    455  N   ALA A  27     -14.939  27.349   0.221  1.00  0.00           N  
ATOM    456  CA  ALA A  27     -16.111  28.169   0.597  1.00  0.00           C  
ATOM    457  C   ALA A  27     -15.677  29.380   1.416  1.00  0.00           C  
ATOM    458  O   ALA A  27     -16.452  30.286   1.651  1.00  0.00           O  
ATOM    459  CB  ALA A  27     -17.060  27.306   1.445  1.00  0.00           C  
ATOM    460  H   ALA A  27     -14.652  26.609   0.793  1.00  0.00           H  
ATOM    461  HA  ALA A  27     -16.606  28.513  -0.309  1.00  0.00           H  
ATOM    462  HB1 ALA A  27     -17.359  26.433   0.881  1.00  0.00           H  
ATOM    463  HB2 ALA A  27     -17.939  27.878   1.705  1.00  0.00           H  
ATOM    464  HB3 ALA A  27     -16.560  26.990   2.348  1.00  0.00           H  
ATOM    465  N   THR A  28     -14.437  29.373   1.838  1.00  0.00           N  
ATOM    466  CA  THR A  28     -13.934  30.511   2.638  1.00  0.00           C  
ATOM    467  C   THR A  28     -13.669  31.703   1.735  1.00  0.00           C  
ATOM    468  O   THR A  28     -13.987  32.828   2.071  1.00  0.00           O  
ATOM    469  CB  THR A  28     -12.622  30.087   3.309  1.00  0.00           C  
ATOM    470  OG1 THR A  28     -12.981  29.064   4.217  1.00  0.00           O  
ATOM    471  CG2 THR A  28     -12.072  31.210   4.196  1.00  0.00           C  
ATOM    472  H   THR A  28     -13.846  28.623   1.622  1.00  0.00           H  
ATOM    473  HA  THR A  28     -14.682  30.784   3.380  1.00  0.00           H  
ATOM    474  HB  THR A  28     -11.895  29.724   2.586  1.00  0.00           H  
ATOM    475  HG1 THR A  28     -13.436  29.471   4.958  1.00  0.00           H  
ATOM    476 HG21 THR A  28     -10.992  31.205   4.162  1.00  0.00           H  
ATOM    477 HG22 THR A  28     -12.394  31.060   5.216  1.00  0.00           H  
ATOM    478 HG23 THR A  28     -12.435  32.163   3.845  1.00  0.00           H  
ATOM    479  N   ASN A  29     -13.087  31.433   0.596  1.00  0.00           N  
ATOM    480  CA  ASN A  29     -12.788  32.537  -0.353  1.00  0.00           C  
ATOM    481  C   ASN A  29     -12.940  32.062  -1.795  1.00  0.00           C  
ATOM    482  O   ASN A  29     -13.879  32.421  -2.477  1.00  0.00           O  
ATOM    483  CB  ASN A  29     -11.336  32.996  -0.142  1.00  0.00           C  
ATOM    484  CG  ASN A  29     -11.201  33.653   1.232  1.00  0.00           C  
ATOM    485  OD1 ASN A  29     -12.007  34.473   1.622  1.00  0.00           O  
ATOM    486  ND2 ASN A  29     -10.193  33.326   1.992  1.00  0.00           N  
ATOM    487  H   ASN A  29     -12.844  30.505   0.373  1.00  0.00           H  
ATOM    488  HA  ASN A  29     -13.485  33.353  -0.174  1.00  0.00           H  
ATOM    489  HB2 ASN A  29     -10.671  32.147  -0.199  1.00  0.00           H  
ATOM    490  HB3 ASN A  29     -11.066  33.712  -0.906  1.00  0.00           H  
ATOM    491 HD21 ASN A  29      -9.537  32.669   1.681  1.00  0.00           H  
ATOM    492 HD22 ASN A  29     -10.093  33.740   2.874  1.00  0.00           H  
ATOM    493  N   LYS A  30     -12.008  31.257  -2.227  1.00  0.00           N  
ATOM    494  CA  LYS A  30     -12.063  30.738  -3.616  1.00  0.00           C  
ATOM    495  C   LYS A  30     -10.946  29.737  -3.810  1.00  0.00           C  
ATOM    496  O   LYS A  30     -11.148  28.658  -4.328  1.00  0.00           O  
ATOM    497  CB  LYS A  30     -11.870  31.919  -4.597  1.00  0.00           C  
ATOM    498  CG  LYS A  30     -12.591  31.624  -5.927  1.00  0.00           C  
ATOM    499  CD  LYS A  30     -13.210  32.919  -6.459  1.00  0.00           C  
ATOM    500  CE  LYS A  30     -12.095  33.851  -6.941  1.00  0.00           C  
ATOM    501  NZ  LYS A  30     -11.575  34.671  -5.811  1.00  0.00           N  
ATOM    502  H   LYS A  30     -11.269  30.986  -1.630  1.00  0.00           H  
ATOM    503  HA  LYS A  30     -13.020  30.241  -3.771  1.00  0.00           H  
ATOM    504  HB2 LYS A  30     -12.272  32.820  -4.162  1.00  0.00           H  
ATOM    505  HB3 LYS A  30     -10.816  32.060  -4.784  1.00  0.00           H  
ATOM    506  HG2 LYS A  30     -11.883  31.240  -6.645  1.00  0.00           H  
ATOM    507  HG3 LYS A  30     -13.368  30.892  -5.772  1.00  0.00           H  
ATOM    508  HD2 LYS A  30     -13.874  32.693  -7.279  1.00  0.00           H  
ATOM    509  HD3 LYS A  30     -13.771  33.402  -5.673  1.00  0.00           H  
ATOM    510  HE2 LYS A  30     -11.288  33.267  -7.355  1.00  0.00           H  
ATOM    511  HE3 LYS A  30     -12.482  34.510  -7.706  1.00  0.00           H  
ATOM    512  HZ1 LYS A  30     -11.247  35.590  -6.172  1.00  0.00           H  
ATOM    513  HZ2 LYS A  30     -10.782  34.173  -5.358  1.00  0.00           H  
ATOM    514  HZ3 LYS A  30     -12.333  34.823  -5.115  1.00  0.00           H  
ATOM    515  N   PHE A  31      -9.777  30.121  -3.384  1.00  0.00           N  
ATOM    516  CA  PHE A  31      -8.624  29.228  -3.517  1.00  0.00           C  
ATOM    517  C   PHE A  31      -7.647  29.499  -2.404  1.00  0.00           C  
ATOM    518  O   PHE A  31      -7.678  30.554  -1.796  1.00  0.00           O  
ATOM    519  CB  PHE A  31      -7.934  29.439  -4.872  1.00  0.00           C  
ATOM    520  CG  PHE A  31      -7.574  28.057  -5.410  1.00  0.00           C  
ATOM    521  CD1 PHE A  31      -6.550  27.332  -4.830  1.00  0.00           C  
ATOM    522  CD2 PHE A  31      -8.334  27.468  -6.401  1.00  0.00           C  
ATOM    523  CE1 PHE A  31      -6.299  26.041  -5.222  1.00  0.00           C  
ATOM    524  CE2 PHE A  31      -8.076  26.173  -6.793  1.00  0.00           C  
ATOM    525  CZ  PHE A  31      -7.060  25.460  -6.197  1.00  0.00           C  
ATOM    526  H   PHE A  31      -9.670  30.999  -2.962  1.00  0.00           H  
ATOM    527  HA  PHE A  31      -8.975  28.197  -3.421  1.00  0.00           H  
ATOM    528  HB2 PHE A  31      -8.602  29.934  -5.560  1.00  0.00           H  
ATOM    529  HB3 PHE A  31      -7.036  30.026  -4.748  1.00  0.00           H  
ATOM    530  HD1 PHE A  31      -5.932  27.788  -4.080  1.00  0.00           H  
ATOM    531  HD2 PHE A  31      -9.132  28.022  -6.866  1.00  0.00           H  
ATOM    532  HE1 PHE A  31      -5.504  25.480  -4.755  1.00  0.00           H  
ATOM    533  HE2 PHE A  31      -8.661  25.724  -7.581  1.00  0.00           H  
ATOM    534  HZ  PHE A  31      -6.890  24.436  -6.466  1.00  0.00           H  
ATOM    535  N   ILE A  32      -6.797  28.547  -2.154  1.00  0.00           N  
ATOM    536  CA  ILE A  32      -5.802  28.711  -1.081  1.00  0.00           C  
ATOM    537  C   ILE A  32      -4.386  28.856  -1.645  1.00  0.00           C  
ATOM    538  O   ILE A  32      -4.117  28.496  -2.772  1.00  0.00           O  
ATOM    539  CB  ILE A  32      -5.899  27.479  -0.179  1.00  0.00           C  
ATOM    540  CG1 ILE A  32      -6.817  26.434  -0.810  1.00  0.00           C  
ATOM    541  CG2 ILE A  32      -6.523  27.916   1.157  1.00  0.00           C  
ATOM    542  CD1 ILE A  32      -6.121  25.833  -2.034  1.00  0.00           C  
ATOM    543  H   ILE A  32      -6.817  27.723  -2.681  1.00  0.00           H  
ATOM    544  HA  ILE A  32      -6.037  29.611  -0.516  1.00  0.00           H  
ATOM    545  HB  ILE A  32      -4.913  27.051  -0.033  1.00  0.00           H  
ATOM    546 HG12 ILE A  32      -7.023  25.660  -0.095  1.00  0.00           H  
ATOM    547 HG13 ILE A  32      -7.753  26.895  -1.106  1.00  0.00           H  
ATOM    548 HG21 ILE A  32      -5.925  28.697   1.601  1.00  0.00           H  
ATOM    549 HG22 ILE A  32      -6.570  27.074   1.831  1.00  0.00           H  
ATOM    550 HG23 ILE A  32      -7.523  28.290   0.984  1.00  0.00           H  
ATOM    551 HD11 ILE A  32      -6.843  25.651  -2.814  1.00  0.00           H  
ATOM    552 HD12 ILE A  32      -5.647  24.899  -1.764  1.00  0.00           H  
ATOM    553 HD13 ILE A  32      -5.371  26.517  -2.396  1.00  0.00           H  
ATOM    554  N   THR A  33      -3.510  29.385  -0.834  1.00  0.00           N  
ATOM    555  CA  THR A  33      -2.102  29.582  -1.278  1.00  0.00           C  
ATOM    556  C   THR A  33      -1.337  28.270  -1.359  1.00  0.00           C  
ATOM    557  O   THR A  33      -1.718  27.282  -0.768  1.00  0.00           O  
ATOM    558  CB  THR A  33      -1.404  30.492  -0.262  1.00  0.00           C  
ATOM    559  OG1 THR A  33      -1.708  29.945   1.005  1.00  0.00           O  
ATOM    560  CG2 THR A  33      -2.048  31.887  -0.244  1.00  0.00           C  
ATOM    561  H   THR A  33      -3.775  29.635   0.069  1.00  0.00           H  
ATOM    562  HA  THR A  33      -2.108  30.045  -2.263  1.00  0.00           H  
ATOM    563  HB  THR A  33      -0.329  30.525  -0.421  1.00  0.00           H  
ATOM    564  HG1 THR A  33      -1.700  30.660   1.647  1.00  0.00           H  
ATOM    565 HG21 THR A  33      -3.099  31.801  -0.012  1.00  0.00           H  
ATOM    566 HG22 THR A  33      -1.934  32.354  -1.211  1.00  0.00           H  
ATOM    567 HG23 THR A  33      -1.570  32.500   0.506  1.00  0.00           H  
ATOM    568  N   LYS A  34      -0.257  28.295  -2.099  1.00  0.00           N  
ATOM    569  CA  LYS A  34       0.566  27.072  -2.249  1.00  0.00           C  
ATOM    570  C   LYS A  34       0.825  26.427  -0.899  1.00  0.00           C  
ATOM    571  O   LYS A  34       0.844  25.221  -0.780  1.00  0.00           O  
ATOM    572  CB  LYS A  34       1.905  27.469  -2.888  1.00  0.00           C  
ATOM    573  CG  LYS A  34       1.731  27.554  -4.412  1.00  0.00           C  
ATOM    574  CD  LYS A  34       0.760  28.706  -4.754  1.00  0.00           C  
ATOM    575  CE  LYS A  34      -0.692  28.183  -4.863  1.00  0.00           C  
ATOM    576  NZ  LYS A  34      -1.284  28.582  -6.170  1.00  0.00           N  
ATOM    577  H   LYS A  34       0.007  29.121  -2.550  1.00  0.00           H  
ATOM    578  HA  LYS A  34       0.035  26.366  -2.879  1.00  0.00           H  
ATOM    579  HB2 LYS A  34       2.219  28.429  -2.505  1.00  0.00           H  
ATOM    580  HB3 LYS A  34       2.655  26.729  -2.649  1.00  0.00           H  
ATOM    581  HG2 LYS A  34       2.690  27.746  -4.871  1.00  0.00           H  
ATOM    582  HG3 LYS A  34       1.347  26.618  -4.787  1.00  0.00           H  
ATOM    583  HD2 LYS A  34       0.813  29.459  -3.983  1.00  0.00           H  
ATOM    584  HD3 LYS A  34       1.050  29.151  -5.695  1.00  0.00           H  
ATOM    585  HE2 LYS A  34      -0.711  27.109  -4.785  1.00  0.00           H  
ATOM    586  HE3 LYS A  34      -1.290  28.603  -4.066  1.00  0.00           H  
ATOM    587  HZ1 LYS A  34      -2.032  27.909  -6.432  1.00  0.00           H  
ATOM    588  HZ2 LYS A  34      -0.544  28.579  -6.901  1.00  0.00           H  
ATOM    589  HZ3 LYS A  34      -1.689  29.537  -6.091  1.00  0.00           H  
ATOM    590  N   ASP A  35       1.032  27.234   0.096  1.00  0.00           N  
ATOM    591  CA  ASP A  35       1.286  26.664   1.434  1.00  0.00           C  
ATOM    592  C   ASP A  35      -0.021  26.165   2.021  1.00  0.00           C  
ATOM    593  O   ASP A  35      -0.051  25.222   2.795  1.00  0.00           O  
ATOM    594  CB  ASP A  35       1.848  27.770   2.341  1.00  0.00           C  
ATOM    595  CG  ASP A  35       2.238  27.165   3.692  1.00  0.00           C  
ATOM    596  OD1 ASP A  35       2.054  25.967   3.823  1.00  0.00           O  
ATOM    597  OD2 ASP A  35       2.698  27.936   4.518  1.00  0.00           O  
ATOM    598  H   ASP A  35       1.019  28.204  -0.038  1.00  0.00           H  
ATOM    599  HA  ASP A  35       1.985  25.832   1.346  1.00  0.00           H  
ATOM    600  HB2 ASP A  35       2.718  28.212   1.883  1.00  0.00           H  
ATOM    601  HB3 ASP A  35       1.098  28.533   2.496  1.00  0.00           H  
ATOM    602  N   LYS A  36      -1.087  26.797   1.621  1.00  0.00           N  
ATOM    603  CA  LYS A  36      -2.404  26.392   2.130  1.00  0.00           C  
ATOM    604  C   LYS A  36      -2.923  25.176   1.372  1.00  0.00           C  
ATOM    605  O   LYS A  36      -3.439  24.249   1.966  1.00  0.00           O  
ATOM    606  CB  LYS A  36      -3.369  27.564   1.951  1.00  0.00           C  
ATOM    607  CG  LYS A  36      -3.057  28.637   2.998  1.00  0.00           C  
ATOM    608  CD  LYS A  36      -3.858  28.346   4.269  1.00  0.00           C  
ATOM    609  CE  LYS A  36      -3.259  29.136   5.436  1.00  0.00           C  
ATOM    610  NZ  LYS A  36      -2.769  30.466   4.975  1.00  0.00           N  
ATOM    611  H   LYS A  36      -1.011  27.532   0.976  1.00  0.00           H  
ATOM    612  HA  LYS A  36      -2.308  26.131   3.179  1.00  0.00           H  
ATOM    613  HB2 LYS A  36      -3.251  27.982   0.963  1.00  0.00           H  
ATOM    614  HB3 LYS A  36      -4.381  27.220   2.075  1.00  0.00           H  
ATOM    615  HG2 LYS A  36      -2.000  28.626   3.225  1.00  0.00           H  
ATOM    616  HG3 LYS A  36      -3.327  29.609   2.613  1.00  0.00           H  
ATOM    617  HD2 LYS A  36      -4.888  28.641   4.123  1.00  0.00           H  
ATOM    618  HD3 LYS A  36      -3.821  27.289   4.488  1.00  0.00           H  
ATOM    619  HE2 LYS A  36      -4.010  29.282   6.198  1.00  0.00           H  
ATOM    620  HE3 LYS A  36      -2.433  28.584   5.859  1.00  0.00           H  
ATOM    621  HZ1 LYS A  36      -1.837  30.655   5.392  1.00  0.00           H  
ATOM    622  HZ2 LYS A  36      -3.439  31.204   5.273  1.00  0.00           H  
ATOM    623  HZ3 LYS A  36      -2.692  30.466   3.937  1.00  0.00           H  
ATOM    624  N   ARG A  37      -2.782  25.186   0.070  1.00  0.00           N  
ATOM    625  CA  ARG A  37      -3.271  24.024  -0.689  1.00  0.00           C  
ATOM    626  C   ARG A  37      -2.419  22.827  -0.331  1.00  0.00           C  
ATOM    627  O   ARG A  37      -2.817  21.690  -0.501  1.00  0.00           O  
ATOM    628  CB  ARG A  37      -3.176  24.314  -2.204  1.00  0.00           C  
ATOM    629  CG  ARG A  37      -1.717  24.261  -2.651  1.00  0.00           C  
ATOM    630  CD  ARG A  37      -1.386  22.862  -3.198  1.00  0.00           C  
ATOM    631  NE  ARG A  37      -0.182  22.959  -4.074  1.00  0.00           N  
ATOM    632  CZ  ARG A  37      -0.332  23.216  -5.348  1.00  0.00           C  
ATOM    633  NH1 ARG A  37      -1.525  23.497  -5.801  1.00  0.00           N  
ATOM    634  NH2 ARG A  37       0.716  23.186  -6.123  1.00  0.00           N  
ATOM    635  H   ARG A  37      -2.357  25.936  -0.383  1.00  0.00           H  
ATOM    636  HA  ARG A  37      -4.298  23.824  -0.394  1.00  0.00           H  
ATOM    637  HB2 ARG A  37      -3.752  23.582  -2.747  1.00  0.00           H  
ATOM    638  HB3 ARG A  37      -3.575  25.293  -2.406  1.00  0.00           H  
ATOM    639  HG2 ARG A  37      -1.555  24.998  -3.421  1.00  0.00           H  
ATOM    640  HG3 ARG A  37      -1.082  24.482  -1.816  1.00  0.00           H  
ATOM    641  HD2 ARG A  37      -1.179  22.187  -2.381  1.00  0.00           H  
ATOM    642  HD3 ARG A  37      -2.214  22.482  -3.775  1.00  0.00           H  
ATOM    643  HE  ARG A  37       0.714  22.831  -3.700  1.00  0.00           H  
ATOM    644 HH11 ARG A  37      -2.306  23.513  -5.178  1.00  0.00           H  
ATOM    645 HH12 ARG A  37      -1.657  23.697  -6.773  1.00  0.00           H  
ATOM    646 HH21 ARG A  37       1.614  22.968  -5.741  1.00  0.00           H  
ATOM    647 HH22 ARG A  37       0.621  23.379  -7.099  1.00  0.00           H  
ATOM    648  N   ARG A  38      -1.243  23.116   0.167  1.00  0.00           N  
ATOM    649  CA  ARG A  38      -0.327  22.033   0.557  1.00  0.00           C  
ATOM    650  C   ARG A  38      -0.773  21.463   1.886  1.00  0.00           C  
ATOM    651  O   ARG A  38      -0.623  20.284   2.144  1.00  0.00           O  
ATOM    652  CB  ARG A  38       1.087  22.609   0.727  1.00  0.00           C  
ATOM    653  CG  ARG A  38       1.882  22.400  -0.561  1.00  0.00           C  
ATOM    654  CD  ARG A  38       3.304  22.935  -0.361  1.00  0.00           C  
ATOM    655  NE  ARG A  38       4.119  21.900   0.337  1.00  0.00           N  
ATOM    656  CZ  ARG A  38       5.107  22.272   1.106  1.00  0.00           C  
ATOM    657  NH1 ARG A  38       4.854  23.024   2.142  1.00  0.00           N  
ATOM    658  NH2 ARG A  38       6.318  21.879   0.812  1.00  0.00           N  
ATOM    659  H   ARG A  38      -0.971  24.045   0.269  1.00  0.00           H  
ATOM    660  HA  ARG A  38      -0.352  21.252  -0.199  1.00  0.00           H  
ATOM    661  HB2 ARG A  38       1.026  23.662   0.950  1.00  0.00           H  
ATOM    662  HB3 ARG A  38       1.586  22.107   1.543  1.00  0.00           H  
ATOM    663  HG2 ARG A  38       1.920  21.347  -0.797  1.00  0.00           H  
ATOM    664  HG3 ARG A  38       1.406  22.928  -1.373  1.00  0.00           H  
ATOM    665  HD2 ARG A  38       3.752  23.157  -1.318  1.00  0.00           H  
ATOM    666  HD3 ARG A  38       3.277  23.833   0.240  1.00  0.00           H  
ATOM    667  HE  ARG A  38       3.915  20.949   0.222  1.00  0.00           H  
ATOM    668 HH11 ARG A  38       3.913  23.305   2.337  1.00  0.00           H  
ATOM    669 HH12 ARG A  38       5.597  23.318   2.741  1.00  0.00           H  
ATOM    670 HH21 ARG A  38       6.476  21.304   0.011  1.00  0.00           H  
ATOM    671 HH22 ARG A  38       7.087  22.155   1.390  1.00  0.00           H  
ATOM    672  N   ARG A  39      -1.320  22.319   2.721  1.00  0.00           N  
ATOM    673  CA  ARG A  39      -1.779  21.834   4.028  1.00  0.00           C  
ATOM    674  C   ARG A  39      -2.831  20.804   3.777  1.00  0.00           C  
ATOM    675  O   ARG A  39      -2.934  19.817   4.478  1.00  0.00           O  
ATOM    676  CB  ARG A  39      -2.377  23.007   4.824  1.00  0.00           C  
ATOM    677  CG  ARG A  39      -1.296  23.593   5.736  1.00  0.00           C  
ATOM    678  CD  ARG A  39      -1.748  24.966   6.238  1.00  0.00           C  
ATOM    679  NE  ARG A  39      -2.606  24.782   7.443  1.00  0.00           N  
ATOM    680  CZ  ARG A  39      -3.873  25.081   7.377  1.00  0.00           C  
ATOM    681  NH1 ARG A  39      -4.224  26.338   7.362  1.00  0.00           N  
ATOM    682  NH2 ARG A  39      -4.748  24.115   7.327  1.00  0.00           N  
ATOM    683  H   ARG A  39      -1.446  23.253   2.464  1.00  0.00           H  
ATOM    684  HA  ARG A  39      -0.944  21.374   4.560  1.00  0.00           H  
ATOM    685  HB2 ARG A  39      -2.726  23.765   4.144  1.00  0.00           H  
ATOM    686  HB3 ARG A  39      -3.207  22.657   5.420  1.00  0.00           H  
ATOM    687  HG2 ARG A  39      -1.135  22.934   6.576  1.00  0.00           H  
ATOM    688  HG3 ARG A  39      -0.373  23.695   5.184  1.00  0.00           H  
ATOM    689  HD2 ARG A  39      -0.887  25.564   6.500  1.00  0.00           H  
ATOM    690  HD3 ARG A  39      -2.315  25.471   5.468  1.00  0.00           H  
ATOM    691  HE  ARG A  39      -2.220  24.438   8.276  1.00  0.00           H  
ATOM    692 HH11 ARG A  39      -3.525  27.054   7.399  1.00  0.00           H  
ATOM    693 HH12 ARG A  39      -5.192  26.587   7.309  1.00  0.00           H  
ATOM    694 HH21 ARG A  39      -4.442  23.163   7.339  1.00  0.00           H  
ATOM    695 HH22 ARG A  39      -5.723  24.326   7.275  1.00  0.00           H  
ATOM    696  N   ILE A  40      -3.610  21.052   2.760  1.00  0.00           N  
ATOM    697  CA  ILE A  40      -4.662  20.100   2.432  1.00  0.00           C  
ATOM    698  C   ILE A  40      -3.998  18.802   2.027  1.00  0.00           C  
ATOM    699  O   ILE A  40      -3.987  17.855   2.774  1.00  0.00           O  
ATOM    700  CB  ILE A  40      -5.438  20.634   1.238  1.00  0.00           C  
ATOM    701  CG1 ILE A  40      -6.015  22.014   1.544  1.00  0.00           C  
ATOM    702  CG2 ILE A  40      -6.587  19.675   0.948  1.00  0.00           C  
ATOM    703  CD1 ILE A  40      -6.737  22.559   0.290  1.00  0.00           C  
ATOM    704  H   ILE A  40      -3.493  21.872   2.230  1.00  0.00           H  
ATOM    705  HA  ILE A  40      -5.303  19.938   3.297  1.00  0.00           H  
ATOM    706  HB  ILE A  40      -4.766  20.702   0.391  1.00  0.00           H  
ATOM    707 HG12 ILE A  40      -6.718  21.938   2.360  1.00  0.00           H  
ATOM    708 HG13 ILE A  40      -5.217  22.687   1.826  1.00  0.00           H  
ATOM    709 HG21 ILE A  40      -7.388  19.850   1.647  1.00  0.00           H  
ATOM    710 HG22 ILE A  40      -6.241  18.660   1.049  1.00  0.00           H  
ATOM    711 HG23 ILE A  40      -6.947  19.829  -0.053  1.00  0.00           H  
ATOM    712 HD11 ILE A  40      -7.568  21.921   0.037  1.00  0.00           H  
ATOM    713 HD12 ILE A  40      -6.053  22.593  -0.544  1.00  0.00           H  
ATOM    714 HD13 ILE A  40      -7.104  23.555   0.483  1.00  0.00           H  
ATOM    715  N   SER A  41      -3.421  18.800   0.845  1.00  0.00           N  
ATOM    716  CA  SER A  41      -2.740  17.573   0.366  1.00  0.00           C  
ATOM    717  C   SER A  41      -1.919  16.923   1.489  1.00  0.00           C  
ATOM    718  O   SER A  41      -1.751  15.722   1.518  1.00  0.00           O  
ATOM    719  CB  SER A  41      -1.780  17.973  -0.782  1.00  0.00           C  
ATOM    720  OG  SER A  41      -0.584  17.244  -0.530  1.00  0.00           O  
ATOM    721  H   SER A  41      -3.486  19.595   0.253  1.00  0.00           H  
ATOM    722  HA  SER A  41      -3.488  16.868   0.013  1.00  0.00           H  
ATOM    723  HB2 SER A  41      -2.189  17.687  -1.733  1.00  0.00           H  
ATOM    724  HB3 SER A  41      -1.581  19.033  -0.761  1.00  0.00           H  
ATOM    725  HG  SER A  41      -0.023  17.780   0.036  1.00  0.00           H  
ATOM    726  N   ALA A  42      -1.426  17.734   2.393  1.00  0.00           N  
ATOM    727  CA  ALA A  42      -0.618  17.176   3.508  1.00  0.00           C  
ATOM    728  C   ALA A  42      -1.513  16.539   4.545  1.00  0.00           C  
ATOM    729  O   ALA A  42      -1.131  15.599   5.214  1.00  0.00           O  
ATOM    730  CB  ALA A  42       0.160  18.325   4.166  1.00  0.00           C  
ATOM    731  H   ALA A  42      -1.605  18.694   2.348  1.00  0.00           H  
ATOM    732  HA  ALA A  42       0.061  16.424   3.113  1.00  0.00           H  
ATOM    733  HB1 ALA A  42       0.544  18.003   5.124  1.00  0.00           H  
ATOM    734  HB2 ALA A  42      -0.494  19.172   4.313  1.00  0.00           H  
ATOM    735  HB3 ALA A  42       0.984  18.617   3.533  1.00  0.00           H  
ATOM    736  N   THR A  43      -2.690  17.064   4.664  1.00  0.00           N  
ATOM    737  CA  THR A  43      -3.636  16.512   5.647  1.00  0.00           C  
ATOM    738  C   THR A  43      -4.480  15.466   4.968  1.00  0.00           C  
ATOM    739  O   THR A  43      -4.894  14.490   5.562  1.00  0.00           O  
ATOM    740  CB  THR A  43      -4.531  17.647   6.137  1.00  0.00           C  
ATOM    741  OG1 THR A  43      -3.829  18.242   7.210  1.00  0.00           O  
ATOM    742  CG2 THR A  43      -5.805  17.094   6.770  1.00  0.00           C  
ATOM    743  H   THR A  43      -2.968  17.794   4.067  1.00  0.00           H  
ATOM    744  HA  THR A  43      -3.080  16.060   6.470  1.00  0.00           H  
ATOM    745  HB  THR A  43      -4.729  18.373   5.351  1.00  0.00           H  
ATOM    746  HG1 THR A  43      -4.475  18.583   7.833  1.00  0.00           H  
ATOM    747 HG21 THR A  43      -6.098  17.720   7.595  1.00  0.00           H  
ATOM    748 HG22 THR A  43      -5.627  16.094   7.127  1.00  0.00           H  
ATOM    749 HG23 THR A  43      -6.597  17.075   6.034  1.00  0.00           H  
ATOM    750  N   THR A  44      -4.709  15.706   3.718  1.00  0.00           N  
ATOM    751  CA  THR A  44      -5.511  14.788   2.911  1.00  0.00           C  
ATOM    752  C   THR A  44      -4.602  13.743   2.276  1.00  0.00           C  
ATOM    753  O   THR A  44      -5.057  12.790   1.677  1.00  0.00           O  
ATOM    754  CB  THR A  44      -6.177  15.626   1.834  1.00  0.00           C  
ATOM    755  OG1 THR A  44      -5.145  16.380   1.281  1.00  0.00           O  
ATOM    756  CG2 THR A  44      -7.101  16.671   2.465  1.00  0.00           C  
ATOM    757  H   THR A  44      -4.343  16.515   3.307  1.00  0.00           H  
ATOM    758  HA  THR A  44      -6.246  14.297   3.545  1.00  0.00           H  
ATOM    759  HB  THR A  44      -6.658  15.031   1.082  1.00  0.00           H  
ATOM    760  HG1 THR A  44      -5.538  17.108   0.794  1.00  0.00           H  
ATOM    761 HG21 THR A  44      -7.671  16.218   3.260  1.00  0.00           H  
ATOM    762 HG22 THR A  44      -7.774  17.063   1.720  1.00  0.00           H  
ATOM    763 HG23 THR A  44      -6.508  17.481   2.872  1.00  0.00           H  
ATOM    764  N   ASN A  45      -3.319  13.977   2.416  1.00  0.00           N  
ATOM    765  CA  ASN A  45      -2.298  13.049   1.854  1.00  0.00           C  
ATOM    766  C   ASN A  45      -2.429  12.861   0.346  1.00  0.00           C  
ATOM    767  O   ASN A  45      -2.855  11.817  -0.111  1.00  0.00           O  
ATOM    768  CB  ASN A  45      -2.436  11.677   2.541  1.00  0.00           C  
ATOM    769  CG  ASN A  45      -2.096  11.822   4.025  1.00  0.00           C  
ATOM    770  OD1 ASN A  45      -2.892  12.292   4.813  1.00  0.00           O  
ATOM    771  ND2 ASN A  45      -0.925  11.431   4.446  1.00  0.00           N  
ATOM    772  H   ASN A  45      -3.027  14.779   2.901  1.00  0.00           H  
ATOM    773  HA  ASN A  45      -1.312  13.466   2.057  1.00  0.00           H  
ATOM    774  HB2 ASN A  45      -3.442  11.309   2.439  1.00  0.00           H  
ATOM    775  HB3 ASN A  45      -1.754  10.974   2.089  1.00  0.00           H  
ATOM    776 HD21 ASN A  45      -0.278  11.052   3.814  1.00  0.00           H  
ATOM    777 HD22 ASN A  45      -0.691  11.516   5.394  1.00  0.00           H  
ATOM    778  N   LEU A  46      -2.061  13.883  -0.401  1.00  0.00           N  
ATOM    779  CA  LEU A  46      -2.150  13.780  -1.896  1.00  0.00           C  
ATOM    780  C   LEU A  46      -0.809  14.162  -2.532  1.00  0.00           C  
ATOM    781  O   LEU A  46       0.226  13.654  -2.151  1.00  0.00           O  
ATOM    782  CB  LEU A  46      -3.211  14.751  -2.429  1.00  0.00           C  
ATOM    783  CG  LEU A  46      -4.407  14.835  -1.476  1.00  0.00           C  
ATOM    784  CD1 LEU A  46      -5.197  16.098  -1.814  1.00  0.00           C  
ATOM    785  CD2 LEU A  46      -5.317  13.629  -1.681  1.00  0.00           C  
ATOM    786  H   LEU A  46      -1.745  14.721   0.026  1.00  0.00           H  
ATOM    787  HA  LEU A  46      -2.387  12.754  -2.173  1.00  0.00           H  
ATOM    788  HB2 LEU A  46      -2.769  15.728  -2.540  1.00  0.00           H  
ATOM    789  HB3 LEU A  46      -3.551  14.410  -3.394  1.00  0.00           H  
ATOM    790  HG  LEU A  46      -4.070  14.868  -0.455  1.00  0.00           H  
ATOM    791 HD11 LEU A  46      -6.038  15.839  -2.431  1.00  0.00           H  
ATOM    792 HD12 LEU A  46      -4.578  16.782  -2.349  1.00  0.00           H  
ATOM    793 HD13 LEU A  46      -5.545  16.569  -0.912  1.00  0.00           H  
ATOM    794 HD21 LEU A  46      -5.615  13.570  -2.717  1.00  0.00           H  
ATOM    795 HD22 LEU A  46      -6.202  13.733  -1.064  1.00  0.00           H  
ATOM    796 HD23 LEU A  46      -4.797  12.729  -1.407  1.00  0.00           H  
ATOM    797  N   SER A  47      -0.855  15.057  -3.499  1.00  0.00           N  
ATOM    798  CA  SER A  47       0.407  15.480  -4.166  1.00  0.00           C  
ATOM    799  C   SER A  47       0.341  16.950  -4.608  1.00  0.00           C  
ATOM    800  O   SER A  47       0.988  17.333  -5.562  1.00  0.00           O  
ATOM    801  CB  SER A  47       0.616  14.602  -5.413  1.00  0.00           C  
ATOM    802  OG  SER A  47       0.335  13.285  -4.963  1.00  0.00           O  
ATOM    803  H   SER A  47      -1.711  15.436  -3.782  1.00  0.00           H  
ATOM    804  HA  SER A  47       1.234  15.359  -3.467  1.00  0.00           H  
ATOM    805  HB2 SER A  47      -0.069  14.882  -6.201  1.00  0.00           H  
ATOM    806  HB3 SER A  47       1.637  14.667  -5.760  1.00  0.00           H  
ATOM    807  HG  SER A  47      -0.447  12.974  -5.424  1.00  0.00           H  
ATOM    808  N   GLU A  48      -0.459  17.738  -3.916  1.00  0.00           N  
ATOM    809  CA  GLU A  48      -0.582  19.171  -4.273  1.00  0.00           C  
ATOM    810  C   GLU A  48      -1.305  19.292  -5.580  1.00  0.00           C  
ATOM    811  O   GLU A  48      -2.403  19.802  -5.641  1.00  0.00           O  
ATOM    812  CB  GLU A  48       0.826  19.781  -4.394  1.00  0.00           C  
ATOM    813  CG  GLU A  48       1.751  19.090  -3.387  1.00  0.00           C  
ATOM    814  CD  GLU A  48       2.747  20.109  -2.827  1.00  0.00           C  
ATOM    815  OE1 GLU A  48       2.919  21.119  -3.490  1.00  0.00           O  
ATOM    816  OE2 GLU A  48       3.279  19.818  -1.770  1.00  0.00           O  
ATOM    817  H   GLU A  48      -0.998  17.379  -3.210  1.00  0.00           H  
ATOM    818  HA  GLU A  48      -1.162  19.679  -3.501  1.00  0.00           H  
ATOM    819  HB2 GLU A  48       1.202  19.643  -5.396  1.00  0.00           H  
ATOM    820  HB3 GLU A  48       0.780  20.838  -4.178  1.00  0.00           H  
ATOM    821  HG2 GLU A  48       1.166  18.678  -2.575  1.00  0.00           H  
ATOM    822  HG3 GLU A  48       2.293  18.294  -3.871  1.00  0.00           H  
ATOM    823  N   ARG A  49      -0.690  18.810  -6.605  1.00  0.00           N  
ATOM    824  CA  ARG A  49      -1.332  18.885  -7.923  1.00  0.00           C  
ATOM    825  C   ARG A  49      -2.700  18.256  -7.824  1.00  0.00           C  
ATOM    826  O   ARG A  49      -3.606  18.592  -8.558  1.00  0.00           O  
ATOM    827  CB  ARG A  49      -0.484  18.098  -8.932  1.00  0.00           C  
ATOM    828  CG  ARG A  49       0.741  18.934  -9.310  1.00  0.00           C  
ATOM    829  CD  ARG A  49       1.787  18.033  -9.969  1.00  0.00           C  
ATOM    830  NE  ARG A  49       3.133  18.643  -9.784  1.00  0.00           N  
ATOM    831  CZ  ARG A  49       3.726  19.207 -10.800  1.00  0.00           C  
ATOM    832  NH1 ARG A  49       3.029  19.976 -11.592  1.00  0.00           N  
ATOM    833  NH2 ARG A  49       4.997  18.983 -10.991  1.00  0.00           N  
ATOM    834  H   ARG A  49       0.180  18.397  -6.499  1.00  0.00           H  
ATOM    835  HA  ARG A  49      -1.433  19.929  -8.217  1.00  0.00           H  
ATOM    836  HB2 ARG A  49      -0.167  17.165  -8.490  1.00  0.00           H  
ATOM    837  HB3 ARG A  49      -1.070  17.892  -9.817  1.00  0.00           H  
ATOM    838  HG2 ARG A  49       0.448  19.714  -9.997  1.00  0.00           H  
ATOM    839  HG3 ARG A  49       1.159  19.385  -8.421  1.00  0.00           H  
ATOM    840  HD2 ARG A  49       1.771  17.055  -9.511  1.00  0.00           H  
ATOM    841  HD3 ARG A  49       1.578  17.939 -11.025  1.00  0.00           H  
ATOM    842  HE  ARG A  49       3.568  18.623  -8.906  1.00  0.00           H  
ATOM    843 HH11 ARG A  49       2.057  20.124 -11.414  1.00  0.00           H  
ATOM    844 HH12 ARG A  49       3.467  20.416 -12.376  1.00  0.00           H  
ATOM    845 HH21 ARG A  49       5.501  18.389 -10.363  1.00  0.00           H  
ATOM    846 HH22 ARG A  49       5.468  19.405 -11.765  1.00  0.00           H  
ATOM    847  N   GLN A  50      -2.819  17.339  -6.896  1.00  0.00           N  
ATOM    848  CA  GLN A  50      -4.104  16.654  -6.699  1.00  0.00           C  
ATOM    849  C   GLN A  50      -5.097  17.611  -6.063  1.00  0.00           C  
ATOM    850  O   GLN A  50      -6.267  17.602  -6.393  1.00  0.00           O  
ATOM    851  CB  GLN A  50      -3.879  15.461  -5.767  1.00  0.00           C  
ATOM    852  CG  GLN A  50      -3.538  14.231  -6.613  1.00  0.00           C  
ATOM    853  CD  GLN A  50      -4.814  13.694  -7.264  1.00  0.00           C  
ATOM    854  OE1 GLN A  50      -5.162  14.060  -8.369  1.00  0.00           O  
ATOM    855  NE2 GLN A  50      -5.539  12.824  -6.616  1.00  0.00           N  
ATOM    856  H   GLN A  50      -2.053  17.106  -6.338  1.00  0.00           H  
ATOM    857  HA  GLN A  50      -4.487  16.329  -7.665  1.00  0.00           H  
ATOM    858  HB2 GLN A  50      -3.064  15.679  -5.095  1.00  0.00           H  
ATOM    859  HB3 GLN A  50      -4.774  15.273  -5.193  1.00  0.00           H  
ATOM    860  HG2 GLN A  50      -2.831  14.502  -7.383  1.00  0.00           H  
ATOM    861  HG3 GLN A  50      -3.106  13.464  -5.986  1.00  0.00           H  
ATOM    862 HE21 GLN A  50      -5.264  12.523  -5.725  1.00  0.00           H  
ATOM    863 HE22 GLN A  50      -6.361  12.473  -7.020  1.00  0.00           H  
ATOM    864  N   VAL A  51      -4.615  18.432  -5.152  1.00  0.00           N  
ATOM    865  CA  VAL A  51      -5.537  19.387  -4.505  1.00  0.00           C  
ATOM    866  C   VAL A  51      -6.000  20.309  -5.562  1.00  0.00           C  
ATOM    867  O   VAL A  51      -7.175  20.526  -5.758  1.00  0.00           O  
ATOM    868  CB  VAL A  51      -4.795  20.211  -3.452  1.00  0.00           C  
ATOM    869  CG1 VAL A  51      -5.829  20.944  -2.586  1.00  0.00           C  
ATOM    870  CG2 VAL A  51      -3.958  19.283  -2.576  1.00  0.00           C  
ATOM    871  H   VAL A  51      -3.662  18.432  -4.936  1.00  0.00           H  
ATOM    872  HA  VAL A  51      -6.376  18.859  -4.078  1.00  0.00           H  
ATOM    873  HB  VAL A  51      -4.157  20.929  -3.940  1.00  0.00           H  
ATOM    874 HG11 VAL A  51      -6.828  20.633  -2.862  1.00  0.00           H  
ATOM    875 HG12 VAL A  51      -5.737  22.008  -2.729  1.00  0.00           H  
ATOM    876 HG13 VAL A  51      -5.665  20.713  -1.556  1.00  0.00           H  
ATOM    877 HG21 VAL A  51      -3.546  18.493  -3.182  1.00  0.00           H  
ATOM    878 HG22 VAL A  51      -4.577  18.855  -1.800  1.00  0.00           H  
ATOM    879 HG23 VAL A  51      -3.155  19.838  -2.121  1.00  0.00           H  
ATOM    880  N   THR A  52      -5.039  20.837  -6.243  1.00  0.00           N  
ATOM    881  CA  THR A  52      -5.347  21.759  -7.321  1.00  0.00           C  
ATOM    882  C   THR A  52      -6.417  21.140  -8.179  1.00  0.00           C  
ATOM    883  O   THR A  52      -7.353  21.786  -8.601  1.00  0.00           O  
ATOM    884  CB  THR A  52      -4.092  21.911  -8.156  1.00  0.00           C  
ATOM    885  OG1 THR A  52      -3.083  21.253  -7.430  1.00  0.00           O  
ATOM    886  CG2 THR A  52      -3.626  23.365  -8.221  1.00  0.00           C  
ATOM    887  H   THR A  52      -4.103  20.604  -6.037  1.00  0.00           H  
ATOM    888  HA  THR A  52      -5.684  22.705  -6.918  1.00  0.00           H  
ATOM    889  HB  THR A  52      -4.217  21.459  -9.124  1.00  0.00           H  
ATOM    890  HG1 THR A  52      -3.126  21.559  -6.520  1.00  0.00           H  
ATOM    891 HG21 THR A  52      -2.568  23.397  -8.446  1.00  0.00           H  
ATOM    892 HG22 THR A  52      -3.801  23.847  -7.271  1.00  0.00           H  
ATOM    893 HG23 THR A  52      -4.168  23.887  -8.992  1.00  0.00           H  
ATOM    894  N   ILE A  53      -6.238  19.873  -8.424  1.00  0.00           N  
ATOM    895  CA  ILE A  53      -7.199  19.140  -9.243  1.00  0.00           C  
ATOM    896  C   ILE A  53      -8.461  18.929  -8.444  1.00  0.00           C  
ATOM    897  O   ILE A  53      -9.548  18.883  -8.985  1.00  0.00           O  
ATOM    898  CB  ILE A  53      -6.554  17.785  -9.609  1.00  0.00           C  
ATOM    899  CG1 ILE A  53      -6.033  17.818 -11.044  1.00  0.00           C  
ATOM    900  CG2 ILE A  53      -7.587  16.638  -9.475  1.00  0.00           C  
ATOM    901  CD1 ILE A  53      -7.140  18.284 -12.002  1.00  0.00           C  
ATOM    902  H   ILE A  53      -5.460  19.409  -8.051  1.00  0.00           H  
ATOM    903  HA  ILE A  53      -7.428  19.728 -10.125  1.00  0.00           H  
ATOM    904  HB  ILE A  53      -5.709  17.614  -8.941  1.00  0.00           H  
ATOM    905 HG12 ILE A  53      -5.196  18.499 -11.102  1.00  0.00           H  
ATOM    906 HG13 ILE A  53      -5.702  16.831 -11.327  1.00  0.00           H  
ATOM    907 HG21 ILE A  53      -7.690  16.366  -8.434  1.00  0.00           H  
ATOM    908 HG22 ILE A  53      -7.247  15.778 -10.032  1.00  0.00           H  
ATOM    909 HG23 ILE A  53      -8.542  16.949  -9.854  1.00  0.00           H  
ATOM    910 HD11 ILE A  53      -6.972  19.316 -12.274  1.00  0.00           H  
ATOM    911 HD12 ILE A  53      -8.102  18.199 -11.525  1.00  0.00           H  
ATOM    912 HD13 ILE A  53      -7.131  17.676 -12.891  1.00  0.00           H  
ATOM    913  N   TRP A  54      -8.298  18.815  -7.157  1.00  0.00           N  
ATOM    914  CA  TRP A  54      -9.464  18.612  -6.314  1.00  0.00           C  
ATOM    915  C   TRP A  54     -10.325  19.830  -6.408  1.00  0.00           C  
ATOM    916  O   TRP A  54     -11.517  19.751  -6.598  1.00  0.00           O  
ATOM    917  CB  TRP A  54      -8.990  18.437  -4.860  1.00  0.00           C  
ATOM    918  CG  TRP A  54      -9.995  17.598  -4.092  1.00  0.00           C  
ATOM    919  CD1 TRP A  54     -11.267  17.473  -4.427  1.00  0.00           C  
ATOM    920  CD2 TRP A  54      -9.687  16.803  -3.102  1.00  0.00           C  
ATOM    921  NE1 TRP A  54     -11.726  16.534  -3.591  1.00  0.00           N  
ATOM    922  CE2 TRP A  54     -10.782  16.051  -2.717  1.00  0.00           C  
ATOM    923  CE3 TRP A  54      -8.475  16.647  -2.436  1.00  0.00           C  
ATOM    924  CZ2 TRP A  54     -10.676  15.141  -1.699  1.00  0.00           C  
ATOM    925  CZ3 TRP A  54      -8.384  15.723  -1.406  1.00  0.00           C  
ATOM    926  CH2 TRP A  54      -9.482  14.977  -1.046  1.00  0.00           C  
ATOM    927  H   TRP A  54      -7.411  18.888  -6.759  1.00  0.00           H  
ATOM    928  HA  TRP A  54     -10.017  17.743  -6.661  1.00  0.00           H  
ATOM    929  HB2 TRP A  54      -8.049  17.927  -4.856  1.00  0.00           H  
ATOM    930  HB3 TRP A  54      -8.881  19.399  -4.384  1.00  0.00           H  
ATOM    931  HD1 TRP A  54     -11.827  18.073  -5.108  1.00  0.00           H  
ATOM    932  HE1 TRP A  54     -12.655  16.225  -3.597  1.00  0.00           H  
ATOM    933  HE3 TRP A  54      -7.613  17.296  -2.683  1.00  0.00           H  
ATOM    934  HZ2 TRP A  54     -11.531  14.549  -1.416  1.00  0.00           H  
ATOM    935  HZ3 TRP A  54      -7.464  15.600  -0.873  1.00  0.00           H  
ATOM    936  HH2 TRP A  54      -9.399  14.247  -0.267  1.00  0.00           H  
ATOM    937  N   PHE A  55      -9.698  20.957  -6.330  1.00  0.00           N  
ATOM    938  CA  PHE A  55     -10.484  22.192  -6.413  1.00  0.00           C  
ATOM    939  C   PHE A  55     -11.248  22.259  -7.735  1.00  0.00           C  
ATOM    940  O   PHE A  55     -12.420  22.585  -7.759  1.00  0.00           O  
ATOM    941  CB  PHE A  55      -9.535  23.375  -6.295  1.00  0.00           C  
ATOM    942  CG  PHE A  55      -9.265  23.623  -4.809  1.00  0.00           C  
ATOM    943  CD1 PHE A  55      -8.880  22.576  -3.986  1.00  0.00           C  
ATOM    944  CD2 PHE A  55      -9.432  24.881  -4.260  1.00  0.00           C  
ATOM    945  CE1 PHE A  55      -8.667  22.784  -2.644  1.00  0.00           C  
ATOM    946  CE2 PHE A  55      -9.218  25.085  -2.911  1.00  0.00           C  
ATOM    947  CZ  PHE A  55      -8.835  24.036  -2.106  1.00  0.00           C  
ATOM    948  H   PHE A  55      -8.693  20.983  -6.226  1.00  0.00           H  
ATOM    949  HA  PHE A  55     -11.200  22.193  -5.598  1.00  0.00           H  
ATOM    950  HB2 PHE A  55      -8.606  23.153  -6.800  1.00  0.00           H  
ATOM    951  HB3 PHE A  55      -9.983  24.250  -6.729  1.00  0.00           H  
ATOM    952  HD1 PHE A  55      -8.754  21.594  -4.398  1.00  0.00           H  
ATOM    953  HD2 PHE A  55      -9.731  25.707  -4.888  1.00  0.00           H  
ATOM    954  HE1 PHE A  55      -8.369  21.957  -2.012  1.00  0.00           H  
ATOM    955  HE2 PHE A  55      -9.358  26.062  -2.487  1.00  0.00           H  
ATOM    956  HZ  PHE A  55      -8.669  24.197  -1.051  1.00  0.00           H  
ATOM    957  N   GLN A  56     -10.579  21.942  -8.810  1.00  0.00           N  
ATOM    958  CA  GLN A  56     -11.264  21.984 -10.125  1.00  0.00           C  
ATOM    959  C   GLN A  56     -12.377  20.951 -10.160  1.00  0.00           C  
ATOM    960  O   GLN A  56     -13.415  21.165 -10.759  1.00  0.00           O  
ATOM    961  CB  GLN A  56     -10.252  21.629 -11.210  1.00  0.00           C  
ATOM    962  CG  GLN A  56      -9.420  22.866 -11.555  1.00  0.00           C  
ATOM    963  CD  GLN A  56      -8.659  22.613 -12.860  1.00  0.00           C  
ATOM    964  OE1 GLN A  56      -9.167  22.003 -13.780  1.00  0.00           O  
ATOM    965  NE2 GLN A  56      -7.441  23.067 -12.982  1.00  0.00           N  
ATOM    966  H   GLN A  56      -9.638  21.681  -8.751  1.00  0.00           H  
ATOM    967  HA  GLN A  56     -11.685  22.976 -10.285  1.00  0.00           H  
ATOM    968  HB2 GLN A  56      -9.611  20.847 -10.850  1.00  0.00           H  
ATOM    969  HB3 GLN A  56     -10.770  21.283 -12.088  1.00  0.00           H  
ATOM    970  HG2 GLN A  56     -10.070  23.721 -11.679  1.00  0.00           H  
ATOM    971  HG3 GLN A  56      -8.714  23.066 -10.763  1.00  0.00           H  
ATOM    972 HE21 GLN A  56      -7.027  23.561 -12.243  1.00  0.00           H  
ATOM    973 HE22 GLN A  56      -6.942  22.914 -13.811  1.00  0.00           H  
ATOM    974  N   ASN A  57     -12.139  19.843  -9.511  1.00  0.00           N  
ATOM    975  CA  ASN A  57     -13.158  18.783  -9.486  1.00  0.00           C  
ATOM    976  C   ASN A  57     -14.306  19.246  -8.639  1.00  0.00           C  
ATOM    977  O   ASN A  57     -15.457  19.023  -8.957  1.00  0.00           O  
ATOM    978  CB  ASN A  57     -12.540  17.520  -8.862  1.00  0.00           C  
ATOM    979  CG  ASN A  57     -13.159  16.277  -9.503  1.00  0.00           C  
ATOM    980  OD1 ASN A  57     -12.552  15.226  -9.562  1.00  0.00           O  
ATOM    981  ND2 ASN A  57     -14.366  16.352  -9.993  1.00  0.00           N  
ATOM    982  H   ASN A  57     -11.304  19.732  -9.022  1.00  0.00           H  
ATOM    983  HA  ASN A  57     -13.510  18.597 -10.497  1.00  0.00           H  
ATOM    984  HB2 ASN A  57     -11.473  17.513  -9.033  1.00  0.00           H  
ATOM    985  HB3 ASN A  57     -12.729  17.506  -7.799  1.00  0.00           H  
ATOM    986 HD21 ASN A  57     -14.860  17.196  -9.948  1.00  0.00           H  
ATOM    987 HD22 ASN A  57     -14.777  15.564 -10.407  1.00  0.00           H  
ATOM    988  N   ARG A  58     -13.969  19.887  -7.565  1.00  0.00           N  
ATOM    989  CA  ARG A  58     -15.008  20.384  -6.675  1.00  0.00           C  
ATOM    990  C   ARG A  58     -15.827  21.412  -7.423  1.00  0.00           C  
ATOM    991  O   ARG A  58     -16.954  21.701  -7.070  1.00  0.00           O  
ATOM    992  CB  ARG A  58     -14.326  21.050  -5.479  1.00  0.00           C  
ATOM    993  CG  ARG A  58     -15.030  20.618  -4.190  1.00  0.00           C  
ATOM    994  CD  ARG A  58     -16.435  21.223  -4.157  1.00  0.00           C  
ATOM    995  NE  ARG A  58     -17.361  20.342  -4.925  1.00  0.00           N  
ATOM    996  CZ  ARG A  58     -17.773  19.223  -4.392  1.00  0.00           C  
ATOM    997  NH1 ARG A  58     -16.964  18.198  -4.373  1.00  0.00           N  
ATOM    998  NH2 ARG A  58     -18.981  19.164  -3.902  1.00  0.00           N  
ATOM    999  H   ARG A  58     -13.023  20.038  -7.356  1.00  0.00           H  
ATOM   1000  HA  ARG A  58     -15.649  19.559  -6.364  1.00  0.00           H  
ATOM   1001  HB2 ARG A  58     -13.295  20.750  -5.443  1.00  0.00           H  
ATOM   1002  HB3 ARG A  58     -14.375  22.118  -5.586  1.00  0.00           H  
ATOM   1003  HG2 ARG A  58     -15.097  19.540  -4.158  1.00  0.00           H  
ATOM   1004  HG3 ARG A  58     -14.466  20.962  -3.336  1.00  0.00           H  
ATOM   1005  HD2 ARG A  58     -16.777  21.300  -3.136  1.00  0.00           H  
ATOM   1006  HD3 ARG A  58     -16.422  22.206  -4.606  1.00  0.00           H  
ATOM   1007  HE  ARG A  58     -17.660  20.601  -5.821  1.00  0.00           H  
ATOM   1008 HH11 ARG A  58     -16.048  18.276  -4.764  1.00  0.00           H  
ATOM   1009 HH12 ARG A  58     -17.262  17.335  -3.965  1.00  0.00           H  
ATOM   1010 HH21 ARG A  58     -19.574  19.968  -3.939  1.00  0.00           H  
ATOM   1011 HH22 ARG A  58     -19.312  18.315  -3.490  1.00  0.00           H  
ATOM   1012  N   ARG A  59     -15.238  21.941  -8.472  1.00  0.00           N  
ATOM   1013  CA  ARG A  59     -15.960  22.956  -9.274  1.00  0.00           C  
ATOM   1014  C   ARG A  59     -16.782  22.234 -10.302  1.00  0.00           C  
ATOM   1015  O   ARG A  59     -17.736  22.752 -10.844  1.00  0.00           O  
ATOM   1016  CB  ARG A  59     -14.928  23.850  -9.985  1.00  0.00           C  
ATOM   1017  CG  ARG A  59     -15.507  25.257 -10.161  1.00  0.00           C  
ATOM   1018  CD  ARG A  59     -16.571  25.236 -11.263  1.00  0.00           C  
ATOM   1019  NE  ARG A  59     -16.522  26.528 -12.007  1.00  0.00           N  
ATOM   1020  CZ  ARG A  59     -17.203  27.550 -11.561  1.00  0.00           C  
ATOM   1021  NH1 ARG A  59     -17.729  27.486 -10.369  1.00  0.00           N  
ATOM   1022  NH2 ARG A  59     -17.334  28.603 -12.323  1.00  0.00           N  
ATOM   1023  H   ARG A  59     -14.328  21.633  -8.751  1.00  0.00           H  
ATOM   1024  HA  ARG A  59     -16.615  23.539  -8.624  1.00  0.00           H  
ATOM   1025  HB2 ARG A  59     -14.026  23.901  -9.393  1.00  0.00           H  
ATOM   1026  HB3 ARG A  59     -14.691  23.431 -10.952  1.00  0.00           H  
ATOM   1027  HG2 ARG A  59     -15.953  25.585  -9.235  1.00  0.00           H  
ATOM   1028  HG3 ARG A  59     -14.717  25.942 -10.436  1.00  0.00           H  
ATOM   1029  HD2 ARG A  59     -16.377  24.422 -11.945  1.00  0.00           H  
ATOM   1030  HD3 ARG A  59     -17.550  25.112 -10.825  1.00  0.00           H  
ATOM   1031  HE  ARG A  59     -15.982  26.610 -12.821  1.00  0.00           H  
ATOM   1032 HH11 ARG A  59     -17.606  26.664  -9.812  1.00  0.00           H  
ATOM   1033 HH12 ARG A  59     -18.255  28.258 -10.012  1.00  0.00           H  
ATOM   1034 HH21 ARG A  59     -16.915  28.619 -13.231  1.00  0.00           H  
ATOM   1035 HH22 ARG A  59     -17.852  29.394 -11.997  1.00  0.00           H  
ATOM   1036  N   VAL A  60     -16.360  21.039 -10.558  1.00  0.00           N  
ATOM   1037  CA  VAL A  60     -17.048  20.198 -11.533  1.00  0.00           C  
ATOM   1038  C   VAL A  60     -18.095  19.340 -10.821  1.00  0.00           C  
ATOM   1039  O   VAL A  60     -19.006  18.821 -11.433  1.00  0.00           O  
ATOM   1040  CB  VAL A  60     -15.971  19.310 -12.191  1.00  0.00           C  
ATOM   1041  CG1 VAL A  60     -16.198  17.834 -11.836  1.00  0.00           C  
ATOM   1042  CG2 VAL A  60     -16.044  19.482 -13.709  1.00  0.00           C  
ATOM   1043  H   VAL A  60     -15.575  20.692 -10.091  1.00  0.00           H  
ATOM   1044  HA  VAL A  60     -17.539  20.832 -12.271  1.00  0.00           H  
ATOM   1045  HB  VAL A  60     -14.990  19.621 -11.834  1.00  0.00           H  
ATOM   1046 HG11 VAL A  60     -16.245  17.721 -10.764  1.00  0.00           H  
ATOM   1047 HG12 VAL A  60     -15.383  17.236 -12.221  1.00  0.00           H  
ATOM   1048 HG13 VAL A  60     -17.125  17.493 -12.270  1.00  0.00           H  
ATOM   1049 HG21 VAL A  60     -16.146  20.530 -13.951  1.00  0.00           H  
ATOM   1050 HG22 VAL A  60     -16.897  18.944 -14.095  1.00  0.00           H  
ATOM   1051 HG23 VAL A  60     -15.144  19.097 -14.164  1.00  0.00           H  
ATOM   1052  N   LYS A  61     -17.911  19.188  -9.533  1.00  0.00           N  
ATOM   1053  CA  LYS A  61     -18.862  18.380  -8.737  1.00  0.00           C  
ATOM   1054  C   LYS A  61     -19.963  19.255  -8.140  1.00  0.00           C  
ATOM   1055  O   LYS A  61     -21.033  18.775  -7.822  1.00  0.00           O  
ATOM   1056  CB  LYS A  61     -18.083  17.715  -7.592  1.00  0.00           C  
ATOM   1057  CG  LYS A  61     -17.436  16.425  -8.105  1.00  0.00           C  
ATOM   1058  CD  LYS A  61     -18.442  15.275  -7.998  1.00  0.00           C  
ATOM   1059  CE  LYS A  61     -18.043  14.369  -6.830  1.00  0.00           C  
ATOM   1060  NZ  LYS A  61     -18.827  13.102  -6.861  1.00  0.00           N  
ATOM   1061  H   LYS A  61     -17.150  19.614  -9.096  1.00  0.00           H  
ATOM   1062  HA  LYS A  61     -19.316  17.630  -9.383  1.00  0.00           H  
ATOM   1063  HB2 LYS A  61     -17.316  18.387  -7.235  1.00  0.00           H  
ATOM   1064  HB3 LYS A  61     -18.756  17.485  -6.782  1.00  0.00           H  
ATOM   1065  HG2 LYS A  61     -17.142  16.553  -9.135  1.00  0.00           H  
ATOM   1066  HG3 LYS A  61     -16.561  16.199  -7.514  1.00  0.00           H  
ATOM   1067  HD2 LYS A  61     -19.432  15.673  -7.826  1.00  0.00           H  
ATOM   1068  HD3 LYS A  61     -18.443  14.706  -8.915  1.00  0.00           H  
ATOM   1069  HE2 LYS A  61     -16.992  14.134  -6.898  1.00  0.00           H  
ATOM   1070  HE3 LYS A  61     -18.231  14.877  -5.897  1.00  0.00           H  
ATOM   1071  HZ1 LYS A  61     -19.173  12.931  -7.827  1.00  0.00           H  
ATOM   1072  HZ2 LYS A  61     -19.635  13.179  -6.212  1.00  0.00           H  
ATOM   1073  HZ3 LYS A  61     -18.219  12.312  -6.566  1.00  0.00           H  
ATOM   1074  N   GLU A  62     -19.680  20.529  -7.996  1.00  0.00           N  
ATOM   1075  CA  GLU A  62     -20.696  21.435  -7.422  1.00  0.00           C  
ATOM   1076  C   GLU A  62     -21.804  21.680  -8.416  1.00  0.00           C  
ATOM   1077  O   GLU A  62     -22.968  21.660  -8.073  1.00  0.00           O  
ATOM   1078  CB  GLU A  62     -20.023  22.774  -7.098  1.00  0.00           C  
ATOM   1079  CG  GLU A  62     -19.786  23.539  -8.397  1.00  0.00           C  
ATOM   1080  CD  GLU A  62     -18.895  24.752  -8.120  1.00  0.00           C  
ATOM   1081  OE1 GLU A  62     -18.321  24.766  -7.044  1.00  0.00           O  
ATOM   1082  OE2 GLU A  62     -18.840  25.595  -8.999  1.00  0.00           O  
ATOM   1083  H   GLU A  62     -18.814  20.882  -8.280  1.00  0.00           H  
ATOM   1084  HA  GLU A  62     -21.114  20.982  -6.524  1.00  0.00           H  
ATOM   1085  HB2 GLU A  62     -20.658  23.354  -6.443  1.00  0.00           H  
ATOM   1086  HB3 GLU A  62     -19.083  22.595  -6.612  1.00  0.00           H  
ATOM   1087  HG2 GLU A  62     -19.301  22.897  -9.112  1.00  0.00           H  
ATOM   1088  HG3 GLU A  62     -20.726  23.872  -8.799  1.00  0.00           H  
ATOM   1089  N   LYS A  63     -21.427  21.908  -9.640  1.00  0.00           N  
ATOM   1090  CA  LYS A  63     -22.457  22.156 -10.667  1.00  0.00           C  
ATOM   1091  C   LYS A  63     -23.481  21.029 -10.670  1.00  0.00           C  
ATOM   1092  O   LYS A  63     -24.592  21.194 -11.133  1.00  0.00           O  
ATOM   1093  CB  LYS A  63     -21.781  22.219 -12.043  1.00  0.00           C  
ATOM   1094  CG  LYS A  63     -21.165  20.862 -12.348  1.00  0.00           C  
ATOM   1095  CD  LYS A  63     -20.396  20.940 -13.668  1.00  0.00           C  
ATOM   1096  CE  LYS A  63     -20.347  19.546 -14.299  1.00  0.00           C  
ATOM   1097  NZ  LYS A  63     -19.820  19.622 -15.691  1.00  0.00           N  
ATOM   1098  H   LYS A  63     -20.469  21.915  -9.874  1.00  0.00           H  
ATOM   1099  HA  LYS A  63     -22.956  23.090 -10.438  1.00  0.00           H  
ATOM   1100  HB2 LYS A  63     -22.513  22.465 -12.799  1.00  0.00           H  
ATOM   1101  HB3 LYS A  63     -21.010  22.976 -12.036  1.00  0.00           H  
ATOM   1102  HG2 LYS A  63     -20.496  20.590 -11.553  1.00  0.00           H  
ATOM   1103  HG3 LYS A  63     -21.945  20.119 -12.424  1.00  0.00           H  
ATOM   1104  HD2 LYS A  63     -20.893  21.624 -14.339  1.00  0.00           H  
ATOM   1105  HD3 LYS A  63     -19.390  21.291 -13.483  1.00  0.00           H  
ATOM   1106  HE2 LYS A  63     -19.705  18.905 -13.713  1.00  0.00           H  
ATOM   1107  HE3 LYS A  63     -21.340  19.123 -14.322  1.00  0.00           H  
ATOM   1108  HZ1 LYS A  63     -20.599  19.492 -16.365  1.00  0.00           H  
ATOM   1109  HZ2 LYS A  63     -19.109  18.874 -15.833  1.00  0.00           H  
ATOM   1110  HZ3 LYS A  63     -19.379  20.551 -15.844  1.00  0.00           H  
ATOM   1111  N   LYS A  64     -23.083  19.895 -10.149  1.00  0.00           N  
ATOM   1112  CA  LYS A  64     -24.016  18.739 -10.108  1.00  0.00           C  
ATOM   1113  C   LYS A  64     -25.245  19.063  -9.264  1.00  0.00           C  
ATOM   1114  O   LYS A  64     -26.279  18.439  -9.403  1.00  0.00           O  
ATOM   1115  CB  LYS A  64     -23.280  17.547  -9.472  1.00  0.00           C  
ATOM   1116  CG  LYS A  64     -24.153  16.292  -9.590  1.00  0.00           C  
ATOM   1117  CD  LYS A  64     -23.395  15.097  -9.004  1.00  0.00           C  
ATOM   1118  CE  LYS A  64     -24.355  13.912  -8.861  1.00  0.00           C  
ATOM   1119  NZ  LYS A  64     -23.691  12.785  -8.144  1.00  0.00           N  
ATOM   1120  H   LYS A  64     -22.170  19.809  -9.791  1.00  0.00           H  
ATOM   1121  HA  LYS A  64     -24.334  18.502 -11.123  1.00  0.00           H  
ATOM   1122  HB2 LYS A  64     -22.342  17.387  -9.982  1.00  0.00           H  
ATOM   1123  HB3 LYS A  64     -23.086  17.757  -8.430  1.00  0.00           H  
ATOM   1124  HG2 LYS A  64     -25.074  16.438  -9.048  1.00  0.00           H  
ATOM   1125  HG3 LYS A  64     -24.380  16.105 -10.629  1.00  0.00           H  
ATOM   1126  HD2 LYS A  64     -22.581  14.826  -9.660  1.00  0.00           H  
ATOM   1127  HD3 LYS A  64     -22.995  15.360  -8.036  1.00  0.00           H  
ATOM   1128  HE2 LYS A  64     -25.228  14.219  -8.304  1.00  0.00           H  
ATOM   1129  HE3 LYS A  64     -24.662  13.575  -9.840  1.00  0.00           H  
ATOM   1130  HZ1 LYS A  64     -22.749  13.086  -7.823  1.00  0.00           H  
ATOM   1131  HZ2 LYS A  64     -23.596  11.974  -8.787  1.00  0.00           H  
ATOM   1132  HZ3 LYS A  64     -24.266  12.511  -7.322  1.00  0.00           H  
ATOM   1133  N   VAL A  65     -25.110  20.032  -8.398  1.00  0.00           N  
ATOM   1134  CA  VAL A  65     -26.260  20.406  -7.538  1.00  0.00           C  
ATOM   1135  C   VAL A  65     -27.113  21.474  -8.213  1.00  0.00           C  
ATOM   1136  O   VAL A  65     -26.959  21.741  -9.388  1.00  0.00           O  
ATOM   1137  CB  VAL A  65     -25.715  20.969  -6.214  1.00  0.00           C  
ATOM   1138  CG1 VAL A  65     -26.831  20.983  -5.166  1.00  0.00           C  
ATOM   1139  CG2 VAL A  65     -24.577  20.074  -5.721  1.00  0.00           C  
ATOM   1140  H   VAL A  65     -24.257  20.510  -8.320  1.00  0.00           H  
ATOM   1141  HA  VAL A  65     -26.872  19.522  -7.362  1.00  0.00           H  
ATOM   1142  HB  VAL A  65     -25.348  21.973  -6.368  1.00  0.00           H  
ATOM   1143 HG11 VAL A  65     -27.209  21.989  -5.050  1.00  0.00           H  
ATOM   1144 HG12 VAL A  65     -26.446  20.636  -4.218  1.00  0.00           H  
ATOM   1145 HG13 VAL A  65     -27.636  20.335  -5.479  1.00  0.00           H  
ATOM   1146 HG21 VAL A  65     -23.779  20.064  -6.449  1.00  0.00           H  
ATOM   1147 HG22 VAL A  65     -24.940  19.067  -5.576  1.00  0.00           H  
ATOM   1148 HG23 VAL A  65     -24.195  20.452  -4.784  1.00  0.00           H  
ATOM   1149  N   ILE A  66     -27.996  22.068  -7.455  1.00  0.00           N  
ATOM   1150  CA  ILE A  66     -28.867  23.119  -8.038  1.00  0.00           C  
ATOM   1151  C   ILE A  66     -29.386  22.693  -9.406  1.00  0.00           C  
ATOM   1152  O   ILE A  66     -29.750  23.519 -10.219  1.00  0.00           O  
ATOM   1153  CB  ILE A  66     -28.038  24.395  -8.204  1.00  0.00           C  
ATOM   1154  CG1 ILE A  66     -27.021  24.497  -7.078  1.00  0.00           C  
ATOM   1155  CG2 ILE A  66     -28.981  25.607  -8.124  1.00  0.00           C  
ATOM   1156  CD1 ILE A  66     -26.552  25.948  -6.959  1.00  0.00           C  
ATOM   1157  H   ILE A  66     -28.083  21.822  -6.511  1.00  0.00           H  
ATOM   1158  HA  ILE A  66     -29.711  23.290  -7.374  1.00  0.00           H  
ATOM   1159  HB  ILE A  66     -27.515  24.366  -9.161  1.00  0.00           H  
ATOM   1160 HG12 ILE A  66     -27.476  24.184  -6.149  1.00  0.00           H  
ATOM   1161 HG13 ILE A  66     -26.177  23.859  -7.291  1.00  0.00           H  
ATOM   1162 HG21 ILE A  66     -29.317  25.742  -7.106  1.00  0.00           H  
ATOM   1163 HG22 ILE A  66     -29.837  25.445  -8.762  1.00  0.00           H  
ATOM   1164 HG23 ILE A  66     -28.460  26.497  -8.446  1.00  0.00           H  
ATOM   1165 HD11 ILE A  66     -27.341  26.552  -6.534  1.00  0.00           H  
ATOM   1166 HD12 ILE A  66     -26.299  26.330  -7.938  1.00  0.00           H  
ATOM   1167 HD13 ILE A  66     -25.683  25.999  -6.321  1.00  0.00           H  
ATOM   1168  N   ASN A  67     -29.407  21.404  -9.633  1.00  0.00           N  
ATOM   1169  CA  ASN A  67     -29.898  20.896 -10.940  1.00  0.00           C  
ATOM   1170  C   ASN A  67     -30.707  19.619 -10.756  1.00  0.00           C  
ATOM   1171  O   ASN A  67     -31.086  18.982 -11.719  1.00  0.00           O  
ATOM   1172  CB  ASN A  67     -28.681  20.578 -11.820  1.00  0.00           C  
ATOM   1173  CG  ASN A  67     -29.135  20.399 -13.270  1.00  0.00           C  
ATOM   1174  OD1 ASN A  67     -29.297  21.354 -14.004  1.00  0.00           O  
ATOM   1175  ND2 ASN A  67     -29.351  19.193 -13.722  1.00  0.00           N  
ATOM   1176  H   ASN A  67     -29.100  20.778  -8.945  1.00  0.00           H  
ATOM   1177  HA  ASN A  67     -30.528  21.651 -11.406  1.00  0.00           H  
ATOM   1178  HB2 ASN A  67     -27.969  21.389 -11.768  1.00  0.00           H  
ATOM   1179  HB3 ASN A  67     -28.209  19.669 -11.480  1.00  0.00           H  
ATOM   1180 HD21 ASN A  67     -29.221  18.419 -13.133  1.00  0.00           H  
ATOM   1181 HD22 ASN A  67     -29.643  19.062 -14.648  1.00  0.00           H  
ATOM   1182  N   LYS A  68     -30.953  19.271  -9.516  1.00  0.00           N  
ATOM   1183  CA  LYS A  68     -31.738  18.039  -9.229  1.00  0.00           C  
ATOM   1184  C   LYS A  68     -32.930  18.356  -8.338  1.00  0.00           C  
ATOM   1185  O   LYS A  68     -33.474  17.483  -7.691  1.00  0.00           O  
ATOM   1186  CB  LYS A  68     -30.821  17.050  -8.494  1.00  0.00           C  
ATOM   1187  CG  LYS A  68     -31.297  15.624  -8.771  1.00  0.00           C  
ATOM   1188  CD  LYS A  68     -30.668  14.679  -7.746  1.00  0.00           C  
ATOM   1189  CE  LYS A  68     -31.003  13.235  -8.122  1.00  0.00           C  
ATOM   1190  NZ  LYS A  68     -32.479  13.035  -8.161  1.00  0.00           N  
ATOM   1191  H   LYS A  68     -30.621  19.824  -8.777  1.00  0.00           H  
ATOM   1192  HA  LYS A  68     -32.099  17.612 -10.162  1.00  0.00           H  
ATOM   1193  HB2 LYS A  68     -29.806  17.168  -8.843  1.00  0.00           H  
ATOM   1194  HB3 LYS A  68     -30.856  17.244  -7.432  1.00  0.00           H  
ATOM   1195  HG2 LYS A  68     -32.373  15.578  -8.694  1.00  0.00           H  
ATOM   1196  HG3 LYS A  68     -31.001  15.329  -9.766  1.00  0.00           H  
ATOM   1197  HD2 LYS A  68     -29.596  14.813  -7.740  1.00  0.00           H  
ATOM   1198  HD3 LYS A  68     -31.057  14.899  -6.764  1.00  0.00           H  
ATOM   1199  HE2 LYS A  68     -30.590  13.009  -9.093  1.00  0.00           H  
ATOM   1200  HE3 LYS A  68     -30.577  12.563  -7.392  1.00  0.00           H  
ATOM   1201  HZ1 LYS A  68     -32.743  12.269  -7.509  1.00  0.00           H  
ATOM   1202  HZ2 LYS A  68     -32.769  12.782  -9.127  1.00  0.00           H  
ATOM   1203  HZ3 LYS A  68     -32.957  13.913  -7.875  1.00  0.00           H  
ATOM   1204  N   LEU A  69     -33.316  19.601  -8.323  1.00  0.00           N  
ATOM   1205  CA  LEU A  69     -34.470  19.995  -7.481  1.00  0.00           C  
ATOM   1206  C   LEU A  69     -35.783  19.541  -8.109  1.00  0.00           C  
ATOM   1207  O   LEU A  69     -36.554  18.831  -7.494  1.00  0.00           O  
ATOM   1208  CB  LEU A  69     -34.483  21.527  -7.365  1.00  0.00           C  
ATOM   1209  CG  LEU A  69     -33.498  21.958  -6.276  1.00  0.00           C  
ATOM   1210  CD1 LEU A  69     -34.075  21.600  -4.903  1.00  0.00           C  
ATOM   1211  CD2 LEU A  69     -32.172  21.219  -6.475  1.00  0.00           C  
ATOM   1212  H   LEU A  69     -32.847  20.272  -8.862  1.00  0.00           H  
ATOM   1213  HA  LEU A  69     -34.367  19.533  -6.499  1.00  0.00           H  
ATOM   1214  HB2 LEU A  69     -34.193  21.964  -8.308  1.00  0.00           H  
ATOM   1215  HB3 LEU A  69     -35.477  21.863  -7.109  1.00  0.00           H  
ATOM   1216  HG  LEU A  69     -33.334  23.024  -6.335  1.00  0.00           H  
ATOM   1217 HD11 LEU A  69     -35.151  21.697  -4.924  1.00  0.00           H  
ATOM   1218 HD12 LEU A  69     -33.672  22.268  -4.155  1.00  0.00           H  
ATOM   1219 HD13 LEU A  69     -33.814  20.584  -4.650  1.00  0.00           H  
ATOM   1220 HD21 LEU A  69     -31.887  21.256  -7.515  1.00  0.00           H  
ATOM   1221 HD22 LEU A  69     -32.279  20.187  -6.173  1.00  0.00           H  
ATOM   1222 HD23 LEU A  69     -31.401  21.686  -5.877  1.00  0.00           H  
ATOM   1223  N   LYS A  70     -36.013  19.958  -9.325  1.00  0.00           N  
ATOM   1224  CA  LYS A  70     -37.271  19.558 -10.005  1.00  0.00           C  
ATOM   1225  C   LYS A  70     -37.253  18.076 -10.353  1.00  0.00           C  
ATOM   1226  O   LYS A  70     -38.237  17.383 -10.181  1.00  0.00           O  
ATOM   1227  CB  LYS A  70     -37.400  20.370 -11.303  1.00  0.00           C  
ATOM   1228  CG  LYS A  70     -37.507  21.857 -10.956  1.00  0.00           C  
ATOM   1229  CD  LYS A  70     -38.978  22.285 -11.014  1.00  0.00           C  
ATOM   1230  CE  LYS A  70     -39.477  22.192 -12.458  1.00  0.00           C  
ATOM   1231  NZ  LYS A  70     -38.341  22.314 -13.412  1.00  0.00           N  
ATOM   1232  H   LYS A  70     -35.364  20.529  -9.784  1.00  0.00           H  
ATOM   1233  HA  LYS A  70     -38.112  19.755  -9.340  1.00  0.00           H  
ATOM   1234  HB2 LYS A  70     -36.531  20.203 -11.923  1.00  0.00           H  
ATOM   1235  HB3 LYS A  70     -38.284  20.057 -11.840  1.00  0.00           H  
ATOM   1236  HG2 LYS A  70     -37.120  22.025  -9.961  1.00  0.00           H  
ATOM   1237  HG3 LYS A  70     -36.931  22.436 -11.660  1.00  0.00           H  
ATOM   1238  HD2 LYS A  70     -39.570  21.636 -10.384  1.00  0.00           H  
ATOM   1239  HD3 LYS A  70     -39.074  23.302 -10.662  1.00  0.00           H  
ATOM   1240  HE2 LYS A  70     -39.965  21.241 -12.612  1.00  0.00           H  
ATOM   1241  HE3 LYS A  70     -40.183  22.987 -12.649  1.00  0.00           H  
ATOM   1242  HZ1 LYS A  70     -37.689  21.515 -13.278  1.00  0.00           H  
ATOM   1243  HZ2 LYS A  70     -37.835  23.206 -13.236  1.00  0.00           H  
ATOM   1244  HZ3 LYS A  70     -38.702  22.307 -14.386  1.00  0.00           H  
ATOM   1245  N   THR A  71     -36.136  17.614 -10.838  1.00  0.00           N  
ATOM   1246  CA  THR A  71     -36.042  16.180 -11.201  1.00  0.00           C  
ATOM   1247  C   THR A  71     -37.074  15.824 -12.262  1.00  0.00           C  
ATOM   1248  O   THR A  71     -37.675  14.770 -12.217  1.00  0.00           O  
ATOM   1249  CB  THR A  71     -36.320  15.347  -9.947  1.00  0.00           C  
ATOM   1250  OG1 THR A  71     -35.738  16.070  -8.880  1.00  0.00           O  
ATOM   1251  CG2 THR A  71     -35.543  14.024  -9.988  1.00  0.00           C  
ATOM   1252  H   THR A  71     -35.366  18.208 -10.962  1.00  0.00           H  
ATOM   1253  HA  THR A  71     -35.044  15.975 -11.590  1.00  0.00           H  
ATOM   1254  HB  THR A  71     -37.385  15.206  -9.784  1.00  0.00           H  
ATOM   1255  HG1 THR A  71     -34.826  16.260  -9.113  1.00  0.00           H  
ATOM   1256 HG21 THR A  71     -35.925  13.401 -10.782  1.00  0.00           H  
ATOM   1257 HG22 THR A  71     -35.653  13.507  -9.046  1.00  0.00           H  
ATOM   1258 HG23 THR A  71     -34.495  14.221 -10.165  1.00  0.00           H  
ATOM   1259  N   THR A  72     -37.261  16.712 -13.200  1.00  0.00           N  
ATOM   1260  CA  THR A  72     -38.250  16.442 -14.271  1.00  0.00           C  
ATOM   1261  C   THR A  72     -37.846  15.223 -15.091  1.00  0.00           C  
ATOM   1262  O   THR A  72     -38.505  14.871 -16.050  1.00  0.00           O  
ATOM   1263  CB  THR A  72     -38.303  17.658 -15.199  1.00  0.00           C  
ATOM   1264  OG1 THR A  72     -39.396  17.420 -16.061  1.00  0.00           O  
ATOM   1265  CG2 THR A  72     -37.079  17.691 -16.125  1.00  0.00           C  
ATOM   1266  H   THR A  72     -36.753  17.550 -13.197  1.00  0.00           H  
ATOM   1267  HA  THR A  72     -39.223  16.258 -13.817  1.00  0.00           H  
ATOM   1268  HB  THR A  72     -38.440  18.583 -14.644  1.00  0.00           H  
ATOM   1269  HG1 THR A  72     -39.869  16.650 -15.735  1.00  0.00           H  
ATOM   1270 HG21 THR A  72     -36.849  18.713 -16.387  1.00  0.00           H  
ATOM   1271 HG22 THR A  72     -37.286  17.132 -17.025  1.00  0.00           H  
ATOM   1272 HG23 THR A  72     -36.228  17.253 -15.622  1.00  0.00           H  
ATOM   1273  N   SER A  73     -36.770  14.598 -14.701  1.00  0.00           N  
ATOM   1274  CA  SER A  73     -36.311  13.403 -15.448  1.00  0.00           C  
ATOM   1275  C   SER A  73     -37.349  12.289 -15.380  1.00  0.00           C  
ATOM   1276  O   SER A  73     -37.343  11.605 -14.370  1.00  0.00           O  
ATOM   1277  CB  SER A  73     -35.007  12.903 -14.810  1.00  0.00           C  
ATOM   1278  OG  SER A  73     -35.288  12.882 -13.418  1.00  0.00           O  
ATOM   1279  OXT SER A  73     -38.090  12.180 -16.342  1.00  0.00           O  
ATOM   1280  H   SER A  73     -36.269  14.916 -13.920  1.00  0.00           H  
ATOM   1281  HA  SER A  73     -36.152  13.676 -16.490  1.00  0.00           H  
ATOM   1282  HB2 SER A  73     -34.766  11.911 -15.158  1.00  0.00           H  
ATOM   1283  HB3 SER A  73     -34.195  13.585 -15.016  1.00  0.00           H  
ATOM   1284  HG  SER A  73     -35.499  11.978 -13.173  1.00  0.00           H  
TER    1285      SER A  73                                                      
ENDMDL                                                                          
MODEL        2                                                                  
ATOM      1  N   MET A   1      13.041  11.262 -13.197  1.00  0.00           N  
ATOM      2  CA  MET A   1      13.974  10.807 -12.129  1.00  0.00           C  
ATOM      3  C   MET A   1      13.438   9.528 -11.481  1.00  0.00           C  
ATOM      4  O   MET A   1      13.618   9.306 -10.299  1.00  0.00           O  
ATOM      5  CB  MET A   1      14.066  11.579 -11.378  1.00  0.00           C  
ATOM      6  HA  MET A   1      14.946  10.611 -12.560  1.00  0.00           H  
ATOM      7  N   SER A   2      12.792   8.714 -12.268  1.00  0.00           N  
ATOM      8  CA  SER A   2      12.241   7.453 -11.718  1.00  0.00           C  
ATOM      9  C   SER A   2      11.751   6.544 -12.837  1.00  0.00           C  
ATOM     10  O   SER A   2      11.012   6.964 -13.705  1.00  0.00           O  
ATOM     11  CB  SER A   2      11.054   7.798 -10.808  1.00  0.00           C  
ATOM     12  OG  SER A   2      10.249   8.661 -11.597  1.00  0.00           O  
ATOM     13  H   SER A   2      12.672   8.934 -13.216  1.00  0.00           H  
ATOM     14  HA  SER A   2      13.021   6.939 -11.160  1.00  0.00           H  
ATOM     15  HB2 SER A   2      10.501   6.909 -10.545  1.00  0.00           H  
ATOM     16  HB3 SER A   2      11.389   8.310  -9.918  1.00  0.00           H  
ATOM     17  HG  SER A   2       9.762   9.237 -11.003  1.00  0.00           H  
ATOM     18  N   HIS A   3      12.173   5.310 -12.797  1.00  0.00           N  
ATOM     19  CA  HIS A   3      11.745   4.356 -13.849  1.00  0.00           C  
ATOM     20  C   HIS A   3      11.719   2.933 -13.308  1.00  0.00           C  
ATOM     21  O   HIS A   3      11.944   1.986 -14.036  1.00  0.00           O  
ATOM     22  CB  HIS A   3      12.755   4.427 -15.004  1.00  0.00           C  
ATOM     23  CG  HIS A   3      14.115   3.933 -14.510  1.00  0.00           C  
ATOM     24  ND1 HIS A   3      14.311   3.356 -13.421  1.00  0.00           N  
ATOM     25  CD2 HIS A   3      15.356   4.011 -15.114  1.00  0.00           C  
ATOM     26  CE1 HIS A   3      15.533   3.058 -13.266  1.00  0.00           C  
ATOM     27  NE2 HIS A   3      16.285   3.438 -14.300  1.00  0.00           N  
ATOM     28  H   HIS A   3      12.769   5.014 -12.077  1.00  0.00           H  
ATOM     29  HA  HIS A   3      10.747   4.628 -14.190  1.00  0.00           H  
ATOM     30  HB2 HIS A   3      12.423   3.802 -15.820  1.00  0.00           H  
ATOM     31  HB3 HIS A   3      12.846   5.445 -15.347  1.00  0.00           H  
ATOM     32  HD1 HIS A   3      13.607   3.159 -12.767  1.00  0.00           H  
ATOM     33  HD2 HIS A   3      15.557   4.454 -16.078  1.00  0.00           H  
ATOM     34  HE1 HIS A   3      15.921   2.555 -12.393  1.00  0.00           H  
ATOM     35  N   MET A   4      11.445   2.810 -12.038  1.00  0.00           N  
ATOM     36  CA  MET A   4      11.399   1.459 -11.427  1.00  0.00           C  
ATOM     37  C   MET A   4      10.803   1.523 -10.028  1.00  0.00           C  
ATOM     38  O   MET A   4      11.460   1.934  -9.091  1.00  0.00           O  
ATOM     39  CB  MET A   4      12.837   0.922 -11.329  1.00  0.00           C  
ATOM     40  CG  MET A   4      12.811  -0.502 -10.760  1.00  0.00           C  
ATOM     41  SD  MET A   4      13.243  -1.852 -11.886  1.00  0.00           S  
ATOM     42  CE  MET A   4      12.212  -3.127 -11.118  1.00  0.00           C  
ATOM     43  H   MET A   4      11.269   3.603 -11.493  1.00  0.00           H  
ATOM     44  HA  MET A   4      10.783   0.808 -12.048  1.00  0.00           H  
ATOM     45  HB2 MET A   4      13.289   0.912 -12.311  1.00  0.00           H  
ATOM     46  HB3 MET A   4      13.418   1.562 -10.680  1.00  0.00           H  
ATOM     47  HG2 MET A   4      13.495  -0.543  -9.924  1.00  0.00           H  
ATOM     48  HG3 MET A   4      11.819  -0.697 -10.379  1.00  0.00           H  
ATOM     49  HE1 MET A   4      12.565  -3.320 -10.116  1.00  0.00           H  
ATOM     50  HE2 MET A   4      12.271  -4.034 -11.702  1.00  0.00           H  
ATOM     51  HE3 MET A   4      11.188  -2.788 -11.082  1.00  0.00           H  
ATOM     52  N   LEU A   5       9.564   1.115  -9.911  1.00  0.00           N  
ATOM     53  CA  LEU A   5       8.903   1.144  -8.579  1.00  0.00           C  
ATOM     54  C   LEU A   5       8.033  -0.090  -8.376  1.00  0.00           C  
ATOM     55  O   LEU A   5       7.848  -0.879  -9.279  1.00  0.00           O  
ATOM     56  CB  LEU A   5       8.010   2.393  -8.510  1.00  0.00           C  
ATOM     57  CG  LEU A   5       7.225   2.518  -9.817  1.00  0.00           C  
ATOM     58  CD1 LEU A   5       5.835   3.082  -9.519  1.00  0.00           C  
ATOM     59  CD2 LEU A   5       7.964   3.472 -10.759  1.00  0.00           C  
ATOM     60  H   LEU A   5       9.074   0.795 -10.697  1.00  0.00           H  
ATOM     61  HA  LEU A   5       9.664   1.170  -7.801  1.00  0.00           H  
ATOM     62  HB2 LEU A   5       7.324   2.303  -7.682  1.00  0.00           H  
ATOM     63  HB3 LEU A   5       8.623   3.270  -8.369  1.00  0.00           H  
ATOM     64  HG  LEU A   5       7.133   1.548 -10.282  1.00  0.00           H  
ATOM     65 HD11 LEU A   5       5.927   4.056  -9.061  1.00  0.00           H  
ATOM     66 HD12 LEU A   5       5.310   2.420  -8.845  1.00  0.00           H  
ATOM     67 HD13 LEU A   5       5.274   3.173 -10.437  1.00  0.00           H  
ATOM     68 HD21 LEU A   5       7.380   3.624 -11.656  1.00  0.00           H  
ATOM     69 HD22 LEU A   5       8.922   3.053 -11.026  1.00  0.00           H  
ATOM     70 HD23 LEU A   5       8.116   4.423 -10.269  1.00  0.00           H  
ATOM     71  N   GLU A   6       7.513  -0.233  -7.187  1.00  0.00           N  
ATOM     72  CA  GLU A   6       6.652  -1.408  -6.904  1.00  0.00           C  
ATOM     73  C   GLU A   6       5.574  -1.056  -5.886  1.00  0.00           C  
ATOM     74  O   GLU A   6       4.929  -1.926  -5.336  1.00  0.00           O  
ATOM     75  CB  GLU A   6       7.531  -2.527  -6.324  1.00  0.00           C  
ATOM     76  CG  GLU A   6       8.692  -1.905  -5.547  1.00  0.00           C  
ATOM     77  CD  GLU A   6       9.588  -3.018  -5.001  1.00  0.00           C  
ATOM     78  OE1 GLU A   6       9.327  -4.152  -5.365  1.00  0.00           O  
ATOM     79  OE2 GLU A   6      10.484  -2.671  -4.248  1.00  0.00           O  
ATOM     80  H   GLU A   6       7.688   0.431  -6.488  1.00  0.00           H  
ATOM     81  HA  GLU A   6       6.175  -1.729  -7.830  1.00  0.00           H  
ATOM     82  HB2 GLU A   6       6.942  -3.143  -5.662  1.00  0.00           H  
ATOM     83  HB3 GLU A   6       7.917  -3.138  -7.127  1.00  0.00           H  
ATOM     84  HG2 GLU A   6       9.271  -1.268  -6.201  1.00  0.00           H  
ATOM     85  HG3 GLU A   6       8.310  -1.319  -4.725  1.00  0.00           H  
ATOM     86  N   GLY A   7       5.397   0.217  -5.655  1.00  0.00           N  
ATOM     87  CA  GLY A   7       4.361   0.646  -4.673  1.00  0.00           C  
ATOM     88  C   GLY A   7       2.980   0.150  -5.105  1.00  0.00           C  
ATOM     89  O   GLY A   7       2.511   0.469  -6.179  1.00  0.00           O  
ATOM     90  H   GLY A   7       5.938   0.884  -6.125  1.00  0.00           H  
ATOM     91  HA2 GLY A   7       4.599   0.237  -3.702  1.00  0.00           H  
ATOM     92  HA3 GLY A   7       4.350   1.724  -4.614  1.00  0.00           H  
ATOM     93  N   ARG A   8       2.358  -0.624  -4.259  1.00  0.00           N  
ATOM     94  CA  ARG A   8       1.013  -1.147  -4.605  1.00  0.00           C  
ATOM     95  C   ARG A   8       0.120  -0.032  -5.133  1.00  0.00           C  
ATOM     96  O   ARG A   8       0.387   1.134  -4.921  1.00  0.00           O  
ATOM     97  CB  ARG A   8       0.376  -1.729  -3.333  1.00  0.00           C  
ATOM     98  CG  ARG A   8       0.459  -0.692  -2.210  1.00  0.00           C  
ATOM     99  CD  ARG A   8       0.064  -1.354  -0.886  1.00  0.00           C  
ATOM    100  NE  ARG A   8       1.253  -2.052  -0.321  1.00  0.00           N  
ATOM    101  CZ  ARG A   8       2.216  -1.349   0.212  1.00  0.00           C  
ATOM    102  NH1 ARG A   8       1.983  -0.106   0.539  1.00  0.00           N  
ATOM    103  NH2 ARG A   8       3.380  -1.909   0.396  1.00  0.00           N  
ATOM    104  H   ARG A   8       2.775  -0.857  -3.405  1.00  0.00           H  
ATOM    105  HA  ARG A   8       1.117  -1.913  -5.373  1.00  0.00           H  
ATOM    106  HB2 ARG A   8      -0.658  -1.974  -3.526  1.00  0.00           H  
ATOM    107  HB3 ARG A   8       0.904  -2.624  -3.040  1.00  0.00           H  
ATOM    108  HG2 ARG A   8       1.466  -0.312  -2.139  1.00  0.00           H  
ATOM    109  HG3 ARG A   8      -0.214   0.124  -2.421  1.00  0.00           H  
ATOM    110  HD2 ARG A   8      -0.277  -0.604  -0.188  1.00  0.00           H  
ATOM    111  HD3 ARG A   8      -0.725  -2.072  -1.055  1.00  0.00           H  
ATOM    112  HE  ARG A   8       1.311  -3.030  -0.345  1.00  0.00           H  
ATOM    113 HH11 ARG A   8       1.080   0.291   0.382  1.00  0.00           H  
ATOM    114 HH12 ARG A   8       2.709   0.446   0.948  1.00  0.00           H  
ATOM    115 HH21 ARG A   8       3.524  -2.862   0.128  1.00  0.00           H  
ATOM    116 HH22 ARG A   8       4.128  -1.387   0.805  1.00  0.00           H  
ATOM    117  N   LYS A   9      -0.927  -0.410  -5.814  1.00  0.00           N  
ATOM    118  CA  LYS A   9      -1.847   0.615  -6.361  1.00  0.00           C  
ATOM    119  C   LYS A   9      -2.796   1.116  -5.279  1.00  0.00           C  
ATOM    120  O   LYS A   9      -3.043   0.434  -4.305  1.00  0.00           O  
ATOM    121  CB  LYS A   9      -2.672  -0.023  -7.490  1.00  0.00           C  
ATOM    122  CG  LYS A   9      -3.228  -1.366  -7.010  1.00  0.00           C  
ATOM    123  CD  LYS A   9      -4.118  -1.959  -8.104  1.00  0.00           C  
ATOM    124  CE  LYS A   9      -4.497  -3.391  -7.722  1.00  0.00           C  
ATOM    125  NZ  LYS A   9      -3.385  -4.329  -8.037  1.00  0.00           N  
ATOM    126  H   LYS A   9      -1.105  -1.362  -5.961  1.00  0.00           H  
ATOM    127  HA  LYS A   9      -1.260   1.455  -6.735  1.00  0.00           H  
ATOM    128  HB2 LYS A   9      -3.488   0.632  -7.757  1.00  0.00           H  
ATOM    129  HB3 LYS A   9      -2.046  -0.178  -8.355  1.00  0.00           H  
ATOM    130  HG2 LYS A   9      -2.412  -2.042  -6.801  1.00  0.00           H  
ATOM    131  HG3 LYS A   9      -3.806  -1.220  -6.111  1.00  0.00           H  
ATOM    132  HD2 LYS A   9      -5.011  -1.363  -8.207  1.00  0.00           H  
ATOM    133  HD3 LYS A   9      -3.585  -1.963  -9.044  1.00  0.00           H  
ATOM    134  HE2 LYS A   9      -4.709  -3.439  -6.665  1.00  0.00           H  
ATOM    135  HE3 LYS A   9      -5.376  -3.691  -8.272  1.00  0.00           H  
ATOM    136  HZ1 LYS A   9      -3.438  -4.605  -9.039  1.00  0.00           H  
ATOM    137  HZ2 LYS A   9      -3.467  -5.177  -7.441  1.00  0.00           H  
ATOM    138  HZ3 LYS A   9      -2.474  -3.862  -7.853  1.00  0.00           H  
ATOM    139  N   LYS A  10      -3.312   2.300  -5.467  1.00  0.00           N  
ATOM    140  CA  LYS A  10      -4.244   2.854  -4.456  1.00  0.00           C  
ATOM    141  C   LYS A  10      -5.273   3.769  -5.108  1.00  0.00           C  
ATOM    142  O   LYS A  10      -4.948   4.549  -5.983  1.00  0.00           O  
ATOM    143  CB  LYS A  10      -3.429   3.673  -3.444  1.00  0.00           C  
ATOM    144  CG  LYS A  10      -4.068   3.540  -2.059  1.00  0.00           C  
ATOM    145  CD  LYS A  10      -3.669   2.195  -1.445  1.00  0.00           C  
ATOM    146  CE  LYS A  10      -3.840   2.265   0.075  1.00  0.00           C  
ATOM    147  NZ  LYS A  10      -4.933   3.213   0.434  1.00  0.00           N  
ATOM    148  H   LYS A  10      -3.086   2.817  -6.268  1.00  0.00           H  
ATOM    149  HA  LYS A  10      -4.762   2.032  -3.963  1.00  0.00           H  
ATOM    150  HB2 LYS A  10      -2.414   3.305  -3.413  1.00  0.00           H  
ATOM    151  HB3 LYS A  10      -3.420   4.711  -3.741  1.00  0.00           H  
ATOM    152  HG2 LYS A  10      -3.727   4.344  -1.423  1.00  0.00           H  
ATOM    153  HG3 LYS A  10      -5.142   3.593  -2.150  1.00  0.00           H  
ATOM    154  HD2 LYS A  10      -4.296   1.413  -1.846  1.00  0.00           H  
ATOM    155  HD3 LYS A  10      -2.638   1.978  -1.683  1.00  0.00           H  
ATOM    156  HE2 LYS A  10      -4.083   1.285   0.457  1.00  0.00           H  
ATOM    157  HE3 LYS A  10      -2.919   2.602   0.527  1.00  0.00           H  
ATOM    158  HZ1 LYS A  10      -4.814   3.520   1.421  1.00  0.00           H  
ATOM    159  HZ2 LYS A  10      -5.853   2.739   0.327  1.00  0.00           H  
ATOM    160  HZ3 LYS A  10      -4.895   4.041  -0.194  1.00  0.00           H  
ATOM    161  N   ARG A  11      -6.498   3.658  -4.672  1.00  0.00           N  
ATOM    162  CA  ARG A  11      -7.556   4.515  -5.256  1.00  0.00           C  
ATOM    163  C   ARG A  11      -7.495   5.916  -4.668  1.00  0.00           C  
ATOM    164  O   ARG A  11      -6.731   6.178  -3.761  1.00  0.00           O  
ATOM    165  CB  ARG A  11      -8.924   3.902  -4.917  1.00  0.00           C  
ATOM    166  CG  ARG A  11      -8.966   2.454  -5.411  1.00  0.00           C  
ATOM    167  CD  ARG A  11      -8.621   1.511  -4.255  1.00  0.00           C  
ATOM    168  NE  ARG A  11      -9.018   0.125  -4.630  1.00  0.00           N  
ATOM    169  CZ  ARG A  11      -8.160  -0.847  -4.491  1.00  0.00           C  
ATOM    170  NH1 ARG A  11      -6.903  -0.622  -4.758  1.00  0.00           N  
ATOM    171  NH2 ARG A  11      -8.588  -2.012  -4.085  1.00  0.00           N  
ATOM    172  H   ARG A  11      -6.715   3.013  -3.967  1.00  0.00           H  
ATOM    173  HA  ARG A  11      -7.413   4.573  -6.333  1.00  0.00           H  
ATOM    174  HB2 ARG A  11      -9.076   3.928  -3.848  1.00  0.00           H  
ATOM    175  HB3 ARG A  11      -9.704   4.472  -5.398  1.00  0.00           H  
ATOM    176  HG2 ARG A  11      -9.956   2.226  -5.781  1.00  0.00           H  
ATOM    177  HG3 ARG A  11      -8.252   2.323  -6.211  1.00  0.00           H  
ATOM    178  HD2 ARG A  11      -7.558   1.537  -4.063  1.00  0.00           H  
ATOM    179  HD3 ARG A  11      -9.154   1.806  -3.364  1.00  0.00           H  
ATOM    180  HE  ARG A  11      -9.916  -0.054  -4.979  1.00  0.00           H  
ATOM    181 HH11 ARG A  11      -6.612   0.285  -5.063  1.00  0.00           H  
ATOM    182 HH12 ARG A  11      -6.232  -1.356  -4.659  1.00  0.00           H  
ATOM    183 HH21 ARG A  11      -9.558  -2.147  -3.885  1.00  0.00           H  
ATOM    184 HH22 ARG A  11      -7.945  -2.771  -3.976  1.00  0.00           H  
ATOM    185  N   VAL A  12      -8.302   6.793  -5.195  1.00  0.00           N  
ATOM    186  CA  VAL A  12      -8.304   8.181  -4.677  1.00  0.00           C  
ATOM    187  C   VAL A  12      -8.830   8.210  -3.227  1.00  0.00           C  
ATOM    188  O   VAL A  12      -9.814   7.569  -2.919  1.00  0.00           O  
ATOM    189  CB  VAL A  12      -9.253   9.013  -5.562  1.00  0.00           C  
ATOM    190  CG1 VAL A  12      -8.952  10.502  -5.373  1.00  0.00           C  
ATOM    191  CG2 VAL A  12      -9.032   8.635  -7.028  1.00  0.00           C  
ATOM    192  H   VAL A  12      -8.902   6.537  -5.926  1.00  0.00           H  
ATOM    193  HA  VAL A  12      -7.296   8.568  -4.719  1.00  0.00           H  
ATOM    194  HB  VAL A  12     -10.277   8.811  -5.285  1.00  0.00           H  
ATOM    195 HG11 VAL A  12      -7.910  10.692  -5.579  1.00  0.00           H  
ATOM    196 HG12 VAL A  12      -9.175  10.794  -4.359  1.00  0.00           H  
ATOM    197 HG13 VAL A  12      -9.560  11.083  -6.051  1.00  0.00           H  
ATOM    198 HG21 VAL A  12      -7.981   8.700  -7.267  1.00  0.00           H  
ATOM    199 HG22 VAL A  12      -9.584   9.311  -7.665  1.00  0.00           H  
ATOM    200 HG23 VAL A  12      -9.375   7.625  -7.200  1.00  0.00           H  
ATOM    201  N   PRO A  13      -8.158   8.957  -2.356  1.00  0.00           N  
ATOM    202  CA  PRO A  13      -8.578   9.050  -0.959  1.00  0.00           C  
ATOM    203  C   PRO A  13     -10.023   9.527  -0.855  1.00  0.00           C  
ATOM    204  O   PRO A  13     -10.926   8.738  -0.656  1.00  0.00           O  
ATOM    205  CB  PRO A  13      -7.634  10.097  -0.329  1.00  0.00           C  
ATOM    206  CG  PRO A  13      -6.634  10.550  -1.438  1.00  0.00           C  
ATOM    207  CD  PRO A  13      -6.968   9.747  -2.706  1.00  0.00           C  
ATOM    208  HA  PRO A  13      -8.470   8.085  -0.478  1.00  0.00           H  
ATOM    209  HB2 PRO A  13      -8.203  10.943   0.022  1.00  0.00           H  
ATOM    210  HB3 PRO A  13      -7.095   9.657   0.498  1.00  0.00           H  
ATOM    211  HG2 PRO A  13      -6.749  11.606  -1.629  1.00  0.00           H  
ATOM    212  HG3 PRO A  13      -5.619  10.345  -1.127  1.00  0.00           H  
ATOM    213  HD2 PRO A  13      -7.188  10.410  -3.527  1.00  0.00           H  
ATOM    214  HD3 PRO A  13      -6.148   9.091  -2.962  1.00  0.00           H  
ATOM    215  N   TYR A  14     -10.218  10.810  -0.986  1.00  0.00           N  
ATOM    216  CA  TYR A  14     -11.597  11.346  -0.897  1.00  0.00           C  
ATOM    217  C   TYR A  14     -12.284  10.877   0.399  1.00  0.00           C  
ATOM    218  O   TYR A  14     -13.245  10.131   0.370  1.00  0.00           O  
ATOM    219  CB  TYR A  14     -12.373  10.824  -2.137  1.00  0.00           C  
ATOM    220  CG  TYR A  14     -13.140  11.971  -2.788  1.00  0.00           C  
ATOM    221  CD1 TYR A  14     -12.466  12.968  -3.461  1.00  0.00           C  
ATOM    222  CD2 TYR A  14     -14.517  12.013  -2.731  1.00  0.00           C  
ATOM    223  CE1 TYR A  14     -13.159  13.993  -4.071  1.00  0.00           C  
ATOM    224  CE2 TYR A  14     -15.211  13.038  -3.340  1.00  0.00           C  
ATOM    225  CZ  TYR A  14     -14.537  14.036  -4.015  1.00  0.00           C  
ATOM    226  OH  TYR A  14     -15.231  15.057  -4.629  1.00  0.00           O  
ATOM    227  H   TYR A  14      -9.460  11.411  -1.140  1.00  0.00           H  
ATOM    228  HA  TYR A  14     -11.552  12.435  -0.900  1.00  0.00           H  
ATOM    229  HB2 TYR A  14     -11.673  10.420  -2.854  1.00  0.00           H  
ATOM    230  HB3 TYR A  14     -13.065  10.052  -1.856  1.00  0.00           H  
ATOM    231  HD1 TYR A  14     -11.388  12.946  -3.512  1.00  0.00           H  
ATOM    232  HD2 TYR A  14     -15.057  11.238  -2.206  1.00  0.00           H  
ATOM    233  HE1 TYR A  14     -12.619  14.765  -4.599  1.00  0.00           H  
ATOM    234  HE2 TYR A  14     -16.289  13.060  -3.288  1.00  0.00           H  
ATOM    235  HH  TYR A  14     -15.553  14.732  -5.474  1.00  0.00           H  
ATOM    236  N   THR A  15     -11.782  11.338   1.522  1.00  0.00           N  
ATOM    237  CA  THR A  15     -12.396  10.925   2.812  1.00  0.00           C  
ATOM    238  C   THR A  15     -13.362  11.986   3.314  1.00  0.00           C  
ATOM    239  O   THR A  15     -13.788  12.845   2.566  1.00  0.00           O  
ATOM    240  CB  THR A  15     -11.284  10.731   3.843  1.00  0.00           C  
ATOM    241  OG1 THR A  15     -10.211  10.148   3.128  1.00  0.00           O  
ATOM    242  CG2 THR A  15     -11.676   9.667   4.887  1.00  0.00           C  
ATOM    243  H   THR A  15     -11.018  11.961   1.510  1.00  0.00           H  
ATOM    244  HA  THR A  15     -12.945   9.997   2.661  1.00  0.00           H  
ATOM    245  HB  THR A  15     -10.986  11.669   4.291  1.00  0.00           H  
ATOM    246  HG1 THR A  15     -10.386  10.251   2.191  1.00  0.00           H  
ATOM    247 HG21 THR A  15     -11.592  10.082   5.881  1.00  0.00           H  
ATOM    248 HG22 THR A  15     -11.020   8.816   4.802  1.00  0.00           H  
ATOM    249 HG23 THR A  15     -12.695   9.346   4.722  1.00  0.00           H  
ATOM    250  N   LYS A  16     -13.694  11.912   4.574  1.00  0.00           N  
ATOM    251  CA  LYS A  16     -14.635  12.911   5.134  1.00  0.00           C  
ATOM    252  C   LYS A  16     -13.922  14.136   5.712  1.00  0.00           C  
ATOM    253  O   LYS A  16     -14.469  15.209   5.713  1.00  0.00           O  
ATOM    254  CB  LYS A  16     -15.443  12.231   6.253  1.00  0.00           C  
ATOM    255  CG  LYS A  16     -16.359  11.167   5.635  1.00  0.00           C  
ATOM    256  CD  LYS A  16     -17.029  10.367   6.754  1.00  0.00           C  
ATOM    257  CE  LYS A  16     -18.101   9.454   6.149  1.00  0.00           C  
ATOM    258  NZ  LYS A  16     -17.488   8.500   5.181  1.00  0.00           N  
ATOM    259  H   LYS A  16     -13.327  11.204   5.142  1.00  0.00           H  
ATOM    260  HA  LYS A  16     -15.296  13.245   4.338  1.00  0.00           H  
ATOM    261  HB2 LYS A  16     -14.768  11.764   6.957  1.00  0.00           H  
ATOM    262  HB3 LYS A  16     -16.040  12.969   6.771  1.00  0.00           H  
ATOM    263  HG2 LYS A  16     -17.115  11.646   5.031  1.00  0.00           H  
ATOM    264  HG3 LYS A  16     -15.779  10.502   5.012  1.00  0.00           H  
ATOM    265  HD2 LYS A  16     -16.289   9.770   7.265  1.00  0.00           H  
ATOM    266  HD3 LYS A  16     -17.487  11.045   7.459  1.00  0.00           H  
ATOM    267  HE2 LYS A  16     -18.585   8.894   6.936  1.00  0.00           H  
ATOM    268  HE3 LYS A  16     -18.840  10.052   5.637  1.00  0.00           H  
ATOM    269  HZ1 LYS A  16     -17.783   7.530   5.415  1.00  0.00           H  
ATOM    270  HZ2 LYS A  16     -16.452   8.569   5.233  1.00  0.00           H  
ATOM    271  HZ3 LYS A  16     -17.803   8.733   4.217  1.00  0.00           H  
ATOM    272  N   VAL A  17     -12.711  13.968   6.168  1.00  0.00           N  
ATOM    273  CA  VAL A  17     -11.991  15.136   6.738  1.00  0.00           C  
ATOM    274  C   VAL A  17     -11.222  15.815   5.642  1.00  0.00           C  
ATOM    275  O   VAL A  17     -10.965  17.000   5.677  1.00  0.00           O  
ATOM    276  CB  VAL A  17     -11.014  14.632   7.808  1.00  0.00           C  
ATOM    277  CG1 VAL A  17     -10.216  15.816   8.358  1.00  0.00           C  
ATOM    278  CG2 VAL A  17     -11.808  13.986   8.947  1.00  0.00           C  
ATOM    279  H   VAL A  17     -12.259  13.106   6.081  1.00  0.00           H  
ATOM    280  HA  VAL A  17     -12.715  15.835   7.159  1.00  0.00           H  
ATOM    281  HB  VAL A  17     -10.340  13.908   7.376  1.00  0.00           H  
ATOM    282 HG11 VAL A  17      -9.686  15.515   9.249  1.00  0.00           H  
ATOM    283 HG12 VAL A  17     -10.888  16.627   8.600  1.00  0.00           H  
ATOM    284 HG13 VAL A  17      -9.505  16.151   7.617  1.00  0.00           H  
ATOM    285 HG21 VAL A  17     -12.517  14.696   9.346  1.00  0.00           H  
ATOM    286 HG22 VAL A  17     -11.133  13.678   9.732  1.00  0.00           H  
ATOM    287 HG23 VAL A  17     -12.340  13.122   8.577  1.00  0.00           H  
ATOM    288  N   GLN A  18     -10.877  15.030   4.687  1.00  0.00           N  
ATOM    289  CA  GLN A  18     -10.127  15.531   3.542  1.00  0.00           C  
ATOM    290  C   GLN A  18     -11.073  16.283   2.606  1.00  0.00           C  
ATOM    291  O   GLN A  18     -10.782  17.390   2.169  1.00  0.00           O  
ATOM    292  CB  GLN A  18      -9.533  14.290   2.861  1.00  0.00           C  
ATOM    293  CG  GLN A  18      -8.854  13.434   3.932  1.00  0.00           C  
ATOM    294  CD  GLN A  18      -8.345  12.132   3.308  1.00  0.00           C  
ATOM    295  OE1 GLN A  18      -8.169  11.137   3.984  1.00  0.00           O  
ATOM    296  NE2 GLN A  18      -8.092  12.094   2.026  1.00  0.00           N  
ATOM    297  H   GLN A  18     -11.121  14.082   4.728  1.00  0.00           H  
ATOM    298  HA  GLN A  18      -9.339  16.209   3.872  1.00  0.00           H  
ATOM    299  HB2 GLN A  18     -10.313  13.726   2.375  1.00  0.00           H  
ATOM    300  HB3 GLN A  18      -8.815  14.577   2.155  1.00  0.00           H  
ATOM    301  HG2 GLN A  18      -8.023  13.974   4.348  1.00  0.00           H  
ATOM    302  HG3 GLN A  18      -9.553  13.207   4.718  1.00  0.00           H  
ATOM    303 HE21 GLN A  18      -8.230  12.892   1.474  1.00  0.00           H  
ATOM    304 HE22 GLN A  18      -7.757  11.267   1.617  1.00  0.00           H  
ATOM    305  N   LEU A  19     -12.206  15.697   2.335  1.00  0.00           N  
ATOM    306  CA  LEU A  19     -13.157  16.374   1.443  1.00  0.00           C  
ATOM    307  C   LEU A  19     -13.830  17.516   2.176  1.00  0.00           C  
ATOM    308  O   LEU A  19     -14.215  18.505   1.583  1.00  0.00           O  
ATOM    309  CB  LEU A  19     -14.213  15.369   1.019  1.00  0.00           C  
ATOM    310  CG  LEU A  19     -15.182  16.047   0.068  1.00  0.00           C  
ATOM    311  CD1 LEU A  19     -14.449  16.426  -1.221  1.00  0.00           C  
ATOM    312  CD2 LEU A  19     -16.292  15.078  -0.251  1.00  0.00           C  
ATOM    313  H   LEU A  19     -12.429  14.819   2.724  1.00  0.00           H  
ATOM    314  HA  LEU A  19     -12.624  16.770   0.583  1.00  0.00           H  
ATOM    315  HB2 LEU A  19     -13.743  14.534   0.524  1.00  0.00           H  
ATOM    316  HB3 LEU A  19     -14.745  15.013   1.889  1.00  0.00           H  
ATOM    317  HG  LEU A  19     -15.594  16.931   0.530  1.00  0.00           H  
ATOM    318 HD11 LEU A  19     -15.150  16.463  -2.042  1.00  0.00           H  
ATOM    319 HD12 LEU A  19     -13.688  15.692  -1.437  1.00  0.00           H  
ATOM    320 HD13 LEU A  19     -13.986  17.396  -1.107  1.00  0.00           H  
ATOM    321 HD21 LEU A  19     -17.023  15.557  -0.877  1.00  0.00           H  
ATOM    322 HD22 LEU A  19     -16.761  14.753   0.666  1.00  0.00           H  
ATOM    323 HD23 LEU A  19     -15.884  14.222  -0.766  1.00  0.00           H  
ATOM    324  N   LYS A  20     -13.956  17.365   3.461  1.00  0.00           N  
ATOM    325  CA  LYS A  20     -14.597  18.430   4.246  1.00  0.00           C  
ATOM    326  C   LYS A  20     -13.691  19.626   4.230  1.00  0.00           C  
ATOM    327  O   LYS A  20     -14.133  20.758   4.128  1.00  0.00           O  
ATOM    328  CB  LYS A  20     -14.779  17.938   5.689  1.00  0.00           C  
ATOM    329  CG  LYS A  20     -15.091  19.119   6.601  1.00  0.00           C  
ATOM    330  CD  LYS A  20     -15.308  18.595   8.020  1.00  0.00           C  
ATOM    331  CE  LYS A  20     -16.365  19.454   8.717  1.00  0.00           C  
ATOM    332  NZ  LYS A  20     -16.688  18.900  10.064  1.00  0.00           N  
ATOM    333  H   LYS A  20     -13.608  16.569   3.900  1.00  0.00           H  
ATOM    334  HA  LYS A  20     -15.551  18.693   3.790  1.00  0.00           H  
ATOM    335  HB2 LYS A  20     -15.596  17.235   5.727  1.00  0.00           H  
ATOM    336  HB3 LYS A  20     -13.875  17.454   6.025  1.00  0.00           H  
ATOM    337  HG2 LYS A  20     -14.268  19.816   6.593  1.00  0.00           H  
ATOM    338  HG3 LYS A  20     -15.986  19.618   6.256  1.00  0.00           H  
ATOM    339  HD2 LYS A  20     -15.641  17.567   7.979  1.00  0.00           H  
ATOM    340  HD3 LYS A  20     -14.379  18.643   8.569  1.00  0.00           H  
ATOM    341  HE2 LYS A  20     -15.995  20.461   8.832  1.00  0.00           H  
ATOM    342  HE3 LYS A  20     -17.266  19.475   8.121  1.00  0.00           H  
ATOM    343  HZ1 LYS A  20     -17.385  18.133   9.966  1.00  0.00           H  
ATOM    344  HZ2 LYS A  20     -17.085  19.654  10.662  1.00  0.00           H  
ATOM    345  HZ3 LYS A  20     -15.822  18.528  10.503  1.00  0.00           H  
ATOM    346  N   GLU A  21     -12.418  19.358   4.326  1.00  0.00           N  
ATOM    347  CA  GLU A  21     -11.467  20.458   4.314  1.00  0.00           C  
ATOM    348  C   GLU A  21     -11.542  21.137   2.966  1.00  0.00           C  
ATOM    349  O   GLU A  21     -11.174  22.286   2.819  1.00  0.00           O  
ATOM    350  CB  GLU A  21     -10.050  19.896   4.521  1.00  0.00           C  
ATOM    351  CG  GLU A  21      -9.089  21.049   4.820  1.00  0.00           C  
ATOM    352  CD  GLU A  21      -7.908  20.526   5.641  1.00  0.00           C  
ATOM    353  OE1 GLU A  21      -7.029  19.952   5.020  1.00  0.00           O  
ATOM    354  OE2 GLU A  21      -7.951  20.731   6.843  1.00  0.00           O  
ATOM    355  H   GLU A  21     -12.105  18.427   4.398  1.00  0.00           H  
ATOM    356  HA  GLU A  21     -11.731  21.167   5.093  1.00  0.00           H  
ATOM    357  HB2 GLU A  21     -10.053  19.203   5.349  1.00  0.00           H  
ATOM    358  HB3 GLU A  21      -9.730  19.379   3.628  1.00  0.00           H  
ATOM    359  HG2 GLU A  21      -8.721  21.468   3.895  1.00  0.00           H  
ATOM    360  HG3 GLU A  21      -9.601  21.818   5.380  1.00  0.00           H  
ATOM    361  N   LEU A  22     -12.028  20.400   1.987  1.00  0.00           N  
ATOM    362  CA  LEU A  22     -12.139  20.985   0.634  1.00  0.00           C  
ATOM    363  C   LEU A  22     -13.224  22.052   0.583  1.00  0.00           C  
ATOM    364  O   LEU A  22     -12.971  23.175   0.210  1.00  0.00           O  
ATOM    365  CB  LEU A  22     -12.515  19.865  -0.355  1.00  0.00           C  
ATOM    366  CG  LEU A  22     -11.590  19.908  -1.573  1.00  0.00           C  
ATOM    367  CD1 LEU A  22     -11.406  21.353  -2.047  1.00  0.00           C  
ATOM    368  CD2 LEU A  22     -10.241  19.327  -1.178  1.00  0.00           C  
ATOM    369  H   LEU A  22     -12.296  19.450   2.148  1.00  0.00           H  
ATOM    370  HA  LEU A  22     -11.192  21.433   0.375  1.00  0.00           H  
ATOM    371  HB2 LEU A  22     -12.416  18.910   0.134  1.00  0.00           H  
ATOM    372  HB3 LEU A  22     -13.540  19.991  -0.674  1.00  0.00           H  
ATOM    373  HG  LEU A  22     -12.015  19.318  -2.371  1.00  0.00           H  
ATOM    374 HD11 LEU A  22     -10.527  21.771  -1.598  1.00  0.00           H  
ATOM    375 HD12 LEU A  22     -12.261  21.942  -1.766  1.00  0.00           H  
ATOM    376 HD13 LEU A  22     -11.297  21.374  -3.123  1.00  0.00           H  
ATOM    377 HD21 LEU A  22     -10.367  18.301  -0.913  1.00  0.00           H  
ATOM    378 HD22 LEU A  22      -9.842  19.864  -0.332  1.00  0.00           H  
ATOM    379 HD23 LEU A  22      -9.555  19.401  -2.004  1.00  0.00           H  
ATOM    380  N   GLU A  23     -14.415  21.678   0.972  1.00  0.00           N  
ATOM    381  CA  GLU A  23     -15.531  22.658   0.950  1.00  0.00           C  
ATOM    382  C   GLU A  23     -15.262  23.801   1.901  1.00  0.00           C  
ATOM    383  O   GLU A  23     -15.892  24.837   1.829  1.00  0.00           O  
ATOM    384  CB  GLU A  23     -16.812  21.939   1.396  1.00  0.00           C  
ATOM    385  CG  GLU A  23     -17.060  20.738   0.481  1.00  0.00           C  
ATOM    386  CD  GLU A  23     -17.938  19.720   1.212  1.00  0.00           C  
ATOM    387  OE1 GLU A  23     -18.460  20.101   2.247  1.00  0.00           O  
ATOM    388  OE2 GLU A  23     -18.036  18.620   0.694  1.00  0.00           O  
ATOM    389  H   GLU A  23     -14.564  20.768   1.301  1.00  0.00           H  
ATOM    390  HA  GLU A  23     -15.638  23.051  -0.060  1.00  0.00           H  
ATOM    391  HB2 GLU A  23     -16.702  21.602   2.415  1.00  0.00           H  
ATOM    392  HB3 GLU A  23     -17.649  22.619   1.337  1.00  0.00           H  
ATOM    393  HG2 GLU A  23     -17.563  21.061  -0.420  1.00  0.00           H  
ATOM    394  HG3 GLU A  23     -16.120  20.276   0.219  1.00  0.00           H  
ATOM    395  N   ARG A  24     -14.331  23.598   2.776  1.00  0.00           N  
ATOM    396  CA  ARG A  24     -14.005  24.660   3.743  1.00  0.00           C  
ATOM    397  C   ARG A  24     -13.070  25.681   3.122  1.00  0.00           C  
ATOM    398  O   ARG A  24     -13.311  26.873   3.187  1.00  0.00           O  
ATOM    399  CB  ARG A  24     -13.304  24.004   4.942  1.00  0.00           C  
ATOM    400  CG  ARG A  24     -14.331  23.692   6.044  1.00  0.00           C  
ATOM    401  CD  ARG A  24     -15.659  23.239   5.419  1.00  0.00           C  
ATOM    402  NE  ARG A  24     -16.584  24.405   5.343  1.00  0.00           N  
ATOM    403  CZ  ARG A  24     -17.779  24.243   4.843  1.00  0.00           C  
ATOM    404  NH1 ARG A  24     -18.390  23.104   5.022  1.00  0.00           N  
ATOM    405  NH2 ARG A  24     -18.322  25.227   4.178  1.00  0.00           N  
ATOM    406  H   ARG A  24     -13.853  22.738   2.800  1.00  0.00           H  
ATOM    407  HA  ARG A  24     -14.920  25.157   4.050  1.00  0.00           H  
ATOM    408  HB2 ARG A  24     -12.829  23.088   4.625  1.00  0.00           H  
ATOM    409  HB3 ARG A  24     -12.551  24.673   5.331  1.00  0.00           H  
ATOM    410  HG2 ARG A  24     -13.948  22.906   6.677  1.00  0.00           H  
ATOM    411  HG3 ARG A  24     -14.498  24.574   6.640  1.00  0.00           H  
ATOM    412  HD2 ARG A  24     -15.492  22.850   4.432  1.00  0.00           H  
ATOM    413  HD3 ARG A  24     -16.107  22.470   6.031  1.00  0.00           H  
ATOM    414  HE  ARG A  24     -16.298  25.284   5.664  1.00  0.00           H  
ATOM    415 HH11 ARG A  24     -17.942  22.372   5.534  1.00  0.00           H  
ATOM    416 HH12 ARG A  24     -19.306  22.963   4.646  1.00  0.00           H  
ATOM    417 HH21 ARG A  24     -17.823  26.086   4.059  1.00  0.00           H  
ATOM    418 HH22 ARG A  24     -19.236  25.122   3.787  1.00  0.00           H  
ATOM    419  N   GLU A  25     -12.023  25.201   2.522  1.00  0.00           N  
ATOM    420  CA  GLU A  25     -11.063  26.129   1.892  1.00  0.00           C  
ATOM    421  C   GLU A  25     -11.665  26.752   0.643  1.00  0.00           C  
ATOM    422  O   GLU A  25     -11.164  27.735   0.133  1.00  0.00           O  
ATOM    423  CB  GLU A  25      -9.804  25.343   1.494  1.00  0.00           C  
ATOM    424  CG  GLU A  25      -9.371  24.437   2.659  1.00  0.00           C  
ATOM    425  CD  GLU A  25      -8.114  25.016   3.309  1.00  0.00           C  
ATOM    426  OE1 GLU A  25      -7.055  24.758   2.763  1.00  0.00           O  
ATOM    427  OE2 GLU A  25      -8.284  25.682   4.318  1.00  0.00           O  
ATOM    428  H   GLU A  25     -11.872  24.234   2.489  1.00  0.00           H  
ATOM    429  HA  GLU A  25     -10.821  26.922   2.599  1.00  0.00           H  
ATOM    430  HB2 GLU A  25     -10.018  24.739   0.625  1.00  0.00           H  
ATOM    431  HB3 GLU A  25      -9.009  26.033   1.256  1.00  0.00           H  
ATOM    432  HG2 GLU A  25     -10.156  24.380   3.396  1.00  0.00           H  
ATOM    433  HG3 GLU A  25      -9.157  23.445   2.289  1.00  0.00           H  
ATOM    434  N   TYR A  26     -12.736  26.171   0.167  1.00  0.00           N  
ATOM    435  CA  TYR A  26     -13.377  26.729  -1.051  1.00  0.00           C  
ATOM    436  C   TYR A  26     -14.399  27.776  -0.664  1.00  0.00           C  
ATOM    437  O   TYR A  26     -14.504  28.811  -1.288  1.00  0.00           O  
ATOM    438  CB  TYR A  26     -14.088  25.593  -1.810  1.00  0.00           C  
ATOM    439  CG  TYR A  26     -13.629  25.592  -3.269  1.00  0.00           C  
ATOM    440  CD1 TYR A  26     -13.609  26.763  -4.000  1.00  0.00           C  
ATOM    441  CD2 TYR A  26     -13.228  24.420  -3.876  1.00  0.00           C  
ATOM    442  CE1 TYR A  26     -13.197  26.761  -5.316  1.00  0.00           C  
ATOM    443  CE2 TYR A  26     -12.816  24.417  -5.192  1.00  0.00           C  
ATOM    444  CZ  TYR A  26     -12.797  25.587  -5.923  1.00  0.00           C  
ATOM    445  OH  TYR A  26     -12.385  25.583  -7.239  1.00  0.00           O  
ATOM    446  H   TYR A  26     -13.120  25.382   0.619  1.00  0.00           H  
ATOM    447  HA  TYR A  26     -12.612  27.193  -1.672  1.00  0.00           H  
ATOM    448  HB2 TYR A  26     -13.845  24.647  -1.362  1.00  0.00           H  
ATOM    449  HB3 TYR A  26     -15.159  25.741  -1.773  1.00  0.00           H  
ATOM    450  HD1 TYR A  26     -13.919  27.687  -3.538  1.00  0.00           H  
ATOM    451  HD2 TYR A  26     -13.237  23.495  -3.316  1.00  0.00           H  
ATOM    452  HE1 TYR A  26     -13.189  27.684  -5.877  1.00  0.00           H  
ATOM    453  HE2 TYR A  26     -12.506  23.493  -5.654  1.00  0.00           H  
ATOM    454  HH  TYR A  26     -12.783  26.339  -7.678  1.00  0.00           H  
ATOM    455  N   ALA A  27     -15.142  27.485   0.365  1.00  0.00           N  
ATOM    456  CA  ALA A  27     -16.165  28.448   0.814  1.00  0.00           C  
ATOM    457  C   ALA A  27     -15.506  29.616   1.530  1.00  0.00           C  
ATOM    458  O   ALA A  27     -16.123  30.636   1.762  1.00  0.00           O  
ATOM    459  CB  ALA A  27     -17.109  27.734   1.793  1.00  0.00           C  
ATOM    460  H   ALA A  27     -15.020  26.634   0.839  1.00  0.00           H  
ATOM    461  HA  ALA A  27     -16.709  28.821  -0.053  1.00  0.00           H  
ATOM    462  HB1 ALA A  27     -16.546  27.351   2.630  1.00  0.00           H  
ATOM    463  HB2 ALA A  27     -17.601  26.913   1.290  1.00  0.00           H  
ATOM    464  HB3 ALA A  27     -17.854  28.428   2.153  1.00  0.00           H  
ATOM    465  N   THR A  28     -14.255  29.446   1.868  1.00  0.00           N  
ATOM    466  CA  THR A  28     -13.540  30.533   2.567  1.00  0.00           C  
ATOM    467  C   THR A  28     -13.240  31.673   1.607  1.00  0.00           C  
ATOM    468  O   THR A  28     -13.289  32.828   1.979  1.00  0.00           O  
ATOM    469  CB  THR A  28     -12.217  29.975   3.104  1.00  0.00           C  
ATOM    470  OG1 THR A  28     -12.582  29.040   4.100  1.00  0.00           O  
ATOM    471  CG2 THR A  28     -11.432  31.057   3.861  1.00  0.00           C  
ATOM    472  H   THR A  28     -13.793  28.607   1.659  1.00  0.00           H  
ATOM    473  HA  THR A  28     -14.163  30.905   3.378  1.00  0.00           H  
ATOM    474  HB  THR A  28     -11.632  29.499   2.321  1.00  0.00           H  
ATOM    475  HG1 THR A  28     -11.839  28.447   4.239  1.00  0.00           H  
ATOM    476 HG21 THR A  28     -11.061  31.793   3.163  1.00  0.00           H  
ATOM    477 HG22 THR A  28     -10.598  30.607   4.379  1.00  0.00           H  
ATOM    478 HG23 THR A  28     -12.077  31.541   4.579  1.00  0.00           H  
ATOM    479  N   ASN A  29     -12.935  31.329   0.385  1.00  0.00           N  
ATOM    480  CA  ASN A  29     -12.631  32.390  -0.608  1.00  0.00           C  
ATOM    481  C   ASN A  29     -12.881  31.906  -2.033  1.00  0.00           C  
ATOM    482  O   ASN A  29     -13.968  32.037  -2.560  1.00  0.00           O  
ATOM    483  CB  ASN A  29     -11.142  32.767  -0.465  1.00  0.00           C  
ATOM    484  CG  ASN A  29     -10.746  33.760  -1.567  1.00  0.00           C  
ATOM    485  OD1 ASN A  29     -11.514  34.062  -2.459  1.00  0.00           O  
ATOM    486  ND2 ASN A  29      -9.554  34.289  -1.540  1.00  0.00           N  
ATOM    487  H   ASN A  29     -12.901  30.378   0.129  1.00  0.00           H  
ATOM    488  HA  ASN A  29     -13.267  33.248  -0.408  1.00  0.00           H  
ATOM    489  HB2 ASN A  29     -10.972  33.221   0.499  1.00  0.00           H  
ATOM    490  HB3 ASN A  29     -10.534  31.880  -0.551  1.00  0.00           H  
ATOM    491 HD21 ASN A  29      -8.929  34.052  -0.824  1.00  0.00           H  
ATOM    492 HD22 ASN A  29      -9.283  34.924  -2.237  1.00  0.00           H  
ATOM    493  N   LYS A  30     -11.864  31.360  -2.624  1.00  0.00           N  
ATOM    494  CA  LYS A  30     -11.988  30.854  -4.010  1.00  0.00           C  
ATOM    495  C   LYS A  30     -10.968  29.770  -4.201  1.00  0.00           C  
ATOM    496  O   LYS A  30     -11.249  28.711  -4.726  1.00  0.00           O  
ATOM    497  CB  LYS A  30     -11.682  32.010  -4.975  1.00  0.00           C  
ATOM    498  CG  LYS A  30     -12.373  31.751  -6.316  1.00  0.00           C  
ATOM    499  CD  LYS A  30     -13.524  32.748  -6.495  1.00  0.00           C  
ATOM    500  CE  LYS A  30     -13.957  32.757  -7.963  1.00  0.00           C  
ATOM    501  NZ  LYS A  30     -13.283  33.865  -8.697  1.00  0.00           N  
ATOM    502  H   LYS A  30     -11.007  31.261  -2.141  1.00  0.00           H  
ATOM    503  HA  LYS A  30     -12.988  30.451  -4.167  1.00  0.00           H  
ATOM    504  HB2 LYS A  30     -12.041  32.935  -4.553  1.00  0.00           H  
ATOM    505  HB3 LYS A  30     -10.615  32.082  -5.127  1.00  0.00           H  
ATOM    506  HG2 LYS A  30     -11.661  31.872  -7.121  1.00  0.00           H  
ATOM    507  HG3 LYS A  30     -12.760  30.742  -6.337  1.00  0.00           H  
ATOM    508  HD2 LYS A  30     -14.357  32.455  -5.872  1.00  0.00           H  
ATOM    509  HD3 LYS A  30     -13.198  33.737  -6.208  1.00  0.00           H  
ATOM    510  HE2 LYS A  30     -13.692  31.817  -8.424  1.00  0.00           H  
ATOM    511  HE3 LYS A  30     -15.027  32.891  -8.024  1.00  0.00           H  
ATOM    512  HZ1 LYS A  30     -12.791  33.482  -9.528  1.00  0.00           H  
ATOM    513  HZ2 LYS A  30     -12.595  34.329  -8.068  1.00  0.00           H  
ATOM    514  HZ3 LYS A  30     -13.994  34.560  -9.003  1.00  0.00           H  
ATOM    515  N   PHE A  31      -9.792  30.069  -3.761  1.00  0.00           N  
ATOM    516  CA  PHE A  31      -8.700  29.116  -3.869  1.00  0.00           C  
ATOM    517  C   PHE A  31      -7.752  29.356  -2.734  1.00  0.00           C  
ATOM    518  O   PHE A  31      -7.770  30.415  -2.135  1.00  0.00           O  
ATOM    519  CB  PHE A  31      -7.971  29.267  -5.207  1.00  0.00           C  
ATOM    520  CG  PHE A  31      -7.630  27.859  -5.680  1.00  0.00           C  
ATOM    521  CD1 PHE A  31      -6.601  27.157  -5.080  1.00  0.00           C  
ATOM    522  CD2 PHE A  31      -8.416  27.223  -6.622  1.00  0.00           C  
ATOM    523  CE1 PHE A  31      -6.370  25.841  -5.407  1.00  0.00           C  
ATOM    524  CE2 PHE A  31      -8.182  25.906  -6.949  1.00  0.00           C  
ATOM    525  CZ  PHE A  31      -7.160  25.215  -6.337  1.00  0.00           C  
ATOM    526  H   PHE A  31      -9.635  30.937  -3.338  1.00  0.00           H  
ATOM    527  HA  PHE A  31      -9.113  28.107  -3.765  1.00  0.00           H  
ATOM    528  HB2 PHE A  31      -8.610  29.751  -5.930  1.00  0.00           H  
ATOM    529  HB3 PHE A  31      -7.065  29.838  -5.077  1.00  0.00           H  
ATOM    530  HD1 PHE A  31      -5.972  27.646  -4.356  1.00  0.00           H  
ATOM    531  HD2 PHE A  31      -9.219  27.760  -7.103  1.00  0.00           H  
ATOM    532  HE1 PHE A  31      -5.565  25.301  -4.932  1.00  0.00           H  
ATOM    533  HE2 PHE A  31      -8.794  25.418  -7.690  1.00  0.00           H  
ATOM    534  HZ  PHE A  31      -7.008  24.171  -6.555  1.00  0.00           H  
ATOM    535  N   ILE A  32      -6.941  28.388  -2.450  1.00  0.00           N  
ATOM    536  CA  ILE A  32      -5.987  28.542  -1.343  1.00  0.00           C  
ATOM    537  C   ILE A  32      -4.555  28.692  -1.853  1.00  0.00           C  
ATOM    538  O   ILE A  32      -4.199  28.188  -2.899  1.00  0.00           O  
ATOM    539  CB  ILE A  32      -6.131  27.303  -0.448  1.00  0.00           C  
ATOM    540  CG1 ILE A  32      -7.069  26.288  -1.103  1.00  0.00           C  
ATOM    541  CG2 ILE A  32      -6.784  27.741   0.871  1.00  0.00           C  
ATOM    542  CD1 ILE A  32      -6.345  25.622  -2.265  1.00  0.00           C  
ATOM    543  H   ILE A  32      -6.948  27.564  -2.983  1.00  0.00           H  
ATOM    544  HA  ILE A  32      -6.240  29.439  -0.782  1.00  0.00           H  
ATOM    545  HB  ILE A  32      -5.157  26.849  -0.279  1.00  0.00           H  
ATOM    546 HG12 ILE A  32      -7.355  25.547  -0.382  1.00  0.00           H  
ATOM    547 HG13 ILE A  32      -7.964  26.783  -1.460  1.00  0.00           H  
ATOM    548 HG21 ILE A  32      -6.237  28.564   1.288  1.00  0.00           H  
ATOM    549 HG22 ILE A  32      -6.787  26.921   1.570  1.00  0.00           H  
ATOM    550 HG23 ILE A  32      -7.802  28.053   0.684  1.00  0.00           H  
ATOM    551 HD11 ILE A  32      -5.617  26.305  -2.673  1.00  0.00           H  
ATOM    552 HD12 ILE A  32      -7.054  25.355  -3.034  1.00  0.00           H  
ATOM    553 HD13 ILE A  32      -5.843  24.729  -1.919  1.00  0.00           H  
ATOM    554  N   THR A  33      -3.769  29.392  -1.087  1.00  0.00           N  
ATOM    555  CA  THR A  33      -2.350  29.619  -1.471  1.00  0.00           C  
ATOM    556  C   THR A  33      -1.569  28.321  -1.518  1.00  0.00           C  
ATOM    557  O   THR A  33      -1.939  27.346  -0.900  1.00  0.00           O  
ATOM    558  CB  THR A  33      -1.711  30.543  -0.427  1.00  0.00           C  
ATOM    559  OG1 THR A  33      -2.784  31.276   0.132  1.00  0.00           O  
ATOM    560  CG2 THR A  33      -0.828  31.605  -1.103  1.00  0.00           C  
ATOM    561  H   THR A  33      -4.108  29.747  -0.251  1.00  0.00           H  
ATOM    562  HA  THR A  33      -2.324  30.082  -2.457  1.00  0.00           H  
ATOM    563  HB  THR A  33      -1.184  29.982   0.342  1.00  0.00           H  
ATOM    564  HG1 THR A  33      -3.430  31.434  -0.561  1.00  0.00           H  
ATOM    565 HG21 THR A  33      -0.427  32.274  -0.356  1.00  0.00           H  
ATOM    566 HG22 THR A  33      -1.416  32.170  -1.810  1.00  0.00           H  
ATOM    567 HG23 THR A  33      -0.013  31.124  -1.621  1.00  0.00           H  
ATOM    568  N   LYS A  34      -0.487  28.337  -2.250  1.00  0.00           N  
ATOM    569  CA  LYS A  34       0.334  27.114  -2.352  1.00  0.00           C  
ATOM    570  C   LYS A  34       0.608  26.561  -0.975  1.00  0.00           C  
ATOM    571  O   LYS A  34       0.657  25.362  -0.780  1.00  0.00           O  
ATOM    572  CB  LYS A  34       1.657  27.467  -3.039  1.00  0.00           C  
ATOM    573  CG  LYS A  34       1.450  27.418  -4.555  1.00  0.00           C  
ATOM    574  CD  LYS A  34       0.519  28.562  -4.974  1.00  0.00           C  
ATOM    575  CE  LYS A  34      -0.913  28.023  -5.150  1.00  0.00           C  
ATOM    576  NZ  LYS A  34      -1.766  29.034  -5.832  1.00  0.00           N  
ATOM    577  H   LYS A  34      -0.223  29.152  -2.725  1.00  0.00           H  
ATOM    578  HA  LYS A  34      -0.215  26.370  -2.929  1.00  0.00           H  
ATOM    579  HB2 LYS A  34       1.968  28.459  -2.746  1.00  0.00           H  
ATOM    580  HB3 LYS A  34       2.418  26.756  -2.752  1.00  0.00           H  
ATOM    581  HG2 LYS A  34       2.402  27.523  -5.054  1.00  0.00           H  
ATOM    582  HG3 LYS A  34       1.008  26.472  -4.830  1.00  0.00           H  
ATOM    583  HD2 LYS A  34       0.526  29.330  -4.216  1.00  0.00           H  
ATOM    584  HD3 LYS A  34       0.862  28.984  -5.906  1.00  0.00           H  
ATOM    585  HE2 LYS A  34      -0.892  27.125  -5.742  1.00  0.00           H  
ATOM    586  HE3 LYS A  34      -1.342  27.796  -4.186  1.00  0.00           H  
ATOM    587  HZ1 LYS A  34      -1.600  29.971  -5.411  1.00  0.00           H  
ATOM    588  HZ2 LYS A  34      -2.767  28.776  -5.717  1.00  0.00           H  
ATOM    589  HZ3 LYS A  34      -1.530  29.062  -6.844  1.00  0.00           H  
ATOM    590  N   ASP A  35       0.785  27.442  -0.036  1.00  0.00           N  
ATOM    591  CA  ASP A  35       1.053  26.981   1.332  1.00  0.00           C  
ATOM    592  C   ASP A  35      -0.219  26.392   1.902  1.00  0.00           C  
ATOM    593  O   ASP A  35      -0.193  25.521   2.755  1.00  0.00           O  
ATOM    594  CB  ASP A  35       1.472  28.190   2.184  1.00  0.00           C  
ATOM    595  CG  ASP A  35       2.961  28.469   1.970  1.00  0.00           C  
ATOM    596  OD1 ASP A  35       3.258  29.055   0.941  1.00  0.00           O  
ATOM    597  OD2 ASP A  35       3.715  28.085   2.846  1.00  0.00           O  
ATOM    598  H   ASP A  35       0.737  28.399  -0.239  1.00  0.00           H  
ATOM    599  HA  ASP A  35       1.832  26.218   1.314  1.00  0.00           H  
ATOM    600  HB2 ASP A  35       0.900  29.060   1.893  1.00  0.00           H  
ATOM    601  HB3 ASP A  35       1.296  27.981   3.229  1.00  0.00           H  
ATOM    602  N   LYS A  36      -1.323  26.867   1.391  1.00  0.00           N  
ATOM    603  CA  LYS A  36      -2.612  26.365   1.867  1.00  0.00           C  
ATOM    604  C   LYS A  36      -3.010  25.150   1.047  1.00  0.00           C  
ATOM    605  O   LYS A  36      -3.765  24.310   1.497  1.00  0.00           O  
ATOM    606  CB  LYS A  36      -3.649  27.488   1.724  1.00  0.00           C  
ATOM    607  CG  LYS A  36      -3.376  28.540   2.818  1.00  0.00           C  
ATOM    608  CD  LYS A  36      -4.474  29.608   2.798  1.00  0.00           C  
ATOM    609  CE  LYS A  36      -4.050  30.785   3.682  1.00  0.00           C  
ATOM    610  NZ  LYS A  36      -3.678  30.309   5.045  1.00  0.00           N  
ATOM    611  H   LYS A  36      -1.291  27.539   0.674  1.00  0.00           H  
ATOM    612  HA  LYS A  36      -2.506  26.071   2.905  1.00  0.00           H  
ATOM    613  HB2 LYS A  36      -3.562  27.944   0.749  1.00  0.00           H  
ATOM    614  HB3 LYS A  36      -4.639  27.086   1.844  1.00  0.00           H  
ATOM    615  HG2 LYS A  36      -3.359  28.058   3.784  1.00  0.00           H  
ATOM    616  HG3 LYS A  36      -2.418  29.004   2.640  1.00  0.00           H  
ATOM    617  HD2 LYS A  36      -4.628  29.953   1.787  1.00  0.00           H  
ATOM    618  HD3 LYS A  36      -5.393  29.190   3.176  1.00  0.00           H  
ATOM    619  HE2 LYS A  36      -3.202  31.285   3.238  1.00  0.00           H  
ATOM    620  HE3 LYS A  36      -4.867  31.486   3.766  1.00  0.00           H  
ATOM    621  HZ1 LYS A  36      -3.308  31.105   5.602  1.00  0.00           H  
ATOM    622  HZ2 LYS A  36      -2.950  29.570   4.968  1.00  0.00           H  
ATOM    623  HZ3 LYS A  36      -4.520  29.918   5.517  1.00  0.00           H  
ATOM    624  N   ARG A  37      -2.477  25.070  -0.152  1.00  0.00           N  
ATOM    625  CA  ARG A  37      -2.805  23.917  -1.017  1.00  0.00           C  
ATOM    626  C   ARG A  37      -2.115  22.707  -0.450  1.00  0.00           C  
ATOM    627  O   ARG A  37      -2.672  21.629  -0.379  1.00  0.00           O  
ATOM    628  CB  ARG A  37      -2.235  24.168  -2.427  1.00  0.00           C  
ATOM    629  CG  ARG A  37      -3.069  25.222  -3.140  1.00  0.00           C  
ATOM    630  CD  ARG A  37      -2.508  25.432  -4.550  1.00  0.00           C  
ATOM    631  NE  ARG A  37      -3.012  24.351  -5.443  1.00  0.00           N  
ATOM    632  CZ  ARG A  37      -2.189  23.776  -6.280  1.00  0.00           C  
ATOM    633  NH1 ARG A  37      -1.741  24.463  -7.295  1.00  0.00           N  
ATOM    634  NH2 ARG A  37      -1.844  22.535  -6.073  1.00  0.00           N  
ATOM    635  H   ARG A  37      -1.859  25.759  -0.464  1.00  0.00           H  
ATOM    636  HA  ARG A  37      -3.883  23.758  -1.034  1.00  0.00           H  
ATOM    637  HB2 ARG A  37      -1.216  24.507  -2.349  1.00  0.00           H  
ATOM    638  HB3 ARG A  37      -2.258  23.249  -2.994  1.00  0.00           H  
ATOM    639  HG2 ARG A  37      -4.086  24.889  -3.204  1.00  0.00           H  
ATOM    640  HG3 ARG A  37      -3.031  26.150  -2.589  1.00  0.00           H  
ATOM    641  HD2 ARG A  37      -2.827  26.389  -4.933  1.00  0.00           H  
ATOM    642  HD3 ARG A  37      -1.429  25.398  -4.523  1.00  0.00           H  
ATOM    643  HE  ARG A  37      -3.952  24.074  -5.405  1.00  0.00           H  
ATOM    644 HH11 ARG A  37      -2.028  25.413  -7.422  1.00  0.00           H  
ATOM    645 HH12 ARG A  37      -1.109  24.040  -7.944  1.00  0.00           H  
ATOM    646 HH21 ARG A  37      -2.210  22.039  -5.285  1.00  0.00           H  
ATOM    647 HH22 ARG A  37      -1.214  22.080  -6.701  1.00  0.00           H  
ATOM    648  N   ARG A  38      -0.894  22.925  -0.049  1.00  0.00           N  
ATOM    649  CA  ARG A  38      -0.100  21.838   0.527  1.00  0.00           C  
ATOM    650  C   ARG A  38      -0.621  21.477   1.895  1.00  0.00           C  
ATOM    651  O   ARG A  38      -0.551  20.339   2.305  1.00  0.00           O  
ATOM    652  CB  ARG A  38       1.359  22.305   0.664  1.00  0.00           C  
ATOM    653  CG  ARG A  38       2.167  21.222   1.391  1.00  0.00           C  
ATOM    654  CD  ARG A  38       3.621  21.685   1.539  1.00  0.00           C  
ATOM    655  NE  ARG A  38       3.641  23.022   2.197  1.00  0.00           N  
ATOM    656  CZ  ARG A  38       4.770  23.500   2.645  1.00  0.00           C  
ATOM    657  NH1 ARG A  38       5.618  22.689   3.217  1.00  0.00           N  
ATOM    658  NH2 ARG A  38       5.013  24.773   2.504  1.00  0.00           N  
ATOM    659  H   ARG A  38      -0.510  23.809  -0.138  1.00  0.00           H  
ATOM    660  HA  ARG A  38      -0.171  20.975  -0.116  1.00  0.00           H  
ATOM    661  HB2 ARG A  38       1.779  22.476  -0.315  1.00  0.00           H  
ATOM    662  HB3 ARG A  38       1.393  23.225   1.229  1.00  0.00           H  
ATOM    663  HG2 ARG A  38       1.741  21.047   2.369  1.00  0.00           H  
ATOM    664  HG3 ARG A  38       2.134  20.306   0.824  1.00  0.00           H  
ATOM    665  HD2 ARG A  38       4.169  20.980   2.146  1.00  0.00           H  
ATOM    666  HD3 ARG A  38       4.086  21.757   0.567  1.00  0.00           H  
ATOM    667  HE  ARG A  38       2.814  23.536   2.293  1.00  0.00           H  
ATOM    668 HH11 ARG A  38       5.399  21.717   3.305  1.00  0.00           H  
ATOM    669 HH12 ARG A  38       6.485  23.039   3.569  1.00  0.00           H  
ATOM    670 HH21 ARG A  38       4.342  25.365   2.058  1.00  0.00           H  
ATOM    671 HH22 ARG A  38       5.873  25.159   2.843  1.00  0.00           H  
ATOM    672  N   ARG A  39      -1.148  22.451   2.592  1.00  0.00           N  
ATOM    673  CA  ARG A  39      -1.667  22.143   3.925  1.00  0.00           C  
ATOM    674  C   ARG A  39      -2.693  21.078   3.770  1.00  0.00           C  
ATOM    675  O   ARG A  39      -2.713  20.113   4.502  1.00  0.00           O  
ATOM    676  CB  ARG A  39      -2.309  23.397   4.525  1.00  0.00           C  
ATOM    677  CG  ARG A  39      -1.310  24.057   5.482  1.00  0.00           C  
ATOM    678  CD  ARG A  39      -1.668  25.536   5.650  1.00  0.00           C  
ATOM    679  NE  ARG A  39      -0.999  26.058   6.877  1.00  0.00           N  
ATOM    680  CZ  ARG A  39      -1.651  26.068   8.008  1.00  0.00           C  
ATOM    681  NH1 ARG A  39      -2.299  24.995   8.372  1.00  0.00           N  
ATOM    682  NH2 ARG A  39      -1.631  27.149   8.737  1.00  0.00           N  
ATOM    683  H   ARG A  39      -1.232  23.352   2.218  1.00  0.00           H  
ATOM    684  HA  ARG A  39      -0.854  21.771   4.549  1.00  0.00           H  
ATOM    685  HB2 ARG A  39      -2.567  24.082   3.738  1.00  0.00           H  
ATOM    686  HB3 ARG A  39      -3.203  23.124   5.065  1.00  0.00           H  
ATOM    687  HG2 ARG A  39      -1.348  23.563   6.441  1.00  0.00           H  
ATOM    688  HG3 ARG A  39      -0.311  23.969   5.079  1.00  0.00           H  
ATOM    689  HD2 ARG A  39      -1.329  26.097   4.791  1.00  0.00           H  
ATOM    690  HD3 ARG A  39      -2.736  25.647   5.750  1.00  0.00           H  
ATOM    691  HE  ARG A  39      -0.079  26.393   6.834  1.00  0.00           H  
ATOM    692 HH11 ARG A  39      -2.290  24.183   7.788  1.00  0.00           H  
ATOM    693 HH12 ARG A  39      -2.805  24.986   9.234  1.00  0.00           H  
ATOM    694 HH21 ARG A  39      -1.123  27.953   8.428  1.00  0.00           H  
ATOM    695 HH22 ARG A  39      -2.125  27.175   9.607  1.00  0.00           H  
ATOM    696  N   ILE A  40      -3.537  21.263   2.797  1.00  0.00           N  
ATOM    697  CA  ILE A  40      -4.571  20.265   2.571  1.00  0.00           C  
ATOM    698  C   ILE A  40      -3.897  18.946   2.267  1.00  0.00           C  
ATOM    699  O   ILE A  40      -3.855  18.073   3.097  1.00  0.00           O  
ATOM    700  CB  ILE A  40      -5.376  20.682   1.355  1.00  0.00           C  
ATOM    701  CG1 ILE A  40      -6.006  22.053   1.577  1.00  0.00           C  
ATOM    702  CG2 ILE A  40      -6.489  19.672   1.146  1.00  0.00           C  
ATOM    703  CD1 ILE A  40      -6.326  22.696   0.218  1.00  0.00           C  
ATOM    704  H   ILE A  40      -3.479  22.063   2.229  1.00  0.00           H  
ATOM    705  HA  ILE A  40      -5.198  20.169   3.458  1.00  0.00           H  
ATOM    706  HB  ILE A  40      -4.716  20.714   0.493  1.00  0.00           H  
ATOM    707 HG12 ILE A  40      -6.918  21.944   2.147  1.00  0.00           H  
ATOM    708 HG13 ILE A  40      -5.323  22.680   2.125  1.00  0.00           H  
ATOM    709 HG21 ILE A  40      -7.129  19.656   2.012  1.00  0.00           H  
ATOM    710 HG22 ILE A  40      -6.063  18.692   0.997  1.00  0.00           H  
ATOM    711 HG23 ILE A  40      -7.067  19.945   0.279  1.00  0.00           H  
ATOM    712 HD11 ILE A  40      -6.355  23.766   0.323  1.00  0.00           H  
ATOM    713 HD12 ILE A  40      -7.286  22.348  -0.136  1.00  0.00           H  
ATOM    714 HD13 ILE A  40      -5.566  22.435  -0.502  1.00  0.00           H  
ATOM    715  N   SER A  41      -3.331  18.845   1.079  1.00  0.00           N  
ATOM    716  CA  SER A  41      -2.640  17.576   0.702  1.00  0.00           C  
ATOM    717  C   SER A  41      -1.781  17.059   1.846  1.00  0.00           C  
ATOM    718  O   SER A  41      -1.590  15.870   1.989  1.00  0.00           O  
ATOM    719  CB  SER A  41      -1.707  17.856  -0.486  1.00  0.00           C  
ATOM    720  OG  SER A  41      -0.818  18.840   0.001  1.00  0.00           O  
ATOM    721  H   SER A  41      -3.386  19.596   0.431  1.00  0.00           H  
ATOM    722  HA  SER A  41      -3.390  16.820   0.442  1.00  0.00           H  
ATOM    723  HB2 SER A  41      -1.160  16.966  -0.758  1.00  0.00           H  
ATOM    724  HB3 SER A  41      -2.257  18.231  -1.328  1.00  0.00           H  
ATOM    725  HG  SER A  41       0.070  18.598  -0.273  1.00  0.00           H  
ATOM    726  N   ALA A  42      -1.265  17.962   2.637  1.00  0.00           N  
ATOM    727  CA  ALA A  42      -0.419  17.527   3.770  1.00  0.00           C  
ATOM    728  C   ALA A  42      -1.281  16.965   4.880  1.00  0.00           C  
ATOM    729  O   ALA A  42      -0.882  16.060   5.586  1.00  0.00           O  
ATOM    730  CB  ALA A  42       0.351  18.746   4.302  1.00  0.00           C  
ATOM    731  H   ALA A  42      -1.446  18.915   2.491  1.00  0.00           H  
ATOM    732  HA  ALA A  42       0.267  16.754   3.425  1.00  0.00           H  
ATOM    733  HB1 ALA A  42       1.035  19.104   3.546  1.00  0.00           H  
ATOM    734  HB2 ALA A  42       0.910  18.468   5.183  1.00  0.00           H  
ATOM    735  HB3 ALA A  42      -0.342  19.533   4.555  1.00  0.00           H  
ATOM    736  N   THR A  43      -2.453  17.513   5.016  1.00  0.00           N  
ATOM    737  CA  THR A  43      -3.362  17.028   6.071  1.00  0.00           C  
ATOM    738  C   THR A  43      -4.255  15.953   5.503  1.00  0.00           C  
ATOM    739  O   THR A  43      -4.762  15.107   6.213  1.00  0.00           O  
ATOM    740  CB  THR A  43      -4.225  18.200   6.544  1.00  0.00           C  
ATOM    741  OG1 THR A  43      -3.585  18.689   7.705  1.00  0.00           O  
ATOM    742  CG2 THR A  43      -5.592  17.710   7.033  1.00  0.00           C  
ATOM    743  H   THR A  43      -2.747  18.218   4.396  1.00  0.00           H  
ATOM    744  HA  THR A  43      -2.775  16.613   6.891  1.00  0.00           H  
ATOM    745  HB  THR A  43      -4.301  18.975   5.789  1.00  0.00           H  
ATOM    746  HG1 THR A  43      -2.650  18.786   7.508  1.00  0.00           H  
ATOM    747 HG21 THR A  43      -6.100  18.509   7.550  1.00  0.00           H  
ATOM    748 HG22 THR A  43      -5.461  16.878   7.706  1.00  0.00           H  
ATOM    749 HG23 THR A  43      -6.188  17.395   6.188  1.00  0.00           H  
ATOM    750  N   THR A  44      -4.429  16.019   4.217  1.00  0.00           N  
ATOM    751  CA  THR A  44      -5.273  15.039   3.532  1.00  0.00           C  
ATOM    752  C   THR A  44      -4.413  13.955   2.887  1.00  0.00           C  
ATOM    753  O   THR A  44      -4.908  12.930   2.466  1.00  0.00           O  
ATOM    754  CB  THR A  44      -6.038  15.800   2.461  1.00  0.00           C  
ATOM    755  OG1 THR A  44      -5.067  16.523   1.774  1.00  0.00           O  
ATOM    756  CG2 THR A  44      -6.921  16.879   3.097  1.00  0.00           C  
ATOM    757  H   THR A  44      -3.997  16.731   3.702  1.00  0.00           H  
ATOM    758  HA  THR A  44      -5.945  14.585   4.247  1.00  0.00           H  
ATOM    759  HB  THR A  44      -6.574  15.148   1.796  1.00  0.00           H  
ATOM    760  HG1 THR A  44      -4.206  16.184   2.033  1.00  0.00           H  
ATOM    761 HG21 THR A  44      -6.380  17.814   3.137  1.00  0.00           H  
ATOM    762 HG22 THR A  44      -7.191  16.584   4.100  1.00  0.00           H  
ATOM    763 HG23 THR A  44      -7.816  17.011   2.511  1.00  0.00           H  
ATOM    764  N   ASN A  45      -3.133  14.223   2.822  1.00  0.00           N  
ATOM    765  CA  ASN A  45      -2.183  13.246   2.219  1.00  0.00           C  
ATOM    766  C   ASN A  45      -2.327  13.128   0.694  1.00  0.00           C  
ATOM    767  O   ASN A  45      -2.662  12.078   0.185  1.00  0.00           O  
ATOM    768  CB  ASN A  45      -2.430  11.866   2.860  1.00  0.00           C  
ATOM    769  CG  ASN A  45      -1.137  11.049   2.810  1.00  0.00           C  
ATOM    770  OD1 ASN A  45      -0.259  11.204   3.636  1.00  0.00           O  
ATOM    771  ND2 ASN A  45      -0.979  10.171   1.857  1.00  0.00           N  
ATOM    772  H   ASN A  45      -2.798  15.074   3.166  1.00  0.00           H  
ATOM    773  HA  ASN A  45      -1.169  13.580   2.438  1.00  0.00           H  
ATOM    774  HB2 ASN A  45      -2.731  11.991   3.890  1.00  0.00           H  
ATOM    775  HB3 ASN A  45      -3.203  11.340   2.325  1.00  0.00           H  
ATOM    776 HD21 ASN A  45      -1.683  10.042   1.188  1.00  0.00           H  
ATOM    777 HD22 ASN A  45      -0.157   9.641   1.813  1.00  0.00           H  
ATOM    778  N   LEU A  46      -2.066  14.217  -0.004  1.00  0.00           N  
ATOM    779  CA  LEU A  46      -2.179  14.185  -1.502  1.00  0.00           C  
ATOM    780  C   LEU A  46      -0.852  14.589  -2.140  1.00  0.00           C  
ATOM    781  O   LEU A  46       0.158  13.944  -1.936  1.00  0.00           O  
ATOM    782  CB  LEU A  46      -3.255  15.184  -1.956  1.00  0.00           C  
ATOM    783  CG  LEU A  46      -4.615  14.770  -1.378  1.00  0.00           C  
ATOM    784  CD1 LEU A  46      -5.465  16.007  -1.097  1.00  0.00           C  
ATOM    785  CD2 LEU A  46      -5.360  13.900  -2.387  1.00  0.00           C  
ATOM    786  H   LEU A  46      -1.810  15.051   0.458  1.00  0.00           H  
ATOM    787  HA  LEU A  46      -2.426  13.175  -1.824  1.00  0.00           H  
ATOM    788  HB2 LEU A  46      -2.993  16.163  -1.621  1.00  0.00           H  
ATOM    789  HB3 LEU A  46      -3.308  15.185  -3.030  1.00  0.00           H  
ATOM    790  HG  LEU A  46      -4.467  14.217  -0.462  1.00  0.00           H  
ATOM    791 HD11 LEU A  46      -5.921  15.901  -0.144  1.00  0.00           H  
ATOM    792 HD12 LEU A  46      -6.233  16.104  -1.849  1.00  0.00           H  
ATOM    793 HD13 LEU A  46      -4.861  16.887  -1.101  1.00  0.00           H  
ATOM    794 HD21 LEU A  46      -5.294  14.342  -3.369  1.00  0.00           H  
ATOM    795 HD22 LEU A  46      -6.401  13.828  -2.100  1.00  0.00           H  
ATOM    796 HD23 LEU A  46      -4.928  12.916  -2.408  1.00  0.00           H  
ATOM    797  N   SER A  47      -0.877  15.655  -2.900  1.00  0.00           N  
ATOM    798  CA  SER A  47       0.376  16.116  -3.560  1.00  0.00           C  
ATOM    799  C   SER A  47       0.214  17.529  -4.117  1.00  0.00           C  
ATOM    800  O   SER A  47       0.919  17.916  -5.022  1.00  0.00           O  
ATOM    801  CB  SER A  47       0.696  15.168  -4.730  1.00  0.00           C  
ATOM    802  OG  SER A  47       0.071  13.945  -4.375  1.00  0.00           O  
ATOM    803  H   SER A  47      -1.713  16.146  -3.032  1.00  0.00           H  
ATOM    804  HA  SER A  47       1.184  16.114  -2.827  1.00  0.00           H  
ATOM    805  HB2 SER A  47       0.280  15.545  -5.652  1.00  0.00           H  
ATOM    806  HB3 SER A  47       1.762  15.028  -4.828  1.00  0.00           H  
ATOM    807  HG  SER A  47      -0.326  13.574  -5.165  1.00  0.00           H  
ATOM    808  N   GLU A  48      -0.718  18.266  -3.559  1.00  0.00           N  
ATOM    809  CA  GLU A  48      -0.958  19.653  -4.029  1.00  0.00           C  
ATOM    810  C   GLU A  48      -1.489  19.615  -5.432  1.00  0.00           C  
ATOM    811  O   GLU A  48      -2.616  19.981  -5.682  1.00  0.00           O  
ATOM    812  CB  GLU A  48       0.365  20.440  -3.998  1.00  0.00           C  
ATOM    813  CG  GLU A  48       1.158  20.029  -2.756  1.00  0.00           C  
ATOM    814  CD  GLU A  48       2.223  21.089  -2.459  1.00  0.00           C  
ATOM    815  OE1 GLU A  48       1.875  22.253  -2.571  1.00  0.00           O  
ATOM    816  OE2 GLU A  48       3.324  20.674  -2.137  1.00  0.00           O  
ATOM    817  H   GLU A  48      -1.266  17.899  -2.863  1.00  0.00           H  
ATOM    818  HA  GLU A  48      -1.704  20.119  -3.382  1.00  0.00           H  
ATOM    819  HB2 GLU A  48       0.940  20.231  -4.886  1.00  0.00           H  
ATOM    820  HB3 GLU A  48       0.154  21.498  -3.956  1.00  0.00           H  
ATOM    821  HG2 GLU A  48       0.491  19.942  -1.912  1.00  0.00           H  
ATOM    822  HG3 GLU A  48       1.640  19.081  -2.926  1.00  0.00           H  
ATOM    823  N   ARG A  49      -0.672  19.162  -6.325  1.00  0.00           N  
ATOM    824  CA  ARG A  49      -1.113  19.086  -7.724  1.00  0.00           C  
ATOM    825  C   ARG A  49      -2.404  18.311  -7.761  1.00  0.00           C  
ATOM    826  O   ARG A  49      -3.269  18.558  -8.576  1.00  0.00           O  
ATOM    827  CB  ARG A  49      -0.051  18.336  -8.545  1.00  0.00           C  
ATOM    828  CG  ARG A  49       1.118  19.279  -8.834  1.00  0.00           C  
ATOM    829  CD  ARG A  49       2.140  18.557  -9.715  1.00  0.00           C  
ATOM    830  NE  ARG A  49       1.559  18.361 -11.072  1.00  0.00           N  
ATOM    831  CZ  ARG A  49       1.460  19.381 -11.880  1.00  0.00           C  
ATOM    832  NH1 ARG A  49       2.540  20.041 -12.198  1.00  0.00           N  
ATOM    833  NH2 ARG A  49       0.284  19.709 -12.342  1.00  0.00           N  
ATOM    834  H   ARG A  49       0.214  18.870  -6.067  1.00  0.00           H  
ATOM    835  HA  ARG A  49      -1.279  20.090  -8.108  1.00  0.00           H  
ATOM    836  HB2 ARG A  49       0.302  17.481  -7.989  1.00  0.00           H  
ATOM    837  HB3 ARG A  49      -0.484  17.999  -9.476  1.00  0.00           H  
ATOM    838  HG2 ARG A  49       0.756  20.159  -9.345  1.00  0.00           H  
ATOM    839  HG3 ARG A  49       1.583  19.574  -7.906  1.00  0.00           H  
ATOM    840  HD2 ARG A  49       3.040  19.150  -9.792  1.00  0.00           H  
ATOM    841  HD3 ARG A  49       2.380  17.596  -9.285  1.00  0.00           H  
ATOM    842  HE  ARG A  49       1.256  17.474 -11.356  1.00  0.00           H  
ATOM    843 HH11 ARG A  49       3.424  19.763 -11.823  1.00  0.00           H  
ATOM    844 HH12 ARG A  49       2.483  20.825 -12.816  1.00  0.00           H  
ATOM    845 HH21 ARG A  49      -0.522  19.181 -12.076  1.00  0.00           H  
ATOM    846 HH22 ARG A  49       0.190  20.486 -12.964  1.00  0.00           H  
ATOM    847  N   GLN A  50      -2.506  17.370  -6.856  1.00  0.00           N  
ATOM    848  CA  GLN A  50      -3.716  16.553  -6.789  1.00  0.00           C  
ATOM    849  C   GLN A  50      -4.841  17.389  -6.215  1.00  0.00           C  
ATOM    850  O   GLN A  50      -5.986  17.226  -6.585  1.00  0.00           O  
ATOM    851  CB  GLN A  50      -3.448  15.353  -5.866  1.00  0.00           C  
ATOM    852  CG  GLN A  50      -2.811  14.213  -6.675  1.00  0.00           C  
ATOM    853  CD  GLN A  50      -3.735  13.823  -7.832  1.00  0.00           C  
ATOM    854  OE1 GLN A  50      -3.453  14.088  -8.982  1.00  0.00           O  
ATOM    855  NE2 GLN A  50      -4.847  13.192  -7.570  1.00  0.00           N  
ATOM    856  H   GLN A  50      -1.777  17.211  -6.229  1.00  0.00           H  
ATOM    857  HA  GLN A  50      -3.986  16.230  -7.792  1.00  0.00           H  
ATOM    858  HB2 GLN A  50      -2.775  15.652  -5.078  1.00  0.00           H  
ATOM    859  HB3 GLN A  50      -4.376  15.015  -5.430  1.00  0.00           H  
ATOM    860  HG2 GLN A  50      -1.861  14.537  -7.074  1.00  0.00           H  
ATOM    861  HG3 GLN A  50      -2.656  13.355  -6.037  1.00  0.00           H  
ATOM    862 HE21 GLN A  50      -5.083  12.975  -6.646  1.00  0.00           H  
ATOM    863 HE22 GLN A  50      -5.448  12.935  -8.303  1.00  0.00           H  
ATOM    864  N   VAL A  51      -4.500  18.287  -5.305  1.00  0.00           N  
ATOM    865  CA  VAL A  51      -5.562  19.125  -4.728  1.00  0.00           C  
ATOM    866  C   VAL A  51      -6.036  20.037  -5.815  1.00  0.00           C  
ATOM    867  O   VAL A  51      -7.206  20.212  -6.028  1.00  0.00           O  
ATOM    868  CB  VAL A  51      -5.027  19.973  -3.570  1.00  0.00           C  
ATOM    869  CG1 VAL A  51      -6.169  20.839  -3.050  1.00  0.00           C  
ATOM    870  CG2 VAL A  51      -4.570  19.069  -2.431  1.00  0.00           C  
ATOM    871  H   VAL A  51      -3.564  18.411  -5.046  1.00  0.00           H  
ATOM    872  HA  VAL A  51      -6.373  18.497  -4.403  1.00  0.00           H  
ATOM    873  HB  VAL A  51      -4.217  20.594  -3.911  1.00  0.00           H  
ATOM    874 HG11 VAL A  51      -6.119  20.903  -1.971  1.00  0.00           H  
ATOM    875 HG12 VAL A  51      -7.109  20.393  -3.331  1.00  0.00           H  
ATOM    876 HG13 VAL A  51      -6.103  21.829  -3.468  1.00  0.00           H  
ATOM    877 HG21 VAL A  51      -3.837  19.587  -1.834  1.00  0.00           H  
ATOM    878 HG22 VAL A  51      -4.140  18.161  -2.825  1.00  0.00           H  
ATOM    879 HG23 VAL A  51      -5.420  18.824  -1.808  1.00  0.00           H  
ATOM    880  N   THR A  52      -5.094  20.601  -6.502  1.00  0.00           N  
ATOM    881  CA  THR A  52      -5.450  21.507  -7.591  1.00  0.00           C  
ATOM    882  C   THR A  52      -6.487  20.822  -8.437  1.00  0.00           C  
ATOM    883  O   THR A  52      -7.452  21.413  -8.878  1.00  0.00           O  
ATOM    884  CB  THR A  52      -4.208  21.714  -8.438  1.00  0.00           C  
ATOM    885  OG1 THR A  52      -3.138  21.271  -7.640  1.00  0.00           O  
ATOM    886  CG2 THR A  52      -3.921  23.196  -8.665  1.00  0.00           C  
ATOM    887  H   THR A  52      -4.155  20.416  -6.298  1.00  0.00           H  
ATOM    888  HA  THR A  52      -5.838  22.442  -7.196  1.00  0.00           H  
ATOM    889  HB  THR A  52      -4.263  21.146  -9.354  1.00  0.00           H  
ATOM    890  HG1 THR A  52      -3.351  21.460  -6.725  1.00  0.00           H  
ATOM    891 HG21 THR A  52      -4.176  23.756  -7.781  1.00  0.00           H  
ATOM    892 HG22 THR A  52      -4.504  23.554  -9.498  1.00  0.00           H  
ATOM    893 HG23 THR A  52      -2.870  23.330  -8.881  1.00  0.00           H  
ATOM    894  N   ILE A  53      -6.249  19.562  -8.642  1.00  0.00           N  
ATOM    895  CA  ILE A  53      -7.164  18.758  -9.441  1.00  0.00           C  
ATOM    896  C   ILE A  53      -8.408  18.489  -8.625  1.00  0.00           C  
ATOM    897  O   ILE A  53      -9.492  18.328  -9.154  1.00  0.00           O  
ATOM    898  CB  ILE A  53      -6.434  17.444  -9.774  1.00  0.00           C  
ATOM    899  CG1 ILE A  53      -6.142  17.389 -11.260  1.00  0.00           C  
ATOM    900  CG2 ILE A  53      -7.296  16.218  -9.376  1.00  0.00           C  
ATOM    901  CD1 ILE A  53      -7.449  17.520 -12.063  1.00  0.00           C  
ATOM    902  H   ILE A  53      -5.449  19.148  -8.256  1.00  0.00           H  
ATOM    903  HA  ILE A  53      -7.428  19.309 -10.341  1.00  0.00           H  
ATOM    904  HB  ILE A  53      -5.483  17.433  -9.234  1.00  0.00           H  
ATOM    905 HG12 ILE A  53      -5.476  18.202 -11.521  1.00  0.00           H  
ATOM    906 HG13 ILE A  53      -5.661  16.455 -11.495  1.00  0.00           H  
ATOM    907 HG21 ILE A  53      -7.306  16.117  -8.301  1.00  0.00           H  
ATOM    908 HG22 ILE A  53      -6.875  15.323  -9.810  1.00  0.00           H  
ATOM    909 HG23 ILE A  53      -8.305  16.339  -9.727  1.00  0.00           H  
ATOM    910 HD11 ILE A  53      -7.386  18.370 -12.724  1.00  0.00           H  
ATOM    911 HD12 ILE A  53      -8.284  17.655 -11.396  1.00  0.00           H  
ATOM    912 HD13 ILE A  53      -7.607  16.626 -12.648  1.00  0.00           H  
ATOM    913  N   TRP A  54      -8.222  18.454  -7.340  1.00  0.00           N  
ATOM    914  CA  TRP A  54      -9.351  18.205  -6.454  1.00  0.00           C  
ATOM    915  C   TRP A  54     -10.262  19.402  -6.512  1.00  0.00           C  
ATOM    916  O   TRP A  54     -11.468  19.279  -6.567  1.00  0.00           O  
ATOM    917  CB  TRP A  54      -8.797  18.031  -5.022  1.00  0.00           C  
ATOM    918  CG  TRP A  54      -9.825  17.377  -4.122  1.00  0.00           C  
ATOM    919  CD1 TRP A  54     -11.035  17.027  -4.512  1.00  0.00           C  
ATOM    920  CD2 TRP A  54      -9.595  17.013  -2.880  1.00  0.00           C  
ATOM    921  NE1 TRP A  54     -11.543  16.402  -3.441  1.00  0.00           N  
ATOM    922  CE2 TRP A  54     -10.695  16.351  -2.363  1.00  0.00           C  
ATOM    923  CE3 TRP A  54      -8.479  17.230  -2.053  1.00  0.00           C  
ATOM    924  CZ2 TRP A  54     -10.698  15.906  -1.072  1.00  0.00           C  
ATOM    925  CZ3 TRP A  54      -8.504  16.783  -0.755  1.00  0.00           C  
ATOM    926  CH2 TRP A  54      -9.609  16.122  -0.270  1.00  0.00           C  
ATOM    927  H   TRP A  54      -7.335  18.609  -6.967  1.00  0.00           H  
ATOM    928  HA  TRP A  54      -9.883  17.319  -6.787  1.00  0.00           H  
ATOM    929  HB2 TRP A  54      -7.934  17.402  -5.063  1.00  0.00           H  
ATOM    930  HB3 TRP A  54      -8.526  18.986  -4.609  1.00  0.00           H  
ATOM    931  HD1 TRP A  54     -11.546  17.334  -5.388  1.00  0.00           H  
ATOM    932  HE1 TRP A  54     -12.444  16.013  -3.428  1.00  0.00           H  
ATOM    933  HE3 TRP A  54      -7.590  17.760  -2.428  1.00  0.00           H  
ATOM    934  HZ2 TRP A  54     -11.553  15.373  -0.689  1.00  0.00           H  
ATOM    935  HZ3 TRP A  54      -7.681  16.991  -0.103  1.00  0.00           H  
ATOM    936  HH2 TRP A  54      -9.628  15.799   0.736  1.00  0.00           H  
ATOM    937  N   PHE A  55      -9.668  20.557  -6.529  1.00  0.00           N  
ATOM    938  CA  PHE A  55     -10.506  21.765  -6.589  1.00  0.00           C  
ATOM    939  C   PHE A  55     -11.292  21.815  -7.890  1.00  0.00           C  
ATOM    940  O   PHE A  55     -12.436  22.219  -7.909  1.00  0.00           O  
ATOM    941  CB  PHE A  55      -9.609  22.988  -6.492  1.00  0.00           C  
ATOM    942  CG  PHE A  55      -9.376  23.278  -5.023  1.00  0.00           C  
ATOM    943  CD1 PHE A  55      -8.865  22.300  -4.196  1.00  0.00           C  
ATOM    944  CD2 PHE A  55      -9.709  24.500  -4.491  1.00  0.00           C  
ATOM    945  CE1 PHE A  55      -8.692  22.537  -2.860  1.00  0.00           C  
ATOM    946  CE2 PHE A  55      -9.536  24.739  -3.149  1.00  0.00           C  
ATOM    947  CZ  PHE A  55      -9.026  23.758  -2.333  1.00  0.00           C  
ATOM    948  H   PHE A  55      -8.662  20.623  -6.491  1.00  0.00           H  
ATOM    949  HA  PHE A  55     -11.204  21.736  -5.758  1.00  0.00           H  
ATOM    950  HB2 PHE A  55      -8.665  22.796  -6.979  1.00  0.00           H  
ATOM    951  HB3 PHE A  55     -10.090  23.834  -6.955  1.00  0.00           H  
ATOM    952  HD1 PHE A  55      -8.615  21.342  -4.601  1.00  0.00           H  
ATOM    953  HD2 PHE A  55     -10.108  25.275  -5.130  1.00  0.00           H  
ATOM    954  HE1 PHE A  55      -8.324  21.751  -2.217  1.00  0.00           H  
ATOM    955  HE2 PHE A  55      -9.820  25.682  -2.738  1.00  0.00           H  
ATOM    956  HZ  PHE A  55      -8.889  23.949  -1.279  1.00  0.00           H  
ATOM    957  N   GLN A  56     -10.666  21.403  -8.956  1.00  0.00           N  
ATOM    958  CA  GLN A  56     -11.366  21.421 -10.258  1.00  0.00           C  
ATOM    959  C   GLN A  56     -12.538  20.454 -10.241  1.00  0.00           C  
ATOM    960  O   GLN A  56     -13.536  20.667 -10.901  1.00  0.00           O  
ATOM    961  CB  GLN A  56     -10.382  20.970 -11.334  1.00  0.00           C  
ATOM    962  CG  GLN A  56      -9.424  22.119 -11.658  1.00  0.00           C  
ATOM    963  CD  GLN A  56      -8.757  21.850 -13.008  1.00  0.00           C  
ATOM    964  OE1 GLN A  56      -8.049  22.681 -13.540  1.00  0.00           O  
ATOM    965  NE2 GLN A  56      -8.958  20.702 -13.596  1.00  0.00           N  
ATOM    966  H   GLN A  56      -9.742  21.085  -8.897  1.00  0.00           H  
ATOM    967  HA  GLN A  56     -11.732  22.428 -10.457  1.00  0.00           H  
ATOM    968  HB2 GLN A  56      -9.828  20.124 -10.974  1.00  0.00           H  
ATOM    969  HB3 GLN A  56     -10.921  20.687 -12.222  1.00  0.00           H  
ATOM    970  HG2 GLN A  56      -9.970  23.049 -11.708  1.00  0.00           H  
ATOM    971  HG3 GLN A  56      -8.666  22.190 -10.892  1.00  0.00           H  
ATOM    972 HE21 GLN A  56      -9.529  20.027 -13.170  1.00  0.00           H  
ATOM    973 HE22 GLN A  56      -8.538  20.513 -14.461  1.00  0.00           H  
ATOM    974  N   ASN A  57     -12.398  19.403  -9.477  1.00  0.00           N  
ATOM    975  CA  ASN A  57     -13.487  18.414  -9.401  1.00  0.00           C  
ATOM    976  C   ASN A  57     -14.579  18.974  -8.544  1.00  0.00           C  
ATOM    977  O   ASN A  57     -15.740  18.659  -8.703  1.00  0.00           O  
ATOM    978  CB  ASN A  57     -12.944  17.127  -8.757  1.00  0.00           C  
ATOM    979  CG  ASN A  57     -12.525  16.148  -9.857  1.00  0.00           C  
ATOM    980  OD1 ASN A  57     -11.357  15.874 -10.047  1.00  0.00           O  
ATOM    981  ND2 ASN A  57     -13.445  15.601 -10.602  1.00  0.00           N  
ATOM    982  H   ASN A  57     -11.597  19.292  -8.936  1.00  0.00           H  
ATOM    983  HA  ASN A  57     -13.874  18.230 -10.398  1.00  0.00           H  
ATOM    984  HB2 ASN A  57     -12.084  17.361  -8.141  1.00  0.00           H  
ATOM    985  HB3 ASN A  57     -13.708  16.671  -8.146  1.00  0.00           H  
ATOM    986 HD21 ASN A  57     -14.389  15.817 -10.453  1.00  0.00           H  
ATOM    987 HD22 ASN A  57     -13.192  14.972 -11.311  1.00  0.00           H  
ATOM    988  N   ARG A  58     -14.178  19.799  -7.643  1.00  0.00           N  
ATOM    989  CA  ARG A  58     -15.143  20.417  -6.748  1.00  0.00           C  
ATOM    990  C   ARG A  58     -15.790  21.586  -7.474  1.00  0.00           C  
ATOM    991  O   ARG A  58     -16.831  22.079  -7.086  1.00  0.00           O  
ATOM    992  CB  ARG A  58     -14.375  20.934  -5.525  1.00  0.00           C  
ATOM    993  CG  ARG A  58     -14.961  20.317  -4.246  1.00  0.00           C  
ATOM    994  CD  ARG A  58     -16.389  20.828  -4.035  1.00  0.00           C  
ATOM    995  NE  ARG A  58     -17.186  19.770  -3.355  1.00  0.00           N  
ATOM    996  CZ  ARG A  58     -17.779  18.855  -4.071  1.00  0.00           C  
ATOM    997  NH1 ARG A  58     -17.089  17.822  -4.473  1.00  0.00           N  
ATOM    998  NH2 ARG A  58     -19.043  19.003  -4.361  1.00  0.00           N  
ATOM    999  H   ARG A  58     -13.225  20.010  -7.559  1.00  0.00           H  
ATOM   1000  HA  ARG A  58     -15.903  19.690  -6.467  1.00  0.00           H  
ATOM   1001  HB2 ARG A  58     -13.335  20.655  -5.613  1.00  0.00           H  
ATOM   1002  HB3 ARG A  58     -14.443  22.004  -5.482  1.00  0.00           H  
ATOM   1003  HG2 ARG A  58     -14.972  19.240  -4.337  1.00  0.00           H  
ATOM   1004  HG3 ARG A  58     -14.350  20.592  -3.399  1.00  0.00           H  
ATOM   1005  HD2 ARG A  58     -16.374  21.716  -3.421  1.00  0.00           H  
ATOM   1006  HD3 ARG A  58     -16.840  21.056  -4.985  1.00  0.00           H  
ATOM   1007  HE  ARG A  58     -17.263  19.761  -2.378  1.00  0.00           H  
ATOM   1008 HH11 ARG A  58     -16.122  17.742  -4.232  1.00  0.00           H  
ATOM   1009 HH12 ARG A  58     -17.527  17.113  -5.025  1.00  0.00           H  
ATOM   1010 HH21 ARG A  58     -19.540  19.808  -4.037  1.00  0.00           H  
ATOM   1011 HH22 ARG A  58     -19.514  18.311  -4.909  1.00  0.00           H  
ATOM   1012  N   ARG A  59     -15.162  21.989  -8.555  1.00  0.00           N  
ATOM   1013  CA  ARG A  59     -15.713  23.121  -9.332  1.00  0.00           C  
ATOM   1014  C   ARG A  59     -16.642  22.581 -10.383  1.00  0.00           C  
ATOM   1015  O   ARG A  59     -17.486  23.279 -10.911  1.00  0.00           O  
ATOM   1016  CB  ARG A  59     -14.549  23.855 -10.018  1.00  0.00           C  
ATOM   1017  CG  ARG A  59     -15.081  25.113 -10.708  1.00  0.00           C  
ATOM   1018  CD  ARG A  59     -13.898  25.940 -11.222  1.00  0.00           C  
ATOM   1019  NE  ARG A  59     -13.500  26.925 -10.172  1.00  0.00           N  
ATOM   1020  CZ  ARG A  59     -12.350  27.535 -10.270  1.00  0.00           C  
ATOM   1021  NH1 ARG A  59     -12.016  28.072 -11.409  1.00  0.00           N  
ATOM   1022  NH2 ARG A  59     -11.575  27.591  -9.220  1.00  0.00           N  
ATOM   1023  H   ARG A  59     -14.352  21.505  -8.879  1.00  0.00           H  
ATOM   1024  HA  ARG A  59     -16.264  23.785  -8.666  1.00  0.00           H  
ATOM   1025  HB2 ARG A  59     -13.809  24.131  -9.282  1.00  0.00           H  
ATOM   1026  HB3 ARG A  59     -14.094  23.206 -10.751  1.00  0.00           H  
ATOM   1027  HG2 ARG A  59     -15.715  24.833 -11.536  1.00  0.00           H  
ATOM   1028  HG3 ARG A  59     -15.654  25.697 -10.004  1.00  0.00           H  
ATOM   1029  HD2 ARG A  59     -13.062  25.290 -11.437  1.00  0.00           H  
ATOM   1030  HD3 ARG A  59     -14.181  26.469 -12.119  1.00  0.00           H  
ATOM   1031  HE  ARG A  59     -14.097  27.112  -9.418  1.00  0.00           H  
ATOM   1032 HH11 ARG A  59     -12.637  28.012 -12.191  1.00  0.00           H  
ATOM   1033 HH12 ARG A  59     -11.139  28.544 -11.502  1.00  0.00           H  
ATOM   1034 HH21 ARG A  59     -11.866  27.171  -8.360  1.00  0.00           H  
ATOM   1035 HH22 ARG A  59     -10.689  28.052  -9.276  1.00  0.00           H  
ATOM   1036  N   VAL A  60     -16.461  21.333 -10.661  1.00  0.00           N  
ATOM   1037  CA  VAL A  60     -17.292  20.671 -11.664  1.00  0.00           C  
ATOM   1038  C   VAL A  60     -18.531  20.061 -11.010  1.00  0.00           C  
ATOM   1039  O   VAL A  60     -19.546  19.866 -11.649  1.00  0.00           O  
ATOM   1040  CB  VAL A  60     -16.420  19.570 -12.299  1.00  0.00           C  
ATOM   1041  CG1 VAL A  60     -16.807  18.192 -11.748  1.00  0.00           C  
ATOM   1042  CG2 VAL A  60     -16.619  19.581 -13.816  1.00  0.00           C  
ATOM   1043  H   VAL A  60     -15.758  20.826 -10.198  1.00  0.00           H  
ATOM   1044  HA  VAL A  60     -17.601  21.401 -12.410  1.00  0.00           H  
ATOM   1045  HB  VAL A  60     -15.378  19.771 -12.065  1.00  0.00           H  
ATOM   1046 HG11 VAL A  60     -17.731  17.866 -12.198  1.00  0.00           H  
ATOM   1047 HG12 VAL A  60     -16.932  18.248 -10.680  1.00  0.00           H  
ATOM   1048 HG13 VAL A  60     -16.028  17.478 -11.977  1.00  0.00           H  
ATOM   1049 HG21 VAL A  60     -16.388  20.561 -14.207  1.00  0.00           H  
ATOM   1050 HG22 VAL A  60     -17.644  19.337 -14.050  1.00  0.00           H  
ATOM   1051 HG23 VAL A  60     -15.968  18.853 -14.274  1.00  0.00           H  
ATOM   1052  N   LYS A  61     -18.415  19.769  -9.740  1.00  0.00           N  
ATOM   1053  CA  LYS A  61     -19.562  19.173  -9.017  1.00  0.00           C  
ATOM   1054  C   LYS A  61     -20.436  20.259  -8.392  1.00  0.00           C  
ATOM   1055  O   LYS A  61     -21.621  20.069  -8.205  1.00  0.00           O  
ATOM   1056  CB  LYS A  61     -19.011  18.271  -7.897  1.00  0.00           C  
ATOM   1057  CG  LYS A  61     -19.378  16.817  -8.201  1.00  0.00           C  
ATOM   1058  CD  LYS A  61     -20.890  16.641  -8.058  1.00  0.00           C  
ATOM   1059  CE  LYS A  61     -21.175  15.329  -7.327  1.00  0.00           C  
ATOM   1060  NZ  LYS A  61     -21.031  15.510  -5.855  1.00  0.00           N  
ATOM   1061  H   LYS A  61     -17.575  19.947  -9.270  1.00  0.00           H  
ATOM   1062  HA  LYS A  61     -20.162  18.595  -9.718  1.00  0.00           H  
ATOM   1063  HB2 LYS A  61     -17.936  18.371  -7.848  1.00  0.00           H  
ATOM   1064  HB3 LYS A  61     -19.437  18.563  -6.950  1.00  0.00           H  
ATOM   1065  HG2 LYS A  61     -19.077  16.569  -9.208  1.00  0.00           H  
ATOM   1066  HG3 LYS A  61     -18.870  16.162  -7.508  1.00  0.00           H  
ATOM   1067  HD2 LYS A  61     -21.300  17.468  -7.495  1.00  0.00           H  
ATOM   1068  HD3 LYS A  61     -21.347  16.619  -9.037  1.00  0.00           H  
ATOM   1069  HE2 LYS A  61     -22.181  15.003  -7.544  1.00  0.00           H  
ATOM   1070  HE3 LYS A  61     -20.479  14.572  -7.657  1.00  0.00           H  
ATOM   1071  HZ1 LYS A  61     -20.060  15.274  -5.570  1.00  0.00           H  
ATOM   1072  HZ2 LYS A  61     -21.699  14.884  -5.362  1.00  0.00           H  
ATOM   1073  HZ3 LYS A  61     -21.234  16.499  -5.607  1.00  0.00           H  
ATOM   1074  N   GLU A  62     -19.836  21.380  -8.078  1.00  0.00           N  
ATOM   1075  CA  GLU A  62     -20.619  22.478  -7.469  1.00  0.00           C  
ATOM   1076  C   GLU A  62     -21.444  23.187  -8.521  1.00  0.00           C  
ATOM   1077  O   GLU A  62     -22.593  23.513  -8.302  1.00  0.00           O  
ATOM   1078  CB  GLU A  62     -19.639  23.483  -6.860  1.00  0.00           C  
ATOM   1079  CG  GLU A  62     -18.997  24.299  -7.983  1.00  0.00           C  
ATOM   1080  CD  GLU A  62     -17.859  25.147  -7.410  1.00  0.00           C  
ATOM   1081  OE1 GLU A  62     -17.067  24.570  -6.683  1.00  0.00           O  
ATOM   1082  OE2 GLU A  62     -17.845  26.322  -7.733  1.00  0.00           O  
ATOM   1083  H   GLU A  62     -18.875  21.499  -8.253  1.00  0.00           H  
ATOM   1084  HA  GLU A  62     -21.281  22.067  -6.709  1.00  0.00           H  
ATOM   1085  HB2 GLU A  62     -20.165  24.142  -6.185  1.00  0.00           H  
ATOM   1086  HB3 GLU A  62     -18.876  22.957  -6.317  1.00  0.00           H  
ATOM   1087  HG2 GLU A  62     -18.602  23.636  -8.738  1.00  0.00           H  
ATOM   1088  HG3 GLU A  62     -19.732  24.947  -8.429  1.00  0.00           H  
ATOM   1089  N   LYS A  63     -20.840  23.413  -9.647  1.00  0.00           N  
ATOM   1090  CA  LYS A  63     -21.567  24.100 -10.734  1.00  0.00           C  
ATOM   1091  C   LYS A  63     -22.804  23.312 -11.150  1.00  0.00           C  
ATOM   1092  O   LYS A  63     -23.638  23.806 -11.882  1.00  0.00           O  
ATOM   1093  CB  LYS A  63     -20.629  24.231 -11.942  1.00  0.00           C  
ATOM   1094  CG  LYS A  63     -20.341  22.841 -12.511  1.00  0.00           C  
ATOM   1095  CD  LYS A  63     -19.390  22.977 -13.702  1.00  0.00           C  
ATOM   1096  CE  LYS A  63     -20.038  23.875 -14.759  1.00  0.00           C  
ATOM   1097  NZ  LYS A  63     -19.621  25.294 -14.566  1.00  0.00           N  
ATOM   1098  H   LYS A  63     -19.909  23.131  -9.773  1.00  0.00           H  
ATOM   1099  HA  LYS A  63     -21.875  25.078 -10.379  1.00  0.00           H  
ATOM   1100  HB2 LYS A  63     -21.097  24.841 -12.700  1.00  0.00           H  
ATOM   1101  HB3 LYS A  63     -19.703  24.696 -11.636  1.00  0.00           H  
ATOM   1102  HG2 LYS A  63     -19.885  22.225 -11.751  1.00  0.00           H  
ATOM   1103  HG3 LYS A  63     -21.264  22.383 -12.833  1.00  0.00           H  
ATOM   1104  HD2 LYS A  63     -18.458  23.415 -13.375  1.00  0.00           H  
ATOM   1105  HD3 LYS A  63     -19.195  22.002 -14.124  1.00  0.00           H  
ATOM   1106  HE2 LYS A  63     -19.737  23.549 -15.744  1.00  0.00           H  
ATOM   1107  HE3 LYS A  63     -21.113  23.809 -14.679  1.00  0.00           H  
ATOM   1108  HZ1 LYS A  63     -19.035  25.596 -15.371  1.00  0.00           H  
ATOM   1109  HZ2 LYS A  63     -19.071  25.377 -13.687  1.00  0.00           H  
ATOM   1110  HZ3 LYS A  63     -20.466  25.898 -14.506  1.00  0.00           H  
ATOM   1111  N   LYS A  64     -22.902  22.096 -10.673  1.00  0.00           N  
ATOM   1112  CA  LYS A  64     -24.077  21.263 -11.033  1.00  0.00           C  
ATOM   1113  C   LYS A  64     -25.152  21.357  -9.961  1.00  0.00           C  
ATOM   1114  O   LYS A  64     -26.243  20.847 -10.129  1.00  0.00           O  
ATOM   1115  CB  LYS A  64     -23.618  19.801 -11.146  1.00  0.00           C  
ATOM   1116  CG  LYS A  64     -23.066  19.558 -12.554  1.00  0.00           C  
ATOM   1117  CD  LYS A  64     -24.220  19.185 -13.488  1.00  0.00           C  
ATOM   1118  CE  LYS A  64     -23.651  18.797 -14.856  1.00  0.00           C  
ATOM   1119  NZ  LYS A  64     -23.197  17.378 -14.848  1.00  0.00           N  
ATOM   1120  H   LYS A  64     -22.205  21.740 -10.080  1.00  0.00           H  
ATOM   1121  HA  LYS A  64     -24.488  21.615 -11.979  1.00  0.00           H  
ATOM   1122  HB2 LYS A  64     -22.849  19.604 -10.415  1.00  0.00           H  
ATOM   1123  HB3 LYS A  64     -24.456  19.143 -10.966  1.00  0.00           H  
ATOM   1124  HG2 LYS A  64     -22.585  20.455 -12.914  1.00  0.00           H  
ATOM   1125  HG3 LYS A  64     -22.345  18.755 -12.527  1.00  0.00           H  
ATOM   1126  HD2 LYS A  64     -24.768  18.351 -13.074  1.00  0.00           H  
ATOM   1127  HD3 LYS A  64     -24.887  20.027 -13.598  1.00  0.00           H  
ATOM   1128  HE2 LYS A  64     -24.414  18.919 -15.612  1.00  0.00           H  
ATOM   1129  HE3 LYS A  64     -22.814  19.435 -15.094  1.00  0.00           H  
ATOM   1130  HZ1 LYS A  64     -22.229  17.326 -14.470  1.00  0.00           H  
ATOM   1131  HZ2 LYS A  64     -23.211  17.003 -15.818  1.00  0.00           H  
ATOM   1132  HZ3 LYS A  64     -23.832  16.813 -14.249  1.00  0.00           H  
ATOM   1133  N   VAL A  65     -24.817  22.009  -8.874  1.00  0.00           N  
ATOM   1134  CA  VAL A  65     -25.797  22.158  -7.767  1.00  0.00           C  
ATOM   1135  C   VAL A  65     -25.827  23.599  -7.269  1.00  0.00           C  
ATOM   1136  O   VAL A  65     -25.099  23.970  -6.372  1.00  0.00           O  
ATOM   1137  CB  VAL A  65     -25.382  21.221  -6.610  1.00  0.00           C  
ATOM   1138  CG1 VAL A  65     -23.878  21.378  -6.323  1.00  0.00           C  
ATOM   1139  CG2 VAL A  65     -26.191  21.576  -5.355  1.00  0.00           C  
ATOM   1140  H   VAL A  65     -23.922  22.402  -8.793  1.00  0.00           H  
ATOM   1141  HA  VAL A  65     -26.790  21.899  -8.134  1.00  0.00           H  
ATOM   1142  HB  VAL A  65     -25.588  20.198  -6.890  1.00  0.00           H  
ATOM   1143 HG11 VAL A  65     -23.344  21.533  -7.247  1.00  0.00           H  
ATOM   1144 HG12 VAL A  65     -23.506  20.482  -5.847  1.00  0.00           H  
ATOM   1145 HG13 VAL A  65     -23.709  22.218  -5.672  1.00  0.00           H  
ATOM   1146 HG21 VAL A  65     -27.162  21.953  -5.643  1.00  0.00           H  
ATOM   1147 HG22 VAL A  65     -25.676  22.330  -4.783  1.00  0.00           H  
ATOM   1148 HG23 VAL A  65     -26.321  20.694  -4.746  1.00  0.00           H  
ATOM   1149  N   ILE A  66     -26.671  24.386  -7.872  1.00  0.00           N  
ATOM   1150  CA  ILE A  66     -26.776  25.806  -7.461  1.00  0.00           C  
ATOM   1151  C   ILE A  66     -27.968  26.466  -8.138  1.00  0.00           C  
ATOM   1152  O   ILE A  66     -28.534  27.412  -7.627  1.00  0.00           O  
ATOM   1153  CB  ILE A  66     -25.501  26.528  -7.898  1.00  0.00           C  
ATOM   1154  CG1 ILE A  66     -25.655  28.026  -7.683  1.00  0.00           C  
ATOM   1155  CG2 ILE A  66     -25.282  26.268  -9.398  1.00  0.00           C  
ATOM   1156  CD1 ILE A  66     -25.938  28.296  -6.204  1.00  0.00           C  
ATOM   1157  H   ILE A  66     -27.236  24.041  -8.595  1.00  0.00           H  
ATOM   1158  HA  ILE A  66     -26.903  25.857  -6.379  1.00  0.00           H  
ATOM   1159  HB  ILE A  66     -24.657  26.161  -7.310  1.00  0.00           H  
ATOM   1160 HG12 ILE A  66     -24.744  28.528  -7.975  1.00  0.00           H  
ATOM   1161 HG13 ILE A  66     -26.472  28.397  -8.284  1.00  0.00           H  
ATOM   1162 HG21 ILE A  66     -26.159  26.574  -9.951  1.00  0.00           H  
ATOM   1163 HG22 ILE A  66     -25.107  25.216  -9.565  1.00  0.00           H  
ATOM   1164 HG23 ILE A  66     -24.429  26.831  -9.744  1.00  0.00           H  
ATOM   1165 HD11 ILE A  66     -27.004  28.361  -6.044  1.00  0.00           H  
ATOM   1166 HD12 ILE A  66     -25.478  29.228  -5.910  1.00  0.00           H  
ATOM   1167 HD13 ILE A  66     -25.536  27.495  -5.603  1.00  0.00           H  
ATOM   1168  N   ASN A  67     -28.328  25.950  -9.282  1.00  0.00           N  
ATOM   1169  CA  ASN A  67     -29.479  26.525 -10.017  1.00  0.00           C  
ATOM   1170  C   ASN A  67     -30.789  26.212  -9.303  1.00  0.00           C  
ATOM   1171  O   ASN A  67     -31.678  27.038  -9.244  1.00  0.00           O  
ATOM   1172  CB  ASN A  67     -29.516  25.892 -11.418  1.00  0.00           C  
ATOM   1173  CG  ASN A  67     -30.732  26.420 -12.178  1.00  0.00           C  
ATOM   1174  OD1 ASN A  67     -31.725  25.737 -12.335  1.00  0.00           O  
ATOM   1175  ND2 ASN A  67     -30.698  27.628 -12.667  1.00  0.00           N  
ATOM   1176  H   ASN A  67     -27.838  25.186  -9.653  1.00  0.00           H  
ATOM   1177  HA  ASN A  67     -29.357  27.606 -10.082  1.00  0.00           H  
ATOM   1178  HB2 ASN A  67     -28.617  26.148 -11.959  1.00  0.00           H  
ATOM   1179  HB3 ASN A  67     -29.588  24.817 -11.331  1.00  0.00           H  
ATOM   1180 HD21 ASN A  67     -29.900  28.183 -12.544  1.00  0.00           H  
ATOM   1181 HD22 ASN A  67     -31.469  27.980 -13.158  1.00  0.00           H  
ATOM   1182  N   LYS A  68     -30.883  25.025  -8.774  1.00  0.00           N  
ATOM   1183  CA  LYS A  68     -32.126  24.641  -8.061  1.00  0.00           C  
ATOM   1184  C   LYS A  68     -32.225  25.354  -6.717  1.00  0.00           C  
ATOM   1185  O   LYS A  68     -33.290  25.779  -6.315  1.00  0.00           O  
ATOM   1186  CB  LYS A  68     -32.095  23.125  -7.819  1.00  0.00           C  
ATOM   1187  CG  LYS A  68     -32.226  22.400  -9.161  1.00  0.00           C  
ATOM   1188  CD  LYS A  68     -33.664  21.901  -9.324  1.00  0.00           C  
ATOM   1189  CE  LYS A  68     -33.820  20.568  -8.589  1.00  0.00           C  
ATOM   1190  NZ  LYS A  68     -33.236  19.457  -9.393  1.00  0.00           N  
ATOM   1191  H   LYS A  68     -30.138  24.390  -8.846  1.00  0.00           H  
ATOM   1192  HA  LYS A  68     -32.984  24.919  -8.673  1.00  0.00           H  
ATOM   1193  HB2 LYS A  68     -31.163  22.851  -7.347  1.00  0.00           H  
ATOM   1194  HB3 LYS A  68     -32.914  22.844  -7.173  1.00  0.00           H  
ATOM   1195  HG2 LYS A  68     -31.984  23.079  -9.965  1.00  0.00           H  
ATOM   1196  HG3 LYS A  68     -31.545  21.562  -9.188  1.00  0.00           H  
ATOM   1197  HD2 LYS A  68     -34.349  22.625  -8.909  1.00  0.00           H  
ATOM   1198  HD3 LYS A  68     -33.884  21.764 -10.372  1.00  0.00           H  
ATOM   1199  HE2 LYS A  68     -33.311  20.618  -7.637  1.00  0.00           H  
ATOM   1200  HE3 LYS A  68     -34.866  20.368  -8.420  1.00  0.00           H  
ATOM   1201  HZ1 LYS A  68     -32.951  19.817 -10.326  1.00  0.00           H  
ATOM   1202  HZ2 LYS A  68     -33.945  18.707  -9.512  1.00  0.00           H  
ATOM   1203  HZ3 LYS A  68     -32.404  19.073  -8.901  1.00  0.00           H  
ATOM   1204  N   LEU A  69     -31.112  25.472  -6.045  1.00  0.00           N  
ATOM   1205  CA  LEU A  69     -31.128  26.154  -4.727  1.00  0.00           C  
ATOM   1206  C   LEU A  69     -31.210  27.664  -4.899  1.00  0.00           C  
ATOM   1207  O   LEU A  69     -31.306  28.160  -6.005  1.00  0.00           O  
ATOM   1208  CB  LEU A  69     -29.826  25.810  -3.988  1.00  0.00           C  
ATOM   1209  CG  LEU A  69     -29.912  24.376  -3.463  1.00  0.00           C  
ATOM   1210  CD1 LEU A  69     -29.703  23.401  -4.624  1.00  0.00           C  
ATOM   1211  CD2 LEU A  69     -28.817  24.156  -2.417  1.00  0.00           C  
ATOM   1212  H   LEU A  69     -30.275  25.115  -6.407  1.00  0.00           H  
ATOM   1213  HA  LEU A  69     -31.995  25.814  -4.163  1.00  0.00           H  
ATOM   1214  HB2 LEU A  69     -28.989  25.900  -4.666  1.00  0.00           H  
ATOM   1215  HB3 LEU A  69     -29.687  26.492  -3.161  1.00  0.00           H  
ATOM   1216  HG  LEU A  69     -30.881  24.209  -3.017  1.00  0.00           H  
ATOM   1217 HD11 LEU A  69     -29.475  22.419  -4.238  1.00  0.00           H  
ATOM   1218 HD12 LEU A  69     -28.884  23.740  -5.241  1.00  0.00           H  
ATOM   1219 HD13 LEU A  69     -30.601  23.350  -5.222  1.00  0.00           H  
ATOM   1220 HD21 LEU A  69     -29.084  24.658  -1.499  1.00  0.00           H  
ATOM   1221 HD22 LEU A  69     -27.880  24.552  -2.780  1.00  0.00           H  
ATOM   1222 HD23 LEU A  69     -28.705  23.099  -2.224  1.00  0.00           H  
ATOM   1223  N   LYS A  70     -31.171  28.370  -3.799  1.00  0.00           N  
ATOM   1224  CA  LYS A  70     -31.246  29.852  -3.872  1.00  0.00           C  
ATOM   1225  C   LYS A  70     -30.328  30.489  -2.838  1.00  0.00           C  
ATOM   1226  O   LYS A  70     -30.457  30.244  -1.655  1.00  0.00           O  
ATOM   1227  CB  LYS A  70     -32.695  30.278  -3.577  1.00  0.00           C  
ATOM   1228  CG  LYS A  70     -32.813  31.801  -3.721  1.00  0.00           C  
ATOM   1229  CD  LYS A  70     -33.135  32.145  -5.176  1.00  0.00           C  
ATOM   1230  CE  LYS A  70     -33.241  33.665  -5.319  1.00  0.00           C  
ATOM   1231  NZ  LYS A  70     -33.742  34.028  -6.674  1.00  0.00           N  
ATOM   1232  H   LYS A  70     -31.096  27.923  -2.929  1.00  0.00           H  
ATOM   1233  HA  LYS A  70     -30.940  30.176  -4.865  1.00  0.00           H  
ATOM   1234  HB2 LYS A  70     -33.364  29.795  -4.274  1.00  0.00           H  
ATOM   1235  HB3 LYS A  70     -32.961  29.987  -2.573  1.00  0.00           H  
ATOM   1236  HG2 LYS A  70     -33.603  32.165  -3.079  1.00  0.00           H  
ATOM   1237  HG3 LYS A  70     -31.883  32.268  -3.435  1.00  0.00           H  
ATOM   1238  HD2 LYS A  70     -32.351  31.774  -5.819  1.00  0.00           H  
ATOM   1239  HD3 LYS A  70     -34.071  31.689  -5.459  1.00  0.00           H  
ATOM   1240  HE2 LYS A  70     -33.922  34.051  -4.576  1.00  0.00           H  
ATOM   1241  HE3 LYS A  70     -32.268  34.111  -5.171  1.00  0.00           H  
ATOM   1242  HZ1 LYS A  70     -33.012  33.811  -7.383  1.00  0.00           H  
ATOM   1243  HZ2 LYS A  70     -33.962  35.043  -6.703  1.00  0.00           H  
ATOM   1244  HZ3 LYS A  70     -34.602  33.481  -6.884  1.00  0.00           H  
ATOM   1245  N   THR A  71     -29.415  31.297  -3.302  1.00  0.00           N  
ATOM   1246  CA  THR A  71     -28.483  31.958  -2.361  1.00  0.00           C  
ATOM   1247  C   THR A  71     -29.220  32.978  -1.501  1.00  0.00           C  
ATOM   1248  O   THR A  71     -30.408  33.180  -1.656  1.00  0.00           O  
ATOM   1249  CB  THR A  71     -27.408  32.684  -3.175  1.00  0.00           C  
ATOM   1250  OG1 THR A  71     -28.106  33.646  -3.940  1.00  0.00           O  
ATOM   1251  CG2 THR A  71     -26.783  31.743  -4.216  1.00  0.00           C  
ATOM   1252  H   THR A  71     -29.346  31.463  -4.266  1.00  0.00           H  
ATOM   1253  HA  THR A  71     -28.036  31.202  -1.713  1.00  0.00           H  
ATOM   1254  HB  THR A  71     -26.668  33.159  -2.536  1.00  0.00           H  
ATOM   1255  HG1 THR A  71     -28.033  33.400  -4.865  1.00  0.00           H  
ATOM   1256 HG21 THR A  71     -27.504  31.523  -4.990  1.00  0.00           H  
ATOM   1257 HG22 THR A  71     -26.481  30.822  -3.740  1.00  0.00           H  
ATOM   1258 HG23 THR A  71     -25.918  32.215  -4.660  1.00  0.00           H  
ATOM   1259  N   THR A  72     -28.503  33.603  -0.609  1.00  0.00           N  
ATOM   1260  CA  THR A  72     -29.148  34.611   0.267  1.00  0.00           C  
ATOM   1261  C   THR A  72     -28.166  35.720   0.626  1.00  0.00           C  
ATOM   1262  O   THR A  72     -27.234  35.506   1.375  1.00  0.00           O  
ATOM   1263  CB  THR A  72     -29.598  33.915   1.554  1.00  0.00           C  
ATOM   1264  OG1 THR A  72     -30.402  32.833   1.131  1.00  0.00           O  
ATOM   1265  CG2 THR A  72     -30.552  34.811   2.358  1.00  0.00           C  
ATOM   1266  H   THR A  72     -27.547  33.408  -0.518  1.00  0.00           H  
ATOM   1267  HA  THR A  72     -29.999  35.045  -0.258  1.00  0.00           H  
ATOM   1268  HB  THR A  72     -28.753  33.564   2.142  1.00  0.00           H  
ATOM   1269  HG1 THR A  72     -30.778  33.060   0.280  1.00  0.00           H  
ATOM   1270 HG21 THR A  72     -31.239  35.305   1.686  1.00  0.00           H  
ATOM   1271 HG22 THR A  72     -29.984  35.556   2.896  1.00  0.00           H  
ATOM   1272 HG23 THR A  72     -31.110  34.212   3.061  1.00  0.00           H  
ATOM   1273  N   SER A  73     -28.397  36.888   0.082  1.00  0.00           N  
ATOM   1274  CA  SER A  73     -27.491  38.030   0.373  1.00  0.00           C  
ATOM   1275  C   SER A  73     -26.033  37.588   0.377  1.00  0.00           C  
ATOM   1276  O   SER A  73     -25.497  37.480  -0.714  1.00  0.00           O  
ATOM   1277  CB  SER A  73     -27.847  38.592   1.761  1.00  0.00           C  
ATOM   1278  OG  SER A  73     -27.527  37.539   2.659  1.00  0.00           O  
ATOM   1279  OXT SER A  73     -25.531  37.382   1.469  1.00  0.00           O  
ATOM   1280  H   SER A  73     -29.164  37.009  -0.516  1.00  0.00           H  
ATOM   1281  HA  SER A  73     -27.626  38.791  -0.396  1.00  0.00           H  
ATOM   1282  HB2 SER A  73     -27.253  39.466   1.983  1.00  0.00           H  
ATOM   1283  HB3 SER A  73     -28.899  38.827   1.821  1.00  0.00           H  
ATOM   1284  HG  SER A  73     -28.287  37.393   3.228  1.00  0.00           H  
TER    1285      SER A  73                                                      
ENDMDL                                                                          
MODEL        3                                                                  
ATOM      1  N   MET A   1     -27.565  -3.395  -9.533  1.00  0.00           N  
ATOM      2  CA  MET A   1     -26.480  -3.858  -8.623  1.00  0.00           C  
ATOM      3  C   MET A   1     -25.116  -3.493  -9.212  1.00  0.00           C  
ATOM      4  O   MET A   1     -24.920  -2.397  -9.699  1.00  0.00           O  
ATOM      5  CB  MET A   1     -26.543  -4.929  -8.505  1.00  0.00           C  
ATOM      6  HA  MET A   1     -26.592  -3.383  -7.660  1.00  0.00           H  
ATOM      7  N   SER A   2     -24.201  -4.422  -9.157  1.00  0.00           N  
ATOM      8  CA  SER A   2     -22.851  -4.147  -9.707  1.00  0.00           C  
ATOM      9  C   SER A   2     -22.261  -2.887  -9.086  1.00  0.00           C  
ATOM     10  O   SER A   2     -22.866  -2.272  -8.230  1.00  0.00           O  
ATOM     11  CB  SER A   2     -22.979  -3.937 -11.224  1.00  0.00           C  
ATOM     12  OG  SER A   2     -24.000  -4.843 -11.614  1.00  0.00           O  
ATOM     13  H   SER A   2     -24.403  -5.293  -8.757  1.00  0.00           H  
ATOM     14  HA  SER A   2     -22.198  -4.991  -9.486  1.00  0.00           H  
ATOM     15  HB2 SER A   2     -23.275  -2.923 -11.446  1.00  0.00           H  
ATOM     16  HB3 SER A   2     -22.053  -4.179 -11.724  1.00  0.00           H  
ATOM     17  HG  SER A   2     -23.669  -5.735 -11.488  1.00  0.00           H  
ATOM     18  N   HIS A   3     -21.089  -2.525  -9.530  1.00  0.00           N  
ATOM     19  CA  HIS A   3     -20.446  -1.309  -8.977  1.00  0.00           C  
ATOM     20  C   HIS A   3     -19.367  -0.795  -9.922  1.00  0.00           C  
ATOM     21  O   HIS A   3     -18.641  -1.567 -10.518  1.00  0.00           O  
ATOM     22  CB  HIS A   3     -19.792  -1.673  -7.634  1.00  0.00           C  
ATOM     23  CG  HIS A   3     -20.844  -1.614  -6.523  1.00  0.00           C  
ATOM     24  ND1 HIS A   3     -21.062  -2.525  -5.697  1.00  0.00           N  
ATOM     25  CD2 HIS A   3     -21.728  -0.603  -6.196  1.00  0.00           C  
ATOM     26  CE1 HIS A   3     -21.984  -2.208  -4.886  1.00  0.00           C  
ATOM     27  NE2 HIS A   3     -22.476  -0.992  -5.127  1.00  0.00           N  
ATOM     28  H   HIS A   3     -20.637  -3.052 -10.222  1.00  0.00           H  
ATOM     29  HA  HIS A   3     -21.201  -0.535  -8.845  1.00  0.00           H  
ATOM     30  HB2 HIS A   3     -19.383  -2.671  -7.686  1.00  0.00           H  
ATOM     31  HB3 HIS A   3     -18.998  -0.974  -7.412  1.00  0.00           H  
ATOM     32  HD1 HIS A   3     -20.579  -3.378  -5.678  1.00  0.00           H  
ATOM     33  HD2 HIS A   3     -21.814   0.344  -6.709  1.00  0.00           H  
ATOM     34  HE1 HIS A   3     -22.331  -2.850  -4.091  1.00  0.00           H  
ATOM     35  N   MET A   4     -19.280   0.501 -10.046  1.00  0.00           N  
ATOM     36  CA  MET A   4     -18.254   1.077 -10.949  1.00  0.00           C  
ATOM     37  C   MET A   4     -16.868   0.971 -10.325  1.00  0.00           C  
ATOM     38  O   MET A   4     -16.700   1.183  -9.141  1.00  0.00           O  
ATOM     39  CB  MET A   4     -18.583   2.561 -11.175  1.00  0.00           C  
ATOM     40  CG  MET A   4     -20.047   2.691 -11.603  1.00  0.00           C  
ATOM     41  SD  MET A   4     -20.641   4.345 -12.043  1.00  0.00           S  
ATOM     42  CE  MET A   4     -20.598   5.052 -10.376  1.00  0.00           C  
ATOM     43  H   MET A   4     -19.886   1.087  -9.547  1.00  0.00           H  
ATOM     44  HA  MET A   4     -18.263   0.529 -11.890  1.00  0.00           H  
ATOM     45  HB2 MET A   4     -18.423   3.112 -10.260  1.00  0.00           H  
ATOM     46  HB3 MET A   4     -17.943   2.961 -11.946  1.00  0.00           H  
ATOM     47  HG2 MET A   4     -20.207   2.049 -12.457  1.00  0.00           H  
ATOM     48  HG3 MET A   4     -20.666   2.326 -10.798  1.00  0.00           H  
ATOM     49  HE1 MET A   4     -21.596   5.352 -10.087  1.00  0.00           H  
ATOM     50  HE2 MET A   4     -19.947   5.914 -10.367  1.00  0.00           H  
ATOM     51  HE3 MET A   4     -20.228   4.315  -9.680  1.00  0.00           H  
ATOM     52  N   LEU A   5     -15.898   0.645 -11.134  1.00  0.00           N  
ATOM     53  CA  LEU A   5     -14.518   0.521 -10.604  1.00  0.00           C  
ATOM     54  C   LEU A   5     -14.415  -0.634  -9.613  1.00  0.00           C  
ATOM     55  O   LEU A   5     -15.387  -1.003  -8.982  1.00  0.00           O  
ATOM     56  CB  LEU A   5     -14.160   1.828  -9.877  1.00  0.00           C  
ATOM     57  CG  LEU A   5     -12.740   2.245 -10.264  1.00  0.00           C  
ATOM     58  CD1 LEU A   5     -12.769   2.912 -11.641  1.00  0.00           C  
ATOM     59  CD2 LEU A   5     -12.209   3.244  -9.233  1.00  0.00           C  
ATOM     60  H   LEU A   5     -16.080   0.483 -12.084  1.00  0.00           H  
ATOM     61  HA  LEU A   5     -13.835   0.341 -11.433  1.00  0.00           H  
ATOM     62  HB2 LEU A   5     -14.857   2.603 -10.160  1.00  0.00           H  
ATOM     63  HB3 LEU A   5     -14.215   1.675  -8.809  1.00  0.00           H  
ATOM     64  HG  LEU A   5     -12.100   1.376 -10.294  1.00  0.00           H  
ATOM     65 HD11 LEU A   5     -13.569   3.638 -11.677  1.00  0.00           H  
ATOM     66 HD12 LEU A   5     -12.933   2.165 -12.404  1.00  0.00           H  
ATOM     67 HD13 LEU A   5     -11.829   3.410 -11.825  1.00  0.00           H  
ATOM     68 HD21 LEU A   5     -11.193   3.516  -9.479  1.00  0.00           H  
ATOM     69 HD22 LEU A   5     -12.229   2.798  -8.249  1.00  0.00           H  
ATOM     70 HD23 LEU A   5     -12.824   4.131  -9.234  1.00  0.00           H  
ATOM     71  N   GLU A   6     -13.238  -1.186  -9.497  1.00  0.00           N  
ATOM     72  CA  GLU A   6     -13.054  -2.317  -8.553  1.00  0.00           C  
ATOM     73  C   GLU A   6     -13.121  -1.831  -7.113  1.00  0.00           C  
ATOM     74  O   GLU A   6     -13.677  -2.490  -6.257  1.00  0.00           O  
ATOM     75  CB  GLU A   6     -11.665  -2.932  -8.798  1.00  0.00           C  
ATOM     76  CG  GLU A   6     -11.801  -4.112  -9.759  1.00  0.00           C  
ATOM     77  CD  GLU A   6     -10.423  -4.729  -9.999  1.00  0.00           C  
ATOM     78  OE1 GLU A   6     -10.018  -5.500  -9.144  1.00  0.00           O  
ATOM     79  OE2 GLU A   6      -9.851  -4.393 -11.023  1.00  0.00           O  
ATOM     80  H   GLU A   6     -12.482  -0.855 -10.026  1.00  0.00           H  
ATOM     81  HA  GLU A   6     -13.840  -3.052  -8.719  1.00  0.00           H  
ATOM     82  HB2 GLU A   6     -11.010  -2.188  -9.226  1.00  0.00           H  
ATOM     83  HB3 GLU A   6     -11.250  -3.272  -7.861  1.00  0.00           H  
ATOM     84  HG2 GLU A   6     -12.456  -4.858  -9.332  1.00  0.00           H  
ATOM     85  HG3 GLU A   6     -12.211  -3.774 -10.698  1.00  0.00           H  
ATOM     86  N   GLY A   7     -12.552  -0.680  -6.875  1.00  0.00           N  
ATOM     87  CA  GLY A   7     -12.564  -0.119  -5.495  1.00  0.00           C  
ATOM     88  C   GLY A   7     -11.219   0.536  -5.187  1.00  0.00           C  
ATOM     89  O   GLY A   7     -11.127   1.403  -4.343  1.00  0.00           O  
ATOM     90  H   GLY A   7     -12.118  -0.186  -7.603  1.00  0.00           H  
ATOM     91  HA2 GLY A   7     -13.348   0.620  -5.415  1.00  0.00           H  
ATOM     92  HA3 GLY A   7     -12.746  -0.911  -4.785  1.00  0.00           H  
ATOM     93  N   ARG A   8     -10.202   0.103  -5.882  1.00  0.00           N  
ATOM     94  CA  ARG A   8      -8.856   0.683  -5.651  1.00  0.00           C  
ATOM     95  C   ARG A   8      -8.532   0.725  -4.162  1.00  0.00           C  
ATOM     96  O   ARG A   8      -8.776   1.711  -3.496  1.00  0.00           O  
ATOM     97  CB  ARG A   8      -8.845   2.117  -6.207  1.00  0.00           C  
ATOM     98  CG  ARG A   8      -7.393   2.582  -6.380  1.00  0.00           C  
ATOM     99  CD  ARG A   8      -7.103   3.705  -5.383  1.00  0.00           C  
ATOM    100  NE  ARG A   8      -7.895   4.907  -5.764  1.00  0.00           N  
ATOM    101  CZ  ARG A   8      -7.863   5.964  -5.000  1.00  0.00           C  
ATOM    102  NH1 ARG A   8      -7.840   5.804  -3.705  1.00  0.00           N  
ATOM    103  NH2 ARG A   8      -7.854   7.146  -5.556  1.00  0.00           N  
ATOM    104  H   ARG A   8     -10.326  -0.601  -6.552  1.00  0.00           H  
ATOM    105  HA  ARG A   8      -8.115   0.065  -6.158  1.00  0.00           H  
ATOM    106  HB2 ARG A   8      -9.348   2.139  -7.163  1.00  0.00           H  
ATOM    107  HB3 ARG A   8      -9.359   2.776  -5.524  1.00  0.00           H  
ATOM    108  HG2 ARG A   8      -6.723   1.755  -6.198  1.00  0.00           H  
ATOM    109  HG3 ARG A   8      -7.245   2.943  -7.386  1.00  0.00           H  
ATOM    110  HD2 ARG A   8      -7.382   3.394  -4.387  1.00  0.00           H  
ATOM    111  HD3 ARG A   8      -6.051   3.950  -5.401  1.00  0.00           H  
ATOM    112  HE  ARG A   8      -8.437   4.904  -6.582  1.00  0.00           H  
ATOM    113 HH11 ARG A   8      -7.848   4.883  -3.316  1.00  0.00           H  
ATOM    114 HH12 ARG A   8      -7.812   6.601  -3.102  1.00  0.00           H  
ATOM    115 HH21 ARG A   8      -7.872   7.230  -6.553  1.00  0.00           H  
ATOM    116 HH22 ARG A   8      -7.831   7.967  -4.986  1.00  0.00           H  
ATOM    117  N   LYS A   9      -7.982  -0.348  -3.665  1.00  0.00           N  
ATOM    118  CA  LYS A   9      -7.637  -0.389  -2.223  1.00  0.00           C  
ATOM    119  C   LYS A   9      -6.245   0.185  -1.978  1.00  0.00           C  
ATOM    120  O   LYS A   9      -5.870   1.183  -2.561  1.00  0.00           O  
ATOM    121  CB  LYS A   9      -7.657  -1.853  -1.764  1.00  0.00           C  
ATOM    122  CG  LYS A   9      -8.943  -2.513  -2.261  1.00  0.00           C  
ATOM    123  CD  LYS A   9      -8.862  -4.021  -2.021  1.00  0.00           C  
ATOM    124  CE  LYS A   9      -9.965  -4.717  -2.821  1.00  0.00           C  
ATOM    125  NZ  LYS A   9      -9.538  -4.916  -4.234  1.00  0.00           N  
ATOM    126  H   LYS A   9      -7.800  -1.122  -4.239  1.00  0.00           H  
ATOM    127  HA  LYS A   9      -8.366   0.201  -1.669  1.00  0.00           H  
ATOM    128  HB2 LYS A   9      -6.802  -2.373  -2.169  1.00  0.00           H  
ATOM    129  HB3 LYS A   9      -7.621  -1.896  -0.685  1.00  0.00           H  
ATOM    130  HG2 LYS A   9      -9.790  -2.106  -1.728  1.00  0.00           H  
ATOM    131  HG3 LYS A   9      -9.065  -2.320  -3.317  1.00  0.00           H  
ATOM    132  HD2 LYS A   9      -7.897  -4.388  -2.339  1.00  0.00           H  
ATOM    133  HD3 LYS A   9      -8.990  -4.228  -0.968  1.00  0.00           H  
ATOM    134  HE2 LYS A   9     -10.182  -5.678  -2.378  1.00  0.00           H  
ATOM    135  HE3 LYS A   9     -10.860  -4.112  -2.804  1.00  0.00           H  
ATOM    136  HZ1 LYS A   9      -9.989  -5.773  -4.615  1.00  0.00           H  
ATOM    137  HZ2 LYS A   9      -8.505  -5.023  -4.272  1.00  0.00           H  
ATOM    138  HZ3 LYS A   9      -9.824  -4.093  -4.802  1.00  0.00           H  
ATOM    139  N   LYS A  10      -5.504  -0.458  -1.115  1.00  0.00           N  
ATOM    140  CA  LYS A  10      -4.136   0.033  -0.817  1.00  0.00           C  
ATOM    141  C   LYS A  10      -4.152   1.530  -0.546  1.00  0.00           C  
ATOM    142  O   LYS A  10      -4.970   2.016   0.209  1.00  0.00           O  
ATOM    143  CB  LYS A  10      -3.247  -0.241  -2.035  1.00  0.00           C  
ATOM    144  CG  LYS A  10      -3.202  -1.748  -2.291  1.00  0.00           C  
ATOM    145  CD  LYS A  10      -2.353  -2.020  -3.532  1.00  0.00           C  
ATOM    146  CE  LYS A  10      -2.226  -3.531  -3.731  1.00  0.00           C  
ATOM    147  NZ  LYS A  10      -3.573  -4.155  -3.856  1.00  0.00           N  
ATOM    148  H   LYS A  10      -5.850  -1.257  -0.667  1.00  0.00           H  
ATOM    149  HA  LYS A  10      -3.758  -0.483   0.065  1.00  0.00           H  
ATOM    150  HB2 LYS A  10      -3.649   0.263  -2.900  1.00  0.00           H  
ATOM    151  HB3 LYS A  10      -2.249   0.124  -1.844  1.00  0.00           H  
ATOM    152  HG2 LYS A  10      -2.769  -2.249  -1.437  1.00  0.00           H  
ATOM    153  HG3 LYS A  10      -4.204  -2.119  -2.448  1.00  0.00           H  
ATOM    154  HD2 LYS A  10      -2.825  -1.578  -4.398  1.00  0.00           H  
ATOM    155  HD3 LYS A  10      -1.372  -1.586  -3.404  1.00  0.00           H  
ATOM    156  HE2 LYS A  10      -1.660  -3.731  -4.629  1.00  0.00           H  
ATOM    157  HE3 LYS A  10      -1.713  -3.965  -2.886  1.00  0.00           H  
ATOM    158  HZ1 LYS A  10      -3.903  -4.075  -4.839  1.00  0.00           H  
ATOM    159  HZ2 LYS A  10      -4.242  -3.665  -3.226  1.00  0.00           H  
ATOM    160  HZ3 LYS A  10      -3.517  -5.158  -3.589  1.00  0.00           H  
ATOM    161  N   ARG A  11      -3.248   2.240  -1.163  1.00  0.00           N  
ATOM    162  CA  ARG A  11      -3.205   3.706  -0.947  1.00  0.00           C  
ATOM    163  C   ARG A  11      -4.540   4.337  -1.317  1.00  0.00           C  
ATOM    164  O   ARG A  11      -4.897   4.403  -2.477  1.00  0.00           O  
ATOM    165  CB  ARG A  11      -2.107   4.296  -1.848  1.00  0.00           C  
ATOM    166  CG  ARG A  11      -0.744   4.061  -1.196  1.00  0.00           C  
ATOM    167  CD  ARG A  11       0.349   4.159  -2.265  1.00  0.00           C  
ATOM    168  NE  ARG A  11       1.677   4.241  -1.593  1.00  0.00           N  
ATOM    169  CZ  ARG A  11       2.204   3.164  -1.077  1.00  0.00           C  
ATOM    170  NH1 ARG A  11       1.490   2.071  -1.034  1.00  0.00           N  
ATOM    171  NH2 ARG A  11       3.426   3.214  -0.623  1.00  0.00           N  
ATOM    172  H   ARG A  11      -2.606   1.809  -1.764  1.00  0.00           H  
ATOM    173  HA  ARG A  11      -2.997   3.905   0.104  1.00  0.00           H  
ATOM    174  HB2 ARG A  11      -2.136   3.816  -2.815  1.00  0.00           H  
ATOM    175  HB3 ARG A  11      -2.272   5.356  -1.974  1.00  0.00           H  
ATOM    176  HG2 ARG A  11      -0.573   4.808  -0.434  1.00  0.00           H  
ATOM    177  HG3 ARG A  11      -0.722   3.082  -0.741  1.00  0.00           H  
ATOM    178  HD2 ARG A  11       0.321   3.284  -2.899  1.00  0.00           H  
ATOM    179  HD3 ARG A  11       0.197   5.043  -2.867  1.00  0.00           H  
ATOM    180  HE  ARG A  11       2.150   5.098  -1.538  1.00  0.00           H  
ATOM    181 HH11 ARG A  11       0.557   2.069  -1.393  1.00  0.00           H  
ATOM    182 HH12 ARG A  11       1.876   1.238  -0.638  1.00  0.00           H  
ATOM    183 HH21 ARG A  11       3.944   4.067  -0.673  1.00  0.00           H  
ATOM    184 HH22 ARG A  11       3.845   2.398  -0.226  1.00  0.00           H  
ATOM    185  N   VAL A  12      -5.259   4.790  -0.325  1.00  0.00           N  
ATOM    186  CA  VAL A  12      -6.572   5.416  -0.608  1.00  0.00           C  
ATOM    187  C   VAL A  12      -7.168   6.050   0.660  1.00  0.00           C  
ATOM    188  O   VAL A  12      -7.833   5.388   1.432  1.00  0.00           O  
ATOM    189  CB  VAL A  12      -7.526   4.309  -1.095  1.00  0.00           C  
ATOM    190  CG1 VAL A  12      -7.537   3.166  -0.073  1.00  0.00           C  
ATOM    191  CG2 VAL A  12      -8.943   4.881  -1.236  1.00  0.00           C  
ATOM    192  H   VAL A  12      -4.933   4.718   0.596  1.00  0.00           H  
ATOM    193  HA  VAL A  12      -6.446   6.171  -1.373  1.00  0.00           H  
ATOM    194  HB  VAL A  12      -7.190   3.936  -2.051  1.00  0.00           H  
ATOM    195 HG11 VAL A  12      -8.525   3.062   0.349  1.00  0.00           H  
ATOM    196 HG12 VAL A  12      -6.832   3.376   0.719  1.00  0.00           H  
ATOM    197 HG13 VAL A  12      -7.259   2.242  -0.558  1.00  0.00           H  
ATOM    198 HG21 VAL A  12      -8.897   5.852  -1.707  1.00  0.00           H  
ATOM    199 HG22 VAL A  12      -9.397   4.980  -0.264  1.00  0.00           H  
ATOM    200 HG23 VAL A  12      -9.544   4.221  -1.843  1.00  0.00           H  
ATOM    201  N   PRO A  13      -6.907   7.332   0.858  1.00  0.00           N  
ATOM    202  CA  PRO A  13      -7.422   8.033   2.027  1.00  0.00           C  
ATOM    203  C   PRO A  13      -8.940   8.102   1.986  1.00  0.00           C  
ATOM    204  O   PRO A  13      -9.618   7.376   2.684  1.00  0.00           O  
ATOM    205  CB  PRO A  13      -6.832   9.455   1.935  1.00  0.00           C  
ATOM    206  CG  PRO A  13      -5.939   9.503   0.654  1.00  0.00           C  
ATOM    207  CD  PRO A  13      -6.088   8.145  -0.053  1.00  0.00           C  
ATOM    208  HA  PRO A  13      -7.098   7.530   2.931  1.00  0.00           H  
ATOM    209  HB2 PRO A  13      -7.628  10.181   1.857  1.00  0.00           H  
ATOM    210  HB3 PRO A  13      -6.236   9.665   2.809  1.00  0.00           H  
ATOM    211  HG2 PRO A  13      -6.270  10.299   0.003  1.00  0.00           H  
ATOM    212  HG3 PRO A  13      -4.907   9.667   0.929  1.00  0.00           H  
ATOM    213  HD2 PRO A  13      -6.596   8.271  -0.998  1.00  0.00           H  
ATOM    214  HD3 PRO A  13      -5.124   7.682  -0.203  1.00  0.00           H  
ATOM    215  N   TYR A  14      -9.450   8.977   1.167  1.00  0.00           N  
ATOM    216  CA  TYR A  14     -10.920   9.103   1.069  1.00  0.00           C  
ATOM    217  C   TYR A  14     -11.551   9.172   2.464  1.00  0.00           C  
ATOM    218  O   TYR A  14     -12.057   8.188   2.969  1.00  0.00           O  
ATOM    219  CB  TYR A  14     -11.449   7.857   0.315  1.00  0.00           C  
ATOM    220  CG  TYR A  14     -12.748   8.196  -0.432  1.00  0.00           C  
ATOM    221  CD1 TYR A  14     -13.680   9.063   0.112  1.00  0.00           C  
ATOM    222  CD2 TYR A  14     -13.008   7.625  -1.661  1.00  0.00           C  
ATOM    223  CE1 TYR A  14     -14.849   9.348  -0.567  1.00  0.00           C  
ATOM    224  CE2 TYR A  14     -14.176   7.911  -2.336  1.00  0.00           C  
ATOM    225  CZ  TYR A  14     -15.104   8.774  -1.794  1.00  0.00           C  
ATOM    226  OH  TYR A  14     -16.273   9.061  -2.468  1.00  0.00           O  
ATOM    227  H   TYR A  14      -8.866   9.545   0.625  1.00  0.00           H  
ATOM    228  HA  TYR A  14     -11.161  10.016   0.524  1.00  0.00           H  
ATOM    229  HB2 TYR A  14     -10.708   7.531  -0.401  1.00  0.00           H  
ATOM    230  HB3 TYR A  14     -11.637   7.056   1.010  1.00  0.00           H  
ATOM    231  HD1 TYR A  14     -13.495   9.518   1.069  1.00  0.00           H  
ATOM    232  HD2 TYR A  14     -12.290   6.946  -2.099  1.00  0.00           H  
ATOM    233  HE1 TYR A  14     -15.570  10.024  -0.130  1.00  0.00           H  
ATOM    234  HE2 TYR A  14     -14.366   7.456  -3.298  1.00  0.00           H  
ATOM    235  HH  TYR A  14     -16.481   8.313  -3.034  1.00  0.00           H  
ATOM    236  N   THR A  15     -11.497  10.343   3.067  1.00  0.00           N  
ATOM    237  CA  THR A  15     -12.085  10.502   4.427  1.00  0.00           C  
ATOM    238  C   THR A  15     -13.070  11.660   4.451  1.00  0.00           C  
ATOM    239  O   THR A  15     -13.322  12.285   3.440  1.00  0.00           O  
ATOM    240  CB  THR A  15     -10.950  10.799   5.409  1.00  0.00           C  
ATOM    241  OG1 THR A  15     -10.034  11.600   4.693  1.00  0.00           O  
ATOM    242  CG2 THR A  15     -10.168   9.518   5.741  1.00  0.00           C  
ATOM    243  H   THR A  15     -11.062  11.111   2.622  1.00  0.00           H  
ATOM    244  HA  THR A  15     -12.609   9.590   4.706  1.00  0.00           H  
ATOM    245  HB  THR A  15     -11.308  11.316   6.297  1.00  0.00           H  
ATOM    246  HG1 THR A  15      -9.218  11.103   4.598  1.00  0.00           H  
ATOM    247 HG21 THR A  15      -9.574   9.673   6.630  1.00  0.00           H  
ATOM    248 HG22 THR A  15      -9.517   9.266   4.918  1.00  0.00           H  
ATOM    249 HG23 THR A  15     -10.858   8.704   5.911  1.00  0.00           H  
ATOM    250  N   LYS A  16     -13.607  11.930   5.607  1.00  0.00           N  
ATOM    251  CA  LYS A  16     -14.573  13.041   5.711  1.00  0.00           C  
ATOM    252  C   LYS A  16     -13.844  14.338   5.986  1.00  0.00           C  
ATOM    253  O   LYS A  16     -14.364  15.400   5.759  1.00  0.00           O  
ATOM    254  CB  LYS A  16     -15.532  12.749   6.873  1.00  0.00           C  
ATOM    255  CG  LYS A  16     -14.806  11.909   7.922  1.00  0.00           C  
ATOM    256  CD  LYS A  16     -15.619  11.913   9.216  1.00  0.00           C  
ATOM    257  CE  LYS A  16     -14.919  11.030  10.248  1.00  0.00           C  
ATOM    258  NZ  LYS A  16     -15.267   9.599  10.030  1.00  0.00           N  
ATOM    259  H   LYS A  16     -13.362  11.413   6.399  1.00  0.00           H  
ATOM    260  HA  LYS A  16     -15.117  13.128   4.770  1.00  0.00           H  
ATOM    261  HB2 LYS A  16     -15.859  13.678   7.316  1.00  0.00           H  
ATOM    262  HB3 LYS A  16     -16.393  12.208   6.508  1.00  0.00           H  
ATOM    263  HG2 LYS A  16     -14.698  10.894   7.564  1.00  0.00           H  
ATOM    264  HG3 LYS A  16     -13.827  12.324   8.107  1.00  0.00           H  
ATOM    265  HD2 LYS A  16     -15.695  12.922   9.593  1.00  0.00           H  
ATOM    266  HD3 LYS A  16     -16.611  11.531   9.024  1.00  0.00           H  
ATOM    267  HE2 LYS A  16     -13.848  11.150  10.161  1.00  0.00           H  
ATOM    268  HE3 LYS A  16     -15.226  11.321  11.242  1.00  0.00           H  
ATOM    269  HZ1 LYS A  16     -16.287   9.515   9.843  1.00  0.00           H  
ATOM    270  HZ2 LYS A  16     -15.024   9.048  10.879  1.00  0.00           H  
ATOM    271  HZ3 LYS A  16     -14.735   9.232   9.215  1.00  0.00           H  
ATOM    272  N   VAL A  17     -12.639  14.220   6.463  1.00  0.00           N  
ATOM    273  CA  VAL A  17     -11.847  15.429   6.763  1.00  0.00           C  
ATOM    274  C   VAL A  17     -11.227  15.943   5.489  1.00  0.00           C  
ATOM    275  O   VAL A  17     -10.805  17.079   5.400  1.00  0.00           O  
ATOM    276  CB  VAL A  17     -10.730  15.041   7.737  1.00  0.00           C  
ATOM    277  CG1 VAL A  17      -9.764  14.089   7.033  1.00  0.00           C  
ATOM    278  CG2 VAL A  17      -9.975  16.296   8.164  1.00  0.00           C  
ATOM    279  H   VAL A  17     -12.253  13.337   6.604  1.00  0.00           H  
ATOM    280  HA  VAL A  17     -12.495  16.192   7.186  1.00  0.00           H  
ATOM    281  HB  VAL A  17     -11.153  14.557   8.603  1.00  0.00           H  
ATOM    282 HG11 VAL A  17     -10.306  13.234   6.657  1.00  0.00           H  
ATOM    283 HG12 VAL A  17      -9.009  13.753   7.729  1.00  0.00           H  
ATOM    284 HG13 VAL A  17      -9.287  14.597   6.208  1.00  0.00           H  
ATOM    285 HG21 VAL A  17      -9.309  16.607   7.373  1.00  0.00           H  
ATOM    286 HG22 VAL A  17      -9.400  16.089   9.054  1.00  0.00           H  
ATOM    287 HG23 VAL A  17     -10.676  17.090   8.371  1.00  0.00           H  
ATOM    288  N   GLN A  18     -11.186  15.081   4.526  1.00  0.00           N  
ATOM    289  CA  GLN A  18     -10.611  15.446   3.229  1.00  0.00           C  
ATOM    290  C   GLN A  18     -11.631  16.235   2.408  1.00  0.00           C  
ATOM    291  O   GLN A  18     -11.345  17.318   1.926  1.00  0.00           O  
ATOM    292  CB  GLN A  18     -10.273  14.144   2.511  1.00  0.00           C  
ATOM    293  CG  GLN A  18      -8.801  14.168   2.115  1.00  0.00           C  
ATOM    294  CD  GLN A  18      -8.470  12.894   1.335  1.00  0.00           C  
ATOM    295  OE1 GLN A  18      -7.326  12.504   1.214  1.00  0.00           O  
ATOM    296  NE2 GLN A  18      -9.445  12.216   0.792  1.00  0.00           N  
ATOM    297  H   GLN A  18     -11.541  14.177   4.663  1.00  0.00           H  
ATOM    298  HA  GLN A  18      -9.714  16.053   3.378  1.00  0.00           H  
ATOM    299  HB2 GLN A  18     -10.453  13.310   3.174  1.00  0.00           H  
ATOM    300  HB3 GLN A  18     -10.890  14.039   1.641  1.00  0.00           H  
ATOM    301  HG2 GLN A  18      -8.603  15.033   1.503  1.00  0.00           H  
ATOM    302  HG3 GLN A  18      -8.184  14.213   3.000  1.00  0.00           H  
ATOM    303 HE21 GLN A  18     -10.371  12.526   0.888  1.00  0.00           H  
ATOM    304 HE22 GLN A  18      -9.254  11.395   0.290  1.00  0.00           H  
ATOM    305  N   LEU A  19     -12.811  15.684   2.273  1.00  0.00           N  
ATOM    306  CA  LEU A  19     -13.854  16.394   1.491  1.00  0.00           C  
ATOM    307  C   LEU A  19     -14.348  17.582   2.270  1.00  0.00           C  
ATOM    308  O   LEU A  19     -14.822  18.552   1.712  1.00  0.00           O  
ATOM    309  CB  LEU A  19     -15.043  15.443   1.248  1.00  0.00           C  
ATOM    310  CG  LEU A  19     -15.346  15.388  -0.251  1.00  0.00           C  
ATOM    311  CD1 LEU A  19     -15.786  16.780  -0.739  1.00  0.00           C  
ATOM    312  CD2 LEU A  19     -14.079  14.957  -0.989  1.00  0.00           C  
ATOM    313  H   LEU A  19     -13.006  14.815   2.690  1.00  0.00           H  
ATOM    314  HA  LEU A  19     -13.423  16.736   0.553  1.00  0.00           H  
ATOM    315  HB2 LEU A  19     -14.794  14.454   1.603  1.00  0.00           H  
ATOM    316  HB3 LEU A  19     -15.914  15.800   1.780  1.00  0.00           H  
ATOM    317  HG  LEU A  19     -16.134  14.673  -0.437  1.00  0.00           H  
ATOM    318 HD11 LEU A  19     -14.928  17.426  -0.844  1.00  0.00           H  
ATOM    319 HD12 LEU A  19     -16.471  17.216  -0.026  1.00  0.00           H  
ATOM    320 HD13 LEU A  19     -16.280  16.692  -1.695  1.00  0.00           H  
ATOM    321 HD21 LEU A  19     -13.375  14.551  -0.279  1.00  0.00           H  
ATOM    322 HD22 LEU A  19     -13.634  15.806  -1.486  1.00  0.00           H  
ATOM    323 HD23 LEU A  19     -14.321  14.203  -1.719  1.00  0.00           H  
ATOM    324  N   LYS A  20     -14.226  17.489   3.556  1.00  0.00           N  
ATOM    325  CA  LYS A  20     -14.676  18.587   4.395  1.00  0.00           C  
ATOM    326  C   LYS A  20     -13.749  19.751   4.231  1.00  0.00           C  
ATOM    327  O   LYS A  20     -14.180  20.848   3.989  1.00  0.00           O  
ATOM    328  CB  LYS A  20     -14.653  18.123   5.855  1.00  0.00           C  
ATOM    329  CG  LYS A  20     -14.818  19.322   6.777  1.00  0.00           C  
ATOM    330  CD  LYS A  20     -14.922  18.814   8.214  1.00  0.00           C  
ATOM    331  CE  LYS A  20     -16.398  18.632   8.577  1.00  0.00           C  
ATOM    332  NZ  LYS A  20     -17.164  19.879   8.298  1.00  0.00           N  
ATOM    333  H   LYS A  20     -13.813  16.702   3.957  1.00  0.00           H  
ATOM    334  HA  LYS A  20     -15.680  18.882   4.094  1.00  0.00           H  
ATOM    335  HB2 LYS A  20     -15.460  17.428   6.025  1.00  0.00           H  
ATOM    336  HB3 LYS A  20     -13.712  17.635   6.064  1.00  0.00           H  
ATOM    337  HG2 LYS A  20     -13.966  19.977   6.681  1.00  0.00           H  
ATOM    338  HG3 LYS A  20     -15.714  19.862   6.514  1.00  0.00           H  
ATOM    339  HD2 LYS A  20     -14.407  17.866   8.300  1.00  0.00           H  
ATOM    340  HD3 LYS A  20     -14.467  19.525   8.884  1.00  0.00           H  
ATOM    341  HE2 LYS A  20     -16.815  17.823   7.995  1.00  0.00           H  
ATOM    342  HE3 LYS A  20     -16.485  18.393   9.625  1.00  0.00           H  
ATOM    343  HZ1 LYS A  20     -17.209  20.037   7.271  1.00  0.00           H  
ATOM    344  HZ2 LYS A  20     -16.691  20.686   8.753  1.00  0.00           H  
ATOM    345  HZ3 LYS A  20     -18.128  19.784   8.675  1.00  0.00           H  
ATOM    346  N   GLU A  21     -12.472  19.487   4.331  1.00  0.00           N  
ATOM    347  CA  GLU A  21     -11.506  20.585   4.180  1.00  0.00           C  
ATOM    348  C   GLU A  21     -11.488  21.095   2.744  1.00  0.00           C  
ATOM    349  O   GLU A  21     -10.971  22.158   2.466  1.00  0.00           O  
ATOM    350  CB  GLU A  21     -10.111  20.062   4.555  1.00  0.00           C  
ATOM    351  CG  GLU A  21     -10.078  19.774   6.058  1.00  0.00           C  
ATOM    352  CD  GLU A  21      -9.917  21.091   6.821  1.00  0.00           C  
ATOM    353  OE1 GLU A  21      -8.788  21.548   6.876  1.00  0.00           O  
ATOM    354  OE2 GLU A  21     -10.933  21.565   7.302  1.00  0.00           O  
ATOM    355  H   GLU A  21     -12.160  18.564   4.493  1.00  0.00           H  
ATOM    356  HA  GLU A  21     -11.803  21.393   4.837  1.00  0.00           H  
ATOM    357  HB2 GLU A  21      -9.903  19.155   4.006  1.00  0.00           H  
ATOM    358  HB3 GLU A  21      -9.367  20.805   4.312  1.00  0.00           H  
ATOM    359  HG2 GLU A  21     -11.000  19.297   6.361  1.00  0.00           H  
ATOM    360  HG3 GLU A  21      -9.248  19.124   6.289  1.00  0.00           H  
ATOM    361  N   LEU A  22     -12.051  20.325   1.854  1.00  0.00           N  
ATOM    362  CA  LEU A  22     -12.075  20.751   0.434  1.00  0.00           C  
ATOM    363  C   LEU A  22     -13.225  21.736   0.171  1.00  0.00           C  
ATOM    364  O   LEU A  22     -13.078  22.682  -0.584  1.00  0.00           O  
ATOM    365  CB  LEU A  22     -12.300  19.492  -0.441  1.00  0.00           C  
ATOM    366  CG  LEU A  22     -11.157  19.338  -1.461  1.00  0.00           C  
ATOM    367  CD1 LEU A  22     -10.894  20.683  -2.156  1.00  0.00           C  
ATOM    368  CD2 LEU A  22      -9.888  18.882  -0.736  1.00  0.00           C  
ATOM    369  H   LEU A  22     -12.442  19.462   2.120  1.00  0.00           H  
ATOM    370  HA  LEU A  22     -11.131  21.231   0.193  1.00  0.00           H  
ATOM    371  HB2 LEU A  22     -12.335  18.618   0.192  1.00  0.00           H  
ATOM    372  HB3 LEU A  22     -13.240  19.581  -0.966  1.00  0.00           H  
ATOM    373  HG  LEU A  22     -11.433  18.601  -2.200  1.00  0.00           H  
ATOM    374 HD11 LEU A  22     -10.027  21.151  -1.722  1.00  0.00           H  
ATOM    375 HD12 LEU A  22     -11.746  21.333  -2.031  1.00  0.00           H  
ATOM    376 HD13 LEU A  22     -10.720  20.522  -3.212  1.00  0.00           H  
ATOM    377 HD21 LEU A  22      -9.794  19.407   0.202  1.00  0.00           H  
ATOM    378 HD22 LEU A  22      -9.022  19.091  -1.348  1.00  0.00           H  
ATOM    379 HD23 LEU A  22      -9.939  17.819  -0.545  1.00  0.00           H  
ATOM    380  N   GLU A  23     -14.332  21.528   0.841  1.00  0.00           N  
ATOM    381  CA  GLU A  23     -15.493  22.438   0.633  1.00  0.00           C  
ATOM    382  C   GLU A  23     -15.438  23.595   1.592  1.00  0.00           C  
ATOM    383  O   GLU A  23     -16.069  24.615   1.390  1.00  0.00           O  
ATOM    384  CB  GLU A  23     -16.787  21.648   0.886  1.00  0.00           C  
ATOM    385  CG  GLU A  23     -16.865  20.476  -0.094  1.00  0.00           C  
ATOM    386  CD  GLU A  23     -17.948  19.500   0.374  1.00  0.00           C  
ATOM    387  OE1 GLU A  23     -17.646  18.760   1.296  1.00  0.00           O  
ATOM    388  OE2 GLU A  23     -19.014  19.549  -0.217  1.00  0.00           O  
ATOM    389  H   GLU A  23     -14.375  20.822   1.523  1.00  0.00           H  
ATOM    390  HA  GLU A  23     -15.467  22.820  -0.387  1.00  0.00           H  
ATOM    391  HB2 GLU A  23     -16.790  21.274   1.900  1.00  0.00           H  
ATOM    392  HB3 GLU A  23     -17.639  22.295   0.746  1.00  0.00           H  
ATOM    393  HG2 GLU A  23     -17.113  20.839  -1.081  1.00  0.00           H  
ATOM    394  HG3 GLU A  23     -15.914  19.964  -0.131  1.00  0.00           H  
ATOM    395  N   ARG A  24     -14.683  23.422   2.619  1.00  0.00           N  
ATOM    396  CA  ARG A  24     -14.565  24.491   3.607  1.00  0.00           C  
ATOM    397  C   ARG A  24     -13.468  25.443   3.168  1.00  0.00           C  
ATOM    398  O   ARG A  24     -13.559  26.638   3.370  1.00  0.00           O  
ATOM    399  CB  ARG A  24     -14.236  23.848   4.967  1.00  0.00           C  
ATOM    400  CG  ARG A  24     -13.331  24.759   5.778  1.00  0.00           C  
ATOM    401  CD  ARG A  24     -11.863  24.466   5.447  1.00  0.00           C  
ATOM    402  NE  ARG A  24     -11.151  24.113   6.707  1.00  0.00           N  
ATOM    403  CZ  ARG A  24     -10.056  24.743   7.020  1.00  0.00           C  
ATOM    404  NH1 ARG A  24     -10.031  26.043   6.920  1.00  0.00           N  
ATOM    405  NH2 ARG A  24      -9.024  24.055   7.424  1.00  0.00           N  
ATOM    406  H   ARG A  24     -14.177  22.596   2.721  1.00  0.00           H  
ATOM    407  HA  ARG A  24     -15.509  25.035   3.650  1.00  0.00           H  
ATOM    408  HB2 ARG A  24     -15.153  23.681   5.511  1.00  0.00           H  
ATOM    409  HB3 ARG A  24     -13.755  22.910   4.814  1.00  0.00           H  
ATOM    410  HG2 ARG A  24     -13.558  25.781   5.554  1.00  0.00           H  
ATOM    411  HG3 ARG A  24     -13.504  24.580   6.821  1.00  0.00           H  
ATOM    412  HD2 ARG A  24     -11.795  23.643   4.760  1.00  0.00           H  
ATOM    413  HD3 ARG A  24     -11.404  25.339   5.008  1.00  0.00           H  
ATOM    414  HE  ARG A  24     -11.503  23.414   7.296  1.00  0.00           H  
ATOM    415 HH11 ARG A  24     -10.843  26.537   6.608  1.00  0.00           H  
ATOM    416 HH12 ARG A  24      -9.199  26.547   7.155  1.00  0.00           H  
ATOM    417 HH21 ARG A  24      -9.083  23.059   7.490  1.00  0.00           H  
ATOM    418 HH22 ARG A  24      -8.176  24.523   7.668  1.00  0.00           H  
ATOM    419  N   GLU A  25     -12.447  24.898   2.557  1.00  0.00           N  
ATOM    420  CA  GLU A  25     -11.348  25.765   2.095  1.00  0.00           C  
ATOM    421  C   GLU A  25     -11.841  26.571   0.914  1.00  0.00           C  
ATOM    422  O   GLU A  25     -11.440  27.698   0.710  1.00  0.00           O  
ATOM    423  CB  GLU A  25     -10.170  24.895   1.635  1.00  0.00           C  
ATOM    424  CG  GLU A  25      -9.377  24.421   2.856  1.00  0.00           C  
ATOM    425  CD  GLU A  25      -8.631  25.604   3.470  1.00  0.00           C  
ATOM    426  OE1 GLU A  25      -8.101  26.373   2.689  1.00  0.00           O  
ATOM    427  OE2 GLU A  25      -8.635  25.672   4.689  1.00  0.00           O  
ATOM    428  H   GLU A  25     -12.415  23.930   2.407  1.00  0.00           H  
ATOM    429  HA  GLU A  25     -11.055  26.440   2.899  1.00  0.00           H  
ATOM    430  HB2 GLU A  25     -10.543  24.044   1.090  1.00  0.00           H  
ATOM    431  HB3 GLU A  25      -9.528  25.476   0.988  1.00  0.00           H  
ATOM    432  HG2 GLU A  25     -10.044  24.007   3.585  1.00  0.00           H  
ATOM    433  HG3 GLU A  25      -8.665  23.666   2.557  1.00  0.00           H  
ATOM    434  N   TYR A  26     -12.717  25.963   0.142  1.00  0.00           N  
ATOM    435  CA  TYR A  26     -13.257  26.670  -1.030  1.00  0.00           C  
ATOM    436  C   TYR A  26     -14.231  27.725  -0.562  1.00  0.00           C  
ATOM    437  O   TYR A  26     -14.330  28.793  -1.133  1.00  0.00           O  
ATOM    438  CB  TYR A  26     -14.007  25.660  -1.912  1.00  0.00           C  
ATOM    439  CG  TYR A  26     -13.572  25.839  -3.360  1.00  0.00           C  
ATOM    440  CD1 TYR A  26     -13.698  27.064  -3.977  1.00  0.00           C  
ATOM    441  CD2 TYR A  26     -13.049  24.779  -4.072  1.00  0.00           C  
ATOM    442  CE1 TYR A  26     -13.308  27.230  -5.288  1.00  0.00           C  
ATOM    443  CE2 TYR A  26     -12.659  24.944  -5.384  1.00  0.00           C  
ATOM    444  CZ  TYR A  26     -12.785  26.171  -6.003  1.00  0.00           C  
ATOM    445  OH  TYR A  26     -12.394  26.338  -7.314  1.00  0.00           O  
ATOM    446  H   TYR A  26     -13.013  25.045   0.349  1.00  0.00           H  
ATOM    447  HA  TYR A  26     -12.442  27.145  -1.576  1.00  0.00           H  
ATOM    448  HB2 TYR A  26     -13.777  24.659  -1.595  1.00  0.00           H  
ATOM    449  HB3 TYR A  26     -15.071  25.822  -1.835  1.00  0.00           H  
ATOM    450  HD1 TYR A  26     -14.103  27.900  -3.429  1.00  0.00           H  
ATOM    451  HD2 TYR A  26     -12.944  23.813  -3.598  1.00  0.00           H  
ATOM    452  HE1 TYR A  26     -13.413  28.196  -5.761  1.00  0.00           H  
ATOM    453  HE2 TYR A  26     -12.252  24.108  -5.929  1.00  0.00           H  
ATOM    454  HH  TYR A  26     -12.019  27.217  -7.403  1.00  0.00           H  
ATOM    455  N   ALA A  27     -14.941  27.397   0.483  1.00  0.00           N  
ATOM    456  CA  ALA A  27     -15.921  28.352   1.024  1.00  0.00           C  
ATOM    457  C   ALA A  27     -15.206  29.501   1.712  1.00  0.00           C  
ATOM    458  O   ALA A  27     -15.693  30.614   1.737  1.00  0.00           O  
ATOM    459  CB  ALA A  27     -16.794  27.622   2.055  1.00  0.00           C  
ATOM    460  H   ALA A  27     -14.825  26.518   0.900  1.00  0.00           H  
ATOM    461  HA  ALA A  27     -16.523  28.741   0.208  1.00  0.00           H  
ATOM    462  HB1 ALA A  27     -17.437  28.331   2.555  1.00  0.00           H  
ATOM    463  HB2 ALA A  27     -16.164  27.135   2.786  1.00  0.00           H  
ATOM    464  HB3 ALA A  27     -17.400  26.880   1.558  1.00  0.00           H  
ATOM    465  N   THR A  28     -14.054  29.211   2.260  1.00  0.00           N  
ATOM    466  CA  THR A  28     -13.298  30.273   2.945  1.00  0.00           C  
ATOM    467  C   THR A  28     -13.140  31.440   2.011  1.00  0.00           C  
ATOM    468  O   THR A  28     -13.217  32.583   2.414  1.00  0.00           O  
ATOM    469  CB  THR A  28     -11.911  29.734   3.311  1.00  0.00           C  
ATOM    470  OG1 THR A  28     -12.136  28.771   4.320  1.00  0.00           O  
ATOM    471  CG2 THR A  28     -11.063  30.820   3.993  1.00  0.00           C  
ATOM    472  H   THR A  28     -13.693  28.311   2.199  1.00  0.00           H  
ATOM    473  HA  THR A  28     -13.845  30.592   3.831  1.00  0.00           H  
ATOM    474  HB  THR A  28     -11.412  29.287   2.455  1.00  0.00           H  
ATOM    475  HG1 THR A  28     -11.328  28.263   4.430  1.00  0.00           H  
ATOM    476 HG21 THR A  28     -10.605  31.449   3.245  1.00  0.00           H  
ATOM    477 HG22 THR A  28     -10.291  30.358   4.592  1.00  0.00           H  
ATOM    478 HG23 THR A  28     -11.691  31.426   4.630  1.00  0.00           H  
ATOM    479  N   ASN A  29     -12.916  31.131   0.765  1.00  0.00           N  
ATOM    480  CA  ASN A  29     -12.750  32.216  -0.222  1.00  0.00           C  
ATOM    481  C   ASN A  29     -12.962  31.706  -1.642  1.00  0.00           C  
ATOM    482  O   ASN A  29     -14.060  31.739  -2.161  1.00  0.00           O  
ATOM    483  CB  ASN A  29     -11.321  32.770  -0.101  1.00  0.00           C  
ATOM    484  CG  ASN A  29     -11.081  33.792  -1.214  1.00  0.00           C  
ATOM    485  OD1 ASN A  29     -10.434  33.509  -2.203  1.00  0.00           O  
ATOM    486  ND2 ASN A  29     -11.582  34.991  -1.092  1.00  0.00           N  
ATOM    487  H   ASN A  29     -12.849  30.178   0.488  1.00  0.00           H  
ATOM    488  HA  ASN A  29     -13.481  32.987  -0.010  1.00  0.00           H  
ATOM    489  HB2 ASN A  29     -11.195  33.249   0.858  1.00  0.00           H  
ATOM    490  HB3 ASN A  29     -10.607  31.964  -0.195  1.00  0.00           H  
ATOM    491 HD21 ASN A  29     -12.104  35.225  -0.296  1.00  0.00           H  
ATOM    492 HD22 ASN A  29     -11.437  35.658  -1.796  1.00  0.00           H  
ATOM    493  N   LYS A  30     -11.906  31.243  -2.239  1.00  0.00           N  
ATOM    494  CA  LYS A  30     -12.006  30.723  -3.624  1.00  0.00           C  
ATOM    495  C   LYS A  30     -10.903  29.718  -3.846  1.00  0.00           C  
ATOM    496  O   LYS A  30     -11.131  28.620  -4.315  1.00  0.00           O  
ATOM    497  CB  LYS A  30     -11.827  31.895  -4.602  1.00  0.00           C  
ATOM    498  CG  LYS A  30     -12.477  31.536  -5.941  1.00  0.00           C  
ATOM    499  CD  LYS A  30     -12.299  32.703  -6.914  1.00  0.00           C  
ATOM    500  CE  LYS A  30     -13.150  32.450  -8.160  1.00  0.00           C  
ATOM    501  NZ  LYS A  30     -13.408  33.727  -8.885  1.00  0.00           N  
ATOM    502  H   LYS A  30     -11.041  31.223  -1.766  1.00  0.00           H  
ATOM    503  HA  LYS A  30     -12.972  30.236  -3.759  1.00  0.00           H  
ATOM    504  HB2 LYS A  30     -12.295  32.779  -4.198  1.00  0.00           H  
ATOM    505  HB3 LYS A  30     -10.775  32.088  -4.750  1.00  0.00           H  
ATOM    506  HG2 LYS A  30     -12.008  30.651  -6.346  1.00  0.00           H  
ATOM    507  HG3 LYS A  30     -13.529  31.343  -5.792  1.00  0.00           H  
ATOM    508  HD2 LYS A  30     -12.616  33.622  -6.439  1.00  0.00           H  
ATOM    509  HD3 LYS A  30     -11.260  32.788  -7.193  1.00  0.00           H  
ATOM    510  HE2 LYS A  30     -12.632  31.768  -8.819  1.00  0.00           H  
ATOM    511  HE3 LYS A  30     -14.093  32.012  -7.871  1.00  0.00           H  
ATOM    512  HZ1 LYS A  30     -14.044  34.324  -8.319  1.00  0.00           H  
ATOM    513  HZ2 LYS A  30     -13.853  33.521  -9.803  1.00  0.00           H  
ATOM    514  HZ3 LYS A  30     -12.509  34.226  -9.039  1.00  0.00           H  
ATOM    515  N   PHE A  31      -9.717  30.121  -3.505  1.00  0.00           N  
ATOM    516  CA  PHE A  31      -8.567  29.232  -3.670  1.00  0.00           C  
ATOM    517  C   PHE A  31      -7.534  29.563  -2.622  1.00  0.00           C  
ATOM    518  O   PHE A  31      -7.510  30.665  -2.109  1.00  0.00           O  
ATOM    519  CB  PHE A  31      -7.960  29.392  -5.069  1.00  0.00           C  
ATOM    520  CG  PHE A  31      -7.576  27.999  -5.555  1.00  0.00           C  
ATOM    521  CD1 PHE A  31      -6.528  27.321  -4.958  1.00  0.00           C  
ATOM    522  CD2 PHE A  31      -8.331  27.353  -6.513  1.00  0.00           C  
ATOM    523  CE1 PHE A  31      -6.252  26.020  -5.301  1.00  0.00           C  
ATOM    524  CE2 PHE A  31      -8.047  26.049  -6.857  1.00  0.00           C  
ATOM    525  CZ  PHE A  31      -7.009  25.384  -6.243  1.00  0.00           C  
ATOM    526  H   PHE A  31      -9.592  31.017  -3.126  1.00  0.00           H  
ATOM    527  HA  PHE A  31      -8.901  28.202  -3.511  1.00  0.00           H  
ATOM    528  HB2 PHE A  31      -8.686  29.826  -5.742  1.00  0.00           H  
ATOM    529  HB3 PHE A  31      -7.082  30.019  -5.025  1.00  0.00           H  
ATOM    530  HD1 PHE A  31      -5.913  27.822  -4.238  1.00  0.00           H  
ATOM    531  HD2 PHE A  31      -9.150  27.868  -6.989  1.00  0.00           H  
ATOM    532  HE1 PHE A  31      -5.437  25.500  -4.823  1.00  0.00           H  
ATOM    533  HE2 PHE A  31      -8.622  25.560  -7.625  1.00  0.00           H  
ATOM    534  HZ  PHE A  31      -6.821  24.350  -6.468  1.00  0.00           H  
ATOM    535  N   ILE A  32      -6.696  28.612  -2.323  1.00  0.00           N  
ATOM    536  CA  ILE A  32      -5.654  28.846  -1.301  1.00  0.00           C  
ATOM    537  C   ILE A  32      -4.252  28.922  -1.909  1.00  0.00           C  
ATOM    538  O   ILE A  32      -4.013  28.466  -3.009  1.00  0.00           O  
ATOM    539  CB  ILE A  32      -5.734  27.694  -0.296  1.00  0.00           C  
ATOM    540  CG1 ILE A  32      -6.739  26.648  -0.780  1.00  0.00           C  
ATOM    541  CG2 ILE A  32      -6.250  28.262   1.037  1.00  0.00           C  
ATOM    542  CD1 ILE A  32      -6.196  25.973  -2.042  1.00  0.00           C  
ATOM    543  H   ILE A  32      -6.753  27.745  -2.776  1.00  0.00           H  
ATOM    544  HA  ILE A  32      -5.858  29.792  -0.802  1.00  0.00           H  
ATOM    545  HB  ILE A  32      -4.755  27.236  -0.181  1.00  0.00           H  
ATOM    546 HG12 ILE A  32      -6.888  25.908  -0.010  1.00  0.00           H  
ATOM    547 HG13 ILE A  32      -7.687  27.125  -0.999  1.00  0.00           H  
ATOM    548 HG21 ILE A  32      -6.355  27.466   1.756  1.00  0.00           H  
ATOM    549 HG22 ILE A  32      -7.210  28.732   0.884  1.00  0.00           H  
ATOM    550 HG23 ILE A  32      -5.555  28.994   1.413  1.00  0.00           H  
ATOM    551 HD11 ILE A  32      -5.751  25.023  -1.787  1.00  0.00           H  
ATOM    552 HD12 ILE A  32      -5.451  26.603  -2.495  1.00  0.00           H  
ATOM    553 HD13 ILE A  32      -6.998  25.811  -2.744  1.00  0.00           H  
ATOM    554  N   THR A  33      -3.357  29.508  -1.162  1.00  0.00           N  
ATOM    555  CA  THR A  33      -1.949  29.654  -1.635  1.00  0.00           C  
ATOM    556  C   THR A  33      -1.234  28.307  -1.747  1.00  0.00           C  
ATOM    557  O   THR A  33      -1.648  27.328  -1.165  1.00  0.00           O  
ATOM    558  CB  THR A  33      -1.202  30.519  -0.617  1.00  0.00           C  
ATOM    559  OG1 THR A  33      -2.084  31.582  -0.310  1.00  0.00           O  
ATOM    560  CG2 THR A  33       0.013  31.200  -1.264  1.00  0.00           C  
ATOM    561  H   THR A  33      -3.611  29.843  -0.282  1.00  0.00           H  
ATOM    562  HA  THR A  33      -1.957  30.135  -2.610  1.00  0.00           H  
ATOM    563  HB  THR A  33      -0.945  29.958   0.278  1.00  0.00           H  
ATOM    564  HG1 THR A  33      -1.583  32.261   0.148  1.00  0.00           H  
ATOM    565 HG21 THR A  33       0.133  30.845  -2.276  1.00  0.00           H  
ATOM    566 HG22 THR A  33       0.903  30.970  -0.697  1.00  0.00           H  
ATOM    567 HG23 THR A  33      -0.133  32.270  -1.277  1.00  0.00           H  
ATOM    568  N   LYS A  34      -0.161  28.294  -2.507  1.00  0.00           N  
ATOM    569  CA  LYS A  34       0.607  27.032  -2.682  1.00  0.00           C  
ATOM    570  C   LYS A  34       0.920  26.393  -1.335  1.00  0.00           C  
ATOM    571  O   LYS A  34       0.987  25.184  -1.218  1.00  0.00           O  
ATOM    572  CB  LYS A  34       1.923  27.363  -3.400  1.00  0.00           C  
ATOM    573  CG  LYS A  34       1.644  27.535  -4.898  1.00  0.00           C  
ATOM    574  CD  LYS A  34       0.835  28.828  -5.118  1.00  0.00           C  
ATOM    575  CE  LYS A  34      -0.678  28.518  -5.115  1.00  0.00           C  
ATOM    576  NZ  LYS A  34      -1.268  28.802  -6.453  1.00  0.00           N  
ATOM    577  H   LYS A  34       0.132  29.114  -2.957  1.00  0.00           H  
ATOM    578  HA  LYS A  34       0.017  26.336  -3.266  1.00  0.00           H  
ATOM    579  HB2 LYS A  34       2.336  28.278  -3.000  1.00  0.00           H  
ATOM    580  HB3 LYS A  34       2.630  26.560  -3.252  1.00  0.00           H  
ATOM    581  HG2 LYS A  34       2.580  27.602  -5.433  1.00  0.00           H  
ATOM    582  HG3 LYS A  34       1.092  26.684  -5.266  1.00  0.00           H  
ATOM    583  HD2 LYS A  34       1.059  29.531  -4.329  1.00  0.00           H  
ATOM    584  HD3 LYS A  34       1.109  29.266  -6.066  1.00  0.00           H  
ATOM    585  HE2 LYS A  34      -0.846  27.484  -4.872  1.00  0.00           H  
ATOM    586  HE3 LYS A  34      -1.170  29.134  -4.378  1.00  0.00           H  
ATOM    587  HZ1 LYS A  34      -0.659  29.470  -6.966  1.00  0.00           H  
ATOM    588  HZ2 LYS A  34      -2.214  29.218  -6.334  1.00  0.00           H  
ATOM    589  HZ3 LYS A  34      -1.344  27.916  -6.993  1.00  0.00           H  
ATOM    590  N   ASP A  35       1.120  27.208  -0.344  1.00  0.00           N  
ATOM    591  CA  ASP A  35       1.423  26.650   0.986  1.00  0.00           C  
ATOM    592  C   ASP A  35       0.138  26.175   1.637  1.00  0.00           C  
ATOM    593  O   ASP A  35       0.121  25.211   2.380  1.00  0.00           O  
ATOM    594  CB  ASP A  35       2.040  27.756   1.856  1.00  0.00           C  
ATOM    595  CG  ASP A  35       2.677  27.127   3.097  1.00  0.00           C  
ATOM    596  OD1 ASP A  35       3.663  26.433   2.907  1.00  0.00           O  
ATOM    597  OD2 ASP A  35       2.141  27.375   4.165  1.00  0.00           O  
ATOM    598  H   ASP A  35       1.072  28.176  -0.478  1.00  0.00           H  
ATOM    599  HA  ASP A  35       2.106  25.806   0.877  1.00  0.00           H  
ATOM    600  HB2 ASP A  35       2.797  28.284   1.295  1.00  0.00           H  
ATOM    601  HB3 ASP A  35       1.272  28.451   2.162  1.00  0.00           H  
ATOM    602  N   LYS A  36      -0.930  26.860   1.325  1.00  0.00           N  
ATOM    603  CA  LYS A  36      -2.235  26.485   1.901  1.00  0.00           C  
ATOM    604  C   LYS A  36      -2.844  25.306   1.154  1.00  0.00           C  
ATOM    605  O   LYS A  36      -3.447  24.441   1.753  1.00  0.00           O  
ATOM    606  CB  LYS A  36      -3.165  27.691   1.801  1.00  0.00           C  
ATOM    607  CG  LYS A  36      -2.786  28.693   2.894  1.00  0.00           C  
ATOM    608  CD  LYS A  36      -3.383  30.062   2.560  1.00  0.00           C  
ATOM    609  CE  LYS A  36      -2.560  31.143   3.255  1.00  0.00           C  
ATOM    610  NZ  LYS A  36      -2.392  30.818   4.698  1.00  0.00           N  
ATOM    611  H   LYS A  36      -0.865  27.619   0.709  1.00  0.00           H  
ATOM    612  HA  LYS A  36      -2.091  26.200   2.936  1.00  0.00           H  
ATOM    613  HB2 LYS A  36      -3.061  28.152   0.831  1.00  0.00           H  
ATOM    614  HB3 LYS A  36      -4.181  27.372   1.937  1.00  0.00           H  
ATOM    615  HG2 LYS A  36      -3.170  28.353   3.845  1.00  0.00           H  
ATOM    616  HG3 LYS A  36      -1.711  28.772   2.957  1.00  0.00           H  
ATOM    617  HD2 LYS A  36      -3.363  30.219   1.493  1.00  0.00           H  
ATOM    618  HD3 LYS A  36      -4.404  30.106   2.906  1.00  0.00           H  
ATOM    619  HE2 LYS A  36      -1.586  31.210   2.793  1.00  0.00           H  
ATOM    620  HE3 LYS A  36      -3.062  32.096   3.163  1.00  0.00           H  
ATOM    621  HZ1 LYS A  36      -1.459  30.386   4.849  1.00  0.00           H  
ATOM    622  HZ2 LYS A  36      -3.136  30.153   4.992  1.00  0.00           H  
ATOM    623  HZ3 LYS A  36      -2.467  31.690   5.260  1.00  0.00           H  
ATOM    624  N   ARG A  37      -2.693  25.282  -0.141  1.00  0.00           N  
ATOM    625  CA  ARG A  37      -3.271  24.149  -0.886  1.00  0.00           C  
ATOM    626  C   ARG A  37      -2.454  22.919  -0.574  1.00  0.00           C  
ATOM    627  O   ARG A  37      -2.948  21.802  -0.578  1.00  0.00           O  
ATOM    628  CB  ARG A  37      -3.209  24.443  -2.396  1.00  0.00           C  
ATOM    629  CG  ARG A  37      -1.754  24.472  -2.849  1.00  0.00           C  
ATOM    630  CD  ARG A  37      -1.265  23.043  -3.123  1.00  0.00           C  
ATOM    631  NE  ARG A  37      -0.884  22.934  -4.559  1.00  0.00           N  
ATOM    632  CZ  ARG A  37       0.135  23.616  -5.007  1.00  0.00           C  
ATOM    633  NH1 ARG A  37       1.290  23.493  -4.411  1.00  0.00           N  
ATOM    634  NH2 ARG A  37      -0.036  24.398  -6.038  1.00  0.00           N  
ATOM    635  H   ARG A  37      -2.205  25.990  -0.602  1.00  0.00           H  
ATOM    636  HA  ARG A  37      -4.290  23.993  -0.554  1.00  0.00           H  
ATOM    637  HB2 ARG A  37      -3.748  23.681  -2.938  1.00  0.00           H  
ATOM    638  HB3 ARG A  37      -3.661  25.399  -2.593  1.00  0.00           H  
ATOM    639  HG2 ARG A  37      -1.671  25.059  -3.750  1.00  0.00           H  
ATOM    640  HG3 ARG A  37      -1.152  24.918  -2.081  1.00  0.00           H  
ATOM    641  HD2 ARG A  37      -0.404  22.826  -2.507  1.00  0.00           H  
ATOM    642  HD3 ARG A  37      -2.048  22.333  -2.906  1.00  0.00           H  
ATOM    643  HE  ARG A  37      -1.394  22.356  -5.162  1.00  0.00           H  
ATOM    644 HH11 ARG A  37       1.384  22.882  -3.624  1.00  0.00           H  
ATOM    645 HH12 ARG A  37       2.081  24.007  -4.742  1.00  0.00           H  
ATOM    646 HH21 ARG A  37      -0.935  24.466  -6.470  1.00  0.00           H  
ATOM    647 HH22 ARG A  37       0.733  24.928  -6.397  1.00  0.00           H  
ATOM    648  N   ARG A  38      -1.202  23.155  -0.298  1.00  0.00           N  
ATOM    649  CA  ARG A  38      -0.306  22.046   0.026  1.00  0.00           C  
ATOM    650  C   ARG A  38      -0.605  21.568   1.426  1.00  0.00           C  
ATOM    651  O   ARG A  38      -0.385  20.420   1.757  1.00  0.00           O  
ATOM    652  CB  ARG A  38       1.145  22.542  -0.028  1.00  0.00           C  
ATOM    653  CG  ARG A  38       2.041  21.527   0.685  1.00  0.00           C  
ATOM    654  CD  ARG A  38       3.506  21.862   0.403  1.00  0.00           C  
ATOM    655  NE  ARG A  38       4.269  20.591   0.242  1.00  0.00           N  
ATOM    656  CZ  ARG A  38       5.312  20.366   0.995  1.00  0.00           C  
ATOM    657  NH1 ARG A  38       6.176  21.325   1.185  1.00  0.00           N  
ATOM    658  NH2 ARG A  38       5.457  19.185   1.533  1.00  0.00           N  
ATOM    659  H   ARG A  38      -0.869  24.060  -0.306  1.00  0.00           H  
ATOM    660  HA  ARG A  38      -0.472  21.237  -0.674  1.00  0.00           H  
ATOM    661  HB2 ARG A  38       1.456  22.644  -1.056  1.00  0.00           H  
ATOM    662  HB3 ARG A  38       1.221  23.502   0.463  1.00  0.00           H  
ATOM    663  HG2 ARG A  38       1.859  21.564   1.748  1.00  0.00           H  
ATOM    664  HG3 ARG A  38       1.821  20.533   0.322  1.00  0.00           H  
ATOM    665  HD2 ARG A  38       3.582  22.443  -0.505  1.00  0.00           H  
ATOM    666  HD3 ARG A  38       3.919  22.428   1.226  1.00  0.00           H  
ATOM    667  HE  ARG A  38       3.988  19.928  -0.423  1.00  0.00           H  
ATOM    668 HH11 ARG A  38       6.035  22.217   0.754  1.00  0.00           H  
ATOM    669 HH12 ARG A  38       6.978  21.170   1.761  1.00  0.00           H  
ATOM    670 HH21 ARG A  38       4.776  18.472   1.366  1.00  0.00           H  
ATOM    671 HH22 ARG A  38       6.253  18.992   2.109  1.00  0.00           H  
ATOM    672  N   ARG A  39      -1.111  22.469   2.239  1.00  0.00           N  
ATOM    673  CA  ARG A  39      -1.431  22.079   3.616  1.00  0.00           C  
ATOM    674  C   ARG A  39      -2.485  21.029   3.534  1.00  0.00           C  
ATOM    675  O   ARG A  39      -2.439  20.029   4.223  1.00  0.00           O  
ATOM    676  CB  ARG A  39      -1.982  23.300   4.374  1.00  0.00           C  
ATOM    677  CG  ARG A  39      -0.933  23.802   5.362  1.00  0.00           C  
ATOM    678  CD  ARG A  39      -1.074  25.318   5.506  1.00  0.00           C  
ATOM    679  NE  ARG A  39      -0.418  25.747   6.770  1.00  0.00           N  
ATOM    680  CZ  ARG A  39       0.878  25.855   6.811  1.00  0.00           C  
ATOM    681  NH1 ARG A  39       1.568  25.588   5.735  1.00  0.00           N  
ATOM    682  NH2 ARG A  39       1.443  26.231   7.924  1.00  0.00           N  
ATOM    683  H   ARG A  39      -1.301  23.374   1.924  1.00  0.00           H  
ATOM    684  HA  ARG A  39      -0.544  21.670   4.099  1.00  0.00           H  
ATOM    685  HB2 ARG A  39      -2.216  24.083   3.678  1.00  0.00           H  
ATOM    686  HB3 ARG A  39      -2.879  23.023   4.908  1.00  0.00           H  
ATOM    687  HG2 ARG A  39      -1.081  23.330   6.322  1.00  0.00           H  
ATOM    688  HG3 ARG A  39       0.055  23.565   4.998  1.00  0.00           H  
ATOM    689  HD2 ARG A  39      -0.599  25.811   4.671  1.00  0.00           H  
ATOM    690  HD3 ARG A  39      -2.120  25.590   5.535  1.00  0.00           H  
ATOM    691  HE  ARG A  39      -0.957  25.947   7.563  1.00  0.00           H  
ATOM    692 HH11 ARG A  39       1.099  25.305   4.898  1.00  0.00           H  
ATOM    693 HH12 ARG A  39       2.564  25.663   5.748  1.00  0.00           H  
ATOM    694 HH21 ARG A  39       0.880  26.430   8.727  1.00  0.00           H  
ATOM    695 HH22 ARG A  39       2.437  26.320   7.977  1.00  0.00           H  
ATOM    696  N   ILE A  40      -3.435  21.274   2.673  1.00  0.00           N  
ATOM    697  CA  ILE A  40      -4.509  20.306   2.511  1.00  0.00           C  
ATOM    698  C   ILE A  40      -3.881  18.977   2.151  1.00  0.00           C  
ATOM    699  O   ILE A  40      -3.840  18.080   2.954  1.00  0.00           O  
ATOM    700  CB  ILE A  40      -5.398  20.757   1.361  1.00  0.00           C  
ATOM    701  CG1 ILE A  40      -5.937  22.164   1.619  1.00  0.00           C  
ATOM    702  CG2 ILE A  40      -6.574  19.798   1.272  1.00  0.00           C  
ATOM    703  CD1 ILE A  40      -6.595  22.705   0.336  1.00  0.00           C  
ATOM    704  H   ILE A  40      -3.425  22.103   2.143  1.00  0.00           H  
ATOM    705  HA  ILE A  40      -5.067  20.212   3.443  1.00  0.00           H  
ATOM    706  HB  ILE A  40      -4.818  20.748   0.442  1.00  0.00           H  
ATOM    707 HG12 ILE A  40      -6.668  22.133   2.415  1.00  0.00           H  
ATOM    708 HG13 ILE A  40      -5.130  22.812   1.912  1.00  0.00           H  
ATOM    709 HG21 ILE A  40      -7.223  19.946   2.120  1.00  0.00           H  
ATOM    710 HG22 ILE A  40      -6.209  18.783   1.271  1.00  0.00           H  
ATOM    711 HG23 ILE A  40      -7.125  19.980   0.367  1.00  0.00           H  
ATOM    712 HD11 ILE A  40      -7.503  22.156   0.129  1.00  0.00           H  
ATOM    713 HD12 ILE A  40      -5.922  22.598  -0.495  1.00  0.00           H  
ATOM    714 HD13 ILE A  40      -6.836  23.751   0.460  1.00  0.00           H  
ATOM    715  N   SER A  41      -3.382  18.885   0.931  1.00  0.00           N  
ATOM    716  CA  SER A  41      -2.738  17.609   0.499  1.00  0.00           C  
ATOM    717  C   SER A  41      -1.868  17.030   1.618  1.00  0.00           C  
ATOM    718  O   SER A  41      -1.782  15.831   1.784  1.00  0.00           O  
ATOM    719  CB  SER A  41      -1.814  17.922  -0.683  1.00  0.00           C  
ATOM    720  OG  SER A  41      -1.600  19.318  -0.591  1.00  0.00           O  
ATOM    721  H   SER A  41      -3.475  19.645   0.286  1.00  0.00           H  
ATOM    722  HA  SER A  41      -3.507  16.885   0.215  1.00  0.00           H  
ATOM    723  HB2 SER A  41      -0.876  17.394  -0.588  1.00  0.00           H  
ATOM    724  HB3 SER A  41      -2.281  17.682  -1.606  1.00  0.00           H  
ATOM    725  HG  SER A  41      -1.325  19.634  -1.455  1.00  0.00           H  
ATOM    726  N   ALA A  42      -1.237  17.905   2.364  1.00  0.00           N  
ATOM    727  CA  ALA A  42      -0.367  17.432   3.474  1.00  0.00           C  
ATOM    728  C   ALA A  42      -1.201  16.947   4.639  1.00  0.00           C  
ATOM    729  O   ALA A  42      -0.797  16.067   5.373  1.00  0.00           O  
ATOM    730  CB  ALA A  42       0.503  18.608   3.942  1.00  0.00           C  
ATOM    731  H   ALA A  42      -1.351  18.862   2.202  1.00  0.00           H  
ATOM    732  HA  ALA A  42       0.253  16.611   3.114  1.00  0.00           H  
ATOM    733  HB1 ALA A  42       1.224  18.855   3.176  1.00  0.00           H  
ATOM    734  HB2 ALA A  42       1.027  18.335   4.847  1.00  0.00           H  
ATOM    735  HB3 ALA A  42      -0.119  19.468   4.137  1.00  0.00           H  
ATOM    736  N   THR A  43      -2.351  17.527   4.789  1.00  0.00           N  
ATOM    737  CA  THR A  43      -3.229  17.115   5.900  1.00  0.00           C  
ATOM    738  C   THR A  43      -4.123  16.005   5.416  1.00  0.00           C  
ATOM    739  O   THR A  43      -4.552  15.155   6.170  1.00  0.00           O  
ATOM    740  CB  THR A  43      -4.090  18.318   6.299  1.00  0.00           C  
ATOM    741  OG1 THR A  43      -3.447  18.881   7.422  1.00  0.00           O  
ATOM    742  CG2 THR A  43      -5.457  17.864   6.823  1.00  0.00           C  
ATOM    743  H   THR A  43      -2.649  18.213   4.154  1.00  0.00           H  
ATOM    744  HA  THR A  43      -2.624  16.762   6.734  1.00  0.00           H  
ATOM    745  HB  THR A  43      -4.167  19.043   5.493  1.00  0.00           H  
ATOM    746  HG1 THR A  43      -2.777  18.263   7.721  1.00  0.00           H  
ATOM    747 HG21 THR A  43      -5.911  18.658   7.394  1.00  0.00           H  
ATOM    748 HG22 THR A  43      -5.334  16.996   7.453  1.00  0.00           H  
ATOM    749 HG23 THR A  43      -6.099  17.611   5.991  1.00  0.00           H  
ATOM    750  N   THR A  44      -4.381  16.045   4.151  1.00  0.00           N  
ATOM    751  CA  THR A  44      -5.234  15.034   3.534  1.00  0.00           C  
ATOM    752  C   THR A  44      -4.377  13.896   2.991  1.00  0.00           C  
ATOM    753  O   THR A  44      -4.873  12.844   2.646  1.00  0.00           O  
ATOM    754  CB  THR A  44      -5.957  15.720   2.392  1.00  0.00           C  
ATOM    755  OG1 THR A  44      -4.947  16.358   1.677  1.00  0.00           O  
ATOM    756  CG2 THR A  44      -6.827  16.867   2.914  1.00  0.00           C  
ATOM    757  H   THR A  44      -4.005  16.762   3.599  1.00  0.00           H  
ATOM    758  HA  THR A  44      -5.933  14.651   4.272  1.00  0.00           H  
ATOM    759  HB  THR A  44      -6.489  15.031   1.768  1.00  0.00           H  
ATOM    760  HG1 THR A  44      -5.337  17.096   1.205  1.00  0.00           H  
ATOM    761 HG21 THR A  44      -7.421  16.524   3.745  1.00  0.00           H  
ATOM    762 HG22 THR A  44      -7.478  17.219   2.129  1.00  0.00           H  
ATOM    763 HG23 THR A  44      -6.193  17.680   3.242  1.00  0.00           H  
ATOM    764  N   ASN A  45      -3.091  14.150   2.918  1.00  0.00           N  
ATOM    765  CA  ASN A  45      -2.145  13.120   2.407  1.00  0.00           C  
ATOM    766  C   ASN A  45      -2.270  12.897   0.885  1.00  0.00           C  
ATOM    767  O   ASN A  45      -2.628  11.822   0.445  1.00  0.00           O  
ATOM    768  CB  ASN A  45      -2.432  11.794   3.146  1.00  0.00           C  
ATOM    769  CG  ASN A  45      -1.145  10.962   3.224  1.00  0.00           C  
ATOM    770  OD1 ASN A  45      -1.096   9.832   2.782  1.00  0.00           O  
ATOM    771  ND2 ASN A  45      -0.083  11.483   3.780  1.00  0.00           N  
ATOM    772  H   ASN A  45      -2.752  15.025   3.201  1.00  0.00           H  
ATOM    773  HA  ASN A  45      -1.129  13.456   2.620  1.00  0.00           H  
ATOM    774  HB2 ASN A  45      -2.781  12.003   4.147  1.00  0.00           H  
ATOM    775  HB3 ASN A  45      -3.186  11.229   2.621  1.00  0.00           H  
ATOM    776 HD21 ASN A  45      -0.117  12.394   4.142  1.00  0.00           H  
ATOM    777 HD22 ASN A  45       0.746  10.963   3.836  1.00  0.00           H  
ATOM    778  N   LEU A  46      -1.964  13.927   0.109  1.00  0.00           N  
ATOM    779  CA  LEU A  46      -2.055  13.784  -1.386  1.00  0.00           C  
ATOM    780  C   LEU A  46      -0.743  14.233  -2.037  1.00  0.00           C  
ATOM    781  O   LEU A  46       0.316  13.745  -1.695  1.00  0.00           O  
ATOM    782  CB  LEU A  46      -3.187  14.672  -1.936  1.00  0.00           C  
ATOM    783  CG  LEU A  46      -4.382  14.686  -0.983  1.00  0.00           C  
ATOM    784  CD1 LEU A  46      -5.279  15.875  -1.337  1.00  0.00           C  
ATOM    785  CD2 LEU A  46      -5.186  13.403  -1.164  1.00  0.00           C  
ATOM    786  H   LEU A  46      -1.682  14.784   0.509  1.00  0.00           H  
ATOM    787  HA  LEU A  46      -2.226  12.737  -1.637  1.00  0.00           H  
ATOM    788  HB2 LEU A  46      -2.822  15.666  -2.064  1.00  0.00           H  
ATOM    789  HB3 LEU A  46      -3.503  14.289  -2.895  1.00  0.00           H  
ATOM    790  HG  LEU A  46      -4.045  14.770   0.037  1.00  0.00           H  
ATOM    791 HD11 LEU A  46      -5.666  16.320  -0.437  1.00  0.00           H  
ATOM    792 HD12 LEU A  46      -6.099  15.538  -1.951  1.00  0.00           H  
ATOM    793 HD13 LEU A  46      -4.717  16.608  -1.877  1.00  0.00           H  
ATOM    794 HD21 LEU A  46      -5.487  13.305  -2.197  1.00  0.00           H  
ATOM    795 HD22 LEU A  46      -6.067  13.439  -0.541  1.00  0.00           H  
ATOM    796 HD23 LEU A  46      -4.588  12.552  -0.884  1.00  0.00           H  
ATOM    797  N   SER A  47      -0.835  15.161  -2.969  1.00  0.00           N  
ATOM    798  CA  SER A  47       0.399  15.643  -3.641  1.00  0.00           C  
ATOM    799  C   SER A  47       0.214  17.061  -4.199  1.00  0.00           C  
ATOM    800  O   SER A  47       0.817  17.411  -5.189  1.00  0.00           O  
ATOM    801  CB  SER A  47       0.717  14.692  -4.808  1.00  0.00           C  
ATOM    802  OG  SER A  47       2.116  14.838  -5.002  1.00  0.00           O  
ATOM    803  H   SER A  47      -1.706  15.521  -3.224  1.00  0.00           H  
ATOM    804  HA  SER A  47       1.214  15.652  -2.918  1.00  0.00           H  
ATOM    805  HB2 SER A  47       0.481  13.672  -4.545  1.00  0.00           H  
ATOM    806  HB3 SER A  47       0.183  14.987  -5.699  1.00  0.00           H  
ATOM    807  HG  SER A  47       2.374  14.278  -5.738  1.00  0.00           H  
ATOM    808  N   GLU A  48      -0.622  17.845  -3.540  1.00  0.00           N  
ATOM    809  CA  GLU A  48      -0.875  19.242  -3.998  1.00  0.00           C  
ATOM    810  C   GLU A  48      -1.551  19.214  -5.344  1.00  0.00           C  
ATOM    811  O   GLU A  48      -2.681  19.637  -5.487  1.00  0.00           O  
ATOM    812  CB  GLU A  48       0.465  19.995  -4.100  1.00  0.00           C  
ATOM    813  CG  GLU A  48       1.321  19.661  -2.869  1.00  0.00           C  
ATOM    814  CD  GLU A  48       2.742  20.189  -3.079  1.00  0.00           C  
ATOM    815  OE1 GLU A  48       2.840  21.309  -3.549  1.00  0.00           O  
ATOM    816  OE2 GLU A  48       3.650  19.439  -2.756  1.00  0.00           O  
ATOM    817  H   GLU A  48      -1.092  17.508  -2.781  1.00  0.00           H  
ATOM    818  HA  GLU A  48      -1.540  19.729  -3.282  1.00  0.00           H  
ATOM    819  HB2 GLU A  48       0.984  19.706  -4.998  1.00  0.00           H  
ATOM    820  HB3 GLU A  48       0.278  21.056  -4.129  1.00  0.00           H  
ATOM    821  HG2 GLU A  48       0.894  20.125  -1.993  1.00  0.00           H  
ATOM    822  HG3 GLU A  48       1.357  18.593  -2.723  1.00  0.00           H  
ATOM    823  N   ARG A  49      -0.849  18.719  -6.309  1.00  0.00           N  
ATOM    824  CA  ARG A  49      -1.425  18.644  -7.656  1.00  0.00           C  
ATOM    825  C   ARG A  49      -2.797  18.039  -7.529  1.00  0.00           C  
ATOM    826  O   ARG A  49      -3.701  18.376  -8.256  1.00  0.00           O  
ATOM    827  CB  ARG A  49      -0.507  17.735  -8.517  1.00  0.00           C  
ATOM    828  CG  ARG A  49      -1.284  17.144  -9.704  1.00  0.00           C  
ATOM    829  CD  ARG A  49      -1.670  18.264 -10.667  1.00  0.00           C  
ATOM    830  NE  ARG A  49      -2.363  17.666 -11.845  1.00  0.00           N  
ATOM    831  CZ  ARG A  49      -1.683  16.936 -12.687  1.00  0.00           C  
ATOM    832  NH1 ARG A  49      -1.387  15.709 -12.361  1.00  0.00           N  
ATOM    833  NH2 ARG A  49      -1.328  17.457 -13.829  1.00  0.00           N  
ATOM    834  H   ARG A  49       0.045  18.407  -6.141  1.00  0.00           H  
ATOM    835  HA  ARG A  49      -1.509  19.645  -8.070  1.00  0.00           H  
ATOM    836  HB2 ARG A  49       0.325  18.316  -8.889  1.00  0.00           H  
ATOM    837  HB3 ARG A  49      -0.124  16.932  -7.905  1.00  0.00           H  
ATOM    838  HG2 ARG A  49      -0.659  16.430 -10.220  1.00  0.00           H  
ATOM    839  HG3 ARG A  49      -2.170  16.642  -9.355  1.00  0.00           H  
ATOM    840  HD2 ARG A  49      -2.331  18.960 -10.174  1.00  0.00           H  
ATOM    841  HD3 ARG A  49      -0.784  18.786 -10.999  1.00  0.00           H  
ATOM    842  HE  ARG A  49      -3.320  17.817 -11.985  1.00  0.00           H  
ATOM    843 HH11 ARG A  49      -1.680  15.342 -11.477  1.00  0.00           H  
ATOM    844 HH12 ARG A  49      -0.868  15.135 -12.993  1.00  0.00           H  
ATOM    845 HH21 ARG A  49      -1.575  18.401 -14.048  1.00  0.00           H  
ATOM    846 HH22 ARG A  49      -0.809  16.912 -14.487  1.00  0.00           H  
ATOM    847  N   GLN A  50      -2.912  17.142  -6.586  1.00  0.00           N  
ATOM    848  CA  GLN A  50      -4.195  16.481  -6.354  1.00  0.00           C  
ATOM    849  C   GLN A  50      -5.186  17.507  -5.852  1.00  0.00           C  
ATOM    850  O   GLN A  50      -6.274  17.619  -6.367  1.00  0.00           O  
ATOM    851  CB  GLN A  50      -3.997  15.413  -5.273  1.00  0.00           C  
ATOM    852  CG  GLN A  50      -2.923  14.422  -5.726  1.00  0.00           C  
ATOM    853  CD  GLN A  50      -3.589  13.226  -6.412  1.00  0.00           C  
ATOM    854  OE1 GLN A  50      -3.774  12.180  -5.820  1.00  0.00           O  
ATOM    855  NE2 GLN A  50      -3.962  13.336  -7.657  1.00  0.00           N  
ATOM    856  H   GLN A  50      -2.145  16.909  -6.047  1.00  0.00           H  
ATOM    857  HA  GLN A  50      -4.555  16.045  -7.286  1.00  0.00           H  
ATOM    858  HB2 GLN A  50      -3.685  15.889  -4.356  1.00  0.00           H  
ATOM    859  HB3 GLN A  50      -4.925  14.892  -5.103  1.00  0.00           H  
ATOM    860  HG2 GLN A  50      -2.250  14.902  -6.420  1.00  0.00           H  
ATOM    861  HG3 GLN A  50      -2.362  14.075  -4.869  1.00  0.00           H  
ATOM    862 HE21 GLN A  50      -3.815  14.177  -8.139  1.00  0.00           H  
ATOM    863 HE22 GLN A  50      -4.388  12.580  -8.110  1.00  0.00           H  
ATOM    864  N   VAL A  51      -4.788  18.253  -4.837  1.00  0.00           N  
ATOM    865  CA  VAL A  51      -5.711  19.276  -4.305  1.00  0.00           C  
ATOM    866  C   VAL A  51      -6.068  20.198  -5.431  1.00  0.00           C  
ATOM    867  O   VAL A  51      -7.215  20.420  -5.729  1.00  0.00           O  
ATOM    868  CB  VAL A  51      -5.021  20.091  -3.206  1.00  0.00           C  
ATOM    869  CG1 VAL A  51      -6.093  20.858  -2.424  1.00  0.00           C  
ATOM    870  CG2 VAL A  51      -4.290  19.148  -2.260  1.00  0.00           C  
ATOM    871  H   VAL A  51      -3.892  18.136  -4.454  1.00  0.00           H  
ATOM    872  HA  VAL A  51      -6.598  18.798  -3.931  1.00  0.00           H  
ATOM    873  HB  VAL A  51      -4.322  20.784  -3.649  1.00  0.00           H  
ATOM    874 HG11 VAL A  51      -7.074  20.567  -2.768  1.00  0.00           H  
ATOM    875 HG12 VAL A  51      -5.964  21.918  -2.573  1.00  0.00           H  
ATOM    876 HG13 VAL A  51      -6.009  20.633  -1.379  1.00  0.00           H  
ATOM    877 HG21 VAL A  51      -3.848  18.353  -2.822  1.00  0.00           H  
ATOM    878 HG22 VAL A  51      -4.986  18.734  -1.544  1.00  0.00           H  
ATOM    879 HG23 VAL A  51      -3.516  19.686  -1.735  1.00  0.00           H  
ATOM    880  N   THR A  52      -5.057  20.712  -6.039  1.00  0.00           N  
ATOM    881  CA  THR A  52      -5.266  21.624  -7.159  1.00  0.00           C  
ATOM    882  C   THR A  52      -6.285  21.014  -8.090  1.00  0.00           C  
ATOM    883  O   THR A  52      -7.196  21.665  -8.570  1.00  0.00           O  
ATOM    884  CB  THR A  52      -3.947  21.695  -7.885  1.00  0.00           C  
ATOM    885  OG1 THR A  52      -3.006  22.097  -6.915  1.00  0.00           O  
ATOM    886  CG2 THR A  52      -3.924  22.803  -8.929  1.00  0.00           C  
ATOM    887  H   THR A  52      -4.151  20.482  -5.760  1.00  0.00           H  
ATOM    888  HA  THR A  52      -5.595  22.592  -6.807  1.00  0.00           H  
ATOM    889  HB  THR A  52      -3.692  20.733  -8.292  1.00  0.00           H  
ATOM    890  HG1 THR A  52      -2.137  22.086  -7.322  1.00  0.00           H  
ATOM    891 HG21 THR A  52      -3.212  22.552  -9.704  1.00  0.00           H  
ATOM    892 HG22 THR A  52      -3.631  23.731  -8.464  1.00  0.00           H  
ATOM    893 HG23 THR A  52      -4.901  22.911  -9.365  1.00  0.00           H  
ATOM    894  N   ILE A  53      -6.095  19.748  -8.314  1.00  0.00           N  
ATOM    895  CA  ILE A  53      -6.995  19.001  -9.194  1.00  0.00           C  
ATOM    896  C   ILE A  53      -8.296  18.756  -8.468  1.00  0.00           C  
ATOM    897  O   ILE A  53      -9.330  18.542  -9.073  1.00  0.00           O  
ATOM    898  CB  ILE A  53      -6.315  17.662  -9.504  1.00  0.00           C  
ATOM    899  CG1 ILE A  53      -5.357  17.771 -10.710  1.00  0.00           C  
ATOM    900  CG2 ILE A  53      -7.389  16.626  -9.833  1.00  0.00           C  
ATOM    901  CD1 ILE A  53      -4.959  19.234 -10.991  1.00  0.00           C  
ATOM    902  H   ILE A  53      -5.344  19.288  -7.885  1.00  0.00           H  
ATOM    903  HA  ILE A  53      -7.192  19.571 -10.092  1.00  0.00           H  
ATOM    904  HB  ILE A  53      -5.746  17.348  -8.634  1.00  0.00           H  
ATOM    905 HG12 ILE A  53      -4.466  17.199 -10.501  1.00  0.00           H  
ATOM    906 HG13 ILE A  53      -5.835  17.362 -11.579  1.00  0.00           H  
ATOM    907 HG21 ILE A  53      -7.879  16.313  -8.921  1.00  0.00           H  
ATOM    908 HG22 ILE A  53      -6.933  15.769 -10.305  1.00  0.00           H  
ATOM    909 HG23 ILE A  53      -8.117  17.056 -10.498  1.00  0.00           H  
ATOM    910 HD11 ILE A  53      -5.712  19.713 -11.597  1.00  0.00           H  
ATOM    911 HD12 ILE A  53      -4.022  19.256 -11.524  1.00  0.00           H  
ATOM    912 HD13 ILE A  53      -4.844  19.771 -10.072  1.00  0.00           H  
ATOM    913  N   TRP A  54      -8.218  18.802  -7.168  1.00  0.00           N  
ATOM    914  CA  TRP A  54      -9.413  18.583  -6.363  1.00  0.00           C  
ATOM    915  C   TRP A  54     -10.281  19.798  -6.468  1.00  0.00           C  
ATOM    916  O   TRP A  54     -11.460  19.712  -6.749  1.00  0.00           O  
ATOM    917  CB  TRP A  54      -8.975  18.388  -4.897  1.00  0.00           C  
ATOM    918  CG  TRP A  54     -10.011  17.580  -4.160  1.00  0.00           C  
ATOM    919  CD1 TRP A  54     -11.239  17.394  -4.603  1.00  0.00           C  
ATOM    920  CD2 TRP A  54      -9.758  16.830  -3.112  1.00  0.00           C  
ATOM    921  NE1 TRP A  54     -11.732  16.460  -3.784  1.00  0.00           N  
ATOM    922  CE2 TRP A  54     -10.858  16.044  -2.813  1.00  0.00           C  
ATOM    923  CE3 TRP A  54      -8.615  16.739  -2.305  1.00  0.00           C  
ATOM    924  CZ2 TRP A  54     -10.832  15.176  -1.763  1.00  0.00           C  
ATOM    925  CZ3 TRP A  54      -8.611  15.852  -1.238  1.00  0.00           C  
ATOM    926  CH2 TRP A  54      -9.722  15.074  -0.978  1.00  0.00           C  
ATOM    927  H   TRP A  54      -7.366  19.001  -6.732  1.00  0.00           H  
ATOM    928  HA  TRP A  54      -9.950  17.715  -6.735  1.00  0.00           H  
ATOM    929  HB2 TRP A  54      -8.058  17.846  -4.881  1.00  0.00           H  
ATOM    930  HB3 TRP A  54      -8.843  19.344  -4.412  1.00  0.00           H  
ATOM    931  HD1 TRP A  54     -11.770  17.985  -5.310  1.00  0.00           H  
ATOM    932  HE1 TRP A  54     -12.639  16.101  -3.872  1.00  0.00           H  
ATOM    933  HE3 TRP A  54      -7.735  17.394  -2.488  1.00  0.00           H  
ATOM    934  HZ2 TRP A  54     -11.682  14.553  -1.569  1.00  0.00           H  
ATOM    935  HZ3 TRP A  54      -7.752  15.780  -0.598  1.00  0.00           H  
ATOM    936  HH2 TRP A  54      -9.710  14.374  -0.167  1.00  0.00           H  
ATOM    937  N   PHE A  55      -9.683  20.929  -6.285  1.00  0.00           N  
ATOM    938  CA  PHE A  55     -10.485  22.155  -6.376  1.00  0.00           C  
ATOM    939  C   PHE A  55     -11.212  22.226  -7.715  1.00  0.00           C  
ATOM    940  O   PHE A  55     -12.390  22.519  -7.767  1.00  0.00           O  
ATOM    941  CB  PHE A  55      -9.563  23.351  -6.236  1.00  0.00           C  
ATOM    942  CG  PHE A  55      -9.390  23.646  -4.755  1.00  0.00           C  
ATOM    943  CD1 PHE A  55      -8.774  22.728  -3.930  1.00  0.00           C  
ATOM    944  CD2 PHE A  55      -9.872  24.817  -4.210  1.00  0.00           C  
ATOM    945  CE1 PHE A  55      -8.644  22.972  -2.590  1.00  0.00           C  
ATOM    946  CE2 PHE A  55      -9.742  25.059  -2.864  1.00  0.00           C  
ATOM    947  CZ  PHE A  55      -9.127  24.138  -2.053  1.00  0.00           C  
ATOM    948  H   PHE A  55      -8.691  20.966  -6.096  1.00  0.00           H  
ATOM    949  HA  PHE A  55     -11.223  22.143  -5.579  1.00  0.00           H  
ATOM    950  HB2 PHE A  55      -8.602  23.129  -6.678  1.00  0.00           H  
ATOM    951  HB3 PHE A  55      -9.999  24.202  -6.722  1.00  0.00           H  
ATOM    952  HD1 PHE A  55      -8.402  21.815  -4.340  1.00  0.00           H  
ATOM    953  HD2 PHE A  55     -10.355  25.548  -4.844  1.00  0.00           H  
ATOM    954  HE1 PHE A  55      -8.165  22.240  -1.958  1.00  0.00           H  
ATOM    955  HE2 PHE A  55     -10.131  25.962  -2.447  1.00  0.00           H  
ATOM    956  HZ  PHE A  55      -9.024  24.331  -0.996  1.00  0.00           H  
ATOM    957  N   GLN A  56     -10.501  21.954  -8.776  1.00  0.00           N  
ATOM    958  CA  GLN A  56     -11.148  22.002 -10.106  1.00  0.00           C  
ATOM    959  C   GLN A  56     -12.299  21.007 -10.169  1.00  0.00           C  
ATOM    960  O   GLN A  56     -13.309  21.257 -10.798  1.00  0.00           O  
ATOM    961  CB  GLN A  56     -10.112  21.613 -11.155  1.00  0.00           C  
ATOM    962  CG  GLN A  56      -9.063  22.723 -11.262  1.00  0.00           C  
ATOM    963  CD  GLN A  56      -8.204  22.488 -12.507  1.00  0.00           C  
ATOM    964  OE1 GLN A  56      -7.459  23.350 -12.932  1.00  0.00           O  
ATOM    965  NE2 GLN A  56      -8.279  21.340 -13.121  1.00  0.00           N  
ATOM    966  H   GLN A  56      -9.551  21.724  -8.696  1.00  0.00           H  
ATOM    967  HA  GLN A  56     -11.531  23.007 -10.285  1.00  0.00           H  
ATOM    968  HB2 GLN A  56      -9.641  20.692 -10.861  1.00  0.00           H  
ATOM    969  HB3 GLN A  56     -10.594  21.478 -12.106  1.00  0.00           H  
ATOM    970  HG2 GLN A  56      -9.552  23.682 -11.341  1.00  0.00           H  
ATOM    971  HG3 GLN A  56      -8.430  22.715 -10.386  1.00  0.00           H  
ATOM    972 HE21 GLN A  56      -8.878  20.641 -12.784  1.00  0.00           H  
ATOM    973 HE22 GLN A  56      -7.737  21.175 -13.921  1.00  0.00           H  
ATOM    974  N   ASN A  57     -12.127  19.893  -9.505  1.00  0.00           N  
ATOM    975  CA  ASN A  57     -13.195  18.878  -9.515  1.00  0.00           C  
ATOM    976  C   ASN A  57     -14.340  19.397  -8.703  1.00  0.00           C  
ATOM    977  O   ASN A  57     -15.488  19.291  -9.079  1.00  0.00           O  
ATOM    978  CB  ASN A  57     -12.660  17.588  -8.870  1.00  0.00           C  
ATOM    979  CG  ASN A  57     -12.196  16.627  -9.965  1.00  0.00           C  
ATOM    980  OD1 ASN A  57     -11.387  16.969 -10.806  1.00  0.00           O  
ATOM    981  ND2 ASN A  57     -12.683  15.415  -9.993  1.00  0.00           N  
ATOM    982  H   ASN A  57     -11.319  19.752  -8.982  1.00  0.00           H  
ATOM    983  HA  ASN A  57     -13.524  18.706 -10.537  1.00  0.00           H  
ATOM    984  HB2 ASN A  57     -11.826  17.822  -8.224  1.00  0.00           H  
ATOM    985  HB3 ASN A  57     -13.440  17.118  -8.289  1.00  0.00           H  
ATOM    986 HD21 ASN A  57     -13.336  15.134  -9.320  1.00  0.00           H  
ATOM    987 HD22 ASN A  57     -12.395  14.787 -10.689  1.00  0.00           H  
ATOM    988  N   ARG A  58     -13.999  19.959  -7.591  1.00  0.00           N  
ATOM    989  CA  ARG A  58     -15.023  20.507  -6.720  1.00  0.00           C  
ATOM    990  C   ARG A  58     -15.799  21.566  -7.488  1.00  0.00           C  
ATOM    991  O   ARG A  58     -16.920  21.900  -7.153  1.00  0.00           O  
ATOM    992  CB  ARG A  58     -14.313  21.154  -5.524  1.00  0.00           C  
ATOM    993  CG  ARG A  58     -14.888  20.590  -4.218  1.00  0.00           C  
ATOM    994  CD  ARG A  58     -16.248  21.232  -3.934  1.00  0.00           C  
ATOM    995  NE  ARG A  58     -16.051  22.437  -3.082  1.00  0.00           N  
ATOM    996  CZ  ARG A  58     -16.941  23.392  -3.108  1.00  0.00           C  
ATOM    997  NH1 ARG A  58     -17.034  24.138  -4.175  1.00  0.00           N  
ATOM    998  NH2 ARG A  58     -17.710  23.568  -2.068  1.00  0.00           N  
ATOM    999  H   ARG A  58     -13.057  20.012  -7.338  1.00  0.00           H  
ATOM   1000  HA  ARG A  58     -15.699  19.715  -6.404  1.00  0.00           H  
ATOM   1001  HB2 ARG A  58     -13.258  20.935  -5.574  1.00  0.00           H  
ATOM   1002  HB3 ARG A  58     -14.447  22.218  -5.559  1.00  0.00           H  
ATOM   1003  HG2 ARG A  58     -15.005  19.520  -4.308  1.00  0.00           H  
ATOM   1004  HG3 ARG A  58     -14.210  20.802  -3.404  1.00  0.00           H  
ATOM   1005  HD2 ARG A  58     -16.718  21.521  -4.856  1.00  0.00           H  
ATOM   1006  HD3 ARG A  58     -16.884  20.528  -3.414  1.00  0.00           H  
ATOM   1007  HE  ARG A  58     -15.260  22.514  -2.508  1.00  0.00           H  
ATOM   1008 HH11 ARG A  58     -16.429  23.972  -4.955  1.00  0.00           H  
ATOM   1009 HH12 ARG A  58     -17.709  24.874  -4.213  1.00  0.00           H  
ATOM   1010 HH21 ARG A  58     -17.611  22.976  -1.267  1.00  0.00           H  
ATOM   1011 HH22 ARG A  58     -18.398  24.293  -2.071  1.00  0.00           H  
ATOM   1012  N   ARG A  59     -15.185  22.063  -8.541  1.00  0.00           N  
ATOM   1013  CA  ARG A  59     -15.864  23.098  -9.348  1.00  0.00           C  
ATOM   1014  C   ARG A  59     -16.663  22.410 -10.418  1.00  0.00           C  
ATOM   1015  O   ARG A  59     -17.589  22.960 -10.979  1.00  0.00           O  
ATOM   1016  CB  ARG A  59     -14.802  23.991 -10.002  1.00  0.00           C  
ATOM   1017  CG  ARG A  59     -15.377  25.397 -10.190  1.00  0.00           C  
ATOM   1018  CD  ARG A  59     -14.419  26.220 -11.051  1.00  0.00           C  
ATOM   1019  NE  ARG A  59     -14.719  27.666 -10.860  1.00  0.00           N  
ATOM   1020  CZ  ARG A  59     -14.444  28.509 -11.816  1.00  0.00           C  
ATOM   1021  NH1 ARG A  59     -14.894  28.268 -13.017  1.00  0.00           N  
ATOM   1022  NH2 ARG A  59     -13.730  29.565 -11.540  1.00  0.00           N  
ATOM   1023  H   ARG A  59     -14.292  21.718  -8.817  1.00  0.00           H  
ATOM   1024  HA  ARG A  59     -16.534  23.675  -8.709  1.00  0.00           H  
ATOM   1025  HB2 ARG A  59     -13.927  24.039  -9.370  1.00  0.00           H  
ATOM   1026  HB3 ARG A  59     -14.523  23.582 -10.962  1.00  0.00           H  
ATOM   1027  HG2 ARG A  59     -16.339  25.332 -10.679  1.00  0.00           H  
ATOM   1028  HG3 ARG A  59     -15.500  25.870  -9.228  1.00  0.00           H  
ATOM   1029  HD2 ARG A  59     -13.399  26.023 -10.755  1.00  0.00           H  
ATOM   1030  HD3 ARG A  59     -14.545  25.961 -12.091  1.00  0.00           H  
ATOM   1031  HE  ARG A  59     -15.120  27.982 -10.024  1.00  0.00           H  
ATOM   1032 HH11 ARG A  59     -15.438  27.449 -13.192  1.00  0.00           H  
ATOM   1033 HH12 ARG A  59     -14.693  28.903 -13.764  1.00  0.00           H  
ATOM   1034 HH21 ARG A  59     -13.405  29.718 -10.608  1.00  0.00           H  
ATOM   1035 HH22 ARG A  59     -13.507  30.221 -12.261  1.00  0.00           H  
ATOM   1036  N   VAL A  60     -16.272  21.203 -10.675  1.00  0.00           N  
ATOM   1037  CA  VAL A  60     -16.954  20.405 -11.692  1.00  0.00           C  
ATOM   1038  C   VAL A  60     -18.099  19.640 -11.035  1.00  0.00           C  
ATOM   1039  O   VAL A  60     -18.993  19.146 -11.693  1.00  0.00           O  
ATOM   1040  CB  VAL A  60     -15.907  19.426 -12.274  1.00  0.00           C  
ATOM   1041  CG1 VAL A  60     -16.224  17.985 -11.855  1.00  0.00           C  
ATOM   1042  CG2 VAL A  60     -15.927  19.520 -13.802  1.00  0.00           C  
ATOM   1043  H   VAL A  60     -15.513  20.822 -10.187  1.00  0.00           H  
ATOM   1044  HA  VAL A  60     -17.352  21.064 -12.462  1.00  0.00           H  
ATOM   1045  HB  VAL A  60     -14.922  19.704 -11.904  1.00  0.00           H  
ATOM   1046 HG11 VAL A  60     -15.404  17.337 -12.133  1.00  0.00           H  
ATOM   1047 HG12 VAL A  60     -17.123  17.650 -12.349  1.00  0.00           H  
ATOM   1048 HG13 VAL A  60     -16.366  17.937 -10.788  1.00  0.00           H  
ATOM   1049 HG21 VAL A  60     -15.734  20.537 -14.108  1.00  0.00           H  
ATOM   1050 HG22 VAL A  60     -16.894  19.214 -14.173  1.00  0.00           H  
ATOM   1051 HG23 VAL A  60     -15.166  18.876 -14.217  1.00  0.00           H  
ATOM   1052  N   LYS A  61     -18.034  19.566  -9.730  1.00  0.00           N  
ATOM   1053  CA  LYS A  61     -19.080  18.855  -8.973  1.00  0.00           C  
ATOM   1054  C   LYS A  61     -20.184  19.824  -8.594  1.00  0.00           C  
ATOM   1055  O   LYS A  61     -21.340  19.459  -8.523  1.00  0.00           O  
ATOM   1056  CB  LYS A  61     -18.451  18.291  -7.687  1.00  0.00           C  
ATOM   1057  CG  LYS A  61     -19.444  17.330  -7.023  1.00  0.00           C  
ATOM   1058  CD  LYS A  61     -19.512  17.633  -5.522  1.00  0.00           C  
ATOM   1059  CE  LYS A  61     -20.647  16.818  -4.894  1.00  0.00           C  
ATOM   1060  NZ  LYS A  61     -20.949  17.312  -3.520  1.00  0.00           N  
ATOM   1061  H   LYS A  61     -17.297  19.990  -9.256  1.00  0.00           H  
ATOM   1062  HA  LYS A  61     -19.494  18.060  -9.590  1.00  0.00           H  
ATOM   1063  HB2 LYS A  61     -17.540  17.763  -7.928  1.00  0.00           H  
ATOM   1064  HB3 LYS A  61     -18.223  19.101  -7.010  1.00  0.00           H  
ATOM   1065  HG2 LYS A  61     -20.422  17.457  -7.463  1.00  0.00           H  
ATOM   1066  HG3 LYS A  61     -19.118  16.312  -7.173  1.00  0.00           H  
ATOM   1067  HD2 LYS A  61     -18.574  17.368  -5.056  1.00  0.00           H  
ATOM   1068  HD3 LYS A  61     -19.696  18.687  -5.373  1.00  0.00           H  
ATOM   1069  HE2 LYS A  61     -21.533  16.904  -5.503  1.00  0.00           H  
ATOM   1070  HE3 LYS A  61     -20.357  15.778  -4.838  1.00  0.00           H  
ATOM   1071  HZ1 LYS A  61     -21.633  18.093  -3.576  1.00  0.00           H  
ATOM   1072  HZ2 LYS A  61     -20.073  17.649  -3.071  1.00  0.00           H  
ATOM   1073  HZ3 LYS A  61     -21.352  16.537  -2.954  1.00  0.00           H  
ATOM   1074  N   GLU A  62     -19.804  21.055  -8.356  1.00  0.00           N  
ATOM   1075  CA  GLU A  62     -20.812  22.059  -7.984  1.00  0.00           C  
ATOM   1076  C   GLU A  62     -21.830  22.169  -9.087  1.00  0.00           C  
ATOM   1077  O   GLU A  62     -22.958  22.571  -8.873  1.00  0.00           O  
ATOM   1078  CB  GLU A  62     -20.098  23.408  -7.802  1.00  0.00           C  
ATOM   1079  CG  GLU A  62     -20.005  24.139  -9.146  1.00  0.00           C  
ATOM   1080  CD  GLU A  62     -21.265  24.984  -9.351  1.00  0.00           C  
ATOM   1081  OE1 GLU A  62     -21.415  25.925  -8.590  1.00  0.00           O  
ATOM   1082  OE2 GLU A  62     -22.003  24.644 -10.260  1.00  0.00           O  
ATOM   1083  H   GLU A  62     -18.861  21.310  -8.435  1.00  0.00           H  
ATOM   1084  HA  GLU A  62     -21.307  21.749  -7.064  1.00  0.00           H  
ATOM   1085  HB2 GLU A  62     -20.641  24.016  -7.095  1.00  0.00           H  
ATOM   1086  HB3 GLU A  62     -19.106  23.232  -7.429  1.00  0.00           H  
ATOM   1087  HG2 GLU A  62     -19.141  24.783  -9.149  1.00  0.00           H  
ATOM   1088  HG3 GLU A  62     -19.918  23.427  -9.949  1.00  0.00           H  
ATOM   1089  N   LYS A  63     -21.405  21.805 -10.258  1.00  0.00           N  
ATOM   1090  CA  LYS A  63     -22.314  21.869 -11.411  1.00  0.00           C  
ATOM   1091  C   LYS A  63     -23.489  20.946 -11.195  1.00  0.00           C  
ATOM   1092  O   LYS A  63     -24.567  21.176 -11.705  1.00  0.00           O  
ATOM   1093  CB  LYS A  63     -21.550  21.421 -12.661  1.00  0.00           C  
ATOM   1094  CG  LYS A  63     -20.361  22.354 -12.866  1.00  0.00           C  
ATOM   1095  CD  LYS A  63     -20.289  22.760 -14.340  1.00  0.00           C  
ATOM   1096  CE  LYS A  63     -21.202  23.966 -14.575  1.00  0.00           C  
ATOM   1097  NZ  LYS A  63     -21.002  24.515 -15.945  1.00  0.00           N  
ATOM   1098  H   LYS A  63     -20.478  21.503 -10.370  1.00  0.00           H  
ATOM   1099  HA  LYS A  63     -22.673  22.886 -11.518  1.00  0.00           H  
ATOM   1100  HB2 LYS A  63     -21.198  20.407 -12.530  1.00  0.00           H  
ATOM   1101  HB3 LYS A  63     -22.200  21.463 -13.522  1.00  0.00           H  
ATOM   1102  HG2 LYS A  63     -20.486  23.234 -12.250  1.00  0.00           H  
ATOM   1103  HG3 LYS A  63     -19.449  21.849 -12.584  1.00  0.00           H  
ATOM   1104  HD2 LYS A  63     -19.272  23.021 -14.593  1.00  0.00           H  
ATOM   1105  HD3 LYS A  63     -20.608  21.937 -14.961  1.00  0.00           H  
ATOM   1106  HE2 LYS A  63     -22.234  23.667 -14.462  1.00  0.00           H  
ATOM   1107  HE3 LYS A  63     -20.976  24.735 -13.852  1.00  0.00           H  
ATOM   1108  HZ1 LYS A  63     -21.430  23.872 -16.643  1.00  0.00           H  
ATOM   1109  HZ2 LYS A  63     -19.983  24.606 -16.137  1.00  0.00           H  
ATOM   1110  HZ3 LYS A  63     -21.452  25.449 -16.013  1.00  0.00           H  
ATOM   1111  N   LYS A  64     -23.264  19.910 -10.436  1.00  0.00           N  
ATOM   1112  CA  LYS A  64     -24.364  18.961 -10.175  1.00  0.00           C  
ATOM   1113  C   LYS A  64     -25.524  19.673  -9.494  1.00  0.00           C  
ATOM   1114  O   LYS A  64     -26.488  19.047  -9.097  1.00  0.00           O  
ATOM   1115  CB  LYS A  64     -23.844  17.853  -9.243  1.00  0.00           C  
ATOM   1116  CG  LYS A  64     -22.697  17.113  -9.934  1.00  0.00           C  
ATOM   1117  CD  LYS A  64     -23.247  15.856 -10.615  1.00  0.00           C  
ATOM   1118  CE  LYS A  64     -23.415  14.752  -9.570  1.00  0.00           C  
ATOM   1119  NZ  LYS A  64     -22.140  13.998  -9.396  1.00  0.00           N  
ATOM   1120  H   LYS A  64     -22.369  19.763 -10.043  1.00  0.00           H  
ATOM   1121  HA  LYS A  64     -24.706  18.543 -11.121  1.00  0.00           H  
ATOM   1122  HB2 LYS A  64     -23.490  18.290  -8.321  1.00  0.00           H  
ATOM   1123  HB3 LYS A  64     -24.643  17.160  -9.024  1.00  0.00           H  
ATOM   1124  HG2 LYS A  64     -22.242  17.756 -10.672  1.00  0.00           H  
ATOM   1125  HG3 LYS A  64     -21.953  16.833  -9.202  1.00  0.00           H  
ATOM   1126  HD2 LYS A  64     -24.202  16.078 -11.067  1.00  0.00           H  
ATOM   1127  HD3 LYS A  64     -22.560  15.529 -11.381  1.00  0.00           H  
ATOM   1128  HE2 LYS A  64     -23.698  15.189  -8.624  1.00  0.00           H  
ATOM   1129  HE3 LYS A  64     -24.189  14.068  -9.887  1.00  0.00           H  
ATOM   1130  HZ1 LYS A  64     -21.814  14.090  -8.413  1.00  0.00           H  
ATOM   1131  HZ2 LYS A  64     -21.418  14.383 -10.038  1.00  0.00           H  
ATOM   1132  HZ3 LYS A  64     -22.299  12.993  -9.615  1.00  0.00           H  
ATOM   1133  N   VAL A  65     -25.402  20.980  -9.372  1.00  0.00           N  
ATOM   1134  CA  VAL A  65     -26.487  21.770  -8.719  1.00  0.00           C  
ATOM   1135  C   VAL A  65     -26.943  22.914  -9.618  1.00  0.00           C  
ATOM   1136  O   VAL A  65     -26.272  23.263 -10.570  1.00  0.00           O  
ATOM   1137  CB  VAL A  65     -25.934  22.362  -7.413  1.00  0.00           C  
ATOM   1138  CG1 VAL A  65     -27.096  22.651  -6.459  1.00  0.00           C  
ATOM   1139  CG2 VAL A  65     -24.987  21.352  -6.761  1.00  0.00           C  
ATOM   1140  H   VAL A  65     -24.594  21.436  -9.708  1.00  0.00           H  
ATOM   1141  HA  VAL A  65     -27.336  21.122  -8.520  1.00  0.00           H  
ATOM   1142  HB  VAL A  65     -25.400  23.278  -7.624  1.00  0.00           H  
ATOM   1143 HG11 VAL A  65     -26.737  23.213  -5.609  1.00  0.00           H  
ATOM   1144 HG12 VAL A  65     -27.524  21.721  -6.113  1.00  0.00           H  
ATOM   1145 HG13 VAL A  65     -27.854  23.223  -6.971  1.00  0.00           H  
ATOM   1146 HG21 VAL A  65     -24.579  21.768  -5.853  1.00  0.00           H  
ATOM   1147 HG22 VAL A  65     -24.179  21.120  -7.440  1.00  0.00           H  
ATOM   1148 HG23 VAL A  65     -25.526  20.446  -6.526  1.00  0.00           H  
ATOM   1149  N   ILE A  66     -28.078  23.478  -9.300  1.00  0.00           N  
ATOM   1150  CA  ILE A  66     -28.593  24.600 -10.125  1.00  0.00           C  
ATOM   1151  C   ILE A  66     -28.679  24.197 -11.590  1.00  0.00           C  
ATOM   1152  O   ILE A  66     -28.696  25.040 -12.466  1.00  0.00           O  
ATOM   1153  CB  ILE A  66     -27.626  25.780  -9.997  1.00  0.00           C  
ATOM   1154  CG1 ILE A  66     -27.137  25.896  -8.560  1.00  0.00           C  
ATOM   1155  CG2 ILE A  66     -28.369  27.076 -10.370  1.00  0.00           C  
ATOM   1156  CD1 ILE A  66     -28.308  26.296  -7.658  1.00  0.00           C  
ATOM   1157  H   ILE A  66     -28.587  23.160  -8.524  1.00  0.00           H  
ATOM   1158  HA  ILE A  66     -29.588  24.871  -9.772  1.00  0.00           H  
ATOM   1159  HB  ILE A  66     -26.770  25.617 -10.657  1.00  0.00           H  
ATOM   1160 HG12 ILE A  66     -26.738  24.947  -8.235  1.00  0.00           H  
ATOM   1161 HG13 ILE A  66     -26.362  26.644  -8.501  1.00  0.00           H  
ATOM   1162 HG21 ILE A  66     -29.387  27.032 -10.012  1.00  0.00           H  
ATOM   1163 HG22 ILE A  66     -28.376  27.198 -11.444  1.00  0.00           H  
ATOM   1164 HG23 ILE A  66     -27.872  27.924  -9.921  1.00  0.00           H  
ATOM   1165 HD11 ILE A  66     -29.105  25.574  -7.751  1.00  0.00           H  
ATOM   1166 HD12 ILE A  66     -28.674  27.270  -7.947  1.00  0.00           H  
ATOM   1167 HD13 ILE A  66     -27.978  26.331  -6.630  1.00  0.00           H  
ATOM   1168  N   ASN A  67     -28.730  22.911 -11.827  1.00  0.00           N  
ATOM   1169  CA  ASN A  67     -28.816  22.421 -13.230  1.00  0.00           C  
ATOM   1170  C   ASN A  67     -29.826  21.289 -13.344  1.00  0.00           C  
ATOM   1171  O   ASN A  67     -30.532  21.185 -14.327  1.00  0.00           O  
ATOM   1172  CB  ASN A  67     -27.435  21.891 -13.641  1.00  0.00           C  
ATOM   1173  CG  ASN A  67     -26.573  23.054 -14.138  1.00  0.00           C  
ATOM   1174  OD1 ASN A  67     -25.599  23.429 -13.516  1.00  0.00           O  
ATOM   1175  ND2 ASN A  67     -26.901  23.652 -15.250  1.00  0.00           N  
ATOM   1176  H   ASN A  67     -28.712  22.273 -11.084  1.00  0.00           H  
ATOM   1177  HA  ASN A  67     -29.127  23.238 -13.879  1.00  0.00           H  
ATOM   1178  HB2 ASN A  67     -26.953  21.427 -12.792  1.00  0.00           H  
ATOM   1179  HB3 ASN A  67     -27.542  21.164 -14.432  1.00  0.00           H  
ATOM   1180 HD21 ASN A  67     -27.687  23.355 -15.753  1.00  0.00           H  
ATOM   1181 HD22 ASN A  67     -26.361  24.400 -15.581  1.00  0.00           H  
ATOM   1182  N   LYS A  68     -29.873  20.460 -12.332  1.00  0.00           N  
ATOM   1183  CA  LYS A  68     -30.830  19.324 -12.355  1.00  0.00           C  
ATOM   1184  C   LYS A  68     -31.464  19.126 -10.984  1.00  0.00           C  
ATOM   1185  O   LYS A  68     -32.666  19.003 -10.866  1.00  0.00           O  
ATOM   1186  CB  LYS A  68     -30.060  18.051 -12.734  1.00  0.00           C  
ATOM   1187  CG  LYS A  68     -29.558  18.181 -14.173  1.00  0.00           C  
ATOM   1188  CD  LYS A  68     -30.750  18.091 -15.130  1.00  0.00           C  
ATOM   1189  CE  LYS A  68     -30.248  17.695 -16.519  1.00  0.00           C  
ATOM   1190  NZ  LYS A  68     -29.012  18.452 -16.863  1.00  0.00           N  
ATOM   1191  H   LYS A  68     -29.278  20.587 -11.563  1.00  0.00           H  
ATOM   1192  HA  LYS A  68     -31.616  19.532 -13.078  1.00  0.00           H  
ATOM   1193  HB2 LYS A  68     -29.220  17.922 -12.066  1.00  0.00           H  
ATOM   1194  HB3 LYS A  68     -30.712  17.195 -12.651  1.00  0.00           H  
ATOM   1195  HG2 LYS A  68     -29.062  19.131 -14.301  1.00  0.00           H  
ATOM   1196  HG3 LYS A  68     -28.861  17.385 -14.387  1.00  0.00           H  
ATOM   1197  HD2 LYS A  68     -31.448  17.349 -14.771  1.00  0.00           H  
ATOM   1198  HD3 LYS A  68     -31.245  19.048 -15.183  1.00  0.00           H  
ATOM   1199  HE2 LYS A  68     -30.031  16.637 -16.538  1.00  0.00           H  
ATOM   1200  HE3 LYS A  68     -31.009  17.911 -17.254  1.00  0.00           H  
ATOM   1201  HZ1 LYS A  68     -28.406  18.525 -16.021  1.00  0.00           H  
ATOM   1202  HZ2 LYS A  68     -29.268  19.405 -17.191  1.00  0.00           H  
ATOM   1203  HZ3 LYS A  68     -28.498  17.952 -17.617  1.00  0.00           H  
ATOM   1204  N   LEU A  69     -30.644  19.099  -9.969  1.00  0.00           N  
ATOM   1205  CA  LEU A  69     -31.188  18.910  -8.604  1.00  0.00           C  
ATOM   1206  C   LEU A  69     -32.096  20.073  -8.224  1.00  0.00           C  
ATOM   1207  O   LEU A  69     -31.764  21.220  -8.448  1.00  0.00           O  
ATOM   1208  CB  LEU A  69     -30.012  18.850  -7.615  1.00  0.00           C  
ATOM   1209  CG  LEU A  69     -29.923  17.438  -7.030  1.00  0.00           C  
ATOM   1210  CD1 LEU A  69     -28.728  17.362  -6.079  1.00  0.00           C  
ATOM   1211  CD2 LEU A  69     -31.207  17.132  -6.252  1.00  0.00           C  
ATOM   1212  H   LEU A  69     -29.679  19.204 -10.108  1.00  0.00           H  
ATOM   1213  HA  LEU A  69     -31.765  17.986  -8.578  1.00  0.00           H  
ATOM   1214  HB2 LEU A  69     -29.093  19.088  -8.128  1.00  0.00           H  
ATOM   1215  HB3 LEU A  69     -30.168  19.563  -6.818  1.00  0.00           H  
ATOM   1216  HG  LEU A  69     -29.801  16.721  -7.828  1.00  0.00           H  
ATOM   1217 HD11 LEU A  69     -27.884  17.876  -6.513  1.00  0.00           H  
ATOM   1218 HD12 LEU A  69     -28.466  16.328  -5.908  1.00  0.00           H  
ATOM   1219 HD13 LEU A  69     -28.982  17.824  -5.137  1.00  0.00           H  
ATOM   1220 HD21 LEU A  69     -31.798  18.031  -6.157  1.00  0.00           H  
ATOM   1221 HD22 LEU A  69     -30.958  16.764  -5.268  1.00  0.00           H  
ATOM   1222 HD23 LEU A  69     -31.781  16.383  -6.777  1.00  0.00           H  
ATOM   1223  N   LYS A  70     -33.226  19.755  -7.657  1.00  0.00           N  
ATOM   1224  CA  LYS A  70     -34.166  20.829  -7.257  1.00  0.00           C  
ATOM   1225  C   LYS A  70     -34.931  20.439  -5.998  1.00  0.00           C  
ATOM   1226  O   LYS A  70     -34.431  20.584  -4.902  1.00  0.00           O  
ATOM   1227  CB  LYS A  70     -35.166  21.046  -8.406  1.00  0.00           C  
ATOM   1228  CG  LYS A  70     -36.117  22.188  -8.041  1.00  0.00           C  
ATOM   1229  CD  LYS A  70     -37.345  22.129  -8.954  1.00  0.00           C  
ATOM   1230  CE  LYS A  70     -36.885  21.938 -10.401  1.00  0.00           C  
ATOM   1231  NZ  LYS A  70     -38.041  22.045 -11.334  1.00  0.00           N  
ATOM   1232  H   LYS A  70     -33.453  18.815  -7.497  1.00  0.00           H  
ATOM   1233  HA  LYS A  70     -33.601  21.737  -7.060  1.00  0.00           H  
ATOM   1234  HB2 LYS A  70     -34.629  21.296  -9.310  1.00  0.00           H  
ATOM   1235  HB3 LYS A  70     -35.732  20.140  -8.571  1.00  0.00           H  
ATOM   1236  HG2 LYS A  70     -36.426  22.090  -7.011  1.00  0.00           H  
ATOM   1237  HG3 LYS A  70     -35.614  23.134  -8.171  1.00  0.00           H  
ATOM   1238  HD2 LYS A  70     -37.973  21.303  -8.660  1.00  0.00           H  
ATOM   1239  HD3 LYS A  70     -37.905  23.048  -8.868  1.00  0.00           H  
ATOM   1240  HE2 LYS A  70     -36.157  22.694 -10.654  1.00  0.00           H  
ATOM   1241  HE3 LYS A  70     -36.434  20.964 -10.511  1.00  0.00           H  
ATOM   1242  HZ1 LYS A  70     -37.936  22.898 -11.920  1.00  0.00           H  
ATOM   1243  HZ2 LYS A  70     -38.923  22.105 -10.787  1.00  0.00           H  
ATOM   1244  HZ3 LYS A  70     -38.070  21.206 -11.948  1.00  0.00           H  
ATOM   1245  N   THR A  71     -36.134  19.948  -6.185  1.00  0.00           N  
ATOM   1246  CA  THR A  71     -36.966  19.537  -5.017  1.00  0.00           C  
ATOM   1247  C   THR A  71     -36.818  20.512  -3.853  1.00  0.00           C  
ATOM   1248  O   THR A  71     -37.094  20.170  -2.721  1.00  0.00           O  
ATOM   1249  CB  THR A  71     -36.525  18.133  -4.560  1.00  0.00           C  
ATOM   1250  OG1 THR A  71     -37.356  17.823  -3.462  1.00  0.00           O  
ATOM   1251  CG2 THR A  71     -35.104  18.151  -3.970  1.00  0.00           C  
ATOM   1252  H   THR A  71     -36.485  19.849  -7.094  1.00  0.00           H  
ATOM   1253  HA  THR A  71     -38.012  19.524  -5.326  1.00  0.00           H  
ATOM   1254  HB  THR A  71     -36.643  17.396  -5.353  1.00  0.00           H  
ATOM   1255  HG1 THR A  71     -38.118  17.339  -3.792  1.00  0.00           H  
ATOM   1256 HG21 THR A  71     -34.923  17.231  -3.435  1.00  0.00           H  
ATOM   1257 HG22 THR A  71     -35.000  18.982  -3.289  1.00  0.00           H  
ATOM   1258 HG23 THR A  71     -34.379  18.247  -4.764  1.00  0.00           H  
ATOM   1259  N   THR A  72     -36.395  21.718  -4.161  1.00  0.00           N  
ATOM   1260  CA  THR A  72     -36.218  22.739  -3.093  1.00  0.00           C  
ATOM   1261  C   THR A  72     -35.674  22.114  -1.812  1.00  0.00           C  
ATOM   1262  O   THR A  72     -34.870  21.204  -1.856  1.00  0.00           O  
ATOM   1263  CB  THR A  72     -37.585  23.364  -2.792  1.00  0.00           C  
ATOM   1264  OG1 THR A  72     -38.370  22.312  -2.268  1.00  0.00           O  
ATOM   1265  CG2 THR A  72     -38.298  23.771  -4.090  1.00  0.00           C  
ATOM   1266  H   THR A  72     -36.194  21.944  -5.094  1.00  0.00           H  
ATOM   1267  HA  THR A  72     -35.516  23.497  -3.441  1.00  0.00           H  
ATOM   1268  HB  THR A  72     -37.506  24.182  -2.079  1.00  0.00           H  
ATOM   1269  HG1 THR A  72     -37.824  21.524  -2.227  1.00  0.00           H  
ATOM   1270 HG21 THR A  72     -38.832  22.924  -4.493  1.00  0.00           H  
ATOM   1271 HG22 THR A  72     -37.573  24.112  -4.814  1.00  0.00           H  
ATOM   1272 HG23 THR A  72     -38.999  24.568  -3.887  1.00  0.00           H  
ATOM   1273  N   SER A  73     -36.125  22.613  -0.697  1.00  0.00           N  
ATOM   1274  CA  SER A  73     -35.647  22.063   0.595  1.00  0.00           C  
ATOM   1275  C   SER A  73     -35.855  20.555   0.649  1.00  0.00           C  
ATOM   1276  O   SER A  73     -35.290  19.962   1.555  1.00  0.00           O  
ATOM   1277  CB  SER A  73     -36.459  22.713   1.725  1.00  0.00           C  
ATOM   1278  OG  SER A  73     -35.745  22.376   2.905  1.00  0.00           O  
ATOM   1279  OXT SER A  73     -36.567  20.075  -0.218  1.00  0.00           O  
ATOM   1280  H   SER A  73     -36.775  23.347  -0.711  1.00  0.00           H  
ATOM   1281  HA  SER A  73     -34.585  22.281   0.703  1.00  0.00           H  
ATOM   1282  HB2 SER A  73     -36.494  23.786   1.604  1.00  0.00           H  
ATOM   1283  HB3 SER A  73     -37.458  22.306   1.764  1.00  0.00           H  
ATOM   1284  HG  SER A  73     -35.061  23.036   3.035  1.00  0.00           H  
TER    1285      SER A  73                                                      
ENDMDL                                                                          
MODEL        4                                                                  
ATOM      1  N   MET A   1       6.478   4.290  -3.969  1.00  0.00           N  
ATOM      2  CA  MET A   1       5.956   5.438  -4.764  1.00  0.00           C  
ATOM      3  C   MET A   1       5.583   6.591  -3.831  1.00  0.00           C  
ATOM      4  O   MET A   1       5.632   7.742  -4.213  1.00  0.00           O  
ATOM      5  CB  MET A   1       5.081   5.124  -5.314  1.00  0.00           C  
ATOM      6  HA  MET A   1       6.715   5.768  -5.458  1.00  0.00           H  
ATOM      7  N   SER A   2       5.219   6.256  -2.624  1.00  0.00           N  
ATOM      8  CA  SER A   2       4.840   7.312  -1.656  1.00  0.00           C  
ATOM      9  C   SER A   2       5.197   6.888  -0.237  1.00  0.00           C  
ATOM     10  O   SER A   2       4.542   7.271   0.712  1.00  0.00           O  
ATOM     11  CB  SER A   2       3.321   7.528  -1.743  1.00  0.00           C  
ATOM     12  OG  SER A   2       2.776   6.488  -0.945  1.00  0.00           O  
ATOM     13  H   SER A   2       5.193   5.312  -2.361  1.00  0.00           H  
ATOM     14  HA  SER A   2       5.379   8.228  -1.901  1.00  0.00           H  
ATOM     15  HB2 SER A   2       3.048   8.492  -1.340  1.00  0.00           H  
ATOM     16  HB3 SER A   2       2.979   7.434  -2.764  1.00  0.00           H  
ATOM     17  HG  SER A   2       2.871   6.740  -0.023  1.00  0.00           H  
ATOM     18  N   HIS A   3       6.234   6.103  -0.120  1.00  0.00           N  
ATOM     19  CA  HIS A   3       6.655   5.639   1.225  1.00  0.00           C  
ATOM     20  C   HIS A   3       5.534   4.866   1.907  1.00  0.00           C  
ATOM     21  O   HIS A   3       4.416   4.841   1.430  1.00  0.00           O  
ATOM     22  CB  HIS A   3       7.004   6.869   2.077  1.00  0.00           C  
ATOM     23  CG  HIS A   3       7.721   7.900   1.204  1.00  0.00           C  
ATOM     24  ND1 HIS A   3       8.891   7.788   0.785  1.00  0.00           N  
ATOM     25  CD2 HIS A   3       7.265   9.106   0.710  1.00  0.00           C  
ATOM     26  CE1 HIS A   3       9.230   8.785   0.082  1.00  0.00           C  
ATOM     27  NE2 HIS A   3       8.254   9.688  -0.024  1.00  0.00           N  
ATOM     28  H   HIS A   3       6.732   5.824  -0.917  1.00  0.00           H  
ATOM     29  HA  HIS A   3       7.521   4.984   1.117  1.00  0.00           H  
ATOM     30  HB2 HIS A   3       6.102   7.305   2.479  1.00  0.00           H  
ATOM     31  HB3 HIS A   3       7.652   6.578   2.891  1.00  0.00           H  
ATOM     32  HD1 HIS A   3       9.474   7.023   0.976  1.00  0.00           H  
ATOM     33  HD2 HIS A   3       6.283   9.522   0.878  1.00  0.00           H  
ATOM     34  HE1 HIS A   3      10.200   8.892  -0.379  1.00  0.00           H  
ATOM     35  N   MET A   4       5.852   4.248   3.011  1.00  0.00           N  
ATOM     36  CA  MET A   4       4.816   3.473   3.736  1.00  0.00           C  
ATOM     37  C   MET A   4       5.253   3.190   5.168  1.00  0.00           C  
ATOM     38  O   MET A   4       5.612   2.079   5.502  1.00  0.00           O  
ATOM     39  CB  MET A   4       4.611   2.136   3.007  1.00  0.00           C  
ATOM     40  CG  MET A   4       5.949   1.671   2.423  1.00  0.00           C  
ATOM     41  SD  MET A   4       7.392   1.715   3.516  1.00  0.00           S  
ATOM     42  CE  MET A   4       8.378   0.471   2.645  1.00  0.00           C  
ATOM     43  H   MET A   4       6.767   4.298   3.359  1.00  0.00           H  
ATOM     44  HA  MET A   4       3.892   4.050   3.755  1.00  0.00           H  
ATOM     45  HB2 MET A   4       4.242   1.397   3.702  1.00  0.00           H  
ATOM     46  HB3 MET A   4       3.892   2.263   2.210  1.00  0.00           H  
ATOM     47  HG2 MET A   4       5.830   0.654   2.079  1.00  0.00           H  
ATOM     48  HG3 MET A   4       6.172   2.285   1.562  1.00  0.00           H  
ATOM     49  HE1 MET A   4       8.318   0.646   1.581  1.00  0.00           H  
ATOM     50  HE2 MET A   4       7.996  -0.513   2.870  1.00  0.00           H  
ATOM     51  HE3 MET A   4       9.407   0.539   2.964  1.00  0.00           H  
ATOM     52  N   LEU A   5       5.217   4.204   5.990  1.00  0.00           N  
ATOM     53  CA  LEU A   5       5.625   4.017   7.403  1.00  0.00           C  
ATOM     54  C   LEU A   5       5.232   5.225   8.241  1.00  0.00           C  
ATOM     55  O   LEU A   5       5.190   5.156   9.453  1.00  0.00           O  
ATOM     56  CB  LEU A   5       7.152   3.855   7.458  1.00  0.00           C  
ATOM     57  CG  LEU A   5       7.539   3.227   8.800  1.00  0.00           C  
ATOM     58  CD1 LEU A   5       7.789   1.730   8.605  1.00  0.00           C  
ATOM     59  CD2 LEU A   5       8.819   3.886   9.318  1.00  0.00           C  
ATOM     60  H   LEU A   5       4.920   5.083   5.674  1.00  0.00           H  
ATOM     61  HA  LEU A   5       5.128   3.133   7.802  1.00  0.00           H  
ATOM     62  HB2 LEU A   5       7.479   3.218   6.650  1.00  0.00           H  
ATOM     63  HB3 LEU A   5       7.623   4.822   7.359  1.00  0.00           H  
ATOM     64  HG  LEU A   5       6.741   3.372   9.514  1.00  0.00           H  
ATOM     65 HD11 LEU A   5       6.900   1.261   8.210  1.00  0.00           H  
ATOM     66 HD12 LEU A   5       8.040   1.275   9.552  1.00  0.00           H  
ATOM     67 HD13 LEU A   5       8.605   1.585   7.913  1.00  0.00           H  
ATOM     68 HD21 LEU A   5       8.617   4.912   9.590  1.00  0.00           H  
ATOM     69 HD22 LEU A   5       9.578   3.864   8.550  1.00  0.00           H  
ATOM     70 HD23 LEU A   5       9.178   3.353  10.187  1.00  0.00           H  
ATOM     71  N   GLU A   6       4.951   6.314   7.579  1.00  0.00           N  
ATOM     72  CA  GLU A   6       4.559   7.536   8.322  1.00  0.00           C  
ATOM     73  C   GLU A   6       3.093   7.472   8.734  1.00  0.00           C  
ATOM     74  O   GLU A   6       2.561   8.410   9.295  1.00  0.00           O  
ATOM     75  CB  GLU A   6       4.761   8.750   7.401  1.00  0.00           C  
ATOM     76  CG  GLU A   6       6.186   8.725   6.841  1.00  0.00           C  
ATOM     77  CD  GLU A   6       6.563  10.126   6.355  1.00  0.00           C  
ATOM     78  OE1 GLU A   6       6.518  11.018   7.186  1.00  0.00           O  
ATOM     79  OE2 GLU A   6       6.875  10.226   5.178  1.00  0.00           O  
ATOM     80  H   GLU A   6       4.997   6.324   6.601  1.00  0.00           H  
ATOM     81  HA  GLU A   6       5.176   7.620   9.216  1.00  0.00           H  
ATOM     82  HB2 GLU A   6       4.051   8.711   6.589  1.00  0.00           H  
ATOM     83  HB3 GLU A   6       4.607   9.659   7.962  1.00  0.00           H  
ATOM     84  HG2 GLU A   6       6.877   8.418   7.612  1.00  0.00           H  
ATOM     85  HG3 GLU A   6       6.243   8.033   6.014  1.00  0.00           H  
ATOM     86  N   GLY A   7       2.464   6.363   8.449  1.00  0.00           N  
ATOM     87  CA  GLY A   7       1.027   6.219   8.819  1.00  0.00           C  
ATOM     88  C   GLY A   7       0.401   5.037   8.074  1.00  0.00           C  
ATOM     89  O   GLY A   7       0.409   4.996   6.859  1.00  0.00           O  
ATOM     90  H   GLY A   7       2.932   5.632   7.996  1.00  0.00           H  
ATOM     91  HA2 GLY A   7       0.947   6.054   9.883  1.00  0.00           H  
ATOM     92  HA3 GLY A   7       0.499   7.125   8.557  1.00  0.00           H  
ATOM     93  N   ARG A   8      -0.128   4.100   8.826  1.00  0.00           N  
ATOM     94  CA  ARG A   8      -0.763   2.908   8.193  1.00  0.00           C  
ATOM     95  C   ARG A   8      -2.277   2.945   8.368  1.00  0.00           C  
ATOM     96  O   ARG A   8      -2.957   1.970   8.116  1.00  0.00           O  
ATOM     97  CB  ARG A   8      -0.217   1.648   8.882  1.00  0.00           C  
ATOM     98  CG  ARG A   8       1.300   1.589   8.691  1.00  0.00           C  
ATOM     99  CD  ARG A   8       1.873   0.471   9.564  1.00  0.00           C  
ATOM    100  NE  ARG A   8       2.014   0.971  10.960  1.00  0.00           N  
ATOM    101  CZ  ARG A   8       1.887   0.134  11.954  1.00  0.00           C  
ATOM    102  NH1 ARG A   8       2.242  -1.109  11.781  1.00  0.00           N  
ATOM    103  NH2 ARG A   8       1.405   0.569  13.086  1.00  0.00           N  
ATOM    104  H   ARG A   8      -0.106   4.183   9.802  1.00  0.00           H  
ATOM    105  HA  ARG A   8      -0.531   2.897   7.129  1.00  0.00           H  
ATOM    106  HB2 ARG A   8      -0.449   1.681   9.937  1.00  0.00           H  
ATOM    107  HB3 ARG A   8      -0.671   0.770   8.447  1.00  0.00           H  
ATOM    108  HG2 ARG A   8       1.528   1.391   7.653  1.00  0.00           H  
ATOM    109  HG3 ARG A   8       1.739   2.533   8.976  1.00  0.00           H  
ATOM    110  HD2 ARG A   8       1.208  -0.380   9.554  1.00  0.00           H  
ATOM    111  HD3 ARG A   8       2.842   0.174   9.191  1.00  0.00           H  
ATOM    112  HE  ARG A   8       2.201   1.917  11.130  1.00  0.00           H  
ATOM    113 HH11 ARG A   8       2.605  -1.408  10.898  1.00  0.00           H  
ATOM    114 HH12 ARG A   8       2.152  -1.764  12.532  1.00  0.00           H  
ATOM    115 HH21 ARG A   8       1.138   1.528  13.182  1.00  0.00           H  
ATOM    116 HH22 ARG A   8       1.301  -0.059  13.858  1.00  0.00           H  
ATOM    117  N   LYS A   9      -2.779   4.073   8.796  1.00  0.00           N  
ATOM    118  CA  LYS A   9      -4.246   4.189   8.993  1.00  0.00           C  
ATOM    119  C   LYS A   9      -4.953   4.408   7.661  1.00  0.00           C  
ATOM    120  O   LYS A   9      -5.075   5.523   7.196  1.00  0.00           O  
ATOM    121  CB  LYS A   9      -4.522   5.397   9.903  1.00  0.00           C  
ATOM    122  CG  LYS A   9      -4.216   5.014  11.353  1.00  0.00           C  
ATOM    123  CD  LYS A   9      -3.967   6.287  12.168  1.00  0.00           C  
ATOM    124  CE  LYS A   9      -3.903   5.928  13.654  1.00  0.00           C  
ATOM    125  NZ  LYS A   9      -2.963   4.794  13.878  1.00  0.00           N  
ATOM    126  H   LYS A   9      -2.194   4.835   8.986  1.00  0.00           H  
ATOM    127  HA  LYS A   9      -4.617   3.269   9.445  1.00  0.00           H  
ATOM    128  HB2 LYS A   9      -3.897   6.226   9.606  1.00  0.00           H  
ATOM    129  HB3 LYS A   9      -5.560   5.686   9.816  1.00  0.00           H  
ATOM    130  HG2 LYS A   9      -5.054   4.477  11.771  1.00  0.00           H  
ATOM    131  HG3 LYS A   9      -3.339   4.385  11.385  1.00  0.00           H  
ATOM    132  HD2 LYS A   9      -3.033   6.735  11.862  1.00  0.00           H  
ATOM    133  HD3 LYS A   9      -4.768   6.991  11.998  1.00  0.00           H  
ATOM    134  HE2 LYS A   9      -3.564   6.784  14.219  1.00  0.00           H  
ATOM    135  HE3 LYS A   9      -4.887   5.645  14.000  1.00  0.00           H  
ATOM    136  HZ1 LYS A   9      -3.448   3.897  13.673  1.00  0.00           H  
ATOM    137  HZ2 LYS A   9      -2.644   4.799  14.867  1.00  0.00           H  
ATOM    138  HZ3 LYS A   9      -2.142   4.895  13.247  1.00  0.00           H  
ATOM    139  N   LYS A  10      -5.407   3.337   7.070  1.00  0.00           N  
ATOM    140  CA  LYS A  10      -6.108   3.465   5.769  1.00  0.00           C  
ATOM    141  C   LYS A  10      -5.332   4.371   4.821  1.00  0.00           C  
ATOM    142  O   LYS A  10      -5.615   5.549   4.714  1.00  0.00           O  
ATOM    143  CB  LYS A  10      -7.493   4.087   6.023  1.00  0.00           C  
ATOM    144  CG  LYS A  10      -8.391   3.053   6.709  1.00  0.00           C  
ATOM    145  CD  LYS A  10      -9.513   3.779   7.455  1.00  0.00           C  
ATOM    146  CE  LYS A  10     -10.360   2.752   8.212  1.00  0.00           C  
ATOM    147  NZ  LYS A  10     -11.207   1.973   7.265  1.00  0.00           N  
ATOM    148  H   LYS A  10      -5.284   2.456   7.480  1.00  0.00           H  
ATOM    149  HA  LYS A  10      -6.204   2.478   5.317  1.00  0.00           H  
ATOM    150  HB2 LYS A  10      -7.390   4.954   6.657  1.00  0.00           H  
ATOM    151  HB3 LYS A  10      -7.935   4.385   5.085  1.00  0.00           H  
ATOM    152  HG2 LYS A  10      -8.816   2.393   5.968  1.00  0.00           H  
ATOM    153  HG3 LYS A  10      -7.807   2.472   7.408  1.00  0.00           H  
ATOM    154  HD2 LYS A  10      -9.088   4.484   8.155  1.00  0.00           H  
ATOM    155  HD3 LYS A  10     -10.134   4.312   6.749  1.00  0.00           H  
ATOM    156  HE2 LYS A  10      -9.713   2.073   8.747  1.00  0.00           H  
ATOM    157  HE3 LYS A  10     -10.999   3.260   8.919  1.00  0.00           H  
ATOM    158  HZ1 LYS A  10     -10.666   1.160   6.907  1.00  0.00           H  
ATOM    159  HZ2 LYS A  10     -11.488   2.582   6.470  1.00  0.00           H  
ATOM    160  HZ3 LYS A  10     -12.057   1.633   7.759  1.00  0.00           H  
ATOM    161  N   ARG A  11      -4.363   3.808   4.148  1.00  0.00           N  
ATOM    162  CA  ARG A  11      -3.564   4.627   3.205  1.00  0.00           C  
ATOM    163  C   ARG A  11      -4.473   5.506   2.367  1.00  0.00           C  
ATOM    164  O   ARG A  11      -4.160   6.646   2.088  1.00  0.00           O  
ATOM    165  CB  ARG A  11      -2.793   3.683   2.273  1.00  0.00           C  
ATOM    166  CG  ARG A  11      -1.376   3.497   2.814  1.00  0.00           C  
ATOM    167  CD  ARG A  11      -1.453   2.900   4.221  1.00  0.00           C  
ATOM    168  NE  ARG A  11      -0.169   2.214   4.524  1.00  0.00           N  
ATOM    169  CZ  ARG A  11      -0.078   0.923   4.354  1.00  0.00           C  
ATOM    170  NH1 ARG A  11      -0.910   0.335   3.539  1.00  0.00           N  
ATOM    171  NH2 ARG A  11       0.839   0.266   5.006  1.00  0.00           N  
ATOM    172  H   ARG A  11      -4.166   2.856   4.265  1.00  0.00           H  
ATOM    173  HA  ARG A  11      -2.880   5.258   3.772  1.00  0.00           H  
ATOM    174  HB2 ARG A  11      -3.293   2.727   2.230  1.00  0.00           H  
ATOM    175  HB3 ARG A  11      -2.750   4.106   1.281  1.00  0.00           H  
ATOM    176  HG2 ARG A  11      -0.823   2.832   2.167  1.00  0.00           H  
ATOM    177  HG3 ARG A  11      -0.874   4.453   2.852  1.00  0.00           H  
ATOM    178  HD2 ARG A  11      -1.619   3.685   4.944  1.00  0.00           H  
ATOM    179  HD3 ARG A  11      -2.262   2.187   4.273  1.00  0.00           H  
ATOM    180  HE  ARG A  11       0.602   2.725   4.848  1.00  0.00           H  
ATOM    181 HH11 ARG A  11      -1.604   0.873   3.058  1.00  0.00           H  
ATOM    182 HH12 ARG A  11      -0.854  -0.652   3.395  1.00  0.00           H  
ATOM    183 HH21 ARG A  11       1.457   0.750   5.624  1.00  0.00           H  
ATOM    184 HH22 ARG A  11       0.925  -0.723   4.886  1.00  0.00           H  
ATOM    185  N   VAL A  12      -5.589   4.958   1.975  1.00  0.00           N  
ATOM    186  CA  VAL A  12      -6.535   5.743   1.156  1.00  0.00           C  
ATOM    187  C   VAL A  12      -6.959   7.008   1.905  1.00  0.00           C  
ATOM    188  O   VAL A  12      -6.961   7.041   3.120  1.00  0.00           O  
ATOM    189  CB  VAL A  12      -7.783   4.874   0.895  1.00  0.00           C  
ATOM    190  CG1 VAL A  12      -7.438   3.803  -0.142  1.00  0.00           C  
ATOM    191  CG2 VAL A  12      -8.211   4.193   2.200  1.00  0.00           C  
ATOM    192  H   VAL A  12      -5.796   4.033   2.220  1.00  0.00           H  
ATOM    193  HA  VAL A  12      -6.049   6.015   0.225  1.00  0.00           H  
ATOM    194  HB  VAL A  12      -8.588   5.489   0.529  1.00  0.00           H  
ATOM    195 HG11 VAL A  12      -8.300   3.179  -0.324  1.00  0.00           H  
ATOM    196 HG12 VAL A  12      -6.625   3.191   0.222  1.00  0.00           H  
ATOM    197 HG13 VAL A  12      -7.140   4.275  -1.067  1.00  0.00           H  
ATOM    198 HG21 VAL A  12      -7.372   3.678   2.637  1.00  0.00           H  
ATOM    199 HG22 VAL A  12      -8.999   3.482   1.996  1.00  0.00           H  
ATOM    200 HG23 VAL A  12      -8.575   4.935   2.895  1.00  0.00           H  
ATOM    201  N   PRO A  13      -7.314   8.034   1.159  1.00  0.00           N  
ATOM    202  CA  PRO A  13      -7.739   9.296   1.755  1.00  0.00           C  
ATOM    203  C   PRO A  13      -8.865   9.083   2.765  1.00  0.00           C  
ATOM    204  O   PRO A  13      -9.613   8.131   2.673  1.00  0.00           O  
ATOM    205  CB  PRO A  13      -8.249  10.141   0.568  1.00  0.00           C  
ATOM    206  CG  PRO A  13      -7.996   9.314  -0.733  1.00  0.00           C  
ATOM    207  CD  PRO A  13      -7.330   7.995  -0.311  1.00  0.00           C  
ATOM    208  HA  PRO A  13      -6.892   9.775   2.240  1.00  0.00           H  
ATOM    209  HB2 PRO A  13      -9.304  10.338   0.682  1.00  0.00           H  
ATOM    210  HB3 PRO A  13      -7.710  11.076   0.521  1.00  0.00           H  
ATOM    211  HG2 PRO A  13      -8.934   9.109  -1.228  1.00  0.00           H  
ATOM    212  HG3 PRO A  13      -7.347   9.860  -1.400  1.00  0.00           H  
ATOM    213  HD2 PRO A  13      -7.901   7.153  -0.659  1.00  0.00           H  
ATOM    214  HD3 PRO A  13      -6.320   7.949  -0.692  1.00  0.00           H  
ATOM    215  N   TYR A  14      -8.962   9.977   3.713  1.00  0.00           N  
ATOM    216  CA  TYR A  14     -10.031   9.845   4.737  1.00  0.00           C  
ATOM    217  C   TYR A  14     -11.376  10.282   4.174  1.00  0.00           C  
ATOM    218  O   TYR A  14     -12.404  10.083   4.785  1.00  0.00           O  
ATOM    219  CB  TYR A  14      -9.674  10.747   5.925  1.00  0.00           C  
ATOM    220  CG  TYR A  14      -8.159  10.718   6.150  1.00  0.00           C  
ATOM    221  CD1 TYR A  14      -7.410   9.626   5.752  1.00  0.00           C  
ATOM    222  CD2 TYR A  14      -7.520  11.783   6.751  1.00  0.00           C  
ATOM    223  CE1 TYR A  14      -6.043   9.604   5.953  1.00  0.00           C  
ATOM    224  CE2 TYR A  14      -6.155  11.760   6.952  1.00  0.00           C  
ATOM    225  CZ  TYR A  14      -5.406  10.670   6.554  1.00  0.00           C  
ATOM    226  OH  TYR A  14      -4.040  10.648   6.754  1.00  0.00           O  
ATOM    227  H   TYR A  14      -8.337  10.731   3.747  1.00  0.00           H  
ATOM    228  HA  TYR A  14     -10.096   8.802   5.049  1.00  0.00           H  
ATOM    229  HB2 TYR A  14      -9.983  11.761   5.719  1.00  0.00           H  
ATOM    230  HB3 TYR A  14     -10.173  10.396   6.815  1.00  0.00           H  
ATOM    231  HD1 TYR A  14      -7.895   8.782   5.288  1.00  0.00           H  
ATOM    232  HD2 TYR A  14      -8.094  12.641   7.068  1.00  0.00           H  
ATOM    233  HE1 TYR A  14      -5.470   8.745   5.636  1.00  0.00           H  
ATOM    234  HE2 TYR A  14      -5.668  12.601   7.424  1.00  0.00           H  
ATOM    235  HH  TYR A  14      -3.614  10.840   5.915  1.00  0.00           H  
ATOM    236  N   THR A  15     -11.335  10.877   3.015  1.00  0.00           N  
ATOM    237  CA  THR A  15     -12.589  11.345   2.373  1.00  0.00           C  
ATOM    238  C   THR A  15     -13.322  12.387   3.229  1.00  0.00           C  
ATOM    239  O   THR A  15     -13.058  13.554   3.121  1.00  0.00           O  
ATOM    240  CB  THR A  15     -13.507  10.134   2.150  1.00  0.00           C  
ATOM    241  OG1 THR A  15     -12.669   9.124   1.623  1.00  0.00           O  
ATOM    242  CG2 THR A  15     -14.514  10.420   1.027  1.00  0.00           C  
ATOM    243  H   THR A  15     -10.475  11.015   2.567  1.00  0.00           H  
ATOM    244  HA  THR A  15     -12.334  11.805   1.419  1.00  0.00           H  
ATOM    245  HB  THR A  15     -13.981   9.803   3.067  1.00  0.00           H  
ATOM    246  HG1 THR A  15     -13.073   8.793   0.817  1.00  0.00           H  
ATOM    247 HG21 THR A  15     -15.159   9.566   0.890  1.00  0.00           H  
ATOM    248 HG22 THR A  15     -13.986  10.617   0.105  1.00  0.00           H  
ATOM    249 HG23 THR A  15     -15.113  11.281   1.284  1.00  0.00           H  
ATOM    250  N   LYS A  16     -14.221  11.942   4.067  1.00  0.00           N  
ATOM    251  CA  LYS A  16     -14.973  12.909   4.928  1.00  0.00           C  
ATOM    252  C   LYS A  16     -14.087  14.049   5.439  1.00  0.00           C  
ATOM    253  O   LYS A  16     -14.470  15.199   5.376  1.00  0.00           O  
ATOM    254  CB  LYS A  16     -15.545  12.147   6.137  1.00  0.00           C  
ATOM    255  CG  LYS A  16     -16.978  12.621   6.399  1.00  0.00           C  
ATOM    256  CD  LYS A  16     -17.499  11.977   7.694  1.00  0.00           C  
ATOM    257  CE  LYS A  16     -18.080  10.587   7.397  1.00  0.00           C  
ATOM    258  NZ  LYS A  16     -19.181  10.280   8.351  1.00  0.00           N  
ATOM    259  H   LYS A  16     -14.402  10.984   4.133  1.00  0.00           H  
ATOM    260  HA  LYS A  16     -15.775  13.343   4.334  1.00  0.00           H  
ATOM    261  HB2 LYS A  16     -15.544  11.087   5.931  1.00  0.00           H  
ATOM    262  HB3 LYS A  16     -14.935  12.338   7.008  1.00  0.00           H  
ATOM    263  HG2 LYS A  16     -16.988  13.696   6.502  1.00  0.00           H  
ATOM    264  HG3 LYS A  16     -17.609  12.344   5.569  1.00  0.00           H  
ATOM    265  HD2 LYS A  16     -16.687  11.883   8.400  1.00  0.00           H  
ATOM    266  HD3 LYS A  16     -18.266  12.603   8.124  1.00  0.00           H  
ATOM    267  HE2 LYS A  16     -18.469  10.556   6.392  1.00  0.00           H  
ATOM    268  HE3 LYS A  16     -17.306   9.842   7.498  1.00  0.00           H  
ATOM    269  HZ1 LYS A  16     -18.882   9.521   8.996  1.00  0.00           H  
ATOM    270  HZ2 LYS A  16     -20.023   9.973   7.823  1.00  0.00           H  
ATOM    271  HZ3 LYS A  16     -19.410  11.132   8.902  1.00  0.00           H  
ATOM    272  N   VAL A  17     -12.921  13.719   5.914  1.00  0.00           N  
ATOM    273  CA  VAL A  17     -12.021  14.789   6.424  1.00  0.00           C  
ATOM    274  C   VAL A  17     -11.364  15.473   5.255  1.00  0.00           C  
ATOM    275  O   VAL A  17     -11.025  16.640   5.296  1.00  0.00           O  
ATOM    276  CB  VAL A  17     -10.939  14.139   7.298  1.00  0.00           C  
ATOM    277  CG1 VAL A  17     -10.364  15.189   8.249  1.00  0.00           C  
ATOM    278  CG2 VAL A  17     -11.566  13.006   8.114  1.00  0.00           C  
ATOM    279  H   VAL A  17     -12.623  12.788   5.895  1.00  0.00           H  
ATOM    280  HA  VAL A  17     -12.605  15.517   6.990  1.00  0.00           H  
ATOM    281  HB  VAL A  17     -10.154  13.745   6.670  1.00  0.00           H  
ATOM    282 HG11 VAL A  17     -11.165  15.674   8.786  1.00  0.00           H  
ATOM    283 HG12 VAL A  17      -9.815  15.930   7.685  1.00  0.00           H  
ATOM    284 HG13 VAL A  17      -9.697  14.716   8.955  1.00  0.00           H  
ATOM    285 HG21 VAL A  17     -10.811  12.539   8.728  1.00  0.00           H  
ATOM    286 HG22 VAL A  17     -11.991  12.268   7.448  1.00  0.00           H  
ATOM    287 HG23 VAL A  17     -12.346  13.402   8.748  1.00  0.00           H  
ATOM    288  N   GLN A  18     -11.205  14.711   4.233  1.00  0.00           N  
ATOM    289  CA  GLN A  18     -10.584  15.205   3.000  1.00  0.00           C  
ATOM    290  C   GLN A  18     -11.542  16.146   2.260  1.00  0.00           C  
ATOM    291  O   GLN A  18     -11.184  17.257   1.907  1.00  0.00           O  
ATOM    292  CB  GLN A  18     -10.330  13.967   2.154  1.00  0.00           C  
ATOM    293  CG  GLN A  18      -8.833  13.723   2.089  1.00  0.00           C  
ATOM    294  CD  GLN A  18      -8.338  13.249   3.457  1.00  0.00           C  
ATOM    295  OE1 GLN A  18      -7.547  12.333   3.561  1.00  0.00           O  
ATOM    296  NE2 GLN A  18      -8.781  13.845   4.532  1.00  0.00           N  
ATOM    297  H   GLN A  18     -11.505  13.780   4.279  1.00  0.00           H  
ATOM    298  HA  GLN A  18      -9.634  15.738   3.223  1.00  0.00           H  
ATOM    299  HB2 GLN A  18     -10.809  13.116   2.611  1.00  0.00           H  
ATOM    300  HB3 GLN A  18     -10.731  14.107   1.176  1.00  0.00           H  
ATOM    301  HG2 GLN A  18      -8.613  12.969   1.346  1.00  0.00           H  
ATOM    302  HG3 GLN A  18      -8.336  14.638   1.830  1.00  0.00           H  
ATOM    303 HE21 GLN A  18      -9.421  14.584   4.453  1.00  0.00           H  
ATOM    304 HE22 GLN A  18      -8.473  13.555   5.415  1.00  0.00           H  
ATOM    305  N   LEU A  19     -12.753  15.689   2.051  1.00  0.00           N  
ATOM    306  CA  LEU A  19     -13.734  16.535   1.345  1.00  0.00           C  
ATOM    307  C   LEU A  19     -14.151  17.697   2.230  1.00  0.00           C  
ATOM    308  O   LEU A  19     -14.686  18.680   1.758  1.00  0.00           O  
ATOM    309  CB  LEU A  19     -14.977  15.680   1.018  1.00  0.00           C  
ATOM    310  CG  LEU A  19     -15.158  15.597  -0.505  1.00  0.00           C  
ATOM    311  CD1 LEU A  19     -15.472  16.992  -1.061  1.00  0.00           C  
ATOM    312  CD2 LEU A  19     -13.868  15.070  -1.136  1.00  0.00           C  
ATOM    313  H   LEU A  19     -13.011  14.799   2.370  1.00  0.00           H  
ATOM    314  HA  LEU A  19     -13.277  16.925   0.439  1.00  0.00           H  
ATOM    315  HB2 LEU A  19     -14.845  14.686   1.420  1.00  0.00           H  
ATOM    316  HB3 LEU A  19     -15.853  16.127   1.463  1.00  0.00           H  
ATOM    317  HG  LEU A  19     -15.971  14.926  -0.735  1.00  0.00           H  
ATOM    318 HD11 LEU A  19     -14.978  17.129  -2.012  1.00  0.00           H  
ATOM    319 HD12 LEU A  19     -15.130  17.748  -0.371  1.00  0.00           H  
ATOM    320 HD13 LEU A  19     -16.539  17.096  -1.198  1.00  0.00           H  
ATOM    321 HD21 LEU A  19     -13.263  15.895  -1.483  1.00  0.00           H  
ATOM    322 HD22 LEU A  19     -14.107  14.428  -1.970  1.00  0.00           H  
ATOM    323 HD23 LEU A  19     -13.314  14.507  -0.401  1.00  0.00           H  
ATOM    324  N   LYS A  20     -13.900  17.563   3.510  1.00  0.00           N  
ATOM    325  CA  LYS A  20     -14.275  18.650   4.427  1.00  0.00           C  
ATOM    326  C   LYS A  20     -13.303  19.790   4.286  1.00  0.00           C  
ATOM    327  O   LYS A  20     -13.697  20.928   4.162  1.00  0.00           O  
ATOM    328  CB  LYS A  20     -14.219  18.129   5.869  1.00  0.00           C  
ATOM    329  CG  LYS A  20     -15.627  17.729   6.313  1.00  0.00           C  
ATOM    330  CD  LYS A  20     -15.569  17.188   7.744  1.00  0.00           C  
ATOM    331  CE  LYS A  20     -16.903  17.467   8.439  1.00  0.00           C  
ATOM    332  NZ  LYS A  20     -17.029  18.916   8.760  1.00  0.00           N  
ATOM    333  H   LYS A  20     -13.462  16.758   3.851  1.00  0.00           H  
ATOM    334  HA  LYS A  20     -15.277  19.000   4.176  1.00  0.00           H  
ATOM    335  HB2 LYS A  20     -13.562  17.277   5.922  1.00  0.00           H  
ATOM    336  HB3 LYS A  20     -13.841  18.905   6.518  1.00  0.00           H  
ATOM    337  HG2 LYS A  20     -16.277  18.591   6.278  1.00  0.00           H  
ATOM    338  HG3 LYS A  20     -16.015  16.968   5.653  1.00  0.00           H  
ATOM    339  HD2 LYS A  20     -15.386  16.125   7.722  1.00  0.00           H  
ATOM    340  HD3 LYS A  20     -14.771  17.675   8.283  1.00  0.00           H  
ATOM    341  HE2 LYS A  20     -17.718  17.178   7.791  1.00  0.00           H  
ATOM    342  HE3 LYS A  20     -16.961  16.897   9.354  1.00  0.00           H  
ATOM    343  HZ1 LYS A  20     -16.117  19.276   9.106  1.00  0.00           H  
ATOM    344  HZ2 LYS A  20     -17.755  19.047   9.494  1.00  0.00           H  
ATOM    345  HZ3 LYS A  20     -17.306  19.439   7.904  1.00  0.00           H  
ATOM    346  N   GLU A  21     -12.038  19.473   4.292  1.00  0.00           N  
ATOM    347  CA  GLU A  21     -11.043  20.547   4.159  1.00  0.00           C  
ATOM    348  C   GLU A  21     -11.115  21.160   2.771  1.00  0.00           C  
ATOM    349  O   GLU A  21     -10.670  22.264   2.552  1.00  0.00           O  
ATOM    350  CB  GLU A  21      -9.643  19.953   4.380  1.00  0.00           C  
ATOM    351  CG  GLU A  21      -9.503  19.539   5.846  1.00  0.00           C  
ATOM    352  CD  GLU A  21      -9.305  20.787   6.708  1.00  0.00           C  
ATOM    353  OE1 GLU A  21      -8.578  21.652   6.249  1.00  0.00           O  
ATOM    354  OE2 GLU A  21      -9.891  20.804   7.778  1.00  0.00           O  
ATOM    355  H   GLU A  21     -11.751  18.529   4.372  1.00  0.00           H  
ATOM    356  HA  GLU A  21     -11.262  21.312   4.894  1.00  0.00           H  
ATOM    357  HB2 GLU A  21      -9.509  19.090   3.744  1.00  0.00           H  
ATOM    358  HB3 GLU A  21      -8.893  20.691   4.138  1.00  0.00           H  
ATOM    359  HG2 GLU A  21     -10.395  19.022   6.168  1.00  0.00           H  
ATOM    360  HG3 GLU A  21      -8.651  18.885   5.962  1.00  0.00           H  
ATOM    361  N   LEU A  22     -11.679  20.430   1.856  1.00  0.00           N  
ATOM    362  CA  LEU A  22     -11.790  20.952   0.473  1.00  0.00           C  
ATOM    363  C   LEU A  22     -12.922  21.981   0.349  1.00  0.00           C  
ATOM    364  O   LEU A  22     -12.715  23.081  -0.135  1.00  0.00           O  
ATOM    365  CB  LEU A  22     -12.105  19.760  -0.461  1.00  0.00           C  
ATOM    366  CG  LEU A  22     -10.970  19.573  -1.473  1.00  0.00           C  
ATOM    367  CD1 LEU A  22     -10.801  20.855  -2.296  1.00  0.00           C  
ATOM    368  CD2 LEU A  22      -9.665  19.263  -0.729  1.00  0.00           C  
ATOM    369  H   LEU A  22     -12.015  19.530   2.076  1.00  0.00           H  
ATOM    370  HA  LEU A  22     -10.855  21.425   0.200  1.00  0.00           H  
ATOM    371  HB2 LEU A  22     -12.214  18.861   0.129  1.00  0.00           H  
ATOM    372  HB3 LEU A  22     -13.029  19.948  -0.988  1.00  0.00           H  
ATOM    373  HG  LEU A  22     -11.210  18.751  -2.133  1.00  0.00           H  
ATOM    374 HD11 LEU A  22     -10.092  21.504  -1.818  1.00  0.00           H  
ATOM    375 HD12 LEU A  22     -11.750  21.364  -2.378  1.00  0.00           H  
ATOM    376 HD13 LEU A  22     -10.446  20.611  -3.284  1.00  0.00           H  
ATOM    377 HD21 LEU A  22      -9.745  19.579   0.299  1.00  0.00           H  
ATOM    378 HD22 LEU A  22      -8.844  19.784  -1.200  1.00  0.00           H  
ATOM    379 HD23 LEU A  22      -9.475  18.204  -0.757  1.00  0.00           H  
ATOM    380  N   GLU A  23     -14.089  21.616   0.813  1.00  0.00           N  
ATOM    381  CA  GLU A  23     -15.240  22.554   0.724  1.00  0.00           C  
ATOM    382  C   GLU A  23     -15.110  23.697   1.715  1.00  0.00           C  
ATOM    383  O   GLU A  23     -15.792  24.695   1.602  1.00  0.00           O  
ATOM    384  CB  GLU A  23     -16.526  21.768   1.038  1.00  0.00           C  
ATOM    385  CG  GLU A  23     -17.709  22.740   1.097  1.00  0.00           C  
ATOM    386  CD  GLU A  23     -19.018  21.946   1.070  1.00  0.00           C  
ATOM    387  OE1 GLU A  23     -19.155  21.097   1.934  1.00  0.00           O  
ATOM    388  OE2 GLU A  23     -19.810  22.237   0.188  1.00  0.00           O  
ATOM    389  H   GLU A  23     -14.197  20.745   1.243  1.00  0.00           H  
ATOM    390  HA  GLU A  23     -15.280  22.965  -0.283  1.00  0.00           H  
ATOM    391  HB2 GLU A  23     -16.699  21.033   0.267  1.00  0.00           H  
ATOM    392  HB3 GLU A  23     -16.423  21.265   1.989  1.00  0.00           H  
ATOM    393  HG2 GLU A  23     -17.663  23.318   2.007  1.00  0.00           H  
ATOM    394  HG3 GLU A  23     -17.679  23.406   0.248  1.00  0.00           H  
ATOM    395  N   ARG A  24     -14.239  23.544   2.665  1.00  0.00           N  
ATOM    396  CA  ARG A  24     -14.071  24.626   3.657  1.00  0.00           C  
ATOM    397  C   ARG A  24     -13.100  25.665   3.142  1.00  0.00           C  
ATOM    398  O   ARG A  24     -13.330  26.852   3.271  1.00  0.00           O  
ATOM    399  CB  ARG A  24     -13.530  24.014   4.952  1.00  0.00           C  
ATOM    400  CG  ARG A  24     -14.700  23.750   5.911  1.00  0.00           C  
ATOM    401  CD  ARG A  24     -15.734  22.830   5.245  1.00  0.00           C  
ATOM    402  NE  ARG A  24     -17.075  23.104   5.838  1.00  0.00           N  
ATOM    403  CZ  ARG A  24     -17.568  22.279   6.720  1.00  0.00           C  
ATOM    404  NH1 ARG A  24     -16.763  21.451   7.328  1.00  0.00           N  
ATOM    405  NH2 ARG A  24     -18.850  22.311   6.967  1.00  0.00           N  
ATOM    406  H   ARG A  24     -13.698  22.725   2.723  1.00  0.00           H  
ATOM    407  HA  ARG A  24     -15.037  25.100   3.828  1.00  0.00           H  
ATOM    408  HB2 ARG A  24     -13.023  23.090   4.732  1.00  0.00           H  
ATOM    409  HB3 ARG A  24     -12.832  24.697   5.411  1.00  0.00           H  
ATOM    410  HG2 ARG A  24     -14.329  23.281   6.807  1.00  0.00           H  
ATOM    411  HG3 ARG A  24     -15.168  24.684   6.168  1.00  0.00           H  
ATOM    412  HD2 ARG A  24     -15.771  23.015   4.181  1.00  0.00           H  
ATOM    413  HD3 ARG A  24     -15.475  21.798   5.420  1.00  0.00           H  
ATOM    414  HE  ARG A  24     -17.582  23.899   5.567  1.00  0.00           H  
ATOM    415 HH11 ARG A  24     -15.787  21.457   7.115  1.00  0.00           H  
ATOM    416 HH12 ARG A  24     -17.124  20.809   8.006  1.00  0.00           H  
ATOM    417 HH21 ARG A  24     -19.436  22.960   6.483  1.00  0.00           H  
ATOM    418 HH22 ARG A  24     -19.245  21.687   7.641  1.00  0.00           H  
ATOM    419  N   GLU A  25     -12.027  25.208   2.564  1.00  0.00           N  
ATOM    420  CA  GLU A  25     -11.041  26.164   2.037  1.00  0.00           C  
ATOM    421  C   GLU A  25     -11.612  26.869   0.817  1.00  0.00           C  
ATOM    422  O   GLU A  25     -11.146  27.921   0.429  1.00  0.00           O  
ATOM    423  CB  GLU A  25      -9.781  25.393   1.632  1.00  0.00           C  
ATOM    424  CG  GLU A  25      -9.277  24.593   2.839  1.00  0.00           C  
ATOM    425  CD  GLU A  25      -8.277  25.436   3.629  1.00  0.00           C  
ATOM    426  OE1 GLU A  25      -7.352  25.910   2.997  1.00  0.00           O  
ATOM    427  OE2 GLU A  25      -8.494  25.556   4.824  1.00  0.00           O  
ATOM    428  H   GLU A  25     -11.881  24.242   2.482  1.00  0.00           H  
ATOM    429  HA  GLU A  25     -10.818  26.904   2.805  1.00  0.00           H  
ATOM    430  HB2 GLU A  25     -10.014  24.721   0.821  1.00  0.00           H  
ATOM    431  HB3 GLU A  25      -9.019  26.088   1.311  1.00  0.00           H  
ATOM    432  HG2 GLU A  25     -10.108  24.339   3.482  1.00  0.00           H  
ATOM    433  HG3 GLU A  25      -8.793  23.687   2.503  1.00  0.00           H  
ATOM    434  N   TYR A  26     -12.618  26.265   0.228  1.00  0.00           N  
ATOM    435  CA  TYR A  26     -13.237  26.887  -0.970  1.00  0.00           C  
ATOM    436  C   TYR A  26     -14.298  27.884  -0.535  1.00  0.00           C  
ATOM    437  O   TYR A  26     -14.474  28.922  -1.142  1.00  0.00           O  
ATOM    438  CB  TYR A  26     -13.906  25.781  -1.808  1.00  0.00           C  
ATOM    439  CG  TYR A  26     -13.526  25.952  -3.282  1.00  0.00           C  
ATOM    440  CD1 TYR A  26     -13.977  27.039  -4.002  1.00  0.00           C  
ATOM    441  CD2 TYR A  26     -12.741  25.009  -3.918  1.00  0.00           C  
ATOM    442  CE1 TYR A  26     -13.652  27.181  -5.336  1.00  0.00           C  
ATOM    443  CE2 TYR A  26     -12.417  25.152  -5.250  1.00  0.00           C  
ATOM    444  CZ  TYR A  26     -12.869  26.239  -5.970  1.00  0.00           C  
ATOM    445  OH  TYR A  26     -12.543  26.382  -7.304  1.00  0.00           O  
ATOM    446  H   TYR A  26     -12.963  25.406   0.580  1.00  0.00           H  
ATOM    447  HA  TYR A  26     -12.469  27.406  -1.544  1.00  0.00           H  
ATOM    448  HB2 TYR A  26     -13.577  24.815  -1.466  1.00  0.00           H  
ATOM    449  HB3 TYR A  26     -14.980  25.847  -1.707  1.00  0.00           H  
ATOM    450  HD1 TYR A  26     -14.587  27.786  -3.519  1.00  0.00           H  
ATOM    451  HD2 TYR A  26     -12.373  24.156  -3.365  1.00  0.00           H  
ATOM    452  HE1 TYR A  26     -14.013  28.037  -5.885  1.00  0.00           H  
ATOM    453  HE2 TYR A  26     -11.804  24.407  -5.733  1.00  0.00           H  
ATOM    454  HH  TYR A  26     -13.298  26.100  -7.825  1.00  0.00           H  
ATOM    455  N   ALA A  27     -14.991  27.540   0.517  1.00  0.00           N  
ATOM    456  CA  ALA A  27     -16.049  28.442   1.026  1.00  0.00           C  
ATOM    457  C   ALA A  27     -15.430  29.674   1.661  1.00  0.00           C  
ATOM    458  O   ALA A  27     -16.070  30.699   1.791  1.00  0.00           O  
ATOM    459  CB  ALA A  27     -16.852  27.686   2.095  1.00  0.00           C  
ATOM    460  H   ALA A  27     -14.812  26.689   0.965  1.00  0.00           H  
ATOM    461  HA  ALA A  27     -16.689  28.745   0.199  1.00  0.00           H  
ATOM    462  HB1 ALA A  27     -17.168  26.730   1.708  1.00  0.00           H  
ATOM    463  HB2 ALA A  27     -17.721  28.263   2.373  1.00  0.00           H  
ATOM    464  HB3 ALA A  27     -16.235  27.529   2.969  1.00  0.00           H  
ATOM    465  N   THR A  28     -14.189  29.553   2.050  1.00  0.00           N  
ATOM    466  CA  THR A  28     -13.511  30.704   2.677  1.00  0.00           C  
ATOM    467  C   THR A  28     -13.316  31.804   1.655  1.00  0.00           C  
ATOM    468  O   THR A  28     -13.470  32.971   1.954  1.00  0.00           O  
ATOM    469  CB  THR A  28     -12.140  30.246   3.185  1.00  0.00           C  
ATOM    470  OG1 THR A  28     -12.408  29.489   4.350  1.00  0.00           O  
ATOM    471  CG2 THR A  28     -11.315  31.440   3.683  1.00  0.00           C  
ATOM    472  H   THR A  28     -13.710  28.711   1.919  1.00  0.00           H  
ATOM    473  HA  THR A  28     -14.126  31.080   3.491  1.00  0.00           H  
ATOM    474  HB  THR A  28     -11.614  29.647   2.446  1.00  0.00           H  
ATOM    475  HG1 THR A  28     -12.967  28.751   4.101  1.00  0.00           H  
ATOM    476 HG21 THR A  28     -10.541  31.095   4.352  1.00  0.00           H  
ATOM    477 HG22 THR A  28     -11.956  32.133   4.209  1.00  0.00           H  
ATOM    478 HG23 THR A  28     -10.859  31.945   2.844  1.00  0.00           H  
ATOM    479  N   ASN A  29     -12.978  31.411   0.456  1.00  0.00           N  
ATOM    480  CA  ASN A  29     -12.769  32.425  -0.604  1.00  0.00           C  
ATOM    481  C   ASN A  29     -12.971  31.819  -1.991  1.00  0.00           C  
ATOM    482  O   ASN A  29     -14.017  31.968  -2.591  1.00  0.00           O  
ATOM    483  CB  ASN A  29     -11.333  32.954  -0.493  1.00  0.00           C  
ATOM    484  CG  ASN A  29     -11.333  34.245   0.329  1.00  0.00           C  
ATOM    485  OD1 ASN A  29     -11.133  34.231   1.527  1.00  0.00           O  
ATOM    486  ND2 ASN A  29     -11.553  35.380  -0.277  1.00  0.00           N  
ATOM    487  H   ASN A  29     -12.859  30.450   0.261  1.00  0.00           H  
ATOM    488  HA  ASN A  29     -13.489  33.227  -0.462  1.00  0.00           H  
ATOM    489  HB2 ASN A  29     -10.709  32.219  -0.004  1.00  0.00           H  
ATOM    490  HB3 ASN A  29     -10.939  33.157  -1.478  1.00  0.00           H  
ATOM    491 HD21 ASN A  29     -11.716  35.396  -1.242  1.00  0.00           H  
ATOM    492 HD22 ASN A  29     -11.556  36.215   0.236  1.00  0.00           H  
ATOM    493  N   LYS A  30     -11.965  31.149  -2.474  1.00  0.00           N  
ATOM    494  CA  LYS A  30     -12.071  30.526  -3.816  1.00  0.00           C  
ATOM    495  C   LYS A  30     -10.916  29.574  -4.021  1.00  0.00           C  
ATOM    496  O   LYS A  30     -11.084  28.475  -4.512  1.00  0.00           O  
ATOM    497  CB  LYS A  30     -12.013  31.629  -4.885  1.00  0.00           C  
ATOM    498  CG  LYS A  30     -12.500  31.055  -6.218  1.00  0.00           C  
ATOM    499  CD  LYS A  30     -14.029  31.145  -6.274  1.00  0.00           C  
ATOM    500  CE  LYS A  30     -14.549  30.281  -7.427  1.00  0.00           C  
ATOM    501  NZ  LYS A  30     -15.851  29.656  -7.061  1.00  0.00           N  
ATOM    502  H   LYS A  30     -11.136  31.048  -1.946  1.00  0.00           H  
ATOM    503  HA  LYS A  30     -13.006  29.969  -3.876  1.00  0.00           H  
ATOM    504  HB2 LYS A  30     -12.648  32.452  -4.591  1.00  0.00           H  
ATOM    505  HB3 LYS A  30     -10.999  31.982  -4.989  1.00  0.00           H  
ATOM    506  HG2 LYS A  30     -12.073  31.617  -7.035  1.00  0.00           H  
ATOM    507  HG3 LYS A  30     -12.193  30.022  -6.301  1.00  0.00           H  
ATOM    508  HD2 LYS A  30     -14.446  30.794  -5.342  1.00  0.00           H  
ATOM    509  HD3 LYS A  30     -14.324  32.172  -6.429  1.00  0.00           H  
ATOM    510  HE2 LYS A  30     -14.686  30.894  -8.306  1.00  0.00           H  
ATOM    511  HE3 LYS A  30     -13.835  29.502  -7.650  1.00  0.00           H  
ATOM    512  HZ1 LYS A  30     -16.426  29.528  -7.918  1.00  0.00           H  
ATOM    513  HZ2 LYS A  30     -16.356  30.273  -6.393  1.00  0.00           H  
ATOM    514  HZ3 LYS A  30     -15.679  28.731  -6.618  1.00  0.00           H  
ATOM    515  N   PHE A  31      -9.755  30.016  -3.642  1.00  0.00           N  
ATOM    516  CA  PHE A  31      -8.569  29.166  -3.796  1.00  0.00           C  
ATOM    517  C   PHE A  31      -7.566  29.491  -2.721  1.00  0.00           C  
ATOM    518  O   PHE A  31      -7.606  30.562  -2.145  1.00  0.00           O  
ATOM    519  CB  PHE A  31      -7.933  29.388  -5.175  1.00  0.00           C  
ATOM    520  CG  PHE A  31      -7.558  28.019  -5.719  1.00  0.00           C  
ATOM    521  CD1 PHE A  31      -6.525  27.303  -5.143  1.00  0.00           C  
ATOM    522  CD2 PHE A  31      -8.321  27.422  -6.700  1.00  0.00           C  
ATOM    523  CE1 PHE A  31      -6.271  26.013  -5.529  1.00  0.00           C  
ATOM    524  CE2 PHE A  31      -8.062  26.130  -7.087  1.00  0.00           C  
ATOM    525  CZ  PHE A  31      -7.037  25.424  -6.495  1.00  0.00           C  
ATOM    526  H   PHE A  31      -9.671  30.909  -3.247  1.00  0.00           H  
ATOM    527  HA  PHE A  31      -8.875  28.125  -3.677  1.00  0.00           H  
ATOM    528  HB2 PHE A  31      -8.638  29.863  -5.840  1.00  0.00           H  
ATOM    529  HB3 PHE A  31      -7.047  29.998  -5.085  1.00  0.00           H  
ATOM    530  HD1 PHE A  31      -5.897  27.772  -4.410  1.00  0.00           H  
ATOM    531  HD2 PHE A  31      -9.123  27.973  -7.167  1.00  0.00           H  
ATOM    532  HE1 PHE A  31      -5.473  25.457  -5.062  1.00  0.00           H  
ATOM    533  HE2 PHE A  31      -8.651  25.674  -7.866  1.00  0.00           H  
ATOM    534  HZ  PHE A  31      -6.865  24.400  -6.756  1.00  0.00           H  
ATOM    535  N   ILE A  32      -6.681  28.566  -2.471  1.00  0.00           N  
ATOM    536  CA  ILE A  32      -5.658  28.790  -1.434  1.00  0.00           C  
ATOM    537  C   ILE A  32      -4.257  28.864  -2.039  1.00  0.00           C  
ATOM    538  O   ILE A  32      -4.019  28.389  -3.131  1.00  0.00           O  
ATOM    539  CB  ILE A  32      -5.752  27.633  -0.439  1.00  0.00           C  
ATOM    540  CG1 ILE A  32      -6.734  26.579  -0.949  1.00  0.00           C  
ATOM    541  CG2 ILE A  32      -6.296  28.189   0.885  1.00  0.00           C  
ATOM    542  CD1 ILE A  32      -6.146  25.907  -2.188  1.00  0.00           C  
ATOM    543  H   ILE A  32      -6.690  27.725  -2.975  1.00  0.00           H  
ATOM    544  HA  ILE A  32      -5.863  29.736  -0.935  1.00  0.00           H  
ATOM    545  HB  ILE A  32      -4.773  27.182  -0.309  1.00  0.00           H  
ATOM    546 HG12 ILE A  32      -6.901  25.840  -0.183  1.00  0.00           H  
ATOM    547 HG13 ILE A  32      -7.677  27.047  -1.199  1.00  0.00           H  
ATOM    548 HG21 ILE A  32      -5.608  28.912   1.284  1.00  0.00           H  
ATOM    549 HG22 ILE A  32      -6.422  27.388   1.591  1.00  0.00           H  
ATOM    550 HG23 ILE A  32      -7.251  28.666   0.714  1.00  0.00           H  
ATOM    551 HD11 ILE A  32      -5.657  24.985  -1.905  1.00  0.00           H  
ATOM    552 HD12 ILE A  32      -5.430  26.566  -2.647  1.00  0.00           H  
ATOM    553 HD13 ILE A  32      -6.932  25.689  -2.894  1.00  0.00           H  
ATOM    554  N   THR A  33      -3.359  29.461  -1.309  1.00  0.00           N  
ATOM    555  CA  THR A  33      -1.965  29.592  -1.807  1.00  0.00           C  
ATOM    556  C   THR A  33      -1.193  28.286  -1.726  1.00  0.00           C  
ATOM    557  O   THR A  33      -1.528  27.398  -0.966  1.00  0.00           O  
ATOM    558  CB  THR A  33      -1.248  30.635  -0.952  1.00  0.00           C  
ATOM    559  OG1 THR A  33      -2.142  31.726  -0.865  1.00  0.00           O  
ATOM    560  CG2 THR A  33      -0.024  31.196  -1.689  1.00  0.00           C  
ATOM    561  H   THR A  33      -3.599  29.810  -0.435  1.00  0.00           H  
ATOM    562  HA  THR A  33      -1.996  29.913  -2.847  1.00  0.00           H  
ATOM    563  HB  THR A  33      -1.007  30.251   0.037  1.00  0.00           H  
ATOM    564  HG1 THR A  33      -2.419  31.953  -1.756  1.00  0.00           H  
ATOM    565 HG21 THR A  33       0.511  31.876  -1.043  1.00  0.00           H  
ATOM    566 HG22 THR A  33      -0.342  31.724  -2.576  1.00  0.00           H  
ATOM    567 HG23 THR A  33       0.632  30.387  -1.973  1.00  0.00           H  
ATOM    568  N   LYS A  34      -0.157  28.214  -2.513  1.00  0.00           N  
ATOM    569  CA  LYS A  34       0.684  26.994  -2.535  1.00  0.00           C  
ATOM    570  C   LYS A  34       0.929  26.480  -1.131  1.00  0.00           C  
ATOM    571  O   LYS A  34       0.887  25.289  -0.891  1.00  0.00           O  
ATOM    572  CB  LYS A  34       2.022  27.357  -3.191  1.00  0.00           C  
ATOM    573  CG  LYS A  34       1.746  28.117  -4.500  1.00  0.00           C  
ATOM    574  CD  LYS A  34       0.955  27.212  -5.455  1.00  0.00           C  
ATOM    575  CE  LYS A  34      -0.542  27.601  -5.429  1.00  0.00           C  
ATOM    576  NZ  LYS A  34      -0.724  29.010  -5.876  1.00  0.00           N  
ATOM    577  H   LYS A  34       0.064  28.968  -3.092  1.00  0.00           H  
ATOM    578  HA  LYS A  34       0.175  26.221  -3.105  1.00  0.00           H  
ATOM    579  HB2 LYS A  34       2.598  27.981  -2.524  1.00  0.00           H  
ATOM    580  HB3 LYS A  34       2.579  26.457  -3.404  1.00  0.00           H  
ATOM    581  HG2 LYS A  34       1.178  29.009  -4.293  1.00  0.00           H  
ATOM    582  HG3 LYS A  34       2.682  28.395  -4.960  1.00  0.00           H  
ATOM    583  HD2 LYS A  34       1.339  27.328  -6.459  1.00  0.00           H  
ATOM    584  HD3 LYS A  34       1.071  26.183  -5.153  1.00  0.00           H  
ATOM    585  HE2 LYS A  34      -1.097  26.950  -6.085  1.00  0.00           H  
ATOM    586  HE3 LYS A  34      -0.934  27.497  -4.431  1.00  0.00           H  
ATOM    587  HZ1 LYS A  34      -1.667  29.345  -5.592  1.00  0.00           H  
ATOM    588  HZ2 LYS A  34      -0.635  29.061  -6.910  1.00  0.00           H  
ATOM    589  HZ3 LYS A  34       0.003  29.610  -5.436  1.00  0.00           H  
ATOM    590  N   ASP A  35       1.186  27.373  -0.221  1.00  0.00           N  
ATOM    591  CA  ASP A  35       1.429  26.924   1.163  1.00  0.00           C  
ATOM    592  C   ASP A  35       0.143  26.351   1.727  1.00  0.00           C  
ATOM    593  O   ASP A  35       0.145  25.370   2.455  1.00  0.00           O  
ATOM    594  CB  ASP A  35       1.844  28.137   2.013  1.00  0.00           C  
ATOM    595  CG  ASP A  35       3.293  28.509   1.700  1.00  0.00           C  
ATOM    596  OD1 ASP A  35       3.927  27.707   1.037  1.00  0.00           O  
ATOM    597  OD2 ASP A  35       3.685  29.577   2.144  1.00  0.00           O  
ATOM    598  H   ASP A  35       1.211  28.327  -0.451  1.00  0.00           H  
ATOM    599  HA  ASP A  35       2.201  26.155   1.165  1.00  0.00           H  
ATOM    600  HB2 ASP A  35       1.203  28.978   1.788  1.00  0.00           H  
ATOM    601  HB3 ASP A  35       1.758  27.895   3.062  1.00  0.00           H  
ATOM    602  N   LYS A  36      -0.945  26.961   1.350  1.00  0.00           N  
ATOM    603  CA  LYS A  36      -2.244  26.491   1.836  1.00  0.00           C  
ATOM    604  C   LYS A  36      -2.706  25.289   1.016  1.00  0.00           C  
ATOM    605  O   LYS A  36      -3.505  24.485   1.467  1.00  0.00           O  
ATOM    606  CB  LYS A  36      -3.245  27.642   1.699  1.00  0.00           C  
ATOM    607  CG  LYS A  36      -2.965  28.674   2.805  1.00  0.00           C  
ATOM    608  CD  LYS A  36      -3.646  30.005   2.455  1.00  0.00           C  
ATOM    609  CE  LYS A  36      -2.816  31.159   3.029  1.00  0.00           C  
ATOM    610  NZ  LYS A  36      -3.527  32.457   2.843  1.00  0.00           N  
ATOM    611  H   LYS A  36      -0.898  27.717   0.726  1.00  0.00           H  
ATOM    612  HA  LYS A  36      -2.143  26.191   2.872  1.00  0.00           H  
ATOM    613  HB2 LYS A  36      -3.131  28.107   0.734  1.00  0.00           H  
ATOM    614  HB3 LYS A  36      -4.247  27.265   1.802  1.00  0.00           H  
ATOM    615  HG2 LYS A  36      -3.350  28.308   3.745  1.00  0.00           H  
ATOM    616  HG3 LYS A  36      -1.901  28.826   2.897  1.00  0.00           H  
ATOM    617  HD2 LYS A  36      -3.719  30.109   1.383  1.00  0.00           H  
ATOM    618  HD3 LYS A  36      -4.637  30.029   2.881  1.00  0.00           H  
ATOM    619  HE2 LYS A  36      -2.653  30.995   4.084  1.00  0.00           H  
ATOM    620  HE3 LYS A  36      -1.862  31.204   2.527  1.00  0.00           H  
ATOM    621  HZ1 LYS A  36      -3.339  33.075   3.660  1.00  0.00           H  
ATOM    622  HZ2 LYS A  36      -4.550  32.285   2.767  1.00  0.00           H  
ATOM    623  HZ3 LYS A  36      -3.186  32.917   1.975  1.00  0.00           H  
ATOM    624  N   ARG A  37      -2.185  25.179  -0.179  1.00  0.00           N  
ATOM    625  CA  ARG A  37      -2.580  24.044  -1.028  1.00  0.00           C  
ATOM    626  C   ARG A  37      -2.019  22.795  -0.423  1.00  0.00           C  
ATOM    627  O   ARG A  37      -2.699  21.802  -0.260  1.00  0.00           O  
ATOM    628  CB  ARG A  37      -1.962  24.225  -2.420  1.00  0.00           C  
ATOM    629  CG  ARG A  37      -2.713  25.319  -3.165  1.00  0.00           C  
ATOM    630  CD  ARG A  37      -2.517  25.128  -4.668  1.00  0.00           C  
ATOM    631  NE  ARG A  37      -1.064  24.953  -4.942  1.00  0.00           N  
ATOM    632  CZ  ARG A  37      -0.562  23.753  -5.099  1.00  0.00           C  
ATOM    633  NH1 ARG A  37      -1.350  22.711  -5.030  1.00  0.00           N  
ATOM    634  NH2 ARG A  37       0.719  23.638  -5.313  1.00  0.00           N  
ATOM    635  H   ARG A  37      -1.531  25.829  -0.497  1.00  0.00           H  
ATOM    636  HA  ARG A  37      -3.662  23.978  -1.075  1.00  0.00           H  
ATOM    637  HB2 ARG A  37      -0.923  24.497  -2.323  1.00  0.00           H  
ATOM    638  HB3 ARG A  37      -2.035  23.299  -2.970  1.00  0.00           H  
ATOM    639  HG2 ARG A  37      -3.753  25.260  -2.927  1.00  0.00           H  
ATOM    640  HG3 ARG A  37      -2.335  26.286  -2.869  1.00  0.00           H  
ATOM    641  HD2 ARG A  37      -3.057  24.258  -5.004  1.00  0.00           H  
ATOM    642  HD3 ARG A  37      -2.877  25.997  -5.198  1.00  0.00           H  
ATOM    643  HE  ARG A  37      -0.486  25.732  -5.003  1.00  0.00           H  
ATOM    644 HH11 ARG A  37      -2.323  22.829  -4.859  1.00  0.00           H  
ATOM    645 HH12 ARG A  37      -0.972  21.793  -5.152  1.00  0.00           H  
ATOM    646 HH21 ARG A  37       1.295  24.456  -5.354  1.00  0.00           H  
ATOM    647 HH22 ARG A  37       1.127  22.735  -5.436  1.00  0.00           H  
ATOM    648  N   ARG A  38      -0.769  22.880  -0.090  1.00  0.00           N  
ATOM    649  CA  ARG A  38      -0.096  21.734   0.513  1.00  0.00           C  
ATOM    650  C   ARG A  38      -0.667  21.456   1.889  1.00  0.00           C  
ATOM    651  O   ARG A  38      -0.601  20.342   2.371  1.00  0.00           O  
ATOM    652  CB  ARG A  38       1.399  22.055   0.650  1.00  0.00           C  
ATOM    653  CG  ARG A  38       2.131  20.805   1.147  1.00  0.00           C  
ATOM    654  CD  ARG A  38       3.635  20.975   0.917  1.00  0.00           C  
ATOM    655  NE  ARG A  38       4.320  21.059   2.237  1.00  0.00           N  
ATOM    656  CZ  ARG A  38       5.463  21.683   2.326  1.00  0.00           C  
ATOM    657  NH1 ARG A  38       5.478  22.987   2.262  1.00  0.00           N  
ATOM    658  NH2 ARG A  38       6.553  20.982   2.477  1.00  0.00           N  
ATOM    659  H   ARG A  38      -0.282  23.703  -0.251  1.00  0.00           H  
ATOM    660  HA  ARG A  38      -0.250  20.868  -0.117  1.00  0.00           H  
ATOM    661  HB2 ARG A  38       1.794  22.351  -0.308  1.00  0.00           H  
ATOM    662  HB3 ARG A  38       1.535  22.861   1.355  1.00  0.00           H  
ATOM    663  HG2 ARG A  38       1.939  20.667   2.200  1.00  0.00           H  
ATOM    664  HG3 ARG A  38       1.778  19.939   0.606  1.00  0.00           H  
ATOM    665  HD2 ARG A  38       4.020  20.128   0.367  1.00  0.00           H  
ATOM    666  HD3 ARG A  38       3.824  21.879   0.358  1.00  0.00           H  
ATOM    667  HE  ARG A  38       3.916  20.649   3.031  1.00  0.00           H  
ATOM    668 HH11 ARG A  38       4.620  23.491   2.148  1.00  0.00           H
[truncated: 1,196,938 more chars]
