# Supplementary material for: Computational Modeling of complete HOXB13 protein for predicting the functional effect of SNPs and the associated role in hereditary prostate cancer
Source: Sci Rep. 2017 Mar 8;7:43830. doi: 10.1038/srep43830 (PMC5363706; doi:10.1038/srep43830)
Supplement: Supplementary Dataset [file srep43830-s1.zip › SR Supplementary Data Files Complete/HOXB13 Modeller/HOXB13 Modeller/2ld5.pdb]

HEADER    TRANSCRIPTION/DNA                       14-MAY-11   2LD5              
TITLE     SOLUTION NMR-DERIVED COMPLEX STRUCTURE OF HOXA13 DNA BINDING DOMAIN   
TITLE    2 BOUND TO DNA                                                         
COMPND    MOL_ID: 1;                                                            
COMPND   2 MOLECULE: HOMEOBOX PROTEIN HOX-A13;                                  
COMPND   3 CHAIN: A;                                                            
COMPND   4 FRAGMENT: HOMEOBOX DNA BINDING RESIDUES 320-386;                     
COMPND   5 SYNONYM: HOMEOBOX PROTEIN HOX-1.10;                                  
COMPND   6 ENGINEERED: YES;                                                     
COMPND   7 MOL_ID: 2;                                                           
COMPND   8 MOLECULE: DNA (5'-D(*CP*AP*AP*AP*TP*AP*AP*AP*AP*TP*C)-3');           
COMPND   9 CHAIN: B;                                                            
COMPND  10 ENGINEERED: YES;                                                     
COMPND  11 MOL_ID: 3;                                                           
COMPND  12 MOLECULE: DNA (5'-D(P*GP*AP*TP*TP*TP*TP*AP*TP*TP*TP*G)-3');          
COMPND  13 CHAIN: C;                                                            
COMPND  14 ENGINEERED: YES                                                      
SOURCE    MOL_ID: 1;                                                            
SOURCE   2 ORGANISM_SCIENTIFIC: MUS MUSCULUS;                                   
SOURCE   3 ORGANISM_COMMON: MOUSE;                                              
SOURCE   4 ORGANISM_TAXID: 10090;                                               
SOURCE   5 GENE: HOX-1.10, HOXA13;                                              
SOURCE   6 EXPRESSION_SYSTEM: ESCHERICHIA COLI;                                 
SOURCE   7 EXPRESSION_SYSTEM_TAXID: 562;                                        
SOURCE   8 EXPRESSION_SYSTEM_VECTOR: PET-15B;                                   
SOURCE   9 MOL_ID: 2;                                                           
SOURCE  10 SYNTHETIC: YES;                                                      
SOURCE  11 MOL_ID: 3;                                                           
SOURCE  12 SYNTHETIC: YES                                                       
KEYWDS    TRANSCRIPTION-DNA COMPLEX                                             
EXPDTA    SOLUTION NMR                                                          
NUMMDL    10                                                                    
AUTHOR    Y.ZHANG                                                               
REVDAT   3   27-APR-16 2LD5    1       ATOM   REMARK SEQRES                     
REVDAT   2   28-MAR-12 2LD5    1       JRNL                                     
REVDAT   1   10-AUG-11 2LD5    0                                                
JRNL        AUTH   Y.ZHANG,C.A.LARSEN,H.S.STADLER,J.B.AMES                      
JRNL        TITL   STRUCTURAL BASIS FOR SEQUENCE SPECIFIC DNA BINDING AND       
JRNL        TITL 2 PROTEIN DIMERIZATION OF HOXA13.                              
JRNL        REF    PLOS ONE                      V.   6 23069 2011              
JRNL        REFN                   ESSN 1932-6203                               
JRNL        PMID   21829694                                                     
JRNL        DOI    10.1371/JOURNAL.PONE.0023069                                 
REMARK   2                                                                      
REMARK   2 RESOLUTION. NOT APPLICABLE.                                          
REMARK   3                                                                      
REMARK   3 REFINEMENT.                                                          
REMARK   3   PROGRAM     : CNS                                                  
REMARK   3   AUTHORS     : BRUNGER, ADAMS, CLORE, GROS, NILGES AND READ         
REMARK   3                                                                      
REMARK   3  OTHER REFINEMENT REMARKS: NULL                                      
REMARK   4                                                                      
REMARK   4 2LD5 COMPLIES WITH FORMAT V. 3.30, 13-JUL-11                         
REMARK 100                                                                      
REMARK 100 THIS ENTRY HAS BEEN PROCESSED BY RCSB ON 26-MAY-11.                  
REMARK 100 THE RCSB ID CODE IS RCSB102251.                                      
REMARK 210                                                                      
REMARK 210 EXPERIMENTAL DETAILS                                                 
REMARK 210  EXPERIMENT TYPE                : NMR                                
REMARK 210  TEMPERATURE           (KELVIN) : 310                                
REMARK 210  PH                             : 6.0                                
REMARK 210  IONIC STRENGTH                 : 0.025                              
REMARK 210  PRESSURE                       : AMBIENT                            
REMARK 210  SAMPLE CONTENTS                : 0.5 MM [U-100% 13C; U-100% 15N]    
REMARK 210                                   SODIUM PHOSPHATE, 100% D2O         
REMARK 210                                                                      
REMARK 210  NMR EXPERIMENTS CONDUCTED      : 3D 1H-13C NOESY                    
REMARK 210  SPECTROMETER FIELD STRENGTH    : 800 MHZ                            
REMARK 210  SPECTROMETER MODEL             : AVANCE                             
REMARK 210  SPECTROMETER MANUFACTURER      : BRUKER                             
REMARK 210                                                                      
REMARK 210  STRUCTURE DETERMINATION.                                            
REMARK 210   SOFTWARE USED                 : NMRPIPE                            
REMARK 210   METHOD USED                   : SIMULATED ANNEALING                
REMARK 210                                                                      
REMARK 210 CONFORMERS, NUMBER CALCULATED   : 200                                
REMARK 210 CONFORMERS, NUMBER SUBMITTED    : 10                                 
REMARK 210 CONFORMERS, SELECTION CRITERIA  : STRUCTURES WITH THE LOWEST ENERGY  
REMARK 210                                                                      
REMARK 210 BEST REPRESENTATIVE CONFORMER IN THIS ENSEMBLE : 1                   
REMARK 210                                                                      
REMARK 210 REMARK: NULL                                                         
REMARK 215                                                                      
REMARK 215 NMR STUDY                                                            
REMARK 215 THE COORDINATES IN THIS ENTRY WERE GENERATED FROM SOLUTION           
REMARK 215 NMR DATA.  PROTEIN DATA BANK CONVENTIONS REQUIRE THAT                
REMARK 215 CRYST1 AND SCALE RECORDS BE INCLUDED, BUT THE VALUES ON              
REMARK 215 THESE RECORDS ARE MEANINGLESS.                                       
REMARK 300                                                                      
REMARK 300 BIOMOLECULE: 1                                                       
REMARK 300 SEE REMARK 350 FOR THE AUTHOR PROVIDED AND/OR PROGRAM                
REMARK 300 GENERATED ASSEMBLY INFORMATION FOR THE STRUCTURE IN                  
REMARK 300 THIS ENTRY. THE REMARK MAY ALSO PROVIDE INFORMATION ON               
REMARK 300 BURIED SURFACE AREA.                                                 
REMARK 350                                                                      
REMARK 350 COORDINATES FOR A COMPLETE MULTIMER REPRESENTING THE KNOWN           
REMARK 350 BIOLOGICALLY SIGNIFICANT OLIGOMERIZATION STATE OF THE                
REMARK 350 MOLECULE CAN BE GENERATED BY APPLYING BIOMT TRANSFORMATIONS          
REMARK 350 GIVEN BELOW.  BOTH NON-CRYSTALLOGRAPHIC AND                          
REMARK 350 CRYSTALLOGRAPHIC OPERATIONS ARE GIVEN.                               
REMARK 350                                                                      
REMARK 350 BIOMOLECULE: 1                                                       
REMARK 350 AUTHOR DETERMINED BIOLOGICAL UNIT: TRIMERIC                          
REMARK 350 APPLY THE FOLLOWING TO CHAINS: A, B, C                               
REMARK 350   BIOMT1   1  1.000000  0.000000  0.000000        0.00000            
REMARK 350   BIOMT2   1  0.000000  1.000000  0.000000        0.00000            
REMARK 350   BIOMT3   1  0.000000  0.000000  1.000000        0.00000            
REMARK 465                                                                      
REMARK 465 MISSING RESIDUES                                                     
REMARK 465 THE FOLLOWING RESIDUES WERE NOT LOCATED IN THE                       
REMARK 465 EXPERIMENT. (RES=RESIDUE NAME; C=CHAIN IDENTIFIER;                   
REMARK 465 SSSEQ=SEQUENCE NUMBER; I=INSERTION CODE.)                            
REMARK 465   MODELS 1-10                                                        
REMARK 465     RES C SSSEQI                                                     
REMARK 465     HIS A     3                                                      
REMARK 465     MET A     4                                                      
REMARK 465     LEU A     5                                                      
REMARK 465     GLU A     6                                                      
REMARK 500                                                                      
REMARK 500 GEOMETRY AND STEREOCHEMISTRY                                         
REMARK 500 SUBTOPIC: CLOSE CONTACTS                                             
REMARK 500                                                                      
REMARK 500 THE FOLLOWING ATOMS ARE IN CLOSE CONTACT.                            
REMARK 500                                                                      
REMARK 500  ATM1  RES C  SSEQI   ATM2  RES C  SSEQI           DISTANCE          
REMARK 500   O2    DC B     1     H22   DG C    22              1.41            
REMARK 500   O2    DC B    11     H22   DG C    12              1.43            
REMARK 500   O2    DC B    11     N2    DG C    12              2.18            
REMARK 500   O2    DC B     1     N2    DG C    22              2.19            
REMARK 500                                                                      
REMARK 500 REMARK: NULL                                                         
REMARK 500                                                                      
REMARK 500 GEOMETRY AND STEREOCHEMISTRY                                         
REMARK 500 SUBTOPIC: TORSION ANGLES                                             
REMARK 500                                                                      
REMARK 500 TORSION ANGLES OUTSIDE THE EXPECTED RAMACHANDRAN REGIONS:            
REMARK 500 (M=MODEL NUMBER; RES=RESIDUE NAME; C=CHAIN IDENTIFIER;               
REMARK 500 SSEQ=SEQUENCE NUMBER; I=INSERTION CODE).                             
REMARK 500                                                                      
REMARK 500 STANDARD TABLE:                                                      
REMARK 500 FORMAT:(10X,I3,1X,A3,1X,A1,I4,A1,4X,F7.2,3X,F7.2)                    
REMARK 500                                                                      
REMARK 500 EXPECTED VALUES: GJ KLEYWEGT AND TA JONES (1996). PHI/PSI-           
REMARK 500 CHOLOGY: RAMACHANDRAN REVISITED. STRUCTURE 4, 1395 - 1400            
REMARK 500                                                                      
REMARK 500  M RES CSSEQI        PSI       PHI                                   
REMARK 500  1 LYS A  10      -99.38   -101.67                                   
REMARK 500  1 TYR A  14     -125.26    -80.65                                   
REMARK 500  1 ASN A  29      -71.75   -163.87                                   
REMARK 500  1 LYS A  30      -47.49    174.57                                   
REMARK 500  1 GLU A  48      -53.32     71.10                                   
REMARK 500  1 LYS A  70      -39.32   -142.36                                   
REMARK 500  2 LYS A  10      -97.76    -90.97                                   
REMARK 500  2 TYR A  14      -92.94    -72.55                                   
REMARK 500  2 ASN A  29      -73.85   -160.14                                   
REMARK 500  2 LYS A  30      -55.56    170.71                                   
REMARK 500  2 GLU A  48      -43.29     69.59                                   
REMARK 500  3 ARG A   8      -54.13     71.41                                   
REMARK 500  3 LYS A  10      -86.59    -93.46                                   
REMARK 500  3 TYR A  14      -81.00    -76.48                                   
REMARK 500  3 ASN A  29      -74.44   -177.57                                   
REMARK 500  3 LYS A  30      -57.07   -177.24                                   
REMARK 500  3 SER A  47       43.21    -78.81                                   
REMARK 500  3 GLU A  48      -53.72     67.23                                   
REMARK 500  4 LYS A  10      -91.02    -77.78                                   
REMARK 500  4 ASN A  29      -67.54   -172.49                                   
REMARK 500  4 LYS A  30      -55.72    173.50                                   
REMARK 500  4 ASN A  45       80.55     64.73                                   
REMARK 500  4 SER A  47       39.16    -81.15                                   
REMARK 500  4 GLU A  48      -66.54     67.15                                   
REMARK 500  4 THR A  71       84.26     46.23                                   
REMARK 500  5 ARG A   8      -56.78     71.54                                   
REMARK 500  5 LYS A  10      -87.93    -77.86                                   
REMARK 500  5 TYR A  14      -81.07    -64.59                                   
REMARK 500  5 ASN A  29      -81.49   -144.37                                   
REMARK 500  5 LYS A  30      -61.42    179.38                                   
REMARK 500  5 GLU A  48      -43.91     70.87                                   
REMARK 500  5 THR A  71       85.76     59.36                                   
REMARK 500  6 LYS A  10      -89.69    -81.63                                   
REMARK 500  6 TYR A  14      -71.74    -64.51                                   
REMARK 500  6 ASN A  29      -72.20   -176.67                                   
REMARK 500  6 LYS A  30      -58.55    178.30                                   
REMARK 500  6 SER A  47       40.34    -80.35                                   
REMARK 500  6 GLU A  48      -67.05     69.17                                   
REMARK 500  7 LYS A  10      -92.56    -84.13                                   
REMARK 500  7 ASN A  29      -66.60   -164.94                                   
REMARK 500  7 LYS A  30      -55.55    177.57                                   
REMARK 500  7 ASN A  45       82.66     56.20                                   
REMARK 500  7 GLU A  48      -50.49     74.12                                   
REMARK 500  8 ARG A   8      -51.17     70.53                                   
REMARK 500  8 LYS A  10      -89.49    -93.81                                   
REMARK 500  8 ASN A  29      -83.67   -156.91                                   
REMARK 500  8 LYS A  30      -51.00   -175.30                                   
REMARK 500  8 ASN A  45       98.74     61.99                                   
REMARK 500  8 SER A  47       32.86    -85.02                                   
REMARK 500  8 GLU A  48      -57.73     68.30                                   
REMARK 500                                                                      
REMARK 500 THIS ENTRY HAS      62 RAMACHANDRAN OUTLIERS.                        
REMARK 500                                                                      
REMARK 500 REMARK: NULL                                                         
REMARK 900                                                                      
REMARK 900 RELATED ENTRIES                                                      
REMARK 900 RELATED ID: 16577   RELATED DB: BMRB                                 
DBREF  2LD5 A    7    73  UNP    Q62424   HXA13_MOUSE    320    386             
DBREF  2LD5 B    1    11  PDB    2LD5     2LD5             1     11             
DBREF  2LD5 C   12    22  PDB    2LD5     2LD5            12     22             
SEQADV 2LD5 HIS A    3  UNP  Q62424              EXPRESSION TAG                 
SEQADV 2LD5 MET A    4  UNP  Q62424              EXPRESSION TAG                 
SEQADV 2LD5 LEU A    5  UNP  Q62424              EXPRESSION TAG                 
SEQADV 2LD5 GLU A    6  UNP  Q62424              EXPRESSION TAG                 
SEQRES   1 A   71  HIS MET LEU GLU GLY ARG LYS LYS ARG VAL PRO TYR THR          
SEQRES   2 A   71  LYS VAL GLN LEU LYS GLU LEU GLU ARG GLU TYR ALA THR          
SEQRES   3 A   71  ASN LYS PHE ILE THR LYS ASP LYS ARG ARG ARG ILE SER          
SEQRES   4 A   71  ALA THR THR ASN LEU SER GLU ARG GLN VAL THR ILE TRP          
SEQRES   5 A   71  PHE GLN ASN ARG ARG VAL LYS GLU LYS LYS VAL ILE ASN          
SEQRES   6 A   71  LYS LEU LYS THR THR SER                                      
SEQRES   1 B   11   DC  DA  DA  DA  DT  DA  DA  DA  DA  DT  DC                  
SEQRES   1 C   11   DG  DA  DT  DT  DT  DT  DA  DT  DT  DT  DG                  
HELIX    1   1 THR A   15  ASN A   29  1                                  15    
HELIX    2   2 THR A   33  ASN A   45  1                                  13    
HELIX    3   3 GLU A   48  LEU A   69  1                                  22    
CRYST1    1.000    1.000    1.000  90.00  90.00  90.00 P 1           1          
ORIGX1      1.000000  0.000000  0.000000        0.00000                         
ORIGX2      0.000000  1.000000  0.000000        0.00000                         
ORIGX3      0.000000  0.000000  1.000000        0.00000                         
SCALE1      1.000000  0.000000  0.000000        0.00000                         
SCALE2      0.000000  1.000000  0.000000        0.00000                         
SCALE3      0.000000  0.000000  1.000000        0.00000                         
MODEL        1                                                                  
ATOM      1  N   GLY A   7      -5.526 -14.616  13.326  1.00 10.00           N  
ATOM      2  CA  GLY A   7      -6.550 -13.850  12.570  1.00 10.00           C  
ATOM      3  C   GLY A   7      -6.483 -12.363  12.864  1.00 10.00           C  
ATOM      4  O   GLY A   7      -5.440 -11.736  12.666  1.00 10.00           O  
ATOM      5  H   GLY A   7      -5.597 -15.631  13.101  1.00 10.00           H  
ATOM      6  N   ARG A   8      -7.595 -11.809  13.344  1.00 10.00           N  
ATOM      7  CA  ARG A   8      -7.697 -10.387  13.678  1.00 10.00           C  
ATOM      8  C   ARG A   8      -7.369  -9.501  12.475  1.00 10.00           C  
ATOM      9  O   ARG A   8      -6.486  -8.643  12.528  1.00 10.00           O  
ATOM     10  CB  ARG A   8      -6.836 -10.032  14.899  1.00 10.00           C  
ATOM     11  CG  ARG A   8      -7.363  -8.861  15.719  1.00 10.00           C  
ATOM     12  CD  ARG A   8      -6.639  -7.570  15.373  1.00 10.00           C  
ATOM     13  NE  ARG A   8      -7.381  -6.388  15.804  1.00 10.00           N  
ATOM     14  CZ  ARG A   8      -7.619  -5.337  15.020  1.00 10.00           C  
ATOM     15  NH1 ARG A   8      -7.212  -5.347  13.757  1.00 10.00           N  
ATOM     16  NH2 ARG A   8      -8.266  -4.279  15.493  1.00 10.00           N  
ATOM     17  H   ARG A   8      -8.380 -12.379  13.485  1.00 10.00           H  
ATOM     18  HE  ARG A   8      -7.711  -6.376  16.733  1.00 10.00           H  
ATOM     19 HH11 ARG A   8      -6.727  -6.142  13.390  1.00 10.00           H  
ATOM     20 HH12 ARG A   8      -7.391  -4.548  13.159  1.00 10.00           H  
ATOM     21 HH21 ARG A   8      -8.574  -4.261  16.450  1.00 10.00           H  
ATOM     22 HH22 ARG A   8      -8.458  -3.496  14.898  1.00 10.00           H  
ATOM     23  N   LYS A   9      -8.089  -9.718  11.384  1.00 10.00           N  
ATOM     24  CA  LYS A   9      -7.880  -8.949  10.167  1.00 10.00           C  
ATOM     25  C   LYS A   9      -9.171  -8.888   9.366  1.00 10.00           C  
ATOM     26  O   LYS A   9     -10.047  -9.741   9.527  1.00 10.00           O  
ATOM     27  CB  LYS A   9      -6.763  -9.582   9.324  1.00 10.00           C  
ATOM     28  CG  LYS A   9      -7.045 -11.012   8.884  1.00 10.00           C  
ATOM     29  CD  LYS A   9      -7.451 -11.074   7.419  1.00 10.00           C  
ATOM     30  CE  LYS A   9      -8.457 -12.186   7.170  1.00 10.00           C  
ATOM     31  NZ  LYS A   9      -9.818 -11.823   7.649  1.00 10.00           N  
ATOM     32  H   LYS A   9      -8.787 -10.410  11.400  1.00 10.00           H  
ATOM     33  HZ1 LYS A   9      -9.778 -11.496   8.636  1.00 10.00           H  
ATOM     34  HZ2 LYS A   9     -10.452 -12.653   7.601  1.00 10.00           H  
ATOM     35  HZ3 LYS A   9     -10.219 -11.063   7.058  1.00 10.00           H  
ATOM     36  N   LYS A  10      -9.287  -7.891   8.503  1.00 10.00           N  
ATOM     37  CA  LYS A  10     -10.474  -7.740   7.677  1.00 10.00           C  
ATOM     38  C   LYS A  10     -10.207  -8.237   6.264  1.00 10.00           C  
ATOM     39  O   LYS A  10     -10.219  -9.445   6.024  1.00 10.00           O  
ATOM     40  CB  LYS A  10     -10.965  -6.292   7.666  1.00 10.00           C  
ATOM     41  CG  LYS A  10     -11.498  -5.800   9.004  1.00 10.00           C  
ATOM     42  CD  LYS A  10     -12.699  -6.616   9.455  1.00 10.00           C  
ATOM     43  CE  LYS A  10     -13.367  -6.000  10.676  1.00 10.00           C  
ATOM     44  NZ  LYS A  10     -14.194  -4.814  10.321  1.00 10.00           N  
ATOM     45  H   LYS A  10      -8.555  -7.246   8.409  1.00 10.00           H  
ATOM     46  HZ1 LYS A  10     -13.757  -4.290   9.537  1.00 10.00           H  
ATOM     47  HZ2 LYS A  10     -14.274  -4.178  11.139  1.00 10.00           H  
ATOM     48  HZ3 LYS A  10     -15.149  -5.114  10.038  1.00 10.00           H  
ATOM     49  N   ARG A  11      -9.930  -7.312   5.345  1.00 10.00           N  
ATOM     50  CA  ARG A  11      -9.663  -7.661   3.953  1.00 10.00           C  
ATOM     51  C   ARG A  11      -8.383  -8.490   3.838  1.00 10.00           C  
ATOM     52  O   ARG A  11      -7.459  -8.338   4.635  1.00 10.00           O  
ATOM     53  CB  ARG A  11      -9.549  -6.393   3.097  1.00 10.00           C  
ATOM     54  CG  ARG A  11      -9.626  -6.641   1.597  1.00 10.00           C  
ATOM     55  CD  ARG A  11      -8.548  -5.873   0.849  1.00 10.00           C  
ATOM     56  NE  ARG A  11      -9.086  -4.734   0.101  1.00 10.00           N  
ATOM     57  CZ  ARG A  11      -8.333  -3.883  -0.605  1.00 10.00           C  
ATOM     58  NH1 ARG A  11      -7.015  -4.057  -0.668  1.00 10.00           N  
ATOM     59  NH2 ARG A  11      -8.900  -2.864  -1.245  1.00 10.00           N  
ATOM     60  H   ARG A  11      -9.902  -6.367   5.610  1.00 10.00           H  
ATOM     61  HE  ARG A  11     -10.060  -4.594   0.134  1.00 10.00           H  
ATOM     62 HH11 ARG A  11      -6.581  -4.824  -0.186  1.00 10.00           H  
ATOM     63 HH12 ARG A  11      -6.443  -3.424  -1.199  1.00 10.00           H  
ATOM     64 HH21 ARG A  11      -9.896  -2.729  -1.200  1.00 10.00           H  
ATOM     65 HH22 ARG A  11      -8.338  -2.221  -1.773  1.00 10.00           H  
ATOM     66  N   VAL A  12      -8.343  -9.376   2.855  1.00 10.00           N  
ATOM     67  CA  VAL A  12      -7.178 -10.221   2.642  1.00 10.00           C  
ATOM     68  C   VAL A  12      -6.231  -9.587   1.628  1.00 10.00           C  
ATOM     69  O   VAL A  12      -6.670  -8.930   0.685  1.00 10.00           O  
ATOM     70  CB  VAL A  12      -7.569 -11.643   2.175  1.00 10.00           C  
ATOM     71  CG1 VAL A  12      -8.240 -12.409   3.306  1.00 10.00           C  
ATOM     72  CG2 VAL A  12      -8.473 -11.587   0.952  1.00 10.00           C  
ATOM     73  H   VAL A  12      -9.107  -9.456   2.249  1.00 10.00           H  
ATOM     74  N   PRO A  13      -4.919  -9.755   1.833  1.00 10.00           N  
ATOM     75  CA  PRO A  13      -3.900  -9.211   0.942  1.00 10.00           C  
ATOM     76  C   PRO A  13      -3.541 -10.196  -0.167  1.00 10.00           C  
ATOM     77  O   PRO A  13      -4.181 -11.244  -0.319  1.00 10.00           O  
ATOM     78  CB  PRO A  13      -2.714  -9.035   1.888  1.00 10.00           C  
ATOM     79  CG  PRO A  13      -2.846 -10.160   2.862  1.00 10.00           C  
ATOM     80  CD  PRO A  13      -4.316 -10.483   2.965  1.00 10.00           C  
ATOM     81  N   TYR A  14      -2.520  -9.855  -0.941  1.00 10.00           N  
ATOM     82  CA  TYR A  14      -2.063 -10.712  -2.029  1.00 10.00           C  
ATOM     83  C   TYR A  14      -1.169 -11.840  -1.508  1.00 10.00           C  
ATOM     84  O   TYR A  14      -1.562 -12.595  -0.615  1.00 10.00           O  
ATOM     85  CB  TYR A  14      -1.336  -9.889  -3.096  1.00 10.00           C  
ATOM     86  CG  TYR A  14      -2.251  -9.195  -4.078  1.00 10.00           C  
ATOM     87  CD1 TYR A  14      -3.153  -8.227  -3.654  1.00 10.00           C  
ATOM     88  CD2 TYR A  14      -2.212  -9.505  -5.430  1.00 10.00           C  
ATOM     89  CE1 TYR A  14      -3.989  -7.589  -4.549  1.00 10.00           C  
ATOM     90  CE2 TYR A  14      -3.046  -8.872  -6.332  1.00 10.00           C  
ATOM     91  CZ  TYR A  14      -3.931  -7.915  -5.885  1.00 10.00           C  
ATOM     92  OH  TYR A  14      -4.759  -7.280  -6.776  1.00 10.00           O  
ATOM     93  H   TYR A  14      -2.070  -8.994  -0.783  1.00 10.00           H  
ATOM     94  HH  TYR A  14      -4.516  -6.338  -6.816  1.00 10.00           H  
ATOM     95  N   THR A  15       0.031 -11.955  -2.056  1.00 10.00           N  
ATOM     96  CA  THR A  15       0.955 -12.995  -1.640  1.00 10.00           C  
ATOM     97  C   THR A  15       1.839 -12.509  -0.497  1.00 10.00           C  
ATOM     98  O   THR A  15       2.319 -11.373  -0.507  1.00 10.00           O  
ATOM     99  CB  THR A  15       1.832 -13.470  -2.814  1.00 10.00           C  
ATOM    100  OG1 THR A  15       2.109 -12.368  -3.688  1.00 10.00           O  
ATOM    101  CG2 THR A  15       1.130 -14.569  -3.595  1.00 10.00           C  
ATOM    102  H   THR A  15       0.309 -11.319  -2.749  1.00 10.00           H  
ATOM    103  HG1 THR A  15       1.499 -12.387  -4.437  1.00 10.00           H  
ATOM    104  N   LYS A  16       2.053 -13.372   0.489  1.00 10.00           N  
ATOM    105  CA  LYS A  16       2.882 -13.025   1.633  1.00 10.00           C  
ATOM    106  C   LYS A  16       4.329 -12.811   1.202  1.00 10.00           C  
ATOM    107  O   LYS A  16       5.059 -12.037   1.814  1.00 10.00           O  
ATOM    108  CB  LYS A  16       2.782 -14.081   2.741  1.00 10.00           C  
ATOM    109  CG  LYS A  16       3.363 -15.437   2.382  1.00 10.00           C  
ATOM    110  CD  LYS A  16       2.886 -16.516   3.341  1.00 10.00           C  
ATOM    111  CE  LYS A  16       1.423 -16.855   3.106  1.00 10.00           C  
ATOM    112  NZ  LYS A  16       0.867 -17.720   4.179  1.00 10.00           N  
ATOM    113  H   LYS A  16       1.640 -14.260   0.446  1.00 10.00           H  
ATOM    114  HZ1 LYS A  16       1.503 -18.521   4.363  1.00 10.00           H  
ATOM    115  HZ2 LYS A  16      -0.061 -18.089   3.895  1.00 10.00           H  
ATOM    116  HZ3 LYS A  16       0.752 -17.174   5.058  1.00 10.00           H  
ATOM    117  N   VAL A  17       4.731 -13.500   0.134  1.00 10.00           N  
ATOM    118  CA  VAL A  17       6.084 -13.373  -0.394  1.00 10.00           C  
ATOM    119  C   VAL A  17       6.295 -11.987  -0.999  1.00 10.00           C  
ATOM    120  O   VAL A  17       7.375 -11.407  -0.895  1.00 10.00           O  
ATOM    121  CB  VAL A  17       6.414 -14.467  -1.438  1.00 10.00           C  
ATOM    122  CG1 VAL A  17       6.558 -15.816  -0.756  1.00 10.00           C  
ATOM    123  CG2 VAL A  17       5.352 -14.535  -2.530  1.00 10.00           C  
ATOM    124  H   VAL A  17       4.099 -14.114  -0.303  1.00 10.00           H  
ATOM    125  N   GLN A  18       5.241 -11.457  -1.610  1.00 10.00           N  
ATOM    126  CA  GLN A  18       5.286 -10.139  -2.222  1.00 10.00           C  
ATOM    127  C   GLN A  18       5.452  -9.077  -1.149  1.00 10.00           C  
ATOM    128  O   GLN A  18       6.338  -8.227  -1.230  1.00 10.00           O  
ATOM    129  CB  GLN A  18       3.996  -9.882  -3.004  1.00 10.00           C  
ATOM    130  CG  GLN A  18       3.920  -8.515  -3.662  1.00 10.00           C  
ATOM    131  CD  GLN A  18       2.576  -8.255  -4.302  1.00 10.00           C  
ATOM    132  OE1 GLN A  18       1.552  -8.771  -3.862  1.00 10.00           O  
ATOM    133  NE2 GLN A  18       2.568  -7.449  -5.350  1.00 10.00           N  
ATOM    134  H   GLN A  18       4.405 -11.967  -1.644  1.00 10.00           H  
ATOM    135 HE21 GLN A  18       3.418  -7.073  -5.650  1.00 10.00           H  
ATOM    136 HE22 GLN A  18       1.708  -7.259  -5.778  1.00 10.00           H  
ATOM    137  N   LEU A  19       4.597  -9.145  -0.138  1.00 10.00           N  
ATOM    138  CA  LEU A  19       4.640  -8.195   0.965  1.00 10.00           C  
ATOM    139  C   LEU A  19       5.965  -8.281   1.713  1.00 10.00           C  
ATOM    140  O   LEU A  19       6.549  -7.262   2.069  1.00 10.00           O  
ATOM    141  CB  LEU A  19       3.466  -8.418   1.926  1.00 10.00           C  
ATOM    142  CG  LEU A  19       2.161  -7.678   1.600  1.00 10.00           C  
ATOM    143  CD1 LEU A  19       2.394  -6.175   1.511  1.00 10.00           C  
ATOM    144  CD2 LEU A  19       1.527  -8.208   0.323  1.00 10.00           C  
ATOM    145  H   LEU A  19       3.914  -9.851  -0.138  1.00 10.00           H  
ATOM    146  N   LYS A  20       6.440  -9.507   1.922  1.00 10.00           N  
ATOM    147  CA  LYS A  20       7.698  -9.738   2.622  1.00 10.00           C  
ATOM    148  C   LYS A  20       8.862  -9.070   1.897  1.00 10.00           C  
ATOM    149  O   LYS A  20       9.628  -8.315   2.498  1.00 10.00           O  
ATOM    150  CB  LYS A  20       7.966 -11.239   2.767  1.00 10.00           C  
ATOM    151  CG  LYS A  20       9.174 -11.577   3.625  1.00 10.00           C  
ATOM    152  CD  LYS A  20       9.517 -13.056   3.553  1.00 10.00           C  
ATOM    153  CE  LYS A  20      10.078 -13.432   2.192  1.00 10.00           C  
ATOM    154  NZ  LYS A  20      10.611 -14.819   2.177  1.00 10.00           N  
ATOM    155  H   LYS A  20       5.925 -10.279   1.601  1.00 10.00           H  
ATOM    156  HZ1 LYS A  20       9.845 -15.501   2.346  1.00 10.00           H  
ATOM    157  HZ2 LYS A  20      11.331 -14.933   2.918  1.00 10.00           H  
ATOM    158  HZ3 LYS A  20      11.046 -15.023   1.254  1.00 10.00           H  
ATOM    159  N   GLU A  21       8.987  -9.347   0.605  1.00 10.00           N  
ATOM    160  CA  GLU A  21      10.057  -8.767  -0.194  1.00 10.00           C  
ATOM    161  C   GLU A  21       9.892  -7.256  -0.310  1.00 10.00           C  
ATOM    162  O   GLU A  21      10.872  -6.519  -0.375  1.00 10.00           O  
ATOM    163  CB  GLU A  21      10.127  -9.420  -1.575  1.00 10.00           C  
ATOM    164  CG  GLU A  21      10.548 -10.884  -1.541  1.00 10.00           C  
ATOM    165  CD  GLU A  21      11.847 -11.100  -0.791  1.00 10.00           C  
ATOM    166  OE1 GLU A  21      12.888 -10.564  -1.223  1.00 10.00           O  
ATOM    167  OE2 GLU A  21      11.840 -11.817   0.231  1.00 10.00           O  
ATOM    168  H   GLU A  21       8.349  -9.962   0.180  1.00 10.00           H  
ATOM    169  N   LEU A  22       8.644  -6.805  -0.313  1.00 10.00           N  
ATOM    170  CA  LEU A  22       8.342  -5.384  -0.395  1.00 10.00           C  
ATOM    171  C   LEU A  22       8.899  -4.673   0.832  1.00 10.00           C  
ATOM    172  O   LEU A  22       9.537  -3.627   0.724  1.00 10.00           O  
ATOM    173  CB  LEU A  22       6.826  -5.176  -0.480  1.00 10.00           C  
ATOM    174  CG  LEU A  22       6.326  -4.165  -1.517  1.00 10.00           C  
ATOM    175  CD1 LEU A  22       6.724  -2.748  -1.131  1.00 10.00           C  
ATOM    176  CD2 LEU A  22       6.838  -4.514  -2.909  1.00 10.00           C  
ATOM    177  H   LEU A  22       7.904  -7.449  -0.263  1.00 10.00           H  
ATOM    178  N   GLU A  23       8.665  -5.262   2.002  1.00 10.00           N  
ATOM    179  CA  GLU A  23       9.152  -4.704   3.254  1.00 10.00           C  
ATOM    180  C   GLU A  23      10.673  -4.772   3.307  1.00 10.00           C  
ATOM    181  O   GLU A  23      11.327  -3.894   3.869  1.00 10.00           O  
ATOM    182  CB  GLU A  23       8.557  -5.460   4.443  1.00 10.00           C  
ATOM    183  CG  GLU A  23       7.040  -5.413   4.517  1.00 10.00           C  
ATOM    184  CD  GLU A  23       6.486  -6.182   5.698  1.00 10.00           C  
ATOM    185  OE1 GLU A  23       6.380  -7.424   5.617  1.00 10.00           O  
ATOM    186  OE2 GLU A  23       6.148  -5.543   6.717  1.00 10.00           O  
ATOM    187  H   GLU A  23       8.143  -6.097   2.020  1.00 10.00           H  
ATOM    188  N   ARG A  24      11.223  -5.821   2.709  1.00 10.00           N  
ATOM    189  CA  ARG A  24      12.665  -6.027   2.668  1.00 10.00           C  
ATOM    190  C   ARG A  24      13.367  -4.885   1.948  1.00 10.00           C  
ATOM    191  O   ARG A  24      14.232  -4.221   2.523  1.00 10.00           O  
ATOM    192  CB  ARG A  24      12.996  -7.361   1.989  1.00 10.00           C  
ATOM    193  CG  ARG A  24      14.444  -7.810   2.144  1.00 10.00           C  
ATOM    194  CD  ARG A  24      14.837  -7.939   3.608  1.00 10.00           C  
ATOM    195  NE  ARG A  24      13.754  -8.487   4.429  1.00 10.00           N  
ATOM    196  CZ  ARG A  24      13.382  -7.969   5.600  1.00 10.00           C  
ATOM    197  NH1 ARG A  24      14.034  -6.926   6.107  1.00 10.00           N  
ATOM    198  NH2 ARG A  24      12.362  -8.490   6.270  1.00 10.00           N  
ATOM    199  H   ARG A  24      10.635  -6.487   2.288  1.00 10.00           H  
ATOM    200  HE  ARG A  24      13.269  -9.272   4.072  1.00 10.00           H  
ATOM    201 HH11 ARG A  24      14.808  -6.523   5.615  1.00 10.00           H  
ATOM    202 HH12 ARG A  24      13.756  -6.540   6.993  1.00 10.00           H  
ATOM    203 HH21 ARG A  24      11.862  -9.279   5.899  1.00 10.00           H  
ATOM    204 HH22 ARG A  24      12.081  -8.094   7.152  1.00 10.00           H  
ATOM    205  N   GLU A  25      12.982  -4.652   0.698  1.00 10.00           N  
ATOM    206  CA  GLU A  25      13.579  -3.590  -0.103  1.00 10.00           C  
ATOM    207  C   GLU A  25      13.264  -2.220   0.488  1.00 10.00           C  
ATOM    208  O   GLU A  25      14.091  -1.312   0.452  1.00 10.00           O  
ATOM    209  CB  GLU A  25      13.089  -3.672  -1.548  1.00 10.00           C  
ATOM    210  CG  GLU A  25      13.190  -5.063  -2.162  1.00 10.00           C  
ATOM    211  CD  GLU A  25      14.587  -5.428  -2.626  1.00 10.00           C  
ATOM    212  OE1 GLU A  25      15.572  -4.847  -2.113  1.00 10.00           O  
ATOM    213  OE2 GLU A  25      14.709  -6.301  -3.513  1.00 10.00           O  
ATOM    214  H   GLU A  25      12.275  -5.210   0.301  1.00 10.00           H  
ATOM    215  N   TYR A  26      12.066  -2.091   1.048  1.00 10.00           N  
ATOM    216  CA  TYR A  26      11.629  -0.845   1.662  1.00 10.00           C  
ATOM    217  C   TYR A  26      12.521  -0.496   2.851  1.00 10.00           C  
ATOM    218  O   TYR A  26      12.904   0.659   3.035  1.00 10.00           O  
ATOM    219  CB  TYR A  26      10.174  -0.987   2.119  1.00 10.00           C  
ATOM    220  CG  TYR A  26       9.531   0.270   2.663  1.00 10.00           C  
ATOM    221  CD1 TYR A  26       9.663   0.622   4.001  1.00 10.00           C  
ATOM    222  CD2 TYR A  26       8.759   1.083   1.846  1.00 10.00           C  
ATOM    223  CE1 TYR A  26       9.048   1.750   4.507  1.00 10.00           C  
ATOM    224  CE2 TYR A  26       8.145   2.218   2.342  1.00 10.00           C  
ATOM    225  CZ  TYR A  26       8.292   2.544   3.675  1.00 10.00           C  
ATOM    226  OH  TYR A  26       7.665   3.658   4.182  1.00 10.00           O  
ATOM    227  H   TYR A  26      11.450  -2.859   1.040  1.00 10.00           H  
ATOM    228  HH  TYR A  26       7.008   3.376   4.843  1.00 10.00           H  
ATOM    229  N   ALA A  27      12.861  -1.506   3.644  1.00 10.00           N  
ATOM    230  CA  ALA A  27      13.699  -1.313   4.820  1.00 10.00           C  
ATOM    231  C   ALA A  27      15.151  -1.038   4.443  1.00 10.00           C  
ATOM    232  O   ALA A  27      15.914  -0.500   5.245  1.00 10.00           O  
ATOM    233  CB  ALA A  27      13.601  -2.509   5.754  1.00 10.00           C  
ATOM    234  H   ALA A  27      12.531  -2.409   3.436  1.00 10.00           H  
ATOM    235  N   THR A  28      15.532  -1.407   3.225  1.00 10.00           N  
ATOM    236  CA  THR A  28      16.892  -1.182   2.753  1.00 10.00           C  
ATOM    237  C   THR A  28      17.164   0.317   2.621  1.00 10.00           C  
ATOM    238  O   THR A  28      18.297   0.772   2.792  1.00 10.00           O  
ATOM    239  CB  THR A  28      17.135  -1.878   1.395  1.00 10.00           C  
ATOM    240  OG1 THR A  28      16.674  -3.232   1.465  1.00 10.00           O  
ATOM    241  CG2 THR A  28      18.616  -1.881   1.043  1.00 10.00           C  
ATOM    242  H   THR A  28      14.885  -1.848   2.632  1.00 10.00           H  
ATOM    243  HG1 THR A  28      16.229  -3.461   0.639  1.00 10.00           H  
ATOM    244  N   ASN A  29      16.106   1.075   2.345  1.00 10.00           N  
ATOM    245  CA  ASN A  29      16.202   2.525   2.196  1.00 10.00           C  
ATOM    246  C   ASN A  29      14.815   3.151   2.283  1.00 10.00           C  
ATOM    247  O   ASN A  29      14.467   3.774   3.285  1.00 10.00           O  
ATOM    248  CB  ASN A  29      16.883   2.894   0.866  1.00 10.00           C  
ATOM    249  CG  ASN A  29      16.714   4.356   0.488  1.00 10.00           C  
ATOM    250  OD1 ASN A  29      15.852   4.706  -0.319  1.00 10.00           O  
ATOM    251  ND2 ASN A  29      17.528   5.219   1.076  1.00 10.00           N  
ATOM    252  H   ASN A  29      15.226   0.647   2.252  1.00 10.00           H  
ATOM    253 HD21 ASN A  29      18.185   4.870   1.717  1.00 10.00           H  
ATOM    254 HD22 ASN A  29      17.435   6.170   0.856  1.00 10.00           H  
ATOM    255  N   LYS A  30      14.028   2.936   1.237  1.00 10.00           N  
ATOM    256  CA  LYS A  30      12.670   3.456   1.129  1.00 10.00           C  
ATOM    257  C   LYS A  30      12.157   3.112  -0.255  1.00 10.00           C  
ATOM    258  O   LYS A  30      11.057   2.590  -0.425  1.00 10.00           O  
ATOM    259  CB  LYS A  30      12.651   4.978   1.318  1.00 10.00           C  
ATOM    260  CG  LYS A  30      11.258   5.573   1.470  1.00 10.00           C  
ATOM    261  CD  LYS A  30      11.325   7.019   1.935  1.00 10.00           C  
ATOM    262  CE  LYS A  30      11.840   7.937   0.839  1.00 10.00           C  
ATOM    263  NZ  LYS A  30      10.740   8.668   0.157  1.00 10.00           N  
ATOM    264  H   LYS A  30      14.373   2.394   0.496  1.00 10.00           H  
ATOM    265  HZ1 LYS A  30      11.130   9.320  -0.557  1.00 10.00           H  
ATOM    266  HZ2 LYS A  30      10.193   9.221   0.848  1.00 10.00           H  
ATOM    267  HZ3 LYS A  30      10.099   7.999  -0.320  1.00 10.00           H  
ATOM    268  N   PHE A  31      12.997   3.393  -1.236  1.00 10.00           N  
ATOM    269  CA  PHE A  31      12.693   3.118  -2.625  1.00 10.00           C  
ATOM    270  C   PHE A  31      13.939   2.562  -3.292  1.00 10.00           C  
ATOM    271  O   PHE A  31      15.045   2.720  -2.772  1.00 10.00           O  
ATOM    272  CB  PHE A  31      12.229   4.390  -3.339  1.00 10.00           C  
ATOM    273  CG  PHE A  31      10.747   4.442  -3.599  1.00 10.00           C  
ATOM    274  CD1 PHE A  31       9.858   4.740  -2.578  1.00 10.00           C  
ATOM    275  CD2 PHE A  31      10.243   4.197  -4.866  1.00 10.00           C  
ATOM    276  CE1 PHE A  31       8.498   4.793  -2.815  1.00 10.00           C  
ATOM    277  CE2 PHE A  31       8.883   4.249  -5.111  1.00 10.00           C  
ATOM    278  CZ  PHE A  31       8.010   4.547  -4.084  1.00 10.00           C  
ATOM    279  H   PHE A  31      13.866   3.798  -1.016  1.00 10.00           H  
ATOM    280  N   ILE A  32      13.768   1.909  -4.423  1.00 10.00           N  
ATOM    281  CA  ILE A  32      14.895   1.327  -5.136  1.00 10.00           C  
ATOM    282  C   ILE A  32      14.853   1.656  -6.624  1.00 10.00           C  
ATOM    283  O   ILE A  32      13.885   2.247  -7.115  1.00 10.00           O  
ATOM    284  CB  ILE A  32      14.997  -0.204  -4.929  1.00 10.00           C  
ATOM    285  CG1 ILE A  32      13.619  -0.830  -4.684  1.00 10.00           C  
ATOM    286  CG2 ILE A  32      15.941  -0.529  -3.779  1.00 10.00           C  
ATOM    287  CD1 ILE A  32      12.762  -0.953  -5.922  1.00 10.00           C  
ATOM    288  H   ILE A  32      12.864   1.816  -4.792  1.00 10.00           H  
ATOM    289  N   THR A  33      15.905   1.272  -7.332  1.00 10.00           N  
ATOM    290  CA  THR A  33      16.008   1.520  -8.759  1.00 10.00           C  
ATOM    291  C   THR A  33      15.131   0.547  -9.547  1.00 10.00           C  
ATOM    292  O   THR A  33      14.534  -0.373  -8.978  1.00 10.00           O  
ATOM    293  CB  THR A  33      17.468   1.388  -9.222  1.00 10.00           C  
ATOM    294  OG1 THR A  33      18.134   0.414  -8.403  1.00 10.00           O  
ATOM    295  CG2 THR A  33      18.189   2.723  -9.106  1.00 10.00           C  
ATOM    296  H   THR A  33      16.639   0.801  -6.886  1.00 10.00           H  
ATOM    297  HG1 THR A  33      18.590  -0.223  -8.977  1.00 10.00           H  
ATOM    298  N   LYS A  34      15.067   0.742 -10.858  1.00 10.00           N  
ATOM    299  CA  LYS A  34      14.259  -0.110 -11.717  1.00 10.00           C  
ATOM    300  C   LYS A  34      14.828  -1.523 -11.774  1.00 10.00           C  
ATOM    301  O   LYS A  34      14.077  -2.496 -11.847  1.00 10.00           O  
ATOM    302  CB  LYS A  34      14.127   0.489 -13.119  1.00 10.00           C  
ATOM    303  CG  LYS A  34      12.915   1.397 -13.302  1.00 10.00           C  
ATOM    304  CD  LYS A  34      13.035   2.677 -12.488  1.00 10.00           C  
ATOM    305  CE  LYS A  34      11.716   3.437 -12.448  1.00 10.00           C  
ATOM    306  NZ  LYS A  34      11.872   4.789 -11.845  1.00 10.00           N  
ATOM    307  H   LYS A  34      15.589   1.466 -11.263  1.00 10.00           H  
ATOM    308  HZ1 LYS A  34      10.948   5.256 -11.767  1.00 10.00           H  
ATOM    309  HZ2 LYS A  34      12.494   5.378 -12.439  1.00 10.00           H  
ATOM    310  HZ3 LYS A  34      12.293   4.712 -10.899  1.00 10.00           H  
ATOM    311  N   ASP A  35      16.150  -1.635 -11.715  1.00 10.00           N  
ATOM    312  CA  ASP A  35      16.801  -2.940 -11.745  1.00 10.00           C  
ATOM    313  C   ASP A  35      16.388  -3.773 -10.538  1.00 10.00           C  
ATOM    314  O   ASP A  35      16.239  -4.992 -10.631  1.00 10.00           O  
ATOM    315  CB  ASP A  35      18.329  -2.813 -11.816  1.00 10.00           C  
ATOM    316  CG  ASP A  35      18.955  -2.258 -10.551  1.00 10.00           C  
ATOM    317  OD1 ASP A  35      19.290  -3.049  -9.646  1.00 10.00           O  
ATOM    318  OD2 ASP A  35      19.125  -1.024 -10.463  1.00 10.00           O  
ATOM    319  H   ASP A  35      16.700  -0.823 -11.658  1.00 10.00           H  
ATOM    320  N   LYS A  36      16.176  -3.100  -9.414  1.00 10.00           N  
ATOM    321  CA  LYS A  36      15.771  -3.770  -8.190  1.00 10.00           C  
ATOM    322  C   LYS A  36      14.283  -4.095  -8.225  1.00 10.00           C  
ATOM    323  O   LYS A  36      13.872  -5.190  -7.837  1.00 10.00           O  
ATOM    324  CB  LYS A  36      16.108  -2.917  -6.966  1.00 10.00           C  
ATOM    325  CG  LYS A  36      17.263  -3.451  -6.129  1.00 10.00           C  
ATOM    326  CD  LYS A  36      16.871  -4.715  -5.378  1.00 10.00           C  
ATOM    327  CE  LYS A  36      17.978  -5.176  -4.439  1.00 10.00           C  
ATOM    328  NZ  LYS A  36      17.490  -6.179  -3.455  1.00 10.00           N  
ATOM    329  H   LYS A  36      16.298  -2.127  -9.410  1.00 10.00           H  
ATOM    330  HZ1 LYS A  36      16.722  -5.766  -2.870  1.00 10.00           H  
ATOM    331  HZ2 LYS A  36      18.263  -6.476  -2.829  1.00 10.00           H  
ATOM    332  HZ3 LYS A  36      17.116  -7.015  -3.947  1.00 10.00           H  
ATOM    333  N   ARG A  37      13.475  -3.152  -8.714  1.00 10.00           N  
ATOM    334  CA  ARG A  37      12.030  -3.363  -8.802  1.00 10.00           C  
ATOM    335  C   ARG A  37      11.710  -4.503  -9.766  1.00 10.00           C  
ATOM    336  O   ARG A  37      10.745  -5.242  -9.572  1.00 10.00           O  
ATOM    337  CB  ARG A  37      11.280  -2.082  -9.200  1.00 10.00           C  
ATOM    338  CG  ARG A  37      11.244  -1.810 -10.698  1.00 10.00           C  
ATOM    339  CD  ARG A  37      10.089  -0.903 -11.089  1.00 10.00           C  
ATOM    340  NE  ARG A  37       9.884  -0.899 -12.538  1.00 10.00           N  
ATOM    341  CZ  ARG A  37       9.080  -0.060 -13.191  1.00 10.00           C  
ATOM    342  NH1 ARG A  37       8.365   0.848 -12.528  1.00 10.00           N  
ATOM    343  NH2 ARG A  37       8.988  -0.151 -14.512  1.00 10.00           N  
ATOM    344  H   ARG A  37      13.856  -2.297  -9.010  1.00 10.00           H  
ATOM    345  HE  ARG A  37      10.383  -1.575 -13.067  1.00 10.00           H  
ATOM    346 HH11 ARG A  37       8.423   0.905 -11.528  1.00 10.00           H  
ATOM    347 HH12 ARG A  37       7.768   1.488 -13.027  1.00 10.00           H  
ATOM    348 HH21 ARG A  37       9.524  -0.846 -15.005  1.00 10.00           H  
ATOM    349 HH22 ARG A  37       8.383   0.467 -15.026  1.00 10.00           H  
ATOM    350  N   ARG A  38      12.532  -4.641 -10.806  1.00 10.00           N  
ATOM    351  CA  ARG A  38      12.347  -5.697 -11.791  1.00 10.00           C  
ATOM    352  C   ARG A  38      12.604  -7.054 -11.154  1.00 10.00           C  
ATOM    353  O   ARG A  38      11.950  -8.041 -11.488  1.00 10.00           O  
ATOM    354  CB  ARG A  38      13.266  -5.485 -12.993  1.00 10.00           C  
ATOM    355  CG  ARG A  38      12.825  -6.219 -14.248  1.00 10.00           C  
ATOM    356  CD  ARG A  38      13.434  -5.590 -15.491  1.00 10.00           C  
ATOM    357  NE  ARG A  38      14.418  -6.461 -16.128  1.00 10.00           N  
ATOM    358  CZ  ARG A  38      14.693  -6.439 -17.430  1.00 10.00           C  
ATOM    359  NH1 ARG A  38      14.064  -5.585 -18.230  1.00 10.00           N  
ATOM    360  NH2 ARG A  38      15.598  -7.269 -17.928  1.00 10.00           N  
ATOM    361  H   ARG A  38      13.276  -4.006 -10.920  1.00 10.00           H  
ATOM    362  HE  ARG A  38      14.896  -7.105 -15.554  1.00 10.00           H  
ATOM    363 HH11 ARG A  38      13.380  -4.953 -17.853  1.00 10.00           H  
ATOM    364 HH12 ARG A  38      14.261  -5.573 -19.213  1.00 10.00           H  
ATOM    365 HH21 ARG A  38      16.075  -7.917 -17.325  1.00 10.00           H  
ATOM    366 HH22 ARG A  38      15.812  -7.255 -18.907  1.00 10.00           H  
ATOM    367  N   ARG A  39      13.550  -7.089 -10.218  1.00 10.00           N  
ATOM    368  CA  ARG A  39      13.881  -8.321  -9.515  1.00 10.00           C  
ATOM    369  C   ARG A  39      12.656  -8.805  -8.742  1.00 10.00           C  
ATOM    370  O   ARG A  39      12.297  -9.986  -8.777  1.00 10.00           O  
ATOM    371  CB  ARG A  39      15.067  -8.094  -8.562  1.00 10.00           C  
ATOM    372  CG  ARG A  39      15.358  -9.259  -7.627  1.00 10.00           C  
ATOM    373  CD  ARG A  39      14.973  -8.929  -6.192  1.00 10.00           C  
ATOM    374  NE  ARG A  39      14.627 -10.130  -5.435  1.00 10.00           N  
ATOM    375  CZ  ARG A  39      14.164 -10.116  -4.186  1.00 10.00           C  
ATOM    376  NH1 ARG A  39      14.053  -8.975  -3.517  1.00 10.00           N  
ATOM    377  NH2 ARG A  39      13.819 -11.249  -3.591  1.00 10.00           N  
ATOM    378  H   ARG A  39      14.031  -6.264  -9.991  1.00 10.00           H  
ATOM    379  HE  ARG A  39      14.733 -10.993  -5.892  1.00 10.00           H  
ATOM    380 HH11 ARG A  39      14.323  -8.100  -3.940  1.00 10.00           H  
ATOM    381 HH12 ARG A  39      13.699  -8.979  -2.579  1.00 10.00           H  
ATOM    382 HH21 ARG A  39      13.900 -12.124  -4.075  1.00 10.00           H  
ATOM    383 HH22 ARG A  39      13.474 -11.232  -2.639  1.00 10.00           H  
ATOM    384  N   ILE A  40      12.002  -7.873  -8.061  1.00 10.00           N  
ATOM    385  CA  ILE A  40      10.809  -8.179  -7.288  1.00 10.00           C  
ATOM    386  C   ILE A  40       9.666  -8.553  -8.224  1.00 10.00           C  
ATOM    387  O   ILE A  40       8.928  -9.504  -7.970  1.00 10.00           O  
ATOM    388  CB  ILE A  40      10.373  -6.971  -6.431  1.00 10.00           C  
ATOM    389  CG1 ILE A  40      11.575  -6.369  -5.699  1.00 10.00           C  
ATOM    390  CG2 ILE A  40       9.294  -7.382  -5.440  1.00 10.00           C  
ATOM    391  CD1 ILE A  40      11.333  -4.965  -5.193  1.00 10.00           C  
ATOM    392  H   ILE A  40      12.335  -6.950  -8.077  1.00 10.00           H  
ATOM    393  N   SER A  41       9.548  -7.806  -9.316  1.00 10.00           N  
ATOM    394  CA  SER A  41       8.503  -8.036 -10.305  1.00 10.00           C  
ATOM    395  C   SER A  41       8.582  -9.443 -10.885  1.00 10.00           C  
ATOM    396  O   SER A  41       7.578 -10.145 -10.950  1.00 10.00           O  
ATOM    397  CB  SER A  41       8.592  -7.000 -11.429  1.00 10.00           C  
ATOM    398  OG  SER A  41       7.409  -6.990 -12.208  1.00 10.00           O  
ATOM    399  H   SER A  41      10.181  -7.067  -9.459  1.00 10.00           H  
ATOM    400  HG  SER A  41       7.600  -7.346 -13.088  1.00 10.00           H  
ATOM    401  N   ALA A  42       9.777  -9.851 -11.291  1.00 10.00           N  
ATOM    402  CA  ALA A  42       9.983 -11.175 -11.870  1.00 10.00           C  
ATOM    403  C   ALA A  42       9.664 -12.283 -10.872  1.00 10.00           C  
ATOM    404  O   ALA A  42       9.228 -13.370 -11.249  1.00 10.00           O  
ATOM    405  CB  ALA A  42      11.412 -11.315 -12.372  1.00 10.00           C  
ATOM    406  H   ALA A  42      10.544  -9.238 -11.214  1.00 10.00           H  
ATOM    407  N   THR A  43       9.865 -12.000  -9.595  1.00 10.00           N  
ATOM    408  CA  THR A  43       9.608 -12.978  -8.554  1.00 10.00           C  
ATOM    409  C   THR A  43       8.121 -13.042  -8.198  1.00 10.00           C  
ATOM    410  O   THR A  43       7.587 -14.113  -7.905  1.00 10.00           O  
ATOM    411  CB  THR A  43      10.434 -12.668  -7.289  1.00 10.00           C  
ATOM    412  OG1 THR A  43      11.791 -12.380  -7.665  1.00 10.00           O  
ATOM    413  CG2 THR A  43      10.422 -13.854  -6.336  1.00 10.00           C  
ATOM    414  H   THR A  43      10.191 -11.110  -9.348  1.00 10.00           H  
ATOM    415  HG1 THR A  43      11.835 -11.503  -8.075  1.00 10.00           H  
ATOM    416  N   THR A  44       7.448 -11.895  -8.249  1.00 10.00           N  
ATOM    417  CA  THR A  44       6.032 -11.826  -7.909  1.00 10.00           C  
ATOM    418  C   THR A  44       5.143 -11.966  -9.139  1.00 10.00           C  
ATOM    419  O   THR A  44       3.917 -11.956  -9.027  1.00 10.00           O  
ATOM    420  CB  THR A  44       5.697 -10.514  -7.175  1.00 10.00           C  
ATOM    421  OG1 THR A  44       6.255  -9.406  -7.896  1.00 10.00           O  
ATOM    422  CG2 THR A  44       6.276 -10.534  -5.771  1.00 10.00           C  
ATOM    423  H   THR A  44       7.914 -11.075  -8.523  1.00 10.00           H  
ATOM    424  HG1 THR A  44       7.192  -9.327  -7.685  1.00 10.00           H  
ATOM    425  N   ASN A  45       5.771 -12.090 -10.306  1.00 10.00           N  
ATOM    426  CA  ASN A  45       5.055 -12.230 -11.573  1.00 10.00           C  
ATOM    427  C   ASN A  45       4.235 -10.988 -11.883  1.00 10.00           C  
ATOM    428  O   ASN A  45       3.209 -11.059 -12.562  1.00 10.00           O  
ATOM    429  CB  ASN A  45       4.164 -13.477 -11.584  1.00 10.00           C  
ATOM    430  CG  ASN A  45       4.942 -14.742 -11.871  1.00 10.00           C  
ATOM    431  OD1 ASN A  45       5.396 -15.429 -10.954  1.00 10.00           O  
ATOM    432  ND2 ASN A  45       5.103 -15.054 -13.145  1.00 10.00           N  
ATOM    433  H   ASN A  45       6.750 -12.073 -10.317  1.00 10.00           H  
ATOM    434 HD21 ASN A  45       4.712 -14.460 -13.821  1.00 10.00           H  
ATOM    435 HD22 ASN A  45       5.618 -15.860 -13.367  1.00 10.00           H  
ATOM    436  N   LEU A  46       4.702  -9.850 -11.394  1.00 10.00           N  
ATOM    437  CA  LEU A  46       4.017  -8.589 -11.607  1.00 10.00           C  
ATOM    438  C   LEU A  46       4.401  -7.964 -12.941  1.00 10.00           C  
ATOM    439  O   LEU A  46       5.173  -8.539 -13.709  1.00 10.00           O  
ATOM    440  CB  LEU A  46       4.298  -7.622 -10.456  1.00 10.00           C  
ATOM    441  CG  LEU A  46       3.151  -7.423  -9.459  1.00 10.00           C  
ATOM    442  CD1 LEU A  46       2.837  -8.717  -8.725  1.00 10.00           C  
ATOM    443  CD2 LEU A  46       3.470  -6.310  -8.477  1.00 10.00           C  
ATOM    444  H   LEU A  46       5.539  -9.860 -10.884  1.00 10.00           H  
ATOM    445  N   SER A  47       3.865  -6.783 -13.205  1.00 10.00           N  
ATOM    446  CA  SER A  47       4.125  -6.076 -14.450  1.00 10.00           C  
ATOM    447  C   SER A  47       5.031  -4.859 -14.237  1.00 10.00           C  
ATOM    448  O   SER A  47       4.990  -3.909 -15.025  1.00 10.00           O  
ATOM    449  CB  SER A  47       2.785  -5.619 -15.019  1.00 10.00           C  
ATOM    450  OG  SER A  47       1.957  -5.121 -13.977  1.00 10.00           O  
ATOM    451  H   SER A  47       3.257  -6.378 -12.550  1.00 10.00           H  
ATOM    452  HG  SER A  47       1.064  -4.975 -14.321  1.00 10.00           H  
ATOM    453  N   GLU A  48       5.842  -4.896 -13.174  1.00 10.00           N  
ATOM    454  CA  GLU A  48       6.764  -3.803 -12.833  1.00 10.00           C  
ATOM    455  C   GLU A  48       6.044  -2.555 -12.314  1.00 10.00           C  
ATOM    456  O   GLU A  48       6.357  -2.054 -11.232  1.00 10.00           O  
ATOM    457  CB  GLU A  48       7.698  -3.450 -13.993  1.00 10.00           C  
ATOM    458  CG  GLU A  48       8.928  -4.333 -14.107  1.00 10.00           C  
ATOM    459  CD  GLU A  48      10.013  -3.690 -14.940  1.00 10.00           C  
ATOM    460  OE1 GLU A  48      10.598  -2.684 -14.483  1.00 10.00           O  
ATOM    461  OE2 GLU A  48      10.277  -4.172 -16.064  1.00 10.00           O  
ATOM    462  H   GLU A  48       5.839  -5.698 -12.609  1.00 10.00           H  
ATOM    463  N   ARG A  49       5.079  -2.074 -13.084  1.00 10.00           N  
ATOM    464  CA  ARG A  49       4.316  -0.881 -12.740  1.00 10.00           C  
ATOM    465  C   ARG A  49       3.678  -1.000 -11.357  1.00 10.00           C  
ATOM    466  O   ARG A  49       3.837  -0.118 -10.514  1.00 10.00           O  
ATOM    467  CB  ARG A  49       3.236  -0.642 -13.797  1.00 10.00           C  
ATOM    468  CG  ARG A  49       2.861   0.817 -14.008  1.00 10.00           C  
ATOM    469  CD  ARG A  49       1.782   1.266 -13.034  1.00 10.00           C  
ATOM    470  NE  ARG A  49       1.061   2.441 -13.518  1.00 10.00           N  
ATOM    471  CZ  ARG A  49      -0.257   2.607 -13.407  1.00 10.00           C  
ATOM    472  NH1 ARG A  49      -0.995   1.697 -12.779  1.00 10.00           N  
ATOM    473  NH2 ARG A  49      -0.837   3.687 -13.918  1.00 10.00           N  
ATOM    474  H   ARG A  49       4.872  -2.542 -13.924  1.00 10.00           H  
ATOM    475  HE  ARG A  49       1.593   3.139 -13.969  1.00 10.00           H  
ATOM    476 HH11 ARG A  49      -0.564   0.880 -12.381  1.00 10.00           H  
ATOM    477 HH12 ARG A  49      -1.989   1.812 -12.710  1.00 10.00           H  
ATOM    478 HH21 ARG A  49      -0.288   4.381 -14.396  1.00 10.00           H  
ATOM    479 HH22 ARG A  49      -1.829   3.819 -13.826  1.00 10.00           H  
ATOM    480  N   GLN A  50       2.973  -2.101 -11.122  1.00 10.00           N  
ATOM    481  CA  GLN A  50       2.303  -2.316  -9.841  1.00 10.00           C  
ATOM    482  C   GLN A  50       3.290  -2.478  -8.685  1.00 10.00           C  
ATOM    483  O   GLN A  50       2.945  -2.244  -7.528  1.00 10.00           O  
ATOM    484  CB  GLN A  50       1.331  -3.496  -9.913  1.00 10.00           C  
ATOM    485  CG  GLN A  50       0.163  -3.279 -10.867  1.00 10.00           C  
ATOM    486  CD  GLN A  50      -0.539  -1.948 -10.657  1.00 10.00           C  
ATOM    487  OE1 GLN A  50      -0.211  -0.948 -11.306  1.00 10.00           O  
ATOM    488  NE2 GLN A  50      -1.493  -1.919  -9.744  1.00 10.00           N  
ATOM    489  H   GLN A  50       2.895  -2.779 -11.826  1.00 10.00           H  
ATOM    490 HE21 GLN A  50      -1.696  -2.749  -9.253  1.00 10.00           H  
ATOM    491 HE22 GLN A  50      -1.966  -1.077  -9.598  1.00 10.00           H  
ATOM    492  N   VAL A  51       4.522  -2.854  -9.003  1.00 10.00           N  
ATOM    493  CA  VAL A  51       5.555  -3.032  -7.982  1.00 10.00           C  
ATOM    494  C   VAL A  51       5.857  -1.694  -7.320  1.00 10.00           C  
ATOM    495  O   VAL A  51       6.031  -1.613  -6.107  1.00 10.00           O  
ATOM    496  CB  VAL A  51       6.862  -3.608  -8.574  1.00 10.00           C  
ATOM    497  CG1 VAL A  51       7.887  -3.860  -7.479  1.00 10.00           C  
ATOM    498  CG2 VAL A  51       6.580  -4.889  -9.337  1.00 10.00           C  
ATOM    499  H   VAL A  51       4.749  -3.002  -9.943  1.00 10.00           H  
ATOM    500  N   THR A  52       5.887  -0.647  -8.131  1.00 10.00           N  
ATOM    501  CA  THR A  52       6.156   0.692  -7.636  1.00 10.00           C  
ATOM    502  C   THR A  52       4.955   1.213  -6.845  1.00 10.00           C  
ATOM    503  O   THR A  52       5.108   1.972  -5.884  1.00 10.00           O  
ATOM    504  CB  THR A  52       6.485   1.645  -8.801  1.00 10.00           C  
ATOM    505  OG1 THR A  52       7.351   0.961  -9.720  1.00 10.00           O  
ATOM    506  CG2 THR A  52       7.185   2.895  -8.292  1.00 10.00           C  
ATOM    507  H   THR A  52       5.711  -0.778  -9.088  1.00 10.00           H  
ATOM    508  HG1 THR A  52       7.513   0.069  -9.396  1.00 10.00           H  
ATOM    509  N   ILE A  53       3.763   0.764  -7.234  1.00 10.00           N  
ATOM    510  CA  ILE A  53       2.528   1.163  -6.569  1.00 10.00           C  
ATOM    511  C   ILE A  53       2.489   0.609  -5.146  1.00 10.00           C  
ATOM    512  O   ILE A  53       2.136   1.317  -4.200  1.00 10.00           O  
ATOM    513  CB  ILE A  53       1.286   0.668  -7.347  1.00 10.00           C  
ATOM    514  CG1 ILE A  53       1.282   1.209  -8.782  1.00 10.00           C  
ATOM    515  CG2 ILE A  53       0.000   1.041  -6.622  1.00 10.00           C  
ATOM    516  CD1 ILE A  53       1.317   2.723  -8.882  1.00 10.00           C  
ATOM    517  H   ILE A  53       3.711   0.144  -7.990  1.00 10.00           H  
ATOM    518  N   TRP A  54       2.869  -0.658  -4.996  1.00 10.00           N  
ATOM    519  CA  TRP A  54       2.880  -1.303  -3.687  1.00 10.00           C  
ATOM    520  C   TRP A  54       3.845  -0.604  -2.738  1.00 10.00           C  
ATOM    521  O   TRP A  54       3.622  -0.570  -1.526  1.00 10.00           O  
ATOM    522  CB  TRP A  54       3.223  -2.788  -3.807  1.00 10.00           C  
ATOM    523  CG  TRP A  54       2.045  -3.683  -3.584  1.00 10.00           C  
ATOM    524  CD1 TRP A  54       1.497  -4.031  -2.382  1.00 10.00           C  
ATOM    525  CD2 TRP A  54       1.264  -4.344  -4.586  1.00 10.00           C  
ATOM    526  NE1 TRP A  54       0.427  -4.868  -2.574  1.00 10.00           N  
ATOM    527  CE2 TRP A  54       0.263  -5.077  -3.920  1.00 10.00           C  
ATOM    528  CE3 TRP A  54       1.312  -4.391  -5.983  1.00 10.00           C  
ATOM    529  CZ2 TRP A  54      -0.678  -5.844  -4.603  1.00 10.00           C  
ATOM    530  CZ3 TRP A  54       0.376  -5.150  -6.658  1.00 10.00           C  
ATOM    531  CH2 TRP A  54      -0.606  -5.868  -5.968  1.00 10.00           C  
ATOM    532  H   TRP A  54       3.145  -1.173  -5.789  1.00 10.00           H  
ATOM    533  HE1 TRP A  54      -0.133  -5.253  -1.861  1.00 10.00           H  
ATOM    534  N   PHE A  55       4.911  -0.038  -3.292  1.00 10.00           N  
ATOM    535  CA  PHE A  55       5.894   0.679  -2.486  1.00 10.00           C  
ATOM    536  C   PHE A  55       5.255   1.911  -1.857  1.00 10.00           C  
ATOM    537  O   PHE A  55       5.455   2.194  -0.675  1.00 10.00           O  
ATOM    538  CB  PHE A  55       7.117   1.066  -3.318  1.00 10.00           C  
ATOM    539  CG  PHE A  55       8.278   0.133  -3.142  1.00 10.00           C  
ATOM    540  CD1 PHE A  55       9.135   0.270  -2.064  1.00 10.00           C  
ATOM    541  CD2 PHE A  55       8.510  -0.886  -4.052  1.00 10.00           C  
ATOM    542  CE1 PHE A  55      10.202  -0.590  -1.895  1.00 10.00           C  
ATOM    543  CE2 PHE A  55       9.576  -1.749  -3.891  1.00 10.00           C  
ATOM    544  CZ  PHE A  55      10.421  -1.602  -2.811  1.00 10.00           C  
ATOM    545  H   PHE A  55       5.040  -0.108  -4.262  1.00 10.00           H  
ATOM    546  N   GLN A  56       4.467   2.626  -2.652  1.00 10.00           N  
ATOM    547  CA  GLN A  56       3.773   3.814  -2.175  1.00 10.00           C  
ATOM    548  C   GLN A  56       2.719   3.399  -1.156  1.00 10.00           C  
ATOM    549  O   GLN A  56       2.507   4.069  -0.147  1.00 10.00           O  
ATOM    550  CB  GLN A  56       3.098   4.539  -3.342  1.00 10.00           C  
ATOM    551  CG  GLN A  56       4.054   5.029  -4.419  1.00 10.00           C  
ATOM    552  CD  GLN A  56       3.405   5.081  -5.787  1.00 10.00           C  
ATOM    553  OE1 GLN A  56       2.532   4.278  -6.101  1.00 10.00           O  
ATOM    554  NE2 GLN A  56       3.822   6.030  -6.607  1.00 10.00           N  
ATOM    555  H   GLN A  56       4.352   2.349  -3.588  1.00 10.00           H  
ATOM    556 HE21 GLN A  56       4.519   6.645  -6.289  1.00 10.00           H  
ATOM    557 HE22 GLN A  56       3.413   6.081  -7.495  1.00 10.00           H  
ATOM    558  N   ASN A  57       2.083   2.266  -1.428  1.00 10.00           N  
ATOM    559  CA  ASN A  57       1.050   1.720  -0.556  1.00 10.00           C  
ATOM    560  C   ASN A  57       1.605   1.396   0.823  1.00 10.00           C  
ATOM    561  O   ASN A  57       0.908   1.508   1.828  1.00 10.00           O  
ATOM    562  CB  ASN A  57       0.452   0.458  -1.176  1.00 10.00           C  
ATOM    563  CG  ASN A  57      -0.849   0.732  -1.889  1.00 10.00           C  
ATOM    564  OD1 ASN A  57      -1.656   1.541  -1.435  1.00 10.00           O  
ATOM    565  ND2 ASN A  57      -1.068   0.062  -3.006  1.00 10.00           N  
ATOM    566  H   ASN A  57       2.310   1.783  -2.253  1.00 10.00           H  
ATOM    567 HD21 ASN A  57      -0.387  -0.573  -3.310  1.00 10.00           H  
ATOM    568 HD22 ASN A  57      -1.902   0.233  -3.490  1.00 10.00           H  
ATOM    569  N   ARG A  58       2.870   1.000   0.869  1.00 10.00           N  
ATOM    570  CA  ARG A  58       3.513   0.665   2.132  1.00 10.00           C  
ATOM    571  C   ARG A  58       3.623   1.889   3.038  1.00 10.00           C  
ATOM    572  O   ARG A  58       3.629   1.763   4.259  1.00 10.00           O  
ATOM    573  CB  ARG A  58       4.887   0.040   1.901  1.00 10.00           C  
ATOM    574  CG  ARG A  58       5.026  -1.357   2.480  1.00 10.00           C  
ATOM    575  CD  ARG A  58       6.282  -1.488   3.325  1.00 10.00           C  
ATOM    576  NE  ARG A  58       6.285  -0.559   4.459  1.00 10.00           N  
ATOM    577  CZ  ARG A  58       6.689  -0.882   5.689  1.00 10.00           C  
ATOM    578  NH1 ARG A  58       7.073  -2.126   5.962  1.00 10.00           N  
ATOM    579  NH2 ARG A  58       6.705   0.042   6.641  1.00 10.00           N  
ATOM    580  H   ARG A  58       3.382   0.928   0.034  1.00 10.00           H  
ATOM    581  HE  ARG A  58       5.981   0.365   4.287  1.00 10.00           H  
ATOM    582 HH11 ARG A  58       7.059  -2.826   5.246  1.00 10.00           H  
ATOM    583 HH12 ARG A  58       7.376  -2.373   6.889  1.00 10.00           H  
ATOM    584 HH21 ARG A  58       6.410   0.992   6.432  1.00 10.00           H  
ATOM    585 HH22 ARG A  58       7.006  -0.188   7.567  1.00 10.00           H  
ATOM    586  N   ARG A  59       3.687   3.069   2.427  1.00 10.00           N  
ATOM    587  CA  ARG A  59       3.786   4.316   3.175  1.00 10.00           C  
ATOM    588  C   ARG A  59       2.495   4.595   3.942  1.00 10.00           C  
ATOM    589  O   ARG A  59       2.521   5.108   5.060  1.00 10.00           O  
ATOM    590  CB  ARG A  59       4.127   5.483   2.245  1.00 10.00           C  
ATOM    591  CG  ARG A  59       5.607   5.588   1.899  1.00 10.00           C  
ATOM    592  CD  ARG A  59       6.312   6.617   2.772  1.00 10.00           C  
ATOM    593  NE  ARG A  59       6.262   6.283   4.199  1.00 10.00           N  
ATOM    594  CZ  ARG A  59       5.581   6.986   5.109  1.00 10.00           C  
ATOM    595  NH1 ARG A  59       4.866   8.044   4.737  1.00 10.00           N  
ATOM    596  NH2 ARG A  59       5.605   6.624   6.386  1.00 10.00           N  
ATOM    597  H   ARG A  59       3.662   3.102   1.447  1.00 10.00           H  
ATOM    598  HE  ARG A  59       6.777   5.493   4.494  1.00 10.00           H  
ATOM    599 HH11 ARG A  59       4.835   8.320   3.771  1.00 10.00           H  
ATOM    600 HH12 ARG A  59       4.344   8.572   5.416  1.00 10.00           H  
ATOM    601 HH21 ARG A  59       6.130   5.809   6.675  1.00 10.00           H  
ATOM    602 HH22 ARG A  59       5.111   7.161   7.072  1.00 10.00           H  
ATOM    603  N   VAL A  60       1.362   4.234   3.351  1.00 10.00           N  
ATOM    604  CA  VAL A  60       0.079   4.445   4.005  1.00 10.00           C  
ATOM    605  C   VAL A  60      -0.229   3.292   4.965  1.00 10.00           C  
ATOM    606  O   VAL A  60      -1.034   3.428   5.886  1.00 10.00           O  
ATOM    607  CB  VAL A  60      -1.074   4.657   2.993  1.00 10.00           C  
ATOM    608  CG1 VAL A  60      -1.540   3.346   2.376  1.00 10.00           C  
ATOM    609  CG2 VAL A  60      -2.230   5.407   3.639  1.00 10.00           C  
ATOM    610  H   VAL A  60       1.390   3.818   2.462  1.00 10.00           H  
ATOM    611  N   LYS A  61       0.439   2.165   4.744  1.00 10.00           N  
ATOM    612  CA  LYS A  61       0.265   0.985   5.585  1.00 10.00           C  
ATOM    613  C   LYS A  61       0.710   1.275   7.012  1.00 10.00           C  
ATOM    614  O   LYS A  61      -0.013   0.993   7.968  1.00 10.00           O  
ATOM    615  CB  LYS A  61       1.073  -0.191   5.027  1.00 10.00           C  
ATOM    616  CG  LYS A  61       0.382  -0.951   3.910  1.00 10.00           C  
ATOM    617  CD  LYS A  61      -0.439  -2.110   4.453  1.00 10.00           C  
ATOM    618  CE  LYS A  61      -0.811  -3.082   3.348  1.00 10.00           C  
ATOM    619  NZ  LYS A  61      -1.338  -4.368   3.875  1.00 10.00           N  
ATOM    620  H   LYS A  61       1.063   2.124   3.988  1.00 10.00           H  
ATOM    621  HZ1 LYS A  61      -0.646  -4.805   4.518  1.00 10.00           H  
ATOM    622  HZ2 LYS A  61      -1.526  -5.023   3.084  1.00 10.00           H  
ATOM    623  HZ3 LYS A  61      -2.228  -4.208   4.395  1.00 10.00           H  
ATOM    624  N   GLU A  62       1.903   1.845   7.144  1.00 10.00           N  
ATOM    625  CA  GLU A  62       2.450   2.179   8.452  1.00 10.00           C  
ATOM    626  C   GLU A  62       1.610   3.247   9.144  1.00 10.00           C  
ATOM    627  O   GLU A  62       1.461   3.236  10.367  1.00 10.00           O  
ATOM    628  CB  GLU A  62       3.921   2.596   8.347  1.00 10.00           C  
ATOM    629  CG  GLU A  62       4.236   3.510   7.174  1.00 10.00           C  
ATOM    630  CD  GLU A  62       5.679   3.401   6.725  1.00 10.00           C  
ATOM    631  OE1 GLU A  62       5.994   2.488   5.939  1.00 10.00           O  
ATOM    632  OE2 GLU A  62       6.512   4.228   7.160  1.00 10.00           O  
ATOM    633  H   GLU A  62       2.428   2.044   6.341  1.00 10.00           H  
ATOM    634  N   LYS A  63       1.040   4.151   8.350  1.00 10.00           N  
ATOM    635  CA  LYS A  63       0.194   5.219   8.879  1.00 10.00           C  
ATOM    636  C   LYS A  63      -1.048   4.619   9.531  1.00 10.00           C  
ATOM    637  O   LYS A  63      -1.501   5.077  10.580  1.00 10.00           O  
ATOM    638  CB  LYS A  63      -0.209   6.192   7.762  1.00 10.00           C  
ATOM    639  CG  LYS A  63      -1.005   7.402   8.235  1.00 10.00           C  
ATOM    640  CD  LYS A  63      -1.490   8.246   7.062  1.00 10.00           C  
ATOM    641  CE  LYS A  63      -2.327   9.428   7.534  1.00 10.00           C  
ATOM    642  NZ  LYS A  63      -2.843  10.238   6.395  1.00 10.00           N  
ATOM    643  H   LYS A  63       1.193   4.098   7.384  1.00 10.00           H  
ATOM    644  HZ1 LYS A  63      -3.244   9.617   5.666  1.00 10.00           H  
ATOM    645  HZ2 LYS A  63      -2.072  10.795   5.973  1.00 10.00           H  
ATOM    646  HZ3 LYS A  63      -3.585  10.892   6.726  1.00 10.00           H  
ATOM    647  N   LYS A  64      -1.574   3.573   8.902  1.00 10.00           N  
ATOM    648  CA  LYS A  64      -2.753   2.881   9.401  1.00 10.00           C  
ATOM    649  C   LYS A  64      -2.465   2.215  10.746  1.00 10.00           C  
ATOM    650  O   LYS A  64      -3.314   2.198  11.640  1.00 10.00           O  
ATOM    651  CB  LYS A  64      -3.217   1.842   8.372  1.00 10.00           C  
ATOM    652  CG  LYS A  64      -4.209   0.819   8.898  1.00 10.00           C  
ATOM    653  CD  LYS A  64      -3.707  -0.596   8.658  1.00 10.00           C  
ATOM    654  CE  LYS A  64      -4.562  -1.615   9.389  1.00 10.00           C  
ATOM    655  NZ  LYS A  64      -4.137  -3.008   9.096  1.00 10.00           N  
ATOM    656  H   LYS A  64      -1.154   3.259   8.070  1.00 10.00           H  
ATOM    657  HZ1 LYS A  64      -3.212  -3.200   9.526  1.00 10.00           H  
ATOM    658  HZ2 LYS A  64      -4.062  -3.154   8.066  1.00 10.00           H  
ATOM    659  HZ3 LYS A  64      -4.834  -3.680   9.479  1.00 10.00           H  
ATOM    660  N   VAL A  65      -1.259   1.681  10.891  1.00 10.00           N  
ATOM    661  CA  VAL A  65      -0.861   1.015  12.128  1.00 10.00           C  
ATOM    662  C   VAL A  65      -0.784   2.015  13.281  1.00 10.00           C  
ATOM    663  O   VAL A  65      -1.263   1.745  14.385  1.00 10.00           O  
ATOM    664  CB  VAL A  65       0.494   0.291  11.978  1.00 10.00           C  
ATOM    665  CG1 VAL A  65       0.855  -0.461  13.253  1.00 10.00           C  
ATOM    666  CG2 VAL A  65       0.468  -0.655  10.788  1.00 10.00           C  
ATOM    667  H   VAL A  65      -0.618   1.738  10.148  1.00 10.00           H  
ATOM    668  N   ILE A  66      -0.195   3.175  13.014  1.00 10.00           N  
ATOM    669  CA  ILE A  66      -0.055   4.223  14.025  1.00 10.00           C  
ATOM    670  C   ILE A  66      -1.426   4.742  14.457  1.00 10.00           C  
ATOM    671  O   ILE A  66      -1.635   5.096  15.621  1.00 10.00           O  
ATOM    672  CB  ILE A  66       0.807   5.396  13.510  1.00 10.00           C  
ATOM    673  CG1 ILE A  66       2.156   4.880  13.007  1.00 10.00           C  
ATOM    674  CG2 ILE A  66       1.013   6.436  14.603  1.00 10.00           C  
ATOM    675  CD1 ILE A  66       2.986   5.926  12.294  1.00 10.00           C  
ATOM    676  H   ILE A  66       0.160   3.335  12.111  1.00 10.00           H  
ATOM    677  N   ASN A  67      -2.355   4.775  13.510  1.00 10.00           N  
ATOM    678  CA  ASN A  67      -3.711   5.238  13.774  1.00 10.00           C  
ATOM    679  C   ASN A  67      -4.465   4.227  14.638  1.00 10.00           C  
ATOM    680  O   ASN A  67      -5.287   4.596  15.477  1.00 10.00           O  
ATOM    681  CB  ASN A  67      -4.459   5.469  12.454  1.00 10.00           C  
ATOM    682  CG  ASN A  67      -5.832   6.095  12.648  1.00 10.00           C  
ATOM    683  OD1 ASN A  67      -6.051   6.883  13.570  1.00 10.00           O  
ATOM    684  ND2 ASN A  67      -6.767   5.761  11.769  1.00 10.00           N  
ATOM    685  H   ASN A  67      -2.118   4.484  12.602  1.00 10.00           H  
ATOM    686 HD21 ASN A  67      -6.528   5.141  11.050  1.00 10.00           H  
ATOM    687 HD22 ASN A  67      -7.664   6.143  11.876  1.00 10.00           H  
ATOM    688  N   LYS A  68      -4.176   2.947  14.431  1.00 10.00           N  
ATOM    689  CA  LYS A  68      -4.820   1.888  15.195  1.00 10.00           C  
ATOM    690  C   LYS A  68      -4.249   1.817  16.606  1.00 10.00           C  
ATOM    691  O   LYS A  68      -4.959   1.493  17.562  1.00 10.00           O  
ATOM    692  CB  LYS A  68      -4.668   0.537  14.493  1.00 10.00           C  
ATOM    693  CG  LYS A  68      -5.974  -0.229  14.344  1.00 10.00           C  
ATOM    694  CD  LYS A  68      -6.963   0.541  13.483  1.00 10.00           C  
ATOM    695  CE  LYS A  68      -8.357  -0.054  13.567  1.00 10.00           C  
ATOM    696  NZ  LYS A  68      -9.254   0.509  12.527  1.00 10.00           N  
ATOM    697  H   LYS A  68      -3.518   2.713  13.744  1.00 10.00           H  
ATOM    698  HZ1 LYS A  68     -10.215   0.131  12.640  1.00 10.00           H  
ATOM    699  HZ2 LYS A  68      -8.906   0.260  11.579  1.00 10.00           H  
ATOM    700  HZ3 LYS A  68      -9.291   1.545  12.608  1.00 10.00           H  
ATOM    701  N   LEU A  69      -2.964   2.133  16.732  1.00 10.00           N  
ATOM    702  CA  LEU A  69      -2.292   2.121  18.021  1.00 10.00           C  
ATOM    703  C   LEU A  69      -2.663   3.369  18.817  1.00 10.00           C  
ATOM    704  O   LEU A  69      -1.829   4.239  19.076  1.00 10.00           O  
ATOM    705  CB  LEU A  69      -0.775   2.042  17.829  1.00 10.00           C  
ATOM    706  CG  LEU A  69       0.043   1.627  19.055  1.00 10.00           C  
ATOM    707  CD1 LEU A  69      -0.229   0.175  19.416  1.00 10.00           C  
ATOM    708  CD2 LEU A  69       1.523   1.854  18.806  1.00 10.00           C  
ATOM    709  H   LEU A  69      -2.455   2.381  15.934  1.00 10.00           H  
ATOM    710  N   LYS A  70      -3.938   3.455  19.171  1.00 10.00           N  
ATOM    711  CA  LYS A  70      -4.464   4.582  19.928  1.00 10.00           C  
ATOM    712  C   LYS A  70      -5.504   4.095  20.929  1.00 10.00           C  
ATOM    713  O   LYS A  70      -5.569   4.582  22.060  1.00 10.00           O  
ATOM    714  CB  LYS A  70      -5.111   5.607  18.986  1.00 10.00           C  
ATOM    715  CG  LYS A  70      -4.136   6.338  18.076  1.00 10.00           C  
ATOM    716  CD  LYS A  70      -3.335   7.377  18.839  1.00 10.00           C  
ATOM    717  CE  LYS A  70      -2.186   7.916  18.002  1.00 10.00           C  
ATOM    718  NZ  LYS A  70      -1.130   6.890  17.781  1.00 10.00           N  
ATOM    719  H   LYS A  70      -4.545   2.728  18.912  1.00 10.00           H  
ATOM    720  HZ1 LYS A  70      -0.862   6.451  18.686  1.00 10.00           H  
ATOM    721  HZ2 LYS A  70      -0.283   7.329  17.362  1.00 10.00           H  
ATOM    722  HZ3 LYS A  70      -1.475   6.147  17.135  1.00 10.00           H  
ATOM    723  N   THR A  71      -6.318   3.132  20.494  1.00 10.00           N  
ATOM    724  CA  THR A  71      -7.372   2.560  21.330  1.00 10.00           C  
ATOM    725  C   THR A  71      -8.319   3.649  21.841  1.00 10.00           C  
ATOM    726  O   THR A  71      -8.673   3.688  23.019  1.00 10.00           O  
ATOM    727  CB  THR A  71      -6.789   1.754  22.511  1.00 10.00           C  
ATOM    728  OG1 THR A  71      -5.570   1.118  22.094  1.00 10.00           O  
ATOM    729  CG2 THR A  71      -7.776   0.684  22.953  1.00 10.00           C  
ATOM    730  H   THR A  71      -6.201   2.790  19.584  1.00 10.00           H  
ATOM    731  HG1 THR A  71      -4.826   1.493  22.584  1.00 10.00           H  
ATOM    732  N   THR A  72      -8.711   4.542  20.942  1.00 10.00           N  
ATOM    733  CA  THR A  72      -9.605   5.634  21.292  1.00 10.00           C  
ATOM    734  C   THR A  72     -11.054   5.269  20.981  1.00 10.00           C  
ATOM    735  O   THR A  72     -11.975   6.024  21.284  1.00 10.00           O  
ATOM    736  CB  THR A  72      -9.211   6.941  20.558  1.00 10.00           C  
ATOM    737  OG1 THR A  72     -10.016   8.034  21.021  1.00 10.00           O  
ATOM    738  CG2 THR A  72      -9.357   6.791  19.050  1.00 10.00           C  
ATOM    739  H   THR A  72      -8.388   4.469  20.022  1.00 10.00           H  
ATOM    740  HG1 THR A  72     -10.573   7.728  21.750  1.00 10.00           H  
ATOM    741  N   SER A  73     -11.247   4.097  20.393  1.00 10.00           N  
ATOM    742  CA  SER A  73     -12.572   3.630  20.035  1.00 10.00           C  
ATOM    743  C   SER A  73     -12.895   2.343  20.781  1.00 10.00           C  
ATOM    744  O   SER A  73     -13.825   2.350  21.611  1.00 10.00           O  
ATOM    745  CB  SER A  73     -12.658   3.409  18.524  1.00 10.00           C  
ATOM    746  OG  SER A  73     -12.169   4.544  17.824  1.00 10.00           O  
ATOM    747  OXT SER A  73     -12.204   1.331  20.546  1.00 10.00           O  
ATOM    748  H   SER A  73     -10.480   3.522  20.210  1.00 10.00           H  
ATOM    749  HG  SER A  73     -11.948   4.291  16.918  1.00 10.00           H  
TER     750      SER A  73                                                      
ATOM    751  O5'  DC B   1      10.319   6.958  -7.823  1.00 10.00           O  
ATOM    752  C5'  DC B   1      11.042   7.528  -6.735  1.00 10.00           C  
ATOM    753  C4'  DC B   1      10.344   8.779  -6.259  1.00 10.00           C  
ATOM    754  O4'  DC B   1       9.568   9.342  -7.351  1.00 10.00           O  
ATOM    755  C3'  DC B   1       9.348   8.577  -5.114  1.00 10.00           C  
ATOM    756  O3'  DC B   1       9.417   9.672  -4.193  1.00 10.00           O  
ATOM    757  C2'  DC B   1       8.011   8.563  -5.833  1.00 10.00           C  
ATOM    758  C1'  DC B   1       8.263   9.625  -6.871  1.00 10.00           C  
ATOM    759  N1   DC B   1       7.342   9.617  -8.019  1.00 10.00           N  
ATOM    760  C2   DC B   1       6.270  10.508  -8.028  1.00 10.00           C  
ATOM    761  O2   DC B   1       6.124  11.290  -7.070  1.00 10.00           O  
ATOM    762  N3   DC B   1       5.414  10.503  -9.074  1.00 10.00           N  
ATOM    763  C4   DC B   1       5.600   9.655 -10.086  1.00 10.00           C  
ATOM    764  N4   DC B   1       4.731   9.692 -11.099  1.00 10.00           N  
ATOM    765  C5   DC B   1       6.690   8.737 -10.107  1.00 10.00           C  
ATOM    766  C6   DC B   1       7.529   8.752  -9.061  1.00 10.00           C  
ATOM    767  H5'  DC B   1      12.052   7.782  -7.056  1.00 10.00           H  
ATOM    768 H5''  DC B   1      11.096   6.813  -5.913  1.00 10.00           H  
ATOM    769  H4'  DC B   1      11.113   9.459  -5.887  1.00 10.00           H  
ATOM    770  H3'  DC B   1       9.538   7.644  -4.583  1.00 10.00           H  
ATOM    771  H2'  DC B   1       7.808   7.588  -6.274  1.00 10.00           H  
ATOM    772 H2''  DC B   1       7.192   8.791  -5.151  1.00 10.00           H  
ATOM    773  H1'  DC B   1       8.271  10.622  -6.428  1.00 10.00           H  
ATOM    774  H41  DC B   1       4.846   9.063 -11.884  1.00 10.00           H  
ATOM    775  H42  DC B   1       3.953  10.338 -11.082  1.00 10.00           H  
ATOM    776  H5   DC B   1       6.833   8.047 -10.939  1.00 10.00           H  
ATOM    777  H6   DC B   1       8.373   8.063  -9.044  1.00 10.00           H  
ATOM    778 HO5'  DC B   1       9.845   7.702  -8.211  1.00 10.00           H  
ATOM    779  P    DA B   2       9.699   9.388  -2.637  1.00 10.00           P  
ATOM    780  OP1  DA B   2      10.680  10.388  -2.158  1.00 10.00           O  
ATOM    781  OP2  DA B   2       9.986   7.947  -2.459  1.00 10.00           O  
ATOM    782  O5'  DA B   2       8.310   9.703  -1.928  1.00 10.00           O  
ATOM    783  C5'  DA B   2       8.110  10.931  -1.229  1.00 10.00           C  
ATOM    784  C4'  DA B   2       6.634  11.186  -1.034  1.00 10.00           C  
ATOM    785  O4'  DA B   2       5.965  11.173  -2.321  1.00 10.00           O  
ATOM    786  C3'  DA B   2       5.890  10.158  -0.179  1.00 10.00           C  
ATOM    787  O3'  DA B   2       4.927  10.812   0.646  1.00 10.00           O  
ATOM    788  C2'  DA B   2       5.213   9.286  -1.220  1.00 10.00           C  
ATOM    789  C1'  DA B   2       4.821  10.340  -2.227  1.00 10.00           C  
ATOM    790  N9   DA B   2       4.519   9.834  -3.565  1.00 10.00           N  
ATOM    791  C8   DA B   2       5.253   8.943  -4.306  1.00 10.00           C  
ATOM    792  N7   DA B   2       4.727   8.666  -5.475  1.00 10.00           N  
ATOM    793  C5   DA B   2       3.567   9.427  -5.506  1.00 10.00           C  
ATOM    794  C6   DA B   2       2.559   9.579  -6.476  1.00 10.00           C  
ATOM    795  N6   DA B   2       2.559   8.947  -7.651  1.00 10.00           N  
ATOM    796  N1   DA B   2       1.541  10.415  -6.196  1.00 10.00           N  
ATOM    797  C2   DA B   2       1.540  11.056  -5.018  1.00 10.00           C  
ATOM    798  N3   DA B   2       2.428  10.998  -4.026  1.00 10.00           N  
ATOM    799  C4   DA B   2       3.429  10.155  -4.337  1.00 10.00           C  
ATOM    800  H5'  DA B   2       8.540  11.754  -1.801  1.00 10.00           H  
ATOM    801 H5''  DA B   2       8.595  10.883  -0.254  1.00 10.00           H  
ATOM    802  H4'  DA B   2       6.538  12.141  -0.518  1.00 10.00           H  
ATOM    803  H3'  DA B   2       6.577   9.589   0.448  1.00 10.00           H  
ATOM    804  H2'  DA B   2       5.903   8.550  -1.634  1.00 10.00           H  
ATOM    805 H2''  DA B   2       4.370   8.741  -0.796  1.00 10.00           H  
ATOM    806  H1'  DA B   2       3.981  10.941  -1.873  1.00 10.00           H  
ATOM    807  H8   DA B   2       6.181   8.511  -3.957  1.00 10.00           H  
ATOM    808  H61  DA B   2       3.317   8.319  -7.880  1.00 10.00           H  
ATOM    809  H62  DA B   2       1.799   9.084  -8.307  1.00 10.00           H  
ATOM    810  H2   DA B   2       0.688  11.716  -4.844  1.00 10.00           H  
ATOM    811  P    DA B   3       4.776  10.382   2.185  1.00 10.00           P  
ATOM    812  OP1  DA B   3       6.131  10.366   2.786  1.00 10.00           O  
ATOM    813  OP2  DA B   3       3.937   9.163   2.247  1.00 10.00           O  
ATOM    814  O5'  DA B   3       3.964  11.584   2.837  1.00 10.00           O  
ATOM    815  C5'  DA B   3       3.498  12.671   2.034  1.00 10.00           C  
ATOM    816  C4'  DA B   3       2.015  12.535   1.781  1.00 10.00           C  
ATOM    817  O4'  DA B   3       1.799  11.906   0.490  1.00 10.00           O  
ATOM    818  C3'  DA B   3       1.244  11.676   2.787  1.00 10.00           C  
ATOM    819  O3'  DA B   3      -0.040  12.247   3.067  1.00 10.00           O  
ATOM    820  C2'  DA B   3       1.103  10.355   2.055  1.00 10.00           C  
ATOM    821  C1'  DA B   3       0.859  10.855   0.653  1.00 10.00           C  
ATOM    822  N9   DA B   3       1.098   9.866  -0.398  1.00 10.00           N  
ATOM    823  C8   DA B   3       2.074   8.899  -0.426  1.00 10.00           C  
ATOM    824  N7   DA B   3       2.043   8.148  -1.501  1.00 10.00           N  
ATOM    825  C5   DA B   3       0.974   8.654  -2.227  1.00 10.00           C  
ATOM    826  C6   DA B   3       0.420   8.289  -3.466  1.00 10.00           C  
ATOM    827  N6   DA B   3       0.885   7.293  -4.221  1.00 10.00           N  
ATOM    828  N1   DA B   3      -0.645   8.992  -3.908  1.00 10.00           N  
ATOM    829  C2   DA B   3      -1.111   9.993  -3.149  1.00 10.00           C  
ATOM    830  N3   DA B   3      -0.676  10.431  -1.969  1.00 10.00           N  
ATOM    831  C4   DA B   3       0.383   9.710  -1.559  1.00 10.00           C  
ATOM    832  H5'  DA B   3       4.022  12.670   1.079  1.00 10.00           H  
ATOM    833 H5''  DA B   3       3.689  13.616   2.546  1.00 10.00           H  
ATOM    834  H4'  DA B   3       1.587  13.537   1.841  1.00 10.00           H  
ATOM    835  H3'  DA B   3       1.800  11.569   3.718  1.00 10.00           H  
ATOM    836  H2'  DA B   3       2.015   9.759   2.131  1.00 10.00           H  
ATOM    837 H2''  DA B   3       0.287   9.759   2.464  1.00 10.00           H  
ATOM    838  H1'  DA B   3      -0.146  11.268   0.541  1.00 10.00           H  
ATOM    839  H8   DA B   3       2.801   8.771   0.365  1.00 10.00           H  
ATOM    840  H61  DA B   3       1.681   6.759  -3.899  1.00 10.00           H  
ATOM    841  H62  DA B   3       0.446   7.077  -5.109  1.00 10.00           H  
ATOM    842  H2   DA B   3      -1.971  10.529  -3.558  1.00 10.00           H  
ATOM    843  P    DA B   4      -1.032  11.509   4.092  1.00 10.00           P  
ATOM    844  OP1  DA B   4      -1.853  12.543   4.757  1.00 10.00           O  
ATOM    845  OP2  DA B   4      -0.256  10.556   4.921  1.00 10.00           O  
ATOM    846  O5'  DA B   4      -2.001  10.673   3.149  1.00 10.00           O  
ATOM    847  C5'  DA B   4      -2.362  11.166   1.862  1.00 10.00           C  
ATOM    848  C4'  DA B   4      -3.609  10.473   1.369  1.00 10.00           C  
ATOM    849  O4'  DA B   4      -3.308   9.727   0.159  1.00 10.00           O  
ATOM    850  C3'  DA B   4      -4.222   9.455   2.330  1.00 10.00           C  
ATOM    851  O3'  DA B   4      -5.647   9.527   2.296  1.00 10.00           O  
ATOM    852  C2'  DA B   4      -3.729   8.133   1.774  1.00 10.00           C  
ATOM    853  C1'  DA B   4      -3.833   8.416   0.295  1.00 10.00           C  
ATOM    854  N9   DA B   4      -3.048   7.517  -0.558  1.00 10.00           N  
ATOM    855  C8   DA B   4      -1.969   6.753  -0.183  1.00 10.00           C  
ATOM    856  N7   DA B   4      -1.467   6.031  -1.154  1.00 10.00           N  
ATOM    857  C5   DA B   4      -2.264   6.342  -2.247  1.00 10.00           C  
ATOM    858  C6   DA B   4      -2.246   5.904  -3.581  1.00 10.00           C  
ATOM    859  N6   DA B   4      -1.361   5.027  -4.056  1.00 10.00           N  
ATOM    860  N1   DA B   4      -3.175   6.405  -4.419  1.00 10.00           N  
ATOM    861  C2   DA B   4      -4.062   7.287  -3.942  1.00 10.00           C  
ATOM    862  N3   DA B   4      -4.181   7.780  -2.707  1.00 10.00           N  
ATOM    863  C4   DA B   4      -3.241   7.259  -1.896  1.00 10.00           C  
ATOM    864  H5'  DA B   4      -1.550  10.983   1.157  1.00 10.00           H  
ATOM    865 H5''  DA B   4      -2.545  12.239   1.917  1.00 10.00           H  
ATOM    866  H4'  DA B   4      -4.364  11.244   1.215  1.00 10.00           H  
ATOM    867  H3'  DA B   4      -3.878   9.621   3.349  1.00 10.00           H  
ATOM    868  H2'  DA B   4      -2.706   7.925   2.087  1.00 10.00           H  
ATOM    869 H2''  DA B   4      -4.354   7.305   2.107  1.00 10.00           H  
ATOM    870  H1'  DA B   4      -4.872   8.421  -0.044  1.00 10.00           H  
ATOM    871  H8   DA B   4      -1.571   6.746   0.822  1.00 10.00           H  
ATOM    872  H61  DA B   4      -0.664   4.652  -3.428  1.00 10.00           H  
ATOM    873  H62  DA B   4      -1.383   4.740  -5.024  1.00 10.00           H  
ATOM    874  H2   DA B   4      -4.791   7.653  -4.666  1.00 10.00           H  
ATOM    875  P    DT B   5      -6.450   9.960   3.615  1.00 10.00           P  
ATOM    876  OP1  DT B   5      -5.711  11.087   4.237  1.00 10.00           O  
ATOM    877  OP2  DT B   5      -6.735   8.745   4.418  1.00 10.00           O  
ATOM    878  O5'  DT B   5      -7.828  10.527   3.057  1.00 10.00           O  
ATOM    879  C5'  DT B   5      -7.859  11.377   1.909  1.00 10.00           C  
ATOM    880  C4'  DT B   5      -8.571  10.687   0.770  1.00 10.00           C  
ATOM    881  O4'  DT B   5      -7.701   9.668   0.212  1.00 10.00           O  
ATOM    882  C3'  DT B   5      -9.870   9.964   1.134  1.00 10.00           C  
ATOM    883  O3'  DT B   5     -10.848  10.122   0.101  1.00 10.00           O  
ATOM    884  C2'  DT B   5      -9.431   8.517   1.234  1.00 10.00           C  
ATOM    885  C1'  DT B   5      -8.432   8.457   0.099  1.00 10.00           C  
ATOM    886  N1   DT B   5      -7.475   7.341   0.179  1.00 10.00           N  
ATOM    887  C2   DT B   5      -7.070   6.722  -0.983  1.00 10.00           C  
ATOM    888  O2   DT B   5      -7.471   7.048  -2.089  1.00 10.00           O  
ATOM    889  N3   DT B   5      -6.174   5.700  -0.803  1.00 10.00           N  
ATOM    890  C4   DT B   5      -5.658   5.246   0.394  1.00 10.00           C  
ATOM    891  O4   DT B   5      -4.835   4.333   0.401  1.00 10.00           O  
ATOM    892  C5   DT B   5      -6.131   5.934   1.570  1.00 10.00           C  
ATOM    893  C7   DT B   5      -5.644   5.493   2.911  1.00 10.00           C  
ATOM    894  C6   DT B   5      -7.004   6.937   1.410  1.00 10.00           C  
ATOM    895  H5'  DT B   5      -6.841  11.616   1.603  1.00 10.00           H  
ATOM    896 H5''  DT B   5      -8.387  12.301   2.152  1.00 10.00           H  
ATOM    897  H4'  DT B   5      -8.841  11.457   0.044  1.00 10.00           H  
ATOM    898  H3'  DT B   5     -10.276  10.336   2.075  1.00 10.00           H  
ATOM    899  H2'  DT B   5      -8.971   8.310   2.202  1.00 10.00           H  
ATOM    900 H2''  DT B   5     -10.273   7.837   1.119  1.00 10.00           H  
ATOM    901  H1'  DT B   5      -8.928   8.438  -0.872  1.00 10.00           H  
ATOM    902  H3   DT B   5      -5.865   5.223  -1.642  1.00 10.00           H  
ATOM    903  H71  DT B   5      -4.606   5.171   2.833  1.00 10.00           H  
ATOM    904  H72  DT B   5      -6.254   4.662   3.265  1.00 10.00           H  
ATOM    905  H73  DT B   5      -5.716   6.322   3.615  1.00 10.00           H  
ATOM    906  H6   DT B   5      -7.360   7.462   2.297  1.00 10.00           H  
ATOM    907  P    DA B   6     -12.406   9.960   0.453  1.00 10.00           P  
ATOM    908  OP1  DA B   6     -13.096  11.168  -0.046  1.00 10.00           O  
ATOM    909  OP2  DA B   6     -12.540   9.580   1.877  1.00 10.00           O  
ATOM    910  O5'  DA B   6     -12.880   8.732  -0.440  1.00 10.00           O  
ATOM    911  C5'  DA B   6     -13.204   8.927  -1.814  1.00 10.00           C  
ATOM    912  C4'  DA B   6     -12.634   7.809  -2.656  1.00 10.00           C  
ATOM    913  O4'  DA B   6     -11.454   7.258  -2.015  1.00 10.00           O  
ATOM    914  C3'  DA B   6     -13.567   6.616  -2.878  1.00 10.00           C  
ATOM    915  O3'  DA B   6     -13.440   6.130  -4.217  1.00 10.00           O  
ATOM    916  C2'  DA B   6     -13.057   5.596  -1.879  1.00 10.00           C  
ATOM    917  C1'  DA B   6     -11.574   5.843  -1.995  1.00 10.00           C  
ATOM    918  N9   DA B   6     -10.768   5.330  -0.890  1.00 10.00           N  
ATOM    919  C8   DA B   6     -10.816   5.691   0.433  1.00 10.00           C  
ATOM    920  N7   DA B   6      -9.961   5.044   1.190  1.00 10.00           N  
ATOM    921  C5   DA B   6      -9.307   4.201   0.306  1.00 10.00           C  
ATOM    922  C6   DA B   6      -8.282   3.252   0.486  1.00 10.00           C  
ATOM    923  N6   DA B   6      -7.715   2.991   1.667  1.00 10.00           N  
ATOM    924  N1   DA B   6      -7.854   2.577  -0.602  1.00 10.00           N  
ATOM    925  C2   DA B   6      -8.421   2.845  -1.788  1.00 10.00           C  
ATOM    926  N3   DA B   6      -9.389   3.713  -2.083  1.00 10.00           N  
ATOM    927  C4   DA B   6      -9.793   4.366  -0.979  1.00 10.00           C  
ATOM    928  H5'  DA B   6     -12.788   9.875  -2.153  1.00 10.00           H  
ATOM    929 H5''  DA B   6     -14.286   8.950  -1.934  1.00 10.00           H  
ATOM    930  H4'  DA B   6     -12.427   8.225  -3.645  1.00 10.00           H  
ATOM    931  H3'  DA B   6     -14.607   6.887  -2.689  1.00 10.00           H  
ATOM    932  H2'  DA B   6     -13.434   5.796  -0.876  1.00 10.00           H  
ATOM    933 H2''  DA B   6     -13.363   4.585  -2.151  1.00 10.00           H  
ATOM    934  H1'  DA B   6     -11.179   5.454  -2.935  1.00 10.00           H  
ATOM    935  H8   DA B   6     -11.491   6.443   0.813  1.00 10.00           H  
ATOM    936  H61  DA B   6      -8.033   3.494   2.483  1.00 10.00           H  
ATOM    937  H62  DA B   6      -6.974   2.308   1.737  1.00 10.00           H  
ATOM    938  H2   DA B   6      -8.037   2.269  -2.630  1.00 10.00           H  
ATOM    939  P    DA B   7     -14.697   5.440  -4.934  1.00 10.00           P  
ATOM    940  OP1  DA B   7     -14.610   5.775  -6.373  1.00 10.00           O  
ATOM    941  OP2  DA B   7     -15.920   5.787  -4.176  1.00 10.00           O  
ATOM    942  O5'  DA B   7     -14.421   3.883  -4.770  1.00 10.00           O  
ATOM    943  C5'  DA B   7     -13.155   3.326  -5.121  1.00 10.00           C  
ATOM    944  C4'  DA B   7     -13.057   1.904  -4.625  1.00 10.00           C  
ATOM    945  O4'  DA B   7     -12.297   1.869  -3.388  1.00 10.00           O  
ATOM    946  C3'  DA B   7     -14.391   1.231  -4.301  1.00 10.00           C  
ATOM    947  O3'  DA B   7     -14.367  -0.140  -4.704  1.00 10.00           O  
ATOM    948  C2'  DA B   7     -14.468   1.352  -2.792  1.00 10.00           C  
ATOM    949  C1'  DA B   7     -13.022   1.100  -2.442  1.00 10.00           C  
ATOM    950  N9   DA B   7     -12.628   1.530  -1.101  1.00 10.00           N  
ATOM    951  C8   DA B   7     -13.234   2.477  -0.313  1.00 10.00           C  
ATOM    952  N7   DA B   7     -12.661   2.641   0.855  1.00 10.00           N  
ATOM    953  C5   DA B   7     -11.602   1.743   0.833  1.00 10.00           C  
ATOM    954  C6   DA B   7     -10.607   1.430   1.777  1.00 10.00           C  
ATOM    955  N6   DA B   7     -10.514   2.010   2.974  1.00 10.00           N  
ATOM    956  N1   DA B   7      -9.700   0.489   1.443  1.00 10.00           N  
ATOM    957  C2   DA B   7      -9.792  -0.094   0.240  1.00 10.00           C  
ATOM    958  N3   DA B   7     -10.681   0.112  -0.729  1.00 10.00           N  
ATOM    959  C4   DA B   7     -11.569   1.054  -0.366  1.00 10.00           C  
ATOM    960  H5'  DA B   7     -12.357   3.918  -4.672  1.00 10.00           H  
ATOM    961 H5''  DA B   7     -13.039   3.334  -6.206  1.00 10.00           H  
ATOM    962  H4'  DA B   7     -12.601   1.314  -5.422  1.00 10.00           H  
ATOM    963  H3'  DA B   7     -15.219   1.739  -4.794  1.00 10.00           H  
ATOM    964  H2'  DA B   7     -14.801   2.345  -2.489  1.00 10.00           H  
ATOM    965 H2''  DA B   7     -15.165   0.628  -2.370  1.00 10.00           H  
ATOM    966  H1'  DA B   7     -12.755   0.049  -2.576  1.00 10.00           H  
ATOM    967  H8   DA B   7     -14.102   3.037  -0.630  1.00 10.00           H  
ATOM    968  H61  DA B   7     -11.192   2.715   3.222  1.00 10.00           H  
ATOM    969  H62  DA B   7      -9.780   1.744   3.618  1.00 10.00           H  
ATOM    970  H2   DA B   7      -9.031  -0.842   0.025  1.00 10.00           H  
ATOM    971  P    DA B   8     -15.744  -0.903  -5.008  1.00 10.00           P  
ATOM    972  OP1  DA B   8     -16.331  -0.280  -6.217  1.00 10.00           O  
ATOM    973  OP2  DA B   8     -16.537  -0.963  -3.754  1.00 10.00           O  
ATOM    974  O5'  DA B   8     -15.294  -2.380  -5.382  1.00 10.00           O  
ATOM    975  C5'  DA B   8     -13.946  -2.657  -5.764  1.00 10.00           C  
ATOM    976  C4'  DA B   8     -13.281  -3.542  -4.736  1.00 10.00           C  
ATOM    977  O4'  DA B   8     -13.000  -2.775  -3.538  1.00 10.00           O  
ATOM    978  C3'  DA B   8     -14.104  -4.743  -4.266  1.00 10.00           C  
ATOM    979  O3'  DA B   8     -13.253  -5.877  -4.088  1.00 10.00           O  
ATOM    980  C2'  DA B   8     -14.656  -4.272  -2.933  1.00 10.00           C  
ATOM    981  C1'  DA B   8     -13.461  -3.509  -2.416  1.00 10.00           C  
ATOM    982  N9   DA B   8     -13.750  -2.562  -1.342  1.00 10.00           N  
ATOM    983  C8   DA B   8     -14.782  -1.661  -1.280  1.00 10.00           C  
ATOM    984  N7   DA B   8     -14.797  -0.948  -0.178  1.00 10.00           N  
ATOM    985  C5   DA B   8     -13.695  -1.407   0.529  1.00 10.00           C  
ATOM    986  C6   DA B   8     -13.158  -1.050   1.779  1.00 10.00           C  
ATOM    987  N6   DA B   8     -13.681  -0.111   2.570  1.00 10.00           N  
ATOM    988  N1   DA B   8     -12.052  -1.702   2.194  1.00 10.00           N  
ATOM    989  C2   DA B   8     -11.524  -2.645   1.401  1.00 10.00           C  
ATOM    990  N3   DA B   8     -11.934  -3.066   0.203  1.00 10.00           N  
ATOM    991  C4   DA B   8     -13.038  -2.399  -0.179  1.00 10.00           C  
ATOM    992  H5'  DA B   8     -13.392  -1.722  -5.842  1.00 10.00           H  
ATOM    993 H5''  DA B   8     -13.935  -3.162  -6.731  1.00 10.00           H  
ATOM    994  H4'  DA B   8     -12.380  -3.950  -5.198  1.00 10.00           H  
ATOM    995  H3'  DA B   8     -14.892  -4.989  -4.976  1.00 10.00           H  
ATOM    996  H2'  DA B   8     -15.531  -3.634  -3.068  1.00 10.00           H  
ATOM    997 H2''  DA B   8     -14.954  -5.113  -2.307  1.00 10.00           H  
ATOM    998  H1'  DA B   8     -12.667  -4.185  -2.094  1.00 10.00           H  
ATOM    999  H8   DA B   8     -15.513  -1.546  -2.070  1.00 10.00           H  
ATOM   1000  H61  DA B   8     -14.509   0.382   2.267  1.00 10.00           H  
ATOM   1001  H62  DA B   8     -13.259   0.112   3.459  1.00 10.00           H  
ATOM   1002  H2   DA B   8     -10.634  -3.139   1.792  1.00 10.00           H  
ATOM   1003  P    DA B   9     -13.827  -7.351  -4.343  1.00 10.00           P  
ATOM   1004  OP1  DA B   9     -13.132  -7.889  -5.532  1.00 10.00           O  
ATOM   1005  OP2  DA B   9     -15.307  -7.300  -4.320  1.00 10.00           O  
ATOM   1006  O5'  DA B   9     -13.333  -8.170  -3.073  1.00 10.00           O  
ATOM   1007  C5'  DA B   9     -12.079  -7.872  -2.465  1.00 10.00           C  
ATOM   1008  C4'  DA B   9     -12.117  -8.218  -0.996  1.00 10.00           C  
ATOM   1009  O4'  DA B   9     -12.476  -7.039  -0.226  1.00 10.00           O  
ATOM   1010  C3'  DA B   9     -13.134  -9.290  -0.593  1.00 10.00           C  
ATOM   1011  O3'  DA B   9     -12.581 -10.139   0.417  1.00 10.00           O  
ATOM   1012  C2'  DA B   9     -14.282  -8.472  -0.036  1.00 10.00           C  
ATOM   1013  C1'  DA B   9     -13.506  -7.394   0.682  1.00 10.00           C  
ATOM   1014  N9   DA B   9     -14.268  -6.190   1.008  1.00 10.00           N  
ATOM   1015  C8   DA B   9     -15.334  -5.648   0.331  1.00 10.00           C  
ATOM   1016  N7   DA B   9     -15.822  -4.567   0.893  1.00 10.00           N  
ATOM   1017  C5   DA B   9     -15.021  -4.382   2.011  1.00 10.00           C  
ATOM   1018  C6   DA B   9     -15.023  -3.407   3.027  1.00 10.00           C  
ATOM   1019  N6   DA B   9     -15.892  -2.394   3.084  1.00 10.00           N  
ATOM   1020  N1   DA B   9     -14.089  -3.510   3.995  1.00 10.00           N  
ATOM   1021  C2   DA B   9     -13.213  -4.523   3.938  1.00 10.00           C  
ATOM   1022  N3   DA B   9     -13.112  -5.501   3.038  1.00 10.00           N  
ATOM   1023  C4   DA B   9     -14.057  -5.371   2.091  1.00 10.00           C  
ATOM   1024  H5'  DA B   9     -11.863  -6.809  -2.577  1.00 10.00           H  
ATOM   1025 H5''  DA B   9     -11.291  -8.449  -2.952  1.00 10.00           H  
ATOM   1026  H4'  DA B   9     -11.134  -8.613  -0.733  1.00 10.00           H  
ATOM   1027  H3'  DA B   9     -13.436  -9.893  -1.450  1.00 10.00           H  
ATOM   1028  H2'  DA B   9     -14.909  -8.071  -0.833  1.00 10.00           H  
ATOM   1029 H2''  DA B   9     -14.919  -9.069   0.616  1.00 10.00           H  
ATOM   1030  H1'  DA B   9     -13.041  -7.781   1.592  1.00 10.00           H  
ATOM   1031  H8   DA B   9     -15.732  -6.072  -0.581  1.00 10.00           H  
ATOM   1032  H61  DA B   9     -16.596  -2.307   2.362  1.00 10.00           H  
ATOM   1033  H62  DA B   9     -15.845  -1.715   3.833  1.00 10.00           H  
ATOM   1034  H2   DA B   9     -12.472  -4.548   4.738  1.00 10.00           H  
ATOM   1035  P    DT B  10     -13.194 -11.602   0.653  1.00 10.00           P  
ATOM   1036  OP1  DT B  10     -12.452 -12.526  -0.235  1.00 10.00           O  
ATOM   1037  OP2  DT B  10     -14.672 -11.542   0.573  1.00 10.00           O  
ATOM   1038  O5'  DT B  10     -12.791 -11.940   2.154  1.00 10.00           O  
ATOM   1039  C5'  DT B  10     -11.643 -11.333   2.744  1.00 10.00           C  
ATOM   1040  C4'  DT B  10     -11.959 -10.853   4.140  1.00 10.00           C  
ATOM   1041  O4'  DT B  10     -12.686  -9.599   4.072  1.00 10.00           O  
ATOM   1042  C3'  DT B  10     -12.837 -11.788   4.978  1.00 10.00           C  
ATOM   1043  O3'  DT B  10     -12.390 -11.802   6.337  1.00 10.00           O  
ATOM   1044  C2'  DT B  10     -14.207 -11.148   4.866  1.00 10.00           C  
ATOM   1045  C1'  DT B  10     -13.817  -9.692   4.921  1.00 10.00           C  
ATOM   1046  N1   DT B  10     -14.840  -8.750   4.435  1.00 10.00           N  
ATOM   1047  C2   DT B  10     -15.047  -7.597   5.155  1.00 10.00           C  
ATOM   1048  O2   DT B  10     -14.412  -7.315   6.157  1.00 10.00           O  
ATOM   1049  N3   DT B  10     -16.031  -6.782   4.659  1.00 10.00           N  
ATOM   1050  C4   DT B  10     -16.805  -6.997   3.538  1.00 10.00           C  
ATOM   1051  O4   DT B  10     -17.671  -6.181   3.227  1.00 10.00           O  
ATOM   1052  C5   DT B  10     -16.525  -8.219   2.822  1.00 10.00           C  
ATOM   1053  C7   DT B  10     -17.314  -8.529   1.590  1.00 10.00           C  
ATOM   1054  C6   DT B  10     -15.567  -9.029   3.296  1.00 10.00           C  
ATOM   1055  H5'  DT B  10     -11.330 -10.482   2.139  1.00 10.00           H  
ATOM   1056 H5''  DT B  10     -10.829 -12.056   2.791  1.00 10.00           H  
ATOM   1057  H4'  DT B  10     -11.011 -10.764   4.672  1.00 10.00           H  
ATOM   1058  H3'  DT B  10     -12.825 -12.803   4.583  1.00 10.00           H  
ATOM   1059  H2'  DT B  10     -14.690 -11.412   3.924  1.00 10.00           H  
ATOM   1060 H2''  DT B  10     -14.864 -11.469   5.674  1.00 10.00           H  
ATOM   1061  H1'  DT B  10     -13.514  -9.397   5.928  1.00 10.00           H  
ATOM   1062  H3   DT B  10     -16.210  -5.930   5.174  1.00 10.00           H  
ATOM   1063  H71  DT B  10     -17.789  -9.505   1.697  1.00 10.00           H  
ATOM   1064  H72  DT B  10     -18.081  -7.766   1.448  1.00 10.00           H  
ATOM   1065  H73  DT B  10     -16.650  -8.540   0.726  1.00 10.00           H  
ATOM   1066  H6   DT B  10     -15.350  -9.949   2.754  1.00 10.00           H  
ATOM   1067  P    DC B  11     -12.929 -12.929   7.343  1.00 10.00           P  
ATOM   1068  OP1  DC B  11     -11.758 -13.752   7.723  1.00 10.00           O  
ATOM   1069  OP2  DC B  11     -14.124 -13.585   6.764  1.00 10.00           O  
ATOM   1070  O5'  DC B  11     -13.378 -12.102   8.624  1.00 10.00           O  
ATOM   1071  C5'  DC B  11     -12.875 -10.786   8.850  1.00 10.00           C  
ATOM   1072  C4'  DC B  11     -13.858  -9.977   9.664  1.00 10.00           C  
ATOM   1073  O4'  DC B  11     -14.787  -9.298   8.777  1.00 10.00           O  
ATOM   1074  C3'  DC B  11     -14.734 -10.771  10.637  1.00 10.00           C  
ATOM   1075  O3'  DC B  11     -14.913 -10.042  11.856  1.00 10.00           O  
ATOM   1076  C2'  DC B  11     -16.045 -10.889   9.887  1.00 10.00           C  
ATOM   1077  C1'  DC B  11     -16.106  -9.523   9.247  1.00 10.00           C  
ATOM   1078  N1   DC B  11     -17.030  -9.407   8.108  1.00 10.00           N  
ATOM   1079  C2   DC B  11     -18.147  -8.579   8.228  1.00 10.00           C  
ATOM   1080  O2   DC B  11     -18.314  -7.940   9.282  1.00 10.00           O  
ATOM   1081  N3   DC B  11     -19.020  -8.487   7.199  1.00 10.00           N  
ATOM   1082  C4   DC B  11     -18.802  -9.172   6.077  1.00 10.00           C  
ATOM   1083  N4   DC B  11     -19.690  -9.041   5.088  1.00 10.00           N  
ATOM   1084  C5   DC B  11     -17.665 -10.017   5.919  1.00 10.00           C  
ATOM   1085  C6   DC B  11     -16.811 -10.102   6.949  1.00 10.00           C  
ATOM   1086  H5'  DC B  11     -12.711 -10.288   7.894  1.00 10.00           H  
ATOM   1087 H5''  DC B  11     -11.928 -10.843   9.388  1.00 10.00           H  
ATOM   1088  H4'  DC B  11     -13.275  -9.284  10.275  1.00 10.00           H  
ATOM   1089  H3'  DC B  11     -14.297 -11.744  10.858  1.00 10.00           H  
ATOM   1090  H2'  DC B  11     -16.009 -11.691   9.148  1.00 10.00           H  
ATOM   1091 H2''  DC B  11     -16.875 -11.101  10.561  1.00 10.00           H  
ATOM   1092  H1'  DC B  11     -16.346  -8.752   9.983  1.00 10.00           H  
ATOM   1093  H41  DC B  11     -19.569  -9.537   4.214  1.00 10.00           H  
ATOM   1094  H42  DC B  11     -20.498  -8.444   5.206  1.00 10.00           H  
ATOM   1095  H5   DC B  11     -17.498 -10.575   4.997  1.00 10.00           H  
ATOM   1096  H6   DC B  11     -15.926 -10.731   6.860  1.00 10.00           H  
TER    1097       DC B  11                                                      
ATOM   1098  P    DG C  12     -24.877  -0.305   7.150  1.00 10.00           P  
ATOM   1099  OP1  DG C  12     -26.324   0.013   7.273  1.00 10.00           O  
ATOM   1100  OP2  DG C  12     -24.274  -0.446   5.802  1.00 10.00           O  
ATOM   1101  O5'  DG C  12     -24.065   0.825   7.924  1.00 10.00           O  
ATOM   1102  C5'  DG C  12     -24.067   0.881   9.351  1.00 10.00           C  
ATOM   1103  C4'  DG C  12     -22.885   0.121   9.906  1.00 10.00           C  
ATOM   1104  O4'  DG C  12     -22.831  -1.203   9.312  1.00 10.00           O  
ATOM   1105  C3'  DG C  12     -21.510   0.737   9.641  1.00 10.00           C  
ATOM   1106  O3'  DG C  12     -20.661   0.573  10.782  1.00 10.00           O  
ATOM   1107  C2'  DG C  12     -20.999  -0.077   8.469  1.00 10.00           C  
ATOM   1108  C1'  DG C  12     -21.506  -1.441   8.865  1.00 10.00           C  
ATOM   1109  N9   DG C  12     -21.565  -2.422   7.789  1.00 10.00           N  
ATOM   1110  C8   DG C  12     -22.045  -2.231   6.517  1.00 10.00           C  
ATOM   1111  N7   DG C  12     -21.976  -3.302   5.774  1.00 10.00           N  
ATOM   1112  C5   DG C  12     -21.413  -4.261   6.607  1.00 10.00           C  
ATOM   1113  C6   DG C  12     -21.093  -5.623   6.360  1.00 10.00           C  
ATOM   1114  O6   DG C  12     -21.250  -6.279   5.321  1.00 10.00           O  
ATOM   1115  N1   DG C  12     -20.533  -6.226   7.482  1.00 10.00           N  
ATOM   1116  C2   DG C  12     -20.316  -5.605   8.690  1.00 10.00           C  
ATOM   1117  N2   DG C  12     -19.770  -6.359   9.661  1.00 10.00           N  
ATOM   1118  N3   DG C  12     -20.606  -4.338   8.932  1.00 10.00           N  
ATOM   1119  C4   DG C  12     -21.149  -3.731   7.853  1.00 10.00           C  
ATOM   1120  H5'  DG C  12     -24.987   0.438   9.734  1.00 10.00           H  
ATOM   1121 H5''  DG C  12     -24.009   1.920   9.678  1.00 10.00           H  
ATOM   1122  H4'  DG C  12     -23.003   0.092  10.992  1.00 10.00           H  
ATOM   1123  H3'  DG C  12     -21.589   1.798   9.401  1.00 10.00           H  
ATOM   1124  H2'  DG C  12     -21.430   0.267   7.527  1.00 10.00           H  
ATOM   1125 H2''  DG C  12     -19.917  -0.009   8.376  1.00 10.00           H  
ATOM   1126  H1'  DG C  12     -20.930  -1.854   9.697  1.00 10.00           H  
ATOM   1127  H8   DG C  12     -22.445  -1.288   6.165  1.00 10.00           H  
ATOM   1128  H1   DG C  12     -20.272  -7.198   7.379  1.00 10.00           H  
ATOM   1129  H21  DG C  12     -19.583  -5.959  10.569  1.00 10.00           H  
ATOM   1130  H22  DG C  12     -19.588  -7.338   9.508  1.00 10.00           H  
ATOM   1131  P    DA C  13     -19.946   1.854  11.431  1.00 10.00           P  
ATOM   1132  OP1  DA C  13     -20.625   2.116  12.722  1.00 10.00           O  
ATOM   1133  OP2  DA C  13     -19.863   2.930  10.415  1.00 10.00           O  
ATOM   1134  O5'  DA C  13     -18.470   1.354  11.751  1.00 10.00           O  
ATOM   1135  C5'  DA C  13     -18.248   0.265  12.647  1.00 10.00           C  
ATOM   1136  C4'  DA C  13     -17.041  -0.533  12.211  1.00 10.00           C  
ATOM   1137  O4'  DA C  13     -17.408  -1.426  11.127  1.00 10.00           O  
ATOM   1138  C3'  DA C  13     -15.873   0.300  11.676  1.00 10.00           C  
ATOM   1139  O3'  DA C  13     -14.626  -0.251  12.114  1.00 10.00           O  
ATOM   1140  C2'  DA C  13     -16.022   0.165  10.173  1.00 10.00           C  
ATOM   1141  C1'  DA C  13     -16.459  -1.277  10.085  1.00 10.00           C  
ATOM   1142  N9   DA C  13     -17.098  -1.656   8.828  1.00 10.00           N  
ATOM   1143  C8   DA C  13     -17.870  -0.873   8.006  1.00 10.00           C  
ATOM   1144  N7   DA C  13     -18.289  -1.492   6.928  1.00 10.00           N  
ATOM   1145  C5   DA C  13     -17.763  -2.769   7.052  1.00 10.00           C  
ATOM   1146  C6   DA C  13     -17.840  -3.909   6.230  1.00 10.00           C  
ATOM   1147  N6   DA C  13     -18.497  -3.946   5.069  1.00 10.00           N  
ATOM   1148  N1   DA C  13     -17.204  -5.024   6.648  1.00 10.00           N  
ATOM   1149  C2   DA C  13     -16.538  -4.989   7.809  1.00 10.00           C  
ATOM   1150  N3   DA C  13     -16.387  -3.978   8.663  1.00 10.00           N  
ATOM   1151  C4   DA C  13     -17.032  -2.886   8.221  1.00 10.00           C  
ATOM   1152  H5'  DA C  13     -19.121  -0.386  12.654  1.00 10.00           H  
ATOM   1153 H5''  DA C  13     -18.078   0.645  13.653  1.00 10.00           H  
ATOM   1154  H4'  DA C  13     -16.667  -1.062  13.091  1.00 10.00           H  
ATOM   1155  H3'  DA C  13     -15.946   1.336  12.004  1.00 10.00           H  
ATOM   1156  H2'  DA C  13     -16.777   0.850   9.787  1.00 10.00           H  
ATOM   1157 H2''  DA C  13     -15.087   0.387   9.660  1.00 10.00           H  
ATOM   1158  H1'  DA C  13     -15.627  -1.957  10.280  1.00 10.00           H  
ATOM   1159  H8   DA C  13     -18.111   0.157   8.228  1.00 10.00           H  
ATOM   1160  H61  DA C  13     -18.977  -3.121   4.740  1.00 10.00           H  
ATOM   1161  H62  DA C  13     -18.510  -4.792   4.513  1.00 10.00           H  
ATOM   1162  H2   DA C  13     -16.051  -5.921   8.097  1.00 10.00           H  
ATOM   1163  P    DT C  14     -13.351   0.709  12.282  1.00 10.00           P  
ATOM   1164  OP1  DT C  14     -13.518   1.451  13.554  1.00 10.00           O  
ATOM   1165  OP2  DT C  14     -13.152   1.458  11.020  1.00 10.00           O  
ATOM   1166  O5'  DT C  14     -12.130  -0.294  12.466  1.00 10.00           O  
ATOM   1167  C5'  DT C  14     -12.353  -1.693  12.628  1.00 10.00           C  
ATOM   1168  C4'  DT C  14     -11.709  -2.458  11.496  1.00 10.00           C  
ATOM   1169  O4'  DT C  14     -12.635  -2.554  10.382  1.00 10.00           O  
ATOM   1170  C3'  DT C  14     -10.436  -1.839  10.914  1.00 10.00           C  
ATOM   1171  O3'  DT C  14      -9.481  -2.857  10.600  1.00 10.00           O  
ATOM   1172  C2'  DT C  14     -10.941  -1.157   9.656  1.00 10.00           C  
ATOM   1173  C1'  DT C  14     -11.952  -2.179   9.198  1.00 10.00           C  
ATOM   1174  N1   DT C  14     -12.953  -1.693   8.230  1.00 10.00           N  
ATOM   1175  C2   DT C  14     -13.479  -2.597   7.335  1.00 10.00           C  
ATOM   1176  O2   DT C  14     -13.184  -3.779   7.340  1.00 10.00           O  
ATOM   1177  N3   DT C  14     -14.372  -2.065   6.441  1.00 10.00           N  
ATOM   1178  C4   DT C  14     -14.794  -0.755   6.365  1.00 10.00           C  
ATOM   1179  O4   DT C  14     -15.600  -0.421   5.496  1.00 10.00           O  
ATOM   1180  C5   DT C  14     -14.218   0.137   7.347  1.00 10.00           C  
ATOM   1181  C7   DT C  14     -14.624   1.576   7.343  1.00 10.00           C  
ATOM   1182  C6   DT C  14     -13.335  -0.367   8.223  1.00 10.00           C  
ATOM   1183  H5'  DT C  14     -13.425  -1.893  12.630  1.00 10.00           H  
ATOM   1184 H5''  DT C  14     -11.925  -2.028  13.574  1.00 10.00           H  
ATOM   1185  H4'  DT C  14     -11.420  -3.433  11.890  1.00 10.00           H  
ATOM   1186  H3'  DT C  14      -9.991  -1.130  11.610  1.00 10.00           H  
ATOM   1187  H2'  DT C  14     -11.400  -0.193   9.884  1.00 10.00           H  
ATOM   1188 H2''  DT C  14     -10.133  -0.976   8.947  1.00 10.00           H  
ATOM   1189  H1'  DT C  14     -11.461  -3.066   8.790  1.00 10.00           H  
ATOM   1190  H3   DT C  14     -14.739  -2.696   5.738  1.00 10.00           H  
ATOM   1191  H71  DT C  14     -13.541   1.690   7.295  1.00 10.00           H  
ATOM   1192  H72  DT C  14     -14.555   2.345   6.576  1.00 10.00           H  
ATOM   1193  H73  DT C  14     -15.342   1.181   6.622  1.00 10.00           H  
ATOM   1194  H6   DT C  14     -12.902   0.304   8.967  1.00 10.00           H  
ATOM   1195  P    DT C  15      -7.932  -2.629  10.954  1.00 10.00           P  
ATOM   1196  OP1  DT C  15      -7.686  -3.204  12.297  1.00 10.00           O  
ATOM   1197  OP2  DT C  15      -7.596  -1.207  10.695  1.00 10.00           O  
ATOM   1198  O5'  DT C  15      -7.160  -3.524   9.891  1.00 10.00           O  
ATOM   1199  C5'  DT C  15      -7.788  -4.667   9.315  1.00 10.00           C  
ATOM   1200  C4'  DT C  15      -7.572  -4.686   7.820  1.00 10.00           C  
ATOM   1201  O4'  DT C  15      -8.722  -4.106   7.152  1.00 10.00           O  
ATOM   1202  C3'  DT C  15      -6.369  -3.888   7.317  1.00 10.00           C  
ATOM   1203  O3'  DT C  15      -5.732  -4.572   6.239  1.00 10.00           O  
ATOM   1204  C2'  DT C  15      -6.994  -2.601   6.820  1.00 10.00           C  
ATOM   1205  C1'  DT C  15      -8.253  -3.160   6.204  1.00 10.00           C  
ATOM   1206  N1   DT C  15      -9.324  -2.175   5.966  1.00 10.00           N  
ATOM   1207  C2   DT C  15     -10.325  -2.506   5.082  1.00 10.00           C  
ATOM   1208  O2   DT C  15     -10.386  -3.585   4.519  1.00 10.00           O  
ATOM   1209  N3   DT C  15     -11.258  -1.522   4.882  1.00 10.00           N  
ATOM   1210  C4   DT C  15     -11.294  -0.277   5.472  1.00 10.00           C  
ATOM   1211  O4   DT C  15     -12.182   0.519   5.168  1.00 10.00           O  
ATOM   1212  C5   DT C  15     -10.228  -0.005   6.404  1.00 10.00           C  
ATOM   1213  C7   DT C  15     -10.193   1.323   7.089  1.00 10.00           C  
ATOM   1214  C6   DT C  15      -9.304  -0.955   6.607  1.00 10.00           C  
ATOM   1215  H5'  DT C  15      -8.856  -4.637   9.521  1.00 10.00           H  
ATOM   1216 H5''  DT C  15      -7.365  -5.573   9.749  1.00 10.00           H  
ATOM   1217  H4'  DT C  15      -7.395  -5.725   7.533  1.00 10.00           H  
ATOM   1218  H3'  DT C  15      -5.646  -3.714   8.112  1.00 10.00           H  
ATOM   1219  H2'  DT C  15      -7.202  -1.918   7.644  1.00 10.00           H  
ATOM   1220 H2''  DT C  15      -6.333  -2.082   6.125  1.00 10.00           H  
ATOM   1221  H1'  DT C  15      -8.040  -3.688   5.271  1.00 10.00           H  
ATOM   1222  H3   DT C  15     -11.986  -1.728   4.211  1.00 10.00           H  
ATOM   1223  H71  DT C  15     -11.080   1.895   6.817  1.00 10.00           H  
ATOM   1224  H72  DT C  15     -10.176   1.175   8.169  1.00 10.00           H  
ATOM   1225  H73  DT C  15      -9.300   1.867   6.783  1.00 10.00           H  
ATOM   1226  H6   DT C  15      -8.498  -0.751   7.314  1.00 10.00           H  
ATOM   1227  P    DT C  16      -4.138  -4.739   6.226  1.00 10.00           P  
ATOM   1228  OP1  DT C  16      -3.774  -5.533   7.421  1.00 10.00           O  
ATOM   1229  OP2  DT C  16      -3.514  -3.412   6.018  1.00 10.00           O  
ATOM   1230  O5'  DT C  16      -3.874  -5.627   4.932  1.00 10.00           O  
ATOM   1231  C5'  DT C  16      -4.962  -6.269   4.262  1.00 10.00           C  
ATOM   1232  C4'  DT C  16      -5.201  -5.631   2.915  1.00 10.00           C  
ATOM   1233  O4'  DT C  16      -6.139  -4.529   3.051  1.00 10.00           O  
ATOM   1234  C3'  DT C  16      -3.964  -5.028   2.248  1.00 10.00           C  
ATOM   1235  O3'  DT C  16      -3.977  -5.276   0.840  1.00 10.00           O  
ATOM   1236  C2'  DT C  16      -4.110  -3.548   2.541  1.00 10.00           C  
ATOM   1237  C1'  DT C  16      -5.603  -3.399   2.379  1.00 10.00           C  
ATOM   1238  N1   DT C  16      -6.177  -2.179   2.982  1.00 10.00           N  
ATOM   1239  C2   DT C  16      -7.505  -1.900   2.756  1.00 10.00           C  
ATOM   1240  O2   DT C  16      -8.237  -2.621   2.099  1.00 10.00           O  
ATOM   1241  N3   DT C  16      -7.949  -0.736   3.329  1.00 10.00           N  
ATOM   1242  C4   DT C  16      -7.221   0.149   4.095  1.00 10.00           C  
ATOM   1243  O4   DT C  16      -7.761   1.156   4.548  1.00 10.00           O  
ATOM   1244  C5   DT C  16      -5.838  -0.209   4.301  1.00 10.00           C  
ATOM   1245  C7   DT C  16      -4.970   0.709   5.099  1.00 10.00           C  
ATOM   1246  C6   DT C  16      -5.387  -1.343   3.745  1.00 10.00           C  
ATOM   1247  H5'  DT C  16      -5.866  -6.180   4.866  1.00 10.00           H  
ATOM   1248 H5''  DT C  16      -4.729  -7.326   4.121  1.00 10.00           H  
ATOM   1249  H4'  DT C  16      -5.558  -6.414   2.244  1.00 10.00           H  
ATOM   1250  H3'  DT C  16      -3.050  -5.439   2.676  1.00 10.00           H  
ATOM   1251  H2'  DT C  16      -3.777  -3.307   3.550  1.00 10.00           H  
ATOM   1252 H2''  DT C  16      -3.524  -2.943   1.847  1.00 10.00           H  
ATOM   1253  H1'  DT C  16      -5.897  -3.451   1.329  1.00 10.00           H  
ATOM   1254  H3   DT C  16      -8.915  -0.489   3.159  1.00 10.00           H  
ATOM   1255  H71  DT C  16      -4.966   1.794   5.203  1.00 10.00           H  
ATOM   1256  H72  DT C  16      -5.914   0.849   5.625  1.00 10.00           H  
ATOM   1257  H73  DT C  16      -4.654   0.989   4.094  1.00 10.00           H  
ATOM   1258  H6   DT C  16      -4.343  -1.616   3.902  1.00 10.00           H  
ATOM   1259  P    DT C  17      -2.587  -5.434   0.052  1.00 10.00           P  
ATOM   1260  OP1  DT C  17      -2.498  -6.835  -0.417  1.00 10.00           O  
ATOM   1261  OP2  DT C  17      -1.513  -4.881   0.920  1.00 10.00           O  
ATOM   1262  O5'  DT C  17      -2.759  -4.500  -1.224  1.00 10.00           O  
ATOM   1263  C5'  DT C  17      -3.049  -5.069  -2.499  1.00 10.00           C  
ATOM   1264  C4'  DT C  17      -4.027  -4.201  -3.256  1.00 10.00           C  
ATOM   1265  O4'  DT C  17      -4.762  -3.367  -2.321  1.00 10.00           O  
ATOM   1266  C3'  DT C  17      -3.416  -3.235  -4.273  1.00 10.00           C  
ATOM   1267  O3'  DT C  17      -4.223  -3.163  -5.454  1.00 10.00           O  
ATOM   1268  C2'  DT C  17      -3.418  -1.921  -3.517  1.00 10.00           C  
ATOM   1269  C1'  DT C  17      -4.738  -2.031  -2.791  1.00 10.00           C  
ATOM   1270  N1   DT C  17      -4.877  -1.138  -1.626  1.00 10.00           N  
ATOM   1271  C2   DT C  17      -6.070  -0.479  -1.432  1.00 10.00           C  
ATOM   1272  O2   DT C  17      -7.033  -0.610  -2.170  1.00 10.00           O  
ATOM   1273  N3   DT C  17      -6.098   0.336  -0.331  1.00 10.00           N  
ATOM   1274  C4   DT C  17      -5.084   0.543   0.580  1.00 10.00           C  
ATOM   1275  O4   DT C  17      -5.265   1.285   1.543  1.00 10.00           O  
ATOM   1276  C5   DT C  17      -3.863  -0.182   0.316  1.00 10.00           C  
ATOM   1277  C7   DT C  17      -2.701  -0.005   1.243  1.00 10.00           C  
ATOM   1278  C6   DT C  17      -3.816  -0.978  -0.759  1.00 10.00           C  
ATOM   1279  H5'  DT C  17      -3.483  -6.060  -2.366  1.00 10.00           H  
ATOM   1280 H5''  DT C  17      -2.132  -5.155  -3.079  1.00 10.00           H  
ATOM   1281  H4'  DT C  17      -4.677  -4.871  -3.823  1.00 10.00           H  
ATOM   1282  H3'  DT C  17      -2.407  -3.544  -4.548  1.00 10.00           H  
ATOM   1283  H2'  DT C  17      -2.573  -1.855  -2.832  1.00 10.00           H  
ATOM   1284 H2''  DT C  17      -3.358  -1.071  -4.196  1.00 10.00           H  
ATOM   1285  H1'  DT C  17      -5.585  -1.881  -3.464  1.00 10.00           H  
ATOM   1286  H3   DT C  17      -6.947   0.873  -0.202  1.00 10.00           H  
ATOM   1287  H71  DT C  17      -2.252   0.886   1.679  1.00 10.00           H  
ATOM   1288  H72  DT C  17      -3.511   0.305   1.905  1.00 10.00           H  
ATOM   1289  H73  DT C  17      -2.290   0.454   0.344  1.00 10.00           H  
ATOM   1290  H6   DT C  17      -2.896  -1.528  -0.959  1.00 10.00           H  
ATOM   1291  P    DA C  18      -3.558  -3.448  -6.890  1.00 10.00           P  
ATOM   1292  OP1  DA C  18      -3.870  -4.849  -7.262  1.00 10.00           O  
ATOM   1293  OP2  DA C  18      -2.145  -2.998  -6.850  1.00 10.00           O  
ATOM   1294  O5'  DA C  18      -4.354  -2.501  -7.890  1.00 10.00           O  
ATOM   1295  C5'  DA C  18      -5.771  -2.606  -8.026  1.00 10.00           C  
ATOM   1296  C4'  DA C  18      -6.376  -1.231  -8.176  1.00 10.00           C  
ATOM   1297  O4'  DA C  18      -6.284  -0.522  -6.913  1.00 10.00           O  
ATOM   1298  C3'  DA C  18      -5.714  -0.314  -9.208  1.00 10.00           C  
ATOM   1299  O3'  DA C  18      -6.692   0.457  -9.909  1.00 10.00           O  
ATOM   1300  C2'  DA C  18      -4.842   0.576  -8.347  1.00 10.00           C  
ATOM   1301  C1'  DA C  18      -5.747   0.769  -7.155  1.00 10.00           C  
ATOM   1302  N9   DA C  18      -5.054   1.198  -5.945  1.00 10.00           N  
ATOM   1303  C8   DA C  18      -3.901   0.665  -5.429  1.00 10.00           C  
ATOM   1304  N7   DA C  18      -3.495   1.245  -4.326  1.00 10.00           N  
ATOM   1305  C5   DA C  18      -4.446   2.228  -4.098  1.00 10.00           C  
ATOM   1306  C6   DA C  18      -4.587   3.187  -3.081  1.00 10.00           C  
ATOM   1307  N6   DA C  18      -3.740   3.309  -2.057  1.00 10.00           N  
ATOM   1308  N1   DA C  18      -5.645   4.020  -3.147  1.00 10.00           N  
ATOM   1309  C2   DA C  18      -6.501   3.891  -4.169  1.00 10.00           C  
ATOM   1310  N3   DA C  18      -6.480   3.024  -5.183  1.00 10.00           N  
ATOM   1311  C4   DA C  18      -5.414   2.212  -5.089  1.00 10.00           C  
ATOM   1312  H5'  DA C  18      -6.187  -3.085  -7.140  1.00 10.00           H  
ATOM   1313 H5''  DA C  18      -6.013  -3.202  -8.906  1.00 10.00           H  
ATOM   1314  H4'  DA C  18      -7.407  -1.368  -8.508  1.00 10.00           H  
ATOM   1315  H3'  DA C  18      -5.127  -0.890  -9.924  1.00 10.00           H  
ATOM   1316  H2'  DA C  18      -3.909   0.079  -8.081  1.00 10.00           H  
ATOM   1317 H2''  DA C  18      -4.584   1.499  -8.864  1.00 10.00           H  
ATOM   1318  H1'  DA C  18      -6.566   1.458  -7.371  1.00 10.00           H  
ATOM   1319  H8   DA C  18      -3.379  -0.163  -5.889  1.00 10.00           H  
ATOM   1320  H61  DA C  18      -2.941   2.691  -1.985  1.00 10.00           H  
ATOM   1321  H62  DA C  18      -3.906   4.000  -1.338  1.00 10.00           H  
ATOM   1322  H2   DA C  18      -7.335   4.593  -4.172  1.00 10.00           H  
ATOM   1323  P    DT C  19      -6.333   1.066 -11.349  1.00 10.00           P  
ATOM   1324  OP1  DT C  19      -6.738   0.066 -12.364  1.00 10.00           O  
ATOM   1325  OP2  DT C  19      -4.933   1.555 -11.325  1.00 10.00           O  
ATOM   1326  O5'  DT C  19      -7.294   2.323 -11.494  1.00 10.00           O  
ATOM   1327  C5'  DT C  19      -8.396   2.510 -10.606  1.00 10.00           C  
ATOM   1328  C4'  DT C  19      -8.317   3.873  -9.961  1.00 10.00           C  
ATOM   1329  O4'  DT C  19      -7.306   3.855  -8.921  1.00 10.00           O  
ATOM   1330  C3'  DT C  19      -7.915   5.011 -10.901  1.00 10.00           C  
ATOM   1331  O3'  DT C  19      -8.652   6.203 -10.610  1.00 10.00           O  
ATOM   1332  C2'  DT C  19      -6.442   5.199 -10.591  1.00 10.00           C  
ATOM   1333  C1'  DT C  19      -6.461   4.978  -9.098  1.00 10.00           C  
ATOM   1334  N1   DT C  19      -5.154   4.671  -8.492  1.00 10.00           N  
ATOM   1335  C2   DT C  19      -4.809   5.331  -7.333  1.00 10.00           C  
ATOM   1336  O2   DT C  19      -5.530   6.158  -6.798  1.00 10.00           O  
ATOM   1337  N3   DT C  19      -3.583   4.991  -6.824  1.00 10.00           N  
ATOM   1338  C4   DT C  19      -2.688   4.081  -7.345  1.00 10.00           C  
ATOM   1339  O4   DT C  19      -1.616   3.883  -6.779  1.00 10.00           O  
ATOM   1340  C5   DT C  19      -3.111   3.430  -8.566  1.00 10.00           C  
ATOM   1341  C7   DT C  19      -2.194   2.440  -9.213  1.00 10.00           C  
ATOM   1342  C6   DT C  19      -4.309   3.748  -9.075  1.00 10.00           C  
ATOM   1343  H5'  DT C  19      -8.374   1.746  -9.829  1.00 10.00           H  
ATOM   1344 H5''  DT C  19      -9.331   2.431 -11.159  1.00 10.00           H  
ATOM   1345  H4'  DT C  19      -9.313   4.115  -9.586  1.00 10.00           H  
ATOM   1346  H3'  DT C  19      -8.079   4.734 -11.943  1.00 10.00           H  
ATOM   1347  H2'  DT C  19      -5.826   4.467 -11.113  1.00 10.00           H  
ATOM   1348 H2''  DT C  19      -6.097   6.191 -10.888  1.00 10.00           H  
ATOM   1349  H1'  DT C  19      -6.906   5.826  -8.576  1.00 10.00           H  
ATOM   1350  H3   DT C  19      -3.318   5.455  -5.962  1.00 10.00           H  
ATOM   1351  H71  DT C  19      -1.685   1.559  -8.821  1.00 10.00           H  
ATOM   1352  H72  DT C  19      -1.495   2.923  -8.532  1.00 10.00           H  
ATOM   1353  H73  DT C  19      -3.056   1.798  -9.027  1.00 10.00           H  
ATOM   1354  H6   DT C  19      -4.635   3.252  -9.991  1.00 10.00           H  
ATOM   1355  P    DT C  20      -8.542   7.461 -11.598  1.00 10.00           P  
ATOM   1356  OP1  DT C  20      -9.860   8.135 -11.618  1.00 10.00           O  
ATOM   1357  OP2  DT C  20      -7.943   6.995 -12.873  1.00 10.00           O  
ATOM   1358  O5'  DT C  20      -7.504   8.429 -10.877  1.00 10.00           O  
ATOM   1359  C5'  DT C  20      -7.486   8.543  -9.456  1.00 10.00           C  
ATOM   1360  C4'  DT C  20      -6.710   9.768  -9.035  1.00 10.00           C  
ATOM   1361  O4'  DT C  20      -5.633   9.371  -8.149  1.00 10.00           O  
ATOM   1362  C3'  DT C  20      -6.039  10.552 -10.165  1.00 10.00           C  
ATOM   1363  O3'  DT C  20      -6.134  11.959  -9.921  1.00 10.00           O  
ATOM   1364  C2'  DT C  20      -4.599  10.082 -10.089  1.00 10.00           C  
ATOM   1365  C1'  DT C  20      -4.434   9.986  -8.592  1.00 10.00           C  
ATOM   1366  N1   DT C  20      -3.300   9.157  -8.145  1.00 10.00           N  
ATOM   1367  C2   DT C  20      -2.784   9.380  -6.888  1.00 10.00           C  
ATOM   1368  O2   DT C  20      -3.229  10.221  -6.125  1.00 10.00           O  
ATOM   1369  N3   DT C  20      -1.725   8.575  -6.556  1.00 10.00           N  
ATOM   1370  C4   DT C  20      -1.145   7.595  -7.333  1.00 10.00           C  
ATOM   1371  O4   DT C  20      -0.187   6.957  -6.901  1.00 10.00           O  
ATOM   1372  C5   DT C  20      -1.742   7.410  -8.637  1.00 10.00           C  
ATOM   1373  C7   DT C  20      -1.179   6.368  -9.550  1.00 10.00           C  
ATOM   1374  C6   DT C  20      -2.776   8.189  -8.976  1.00 10.00           C  
ATOM   1375  H5'  DT C  20      -7.017   7.658  -9.025  1.00 10.00           H  
ATOM   1376 H5''  DT C  20      -8.507   8.621  -9.082  1.00 10.00           H  
ATOM   1377  H4'  DT C  20      -7.415  10.453  -8.561  1.00 10.00           H  
ATOM   1378  H3'  DT C  20      -6.494  10.321 -11.128  1.00 10.00           H  
ATOM   1379  H2'  DT C  20      -4.468   9.121 -10.583  1.00 10.00           H  
ATOM   1380 H2''  DT C  20      -3.923  10.794 -10.563  1.00 10.00           H  
ATOM   1381  H1'  DT C  20      -4.361  10.973  -8.132  1.00 10.00           H  
ATOM   1382  H3   DT C  20      -1.322   8.705  -5.635  1.00 10.00           H  
ATOM   1383  H71  DT C  20      -1.072   6.787 -10.552  1.00 10.00           H  
ATOM   1384  H72  DT C  20      -1.852   5.513  -9.583  1.00 10.00           H  
ATOM   1385  H73  DT C  20      -0.204   6.050  -9.181  1.00 10.00           H  
ATOM   1386  H6   DT C  20      -3.227   8.051  -9.961  1.00 10.00           H  
ATOM   1387  P    DT C  21      -6.155  12.979 -11.159  1.00 10.00           P  
ATOM   1388  OP1  DT C  21      -7.543  13.476 -11.299  1.00 10.00           O  
ATOM   1389  OP2  DT C  21      -5.489  12.336 -12.316  1.00 10.00           O  
ATOM   1390  O5'  DT C  21      -5.260  14.197 -10.663  1.00 10.00           O  
ATOM   1391  C5'  DT C  21      -5.613  14.918  -9.486  1.00 10.00           C  
ATOM   1392  C4'  DT C  21      -4.372  15.332  -8.732  1.00 10.00           C  
ATOM   1393  O4'  DT C  21      -3.573  14.165  -8.400  1.00 10.00           O  
ATOM   1394  C3'  DT C  21      -3.428  16.263  -9.498  1.00 10.00           C  
ATOM   1395  O3'  DT C  21      -2.877  17.251  -8.621  1.00 10.00           O  
ATOM   1396  C2'  DT C  21      -2.342  15.320  -9.979  1.00 10.00           C  
ATOM   1397  C1'  DT C  21      -2.230  14.424  -8.771  1.00 10.00           C  
ATOM   1398  N1   DT C  21      -1.553  13.135  -9.003  1.00 10.00           N  
ATOM   1399  C2   DT C  21      -0.811  12.610  -7.972  1.00 10.00           C  
ATOM   1400  O2   DT C  21      -0.705  13.154  -6.885  1.00 10.00           O  
ATOM   1401  N3   DT C  21      -0.193  11.421  -8.260  1.00 10.00           N  
ATOM   1402  C4   DT C  21      -0.242  10.721  -9.447  1.00 10.00           C  
ATOM   1403  O4   DT C  21       0.398   9.679  -9.569  1.00 10.00           O  
ATOM   1404  C5   DT C  21      -1.048  11.324 -10.483  1.00 10.00           C  
ATOM   1405  C7   DT C  21      -1.166  10.627 -11.802  1.00 10.00           C  
ATOM   1406  C6   DT C  21      -1.660  12.489 -10.218  1.00 10.00           C  
ATOM   1407  H5'  DT C  21      -6.227  14.288  -8.843  1.00 10.00           H  
ATOM   1408 H5''  DT C  21      -6.180  15.809  -9.758  1.00 10.00           H  
ATOM   1409  H4'  DT C  21      -4.701  15.888  -7.851  1.00 10.00           H  
ATOM   1410  H3'  DT C  21      -3.940  16.755 -10.322  1.00 10.00           H  
ATOM   1411  H2'  DT C  21      -2.654  14.776 -10.872  1.00 10.00           H  
ATOM   1412 H2''  DT C  21      -1.428  15.859 -10.223  1.00 10.00           H  
ATOM   1413  H1'  DT C  21      -1.739  14.937  -7.941  1.00 10.00           H  
ATOM   1414  H3   DT C  21       0.350  11.002  -7.516  1.00 10.00           H  
ATOM   1415  H71  DT C  21      -1.226   9.551 -11.639  1.00 10.00           H  
ATOM   1416  H72  DT C  21      -2.065  10.966 -12.314  1.00 10.00           H  
ATOM   1417  H73  DT C  21      -0.292  10.852 -12.414  1.00 10.00           H  
ATOM   1418  H6   DT C  21      -2.268  12.946 -10.998  1.00 10.00           H  
ATOM   1419  P    DG C  22      -2.083  18.502  -9.235  1.00 10.00           P  
ATOM   1420  OP1  DG C  22      -3.106  19.463  -9.706  1.00 10.00           O  
ATOM   1421  OP2  DG C  22      -1.060  18.002 -10.184  1.00 10.00           O  
ATOM   1422  O5'  DG C  22      -1.338  19.146  -7.987  1.00 10.00           O  
ATOM   1423  C5'  DG C  22      -1.522  18.618  -6.674  1.00 10.00           C  
ATOM   1424  C4'  DG C  22      -0.209  18.115  -6.121  1.00 10.00           C  
ATOM   1425  O4'  DG C  22       0.102  16.814  -6.685  1.00 10.00           O  
ATOM   1426  C3'  DG C  22       1.017  18.984  -6.414  1.00 10.00           C  
ATOM   1427  O3'  DG C  22       1.886  19.034  -5.281  1.00 10.00           O  
ATOM   1428  C2'  DG C  22       1.668  18.255  -7.574  1.00 10.00           C  
ATOM   1429  C1'  DG C  22       1.446  16.830  -7.136  1.00 10.00           C  
ATOM   1430  N9   DG C  22       1.576  15.832  -8.194  1.00 10.00           N  
ATOM   1431  C8   DG C  22       0.986  15.865  -9.433  1.00 10.00           C  
ATOM   1432  N7   DG C  22       1.273  14.826 -10.169  1.00 10.00           N  
ATOM   1433  C5   DG C  22       2.109  14.060  -9.368  1.00 10.00           C  
ATOM   1434  C6   DG C  22       2.744  12.818  -9.627  1.00 10.00           C  
ATOM   1435  O6   DG C  22       2.700  12.125 -10.655  1.00 10.00           O  
ATOM   1436  N1   DG C  22       3.501  12.396  -8.542  1.00 10.00           N  
ATOM   1437  C2   DG C  22       3.640  13.081  -7.359  1.00 10.00           C  
ATOM   1438  N2   DG C  22       4.429  12.513  -6.433  1.00 10.00           N  
ATOM   1439  N3   DG C  22       3.057  14.242  -7.103  1.00 10.00           N  
ATOM   1440  C4   DG C  22       2.310  14.670  -8.145  1.00 10.00           C  
ATOM   1441  H5'  DG C  22      -2.232  17.792  -6.710  1.00 10.00           H  
ATOM   1442 H5''  DG C  22      -1.911  19.395  -6.017  1.00 10.00           H  
ATOM   1443  H4'  DG C  22      -0.310  18.089  -5.034  1.00 10.00           H  
ATOM   1444  H3'  DG C  22       0.720  19.998  -6.685  1.00 10.00           H  
ATOM   1445 HO3'  DG C  22       1.444  19.562  -4.604  1.00 10.00           H  
ATOM   1446  H2'  DG C  22       1.170  18.483  -8.516  1.00 10.00           H  
ATOM   1447 H2''  DG C  22       2.717  18.532  -7.681  1.00 10.00           H  
ATOM   1448  H1'  DG C  22       2.096  16.558  -6.304  1.00 10.00           H  
ATOM   1449  H8   DG C  22       0.350  16.674  -9.767  1.00 10.00           H  
ATOM   1450  H1   DG C  22       3.984  11.512  -8.643  1.00 10.00           H  
ATOM   1451  H21  DG C  22       4.586  12.964  -5.537  1.00 10.00           H  
ATOM   1452  H22  DG C  22       4.841  11.607  -6.589  1.00 10.00           H  
TER    1453       DG C  22                                                      
ENDMDL                                                                          
MODEL        2                                                                  
ATOM      1  N   GLY A   7      -5.545 -14.272  13.717  1.00 10.00           N  
ATOM      2  CA  GLY A   7      -6.795 -13.661  13.204  1.00 10.00           C  
ATOM      3  C   GLY A   7      -6.797 -12.159  13.376  1.00 10.00           C  
ATOM      4  O   GLY A   7      -5.763 -11.515  13.205  1.00 10.00           O  
ATOM      5  H   GLY A   7      -5.564 -15.301  13.579  1.00 10.00           H  
ATOM      6  N   ARG A   8      -7.965 -11.609  13.715  1.00 10.00           N  
ATOM      7  CA  ARG A   8      -8.133 -10.171  13.923  1.00 10.00           C  
ATOM      8  C   ARG A   8      -7.724  -9.373  12.684  1.00 10.00           C  
ATOM      9  O   ARG A   8      -7.025  -8.362  12.775  1.00 10.00           O  
ATOM     10  CB  ARG A   8      -7.375  -9.701  15.174  1.00 10.00           C  
ATOM     11  CG  ARG A   8      -7.802  -8.337  15.703  1.00 10.00           C  
ATOM     12  CD  ARG A   8      -6.638  -7.359  15.709  1.00 10.00           C  
ATOM     13  NE  ARG A   8      -7.082  -5.969  15.822  1.00 10.00           N  
ATOM     14  CZ  ARG A   8      -7.358  -5.190  14.779  1.00 10.00           C  
ATOM     15  NH1 ARG A   8      -7.284  -5.669  13.549  1.00 10.00           N  
ATOM     16  NH2 ARG A   8      -7.720  -3.925  14.960  1.00 10.00           N  
ATOM     17  H   ARG A   8      -8.741 -12.195  13.837  1.00 10.00           H  
ATOM     18  HE  ARG A   8      -7.164  -5.596  16.729  1.00 10.00           H  
ATOM     19 HH11 ARG A   8      -7.022  -6.625  13.391  1.00 10.00           H  
ATOM     20 HH12 ARG A   8      -7.488  -5.067  12.763  1.00 10.00           H  
ATOM     21 HH21 ARG A   8      -7.787  -3.546  15.885  1.00 10.00           H  
ATOM     22 HH22 ARG A   8      -7.930  -3.345  14.166  1.00 10.00           H  
ATOM     23  N   LYS A   9      -8.164  -9.829  11.523  1.00 10.00           N  
ATOM     24  CA  LYS A   9      -7.845  -9.152  10.277  1.00 10.00           C  
ATOM     25  C   LYS A   9      -9.104  -8.994   9.439  1.00 10.00           C  
ATOM     26  O   LYS A   9      -9.964  -9.872   9.429  1.00 10.00           O  
ATOM     27  CB  LYS A   9      -6.773  -9.922   9.491  1.00 10.00           C  
ATOM     28  CG  LYS A   9      -7.202 -11.307   9.017  1.00 10.00           C  
ATOM     29  CD  LYS A   9      -7.501 -11.323   7.522  1.00 10.00           C  
ATOM     30  CE  LYS A   9      -8.528 -12.391   7.166  1.00 10.00           C  
ATOM     31  NZ  LYS A   9      -9.904 -11.997   7.569  1.00 10.00           N  
ATOM     32  H   LYS A   9      -8.725 -10.635  11.501  1.00 10.00           H  
ATOM     33  HZ1 LYS A   9      -9.924 -11.756   8.582  1.00 10.00           H  
ATOM     34  HZ2 LYS A   9     -10.570 -12.785   7.401  1.00 10.00           H  
ATOM     35  HZ3 LYS A   9     -10.221 -11.170   7.019  1.00 10.00           H  
ATOM     36  N   LYS A  10      -9.222  -7.875   8.753  1.00 10.00           N  
ATOM     37  CA  LYS A  10     -10.383  -7.631   7.913  1.00 10.00           C  
ATOM     38  C   LYS A  10     -10.130  -8.125   6.496  1.00 10.00           C  
ATOM     39  O   LYS A  10     -10.245  -9.322   6.224  1.00 10.00           O  
ATOM     40  CB  LYS A  10     -10.772  -6.151   7.920  1.00 10.00           C  
ATOM     41  CG  LYS A  10     -11.391  -5.678   9.226  1.00 10.00           C  
ATOM     42  CD  LYS A  10     -12.678  -6.427   9.535  1.00 10.00           C  
ATOM     43  CE  LYS A  10     -13.444  -5.769  10.672  1.00 10.00           C  
ATOM     44  NZ  LYS A  10     -14.215  -4.584  10.211  1.00 10.00           N  
ATOM     45  H   LYS A  10      -8.517  -7.201   8.806  1.00 10.00           H  
ATOM     46  HZ1 LYS A  10     -13.730  -4.124   9.418  1.00 10.00           H  
ATOM     47  HZ2 LYS A  10     -14.309  -3.892  10.985  1.00 10.00           H  
ATOM     48  HZ3 LYS A  10     -15.164  -4.872   9.903  1.00 10.00           H  
ATOM     49  N   ARG A  11      -9.746  -7.207   5.615  1.00 10.00           N  
ATOM     50  CA  ARG A  11      -9.474  -7.537   4.222  1.00 10.00           C  
ATOM     51  C   ARG A  11      -8.236  -8.421   4.112  1.00 10.00           C  
ATOM     52  O   ARG A  11      -7.380  -8.421   4.999  1.00 10.00           O  
ATOM     53  CB  ARG A  11      -9.281  -6.245   3.418  1.00 10.00           C  
ATOM     54  CG  ARG A  11      -9.437  -6.390   1.912  1.00 10.00           C  
ATOM     55  CD  ARG A  11      -9.456  -5.025   1.246  1.00 10.00           C  
ATOM     56  NE  ARG A  11      -9.310  -5.103  -0.208  1.00 10.00           N  
ATOM     57  CZ  ARG A  11      -8.175  -4.825  -0.853  1.00 10.00           C  
ATOM     58  NH1 ARG A  11      -7.079  -4.516  -0.173  1.00 10.00           N  
ATOM     59  NH2 ARG A  11      -8.136  -4.852  -2.181  1.00 10.00           N  
ATOM     60  H   ARG A  11      -9.639  -6.280   5.908  1.00 10.00           H  
ATOM     61  HE  ARG A  11     -10.109  -5.349  -0.727  1.00 10.00           H  
ATOM     62 HH11 ARG A  11      -7.101  -4.489   0.830  1.00 10.00           H  
ATOM     63 HH12 ARG A  11      -6.223  -4.297  -0.657  1.00 10.00           H  
ATOM     64 HH21 ARG A  11      -8.959  -5.077  -2.706  1.00 10.00           H  
ATOM     65 HH22 ARG A  11      -7.282  -4.639  -2.662  1.00 10.00           H  
ATOM     66  N   VAL A  12      -8.149  -9.184   3.030  1.00 10.00           N  
ATOM     67  CA  VAL A  12      -7.015 -10.070   2.814  1.00 10.00           C  
ATOM     68  C   VAL A  12      -6.011  -9.452   1.849  1.00 10.00           C  
ATOM     69  O   VAL A  12      -6.393  -8.749   0.912  1.00 10.00           O  
ATOM     70  CB  VAL A  12      -7.447 -11.455   2.284  1.00 10.00           C  
ATOM     71  CG1 VAL A  12      -8.200 -12.226   3.357  1.00 10.00           C  
ATOM     72  CG2 VAL A  12      -8.293 -11.320   1.026  1.00 10.00           C  
ATOM     73  H   VAL A  12      -8.857  -9.142   2.355  1.00 10.00           H  
ATOM     74  N   PRO A  13      -4.713  -9.691   2.083  1.00 10.00           N  
ATOM     75  CA  PRO A  13      -3.644  -9.169   1.229  1.00 10.00           C  
ATOM     76  C   PRO A  13      -3.436 -10.041  -0.009  1.00 10.00           C  
ATOM     77  O   PRO A  13      -4.009 -11.129  -0.120  1.00 10.00           O  
ATOM     78  CB  PRO A  13      -2.420  -9.250   2.139  1.00 10.00           C  
ATOM     79  CG  PRO A  13      -2.689 -10.426   3.013  1.00 10.00           C  
ATOM     80  CD  PRO A  13      -4.181 -10.477   3.213  1.00 10.00           C  
ATOM     81  N   TYR A  14      -2.618  -9.561  -0.932  1.00 10.00           N  
ATOM     82  CA  TYR A  14      -2.338 -10.298  -2.158  1.00 10.00           C  
ATOM     83  C   TYR A  14      -1.444 -11.512  -1.909  1.00 10.00           C  
ATOM     84  O   TYR A  14      -1.927 -12.599  -1.586  1.00 10.00           O  
ATOM     85  CB  TYR A  14      -1.732  -9.385  -3.228  1.00 10.00           C  
ATOM     86  CG  TYR A  14      -2.734  -8.896  -4.251  1.00 10.00           C  
ATOM     87  CD1 TYR A  14      -3.871  -8.203  -3.863  1.00 10.00           C  
ATOM     88  CD2 TYR A  14      -2.537  -9.126  -5.606  1.00 10.00           C  
ATOM     89  CE1 TYR A  14      -4.790  -7.755  -4.794  1.00 10.00           C  
ATOM     90  CE2 TYR A  14      -3.449  -8.680  -6.546  1.00 10.00           C  
ATOM     91  CZ  TYR A  14      -4.573  -7.996  -6.131  1.00 10.00           C  
ATOM     92  OH  TYR A  14      -5.485  -7.549  -7.061  1.00 10.00           O  
ATOM     93  H   TYR A  14      -2.201  -8.676  -0.790  1.00 10.00           H  
ATOM     94  HH  TYR A  14      -5.424  -6.576  -7.126  1.00 10.00           H  
ATOM     95  N   THR A  15      -0.143 -11.325  -2.055  1.00 10.00           N  
ATOM     96  CA  THR A  15       0.807 -12.403  -1.858  1.00 10.00           C  
ATOM     97  C   THR A  15       1.665 -12.132  -0.625  1.00 10.00           C  
ATOM     98  O   THR A  15       2.293 -11.076  -0.514  1.00 10.00           O  
ATOM     99  CB  THR A  15       1.704 -12.573  -3.100  1.00 10.00           C  
ATOM    100  OG1 THR A  15       0.940 -12.272  -4.275  1.00 10.00           O  
ATOM    101  CG2 THR A  15       2.216 -14.000  -3.196  1.00 10.00           C  
ATOM    102  H   THR A  15       0.190 -10.433  -2.291  1.00 10.00           H  
ATOM    103  HG1 THR A  15       0.009 -12.226  -4.043  1.00 10.00           H  
ATOM    104  N   LYS A  16       1.682 -13.085   0.302  1.00 10.00           N  
ATOM    105  CA  LYS A  16       2.446 -12.945   1.534  1.00 10.00           C  
ATOM    106  C   LYS A  16       3.946 -12.786   1.283  1.00 10.00           C  
ATOM    107  O   LYS A  16       4.592 -11.931   1.890  1.00 10.00           O  
ATOM    108  CB  LYS A  16       2.146 -14.083   2.518  1.00 10.00           C  
ATOM    109  CG  LYS A  16       1.951 -15.454   1.884  1.00 10.00           C  
ATOM    110  CD  LYS A  16       1.292 -16.421   2.859  1.00 10.00           C  
ATOM    111  CE  LYS A  16      -0.187 -16.106   3.052  1.00 10.00           C  
ATOM    112  NZ  LYS A  16      -1.022 -16.627   1.936  1.00 10.00           N  
ATOM    113  H   LYS A  16       1.161 -13.904   0.151  1.00 10.00           H  
ATOM    114  HZ1 LYS A  16      -1.399 -17.565   2.179  1.00 10.00           H  
ATOM    115  HZ2 LYS A  16      -0.451 -16.713   1.070  1.00 10.00           H  
ATOM    116  HZ3 LYS A  16      -1.816 -15.981   1.751  1.00 10.00           H  
ATOM    117  N   VAL A  17       4.497 -13.592   0.379  1.00 10.00           N  
ATOM    118  CA  VAL A  17       5.923 -13.502   0.062  1.00 10.00           C  
ATOM    119  C   VAL A  17       6.239 -12.185  -0.649  1.00 10.00           C  
ATOM    120  O   VAL A  17       7.337 -11.643  -0.521  1.00 10.00           O  
ATOM    121  CB  VAL A  17       6.437 -14.697  -0.776  1.00 10.00           C  
ATOM    122  CG1 VAL A  17       6.296 -15.999  -0.003  1.00 10.00           C  
ATOM    123  CG2 VAL A  17       5.731 -14.787  -2.121  1.00 10.00           C  
ATOM    124  H   VAL A  17       3.943 -14.263  -0.076  1.00 10.00           H  
ATOM    125  N   GLN A  18       5.253 -11.666  -1.374  1.00 10.00           N  
ATOM    126  CA  GLN A  18       5.404 -10.413  -2.103  1.00 10.00           C  
ATOM    127  C   GLN A  18       5.606  -9.257  -1.129  1.00 10.00           C  
ATOM    128  O   GLN A  18       6.568  -8.496  -1.242  1.00 10.00           O  
ATOM    129  CB  GLN A  18       4.167 -10.164  -2.972  1.00 10.00           C  
ATOM    130  CG  GLN A  18       4.050  -8.751  -3.527  1.00 10.00           C  
ATOM    131  CD  GLN A  18       2.630  -8.410  -3.940  1.00 10.00           C  
ATOM    132  OE1 GLN A  18       1.665  -8.930  -3.377  1.00 10.00           O  
ATOM    133  NE2 GLN A  18       2.490  -7.533  -4.921  1.00 10.00           N  
ATOM    134  H   GLN A  18       4.398 -12.138  -1.410  1.00 10.00           H  
ATOM    135 HE21 GLN A  18       3.300  -7.158  -5.325  1.00 10.00           H  
ATOM    136 HE22 GLN A  18       1.583  -7.290  -5.197  1.00 10.00           H  
ATOM    137  N   LEU A  19       4.698  -9.148  -0.162  1.00 10.00           N  
ATOM    138  CA  LEU A  19       4.765  -8.092   0.840  1.00 10.00           C  
ATOM    139  C   LEU A  19       6.055  -8.183   1.641  1.00 10.00           C  
ATOM    140  O   LEU A  19       6.675  -7.168   1.942  1.00 10.00           O  
ATOM    141  CB  LEU A  19       3.556  -8.156   1.781  1.00 10.00           C  
ATOM    142  CG  LEU A  19       2.353  -7.284   1.411  1.00 10.00           C  
ATOM    143  CD1 LEU A  19       2.773  -5.837   1.214  1.00 10.00           C  
ATOM    144  CD2 LEU A  19       1.646  -7.821   0.173  1.00 10.00           C  
ATOM    145  H   LEU A  19       3.958  -9.794  -0.127  1.00 10.00           H  
ATOM    146  N   LYS A  20       6.463  -9.409   1.962  1.00 10.00           N  
ATOM    147  CA  LYS A  20       7.685  -9.637   2.724  1.00 10.00           C  
ATOM    148  C   LYS A  20       8.904  -9.088   1.981  1.00 10.00           C  
ATOM    149  O   LYS A  20       9.775  -8.453   2.581  1.00 10.00           O  
ATOM    150  CB  LYS A  20       7.870 -11.129   3.006  1.00 10.00           C  
ATOM    151  CG  LYS A  20       8.878 -11.433   4.103  1.00 10.00           C  
ATOM    152  CD  LYS A  20       9.720 -12.649   3.759  1.00 10.00           C  
ATOM    153  CE  LYS A  20      10.641 -12.367   2.583  1.00 10.00           C  
ATOM    154  NZ  LYS A  20      11.388 -13.575   2.157  1.00 10.00           N  
ATOM    155  H   LYS A  20       5.920 -10.178   1.690  1.00 10.00           H  
ATOM    156  HZ1 LYS A  20      12.031 -13.889   2.915  1.00 10.00           H  
ATOM    157  HZ2 LYS A  20      11.952 -13.364   1.304  1.00 10.00           H  
ATOM    158  HZ3 LYS A  20      10.728 -14.343   1.935  1.00 10.00           H  
ATOM    159  N   GLU A  21       8.964  -9.339   0.676  1.00 10.00           N  
ATOM    160  CA  GLU A  21      10.075  -8.863  -0.143  1.00 10.00           C  
ATOM    161  C   GLU A  21       9.969  -7.356  -0.356  1.00 10.00           C  
ATOM    162  O   GLU A  21      10.977  -6.650  -0.391  1.00 10.00           O  
ATOM    163  CB  GLU A  21      10.119  -9.584  -1.493  1.00 10.00           C  
ATOM    164  CG  GLU A  21      10.350 -11.087  -1.404  1.00 10.00           C  
ATOM    165  CD  GLU A  21      11.684 -11.455  -0.778  1.00 10.00           C  
ATOM    166  OE1 GLU A  21      12.574 -10.586  -0.695  1.00 10.00           O  
ATOM    167  OE2 GLU A  21      11.850 -12.624  -0.368  1.00 10.00           O  
ATOM    168  H   GLU A  21       8.243  -9.857   0.253  1.00 10.00           H  
ATOM    169  N   LEU A  22       8.740  -6.869  -0.485  1.00 10.00           N  
ATOM    170  CA  LEU A  22       8.490  -5.446  -0.685  1.00 10.00           C  
ATOM    171  C   LEU A  22       9.007  -4.655   0.510  1.00 10.00           C  
ATOM    172  O   LEU A  22       9.692  -3.640   0.355  1.00 10.00           O  
ATOM    173  CB  LEU A  22       6.986  -5.198  -0.873  1.00 10.00           C  
ATOM    174  CG  LEU A  22       6.574  -4.057  -1.814  1.00 10.00           C  
ATOM    175  CD1 LEU A  22       6.828  -2.697  -1.182  1.00 10.00           C  
ATOM    176  CD2 LEU A  22       7.277  -4.176  -3.160  1.00 10.00           C  
ATOM    177  H   LEU A  22       7.979  -7.487  -0.449  1.00 10.00           H  
ATOM    178  N   GLU A  23       8.695  -5.141   1.704  1.00 10.00           N  
ATOM    179  CA  GLU A  23       9.127  -4.489   2.929  1.00 10.00           C  
ATOM    180  C   GLU A  23      10.621  -4.687   3.147  1.00 10.00           C  
ATOM    181  O   GLU A  23      11.257  -3.935   3.880  1.00 10.00           O  
ATOM    182  CB  GLU A  23       8.333  -5.007   4.126  1.00 10.00           C  
ATOM    183  CG  GLU A  23       6.837  -4.768   4.017  1.00 10.00           C  
ATOM    184  CD  GLU A  23       6.065  -5.322   5.195  1.00 10.00           C  
ATOM    185  OE1 GLU A  23       6.588  -6.208   5.894  1.00 10.00           O  
ATOM    186  OE2 GLU A  23       4.927  -4.868   5.427  1.00 10.00           O  
ATOM    187  H   GLU A  23       8.154  -5.963   1.762  1.00 10.00           H  
ATOM    188  N   ARG A  24      11.179  -5.701   2.496  1.00 10.00           N  
ATOM    189  CA  ARG A  24      12.601  -5.987   2.607  1.00 10.00           C  
ATOM    190  C   ARG A  24      13.409  -4.882   1.942  1.00 10.00           C  
ATOM    191  O   ARG A  24      14.370  -4.369   2.518  1.00 10.00           O  
ATOM    192  CB  ARG A  24      12.938  -7.344   1.985  1.00 10.00           C  
ATOM    193  CG  ARG A  24      13.782  -8.241   2.877  1.00 10.00           C  
ATOM    194  CD  ARG A  24      12.920  -9.052   3.838  1.00 10.00           C  
ATOM    195  NE  ARG A  24      12.127  -8.212   4.736  1.00 10.00           N  
ATOM    196  CZ  ARG A  24      12.599  -7.652   5.857  1.00 10.00           C  
ATOM    197  NH1 ARG A  24      13.860  -7.841   6.224  1.00 10.00           N  
ATOM    198  NH2 ARG A  24      11.806  -6.903   6.610  1.00 10.00           N  
ATOM    199  H   ARG A  24      10.617  -6.271   1.929  1.00 10.00           H  
ATOM    200  HE  ARG A  24      11.186  -8.059   4.489  1.00 10.00           H  
ATOM    201 HH11 ARG A  24      14.472  -8.407   5.666  1.00 10.00           H  
ATOM    202 HH12 ARG A  24      14.209  -7.410   7.062  1.00 10.00           H  
ATOM    203 HH21 ARG A  24      10.846  -6.756   6.346  1.00 10.00           H  
ATOM    204 HH22 ARG A  24      12.163  -6.479   7.447  1.00 10.00           H  
ATOM    205  N   GLU A  25      13.001  -4.512   0.734  1.00 10.00           N  
ATOM    206  CA  GLU A  25      13.670  -3.452  -0.011  1.00 10.00           C  
ATOM    207  C   GLU A  25      13.399  -2.108   0.659  1.00 10.00           C  
ATOM    208  O   GLU A  25      14.258  -1.226   0.688  1.00 10.00           O  
ATOM    209  CB  GLU A  25      13.168  -3.424  -1.456  1.00 10.00           C  
ATOM    210  CG  GLU A  25      13.377  -4.725  -2.215  1.00 10.00           C  
ATOM    211  CD  GLU A  25      14.783  -4.881  -2.764  1.00 10.00           C  
ATOM    212  OE1 GLU A  25      15.692  -4.144  -2.322  1.00 10.00           O  
ATOM    213  OE2 GLU A  25      14.992  -5.754  -3.640  1.00 10.00           O  
ATOM    214  H   GLU A  25      12.230  -4.969   0.329  1.00 10.00           H  
ATOM    215  N   TYR A  26      12.197  -1.978   1.210  1.00 10.00           N  
ATOM    216  CA  TYR A  26      11.780  -0.762   1.904  1.00 10.00           C  
ATOM    217  C   TYR A  26      12.612  -0.559   3.174  1.00 10.00           C  
ATOM    218  O   TYR A  26      12.872   0.569   3.586  1.00 10.00           O  
ATOM    219  CB  TYR A  26      10.288  -0.875   2.261  1.00 10.00           C  
ATOM    220  CG  TYR A  26       9.640   0.382   2.808  1.00 10.00           C  
ATOM    221  CD1 TYR A  26       9.615   0.643   4.176  1.00 10.00           C  
ATOM    222  CD2 TYR A  26       9.026   1.297   1.963  1.00 10.00           C  
ATOM    223  CE1 TYR A  26       9.001   1.776   4.679  1.00 10.00           C  
ATOM    224  CE2 TYR A  26       8.415   2.434   2.454  1.00 10.00           C  
ATOM    225  CZ  TYR A  26       8.403   2.668   3.813  1.00 10.00           C  
ATOM    226  OH  TYR A  26       7.786   3.795   4.308  1.00 10.00           O  
ATOM    227  H   TYR A  26      11.563  -2.721   1.137  1.00 10.00           H  
ATOM    228  HH  TYR A  26       7.503   3.624   5.219  1.00 10.00           H  
ATOM    229  N   ALA A  27      13.035  -1.666   3.776  1.00 10.00           N  
ATOM    230  CA  ALA A  27      13.827  -1.628   4.998  1.00 10.00           C  
ATOM    231  C   ALA A  27      15.243  -1.107   4.755  1.00 10.00           C  
ATOM    232  O   ALA A  27      15.868  -0.550   5.663  1.00 10.00           O  
ATOM    233  CB  ALA A  27      13.867  -3.005   5.643  1.00 10.00           C  
ATOM    234  H   ALA A  27      12.800  -2.535   3.390  1.00 10.00           H  
ATOM    235  N   THR A  28      15.747  -1.287   3.539  1.00 10.00           N  
ATOM    236  CA  THR A  28      17.087  -0.829   3.201  1.00 10.00           C  
ATOM    237  C   THR A  28      17.124   0.693   3.072  1.00 10.00           C  
ATOM    238  O   THR A  28      18.143   1.327   3.354  1.00 10.00           O  
ATOM    239  CB  THR A  28      17.582  -1.470   1.888  1.00 10.00           C  
ATOM    240  OG1 THR A  28      16.812  -2.649   1.617  1.00 10.00           O  
ATOM    241  CG2 THR A  28      19.051  -1.850   2.005  1.00 10.00           C  
ATOM    242  H   THR A  28      15.209  -1.741   2.856  1.00 10.00           H  
ATOM    243  HG1 THR A  28      16.646  -2.712   0.668  1.00 10.00           H  
ATOM    244  N   ASN A  29      16.001   1.269   2.658  1.00 10.00           N  
ATOM    245  CA  ASN A  29      15.884   2.714   2.488  1.00 10.00           C  
ATOM    246  C   ASN A  29      14.418   3.123   2.491  1.00 10.00           C  
ATOM    247  O   ASN A  29      13.920   3.671   3.477  1.00 10.00           O  
ATOM    248  CB  ASN A  29      16.567   3.164   1.182  1.00 10.00           C  
ATOM    249  CG  ASN A  29      16.175   4.572   0.740  1.00 10.00           C  
ATOM    250  OD1 ASN A  29      15.237   4.755  -0.042  1.00 10.00           O  
ATOM    251  ND2 ASN A  29      16.890   5.573   1.230  1.00 10.00           N  
ATOM    252  H   ASN A  29      15.218   0.707   2.477  1.00 10.00           H  
ATOM    253 HD21 ASN A  29      17.625   5.360   1.847  1.00 10.00           H  
ATOM    254 HD22 ASN A  29      16.659   6.484   0.955  1.00 10.00           H  
ATOM    255  N   LYS A  30      13.737   2.818   1.386  1.00 10.00           N  
ATOM    256  CA  LYS A  30      12.326   3.141   1.203  1.00 10.00           C  
ATOM    257  C   LYS A  30      11.931   2.864  -0.239  1.00 10.00           C  
ATOM    258  O   LYS A  30      11.012   2.098  -0.507  1.00 10.00           O  
ATOM    259  CB  LYS A  30      12.048   4.614   1.531  1.00 10.00           C  
ATOM    260  CG  LYS A  30      10.612   5.050   1.284  1.00 10.00           C  
ATOM    261  CD  LYS A  30      10.353   6.440   1.840  1.00 10.00           C  
ATOM    262  CE  LYS A  30      11.250   7.483   1.194  1.00 10.00           C  
ATOM    263  NZ  LYS A  30      10.567   8.234   0.109  1.00 10.00           N  
ATOM    264  H   LYS A  30      14.204   2.355   0.660  1.00 10.00           H  
ATOM    265  HZ1 LYS A  30      11.226   8.907  -0.331  1.00 10.00           H  
ATOM    266  HZ2 LYS A  30       9.759   8.763   0.493  1.00 10.00           H  
ATOM    267  HZ3 LYS A  30      10.220   7.580  -0.624  1.00 10.00           H  
ATOM    268  N   PHE A  31      12.654   3.480  -1.169  1.00 10.00           N  
ATOM    269  CA  PHE A  31      12.381   3.309  -2.586  1.00 10.00           C  
ATOM    270  C   PHE A  31      13.649   2.916  -3.332  1.00 10.00           C  
ATOM    271  O   PHE A  31      14.646   3.636  -3.302  1.00 10.00           O  
ATOM    272  CB  PHE A  31      11.794   4.595  -3.174  1.00 10.00           C  
ATOM    273  CG  PHE A  31      11.363   4.474  -4.609  1.00 10.00           C  
ATOM    274  CD1 PHE A  31      10.258   3.714  -4.954  1.00 10.00           C  
ATOM    275  CD2 PHE A  31      12.064   5.123  -5.613  1.00 10.00           C  
ATOM    276  CE1 PHE A  31       9.860   3.603  -6.272  1.00 10.00           C  
ATOM    277  CE2 PHE A  31      11.673   5.019  -6.934  1.00 10.00           C  
ATOM    278  CZ  PHE A  31      10.568   4.257  -7.265  1.00 10.00           C  
ATOM    279  H   PHE A  31      13.394   4.066  -0.893  1.00 10.00           H  
ATOM    280  N   ILE A  32      13.604   1.774  -3.997  1.00 10.00           N  
ATOM    281  CA  ILE A  32      14.753   1.282  -4.749  1.00 10.00           C  
ATOM    282  C   ILE A  32      14.672   1.668  -6.225  1.00 10.00           C  
ATOM    283  O   ILE A  32      13.694   2.273  -6.664  1.00 10.00           O  
ATOM    284  CB  ILE A  32      14.944  -0.245  -4.605  1.00 10.00           C  
ATOM    285  CG1 ILE A  32      13.599  -0.974  -4.517  1.00 10.00           C  
ATOM    286  CG2 ILE A  32      15.811  -0.563  -3.397  1.00 10.00           C  
ATOM    287  CD1 ILE A  32      12.882  -1.113  -5.842  1.00 10.00           C  
ATOM    288  H   ILE A  32      12.777   1.251  -3.991  1.00 10.00           H  
ATOM    289  N   THR A  33      15.702   1.311  -6.983  1.00 10.00           N  
ATOM    290  CA  THR A  33      15.765   1.628  -8.401  1.00 10.00           C  
ATOM    291  C   THR A  33      14.916   0.669  -9.236  1.00 10.00           C  
ATOM    292  O   THR A  33      14.418  -0.344  -8.730  1.00 10.00           O  
ATOM    293  CB  THR A  33      17.224   1.591  -8.887  1.00 10.00           C  
ATOM    294  OG1 THR A  33      17.945   0.608  -8.129  1.00 10.00           O  
ATOM    295  CG2 THR A  33      17.881   2.947  -8.691  1.00 10.00           C  
ATOM    296  H   THR A  33      16.448   0.822  -6.576  1.00 10.00           H  
ATOM    297  HG1 THR A  33      18.240  -0.106  -8.726  1.00 10.00           H  
ATOM    298  N   LYS A  34      14.769   0.984 -10.518  1.00 10.00           N  
ATOM    299  CA  LYS A  34      13.976   0.166 -11.429  1.00 10.00           C  
ATOM    300  C   LYS A  34      14.585  -1.222 -11.606  1.00 10.00           C  
ATOM    301  O   LYS A  34      13.866  -2.202 -11.800  1.00 10.00           O  
ATOM    302  CB  LYS A  34      13.789   0.856 -12.785  1.00 10.00           C  
ATOM    303  CG  LYS A  34      12.784   2.002 -12.790  1.00 10.00           C  
ATOM    304  CD  LYS A  34      13.375   3.275 -12.202  1.00 10.00           C  
ATOM    305  CE  LYS A  34      12.609   4.507 -12.656  1.00 10.00           C  
ATOM    306  NZ  LYS A  34      13.178   5.763 -12.097  1.00 10.00           N  
ATOM    307  H   LYS A  34      15.205   1.794 -10.861  1.00 10.00           H  
ATOM    308  HZ1 LYS A  34      12.812   5.932 -11.140  1.00 10.00           H  
ATOM    309  HZ2 LYS A  34      12.916   6.570 -12.697  1.00 10.00           H  
ATOM    310  HZ3 LYS A  34      14.217   5.703 -12.053  1.00 10.00           H  
ATOM    311  N   ASP A  35      15.907  -1.311 -11.518  1.00 10.00           N  
ATOM    312  CA  ASP A  35      16.590  -2.593 -11.663  1.00 10.00           C  
ATOM    313  C   ASP A  35      16.258  -3.512 -10.490  1.00 10.00           C  
ATOM    314  O   ASP A  35      16.199  -4.734 -10.638  1.00 10.00           O  
ATOM    315  CB  ASP A  35      18.107  -2.407 -11.818  1.00 10.00           C  
ATOM    316  CG  ASP A  35      18.849  -2.263 -10.504  1.00 10.00           C  
ATOM    317  OD1 ASP A  35      18.585  -1.289  -9.767  1.00 10.00           O  
ATOM    318  OD2 ASP A  35      19.716  -3.112 -10.211  1.00 10.00           O  
ATOM    319  H   ASP A  35      16.435  -0.501 -11.354  1.00 10.00           H  
ATOM    320  N   LYS A  36      16.006  -2.912  -9.333  1.00 10.00           N  
ATOM    321  CA  LYS A  36      15.664  -3.668  -8.139  1.00 10.00           C  
ATOM    322  C   LYS A  36      14.188  -4.050  -8.143  1.00 10.00           C  
ATOM    323  O   LYS A  36      13.825  -5.157  -7.743  1.00 10.00           O  
ATOM    324  CB  LYS A  36      16.023  -2.894  -6.868  1.00 10.00           C  
ATOM    325  CG  LYS A  36      17.270  -3.405  -6.156  1.00 10.00           C  
ATOM    326  CD  LYS A  36      17.305  -4.926  -6.130  1.00 10.00           C  
ATOM    327  CE  LYS A  36      18.267  -5.452  -5.077  1.00 10.00           C  
ATOM    328  NZ  LYS A  36      17.671  -5.426  -3.714  1.00 10.00           N  
ATOM    329  H   LYS A  36      16.049  -1.936  -9.284  1.00 10.00           H  
ATOM    330  HZ1 LYS A  36      17.837  -4.505  -3.265  1.00 10.00           H  
ATOM    331  HZ2 LYS A  36      18.091  -6.168  -3.120  1.00 10.00           H  
ATOM    332  HZ3 LYS A  36      16.636  -5.586  -3.767  1.00 10.00           H  
ATOM    333  N   ARG A  37      13.337  -3.132  -8.607  1.00 10.00           N  
ATOM    334  CA  ARG A  37      11.901  -3.397  -8.680  1.00 10.00           C  
ATOM    335  C   ARG A  37      11.641  -4.524  -9.672  1.00 10.00           C  
ATOM    336  O   ARG A  37      10.692  -5.295  -9.525  1.00 10.00           O  
ATOM    337  CB  ARG A  37      11.108  -2.138  -9.067  1.00 10.00           C  
ATOM    338  CG  ARG A  37      11.112  -1.825 -10.555  1.00 10.00           C  
ATOM    339  CD  ARG A  37       9.999  -0.870 -10.945  1.00 10.00           C  
ATOM    340  NE  ARG A  37       9.917  -0.720 -12.396  1.00 10.00           N  
ATOM    341  CZ  ARG A  37       9.246   0.244 -13.024  1.00 10.00           C  
ATOM    342  NH1 ARG A  37       8.515   1.116 -12.336  1.00 10.00           N  
ATOM    343  NH2 ARG A  37       9.280   0.313 -14.349  1.00 10.00           N  
ATOM    344  H   ARG A  37      13.683  -2.259  -8.897  1.00 10.00           H  
ATOM    345  HE  ARG A  37      10.410  -1.389 -12.946  1.00 10.00           H  
ATOM    346 HH11 ARG A  37       8.458   1.050 -11.334  1.00 10.00           H  
ATOM    347 HH12 ARG A  37       8.009   1.842 -12.814  1.00 10.00           H  
ATOM    348 HH21 ARG A  37       9.807  -0.361 -14.876  1.00 10.00           H  
ATOM    349 HH22 ARG A  37       8.783   1.041 -14.829  1.00 10.00           H  
ATOM    350  N   ARG A  38      12.505  -4.609 -10.680  1.00 10.00           N  
ATOM    351  CA  ARG A  38      12.411  -5.644 -11.698  1.00 10.00           C  
ATOM    352  C   ARG A  38      12.648  -7.009 -11.060  1.00 10.00           C  
ATOM    353  O   ARG A  38      12.010  -7.994 -11.422  1.00 10.00           O  
ATOM    354  CB  ARG A  38      13.446  -5.389 -12.797  1.00 10.00           C  
ATOM    355  CG  ARG A  38      13.433  -6.402 -13.928  1.00 10.00           C  
ATOM    356  CD  ARG A  38      14.679  -6.275 -14.790  1.00 10.00           C  
ATOM    357  NE  ARG A  38      15.897  -6.365 -13.988  1.00 10.00           N  
ATOM    358  CZ  ARG A  38      17.020  -5.699 -14.248  1.00 10.00           C  
ATOM    359  NH1 ARG A  38      17.116  -4.932 -15.328  1.00 10.00           N  
ATOM    360  NH2 ARG A  38      18.052  -5.809 -13.427  1.00 10.00           N  
ATOM    361  H   ARG A  38      13.217  -3.939 -10.749  1.00 10.00           H  
ATOM    362  HE  ARG A  38      15.868  -6.948 -13.192  1.00 10.00           H  
ATOM    363 HH11 ARG A  38      16.340  -4.844 -15.956  1.00 10.00           H  
ATOM    364 HH12 ARG A  38      17.971  -4.444 -15.527  1.00 10.00           H  
ATOM    365 HH21 ARG A  38      17.989  -6.395 -12.614  1.00 10.00           H  
ATOM    366 HH22 ARG A  38      18.896  -5.302 -13.606  1.00 10.00           H  
ATOM    367  N   ARG A  39      13.564  -7.047 -10.092  1.00 10.00           N  
ATOM    368  CA  ARG A  39      13.874  -8.278  -9.375  1.00 10.00           C  
ATOM    369  C   ARG A  39      12.620  -8.784  -8.672  1.00 10.00           C  
ATOM    370  O   ARG A  39      12.251  -9.951  -8.796  1.00 10.00           O  
ATOM    371  CB  ARG A  39      14.991  -8.032  -8.348  1.00 10.00           C  
ATOM    372  CG  ARG A  39      15.175  -9.155  -7.335  1.00 10.00           C  
ATOM    373  CD  ARG A  39      15.052  -8.644  -5.904  1.00 10.00           C  
ATOM    374  NE  ARG A  39      14.710  -9.721  -4.971  1.00 10.00           N  
ATOM    375  CZ  ARG A  39      14.248  -9.529  -3.731  1.00 10.00           C  
ATOM    376  NH1 ARG A  39      14.147  -8.304  -3.220  1.00 10.00           N  
ATOM    377  NH2 ARG A  39      13.907 -10.577  -2.992  1.00 10.00           N  
ATOM    378  H   ARG A  39      14.037  -6.222  -9.854  1.00 10.00           H  
ATOM    379  HE  ARG A  39      14.807 -10.646  -5.298  1.00 10.00           H  
ATOM    380 HH11 ARG A  39      14.424  -7.498  -3.764  1.00 10.00           H  
ATOM    381 HH12 ARG A  39      13.798  -8.173  -2.293  1.00 10.00           H  
ATOM    382 HH21 ARG A  39      14.004 -11.506  -3.360  1.00 10.00           H  
ATOM    383 HH22 ARG A  39      13.525 -10.448  -2.061  1.00 10.00           H  
ATOM    384  N   ILE A  40      11.955  -7.878  -7.962  1.00 10.00           N  
ATOM    385  CA  ILE A  40      10.737  -8.212  -7.239  1.00 10.00           C  
ATOM    386  C   ILE A  40       9.629  -8.589  -8.218  1.00 10.00           C  
ATOM    387  O   ILE A  40       8.907  -9.561  -8.012  1.00 10.00           O  
ATOM    388  CB  ILE A  40      10.252  -7.026  -6.375  1.00 10.00           C  
ATOM    389  CG1 ILE A  40      11.422  -6.390  -5.619  1.00 10.00           C  
ATOM    390  CG2 ILE A  40       9.180  -7.484  -5.395  1.00 10.00           C  
ATOM    391  CD1 ILE A  40      11.095  -5.047  -5.003  1.00 10.00           C  
ATOM    392  H   ILE A  40      12.291  -6.955  -7.928  1.00 10.00           H  
ATOM    393  N   SER A  41       9.523  -7.822  -9.295  1.00 10.00           N  
ATOM    394  CA  SER A  41       8.512  -8.057 -10.315  1.00 10.00           C  
ATOM    395  C   SER A  41       8.707  -9.405 -11.001  1.00 10.00           C  
ATOM    396  O   SER A  41       7.744 -10.020 -11.445  1.00 10.00           O  
ATOM    397  CB  SER A  41       8.530  -6.926 -11.351  1.00 10.00           C  
ATOM    398  OG  SER A  41       7.294  -6.833 -12.042  1.00 10.00           O  
ATOM    399  H   SER A  41      10.144  -7.065  -9.404  1.00 10.00           H  
ATOM    400  HG  SER A  41       7.240  -7.535 -12.701  1.00 10.00           H  
ATOM    401  N   ALA A  42       9.952  -9.860 -11.086  1.00 10.00           N  
ATOM    402  CA  ALA A  42      10.253 -11.140 -11.715  1.00 10.00           C  
ATOM    403  C   ALA A  42       9.851 -12.296 -10.806  1.00 10.00           C  
ATOM    404  O   ALA A  42       9.314 -13.301 -11.268  1.00 10.00           O  
ATOM    405  CB  ALA A  42      11.730 -11.231 -12.069  1.00 10.00           C  
ATOM    406  H   ALA A  42      10.687  -9.316 -10.723  1.00 10.00           H  
ATOM    407  N   THR A  43      10.101 -12.136  -9.515  1.00 10.00           N  
ATOM    408  CA  THR A  43       9.774 -13.162  -8.537  1.00 10.00           C  
ATOM    409  C   THR A  43       8.262 -13.267  -8.311  1.00 10.00           C  
ATOM    410  O   THR A  43       7.749 -14.338  -7.987  1.00 10.00           O  
ATOM    411  CB  THR A  43      10.476 -12.882  -7.194  1.00 10.00           C  
ATOM    412  OG1 THR A  43      11.809 -12.413  -7.445  1.00 10.00           O  
ATOM    413  CG2 THR A  43      10.551 -14.149  -6.356  1.00 10.00           C  
ATOM    414  H   THR A  43      10.530 -11.309  -9.209  1.00 10.00           H  
ATOM    415  HG1 THR A  43      12.268 -12.284  -6.606  1.00 10.00           H  
ATOM    416  N   THR A  44       7.556 -12.156  -8.482  1.00 10.00           N  
ATOM    417  CA  THR A  44       6.110 -12.139  -8.287  1.00 10.00           C  
ATOM    418  C   THR A  44       5.362 -12.256  -9.613  1.00 10.00           C  
ATOM    419  O   THR A  44       4.160 -12.529  -9.632  1.00 10.00           O  
ATOM    420  CB  THR A  44       5.653 -10.864  -7.551  1.00 10.00           C  
ATOM    421  OG1 THR A  44       6.270  -9.714  -8.145  1.00 10.00           O  
ATOM    422  CG2 THR A  44       6.026 -10.931  -6.079  1.00 10.00           C  
ATOM    423  H   THR A  44       8.015 -11.328  -8.736  1.00 10.00           H  
ATOM    424  HG1 THR A  44       7.181  -9.641  -7.832  1.00 10.00           H  
ATOM    425  N   ASN A  45       6.089 -12.048 -10.709  1.00 10.00           N  
ATOM    426  CA  ASN A  45       5.523 -12.113 -12.060  1.00 10.00           C  
ATOM    427  C   ASN A  45       4.530 -10.979 -12.308  1.00 10.00           C  
ATOM    428  O   ASN A  45       3.441 -11.192 -12.844  1.00 10.00           O  
ATOM    429  CB  ASN A  45       4.887 -13.477 -12.356  1.00 10.00           C  
ATOM    430  CG  ASN A  45       5.865 -14.462 -12.965  1.00 10.00           C  
ATOM    431  OD1 ASN A  45       6.506 -15.244 -12.256  1.00 10.00           O  
ATOM    432  ND2 ASN A  45       5.995 -14.433 -14.280  1.00 10.00           N  
ATOM    433  H   ASN A  45       7.039 -11.829 -10.608  1.00 10.00           H  
ATOM    434 HD21 ASN A  45       5.459 -13.783 -14.787  1.00 10.00           H  
ATOM    435 HD22 ASN A  45       6.616 -15.065 -14.700  1.00 10.00           H  
ATOM    436  N   LEU A  46       4.921  -9.774 -11.917  1.00 10.00           N  
ATOM    437  CA  LEU A  46       4.079  -8.593 -12.088  1.00 10.00           C  
ATOM    438  C   LEU A  46       4.540  -7.748 -13.276  1.00 10.00           C  
ATOM    439  O   LEU A  46       5.522  -8.085 -13.943  1.00 10.00           O  
ATOM    440  CB  LEU A  46       4.063  -7.756 -10.803  1.00 10.00           C  
ATOM    441  CG  LEU A  46       2.859  -7.953  -9.877  1.00 10.00           C  
ATOM    442  CD1 LEU A  46       2.753  -9.396  -9.410  1.00 10.00           C  
ATOM    443  CD2 LEU A  46       2.933  -7.007  -8.689  1.00 10.00           C  
ATOM    444  H   LEU A  46       5.805  -9.675 -11.504  1.00 10.00           H  
ATOM    445  N   SER A  47       3.847  -6.642 -13.530  1.00 10.00           N  
ATOM    446  CA  SER A  47       4.181  -5.766 -14.650  1.00 10.00           C  
ATOM    447  C   SER A  47       4.970  -4.526 -14.216  1.00 10.00           C  
ATOM    448  O   SER A  47       4.907  -3.490 -14.878  1.00 10.00           O  
ATOM    449  CB  SER A  47       2.893  -5.345 -15.359  1.00 10.00           C  
ATOM    450  OG  SER A  47       1.801  -5.366 -14.452  1.00 10.00           O  
ATOM    451  H   SER A  47       3.073  -6.417 -12.966  1.00 10.00           H  
ATOM    452  HG  SER A  47       1.242  -4.594 -14.603  1.00 10.00           H  
ATOM    453  N   GLU A  48       5.711  -4.636 -13.107  1.00 10.00           N  
ATOM    454  CA  GLU A  48       6.527  -3.528 -12.574  1.00 10.00           C  
ATOM    455  C   GLU A  48       5.694  -2.372 -11.996  1.00 10.00           C  
ATOM    456  O   GLU A  48       6.017  -1.842 -10.930  1.00 10.00           O  
ATOM    457  CB  GLU A  48       7.535  -3.001 -13.605  1.00 10.00           C  
ATOM    458  CG  GLU A  48       8.768  -3.868 -13.803  1.00 10.00           C  
ATOM    459  CD  GLU A  48       9.811  -3.187 -14.669  1.00 10.00           C  
ATOM    460  OE1 GLU A  48       9.684  -3.235 -15.910  1.00 10.00           O  
ATOM    461  OE2 GLU A  48      10.755  -2.587 -14.112  1.00 10.00           O  
ATOM    462  H   GLU A  48       5.726  -5.499 -12.636  1.00 10.00           H  
ATOM    463  N   ARG A  49       4.635  -1.989 -12.701  1.00 10.00           N  
ATOM    464  CA  ARG A  49       3.766  -0.893 -12.281  1.00 10.00           C  
ATOM    465  C   ARG A  49       3.287  -1.050 -10.840  1.00 10.00           C  
ATOM    466  O   ARG A  49       3.620  -0.233  -9.981  1.00 10.00           O  
ATOM    467  CB  ARG A  49       2.569  -0.756 -13.225  1.00 10.00           C  
ATOM    468  CG  ARG A  49       1.861   0.584 -13.124  1.00 10.00           C  
ATOM    469  CD  ARG A  49       0.542   0.576 -13.877  1.00 10.00           C  
ATOM    470  NE  ARG A  49       0.086   1.933 -14.178  1.00 10.00           N  
ATOM    471  CZ  ARG A  49      -1.065   2.453 -13.749  1.00 10.00           C  
ATOM    472  NH1 ARG A  49      -1.891   1.729 -13.005  1.00 10.00           N  
ATOM    473  NH2 ARG A  49      -1.392   3.698 -14.068  1.00 10.00           N  
ATOM    474  H   ARG A  49       4.435  -2.458 -13.545  1.00 10.00           H  
ATOM    475  HE  ARG A  49       0.679   2.490 -14.734  1.00 10.00           H  
ATOM    476 HH11 ARG A  49      -1.659   0.786 -12.759  1.00 10.00           H  
ATOM    477 HH12 ARG A  49      -2.757   2.125 -12.687  1.00 10.00           H  
ATOM    478 HH21 ARG A  49      -0.777   4.253 -14.636  1.00 10.00           H  
ATOM    479 HH22 ARG A  49      -2.255   4.094 -13.738  1.00 10.00           H  
ATOM    480  N   GLN A  50       2.523  -2.107 -10.575  1.00 10.00           N  
ATOM    481  CA  GLN A  50       2.001  -2.352  -9.232  1.00 10.00           C  
ATOM    482  C   GLN A  50       3.121  -2.557  -8.219  1.00 10.00           C  
ATOM    483  O   GLN A  50       2.967  -2.225  -7.048  1.00 10.00           O  
ATOM    484  CB  GLN A  50       1.019  -3.522  -9.213  1.00 10.00           C  
ATOM    485  CG  GLN A  50      -0.312  -3.226  -9.884  1.00 10.00           C  
ATOM    486  CD  GLN A  50      -0.905  -1.891  -9.468  1.00 10.00           C  
ATOM    487  OE1 GLN A  50      -0.662  -0.865 -10.109  1.00 10.00           O  
ATOM    488  NE2 GLN A  50      -1.694  -1.896  -8.405  1.00 10.00           N  
ATOM    489  H   GLN A  50       2.297  -2.730 -11.297  1.00 10.00           H  
ATOM    490 HE21 GLN A  50      -1.855  -2.753  -7.944  1.00 10.00           H  
ATOM    491 HE22 GLN A  50      -2.092  -1.049  -8.121  1.00 10.00           H  
ATOM    492  N   VAL A  51       4.247  -3.093  -8.677  1.00 10.00           N  
ATOM    493  CA  VAL A  51       5.395  -3.319  -7.805  1.00 10.00           C  
ATOM    494  C   VAL A  51       5.865  -1.988  -7.234  1.00 10.00           C  
ATOM    495  O   VAL A  51       6.197  -1.883  -6.053  1.00 10.00           O  
ATOM    496  CB  VAL A  51       6.564  -3.986  -8.560  1.00 10.00           C  
ATOM    497  CG1 VAL A  51       7.722  -4.276  -7.615  1.00 10.00           C  
ATOM    498  CG2 VAL A  51       6.102  -5.261  -9.241  1.00 10.00           C  
ATOM    499  H   VAL A  51       4.309  -3.333  -9.622  1.00 10.00           H  
ATOM    500  N   THR A  52       5.864  -0.972  -8.084  1.00 10.00           N  
ATOM    501  CA  THR A  52       6.271   0.362  -7.684  1.00 10.00           C  
ATOM    502  C   THR A  52       5.198   0.977  -6.787  1.00 10.00           C  
ATOM    503  O   THR A  52       5.500   1.537  -5.736  1.00 10.00           O  
ATOM    504  CB  THR A  52       6.487   1.262  -8.919  1.00 10.00           C  
ATOM    505  OG1 THR A  52       7.212   0.534  -9.922  1.00 10.00           O  
ATOM    506  CG2 THR A  52       7.271   2.511  -8.546  1.00 10.00           C  
ATOM    507  H   THR A  52       5.568  -1.125  -9.004  1.00 10.00           H  
ATOM    508  HG1 THR A  52       6.743  -0.285 -10.128  1.00 10.00           H  
ATOM    509  N   ILE A  53       3.939   0.822  -7.202  1.00 10.00           N  
ATOM    510  CA  ILE A  53       2.800   1.353  -6.459  1.00 10.00           C  
ATOM    511  C   ILE A  53       2.748   0.782  -5.041  1.00 10.00           C  
ATOM    512  O   ILE A  53       2.389   1.480  -4.092  1.00 10.00           O  
ATOM    513  CB  ILE A  53       1.465   1.058  -7.195  1.00 10.00           C  
ATOM    514  CG1 ILE A  53       1.428   1.757  -8.562  1.00 10.00           C  
ATOM    515  CG2 ILE A  53       0.258   1.448  -6.351  1.00 10.00           C  
ATOM    516  CD1 ILE A  53       1.569   3.265  -8.499  1.00 10.00           C  
ATOM    517  H   ILE A  53       3.773   0.330  -8.034  1.00 10.00           H  
ATOM    518  N   TRP A  54       3.131  -0.485  -4.899  1.00 10.00           N  
ATOM    519  CA  TRP A  54       3.124  -1.142  -3.598  1.00 10.00           C  
ATOM    520  C   TRP A  54       4.079  -0.470  -2.616  1.00 10.00           C  
ATOM    521  O   TRP A  54       3.883  -0.546  -1.404  1.00 10.00           O  
ATOM    522  CB  TRP A  54       3.420  -2.638  -3.715  1.00 10.00           C  
ATOM    523  CG  TRP A  54       2.267  -3.501  -3.296  1.00 10.00           C  
ATOM    524  CD1 TRP A  54       1.842  -3.742  -2.019  1.00 10.00           C  
ATOM    525  CD2 TRP A  54       1.391  -4.239  -4.153  1.00 10.00           C  
ATOM    526  NE1 TRP A  54       0.754  -4.577  -2.030  1.00 10.00           N  
ATOM    527  CE2 TRP A  54       0.458  -4.899  -3.330  1.00 10.00           C  
ATOM    528  CE3 TRP A  54       1.301  -4.403  -5.539  1.00 10.00           C  
ATOM    529  CZ2 TRP A  54      -0.549  -5.711  -3.848  1.00 10.00           C  
ATOM    530  CZ3 TRP A  54       0.304  -5.208  -6.049  1.00 10.00           C  
ATOM    531  CH2 TRP A  54      -0.609  -5.852  -5.206  1.00 10.00           C  
ATOM    532  H   TRP A  54       3.422  -0.991  -5.691  1.00 10.00           H  
ATOM    533  HE1 TRP A  54       0.264  -4.895  -1.236  1.00 10.00           H  
ATOM    534  N   PHE A  55       5.102   0.201  -3.142  1.00 10.00           N  
ATOM    535  CA  PHE A  55       6.059   0.902  -2.296  1.00 10.00           C  
ATOM    536  C   PHE A  55       5.385   2.073  -1.603  1.00 10.00           C  
ATOM    537  O   PHE A  55       5.597   2.313  -0.416  1.00 10.00           O  
ATOM    538  CB  PHE A  55       7.276   1.375  -3.094  1.00 10.00           C  
ATOM    539  CG  PHE A  55       8.337   0.326  -3.224  1.00 10.00           C  
ATOM    540  CD1 PHE A  55       9.186   0.051  -2.165  1.00 10.00           C  
ATOM    541  CD2 PHE A  55       8.484  -0.389  -4.400  1.00 10.00           C  
ATOM    542  CE1 PHE A  55      10.162  -0.921  -2.273  1.00 10.00           C  
ATOM    543  CE2 PHE A  55       9.459  -1.361  -4.517  1.00 10.00           C  
ATOM    544  CZ  PHE A  55      10.298  -1.627  -3.451  1.00 10.00           C  
ATOM    545  H   PHE A  55       5.211   0.229  -4.119  1.00 10.00           H  
ATOM    546  N   GLN A  56       4.562   2.798  -2.348  1.00 10.00           N  
ATOM    547  CA  GLN A  56       3.831   3.925  -1.788  1.00 10.00           C  
ATOM    548  C   GLN A  56       2.668   3.408  -0.952  1.00 10.00           C  
ATOM    549  O   GLN A  56       2.254   4.031   0.026  1.00 10.00           O  
ATOM    550  CB  GLN A  56       3.331   4.858  -2.891  1.00 10.00           C  
ATOM    551  CG  GLN A  56       4.417   5.746  -3.475  1.00 10.00           C  
ATOM    552  CD  GLN A  56       5.285   5.032  -4.490  1.00 10.00           C  
ATOM    553  OE1 GLN A  56       4.805   4.211  -5.272  1.00 10.00           O  
ATOM    554  NE2 GLN A  56       6.573   5.331  -4.477  1.00 10.00           N  
ATOM    555  H   GLN A  56       4.447   2.572  -3.298  1.00 10.00           H  
ATOM    556 HE21 GLN A  56       6.893   5.990  -3.818  1.00 10.00           H  
ATOM    557 HE22 GLN A  56       7.156   4.880  -5.117  1.00 10.00           H  
ATOM    558  N   ASN A  57       2.156   2.245  -1.342  1.00 10.00           N  
ATOM    559  CA  ASN A  57       1.056   1.608  -0.625  1.00 10.00           C  
ATOM    560  C   ASN A  57       1.522   1.185   0.764  1.00 10.00           C  
ATOM    561  O   ASN A  57       0.727   1.074   1.699  1.00 10.00           O  
ATOM    562  CB  ASN A  57       0.550   0.384  -1.394  1.00 10.00           C  
ATOM    563  CG  ASN A  57      -0.922   0.482  -1.737  1.00 10.00           C  
ATOM    564  OD1 ASN A  57      -1.686   1.162  -1.058  1.00 10.00           O  
ATOM    565  ND2 ASN A  57      -1.334  -0.209  -2.787  1.00 10.00           N  
ATOM    566  H   ASN A  57       2.519   1.813  -2.146  1.00 10.00           H  
ATOM    567 HD21 ASN A  57      -0.679  -0.741  -3.282  1.00 10.00           H  
ATOM    568 HD22 ASN A  57      -2.284  -0.152  -3.034  1.00 10.00           H  
ATOM    569  N   ARG A  58       2.826   0.957   0.887  1.00 10.00           N  
ATOM    570  CA  ARG A  58       3.423   0.567   2.155  1.00 10.00           C  
ATOM    571  C   ARG A  58       3.318   1.714   3.154  1.00 10.00           C  
ATOM    572  O   ARG A  58       3.156   1.492   4.353  1.00 10.00           O  
ATOM    573  CB  ARG A  58       4.888   0.175   1.962  1.00 10.00           C  
ATOM    574  CG  ARG A  58       5.225  -1.222   2.455  1.00 10.00           C  
ATOM    575  CD  ARG A  58       6.255  -1.182   3.571  1.00 10.00           C  
ATOM    576  NE  ARG A  58       5.817  -0.363   4.701  1.00 10.00           N  
ATOM    577  CZ  ARG A  58       5.194  -0.839   5.776  1.00 10.00           C  
ATOM    578  NH1 ARG A  58       4.924  -2.133   5.883  1.00 10.00           N  
ATOM    579  NH2 ARG A  58       4.843  -0.012   6.746  1.00 10.00           N  
ATOM    580  H   ARG A  58       3.401   1.051   0.096  1.00 10.00           H  
ATOM    581  HE  ARG A  58       6.001   0.610   4.656  1.00 10.00           H  
ATOM    582 HH11 ARG A  58       5.188  -2.770   5.152  1.00 10.00           H  
ATOM    583 HH12 ARG A  58       4.452  -2.486   6.694  1.00 10.00           H  
ATOM    584 HH21 ARG A  58       5.052   0.976   6.661  1.00 10.00           H  
ATOM    585 HH22 ARG A  58       4.375  -0.354   7.558  1.00 10.00           H  
ATOM    586  N   ARG A  59       3.384   2.938   2.636  1.00 10.00           N  
ATOM    587  CA  ARG A  59       3.294   4.140   3.458  1.00 10.00           C  
ATOM    588  C   ARG A  59       1.908   4.252   4.094  1.00 10.00           C  
ATOM    589  O   ARG A  59       1.743   4.828   5.170  1.00 10.00           O  
ATOM    590  CB  ARG A  59       3.603   5.385   2.620  1.00 10.00           C  
ATOM    591  CG  ARG A  59       4.975   5.363   1.959  1.00 10.00           C  
ATOM    592  CD  ARG A  59       5.925   6.357   2.605  1.00 10.00           C  
ATOM    593  NE  ARG A  59       6.077   6.123   4.037  1.00 10.00           N  
ATOM    594  CZ  ARG A  59       5.855   7.044   4.970  1.00 10.00           C  
ATOM    595  NH1 ARG A  59       5.535   8.281   4.619  1.00 10.00           N  
ATOM    596  NH2 ARG A  59       5.965   6.730   6.249  1.00 10.00           N  
ATOM    597  H   ARG A  59       3.493   3.037   1.665  1.00 10.00           H  
ATOM    598  HE  ARG A  59       6.352   5.218   4.319  1.00 10.00           H  
ATOM    599 HH11 ARG A  59       5.460   8.527   3.645  1.00 10.00           H  
ATOM    600 HH12 ARG A  59       5.369   8.979   5.318  1.00 10.00           H  
ATOM    601 HH21 ARG A  59       6.214   5.786   6.519  1.00 10.00           H  
ATOM    602 HH22 ARG A  59       5.812   7.424   6.955  1.00 10.00           H  
ATOM    603  N   VAL A  60       0.919   3.680   3.422  1.00 10.00           N  
ATOM    604  CA  VAL A  60      -0.449   3.694   3.912  1.00 10.00           C  
ATOM    605  C   VAL A  60      -0.580   2.734   5.089  1.00 10.00           C  
ATOM    606  O   VAL A  60      -1.271   3.021   6.069  1.00 10.00           O  
ATOM    607  CB  VAL A  60      -1.437   3.258   2.811  1.00 10.00           C  
ATOM    608  CG1 VAL A  60      -2.876   3.454   3.261  1.00 10.00           C  
ATOM    609  CG2 VAL A  60      -1.166   4.011   1.519  1.00 10.00           C  
ATOM    610  H   VAL A  60       1.117   3.231   2.573  1.00 10.00           H  
ATOM    611  N   LYS A  61       0.108   1.600   4.990  1.00 10.00           N  
ATOM    612  CA  LYS A  61       0.071   0.583   6.035  1.00 10.00           C  
ATOM    613  C   LYS A  61       0.604   1.108   7.362  1.00 10.00           C  
ATOM    614  O   LYS A  61       0.002   0.881   8.412  1.00 10.00           O  
ATOM    615  CB  LYS A  61       0.833  -0.670   5.609  1.00 10.00           C  
ATOM    616  CG  LYS A  61       0.163  -1.444   4.490  1.00 10.00           C  
ATOM    617  CD  LYS A  61       0.992  -2.644   4.076  1.00 10.00           C  
ATOM    618  CE  LYS A  61       0.258  -3.488   3.049  1.00 10.00           C  
ATOM    619  NZ  LYS A  61      -0.907  -4.208   3.629  1.00 10.00           N  
ATOM    620  H   LYS A  61       0.656   1.445   4.189  1.00 10.00           H  
ATOM    621  HZ1 LYS A  61      -0.585  -4.897   4.338  1.00 10.00           H  
ATOM    622  HZ2 LYS A  61      -1.416  -4.715   2.876  1.00 10.00           H  
ATOM    623  HZ3 LYS A  61      -1.561  -3.536   4.082  1.00 10.00           H  
ATOM    624  N   GLU A  62       1.727   1.818   7.313  1.00 10.00           N  
ATOM    625  CA  GLU A  62       2.316   2.365   8.527  1.00 10.00           C  
ATOM    626  C   GLU A  62       1.412   3.420   9.158  1.00 10.00           C  
ATOM    627  O   GLU A  62       1.205   3.421  10.370  1.00 10.00           O  
ATOM    628  CB  GLU A  62       3.742   2.888   8.309  1.00 10.00           C  
ATOM    629  CG  GLU A  62       4.002   3.513   6.949  1.00 10.00           C  
ATOM    630  CD  GLU A  62       5.436   3.320   6.493  1.00 10.00           C  
ATOM    631  OE1 GLU A  62       5.722   2.297   5.844  1.00 10.00           O  
ATOM    632  OE2 GLU A  62       6.282   4.188   6.790  1.00 10.00           O  
ATOM    633  H   GLU A  62       2.158   1.983   6.447  1.00 10.00           H  
ATOM    634  N   LYS A  63       0.845   4.289   8.325  1.00 10.00           N  
ATOM    635  CA  LYS A  63      -0.055   5.333   8.803  1.00 10.00           C  
ATOM    636  C   LYS A  63      -1.277   4.703   9.471  1.00 10.00           C  
ATOM    637  O   LYS A  63      -1.785   5.202  10.478  1.00 10.00           O  
ATOM    638  CB  LYS A  63      -0.489   6.246   7.647  1.00 10.00           C  
ATOM    639  CG  LYS A  63      -1.314   7.454   8.078  1.00 10.00           C  
ATOM    640  CD  LYS A  63      -1.829   8.241   6.881  1.00 10.00           C  
ATOM    641  CE  LYS A  63      -2.622   9.465   7.323  1.00 10.00           C  
ATOM    642  NZ  LYS A  63      -3.195  10.213   6.170  1.00 10.00           N  
ATOM    643  H   LYS A  63       1.039   4.229   7.366  1.00 10.00           H  
ATOM    644  HZ1 LYS A  63      -3.717  11.050   6.509  1.00 10.00           H  
ATOM    645  HZ2 LYS A  63      -3.852   9.610   5.633  1.00 10.00           H  
ATOM    646  HZ3 LYS A  63      -2.434  10.529   5.535  1.00 10.00           H  
ATOM    647  N   LYS A  64      -1.733   3.591   8.902  1.00 10.00           N  
ATOM    648  CA  LYS A  64      -2.882   2.863   9.425  1.00 10.00           C  
ATOM    649  C   LYS A  64      -2.586   2.283  10.808  1.00 10.00           C  
ATOM    650  O   LYS A  64      -3.375   2.442  11.742  1.00 10.00           O  
ATOM    651  CB  LYS A  64      -3.279   1.744   8.450  1.00 10.00           C  
ATOM    652  CG  LYS A  64      -4.265   0.734   9.015  1.00 10.00           C  
ATOM    653  CD  LYS A  64      -3.708  -0.681   8.956  1.00 10.00           C  
ATOM    654  CE  LYS A  64      -4.603  -1.645   9.711  1.00 10.00           C  
ATOM    655  NZ  LYS A  64      -4.106  -3.047   9.658  1.00 10.00           N  
ATOM    656  H   LYS A  64      -1.283   3.252   8.099  1.00 10.00           H  
ATOM    657  HZ1 LYS A  64      -3.208  -3.131  10.170  1.00 10.00           H  
ATOM    658  HZ2 LYS A  64      -3.954  -3.343   8.667  1.00 10.00           H  
ATOM    659  HZ3 LYS A  64      -4.800  -3.685  10.094  1.00 10.00           H  
ATOM    660  N   VAL A  65      -1.444   1.614  10.932  1.00 10.00           N  
ATOM    661  CA  VAL A  65      -1.042   1.002  12.197  1.00 10.00           C  
ATOM    662  C   VAL A  65      -0.877   2.055  13.294  1.00 10.00           C  
ATOM    663  O   VAL A  65      -1.363   1.877  14.411  1.00 10.00           O  
ATOM    664  CB  VAL A  65       0.268   0.192  12.051  1.00 10.00           C  
ATOM    665  CG1 VAL A  65       0.690  -0.403  13.387  1.00 10.00           C  
ATOM    666  CG2 VAL A  65       0.096  -0.909  11.014  1.00 10.00           C  
ATOM    667  H   VAL A  65      -0.858   1.525  10.148  1.00 10.00           H  
ATOM    668  N   ILE A  66      -0.217   3.157  12.959  1.00 10.00           N  
ATOM    669  CA  ILE A  66       0.019   4.236  13.914  1.00 10.00           C  
ATOM    670  C   ILE A  66      -1.293   4.798  14.478  1.00 10.00           C  
ATOM    671  O   ILE A  66      -1.363   5.177  15.651  1.00 10.00           O  
ATOM    672  CB  ILE A  66       0.863   5.362  13.282  1.00 10.00           C  
ATOM    673  CG1 ILE A  66       2.267   4.842  12.960  1.00 10.00           C  
ATOM    674  CG2 ILE A  66       0.944   6.572  14.201  1.00 10.00           C  
ATOM    675  CD1 ILE A  66       3.128   5.827  12.197  1.00 10.00           C  
ATOM    676  H   ILE A  66       0.129   3.249  12.042  1.00 10.00           H  
ATOM    677  N   ASN A  67      -2.333   4.828  13.652  1.00 10.00           N  
ATOM    678  CA  ASN A  67      -3.632   5.344  14.078  1.00 10.00           C  
ATOM    679  C   ASN A  67      -4.364   4.344  14.969  1.00 10.00           C  
ATOM    680  O   ASN A  67      -4.923   4.707  16.003  1.00 10.00           O  
ATOM    681  CB  ASN A  67      -4.498   5.706  12.866  1.00 10.00           C  
ATOM    682  CG  ASN A  67      -5.767   6.450  13.241  1.00 10.00           C  
ATOM    683  OD1 ASN A  67      -5.804   7.182  14.228  1.00 10.00           O  
ATOM    684  ND2 ASN A  67      -6.816   6.276  12.453  1.00 10.00           N  
ATOM    685  H   ASN A  67      -2.224   4.499  12.731  1.00 10.00           H  
ATOM    686 HD21 ASN A  67      -6.722   5.685  11.679  1.00 10.00           H  
ATOM    687 HD22 ASN A  67      -7.648   6.747  12.678  1.00 10.00           H  
ATOM    688  N   LYS A  68      -4.338   3.076  14.576  1.00 10.00           N  
ATOM    689  CA  LYS A  68      -5.009   2.026  15.336  1.00 10.00           C  
ATOM    690  C   LYS A  68      -4.294   1.741  16.652  1.00 10.00           C  
ATOM    691  O   LYS A  68      -4.910   1.290  17.617  1.00 10.00           O  
ATOM    692  CB  LYS A  68      -5.127   0.748  14.507  1.00 10.00           C  
ATOM    693  CG  LYS A  68      -6.548   0.239  14.371  1.00 10.00           C  
ATOM    694  CD  LYS A  68      -7.424   1.256  13.659  1.00 10.00           C  
ATOM    695  CE  LYS A  68      -8.854   0.767  13.539  1.00 10.00           C  
ATOM    696  NZ  LYS A  68      -9.398   1.006  12.177  1.00 10.00           N  
ATOM    697  H   LYS A  68      -3.854   2.841  13.753  1.00 10.00           H  
ATOM    698  HZ1 LYS A  68     -10.402   0.749  12.146  1.00 10.00           H  
ATOM    699  HZ2 LYS A  68      -8.887   0.429  11.481  1.00 10.00           H  
ATOM    700  HZ3 LYS A  68      -9.302   2.009  11.917  1.00 10.00           H  
ATOM    701  N   LEU A  69      -2.997   2.028  16.686  1.00 10.00           N  
ATOM    702  CA  LEU A  69      -2.183   1.802  17.877  1.00 10.00           C  
ATOM    703  C   LEU A  69      -2.651   2.652  19.055  1.00 10.00           C  
ATOM    704  O   LEU A  69      -2.265   2.408  20.197  1.00 10.00           O  
ATOM    705  CB  LEU A  69      -0.713   2.097  17.571  1.00 10.00           C  
ATOM    706  CG  LEU A  69       0.298   1.021  17.972  1.00 10.00           C  
ATOM    707  CD1 LEU A  69      -0.009  -0.294  17.268  1.00 10.00           C  
ATOM    708  CD2 LEU A  69       1.711   1.478  17.655  1.00 10.00           C  
ATOM    709  H   LEU A  69      -2.568   2.390  15.878  1.00 10.00           H  
ATOM    710  N   LYS A  70      -3.477   3.649  18.772  1.00 10.00           N  
ATOM    711  CA  LYS A  70      -3.993   4.526  19.814  1.00 10.00           C  
ATOM    712  C   LYS A  70      -5.091   3.829  20.611  1.00 10.00           C  
ATOM    713  O   LYS A  70      -5.211   4.026  21.820  1.00 10.00           O  
ATOM    714  CB  LYS A  70      -4.502   5.843  19.223  1.00 10.00           C  
ATOM    715  CG  LYS A  70      -3.480   6.598  18.380  1.00 10.00           C  
ATOM    716  CD  LYS A  70      -2.101   6.599  19.027  1.00 10.00           C  
ATOM    717  CE  LYS A  70      -1.192   7.663  18.428  1.00 10.00           C  
ATOM    718  NZ  LYS A  70      -1.159   7.613  16.941  1.00 10.00           N  
ATOM    719  H   LYS A  70      -3.747   3.799  17.841  1.00 10.00           H  
ATOM    720  HZ1 LYS A  70      -0.353   8.166  16.584  1.00 10.00           H  
ATOM    721  HZ2 LYS A  70      -2.037   8.012  16.548  1.00 10.00           H  
ATOM    722  HZ3 LYS A  70      -1.061   6.627  16.613  1.00 10.00           H  
ATOM    723  N   THR A  71      -5.874   2.999  19.917  1.00 10.00           N  
ATOM    724  CA  THR A  71      -6.964   2.244  20.531  1.00 10.00           C  
ATOM    725  C   THR A  71      -7.874   3.142  21.372  1.00 10.00           C  
ATOM    726  O   THR A  71      -7.977   2.982  22.589  1.00 10.00           O  
ATOM    727  CB  THR A  71      -6.412   1.093  21.397  1.00 10.00           C  
ATOM    728  OG1 THR A  71      -5.202   0.605  20.802  1.00 10.00           O  
ATOM    729  CG2 THR A  71      -7.417  -0.048  21.475  1.00 10.00           C  
ATOM    730  H   THR A  71      -5.706   2.882  18.958  1.00 10.00           H  
ATOM    731  HG1 THR A  71      -5.223   0.776  19.850  1.00 10.00           H  
ATOM    732  N   THR A  72      -8.523   4.094  20.719  1.00 10.00           N  
ATOM    733  CA  THR A  72      -9.410   5.018  21.414  1.00 10.00           C  
ATOM    734  C   THR A  72     -10.841   4.915  20.886  1.00 10.00           C  
ATOM    735  O   THR A  72     -11.692   5.752  21.194  1.00 10.00           O  
ATOM    736  CB  THR A  72      -8.893   6.475  21.319  1.00 10.00           C  
ATOM    737  OG1 THR A  72      -9.617   7.324  22.220  1.00 10.00           O  
ATOM    738  CG2 THR A  72      -9.005   7.012  19.898  1.00 10.00           C  
ATOM    739  H   THR A  72      -8.403   4.182  19.750  1.00 10.00           H  
ATOM    740  HG1 THR A  72     -10.549   7.359  21.953  1.00 10.00           H  
ATOM    741  N   SER A  73     -11.105   3.876  20.108  1.00 10.00           N  
ATOM    742  CA  SER A  73     -12.425   3.664  19.537  1.00 10.00           C  
ATOM    743  C   SER A  73     -13.222   2.673  20.389  1.00 10.00           C  
ATOM    744  O   SER A  73     -13.029   1.453  20.214  1.00 10.00           O  
ATOM    745  CB  SER A  73     -12.276   3.137  18.107  1.00 10.00           C  
ATOM    746  OG  SER A  73     -10.977   3.429  17.602  1.00 10.00           O  
ATOM    747  OXT SER A  73     -14.017   3.118  21.244  1.00 10.00           O  
ATOM    748  H   SER A  73     -10.398   3.226  19.915  1.00 10.00           H  
ATOM    749  HG  SER A  73     -10.934   4.364  17.366  1.00 10.00           H  
TER     750      SER A  73                                                      
ATOM    751  O5'  DC B   1      10.414   8.270  -8.423  1.00 10.00           O  
ATOM    752  C5'  DC B   1      10.931   8.596  -7.128  1.00 10.00           C  
ATOM    753  C4'  DC B   1       9.848   9.259  -6.312  1.00 10.00           C  
ATOM    754  O4'  DC B   1       8.885   9.878  -7.206  1.00 10.00           O  
ATOM    755  C3'  DC B   1       9.029   8.326  -5.416  1.00 10.00           C  
ATOM    756  O3'  DC B   1       8.742   8.954  -4.160  1.00 10.00           O  
ATOM    757  C2'  DC B   1       7.762   8.115  -6.222  1.00 10.00           C  
ATOM    758  C1'  DC B   1       7.580   9.497  -6.799  1.00 10.00           C  
ATOM    759  N1   DC B   1       6.698   9.570  -7.978  1.00 10.00           N  
ATOM    760  C2   DC B   1       5.796  10.630  -8.085  1.00 10.00           C  
ATOM    761  O2   DC B   1       5.762  11.490  -7.187  1.00 10.00           O  
ATOM    762  N3   DC B   1       4.979  10.700  -9.163  1.00 10.00           N  
ATOM    763  C4   DC B   1       5.038   9.760 -10.109  1.00 10.00           C  
ATOM    764  N4   DC B   1       4.203   9.870 -11.147  1.00 10.00           N  
ATOM    765  C5   DC B   1       5.950   8.669 -10.029  1.00 10.00           C  
ATOM    766  C6   DC B   1       6.756   8.614  -8.955  1.00 10.00           C  
ATOM    767  H5'  DC B   1      11.775   9.279  -7.225  1.00 10.00           H  
ATOM    768 H5''  DC B   1      11.260   7.687  -6.621  1.00 10.00           H  
ATOM    769  H4'  DC B   1      10.335   9.975  -5.647  1.00 10.00           H  
ATOM    770  H3'  DC B   1       9.559   7.390  -5.237  1.00 10.00           H  
ATOM    771  H2'  DC B   1       7.903   7.359  -6.994  1.00 10.00           H  
ATOM    772 H2''  DC B   1       6.936   7.788  -5.590  1.00 10.00           H  
ATOM    773  H1'  DC B   1       7.230  10.204  -6.044  1.00 10.00           H  
ATOM    774  H41  DC B   1       4.213   9.174 -11.885  1.00 10.00           H  
ATOM    775  H42  DC B   1       3.552  10.640 -11.204  1.00 10.00           H  
ATOM    776  H5   DC B   1       5.994   7.909 -10.808  1.00 10.00           H  
ATOM    777  H6   DC B   1       7.467   7.793  -8.863  1.00 10.00           H  
ATOM    778 HO5'  DC B   1       9.614   8.807  -8.507  1.00 10.00           H  
ATOM    779  P    DA B   2       9.120   8.199  -2.795  1.00 10.00           P  
ATOM    780  OP1  DA B   2      10.598   8.122  -2.725  1.00 10.00           O  
ATOM    781  OP2  DA B   2       8.319   6.958  -2.713  1.00 10.00           O  
ATOM    782  O5'  DA B   2       8.638   9.180  -1.636  1.00 10.00           O  
ATOM    783  C5'  DA B   2       8.418  10.568  -1.881  1.00 10.00           C  
ATOM    784  C4'  DA B   2       7.001  10.938  -1.506  1.00 10.00           C  
ATOM    785  O4'  DA B   2       6.179  10.961  -2.702  1.00 10.00           O  
ATOM    786  C3'  DA B   2       6.296   9.986  -0.541  1.00 10.00           C  
ATOM    787  O3'  DA B   2       5.488  10.712   0.392  1.00 10.00           O  
ATOM    788  C2'  DA B   2       5.431   9.155  -1.467  1.00 10.00           C  
ATOM    789  C1'  DA B   2       4.999  10.217  -2.451  1.00 10.00           C  
ATOM    790  N9   DA B   2       4.518   9.705  -3.730  1.00 10.00           N  
ATOM    791  C8   DA B   2       5.114   8.749  -4.508  1.00 10.00           C  
ATOM    792  N7   DA B   2       4.465   8.486  -5.617  1.00 10.00           N  
ATOM    793  C5   DA B   2       3.365   9.327  -5.563  1.00 10.00           C  
ATOM    794  C6   DA B   2       2.289   9.533  -6.442  1.00 10.00           C  
ATOM    795  N6   DA B   2       2.143   8.878  -7.592  1.00 10.00           N  
ATOM    796  N1   DA B   2       1.360  10.446  -6.094  1.00 10.00           N  
ATOM    797  C2   DA B   2       1.508  11.104  -4.937  1.00 10.00           C  
ATOM    798  N3   DA B   2       2.476  11.002  -4.027  1.00 10.00           N  
ATOM    799  C4   DA B   2       3.383  10.084  -4.403  1.00 10.00           C  
ATOM    800  H5'  DA B   2       8.575  10.783  -2.938  1.00 10.00           H  
ATOM    801 H5''  DA B   2       9.112  11.162  -1.286  1.00 10.00           H  
ATOM    802  H4'  DA B   2       7.044  11.907  -1.006  1.00 10.00           H  
ATOM    803  H3'  DA B   2       7.015   9.373   0.007  1.00 10.00           H  
ATOM    804  H2'  DA B   2       6.009   8.361  -1.942  1.00 10.00           H  
ATOM    805 H2''  DA B   2       4.608   8.687  -0.931  1.00 10.00           H  
ATOM    806  H1'  DA B   2       4.249  10.884  -2.022  1.00 10.00           H  
ATOM    807  H8   DA B   2       6.037   8.257  -4.232  1.00 10.00           H  
ATOM    808  H61  DA B   2       2.832   8.192  -7.862  1.00 10.00           H  
ATOM    809  H62  DA B   2       1.349   9.069  -8.190  1.00 10.00           H  
ATOM    810  H2   DA B   2       0.724  11.827  -4.706  1.00 10.00           H  
ATOM    811  P    DA B   3       5.237  10.114   1.861  1.00 10.00           P  
ATOM    812  OP1  DA B   3       6.559  10.006   2.516  1.00 10.00           O  
ATOM    813  OP2  DA B   3       4.378   8.911   1.748  1.00 10.00           O  
ATOM    814  O5'  DA B   3       4.409  11.243   2.618  1.00 10.00           O  
ATOM    815  C5'  DA B   3       3.920  12.386   1.918  1.00 10.00           C  
ATOM    816  C4'  DA B   3       2.425  12.282   1.729  1.00 10.00           C  
ATOM    817  O4'  DA B   3       2.140  11.679   0.441  1.00 10.00           O  
ATOM    818  C3'  DA B   3       1.675  11.429   2.754  1.00 10.00           C  
ATOM    819  O3'  DA B   3       0.420  12.036   3.087  1.00 10.00           O  
ATOM    820  C2'  DA B   3       1.475  10.121   2.015  1.00 10.00           C  
ATOM    821  C1'  DA B   3       1.188  10.645   0.629  1.00 10.00           C  
ATOM    822  N9   DA B   3       1.366   9.674  -0.448  1.00 10.00           N  
ATOM    823  C8   DA B   3       2.357   8.733  -0.563  1.00 10.00           C  
ATOM    824  N7   DA B   3       2.265   7.998  -1.644  1.00 10.00           N  
ATOM    825  C5   DA B   3       1.135   8.488  -2.284  1.00 10.00           C  
ATOM    826  C6   DA B   3       0.501   8.132  -3.488  1.00 10.00           C  
ATOM    827  N6   DA B   3       0.935   7.159  -4.291  1.00 10.00           N  
ATOM    828  N1   DA B   3      -0.607   8.819  -3.840  1.00 10.00           N  
ATOM    829  C2   DA B   3      -1.040   9.797  -3.031  1.00 10.00           C  
ATOM    830  N3   DA B   3      -0.528  10.224  -1.876  1.00 10.00           N  
ATOM    831  C4   DA B   3       0.571   9.520  -1.557  1.00 10.00           C  
ATOM    832  H5'  DA B   3       4.399  12.448   0.942  1.00 10.00           H  
ATOM    833 H5''  DA B   3       4.145  13.289   2.485  1.00 10.00           H  
ATOM    834  H4'  DA B   3       2.020  13.293   1.818  1.00 10.00           H  
ATOM    835  H3'  DA B   3       2.264  11.300   3.662  1.00 10.00           H  
ATOM    836  H2'  DA B   3       2.375   9.508   2.048  1.00 10.00           H  
ATOM    837 H2''  DA B   3       0.664   9.537   2.453  1.00 10.00           H  
ATOM    838  H1'  DA B   3       0.189  11.077   0.560  1.00 10.00           H  
ATOM    839  H8   DA B   3       3.143   8.610   0.173  1.00 10.00           H  
ATOM    840  H61  DA B   3       1.760   6.642  -4.035  1.00 10.00           H  
ATOM    841  H62  DA B   3       0.444   6.938  -5.149  1.00 10.00           H  
ATOM    842  H2   DA B   3      -1.943  10.314  -3.364  1.00 10.00           H  
ATOM    843  P    DA B   4      -0.562  11.318   4.136  1.00 10.00           P  
ATOM    844  OP1  DA B   4      -1.209  12.374   4.940  1.00 10.00           O  
ATOM    845  OP2  DA B   4       0.171  10.229   4.823  1.00 10.00           O  
ATOM    846  O5'  DA B   4      -1.683  10.658   3.222  1.00 10.00           O  
ATOM    847  C5'  DA B   4      -1.943  11.161   1.912  1.00 10.00           C  
ATOM    848  C4'  DA B   4      -3.209  10.551   1.362  1.00 10.00           C  
ATOM    849  O4'  DA B   4      -2.908   9.812   0.148  1.00 10.00           O  
ATOM    850  C3'  DA B   4      -3.902   9.551   2.287  1.00 10.00           C  
ATOM    851  O3'  DA B   4      -5.323   9.695   2.208  1.00 10.00           O  
ATOM    852  C2'  DA B   4      -3.464   8.216   1.720  1.00 10.00           C  
ATOM    853  C1'  DA B   4      -3.514   8.534   0.245  1.00 10.00           C  
ATOM    854  N9   DA B   4      -2.776   7.604  -0.612  1.00 10.00           N  
ATOM    855  C8   DA B   4      -1.684   6.845  -0.274  1.00 10.00           C  
ATOM    856  N7   DA B   4      -1.252   6.077  -1.245  1.00 10.00           N  
ATOM    857  C5   DA B   4      -2.112   6.354  -2.296  1.00 10.00           C  
ATOM    858  C6   DA B   4      -2.186   5.862  -3.610  1.00 10.00           C  
ATOM    859  N6   DA B   4      -1.353   4.945  -4.100  1.00 10.00           N  
ATOM    860  N1   DA B   4      -3.157   6.348  -4.409  1.00 10.00           N  
ATOM    861  C2   DA B   4      -4.001   7.263  -3.912  1.00 10.00           C  
ATOM    862  N3   DA B   4      -4.034   7.802  -2.693  1.00 10.00           N  
ATOM    863  C4   DA B   4      -3.052   7.299  -1.924  1.00 10.00           C  
ATOM    864  H5'  DA B   4      -1.111  10.912   1.254  1.00 10.00           H  
ATOM    865 H5''  DA B   4      -2.055  12.246   1.952  1.00 10.00           H  
ATOM    866  H4'  DA B   4      -3.917  11.365   1.200  1.00 10.00           H  
ATOM    867  H3'  DA B   4      -3.584   9.683   3.320  1.00 10.00           H  
ATOM    868  H2'  DA B   4      -2.459   7.954   2.053  1.00 10.00           H  
ATOM    869 H2''  DA B   4      -4.132   7.412   2.024  1.00 10.00           H  
ATOM    870  H1'  DA B   4      -4.544   8.612  -0.111  1.00 10.00           H  
ATOM    871  H8   DA B   4      -1.222   6.879   0.701  1.00 10.00           H  
ATOM    872  H61  DA B   4      -0.626   4.573  -3.507  1.00 10.00           H  
ATOM    873  H62  DA B   4      -1.457   4.618  -5.054  1.00 10.00           H  
ATOM    874  H2   DA B   4      -4.770   7.613  -4.603  1.00 10.00           H  
ATOM    875  P    DT B   5      -6.135  10.241   3.479  1.00 10.00           P  
ATOM    876  OP1  DT B   5      -5.926  11.706   3.518  1.00 10.00           O  
ATOM    877  OP2  DT B   5      -5.767   9.423   4.661  1.00 10.00           O  
ATOM    878  O5'  DT B   5      -7.660   9.965   3.112  1.00 10.00           O  
ATOM    879  C5'  DT B   5      -8.440  10.964   2.451  1.00 10.00           C  
ATOM    880  C4'  DT B   5      -8.815  10.507   1.060  1.00 10.00           C  
ATOM    881  O4'  DT B   5      -7.755   9.671   0.528  1.00 10.00           O  
ATOM    882  C3'  DT B   5     -10.090   9.666   0.944  1.00 10.00           C  
ATOM    883  O3'  DT B   5     -10.810  10.022  -0.242  1.00 10.00           O  
ATOM    884  C2'  DT B   5      -9.555   8.250   0.849  1.00 10.00           C  
ATOM    885  C1'  DT B   5      -8.327   8.484   0.003  1.00 10.00           C  
ATOM    886  N1   DT B   5      -7.314   7.421   0.085  1.00 10.00           N  
ATOM    887  C2   DT B   5      -6.847   6.859  -1.081  1.00 10.00           C  
ATOM    888  O2   DT B   5      -7.233   7.205  -2.185  1.00 10.00           O  
ATOM    889  N3   DT B   5      -5.906   5.879  -0.906  1.00 10.00           N  
ATOM    890  C4   DT B   5      -5.396   5.419   0.290  1.00 10.00           C  
ATOM    891  O4   DT B   5      -4.530   4.550   0.294  1.00 10.00           O  
ATOM    892  C5   DT B   5      -5.936   6.051   1.473  1.00 10.00           C  
ATOM    893  C7   DT B   5      -5.465   5.592   2.817  1.00 10.00           C  
ATOM    894  C6   DT B   5      -6.856   7.011   1.317  1.00 10.00           C  
ATOM    895  H5'  DT B   5      -7.866  11.886   2.381  1.00 10.00           H  
ATOM    896 H5''  DT B   5      -9.350  11.154   3.021  1.00 10.00           H  
ATOM    897  H4'  DT B   5      -8.985  11.404   0.463  1.00 10.00           H  
ATOM    898  H3'  DT B   5     -10.734   9.804   1.811  1.00 10.00           H  
ATOM    899  H2'  DT B   5      -9.311   7.848   1.833  1.00 10.00           H  
ATOM    900 H2''  DT B   5     -10.284   7.581   0.393  1.00 10.00           H  
ATOM    901  H1'  DT B   5      -8.585   8.653  -1.045  1.00 10.00           H  
ATOM    902  H3   DT B   5      -5.562   5.422  -1.743  1.00 10.00           H  
ATOM    903  H71  DT B   5      -5.852   4.595   3.016  1.00 10.00           H  
ATOM    904  H72  DT B   5      -5.827   6.280   3.582  1.00 10.00           H  
ATOM    905  H73  DT B   5      -4.376   5.569   2.834  1.00 10.00           H  
ATOM    906  H6   DT B   5      -7.260   7.494   2.206  1.00 10.00           H  
ATOM    907  P    DA B   6     -12.415   9.977  -0.240  1.00 10.00           P  
ATOM    908  OP1  DA B   6     -12.885  11.118  -1.053  1.00 10.00           O  
ATOM    909  OP2  DA B   6     -12.866   9.853   1.167  1.00 10.00           O  
ATOM    910  O5'  DA B   6     -12.770   8.628  -1.008  1.00 10.00           O  
ATOM    911  C5'  DA B   6     -13.233   8.652  -2.360  1.00 10.00           C  
ATOM    912  C4'  DA B   6     -12.901   7.350  -3.052  1.00 10.00           C  
ATOM    913  O4'  DA B   6     -11.678   6.800  -2.499  1.00 10.00           O  
ATOM    914  C3'  DA B   6     -13.945   6.237  -2.917  1.00 10.00           C  
ATOM    915  O3'  DA B   6     -14.065   5.508  -4.143  1.00 10.00           O  
ATOM    916  C2'  DA B   6     -13.359   5.361  -1.827  1.00 10.00           C  
ATOM    917  C1'  DA B   6     -11.893   5.433  -2.188  1.00 10.00           C  
ATOM    918  N9   DA B   6     -10.973   5.061  -1.113  1.00 10.00           N  
ATOM    919  C8   DA B   6     -11.036   5.421   0.211  1.00 10.00           C  
ATOM    920  N7   DA B   6     -10.064   4.927   0.941  1.00 10.00           N  
ATOM    921  C5   DA B   6      -9.312   4.190   0.036  1.00 10.00           C  
ATOM    922  C6   DA B   6      -8.149   3.418   0.184  1.00 10.00           C  
ATOM    923  N6   DA B   6      -7.517   3.248   1.347  1.00 10.00           N  
ATOM    924  N1   DA B   6      -7.651   2.814  -0.916  1.00 10.00           N  
ATOM    925  C2   DA B   6      -8.289   2.977  -2.082  1.00 10.00           C  
ATOM    926  N3   DA B   6      -9.392   3.677  -2.347  1.00 10.00           N  
ATOM    927  C4   DA B   6      -9.858   4.265  -1.233  1.00 10.00           C  
ATOM    928  H5'  DA B   6     -12.755   9.473  -2.897  1.00 10.00           H  
ATOM    929 H5''  DA B   6     -14.313   8.797  -2.374  1.00 10.00           H  
ATOM    930  H4'  DA B   6     -12.822   7.566  -4.117  1.00 10.00           H  
ATOM    931  H3'  DA B   6     -14.918   6.640  -2.640  1.00 10.00           H  
ATOM    932  H2'  DA B   6     -13.565   5.769  -0.837  1.00 10.00           H  
ATOM    933 H2''  DA B   6     -13.777   4.354  -1.861  1.00 10.00           H  
ATOM    934  H1'  DA B   6     -11.669   4.837  -3.076  1.00 10.00           H  
ATOM    935  H8   DA B   6     -11.815   6.052   0.615  1.00 10.00           H  
ATOM    936  H61  DA B   6      -7.887   3.693   2.174  1.00 10.00           H  
ATOM    937  H62  DA B   6      -6.673   2.694   1.389  1.00 10.00           H  
ATOM    938  H2   DA B   6      -7.843   2.466  -2.936  1.00 10.00           H  
ATOM    939  P    DA B   7     -15.491   4.910  -4.577  1.00 10.00           P  
ATOM    940  OP1  DA B   7     -15.918   5.654  -5.785  1.00 10.00           O  
ATOM    941  OP2  DA B   7     -16.382   4.873  -3.393  1.00 10.00           O  
ATOM    942  O5'  DA B   7     -15.168   3.410  -4.999  1.00 10.00           O  
ATOM    943  C5'  DA B   7     -13.825   3.000  -5.256  1.00 10.00           C  
ATOM    944  C4'  DA B   7     -13.590   1.606  -4.724  1.00 10.00           C  
ATOM    945  O4'  DA B   7     -12.715   1.669  -3.567  1.00 10.00           O  
ATOM    946  C3'  DA B   7     -14.838   0.857  -4.250  1.00 10.00           C  
ATOM    947  O3'  DA B   7     -14.760  -0.530  -4.597  1.00 10.00           O  
ATOM    948  C2'  DA B   7     -14.778   1.034  -2.744  1.00 10.00           C  
ATOM    949  C1'  DA B   7     -13.290   0.897  -2.527  1.00 10.00           C  
ATOM    950  N9   DA B   7     -12.795   1.405  -1.248  1.00 10.00           N  
ATOM    951  C8   DA B   7     -13.383   2.329  -0.422  1.00 10.00           C  
ATOM    952  N7   DA B   7     -12.706   2.563   0.678  1.00 10.00           N  
ATOM    953  C5   DA B   7     -11.594   1.740   0.566  1.00 10.00           C  
ATOM    954  C6   DA B   7     -10.489   1.522   1.408  1.00 10.00           C  
ATOM    955  N6   DA B   7     -10.313   2.139   2.579  1.00 10.00           N  
ATOM    956  N1   DA B   7      -9.555   0.637   1.001  1.00 10.00           N  
ATOM    957  C2   DA B   7      -9.727   0.018  -0.175  1.00 10.00           C  
ATOM    958  N3   DA B   7     -10.722   0.137  -1.053  1.00 10.00           N  
ATOM    959  C4   DA B   7     -11.633   1.025  -0.619  1.00 10.00           C  
ATOM    960  H5'  DA B   7     -13.133   3.688  -4.770  1.00 10.00           H  
ATOM    961 H5''  DA B   7     -13.640   3.007  -6.329  1.00 10.00           H  
ATOM    962  H4'  DA B   7     -13.170   1.014  -5.541  1.00 10.00           H  
ATOM    963  H3'  DA B   7     -15.743   1.287  -4.677  1.00 10.00           H  
ATOM    964  H2'  DA B   7     -15.154   2.013  -2.444  1.00 10.00           H  
ATOM    965 H2''  DA B   7     -15.374   0.280  -2.230  1.00 10.00           H  
ATOM    966  H1'  DA B   7     -12.965  -0.138  -2.652  1.00 10.00           H  
ATOM    967  H8   DA B   7     -14.315   2.823  -0.658  1.00 10.00           H  
ATOM    968  H61  DA B   7     -11.011   2.801   2.883  1.00 10.00           H  
ATOM    969  H62  DA B   7      -9.497   1.946   3.143  1.00 10.00           H  
ATOM    970  H2   DA B   7      -8.941  -0.685  -0.453  1.00 10.00           H  
ATOM    971  P    DA B   8     -16.104  -1.351  -4.914  1.00 10.00           P  
ATOM    972  OP1  DA B   8     -16.822  -0.625  -5.984  1.00 10.00           O  
ATOM    973  OP2  DA B   8     -16.806  -1.655  -3.644  1.00 10.00           O  
ATOM    974  O5'  DA B   8     -15.584  -2.723  -5.530  1.00 10.00           O  
ATOM    975  C5'  DA B   8     -14.192  -2.940  -5.766  1.00 10.00           C  
ATOM    976  C4'  DA B   8     -13.614  -3.828  -4.689  1.00 10.00           C  
ATOM    977  O4'  DA B   8     -13.313  -3.037  -3.511  1.00 10.00           O  
ATOM    978  C3'  DA B   8     -14.523  -4.957  -4.199  1.00 10.00           C  
ATOM    979  O3'  DA B   8     -13.767  -6.148  -3.957  1.00 10.00           O  
ATOM    980  C2'  DA B   8     -15.075  -4.401  -2.900  1.00 10.00           C  
ATOM    981  C1'  DA B   8     -13.852  -3.693  -2.375  1.00 10.00           C  
ATOM    982  N9   DA B   8     -14.125  -2.684  -1.352  1.00 10.00           N  
ATOM    983  C8   DA B   8     -15.225  -1.870  -1.257  1.00 10.00           C  
ATOM    984  N7   DA B   8     -15.200  -1.062  -0.222  1.00 10.00           N  
ATOM    985  C5   DA B   8     -13.998  -1.365   0.403  1.00 10.00           C  
ATOM    986  C6   DA B   8     -13.380  -0.860   1.560  1.00 10.00           C  
ATOM    987  N6   DA B   8     -13.908   0.098   2.325  1.00 10.00           N  
ATOM    988  N1   DA B   8     -12.187  -1.378   1.910  1.00 10.00           N  
ATOM    989  C2   DA B   8     -11.655  -2.340   1.147  1.00 10.00           C  
ATOM    990  N3   DA B   8     -12.136  -2.901   0.039  1.00 10.00           N  
ATOM    991  C4   DA B   8     -13.326  -2.362  -0.283  1.00 10.00           C  
ATOM    992  H5'  DA B   8     -13.668  -1.984  -5.761  1.00 10.00           H  
ATOM    993 H5''  DA B   8     -14.053  -3.419  -6.736  1.00 10.00           H  
ATOM    994  H4'  DA B   8     -12.730  -4.310  -5.110  1.00 10.00           H  
ATOM    995  H3'  DA B   8     -15.311  -5.170  -4.921  1.00 10.00           H  
ATOM    996  H2'  DA B   8     -15.905  -3.718  -3.080  1.00 10.00           H  
ATOM    997 H2''  DA B   8     -15.438  -5.195  -2.248  1.00 10.00           H  
ATOM    998  H1'  DA B   8     -13.111  -4.398  -1.996  1.00 10.00           H  
ATOM    999  H8   DA B   8     -16.036  -1.891  -1.972  1.00 10.00           H  
ATOM   1000  H61  DA B   8     -14.801   0.497   2.077  1.00 10.00           H  
ATOM   1001  H62  DA B   8     -13.407   0.431   3.138  1.00 10.00           H  
ATOM   1002  H2   DA B   8     -10.687  -2.720   1.480  1.00 10.00           H  
ATOM   1003  P    DA B   9     -14.486  -7.579  -4.054  1.00 10.00           P  
ATOM   1004  OP1  DA B   9     -14.404  -8.018  -5.466  1.00 10.00           O  
ATOM   1005  OP2  DA B   9     -15.807  -7.500  -3.388  1.00 10.00           O  
ATOM   1006  O5'  DA B   9     -13.559  -8.538  -3.189  1.00 10.00           O  
ATOM   1007  C5'  DA B   9     -12.284  -8.098  -2.732  1.00 10.00           C  
ATOM   1008  C4'  DA B   9     -12.130  -8.384  -1.256  1.00 10.00           C  
ATOM   1009  O4'  DA B   9     -12.439  -7.188  -0.494  1.00 10.00           O  
ATOM   1010  C3'  DA B   9     -13.044  -9.475  -0.692  1.00 10.00           C  
ATOM   1011  O3'  DA B   9     -12.339 -10.264   0.269  1.00 10.00           O  
ATOM   1012  C2'  DA B   9     -14.151  -8.676  -0.030  1.00 10.00           C  
ATOM   1013  C1'  DA B   9     -13.340  -7.538   0.545  1.00 10.00           C  
ATOM   1014  N9   DA B   9     -14.109  -6.346   0.902  1.00 10.00           N  
ATOM   1015  C8   DA B   9     -15.220  -5.845   0.269  1.00 10.00           C  
ATOM   1016  N7   DA B   9     -15.711  -4.768   0.835  1.00 10.00           N  
ATOM   1017  C5   DA B   9     -14.864  -4.542   1.911  1.00 10.00           C  
ATOM   1018  C6   DA B   9     -14.847  -3.550   2.909  1.00 10.00           C  
ATOM   1019  N6   DA B   9     -15.748  -2.569   2.992  1.00 10.00           N  
ATOM   1020  N1   DA B   9     -13.864  -3.604   3.830  1.00 10.00           N  
ATOM   1021  C2   DA B   9     -12.964  -4.593   3.751  1.00 10.00           C  
ATOM   1022  N3   DA B   9     -12.876  -5.586   2.866  1.00 10.00           N  
ATOM   1023  C4   DA B   9     -13.868  -5.501   1.961  1.00 10.00           C  
ATOM   1024  H5'  DA B   9     -12.184  -7.025  -2.901  1.00 10.00           H  
ATOM   1025 H5''  DA B   9     -11.499  -8.620  -3.280  1.00 10.00           H  
ATOM   1026  H4'  DA B   9     -11.107  -8.732  -1.102  1.00 10.00           H  
ATOM   1027  H3'  DA B   9     -13.423 -10.121  -1.484  1.00 10.00           H  
ATOM   1028  H2'  DA B   9     -14.886  -8.335  -0.759  1.00 10.00           H  
ATOM   1029 H2''  DA B   9     -14.678  -9.270   0.715  1.00 10.00           H  
ATOM   1030  H1'  DA B   9     -12.759  -7.860   1.411  1.00 10.00           H  
ATOM   1031  H8   DA B   9     -15.650  -6.295  -0.614  1.00 10.00           H  
ATOM   1032  H61  DA B   9     -16.487  -2.532   2.305  1.00 10.00           H  
ATOM   1033  H62  DA B   9     -15.697  -1.870   3.720  1.00 10.00           H  
ATOM   1034  H2   DA B   9     -12.194  -4.584   4.523  1.00 10.00           H  
ATOM   1035  P    DT B  10     -12.892 -11.716   0.673  1.00 10.00           P  
ATOM   1036  OP1  DT B  10     -12.172 -12.705  -0.158  1.00 10.00           O  
ATOM   1037  OP2  DT B  10     -14.374 -11.703   0.665  1.00 10.00           O  
ATOM   1038  O5'  DT B  10     -12.402 -11.895   2.173  1.00 10.00           O  
ATOM   1039  C5'  DT B  10     -11.449 -10.992   2.735  1.00 10.00           C  
ATOM   1040  C4'  DT B  10     -11.867 -10.591   4.130  1.00 10.00           C  
ATOM   1041  O4'  DT B  10     -12.631  -9.358   4.077  1.00 10.00           O  
ATOM   1042  C3'  DT B  10     -12.763 -11.594   4.860  1.00 10.00           C  
ATOM   1043  O3'  DT B  10     -12.409 -11.676   6.244  1.00 10.00           O  
ATOM   1044  C2'  DT B  10     -14.145 -10.992   4.693  1.00 10.00           C  
ATOM   1045  C1'  DT B  10     -13.808  -9.529   4.847  1.00 10.00           C  
ATOM   1046  N1   DT B  10     -14.830  -8.597   4.341  1.00 10.00           N  
ATOM   1047  C2   DT B  10     -15.095  -7.468   5.080  1.00 10.00           C  
ATOM   1048  O2   DT B  10     -14.501  -7.193   6.111  1.00 10.00           O  
ATOM   1049  N3   DT B  10     -16.082  -6.667   4.566  1.00 10.00           N  
ATOM   1050  C4   DT B  10     -16.804  -6.873   3.409  1.00 10.00           C  
ATOM   1051  O4   DT B  10     -17.683  -6.075   3.083  1.00 10.00           O  
ATOM   1052  C5   DT B  10     -16.460  -8.068   2.675  1.00 10.00           C  
ATOM   1053  C7   DT B  10     -17.173  -8.361   1.393  1.00 10.00           C  
ATOM   1054  C6   DT B  10     -15.502  -8.865   3.169  1.00 10.00           C  
ATOM   1055  H5'  DT B  10     -11.382 -10.101   2.112  1.00 10.00           H  
ATOM   1056 H5''  DT B  10     -10.471 -11.471   2.778  1.00 10.00           H  
ATOM   1057  H4'  DT B  10     -10.958 -10.499   4.726  1.00 10.00           H  
ATOM   1058  H3'  DT B  10     -12.691 -12.584   4.411  1.00 10.00           H  
ATOM   1059  H2'  DT B  10     -14.565 -11.220   3.713  1.00 10.00           H  
ATOM   1060 H2''  DT B  10     -14.836 -11.372   5.444  1.00 10.00           H  
ATOM   1061  H1'  DT B  10     -13.581  -9.280   5.886  1.00 10.00           H  
ATOM   1062  H3   DT B  10     -16.321  -5.840   5.098  1.00 10.00           H  
ATOM   1063  H71  DT B  10     -16.695  -7.815   0.578  1.00 10.00           H  
ATOM   1064  H72  DT B  10     -17.129  -9.431   1.191  1.00 10.00           H  
ATOM   1065  H73  DT B  10     -18.214  -8.053   1.475  1.00 10.00           H  
ATOM   1066  H6   DT B  10     -15.241  -9.765   2.614  1.00 10.00           H  
ATOM   1067  P    DC B  11     -13.078 -12.805   7.165  1.00 10.00           P  
ATOM   1068  OP1  DC B  11     -12.013 -13.783   7.487  1.00 10.00           O  
ATOM   1069  OP2  DC B  11     -14.324 -13.273   6.518  1.00 10.00           O  
ATOM   1070  O5'  DC B  11     -13.463 -12.036   8.504  1.00 10.00           O  
ATOM   1071  C5'  DC B  11     -12.677 -10.939   8.962  1.00 10.00           C  
ATOM   1072  C4'  DC B  11     -13.541  -9.939   9.694  1.00 10.00           C  
ATOM   1073  O4'  DC B  11     -14.450  -9.302   8.760  1.00 10.00           O  
ATOM   1074  C3'  DC B  11     -14.431 -10.510  10.800  1.00 10.00           C  
ATOM   1075  O3'  DC B  11     -14.473  -9.617  11.919  1.00 10.00           O  
ATOM   1076  C2'  DC B  11     -15.786 -10.604  10.126  1.00 10.00           C  
ATOM   1077  C1'  DC B  11     -15.759  -9.336   9.305  1.00 10.00           C  
ATOM   1078  N1   DC B  11     -16.714  -9.300   8.188  1.00 10.00           N  
ATOM   1079  C2   DC B  11     -17.797  -8.419   8.248  1.00 10.00           C  
ATOM   1080  O2   DC B  11     -17.924  -7.678   9.242  1.00 10.00           O  
ATOM   1081  N3   DC B  11     -18.680  -8.387   7.223  1.00 10.00           N  
ATOM   1082  C4   DC B  11     -18.508  -9.189   6.171  1.00 10.00           C  
ATOM   1083  N4   DC B  11     -19.401  -9.115   5.181  1.00 10.00           N  
ATOM   1084  C5   DC B  11     -17.413 -10.095   6.082  1.00 10.00           C  
ATOM   1085  C6   DC B  11     -16.549 -10.117   7.105  1.00 10.00           C  
ATOM   1086  H5'  DC B  11     -12.206 -10.447   8.111  1.00 10.00           H  
ATOM   1087 H5''  DC B  11     -11.901 -11.301   9.638  1.00 10.00           H  
ATOM   1088  H4'  DC B  11     -12.869  -9.230  10.179  1.00 10.00           H  
ATOM   1089  H3'  DC B  11     -14.073 -11.484  11.131  1.00 10.00           H  
ATOM   1090  H2'  DC B  11     -15.862 -11.498   9.508  1.00 10.00           H  
ATOM   1091 H2''  DC B  11     -16.593 -10.640  10.856  1.00 10.00           H  
ATOM   1092  H1'  DC B  11     -15.899  -8.452   9.927  1.00 10.00           H  
ATOM   1093  H41  DC B  11     -19.288  -9.713   4.371  1.00 10.00           H  
ATOM   1094  H42  DC B  11     -20.177  -8.469   5.237  1.00 10.00           H  
ATOM   1095  H5   DC B  11     -17.286 -10.749   5.219  1.00 10.00           H  
ATOM   1096  H6   DC B  11     -15.697 -10.796   7.070  1.00 10.00           H  
TER    1097       DC B  11                                                      
ATOM   1098  P    DG C  12     -25.171   0.546   6.726  1.00 10.00           P  
ATOM   1099  OP1  DG C  12     -25.524   1.661   5.819  1.00 10.00           O  
ATOM   1100  OP2  DG C  12     -24.608  -0.704   6.158  1.00 10.00           O  
ATOM   1101  O5'  DG C  12     -24.126   1.117   7.782  1.00 10.00           O  
ATOM   1102  C5'  DG C  12     -24.185   0.727   9.155  1.00 10.00           C  
ATOM   1103  C4'  DG C  12     -22.862   0.138   9.585  1.00 10.00           C  
ATOM   1104  O4'  DG C  12     -22.787  -1.250   9.166  1.00 10.00           O  
ATOM   1105  C3'  DG C  12     -21.616   0.806   8.998  1.00 10.00           C  
ATOM   1106  O3'  DG C  12     -20.574   0.881   9.974  1.00 10.00           O  
ATOM   1107  C2'  DG C  12     -21.237  -0.134   7.869  1.00 10.00           C  
ATOM   1108  C1'  DG C  12     -21.538  -1.457   8.525  1.00 10.00           C  
ATOM   1109  N9   DG C  12     -21.679  -2.579   7.600  1.00 10.00           N  
ATOM   1110  C8   DG C  12     -22.318  -2.562   6.385  1.00 10.00           C  
ATOM   1111  N7   DG C  12     -22.272  -3.709   5.763  1.00 10.00           N  
ATOM   1112  C5   DG C  12     -21.562  -4.537   6.621  1.00 10.00           C  
ATOM   1113  C6   DG C  12     -21.193  -5.906   6.487  1.00 10.00           C  
ATOM   1114  O6   DG C  12     -21.424  -6.684   5.547  1.00 10.00           O  
ATOM   1115  N1   DG C  12     -20.481  -6.351   7.594  1.00 10.00           N  
ATOM   1116  C2   DG C  12     -20.163  -5.587   8.690  1.00 10.00           C  
ATOM   1117  N2   DG C  12     -19.474  -6.202   9.664  1.00 10.00           N  
ATOM   1118  N3   DG C  12     -20.497  -4.313   8.828  1.00 10.00           N  
ATOM   1119  C4   DG C  12     -21.191  -3.856   7.764  1.00 10.00           C  
ATOM   1120  H5'  DG C  12     -24.969  -0.018   9.290  1.00 10.00           H  
ATOM   1121 H5''  DG C  12     -24.409   1.597   9.773  1.00 10.00           H  
ATOM   1122  H4'  DG C  12     -22.793   0.259  10.668  1.00 10.00           H  
ATOM   1123  H3'  DG C  12     -21.842   1.809   8.634  1.00 10.00           H  
ATOM   1124  H2'  DG C  12     -21.851   0.038   6.985  1.00 10.00           H  
ATOM   1125 H2''  DG C  12     -20.195  -0.009   7.578  1.00 10.00           H  
ATOM   1126  H1'  DG C  12     -20.796  -1.707   9.288  1.00 10.00           H  
ATOM   1127  H8   DG C  12     -22.810  -1.687   5.985  1.00 10.00           H  
ATOM   1128  H1   DG C  12     -20.170  -7.316   7.582  1.00 10.00           H  
ATOM   1129  H21  DG C  12     -19.212  -5.687  10.493  1.00 10.00           H  
ATOM   1130  H22  DG C  12     -19.229  -7.178   9.584  1.00 10.00           H  
ATOM   1131  P    DA C  13     -19.901   2.300  10.303  1.00 10.00           P  
ATOM   1132  OP1  DA C  13     -20.603   2.861  11.477  1.00 10.00           O  
ATOM   1133  OP2  DA C  13     -19.829   3.083   9.047  1.00 10.00           O  
ATOM   1134  O5'  DA C  13     -18.419   1.941  10.751  1.00 10.00           O  
ATOM   1135  C5'  DA C  13     -18.175   1.150  11.914  1.00 10.00           C  
ATOM   1136  C4'  DA C  13     -17.035   0.194  11.658  1.00 10.00           C  
ATOM   1137  O4'  DA C  13     -17.460  -0.823  10.713  1.00 10.00           O  
ATOM   1138  C3'  DA C  13     -15.775   0.815  11.053  1.00 10.00           C  
ATOM   1139  O3'  DA C  13     -14.600   0.225  11.618  1.00 10.00           O  
ATOM   1140  C2'  DA C  13     -15.900   0.456   9.587  1.00 10.00           C  
ATOM   1141  C1'  DA C  13     -16.484  -0.931   9.691  1.00 10.00           C  
ATOM   1142  N9   DA C  13     -17.146  -1.406   8.478  1.00 10.00           N  
ATOM   1143  C8   DA C  13     -17.938  -0.680   7.624  1.00 10.00           C  
ATOM   1144  N7   DA C  13     -18.389  -1.369   6.605  1.00 10.00           N  
ATOM   1145  C5   DA C  13     -17.861  -2.636   6.800  1.00 10.00           C  
ATOM   1146  C6   DA C  13     -17.964  -3.828   6.062  1.00 10.00           C  
ATOM   1147  N6   DA C  13     -18.660  -3.937   4.931  1.00 10.00           N  
ATOM   1148  N1   DA C  13     -17.317  -4.916   6.529  1.00 10.00           N  
ATOM   1149  C2   DA C  13     -16.615  -4.806   7.662  1.00 10.00           C  
ATOM   1150  N3   DA C  13     -16.436  -3.740   8.445  1.00 10.00           N  
ATOM   1151  C4   DA C  13     -17.094  -2.675   7.951  1.00 10.00           C  
ATOM   1152  H5'  DA C  13     -19.069   0.582  12.164  1.00 10.00           H  
ATOM   1153 H5''  DA C  13     -17.917   1.801  12.752  1.00 10.00           H  
ATOM   1154  H4'  DA C  13     -16.740  -0.219  12.622  1.00 10.00           H  
ATOM   1155  H3'  DA C  13     -15.749   1.893  11.211  1.00 10.00           H  
ATOM   1156  H2'  DA C  13     -16.562   1.147   9.066  1.00 10.00           H  
ATOM   1157 H2''  DA C  13     -14.932   0.491   9.086  1.00 10.00           H  
ATOM   1158  H1'  DA C  13     -15.734  -1.661  10.003  1.00 10.00           H  
ATOM   1159  H8   DA C  13     -18.171   0.364   7.781  1.00 10.00           H  
ATOM   1160  H61  DA C  13     -19.146  -3.131   4.568  1.00 10.00           H  
ATOM   1161  H62  DA C  13     -18.689  -4.818   4.435  1.00 10.00           H  
ATOM   1162  H2   DA C  13     -16.122  -5.719   7.995  1.00 10.00           H  
ATOM   1163  P    DT C  14     -13.270   1.108  11.788  1.00 10.00           P  
ATOM   1164  OP1  DT C  14     -13.499   2.005  12.939  1.00 10.00           O  
ATOM   1165  OP2  DT C  14     -12.897   1.690  10.473  1.00 10.00           O  
ATOM   1166  O5'  DT C  14     -12.151   0.057  12.205  1.00 10.00           O  
ATOM   1167  C5'  DT C  14     -12.480  -1.312  12.435  1.00 10.00           C  
ATOM   1168  C4'  DT C  14     -11.828  -2.189  11.392  1.00 10.00           C  
ATOM   1169  O4'  DT C  14     -12.709  -2.330  10.247  1.00 10.00           O  
ATOM   1170  C3'  DT C  14     -10.504  -1.677  10.821  1.00 10.00           C  
ATOM   1171  O3'  DT C  14      -9.597  -2.765  10.615  1.00 10.00           O  
ATOM   1172  C2'  DT C  14     -10.923  -1.071   9.495  1.00 10.00           C  
ATOM   1173  C1'  DT C  14     -11.962  -2.079   9.069  1.00 10.00           C  
ATOM   1174  N1   DT C  14     -12.897  -1.625   8.028  1.00 10.00           N  
ATOM   1175  C2   DT C  14     -13.373  -2.558   7.140  1.00 10.00           C  
ATOM   1176  O2   DT C  14     -13.066  -3.738   7.192  1.00 10.00           O  
ATOM   1177  N3   DT C  14     -14.226  -2.063   6.190  1.00 10.00           N  
ATOM   1178  C4   DT C  14     -14.649  -0.758   6.047  1.00 10.00           C  
ATOM   1179  O4   DT C  14     -15.426  -0.460   5.143  1.00 10.00           O  
ATOM   1180  C5   DT C  14     -14.116   0.168   7.020  1.00 10.00           C  
ATOM   1181  C7   DT C  14     -14.508   1.610   6.935  1.00 10.00           C  
ATOM   1182  C6   DT C  14     -13.275  -0.300   7.954  1.00 10.00           C  
ATOM   1183  H5'  DT C  14     -13.562  -1.440  12.381  1.00 10.00           H  
ATOM   1184 H5''  DT C  14     -12.134  -1.614  13.424  1.00 10.00           H  
ATOM   1185  H4'  DT C  14     -11.604  -3.144  11.871  1.00 10.00           H  
ATOM   1186  H3'  DT C  14     -10.043  -0.943  11.482  1.00 10.00           H  
ATOM   1187  H2'  DT C  14     -11.344  -0.074   9.629  1.00 10.00           H  
ATOM   1188 H2''  DT C  14     -10.077  -0.982   8.812  1.00 10.00           H  
ATOM   1189  H1'  DT C  14     -11.501  -3.016   8.749  1.00 10.00           H  
ATOM   1190  H3   DT C  14     -14.560  -2.723   5.498  1.00 10.00           H  
ATOM   1191  H71  DT C  14     -13.935   1.519   6.011  1.00 10.00           H  
ATOM   1192  H72  DT C  14     -15.173   2.139   6.252  1.00 10.00           H  
ATOM   1193  H73  DT C  14     -15.464   1.179   7.238  1.00 10.00           H  
ATOM   1194  H6   DT C  14     -12.872   0.398   8.688  1.00 10.00           H  
ATOM   1195  P    DT C  15      -8.037  -2.575  10.936  1.00 10.00           P  
ATOM   1196  OP1  DT C  15      -7.691  -3.545  12.000  1.00 10.00           O  
ATOM   1197  OP2  DT C  15      -7.757  -1.132  11.139  1.00 10.00           O  
ATOM   1198  O5'  DT C  15      -7.309  -3.036   9.600  1.00 10.00           O  
ATOM   1199  C5'  DT C  15      -7.675  -4.252   8.953  1.00 10.00           C  
ATOM   1200  C4'  DT C  15      -7.390  -4.162   7.474  1.00 10.00           C  
ATOM   1201  O4'  DT C  15      -8.545  -3.617   6.785  1.00 10.00           O  
ATOM   1202  C3'  DT C  15      -6.217  -3.257   7.082  1.00 10.00           C  
ATOM   1203  O3'  DT C  15      -5.489  -3.826   5.990  1.00 10.00           O  
ATOM   1204  C2'  DT C  15      -6.912  -1.986   6.635  1.00 10.00           C  
ATOM   1205  C1'  DT C  15      -8.098  -2.584   5.922  1.00 10.00           C  
ATOM   1206  N1   DT C  15      -9.220  -1.658   5.679  1.00 10.00           N  
ATOM   1207  C2   DT C  15     -10.164  -2.014   4.741  1.00 10.00           C  
ATOM   1208  O2   DT C  15     -10.129  -3.068   4.128  1.00 10.00           O  
ATOM   1209  N3   DT C  15     -11.151  -1.087   4.547  1.00 10.00           N  
ATOM   1210  C4   DT C  15     -11.295   0.128   5.181  1.00 10.00           C  
ATOM   1211  O4   DT C  15     -12.216   0.880   4.865  1.00 10.00           O  
ATOM   1212  C5   DT C  15     -10.283   0.430   6.166  1.00 10.00           C  
ATOM   1213  C7   DT C  15     -10.374   1.717   6.921  1.00 10.00           C  
ATOM   1214  C6   DT C  15      -9.305  -0.466   6.368  1.00 10.00           C  
ATOM   1215  H5'  DT C  15      -8.739  -4.436   9.100  1.00 10.00           H  
ATOM   1216 H5''  DT C  15      -7.108  -5.079   9.380  1.00 10.00           H  
ATOM   1217  H4'  DT C  15      -7.129  -5.166   7.134  1.00 10.00           H  
ATOM   1218  H3'  DT C  15      -5.546  -3.088   7.922  1.00 10.00           H  
ATOM   1219  H2'  DT C  15      -7.204  -1.372   7.487  1.00 10.00           H  
ATOM   1220 H2''  DT C  15      -6.265  -1.381   5.999  1.00 10.00           H  
ATOM   1221  H1'  DT C  15      -7.801  -3.039   4.974  1.00 10.00           H  
ATOM   1222  H3   DT C  15     -11.849  -1.320   3.855  1.00 10.00           H  
ATOM   1223  H71  DT C  15      -9.451   2.281   6.790  1.00 10.00           H  
ATOM   1224  H72  DT C  15     -11.212   2.300   6.539  1.00 10.00           H  
ATOM   1225  H73  DT C  15     -10.528   1.510   7.979  1.00 10.00           H  
ATOM   1226  H6   DT C  15      -8.541  -0.240   7.113  1.00 10.00           H  
ATOM   1227  P    DT C  16      -3.911  -4.084   6.127  1.00 10.00           P  
ATOM   1228  OP1  DT C  16      -3.661  -4.556   7.508  1.00 10.00           O  
ATOM   1229  OP2  DT C  16      -3.174  -2.902   5.615  1.00 10.00           O  
ATOM   1230  O5'  DT C  16      -3.642  -5.295   5.131  1.00 10.00           O  
ATOM   1231  C5'  DT C  16      -4.732  -6.015   4.553  1.00 10.00           C  
ATOM   1232  C4'  DT C  16      -4.986  -5.540   3.141  1.00 10.00           C  
ATOM   1233  O4'  DT C  16      -5.916  -4.423   3.155  1.00 10.00           O  
ATOM   1234  C3'  DT C  16      -3.762  -5.035   2.377  1.00 10.00           C  
ATOM   1235  O3'  DT C  16      -3.830  -5.449   1.009  1.00 10.00           O  
ATOM   1236  C2'  DT C  16      -3.889  -3.528   2.492  1.00 10.00           C  
ATOM   1237  C1'  DT C  16      -5.386  -3.380   2.351  1.00 10.00           C  
ATOM   1238  N1   DT C  16      -5.945  -2.097   2.828  1.00 10.00           N  
ATOM   1239  C2   DT C  16      -7.173  -1.698   2.346  1.00 10.00           C  
ATOM   1240  O2   DT C  16      -7.822  -2.353   1.549  1.00 10.00           O  
ATOM   1241  N3   DT C  16      -7.616  -0.496   2.833  1.00 10.00           N  
ATOM   1242  C4   DT C  16      -6.974   0.329   3.729  1.00 10.00           C  
ATOM   1243  O4   DT C  16      -7.502   1.384   4.077  1.00 10.00           O  
ATOM   1244  C5   DT C  16      -5.691  -0.148   4.195  1.00 10.00           C  
ATOM   1245  C7   DT C  16      -4.911   0.698   5.152  1.00 10.00           C  
ATOM   1246  C6   DT C  16      -5.244  -1.325   3.733  1.00 10.00           C  
ATOM   1247  H5'  DT C  16      -5.630  -5.857   5.152  1.00 10.00           H  
ATOM   1248 H5''  DT C  16      -4.498  -7.080   4.534  1.00 10.00           H  
ATOM   1249  H4'  DT C  16      -5.364  -6.397   2.577  1.00 10.00           H  
ATOM   1250  H3'  DT C  16      -2.837  -5.405   2.820  1.00 10.00           H  
ATOM   1251  H2'  DT C  16      -3.528  -3.172   3.458  1.00 10.00           H  
ATOM   1252 H2''  DT C  16      -3.313  -3.018   1.719  1.00 10.00           H  
ATOM   1253  H1'  DT C  16      -5.704  -3.546   1.318  1.00 10.00           H  
ATOM   1254  H3   DT C  16      -8.506  -0.169   2.482  1.00 10.00           H  
ATOM   1255  H71  DT C  16      -4.781   1.777   5.223  1.00 10.00           H  
ATOM   1256  H72  DT C  16      -5.924   0.988   5.435  1.00 10.00           H  
ATOM   1257  H73  DT C  16      -4.338   0.875   4.243  1.00 10.00           H  
ATOM   1258  H6   DT C  16      -4.280  -1.691   4.086  1.00 10.00           H  
ATOM   1259  P    DT C  17      -2.497  -5.463   0.114  1.00 10.00           P  
ATOM   1260  OP1  DT C  17      -2.239  -6.866  -0.282  1.00 10.00           O  
ATOM   1261  OP2  DT C  17      -1.445  -4.701   0.832  1.00 10.00           O  
ATOM   1262  O5'  DT C  17      -2.911  -4.656  -1.191  1.00 10.00           O  
ATOM   1263  C5'  DT C  17      -3.400  -5.341  -2.343  1.00 10.00           C  
ATOM   1264  C4'  DT C  17      -4.437  -4.503  -3.051  1.00 10.00           C  
ATOM   1265  O4'  DT C  17      -5.048  -3.584  -2.107  1.00 10.00           O  
ATOM   1266  C3'  DT C  17      -3.924  -3.629  -4.198  1.00 10.00           C  
ATOM   1267  O3'  DT C  17      -4.869  -3.606  -5.273  1.00 10.00           O  
ATOM   1268  C2'  DT C  17      -3.813  -2.264  -3.548  1.00 10.00           C  
ATOM   1269  C1'  DT C  17      -5.047  -2.287  -2.680  1.00 10.00           C  
ATOM   1270  N1   DT C  17      -5.056  -1.300  -1.586  1.00 10.00           N  
ATOM   1271  C2   DT C  17      -6.089  -0.393  -1.539  1.00 10.00           C  
ATOM   1272  O2   DT C  17      -7.003  -0.385  -2.346  1.00 10.00           O  
ATOM   1273  N3   DT C  17      -6.014   0.505  -0.508  1.00 10.00           N  
ATOM   1274  C4   DT C  17      -5.037   0.582   0.463  1.00 10.00           C  
ATOM   1275  O4   DT C  17      -5.106   1.445   1.335  1.00 10.00           O  
ATOM   1276  C5   DT C  17      -3.989  -0.408   0.360  1.00 10.00           C  
ATOM   1277  C7   DT C  17      -2.884  -0.398   1.369  1.00 10.00           C  
ATOM   1278  C6   DT C  17      -4.046  -1.292  -0.646  1.00 10.00           C  
ATOM   1279  H5'  DT C  17      -3.848  -6.287  -2.042  1.00 10.00           H  
ATOM   1280 H5''  DT C  17      -2.575  -5.538  -3.026  1.00 10.00           H  
ATOM   1281  H4'  DT C  17      -5.159  -5.192  -3.493  1.00 10.00           H  
ATOM   1282  H3'  DT C  17      -2.963  -3.986  -4.569  1.00 10.00           H  
ATOM   1283  H2'  DT C  17      -2.896  -2.177  -2.963  1.00 10.00           H  
ATOM   1284 H2''  DT C  17      -3.806  -1.470  -4.293  1.00 10.00           H  
ATOM   1285  H1'  DT C  17      -5.956  -2.170  -3.276  1.00 10.00           H  
ATOM   1286  H3   DT C  17      -6.748   1.203  -0.474  1.00 10.00           H  
ATOM   1287  H71  DT C  17      -2.291   0.417   1.786  1.00 10.00           H  
ATOM   1288  H72  DT C  17      -3.656   0.119   1.940  1.00 10.00           H  
ATOM   1289  H73  DT C  17      -2.324  -0.102   0.479  1.00 10.00           H  
ATOM   1290  H6   DT C  17      -3.257  -2.042  -0.725  1.00 10.00           H  
ATOM   1291  P    DA C  18      -4.366  -3.857  -6.776  1.00 10.00           P  
ATOM   1292  OP1  DA C  18      -5.159  -4.976  -7.327  1.00 10.00           O  
ATOM   1293  OP2  DA C  18      -2.887  -3.944  -6.775  1.00 10.00           O  
ATOM   1294  O5'  DA C  18      -4.786  -2.534  -7.553  1.00 10.00           O  
ATOM   1295  C5'  DA C  18      -5.974  -2.494  -8.342  1.00 10.00           C  
ATOM   1296  C4'  DA C  18      -6.519  -1.086  -8.395  1.00 10.00           C  
ATOM   1297  O4'  DA C  18      -6.424  -0.481  -7.080  1.00 10.00           O  
ATOM   1298  C3'  DA C  18      -5.799  -0.120  -9.341  1.00 10.00           C  
ATOM   1299  O3'  DA C  18      -6.738   0.746  -9.988  1.00 10.00           O  
ATOM   1300  C2'  DA C  18      -4.908   0.664  -8.397  1.00 10.00           C  
ATOM   1301  C1'  DA C  18      -5.831   0.801  -7.209  1.00 10.00           C  
ATOM   1302  N9   DA C  18      -5.156   1.114  -5.949  1.00 10.00           N  
ATOM   1303  C8   DA C  18      -4.157   0.387  -5.353  1.00 10.00           C  
ATOM   1304  N7   DA C  18      -3.725   0.905  -4.229  1.00 10.00           N  
ATOM   1305  C5   DA C  18      -4.494   2.047  -4.070  1.00 10.00           C  
ATOM   1306  C6   DA C  18      -4.520   3.033  -3.071  1.00 10.00           C  
ATOM   1307  N6   DA C  18      -3.725   3.019  -2.001  1.00 10.00           N  
ATOM   1308  N1   DA C  18      -5.402   4.047  -3.212  1.00 10.00           N  
ATOM   1309  C2   DA C  18      -6.202   4.053  -4.288  1.00 10.00           C  
ATOM   1310  N3   DA C  18      -6.275   3.180  -5.291  1.00 10.00           N  
ATOM   1311  C4   DA C  18      -5.382   2.190  -5.122  1.00 10.00           C  
ATOM   1312  H5'  DA C  18      -6.725  -3.153  -7.901  1.00 10.00           H  
ATOM   1313 H5''  DA C  18      -5.753  -2.833  -9.354  1.00 10.00           H  
ATOM   1314  H4'  DA C  18      -7.547  -1.154  -8.753  1.00 10.00           H  
ATOM   1315  H3'  DA C  18      -5.224  -0.657 -10.095  1.00 10.00           H  
ATOM   1316  H2'  DA C  18      -4.001   0.111  -8.155  1.00 10.00           H  
ATOM   1317 H2''  DA C  18      -4.609   1.617  -8.831  1.00 10.00           H  
ATOM   1318  H1'  DA C  18      -6.620   1.533  -7.392  1.00 10.00           H  
ATOM   1319  H8   DA C  18      -3.769  -0.531  -5.769  1.00 10.00           H  
ATOM   1320  H61  DA C  18      -3.057   2.268  -1.878  1.00 10.00           H  
ATOM   1321  H62  DA C  18      -3.807   3.750  -1.308  1.00 10.00           H  
ATOM   1322  H2   DA C  18      -6.891   4.896  -4.352  1.00 10.00           H  
ATOM   1323  P    DT C  19      -6.388   1.365 -11.429  1.00 10.00           P  
ATOM   1324  OP1  DT C  19      -6.718   0.333 -12.438  1.00 10.00           O  
ATOM   1325  OP2  DT C  19      -5.022   1.940 -11.393  1.00 10.00           O  
ATOM   1326  O5'  DT C  19      -7.423   2.559 -11.609  1.00 10.00           O  
ATOM   1327  C5'  DT C  19      -8.561   2.672 -10.757  1.00 10.00           C  
ATOM   1328  C4'  DT C  19      -8.539   3.997 -10.031  1.00 10.00           C  
ATOM   1329  O4'  DT C  19      -7.549   3.952  -8.973  1.00 10.00           O  
ATOM   1330  C3'  DT C  19      -8.171   5.216 -10.881  1.00 10.00           C  
ATOM   1331  O3'  DT C  19      -8.966   6.343 -10.502  1.00 10.00           O  
ATOM   1332  C2'  DT C  19      -6.710   5.439 -10.535  1.00 10.00           C  
ATOM   1333  C1'  DT C  19      -6.734   5.111  -9.064  1.00 10.00           C  
ATOM   1334  N1   DT C  19      -5.422   4.789  -8.479  1.00 10.00           N  
ATOM   1335  C2   DT C  19      -5.061   5.433  -7.320  1.00 10.00           C  
ATOM   1336  O2   DT C  19      -5.774   6.249  -6.762  1.00 10.00           O  
ATOM   1337  N3   DT C  19      -3.830   5.084  -6.834  1.00 10.00           N  
ATOM   1338  C4   DT C  19      -2.944   4.181  -7.379  1.00 10.00           C  
ATOM   1339  O4   DT C  19      -1.865   3.970  -6.827  1.00 10.00           O  
ATOM   1340  C5   DT C  19      -3.384   3.544  -8.596  1.00 10.00           C  
ATOM   1341  C7   DT C  19      -2.475   2.560  -9.261  1.00 10.00           C  
ATOM   1342  C6   DT C  19      -4.590   3.869  -9.083  1.00 10.00           C  
ATOM   1343  H5'  DT C  19      -8.552   1.865 -10.025  1.00 10.00           H  
ATOM   1344 H5''  DT C  19      -9.472   2.604 -11.352  1.00 10.00           H  
ATOM   1345  H4'  DT C  19      -9.549   4.179  -9.659  1.00 10.00           H  
ATOM   1346  H3'  DT C  19      -8.313   5.016 -11.942  1.00 10.00           H  
ATOM   1347  H2'  DT C  19      -6.062   4.769 -11.099  1.00 10.00           H  
ATOM   1348 H2''  DT C  19      -6.401   6.461 -10.755  1.00 10.00           H  
ATOM   1349  H1'  DT C  19      -7.200   5.909  -8.482  1.00 10.00           H  
ATOM   1350  H3   DT C  19      -3.559   5.536  -5.968  1.00 10.00           H  
ATOM   1351  H71  DT C  19      -1.442   2.642  -9.598  1.00 10.00           H  
ATOM   1352  H72  DT C  19      -2.607   3.265 -10.080  1.00 10.00           H  
ATOM   1353  H73  DT C  19      -1.973   2.657  -8.298  1.00 10.00           H  
ATOM   1354  H6   DT C  19      -4.933   3.379  -9.996  1.00 10.00           H  
ATOM   1355  P    DT C  20      -8.828   7.719 -11.312  1.00 10.00           P  
ATOM   1356  OP1  DT C  20     -10.044   8.517 -11.045  1.00 10.00           O  
ATOM   1357  OP2  DT C  20      -8.464   7.387 -12.711  1.00 10.00           O  
ATOM   1358  O5'  DT C  20      -7.591   8.445 -10.620  1.00 10.00           O  
ATOM   1359  C5'  DT C  20      -7.499   8.534  -9.196  1.00 10.00           C  
ATOM   1360  C4'  DT C  20      -6.706   9.758  -8.802  1.00 10.00           C  
ATOM   1361  O4'  DT C  20      -5.607   9.356  -7.944  1.00 10.00           O  
ATOM   1362  C3'  DT C  20      -6.063  10.535  -9.953  1.00 10.00           C  
ATOM   1363  O3'  DT C  20      -6.143  11.944  -9.725  1.00 10.00           O  
ATOM   1364  C2'  DT C  20      -4.625  10.058  -9.916  1.00 10.00           C  
ATOM   1365  C1'  DT C  20      -4.415   9.963  -8.421  1.00 10.00           C  
ATOM   1366  N1   DT C  20      -3.275   9.119  -8.010  1.00 10.00           N  
ATOM   1367  C2   DT C  20      -2.696   9.338  -6.779  1.00 10.00           C  
ATOM   1368  O2   DT C  20      -3.082  10.198  -6.001  1.00 10.00           O  
ATOM   1369  N3   DT C  20      -1.641   8.511  -6.489  1.00 10.00           N  
ATOM   1370  C4   DT C  20      -1.122   7.511  -7.286  1.00 10.00           C  
ATOM   1371  O4   DT C  20      -0.159   6.855  -6.897  1.00 10.00           O  
ATOM   1372  C5   DT C  20      -1.779   7.335  -8.560  1.00 10.00           C  
ATOM   1373  C7   DT C  20      -1.280   6.275  -9.490  1.00 10.00           C  
ATOM   1374  C6   DT C  20      -2.811   8.136  -8.858  1.00 10.00           C  
ATOM   1375  H5'  DT C  20      -7.006   7.646  -8.802  1.00 10.00           H  
ATOM   1376 H5''  DT C  20      -8.501   8.604  -8.768  1.00 10.00           H  
ATOM   1377  H4'  DT C  20      -7.396  10.447  -8.311  1.00 10.00           H  
ATOM   1378  H3'  DT C  20      -6.545  10.297 -10.901  1.00 10.00           H  
ATOM   1379  H2'  DT C  20      -4.516   9.092 -10.411  1.00 10.00           H  
ATOM   1380 H2''  DT C  20      -3.961  10.760 -10.419  1.00 10.00           H  
ATOM   1381  H1'  DT C  20      -4.320  10.950  -7.963  1.00 10.00           H  
ATOM   1382  H3   DT C  20      -1.208   8.636  -5.582  1.00 10.00           H  
ATOM   1383  H71  DT C  20      -0.325   6.583  -9.913  1.00 10.00           H  
ATOM   1384  H72  DT C  20      -2.002   6.123 -10.294  1.00 10.00           H  
ATOM   1385  H73  DT C  20      -1.149   5.344  -8.941  1.00 10.00           H  
ATOM   1386  H6   DT C  20      -3.308   8.005  -9.820  1.00 10.00           H  
ATOM   1387  P    DT C  21      -6.200  12.943 -10.978  1.00 10.00           P  
ATOM   1388  OP1  DT C  21      -7.615  13.335 -11.176  1.00 10.00           O  
ATOM   1389  OP2  DT C  21      -5.458  12.313 -12.096  1.00 10.00           O  
ATOM   1390  O5'  DT C  21      -5.394  14.226 -10.494  1.00 10.00           O  
ATOM   1391  C5'  DT C  21      -5.839  14.979  -9.366  1.00 10.00           C  
ATOM   1392  C4'  DT C  21      -4.669  15.351  -8.487  1.00 10.00           C  
ATOM   1393  O4'  DT C  21      -3.869  14.176  -8.194  1.00 10.00           O  
ATOM   1394  C3'  DT C  21      -3.694  16.359  -9.097  1.00 10.00           C  
ATOM   1395  O3'  DT C  21      -3.237  17.277  -8.101  1.00 10.00           O  
ATOM   1396  C2'  DT C  21      -2.552  15.483  -9.573  1.00 10.00           C  
ATOM   1397  C1'  DT C  21      -2.508  14.489  -8.439  1.00 10.00           C  
ATOM   1398  N1   DT C  21      -1.794  13.235  -8.726  1.00 10.00           N  
ATOM   1399  C2   DT C  21      -1.044  12.673  -7.720  1.00 10.00           C  
ATOM   1400  O2   DT C  21      -0.954  13.161  -6.604  1.00 10.00           O  
ATOM   1401  N3   DT C  21      -0.401  11.514  -8.067  1.00 10.00           N  
ATOM   1402  C4   DT C  21      -0.432  10.879  -9.291  1.00 10.00           C  
ATOM   1403  O4   DT C  21       0.213   9.850  -9.463  1.00 10.00           O  
ATOM   1404  C5   DT C  21      -1.240  11.524 -10.297  1.00 10.00           C  
ATOM   1405  C7   DT C  21      -1.327  10.908 -11.655  1.00 10.00           C  
ATOM   1406  C6   DT C  21      -1.877  12.656  -9.973  1.00 10.00           C  
ATOM   1407  H5'  DT C  21      -6.545  14.385  -8.786  1.00 10.00           H  
ATOM   1408 H5''  DT C  21      -6.333  15.891  -9.704  1.00 10.00           H  
ATOM   1409  H4'  DT C  21      -5.076  15.822  -7.591  1.00 10.00           H  
ATOM   1410  H3'  DT C  21      -4.157  16.912  -9.915  1.00 10.00           H  
ATOM   1411  H2'  DT C  21      -2.783  15.013 -10.529  1.00 10.00           H  
ATOM   1412 H2''  DT C  21      -1.634  16.058  -9.702  1.00 10.00           H  
ATOM   1413  H1'  DT C  21      -2.092  14.938  -7.536  1.00 10.00           H  
ATOM   1414  H3   DT C  21       0.157  11.065  -7.350  1.00 10.00           H  
ATOM   1415  H71  DT C  21      -1.893   9.979 -11.599  1.00 10.00           H  
ATOM   1416  H72  DT C  21      -1.829  11.597 -12.335  1.00 10.00           H  
ATOM   1417  H73  DT C  21      -0.323  10.700 -12.025  1.00 10.00           H  
ATOM   1418  H6   DT C  21      -2.493  13.140 -10.731  1.00 10.00           H  
ATOM   1419  P    DG C  22      -2.521  18.640  -8.545  1.00 10.00           P  
ATOM   1420  OP1  DG C  22      -3.595  19.567  -8.970  1.00 10.00           O  
ATOM   1421  OP2  DG C  22      -1.416  18.326  -9.482  1.00 10.00           O  
ATOM   1422  O5'  DG C  22      -1.889  19.207  -7.200  1.00 10.00           O  
ATOM   1423  C5'  DG C  22      -1.963  18.456  -5.990  1.00 10.00           C  
ATOM   1424  C4'  DG C  22      -0.587  17.996  -5.572  1.00 10.00           C  
ATOM   1425  O4'  DG C  22      -0.230  16.782  -6.284  1.00 10.00           O  
ATOM   1426  C3'  DG C  22       0.557  18.978  -5.850  1.00 10.00           C  
ATOM   1427  O3'  DG C  22       1.517  18.971  -4.784  1.00 10.00           O  
ATOM   1428  C2'  DG C  22       1.173  18.415  -7.115  1.00 10.00           C  
ATOM   1429  C1'  DG C  22       1.076  16.940  -6.808  1.00 10.00           C  
ATOM   1430  N9   DG C  22       1.212  16.049  -7.957  1.00 10.00           N  
ATOM   1431  C8   DG C  22       0.646  16.205  -9.198  1.00 10.00           C  
ATOM   1432  N7   DG C  22       0.956  15.244 -10.028  1.00 10.00           N  
ATOM   1433  C5   DG C  22       1.774  14.403  -9.285  1.00 10.00           C  
ATOM   1434  C6   DG C  22       2.417  13.190  -9.647  1.00 10.00           C  
ATOM   1435  O6   DG C  22       2.399  12.596 -10.735  1.00 10.00           O  
ATOM   1436  N1   DG C  22       3.146  12.664  -8.585  1.00 10.00           N  
ATOM   1437  C2   DG C  22       3.252  13.229  -7.339  1.00 10.00           C  
ATOM   1438  N2   DG C  22       4.017  12.574  -6.450  1.00 10.00           N  
ATOM   1439  N3   DG C  22       2.659  14.358  -6.989  1.00 10.00           N  
ATOM   1440  C4   DG C  22       1.941  14.887  -8.003  1.00 10.00           C  
ATOM   1441  H5'  DG C  22      -2.600  17.584  -6.141  1.00 10.00           H  
ATOM   1442 H5''  DG C  22      -2.389  19.074  -5.198  1.00 10.00           H  
ATOM   1443  H4'  DG C  22      -0.612  17.856  -4.489  1.00 10.00           H  
ATOM   1444  H3'  DG C  22       0.181  19.992  -5.993  1.00 10.00           H  
ATOM   1445 HO3'  DG C  22       1.152  18.441  -4.055  1.00 10.00           H  
ATOM   1446  H2'  DG C  22       0.592  18.694  -7.996  1.00 10.00           H  
ATOM   1447 H2''  DG C  22       2.189  18.781  -7.264  1.00 10.00           H  
ATOM   1448  H1'  DG C  22       1.793  16.646  -6.040  1.00 10.00           H  
ATOM   1449  H8   DG C  22       0.000  17.032  -9.457  1.00 10.00           H  
ATOM   1450  H1   DG C  22       3.634  11.792  -8.755  1.00 10.00           H  
ATOM   1451  H21  DG C  22       4.148  12.931  -5.512  1.00 10.00           H  
ATOM   1452  H22  DG C  22       4.456  11.698  -6.690  1.00 10.00           H  
TER    1453       DG C  22                                                      
ENDMDL                                                                          
MODEL        3                                                                  
ATOM      1  N   GLY A   7      -5.454 -11.300  13.161  1.00 10.00           N  
ATOM      2  CA  GLY A   7      -6.706 -10.852  13.822  1.00 10.00           C  
ATOM      3  C   GLY A   7      -6.933  -9.368  13.631  1.00 10.00           C  
ATOM      4  O   GLY A   7      -6.015  -8.658  13.216  1.00 10.00           O  
ATOM      5  H   GLY A   7      -4.668 -10.673  13.428  1.00 10.00           H  
ATOM      6  N   ARG A   8      -8.159  -8.908  13.915  1.00 10.00           N  
ATOM      7  CA  ARG A   8      -8.538  -7.493  13.790  1.00 10.00           C  
ATOM      8  C   ARG A   8      -8.646  -7.041  12.332  1.00 10.00           C  
ATOM      9  O   ARG A   8      -9.678  -6.507  11.917  1.00 10.00           O  
ATOM     10  CB  ARG A   8      -7.599  -6.575  14.589  1.00 10.00           C  
ATOM     11  CG  ARG A   8      -7.837  -5.089  14.372  1.00 10.00           C  
ATOM     12  CD  ARG A   8      -6.701  -4.259  14.952  1.00 10.00           C  
ATOM     13  NE  ARG A   8      -6.689  -4.286  16.414  1.00 10.00           N  
ATOM     14  CZ  ARG A   8      -5.649  -4.692  17.147  1.00 10.00           C  
ATOM     15  NH1 ARG A   8      -4.541  -5.130  16.557  1.00 10.00           N  
ATOM     16  NH2 ARG A   8      -5.720  -4.670  18.473  1.00 10.00           N  
ATOM     17  H   ARG A   8      -8.846  -9.548  14.210  1.00 10.00           H  
ATOM     18  HE  ARG A   8      -7.505  -3.979  16.873  1.00 10.00           H  
ATOM     19 HH11 ARG A   8      -4.477  -5.161  15.553  1.00 10.00           H  
ATOM     20 HH12 ARG A   8      -3.760  -5.434  17.113  1.00 10.00           H  
ATOM     21 HH21 ARG A   8      -6.555  -4.349  18.930  1.00 10.00           H  
ATOM     22 HH22 ARG A   8      -4.941  -4.979  19.024  1.00 10.00           H  
ATOM     23  N   LYS A   9      -7.580  -7.259  11.568  1.00 10.00           N  
ATOM     24  CA  LYS A   9      -7.535  -6.881  10.159  1.00 10.00           C  
ATOM     25  C   LYS A   9      -8.717  -7.467   9.394  1.00 10.00           C  
ATOM     26  O   LYS A   9      -9.150  -8.592   9.664  1.00 10.00           O  
ATOM     27  CB  LYS A   9      -6.214  -7.345   9.526  1.00 10.00           C  
ATOM     28  CG  LYS A   9      -6.068  -8.856   9.395  1.00 10.00           C  
ATOM     29  CD  LYS A   9      -6.266  -9.312   7.955  1.00 10.00           C  
ATOM     30  CE  LYS A   9      -6.892 -10.695   7.891  1.00 10.00           C  
ATOM     31  NZ  LYS A   9      -8.361 -10.652   8.132  1.00 10.00           N  
ATOM     32  H   LYS A   9      -6.792  -7.686  11.971  1.00 10.00           H  
ATOM     33  HZ1 LYS A   9      -8.731 -11.612   8.308  1.00 10.00           H  
ATOM     34  HZ2 LYS A   9      -8.850 -10.249   7.305  1.00 10.00           H  
ATOM     35  HZ3 LYS A   9      -8.570 -10.057   8.961  1.00 10.00           H  
ATOM     36  N   LYS A  10      -9.241  -6.705   8.450  1.00 10.00           N  
ATOM     37  CA  LYS A  10     -10.361  -7.158   7.651  1.00 10.00           C  
ATOM     38  C   LYS A  10      -9.859  -7.805   6.366  1.00 10.00           C  
ATOM     39  O   LYS A  10      -9.644  -9.020   6.329  1.00 10.00           O  
ATOM     40  CB  LYS A  10     -11.316  -6.001   7.356  1.00 10.00           C  
ATOM     41  CG  LYS A  10     -11.735  -5.222   8.595  1.00 10.00           C  
ATOM     42  CD  LYS A  10     -12.718  -6.011   9.446  1.00 10.00           C  
ATOM     43  CE  LYS A  10     -13.164  -5.212  10.665  1.00 10.00           C  
ATOM     44  NZ  LYS A  10     -13.932  -3.992  10.293  1.00 10.00           N  
ATOM     45  H   LYS A  10      -8.865  -5.813   8.282  1.00 10.00           H  
ATOM     46  HZ1 LYS A  10     -14.399  -3.589  11.133  1.00 10.00           H  
ATOM     47  HZ2 LYS A  10     -14.659  -4.228   9.592  1.00 10.00           H  
ATOM     48  HZ3 LYS A  10     -13.298  -3.275   9.888  1.00 10.00           H  
ATOM     49  N   ARG A  11      -9.632  -6.994   5.335  1.00 10.00           N  
ATOM     50  CA  ARG A  11      -9.143  -7.497   4.054  1.00 10.00           C  
ATOM     51  C   ARG A  11      -7.848  -8.288   4.242  1.00 10.00           C  
ATOM     52  O   ARG A  11      -6.974  -7.894   5.012  1.00 10.00           O  
ATOM     53  CB  ARG A  11      -8.926  -6.344   3.065  1.00 10.00           C  
ATOM     54  CG  ARG A  11      -8.395  -6.782   1.708  1.00 10.00           C  
ATOM     55  CD  ARG A  11      -7.915  -5.603   0.875  1.00 10.00           C  
ATOM     56  NE  ARG A  11      -8.999  -4.987   0.104  1.00 10.00           N  
ATOM     57  CZ  ARG A  11      -8.936  -4.741  -1.203  1.00 10.00           C  
ATOM     58  NH1 ARG A  11      -7.847  -5.055  -1.893  1.00 10.00           N  
ATOM     59  NH2 ARG A  11      -9.960  -4.165  -1.821  1.00 10.00           N  
ATOM     60  H   ARG A  11      -9.799  -6.033   5.436  1.00 10.00           H  
ATOM     61  HE  ARG A  11      -9.814  -4.738   0.595  1.00 10.00           H  
ATOM     62 HH11 ARG A  11      -7.062  -5.475  -1.432  1.00 10.00           H  
ATOM     63 HH12 ARG A  11      -7.802  -4.876  -2.883  1.00 10.00           H  
ATOM     64 HH21 ARG A  11     -10.781  -3.912  -1.305  1.00 10.00           H  
ATOM     65 HH22 ARG A  11      -9.918  -3.977  -2.807  1.00 10.00           H  
ATOM     66  N   VAL A  12      -7.742  -9.417   3.557  1.00 10.00           N  
ATOM     67  CA  VAL A  12      -6.557 -10.257   3.656  1.00 10.00           C  
ATOM     68  C   VAL A  12      -5.503  -9.853   2.634  1.00 10.00           C  
ATOM     69  O   VAL A  12      -5.830  -9.503   1.500  1.00 10.00           O  
ATOM     70  CB  VAL A  12      -6.887 -11.755   3.475  1.00 10.00           C  
ATOM     71  CG1 VAL A  12      -7.586 -12.299   4.710  1.00 10.00           C  
ATOM     72  CG2 VAL A  12      -7.735 -11.983   2.229  1.00 10.00           C  
ATOM     73  H   VAL A  12      -8.471  -9.689   2.966  1.00 10.00           H  
ATOM     74  N   PRO A  13      -4.223  -9.877   3.035  1.00 10.00           N  
ATOM     75  CA  PRO A  13      -3.116  -9.542   2.142  1.00 10.00           C  
ATOM     76  C   PRO A  13      -2.793 -10.718   1.222  1.00 10.00           C  
ATOM     77  O   PRO A  13      -3.384 -11.793   1.351  1.00 10.00           O  
ATOM     78  CB  PRO A  13      -1.957  -9.294   3.111  1.00 10.00           C  
ATOM     79  CG  PRO A  13      -2.258 -10.169   4.277  1.00 10.00           C  
ATOM     80  CD  PRO A  13      -3.757 -10.215   4.393  1.00 10.00           C  
ATOM     81  N   TYR A  14      -1.861 -10.518   0.301  1.00 10.00           N  
ATOM     82  CA  TYR A  14      -1.478 -11.572  -0.633  1.00 10.00           C  
ATOM     83  C   TYR A  14      -0.586 -12.605   0.046  1.00 10.00           C  
ATOM     84  O   TYR A  14      -1.053 -13.669   0.460  1.00 10.00           O  
ATOM     85  CB  TYR A  14      -0.788 -10.990  -1.872  1.00 10.00           C  
ATOM     86  CG  TYR A  14      -1.744 -10.389  -2.882  1.00 10.00           C  
ATOM     87  CD1 TYR A  14      -2.624  -9.379  -2.521  1.00 10.00           C  
ATOM     88  CD2 TYR A  14      -1.763 -10.835  -4.197  1.00 10.00           C  
ATOM     89  CE1 TYR A  14      -3.498  -8.828  -3.436  1.00 10.00           C  
ATOM     90  CE2 TYR A  14      -2.633 -10.290  -5.123  1.00 10.00           C  
ATOM     91  CZ  TYR A  14      -3.498  -9.287  -4.737  1.00 10.00           C  
ATOM     92  OH  TYR A  14      -4.365  -8.740  -5.655  1.00 10.00           O  
ATOM     93  H   TYR A  14      -1.424  -9.642   0.249  1.00 10.00           H  
ATOM     94  HH  TYR A  14      -4.284  -7.774  -5.637  1.00 10.00           H  
ATOM     95  N   THR A  15       0.694 -12.291   0.159  1.00 10.00           N  
ATOM     96  CA  THR A  15       1.644 -13.185   0.795  1.00 10.00           C  
ATOM     97  C   THR A  15       2.557 -12.419   1.741  1.00 10.00           C  
ATOM     98  O   THR A  15       2.975 -11.297   1.445  1.00 10.00           O  
ATOM     99  CB  THR A  15       2.504 -13.913  -0.252  1.00 10.00           C  
ATOM    100  OG1 THR A  15       2.580 -13.125  -1.450  1.00 10.00           O  
ATOM    101  CG2 THR A  15       1.919 -15.278  -0.573  1.00 10.00           C  
ATOM    102  H   THR A  15       1.014 -11.439  -0.207  1.00 10.00           H  
ATOM    103  HG1 THR A  15       2.421 -13.691  -2.217  1.00 10.00           H  
ATOM    104  N   LYS A  16       2.867 -13.027   2.877  1.00 10.00           N  
ATOM    105  CA  LYS A  16       3.732 -12.402   3.870  1.00 10.00           C  
ATOM    106  C   LYS A  16       5.134 -12.151   3.319  1.00 10.00           C  
ATOM    107  O   LYS A  16       5.797 -11.195   3.712  1.00 10.00           O  
ATOM    108  CB  LYS A  16       3.789 -13.230   5.155  1.00 10.00           C  
ATOM    109  CG  LYS A  16       3.976 -14.726   4.950  1.00 10.00           C  
ATOM    110  CD  LYS A  16       4.145 -15.449   6.279  1.00 10.00           C  
ATOM    111  CE  LYS A  16       2.902 -15.334   7.153  1.00 10.00           C  
ATOM    112  NZ  LYS A  16       1.848 -16.307   6.772  1.00 10.00           N  
ATOM    113  H   LYS A  16       2.490 -13.915   3.063  1.00 10.00           H  
ATOM    114  HZ1 LYS A  16       2.086 -17.253   7.131  1.00 10.00           H  
ATOM    115  HZ2 LYS A  16       1.760 -16.354   5.740  1.00 10.00           H  
ATOM    116  HZ3 LYS A  16       0.932 -16.019   7.173  1.00 10.00           H  
ATOM    117  N   VAL A  17       5.573 -13.004   2.398  1.00 10.00           N  
ATOM    118  CA  VAL A  17       6.893 -12.851   1.793  1.00 10.00           C  
ATOM    119  C   VAL A  17       6.954 -11.584   0.944  1.00 10.00           C  
ATOM    120  O   VAL A  17       7.963 -10.881   0.929  1.00 10.00           O  
ATOM    121  CB  VAL A  17       7.290 -14.076   0.939  1.00 10.00           C  
ATOM    122  CG1 VAL A  17       7.707 -15.233   1.834  1.00 10.00           C  
ATOM    123  CG2 VAL A  17       6.150 -14.492   0.021  1.00 10.00           C  
ATOM    124  H   VAL A  17       5.002 -13.751   2.126  1.00 10.00           H  
ATOM    125  N   GLN A  18       5.853 -11.291   0.261  1.00 10.00           N  
ATOM    126  CA  GLN A  18       5.761 -10.108  -0.581  1.00 10.00           C  
ATOM    127  C   GLN A  18       5.836  -8.858   0.292  1.00 10.00           C  
ATOM    128  O   GLN A  18       6.541  -7.903  -0.029  1.00 10.00           O  
ATOM    129  CB  GLN A  18       4.450 -10.133  -1.374  1.00 10.00           C  
ATOM    130  CG  GLN A  18       4.296  -9.008  -2.384  1.00 10.00           C  
ATOM    131  CD  GLN A  18       3.095  -9.199  -3.294  1.00 10.00           C  
ATOM    132  OE1 GLN A  18       2.465  -8.234  -3.721  1.00 10.00           O  
ATOM    133  NE2 GLN A  18       2.766 -10.447  -3.593  1.00 10.00           N  
ATOM    134  H   GLN A  18       5.077 -11.882   0.332  1.00 10.00           H  
ATOM    135 HE21 GLN A  18       3.302 -11.173  -3.214  1.00 10.00           H  
ATOM    136 HE22 GLN A  18       2.006 -10.591  -4.195  1.00 10.00           H  
ATOM    137  N   LEU A  19       5.113  -8.889   1.407  1.00 10.00           N  
ATOM    138  CA  LEU A  19       5.101  -7.776   2.347  1.00 10.00           C  
ATOM    139  C   LEU A  19       6.483  -7.587   2.960  1.00 10.00           C  
ATOM    140  O   LEU A  19       6.960  -6.462   3.107  1.00 10.00           O  
ATOM    141  CB  LEU A  19       4.066  -8.021   3.451  1.00 10.00           C  
ATOM    142  CG  LEU A  19       2.916  -7.012   3.539  1.00 10.00           C  
ATOM    143  CD1 LEU A  19       3.437  -5.621   3.870  1.00 10.00           C  
ATOM    144  CD2 LEU A  19       2.113  -6.996   2.245  1.00 10.00           C  
ATOM    145  H   LEU A  19       4.568  -9.681   1.600  1.00 10.00           H  
ATOM    146  N   LYS A  20       7.120  -8.700   3.307  1.00 10.00           N  
ATOM    147  CA  LYS A  20       8.447  -8.669   3.899  1.00 10.00           C  
ATOM    148  C   LYS A  20       9.461  -8.042   2.950  1.00 10.00           C  
ATOM    149  O   LYS A  20      10.206  -7.143   3.342  1.00 10.00           O  
ATOM    150  CB  LYS A  20       8.890 -10.069   4.323  1.00 10.00           C  
ATOM    151  CG  LYS A  20      10.173 -10.092   5.138  1.00 10.00           C  
ATOM    152  CD  LYS A  20      10.308 -11.382   5.931  1.00 10.00           C  
ATOM    153  CE  LYS A  20      10.511 -12.580   5.022  1.00 10.00           C  
ATOM    154  NZ  LYS A  20      10.607 -13.842   5.795  1.00 10.00           N  
ATOM    155  H   LYS A  20       6.677  -9.568   3.169  1.00 10.00           H  
ATOM    156  HZ1 LYS A  20       9.731 -13.998   6.329  1.00 10.00           H  
ATOM    157  HZ2 LYS A  20      11.401 -13.791   6.463  1.00 10.00           H  
ATOM    158  HZ3 LYS A  20      10.759 -14.646   5.153  1.00 10.00           H  
ATOM    159  N   GLU A  21       9.486  -8.504   1.699  1.00 10.00           N  
ATOM    160  CA  GLU A  21      10.413  -7.959   0.710  1.00 10.00           C  
ATOM    161  C   GLU A  21      10.154  -6.473   0.493  1.00 10.00           C  
ATOM    162  O   GLU A  21      11.086  -5.681   0.349  1.00 10.00           O  
ATOM    163  CB  GLU A  21      10.334  -8.719  -0.615  1.00 10.00           C  
ATOM    164  CG  GLU A  21      11.032 -10.067  -0.586  1.00 10.00           C  
ATOM    165  CD  GLU A  21      11.061 -10.747  -1.937  1.00 10.00           C  
ATOM    166  OE1 GLU A  21      10.080 -11.436  -2.278  1.00 10.00           O  
ATOM    167  OE2 GLU A  21      12.075 -10.610  -2.653  1.00 10.00           O  
ATOM    168  H   GLU A  21       8.877  -9.231   1.438  1.00 10.00           H  
ATOM    169  N   LEU A  22       8.878  -6.103   0.492  1.00 10.00           N  
ATOM    170  CA  LEU A  22       8.477  -4.711   0.319  1.00 10.00           C  
ATOM    171  C   LEU A  22       9.042  -3.850   1.445  1.00 10.00           C  
ATOM    172  O   LEU A  22       9.594  -2.779   1.205  1.00 10.00           O  
ATOM    173  CB  LEU A  22       6.948  -4.593   0.291  1.00 10.00           C  
ATOM    174  CG  LEU A  22       6.304  -4.268  -1.064  1.00 10.00           C  
ATOM    175  CD1 LEU A  22       6.685  -2.869  -1.520  1.00 10.00           C  
ATOM    176  CD2 LEU A  22       6.679  -5.301  -2.116  1.00 10.00           C  
ATOM    177  H   LEU A  22       8.181  -6.789   0.599  1.00 10.00           H  
ATOM    178  N   GLU A  23       8.910  -4.335   2.677  1.00 10.00           N  
ATOM    179  CA  GLU A  23       9.411  -3.620   3.842  1.00 10.00           C  
ATOM    180  C   GLU A  23      10.936  -3.578   3.847  1.00 10.00           C  
ATOM    181  O   GLU A  23      11.532  -2.585   4.251  1.00 10.00           O  
ATOM    182  CB  GLU A  23       8.913  -4.273   5.134  1.00 10.00           C  
ATOM    183  CG  GLU A  23       7.409  -4.221   5.336  1.00 10.00           C  
ATOM    184  CD  GLU A  23       7.028  -4.398   6.791  1.00 10.00           C  
ATOM    185  OE1 GLU A  23       7.191  -5.515   7.326  1.00 10.00           O  
ATOM    186  OE2 GLU A  23       6.572  -3.417   7.414  1.00 10.00           O  
ATOM    187  H   GLU A  23       8.456  -5.200   2.805  1.00 10.00           H  
ATOM    188  N   ARG A  24      11.560  -4.658   3.392  1.00 10.00           N  
ATOM    189  CA  ARG A  24      13.018  -4.747   3.366  1.00 10.00           C  
ATOM    190  C   ARG A  24      13.643  -3.705   2.444  1.00 10.00           C  
ATOM    191  O   ARG A  24      14.596  -3.027   2.824  1.00 10.00           O  
ATOM    192  CB  ARG A  24      13.480  -6.157   2.996  1.00 10.00           C  
ATOM    193  CG  ARG A  24      13.819  -7.035   4.195  1.00 10.00           C  
ATOM    194  CD  ARG A  24      12.656  -7.130   5.169  1.00 10.00           C  
ATOM    195  NE  ARG A  24      13.057  -7.674   6.466  1.00 10.00           N  
ATOM    196  CZ  ARG A  24      12.447  -7.388   7.616  1.00 10.00           C  
ATOM    197  NH1 ARG A  24      11.398  -6.573   7.627  1.00 10.00           N  
ATOM    198  NH2 ARG A  24      12.879  -7.925   8.752  1.00 10.00           N  
ATOM    199  H   ARG A  24      11.026  -5.417   3.063  1.00 10.00           H  
ATOM    200  HE  ARG A  24      13.829  -8.285   6.475  1.00 10.00           H  
ATOM    201 HH11 ARG A  24      11.061  -6.177   6.776  1.00 10.00           H  
ATOM    202 HH12 ARG A  24      10.941  -6.343   8.495  1.00 10.00           H  
ATOM    203 HH21 ARG A  24      13.666  -8.553   8.748  1.00 10.00           H  
ATOM    204 HH22 ARG A  24      12.424  -7.703   9.619  1.00 10.00           H  
ATOM    205  N   GLU A  25      13.100  -3.568   1.239  1.00 10.00           N  
ATOM    206  CA  GLU A  25      13.617  -2.591   0.285  1.00 10.00           C  
ATOM    207  C   GLU A  25      13.229  -1.174   0.698  1.00 10.00           C  
ATOM    208  O   GLU A  25      13.949  -0.213   0.421  1.00 10.00           O  
ATOM    209  CB  GLU A  25      13.114  -2.893  -1.125  1.00 10.00           C  
ATOM    210  CG  GLU A  25      13.484  -4.276  -1.638  1.00 10.00           C  
ATOM    211  CD  GLU A  25      14.980  -4.493  -1.745  1.00 10.00           C  
ATOM    212  OE1 GLU A  25      15.653  -3.734  -2.476  1.00 10.00           O  
ATOM    213  OE2 GLU A  25      15.491  -5.444  -1.117  1.00 10.00           O  
ATOM    214  H   GLU A  25      12.343  -4.141   0.981  1.00 10.00           H  
ATOM    215  N   TYR A  26      12.091  -1.052   1.369  1.00 10.00           N  
ATOM    216  CA  TYR A  26      11.607   0.244   1.833  1.00 10.00           C  
ATOM    217  C   TYR A  26      12.490   0.762   2.965  1.00 10.00           C  
ATOM    218  O   TYR A  26      12.769   1.956   3.052  1.00 10.00           O  
ATOM    219  CB  TYR A  26      10.160   0.111   2.318  1.00 10.00           C  
ATOM    220  CG  TYR A  26       9.438   1.420   2.571  1.00 10.00           C  
ATOM    221  CD1 TYR A  26       8.788   2.089   1.540  1.00 10.00           C  
ATOM    222  CD2 TYR A  26       9.386   1.975   3.844  1.00 10.00           C  
ATOM    223  CE1 TYR A  26       8.111   3.274   1.771  1.00 10.00           C  
ATOM    224  CE2 TYR A  26       8.708   3.153   4.084  1.00 10.00           C  
ATOM    225  CZ  TYR A  26       8.072   3.799   3.046  1.00 10.00           C  
ATOM    226  OH  TYR A  26       7.386   4.970   3.289  1.00 10.00           O  
ATOM    227  H   TYR A  26      11.553  -1.855   1.545  1.00 10.00           H  
ATOM    228  HH  TYR A  26       7.195   5.037   4.236  1.00 10.00           H  
ATOM    229  N   ALA A  27      12.947  -0.154   3.815  1.00 10.00           N  
ATOM    230  CA  ALA A  27      13.794   0.193   4.953  1.00 10.00           C  
ATOM    231  C   ALA A  27      15.162   0.702   4.507  1.00 10.00           C  
ATOM    232  O   ALA A  27      15.856   1.387   5.258  1.00 10.00           O  
ATOM    233  CB  ALA A  27      13.948  -1.000   5.886  1.00 10.00           C  
ATOM    234  H   ALA A  27      12.704  -1.098   3.672  1.00 10.00           H  
ATOM    235  N   THR A  28      15.541   0.365   3.283  1.00 10.00           N  
ATOM    236  CA  THR A  28      16.821   0.788   2.734  1.00 10.00           C  
ATOM    237  C   THR A  28      16.826   2.292   2.456  1.00 10.00           C  
ATOM    238  O   THR A  28      17.883   2.927   2.448  1.00 10.00           O  
ATOM    239  CB  THR A  28      17.132   0.023   1.433  1.00 10.00           C  
ATOM    240  OG1 THR A  28      16.618  -1.310   1.542  1.00 10.00           O  
ATOM    241  CG2 THR A  28      18.632  -0.047   1.195  1.00 10.00           C  
ATOM    242  H   THR A  28      14.948  -0.195   2.737  1.00 10.00           H  
ATOM    243  HG1 THR A  28      17.230  -1.921   1.126  1.00 10.00           H  
ATOM    244  N   ASN A  29      15.635   2.850   2.253  1.00 10.00           N  
ATOM    245  CA  ASN A  29      15.474   4.275   1.971  1.00 10.00           C  
ATOM    246  C   ASN A  29      13.996   4.628   1.845  1.00 10.00           C  
ATOM    247  O   ASN A  29      13.409   5.227   2.748  1.00 10.00           O  
ATOM    248  CB  ASN A  29      16.207   4.667   0.683  1.00 10.00           C  
ATOM    249  CG  ASN A  29      15.912   6.091   0.240  1.00 10.00           C  
ATOM    250  OD1 ASN A  29      15.476   6.323  -0.888  1.00 10.00           O  
ATOM    251  ND2 ASN A  29      16.142   7.051   1.121  1.00 10.00           N  
ATOM    252  H   ASN A  29      14.832   2.287   2.311  1.00 10.00           H  
ATOM    253 HD21 ASN A  29      16.485   6.797   2.006  1.00 10.00           H  
ATOM    254 HD22 ASN A  29      15.961   7.978   0.855  1.00 10.00           H  
ATOM    255  N   LYS A  30      13.405   4.235   0.721  1.00 10.00           N  
ATOM    256  CA  LYS A  30      11.997   4.494   0.439  1.00 10.00           C  
ATOM    257  C   LYS A  30      11.631   3.855  -0.890  1.00 10.00           C  
ATOM    258  O   LYS A  30      10.726   3.026  -0.971  1.00 10.00           O  
ATOM    259  CB  LYS A  30      11.724   6.003   0.368  1.00 10.00           C  
ATOM    260  CG  LYS A  30      10.249   6.363   0.280  1.00 10.00           C  
ATOM    261  CD  LYS A  30      10.049   7.839  -0.032  1.00 10.00           C  
ATOM    262  CE  LYS A  30       8.572   8.208  -0.039  1.00 10.00           C  
ATOM    263  NZ  LYS A  30       8.352   9.640  -0.376  1.00 10.00           N  
ATOM    264  H   LYS A  30      13.932   3.744   0.058  1.00 10.00           H  
ATOM    265  HZ1 LYS A  30       7.388   9.936  -0.099  1.00 10.00           H  
ATOM    266  HZ2 LYS A  30       8.468   9.786  -1.398  1.00 10.00           H  
ATOM    267  HZ3 LYS A  30       9.042  10.236   0.125  1.00 10.00           H  
ATOM    268  N   PHE A  31      12.353   4.244  -1.930  1.00 10.00           N  
ATOM    269  CA  PHE A  31      12.129   3.719  -3.265  1.00 10.00           C  
ATOM    270  C   PHE A  31      13.443   3.259  -3.876  1.00 10.00           C  
ATOM    271  O   PHE A  31      14.458   3.961  -3.811  1.00 10.00           O  
ATOM    272  CB  PHE A  31      11.474   4.773  -4.159  1.00 10.00           C  
ATOM    273  CG  PHE A  31       9.977   4.680  -4.209  1.00 10.00           C  
ATOM    274  CD1 PHE A  31       9.201   5.229  -3.201  1.00 10.00           C  
ATOM    275  CD2 PHE A  31       9.345   4.042  -5.263  1.00 10.00           C  
ATOM    276  CE1 PHE A  31       7.825   5.147  -3.244  1.00 10.00           C  
ATOM    277  CE2 PHE A  31       7.966   3.955  -5.312  1.00 10.00           C  
ATOM    278  CZ  PHE A  31       7.205   4.510  -4.300  1.00 10.00           C  
ATOM    279  H   PHE A  31      13.062   4.908  -1.795  1.00 10.00           H  
ATOM    280  N   ILE A  32      13.421   2.073  -4.456  1.00 10.00           N  
ATOM    281  CA  ILE A  32      14.602   1.503  -5.086  1.00 10.00           C  
ATOM    282  C   ILE A  32      14.601   1.772  -6.589  1.00 10.00           C  
ATOM    283  O   ILE A  32      13.604   2.237  -7.141  1.00 10.00           O  
ATOM    284  CB  ILE A  32      14.738  -0.012  -4.804  1.00 10.00           C  
ATOM    285  CG1 ILE A  32      13.365  -0.679  -4.656  1.00 10.00           C  
ATOM    286  CG2 ILE A  32      15.574  -0.247  -3.554  1.00 10.00           C  
ATOM    287  CD1 ILE A  32      12.617  -0.867  -5.956  1.00 10.00           C  
ATOM    288  H   ILE A  32      12.583   1.565  -4.470  1.00 10.00           H  
ATOM    289  N   THR A  33      15.718   1.488  -7.244  1.00 10.00           N  
ATOM    290  CA  THR A  33      15.842   1.711  -8.676  1.00 10.00           C  
ATOM    291  C   THR A  33      15.239   0.557  -9.482  1.00 10.00           C  
ATOM    292  O   THR A  33      14.768  -0.429  -8.914  1.00 10.00           O  
ATOM    293  CB  THR A  33      17.316   1.926  -9.068  1.00 10.00           C  
ATOM    294  OG1 THR A  33      18.163   1.200  -8.160  1.00 10.00           O  
ATOM    295  CG2 THR A  33      17.667   3.407  -9.008  1.00 10.00           C  
ATOM    296  H   THR A  33      16.481   1.119  -6.756  1.00 10.00           H  
ATOM    297  HG1 THR A  33      18.515   0.407  -8.611  1.00 10.00           H  
ATOM    298  N   LYS A  34      15.263   0.681 -10.807  1.00 10.00           N  
ATOM    299  CA  LYS A  34      14.713  -0.343 -11.691  1.00 10.00           C  
ATOM    300  C   LYS A  34      15.427  -1.678 -11.527  1.00 10.00           C  
ATOM    301  O   LYS A  34      14.786  -2.732 -11.495  1.00 10.00           O  
ATOM    302  CB  LYS A  34      14.747   0.117 -13.151  1.00 10.00           C  
ATOM    303  CG  LYS A  34      13.718   1.188 -13.477  1.00 10.00           C  
ATOM    304  CD  LYS A  34      14.370   2.548 -13.662  1.00 10.00           C  
ATOM    305  CE  LYS A  34      13.322   3.638 -13.815  1.00 10.00           C  
ATOM    306  NZ  LYS A  34      13.911   4.918 -14.284  1.00 10.00           N  
ATOM    307  H   LYS A  34      15.666   1.484 -11.204  1.00 10.00           H  
ATOM    308  HZ1 LYS A  34      14.443   4.764 -15.164  1.00 10.00           H  
ATOM    309  HZ2 LYS A  34      14.558   5.304 -13.568  1.00 10.00           H  
ATOM    310  HZ3 LYS A  34      13.157   5.612 -14.463  1.00 10.00           H  
ATOM    311  N   ASP A  35      16.748  -1.630 -11.400  1.00 10.00           N  
ATOM    312  CA  ASP A  35      17.545  -2.845 -11.225  1.00 10.00           C  
ATOM    313  C   ASP A  35      17.154  -3.548  -9.927  1.00 10.00           C  
ATOM    314  O   ASP A  35      17.145  -4.773  -9.837  1.00 10.00           O  
ATOM    315  CB  ASP A  35      19.047  -2.520 -11.213  1.00 10.00           C  
ATOM    316  CG  ASP A  35      19.501  -1.828  -9.941  1.00 10.00           C  
ATOM    317  OD1 ASP A  35      18.942  -0.767  -9.603  1.00 10.00           O  
ATOM    318  OD2 ASP A  35      20.414  -2.346  -9.265  1.00 10.00           O  
ATOM    319  H   ASP A  35      17.201  -0.760 -11.427  1.00 10.00           H  
ATOM    320  N   LYS A  36      16.794  -2.749  -8.933  1.00 10.00           N  
ATOM    321  CA  LYS A  36      16.395  -3.263  -7.637  1.00 10.00           C  
ATOM    322  C   LYS A  36      14.961  -3.781  -7.668  1.00 10.00           C  
ATOM    323  O   LYS A  36      14.649  -4.787  -7.033  1.00 10.00           O  
ATOM    324  CB  LYS A  36      16.556  -2.185  -6.568  1.00 10.00           C  
ATOM    325  CG  LYS A  36      17.995  -1.758  -6.314  1.00 10.00           C  
ATOM    326  CD  LYS A  36      18.701  -2.711  -5.359  1.00 10.00           C  
ATOM    327  CE  LYS A  36      19.655  -3.649  -6.085  1.00 10.00           C  
ATOM    328  NZ  LYS A  36      20.790  -2.923  -6.709  1.00 10.00           N  
ATOM    329  H   LYS A  36      16.807  -1.781  -9.079  1.00 10.00           H  
ATOM    330  HZ1 LYS A  36      21.607  -3.558  -6.812  1.00 10.00           H  
ATOM    331  HZ2 LYS A  36      21.066  -2.110  -6.121  1.00 10.00           H  
ATOM    332  HZ3 LYS A  36      20.518  -2.577  -7.657  1.00 10.00           H  
ATOM    333  N   ARG A  37      14.096  -3.097  -8.411  1.00 10.00           N  
ATOM    334  CA  ARG A  37      12.698  -3.507  -8.513  1.00 10.00           C  
ATOM    335  C   ARG A  37      12.567  -4.824  -9.272  1.00 10.00           C  
ATOM    336  O   ARG A  37      11.668  -5.621  -9.000  1.00 10.00           O  
ATOM    337  CB  ARG A  37      11.806  -2.408  -9.116  1.00 10.00           C  
ATOM    338  CG  ARG A  37      11.628  -2.467 -10.625  1.00 10.00           C  
ATOM    339  CD  ARG A  37      10.491  -1.567 -11.083  1.00 10.00           C  
ATOM    340  NE  ARG A  37      10.324  -1.600 -12.535  1.00 10.00           N  
ATOM    341  CZ  ARG A  37       9.539  -0.775 -13.226  1.00 10.00           C  
ATOM    342  NH1 ARG A  37       8.776   0.116 -12.598  1.00 10.00           N  
ATOM    343  NH2 ARG A  37       9.497  -0.863 -14.549  1.00 10.00           N  
ATOM    344  H   ARG A  37      14.401  -2.297  -8.891  1.00 10.00           H  
ATOM    345  HE  ARG A  37      10.843  -2.284 -13.034  1.00 10.00           H  
ATOM    346 HH11 ARG A  37       8.781   0.170 -11.599  1.00 10.00           H  
ATOM    347 HH12 ARG A  37       8.185   0.735 -13.128  1.00 10.00           H  
ATOM    348 HH21 ARG A  37      10.056  -1.550 -15.025  1.00 10.00           H  
ATOM    349 HH22 ARG A  37       8.912  -0.244 -15.081  1.00 10.00           H  
ATOM    350  N   ARG A  38      13.484  -5.053 -10.211  1.00 10.00           N  
ATOM    351  CA  ARG A  38      13.484  -6.285 -10.992  1.00 10.00           C  
ATOM    352  C   ARG A  38      13.702  -7.482 -10.081  1.00 10.00           C  
ATOM    353  O   ARG A  38      13.152  -8.558 -10.311  1.00 10.00           O  
ATOM    354  CB  ARG A  38      14.553  -6.249 -12.085  1.00 10.00           C  
ATOM    355  CG  ARG A  38      14.155  -5.455 -13.318  1.00 10.00           C  
ATOM    356  CD  ARG A  38      14.550  -6.190 -14.589  1.00 10.00           C  
ATOM    357  NE  ARG A  38      13.782  -7.425 -14.772  1.00 10.00           N  
ATOM    358  CZ  ARG A  38      14.306  -8.654 -14.732  1.00 10.00           C  
ATOM    359  NH1 ARG A  38      15.597  -8.826 -14.474  1.00 10.00           N  
ATOM    360  NH2 ARG A  38      13.530  -9.710 -14.933  1.00 10.00           N  
ATOM    361  H   ARG A  38      14.169  -4.370 -10.388  1.00 10.00           H  
ATOM    362  HE  ARG A  38      12.818  -7.329 -14.946  1.00 10.00           H  
ATOM    363 HH11 ARG A  38      16.188  -8.034 -14.306  1.00 10.00           H  
ATOM    364 HH12 ARG A  38      15.987  -9.753 -14.446  1.00 10.00           H  
ATOM    365 HH21 ARG A  38      12.549  -9.591 -15.113  1.00 10.00           H  
ATOM    366 HH22 ARG A  38      13.919 -10.637 -14.910  1.00 10.00           H  
ATOM    367  N   ARG A  39      14.494  -7.279  -9.031  1.00 10.00           N  
ATOM    368  CA  ARG A  39      14.775  -8.333  -8.061  1.00 10.00           C  
ATOM    369  C   ARG A  39      13.483  -8.770  -7.390  1.00 10.00           C  
ATOM    370  O   ARG A  39      13.140  -9.951  -7.381  1.00 10.00           O  
ATOM    371  CB  ARG A  39      15.736  -7.820  -6.991  1.00 10.00           C  
ATOM    372  CG  ARG A  39      17.147  -7.555  -7.480  1.00 10.00           C  
ATOM    373  CD  ARG A  39      17.932  -6.727  -6.474  1.00 10.00           C  
ATOM    374  NE  ARG A  39      17.707  -7.158  -5.091  1.00 10.00           N  
ATOM    375  CZ  ARG A  39      17.083  -6.421  -4.168  1.00 10.00           C  
ATOM    376  NH1 ARG A  39      16.576  -5.231  -4.485  1.00 10.00           N  
ATOM    377  NH2 ARG A  39      16.951  -6.877  -2.931  1.00 10.00           N  
ATOM    378  H   ARG A  39      14.903  -6.398  -8.907  1.00 10.00           H  
ATOM    379  HE  ARG A  39      18.057  -8.046  -4.834  1.00 10.00           H  
ATOM    380 HH11 ARG A  39      16.652  -4.884  -5.416  1.00 10.00           H  
ATOM    381 HH12 ARG A  39      16.119  -4.665  -3.774  1.00 10.00           H  
ATOM    382 HH21 ARG A  39      17.320  -7.778  -2.681  1.00 10.00           H  
ATOM    383 HH22 ARG A  39      16.477  -6.319  -2.231  1.00 10.00           H  
ATOM    384  N   ILE A  40      12.763  -7.794  -6.856  1.00 10.00           N  
ATOM    385  CA  ILE A  40      11.502  -8.049  -6.176  1.00 10.00           C  
ATOM    386  C   ILE A  40      10.502  -8.671  -7.141  1.00 10.00           C  
ATOM    387  O   ILE A  40       9.794  -9.613  -6.792  1.00 10.00           O  
ATOM    388  CB  ILE A  40      10.903  -6.748  -5.609  1.00 10.00           C  
ATOM    389  CG1 ILE A  40      11.992  -5.909  -4.936  1.00 10.00           C  
ATOM    390  CG2 ILE A  40       9.791  -7.064  -4.618  1.00 10.00           C  
ATOM    391  CD1 ILE A  40      11.592  -4.472  -4.698  1.00 10.00           C  
ATOM    392  H   ILE A  40      13.094  -6.874  -6.917  1.00 10.00           H  
ATOM    393  N   SER A  41      10.472  -8.148  -8.362  1.00 10.00           N  
ATOM    394  CA  SER A  41       9.567  -8.637  -9.395  1.00 10.00           C  
ATOM    395  C   SER A  41       9.824 -10.105  -9.717  1.00 10.00           C  
ATOM    396  O   SER A  41       8.916 -10.828 -10.122  1.00 10.00           O  
ATOM    397  CB  SER A  41       9.716  -7.796 -10.662  1.00 10.00           C  
ATOM    398  OG  SER A  41       9.533  -6.420 -10.383  1.00 10.00           O  
ATOM    399  H   SER A  41      11.081  -7.409  -8.576  1.00 10.00           H  
ATOM    400  HG  SER A  41      10.275  -6.095  -9.862  1.00 10.00           H  
ATOM    401  N   ALA A  42      11.061 -10.539  -9.534  1.00 10.00           N  
ATOM    402  CA  ALA A  42      11.427 -11.918  -9.800  1.00 10.00           C  
ATOM    403  C   ALA A  42      10.851 -12.850  -8.740  1.00 10.00           C  
ATOM    404  O   ALA A  42      10.260 -13.882  -9.065  1.00 10.00           O  
ATOM    405  CB  ALA A  42      12.940 -12.064  -9.884  1.00 10.00           C  
ATOM    406  H   ALA A  42      11.750  -9.911  -9.216  1.00 10.00           H  
ATOM    407  N   THR A  43      11.010 -12.473  -7.476  1.00 10.00           N  
ATOM    408  CA  THR A  43      10.516 -13.280  -6.368  1.00 10.00           C  
ATOM    409  C   THR A  43       8.999 -13.201  -6.224  1.00 10.00           C  
ATOM    410  O   THR A  43       8.333 -14.224  -6.085  1.00 10.00           O  
ATOM    411  CB  THR A  43      11.188 -12.881  -5.043  1.00 10.00           C  
ATOM    412  OG1 THR A  43      11.851 -11.623  -5.213  1.00 10.00           O  
ATOM    413  CG2 THR A  43      12.206 -13.937  -4.640  1.00 10.00           C  
ATOM    414  H   THR A  43      11.478 -11.629  -7.280  1.00 10.00           H  
ATOM    415  HG1 THR A  43      11.860 -11.150  -4.360  1.00 10.00           H  
ATOM    416  N   THR A  44       8.455 -11.992  -6.280  1.00 10.00           N  
ATOM    417  CA  THR A  44       7.015 -11.803  -6.148  1.00 10.00           C  
ATOM    418  C   THR A  44       6.291 -12.298  -7.395  1.00 10.00           C  
ATOM    419  O   THR A  44       5.107 -12.631  -7.340  1.00 10.00           O  
ATOM    420  CB  THR A  44       6.654 -10.326  -5.906  1.00 10.00           C  
ATOM    421  OG1 THR A  44       7.192  -9.515  -6.961  1.00 10.00           O  
ATOM    422  CG2 THR A  44       7.202  -9.851  -4.569  1.00 10.00           C  
ATOM    423  H   THR A  44       9.035 -11.206  -6.408  1.00 10.00           H  
ATOM    424  HG1 THR A  44       8.131  -9.361  -6.795  1.00 10.00           H  
ATOM    425  N   ASN A  45       7.027 -12.341  -8.508  1.00 10.00           N  
ATOM    426  CA  ASN A  45       6.498 -12.788  -9.800  1.00 10.00           C  
ATOM    427  C   ASN A  45       5.575 -11.738 -10.413  1.00 10.00           C  
ATOM    428  O   ASN A  45       4.768 -12.031 -11.296  1.00 10.00           O  
ATOM    429  CB  ASN A  45       5.805 -14.151  -9.693  1.00 10.00           C  
ATOM    430  CG  ASN A  45       5.787 -14.909 -11.007  1.00 10.00           C  
ATOM    431  OD1 ASN A  45       6.661 -14.737 -11.857  1.00 10.00           O  
ATOM    432  ND2 ASN A  45       4.798 -15.760 -11.175  1.00 10.00           N  
ATOM    433  H   ASN A  45       7.962 -12.053  -8.461  1.00 10.00           H  
ATOM    434 HD21 ASN A  45       4.140 -15.855 -10.451  1.00 10.00           H  
ATOM    435 HD22 ASN A  45       4.765 -16.273 -12.010  1.00 10.00           H  
ATOM    436  N   LEU A  46       5.713 -10.507  -9.938  1.00 10.00           N  
ATOM    437  CA  LEU A  46       4.908  -9.395 -10.424  1.00 10.00           C  
ATOM    438  C   LEU A  46       5.549  -8.801 -11.679  1.00 10.00           C  
ATOM    439  O   LEU A  46       6.770  -8.836 -11.832  1.00 10.00           O  
ATOM    440  CB  LEU A  46       4.777  -8.319  -9.338  1.00 10.00           C  
ATOM    441  CG  LEU A  46       3.565  -8.418  -8.400  1.00 10.00           C  
ATOM    442  CD1 LEU A  46       3.366  -9.839  -7.895  1.00 10.00           C  
ATOM    443  CD2 LEU A  46       3.714  -7.461  -7.227  1.00 10.00           C  
ATOM    444  H   LEU A  46       6.380 -10.341  -9.242  1.00 10.00           H  
ATOM    445  N   SER A  47       4.730  -8.245 -12.566  1.00 10.00           N  
ATOM    446  CA  SER A  47       5.219  -7.660 -13.813  1.00 10.00           C  
ATOM    447  C   SER A  47       5.823  -6.262 -13.622  1.00 10.00           C  
ATOM    448  O   SER A  47       5.570  -5.365 -14.421  1.00 10.00           O  
ATOM    449  CB  SER A  47       4.079  -7.600 -14.831  1.00 10.00           C  
ATOM    450  OG  SER A  47       3.124  -8.616 -14.577  1.00 10.00           O  
ATOM    451  H   SER A  47       3.764  -8.244 -12.391  1.00 10.00           H  
ATOM    452  HG  SER A  47       3.563  -9.476 -14.574  1.00 10.00           H  
ATOM    453  N   GLU A  48       6.623  -6.091 -12.564  1.00 10.00           N  
ATOM    454  CA  GLU A  48       7.282  -4.815 -12.250  1.00 10.00           C  
ATOM    455  C   GLU A  48       6.313  -3.697 -11.840  1.00 10.00           C  
ATOM    456  O   GLU A  48       6.474  -3.095 -10.777  1.00 10.00           O  
ATOM    457  CB  GLU A  48       8.241  -4.363 -13.358  1.00 10.00           C  
ATOM    458  CG  GLU A  48       9.608  -5.027 -13.281  1.00 10.00           C  
ATOM    459  CD  GLU A  48      10.547  -4.577 -14.378  1.00 10.00           C  
ATOM    460  OE1 GLU A  48      11.074  -3.449 -14.292  1.00 10.00           O  
ATOM    461  OE2 GLU A  48      10.760  -5.353 -15.329  1.00 10.00           O  
ATOM    462  H   GLU A  48       6.790  -6.859 -11.975  1.00 10.00           H  
ATOM    463  N   ARG A  49       5.312  -3.432 -12.675  1.00 10.00           N  
ATOM    464  CA  ARG A  49       4.323  -2.390 -12.412  1.00 10.00           C  
ATOM    465  C   ARG A  49       3.692  -2.555 -11.034  1.00 10.00           C  
ATOM    466  O   ARG A  49       3.690  -1.621 -10.232  1.00 10.00           O  
ATOM    467  CB  ARG A  49       3.229  -2.410 -13.487  1.00 10.00           C  
ATOM    468  CG  ARG A  49       2.140  -1.363 -13.292  1.00 10.00           C  
ATOM    469  CD  ARG A  49       0.996  -1.567 -14.272  1.00 10.00           C  
ATOM    470  NE  ARG A  49      -0.080  -0.595 -14.075  1.00 10.00           N  
ATOM    471  CZ  ARG A  49      -1.179  -0.537 -14.826  1.00 10.00           C  
ATOM    472  NH1 ARG A  49      -1.352  -1.400 -15.823  1.00 10.00           N  
ATOM    473  NH2 ARG A  49      -2.106   0.380 -14.574  1.00 10.00           N  
ATOM    474  H   ARG A  49       5.244  -3.955 -13.507  1.00 10.00           H  
ATOM    475  HE  ARG A  49       0.023   0.052 -13.339  1.00 10.00           H  
ATOM    476 HH11 ARG A  49      -0.657  -2.098 -16.012  1.00 10.00           H  
ATOM    477 HH12 ARG A  49      -2.177  -1.351 -16.395  1.00 10.00           H  
ATOM    478 HH21 ARG A  49      -1.980   1.029 -13.820  1.00 10.00           H  
ATOM    479 HH22 ARG A  49      -2.943   0.422 -15.128  1.00 10.00           H  
ATOM    480  N   GLN A  50       3.198  -3.757 -10.754  1.00 10.00           N  
ATOM    481  CA  GLN A  50       2.551  -4.041  -9.477  1.00 10.00           C  
ATOM    482  C   GLN A  50       3.496  -3.876  -8.287  1.00 10.00           C  
ATOM    483  O   GLN A  50       3.050  -3.615  -7.172  1.00 10.00           O  
ATOM    484  CB  GLN A  50       1.899  -5.425  -9.475  1.00 10.00           C  
ATOM    485  CG  GLN A  50       0.706  -5.557 -10.411  1.00 10.00           C  
ATOM    486  CD  GLN A  50      -0.309  -4.443 -10.229  1.00 10.00           C  
ATOM    487  OE1 GLN A  50      -0.230  -3.405 -10.882  1.00 10.00           O  
ATOM    488  NE2 GLN A  50      -1.270  -4.649  -9.340  1.00 10.00           N  
ATOM    489  H   GLN A  50       3.268  -4.468 -11.424  1.00 10.00           H  
ATOM    490 HE21 GLN A  50      -1.274  -5.499  -8.850  1.00 10.00           H  
ATOM    491 HE22 GLN A  50      -1.939  -3.943  -9.204  1.00 10.00           H  
ATOM    492  N   VAL A  51       4.796  -4.014  -8.526  1.00 10.00           N  
ATOM    493  CA  VAL A  51       5.782  -3.859  -7.460  1.00 10.00           C  
ATOM    494  C   VAL A  51       5.792  -2.409  -6.988  1.00 10.00           C  
ATOM    495  O   VAL A  51       5.760  -2.128  -5.790  1.00 10.00           O  
ATOM    496  CB  VAL A  51       7.196  -4.269  -7.924  1.00 10.00           C  
ATOM    497  CG1 VAL A  51       8.220  -4.023  -6.827  1.00 10.00           C  
ATOM    498  CG2 VAL A  51       7.207  -5.728  -8.343  1.00 10.00           C  
ATOM    499  H   VAL A  51       5.100  -4.210  -9.436  1.00 10.00           H  
ATOM    500  N   THR A  52       5.821  -1.492  -7.944  1.00 10.00           N  
ATOM    501  CA  THR A  52       5.798  -0.070  -7.639  1.00 10.00           C  
ATOM    502  C   THR A  52       4.475   0.282  -6.965  1.00 10.00           C  
ATOM    503  O   THR A  52       4.424   1.125  -6.070  1.00 10.00           O  
ATOM    504  CB  THR A  52       5.952   0.762  -8.922  1.00 10.00           C  
ATOM    505  OG1 THR A  52       6.256  -0.109 -10.025  1.00 10.00           O  
ATOM    506  CG2 THR A  52       7.069   1.780  -8.762  1.00 10.00           C  
ATOM    507  H   THR A  52       5.871  -1.776  -8.882  1.00 10.00           H  
ATOM    508  HG1 THR A  52       5.435  -0.476 -10.376  1.00 10.00           H  
ATOM    509  N   ILE A  53       3.419  -0.403  -7.397  1.00 10.00           N  
ATOM    510  CA  ILE A  53       2.081  -0.213  -6.854  1.00 10.00           C  
ATOM    511  C   ILE A  53       2.079  -0.436  -5.342  1.00 10.00           C  
ATOM    512  O   ILE A  53       1.567   0.387  -4.582  1.00 10.00           O  
ATOM    513  CB  ILE A  53       1.075  -1.182  -7.535  1.00 10.00           C  
ATOM    514  CG1 ILE A  53       0.827  -0.783  -8.994  1.00 10.00           C  
ATOM    515  CG2 ILE A  53      -0.239  -1.281  -6.766  1.00 10.00           C  
ATOM    516  CD1 ILE A  53       0.349   0.640  -9.177  1.00 10.00           C  
ATOM    517  H   ILE A  53       3.546  -1.058  -8.112  1.00 10.00           H  
ATOM    518  N   TRP A  54       2.685  -1.534  -4.905  1.00 10.00           N  
ATOM    519  CA  TRP A  54       2.748  -1.854  -3.486  1.00 10.00           C  
ATOM    520  C   TRP A  54       3.648  -0.892  -2.722  1.00 10.00           C  
ATOM    521  O   TRP A  54       3.423  -0.631  -1.539  1.00 10.00           O  
ATOM    522  CB  TRP A  54       3.157  -3.308  -3.251  1.00 10.00           C  
ATOM    523  CG  TRP A  54       2.012  -4.166  -2.811  1.00 10.00           C  
ATOM    524  CD1 TRP A  54       1.587  -4.370  -1.530  1.00 10.00           C  
ATOM    525  CD2 TRP A  54       1.140  -4.929  -3.651  1.00 10.00           C  
ATOM    526  NE1 TRP A  54       0.499  -5.206  -1.521  1.00 10.00           N  
ATOM    527  CE2 TRP A  54       0.207  -5.568  -2.811  1.00 10.00           C  
ATOM    528  CE3 TRP A  54       1.056  -5.134  -5.032  1.00 10.00           C  
ATOM    529  CZ2 TRP A  54      -0.796  -6.395  -3.308  1.00 10.00           C  
ATOM    530  CZ3 TRP A  54       0.059  -5.955  -5.523  1.00 10.00           C  
ATOM    531  CH2 TRP A  54      -0.853  -6.576  -4.662  1.00 10.00           C  
ATOM    532  H   TRP A  54       3.098  -2.147  -5.556  1.00 10.00           H  
ATOM    533  HE1 TRP A  54       0.010  -5.499  -0.719  1.00 10.00           H  
ATOM    534  N   PHE A  55       4.657  -0.355  -3.398  1.00 10.00           N  
ATOM    535  CA  PHE A  55       5.567   0.595  -2.770  1.00 10.00           C  
ATOM    536  C   PHE A  55       4.820   1.863  -2.386  1.00 10.00           C  
ATOM    537  O   PHE A  55       4.974   2.380  -1.278  1.00 10.00           O  
ATOM    538  CB  PHE A  55       6.752   0.920  -3.680  1.00 10.00           C  
ATOM    539  CG  PHE A  55       7.996   0.156  -3.338  1.00 10.00           C  
ATOM    540  CD1 PHE A  55       8.695   0.435  -2.175  1.00 10.00           C  
ATOM    541  CD2 PHE A  55       8.466  -0.841  -4.174  1.00 10.00           C  
ATOM    542  CE1 PHE A  55       9.839  -0.268  -1.849  1.00 10.00           C  
ATOM    543  CE2 PHE A  55       9.610  -1.546  -3.857  1.00 10.00           C  
ATOM    544  CZ  PHE A  55      10.298  -1.260  -2.692  1.00 10.00           C  
ATOM    545  H   PHE A  55       4.794  -0.604  -4.340  1.00 10.00           H  
ATOM    546  N   GLN A  56       3.990   2.348  -3.303  1.00 10.00           N  
ATOM    547  CA  GLN A  56       3.191   3.541  -3.057  1.00 10.00           C  
ATOM    548  C   GLN A  56       2.128   3.224  -2.010  1.00 10.00           C  
ATOM    549  O   GLN A  56       1.813   4.043  -1.143  1.00 10.00           O  
ATOM    550  CB  GLN A  56       2.512   3.996  -4.352  1.00 10.00           C  
ATOM    551  CG  GLN A  56       3.441   4.109  -5.547  1.00 10.00           C  
ATOM    552  CD  GLN A  56       2.681   4.202  -6.853  1.00 10.00           C  
ATOM    553  OE1 GLN A  56       2.333   3.192  -7.456  1.00 10.00           O  
ATOM    554  NE2 GLN A  56       2.424   5.416  -7.302  1.00 10.00           N  
ATOM    555  H   GLN A  56       3.918   1.894  -4.172  1.00 10.00           H  
ATOM    556 HE21 GLN A  56       2.742   6.180  -6.775  1.00 10.00           H  
ATOM    557 HE22 GLN A  56       1.913   5.506  -8.133  1.00 10.00           H  
ATOM    558  N   ASN A  57       1.597   2.011  -2.095  1.00 10.00           N  
ATOM    559  CA  ASN A  57       0.569   1.530  -1.176  1.00 10.00           C  
ATOM    560  C   ASN A  57       1.105   1.443   0.254  1.00 10.00           C  
ATOM    561  O   ASN A  57       0.369   1.648   1.219  1.00 10.00           O  
ATOM    562  CB  ASN A  57       0.077   0.152  -1.629  1.00 10.00           C  
ATOM    563  CG  ASN A  57      -1.037  -0.390  -0.759  1.00 10.00           C  
ATOM    564  OD1 ASN A  57      -1.893   0.359  -0.296  1.00 10.00           O  
ATOM    565  ND2 ASN A  57      -1.020  -1.697  -0.527  1.00 10.00           N  
ATOM    566  H   ASN A  57       1.899   1.416  -2.814  1.00 10.00           H  
ATOM    567 HD21 ASN A  57      -0.302  -2.228  -0.928  1.00 10.00           H  
ATOM    568 HD22 ASN A  57      -1.731  -2.085   0.032  1.00 10.00           H  
ATOM    569  N   ARG A  58       2.394   1.153   0.388  1.00 10.00           N  
ATOM    570  CA  ARG A  58       3.013   1.040   1.705  1.00 10.00           C  
ATOM    571  C   ARG A  58       2.979   2.367   2.457  1.00 10.00           C  
ATOM    572  O   ARG A  58       2.979   2.389   3.687  1.00 10.00           O  
ATOM    573  CB  ARG A  58       4.449   0.532   1.596  1.00 10.00           C  
ATOM    574  CG  ARG A  58       4.768  -0.602   2.556  1.00 10.00           C  
ATOM    575  CD  ARG A  58       6.135  -0.418   3.197  1.00 10.00           C  
ATOM    576  NE  ARG A  58       6.099   0.520   4.321  1.00 10.00           N  
ATOM    577  CZ  ARG A  58       6.323   0.174   5.591  1.00 10.00           C  
ATOM    578  NH1 ARG A  58       6.552  -1.091   5.909  1.00 10.00           N  
ATOM    579  NH2 ARG A  58       6.305   1.090   6.542  1.00 10.00           N  
ATOM    580  H   ARG A  58       2.942   1.001  -0.418  1.00 10.00           H  
ATOM    581  HE  ARG A  58       5.909   1.466   4.116  1.00 10.00           H  
ATOM    582 HH11 ARG A  58       6.560  -1.795   5.203  1.00 10.00           H  
ATOM    583 HH12 ARG A  58       6.716  -1.352   6.871  1.00 10.00           H  
ATOM    584 HH21 ARG A  58       6.114   2.059   6.311  1.00 10.00           H  
ATOM    585 HH22 ARG A  58       6.492   0.835   7.495  1.00 10.00           H  
ATOM    586  N   ARG A  59       2.935   3.466   1.712  1.00 10.00           N  
ATOM    587  CA  ARG A  59       2.906   4.793   2.308  1.00 10.00           C  
ATOM    588  C   ARG A  59       1.624   5.026   3.100  1.00 10.00           C  
ATOM    589  O   ARG A  59       1.661   5.565   4.205  1.00 10.00           O  
ATOM    590  CB  ARG A  59       3.096   5.871   1.244  1.00 10.00           C  
ATOM    591  CG  ARG A  59       4.540   6.031   0.789  1.00 10.00           C  
ATOM    592  CD  ARG A  59       5.248   7.154   1.537  1.00 10.00           C  
ATOM    593  NE  ARG A  59       5.088   7.060   2.989  1.00 10.00           N  
ATOM    594  CZ  ARG A  59       4.341   7.895   3.714  1.00 10.00           C  
ATOM    595  NH1 ARG A  59       3.658   8.868   3.123  1.00 10.00           N  
ATOM    596  NH2 ARG A  59       4.268   7.748   5.028  1.00 10.00           N  
ATOM    597  H   ARG A  59       2.915   3.380   0.734  1.00 10.00           H  
ATOM    598  HE  ARG A  59       5.573   6.336   3.450  1.00 10.00           H  
ATOM    599 HH11 ARG A  59       3.702   8.979   2.127  1.00 10.00           H  
ATOM    600 HH12 ARG A  59       3.084   9.491   3.664  1.00 10.00           H  
ATOM    601 HH21 ARG A  59       4.777   6.999   5.482  1.00 10.00           H  
ATOM    602 HH22 ARG A  59       3.717   8.379   5.579  1.00 10.00           H  
ATOM    603  N   VAL A  60       0.491   4.618   2.544  1.00 10.00           N  
ATOM    604  CA  VAL A  60      -0.780   4.784   3.234  1.00 10.00           C  
ATOM    605  C   VAL A  60      -0.946   3.716   4.315  1.00 10.00           C  
ATOM    606  O   VAL A  60      -1.571   3.955   5.352  1.00 10.00           O  
ATOM    607  CB  VAL A  60      -1.992   4.792   2.273  1.00 10.00           C  
ATOM    608  CG1 VAL A  60      -2.033   3.539   1.412  1.00 10.00           C  
ATOM    609  CG2 VAL A  60      -3.292   4.958   3.042  1.00 10.00           C  
ATOM    610  H   VAL A  60       0.510   4.202   1.655  1.00 10.00           H  
ATOM    611  N   LYS A  61      -0.354   2.552   4.078  1.00 10.00           N  
ATOM    612  CA  LYS A  61      -0.427   1.453   5.027  1.00 10.00           C  
ATOM    613  C   LYS A  61       0.207   1.842   6.359  1.00 10.00           C  
ATOM    614  O   LYS A  61      -0.339   1.548   7.423  1.00 10.00           O  
ATOM    615  CB  LYS A  61       0.243   0.199   4.456  1.00 10.00           C  
ATOM    616  CG  LYS A  61      -0.194  -1.101   5.117  1.00 10.00           C  
ATOM    617  CD  LYS A  61       0.484  -2.302   4.468  1.00 10.00           C  
ATOM    618  CE  LYS A  61       0.091  -3.609   5.147  1.00 10.00           C  
ATOM    619  NZ  LYS A  61      -1.302  -4.021   4.820  1.00 10.00           N  
ATOM    620  H   LYS A  61       0.141   2.429   3.239  1.00 10.00           H  
ATOM    621  HZ1 LYS A  61      -1.412  -4.134   3.790  1.00 10.00           H  
ATOM    622  HZ2 LYS A  61      -1.977  -3.304   5.153  1.00 10.00           H  
ATOM    623  HZ3 LYS A  61      -1.526  -4.927   5.280  1.00 10.00           H  
ATOM    624  N   GLU A  62       1.355   2.513   6.300  1.00 10.00           N  
ATOM    625  CA  GLU A  62       2.040   2.945   7.512  1.00 10.00           C  
ATOM    626  C   GLU A  62       1.312   4.121   8.162  1.00 10.00           C  
ATOM    627  O   GLU A  62       1.270   4.235   9.388  1.00 10.00           O  
ATOM    628  CB  GLU A  62       3.513   3.282   7.244  1.00 10.00           C  
ATOM    629  CG  GLU A  62       3.743   4.325   6.159  1.00 10.00           C  
ATOM    630  CD  GLU A  62       5.209   4.506   5.822  1.00 10.00           C  
ATOM    631  OE1 GLU A  62       5.915   3.493   5.674  1.00 10.00           O  
ATOM    632  OE2 GLU A  62       5.663   5.660   5.700  1.00 10.00           O  
ATOM    633  H   GLU A  62       1.749   2.722   5.424  1.00 10.00           H  
ATOM    634  N   LYS A  63       0.723   4.980   7.334  1.00 10.00           N  
ATOM    635  CA  LYS A  63      -0.010   6.144   7.825  1.00 10.00           C  
ATOM    636  C   LYS A  63      -1.215   5.700   8.657  1.00 10.00           C  
ATOM    637  O   LYS A  63      -1.580   6.347   9.644  1.00 10.00           O  
ATOM    638  CB  LYS A  63      -0.467   7.012   6.647  1.00 10.00           C  
ATOM    639  CG  LYS A  63      -1.145   8.313   7.048  1.00 10.00           C  
ATOM    640  CD  LYS A  63      -1.762   9.013   5.845  1.00 10.00           C  
ATOM    641  CE  LYS A  63      -2.417  10.324   6.249  1.00 10.00           C  
ATOM    642  NZ  LYS A  63      -3.098  10.993   5.107  1.00 10.00           N  
ATOM    643  H   LYS A  63       0.787   4.828   6.366  1.00 10.00           H  
ATOM    644  HZ1 LYS A  63      -2.419  11.175   4.343  1.00 10.00           H  
ATOM    645  HZ2 LYS A  63      -3.504  11.900   5.414  1.00 10.00           H  
ATOM    646  HZ3 LYS A  63      -3.863  10.393   4.740  1.00 10.00           H  
ATOM    647  N   LYS A  64      -1.819   4.589   8.253  1.00 10.00           N  
ATOM    648  CA  LYS A  64      -2.977   4.040   8.950  1.00 10.00           C  
ATOM    649  C   LYS A  64      -2.611   3.650  10.380  1.00 10.00           C  
ATOM    650  O   LYS A  64      -3.407   3.816  11.308  1.00 10.00           O  
ATOM    651  CB  LYS A  64      -3.516   2.820   8.207  1.00 10.00           C  
ATOM    652  CG  LYS A  64      -4.910   2.400   8.644  1.00 10.00           C  
ATOM    653  CD  LYS A  64      -5.081   0.891   8.603  1.00 10.00           C  
ATOM    654  CE  LYS A  64      -4.343   0.217   9.748  1.00 10.00           C  
ATOM    655  NZ  LYS A  64      -4.800  -1.181   9.955  1.00 10.00           N  
ATOM    656  H   LYS A  64      -1.479   4.127   7.454  1.00 10.00           H  
ATOM    657  HZ1 LYS A  64      -5.839  -1.217   9.949  1.00 10.00           H  
ATOM    658  HZ2 LYS A  64      -4.462  -1.537  10.872  1.00 10.00           H  
ATOM    659  HZ3 LYS A  64      -4.438  -1.798   9.199  1.00 10.00           H  
ATOM    660  N   VAL A  65      -1.396   3.135  10.552  1.00 10.00           N  
ATOM    661  CA  VAL A  65      -0.918   2.728  11.865  1.00 10.00           C  
ATOM    662  C   VAL A  65      -0.834   3.939  12.792  1.00 10.00           C  
ATOM    663  O   VAL A  65      -1.335   3.911  13.916  1.00 10.00           O  
ATOM    664  CB  VAL A  65       0.465   2.047  11.773  1.00 10.00           C  
ATOM    665  CG1 VAL A  65       0.911   1.542  13.134  1.00 10.00           C  
ATOM    666  CG2 VAL A  65       0.429   0.906  10.767  1.00 10.00           C  
ATOM    667  H   VAL A  65      -0.808   3.028   9.772  1.00 10.00           H  
ATOM    668  N   ILE A  66      -0.237   5.011  12.290  1.00 10.00           N  
ATOM    669  CA  ILE A  66      -0.083   6.243  13.061  1.00 10.00           C  
ATOM    670  C   ILE A  66      -1.448   6.838  13.413  1.00 10.00           C  
ATOM    671  O   ILE A  66      -1.628   7.423  14.484  1.00 10.00           O  
ATOM    672  CB  ILE A  66       0.745   7.288  12.280  1.00 10.00           C  
ATOM    673  CG1 ILE A  66       2.026   6.648  11.731  1.00 10.00           C  
ATOM    674  CG2 ILE A  66       1.081   8.483  13.164  1.00 10.00           C  
ATOM    675  CD1 ILE A  66       2.765   7.512  10.733  1.00 10.00           C  
ATOM    676  H   ILE A  66       0.110   4.977  11.371  1.00 10.00           H  
ATOM    677  N   ASN A  67      -2.408   6.668  12.512  1.00 10.00           N  
ATOM    678  CA  ASN A  67      -3.755   7.188  12.715  1.00 10.00           C  
ATOM    679  C   ASN A  67      -4.484   6.424  13.820  1.00 10.00           C  
ATOM    680  O   ASN A  67      -5.246   7.003  14.589  1.00 10.00           O  
ATOM    681  CB  ASN A  67      -4.556   7.131  11.406  1.00 10.00           C  
ATOM    682  CG  ASN A  67      -5.729   8.099  11.376  1.00 10.00           C  
ATOM    683  OD1 ASN A  67      -6.339   8.398  12.399  1.00 10.00           O  
ATOM    684  ND2 ASN A  67      -6.063   8.592  10.194  1.00 10.00           N  
ATOM    685  H   ASN A  67      -2.205   6.180  11.684  1.00 10.00           H  
ATOM    686 HD21 ASN A  67      -5.547   8.311   9.408  1.00 10.00           H  
ATOM    687 HD22 ASN A  67      -6.815   9.224  10.148  1.00 10.00           H  
ATOM    688  N   LYS A  68      -4.231   5.125  13.912  1.00 10.00           N  
ATOM    689  CA  LYS A  68      -4.881   4.296  14.926  1.00 10.00           C  
ATOM    690  C   LYS A  68      -4.124   4.302  16.253  1.00 10.00           C  
ATOM    691  O   LYS A  68      -4.640   3.837  17.273  1.00 10.00           O  
ATOM    692  CB  LYS A  68      -5.074   2.861  14.427  1.00 10.00           C  
ATOM    693  CG  LYS A  68      -6.294   2.660  13.539  1.00 10.00           C  
ATOM    694  CD  LYS A  68      -7.548   3.231  14.185  1.00 10.00           C  
ATOM    695  CE  LYS A  68      -8.804   2.490  13.745  1.00 10.00           C  
ATOM    696  NZ  LYS A  68      -8.930   2.415  12.266  1.00 10.00           N  
ATOM    697  H   LYS A  68      -3.593   4.713  13.290  1.00 10.00           H  
ATOM    698  HZ1 LYS A  68      -8.416   3.197  11.816  1.00 10.00           H  
ATOM    699  HZ2 LYS A  68      -9.932   2.475  11.992  1.00 10.00           H  
ATOM    700  HZ3 LYS A  68      -8.545   1.511  11.917  1.00 10.00           H  
ATOM    701  N   LEU A  69      -2.915   4.853  16.241  1.00 10.00           N  
ATOM    702  CA  LEU A  69      -2.079   4.914  17.439  1.00 10.00           C  
ATOM    703  C   LEU A  69      -2.612   5.912  18.469  1.00 10.00           C  
ATOM    704  O   LEU A  69      -2.074   6.031  19.569  1.00 10.00           O  
ATOM    705  CB  LEU A  69      -0.631   5.243  17.067  1.00 10.00           C  
ATOM    706  CG  LEU A  69       0.377   4.094  17.167  1.00 10.00           C  
ATOM    707  CD1 LEU A  69      -0.261   2.770  16.769  1.00 10.00           C  
ATOM    708  CD2 LEU A  69       1.596   4.380  16.300  1.00 10.00           C  
ATOM    709  H   LEU A  69      -2.569   5.223  15.399  1.00 10.00           H  
ATOM    710  N   LYS A  70      -3.669   6.626  18.108  1.00 10.00           N  
ATOM    711  CA  LYS A  70      -4.272   7.603  19.006  1.00 10.00           C  
ATOM    712  C   LYS A  70      -5.080   6.900  20.092  1.00 10.00           C  
ATOM    713  O   LYS A  70      -4.975   7.232  21.273  1.00 10.00           O  
ATOM    714  CB  LYS A  70      -5.166   8.568  18.222  1.00 10.00           C  
ATOM    715  CG  LYS A  70      -4.514   9.138  16.970  1.00 10.00           C  
ATOM    716  CD  LYS A  70      -3.327  10.028  17.302  1.00 10.00           C  
ATOM    717  CE  LYS A  70      -3.776  11.397  17.785  1.00 10.00           C  
ATOM    718  NZ  LYS A  70      -2.648  12.361  17.832  1.00 10.00           N  
ATOM    719  H   LYS A  70      -4.052   6.494  17.218  1.00 10.00           H  
ATOM    720  HZ1 LYS A  70      -3.008  13.326  17.971  1.00 10.00           H  
ATOM    721  HZ2 LYS A  70      -2.110  12.330  16.944  1.00 10.00           H  
ATOM    722  HZ3 LYS A  70      -2.011  12.129  18.618  1.00 10.00           H  
ATOM    723  N   THR A  71      -5.886   5.926  19.668  1.00 10.00           N  
ATOM    724  CA  THR A  71      -6.728   5.135  20.572  1.00 10.00           C  
ATOM    725  C   THR A  71      -7.768   5.999  21.297  1.00 10.00           C  
ATOM    726  O   THR A  71      -8.312   5.606  22.325  1.00 10.00           O  
ATOM    727  CB  THR A  71      -5.885   4.339  21.593  1.00 10.00           C  
ATOM    728  OG1 THR A  71      -4.629   3.987  20.993  1.00 10.00           O  
ATOM    729  CG2 THR A  71      -6.604   3.060  21.997  1.00 10.00           C  
ATOM    730  H   THR A  71      -5.915   5.728  18.709  1.00 10.00           H  
ATOM    731  HG1 THR A  71      -4.741   3.922  20.039  1.00 10.00           H  
ATOM    732  N   THR A  72      -8.061   7.165  20.737  1.00 10.00           N  
ATOM    733  CA  THR A  72      -9.031   8.077  21.333  1.00 10.00           C  
ATOM    734  C   THR A  72     -10.207   8.309  20.381  1.00 10.00           C  
ATOM    735  O   THR A  72     -10.931   9.303  20.480  1.00 10.00           O  
ATOM    736  CB  THR A  72      -8.369   9.422  21.721  1.00 10.00           C  
ATOM    737  OG1 THR A  72      -9.283  10.233  22.474  1.00 10.00           O  
ATOM    738  CG2 THR A  72      -7.895  10.183  20.489  1.00 10.00           C  
ATOM    739  H   THR A  72      -7.613   7.421  19.905  1.00 10.00           H  
ATOM    740  HG1 THR A  72     -10.039  10.463  21.918  1.00 10.00           H  
ATOM    741  N   SER A  73     -10.396   7.368  19.466  1.00 10.00           N  
ATOM    742  CA  SER A  73     -11.465   7.450  18.486  1.00 10.00           C  
ATOM    743  C   SER A  73     -12.829   7.240  19.146  1.00 10.00           C  
ATOM    744  O   SER A  73     -13.644   8.187  19.154  1.00 10.00           O  
ATOM    745  CB  SER A  73     -11.231   6.414  17.387  1.00 10.00           C  
ATOM    746  OG  SER A  73     -10.008   5.721  17.603  1.00 10.00           O  
ATOM    747  OXT SER A  73     -13.071   6.135  19.670  1.00 10.00           O  
ATOM    748  H   SER A  73      -9.807   6.584  19.456  1.00 10.00           H  
ATOM    749  HG  SER A  73     -10.177   4.953  18.162  1.00 10.00           H  
TER     750      SER A  73                                                      
ATOM    751  O5'  DC B   1      10.867   8.984  -9.356  1.00 10.00           O  
ATOM    752  C5'  DC B   1      11.251   9.674  -8.166  1.00 10.00           C  
ATOM    753  C4'  DC B   1      10.031  10.292  -7.528  1.00 10.00           C  
ATOM    754  O4'  DC B   1       9.050  10.581  -8.557  1.00 10.00           O  
ATOM    755  C3'  DC B   1       9.296   9.422  -6.503  1.00 10.00           C  
ATOM    756  O3'  DC B   1       8.834  10.224  -5.411  1.00 10.00           O  
ATOM    757  C2'  DC B   1       8.131   8.869  -7.301  1.00 10.00           C  
ATOM    758  C1'  DC B   1       7.791  10.076  -8.142  1.00 10.00           C  
ATOM    759  N1   DC B   1       6.996   9.798  -9.347  1.00 10.00           N  
ATOM    760  C2   DC B   1       5.778  10.457  -9.516  1.00 10.00           C  
ATOM    761  O2   DC B   1       5.401  11.256  -8.644  1.00 10.00           O  
ATOM    762  N3   DC B   1       5.038  10.211 -10.621  1.00 10.00           N  
ATOM    763  C4   DC B   1       5.475   9.345 -11.537  1.00 10.00           C  
ATOM    764  N4   DC B   1       4.706   9.135 -12.608  1.00 10.00           N  
ATOM    765  C5   DC B   1       6.716   8.656 -11.390  1.00 10.00           C  
ATOM    766  C6   DC B   1       7.436   8.911 -10.290  1.00 10.00           C  
ATOM    767  H5'  DC B   1      11.966  10.460  -8.409  1.00 10.00           H  
ATOM    768 H5''  DC B   1      11.709   8.976  -7.467  1.00 10.00           H  
ATOM    769  H4'  DC B   1      10.361  11.183  -6.994  1.00 10.00           H  
ATOM    770  H3'  DC B   1       9.940   8.631  -6.122  1.00 10.00           H  
ATOM    771  H2'  DC B   1       8.431   8.013  -7.905  1.00 10.00           H  
ATOM    772 H2''  DC B   1       7.320   8.542  -6.648  1.00 10.00           H  
ATOM    773  H1'  DC B   1       7.289  10.845  -7.552  1.00 10.00           H  
ATOM    774  H41  DC B   1       4.992   8.483 -13.333  1.00 10.00           H  
ATOM    775  H42  DC B   1       3.834   9.642 -12.705  1.00 10.00           H  
ATOM    776  H5   DC B   1       7.066   7.952 -12.148  1.00 10.00           H  
ATOM    777  H6   DC B   1       8.388   8.400 -10.144  1.00 10.00           H  
ATOM    778 HO5'  DC B   1      10.010   9.374  -9.579  1.00 10.00           H  
ATOM    779  P    DA B   2       8.601   9.547  -3.972  1.00 10.00           P  
ATOM    780  OP1  DA B   2       9.929   9.324  -3.356  1.00 10.00           O  
ATOM    781  OP2  DA B   2       7.671   8.405  -4.141  1.00 10.00           O  
ATOM    782  O5'  DA B   2       7.872  10.673  -3.120  1.00 10.00           O  
ATOM    783  C5'  DA B   2       7.102  11.691  -3.760  1.00 10.00           C  
ATOM    784  C4'  DA B   2       5.639  11.532  -3.420  1.00 10.00           C  
ATOM    785  O4'  DA B   2       4.904  11.181  -4.619  1.00 10.00           O  
ATOM    786  C3'  DA B   2       5.305  10.436  -2.404  1.00 10.00           C  
ATOM    787  O3'  DA B   2       4.266  10.863  -1.521  1.00 10.00           O  
ATOM    788  C2'  DA B   2       4.835   9.294  -3.285  1.00 10.00           C  
ATOM    789  C1'  DA B   2       4.073  10.067  -4.334  1.00 10.00           C  
ATOM    790  N9   DA B   2       3.841   9.348  -5.584  1.00 10.00           N  
ATOM    791  C8   DA B   2       4.668   8.433  -6.188  1.00 10.00           C  
ATOM    792  N7   DA B   2       4.193   7.952  -7.312  1.00 10.00           N  
ATOM    793  C5   DA B   2       2.973   8.596  -7.460  1.00 10.00           C  
ATOM    794  C6   DA B   2       1.982   8.524  -8.453  1.00 10.00           C  
ATOM    795  N6   DA B   2       2.071   7.744  -9.532  1.00 10.00           N  
ATOM    796  N1   DA B   2       0.883   9.291  -8.299  1.00 10.00           N  
ATOM    797  C2   DA B   2       0.795  10.080  -7.220  1.00 10.00           C  
ATOM    798  N3   DA B   2       1.662  10.237  -6.218  1.00 10.00           N  
ATOM    799  C4   DA B   2       2.742   9.456  -6.402  1.00 10.00           C  
ATOM    800  H5'  DA B   2       7.227  11.617  -4.839  1.00 10.00           H  
ATOM    801 H5''  DA B   2       7.441  12.672  -3.426  1.00 10.00           H  
ATOM    802  H4'  DA B   2       5.303  12.472  -2.979  1.00 10.00           H  
ATOM    803  H3'  DA B   2       6.183  10.164  -1.821  1.00 10.00           H  
ATOM    804  H2'  DA B   2       5.677   8.744  -3.706  1.00 10.00           H  
ATOM    805 H2''  DA B   2       4.225   8.584  -2.726  1.00 10.00           H  
ATOM    806  H1'  DA B   2       3.121  10.435  -3.947  1.00 10.00           H  
ATOM    807  H8   DA B   2       5.623   8.139  -5.775  1.00 10.00           H  
ATOM    808  H61  DA B   2       2.887   7.165  -9.664  1.00 10.00           H  
ATOM    809  H62  DA B   2       1.333   7.741 -10.223  1.00 10.00           H  
ATOM    810  H2   DA B   2      -0.111  10.682  -7.151  1.00 10.00           H  
ATOM    811  P    DA B   3       4.361  10.512   0.041  1.00 10.00           P  
ATOM    812  OP1  DA B   3       5.802  10.522   0.408  1.00 10.00           O  
ATOM    813  OP2  DA B   3       3.555   9.294   0.282  1.00 10.00           O  
ATOM    814  O5'  DA B   3       3.648  11.736   0.769  1.00 10.00           O  
ATOM    815  C5'  DA B   3       3.089  12.816   0.015  1.00 10.00           C  
ATOM    816  C4'  DA B   3       1.597  12.632  -0.146  1.00 10.00           C  
ATOM    817  O4'  DA B   3       1.331  11.864  -1.348  1.00 10.00           O  
ATOM    818  C3'  DA B   3       0.884  11.880   0.981  1.00 10.00           C  
ATOM    819  O3'  DA B   3      -0.401  12.454   1.246  1.00 10.00           O  
ATOM    820  C2'  DA B   3       0.731  10.485   0.407  1.00 10.00           C  
ATOM    821  C1'  DA B   3       0.423  10.821  -1.029  1.00 10.00           C  
ATOM    822  N9   DA B   3       0.643   9.725  -1.972  1.00 10.00           N  
ATOM    823  C8   DA B   3       1.637   8.781  -1.928  1.00 10.00           C  
ATOM    824  N7   DA B   3       1.579   7.903  -2.902  1.00 10.00           N  
ATOM    825  C5   DA B   3       0.474   8.302  -3.640  1.00 10.00           C  
ATOM    826  C6   DA B   3      -0.120   7.785  -4.803  1.00 10.00           C  
ATOM    827  N6   DA B   3       0.332   6.704  -5.441  1.00 10.00           N  
ATOM    828  N1   DA B   3      -1.209   8.419  -5.290  1.00 10.00           N  
ATOM    829  C2   DA B   3      -1.669   9.496  -4.637  1.00 10.00           C  
ATOM    830  N3   DA B   3      -1.196  10.078  -3.533  1.00 10.00           N  
ATOM    831  C4   DA B   3      -0.112   9.424  -3.081  1.00 10.00           C  
ATOM    832  H5'  DA B   3       3.552  12.853  -0.970  1.00 10.00           H  
ATOM    833 H5''  DA B   3       3.277  13.758   0.533  1.00 10.00           H  
ATOM    834  H4'  DA B   3       1.150  13.630  -0.177  1.00 10.00           H  
ATOM    835  H3'  DA B   3       1.478  11.882   1.893  1.00 10.00           H  
ATOM    836  H2'  DA B   3       1.652   9.911   0.509  1.00 10.00           H  
ATOM    837 H2''  DA B   3      -0.059   9.929   0.912  1.00 10.00           H  
ATOM    838  H1'  DA B   3      -0.595  11.199  -1.146  1.00 10.00           H  
ATOM    839  H8   DA B   3       2.403   8.766  -1.162  1.00 10.00           H  
ATOM    840  H61  DA B   3       1.142   6.222  -5.080  1.00 10.00           H  
ATOM    841  H62  DA B   3      -0.127   6.364  -6.275  1.00 10.00           H  
ATOM    842  H2   DA B   3      -2.559   9.960  -5.065  1.00 10.00           H  
ATOM    843  P    DA B   4      -1.110  12.196   2.662  1.00 10.00           P  
ATOM    844  OP1  DA B   4      -0.495  13.133   3.625  1.00 10.00           O  
ATOM    845  OP2  DA B   4      -1.106  10.742   2.953  1.00 10.00           O  
ATOM    846  O5'  DA B   4      -2.618  12.652   2.445  1.00 10.00           O  
ATOM    847  C5'  DA B   4      -3.048  13.209   1.202  1.00 10.00           C  
ATOM    848  C4'  DA B   4      -4.134  12.352   0.593  1.00 10.00           C  
ATOM    849  O4'  DA B   4      -3.535  11.334  -0.251  1.00 10.00           O  
ATOM    850  C3'  DA B   4      -5.012  11.591   1.589  1.00 10.00           C  
ATOM    851  O3'  DA B   4      -6.374  11.560   1.144  1.00 10.00           O  
ATOM    852  C2'  DA B   4      -4.416  10.197   1.556  1.00 10.00           C  
ATOM    853  C1'  DA B   4      -4.115  10.085   0.083  1.00 10.00           C  
ATOM    854  N9   DA B   4      -3.167   9.032  -0.271  1.00 10.00           N  
ATOM    855  C8   DA B   4      -2.020   8.672   0.392  1.00 10.00           C  
ATOM    856  N7   DA B   4      -1.384   7.667  -0.161  1.00 10.00           N  
ATOM    857  C5   DA B   4      -2.158   7.352  -1.269  1.00 10.00           C  
ATOM    858  C6   DA B   4      -2.023   6.379  -2.272  1.00 10.00           C  
ATOM    859  N6   DA B   4      -1.014   5.511  -2.325  1.00 10.00           N  
ATOM    860  N1   DA B   4      -2.973   6.329  -3.232  1.00 10.00           N  
ATOM    861  C2   DA B   4      -3.984   7.204  -3.181  1.00 10.00           C  
ATOM    862  N3   DA B   4      -4.219   8.167  -2.292  1.00 10.00           N  
ATOM    863  C4   DA B   4      -3.259   8.187  -1.350  1.00 10.00           C  
ATOM    864  H5'  DA B   4      -2.204  13.260   0.512  1.00 10.00           H  
ATOM    865 H5''  DA B   4      -3.436  14.215   1.365  1.00 10.00           H  
ATOM    866  H4'  DA B   4      -4.802  13.018   0.043  1.00 10.00           H  
ATOM    867  H3'  DA B   4      -4.963  12.036   2.582  1.00 10.00           H  
ATOM    868  H2'  DA B   4      -3.515  10.134   2.170  1.00 10.00           H  
ATOM    869 H2''  DA B   4      -5.120   9.456   1.928  1.00 10.00           H  
ATOM    870  H1'  DA B   4      -5.028   9.958  -0.502  1.00 10.00           H  
ATOM    871  H8   DA B   4      -1.669   9.179   1.280  1.00 10.00           H  
ATOM    872  H61  DA B   4      -0.294   5.535  -1.616  1.00 10.00           H  
ATOM    873  H62  DA B   4      -0.983   4.823  -3.068  1.00 10.00           H  
ATOM    874  H2   DA B   4      -4.720   7.114  -3.980  1.00 10.00           H  
ATOM    875  P    DT B   5      -7.519  11.014   2.127  1.00 10.00           P  
ATOM    876  OP1  DT B   5      -7.756  12.065   3.145  1.00 10.00           O  
ATOM    877  OP2  DT B   5      -7.172   9.641   2.568  1.00 10.00           O  
ATOM    878  O5'  DT B   5      -8.815  10.922   1.211  1.00 10.00           O  
ATOM    879  C5'  DT B   5      -8.868  11.570  -0.062  1.00 10.00           C  
ATOM    880  C4'  DT B   5      -9.411  10.621  -1.105  1.00 10.00           C  
ATOM    881  O4'  DT B   5      -8.380   9.663  -1.460  1.00 10.00           O  
ATOM    882  C3'  DT B   5     -10.621   9.781  -0.689  1.00 10.00           C  
ATOM    883  O3'  DT B   5     -11.539   9.642  -1.777  1.00 10.00           O  
ATOM    884  C2'  DT B   5      -9.999   8.443  -0.344  1.00 10.00           C  
ATOM    885  C1'  DT B   5      -8.934   8.356  -1.416  1.00 10.00           C  
ATOM    886  N1   DT B   5      -7.837   7.418  -1.124  1.00 10.00           N  
ATOM    887  C2   DT B   5      -7.608   6.369  -1.984  1.00 10.00           C  
ATOM    888  O2   DT B   5      -8.265   6.181  -2.996  1.00 10.00           O  
ATOM    889  N3   DT B   5      -6.573   5.546  -1.621  1.00 10.00           N  
ATOM    890  C4   DT B   5      -5.760   5.672  -0.514  1.00 10.00           C  
ATOM    891  O4   DT B   5      -4.860   4.862  -0.319  1.00 10.00           O  
ATOM    892  C5   DT B   5      -6.052   6.799   0.339  1.00 10.00           C  
ATOM    893  C7   DT B   5      -5.215   7.019   1.557  1.00 10.00           C  
ATOM    894  C6   DT B   5      -7.064   7.607   0.001  1.00 10.00           C  
ATOM    895  H5'  DT B   5      -7.867  11.890  -0.355  1.00 10.00           H  
ATOM    896 H5''  DT B   5      -9.518  12.444  -0.001  1.00 10.00           H  
ATOM    897  H4'  DT B   5      -9.735  11.227  -1.954  1.00 10.00           H  
ATOM    898  H3'  DT B   5     -11.135  10.228   0.164  1.00 10.00           H  
ATOM    899  H2'  DT B   5      -9.577   8.449   0.662  1.00 10.00           H  
ATOM    900 H2''  DT B   5     -10.735   7.640  -0.388  1.00 10.00           H  
ATOM    901  H1'  DT B   5      -9.362   8.122  -2.393  1.00 10.00           H  
ATOM    902  H3   DT B   5      -6.395   4.749  -2.221  1.00 10.00           H  
ATOM    903  H71  DT B   5      -6.131   6.662   2.024  1.00 10.00           H  
ATOM    904  H72  DT B   5      -4.484   6.517   0.922  1.00 10.00           H  
ATOM    905  H73  DT B   5      -4.793   6.323   2.282  1.00 10.00           H  
ATOM    906  H6   DT B   5      -7.289   8.456   0.647  1.00 10.00           H  
ATOM    907  P    DA B   6     -13.092   9.366  -1.481  1.00 10.00           P  
ATOM    908  OP1  DA B   6     -13.853  10.426  -2.177  1.00 10.00           O  
ATOM    909  OP2  DA B   6     -13.279   9.171  -0.024  1.00 10.00           O  
ATOM    910  O5'  DA B   6     -13.392   7.986  -2.209  1.00 10.00           O  
ATOM    911  C5'  DA B   6     -13.088   7.809  -3.590  1.00 10.00           C  
ATOM    912  C4'  DA B   6     -12.887   6.343  -3.896  1.00 10.00           C  
ATOM    913  O4'  DA B   6     -11.699   5.857  -3.215  1.00 10.00           O  
ATOM    914  C3'  DA B   6     -14.016   5.409  -3.456  1.00 10.00           C  
ATOM    915  O3'  DA B   6     -14.229   4.388  -4.433  1.00 10.00           O  
ATOM    916  C2'  DA B   6     -13.477   4.816  -2.167  1.00 10.00           C  
ATOM    917  C1'  DA B   6     -12.024   4.650  -2.542  1.00 10.00           C  
ATOM    918  N9   DA B   6     -11.105   4.500  -1.415  1.00 10.00           N  
ATOM    919  C8   DA B   6     -11.150   5.139  -0.202  1.00 10.00           C  
ATOM    920  N7   DA B   6     -10.177   4.802   0.611  1.00 10.00           N  
ATOM    921  C5   DA B   6      -9.442   3.875  -0.117  1.00 10.00           C  
ATOM    922  C6   DA B   6      -8.285   3.139   0.185  1.00 10.00           C  
ATOM    923  N6   DA B   6      -7.641   3.218   1.349  1.00 10.00           N  
ATOM    924  N1   DA B   6      -7.807   2.303  -0.762  1.00 10.00           N  
ATOM    925  C2   DA B   6      -8.460   2.216  -1.930  1.00 10.00           C  
ATOM    926  N3   DA B   6      -9.558   2.854  -2.330  1.00 10.00           N  
ATOM    927  C4   DA B   6     -10.004   3.680  -1.366  1.00 10.00           C  
ATOM    928  H5'  DA B   6     -12.176   8.353  -3.838  1.00 10.00           H  
ATOM    929 H5''  DA B   6     -13.908   8.190  -4.198  1.00 10.00           H  
ATOM    930  H4'  DA B   6     -12.820   6.249  -4.981  1.00 10.00           H  
ATOM    931  H3'  DA B   6     -14.943   5.959  -3.300  1.00 10.00           H  
ATOM    932  H2'  DA B   6     -13.614   5.499  -1.327  1.00 10.00           H  
ATOM    933 H2''  DA B   6     -13.980   3.882  -1.916  1.00 10.00           H  
ATOM    934  H1'  DA B   6     -11.880   3.819  -3.235  1.00 10.00           H  
ATOM    935  H8   DA B   6     -11.919   5.852   0.059  1.00 10.00           H  
ATOM    936  H61  DA B   6      -7.990   3.836   2.066  1.00 10.00           H  
ATOM    937  H62  DA B   6      -6.812   2.660   1.510  1.00 10.00           H  
ATOM    938  H2   DA B   6      -8.029   1.528  -2.656  1.00 10.00           H  
ATOM    939  P    DA B   7     -15.691   3.753  -4.616  1.00 10.00           P  
ATOM    940  OP1  DA B   7     -16.278   4.352  -5.835  1.00 10.00           O  
ATOM    941  OP2  DA B   7     -16.420   3.853  -3.329  1.00 10.00           O  
ATOM    942  O5'  DA B   7     -15.408   2.216  -4.912  1.00 10.00           O  
ATOM    943  C5'  DA B   7     -14.302   1.825  -5.724  1.00 10.00           C  
ATOM    944  C4'  DA B   7     -13.680   0.559  -5.186  1.00 10.00           C  
ATOM    945  O4'  DA B   7     -12.882   0.866  -4.013  1.00 10.00           O  
ATOM    946  C3'  DA B   7     -14.667  -0.519  -4.732  1.00 10.00           C  
ATOM    947  O3'  DA B   7     -14.187  -1.819  -5.086  1.00 10.00           O  
ATOM    948  C2'  DA B   7     -14.684  -0.346  -3.227  1.00 10.00           C  
ATOM    949  C1'  DA B   7     -13.226  -0.052  -2.987  1.00 10.00           C  
ATOM    950  N9   DA B   7     -12.916   0.567  -1.701  1.00 10.00           N  
ATOM    951  C8   DA B   7     -13.632   1.527  -1.033  1.00 10.00           C  
ATOM    952  N7   DA B   7     -13.096   1.887   0.109  1.00 10.00           N  
ATOM    953  C5   DA B   7     -11.950   1.108   0.198  1.00 10.00           C  
ATOM    954  C6   DA B   7     -10.943   1.014   1.175  1.00 10.00           C  
ATOM    955  N6   DA B   7     -10.928   1.739   2.296  1.00 10.00           N  
ATOM    956  N1   DA B   7      -9.941   0.137   0.958  1.00 10.00           N  
ATOM    957  C2   DA B   7      -9.955  -0.592  -0.166  1.00 10.00           C  
ATOM    958  N3   DA B   7     -10.845  -0.592  -1.156  1.00 10.00           N  
ATOM    959  C4   DA B   7     -11.828   0.291  -0.911  1.00 10.00           C  
ATOM    960  H5'  DA B   7     -13.553   2.618  -5.727  1.00 10.00           H  
ATOM    961 H5''  DA B   7     -14.640   1.652  -6.745  1.00 10.00           H  
ATOM    962  H4'  DA B   7     -13.093   0.117  -5.994  1.00 10.00           H  
ATOM    963  H3'  DA B   7     -15.651  -0.365  -5.173  1.00 10.00           H  
ATOM    964  H2'  DA B   7     -15.329   0.481  -2.929  1.00 10.00           H  
ATOM    965 H2''  DA B   7     -15.049  -1.243  -2.727  1.00 10.00           H  
ATOM    966  H1'  DA B   7     -12.613  -0.947  -3.110  1.00 10.00           H  
ATOM    967  H8   DA B   7     -14.555   1.943  -1.411  1.00 10.00           H  
ATOM    968  H61  DA B   7     -11.672   2.397   2.470  1.00 10.00           H  
ATOM    969  H62  DA B   7     -10.178   1.635   2.965  1.00 10.00           H  
ATOM    970  H2   DA B   7      -9.119  -1.281  -0.288  1.00 10.00           H  
ATOM    971  P    DA B   8     -15.209  -2.913  -5.658  1.00 10.00           P  
ATOM    972  OP1  DA B   8     -14.868  -3.147  -7.079  1.00 10.00           O  
ATOM    973  OP2  DA B   8     -16.586  -2.497  -5.302  1.00 10.00           O  
ATOM    974  O5'  DA B   8     -14.852  -4.238  -4.856  1.00 10.00           O  
ATOM    975  C5'  DA B   8     -13.825  -5.108  -5.321  1.00 10.00           C  
ATOM    976  C4'  DA B   8     -12.950  -5.551  -4.173  1.00 10.00           C  
ATOM    977  O4'  DA B   8     -12.804  -4.467  -3.217  1.00 10.00           O  
ATOM    978  C3'  DA B   8     -13.472  -6.738  -3.360  1.00 10.00           C  
ATOM    979  O3'  DA B   8     -12.385  -7.582  -2.984  1.00 10.00           O  
ATOM    980  C2'  DA B   8     -14.077  -6.066  -2.142  1.00 10.00           C  
ATOM    981  C1'  DA B   8     -13.057  -4.979  -1.920  1.00 10.00           C  
ATOM    982  N9   DA B   8     -13.485  -3.871  -1.068  1.00 10.00           N  
ATOM    983  C8   DA B   8     -14.555  -3.032  -1.251  1.00 10.00           C  
ATOM    984  N7   DA B   8     -14.684  -2.123  -0.311  1.00 10.00           N  
ATOM    985  C5   DA B   8     -13.627  -2.385   0.549  1.00 10.00           C  
ATOM    986  C6   DA B   8     -13.206  -1.774   1.743  1.00 10.00           C  
ATOM    987  N6   DA B   8     -13.819  -0.728   2.297  1.00 10.00           N  
ATOM    988  N1   DA B   8     -12.114  -2.280   2.356  1.00 10.00           N  
ATOM    989  C2   DA B   8     -11.492  -3.326   1.799  1.00 10.00           C  
ATOM    990  N3   DA B   8     -11.790  -3.985   0.679  1.00 10.00           N  
ATOM    991  C4   DA B   8     -12.882  -3.459   0.096  1.00 10.00           C  
ATOM    992  H5'  DA B   8     -13.212  -4.586  -6.054  1.00 10.00           H  
ATOM    993 H5''  DA B   8     -14.271  -5.984  -5.790  1.00 10.00           H  
ATOM    994  H4'  DA B   8     -11.998  -5.870  -4.599  1.00 10.00           H  
ATOM    995  H3'  DA B   8     -14.204  -7.316  -3.923  1.00 10.00           H  
ATOM    996  H2'  DA B   8     -15.067  -5.667  -2.359  1.00 10.00           H  
ATOM    997 H2''  DA B   8     -14.179  -6.762  -1.310  1.00 10.00           H  
ATOM    998  H1'  DA B   8     -12.124  -5.388  -1.529  1.00 10.00           H  
ATOM    999  H8   DA B   8     -15.230  -3.113  -2.092  1.00 10.00           H  
ATOM   1000  H61  DA B   8     -14.635  -0.337   1.850  1.00 10.00           H  
ATOM   1001  H62  DA B   8     -13.460  -0.328   3.154  1.00 10.00           H  
ATOM   1002  H2   DA B   8     -10.617  -3.689   2.338  1.00 10.00           H  
ATOM   1003  P    DA B   9     -12.571  -9.177  -2.999  1.00 10.00           P  
ATOM   1004  OP1  DA B   9     -11.915  -9.702  -4.219  1.00 10.00           O  
ATOM   1005  OP2  DA B   9     -13.995  -9.498  -2.739  1.00 10.00           O  
ATOM   1006  O5'  DA B   9     -11.707  -9.664  -1.757  1.00 10.00           O  
ATOM   1007  C5'  DA B   9     -11.021  -8.719  -0.940  1.00 10.00           C  
ATOM   1008  C4'  DA B   9     -11.349  -8.957   0.514  1.00 10.00           C  
ATOM   1009  O4'  DA B   9     -11.942  -7.759   1.083  1.00 10.00           O  
ATOM   1010  C3'  DA B   9     -12.363 -10.074   0.775  1.00 10.00           C  
ATOM   1011  O3'  DA B   9     -11.996 -10.820   1.935  1.00 10.00           O  
ATOM   1012  C2'  DA B   9     -13.652  -9.309   1.007  1.00 10.00           C  
ATOM   1013  C1'  DA B   9     -13.116  -8.135   1.787  1.00 10.00           C  
ATOM   1014  N9   DA B   9     -14.011  -6.979   1.850  1.00 10.00           N  
ATOM   1015  C8   DA B   9     -15.057  -6.684   1.010  1.00 10.00           C  
ATOM   1016  N7   DA B   9     -15.695  -5.583   1.327  1.00 10.00           N  
ATOM   1017  C5   DA B   9     -15.022  -5.119   2.449  1.00 10.00           C  
ATOM   1018  C6   DA B   9     -15.210  -3.988   3.266  1.00 10.00           C  
ATOM   1019  N6   DA B   9     -16.173  -3.085   3.075  1.00 10.00           N  
ATOM   1020  N1   DA B   9     -14.366  -3.819   4.304  1.00 10.00           N  
ATOM   1021  C2   DA B   9     -13.401  -4.728   4.502  1.00 10.00           C  
ATOM   1022  N3   DA B   9     -13.125  -5.830   3.807  1.00 10.00           N  
ATOM   1023  C4   DA B   9     -13.981  -5.969   2.781  1.00 10.00           C  
ATOM   1024  H5'  DA B   9     -11.324  -7.708  -1.215  1.00 10.00           H  
ATOM   1025 H5''  DA B   9      -9.946  -8.823  -1.086  1.00 10.00           H  
ATOM   1026  H4'  DA B   9     -10.425  -9.257   1.011  1.00 10.00           H  
ATOM   1027  H3'  DA B   9     -12.437 -10.748  -0.080  1.00 10.00           H  
ATOM   1028  H2'  DA B   9     -14.111  -9.005   0.065  1.00 10.00           H  
ATOM   1029 H2''  DA B   9     -14.379  -9.908   1.552  1.00 10.00           H  
ATOM   1030  H1'  DA B   9     -12.833  -8.427   2.802  1.00 10.00           H  
ATOM   1031  H8   DA B   9     -15.330  -7.304   0.170  1.00 10.00           H  
ATOM   1032  H61  DA B   9     -16.813  -3.208   2.300  1.00 10.00           H  
ATOM   1033  H62  DA B   9     -16.256  -2.287   3.690  1.00 10.00           H  
ATOM   1034  H2   DA B   9     -12.748  -4.537   5.354  1.00 10.00           H  
ATOM   1035  P    DT B  10     -12.423 -12.361   2.055  1.00 10.00           P  
ATOM   1036  OP1  DT B  10     -11.450 -13.138   1.250  1.00 10.00           O  
ATOM   1037  OP2  DT B  10     -13.869 -12.477   1.757  1.00 10.00           O  
ATOM   1038  O5'  DT B  10     -12.193 -12.704   3.590  1.00 10.00           O  
ATOM   1039  C5'  DT B  10     -10.955 -12.397   4.228  1.00 10.00           C  
ATOM   1040  C4'  DT B  10     -11.184 -11.460   5.391  1.00 10.00           C  
ATOM   1041  O4'  DT B  10     -12.031 -10.355   4.973  1.00 10.00           O  
ATOM   1042  C3'  DT B  10     -11.885 -12.071   6.608  1.00 10.00           C  
ATOM   1043  O3'  DT B  10     -11.314 -11.570   7.821  1.00 10.00           O  
ATOM   1044  C2'  DT B  10     -13.314 -11.595   6.438  1.00 10.00           C  
ATOM   1045  C1'  DT B  10     -13.064 -10.194   5.932  1.00 10.00           C  
ATOM   1046  N1   DT B  10     -14.216  -9.555   5.270  1.00 10.00           N  
ATOM   1047  C2   DT B  10     -14.662  -8.351   5.764  1.00 10.00           C  
ATOM   1048  O2   DT B  10     -14.142  -7.787   6.714  1.00 10.00           O  
ATOM   1049  N3   DT B  10     -15.742  -7.826   5.104  1.00 10.00           N  
ATOM   1050  C4   DT B  10     -16.409  -8.372   4.027  1.00 10.00           C  
ATOM   1051  O4   DT B  10     -17.380  -7.789   3.544  1.00 10.00           O  
ATOM   1052  C5   DT B  10     -15.884  -9.636   3.556  1.00 10.00           C  
ATOM   1053  C7   DT B  10     -16.552 -10.304   2.395  1.00 10.00           C  
ATOM   1054  C6   DT B  10     -14.825 -10.161   4.189  1.00 10.00           C  
ATOM   1055  H5'  DT B  10     -10.282 -11.922   3.514  1.00 10.00           H  
ATOM   1056 H5''  DT B  10     -10.497 -13.315   4.594  1.00 10.00           H  
ATOM   1057  H4'  DT B  10     -10.202 -11.132   5.737  1.00 10.00           H  
ATOM   1058  H3'  DT B  10     -11.815 -13.159   6.598  1.00 10.00           H  
ATOM   1059  H2'  DT B  10     -13.854 -12.208   5.714  1.00 10.00           H  
ATOM   1060 H2''  DT B  10     -13.862 -11.637   7.377  1.00 10.00           H  
ATOM   1061  H1'  DT B  10     -12.699  -9.541   6.726  1.00 10.00           H  
ATOM   1062  H3   DT B  10     -16.078  -6.937   5.450  1.00 10.00           H  
ATOM   1063  H71  DT B  10     -16.431 -10.177   1.319  1.00 10.00           H  
ATOM   1064  H72  DT B  10     -16.955  -9.298   2.283  1.00 10.00           H  
ATOM   1065  H73  DT B  10     -15.543 -10.696   2.275  1.00 10.00           H  
ATOM   1066  H6   DT B  10     -14.423 -11.109   3.832  1.00 10.00           H  
ATOM   1067  P    DC B  11     -11.183 -12.539   9.095  1.00 10.00           P  
ATOM   1068  OP1  DC B  11      -9.737 -12.627   9.423  1.00 10.00           O  
ATOM   1069  OP2  DC B  11     -11.950 -13.779   8.824  1.00 10.00           O  
ATOM   1070  O5'  DC B  11     -11.914 -11.741  10.263  1.00 10.00           O  
ATOM   1071  C5'  DC B  11     -12.041 -10.320  10.208  1.00 10.00           C  
ATOM   1072  C4'  DC B  11     -13.302  -9.877  10.912  1.00 10.00           C  
ATOM   1073  O4'  DC B  11     -14.302  -9.508   9.926  1.00 10.00           O  
ATOM   1074  C3'  DC B  11     -13.979 -10.921  11.803  1.00 10.00           C  
ATOM   1075  O3'  DC B  11     -14.500 -10.310  12.988  1.00 10.00           O  
ATOM   1076  C2'  DC B  11     -15.105 -11.433  10.926  1.00 10.00           C  
ATOM   1077  C1'  DC B  11     -15.525 -10.143  10.260  1.00 10.00           C  
ATOM   1078  N1   DC B  11     -16.307 -10.303   9.023  1.00 10.00           N  
ATOM   1079  C2   DC B  11     -17.381  -9.446   8.784  1.00 10.00           C  
ATOM   1080  O2   DC B  11     -17.657  -8.568   9.623  1.00 10.00           O  
ATOM   1081  N3   DC B  11     -18.102  -9.589   7.649  1.00 10.00           N  
ATOM   1082  C4   DC B  11     -17.780 -10.540   6.767  1.00 10.00           C  
ATOM   1083  N4   DC B  11     -18.516 -10.636   5.658  1.00 10.00           N  
ATOM   1084  C5   DC B  11     -16.690 -11.427   6.984  1.00 10.00           C  
ATOM   1085  C6   DC B  11     -15.986 -11.274   8.115  1.00 10.00           C  
ATOM   1086  H5'  DC B  11     -12.079  -9.996   9.168  1.00 10.00           H  
ATOM   1087 H5''  DC B  11     -11.180  -9.857  10.693  1.00 10.00           H  
ATOM   1088  H4'  DC B  11     -13.029  -9.047  11.565  1.00 10.00           H  
ATOM   1089  H3'  DC B  11     -13.283 -11.715  12.080  1.00 10.00           H  
ATOM   1090  H2'  DC B  11     -14.746 -12.172  10.210  1.00 10.00           H  
ATOM   1091 H2''  DC B  11     -15.890 -11.904  11.519  1.00 10.00           H  
ATOM   1092  H1'  DC B  11     -16.073  -9.497  10.949  1.00 10.00           H  
ATOM   1093  H41  DC B  11     -18.297 -11.340   4.970  1.00 10.00           H  
ATOM   1094  H42  DC B  11     -19.294 -10.008   5.503  1.00 10.00           H  
ATOM   1095  H5   DC B  11     -16.436 -12.201   6.260  1.00 10.00           H  
ATOM   1096  H6   DC B  11     -15.145 -11.939   8.314  1.00 10.00           H  
TER    1097       DC B  11                                                      
ATOM   1098  P    DG C  12     -25.940  -2.120   5.751  1.00 10.00           P  
ATOM   1099  OP1  DG C  12     -25.527  -3.544   5.795  1.00 10.00           O  
ATOM   1100  OP2  DG C  12     -27.294  -1.746   6.233  1.00 10.00           O  
ATOM   1101  O5'  DG C  12     -24.885  -1.312   6.624  1.00 10.00           O  
ATOM   1102  C5'  DG C  12     -25.161  -0.998   7.986  1.00 10.00           C  
ATOM   1103  C4'  DG C  12     -24.075  -1.551   8.880  1.00 10.00           C  
ATOM   1104  O4'  DG C  12     -23.864  -2.956   8.583  1.00 10.00           O  
ATOM   1105  C3'  DG C  12     -22.701  -0.895   8.728  1.00 10.00           C  
ATOM   1106  O3'  DG C  12     -22.071  -0.755  10.005  1.00 10.00           O  
ATOM   1107  C2'  DG C  12     -21.953  -1.885   7.853  1.00 10.00           C  
ATOM   1108  C1'  DG C  12     -22.472  -3.178   8.426  1.00 10.00           C  
ATOM   1109  N9   DG C  12     -22.290  -4.342   7.566  1.00 10.00           N  
ATOM   1110  C8   DG C  12     -23.067  -4.695   6.491  1.00 10.00           C  
ATOM   1111  N7   DG C  12     -22.656  -5.780   5.892  1.00 10.00           N  
ATOM   1112  C5   DG C  12     -21.540  -6.170   6.621  1.00 10.00           C  
ATOM   1113  C6   DG C  12     -20.674  -7.280   6.448  1.00 10.00           C  
ATOM   1114  O6   DG C  12     -20.721  -8.174   5.589  1.00 10.00           O  
ATOM   1115  N1   DG C  12     -19.667  -7.296   7.406  1.00 10.00           N  
ATOM   1116  C2   DG C  12     -19.516  -6.374   8.412  1.00 10.00           C  
ATOM   1117  N2   DG C  12     -18.481  -6.572   9.245  1.00 10.00           N  
ATOM   1118  N3   DG C  12     -20.319  -5.335   8.588  1.00 10.00           N  
ATOM   1119  C4   DG C  12     -21.302  -5.295   7.661  1.00 10.00           C  
ATOM   1120  H5'  DG C  12     -26.116  -1.434   8.276  1.00 10.00           H  
ATOM   1121 H5''  DG C  12     -25.208   0.084   8.111  1.00 10.00           H  
ATOM   1122  H4'  DG C  12     -24.389  -1.377   9.912  1.00 10.00           H  
ATOM   1123  H3'  DG C  12     -22.783   0.084   8.257  1.00 10.00           H  
ATOM   1124  H2'  DG C  12     -22.216  -1.761   6.801  1.00 10.00           H  
ATOM   1125 H2''  DG C  12     -20.875  -1.754   7.938  1.00 10.00           H  
ATOM   1126  H1'  DG C  12     -22.041  -3.385   9.408  1.00 10.00           H  
ATOM   1127  H8   DG C  12     -23.937  -4.133   6.175  1.00 10.00           H  
ATOM   1128  H1   DG C  12     -19.003  -8.054   7.347  1.00 10.00           H  
ATOM   1129  H21  DG C  12     -18.304  -5.941  10.015  1.00 10.00           H  
ATOM   1130  H22  DG C  12     -17.835  -7.319   9.068  1.00 10.00           H  
ATOM   1131  P    DA C  13     -21.637   0.702  10.517  1.00 10.00           P  
ATOM   1132  OP1  DA C  13     -22.260   0.921  11.845  1.00 10.00           O  
ATOM   1133  OP2  DA C  13     -21.874   1.675   9.426  1.00 10.00           O  
ATOM   1134  O5'  DA C  13     -20.067   0.585  10.738  1.00 10.00           O  
ATOM   1135  C5'  DA C  13     -19.543  -0.137  11.848  1.00 10.00           C  
ATOM   1136  C4'  DA C  13     -18.146  -0.617  11.540  1.00 10.00           C  
ATOM   1137  O4'  DA C  13     -18.201  -1.683  10.556  1.00 10.00           O  
ATOM   1138  C3'  DA C  13     -17.200   0.431  10.950  1.00 10.00           C  
ATOM   1139  O3'  DA C  13     -15.882   0.271  11.483  1.00 10.00           O  
ATOM   1140  C2'  DA C  13     -17.225   0.110   9.468  1.00 10.00           C  
ATOM   1141  C1'  DA C  13     -17.265  -1.398   9.531  1.00 10.00           C  
ATOM   1142  N9   DA C  13     -17.720  -2.059   8.309  1.00 10.00           N  
ATOM   1143  C8   DA C  13     -18.652  -1.600   7.413  1.00 10.00           C  
ATOM   1144  N7   DA C  13     -18.855  -2.410   6.400  1.00 10.00           N  
ATOM   1145  C5   DA C  13     -18.000  -3.474   6.647  1.00 10.00           C  
ATOM   1146  C6   DA C  13     -17.738  -4.663   5.940  1.00 10.00           C  
ATOM   1147  N6   DA C  13     -18.337  -4.992   4.796  1.00 10.00           N  
ATOM   1148  N1   DA C  13     -16.827  -5.513   6.460  1.00 10.00           N  
ATOM   1149  C2   DA C  13     -16.223  -5.184   7.608  1.00 10.00           C  
ATOM   1150  N3   DA C  13     -16.383  -4.096   8.365  1.00 10.00           N  
ATOM   1151  C4   DA C  13     -17.294  -3.272   7.822  1.00 10.00           C  
ATOM   1152  H5'  DA C  13     -20.177  -0.997  12.058  1.00 10.00           H  
ATOM   1153 H5''  DA C  13     -19.513   0.510  12.724  1.00 10.00           H  
ATOM   1154  H4'  DA C  13     -17.700  -0.934  12.484  1.00 10.00           H  
ATOM   1155  H3'  DA C  13     -17.553   1.441  11.157  1.00 10.00           H  
ATOM   1156  H2'  DA C  13     -18.110   0.529   8.988  1.00 10.00           H  
ATOM   1157 H2''  DA C  13     -16.351   0.516   8.959  1.00 10.00           H  
ATOM   1158  H1'  DA C  13     -16.297  -1.810   9.825  1.00 10.00           H  
ATOM   1159  H8   DA C  13     -19.172  -0.661   7.533  1.00 10.00           H  
ATOM   1160  H61  DA C  13     -19.019  -4.364   4.397  1.00 10.00           H  
ATOM   1161  H62  DA C  13     -18.104  -5.855   4.323  1.00 10.00           H  
ATOM   1162  H2   DA C  13     -15.498  -5.908   7.979  1.00 10.00           H  
ATOM   1163  P    DT C  14     -15.058   1.560  11.965  1.00 10.00           P  
ATOM   1164  OP1  DT C  14     -15.193   1.644  13.434  1.00 10.00           O  
ATOM   1165  OP2  DT C  14     -15.458   2.717  11.127  1.00 10.00           O  
ATOM   1166  O5'  DT C  14     -13.546   1.197  11.630  1.00 10.00           O  
ATOM   1167  C5'  DT C  14     -12.898   0.102  12.277  1.00 10.00           C  
ATOM   1168  C4'  DT C  14     -12.148  -0.734  11.265  1.00 10.00           C  
ATOM   1169  O4'  DT C  14     -13.057  -1.172  10.221  1.00 10.00           O  
ATOM   1170  C3'  DT C  14     -11.007  -0.017  10.538  1.00 10.00           C  
ATOM   1171  O3'  DT C  14      -9.903  -0.909  10.347  1.00 10.00           O  
ATOM   1172  C2'  DT C  14     -11.637   0.343   9.205  1.00 10.00           C  
ATOM   1173  C1'  DT C  14     -12.454  -0.904   8.968  1.00 10.00           C  
ATOM   1174  N1   DT C  14     -13.521  -0.792   7.952  1.00 10.00           N  
ATOM   1175  C2   DT C  14     -13.890  -1.935   7.285  1.00 10.00           C  
ATOM   1176  O2   DT C  14     -13.404  -3.026   7.527  1.00 10.00           O  
ATOM   1177  N3   DT C  14     -14.855  -1.758   6.327  1.00 10.00           N  
ATOM   1178  C4   DT C  14     -15.485  -0.582   5.992  1.00 10.00           C  
ATOM   1179  O4   DT C  14     -16.336  -0.575   5.103  1.00 10.00           O  
ATOM   1180  C5   DT C  14     -15.064   0.579   6.746  1.00 10.00           C  
ATOM   1181  C7   DT C  14     -15.709   1.899   6.460  1.00 10.00           C  
ATOM   1182  C6   DT C  14     -14.112   0.424   7.678  1.00 10.00           C  
ATOM   1183  H5'  DT C  14     -13.643  -0.522  12.772  1.00 10.00           H  
ATOM   1184 H5''  DT C  14     -12.196   0.477  13.021  1.00 10.00           H  
ATOM   1185  H4'  DT C  14     -11.690  -1.564  11.807  1.00 10.00           H  
ATOM   1186  H3'  DT C  14     -10.673   0.862  11.088  1.00 10.00           H  
ATOM   1187  H2'  DT C  14     -12.256   1.236   9.289  1.00 10.00           H  
ATOM   1188 H2''  DT C  14     -10.879   0.541   8.447  1.00 10.00           H  
ATOM   1189  H1'  DT C  14     -11.813  -1.749   8.712  1.00 10.00           H  
ATOM   1190  H3   DT C  14     -15.112  -2.571   5.778  1.00 10.00           H  
ATOM   1191  H71  DT C  14     -15.175   2.687   6.990  1.00 10.00           H  
ATOM   1192  H72  DT C  14     -15.676   2.094   5.388  1.00 10.00           H  
ATOM   1193  H73  DT C  14     -16.747   1.877   6.793  1.00 10.00           H  
ATOM   1194  H6   DT C  14     -13.792   1.297   8.247  1.00 10.00           H  
ATOM   1195  P    DT C  15      -8.456  -0.525  10.928  1.00 10.00           P  
ATOM   1196  OP1  DT C  15      -8.582  -0.399  12.396  1.00 10.00           O  
ATOM   1197  OP2  DT C  15      -7.919   0.613  10.148  1.00 10.00           O  
ATOM   1198  O5'  DT C  15      -7.566  -1.808  10.618  1.00 10.00           O  
ATOM   1199  C5'  DT C  15      -8.164  -3.098  10.498  1.00 10.00           C  
ATOM   1200  C4'  DT C  15      -7.862  -3.693   9.142  1.00 10.00           C  
ATOM   1201  O4'  DT C  15      -8.958  -3.406   8.233  1.00 10.00           O  
ATOM   1202  C3'  DT C  15      -6.606  -3.173   8.440  1.00 10.00           C  
ATOM   1203  O3'  DT C  15      -5.933  -4.238   7.761  1.00 10.00           O  
ATOM   1204  C2'  DT C  15      -7.166  -2.166   7.452  1.00 10.00           C  
ATOM   1205  C1'  DT C  15      -8.424  -2.886   7.025  1.00 10.00           C  
ATOM   1206  N1   DT C  15      -9.452  -2.026   6.402  1.00 10.00           N  
ATOM   1207  C2   DT C  15     -10.336  -2.593   5.510  1.00 10.00           C  
ATOM   1208  O2   DT C  15     -10.313  -3.774   5.203  1.00 10.00           O  
ATOM   1209  N3   DT C  15     -11.254  -1.719   4.986  1.00 10.00           N  
ATOM   1210  C4   DT C  15     -11.374  -0.371   5.254  1.00 10.00           C  
ATOM   1211  O4   DT C  15     -12.265   0.284   4.720  1.00 10.00           O  
ATOM   1212  C5   DT C  15     -10.412   0.156   6.194  1.00 10.00           C  
ATOM   1213  C7   DT C  15     -10.445   1.615   6.522  1.00 10.00           C  
ATOM   1214  C6   DT C  15      -9.509  -0.685   6.719  1.00 10.00           C  
ATOM   1215  H5'  DT C  15      -9.244  -3.011  10.617  1.00 10.00           H  
ATOM   1216 H5''  DT C  15      -7.771  -3.758  11.272  1.00 10.00           H  
ATOM   1217  H4'  DT C  15      -7.705  -4.763   9.289  1.00 10.00           H  
ATOM   1218  H3'  DT C  15      -5.923  -2.710   9.150  1.00 10.00           H  
ATOM   1219  H2'  DT C  15      -7.379  -1.213   7.935  1.00 10.00           H  
ATOM   1220 H2''  DT C  15      -6.466  -1.973   6.640  1.00 10.00           H  
ATOM   1221  H1'  DT C  15      -8.202  -3.721   6.358  1.00 10.00           H  
ATOM   1222  H3   DT C  15     -11.914  -2.092   4.314  1.00 10.00           H  
ATOM   1223  H71  DT C  15      -9.991   2.181   5.708  1.00 10.00           H  
ATOM   1224  H72  DT C  15      -9.889   1.793   7.443  1.00 10.00           H  
ATOM   1225  H73  DT C  15     -11.478   1.936   6.653  1.00 10.00           H  
ATOM   1226  H6   DT C  15      -8.787  -0.291   7.432  1.00 10.00           H  
ATOM   1227  P    DT C  16      -4.330  -4.212   7.622  1.00 10.00           P  
ATOM   1228  OP1  DT C  16      -3.770  -5.176   8.596  1.00 10.00           O  
ATOM   1229  OP2  DT C  16      -3.876  -2.800   7.649  1.00 10.00           O  
ATOM   1230  O5'  DT C  16      -4.057  -4.788   6.166  1.00 10.00           O  
ATOM   1231  C5'  DT C  16      -4.999  -5.654   5.536  1.00 10.00           C  
ATOM   1232  C4'  DT C  16      -5.132  -5.304   4.073  1.00 10.00           C  
ATOM   1233  O4'  DT C  16      -6.176  -4.309   3.903  1.00 10.00           O  
ATOM   1234  C3'  DT C  16      -3.884  -4.700   3.428  1.00 10.00           C  
ATOM   1235  O3'  DT C  16      -3.698  -5.189   2.097  1.00 10.00           O  
ATOM   1236  C2'  DT C  16      -4.202  -3.219   3.419  1.00 10.00           C  
ATOM   1237  C1'  DT C  16      -5.670  -3.271   3.078  1.00 10.00           C  
ATOM   1238  N1   DT C  16      -6.416  -2.034   3.378  1.00 10.00           N  
ATOM   1239  C2   DT C  16      -7.679  -1.873   2.848  1.00 10.00           C  
ATOM   1240  O2   DT C  16      -8.228  -2.718   2.160  1.00 10.00           O  
ATOM   1241  N3   DT C  16      -8.280  -0.679   3.158  1.00 10.00           N  
ATOM   1242  C4   DT C  16      -7.762   0.339   3.928  1.00 10.00           C  
ATOM   1243  O4   DT C  16      -8.421   1.363   4.115  1.00 10.00           O  
ATOM   1244  C5   DT C  16      -6.442   0.101   4.458  1.00 10.00           C  
ATOM   1245  C7   DT C  16      -5.792   1.172   5.275  1.00 10.00           C  
ATOM   1246  C6   DT C  16      -5.838  -1.060   4.166  1.00 10.00           C  
ATOM   1247  H5'  DT C  16      -5.973  -5.550   6.018  1.00 10.00           H  
ATOM   1248 H5''  DT C  16      -4.667  -6.688   5.627  1.00 10.00           H  
ATOM   1249  H4'  DT C  16      -5.339  -6.232   3.535  1.00 10.00           H  
ATOM   1250  H3'  DT C  16      -2.995  -4.919   4.017  1.00 10.00           H  
ATOM   1251  H2'  DT C  16      -4.018  -2.765   4.392  1.00 10.00           H  
ATOM   1252 H2''  DT C  16      -3.596  -2.685   2.686  1.00 10.00           H  
ATOM   1253  H1'  DT C  16      -5.830  -3.548   2.036  1.00 10.00           H  
ATOM   1254  H3   DT C  16      -9.194  -0.510   2.758  1.00 10.00           H  
ATOM   1255  H71  DT C  16      -5.554   0.783   6.263  1.00 10.00           H  
ATOM   1256  H72  DT C  16      -4.876   1.499   4.782  1.00 10.00           H  
ATOM   1257  H73  DT C  16      -6.474   2.016   5.372  1.00 10.00           H  
ATOM   1258  H6   DT C  16      -4.843  -1.243   4.571  1.00 10.00           H  
ATOM   1259  P    DT C  17      -2.251  -5.078   1.405  1.00 10.00           P  
ATOM   1260  OP1  DT C  17      -1.586  -6.393   1.557  1.00 10.00           O  
ATOM   1261  OP2  DT C  17      -1.579  -3.858   1.915  1.00 10.00           O  
ATOM   1262  O5'  DT C  17      -2.577  -4.859  -0.136  1.00 10.00           O  
ATOM   1263  C5'  DT C  17      -3.255  -5.866  -0.887  1.00 10.00           C  
ATOM   1264  C4'  DT C  17      -4.542  -5.316  -1.453  1.00 10.00           C  
ATOM   1265  O4'  DT C  17      -5.058  -4.277  -0.580  1.00 10.00           O  
ATOM   1266  C3'  DT C  17      -4.434  -4.667  -2.836  1.00 10.00           C  
ATOM   1267  O3'  DT C  17      -5.592  -4.981  -3.619  1.00 10.00           O  
ATOM   1268  C2'  DT C  17      -4.395  -3.186  -2.510  1.00 10.00           C  
ATOM   1269  C1'  DT C  17      -5.387  -3.150  -1.373  1.00 10.00           C  
ATOM   1270  N1   DT C  17      -5.326  -1.951  -0.519  1.00 10.00           N  
ATOM   1271  C2   DT C  17      -6.315  -1.009  -0.669  1.00 10.00           C  
ATOM   1272  O2   DT C  17      -7.239  -1.134  -1.456  1.00 10.00           O  
ATOM   1273  N3   DT C  17      -6.187   0.087   0.144  1.00 10.00           N  
ATOM   1274  C4   DT C  17      -5.199   0.325   1.076  1.00 10.00           C  
ATOM   1275  O4   DT C  17      -5.228   1.350   1.753  1.00 10.00           O  
ATOM   1276  C5   DT C  17      -4.198  -0.709   1.183  1.00 10.00           C  
ATOM   1277  C7   DT C  17      -3.083  -0.534   2.168  1.00 10.00           C  
ATOM   1278  C6   DT C  17      -4.304  -1.787   0.390  1.00 10.00           C  
ATOM   1279  H5'  DT C  17      -3.483  -6.711  -0.238  1.00 10.00           H  
ATOM   1280 H5''  DT C  17      -2.618  -6.203  -1.703  1.00 10.00           H  
ATOM   1281  H4'  DT C  17      -5.229  -6.156  -1.563  1.00 10.00           H  
ATOM   1282  H3'  DT C  17      -3.539  -4.997  -3.363  1.00 10.00           H  
ATOM   1283  H2'  DT C  17      -3.397  -2.874  -2.199  1.00 10.00           H  
ATOM   1284 H2''  DT C  17      -4.677  -2.580  -3.369  1.00 10.00           H  
ATOM   1285  H1'  DT C  17      -6.409  -3.273  -1.737  1.00 10.00           H  
ATOM   1286  H3   DT C  17      -6.892   0.804   0.032  1.00 10.00           H  
ATOM   1287  H71  DT C  17      -3.806   0.170   2.581  1.00 10.00           H  
ATOM   1288  H72  DT C  17      -2.512  -0.521   1.239  1.00 10.00           H  
ATOM   1289  H73  DT C  17      -2.423   0.308   2.370  1.00 10.00           H  
ATOM   1290  H6   DT C  17      -3.550  -2.569   0.471  1.00 10.00           H  
ATOM   1291  P    DA C  18      -5.429  -5.381  -5.165  1.00 10.00           P  
ATOM   1292  OP1  DA C  18      -6.561  -6.278  -5.497  1.00 10.00           O  
ATOM   1293  OP2  DA C  18      -4.040  -5.837  -5.406  1.00 10.00           O  
ATOM   1294  O5'  DA C  18      -5.659  -4.014  -5.948  1.00 10.00           O  
ATOM   1295  C5'  DA C  18      -6.574  -3.952  -7.041  1.00 10.00           C  
ATOM   1296  C4'  DA C  18      -6.616  -2.555  -7.615  1.00 10.00           C  
ATOM   1297  O4'  DA C  18      -6.548  -1.579  -6.543  1.00 10.00           O  
ATOM   1298  C3'  DA C  18      -5.475  -2.189  -8.568  1.00 10.00           C  
ATOM   1299  O3'  DA C  18      -5.977  -1.401  -9.654  1.00 10.00           O  
ATOM   1300  C2'  DA C  18      -4.547  -1.379  -7.683  1.00 10.00           C  
ATOM   1301  C1'  DA C  18      -5.566  -0.612  -6.876  1.00 10.00           C  
ATOM   1302  N9   DA C  18      -5.058  -0.031  -5.633  1.00 10.00           N  
ATOM   1303  C8   DA C  18      -4.055  -0.516  -4.830  1.00 10.00           C  
ATOM   1304  N7   DA C  18      -3.805   0.234  -3.783  1.00 10.00           N  
ATOM   1305  C5   DA C  18      -4.707   1.280  -3.901  1.00 10.00           C  
ATOM   1306  C6   DA C  18      -4.947   2.412  -3.104  1.00 10.00           C  
ATOM   1307  N6   DA C  18      -4.273   2.681  -1.984  1.00 10.00           N  
ATOM   1308  N1   DA C  18      -5.916   3.268  -3.501  1.00 10.00           N  
ATOM   1309  C2   DA C  18      -6.595   2.988  -4.626  1.00 10.00           C  
ATOM   1310  N3   DA C  18      -6.459   1.955  -5.457  1.00 10.00           N  
ATOM   1311  C4   DA C  18      -5.487   1.129  -5.033  1.00 10.00           C  
ATOM   1312  H5'  DA C  18      -7.571  -4.227  -6.697  1.00 10.00           H  
ATOM   1313 H5''  DA C  18      -6.261  -4.647  -7.818  1.00 10.00           H  
ATOM   1314  H4'  DA C  18      -7.537  -2.477  -8.198  1.00 10.00           H  
ATOM   1315  H3'  DA C  18      -4.988  -3.080  -8.963  1.00 10.00           H  
ATOM   1316  H2'  DA C  18      -3.927  -2.025  -7.063  1.00 10.00           H  
ATOM   1317 H2''  DA C  18      -3.880  -0.750  -8.273  1.00 10.00           H  
ATOM   1318  H1'  DA C  18      -6.040   0.170  -7.470  1.00 10.00           H  
ATOM   1319  H8   DA C  18      -3.526  -1.433  -5.039  1.00 10.00           H  
ATOM   1320  H61  DA C  18      -3.548   2.047  -1.682  1.00 10.00           H  
ATOM   1321  H62  DA C  18      -4.478   3.505  -1.435  1.00 10.00           H  
ATOM   1322  H2   DA C  18      -7.367   3.709  -4.900  1.00 10.00           H  
ATOM   1323  P    DT C  19      -5.006  -0.993 -10.866  1.00 10.00           P  
ATOM   1324  OP1  DT C  19      -5.595  -1.570 -12.097  1.00 10.00           O  
ATOM   1325  OP2  DT C  19      -3.607  -1.321 -10.505  1.00 10.00           O  
ATOM   1326  O5'  DT C  19      -5.149   0.590 -10.944  1.00 10.00           O  
ATOM   1327  C5'  DT C  19      -6.158   1.258 -10.186  1.00 10.00           C  
ATOM   1328  C4'  DT C  19      -5.875   2.740 -10.117  1.00 10.00           C  
ATOM   1329  O4'  DT C  19      -5.485   3.100  -8.765  1.00 10.00           O  
ATOM   1330  C3'  DT C  19      -4.740   3.243 -11.012  1.00 10.00           C  
ATOM   1331  O3'  DT C  19      -5.071   4.521 -11.556  1.00 10.00           O  
ATOM   1332  C2'  DT C  19      -3.580   3.367 -10.044  1.00 10.00           C  
ATOM   1333  C1'  DT C  19      -4.311   3.891  -8.833  1.00 10.00           C  
ATOM   1334  N1   DT C  19      -3.587   3.758  -7.556  1.00 10.00           N  
ATOM   1335  C2   DT C  19      -3.976   4.547  -6.496  1.00 10.00           C  
ATOM   1336  O2   DT C  19      -4.905   5.336  -6.557  1.00 10.00           O  
ATOM   1337  N3   DT C  19      -3.234   4.376  -5.357  1.00 10.00           N  
ATOM   1338  C4   DT C  19      -2.178   3.514  -5.173  1.00 10.00           C  
ATOM   1339  O4   DT C  19      -1.601   3.470  -4.091  1.00 10.00           O  
ATOM   1340  C5   DT C  19      -1.827   2.716  -6.320  1.00 10.00           C  
ATOM   1341  C7   DT C  19      -0.665   1.784  -6.214  1.00 10.00           C  
ATOM   1342  C6   DT C  19      -2.540   2.869  -7.444  1.00 10.00           C  
ATOM   1343  H5'  DT C  19      -6.184   0.853  -9.175  1.00 10.00           H  
ATOM   1344 H5''  DT C  19      -7.128   1.102 -10.656  1.00 10.00           H  
ATOM   1345  H4'  DT C  19      -6.777   3.258 -10.449  1.00 10.00           H  
ATOM   1346  H3'  DT C  19      -4.531   2.545 -11.822  1.00 10.00           H  
ATOM   1347  H2'  DT C  19      -3.107   2.402  -9.859  1.00 10.00           H  
ATOM   1348 H2''  DT C  19      -2.813   4.045 -10.422  1.00 10.00           H  
ATOM   1349  H1'  DT C  19      -4.606   4.936  -8.967  1.00 10.00           H  
ATOM   1350  H3   DT C  19      -3.477   4.955  -4.561  1.00 10.00           H  
ATOM   1351  H71  DT C  19      -0.149   2.676  -6.573  1.00 10.00           H  
ATOM   1352  H72  DT C  19      -1.159   1.567  -5.268  1.00 10.00           H  
ATOM   1353  H73  DT C  19       0.201   1.774  -5.552  1.00 10.00           H  
ATOM   1354  H6   DT C  19      -2.281   2.259  -8.310  1.00 10.00           H  
ATOM   1355  P    DT C  20      -4.795   4.827 -13.106  1.00 10.00           P  
ATOM   1356  OP1  DT C  20      -5.146   3.616 -13.885  1.00 10.00           O  
ATOM   1357  OP2  DT C  20      -3.435   5.403 -13.226  1.00 10.00           O  
ATOM   1358  O5'  DT C  20      -5.860   5.956 -13.455  1.00 10.00           O  
ATOM   1359  C5'  DT C  20      -6.830   6.361 -12.488  1.00 10.00           C  
ATOM   1360  C4'  DT C  20      -6.447   7.698 -11.898  1.00 10.00           C  
ATOM   1361  O4'  DT C  20      -5.635   7.486 -10.714  1.00 10.00           O  
ATOM   1362  C3'  DT C  20      -5.617   8.611 -12.802  1.00 10.00           C  
ATOM   1363  O3'  DT C  20      -6.023   9.971 -12.644  1.00 10.00           O  
ATOM   1364  C2'  DT C  20      -4.208   8.409 -12.284  1.00 10.00           C  
ATOM   1365  C1'  DT C  20      -4.480   8.306 -10.801  1.00 10.00           C  
ATOM   1366  N1   DT C  20      -3.401   7.666 -10.025  1.00 10.00           N  
ATOM   1367  C2   DT C  20      -3.179   8.077  -8.730  1.00 10.00           C  
ATOM   1368  O2   DT C  20      -3.834   8.951  -8.184  1.00 10.00           O  
ATOM   1369  N3   DT C  20      -2.152   7.428  -8.093  1.00 10.00           N  
ATOM   1370  C4   DT C  20      -1.346   6.435  -8.610  1.00 10.00           C  
ATOM   1371  O4   DT C  20      -0.462   5.939  -7.919  1.00 10.00           O  
ATOM   1372  C5   DT C  20      -1.635   6.056  -9.971  1.00 10.00           C  
ATOM   1373  C7   DT C  20      -0.792   5.004 -10.620  1.00 10.00           C  
ATOM   1374  C6   DT C  20      -2.637   6.677 -10.607  1.00 10.00           C  
ATOM   1375  H5'  DT C  20      -6.879   5.621 -11.690  1.00 10.00           H  
ATOM   1376 H5''  DT C  20      -7.809   6.445 -12.961  1.00 10.00           H  
ATOM   1377  H4'  DT C  20      -7.374   8.234 -11.688  1.00 10.00           H  
ATOM   1378  H3'  DT C  20      -5.715   8.325 -13.849  1.00 10.00           H  
ATOM   1379  H2'  DT C  20      -3.766   7.496 -12.688  1.00 10.00           H  
ATOM   1380 H2''  DT C  20      -3.559   9.236 -12.566  1.00 10.00           H  
ATOM   1381  H1'  DT C  20      -4.708   9.281 -10.364  1.00 10.00           H  
ATOM   1382  H3   DT C  20      -1.969   7.700  -7.136  1.00 10.00           H  
ATOM   1383  H71  DT C  20      -0.300   5.422 -11.497  1.00 10.00           H  
ATOM   1384  H72  DT C  20      -1.422   4.167 -10.920  1.00 10.00           H  
ATOM   1385  H73  DT C  20      -0.039   4.656  -9.913  1.00 10.00           H  
ATOM   1386  H6   DT C  20      -2.860   6.385 -11.634  1.00 10.00           H  
ATOM   1387  P    DT C  21      -6.266  10.880 -13.940  1.00 10.00           P  
ATOM   1388  OP1  DT C  21      -7.668  10.664 -14.365  1.00 10.00           O  
ATOM   1389  OP2  DT C  21      -5.165  10.628 -14.903  1.00 10.00           O  
ATOM   1390  O5'  DT C  21      -6.133  12.367 -13.391  1.00 10.00           O  
ATOM   1391  C5'  DT C  21      -6.440  12.674 -12.031  1.00 10.00           C  
ATOM   1392  C4'  DT C  21      -5.258  13.338 -11.363  1.00 10.00           C  
ATOM   1393  O4'  DT C  21      -4.302  12.331 -10.937  1.00 10.00           O  
ATOM   1394  C3'  DT C  21      -4.463  14.307 -12.243  1.00 10.00           C  
ATOM   1395  O3'  DT C  21      -4.057  15.455 -11.488  1.00 10.00           O  
ATOM   1396  C2'  DT C  21      -3.262  13.477 -12.655  1.00 10.00           C  
ATOM   1397  C1'  DT C  21      -3.011  12.728 -11.370  1.00 10.00           C  
ATOM   1398  N1   DT C  21      -2.175  11.521 -11.500  1.00 10.00           N  
ATOM   1399  C2   DT C  21      -1.514  11.072 -10.381  1.00 10.00           C  
ATOM   1400  O2   DT C  21      -1.602  11.617  -9.294  1.00 10.00           O  
ATOM   1401  N3   DT C  21      -0.741   9.959 -10.582  1.00 10.00           N  
ATOM   1402  C4   DT C  21      -0.568   9.265 -11.761  1.00 10.00           C  
ATOM   1403  O4   DT C  21       0.167   8.278 -11.792  1.00 10.00           O  
ATOM   1404  C5   DT C  21      -1.296   9.788 -12.893  1.00 10.00           C  
ATOM   1405  C7   DT C  21      -1.161   9.102 -14.217  1.00 10.00           C  
ATOM   1406  C6   DT C  21      -2.058  10.877 -12.714  1.00 10.00           C  
ATOM   1407  H5'  DT C  21      -6.682  11.755 -11.496  1.00 10.00           H  
ATOM   1408 H5''  DT C  21      -7.297  13.347 -11.992  1.00 10.00           H  
ATOM   1409  H4'  DT C  21      -5.649  13.928 -10.533  1.00 10.00           H  
ATOM   1410  H3'  DT C  21      -5.051  14.630 -13.104  1.00 10.00           H  
ATOM   1411  H2'  DT C  21      -3.502  12.813 -13.485  1.00 10.00           H  
ATOM   1412 H2''  DT C  21      -2.431  14.110 -12.967  1.00 10.00           H  
ATOM   1413  H1'  DT C  21      -2.579  13.380 -10.608  1.00 10.00           H  
ATOM   1414  H3   DT C  21      -0.241   9.609  -9.775  1.00 10.00           H  
ATOM   1415  H71  DT C  21      -2.241   9.237 -14.190  1.00 10.00           H  
ATOM   1416  H72  DT C  21      -0.497   8.477 -13.620  1.00 10.00           H  
ATOM   1417  H73  DT C  21      -1.480   8.117 -14.558  1.00 10.00           H  
ATOM   1418  H6   DT C  21      -2.610  11.270 -13.567  1.00 10.00           H  
ATOM   1419  P    DG C  22      -3.505  16.754 -12.252  1.00 10.00           P  
ATOM   1420  OP1  DG C  22      -4.677  17.479 -12.797  1.00 10.00           O  
ATOM   1421  OP2  DG C  22      -2.420  16.334 -13.168  1.00 10.00           O  
ATOM   1422  O5'  DG C  22      -2.872  17.647 -11.096  1.00 10.00           O  
ATOM   1423  C5'  DG C  22      -3.205  17.422  -9.723  1.00 10.00           C  
ATOM   1424  C4'  DG C  22      -1.960  17.096  -8.930  1.00 10.00           C  
ATOM   1425  O4'  DG C  22      -1.459  15.785  -9.305  1.00 10.00           O  
ATOM   1426  C3'  DG C  22      -0.778  18.051  -9.120  1.00 10.00           C  
ATOM   1427  O3'  DG C  22      -0.091  18.290  -7.885  1.00 10.00           O  
ATOM   1428  C2'  DG C  22       0.110  17.289 -10.085  1.00 10.00           C  
ATOM   1429  C1'  DG C  22      -0.067  15.886  -9.559  1.00 10.00           C  
ATOM   1430  N9   DG C  22       0.292  14.831 -10.500  1.00 10.00           N  
ATOM   1431  C8   DG C  22      -0.199  14.665 -11.771  1.00 10.00           C  
ATOM   1432  N7   DG C  22       0.299  13.629 -12.386  1.00 10.00           N  
ATOM   1433  C5   DG C  22       1.176  13.073 -11.466  1.00 10.00           C  
ATOM   1434  C6   DG C  22       2.011  11.927 -11.566  1.00 10.00           C  
ATOM   1435  O6   DG C  22       2.150  11.152 -12.524  1.00 10.00           O  
ATOM   1436  N1   DG C  22       2.738  11.722 -10.399  1.00 10.00           N  
ATOM   1437  C2   DG C  22       2.675  12.516  -9.277  1.00 10.00           C  
ATOM   1438  N2   DG C  22       3.455  12.159  -8.248  1.00 10.00           N  
ATOM   1439  N3   DG C  22       1.903  13.586  -9.171  1.00 10.00           N  
ATOM   1440  C4   DG C  22       1.185  13.803 -10.295  1.00 10.00           C  
ATOM   1441  H5'  DG C  22      -3.903  16.589  -9.649  1.00 10.00           H  
ATOM   1442 H5''  DG C  22      -3.670  18.316  -9.306  1.00 10.00           H  
ATOM   1443  H4'  DG C  22      -2.230  17.155  -7.874  1.00 10.00           H  
ATOM   1444  H3'  DG C  22      -1.110  19.004  -9.538  1.00 10.00           H  
ATOM   1445 HO3'  DG C  22      -0.618  18.921  -7.371  1.00 10.00           H  
ATOM   1446  H2'  DG C  22      -0.236  17.395 -11.112  1.00 10.00           H  
ATOM   1447 H2''  DG C  22       1.140  17.644 -10.045  1.00 10.00           H  
ATOM   1448  H1'  DG C  22       0.471  15.735  -8.621  1.00 10.00           H  
ATOM   1449  H8   DG C  22      -0.926  15.332 -12.215  1.00 10.00           H  
ATOM   1450  H1   DG C  22       3.358  10.920 -10.399  1.00 10.00           H  
ATOM   1451  H21  DG C  22       3.453  12.708  -7.399  1.00 10.00           H  
ATOM   1452  H22  DG C  22       4.029  11.332  -8.288  1.00 10.00           H  
TER    1453       DG C  22                                                      
ENDMDL                                                                          
MODEL        4                                                                  
ATOM      1  N   GLY A   7      -5.260 -13.456  12.095  1.00 10.00           N  
ATOM      2  CA  GLY A   7      -6.241 -12.758  12.962  1.00 10.00           C  
ATOM      3  C   GLY A   7      -6.092 -11.254  12.905  1.00 10.00           C  
ATOM      4  O   GLY A   7      -5.068 -10.750  12.438  1.00 10.00           O  
ATOM      5  H   GLY A   7      -5.380 -13.156  11.106  1.00 10.00           H  
ATOM      6  N   ARG A   8      -7.121 -10.543  13.379  1.00 10.00           N  
ATOM      7  CA  ARG A   8      -7.132  -9.079  13.398  1.00 10.00           C  
ATOM      8  C   ARG A   8      -6.804  -8.490  12.029  1.00 10.00           C  
ATOM      9  O   ARG A   8      -5.785  -7.814  11.849  1.00 10.00           O  
ATOM     10  CB  ARG A   8      -6.190  -8.531  14.470  1.00 10.00           C  
ATOM     11  CG  ARG A   8      -6.781  -7.394  15.277  1.00 10.00           C  
ATOM     12  CD  ARG A   8      -5.804  -6.903  16.325  1.00 10.00           C  
ATOM     13  NE  ARG A   8      -6.476  -6.185  17.407  1.00 10.00           N  
ATOM     14  CZ  ARG A   8      -5.875  -5.832  18.539  1.00 10.00           C  
ATOM     15  NH1 ARG A   8      -4.596  -6.131  18.726  1.00 10.00           N  
ATOM     16  NH2 ARG A   8      -6.545  -5.178  19.480  1.00 10.00           N  
ATOM     17  H   ARG A   8      -7.903 -11.022  13.735  1.00 10.00           H  
ATOM     18  HE  ARG A   8      -7.428  -5.956  17.280  1.00 10.00           H  
ATOM     19 HH11 ARG A   8      -4.085  -6.622  18.016  1.00 10.00           H  
ATOM     20 HH12 ARG A   8      -4.138  -5.871  19.579  1.00 10.00           H  
ATOM     21 HH21 ARG A   8      -7.515  -4.941  19.341  1.00 10.00           H  
ATOM     22 HH22 ARG A   8      -6.091  -4.923  20.337  1.00 10.00           H  
ATOM     23  N   LYS A   9      -7.673  -8.757  11.067  1.00 10.00           N  
ATOM     24  CA  LYS A   9      -7.490  -8.281   9.707  1.00 10.00           C  
ATOM     25  C   LYS A   9      -8.799  -8.390   8.941  1.00 10.00           C  
ATOM     26  O   LYS A   9      -9.386  -9.469   8.870  1.00 10.00           O  
ATOM     27  CB  LYS A   9      -6.418  -9.131   9.006  1.00 10.00           C  
ATOM     28  CG  LYS A   9      -6.506  -9.141   7.486  1.00 10.00           C  
ATOM     29  CD  LYS A   9      -6.272 -10.535   6.916  1.00 10.00           C  
ATOM     30  CE  LYS A   9      -7.301 -11.542   7.421  1.00 10.00           C  
ATOM     31  NZ  LYS A   9      -8.680 -11.249   6.935  1.00 10.00           N  
ATOM     32  H   LYS A   9      -8.479  -9.283  11.281  1.00 10.00           H  
ATOM     33  HZ1 LYS A   9      -9.333 -12.009   7.228  1.00 10.00           H  
ATOM     34  HZ2 LYS A   9      -8.690 -11.178   5.901  1.00 10.00           H  
ATOM     35  HZ3 LYS A   9      -9.024 -10.351   7.339  1.00 10.00           H  
ATOM     36  N   LYS A  10      -9.261  -7.285   8.377  1.00 10.00           N  
ATOM     37  CA  LYS A  10     -10.494  -7.303   7.608  1.00 10.00           C  
ATOM     38  C   LYS A  10     -10.235  -7.893   6.231  1.00 10.00           C  
ATOM     39  O   LYS A  10     -10.298  -9.110   6.057  1.00 10.00           O  
ATOM     40  CB  LYS A  10     -11.109  -5.907   7.511  1.00 10.00           C  
ATOM     41  CG  LYS A  10     -11.592  -5.357   8.844  1.00 10.00           C  
ATOM     42  CD  LYS A  10     -12.556  -6.319   9.524  1.00 10.00           C  
ATOM     43  CE  LYS A  10     -13.305  -5.642  10.658  1.00 10.00           C  
ATOM     44  NZ  LYS A  10     -14.281  -4.645  10.150  1.00 10.00           N  
ATOM     45  H   LYS A  10      -8.764  -6.447   8.473  1.00 10.00           H  
ATOM     46  HZ1 LYS A  10     -14.284  -3.804  10.760  1.00 10.00           H  
ATOM     47  HZ2 LYS A  10     -15.239  -5.054  10.134  1.00 10.00           H  
ATOM     48  HZ3 LYS A  10     -14.028  -4.356   9.183  1.00 10.00           H  
ATOM     49  N   ARG A  11      -9.909  -7.044   5.266  1.00 10.00           N  
ATOM     50  CA  ARG A  11      -9.622  -7.510   3.918  1.00 10.00           C  
ATOM     51  C   ARG A  11      -8.341  -8.339   3.927  1.00 10.00           C  
ATOM     52  O   ARG A  11      -7.415  -8.051   4.684  1.00 10.00           O  
ATOM     53  CB  ARG A  11      -9.496  -6.332   2.950  1.00 10.00           C  
ATOM     54  CG  ARG A  11     -10.363  -6.462   1.706  1.00 10.00           C  
ATOM     55  CD  ARG A  11      -9.522  -6.521   0.442  1.00 10.00           C  
ATOM     56  NE  ARG A  11      -9.387  -5.209  -0.189  1.00 10.00           N  
ATOM     57  CZ  ARG A  11      -8.218  -4.624  -0.448  1.00 10.00           C  
ATOM     58  NH1 ARG A  11      -7.082  -5.208  -0.079  1.00 10.00           N  
ATOM     59  NH2 ARG A  11      -8.188  -3.447  -1.057  1.00 10.00           N  
ATOM     60  H   ARG A  11      -9.866  -6.082   5.463  1.00 10.00           H  
ATOM     61  HE  ARG A  11     -10.220  -4.747  -0.447  1.00 10.00           H  
ATOM     62 HH11 ARG A  11      -7.097  -6.088   0.396  1.00 10.00           H  
ATOM     63 HH12 ARG A  11      -6.197  -4.768  -0.281  1.00 10.00           H  
ATOM     64 HH21 ARG A  11      -9.043  -2.993  -1.326  1.00 10.00           H  
ATOM     65 HH22 ARG A  11      -7.308  -3.003  -1.251  1.00 10.00           H  
ATOM     66  N   VAL A  12      -8.297  -9.381   3.112  1.00 10.00           N  
ATOM     67  CA  VAL A  12      -7.121 -10.244   3.058  1.00 10.00           C  
ATOM     68  C   VAL A  12      -5.988  -9.602   2.264  1.00 10.00           C  
ATOM     69  O   VAL A  12      -6.234  -8.835   1.330  1.00 10.00           O  
ATOM     70  CB  VAL A  12      -7.441 -11.636   2.470  1.00 10.00           C  
ATOM     71  CG1 VAL A  12      -8.171 -12.490   3.494  1.00 10.00           C  
ATOM     72  CG2 VAL A  12      -8.249 -11.516   1.184  1.00 10.00           C  
ATOM     73  H   VAL A  12      -9.061  -9.570   2.529  1.00 10.00           H  
ATOM     74  N   PRO A  13      -4.733  -9.882   2.654  1.00 10.00           N  
ATOM     75  CA  PRO A  13      -3.560  -9.350   1.963  1.00 10.00           C  
ATOM     76  C   PRO A  13      -3.351 -10.063   0.632  1.00 10.00           C  
ATOM     77  O   PRO A  13      -3.760 -11.215   0.462  1.00 10.00           O  
ATOM     78  CB  PRO A  13      -2.406  -9.666   2.918  1.00 10.00           C  
ATOM     79  CG  PRO A  13      -2.869 -10.856   3.684  1.00 10.00           C  
ATOM     80  CD  PRO A  13      -4.362 -10.726   3.806  1.00 10.00           C  
ATOM     81  N   TYR A  14      -2.725  -9.371  -0.305  1.00 10.00           N  
ATOM     82  CA  TYR A  14      -2.469  -9.916  -1.630  1.00 10.00           C  
ATOM     83  C   TYR A  14      -1.497 -11.095  -1.585  1.00 10.00           C  
ATOM     84  O   TYR A  14      -1.878 -12.240  -1.839  1.00 10.00           O  
ATOM     85  CB  TYR A  14      -1.933  -8.823  -2.559  1.00 10.00           C  
ATOM     86  CG  TYR A  14      -2.251  -9.058  -4.015  1.00 10.00           C  
ATOM     87  CD1 TYR A  14      -3.537  -8.859  -4.502  1.00 10.00           C  
ATOM     88  CD2 TYR A  14      -1.271  -9.478  -4.903  1.00 10.00           C  
ATOM     89  CE1 TYR A  14      -3.837  -9.075  -5.832  1.00 10.00           C  
ATOM     90  CE2 TYR A  14      -1.562  -9.698  -6.236  1.00 10.00           C  
ATOM     91  CZ  TYR A  14      -2.849  -9.495  -6.693  1.00 10.00           C  
ATOM     92  OH  TYR A  14      -3.144  -9.705  -8.019  1.00 10.00           O  
ATOM     93  H   TYR A  14      -2.432  -8.451  -0.100  1.00 10.00           H  
ATOM     94  HH  TYR A  14      -2.661 -10.481  -8.332  1.00 10.00           H  
ATOM     95  N   THR A  15      -0.244 -10.816  -1.260  1.00 10.00           N  
ATOM     96  CA  THR A  15       0.772 -11.852  -1.200  1.00 10.00           C  
ATOM     97  C   THR A  15       1.730 -11.604  -0.040  1.00 10.00           C  
ATOM     98  O   THR A  15       2.370 -10.551   0.033  1.00 10.00           O  
ATOM     99  CB  THR A  15       1.580 -11.909  -2.513  1.00 10.00           C  
ATOM    100  OG1 THR A  15       1.175 -10.836  -3.378  1.00 10.00           O  
ATOM    101  CG2 THR A  15       1.368 -13.236  -3.223  1.00 10.00           C  
ATOM    102  H   THR A  15       0.005  -9.892  -1.053  1.00 10.00           H  
ATOM    103  HG1 THR A  15       0.568 -11.179  -4.042  1.00 10.00           H  
ATOM    104  N   LYS A  16       1.829 -12.573   0.864  1.00 10.00           N  
ATOM    105  CA  LYS A  16       2.717 -12.453   2.014  1.00 10.00           C  
ATOM    106  C   LYS A  16       4.175 -12.462   1.570  1.00 10.00           C  
ATOM    107  O   LYS A  16       5.023 -11.812   2.177  1.00 10.00           O  
ATOM    108  CB  LYS A  16       2.445 -13.549   3.051  1.00 10.00           C  
ATOM    109  CG  LYS A  16       2.343 -14.957   2.482  1.00 10.00           C  
ATOM    110  CD  LYS A  16       1.933 -15.965   3.550  1.00 10.00           C  
ATOM    111  CE  LYS A  16       0.585 -15.616   4.168  1.00 10.00           C  
ATOM    112  NZ  LYS A  16       0.105 -16.669   5.100  1.00 10.00           N  
ATOM    113  H   LYS A  16       1.293 -13.389   0.754  1.00 10.00           H  
ATOM    114  HZ1 LYS A  16       0.897 -17.038   5.665  1.00 10.00           H  
ATOM    115  HZ2 LYS A  16      -0.324 -17.450   4.567  1.00 10.00           H  
ATOM    116  HZ3 LYS A  16      -0.611 -16.276   5.747  1.00 10.00           H  
ATOM    117  N   VAL A  17       4.457 -13.191   0.496  1.00 10.00           N  
ATOM    118  CA  VAL A  17       5.811 -13.266  -0.037  1.00 10.00           C  
ATOM    119  C   VAL A  17       6.230 -11.922  -0.623  1.00 10.00           C  
ATOM    120  O   VAL A  17       7.378 -11.503  -0.478  1.00 10.00           O  
ATOM    121  CB  VAL A  17       5.977 -14.378  -1.099  1.00 10.00           C  
ATOM    122  CG1 VAL A  17       5.869 -15.748  -0.456  1.00 10.00           C  
ATOM    123  CG2 VAL A  17       4.964 -14.233  -2.226  1.00 10.00           C  
ATOM    124  H   VAL A  17       3.739 -13.695   0.057  1.00 10.00           H  
ATOM    125  N   GLN A  18       5.276 -11.240  -1.251  1.00 10.00           N  
ATOM    126  CA  GLN A  18       5.528  -9.939  -1.857  1.00 10.00           C  
ATOM    127  C   GLN A  18       5.821  -8.908  -0.778  1.00 10.00           C  
ATOM    128  O   GLN A  18       6.705  -8.063  -0.934  1.00 10.00           O  
ATOM    129  CB  GLN A  18       4.325  -9.498  -2.689  1.00 10.00           C  
ATOM    130  CG  GLN A  18       4.605  -8.316  -3.602  1.00 10.00           C  
ATOM    131  CD  GLN A  18       3.586  -7.205  -3.460  1.00 10.00           C  
ATOM    132  OE1 GLN A  18       3.914  -6.030  -3.604  1.00 10.00           O  
ATOM    133  NE2 GLN A  18       2.337  -7.565  -3.184  1.00 10.00           N  
ATOM    134  H   GLN A  18       4.379 -11.624  -1.307  1.00 10.00           H  
ATOM    135 HE21 GLN A  18       2.138  -8.521  -3.088  1.00 10.00           H  
ATOM    136 HE22 GLN A  18       1.666  -6.856  -3.084  1.00 10.00           H  
ATOM    137  N   LEU A  19       5.071  -8.988   0.320  1.00 10.00           N  
ATOM    138  CA  LEU A  19       5.256  -8.076   1.440  1.00 10.00           C  
ATOM    139  C   LEU A  19       6.680  -8.182   1.969  1.00 10.00           C  
ATOM    140  O   LEU A  19       7.290  -7.181   2.349  1.00 10.00           O  
ATOM    141  CB  LEU A  19       4.256  -8.379   2.559  1.00 10.00           C  
ATOM    142  CG  LEU A  19       3.047  -7.442   2.668  1.00 10.00           C  
ATOM    143  CD1 LEU A  19       3.495  -6.013   2.940  1.00 10.00           C  
ATOM    144  CD2 LEU A  19       2.183  -7.510   1.416  1.00 10.00           C  
ATOM    145  H   LEU A  19       4.373  -9.675   0.372  1.00 10.00           H  
ATOM    146  N   LYS A  20       7.210  -9.401   1.978  1.00 10.00           N  
ATOM    147  CA  LYS A  20       8.567  -9.630   2.439  1.00 10.00           C  
ATOM    148  C   LYS A  20       9.568  -9.048   1.446  1.00 10.00           C  
ATOM    149  O   LYS A  20      10.514  -8.373   1.840  1.00 10.00           O  
ATOM    150  CB  LYS A  20       8.838 -11.123   2.646  1.00 10.00           C  
ATOM    151  CG  LYS A  20      10.213 -11.413   3.229  1.00 10.00           C  
ATOM    152  CD  LYS A  20      10.617 -12.862   3.033  1.00 10.00           C  
ATOM    153  CE  LYS A  20       9.827 -13.788   3.937  1.00 10.00           C  
ATOM    154  NZ  LYS A  20      10.337 -15.182   3.870  1.00 10.00           N  
ATOM    155  H   LYS A  20       6.672 -10.161   1.664  1.00 10.00           H  
ATOM    156  HZ1 LYS A  20      11.282 -15.236   4.302  1.00 10.00           H  
ATOM    157  HZ2 LYS A  20      10.403 -15.492   2.878  1.00 10.00           H  
ATOM    158  HZ3 LYS A  20       9.694 -15.825   4.380  1.00 10.00           H  
ATOM    159  N   GLU A  21       9.343  -9.306   0.159  1.00 10.00           N  
ATOM    160  CA  GLU A  21      10.225  -8.804  -0.894  1.00 10.00           C  
ATOM    161  C   GLU A  21      10.286  -7.279  -0.860  1.00 10.00           C  
ATOM    162  O   GLU A  21      11.365  -6.687  -0.909  1.00 10.00           O  
ATOM    163  CB  GLU A  21       9.761  -9.286  -2.275  1.00 10.00           C  
ATOM    164  CG  GLU A  21       9.800 -10.796  -2.454  1.00 10.00           C  
ATOM    165  CD  GLU A  21       9.550 -11.226  -3.886  1.00 10.00           C  
ATOM    166  OE1 GLU A  21      10.463 -11.066  -4.722  1.00 10.00           O  
ATOM    167  OE2 GLU A  21       8.448 -11.733  -4.176  1.00 10.00           O  
ATOM    168  H   GLU A  21       8.559  -9.843  -0.091  1.00 10.00           H  
ATOM    169  N   LEU A  22       9.118  -6.657  -0.744  1.00 10.00           N  
ATOM    170  CA  LEU A  22       9.012  -5.203  -0.685  1.00 10.00           C  
ATOM    171  C   LEU A  22       9.758  -4.667   0.535  1.00 10.00           C  
ATOM    172  O   LEU A  22      10.555  -3.737   0.430  1.00 10.00           O  
ATOM    173  CB  LEU A  22       7.534  -4.793  -0.617  1.00 10.00           C  
ATOM    174  CG  LEU A  22       7.080  -3.649  -1.536  1.00 10.00           C  
ATOM    175  CD1 LEU A  22       7.705  -2.324  -1.121  1.00 10.00           C  
ATOM    176  CD2 LEU A  22       7.383  -3.966  -2.994  1.00 10.00           C  
ATOM    177  H   LEU A  22       8.294  -7.196  -0.707  1.00 10.00           H  
ATOM    178  N   GLU A  23       9.510  -5.281   1.689  1.00 10.00           N  
ATOM    179  CA  GLU A  23      10.148  -4.874   2.937  1.00 10.00           C  
ATOM    180  C   GLU A  23      11.664  -5.062   2.892  1.00 10.00           C  
ATOM    181  O   GLU A  23      12.414  -4.258   3.451  1.00 10.00           O  
ATOM    182  CB  GLU A  23       9.562  -5.663   4.109  1.00 10.00           C  
ATOM    183  CG  GLU A  23       8.544  -4.894   4.930  1.00 10.00           C  
ATOM    184  CD  GLU A  23       9.191  -4.069   6.021  1.00 10.00           C  
ATOM    185  OE1 GLU A  23       9.648  -2.942   5.733  1.00 10.00           O  
ATOM    186  OE2 GLU A  23       9.241  -4.547   7.176  1.00 10.00           O  
ATOM    187  H   GLU A  23       8.868  -6.027   1.703  1.00 10.00           H  
ATOM    188  N   ARG A  24      12.107  -6.119   2.226  1.00 10.00           N  
ATOM    189  CA  ARG A  24      13.530  -6.408   2.118  1.00 10.00           C  
ATOM    190  C   ARG A  24      14.259  -5.345   1.314  1.00 10.00           C  
ATOM    191  O   ARG A  24      15.270  -4.806   1.766  1.00 10.00           O  
ATOM    192  CB  ARG A  24      13.769  -7.799   1.527  1.00 10.00           C  
ATOM    193  CG  ARG A  24      14.016  -8.875   2.572  1.00 10.00           C  
ATOM    194  CD  ARG A  24      13.009  -8.791   3.707  1.00 10.00           C  
ATOM    195  NE  ARG A  24      13.202  -9.842   4.702  1.00 10.00           N  
ATOM    196  CZ  ARG A  24      12.450  -9.979   5.796  1.00 10.00           C  
ATOM    197  NH1 ARG A  24      11.467  -9.119   6.045  1.00 10.00           N  
ATOM    198  NH2 ARG A  24      12.689 -10.968   6.647  1.00 10.00           N  
ATOM    199  H   ARG A  24      11.461  -6.719   1.792  1.00 10.00           H  
ATOM    200  HE  ARG A  24      13.934 -10.484   4.546  1.00 10.00           H  
ATOM    201 HH11 ARG A  24      11.285  -8.365   5.417  1.00 10.00           H  
ATOM    202 HH12 ARG A  24      10.896  -9.228   6.869  1.00 10.00           H  
ATOM    203 HH21 ARG A  24      13.438 -11.614   6.473  1.00 10.00           H  
ATOM    204 HH22 ARG A  24      12.125 -11.072   7.472  1.00 10.00           H  
ATOM    205  N   GLU A  25      13.737  -5.031   0.135  1.00 10.00           N  
ATOM    206  CA  GLU A  25      14.353  -4.023  -0.718  1.00 10.00           C  
ATOM    207  C   GLU A  25      14.279  -2.651  -0.064  1.00 10.00           C  
ATOM    208  O   GLU A  25      15.181  -1.826  -0.223  1.00 10.00           O  
ATOM    209  CB  GLU A  25      13.699  -4.003  -2.097  1.00 10.00           C  
ATOM    210  CG  GLU A  25      13.881  -5.297  -2.872  1.00 10.00           C  
ATOM    211  CD  GLU A  25      15.329  -5.749  -2.906  1.00 10.00           C  
ATOM    212  OE1 GLU A  25      16.090  -5.246  -3.755  1.00 10.00           O  
ATOM    213  OE2 GLU A  25      15.710  -6.614  -2.088  1.00 10.00           O  
ATOM    214  H   GLU A  25      12.922  -5.489  -0.173  1.00 10.00           H  
ATOM    215  N   TYR A  26      13.213  -2.430   0.692  1.00 10.00           N  
ATOM    216  CA  TYR A  26      13.005  -1.172   1.396  1.00 10.00           C  
ATOM    217  C   TYR A  26      14.020  -1.032   2.532  1.00 10.00           C  
ATOM    218  O   TYR A  26      14.421   0.076   2.892  1.00 10.00           O  
ATOM    219  CB  TYR A  26      11.580  -1.135   1.966  1.00 10.00           C  
ATOM    220  CG  TYR A  26      11.018   0.252   2.196  1.00 10.00           C  
ATOM    221  CD1 TYR A  26      11.347   0.983   3.329  1.00 10.00           C  
ATOM    222  CD2 TYR A  26      10.147   0.826   1.280  1.00 10.00           C  
ATOM    223  CE1 TYR A  26      10.829   2.248   3.541  1.00 10.00           C  
ATOM    224  CE2 TYR A  26       9.623   2.090   1.481  1.00 10.00           C  
ATOM    225  CZ  TYR A  26       9.967   2.798   2.613  1.00 10.00           C  
ATOM    226  OH  TYR A  26       9.453   4.060   2.817  1.00 10.00           O  
ATOM    227  H   TYR A  26      12.535  -3.133   0.769  1.00 10.00           H  
ATOM    228  HH  TYR A  26       8.583   3.991   3.230  1.00 10.00           H  
ATOM    229  N   ALA A  27      14.444  -2.168   3.082  1.00 10.00           N  
ATOM    230  CA  ALA A  27      15.401  -2.188   4.185  1.00 10.00           C  
ATOM    231  C   ALA A  27      16.815  -1.854   3.720  1.00 10.00           C  
ATOM    232  O   ALA A  27      17.646  -1.416   4.513  1.00 10.00           O  
ATOM    233  CB  ALA A  27      15.377  -3.532   4.893  1.00 10.00           C  
ATOM    234  H   ALA A  27      14.096  -3.021   2.738  1.00 10.00           H  
ATOM    235  N   THR A  28      17.086  -2.063   2.435  1.00 10.00           N  
ATOM    236  CA  THR A  28      18.400  -1.773   1.873  1.00 10.00           C  
ATOM    237  C   THR A  28      18.663  -0.267   1.856  1.00 10.00           C  
ATOM    238  O   THR A  28      19.813   0.176   1.901  1.00 10.00           O  
ATOM    239  CB  THR A  28      18.525  -2.322   0.438  1.00 10.00           C  
ATOM    240  OG1 THR A  28      17.495  -3.292   0.207  1.00 10.00           O  
ATOM    241  CG2 THR A  28      19.881  -2.977   0.231  1.00 10.00           C  
ATOM    242  H   THR A  28      16.390  -2.430   1.853  1.00 10.00           H  
ATOM    243  HG1 THR A  28      16.768  -2.876  -0.276  1.00 10.00           H  
ATOM    244  N   ASN A  29      17.580   0.509   1.804  1.00 10.00           N  
ATOM    245  CA  ASN A  29      17.659   1.968   1.786  1.00 10.00           C  
ATOM    246  C   ASN A  29      16.263   2.567   1.912  1.00 10.00           C  
ATOM    247  O   ASN A  29      15.927   3.181   2.927  1.00 10.00           O  
ATOM    248  CB  ASN A  29      18.342   2.456   0.498  1.00 10.00           C  
ATOM    249  CG  ASN A  29      18.123   3.932   0.219  1.00 10.00           C  
ATOM    250  OD1 ASN A  29      17.235   4.309  -0.548  1.00 10.00           O  
ATOM    251  ND2 ASN A  29      18.931   4.781   0.835  1.00 10.00           N  
ATOM    252  H   ASN A  29      16.692   0.084   1.790  1.00 10.00           H  
ATOM    253 HD21 ASN A  29      19.622   4.419   1.436  1.00 10.00           H  
ATOM    254 HD22 ASN A  29      18.805   5.740   0.674  1.00 10.00           H  
ATOM    255  N   LYS A  30      15.460   2.359   0.871  1.00 10.00           N  
ATOM    256  CA  LYS A  30      14.083   2.848   0.808  1.00 10.00           C  
ATOM    257  C   LYS A  30      13.527   2.570  -0.575  1.00 10.00           C  
ATOM    258  O   LYS A  30      12.501   1.914  -0.729  1.00 10.00           O  
ATOM    259  CB  LYS A  30      13.996   4.357   1.084  1.00 10.00           C  
ATOM    260  CG  LYS A  30      12.571   4.855   1.290  1.00 10.00           C  
ATOM    261  CD  LYS A  30      12.456   6.364   1.132  1.00 10.00           C  
ATOM    262  CE  LYS A  30      12.650   6.783  -0.317  1.00 10.00           C  
ATOM    263  NZ  LYS A  30      12.279   8.203  -0.545  1.00 10.00           N  
ATOM    264  H   LYS A  30      15.808   1.846   0.110  1.00 10.00           H  
ATOM    265  HZ1 LYS A  30      12.541   8.783   0.278  1.00 10.00           H  
ATOM    266  HZ2 LYS A  30      11.250   8.283  -0.705  1.00 10.00           H  
ATOM    267  HZ3 LYS A  30      12.772   8.568  -1.383  1.00 10.00           H  
ATOM    268  N   PHE A  31      14.233   3.067  -1.579  1.00 10.00           N  
ATOM    269  CA  PHE A  31      13.835   2.887  -2.966  1.00 10.00           C  
ATOM    270  C   PHE A  31      15.005   2.347  -3.775  1.00 10.00           C  
ATOM    271  O   PHE A  31      16.168   2.614  -3.459  1.00 10.00           O  
ATOM    272  CB  PHE A  31      13.370   4.222  -3.558  1.00 10.00           C  
ATOM    273  CG  PHE A  31      11.921   4.250  -3.958  1.00 10.00           C  
ATOM    274  CD1 PHE A  31      11.501   3.658  -5.138  1.00 10.00           C  
ATOM    275  CD2 PHE A  31      10.977   4.877  -3.157  1.00 10.00           C  
ATOM    276  CE1 PHE A  31      10.172   3.689  -5.513  1.00 10.00           C  
ATOM    277  CE2 PHE A  31       9.646   4.909  -3.527  1.00 10.00           C  
ATOM    278  CZ  PHE A  31       9.242   4.314  -4.705  1.00 10.00           C  
ATOM    279  H   PHE A  31      15.055   3.570  -1.382  1.00 10.00           H  
ATOM    280  N   ILE A  32      14.693   1.585  -4.811  1.00 10.00           N  
ATOM    281  CA  ILE A  32      15.711   1.006  -5.676  1.00 10.00           C  
ATOM    282  C   ILE A  32      15.426   1.351  -7.133  1.00 10.00           C  
ATOM    283  O   ILE A  32      14.282   1.641  -7.491  1.00 10.00           O  
ATOM    284  CB  ILE A  32      15.835  -0.527  -5.505  1.00 10.00           C  
ATOM    285  CG1 ILE A  32      14.615  -1.121  -4.784  1.00 10.00           C  
ATOM    286  CG2 ILE A  32      17.116  -0.876  -4.762  1.00 10.00           C  
ATOM    287  CD1 ILE A  32      13.407  -1.336  -5.671  1.00 10.00           C  
ATOM    288  H   ILE A  32      13.748   1.414  -5.010  1.00 10.00           H  
ATOM    289  N   THR A  33      16.466   1.334  -7.960  1.00 10.00           N  
ATOM    290  CA  THR A  33      16.338   1.654  -9.375  1.00 10.00           C  
ATOM    291  C   THR A  33      15.360   0.711 -10.088  1.00 10.00           C  
ATOM    292  O   THR A  33      15.060  -0.381  -9.595  1.00 10.00           O  
ATOM    293  CB  THR A  33      17.714   1.588 -10.066  1.00 10.00           C  
ATOM    294  OG1 THR A  33      18.748   1.768  -9.082  1.00 10.00           O  
ATOM    295  CG2 THR A  33      17.830   2.677 -11.123  1.00 10.00           C  
ATOM    296  H   THR A  33      17.352   1.104  -7.609  1.00 10.00           H  
ATOM    297  HG1 THR A  33      19.453   1.128  -9.241  1.00 10.00           H  
ATOM    298  N   LYS A  34      14.884   1.136 -11.259  1.00 10.00           N  
ATOM    299  CA  LYS A  34      13.934   0.354 -12.050  1.00 10.00           C  
ATOM    300  C   LYS A  34      14.455  -1.052 -12.342  1.00 10.00           C  
ATOM    301  O   LYS A  34      13.716  -2.028 -12.249  1.00 10.00           O  
ATOM    302  CB  LYS A  34      13.597   1.075 -13.356  1.00 10.00           C  
ATOM    303  CG  LYS A  34      12.858   2.394 -13.180  1.00 10.00           C  
ATOM    304  CD  LYS A  34      13.806   3.580 -13.243  1.00 10.00           C  
ATOM    305  CE  LYS A  34      13.046   4.886 -13.419  1.00 10.00           C  
ATOM    306  NZ  LYS A  34      13.965   6.048 -13.549  1.00 10.00           N  
ATOM    307  H   LYS A  34      15.181   2.002 -11.604  1.00 10.00           H  
ATOM    308  HZ1 LYS A  34      14.789   5.788 -14.127  1.00 10.00           H  
ATOM    309  HZ2 LYS A  34      14.294   6.350 -12.611  1.00 10.00           H  
ATOM    310  HZ3 LYS A  34      13.473   6.844 -14.004  1.00 10.00           H  
ATOM    311  N   ASP A  35      15.739  -1.150 -12.666  1.00 10.00           N  
ATOM    312  CA  ASP A  35      16.359  -2.437 -12.965  1.00 10.00           C  
ATOM    313  C   ASP A  35      16.380  -3.336 -11.732  1.00 10.00           C  
ATOM    314  O   ASP A  35      16.401  -4.558 -11.842  1.00 10.00           O  
ATOM    315  CB  ASP A  35      17.782  -2.248 -13.506  1.00 10.00           C  
ATOM    316  CG  ASP A  35      18.783  -1.859 -12.435  1.00 10.00           C  
ATOM    317  OD1 ASP A  35      18.528  -0.884 -11.700  1.00 10.00           O  
ATOM    318  OD2 ASP A  35      19.830  -2.528 -12.319  1.00 10.00           O  
ATOM    319  H   ASP A  35      16.284  -0.336 -12.709  1.00 10.00           H  
ATOM    320  N   LYS A  36      16.370  -2.722 -10.557  1.00 10.00           N  
ATOM    321  CA  LYS A  36      16.382  -3.466  -9.311  1.00 10.00           C  
ATOM    322  C   LYS A  36      14.967  -3.845  -8.891  1.00 10.00           C  
ATOM    323  O   LYS A  36      14.750  -4.918  -8.333  1.00 10.00           O  
ATOM    324  CB  LYS A  36      17.085  -2.675  -8.207  1.00 10.00           C  
ATOM    325  CG  LYS A  36      18.589  -2.560  -8.392  1.00 10.00           C  
ATOM    326  CD  LYS A  36      19.268  -3.913  -8.256  1.00 10.00           C  
ATOM    327  CE  LYS A  36      19.753  -4.437  -9.600  1.00 10.00           C  
ATOM    328  NZ  LYS A  36      20.893  -3.643 -10.134  1.00 10.00           N  
ATOM    329  H   LYS A  36      16.351  -1.740 -10.532  1.00 10.00           H  
ATOM    330  HZ1 LYS A  36      21.276  -3.019  -9.396  1.00 10.00           H  
ATOM    331  HZ2 LYS A  36      20.578  -3.061 -10.943  1.00 10.00           H  
ATOM    332  HZ3 LYS A  36      21.650  -4.282 -10.457  1.00 10.00           H  
ATOM    333  N   ARG A  37      14.006  -2.967  -9.165  1.00 10.00           N  
ATOM    334  CA  ARG A  37      12.616  -3.241  -8.817  1.00 10.00           C  
ATOM    335  C   ARG A  37      12.031  -4.279  -9.767  1.00 10.00           C  
ATOM    336  O   ARG A  37      11.107  -5.008  -9.413  1.00 10.00           O  
ATOM    337  CB  ARG A  37      11.766  -1.964  -8.829  1.00 10.00           C  
ATOM    338  CG  ARG A  37      11.277  -1.546 -10.207  1.00 10.00           C  
ATOM    339  CD  ARG A  37      10.008  -0.721 -10.119  1.00 10.00           C  
ATOM    340  NE  ARG A  37       9.392  -0.538 -11.428  1.00 10.00           N  
ATOM    341  CZ  ARG A  37       8.464   0.378 -11.693  1.00 10.00           C  
ATOM    342  NH1 ARG A  37       8.011   1.166 -10.727  1.00 10.00           N  
ATOM    343  NH2 ARG A  37       7.988   0.495 -12.925  1.00 10.00           N  
ATOM    344  H   ARG A  37      14.238  -2.118  -9.605  1.00 10.00           H
[truncated: 797,203 more chars]
