# Supplementary material for: Computational Modeling of complete HOXB13 protein for predicting the functional effect of SNPs and the associated role in hereditary prostate cancer
Source: Sci Rep. 2017 Mar 8;7:43830. doi: 10.1038/srep43830 (PMC5363706; doi:10.1038/srep43830)
Supplement: Supplementary Dataset [file srep43830-s1.zip › SR Supplementary Data Files Complete/HOXB13 Modeller/HOXB13 Modeller/hoxb13-2l7z.pap]

 _aln.pos         10        20        30        40        50        60
2l7z      M---------------------------------SH------M-------L------E---------- 
hoxb13    MEPGNYATLDGAKDIEGLLGAGGGRNLVAHSPLTSHPAAPTLMPAVNYAPLDLPGSAEPPKQCHPCPG 
 _consrvd *                                 **      *       *      *

 _aln.p   70        80        90       100       110       120       130
2l7z      -------------------------------------------------------------------- 
hoxb13    VPQGTSPAPVPYGYFGGGYYSCRVSRSSLKPCAQAATLAAYPAETPTAGEEYPSRPTEFAFYPGYPGT 
 _consrvd

 _aln.pos  140       150       160       170       180       190       200
2l7z      -------------------------------------------------------------------- 
hoxb13    YQPMASYLDVSVVQTLGAPGEPRHDSLLPVDSYQSWALAGGWNSQMCCQGEQNPPGPFWKAAFADSSG 
 _consrvd

 _aln.pos    210       220       230       240       250       260       270
2l7z      -----------GRKKRVPYTKVQLKELEREYATNKFITKDKRRRISATTNLSERQVTIWFQNRRVKEK 
hoxb13    QHPPDACAFRRGRKKRIPYSKGQLRELEREYAANKFITKDKRRKISAATSLSERQITIWFQNRRVKEK 
 _consrvd            ***** ** * ** ******* ********** *** * ***** ************

 _aln.pos      280
2l7z      KVINKLK--TTS 
hoxb13    KVLAKVKNSATP 
 _consrvd **  * *   *
