# Supplementary material for: Computational Modeling of complete HOXB13 protein for predicting the functional effect of SNPs and the associated role in hereditary prostate cancer
Source: Sci Rep. 2017 Mar 8;7:43830. doi: 10.1038/srep43830 (PMC5363706; doi:10.1038/srep43830)
Supplement: Supplementary Dataset [file srep43830-s1.zip › SR Supplementary Data Files Complete/HOXB13 Modeller/HOXB13 Modeller/hoxb13.B99990001.pdb]

EXPDTA    THEORETICAL MODEL, MODELLER 9.17 2016/07/18 10:41:35
REMARK   6 MODELLER OBJECTIVE FUNCTION:      1885.6949
REMARK   6 MODELLER BEST TEMPLATE % SEQ ID:  80.822
REMARK   6 SEQUENCE: hoxb13
REMARK   6 DOPE score: -10484.60254
REMARK   6 GA341 score: 1.00000
REMARK   6 TEMPLATE: 2l7z 1:A - 73:A MODELS 1: - 284: AT 80.8%
ATOM      1  N   MET     1     -57.791  23.764  -1.871  1.00153.17           N
ATOM      2  CA  MET     1     -57.831  22.708  -0.834  1.00153.17           C
ATOM      3  CB  MET     1     -58.815  21.595  -1.247  1.00153.17           C
ATOM      4  CG  MET     1     -59.149  20.607  -0.125  1.00153.17           C
ATOM      5  SD  MET     1     -60.311  19.290  -0.599  1.00153.17           S
ATOM      6  CE  MET     1     -60.316  18.491   1.033  1.00153.17           C
ATOM      7  C   MET     1     -56.462  22.117  -0.652  1.00153.17           C
ATOM      8  O   MET     1     -55.483  22.860  -0.586  1.00153.17           O
ATOM      9  N   GLU     2     -56.364  20.768  -0.549  1.00246.03           N
ATOM     10  CA  GLU     2     -55.101  20.105  -0.348  1.00246.03           C
ATOM     11  CB  GLU     2     -54.846  19.690   1.111  1.00246.03           C
ATOM     12  CG  GLU     2     -54.579  20.873   2.045  1.00246.03           C
ATOM     13  CD  GLU     2     -53.170  21.376   1.768  1.00246.03           C
ATOM     14  OE1 GLU     2     -52.408  20.647   1.078  1.00246.03           O
ATOM     15  OE2 GLU     2     -52.834  22.493   2.244  1.00246.03           O
ATOM     16  C   GLU     2     -55.059  18.850  -1.173  1.00246.03           C
ATOM     17  O   GLU     2     -56.072  18.365  -1.674  1.00246.03           O
ATOM     18  N   PRO     3     -53.858  18.351  -1.341  1.00 93.05           N
ATOM     19  CA  PRO     3     -53.618  17.142  -2.095  1.00 93.05           C
ATOM     20  CD  PRO     3     -52.706  19.235  -1.362  1.00 93.05           C
ATOM     21  CB  PRO     3     -52.172  17.228  -2.591  1.00 93.05           C
ATOM     22  CG  PRO     3     -51.527  18.323  -1.726  1.00 93.05           C
ATOM     23  C   PRO     3     -53.884  15.893  -1.308  1.00 93.05           C
ATOM     24  O   PRO     3     -53.983  15.964  -0.085  1.00 93.05           O
ATOM     25  N   GLY     4     -54.010  14.741  -2.005  1.00 81.40           N
ATOM     26  CA  GLY     4     -54.256  13.470  -1.380  1.00 81.40           C
ATOM     27  C   GLY     4     -52.959  12.728  -1.253  1.00 81.40           C
ATOM     28  O   GLY     4     -51.882  13.321  -1.305  1.00 81.40           O
ATOM     29  N   ASN     5     -53.042  11.389  -1.080  1.00261.91           N
ATOM     30  CA  ASN     5     -51.871  10.570  -0.924  1.00261.91           C
ATOM     31  CB  ASN     5     -51.723   9.965   0.483  1.00261.91           C
ATOM     32  CG  ASN     5     -52.890   9.015   0.710  1.00261.91           C
ATOM     33  OD1 ASN     5     -52.699   7.820   0.932  1.00261.91           O
ATOM     34  ND2 ASN     5     -54.135   9.557   0.651  1.00261.91           N
ATOM     35  C   ASN     5     -51.967   9.418  -1.878  1.00261.91           C
ATOM     36  O   ASN     5     -53.019   9.167  -2.464  1.00261.91           O
ATOM     37  N   TYR     6     -50.842   8.695  -2.070  1.00332.38           N
ATOM     38  CA  TYR     6     -50.806   7.578  -2.973  1.00332.38           C
ATOM     39  CB  TYR     6     -49.891   7.810  -4.188  1.00332.38           C
ATOM     40  CG  TYR     6     -49.779   6.528  -4.940  1.00332.38           C
ATOM     41  CD1 TYR     6     -50.741   6.156  -5.850  1.00332.38           C
ATOM     42  CD2 TYR     6     -48.701   5.697  -4.734  1.00332.38           C
ATOM     43  CE1 TYR     6     -50.630   4.972  -6.541  1.00332.38           C
ATOM     44  CE2 TYR     6     -48.584   4.512  -5.422  1.00332.38           C
ATOM     45  CZ  TYR     6     -49.551   4.148  -6.328  1.00332.38           C
ATOM     46  OH  TYR     6     -49.435   2.934  -7.037  1.00332.38           O
ATOM     47  C   TYR     6     -50.263   6.384  -2.252  1.00332.38           C
ATOM     48  O   TYR     6     -49.397   6.504  -1.387  1.00332.38           O
ATOM     49  N   ALA     7     -50.793   5.188  -2.587  1.00289.23           N
ATOM     50  CA  ALA     7     -50.316   3.965  -2.007  1.00289.23           C
ATOM     51  CB  ALA     7     -51.122   3.505  -0.780  1.00289.23           C
ATOM     52  C   ALA     7     -50.464   2.906  -3.053  1.00289.23           C
ATOM     53  O   ALA     7     -51.313   3.012  -3.936  1.00289.23           O
ATOM     54  N   THR     8     -49.619   1.856  -2.997  1.00315.77           N
ATOM     55  CA  THR     8     -49.730   0.813  -3.975  1.00315.77           C
ATOM     56  CB  THR     8     -48.608   0.800  -4.970  1.00315.77           C
ATOM     57  OG1 THR     8     -48.884  -0.127  -6.011  1.00315.77           O
ATOM     58  CG2 THR     8     -47.309   0.412  -4.243  1.00315.77           C
ATOM     59  C   THR     8     -49.697  -0.503  -3.267  1.00315.77           C
ATOM     60  O   THR     8     -49.066  -0.643  -2.220  1.00315.77           O
ATOM     61  N   LEU     9     -50.408  -1.505  -3.822  1.00251.04           N
ATOM     62  CA  LEU     9     -50.404  -2.816  -3.243  1.00251.04           C
ATOM     63  CB  LEU     9     -51.775  -3.269  -2.712  1.00251.04           C
ATOM     64  CG  LEU     9     -52.270  -2.444  -1.511  1.00251.04           C
ATOM     65  CD1 LEU     9     -53.638  -2.938  -1.016  1.00251.04           C
ATOM     66  CD2 LEU     9     -51.212  -2.393  -0.398  1.00251.04           C
ATOM     67  C   LEU     9     -50.004  -3.777  -4.314  1.00251.04           C
ATOM     68  O   LEU     9     -50.352  -3.604  -5.481  1.00251.04           O
ATOM     69  N   ASP    10     -49.232  -4.814  -3.939  1.00219.32           N
ATOM     70  CA  ASP    10     -48.813  -5.783  -4.907  1.00219.32           C
ATOM     71  CB  ASP    10     -47.619  -6.637  -4.440  1.00219.32           C
ATOM     72  CG  ASP    10     -47.062  -7.402  -5.635  1.00219.32           C
ATOM     73  OD1 ASP    10     -47.444  -7.069  -6.788  1.00219.32           O
ATOM     74  OD2 ASP    10     -46.236  -8.326  -5.408  1.00219.32           O
ATOM     75  C   ASP    10     -49.961  -6.708  -5.147  1.00219.32           C
ATOM     76  O   ASP    10     -50.814  -6.898  -4.281  1.00219.32           O
ATOM     77  N   GLY    11     -50.018  -7.294  -6.357  1.00107.88           N
ATOM     78  CA  GLY    11     -51.043  -8.240  -6.682  1.00107.88           C
ATOM     79  C   GLY    11     -52.186  -7.493  -7.279  1.00107.88           C
ATOM     80  O   GLY    11     -52.472  -6.360  -6.893  1.00107.88           O
ATOM     81  N   ALA    12     -52.876  -8.121  -8.249  1.00268.49           N
ATOM     82  CA  ALA    12     -54.012  -7.483  -8.840  1.00268.49           C
ATOM     83  CB  ALA    12     -53.645  -6.356  -9.820  1.00268.49           C
ATOM     84  C   ALA    12     -54.749  -8.518  -9.621  1.00268.49           C
ATOM     85  O   ALA    12     -54.182  -9.534 -10.019  1.00268.49           O
ATOM     86  N   LYS    13     -56.057  -8.288  -9.839  1.00201.47           N
ATOM     87  CA  LYS    13     -56.823  -9.200 -10.633  1.00201.47           C
ATOM     88  CB  LYS    13     -57.990  -9.856  -9.875  1.00201.47           C
ATOM     89  CG  LYS    13     -57.534 -10.833  -8.790  1.00201.47           C
ATOM     90  CD  LYS    13     -58.647 -11.252  -7.829  1.00201.47           C
ATOM     91  CE  LYS    13     -59.035 -10.162  -6.828  1.00201.47           C
ATOM     92  NZ  LYS    13     -60.114 -10.651  -5.940  1.00201.47           N
ATOM     93  C   LYS    13     -57.403  -8.393 -11.744  1.00201.47           C
ATOM     94  O   LYS    13     -57.936  -7.307 -11.522  1.00201.47           O
ATOM     95  N   ASP    14     -57.292  -8.898 -12.986  1.00190.75           N
ATOM     96  CA  ASP    14     -57.816  -8.154 -14.089  1.00190.75           C
ATOM     97  CB  ASP    14     -56.791  -7.918 -15.212  1.00190.75           C
ATOM     98  CG  ASP    14     -57.411  -6.977 -16.236  1.00190.75           C
ATOM     99  OD1 ASP    14     -58.588  -6.574 -16.037  1.00190.75           O
ATOM    100  OD2 ASP    14     -56.712  -6.645 -17.230  1.00190.75           O
ATOM    101  C   ASP    14     -58.942  -8.932 -14.678  1.00190.75           C
ATOM    102  O   ASP    14     -58.778 -10.088 -15.067  1.00190.75           O
ATOM    103  N   ILE    15     -60.136  -8.314 -14.736  1.00157.90           N
ATOM    104  CA  ILE    15     -61.245  -8.976 -15.351  1.00157.90           C
ATOM    105  CB  ILE    15     -62.454  -9.092 -14.461  1.00157.90           C
ATOM    106  CG1 ILE    15     -63.559  -9.900 -15.164  1.00157.90           C
ATOM    107  CG2 ILE    15     -62.882  -7.685 -14.014  1.00157.90           C
ATOM    108  CD1 ILE    15     -63.199 -11.369 -15.381  1.00157.90           C
ATOM    109  C   ILE    15     -61.608  -8.173 -16.556  1.00157.90           C
ATOM    110  O   ILE    15     -61.887  -6.979 -16.466  1.00157.90           O
ATOM    111  N   GLU    16     -61.576  -8.811 -17.739  1.00224.66           N
ATOM    112  CA  GLU    16     -61.913  -8.097 -18.931  1.00224.66           C
ATOM    113  CB  GLU    16     -60.706  -7.445 -19.623  1.00224.66           C
ATOM    114  CG  GLU    16     -60.080  -6.307 -18.812  1.00224.66           C
ATOM    115  CD  GLU    16     -58.906  -5.752 -19.605  1.00224.66           C
ATOM    116  OE1 GLU    16     -58.697  -6.218 -20.757  1.00224.66           O
ATOM    117  OE2 GLU    16     -58.200  -4.857 -19.069  1.00224.66           O
ATOM    118  C   GLU    16     -62.496  -9.078 -19.889  1.00224.66           C
ATOM    119  O   GLU    16     -62.345 -10.288 -19.730  1.00224.66           O
ATOM    120  N   GLY    17     -63.206  -8.564 -20.910  1.00135.96           N
ATOM    121  CA  GLY    17     -63.781  -9.424 -21.897  1.00135.96           C
ATOM    122  C   GLY    17     -64.284  -8.544 -22.989  1.00135.96           C
ATOM    123  O   GLY    17     -64.454  -7.341 -22.802  1.00135.96           O
ATOM    124  N   LEU    18     -64.543  -9.133 -24.171  1.00274.34           N
ATOM    125  CA  LEU    18     -65.037  -8.340 -25.253  1.00274.34           C
ATOM    126  CB  LEU    18     -64.519  -8.776 -26.633  1.00274.34           C
ATOM    127  CG  LEU    18     -65.057  -7.915 -27.792  1.00274.34           C
ATOM    128  CD1 LEU    18     -64.589  -6.455 -27.667  1.00274.34           C
ATOM    129  CD2 LEU    18     -64.709  -8.536 -29.155  1.00274.34           C
ATOM    130  C   LEU    18     -66.518  -8.504 -25.253  1.00274.34           C
ATOM    131  O   LEU    18     -67.032  -9.620 -25.260  1.00274.34           O
ATOM    132  N   LEU    19     -67.248  -7.374 -25.228  1.00206.68           N
ATOM    133  CA  LEU    19     -68.676  -7.443 -25.208  1.00206.68           C
ATOM    134  CB  LEU    19     -69.348  -6.151 -24.713  1.00206.68           C
ATOM    135  CG  LEU    19     -69.037  -5.819 -23.243  1.00206.68           C
ATOM    136  CD1 LEU    19     -69.743  -4.527 -22.801  1.00206.68           C
ATOM    137  CD2 LEU    19     -69.346  -7.012 -22.323  1.00206.68           C
ATOM    138  C   LEU    19     -69.147  -7.682 -26.600  1.00206.68           C
ATOM    139  O   LEU    19     -68.488  -7.309 -27.571  1.00206.68           O
ATOM    140  N   GLY    20     -70.308  -8.347 -26.720  1.00171.15           N
ATOM    141  CA  GLY    20     -70.886  -8.579 -28.005  1.00171.15           C
ATOM    142  C   GLY    20     -71.757  -7.398 -28.259  1.00171.15           C
ATOM    143  O   GLY    20     -71.623  -6.370 -27.598  1.00171.15           O
ATOM    144  N   ALA    21     -72.683  -7.506 -29.228  1.00216.20           N
ATOM    145  CA  ALA    21     -73.528  -6.378 -29.466  1.00216.20           C
ATOM    146  CB  ALA    21     -74.532  -6.586 -30.613  1.00216.20           C
ATOM    147  C   ALA    21     -74.301  -6.159 -28.211  1.00216.20           C
ATOM    148  O   ALA    21     -74.696  -7.111 -27.539  1.00216.20           O
ATOM    149  N   GLY    22     -74.516  -4.882 -27.849  1.00113.59           N
ATOM    150  CA  GLY    22     -75.241  -4.593 -26.649  1.00113.59           C
ATOM    151  C   GLY    22     -74.836  -3.227 -26.207  1.00113.59           C
ATOM    152  O   GLY    22     -74.046  -2.556 -26.868  1.00113.59           O
ATOM    153  N   GLY    23     -75.378  -2.783 -25.058  1.00 75.93           N
ATOM    154  CA  GLY    23     -75.058  -1.481 -24.555  1.00 75.93           C
ATOM    155  C   GLY    23     -73.861  -1.612 -23.675  1.00 75.93           C
ATOM    156  O   GLY    23     -73.237  -2.670 -23.603  1.00 75.93           O
ATOM    157  N   GLY    24     -73.512  -0.514 -22.975  1.00124.95           N
ATOM    158  CA  GLY    24     -72.385  -0.531 -22.091  1.00124.95           C
ATOM    159  C   GLY    24     -72.745   0.322 -20.920  1.00124.95           C
ATOM    160  O   GLY    24     -73.671   1.128 -20.989  1.00124.95           O
ATOM    161  N   ARG    25     -72.013   0.161 -19.801  1.00290.18           N
ATOM    162  CA  ARG    25     -72.324   0.935 -18.637  1.00290.18           C
ATOM    163  CB  ARG    25     -72.705   0.062 -17.429  1.00290.18           C
ATOM    164  CG  ARG    25     -73.061   0.848 -16.167  1.00290.18           C
ATOM    165  CD  ARG    25     -73.430  -0.056 -14.989  1.00290.18           C
ATOM    166  NE  ARG    25     -74.611  -0.863 -15.406  1.00290.18           N
ATOM    167  CZ  ARG    25     -74.859  -2.070 -14.817  1.00290.18           C
ATOM    168  NH1 ARG    25     -74.028  -2.536 -13.838  1.00290.18           N
ATOM    169  NH2 ARG    25     -75.935  -2.812 -15.209  1.00290.18           N
ATOM    170  C   ARG    25     -71.103   1.710 -18.264  1.00290.18           C
ATOM    171  O   ARG    25     -69.999   1.169 -18.231  1.00290.18           O
ATOM    172  N   ASN    26     -71.273   3.019 -17.993  1.00250.79           N
ATOM    173  CA  ASN    26     -70.158   3.827 -17.597  1.00250.79           C
ATOM    174  CB  ASN    26     -69.597   4.697 -18.735  1.00250.79           C
ATOM    175  CG  ASN    26     -68.986   3.768 -19.776  1.00250.79           C
ATOM    176  OD1 ASN    26     -69.398   3.759 -20.936  1.00250.79           O
ATOM    177  ND2 ASN    26     -67.975   2.962 -19.354  1.00250.79           N
ATOM    178  C   ASN    26     -70.640   4.751 -16.525  1.00250.79           C
ATOM    179  O   ASN    26     -71.804   5.150 -16.516  1.00250.79           O
ATOM    180  N   LEU    27     -69.752   5.097 -15.571  1.00234.81           N
ATOM    181  CA  LEU    27     -70.140   5.993 -14.518  1.00234.81           C
ATOM    182  CB  LEU    27     -70.181   5.329 -13.131  1.00234.81           C
ATOM    183  CG  LEU    27     -71.231   4.208 -13.019  1.00234.81           C
ATOM    184  CD1 LEU    27     -71.233   3.580 -11.615  1.00234.81           C
ATOM    185  CD2 LEU    27     -72.622   4.701 -13.454  1.00234.81           C
ATOM    186  C   LEU    27     -69.126   7.090 -14.453  1.00234.81           C
ATOM    187  O   LEU    27     -67.932   6.854 -14.628  1.00234.81           O
ATOM    188  N   VAL    28     -69.586   8.338 -14.218  1.00 86.62           N
ATOM    189  CA  VAL    28     -68.669   9.437 -14.111  1.00 86.62           C
ATOM    190  CB  VAL    28     -68.578  10.258 -15.364  1.00 86.62           C
ATOM    191  CG1 VAL    28     -67.655  11.459 -15.097  1.00 86.62           C
ATOM    192  CG2 VAL    28     -68.105   9.349 -16.511  1.00 86.62           C
ATOM    193  C   VAL    28     -69.170  10.339 -13.028  1.00 86.62           C
ATOM    194  O   VAL    28     -70.368  10.387 -12.755  1.00 86.62           O
ATOM    195  N   ALA    29     -68.251  11.068 -12.359  1.00263.22           N
ATOM    196  CA  ALA    29     -68.670  11.972 -11.326  1.00263.22           C
ATOM    197  CB  ALA    29     -68.736  11.323  -9.933  1.00263.22           C
ATOM    198  C   ALA    29     -67.671  13.084 -11.245  1.00263.22           C
ATOM    199  O   ALA    29     -66.505  12.912 -11.599  1.00263.22           O
ATOM    200  N   HIS    30     -68.119  14.274 -10.791  1.00288.84           N
ATOM    201  CA  HIS    30     -67.232  15.395 -10.646  1.00288.84           C
ATOM    202  ND1 HIS    30     -68.943  15.775 -13.518  1.00288.84           N
ATOM    203  CG  HIS    30     -68.225  16.571 -12.654  1.00288.84           C
ATOM    204  CB  HIS    30     -66.965  16.136 -11.967  1.00288.84           C
ATOM    205  NE2 HIS    30     -70.027  17.712 -13.390  1.00288.84           N
ATOM    206  CD2 HIS    30     -68.902  17.750 -12.587  1.00288.84           C
ATOM    207  CE1 HIS    30     -70.010  16.506 -13.929  1.00288.84           C
ATOM    208  C   HIS    30     -67.880  16.367  -9.709  1.00288.84           C
ATOM    209  O   HIS    30     -69.096  16.346  -9.528  1.00288.84           O
ATOM    210  N   SER    31     -67.074  17.239  -9.063  1.00163.95           N
ATOM    211  CA  SER    31     -67.654  18.203  -8.169  1.00163.95           C
ATOM    212  CB  SER    31     -67.517  17.818  -6.686  1.00163.95           C
ATOM    213  OG  SER    31     -68.222  16.613  -6.427  1.00163.95           O
ATOM    214  C   SER    31     -66.945  19.511  -8.350  1.00163.95           C
ATOM    215  O   SER    31     -65.721  19.576  -8.455  1.00163.95           O
ATOM    216  N   PRO    32     -67.726  20.557  -8.417  1.00173.05           N
ATOM    217  CA  PRO    32     -67.161  21.878  -8.548  1.00173.05           C
ATOM    218  CD  PRO    32     -68.970  20.433  -9.162  1.00173.05           C
ATOM    219  CB  PRO    32     -68.237  22.738  -9.207  1.00173.05           C
ATOM    220  CG  PRO    32     -69.099  21.726  -9.978  1.00173.05           C
ATOM    221  C   PRO    32     -66.726  22.428  -7.223  1.00173.05           C
ATOM    222  O   PRO    32     -67.167  21.917  -6.194  1.00173.05           O
ATOM    223  N   LEU    33     -65.852  23.458  -7.227  1.00237.01           N
ATOM    224  CA  LEU    33     -65.430  24.095  -6.008  1.00237.01           C
ATOM    225  CB  LEU    33     -63.960  23.817  -5.649  1.00237.01           C
ATOM    226  CG  LEU    33     -63.659  22.331  -5.379  1.00237.01           C
ATOM    227  CD1 LEU    33     -64.402  21.825  -4.132  1.00237.01           C
ATOM    228  CD2 LEU    33     -63.927  21.471  -6.625  1.00237.01           C
ATOM    229  C   LEU    33     -65.561  25.576  -6.214  1.00237.01           C
ATOM    230  O   LEU    33     -65.215  26.087  -7.278  1.00237.01           O
ATOM    231  N   THR    34     -66.084  26.312  -5.207  1.00215.39           N
ATOM    232  CA  THR    34     -66.223  27.736  -5.366  1.00215.39           C
ATOM    233  CB  THR    34     -67.607  28.142  -5.787  1.00215.39           C
ATOM    234  OG1 THR    34     -67.950  27.501  -7.007  1.00215.39           O
ATOM    235  CG2 THR    34     -67.654  29.669  -5.972  1.00215.39           C
ATOM    236  C   THR    34     -65.935  28.397  -4.047  1.00215.39           C
ATOM    237  O   THR    34     -66.017  27.763  -2.997  1.00215.39           O
ATOM    238  N   SER    35     -65.561  29.697  -4.078  1.00114.57           N
ATOM    239  CA  SER    35     -65.299  30.427  -2.868  1.00114.57           C
ATOM    240  CB  SER    35     -63.949  30.062  -2.225  1.00114.57           C
ATOM    241  OG  SER    35     -63.747  30.810  -1.035  1.00114.57           O
ATOM    242  C   SER    35     -65.251  31.882  -3.220  1.00114.57           C
ATOM    243  O   SER    35     -65.335  32.268  -4.384  1.00114.57           O
ATOM    244  N   HIS    36     -65.139  32.755  -2.204  1.00 97.44           N
ATOM    245  CA  HIS    36     -65.014  34.140  -2.537  1.00 97.44           C
ATOM    246  ND1 HIS    36     -66.404  34.049   0.512  1.00 97.44           N
ATOM    247  CG  HIS    36     -66.205  34.979  -0.484  1.00 97.44           C
ATOM    248  CB  HIS    36     -64.959  35.067  -1.309  1.00 97.44           C
ATOM    249  NE2 HIS    36     -68.253  35.279   0.413  1.00 97.44           N
ATOM    250  CD2 HIS    36     -67.344  35.723  -0.531  1.00 97.44           C
ATOM    251  CE1 HIS    36     -67.644  34.273   1.014  1.00 97.44           C
ATOM    252  C   HIS    36     -63.739  34.244  -3.316  1.00 97.44           C
ATOM    253  O   HIS    36     -63.672  34.974  -4.304  1.00 97.44           O
ATOM    254  N   PRO    37     -62.714  33.543  -2.893  1.00169.30           N
ATOM    255  CA  PRO    37     -61.505  33.517  -3.672  1.00169.30           C
ATOM    256  CD  PRO    37     -62.425  33.439  -1.468  1.00169.30           C
ATOM    257  CB  PRO    37     -60.377  33.147  -2.716  1.00169.30           C
ATOM    258  CG  PRO    37     -60.908  33.569  -1.342  1.00169.30           C
ATOM    259  C   PRO    37     -61.661  32.485  -4.737  1.00169.30           C
ATOM    260  O   PRO    37     -62.572  31.665  -4.636  1.00169.30           O
ATOM    261  N   ALA    38     -60.796  32.501  -5.768  1.00224.19           N
ATOM    262  CA  ALA    38     -60.875  31.451  -6.738  1.00224.19           C
ATOM    263  CB  ALA    38     -59.971  31.666  -7.964  1.00224.19           C
ATOM    264  C   ALA    38     -60.402  30.230  -6.023  1.00224.19           C
ATOM    265  O   ALA    38     -59.530  30.315  -5.160  1.00224.19           O
ATOM    266  N   ALA    39     -60.986  29.059  -6.344  1.00239.59           N
ATOM    267  CA  ALA    39     -60.604  27.860  -5.658  1.00239.59           C
ATOM    268  CB  ALA    39     -59.082  27.639  -5.559  1.00239.59           C
ATOM    269  C   ALA    39     -61.169  27.970  -4.283  1.00239.59           C
ATOM    270  O   ALA    39     -61.653  29.032  -3.895  1.00239.59           O
ATOM    271  N   PRO    40     -61.162  26.908  -3.530  1.00192.60           N
ATOM    272  CA  PRO    40     -61.689  27.023  -2.203  1.00192.60           C
ATOM    273  CD  PRO    40     -61.368  25.581  -4.085  1.00192.60           C
ATOM    274  CB  PRO    40     -61.864  25.595  -1.699  1.00192.60           C
ATOM    275  CG  PRO    40     -62.115  24.795  -2.993  1.00192.60           C
ATOM    276  C   PRO    40     -60.780  27.877  -1.386  1.00192.60           C
ATOM    277  O   PRO    40     -59.566  27.699  -1.472  1.00192.60           O
ATOM    278  N   THR    41     -61.340  28.808  -0.591  1.00212.65           N
ATOM    279  CA  THR    41     -60.500  29.667   0.187  1.00212.65           C
ATOM    280  CB  THR    41     -59.936  30.789  -0.649  1.00212.65           C
ATOM    281  OG1 THR    41     -59.317  30.246  -1.805  1.00212.65           O
ATOM    282  CG2 THR    41     -58.863  31.563   0.139  1.00212.65           C
ATOM    283  C   THR    41     -61.379  30.221   1.276  1.00212.65           C
ATOM    284  O   THR    41     -62.522  29.796   1.432  1.00212.65           O
ATOM    285  N   LEU    42     -60.853  31.170   2.074  1.00264.70           N
ATOM    286  CA  LEU    42     -61.572  31.790   3.147  1.00264.70           C
ATOM    287  CB  LEU    42     -60.648  32.250   4.294  1.00264.70           C
ATOM    288  CG  LEU    42     -61.381  32.765   5.547  1.00264.70           C
ATOM    289  CD1 LEU    42     -62.215  31.651   6.199  1.00264.70           C
ATOM    290  CD2 LEU    42     -60.403  33.425   6.532  1.00264.70           C
ATOM    291  C   LEU    42     -62.272  32.986   2.570  1.00264.70           C
ATOM    292  O   LEU    42     -62.235  33.211   1.362  1.00264.70           O
ATOM    293  N   MET    43     -62.946  33.778   3.429  1.00212.47           N
ATOM    294  CA  MET    43     -63.689  34.926   2.995  1.00212.47           C
ATOM    295  CB  MET    43     -64.354  35.672   4.166  1.00212.47           C
ATOM    296  CG  MET    43     -65.348  36.752   3.740  1.00212.47           C
ATOM    297  SD  MET    43     -66.272  37.497   5.118  1.00212.47           S
ATOM    298  CE  MET    43     -67.314  36.041   5.423  1.00212.47           C
ATOM    299  C   MET    43     -62.730  35.847   2.321  1.00212.47           C
ATOM    300  O   MET    43     -63.061  36.444   1.298  1.00212.47           O
ATOM    301  N   PRO    44     -61.551  36.004   2.848  1.00 92.92           N
ATOM    302  CA  PRO    44     -60.594  36.815   2.155  1.00 92.92           C
ATOM    303  CD  PRO    44     -61.349  36.047   4.286  1.00 92.92           C
ATOM    304  CB  PRO    44     -59.536  37.212   3.189  1.00 92.92           C
ATOM    305  CG  PRO    44     -59.851  36.353   4.429  1.00 92.92           C
ATOM    306  C   PRO    44     -60.082  36.022   0.998  1.00 92.92           C
ATOM    307  O   PRO    44     -60.111  34.795   1.070  1.00 92.92           O
ATOM    308  N   ALA    45     -59.608  36.696  -0.068  1.00160.09           N
ATOM    309  CA  ALA    45     -59.137  36.012  -1.238  1.00160.09           C
ATOM    310  CB  ALA    45     -58.839  36.908  -2.453  1.00160.09           C
ATOM    311  C   ALA    45     -57.873  35.326  -0.877  1.00160.09           C
ATOM    312  O   ALA    45     -57.401  35.431   0.252  1.00160.09           O
ATOM    313  N   VAL    46     -57.320  34.550  -1.827  1.00 77.31           N
ATOM    314  CA  VAL    46     -56.099  33.861  -1.553  1.00 77.31           C
ATOM    315  CB  VAL    46     -55.538  33.133  -2.740  1.00 77.31           C
ATOM    316  CG1 VAL    46     -54.163  32.561  -2.357  1.00 77.31           C
ATOM    317  CG2 VAL    46     -56.555  32.071  -3.190  1.00 77.31           C
ATOM    318  C   VAL    46     -55.102  34.892  -1.149  1.00 77.31           C
ATOM    319  O   VAL    46     -55.090  36.007  -1.669  1.00 77.31           O
ATOM    320  N   ASN    47     -54.247  34.536  -0.176  1.00262.42           N
ATOM    321  CA  ASN    47     -53.261  35.449   0.311  1.00262.42           C
ATOM    322  CB  ASN    47     -52.267  35.890  -0.777  1.00262.42           C
ATOM    323  CG  ASN    47     -50.986  36.359  -0.098  1.00262.42           C
ATOM    324  OD1 ASN    47     -49.920  36.371  -0.710  1.00262.42           O
ATOM    325  ND2 ASN    47     -51.081  36.733   1.206  1.00262.42           N
ATOM    326  C   ASN    47     -54.002  36.641   0.825  1.00262.42           C
ATOM    327  O   ASN    47     -53.500  37.764   0.805  1.00262.42           O
ATOM    328  N   TYR    48     -55.224  36.385   1.330  1.00337.15           N
ATOM    329  CA  TYR    48     -56.111  37.354   1.910  1.00337.15           C
ATOM    330  CB  TYR    48     -55.538  38.013   3.176  1.00337.15           C
ATOM    331  CG  TYR    48     -55.376  36.922   4.177  1.00337.15           C
ATOM    332  CD1 TYR    48     -54.266  36.108   4.148  1.00337.15           C
ATOM    333  CD2 TYR    48     -56.332  36.708   5.143  1.00337.15           C
ATOM    334  CE1 TYR    48     -54.112  35.097   5.067  1.00337.15           C
ATOM    335  CE2 TYR    48     -56.184  35.698   6.065  1.00337.15           C
ATOM    336  CZ  TYR    48     -55.072  34.892   6.029  1.00337.15           C
ATOM    337  OH  TYR    48     -54.916  33.856   6.974  1.00337.15           O
ATOM    338  C   TYR    48     -56.485  38.420   0.926  1.00337.15           C
ATOM    339  O   TYR    48     -55.647  38.963   0.209  1.00337.15           O
ATOM    340  N   ALA    49     -57.798  38.729   0.858  1.00271.95           N
ATOM    341  CA  ALA    49     -58.266  39.772  -0.010  1.00271.95           C
ATOM    342  CB  ALA    49     -59.403  39.370  -0.957  1.00271.95           C
ATOM    343  C   ALA    49     -58.843  40.832   0.859  1.00271.95           C
ATOM    344  O   ALA    49     -59.469  40.565   1.883  1.00271.95           O
ATOM    345  N   PRO    50     -58.619  42.041   0.443  1.00169.98           N
ATOM    346  CA  PRO    50     -59.067  43.176   1.191  1.00169.98           C
ATOM    347  CD  PRO    50     -58.475  42.341  -0.972  1.00169.98           C
ATOM    348  CB  PRO    50     -58.810  44.382   0.290  1.00169.98           C
ATOM    349  CG  PRO    50     -58.962  43.792  -1.124  1.00169.98           C
ATOM    350  C   PRO    50     -60.512  43.085   1.571  1.00169.98           C
ATOM    351  O   PRO    50     -60.797  43.152   2.767  1.00169.98           O
ATOM    352  N   LEU    51     -61.438  42.898   0.606  1.00188.98           N
ATOM    353  CA  LEU    51     -62.819  42.928   0.996  1.00188.98           C
ATOM    354  CB  LEU    51     -63.648  43.958   0.207  1.00188.98           C
ATOM    355  CG  LEU    51     -65.131  44.005   0.618  1.00188.98           C
ATOM    356  CD1 LEU    51     -65.294  44.456   2.079  1.00188.98           C
ATOM    357  CD2 LEU    51     -65.955  44.857  -0.360  1.00188.98           C
ATOM    358  C   LEU    51     -63.439  41.607   0.746  1.00188.98           C
ATOM    359  O   LEU    51     -64.321  41.484  -0.103  1.00188.98           O
ATOM    360  N   ASP    52     -63.004  40.587   1.507  1.00220.04           N
ATOM    361  CA  ASP    52     -63.563  39.275   1.399  1.00220.04           C
ATOM    362  CB  ASP    52     -65.061  39.251   1.735  1.00220.04           C
ATOM    363  CG  ASP    52     -65.215  39.650   3.194  1.00220.04           C
ATOM    364  OD1 ASP    52     -64.187  39.647   3.921  1.00220.04           O
ATOM    365  OD2 ASP    52     -66.364  39.973   3.599  1.00220.04           O
ATOM    366  C   ASP    52     -63.406  38.822  -0.014  1.00220.04           C
ATOM    367  O   ASP    52     -64.128  37.930  -0.457  1.00220.04           O
ATOM    368  N   LEU    53     -62.439  39.428  -0.735  1.00376.12           N
ATOM    369  CA  LEU    53     -62.113  39.145  -2.103  1.00376.12           C
ATOM    370  CB  LEU    53     -63.306  38.641  -2.953  1.00376.12           C
ATOM    371  CG  LEU    53     -62.970  38.059  -4.344  1.00376.12           C
ATOM    372  CD1 LEU    53     -62.681  39.138  -5.396  1.00376.12           C
ATOM    373  CD2 LEU    53     -61.842  37.020  -4.236  1.00376.12           C
ATOM    374  C   LEU    53     -61.669  40.474  -2.613  1.00376.12           C
ATOM    375  O   LEU    53     -61.939  41.485  -1.966  1.00376.12           O
ATOM    376  N   PRO    54     -60.984  40.556  -3.711  1.00103.37           N
ATOM    377  CA  PRO    54     -60.630  41.861  -4.177  1.00103.37           C
ATOM    378  CD  PRO    54     -59.987  39.570  -4.083  1.00103.37           C
ATOM    379  CB  PRO    54     -59.572  41.650  -5.264  1.00103.37           C
ATOM    380  CG  PRO    54     -59.462  40.117  -5.420  1.00103.37           C
ATOM    381  C   PRO    54     -61.888  42.538  -4.606  1.00103.37           C
ATOM    382  O   PRO    54     -62.806  41.853  -5.054  1.00103.37           O
ATOM    383  N   GLY    55     -61.977  43.873  -4.468  1.00 46.35           N
ATOM    384  CA  GLY    55     -63.216  44.492  -4.828  1.00 46.35           C
ATOM    385  C   GLY    55     -63.286  45.828  -4.166  1.00 46.35           C
ATOM    386  O   GLY    55     -62.347  46.620  -4.231  1.00 46.35           O
ATOM    387  N   SER    56     -64.426  46.103  -3.504  1.00162.21           N
ATOM    388  CA  SER    56     -64.639  47.381  -2.893  1.00162.21           C
ATOM    389  CB  SER    56     -65.981  47.497  -2.151  1.00162.21           C
ATOM    390  OG  SER    56     -67.058  47.393  -3.071  1.00162.21           O
ATOM    391  C   SER    56     -63.548  47.633  -1.910  1.00162.21           C
ATOM    392  O   SER    56     -63.007  46.714  -1.296  1.00162.21           O
ATOM    393  N   ALA    57     -63.196  48.924  -1.769  1.00212.03           N
ATOM    394  CA  ALA    57     -62.139  49.369  -0.914  1.00212.03           C
ATOM    395  CB  ALA    57     -61.536  50.721  -1.336  1.00212.03           C
ATOM    396  C   ALA    57     -62.640  49.522   0.485  1.00212.03           C
ATOM    397  O   ALA    57     -63.827  49.373   0.767  1.00212.03           O
ATOM    398  N   GLU    58     -61.676  49.786   1.393  1.00344.80           N
ATOM    399  CA  GLU    58     -61.788  50.035   2.808  1.00344.80           C
ATOM    400  CB  GLU    58     -62.615  51.292   3.148  1.00344.80           C
ATOM    401  CG  GLU    58     -64.100  51.193   2.795  1.00344.80           C
ATOM    402  CD  GLU    58     -64.766  52.502   3.191  1.00344.80           C
ATOM    403  OE1 GLU    58     -64.037  53.427   3.633  1.00344.80           O
ATOM    404  OE2 GLU    58     -66.016  52.594   3.051  1.00344.80           O
ATOM    405  C   GLU    58     -62.291  48.907   3.675  1.00344.80           C
ATOM    406  O   GLU    58     -62.989  49.208   4.642  1.00344.80           O
ATOM    407  N   PRO    59     -62.036  47.640   3.443  1.00 99.65           N
ATOM    408  CA  PRO    59     -62.365  46.684   4.469  1.00 99.65           C
ATOM    409  CD  PRO    59     -62.183  47.047   2.127  1.00 99.65           C
ATOM    410  CB  PRO    59     -62.829  45.415   3.766  1.00 99.65           C
ATOM    411  CG  PRO    59     -62.231  45.545   2.364  1.00 99.65           C
ATOM    412  C   PRO    59     -61.099  46.470   5.234  1.00 99.65           C
ATOM    413  O   PRO    59     -60.067  46.967   4.786  1.00 99.65           O
ATOM    414  N   PRO    60     -61.113  45.779   6.339  1.00161.63           N
ATOM    415  CA  PRO    60     -59.862  45.509   6.990  1.00161.63           C
ATOM    416  CD  PRO    60     -62.200  45.924   7.294  1.00161.63           C
ATOM    417  CB  PRO    60     -60.211  45.079   8.411  1.00161.63           C
ATOM    418  CG  PRO    60     -61.547  45.795   8.682  1.00161.63           C
ATOM    419  C   PRO    60     -59.148  44.468   6.191  1.00161.63           C
ATOM    420  O   PRO    60     -59.814  43.680   5.521  1.00161.63           O
ATOM    421  N   LYS    61     -57.802  44.445   6.225  1.00264.10           N
ATOM    422  CA  LYS    61     -57.112  43.460   5.444  1.00264.10           C
ATOM    423  CB  LYS    61     -56.378  44.042   4.224  1.00264.10           C
ATOM    424  CG  LYS    61     -55.689  42.980   3.365  1.00264.10           C
ATOM    425  CD  LYS    61     -55.254  43.490   1.989  1.00264.10           C
ATOM    426  CE  LYS    61     -54.559  42.429   1.133  1.00264.10           C
ATOM    427  NZ  LYS    61     -54.206  42.994  -0.188  1.00264.10           N
ATOM    428  C   LYS    61     -56.084  42.811   6.311  1.00264.10           C
ATOM    429  O   LYS    61     -55.599  43.400   7.273  1.00264.10           O
ATOM    430  N   GLN    62     -55.749  41.545   5.986  1.00262.41           N
ATOM    431  CA  GLN    62     -54.746  40.835   6.718  1.00262.41           C
ATOM    432  CB  GLN    62     -55.295  39.726   7.629  1.00262.41           C
ATOM    433  CG  GLN    62     -54.197  38.986   8.394  1.00262.41           C
ATOM    434  CD  GLN    62     -54.849  37.913   9.255  1.00262.41           C
ATOM    435  OE1 GLN    62     -55.909  38.128   9.840  1.00262.41           O
ATOM    436  NE2 GLN    62     -54.198  36.722   9.335  1.00262.41           N
ATOM    437  C   GLN    62     -53.874  40.163   5.713  1.00262.41           C
ATOM    438  O   GLN    62     -54.250  40.013   4.553  1.00262.41           O
ATOM    439  N   CYS    63     -52.658  39.763   6.134  1.00104.61           N
ATOM    440  CA  CYS    63     -51.785  39.079   5.227  1.00104.61           C
ATOM    441  CB  CYS    63     -50.498  39.853   4.895  1.00104.61           C
ATOM    442  SG  CYS    63     -49.425  38.945   3.740  1.00104.61           S
ATOM    443  C   CYS    63     -51.378  37.807   5.890  1.00104.61           C
ATOM    444  O   CYS    63     -51.349  37.717   7.116  1.00104.61           O
ATOM    445  N   HIS    64     -51.072  36.772   5.085  1.00216.88           N
ATOM    446  CA  HIS    64     -50.643  35.533   5.657  1.00216.88           C
ATOM    447  ND1 HIS    64     -51.359  32.273   5.901  1.00216.88           N
ATOM    448  CG  HIS    64     -50.373  33.033   5.313  1.00216.88           C
ATOM    449  CB  HIS    64     -50.616  34.361   4.659  1.00216.88           C
ATOM    450  NE2 HIS    64     -49.462  31.138   6.134  1.00216.88           N
ATOM    451  CD2 HIS    64     -49.220  32.325   5.464  1.00216.88           C
ATOM    452  CE1 HIS    64     -50.760  31.152   6.376  1.00216.88           C
ATOM    453  C   HIS    64     -49.253  35.759   6.145  1.00216.88           C
ATOM    454  O   HIS    64     -48.501  36.544   5.570  1.00216.88           O
ATOM    455  N   PRO    65     -48.900  35.110   7.215  1.00159.60           N
ATOM    456  CA  PRO    65     -47.578  35.307   7.730  1.00159.60           C
ATOM    457  CD  PRO    65     -49.861  34.836   8.272  1.00159.60           C
ATOM    458  CB  PRO    65     -47.593  34.746   9.150  1.00159.60           C
ATOM    459  CG  PRO    65     -49.061  34.918   9.584  1.00159.60           C
ATOM    460  C   PRO    65     -46.561  34.687   6.835  1.00159.60           C
ATOM    461  O   PRO    65     -46.812  33.605   6.306  1.00159.60           O
ATOM    462  N   CYS    66     -45.415  35.367   6.645  1.00 82.53           N
ATOM    463  CA  CYS    66     -44.361  34.830   5.841  1.00 82.53           C
ATOM    464  CB  CYS    66     -44.834  34.229   4.507  1.00 82.53           C
ATOM    465  SG  CYS    66     -45.580  35.471   3.411  1.00 82.53           S
ATOM    466  C   CYS    66     -43.446  35.961   5.515  1.00 82.53           C
ATOM    467  O   CYS    66     -43.840  37.126   5.521  1.00 82.53           O
ATOM    468  N   PRO    67     -42.216  35.633   5.256  1.00139.99           N
ATOM    469  CA  PRO    67     -41.291  36.659   4.869  1.00139.99           C
ATOM    470  CD  PRO    67     -41.569  34.593   6.042  1.00139.99           C
ATOM    471  CB  PRO    67     -39.897  36.087   5.116  1.00139.99           C
ATOM    472  CG  PRO    67     -40.121  35.067   6.244  1.00139.99           C
ATOM    473  C   PRO    67     -41.553  37.010   3.442  1.00139.99           C
ATOM    474  O   PRO    67     -42.188  36.221   2.745  1.00139.99           O
ATOM    475  N   GLY    68     -41.086  38.188   2.987  1.00 57.30           N
ATOM    476  CA  GLY    68     -41.298  38.553   1.619  1.00 57.30           C
ATOM    477  C   GLY    68     -42.634  39.210   1.514  1.00 57.30           C
ATOM    478  O   GLY    68     -43.240  39.585   2.517  1.00 57.30           O
ATOM    479  N   VAL    69     -43.122  39.363   0.269  1.00 90.40           N
ATOM    480  CA  VAL    69     -44.374  40.016   0.034  1.00 90.40           C
ATOM    481  CB  VAL    69     -44.284  41.141  -0.955  1.00 90.40           C
ATOM    482  CG1 VAL    69     -43.348  42.219  -0.383  1.00 90.40           C
ATOM    483  CG2 VAL    69     -43.824  40.569  -2.306  1.00 90.40           C
ATOM    484  C   VAL    69     -45.310  39.003  -0.534  1.00 90.40           C
ATOM    485  O   VAL    69     -44.915  37.911  -0.940  1.00 90.40           O
ATOM    486  N   PRO    70     -46.564  39.351  -0.526  1.00158.90           N
ATOM    487  CA  PRO    70     -47.563  38.458  -1.040  1.00158.90           C
ATOM    488  CD  PRO    70     -47.083  40.193   0.540  1.00158.90           C
ATOM    489  CB  PRO    70     -48.900  39.002  -0.543  1.00158.90           C
ATOM    490  CG  PRO    70     -48.532  39.733   0.761  1.00158.90           C
ATOM    491  C   PRO    70     -47.470  38.350  -2.525  1.00158.90           C
ATOM    492  O   PRO    70     -47.020  39.298  -3.167  1.00158.90           O
ATOM    493  N   GLN    71     -47.877  37.196  -3.087  1.00236.99           N
ATOM    494  CA  GLN    71     -47.831  37.005  -4.506  1.00236.99           C
ATOM    495  CB  GLN    71     -46.791  35.965  -4.955  1.00236.99           C
ATOM    496  CG  GLN    71     -45.345  36.396  -4.701  1.00236.99           C
ATOM    497  CD  GLN    71     -45.012  37.508  -5.685  1.00236.99           C
ATOM    498  OE1 GLN    71     -45.837  37.889  -6.514  1.00236.99           O
ATOM    499  NE2 GLN    71     -43.766  38.045  -5.594  1.00236.99           N
ATOM    500  C   GLN    71     -49.167  36.491  -4.923  1.00236.99           C
ATOM    501  O   GLN    71     -49.952  36.025  -4.098  1.00236.99           O
ATOM    502  N   GLY    72     -49.469  36.585  -6.232  1.00144.51           N
ATOM    503  CA  GLY    72     -50.725  36.096  -6.713  1.00144.51           C
ATOM    504  C   GLY    72     -50.549  35.765  -8.158  1.00144.51           C
ATOM    505  O   GLY    72     -49.649  36.279  -8.819  1.00144.51           O
ATOM    506  N   THR    73     -51.420  34.883  -8.684  1.00267.40           N
ATOM    507  CA  THR    73     -51.331  34.513 -10.064  1.00267.40           C
ATOM    508  CB  THR    73     -50.863  33.105 -10.281  1.00267.40           C
ATOM    509  OG1 THR    73     -50.634  32.871 -11.663  1.00267.40           O
ATOM    510  CG2 THR    73     -51.936  32.142  -9.748  1.00267.40           C
ATOM    511  C   THR    73     -52.703  34.608 -10.640  1.00267.40           C
ATOM    512  O   THR    73     -53.691  34.678  -9.910  1.00267.40           O
ATOM    513  N   SER    74     -52.794  34.636 -11.983  1.00150.64           N
ATOM    514  CA  SER    74     -54.079  34.714 -12.608  1.00150.64           C
ATOM    515  CB  SER    74     -54.262  35.962 -13.489  1.00150.64           C
ATOM    516  OG  SER    74     -53.361  35.921 -14.585  1.00150.64           O
ATOM    517  C   SER    74     -54.216  33.524 -13.497  1.00150.64           C
ATOM    518  O   SER    74     -53.246  33.023 -14.064  1.00150.64           O
ATOM    519  N   PRO    75     -55.423  33.046 -13.586  1.00100.04           N
ATOM    520  CA  PRO    75     -55.711  31.928 -14.440  1.00100.04           C
ATOM    521  CD  PRO    75     -56.329  33.110 -12.453  1.00100.04           C
ATOM    522  CB  PRO    75     -56.989  31.287 -13.893  1.00100.04           C
ATOM    523  CG  PRO    75     -57.565  32.330 -12.919  1.00100.04           C
ATOM    524  C   PRO    75     -55.834  32.404 -15.849  1.00100.04           C
ATOM    525  O   PRO    75     -56.030  33.600 -16.057  1.00100.04           O
ATOM    526  N   ALA    76     -55.710  31.492 -16.831  1.00186.86           N
ATOM    527  CA  ALA    76     -55.837  31.901 -18.197  1.00186.86           C
ATOM    528  CB  ALA    76     -54.755  31.315 -19.120  1.00186.86           C
ATOM    529  C   ALA    76     -57.156  31.399 -18.684  1.00186.86           C
ATOM    530  O   ALA    76     -57.554  30.266 -18.423  1.00186.86           O
ATOM    531  N   PRO    77     -57.852  32.263 -19.364  1.00 84.19           N
ATOM    532  CA  PRO    77     -59.129  31.901 -19.914  1.00 84.19           C
ATOM    533  CD  PRO    77     -57.780  33.678 -19.050  1.00 84.19           C
ATOM    534  CB  PRO    77     -59.906  33.208 -20.092  1.00 84.19           C
ATOM    535  CG  PRO    77     -58.848  34.317 -19.948  1.00 84.19           C
ATOM    536  C   PRO    77     -58.945  31.139 -21.183  1.00 84.19           C
ATOM    537  O   PRO    77     -57.863  31.196 -21.764  1.00 84.19           O
ATOM    538  N   VAL    78     -59.988  30.408 -21.621  1.00 93.61           N
ATOM    539  CA  VAL    78     -59.907  29.681 -22.852  1.00 93.61           C
ATOM    540  CB  VAL    78     -60.445  28.283 -22.762  1.00 93.61           C
ATOM    541  CG1 VAL    78     -59.583  27.488 -21.768  1.00 93.61           C
ATOM    542  CG2 VAL    78     -61.933  28.356 -22.380  1.00 93.61           C
ATOM    543  C   VAL    78     -60.760  30.421 -23.825  1.00 93.61           C
ATOM    544  O   VAL    78     -61.798  30.975 -23.466  1.00 93.61           O
ATOM    545  N   PRO    79     -60.324  30.477 -25.049  1.00252.39           N
ATOM    546  CA  PRO    79     -61.084  31.173 -26.044  1.00252.39           C
ATOM    547  CD  PRO    79     -58.902  30.476 -25.349  1.00252.39           C
ATOM    548  CB  PRO    79     -60.178  31.263 -27.269  1.00252.39           C
ATOM    549  CG  PRO    79     -58.761  31.268 -26.661  1.00252.39           C
ATOM    550  C   PRO    79     -62.405  30.523 -26.283  1.00252.39           C
ATOM    551  O   PRO    79     -63.366  31.238 -26.562  1.00252.39           O
ATOM    552  N   TYR    80     -62.477  29.185 -26.151  1.00351.99           N
ATOM    553  CA  TYR    80     -63.696  28.458 -26.371  1.00351.99           C
ATOM    554  CB  TYR    80     -64.868  28.946 -25.503  1.00351.99           C
ATOM    555  CG  TYR    80     -66.055  28.110 -25.838  1.00351.99           C
ATOM    556  CD1 TYR    80     -66.227  26.875 -25.258  1.00351.99           C
ATOM    557  CD2 TYR    80     -66.999  28.564 -26.732  1.00351.99           C
ATOM    558  CE1 TYR    80     -67.320  26.101 -25.566  1.00351.99           C
ATOM    559  CE2 TYR    80     -68.095  27.795 -27.043  1.00351.99           C
ATOM    560  CZ  TYR    80     -68.258  26.563 -26.459  1.00351.99           C
ATOM    561  OH  TYR    80     -69.383  25.773 -26.778  1.00351.99           O
ATOM    562  C   TYR    80     -64.090  28.576 -27.811  1.00351.99           C
ATOM    563  O   TYR    80     -64.064  29.654 -28.403  1.00351.99           O
ATOM    564  N   GLY    81     -64.451  27.436 -28.431  1.00160.18           N
ATOM    565  CA  GLY    81     -64.865  27.494 -29.802  1.00160.18           C
ATOM    566  C   GLY    81     -65.653  26.258 -30.087  1.00160.18           C
ATOM    567  O   GLY    81     -65.382  25.194 -29.537  1.00160.18           O
ATOM    568  N   TYR    82     -66.660  26.384 -30.973  1.00310.92           N
ATOM    569  CA  TYR    82     -67.460  25.249 -31.325  1.00310.92           C
ATOM    570  CB  TYR    82     -68.916  25.348 -30.840  1.00310.92           C
ATOM    571  CG  TYR    82     -69.622  24.111 -31.278  1.00310.92           C
ATOM    572  CD1 TYR    82     -69.517  22.950 -30.544  1.00310.92           C
ATOM    573  CD2 TYR    82     -70.390  24.111 -32.418  1.00310.92           C
ATOM    574  CE1 TYR    82     -70.168  21.808 -30.944  1.00310.92           C
ATOM    575  CE2 TYR    82     -71.045  22.971 -32.824  1.00310.92           C
ATOM    576  CZ  TYR    82     -70.933  21.817 -32.086  1.00310.92           C
ATOM    577  OH  TYR    82     -71.603  20.646 -32.499  1.00310.92           O
ATOM    578  C   TYR    82     -67.497  25.195 -32.818  1.00310.92           C
ATOM    579  O   TYR    82     -67.542  26.223 -33.485  1.00310.92           O
ATOM    580  N   PHE    83     -67.455  23.972 -33.381  1.00283.32           N
ATOM    581  CA  PHE    83     -67.506  23.847 -34.807  1.00283.32           C
ATOM    582  CB  PHE    83     -66.169  23.417 -35.436  1.00283.32           C
ATOM    583  CG  PHE    83     -66.371  23.335 -36.910  1.00283.32           C
ATOM    584  CD1 PHE    83     -66.295  24.463 -37.690  1.00283.32           C
ATOM    585  CD2 PHE    83     -66.636  22.124 -37.513  1.00283.32           C
ATOM    586  CE1 PHE    83     -66.481  24.390 -39.052  1.00283.32           C
ATOM    587  CE2 PHE    83     -66.823  22.045 -38.872  1.00283.32           C
ATOM    588  CZ  PHE    83     -66.745  23.180 -39.644  1.00283.32           C
ATOM    589  C   PHE    83     -68.506  22.786 -35.123  1.00283.32           C
ATOM    590  O   PHE    83     -68.779  21.912 -34.304  1.00283.32           O
ATOM    591  N   GLY    84     -69.100  22.856 -36.330  1.00115.62           N
ATOM    592  CA  GLY    84     -70.049  21.859 -36.719  1.00115.62           C
ATOM    593  C   GLY    84     -70.901  22.444 -37.796  1.00115.62           C
ATOM    594  O   GLY    84     -70.844  23.643 -38.067  1.00115.62           O
ATOM    595  N   GLY    85     -71.723  21.594 -38.440  1.00 95.09           N
ATOM    596  CA  GLY    85     -72.594  22.071 -39.471  1.00 95.09           C
ATOM    597  C   GLY    85     -72.671  21.012 -40.520  1.00 95.09           C
ATOM    598  O   GLY    85     -71.954  20.014 -40.467  1.00 95.09           O
ATOM    599  N   GLY    86     -73.559  21.214 -41.512  1.00119.81           N
ATOM    600  CA  GLY    86     -73.693  20.269 -42.579  1.00119.81           C
ATOM    601  C   GLY    86     -74.943  20.618 -43.315  1.00119.81           C
ATOM    602  O   GLY    86     -75.833  21.270 -42.773  1.00119.81           O
ATOM    603  N   TYR    87     -75.039  20.186 -44.588  1.00310.35           N
ATOM    604  CA  TYR    87     -76.216  20.480 -45.348  1.00310.35           C
ATOM    605  CB  TYR    87     -75.974  21.503 -46.471  1.00310.35           C
ATOM    606  CG  TYR    87     -77.269  21.727 -47.173  1.00310.35           C
ATOM    607  CD1 TYR    87     -78.206  22.585 -46.642  1.00310.35           C
ATOM    608  CD2 TYR    87     -77.547  21.091 -48.360  1.00310.35           C
ATOM    609  CE1 TYR    87     -79.404  22.801 -47.280  1.00310.35           C
ATOM    610  CE2 TYR    87     -78.744  21.304 -49.002  1.00310.35           C
ATOM    611  CZ  TYR    87     -79.674  22.160 -48.464  1.00310.35           C
ATOM    612  OH  TYR    87     -80.902  22.380 -49.124  1.00310.35           O
ATOM    613  C   TYR    87     -76.654  19.204 -45.985  1.00310.35           C
ATOM    614  O   TYR    87     -75.831  18.351 -46.320  1.00310.35           O
ATOM    615  N   TYR    88     -77.978  19.025 -46.149  1.00316.96           N
ATOM    616  CA  TYR    88     -78.470  17.826 -46.759  1.00316.96           C
ATOM    617  CB  TYR    88     -79.331  16.965 -45.817  1.00316.96           C
ATOM    618  CG  TYR    88     -79.768  15.763 -46.581  1.00316.96           C
ATOM    619  CD1 TYR    88     -78.935  14.678 -46.716  1.00316.96           C
ATOM    620  CD2 TYR    88     -81.016  15.722 -47.162  1.00316.96           C
ATOM    621  CE1 TYR    88     -79.338  13.568 -47.420  1.00316.96           C
ATOM    622  CE2 TYR    88     -81.424  14.615 -47.867  1.00316.96           C
ATOM    623  CZ  TYR    88     -80.584  13.535 -47.998  1.00316.96           C
ATOM    624  OH  TYR    88     -81.000  12.398 -48.722  1.00316.96           O
ATOM    625  C   TYR    88     -79.338  18.227 -47.905  1.00316.96           C
ATOM    626  O   TYR    88     -80.073  19.211 -47.824  1.00316.96           O
ATOM    627  N   SER    89     -79.256  17.479 -49.021  1.00200.17           N
ATOM    628  CA  SER    89     -80.071  17.797 -50.154  1.00200.17           C
ATOM    629  CB  SER    89     -79.271  18.263 -51.382  1.00200.17           C
ATOM    630  OG  SER    89     -78.591  19.476 -51.098  1.00200.17           O
ATOM    631  C   SER    89     -80.780  16.548 -50.561  1.00200.17           C
ATOM    632  O   SER    89     -80.244  15.447 -50.429  1.00200.17           O
ATOM    633  N   CYS    90     -82.026  16.693 -51.049  1.00 96.28           N
ATOM    634  CA  CYS    90     -82.756  15.550 -51.508  1.00 96.28           C
ATOM    635  CB  CYS    90     -83.923  15.152 -50.588  1.00 96.28           C
ATOM    636  SG  CYS    90     -84.828  13.700 -51.202  1.00 96.28           S
ATOM    637  C   CYS    90     -83.344  15.922 -52.828  1.00 96.28           C
ATOM    638  O   CYS    90     -83.797  17.051 -53.021  1.00 96.28           O
ATOM    639  N   ARG    91     -83.334  14.982 -53.792  1.00254.68           N
ATOM    640  CA  ARG    91     -83.900  15.287 -55.071  1.00254.68           C
ATOM    641  CB  ARG    91     -82.848  15.371 -56.191  1.00254.68           C
ATOM    642  CG  ARG    91     -83.414  15.744 -57.563  1.00254.68           C
ATOM    643  CD  ARG    91     -83.880  17.198 -57.661  1.00254.68           C
ATOM    644  NE  ARG    91     -84.250  17.457 -59.081  1.00254.68           N
ATOM    645  CZ  ARG    91     -85.507  17.167 -59.526  1.00254.68           C
ATOM    646  NH1 ARG    91     -86.430  16.641 -58.670  1.00254.68           N
ATOM    647  NH2 ARG    91     -85.841  17.403 -60.829  1.00254.68           N
ATOM    648  C   ARG    91     -84.828  14.171 -55.420  1.00254.68           C
ATOM    649  O   ARG    91     -84.455  13.000 -55.361  1.00254.68           O
ATOM    650  N   VAL    92     -86.082  14.508 -55.777  1.00 63.62           N
ATOM    651  CA  VAL    92     -87.004  13.484 -56.167  1.00 63.62           C
ATOM    652  CB  VAL    92     -87.940  13.069 -55.071  1.00 63.62           C
ATOM    653  CG1 VAL    92     -88.943  12.052 -55.642  1.00 63.62           C
ATOM    654  CG2 VAL    92     -87.108  12.532 -53.894  1.00 63.62           C
ATOM    655  C   VAL    92     -87.843  14.046 -57.266  1.00 63.62           C
ATOM    656  O   VAL    92     -88.187  15.226 -57.252  1.00 63.62           O
ATOM    657  N   SER    93     -88.185  13.212 -58.265  1.00208.36           N
ATOM    658  CA  SER    93     -89.017  13.691 -59.324  1.00208.36           C
ATOM    659  CB  SER    93     -88.230  14.259 -60.519  1.00208.36           C
ATOM    660  OG  SER    93     -89.127  14.712 -61.523  1.00208.36           O
ATOM    661  C   SER    93     -89.810  12.535 -59.833  1.00208.36           C
ATOM    662  O   SER    93     -89.370  11.389 -59.767  1.00208.36           O
ATOM    663  N   ARG    94     -91.028  12.812 -60.336  1.00285.26           N
ATOM    664  CA  ARG    94     -91.835  11.766 -60.889  1.00285.26           C
ATOM    665  CB  ARG    94     -92.949  11.282 -59.945  1.00285.26           C
ATOM    666  CG  ARG    94     -93.939  12.381 -59.557  1.00285.26           C
ATOM    667  CD  ARG    94     -95.050  11.902 -58.621  1.00285.26           C
ATOM    668  NE  ARG    94     -95.929  13.072 -58.335  1.00285.26           N
ATOM    669  CZ  ARG    94     -95.646  13.896 -57.284  1.00285.26           C
ATOM    670  NH1 ARG    94     -94.558  13.649 -56.496  1.00285.26           N
ATOM    671  NH2 ARG    94     -96.450  14.968 -57.021  1.00285.26           N
ATOM    672  C   ARG    94     -92.498  12.329 -62.099  1.00285.26           C
ATOM    673  O   ARG    94     -92.876  13.500 -62.121  1.00285.26           O
ATOM    674  N   SER    95     -92.639  11.511 -63.159  1.00216.89           N
ATOM    675  CA  SER    95     -93.293  12.000 -64.333  1.00216.89           C
ATOM    676  CB  SER    95     -92.331  12.593 -65.375  1.00216.89           C
ATOM    677  OG  SER    95     -93.059  13.054 -66.503  1.00216.89           O
ATOM    678  C   SER    95     -93.980  10.843 -64.980  1.00216.89           C
ATOM    679  O   SER    95     -93.577   9.692 -64.810  1.00216.89           O
ATOM    680  N   SER    96     -95.060  11.127 -65.728  1.00167.88           N
ATOM    681  CA  SER    96     -95.748  10.080 -66.420  1.00167.88           C
ATOM    682  CB  SER    96     -97.087   9.686 -65.773  1.00167.88           C
ATOM    683  OG  SER    96     -97.703   8.646 -66.520  1.00167.88           O
ATOM    684  C   SER    96     -96.055  10.601 -67.785  1.00167.88           C
ATOM    685  O   SER    96     -96.356  11.782 -67.955  1.00167.88           O
ATOM    686  N   LEU    97     -95.963   9.729 -68.805  1.00197.13           N
ATOM    687  CA  LEU    97     -96.263  10.170 -70.133  1.00197.13           C
ATOM    688  CB  LEU    97     -95.052  10.146 -71.081  1.00197.13           C
ATOM    689  CG  LEU    97     -93.931  11.122 -70.676  1.00197.13           C
ATOM    690  CD1 LEU    97     -92.748  11.056 -71.657  1.00197.13           C
ATOM    691  CD2 LEU    97     -94.476  12.547 -70.482  1.00197.13           C
ATOM    692  C   LEU    97     -97.280   9.239 -70.701  1.00197.13           C
ATOM    693  O   LEU    97     -97.198   8.026 -70.518  1.00197.13           O
ATOM    694  N   LYS    98     -98.289   9.798 -71.394  1.00195.65           N
ATOM    695  CA  LYS    98     -99.272   8.963 -72.013  1.00195.65           C
ATOM    696  CB  LYS    98    -100.716   9.293 -71.595  1.00195.65           C
ATOM    697  CG  LYS    98    -101.005   9.004 -70.121  1.00195.65           C
ATOM    698  CD  LYS    98    -102.313   9.620 -69.620  1.00195.65           C
ATOM    699  CE  LYS    98    -102.602   9.331 -68.146  1.00195.65           C
ATOM    700  NZ  LYS    98    -103.880   9.962 -67.747  1.00195.65           N
ATOM    701  C   LYS    98     -99.168   9.211 -73.480  1.00195.65           C
ATOM    702  O   LYS    98     -99.216  10.353 -73.935  1.00195.65           O
ATOM    703  N   PRO    99     -99.010   8.151 -74.222  1.00158.06           N
ATOM    704  CA  PRO    99     -98.864   8.252 -75.647  1.00158.06           C
ATOM    705  CD  PRO    99     -99.531   6.856 -73.819  1.00158.06           C
ATOM    706  CB  PRO    99     -98.888   6.815 -76.157  1.00158.06           C
ATOM    707  CG  PRO    99     -99.797   6.106 -75.136  1.00158.06           C
ATOM    708  C   PRO    99    -100.011   9.032 -76.199  1.00158.06           C
ATOM    709  O   PRO    99     -99.792   9.867 -77.075  1.00158.06           O
ATOM    710  N   CYS   100    -101.230   8.783 -75.681  1.00112.84           N
ATOM    711  CA  CYS   100    -102.418   9.444 -76.137  1.00112.84           C
ATOM    712  CB  CYS   100    -102.337  10.979 -76.068  1.00112.84           C
ATOM    713  SG  CYS   100    -102.181  11.591 -74.364  1.00112.84           S
ATOM    714  C   CYS   100    -102.680   9.047 -77.554  1.00112.84           C
ATOM    715  O   CYS   100    -101.780   9.020 -78.391  1.00112.84           O
ATOM    716  N   ALA   101    -103.943   8.696 -77.858  1.00269.30           N
ATOM    717  CA  ALA   101    -104.260   8.339 -79.207  1.00269.30           C
ATOM    718  CB  ALA   101    -104.294   6.821 -79.452  1.00269.30           C
ATOM    719  C   ALA   101    -105.627   8.861 -79.494  1.00269.30           C
ATOM    720  O   ALA   101    -106.483   8.909 -78.613  1.00269.30           O
ATOM    721  N   GLN   102    -105.856   9.291 -80.749  1.00364.12           N
ATOM    722  CA  GLN   102    -107.154   9.768 -81.115  1.00364.12           C
ATOM    723  CB  GLN   102    -107.265  11.305 -81.122  1.00364.12           C
ATOM    724  CG  GLN   102    -106.369  12.002 -82.151  1.00364.12           C
ATOM    725  CD  GLN   102    -107.086  12.026 -83.495  1.00364.12           C
ATOM    726  OE1 GLN   102    -108.252  11.648 -83.601  1.00364.12           O
ATOM    727  NE2 GLN   102    -106.370  12.490 -84.554  1.00364.12           N
ATOM    728  C   GLN   102    -107.427   9.274 -82.495  1.00364.12           C
ATOM    729  O   GLN   102    -106.529   9.223 -83.334  1.00364.12           O
ATOM    730  N   ALA   103    -108.683   8.870 -82.760  1.00295.43           N
ATOM    731  CA  ALA   103    -109.008   8.413 -84.077  1.00295.43           C
ATOM    732  CB  ALA   103    -109.147   6.885 -84.185  1.00295.43           C
ATOM    733  C   ALA   103    -110.333   9.000 -84.430  1.00295.43           C
ATOM    734  O   ALA   103    -111.200   9.164 -83.572  1.00295.43           O
ATOM    735  N   ALA   104    -110.515   9.357 -85.715  1.00286.42           N
ATOM    736  CA  ALA   104    -111.775   9.895 -86.128  1.00286.42           C
ATOM    737  CB  ALA   104    -111.850  11.428 -86.036  1.00286.42           C
ATOM    738  C   ALA   104    -111.960   9.532 -87.562  1.00286.42           C
ATOM    739  O   ALA   104    -110.991   9.354 -88.299  1.00286.42           O
ATOM    740  N   THR   105    -113.227   9.390 -87.992  1.00269.02           N
ATOM    741  CA  THR   105    -113.484   9.086 -89.366  1.00269.02           C
ATOM    742  CB  THR   105    -114.137   7.751 -89.575  1.00269.02           C
ATOM    743  OG1 THR   105    -115.410   7.725 -88.947  1.00269.02           O
ATOM    744  CG2 THR   105    -113.229   6.660 -88.982  1.00269.02           C
ATOM    745  C   THR   105    -114.434  10.121 -89.864  1.00269.02           C
ATOM    746  O   THR   105    -115.380  10.492 -89.170  1.00269.02           O
ATOM    747  N   LEU   106    -114.190  10.636 -91.083  1.00262.30           N
ATOM    748  CA  LEU   106    -115.083  11.620 -91.614  1.00262.30           C
ATOM    749  CB  LEU   106    -114.377  12.949 -91.959  1.00262.30           C
ATOM    750  CG  LEU   106    -115.286  14.146 -92.328  1.00262.30           C
ATOM    751  CD1 LEU   106    -114.436  15.389 -92.637  1.00262.30           C
ATOM    752  CD2 LEU   106    -116.275  13.838 -93.465  1.00262.30           C
ATOM    753  C   LEU   106    -115.632  11.035 -92.872  1.00262.30           C
ATOM    754  O   LEU   106    -114.886  10.528 -93.709  1.00262.30           O
ATOM    755  N   ALA   107    -116.969  11.075 -93.026  1.00284.48           N
ATOM    756  CA  ALA   107    -117.556  10.566 -94.228  1.00284.48           C
ATOM    757  CB  ALA   107    -118.255   9.209 -94.048  1.00284.48           C
ATOM    758  C   ALA   107    -118.598  11.546 -94.646  1.00284.48           C
ATOM    759  O   ALA   107    -119.263  12.153 -93.809  1.00284.48           O
ATOM    760  N   ALA   108    -118.753  11.743 -95.968  1.00288.67           N
ATOM    761  CA  ALA   108    -119.760  12.649 -96.429  1.00288.67           C
ATOM    762  CB  ALA   108    -119.216  14.040 -96.795  1.00288.67           C
ATOM    763  C   ALA   108    -120.342  12.066 -97.670  1.00288.67           C
ATOM    764  O   ALA   108    -119.655  11.392 -98.436  1.00288.67           O
ATOM    765  N   TYR   109    -121.651  12.295 -97.889  1.00268.81           N
ATOM    766  CA  TYR   109    -122.272  11.802 -99.079  1.00268.81           C
ATOM    767  CB  TYR   109    -123.407  10.802 -98.793  1.00268.81           C
ATOM    768  CG  TYR   109    -123.988  10.346-100.088  1.00268.81           C
ATOM    769  CD1 TYR   109    -123.322   9.421-100.861  1.00268.81           C
ATOM    770  CD2 TYR   109    -125.202  10.825-100.522  1.00268.81           C
ATOM    771  CE1 TYR   109    -123.854   8.990-102.053  1.00268.81           C
ATOM    772  CE2 TYR   109    -125.739  10.396-101.713  1.00268.81           C
ATOM    773  CZ  TYR   109    -125.063   9.481-102.483  1.00268.81           C
ATOM    774  OH  TYR   109    -125.613   9.041-103.706  1.00268.81           O
ATOM    775  C   TYR   109    -122.860  12.994 -99.758  1.00268.81           C
ATOM    776  O   TYR   109    -123.632  13.745 -99.166  1.00268.81           O
ATOM    777  N   PRO   110    -122.482  13.203-100.986  1.00117.10           N
ATOM    778  CA  PRO   110    -123.014  14.322-101.711  1.00117.10           C
ATOM    779  CD  PRO   110    -121.142  12.859-101.429  1.00117.10           C
ATOM    780  CB  PRO   110    -122.018  14.622-102.834  1.00117.10           C
ATOM    781  CG  PRO   110    -121.081  13.400-102.865  1.00117.10           C
ATOM    782  C   PRO   110    -124.392  14.009-102.185  1.00117.10           C
ATOM    783  O   PRO   110    -124.693  12.837-102.404  1.00117.10           O
ATOM    784  N   ALA   111    -125.248  15.035-102.340  1.00248.90           N
ATOM    785  CA  ALA   111    -126.573  14.785-102.820  1.00248.90           C
ATOM    786  CB  ALA   111    -127.635  14.746-101.708  1.00248.90           C
ATOM    787  C   ALA   111    -126.928  15.914-103.726  1.00248.90           C
ATOM    788  O   ALA   111    -126.458  17.038-103.549  1.00248.90           O
ATOM    789  N   GLU   112    -127.759  15.633-104.745  1.00300.97           N
ATOM    790  CA  GLU   112    -128.164  16.679-105.634  1.00300.97           C
ATOM    791  CB  GLU   112    -127.706  16.468-107.087  1.00300.97           C
ATOM    792  CG  GLU   112    -128.139  17.589-108.033  1.00300.97           C
ATOM    793  CD  GLU   112    -127.283  18.810-107.734  1.00300.97           C
ATOM    794  OE1 GLU   112    -126.416  18.717-106.824  1.00300.97           O
ATOM    795  OE2 GLU   112    -127.482  19.854-108.411  1.00300.97           O
ATOM    796  C   GLU   112    -129.655  16.687-105.638  1.00300.97           C
ATOM    797  O   GLU   112    -130.291  15.633-105.666  1.00300.97           O
ATOM    798  N   THR   113    -130.258  17.889-105.589  1.00237.09           N
ATOM    799  CA  THR   113    -131.686  17.957-105.614  1.00237.09           C
ATOM    800  CB  THR   113    -132.280  18.566-104.378  1.00237.09           C
ATOM    801  OG1 THR   113    -131.846  19.911-104.237  1.00237.09           O
ATOM    802  CG2 THR   113    -131.839  17.737-103.160  1.00237.09           C
ATOM    803  C   THR   113    -132.066  18.831-106.760  1.00237.09           C
ATOM    804  O   THR   113    -131.449  19.865-107.012  1.00237.09           O
ATOM    805  N   PRO   114    -133.059  18.405-107.483  1.00 96.81           N
ATOM    806  CA  PRO   114    -133.541  19.193-108.580  1.00 96.81           C
ATOM    807  CD  PRO   114    -133.270  16.985-107.702  1.00 96.81           C
ATOM    808  CB  PRO   114    -134.259  18.225-109.525  1.00 96.81           C
ATOM    809  CG  PRO   114    -134.431  16.933-108.705  1.00 96.81           C
ATOM    810  C   PRO   114    -134.413  20.276-108.044  1.00 96.81           C
ATOM    811  O   PRO   114    -134.934  20.127-106.939  1.00 96.81           O
ATOM    812  N   THR   115    -134.577  21.380-108.795  1.00243.19           N
ATOM    813  CA  THR   115    -135.429  22.430-108.328  1.00243.19           C
ATOM    814  CB  THR   115    -134.735  23.753-108.185  1.00243.19           C
ATOM    815  OG1 THR   115    -135.596  24.694-107.561  1.00243.19           O
ATOM    816  CG2 THR   115    -134.321  24.250-109.580  1.00243.19           C
ATOM    817  C   THR   115    -136.509  22.600-109.342  1.00243.19           C
ATOM    818  O   THR   115    -136.258  22.560-110.545  1.00243.19           O
ATOM    819  N   ALA   116    -137.758  22.772-108.873  1.00254.89           N
ATOM    820  CA  ALA   116    -138.839  22.957-109.791  1.00254.89           C
ATOM    821  CB  ALA   116    -139.577  21.654-110.144  1.00254.89           C
ATOM    822  C   ALA   116    -139.829  23.856-109.131  1.00254.89           C
ATOM    823  O   ALA   116    -139.877  23.954-107.906  1.00254.89           O
ATOM    824  N   GLY   117    -140.638  24.560-109.944  1.00139.22           N
ATOM    825  CA  GLY   117    -141.639  25.417-109.388  1.00139.22           C
ATOM    826  C   GLY   117    -142.185  26.242-110.504  1.00139.22           C
ATOM    827  O   GLY   117    -141.511  26.479-111.505  1.00139.22           O
ATOM    828  N   GLU   118    -143.440  26.703-110.350  1.00315.07           N
ATOM    829  CA  GLU   118    -144.038  27.520-111.361  1.00315.07           C
ATOM    830  CB  GLU   118    -145.124  26.799-112.176  1.00315.07           C
ATOM    831  CG  GLU   118    -146.306  26.323-111.330  1.00315.07           C
ATOM    832  CD  GLU   118    -145.823  25.180-110.448  1.00315.07           C
ATOM    833  OE1 GLU   118    -145.137  24.269-110.984  1.00315.07           O
ATOM    834  OE2 GLU   118    -146.128  25.207-109.226  1.00315.07           O
ATOM    835  C   GLU   118    -144.696  28.661-110.662  1.00315.07           C
ATOM    836  O   GLU   118    -145.142  28.530-109.523  1.00315.07           O
ATOM    837  N   GLU   119    -144.754  29.830-111.327  1.00259.37           N
ATOM    838  CA  GLU   119    -145.394  30.953-110.715  1.00259.37           C
ATOM    839  CB  GLU   119    -144.557  32.243-110.765  1.00259.37           C
ATOM    840  CG  GLU   119    -145.234  33.437-110.089  1.00259.37           C
ATOM    841  CD  GLU   119    -144.305  34.636-110.213  1.00259.37           C
ATOM    842  OE1 GLU   119    -143.199  34.472-110.795  1.00259.37           O
ATOM    843  OE2 GLU   119    -144.686  35.732-109.722  1.00259.37           O
ATOM    844  C   GLU   119    -146.646  31.209-111.481  1.00259.37           C
ATOM    845  O   GLU   119    -146.634  31.264-112.709  1.00259.37           O
ATOM    846  N   TYR   120    -147.775  31.350-110.764  1.00254.05           N
ATOM    847  CA  TYR   120    -149.013  31.615-111.431  1.00254.05           C
ATOM    848  CB  TYR   120    -150.077  30.534-111.163  1.00254.05           C
ATOM    849  CG  TYR   120    -151.326  30.886-111.895  1.00254.05           C
ATOM    850  CD1 TYR   120    -151.417  30.688-113.253  1.00254.05           C
ATOM    851  CD2 TYR   120    -152.414  31.396-111.223  1.00254.05           C
ATOM    852  CE1 TYR   120    -152.569  31.003-113.934  1.00254.05           C
ATOM    853  CE2 TYR   120    -153.570  31.713-111.898  1.00254.05           C
ATOM    854  CZ  TYR   120    -153.646  31.520-113.257  1.00254.05           C
ATOM    855  OH  TYR   120    -154.830  31.845-113.952  1.00254.05           O
ATOM    856  C   TYR   120    -149.515  32.910-110.887  1.00254.05           C
ATOM    857  O   TYR   120    -149.661  33.079-109.678  1.00254.05           O
ATOM    858  N   PRO   121    -149.749  33.844-111.762  1.00100.96           N
ATOM    859  CA  PRO   121    -150.251  35.117-111.330  1.00100.96           C
ATOM    860  CD  PRO   121    -148.953  33.959-112.970  1.00100.96           C
ATOM    861  CB  PRO   121    -149.900  36.117-112.435  1.00100.96           C
ATOM    862  CG  PRO   121    -149.467  35.247-113.629  1.00100.96           C
ATOM    863  C   PRO   121    -151.709  35.013-111.042  1.00100.96           C
ATOM    864  O   PRO   121    -152.372  34.169-111.641  1.00100.96           O
ATOM    865  N   SER   122    -152.228  35.850-110.126  1.00151.47           N
ATOM    866  CA  SER   122    -153.628  35.802-109.832  1.00151.47           C
ATOM    867  CB  SER   122    -153.970  34.954-108.595  1.00151.47           C
ATOM    868  OG  SER   122    -153.402  35.536-107.431  1.00151.47           O
ATOM    869  C   SER   122    -154.062  37.198-109.541  1.00151.47           C
ATOM    870  O   SER   122    -153.246  38.060-109.218  1.00151.47           O
ATOM    871  N   ARG   123    -155.374  37.463-109.674  1.00226.84           N
ATOM    872  CA  ARG   123    -155.866  38.774-109.380  1.00226.84           C
ATOM    873  CB  ARG   123    -156.745  39.367-110.494  1.00226.84           C
ATOM    874  CG  ARG   123    -155.989  39.623-111.799  1.00226.84           C
ATOM    875  CD  ARG   123    -155.195  40.930-111.803  1.00226.84           C
ATOM    876  NE  ARG   123    -154.519  41.039-113.126  1.00226.84           N
ATOM    877  CZ  ARG   123    -153.972  42.226-113.518  1.00226.84           C
ATOM    878  NH1 ARG   123    -154.045  43.315-112.699  1.00226.84           N
ATOM    879  NH2 ARG   123    -153.352  42.325-114.731  1.00226.84           N
ATOM    880  C   ARG   123    -156.720  38.642-108.166  1.00226.84           C
ATOM    881  O   ARG   123    -157.611  37.797-108.099  1.00226.84           O
ATOM    882  N   PRO   124    -156.436  39.446-107.185  1.00250.55           N
ATOM    883  CA  PRO   124    -157.219  39.408-105.985  1.00250.55           C
ATOM    884  CD  PRO   124    -155.066  39.858-106.929  1.00250.55           C
ATOM    885  CB  PRO   124    -156.441  40.224-104.956  1.00250.55           C
ATOM    886  CG  PRO   124    -154.977  40.062-105.407  1.00250.55           C
ATOM    887  C   PRO   124    -158.606  39.893-106.243  1.00250.55           C
ATOM    888  O   PRO   124    -159.509  39.491-105.512  1.00250.55           O
ATOM    889  N   THR   125    -158.773  40.746-107.276  1.00269.47           N
ATOM    890  CA  THR   125    -160.017  41.350-107.669  1.00269.47           C
ATOM    891  CB  THR   125    -161.069  40.392-108.166  1.00269.47           C
ATOM    892  OG1 THR   125    -161.508  39.527-107.130  1.00269.47           O
ATOM    893  CG2 THR   125    -160.470  39.573-109.321  1.00269.47           C
ATOM    894  C   THR   125    -160.569  42.147-106.531  1.00269.47           C
ATOM    895  O   THR   125    -160.273  41.895-105.365  1.00269.47           O
ATOM    896  N   GLU   126    -161.369  43.180-106.852  1.00271.05           N
ATOM    897  CA  GLU   126    -161.937  43.971-105.805  1.00271.05           C
ATOM    898  CB  GLU   126    -161.373  45.400-105.739  1.00271.05           C
ATOM    899  CG  GLU   126    -161.620  46.213-107.011  1.00271.05           C
ATOM    900  CD  GLU   126    -161.017  47.597-106.810  1.00271.05           C
ATOM    901  OE1 GLU   126    -160.460  47.845-105.707  1.00271.05           O
ATOM    902  OE2 GLU   126    -161.103  48.423-107.757  1.00271.05           O
ATOM    903  C   GLU   126    -163.401  44.087-106.070  1.00271.05           C
ATOM    904  O   GLU   126    -163.824  44.274-107.209  1.00271.05           O
ATOM    905  N   PHE   127    -164.217  43.952-105.008  1.00307.44           N
ATOM    906  CA  PHE   127    -165.632  44.094-105.167  1.00307.44           C
ATOM    907  CB  PHE   127    -166.404  42.773-105.012  1.00307.44           C
ATOM    908  CG  PHE   127    -167.851  43.072-105.201  1.00307.44           C
ATOM    909  CD1 PHE   127    -168.389  43.141-106.466  1.00307.44           C
ATOM    910  CD2 PHE   127    -168.671  43.279-104.116  1.00307.44           C
ATOM    911  CE1 PHE   127    -169.724  43.417-106.646  1.00307.44           C
ATOM    912  CE2 PHE   127    -170.007  43.555-104.290  1.00307.44           C
ATOM    913  CZ  PHE   127    -170.535  43.624-105.557  1.00307.44           C
ATOM    914  C   PHE   127    -166.091  45.007-104.079  1.00307.44           C
ATOM    915  O   PHE   127    -165.567  44.972-102.969  1.00307.44           O
ATOM    916  N   ALA   128    -167.079  45.871-104.380  1.00288.97           N
ATOM    917  CA  ALA   128    -167.559  46.754-103.360  1.00288.97           C
ATOM    918  CB  ALA   128    -166.877  48.131-103.366  1.00288.97           C
ATOM    919  C   ALA   128    -169.013  46.983-103.605  1.00288.97           C
ATOM    920  O   ALA   128    -169.486  46.904-104.736  1.00288.97           O
ATOM    921  N   PHE   129    -169.766  47.253-102.522  1.00306.51           N
ATOM    922  CA  PHE   129    -171.163  47.534-102.659  1.00306.51           C
ATOM    923  CB  PHE   129    -172.073  46.430-102.092  1.00306.51           C
ATOM    924  CG  PHE   129    -173.484  46.859-102.304  1.00306.51           C
ATOM    925  CD1 PHE   129    -174.104  46.642-103.512  1.00306.51           C
ATOM    926  CD2 PHE   129    -174.188  47.476-101.295  1.00306.51           C
ATOM    927  CE1 PHE   129    -175.407  47.035-103.713  1.00306.51           C
ATOM    928  CE2 PHE   129    -175.490  47.871-101.490  1.00306.51           C
ATOM    929  CZ  PHE   129    -176.101  47.652-102.700  1.00306.51           C
ATOM    930  C   PHE   129    -171.421  48.772-101.865  1.00306.51           C
ATOM    931  O   PHE   129    -170.776  49.005-100.844  1.00306.51           O
ATOM    932  N   TYR   130    -172.363  49.615-102.328  1.00259.69           N
ATOM    933  CA  TYR   130    -172.640  50.809-101.588  1.00259.69           C
ATOM    934  CB  TYR   130    -172.412  52.090-102.414  1.00259.69           C
ATOM    935  CG  TYR   130    -172.721  53.272-101.562  1.00259.69           C
ATOM    936  CD1 TYR   130    -171.830  53.692-100.603  1.00259.69           C
ATOM    937  CD2 TYR   130    -173.893  53.974-101.735  1.00259.69           C
ATOM    938  CE1 TYR   130    -172.107  54.786 -99.817  1.00259.69           C
ATOM    939  CE2 TYR   130    -174.175  55.069-100.954  1.00259.69           C
ATOM    940  CZ  TYR   130    -173.283  55.476 -99.992  1.00259.69           C
ATOM    941  OH  TYR   130    -173.570  56.600 -99.189  1.00259.69           O
ATOM    942  C   TYR   130    -174.080  50.764-101.194  1.00259.69           C
ATOM    943  O   TYR   130    -174.977  50.689-102.034  1.00259.69           O
ATOM    944  N   PRO   131    -174.308  50.775 -99.911  1.00 92.91           N
ATOM    945  CA  PRO   131    -175.655  50.776 -99.413  1.00 92.91           C
ATOM    946  CD  PRO   131    -173.393  50.114 -98.997  1.00 92.91           C
ATOM    947  CB  PRO   131    -175.595  50.172 -98.008  1.00 92.91           C
ATOM    948  CG  PRO   131    -174.102  50.189 -97.638  1.00 92.91           C
ATOM    949  C   PRO   131    -176.193  52.167 -99.444  1.00 92.91           C
ATOM    950  O   PRO   131    -175.402  53.107 -99.480  1.00 92.91           O
ATOM    951  N   GLY   132    -177.531  52.326 -99.435  1.00111.81           N
ATOM    952  CA  GLY   132    -178.088  53.646 -99.429  1.00111.81           C
ATOM    953  C   GLY   132    -179.538  53.517 -99.098  1.00111.81           C
ATOM    954  O   GLY   132    -180.176  52.520 -99.431  1.00111.81           O
ATOM    955  N   TYR   133    -180.096  54.540 -98.423  1.00253.36           N
ATOM    956  CA  TYR   133    -181.486  54.501 -98.079  1.00253.36           C
ATOM    957  CB  TYR   133    -181.718  54.449 -96.557  1.00253.36           C
ATOM    958  CG  TYR   133    -183.182  54.376 -96.289  1.00253.36           C
ATOM    959  CD1 TYR   133    -183.870  53.205 -96.510  1.00253.36           C
ATOM    960  CD2 TYR   133    -183.861  55.462 -95.789  1.00253.36           C
ATOM    961  CE1 TYR   133    -185.220  53.125 -96.261  1.00253.36           C
ATOM    962  CE2 TYR   133    -185.212  55.389 -95.538  1.00253.36           C
ATOM    963  CZ  TYR   133    -185.892  54.219 -95.772  1.00253.36           C
ATOM    964  OH  TYR   133    -187.278  54.141 -95.515  1.00253.36           O
ATOM    965  C   TYR   133    -182.092  55.758 -98.615  1.00253.36           C
ATOM    966  O   TYR   133    -181.565  56.852 -98.421  1.00253.36           O
ATOM    967  N   PRO   134    -183.178  55.614 -99.320  1.00 95.02           N
ATOM    968  CA  PRO   134    -183.838  56.762 -99.881  1.00 95.02           C
ATOM    969  CD  PRO   134    -183.383  54.425-100.128  1.00 95.02           C
ATOM    970  CB  PRO   134    -184.658  56.248-101.069  1.00 95.02           C
ATOM    971  CG  PRO   134    -184.675  54.718-100.902  1.00 95.02           C
ATOM    972  C   PRO   134    -184.655  57.467 -98.849  1.00 95.02           C
ATOM    973  O   PRO   134    -185.024  56.845 -97.855  1.00 95.02           O
ATOM    974  N   GLY   135    -184.945  58.766 -99.061  1.00113.56           N
ATOM    975  CA  GLY   135    -185.748  59.486 -98.118  1.00113.56           C
ATOM    976  C   GLY   135    -186.081  60.806 -98.731  1.00113.56           C
ATOM    977  O   GLY   135    -185.389  61.278 -99.631  1.00113.56           O
ATOM    978  N   THR   136    -187.168  61.441 -98.249  1.00290.00           N
ATOM    979  CA  THR   136    -187.552  62.716 -98.777  1.00290.00           C
ATOM    980  CB  THR   136    -188.812  62.675 -99.590  1.00290.00           C
ATOM    981  OG1 THR   136    -189.029  63.927-100.224  1.00290.00           O
ATOM    982  CG2 THR   136    -189.988  62.336 -98.658  1.00290.00           C
ATOM    983  C   THR   136    -187.804  63.626 -97.621  1.00290.00           C
ATOM    984  O   THR   136    -188.125  63.180 -96.522  1.00290.00           O
ATOM    985  N   TYR   137    -187.637  64.945 -97.841  1.00318.12           N
ATOM    986  CA  TYR   137    -187.875  65.896 -96.797  1.00318.12           C
ATOM    987  CB  TYR   137    -186.596  66.592 -96.301  1.00318.12           C
ATOM    988  CG  TYR   137    -186.986  67.545 -95.225  1.00318.12           C
ATOM    989  CD1 TYR   137    -187.185  67.100 -93.939  1.00318.12           C
ATOM    990  CD2 TYR   137    -187.148  68.884 -95.499  1.00318.12           C
ATOM    991  CE1 TYR   137    -187.546  67.975 -92.941  1.00318.12           C
ATOM    992  CE2 TYR   137    -187.509  69.764 -94.507  1.00318.12           C
ATOM    993  CZ  TYR   137    -187.705  69.310 -93.225  1.00318.12           C
ATOM    994  OH  TYR   137    -188.075  70.213 -92.205  1.00318.12           O
ATOM    995  C   TYR   137    -188.773  66.953 -97.349  1.00318.12           C
ATOM    996  O   TYR   137    -188.696  67.286 -98.530  1.00318.12           O
ATOM    997  N   GLN   138    -189.672  67.494 -96.504  1.00233.06           N
ATOM    998  CA  GLN   138    -190.550  68.529 -96.967  1.00233.06           C
ATOM    999  CB  GLN   138    -192.040  68.197 -96.781  1.00233.06           C
ATOM   1000  CG  GLN   138    -192.979  69.296 -97.283  1.00233.06           C
ATOM   1001  CD  GLN   138    -194.409  68.839 -97.034  1.00233.06           C
ATOM   1002  OE1 GLN   138    -194.645  67.739 -96.536  1.00233.06           O
ATOM   1003  NE2 GLN   138    -195.396  69.700 -97.402  1.00233.06           N
ATOM   1004  C   GLN   138    -190.263  69.756 -96.165  1.00233.06           C
ATOM   1005  O   GLN   138    -190.220  69.726 -94.937  1.00233.06           O
ATOM   1006  N   PRO   139    -190.038  70.834 -96.861  1.00190.54           N
ATOM   1007  CA  PRO   139    -189.773  72.072 -96.180  1.00190.54           C
ATOM   1008  CD  PRO   139    -189.284  70.731 -98.101  1.00190.54           C
ATOM   1009  CB  PRO   139    -189.046  72.962 -97.185  1.00190.54           C
ATOM   1010  CG  PRO   139    -188.365  71.962 -98.134  1.00190.54           C
ATOM   1011  C   PRO   139    -191.036  72.681 -95.664  1.00190.54           C
ATOM   1012  O   PRO   139    -192.105  72.372 -96.189  1.00190.54           O
ATOM   1013  N   MET   140    -190.936  73.537 -94.627  1.00359.90           N
ATOM   1014  CA  MET   140    -192.093  74.204 -94.106  1.00359.90           C
ATOM   1015  CB  MET   140    -192.603  73.612 -92.782  1.00359.90           C
ATOM   1016  CG  MET   140    -193.851  74.312 -92.241  1.00359.90           C
ATOM   1017  SD  MET   140    -195.364  74.003 -93.200  1.00359.90           S
ATOM   1018  CE  MET   140    -196.433  75.025 -92.146  1.00359.90           C
ATOM   1019  C   MET   140    -191.684  75.615 -93.830  1.00359.90           C
ATOM   1020  O   MET   140    -190.526  75.880 -93.510  1.00359.90           O
ATOM   1021  N   ALA   141    -192.623  76.572 -93.971  1.00280.46           N
ATOM   1022  CA  ALA   141    -192.273  77.937 -93.706  1.00280.46           C
ATOM   1023  CB  ALA   141    -191.816  78.709 -94.957  1.00280.46           C
ATOM   1024  C   ALA   141    -193.483  78.637 -93.178  1.00280.46           C
ATOM   1025  O   ALA   141    -194.614  78.227 -93.437  1.00280.46           O
ATOM   1026  N   SER   142    -193.262  79.713 -92.395  1.00230.96           N
ATOM   1027  CA  SER   142    -194.355  80.478 -91.869  1.00230.96           C
ATOM   1028  CB  SER   142    -194.686  80.155 -90.403  1.00230.96           C
ATOM   1029  OG  SER   142    -195.775  80.952 -89.961  1.00230.96           O
ATOM   1030  C   SER   142    -193.943  81.914 -91.922  1.00230.96           C
ATOM   1031  O   SER   142    -192.753  82.229 -91.878  1.00230.96           O
ATOM   1032  N   TYR   143    -194.924  82.831 -92.040  1.00279.79           N
ATOM   1033  CA  TYR   143    -194.589  84.225 -92.089  1.00279.79           C
ATOM   1034  CB  TYR   143    -194.866  84.871 -93.458  1.00279.79           C
ATOM   1035  CG  TYR   143    -194.483  86.308 -93.366  1.00279.79           C
ATOM   1036  CD1 TYR   143    -193.169  86.693 -93.520  1.00279.79           C
ATOM   1037  CD2 TYR   143    -195.434  87.270 -93.128  1.00279.79           C
ATOM   1038  CE1 TYR   143    -192.814  88.019 -93.437  1.00279.79           C
ATOM   1039  CE2 TYR   143    -195.086  88.598 -93.043  1.00279.79           C
ATOM   1040  CZ  TYR   143    -193.773  88.973 -93.197  1.00279.79           C
ATOM   1041  OH  TYR   143    -193.411  90.334 -93.112  1.00279.79           O
ATOM   1042  C   TYR   143    -195.431  84.946 -91.086  1.00279.79           C
ATOM   1043  O   TYR   143    -196.628  84.686 -90.965  1.00279.79           O
ATOM   1044  N   LEU   144    -194.809  85.863 -90.318  1.00294.21           N
ATOM   1045  CA  LEU   144    -195.552  86.638 -89.367  1.00294.21           C
ATOM   1046  CB  LEU   144    -195.213  86.311 -87.904  1.00294.21           C
ATOM   1047  CG  LEU   144    -196.012  87.146 -86.886  1.00294.21           C
ATOM   1048  CD1 LEU   144    -197.519  86.851 -86.985  1.00294.21           C
ATOM   1049  CD2 LEU   144    -195.465  86.965 -85.461  1.00294.21           C
ATOM   1050  C   LEU   144    -195.194  88.072 -89.596  1.00294.21           C
ATOM   1051  O   LEU   144    -194.024  88.404 -89.785  1.00294.21           O
ATOM   1052  N   ASP   145    -196.203  88.966 -89.608  1.00196.04           N
ATOM   1053  CA  ASP   145    -195.914  90.355 -89.815  1.00196.04           C
ATOM   1054  CB  ASP   145    -196.468  90.905 -91.141  1.00196.04           C
ATOM   1055  CG  ASP   145    -195.942  92.322 -91.334  1.00196.04           C
ATOM   1056  OD1 ASP   145    -195.233  92.824 -90.421  1.00196.04           O
ATOM   1057  OD2 ASP   145    -196.246  92.922 -92.399  1.00196.04           O
ATOM   1058  C   ASP   145    -196.557  91.133 -88.712  1.00196.04           C
ATOM   1059  O   ASP   145    -197.765  91.042 -88.501  1.00196.04           O
ATOM   1060  N   VAL   146    -195.753  91.909 -87.957  1.00 60.34           N
ATOM   1061  CA  VAL   146    -196.317  92.715 -86.914  1.00 60.34           C
ATOM   1062  CB  VAL   146    -196.148  92.127 -85.544  1.00 60.34           C
ATOM   1063  CG1 VAL   146    -196.690  93.128 -84.511  1.00 60.34           C
ATOM   1064  CG2 VAL   146    -196.844  90.755 -85.511  1.00 60.34           C
ATOM   1065  C   VAL   146    -195.600  94.025 -86.917  1.00 60.34           C
ATOM   1066  O   VAL   146    -194.419  94.095 -87.260  1.00 60.34           O
ATOM   1067  N   SER   147    -196.307  95.113 -86.553  1.00179.03           N
ATOM   1068  CA  SER   147    -195.669  96.396 -86.495  1.00179.03           C
ATOM   1069  CB  SER   147    -195.767  97.193 -87.807  1.00179.03           C
ATOM   1070  OG  SER   147    -195.116  98.447 -87.667  1.00179.03           O
ATOM   1071  C   SER   147    -196.364  97.197 -85.442  1.00179.03           C
ATOM   1072  O   SER   147    -197.558  97.016 -85.199  1.00179.03           O
ATOM   1073  N   VAL   148    -195.622  98.098 -84.767  1.00 43.94           N
ATOM   1074  CA  VAL   148    -196.232  98.928 -83.769  1.00 43.94           C
ATOM   1075  CB  VAL   148    -196.196  98.332 -82.393  1.00 43.94           C
ATOM   1076  CG1 VAL   148    -196.783  99.349 -81.400  1.00 43.94           C
ATOM   1077  CG2 VAL   148    -196.942  96.987 -82.424  1.00 43.94           C
ATOM   1078  C   VAL   148    -195.458 100.206 -83.713  1.00 43.94           C
ATOM   1079  O   VAL   148    -194.269 100.235 -84.029  1.00 43.94           O
ATOM   1080  N   VAL   149    -196.127 101.312 -83.328  1.00110.95           N
ATOM   1081  CA  VAL   149    -195.435 102.562 -83.211  1.00110.95           C
ATOM   1082  CB  VAL   149    -195.585 103.445 -84.415  1.00110.95           C
ATOM   1083  CG1 VAL   149    -197.072 103.806 -84.572  1.00110.95           C
ATOM   1084  CG2 VAL   149    -194.666 104.666 -84.244  1.00110.95           C
ATOM   1085  C   VAL   149    -196.022 103.301 -82.052  1.00110.95           C
ATOM   1086  O   VAL   149    -197.212 103.172 -81.763  1.00110.95           O
ATOM   1087  N   GLN   150    -195.188 104.084 -81.338  1.00314.71           N
ATOM   1088  CA  GLN   150    -195.694 104.853 -80.239  1.00314.71           C
ATOM   1089  CB  GLN   150    -195.697 104.082 -78.903  1.00314.71           C
ATOM   1090  CG  GLN   150    -196.236 104.881 -77.713  1.00314.71           C
ATOM   1091  CD  GLN   150    -195.123 105.761 -77.163  1.00314.71           C
ATOM   1092  OE1 GLN   150    -193.954 105.595 -77.508  1.00314.71           O
ATOM   1093  NE2 GLN   150    -195.492 106.719 -76.271  1.00314.71           N
ATOM   1094  C   GLN   150    -194.799 106.041 -80.081  1.00314.71           C
ATOM   1095  O   GLN   150    -193.605 105.972 -80.368  1.00314.71           O
ATOM   1096  N   THR   151    -195.365 107.182 -79.635  1.00269.39           N
ATOM   1097  CA  THR   151    -194.554 108.346 -79.428  1.00269.39           C
ATOM   1098  CB  THR   151    -194.832 109.452 -80.404  1.00269.39           C
ATOM   1099  OG1 THR   151    -196.170 109.905 -80.265  1.00269.39           O
ATOM   1100  CG2 THR   151    -194.595 108.922 -81.828  1.00269.39           C
ATOM   1101  C   THR   151    -194.866 108.876 -78.065  1.00269.39           C
ATOM   1102  O   THR   151    -196.026 108.929 -77.661  1.00269.39           O
ATOM   1103  N   LEU   152    -193.821 109.266 -77.308  1.00253.13           N
ATOM   1104  CA  LEU   152    -194.041 109.802 -75.996  1.00253.13           C
ATOM   1105  CB  LEU   152    -193.789 108.749 -74.891  1.00253.13           C
ATOM   1106  CG  LEU   152    -194.143 109.141 -73.436  1.00253.13           C
ATOM   1107  CD1 LEU   152    -193.859 107.967 -72.486  1.00253.13           C
ATOM   1108  CD2 LEU   152    -193.432 110.417 -72.960  1.00253.13           C
ATOM   1109  C   LEU   152    -193.072 110.932 -75.834  1.00253.13           C
ATOM   1110  O   LEU   152    -191.916 110.827 -76.242  1.00253.13           O
ATOM   1111  N   GLY   153    -193.524 112.061 -75.250  1.00144.01           N
ATOM   1112  CA  GLY   153    -192.616 113.149 -75.034  1.00144.01           C
ATOM   1113  C   GLY   153    -193.316 114.187 -74.216  1.00144.01           C
ATOM   1114  O   GLY   153    -194.537 114.324 -74.279  1.00144.01           O
ATOM   1115  N   ALA   154    -192.542 114.950 -73.418  1.00256.07           N
ATOM   1116  CA  ALA   154    -193.116 115.994 -72.620  1.00256.07           C
ATOM   1117  CB  ALA   154    -193.245 115.632 -71.130  1.00256.07           C
ATOM   1118  C   ALA   154    -192.198 117.169 -72.709  1.00256.07           C
ATOM   1119  O   ALA   154    -190.980 117.022 -72.798  1.00256.07           O
ATOM   1120  N   PRO   155    -192.769 118.341 -72.724  1.00250.82           N
ATOM   1121  CA  PRO   155    -191.967 119.530 -72.788  1.00250.82           C
ATOM   1122  CD  PRO   155    -194.066 118.525 -73.354  1.00250.82           C
ATOM   1123  CB  PRO   155    -192.932 120.664 -73.122  1.00250.82           C
ATOM   1124  CG  PRO   155    -194.053 119.960 -73.909  1.00250.82           C
ATOM   1125  C   PRO   155    -191.158 119.755 -71.550  1.00250.82           C
ATOM   1126  O   PRO   155    -190.077 120.334 -71.649  1.00250.82           O
ATOM   1127  N   GLY   156    -191.660 119.325 -70.378  1.00 93.60           N
ATOM   1128  CA  GLY   156    -190.932 119.521 -69.159  1.00 93.60           C
ATOM   1129  C   GLY   156    -191.227 120.906 -68.680  1.00 93.60           C
ATOM   1130  O   GLY   156    -191.705 121.745 -69.443  1.00 93.60           O
ATOM   1131  N   GLU   157    -190.949 121.182 -67.390  1.00234.03           N
ATOM   1132  CA  GLU   157    -191.188 122.499 -66.878  1.00234.03           C
ATOM   1133  CB  GLU   157    -192.484 122.617 -66.057  1.00234.03           C
ATOM   1134  CG  GLU   157    -193.753 122.444 -66.895  1.00234.03           C
ATOM   1135  CD  GLU   157    -194.952 122.584 -65.969  1.00234.03           C
ATOM   1136  OE1 GLU   157    -194.734 122.807 -64.748  1.00234.03           O
ATOM   1137  OE2 GLU   157    -196.103 122.471 -66.470  1.00234.03           O
ATOM   1138  C   GLU   157    -190.056 122.851 -65.967  1.00234.03           C
ATOM   1139  O   GLU   157    -189.509 122.004 -65.263  1.00234.03           O
ATOM   1140  N   PRO   158    -189.678 124.097 -66.008  1.00116.64           N
ATOM   1141  CA  PRO   158    -188.632 124.576 -65.145  1.00116.64           C
ATOM   1142  CD  PRO   158    -189.734 124.842 -67.255  1.00116.64           C
ATOM   1143  CB  PRO   158    -188.032 125.805 -65.837  1.00116.64           C
ATOM   1144  CG  PRO   158    -189.053 126.177 -66.926  1.00116.64           C
ATOM   1145  C   PRO   158    -189.184 124.868 -63.788  1.00116.64           C
ATOM   1146  O   PRO   158    -190.395 125.037 -63.662  1.00116.64           O
ATOM   1147  N   ARG   159    -188.316 124.917 -62.754  1.00321.13           N
ATOM   1148  CA  ARG   159    -188.781 125.218 -61.432  1.00321.13           C
ATOM   1149  CB  ARG   159    -188.756 124.009 -60.481  1.00321.13           C
ATOM   1150  CG  ARG   159    -189.249 124.331 -59.069  1.00321.13           C
ATOM   1151  CD  ARG   159    -188.187 124.984 -58.183  1.00321.13           C
ATOM   1152  NE  ARG   159    -188.806 125.239 -56.852  1.00321.13           N
ATOM   1153  CZ  ARG   159    -188.802 124.263 -55.899  1.00321.13           C
ATOM   1154  NH1 ARG   159    -188.227 123.053 -56.163  1.00321.13           N
ATOM   1155  NH2 ARG   159    -189.372 124.496 -54.681  1.00321.13           N
ATOM   1156  C   ARG   159    -187.859 126.247 -60.857  1.00321.13           C
ATOM   1157  O   ARG   159    -186.673 126.277 -61.176  1.00321.13           O
ATOM   1158  N   HIS   160    -188.401 127.139 -60.002  1.00260.07           N
ATOM   1159  CA  HIS   160    -187.577 128.139 -59.389  1.00260.07           C
ATOM   1160  ND1 HIS   160    -185.761 130.948 -59.704  1.00260.07           N
ATOM   1161  CG  HIS   160    -187.011 130.609 -59.237  1.00260.07           C
ATOM   1162  CB  HIS   160    -187.890 129.568 -59.867  1.00260.07           C
ATOM   1163  NE2 HIS   160    -186.141 132.222 -57.922  1.00260.07           N
ATOM   1164  CD2 HIS   160    -187.227 131.396 -58.148  1.00260.07           C
ATOM   1165  CE1 HIS   160    -185.286 131.917 -58.882  1.00260.07           C
ATOM   1166  C   HIS   160    -187.843 128.096 -57.919  1.00260.07           C
ATOM   1167  O   HIS   160    -188.994 128.036 -57.490  1.00260.07           O
ATOM   1168  N   ASP   161    -186.770 128.102 -57.103  1.00217.16           N
ATOM   1169  CA  ASP   161    -186.945 128.071 -55.680  1.00217.16           C
ATOM   1170  CB  ASP   161    -186.478 126.755 -55.036  1.00217.16           C
ATOM   1171  CG  ASP   161    -186.957 126.723 -53.591  1.00217.16           C
ATOM   1172  OD1 ASP   161    -187.657 127.685 -53.175  1.00217.16           O
ATOM   1173  OD2 ASP   161    -186.636 125.729 -52.887  1.00217.16           O
ATOM   1174  C   ASP   161    -186.111 129.168 -55.100  1.00217.16           C
ATOM   1175  O   ASP   161    -184.973 129.380 -55.515  1.00217.16           O
ATOM   1176  N   SER   162    -186.669 129.919 -54.128  1.00204.81           N
ATOM   1177  CA  SER   162    -185.909 130.963 -53.505  1.00204.81           C
ATOM   1178  CB  SER   162    -186.453 132.374 -53.787  1.00204.81           C
ATOM   1179  OG  SER   162    -185.648 133.347 -53.138  1.00204.81           O
ATOM   1180  C   SER   162    -185.980 130.748 -52.027  1.00204.81           C
ATOM   1181  O   SER   162    -186.987 130.266 -51.512  1.00204.81           O
ATOM   1182  N   LEU   163    -184.889 131.083 -51.309  1.00249.54           N
ATOM   1183  CA  LEU   163    -184.885 130.909 -49.886  1.00249.54           C
ATOM   1184  CB  LEU   163    -183.839 129.870 -49.422  1.00249.54           C
ATOM   1185  CG  LEU   163    -183.867 129.452 -47.931  1.00249.54           C
ATOM   1186  CD1 LEU   163    -182.769 128.414 -47.650  1.00249.54           C
ATOM   1187  CD2 LEU   163    -183.776 130.639 -46.959  1.00249.54           C
ATOM   1188  C   LEU   163    -184.529 132.241 -49.301  1.00249.54           C
ATOM   1189  O   LEU   163    -183.619 132.916 -49.782  1.00249.54           O
ATOM   1190  N   LEU   164    -185.264 132.665 -48.251  1.00256.07           N
ATOM   1191  CA  LEU   164    -184.950 133.915 -47.623  1.00256.07           C
ATOM   1192  CB  LEU   164    -186.148 134.889 -47.618  1.00256.07           C
ATOM   1193  CG  LEU   164    -185.893 136.263 -46.964  1.00256.07           C
ATOM   1194  CD1 LEU   164    -185.787 136.172 -45.434  1.00256.07           C
ATOM   1195  CD2 LEU   164    -184.683 136.962 -47.607  1.00256.07           C
ATOM   1196  C   LEU   164    -184.570 133.606 -46.210  1.00256.07           C
ATOM   1197  O   LEU   164    -185.393 133.172 -45.405  1.00256.07           O
ATOM   1198  N   PRO   165    -183.319 133.803 -45.904  1.00154.03           N
ATOM   1199  CA  PRO   165    -182.874 133.550 -44.559  1.00154.03           C
ATOM   1200  CD  PRO   165    -182.296 133.458 -46.880  1.00154.03           C
ATOM   1201  CB  PRO   165    -181.368 133.315 -44.646  1.00154.03           C
ATOM   1202  CG  PRO   165    -181.161 132.801 -46.080  1.00154.03           C
ATOM   1203  C   PRO   165    -183.236 134.678 -43.648  1.00154.03           C
ATOM   1204  O   PRO   165    -183.402 135.799 -44.126  1.00154.03           O
ATOM   1205  N   VAL   166    -183.371 134.404 -42.334  1.00 39.48           N
ATOM   1206  CA  VAL   166    -183.665 135.448 -41.398  1.00 39.48           C
ATOM   1207  CB  VAL   166    -185.050 135.372 -40.828  1.00 39.48           C
ATOM   1208  CG1 VAL   166    -185.200 136.466 -39.757  1.00 39.48           C
ATOM   1209  CG2 VAL   166    -186.062 135.485 -41.981  1.00 39.48           C
ATOM   1210  C   VAL   166    -182.711 135.289 -40.259  1.00 39.48           C
ATOM   1211  O   VAL   166    -182.351 134.171 -39.892  1.00 39.48           O
ATOM   1212  N   ASP   167    -182.253 136.416 -39.678  1.00150.47           N
ATOM   1213  CA  ASP   167    -181.335 136.328 -38.581  1.00150.47           C
ATOM   1214  CB  ASP   167    -179.928 136.854 -38.910  1.00150.47           C
ATOM   1215  CG  ASP   167    -179.283 135.894 -39.899  1.00150.47           C
ATOM   1216  OD1 ASP   167    -179.899 134.831 -40.178  1.00150.47           O
ATOM   1217  OD2 ASP   167    -178.169 136.213 -40.393  1.00150.47           O
ATOM   1218  C   ASP   167    -181.862 137.164 -37.460  1.00150.47           C
ATOM   1219  O   ASP   167    -182.306 138.290 -37.669  1.00150.47           O
ATOM   1220  N   SER   168    -181.843 136.612 -36.229  1.00176.43           N
ATOM   1221  CA  SER   168    -182.281 137.369 -35.092  1.00176.43           C
ATOM   1222  CB  SER   168    -183.603 136.868 -34.485  1.00176.43           C
ATOM   1223  OG  SER   168    -183.961 137.670 -33.369  1.00176.43           O
ATOM   1224  C   SER   168    -181.228 137.218 -34.042  1.00176.43           C
ATOM   1225  O   SER   168    -180.669 136.138 -33.867  1.00176.43           O
ATOM   1226  N   TYR   169    -180.913 138.313 -33.323  1.00316.40           N
ATOM   1227  CA  TYR   169    -179.909 138.216 -32.303  1.00316.40           C
ATOM   1228  CB  TYR   169    -178.570 138.862 -32.691  1.00316.40           C
ATOM   1229  CG  TYR   169    -177.644 138.684 -31.538  1.00316.40           C
ATOM   1230  CD1 TYR   169    -176.964 137.501 -31.362  1.00316.40           C
ATOM   1231  CD2 TYR   169    -177.455 139.703 -30.632  1.00316.40           C
ATOM   1232  CE1 TYR   169    -176.108 137.336 -30.298  1.00316.40           C
ATOM   1233  CE2 TYR   169    -176.601 139.544 -29.567  1.00316.40           C
ATOM   1234  CZ  TYR   169    -175.926 138.360 -29.399  1.00316.40           C
ATOM   1235  OH  TYR   169    -175.049 138.197 -28.305  1.00316.40           O
ATOM   1236  C   TYR   169    -180.394 138.928 -31.080  1.00316.40           C
ATOM   1237  O   TYR   169    -181.105 139.928 -31.168  1.00316.40           O
ATOM   1238  N   GLN   170    -180.030 138.402 -29.895  1.00305.44           N
ATOM   1239  CA  GLN   170    -180.378 139.037 -28.658  1.00305.44           C
ATOM   1240  CB  GLN   170    -181.582 138.399 -27.948  1.00305.44           C
ATOM   1241  CG  GLN   170    -181.946 139.081 -26.626  1.00305.44           C
ATOM   1242  CD  GLN   170    -183.147 138.357 -26.033  1.00305.44           C
ATOM   1243  OE1 GLN   170    -183.660 137.402 -26.614  1.00305.44           O
ATOM   1244  NE2 GLN   170    -183.609 138.823 -24.842  1.00305.44           N
ATOM   1245  C   GLN   170    -179.193 138.878 -27.759  1.00305.44           C
ATOM   1246  O   GLN   170    -178.498 137.866 -27.819  1.00305.44           O
ATOM   1247  N   SER   171    -178.914 139.888 -26.908  1.00234.12           N
ATOM   1248  CA  SER   171    -177.785 139.754 -26.034  1.00234.12           C
ATOM   1249  CB  SER   171    -176.502 140.397 -26.587  1.00234.12           C
ATOM   1250  OG  SER   171    -175.434 140.226 -25.668  1.00234.12           O
ATOM   1251  C   SER   171    -178.102 140.448 -24.747  1.00234.12           C
ATOM   1252  O   SER   171    -178.914 141.370 -24.707  1.00234.12           O
ATOM   1253  N   TRP   172    -177.468 139.990 -23.648  1.00347.03           N
ATOM   1254  CA  TRP   172    -177.663 140.608 -22.370  1.00347.03           C
ATOM   1255  CB  TRP   172    -178.657 139.850 -21.475  1.00347.03           C
ATOM   1256  CG  TRP   172    -178.932 140.508 -20.144  1.00347.03           C
ATOM   1257  CD2 TRP   172    -180.002 141.439 -19.922  1.00347.03           C
ATOM   1258  CD1 TRP   172    -178.289 140.364 -18.949  1.00347.03           C
ATOM   1259  NE1 TRP   172    -178.891 141.151 -17.996  1.00347.03           N
ATOM   1260  CE2 TRP   172    -179.947 141.818 -18.581  1.00347.03           C
ATOM   1261  CE3 TRP   172    -180.952 141.937 -20.766  1.00347.03           C
ATOM   1262  CZ2 TRP   172    -180.848 142.704 -18.062  1.00347.03           C
ATOM   1263  CZ3 TRP   172    -181.858 142.832 -20.241  1.00347.03           C
ATOM   1264  CH2 TRP   172    -181.806 143.208 -18.914  1.00347.03           C
ATOM   1265  C   TRP   172    -176.334 140.574 -21.684  1.00347.03           C
ATOM   1266  O   TRP   172    -175.521 139.688 -21.949  1.00347.03           O
ATOM   1267  N   ALA   173    -176.058 141.550 -20.795  1.00293.59           N
ATOM   1268  CA  ALA   173    -174.790 141.519 -20.126  1.00293.59           C
ATOM   1269  CB  ALA   173    -173.735 142.439 -20.762  1.00293.59           C
ATOM   1270  C   ALA   173    -174.983 141.985 -18.719  1.00293.59           C
ATOM   1271  O   ALA   173    -175.817 142.846 -18.443  1.00293.59           O
ATOM   1272  N   LEU   174    -174.214 141.393 -17.782  1.00286.78           N
ATOM   1273  CA  LEU   174    -174.272 141.796 -16.407  1.00286.78           C
ATOM   1274  CB  LEU   174    -175.159 140.892 -15.533  1.00286.78           C
ATOM   1275  CG  LEU   174    -176.646 140.930 -15.935  1.00286.78           C
ATOM   1276  CD1 LEU   174    -177.493 140.019 -15.032  1.00286.78           C
ATOM   1277  CD2 LEU   174    -177.173 142.373 -15.991  1.00286.78           C
ATOM   1278  C   LEU   174    -172.879 141.712 -15.869  1.00286.78           C
ATOM   1279  O   LEU   174    -172.104 140.846 -16.273  1.00286.78           O
ATOM   1280  N   ALA   175    -172.511 142.631 -14.953  1.00271.02           N
ATOM   1281  CA  ALA   175    -171.189 142.578 -14.398  1.00271.02           C
ATOM   1282  CB  ALA   175    -170.128 143.286 -15.260  1.00271.02           C
ATOM   1283  C   ALA   175    -171.215 143.275 -13.076  1.00271.02           C
ATOM   1284  O   ALA   175    -172.133 144.041 -12.786  1.00271.02           O
ATOM   1285  N   GLY   176    -170.205 143.002 -12.224  1.00121.15           N
ATOM   1286  CA  GLY   176    -170.142 143.665 -10.954  1.00121.15           C
ATOM   1287  C   GLY   176    -169.328 142.826 -10.021  1.00121.15           C
ATOM   1288  O   GLY   176    -168.928 141.711 -10.353  1.00121.15           O
ATOM   1289  N   GLY   177    -169.067 143.363  -8.812  1.00 83.20           N
ATOM   1290  CA  GLY   177    -168.335 142.653  -7.802  1.00 83.20           C
ATOM   1291  C   GLY   177    -166.929 143.160  -7.780  1.00 83.20           C
ATOM   1292  O   GLY   177    -166.302 143.343  -8.822  1.00 83.20           O
ATOM   1293  N   TRP   178    -166.401 143.402  -6.562  1.00247.36           N
ATOM   1294  CA  TRP   178    -165.049 143.854  -6.404  1.00247.36           C
ATOM   1295  CB  TRP   178    -164.958 145.369  -6.146  1.00247.36           C
ATOM   1296  CG  TRP   178    -163.567 145.892  -5.882  1.00247.36           C
ATOM   1297  CD2 TRP   178    -163.012 146.050  -4.567  1.00247.36           C
ATOM   1298  CD1 TRP   178    -162.611 146.316  -6.758  1.00247.36           C
ATOM   1299  NE1 TRP   178    -161.494 146.729  -6.070  1.00247.36           N
ATOM   1300  CE2 TRP   178    -161.728 146.570  -4.720  1.00247.36           C
ATOM   1301  CE3 TRP   178    -163.533 145.785  -3.332  1.00247.36           C
ATOM   1302  CZ2 TRP   178    -160.941 146.836  -3.636  1.00247.36           C
ATOM   1303  CZ3 TRP   178    -162.736 146.051  -2.241  1.00247.36           C
ATOM   1304  CH2 TRP   178    -161.465 146.566  -2.390  1.00247.36           C
ATOM   1305  C   TRP   178    -164.484 143.166  -5.201  1.00247.36           C
ATOM   1306  O   TRP   178    -165.064 143.231  -4.119  1.00247.36           O
ATOM   1307  N   ASN   179    -163.337 142.475  -5.362  1.00244.87           N
ATOM   1308  CA  ASN   179    -162.723 141.828  -4.236  1.00244.87           C
ATOM   1309  CB  ASN   179    -163.303 140.434  -3.932  1.00244.87           C
ATOM   1310  CG  ASN   179    -164.725 140.598  -3.414  1.00244.87           C
ATOM   1311  OD1 ASN   179    -164.970 141.322  -2.450  1.00244.87           O
ATOM   1312  ND2 ASN   179    -165.693 139.908  -4.075  1.00244.87           N
ATOM   1313  C   ASN   179    -161.275 141.626  -4.560  1.00244.87           C
ATOM   1314  O   ASN   179    -160.914 141.447  -5.722  1.00244.87           O
ATOM   1315  N   SER   180    -160.398 141.670  -3.535  1.00262.31           N
ATOM   1316  CA  SER   180    -159.005 141.421  -3.782  1.00262.31           C
ATOM   1317  CB  SER   180    -158.264 142.620  -4.398  1.00262.31           C
ATOM   1318  OG  SER   180    -158.787 142.911  -5.686  1.00262.31           O
ATOM   1319  C   SER   180    -158.344 141.130  -2.470  1.00262.31           C
ATOM   1320  O   SER   180    -158.760 141.635  -1.430  1.00262.31           O
ATOM   1321  N   GLN   181    -157.300 140.276  -2.488  1.00354.66           N
ATOM   1322  CA  GLN   181    -156.561 140.000  -1.289  1.00354.66           C
ATOM   1323  CB  GLN   181    -157.425 139.427  -0.152  1.00354.66           C
ATOM   1324  CG  GLN   181    -156.643 139.139   1.132  1.00354.66           C
ATOM   1325  CD  GLN   181    -157.621 138.590   2.162  1.00354.66           C
ATOM   1326  OE1 GLN   181    -157.248 138.290   3.295  1.00354.66           O
ATOM   1327  NE2 GLN   181    -158.914 138.461   1.760  1.00354.66           N
ATOM   1328  C   GLN   181    -155.506 138.993  -1.625  1.00354.66           C
ATOM   1329  O   GLN   181    -155.714 138.133  -2.478  1.00354.66           O
ATOM   1330  N   MET   182    -154.325 139.087  -0.976  1.00356.73           N
ATOM   1331  CA  MET   182    -153.294 138.123  -1.247  1.00356.73           C
ATOM   1332  CB  MET   182    -152.613 138.328  -2.609  1.00356.73           C
ATOM   1333  CG  MET   182    -151.936 139.693  -2.751  1.00356.73           C
ATOM   1334  SD  MET   182    -151.121 139.968  -4.352  1.00356.73           S
ATOM   1335  CE  MET   182    -150.541 141.641  -3.947  1.00356.73           C
ATOM   1336  C   MET   182    -152.236 138.239  -0.191  1.00356.73           C
ATOM   1337  O   MET   182    -152.072 139.288   0.425  1.00356.73           O
ATOM   1338  N   CYS   183    -151.496 137.132   0.052  1.00101.29           N
ATOM   1339  CA  CYS   183    -150.428 137.153   1.014  1.00101.29           C
ATOM   1340  CB  CYS   183    -150.885 136.851   2.451  1.00101.29           C
ATOM   1341  SG  CYS   183    -149.511 136.889   3.640  1.00101.29           S
ATOM   1342  C   CYS   183    -149.454 136.079   0.627  1.00101.29           C
ATOM   1343  O   CYS   183    -149.801 135.156  -0.106  1.00101.29           O
ATOM   1344  N   CYS   184    -148.190 136.184   1.097  1.00 99.60           N
ATOM   1345  CA  CYS   184    -147.225 135.170   0.772  1.00 99.60           C
ATOM   1346  CB  CYS   184    -146.386 135.493  -0.476  1.00 99.60           C
ATOM   1347  SG  CYS   184    -145.331 136.956  -0.246  1.00 99.60           S
ATOM   1348  C   CYS   184    -146.266 135.043   1.917  1.00 99.60           C
ATOM   1349  O   CYS   184    -146.079 135.979   2.692  1.00 99.60           O
ATOM   1350  N   GLN   185    -145.643 133.852   2.057  1.00299.55           N
ATOM   1351  CA  GLN   185    -144.680 133.631   3.100  1.00299.55           C
ATOM   1352  CB  GLN   185    -145.309 133.153   4.423  1.00299.55           C
ATOM   1353  CG  GLN   185    -145.995 131.787   4.339  1.00299.55           C
ATOM   1354  CD  GLN   185    -144.946 130.706   4.554  1.00299.55           C
ATOM   1355  OE1 GLN   185    -143.832 130.983   4.996  1.00299.55           O
ATOM   1356  NE2 GLN   185    -145.312 129.435   4.241  1.00299.55           N
ATOM   1357  C   GLN   185    -143.729 132.574   2.621  1.00299.55           C
ATOM   1358  O   GLN   185    -144.023 131.854   1.669  1.00299.55           O
ATOM   1359  N   GLY   186    -142.544 132.468   3.261  1.00149.36           N
ATOM   1360  CA  GLY   186    -141.596 131.464   2.858  1.00149.36           C
ATOM   1361  C   GLY   186    -140.550 131.345   3.924  1.00149.36           C
ATOM   1362  O   GLY   186    -140.381 132.246   4.744  1.00149.36           O
ATOM   1363  N   GLU   187    -139.814 130.211   3.934  1.00325.46           N
ATOM   1364  CA  GLU   187    -138.792 130.008   4.923  1.00325.46           C
ATOM   1365  CB  GLU   187    -139.289 129.256   6.173  1.00325.46           C
ATOM   1366  CG  GLU   187    -139.867 127.865   5.889  1.00325.46           C
ATOM   1367  CD  GLU   187    -138.724 126.864   5.787  1.00325.46           C
ATOM   1368  OE1 GLU   187    -137.762 126.979   6.592  1.00325.46           O
ATOM   1369  OE2 GLU   187    -138.795 125.974   4.898  1.00325.46           O
ATOM   1370  C   GLU   187    -137.691 129.195   4.313  1.00325.46           C
ATOM   1371  O   GLU   187    -137.868 128.575   3.266  1.00325.46           O
ATOM   1372  N   GLN   188    -136.502 129.203   4.952  1.00294.13           N
ATOM   1373  CA  GLN   188    -135.395 128.424   4.474  1.00294.13           C
ATOM   1374  CB  GLN   188    -134.256 129.256   3.857  1.00294.13           C
ATOM   1375  CG  GLN   188    -133.095 128.395   3.352  1.00294.13           C
ATOM   1376  CD  GLN   188    -132.032 129.309   2.756  1.00294.13           C
ATOM   1377  OE1 GLN   188    -130.955 128.859   2.367  1.00294.13           O
ATOM   1378  NE2 GLN   188    -132.339 130.632   2.688  1.00294.13           N
ATOM   1379  C   GLN   188    -134.820 127.690   5.646  1.00294.13           C
ATOM   1380  O   GLN   188    -135.088 128.036   6.796  1.00294.13           O
ATOM   1381  N   ASN   189    -134.021 126.634   5.380  1.00219.18           N
ATOM   1382  CA  ASN   189    -133.446 125.872   6.453  1.00219.18           C
ATOM   1383  CB  ASN   189    -133.893 124.401   6.478  1.00219.18           C
ATOM   1384  CG  ASN   189    -135.369 124.372   6.853  1.00219.18           C
ATOM   1385  OD1 ASN   189    -136.164 123.659   6.242  1.00219.18           O
ATOM   1386  ND2 ASN   189    -135.747 125.167   7.889  1.00219.18           N
ATOM   1387  C   ASN   189    -131.957 125.880   6.297  1.00219.18           C
ATOM   1388  O   ASN   189    -131.416 126.047   5.205  1.00219.18           O
ATOM   1389  N   PRO   190    -131.296 125.739   7.415  1.00 88.99           N
ATOM   1390  CA  PRO   190    -129.856 125.722   7.442  1.00 88.99           C
ATOM   1391  CD  PRO   190    -131.853 126.245   8.658  1.00 88.99           C
ATOM   1392  CB  PRO   190    -129.449 126.140   8.858  1.00 88.99           C
ATOM   1393  CG  PRO   190    -130.739 126.023   9.689  1.00 88.99           C
ATOM   1394  C   PRO   190    -129.288 124.400   7.028  1.00 88.99           C
ATOM   1395  O   PRO   190    -129.993 123.393   7.055  1.00 88.99           O
ATOM   1396  N   PRO   191    -128.045 124.423   6.627  1.00 74.75           N
ATOM   1397  CA  PRO   191    -127.340 123.228   6.235  1.00 74.75           C
ATOM   1398  CD  PRO   191    -127.528 125.599   5.949  1.00 74.75           C
ATOM   1399  CB  PRO   191    -126.224 123.680   5.289  1.00 74.75           C
ATOM   1400  CG  PRO   191    -126.114 125.198   5.508  1.00 74.75           C
ATOM   1401  C   PRO   191    -126.830 122.496   7.437  1.00 74.75           C
ATOM   1402  O   PRO   191    -126.854 123.057   8.531  1.00 74.75           O
ATOM   1403  N   GLY   192    -126.365 121.241   7.255  1.00113.71           N
ATOM   1404  CA  GLY   192    -125.866 120.475   8.361  1.00113.71           C
ATOM   1405  C   GLY   192    -124.409 120.212   8.134  1.00113.71           C
ATOM   1406  O   GLY   192    -123.909 120.229   7.010  1.00113.71           O
ATOM   1407  N   PRO   193    -123.729 119.985   9.226  1.00101.33           N
ATOM   1408  CA  PRO   193    -122.315 119.710   9.201  1.00101.33           C
ATOM   1409  CD  PRO   193    -124.133 120.616  10.471  1.00101.33           C
ATOM   1410  CB  PRO   193    -121.776 120.106  10.579  1.00101.33           C
ATOM   1411  CG  PRO   193    -123.026 120.240  11.465  1.00101.33           C
ATOM   1412  C   PRO   193    -122.025 118.287   8.840  1.00101.33           C
ATOM   1413  O   PRO   193    -122.940 117.466   8.859  1.00101.33           O
ATOM   1414  N   PHE   194    -120.754 117.983   8.500  1.00314.74           N
ATOM   1415  CA  PHE   194    -120.357 116.651   8.142  1.00314.74           C
ATOM   1416  CB  PHE   194    -119.891 116.521   6.685  1.00314.74           C
ATOM   1417  CG  PHE   194    -118.609 117.275   6.593  1.00314.74           C
ATOM   1418  CD1 PHE   194    -118.604 118.646   6.482  1.00314.74           C
ATOM   1419  CD2 PHE   194    -117.407 116.605   6.621  1.00314.74           C
ATOM   1420  CE1 PHE   194    -117.418 119.337   6.400  1.00314.74           C
ATOM   1421  CE2 PHE   194    -116.218 117.290   6.539  1.00314.74           C
ATOM   1422  CZ  PHE   194    -116.222 118.659   6.429  1.00314.74           C
ATOM   1423  C   PHE   194    -119.159 116.318   8.977  1.00314.74           C
ATOM   1424  O   PHE   194    -118.592 117.188   9.636  1.00314.74           O
ATOM   1425  N   TRP   195    -118.756 115.031   8.988  1.00236.92           N
ATOM   1426  CA  TRP   195    -117.601 114.644   9.746  1.00236.92           C
ATOM   1427  CB  TRP   195    -117.933 113.770  10.967  1.00236.92           C
ATOM   1428  CG  TRP   195    -118.735 114.499  12.018  1.00236.92           C
ATOM   1429  CD2 TRP   195    -118.174 115.420  12.966  1.00236.92           C
ATOM   1430  CD1 TRP   195    -120.077 114.464  12.263  1.00236.92           C
ATOM   1431  NE1 TRP   195    -120.387 115.304  13.305  1.00236.92           N
ATOM   1432  CE2 TRP   195    -119.225 115.902  13.746  1.00236.92           C
ATOM   1433  CE3 TRP   195    -116.888 115.835  13.165  1.00236.92           C
ATOM   1434  CZ2 TRP   195    -119.004 116.808  14.744  1.00236.92           C
ATOM   1435  CZ3 TRP   195    -116.668 116.746  14.174  1.00236.92           C
ATOM   1436  CH2 TRP   195    -117.706 117.223  14.947  1.00236.92           C
ATOM   1437  C   TRP   195    -116.712 113.850   8.841  1.00236.92           C
ATOM   1438  O   TRP   195    -117.162 113.309   7.832  1.00236.92           O
ATOM   1439  N   LYS   196    -115.406 113.777   9.175  1.00336.01           N
ATOM   1440  CA  LYS   196    -114.480 113.048   8.355  1.00336.01           C
ATOM   1441  CB  LYS   196    -113.308 113.904   7.832  1.00336.01           C
ATOM   1442  CG  LYS   196    -112.419 114.526   8.916  1.00336.01           C
ATOM   1443  CD  LYS   196    -111.503 113.532   9.632  1.00336.01           C
ATOM   1444  CE  LYS   196    -110.570 114.185  10.655  1.00336.01           C
ATOM   1445  NZ  LYS   196    -109.580 115.042   9.963  1.00336.01           N
ATOM   1446  C   LYS   196    -113.924 111.919   9.163  1.00336.01           C
ATOM   1447  O   LYS   196    -114.124 111.854  10.375  1.00336.01           O
ATOM   1448  N   ALA   197    -113.229 110.975   8.496  1.00269.36           N
ATOM   1449  CA  ALA   197    -112.680 109.849   9.197  1.00269.36           C
ATOM   1450  CB  ALA   197    -113.381 108.520   8.868  1.00269.36           C
ATOM   1451  C   ALA   197    -111.245 109.695   8.803  1.00269.36           C
ATOM   1452  O   ALA   197    -110.831 110.138   7.733  1.00269.36           O
ATOM   1453  N   ALA   198    -110.443 109.068   9.691  1.00274.97           N
ATOM   1454  CA  ALA   198    -109.047 108.851   9.430  1.00274.97           C
ATOM   1455  CB  ALA   198    -108.128 109.883  10.105  1.00274.97           C
ATOM   1456  C   ALA   198    -108.680 107.512   9.991  1.00274.97           C
ATOM   1457  O   ALA   198    -109.417 106.945  10.796  1.00274.97           O
ATOM   1458  N   PHE   199    -107.529 106.957   9.552  1.00303.38           N
ATOM   1459  CA  PHE   199    -107.102 105.676  10.040  1.00303.38           C
ATOM   1460  CB  PHE   199    -107.424 104.514   9.085  1.00303.38           C
ATOM   1461  CG  PHE   199    -108.908 104.365   9.044  1.00303.38           C
ATOM   1462  CD1 PHE   199    -109.569 103.663  10.026  1.00303.38           C
ATOM   1463  CD2 PHE   199    -109.639 104.922   8.020  1.00303.38           C
ATOM   1464  CE1 PHE   199    -110.938 103.524   9.990  1.00303.38           C
ATOM   1465  CE2 PHE   199    -111.007 104.787   7.977  1.00303.38           C
ATOM   1466  CZ  PHE   199    -111.659 104.085   8.963  1.00303.38           C
ATOM   1467  C   PHE   199    -105.616 105.710  10.236  1.00303.38           C
ATOM   1468  O   PHE   199    -104.949 106.673   9.862  1.00303.38           O
ATOM   1469  N   ALA   200    -105.061 104.645  10.857  1.00254.30           N
ATOM   1470  CA  ALA   200    -103.650 104.577  11.123  1.00254.30           C
ATOM   1471  CB  ALA   200    -103.308 104.466  12.618  1.00254.30           C
ATOM   1472  C   ALA   200    -103.106 103.349  10.462  1.00254.30           C
ATOM   1473  O   ALA   200    -103.841 102.406  10.172  1.00254.30           O
ATOM   1474  N   ASP   201    -101.786 103.349  10.181  1.00203.35           N
ATOM   1475  CA  ASP   201    -101.159 102.241   9.517  1.00203.35           C
ATOM   1476  CB  ASP   201    -100.272 102.678   8.342  1.00203.35           C
ATOM   1477  CG  ASP   201    -101.186 103.231   7.260  1.00203.35           C
ATOM   1478  OD1 ASP   201    -102.370 102.801   7.203  1.00203.35           O
ATOM   1479  OD2 ASP   201    -100.712 104.098   6.478  1.00203.35           O
ATOM   1480  C   ASP   201    -100.280 101.517  10.488  1.00203.35           C
ATOM   1481  O   ASP   201    -100.013 102.002  11.586  1.00203.35           O
ATOM   1482  N   SER   202     -99.820 100.309  10.097  1.00204.86           N
ATOM   1483  CA  SER   202     -98.940  99.541  10.931  1.00204.86           C
ATOM   1484  CB  SER   202     -99.649  98.420  11.711  1.00204.86           C
ATOM   1485  OG  SER   202    -100.546  98.979  12.659  1.00204.86           O
ATOM   1486  C   SER   202     -97.918  98.901  10.040  1.00204.86           C
ATOM   1487  O   SER   202     -98.022  98.972   8.816  1.00204.86           O
ATOM   1488  N   SER   203     -96.884  98.273  10.642  1.00148.99           N
ATOM   1489  CA  SER   203     -95.842  97.648   9.873  1.00148.99           C
ATOM   1490  CB  SER   203     -94.519  98.430   9.872  1.00148.99           C
ATOM   1491  OG  SER   203     -93.946  98.412  11.171  1.00148.99           O
ATOM   1492  C   SER   203     -95.541  96.313  10.480  1.00148.99           C
ATOM   1493  O   SER   203     -96.161  95.907  11.462  1.00148.99           O
ATOM   1494  N   GLY   204     -94.584  95.580   9.871  1.00144.64           N
ATOM   1495  CA  GLY   204     -94.207  94.290  10.371  1.00144.64           C
ATOM   1496  C   GLY   204     -92.784  94.054   9.975  1.00144.64           C
ATOM   1497  O   GLY   204     -92.240  94.756   9.124  1.00144.64           O
ATOM   1498  N   GLN   205     -92.138  93.048  10.600  1.00308.58           N
ATOM   1499  CA  GLN   205     -90.765  92.764  10.296  1.00308.58           C
ATOM   1500  CB  GLN   205     -89.810  93.686  11.064  1.00308.58           C
ATOM   1501  CG  GLN   205     -89.937  93.512  12.579  1.00308.58           C
ATOM   1502  CD  GLN   205     -89.369  94.757  13.240  1.00308.58           C
ATOM   1503  OE1 GLN   205     -89.615  95.875  12.789  1.00308.58           O
ATOM   1504  NE2 GLN   205     -88.592  94.567  14.339  1.00308.58           N
ATOM   1505  C   GLN   205     -90.486  91.359  10.725  1.00308.58           C
ATOM   1506  O   GLN   205     -91.222  90.793  11.531  1.00308.58           O
ATOM   1507  N   HIS   206     -89.430  90.727  10.173  1.00279.46           N
ATOM   1508  CA  HIS   206     -89.160  89.409  10.669  1.00279.46           C
ATOM   1509  ND1 HIS   206     -88.664  86.730   8.536  1.00279.46           N
ATOM   1510  CG  HIS   206     -89.466  87.840   8.694  1.00279.46           C
ATOM   1511  CB  HIS   206     -90.009  88.303  10.016  1.00279.46           C
ATOM   1512  NE2 HIS   206     -88.924  87.616   6.513  1.00279.46           N
ATOM   1513  CD2 HIS   206     -89.612  88.369   7.449  1.00279.46           C
ATOM   1514  CE1 HIS   206     -88.370  86.642   7.213  1.00279.46           C
ATOM   1515  C   HIS   206     -87.732  89.057  10.396  1.00279.46           C
ATOM   1516  O   HIS   206     -87.193  89.319   9.319  1.00279.46           O
ATOM   1517  N   PRO   207     -87.106  88.501  11.398  1.00163.21           N
ATOM   1518  CA  PRO   207     -85.782  87.974  11.206  1.00163.21           C
ATOM   1519  CD  PRO   207     -87.241  89.102  12.717  1.00163.21           C
ATOM   1520  CB  PRO   207     -85.119  87.949  12.581  1.00163.21           C
ATOM   1521  CG  PRO   207     -85.839  89.066  13.350  1.00163.21           C
ATOM   1522  C   PRO   207     -85.872  86.616  10.586  1.00163.21           C
ATOM   1523  O   PRO   207     -86.932  85.993  10.658  1.00163.21           O
ATOM   1524  N   PRO   208     -84.811  86.182   9.959  1.00162.03           N
ATOM   1525  CA  PRO   208     -84.806  84.848   9.406  1.00162.03           C
ATOM   1526  CD  PRO   208     -84.047  87.110   9.138  1.00162.03           C
ATOM   1527  CB  PRO   208     -83.808  84.864   8.250  1.00162.03           C
ATOM   1528  CG  PRO   208     -83.729  86.345   7.843  1.00162.03           C
ATOM   1529  C   PRO   208     -84.411  83.860  10.464  1.00162.03           C
ATOM   1530  O   PRO   208     -83.831  84.274  11.466  1.00162.03           O
ATOM   1531  N   ASP   209     -84.724  82.559  10.273  1.00229.16           N
ATOM   1532  CA  ASP   209     -84.308  81.537  11.195  1.00229.16           C
ATOM   1533  CB  ASP   209     -85.337  80.401  11.362  1.00229.16           C
ATOM   1534  CG  ASP   209     -84.917  79.552  12.557  1.00229.16           C
ATOM   1535  OD1 ASP   209     -84.041  79.999  13.339  1.00229.16           O
ATOM   1536  OD2 ASP   209     -85.497  78.444  12.724  1.00229.16           O
ATOM   1537  C   ASP   209     -83.061  80.929  10.630  1.00229.16           C
ATOM   1538  O   ASP   209     -82.780  81.091   9.445  1.00229.16           O
ATOM   1539  N   ALA   210     -82.260  80.233  11.462  1.00243.23           N
ATOM   1540  CA  ALA   210     -81.097  79.552  10.973  1.00243.23           C
ATOM   1541  CB  ALA   210     -79.781  80.052  11.606  1.00243.23           C
ATOM   1542  C   ALA   210     -81.278  78.093  11.294  1.00243.23           C
ATOM   1543  O   ALA   210     -81.910  77.756  12.298  1.00243.23           O
ATOM   1544  N   CYS   211     -80.741  77.190  10.428  1.00123.10           N
ATOM   1545  CA  CYS   211     -80.907  75.777  10.633  1.00123.10           C
ATOM   1546  CB  CYS   211     -82.329  75.232  10.397  1.00123.10           C
ATOM   1547  SG  CYS   211     -83.269  75.055  11.949  1.00123.10           S
ATOM   1548  C   CYS   211     -79.938  74.914   9.871  1.00123.10           C
ATOM   1549  O   CYS   211     -78.745  75.199   9.781  1.00123.10           O
ATOM   1550  N   ALA   212     -80.470  73.807   9.312  1.00231.82           N
ATOM   1551  CA  ALA   212     -79.717  72.677   8.828  1.00231.82           C
ATOM   1552  CB  ALA   212     -80.580  71.412   8.671  1.00231.82           C
ATOM   1553  C   ALA   212     -78.964  72.847   7.540  1.00231.82           C
ATOM   1554  O   ALA   212     -79.240  73.713   6.712  1.00231.82           O
ATOM   1555  N   PHE   213     -77.955  71.946   7.397  1.00335.76           N
ATOM   1556  CA  PHE   213     -77.051  71.702   6.293  1.00335.76           C
ATOM   1557  CB  PHE   213     -75.980  72.805   6.032  1.00335.76           C
ATOM   1558  CG  PHE   213     -76.498  74.019   5.298  1.00335.76           C
ATOM   1559  CD1 PHE   213     -76.658  74.004   3.926  1.00335.76           C
ATOM   1560  CD2 PHE   213     -76.779  75.203   5.945  1.00335.76           C
ATOM   1561  CE1 PHE   213     -77.117  75.104   3.226  1.00335.76           C
ATOM   1562  CE2 PHE   213     -77.238  76.305   5.253  1.00335.76           C
ATOM   1563  CZ  PHE   213     -77.417  76.270   3.890  1.00335.76           C
ATOM   1564  C   PHE   213     -76.272  70.448   6.673  1.00335.76           C
ATOM   1565  O   PHE   213     -76.753  69.618   7.446  1.00335.76           O
ATOM   1566  N   ARG   214     -75.045  70.291   6.109  1.00370.68           N
ATOM   1567  CA  ARG   214     -74.045  69.270   6.388  1.00370.68           C
ATOM   1568  CB  ARG   214     -73.217  69.579   7.657  1.00370.68           C
ATOM   1569  CG  ARG   214     -72.504  70.940   7.620  1.00370.68           C
ATOM   1570  CD  ARG   214     -71.263  71.010   6.720  1.00370.68           C
ATOM   1571  NE  ARG   214     -70.256  70.075   7.288  1.00370.68           N
ATOM   1572  CZ  ARG   214     -69.041  70.516   7.732  1.00370.68           C
ATOM   1573  NH1 ARG   214     -68.610  71.778   7.440  1.00370.68           N
ATOM   1574  NH2 ARG   214     -68.264  69.695   8.498  1.00370.68           N
ATOM   1575  C   ARG   214     -74.564  67.846   6.490  1.00370.68           C
ATOM   1576  O   ARG   214     -75.188  67.475   7.485  1.00370.68           O
ATOM   1577  N   ARG   215     -74.317  67.017   5.431  1.00353.91           N
ATOM   1578  CA  ARG   215     -74.717  65.618   5.337  1.00353.91           C
ATOM   1579  CB  ARG   215     -76.111  65.495   4.696  1.00353.91           C
ATOM   1580  CG  ARG   215     -77.239  66.042   5.569  1.00353.91           C
ATOM   1581  CD  ARG   215     -78.353  66.752   4.797  1.00353.91           C
ATOM   1582  NE  ARG   215     -78.193  66.459   3.348  1.00353.91           N
ATOM   1583  CZ  ARG   215     -78.750  67.316   2.444  1.00353.91           C
ATOM   1584  NH1 ARG   215     -79.499  68.370   2.883  1.00353.91           N
ATOM   1585  NH2 ARG   215     -78.539  67.134   1.110  1.00353.91           N
ATOM   1586  C   ARG   215     -73.764  64.880   4.401  1.00353.91           C
ATOM   1587  O   ARG   215     -72.940  65.523   3.753  1.00353.91           O
ATOM   1588  N   GLY   216     -73.851  63.514   4.282  1.00339.69           N
ATOM   1589  CA  GLY   216     -73.060  62.807   3.290  1.00339.69           C
ATOM   1590  C   GLY   216     -72.249  61.642   3.780  1.00339.69           C
ATOM   1591  O   GLY   216     -72.023  60.730   2.981  1.00339.69           O
ATOM   1592  N   ARG   217     -71.825  61.578   5.065  1.00173.30           N
ATOM   1593  CA  ARG   217     -70.991  60.460   5.420  1.00173.30           C
ATOM   1594  CB  ARG   217     -71.802  59.169   5.220  1.00173.30           C
ATOM   1595  CG  ARG   217     -71.076  57.846   5.031  1.00173.30           C
ATOM   1596  CD  ARG   217     -72.077  56.789   4.571  1.00173.30           C
ATOM   1597  NE  ARG   217     -71.343  55.642   3.975  1.00173.30           N
ATOM   1598  CZ  ARG   217     -71.498  55.384   2.641  1.00173.30           C
ATOM   1599  NH1 ARG   217     -72.293  56.190   1.878  1.00173.30           N
ATOM   1600  NH2 ARG   217     -70.868  54.319   2.067  1.00173.30           N
ATOM   1601  C   ARG   217     -69.799  60.564   4.519  1.00173.30           C
ATOM   1602  O   ARG   217     -69.457  59.646   3.773  1.00173.30           O
ATOM   1603  N   LYS   218     -69.166  61.750   4.601  1.00198.29           N
ATOM   1604  CA  LYS   218     -68.105  62.252   3.780  1.00198.29           C
ATOM   1605  CB  LYS   218     -67.458  63.515   4.377  1.00198.29           C
ATOM   1606  CG  LYS   218     -66.539  63.205   5.560  1.00198.29           C
ATOM   1607  CD  LYS   218     -67.224  62.475   6.717  1.00198.29           C
ATOM   1608  CE  LYS   218     -66.225  61.830   7.677  1.00198.29           C
ATOM   1609  NZ  LYS   218     -65.353  60.901   6.926  1.00198.29           N
ATOM   1610  C   LYS   218     -67.011  61.252   3.619  1.00198.29           C
ATOM   1611  O   LYS   218     -66.626  60.557   4.558  1.00198.29           O
ATOM   1612  N   LYS   219     -66.553  61.111   2.359  1.00135.03           N
ATOM   1613  CA  LYS   219     -65.425  60.299   2.022  1.00135.03           C
ATOM   1614  CB  LYS   219     -65.296  60.188   0.494  1.00135.03           C
ATOM   1615  CG  LYS   219     -65.491  61.551  -0.180  1.00135.03           C
ATOM   1616  CD  LYS   219     -65.213  61.597  -1.685  1.00135.03           C
ATOM   1617  CE  LYS   219     -65.642  62.930  -2.313  1.00135.03           C
ATOM   1618  NZ  LYS   219     -65.409  62.931  -3.774  1.00135.03           N
ATOM   1619  C   LYS   219     -64.188  60.955   2.555  1.00135.03           C
ATOM   1620  O   LYS   219     -63.508  60.418   3.426  1.00135.03           O
ATOM   1621  N   ARG   220     -63.904  62.184   2.077  1.00176.61           N
ATOM   1622  CA  ARG   220     -62.737  62.900   2.494  1.00176.61           C
ATOM   1623  CB  ARG   220     -61.458  62.030   2.611  1.00176.61           C
ATOM   1624  CG  ARG   220     -61.091  61.234   1.350  1.00176.61           C
ATOM   1625  CD  ARG   220     -59.990  60.200   1.602  1.00176.61           C
ATOM   1626  NE  ARG   220     -60.052  59.175   0.521  1.00176.61           N
ATOM   1627  CZ  ARG   220     -59.781  57.873   0.837  1.00176.61           C
ATOM   1628  NH1 ARG   220     -59.503  57.535   2.130  1.00176.61           N
ATOM   1629  NH2 ARG   220     -59.779  56.909  -0.129  1.00176.61           N
ATOM   1630  C   ARG   220     -62.482  63.966   1.479  1.00176.61           C
ATOM   1631  O   ARG   220     -63.130  64.039   0.439  1.00176.61           O
ATOM   1632  N   ILE   221     -61.527  64.853   1.790  1.00 80.41           N
ATOM   1633  CA  ILE   221     -61.118  65.895   0.896  1.00 80.41           C
ATOM   1634  CB  ILE   221     -61.608  67.265   1.293  1.00 80.41           C
ATOM   1635  CG1 ILE   221     -61.030  67.704   2.648  1.00 80.41           C
ATOM   1636  CG2 ILE   221     -63.146  67.263   1.247  1.00 80.41           C
ATOM   1637  CD1 ILE   221     -61.303  69.176   2.958  1.00 80.41           C
ATOM   1638  C   ILE   221     -59.628  65.890   0.988  1.00 80.41           C
ATOM   1639  O   ILE   221     -59.084  65.100   1.762  1.00 80.41           O
ATOM   1640  N   PRO   222     -58.933  66.661   0.196  1.00148.38           N
ATOM   1641  CA  PRO   222     -57.509  66.740   0.374  1.00148.38           C
ATOM   1642  CD  PRO   222     -59.308  66.821  -1.197  1.00148.38           C
ATOM   1643  CB  PRO   222     -56.944  67.344  -0.903  1.00148.38           C
ATOM   1644  CG  PRO   222     -57.977  66.921  -1.966  1.00148.38           C
ATOM   1645  C   PRO   222     -57.276  67.539   1.611  1.00148.38           C
ATOM   1646  O   PRO   222     -58.102  68.402   1.909  1.00148.38           O
ATOM   1647  N   TYR   223     -56.216  67.206   2.371  1.00110.46           N
ATOM   1648  CA  TYR   223     -55.962  67.815   3.639  1.00110.46           C
ATOM   1649  CB  TYR   223     -55.008  66.903   4.441  1.00110.46           C
ATOM   1650  CG  TYR   223     -55.189  67.162   5.888  1.00110.46           C
ATOM   1651  CD1 TYR   223     -56.318  66.683   6.508  1.00110.46           C
ATOM   1652  CD2 TYR   223     -54.247  67.841   6.623  1.00110.46           C
ATOM   1653  CE1 TYR   223     -56.521  66.901   7.848  1.00110.46           C
ATOM   1654  CE2 TYR   223     -54.443  68.065   7.967  1.00110.46           C
ATOM   1655  CZ  TYR   223     -55.585  67.597   8.580  1.00110.46           C
ATOM   1656  OH  TYR   223     -55.797  67.821   9.958  1.00110.46           O
ATOM   1657  C   TYR   223     -55.376  69.189   3.522  1.00110.46           C
ATOM   1658  O   TYR   223     -55.915  70.147   4.073  1.00110.46           O
ATOM   1659  N   SER   224     -54.272  69.323   2.760  1.00107.27           N
ATOM   1660  CA  SER   224     -53.605  70.586   2.729  1.00107.27           C
ATOM   1661  CB  SER   224     -52.982  70.921   4.090  1.00107.27           C
ATOM   1662  OG  SER   224     -52.326  72.175   4.056  1.00107.27           O
ATOM   1663  C   SER   224     -52.501  70.485   1.731  1.00107.27           C
ATOM   1664  O   SER   224     -52.077  69.400   1.345  1.00107.27           O
ATOM   1665  N   LYS   225     -52.023  71.664   1.309  1.00132.34           N
ATOM   1666  CA  LYS   225     -50.984  71.913   0.358  1.00132.34           C
ATOM   1667  CB  LYS   225     -50.723  73.421   0.434  1.00132.34           C
ATOM   1668  CG  LYS   225     -49.366  73.934  -0.027  1.00132.34           C
ATOM   1669  CD  LYS   225     -49.252  75.427   0.286  1.00132.34           C
ATOM   1670  CE  LYS   225     -49.914  75.779   1.624  1.00132.34           C
ATOM   1671  NZ  LYS   225     -50.092  77.242   1.736  1.00132.34           N
ATOM   1672  C   LYS   225     -49.702  71.268   0.782  1.00132.34           C
ATOM   1673  O   LYS   225     -49.158  70.409   0.088  1.00132.34           O
ATOM   1674  N   GLY   226     -49.208  71.697   1.954  1.00 55.72           N
ATOM   1675  CA  GLY   226     -47.972  71.286   2.546  1.00 55.72           C
ATOM   1676  C   GLY   226     -48.090  69.881   3.001  1.00 55.72           C
ATOM   1677  O   GLY   226     -47.103  69.158   3.132  1.00 55.72           O
ATOM   1678  N   GLN   227     -49.321  69.514   3.370  1.00132.52           N
ATOM   1679  CA  GLN   227     -49.593  68.228   3.918  1.00132.52           C
ATOM   1680  CB  GLN   227     -51.030  68.166   4.470  1.00132.52           C
ATOM   1681  CG  GLN   227     -51.187  68.656   5.919  1.00132.52           C
ATOM   1682  CD  GLN   227     -50.858  70.137   6.107  1.00132.52           C
ATOM   1683  OE1 GLN   227     -51.708  70.934   6.503  1.00132.52           O
ATOM   1684  NE2 GLN   227     -49.569  70.507   5.899  1.00132.52           N
ATOM   1685  C   GLN   227     -49.383  67.133   2.912  1.00132.52           C
ATOM   1686  O   GLN   227     -48.653  66.181   3.181  1.00132.52           O
ATOM   1687  N   LEU   228     -50.002  67.243   1.721  1.00113.75           N
ATOM   1688  CA  LEU   228     -49.842  66.236   0.707  1.00113.75           C
ATOM   1689  CB  LEU   228     -50.837  66.316  -0.467  1.00113.75           C
ATOM   1690  CG  LEU   228     -52.224  65.729  -0.149  1.00113.75           C
ATOM   1691  CD1 LEU   228     -52.193  64.188  -0.137  1.00113.75           C
ATOM   1692  CD2 LEU   228     -52.773  66.316   1.160  1.00113.75           C
ATOM   1693  C   LEU   228     -48.475  66.309   0.127  1.00113.75           C
ATOM   1694  O   LEU   228     -47.933  65.298  -0.312  1.00113.75           O
ATOM   1695  N   ARG   229     -47.909  67.526   0.051  1.00 93.16           N
ATOM   1696  CA  ARG   229     -46.616  67.686  -0.543  1.00 93.16           C
ATOM   1697  CB  ARG   229     -46.139  69.152  -0.554  1.00 93.16           C
ATOM   1698  CG  ARG   229     -44.765  69.350  -1.206  1.00 93.16           C
ATOM   1699  CD  ARG   229     -43.995  70.578  -0.700  1.00 93.16           C
ATOM   1700  NE  ARG   229     -44.828  71.795  -0.915  1.00 93.16           N
ATOM   1701  CZ  ARG   229     -44.702  72.529  -2.059  1.00 93.16           C
ATOM   1702  NH1 ARG   229     -43.843  72.129  -3.042  1.00 93.16           N
ATOM   1703  NH2 ARG   229     -45.428  73.675  -2.213  1.00 93.16           N
ATOM   1704  C   ARG   229     -45.600  66.939   0.259  1.00 93.16           C
ATOM   1705  O   ARG   229     -44.802  66.174  -0.278  1.00 93.16           O
ATOM   1706  N   GLU   230     -45.612  67.147   1.584  1.00102.45           N
ATOM   1707  CA  GLU   230     -44.631  66.561   2.448  1.00102.45           C
ATOM   1708  CB  GLU   230     -44.658  67.172   3.855  1.00102.45           C
ATOM   1709  CG  GLU   230     -43.419  66.845   4.688  1.00102.45           C
ATOM   1710  CD  GLU   230     -43.574  67.582   6.011  1.00102.45           C
ATOM   1711  OE1 GLU   230     -44.656  67.427   6.636  1.00102.45           O
ATOM   1712  OE2 GLU   230     -42.629  68.311   6.414  1.00102.45           O
ATOM   1713  C   GLU   230     -44.836  65.084   2.561  1.00102.45           C
ATOM   1714  O   GLU   230     -43.889  64.327   2.773  1.00102.45           O
ATOM   1715  N   LEU   231     -46.097  64.631   2.493  1.00164.72           N
ATOM   1716  CA  LEU   231     -46.319  63.233   2.689  1.00164.72           C
ATOM   1717  CB  LEU   231     -47.811  62.900   2.823  1.00164.72           C
ATOM   1718  CG  LEU   231     -48.046  61.538   3.494  1.00164.72           C
ATOM   1719  CD1 LEU   231     -47.489  60.366   2.673  1.00164.72           C
ATOM   1720  CD2 LEU   231     -47.497  61.573   4.930  1.00164.72           C
ATOM   1721  C   LEU   231     -45.764  62.464   1.531  1.00164.72           C
ATOM   1722  O   LEU   231     -45.042  61.482   1.697  1.00164.72           O
ATOM   1723  N   GLU   232     -46.086  62.920   0.312  1.00111.92           N
ATOM   1724  CA  GLU   232     -45.700  62.248  -0.889  1.00111.92           C
ATOM   1725  CB  GLU   232     -46.413  62.844  -2.112  1.00111.92           C
ATOM   1726  CG  GLU   232     -46.509  61.886  -3.295  1.00111.92           C
ATOM   1727  CD  GLU   232     -47.556  62.447  -4.246  1.00111.92           C
ATOM   1728  OE1 GLU   232     -48.028  63.590  -4.001  1.00111.92           O
ATOM   1729  OE2 GLU   232     -47.903  61.737  -5.228  1.00111.92           O
ATOM   1730  C   GLU   232     -44.219  62.357  -1.054  1.00111.92           C
ATOM   1731  O   GLU   232     -43.580  61.471  -1.616  1.00111.92           O
ATOM   1732  N   ARG   233     -43.630  63.482  -0.614  1.00163.25           N
ATOM   1733  CA  ARG   233     -42.219  63.645  -0.795  1.00163.25           C
ATOM   1734  CB  ARG   233     -41.748  65.059  -0.434  1.00163.25           C
ATOM   1735  CG  ARG   233     -40.345  65.344  -0.953  1.00163.25           C
ATOM   1736  CD  ARG   233     -40.236  65.134  -2.464  1.00163.25           C
ATOM   1737  NE  ARG   233     -41.540  65.518  -3.075  1.00163.25           N
ATOM   1738  CZ  ARG   233     -42.362  64.561  -3.600  1.00163.25           C
ATOM   1739  NH1 ARG   233     -41.967  63.255  -3.619  1.00163.25           N
ATOM   1740  NH2 ARG   233     -43.574  64.911  -4.120  1.00163.25           N
ATOM   1741  C   ARG   233     -41.438  62.662   0.028  1.00163.25           C
ATOM   1742  O   ARG   233     -40.590  61.934  -0.487  1.00163.25           O
ATOM   1743  N   GLU   234     -41.737  62.577   1.335  1.00 95.91           N
ATOM   1744  CA  GLU   234     -40.986  61.715   2.206  1.00 95.91           C
ATOM   1745  CB  GLU   234     -41.416  61.827   3.680  1.00 95.91           C
ATOM   1746  CG  GLU   234     -41.184  63.210   4.298  1.00 95.91           C
ATOM   1747  CD  GLU   234     -39.689  63.425   4.501  1.00 95.91           C
ATOM   1748  OE1 GLU   234     -38.931  63.283   3.504  1.00 95.91           O
ATOM   1749  OE2 GLU   234     -39.285  63.734   5.654  1.00 95.91           O
ATOM   1750  C   GLU   234     -41.219  60.302   1.786  1.00 95.91           C
ATOM   1751  O   GLU   234     -40.354  59.440   1.942  1.00 95.91           O
ATOM   1752  N   TYR   235     -42.446  60.024   1.315  1.00 70.03           N
ATOM   1753  CA  TYR   235     -42.823  58.710   0.890  1.00 70.03           C
ATOM   1754  CB  TYR   235     -44.341  58.600   0.675  1.00 70.03           C
ATOM   1755  CG  TYR   235     -44.681  57.153   0.655  1.00 70.03           C
ATOM   1756  CD1 TYR   235     -44.560  56.404  -0.492  1.00 70.03           C
ATOM   1757  CD2 TYR   235     -45.122  56.549   1.810  1.00 70.03           C
ATOM   1758  CE1 TYR   235     -44.878  55.066  -0.482  1.00 70.03           C
ATOM   1759  CE2 TYR   235     -45.442  55.213   1.827  1.00 70.03           C
ATOM   1760  CZ  TYR   235     -45.320  54.470   0.676  1.00 70.03           C
ATOM   1761  OH  TYR   235     -45.646  53.098   0.684  1.00 70.03           O
ATOM   1762  C   TYR   235     -42.135  58.374  -0.399  1.00 70.03           C
ATOM   1763  O   TYR   235     -41.665  57.255  -0.584  1.00 70.03           O
ATOM   1764  N   ALA   236     -42.082  59.335  -1.341  1.00 40.44           N
ATOM   1765  CA  ALA   236     -41.498  59.125  -2.638  1.00 40.44           C
ATOM   1766  CB  ALA   236     -41.691  60.333  -3.570  1.00 40.44           C
ATOM   1767  C   ALA   236     -40.026  58.879  -2.529  1.00 40.44           C
ATOM   1768  O   ALA   236     -39.479  58.045  -3.249  1.00 40.44           O
ATOM   1769  N   ALA   237     -39.346  59.609  -1.625  1.00 53.31           N
ATOM   1770  CA  ALA   237     -37.915  59.553  -1.524  1.00 53.31           C
ATOM   1771  CB  ALA   237     -37.362  60.518  -0.461  1.00 53.31           C
ATOM   1772  C   ALA   237     -37.445  58.176  -1.167  1.00 53.31           C
ATOM   1773  O   ALA   237     -36.502  57.666  -1.767  1.00 53.31           O
ATOM   1774  N   ASN   238     -38.098  57.530  -0.188  1.00201.60           N
ATOM   1775  CA  ASN   238     -37.692  56.226   0.246  1.00201.60           C
ATOM   1776  CB  ASN   238     -36.872  56.242   1.546  1.00201.60           C
ATOM   1777  CG  ASN   238     -35.553  56.947   1.267  1.00201.60           C
ATOM   1778  OD1 ASN   238     -35.442  58.163   1.419  1.00201.60           O
ATOM   1779  ND2 ASN   238     -34.521  56.166   0.852  1.00201.60           N
ATOM   1780  C   ASN   238     -38.961  55.500   0.544  1.00201.60           C
ATOM   1781  O   ASN   238     -39.887  55.493  -0.259  1.00201.60           O
ATOM   1782  N   LYS   239     -38.960  54.662   1.586  1.00178.50           N
ATOM   1783  CA  LYS   239     -40.186  54.080   2.048  1.00178.50           C
ATOM   1784  CB  LYS   239     -39.949  52.679   2.619  1.00178.50           C
ATOM   1785  CG  LYS   239     -39.473  51.697   1.549  1.00178.50           C
ATOM   1786  CD  LYS   239     -38.754  50.482   2.129  1.00178.50           C
ATOM   1787  CE  LYS   239     -37.349  50.822   2.627  1.00178.50           C
ATOM   1788  NZ  LYS   239     -36.770  49.666   3.340  1.00178.50           N
ATOM   1789  C   LYS   239     -40.839  54.906   3.112  1.00178.50           C
ATOM   1790  O   LYS   239     -42.034  55.194   3.061  1.00178.50           O
ATOM   1791  N   PHE   240     -40.038  55.324   4.118  1.00140.76           N
ATOM   1792  CA  PHE   240     -40.643  55.947   5.257  1.00140.76           C
ATOM   1793  CB  PHE   240     -41.058  54.903   6.314  1.00140.76           C
ATOM   1794  CG  PHE   240     -42.241  55.396   7.078  1.00140.76           C
ATOM   1795  CD1 PHE   240     -42.124  56.240   8.158  1.00140.76           C
ATOM   1796  CD2 PHE   240     -43.496  54.981   6.697  1.00140.76           C
ATOM   1797  CE1 PHE   240     -43.243  56.668   8.836  1.00140.76           C
ATOM   1798  CE2 PHE   240     -44.617  55.404   7.369  1.00140.76           C
ATOM   1799  CZ  PHE   240     -44.491  56.251   8.443  1.00140.76           C
ATOM   1800  C   PHE   240     -39.599  56.832   5.868  1.00140.76           C
ATOM   1801  O   PHE   240     -38.448  56.848   5.435  1.00140.76           O
ATOM   1802  N   ILE   241     -39.981  57.590   6.913  1.00125.59           N
ATOM   1803  CA  ILE   241     -39.081  58.519   7.528  1.00125.59           C
ATOM   1804  CB  ILE   241     -39.557  59.943   7.495  1.00125.59           C
ATOM   1805  CG1 ILE   241     -40.868  60.119   8.283  1.00125.59           C
ATOM   1806  CG2 ILE   241     -39.639  60.375   6.025  1.00125.59           C
ATOM   1807  CD1 ILE   241     -42.051  59.302   7.771  1.00125.59           C
ATOM   1808  C   ILE   241     -38.890  58.142   8.963  1.00125.59           C
ATOM   1809  O   ILE   241     -39.681  57.405   9.550  1.00125.59           O
ATOM   1810  N   THR   242     -37.794  58.652   9.553  1.00108.65           N
ATOM   1811  CA  THR   242     -37.410  58.340  10.899  1.00108.65           C
ATOM   1812  CB  THR   242     -36.068  58.918  11.241  1.00108.65           C
ATOM   1813  OG1 THR   242     -35.115  58.512  10.275  1.00108.65           O
ATOM   1814  CG2 THR   242     -35.625  58.409  12.621  1.00108.65           C
ATOM   1815  C   THR   242     -38.410  58.961  11.817  1.00108.65           C
ATOM   1816  O   THR   242     -39.200  59.803  11.409  1.00108.65           O
ATOM   1817  N   LYS   243     -38.398  58.567  13.101  1.00101.10           N
ATOM   1818  CA  LYS   243     -39.341  59.104  14.034  1.00101.10           C
ATOM   1819  CB  LYS   243     -39.119  58.583  15.464  1.00101.10           C
ATOM   1820  CG  LYS   243     -39.541  57.125  15.659  1.00101.10           C
ATOM   1821  CD  LYS   243     -38.735  56.113  14.842  1.00101.10           C
ATOM   1822  CE  LYS   243     -39.318  55.842  13.453  1.00101.10           C
ATOM   1823  NZ  LYS   243     -38.639  54.677  12.841  1.00101.10           N
ATOM   1824  C   LYS   243     -39.144  60.580  14.042  1.00101.10           C
ATOM   1825  O   LYS   243     -40.102  61.345  14.147  1.00101.10           O
ATOM   1826  N   ASP   244     -37.880  61.024  13.943  1.00 83.98           N
ATOM   1827  CA  ASP   244     -37.641  62.432  13.925  1.00 83.98           C
ATOM   1828  CB  ASP   244     -36.147  62.782  13.851  1.00 83.98           C
ATOM   1829  CG  ASP   244     -35.567  62.476  15.217  1.00 83.98           C
ATOM   1830  OD1 ASP   244     -36.381  62.385  16.174  1.00 83.98           O
ATOM   1831  OD2 ASP   244     -34.321  62.331  15.329  1.00 83.98           O
ATOM   1832  C   ASP   244     -38.284  63.000  12.708  1.00 83.98           C
ATOM   1833  O   ASP   244     -39.003  63.989  12.801  1.00 83.98           O
ATOM   1834  N   LYS   245     -38.063  62.358  11.544  1.00120.45           N
ATOM   1835  CA  LYS   245     -38.532  62.853  10.280  1.00120.45           C
ATOM   1836  CB  LYS   245     -38.010  62.024   9.094  1.00120.45           C
ATOM   1837  CG  LYS   245     -36.546  62.313   8.765  1.00120.45           C
ATOM   1838  CD  LYS   245     -35.568  61.900   9.863  1.00120.45           C
ATOM   1839  CE  LYS   245     -34.129  62.341   9.586  1.00120.45           C
ATOM   1840  NZ  LYS   245     -33.633  61.695   8.350  1.00120.45           N
ATOM   1841  C   LYS   245     -40.028  62.868  10.199  1.00120.45           C
ATOM   1842  O   LYS   245     -40.620  63.840   9.735  1.00120.45           O
ATOM   1843  N   ARG   246     -40.690  61.793  10.653  1.00 96.08           N
ATOM   1844  CA  ARG   246     -42.118  61.728  10.563  1.00 96.08           C
ATOM   1845  CB  ARG   246     -42.736  60.411  11.052  1.00 96.08           C
ATOM   1846  CG  ARG   246     -42.546  60.134  12.541  1.00 96.08           C
ATOM   1847  CD  ARG   246     -43.400  58.958  13.009  1.00 96.08           C
ATOM   1848  NE  ARG   246     -43.214  58.784  14.475  1.00 96.08           N
ATOM   1849  CZ  ARG   246     -43.872  57.769  15.108  1.00 96.08           C
ATOM   1850  NH1 ARG   246     -44.659  56.916  14.391  1.00 96.08           N
ATOM   1851  NH2 ARG   246     -43.742  57.601  16.456  1.00 96.08           N
ATOM   1852  C   ARG   246     -42.659  62.802  11.438  1.00 96.08           C
ATOM   1853  O   ARG   246     -43.751  63.319  11.212  1.00 96.08           O
ATOM   1854  N   ARG   247     -41.918  63.106  12.517  1.00 95.73           N
ATOM   1855  CA  ARG   247     -42.314  64.132  13.434  1.00 95.73           C
ATOM   1856  CB  ARG   247     -41.425  64.216  14.685  1.00 95.73           C
ATOM   1857  CG  ARG   247     -41.653  63.080  15.683  1.00 95.73           C
ATOM   1858  CD  ARG   247     -41.010  63.352  17.044  1.00 95.73           C
ATOM   1859  NE  ARG   247     -41.337  62.209  17.940  1.00 95.73           N
ATOM   1860  CZ  ARG   247     -40.503  61.131  18.006  1.00 95.73           C
ATOM   1861  NH1 ARG   247     -39.352  61.114  17.273  1.00 95.73           N
ATOM   1862  NH2 ARG   247     -40.817  60.075  18.811  1.00 95.73           N
ATOM   1863  C   ARG   247     -42.261  65.463  12.751  1.00 95.73           C
ATOM   1864  O   ARG   247     -43.113  66.318  12.991  1.00 95.73           O
ATOM   1865  N   LYS   248     -41.260  65.687  11.877  1.00101.82           N
ATOM   1866  CA  LYS   248     -41.175  66.971  11.245  1.00101.82           C
ATOM   1867  CB  LYS   248     -40.016  67.132  10.239  1.00101.82           C
ATOM   1868  CG  LYS   248     -38.627  67.351  10.849  1.00101.82           C
ATOM   1869  CD  LYS   248     -37.971  66.089  11.402  1.00101.82           C
ATOM   1870  CE  LYS   248     -36.526  66.286  11.860  1.00101.82           C
ATOM   1871  NZ  LYS   248     -35.660  66.546  10.689  1.00101.82           N
ATOM   1872  C   LYS   248     -42.432  67.162  10.470  1.00101.82           C
ATOM   1873  O   LYS   248     -42.981  68.262  10.420  1.00101.82           O
ATOM   1874  N   ILE   249     -42.922  66.087   9.832  1.00 71.39           N
ATOM   1875  CA  ILE   249     -44.106  66.234   9.051  1.00 71.39           C
ATOM   1876  CB  ILE   249     -44.456  64.970   8.327  1.00 71.39           C
ATOM   1877  CG1 ILE   249     -43.314  64.606   7.363  1.00 71.39           C
ATOM   1878  CG2 ILE   249     -45.820  65.149   7.640  1.00 71.39           C
ATOM   1879  CD1 ILE   249     -43.429  63.204   6.769  1.00 71.39           C
ATOM   1880  C   ILE   249     -45.237  66.600   9.951  1.00 71.39           C
ATOM   1881  O   ILE   249     -45.831  67.652   9.773  1.00 71.39           O
ATOM   1882  N   SER   250     -45.504  65.820  11.012  1.00 98.75           N
ATOM   1883  CA  SER   250     -46.625  66.126  11.856  1.00 98.75           C
ATOM   1884  CB  SER   250     -46.788  65.142  13.023  1.00 98.75           C
ATOM   1885  OG  SER   250     -45.661  65.218  13.881  1.00 98.75           O
ATOM   1886  C   SER   250     -46.410  67.484  12.439  1.00 98.75           C
ATOM   1887  O   SER   250     -47.358  68.155  12.835  1.00 98.75           O
ATOM   1888  N   ALA   251     -45.146  67.917  12.559  1.00 42.65           N
ATOM   1889  CA  ALA   251     -44.899  69.237  13.064  1.00 42.65           C
ATOM   1890  CB  ALA   251     -43.403  69.513  13.287  1.00 42.65           C
ATOM   1891  C   ALA   251     -45.387  70.260  12.080  1.00 42.65           C
ATOM   1892  O   ALA   251     -46.042  71.231  12.457  1.00 42.65           O
ATOM   1893  N   ALA   252     -45.037  70.085  10.788  1.00 54.77           N
ATOM   1894  CA  ALA   252     -45.418  71.018   9.758  1.00 54.77           C
ATOM   1895  CB  ALA   252     -44.687  70.754   8.430  1.00 54.77           C
ATOM   1896  C   ALA   252     -46.891  70.932   9.477  1.00 54.77           C
ATOM   1897  O   ALA   252     -47.584  71.930   9.291  1.00 54.77           O
ATOM   1898  N   THR   253     -47.371  69.686   9.399  1.00 80.47           N
ATOM   1899  CA  THR   253     -48.702  69.251   9.101  1.00 80.47           C
ATOM   1900  CB  THR   253     -48.745  67.801   8.732  1.00 80.47           C
ATOM   1901  OG1 THR   253     -48.328  67.003   9.828  1.00 80.47           O
ATOM   1902  CG2 THR   253     -47.791  67.589   7.541  1.00 80.47           C
ATOM   1903  C   THR   253     -49.591  69.482  10.280  1.00 80.47           C
ATOM   1904  O   THR   253     -50.813  69.514  10.147  1.00 80.47           O
ATOM   1905  N   SER   254     -48.988  69.641  11.472  1.00106.00           N
ATOM   1906  CA  SER   254     -49.698  69.800  12.714  1.00106.00           C
ATOM   1907  CB  SER   254     -50.529  71.092  12.786  1.00106.00           C
ATOM   1908  OG  SER   254     -51.191  71.167  14.040  1.00106.00           O
ATOM   1909  C   SER   254     -50.625  68.648  12.959  1.00106.00           C
ATOM   1910  O   SER   254     -51.844  68.788  12.886  1.00106.00           O
ATOM   1911  N   LEU   255     -50.041  67.464  13.238  1.00106.95           N
ATOM   1912  CA  LEU   255     -50.769  66.255  13.507  1.00106.95           C
ATOM   1913  CB  LEU   255     -50.380  65.131  12.535  1.00106.95           C
ATOM   1914  CG  LEU   255     -50.555  65.524  11.054  1.00106.95           C
ATOM   1915  CD1 LEU   255     -50.157  64.373  10.118  1.00106.95           C
ATOM   1916  CD2 LEU   255     -51.966  66.061  10.769  1.00106.95           C
ATOM   1917  C   LEU   255     -50.387  65.798  14.885  1.00106.95           C
ATOM   1918  O   LEU   255     -50.243  66.606  15.803  1.00106.95           O
ATOM   1919  N   SER   256     -50.288  64.463  15.086  1.00159.08           N
ATOM   1920  CA  SER   256     -49.866  63.985  16.374  1.00159.08           C
ATOM   1921  CB  SER   256     -51.048  63.525  17.238  1.00159.08           C
ATOM   1922  OG  SER   256     -51.744  62.481  16.576  1.00159.08           O
ATOM   1923  C   SER   256     -48.951  62.808  16.199  1.00159.08           C
ATOM   1924  O   SER   256     -48.854  61.965  17.090  1.00159.08           O
ATOM   1925  N   GLU   257     -48.290  62.736  15.026  1.00174.05           N
ATOM   1926  CA  GLU   257     -47.300  61.792  14.575  1.00174.05           C
ATOM   1927  CB  GLU   257     -46.003  61.753  15.411  1.00174.05           C
ATOM   1928  CG  GLU   257     -46.171  61.484  16.904  1.00174.05           C
ATOM   1929  CD  GLU   257     -44.789  61.533  17.537  1.00174.05           C
ATOM   1930  OE1 GLU   257     -43.995  60.582  17.302  1.00174.05           O
ATOM   1931  OE2 GLU   257     -44.504  62.524  18.259  1.00174.05           O
ATOM   1932  C   GLU   257     -47.896  60.432  14.439  1.00174.05           C
ATOM   1933  O   GLU   257     -47.555  59.681  13.529  1.00174.05           O
ATOM   1934  N   ARG   258     -48.900  60.118  15.262  1.00120.74           N
ATOM   1935  CA  ARG   258     -49.556  58.863  15.137  1.00120.74           C
ATOM   1936  CB  ARG   258     -50.633  58.688  16.218  1.00120.74           C
ATOM   1937  CG  ARG   258     -51.257  57.297  16.269  1.00120.74           C
ATOM   1938  CD  ARG   258     -50.340  56.246  16.893  1.00120.74           C
ATOM   1939  NE  ARG   258     -51.106  54.970  16.954  1.00120.74           N
ATOM   1940  CZ  ARG   258     -51.924  54.718  18.017  1.00120.74           C
ATOM   1941  NH1 ARG   258     -52.071  55.652  19.002  1.00120.74           N
ATOM   1942  NH2 ARG   258     -52.595  53.532  18.095  1.00120.74           N
ATOM   1943  C   ARG   258     -50.238  58.995  13.830  1.00120.74           C
ATOM   1944  O   ARG   258     -50.332  58.058  13.042  1.00120.74           O
ATOM   1945  N   GLN   259     -50.713  60.228  13.590  1.00 44.82           N
ATOM   1946  CA  GLN   259     -51.441  60.577  12.416  1.00 44.82           C
ATOM   1947  CB  GLN   259     -51.978  62.018  12.442  1.00 44.82           C
ATOM   1948  CG  GLN   259     -53.068  62.241  13.492  1.00 44.82           C
ATOM   1949  CD  GLN   259     -54.262  61.370  13.120  1.00 44.82           C
ATOM   1950  OE1 GLN   259     -54.228  60.632  12.136  1.00 44.82           O
ATOM   1951  NE2 GLN   259     -55.349  61.453  13.932  1.00 44.82           N
ATOM   1952  C   GLN   259     -50.560  60.446  11.224  1.00 44.82           C
ATOM   1953  O   GLN   259     -51.022  59.997  10.183  1.00 44.82           O
ATOM   1954  N   ILE   260     -49.276  60.840  11.317  1.00 99.32           N
ATOM   1955  CA  ILE   260     -48.452  60.737  10.145  1.00 99.32           C
ATOM   1956  CB  ILE   260     -47.082  61.351  10.295  1.00 99.32           C
ATOM   1957  CG1 ILE   260     -46.410  61.443   8.922  1.00 99.32           C
ATOM   1958  CG2 ILE   260     -46.240  60.561  11.305  1.00 99.32           C
ATOM   1959  CD1 ILE   260     -45.070  62.165   8.982  1.00 99.32           C
ATOM   1960  C   ILE   260     -48.300  59.297   9.804  1.00 99.32           C
ATOM   1961  O   ILE   260     -48.437  58.897   8.649  1.00 99.32           O
ATOM   1962  N   THR   261     -48.071  58.472  10.835  1.00 54.17           N
ATOM   1963  CA  THR   261     -47.828  57.077  10.651  1.00 54.17           C
ATOM   1964  CB  THR   261     -47.767  56.373  11.968  1.00 54.17           C
ATOM   1965  OG1 THR   261     -46.855  57.043  12.822  1.00 54.17           O
ATOM   1966  CG2 THR   261     -47.291  54.930  11.736  1.00 54.17           C
ATOM   1967  C   THR   261     -49.016  56.541   9.924  1.00 54.17           C
ATOM   1968  O   THR   261     -48.888  55.791   8.958  1.00 54.17           O
ATOM   1969  N   ILE   262     -50.215  56.941  10.378  1.00 96.73           N
ATOM   1970  CA  ILE   262     -51.429  56.536   9.735  1.00 96.73           C
ATOM   1971  CB  ILE   262     -52.682  56.964  10.454  1.00 96.73           C
ATOM   1972  CG1 ILE   262     -53.021  55.999  11.609  1.00 96.73           C
ATOM   1973  CG2 ILE   262     -53.807  57.085   9.413  1.00 96.73           C
ATOM   1974  CD1 ILE   262     -51.979  55.899  12.717  1.00 96.73           C
ATOM   1975  C   ILE   262     -51.460  57.101   8.357  1.00 96.73           C
ATOM   1976  O   ILE   262     -51.926  56.455   7.421  1.00 96.73           O
ATOM   1977  N   TRP   263     -50.956  58.333   8.201  1.00 76.43           N
ATOM   1978  CA  TRP   263     -51.009  59.036   6.958  1.00 76.43           C
ATOM   1979  CB  TRP   263     -50.371  60.426   7.039  1.00 76.43           C
ATOM   1980  CG  TRP   263     -50.557  61.265   5.802  1.00 76.43           C
ATOM   1981  CD2 TRP   263     -50.404  62.688   5.817  1.00 76.43           C
ATOM   1982  CD1 TRP   263     -50.913  60.921   4.529  1.00 76.43           C
ATOM   1983  NE1 TRP   263     -50.993  62.052   3.747  1.00 76.43           N
ATOM   1984  CE2 TRP   263     -50.683  63.146   4.531  1.00 76.43           C
ATOM   1985  CE3 TRP   263     -50.066  63.539   6.828  1.00 76.43           C
ATOM   1986  CZ2 TRP   263     -50.624  64.477   4.236  1.00 76.43           C
ATOM   1987  CZ3 TRP   263     -50.003  64.878   6.527  1.00 76.43           C
ATOM   1988  CH2 TRP   263     -50.278  65.335   5.256  1.00 76.43           C
ATOM   1989  C   TRP   263     -50.257  58.251   5.948  1.00 76.43           C
ATOM   1990  O   TRP   263     -50.720  58.079   4.825  1.00 76.43           O
ATOM   1991  N   PHE   264     -49.077  57.735   6.323  1.00 72.02           N
ATOM   1992  CA  PHE   264     -48.310  56.982   5.379  1.00 72.02           C
ATOM   1993  CB  PHE   264     -46.968  56.505   5.963  1.00 72.02           C
ATOM   1994  CG  PHE   264     -46.032  57.668   5.938  1.00 72.02           C
ATOM   1995  CD1 PHE   264     -46.280  58.803   6.676  1.00 72.02           C
ATOM   1996  CD2 PHE   264     -44.878  57.606   5.190  1.00 72.02           C
ATOM   1997  CE1 PHE   264     -45.403  59.863   6.644  1.00 72.02           C
ATOM   1998  CE2 PHE   264     -43.998  58.662   5.156  1.00 72.02           C
ATOM   1999  CZ  PHE   264     -44.263  59.798   5.880  1.00 72.02           C
ATOM   2000  C   PHE   264     -49.112  55.795   4.951  1.00 72.02           C
ATOM   2001  O   PHE   264     -49.176  55.474   3.766  1.00 72.02           O
ATOM   2002  N   GLN   265     -49.769  55.120   5.909  1.00 29.18           N
ATOM   2003  CA  GLN   265     -50.538  53.952   5.588  1.00 29.18           C
ATOM   2004  CB  GLN   265     -51.213  53.344   6.829  1.00 29.18           C
ATOM   2005  CG  GLN   265     -50.222  52.848   7.882  1.00 29.18           C
ATOM   2006  CD  GLN   265     -51.020  52.312   9.063  1.00 29.18           C
ATOM   2007  OE1 GLN   265     -52.236  52.478   9.135  1.00 29.18           O
ATOM   2008  NE2 GLN   265     -50.314  51.653  10.020  1.00 29.18           N
ATOM   2009  C   GLN   265     -51.631  54.351   4.649  1.00 29.18           C
ATOM   2010  O   GLN   265     -51.887  53.673   3.656  1.00 29.18           O
ATOM   2011  N   ASN   266     -52.296  55.484   4.940  1.00 87.71           N
ATOM   2012  CA  ASN   266     -53.380  55.946   4.121  1.00 87.71           C
ATOM   2013  CB  ASN   266     -54.061  57.215   4.657  1.00 87.71           C
ATOM   2014  CG  ASN   266     -55.081  56.797   5.697  1.00 87.71           C
ATOM   2015  OD1 ASN   266     -54.991  57.168   6.866  1.00 87.71           O
ATOM   2016  ND2 ASN   266     -56.090  56.005   5.247  1.00 87.71           N
ATOM   2017  C   ASN   266     -52.855  56.293   2.775  1.00 87.71           C
ATOM   2018  O   ASN   266     -53.509  56.079   1.761  1.00 87.71           O
ATOM   2019  N   ARG   267     -51.647  56.855   2.719  1.00137.21           N
ATOM   2020  CA  ARG   267     -51.147  57.245   1.446  1.00137.21           C
ATOM   2021  CB  ARG   267     -49.778  57.938   1.495  1.00137.21           C
ATOM   2022  CG  ARG   267     -49.416  58.488   0.119  1.00137.21           C
ATOM   2023  CD  ARG   267     -50.427  59.536  -0.341  1.00137.21           C
ATOM   2024  NE  ARG   267     -50.389  59.589  -1.824  1.00137.21           N
ATOM   2025  CZ  ARG   267     -51.539  59.868  -2.503  1.00137.21           C
ATOM   2026  NH1 ARG   267     -52.694  60.095  -1.810  1.00137.21           N
ATOM   2027  NH2 ARG   267     -51.537  59.917  -3.867  1.00137.21           N
ATOM   2028  C   ARG   267     -51.007  56.016   0.628  1.00137.21           C
ATOM   2029  O   ARG   267     -51.194  56.048  -0.585  1.00137.21           O
ATOM   2030  N   ARG   268     -50.627  54.904   1.277  1.00109.92           N
ATOM   2031  CA  ARG   268     -50.467  53.668   0.579  1.00109.92           C
ATOM   2032  CB  ARG   268     -49.876  52.559   1.464  1.00109.92           C
ATOM   2033  CG  ARG   268     -49.407  51.346   0.662  1.00109.92           C
ATOM   2034  CD  ARG   268     -48.144  51.623  -0.152  1.00109.92           C
ATOM   2035  NE  ARG   268     -47.844  50.402  -0.950  1.00109.92           N
ATOM   2036  CZ  ARG   268     -46.808  50.409  -1.839  1.00109.92           C
ATOM   2037  NH1 ARG   268     -45.984  51.493  -1.926  1.00109.92           N
ATOM   2038  NH2 ARG   268     -46.607  49.333  -2.653  1.00109.92           N
ATOM   2039  C   ARG   268     -51.799  53.201   0.095  1.00109.92           C
ATOM   2040  O   ARG   268     -51.920  52.716  -1.027  1.00109.92           O
ATOM   2041  N   VAL   269     -52.836  53.318   0.946  1.00108.01           N
ATOM   2042  CA  VAL   269     -54.138  52.848   0.573  1.00108.01           C
ATOM   2043  CB  VAL   269     -55.133  52.805   1.702  1.00108.01           C
ATOM   2044  CG1 VAL   269     -55.488  54.230   2.152  1.00108.01           C
ATOM   2045  CG2 VAL   269     -56.351  51.999   1.219  1.00108.01           C
ATOM   2046  C   VAL   269     -54.705  53.704  -0.511  1.00108.01           C
ATOM   2047  O   VAL   269     -55.388  53.212  -1.404  1.00108.01           O
ATOM   2048  N   LYS   270     -54.460  55.021  -0.417  1.00166.06           N
ATOM   2049  CA  LYS   270     -54.943  56.041  -1.300  1.00166.06           C
ATOM   2050  CB  LYS   270     -54.613  57.448  -0.775  1.00166.06           C
ATOM   2051  CG  LYS   270     -55.350  57.793   0.517  1.00166.06           C
ATOM   2052  CD  LYS   270     -56.868  57.812   0.333  1.00166.06           C
ATOM   2053  CE  LYS   270     -57.362  58.973  -0.535  1.00166.06           C
ATOM   2054  NZ  LYS   270     -56.997  58.745  -1.948  1.00166.06           N
ATOM   2055  C   LYS   270     -54.336  55.961  -2.656  1.00166.06           C
ATOM   2056  O   LYS   270     -55.020  56.163  -3.656  1.00166.06           O
ATOM   2057  N   GLU   271     -53.028  55.673  -2.716  1.00 68.97           N
ATOM   2058  CA  GLU   271     -52.294  55.712  -3.946  1.00 68.97           C
ATOM   2059  CB  GLU   271     -50.819  55.331  -3.750  1.00 68.97           C
ATOM   2060  CG  GLU   271     -50.655  53.906  -3.217  1.00 68.97           C
ATOM   2061  CD  GLU   271     -49.175  53.606  -3.065  1.00 68.97           C
ATOM   2062  OE1 GLU   271     -48.382  54.574  -2.924  1.00 68.97           O
ATOM   2063  OE2 GLU   271     -48.820  52.397  -3.086  1.00 68.97           O
ATOM   2064  C   GLU   271     -52.856  54.737  -4.917  1.00 68.97           C
ATOM   2065  O   GLU   271     -53.070  55.061  -6.083  1.00 68.97           O
ATOM   2066  N   LYS   272     -53.174  53.530  -4.436  1.00132.25           N
ATOM   2067  CA  LYS   272     -53.581  52.460  -5.290  1.00132.25           C
ATOM   2068  CB  LYS   272     -53.898  51.172  -4.504  1.00132.25           C
ATOM   2069  CG  LYS   272     -54.948  51.331  -3.398  1.00132.25           C
ATOM   2070  CD  LYS   272     -56.387  51.479  -3.895  1.00132.25           C
ATOM   2071  CE  LYS   272     -57.414  51.603  -2.767  1.00132.25           C
ATOM   2072  NZ  LYS   272     -58.771  51.767  -3.334  1.00132.25           N
ATOM   2073  C   LYS   272     -54.788  52.865  -6.062  1.00132.25           C
ATOM   2074  O   LYS   272     -54.969  52.460  -7.207  1.00132.25           O
ATOM   2075  N   LYS   273     -55.634  53.705  -5.463  1.00146.21           N
ATOM   2076  CA  LYS   273     -56.894  54.043  -6.039  1.00146.21           C
ATOM   2077  CB  LYS   273     -57.669  55.025  -5.135  1.00146.21           C
ATOM   2078  CG  LYS   273     -59.081  55.411  -5.597  1.00146.21           C
ATOM   2079  CD  LYS   273     -59.143  56.282  -6.855  1.00146.21           C
ATOM   2080  CE  LYS   273     -60.560  56.741  -7.220  1.00146.21           C
ATOM   2081  NZ  LYS   273     -60.965  57.890  -6.375  1.00146.21           N
ATOM   2082  C   LYS   273     -56.730  54.672  -7.383  1.00146.21           C
ATOM   2083  O   LYS   273     -57.421  54.294  -8.329  1.00146.21           O
ATOM   2084  N   VAL   274     -55.770  55.595  -7.555  1.00148.81           N
ATOM   2085  CA  VAL   274     -55.923  56.352  -8.755  1.00148.81           C
ATOM   2086  CB  VAL   274     -56.063  57.817  -8.484  1.00148.81           C
ATOM   2087  CG1 VAL   274     -54.708  58.356  -7.997  1.00148.81           C
ATOM   2088  CG2 VAL   274     -56.597  58.496  -9.749  1.00148.81           C
ATOM   2089  C   VAL   274     -54.808  56.198  -9.725  1.00148.81           C
ATOM   2090  O   VAL   274     -53.672  55.868  -9.393  1.00148.81           O
ATOM   2091  N   LEU   275     -55.175  56.400 -11.002  1.00 76.45           N
ATOM   2092  CA  LEU   275     -54.268  56.440 -12.101  1.00 76.45           C
ATOM   2093  CB  LEU   275     -53.197  57.535 -11.961  1.00 76.45           C
ATOM   2094  CG  LEU   275     -53.783  58.960 -11.974  1.00 76.45           C
ATOM   2095  CD1 LEU   275     -52.673  60.021 -11.907  1.00 76.45           C
ATOM   2096  CD2 LEU   275     -54.737  59.159 -13.163  1.00 76.45           C
ATOM   2097  C   LEU   275     -53.595  55.123 -12.221  1.00 76.45           C
ATOM   2098  O   LEU   275     -52.610  54.986 -12.942  1.00 76.45           O
ATOM   2099  N   ALA   276     -54.112  54.118 -11.502  1.00 52.06           N
ATOM   2100  CA  ALA   276     -53.532  52.815 -11.553  1.00 52.06           C
ATOM   2101  CB  ALA   276     -54.143  51.861 -10.513  1.00 52.06           C
ATOM   2102  C   ALA   276     -53.773  52.237 -12.894  1.00 52.06           C
ATOM   2103  O   ALA   276     -52.884  51.644 -13.501  1.00 52.06           O
ATOM   2104  N   LYS   277     -55.004  52.421 -13.395  1.00142.61           N
ATOM   2105  CA  LYS   277     -55.351  51.781 -14.619  1.00142.61           C
ATOM   2106  CB  LYS   277     -56.819  52.015 -15.013  1.00142.61           C
ATOM   2107  CG  LYS   277     -57.814  51.441 -14.002  1.00142.61           C
ATOM   2108  CD  LYS   277     -57.659  49.936 -13.778  1.00142.61           C
ATOM   2109  CE  LYS   277     -58.652  49.362 -12.765  1.00142.61           C
ATOM   2110  NZ  LYS   277     -58.429  47.908 -12.607  1.00142.61           N
ATOM   2111  C   LYS   277     -54.500  52.279 -15.746  1.00142.61           C
ATOM   2112  O   LYS   277     -53.857  51.488 -16.432  1.00142.61           O
ATOM   2113  N   VAL   278     -54.425  53.610 -15.934  1.00106.30           N
ATOM   2114  CA  VAL   278     -53.742  54.142 -17.081  1.00106.30           C
ATOM   2115  CB  VAL   278     -53.853  55.638 -17.177  1.00106.30           C
ATOM   2116  CG1 VAL   278     -55.331  55.995 -17.411  1.00106.30           C
ATOM   2117  CG2 VAL   278     -53.269  56.275 -15.903  1.00106.30           C
ATOM   2118  C   VAL   278     -52.292  53.770 -17.064  1.00106.30           C
ATOM   2119  O   VAL   278     -51.763  53.257 -18.049  1.00106.30           O
ATOM   2120  N   LYS   279     -51.612  53.991 -15.929  1.00138.14           N
ATOM   2121  CA  LYS   279     -50.215  53.698 -15.841  1.00138.14           C
ATOM   2122  CB  LYS   279     -49.640  54.066 -14.462  1.00138.14           C
ATOM   2123  CG  LYS   279     -48.112  54.076 -14.392  1.00138.14           C
ATOM   2124  CD  LYS   279     -47.578  54.793 -13.150  1.00138.14           C
ATOM   2125  CE  LYS   279     -47.915  56.286 -13.117  1.00138.14           C
ATOM   2126  NZ  LYS   279     -47.368  56.908 -11.890  1.00138.14           N
ATOM   2127  C   LYS   279     -50.085  52.228 -16.032  1.00138.14           C
ATOM   2128  O   LYS   279     -49.164  51.750 -16.693  1.00138.14           O
ATOM   2129  N   ASN   280     -51.042  51.475 -15.463  1.00297.04           N
ATOM   2130  CA  ASN   280     -51.008  50.050 -15.556  1.00297.04           C
ATOM   2131  CB  ASN   280     -50.767  49.531 -16.985  1.00297.04           C
ATOM   2132  CG  ASN   280     -50.770  48.009 -16.950  1.00297.04           C
ATOM   2133  OD1 ASN   280     -51.762  47.370 -17.299  1.00297.04           O
ATOM   2134  ND2 ASN   280     -49.629  47.407 -16.520  1.00297.04           N
ATOM   2135  C   ASN   280     -49.887  49.601 -14.691  1.00297.04           C
ATOM   2136  O   ASN   280     -48.768  50.098 -14.808  1.00297.04           O
ATOM   2137  N   SER   281     -50.184  48.656 -13.777  1.00165.57           N
ATOM   2138  CA  SER   281     -49.232  48.120 -12.848  1.00165.57           C
ATOM   2139  CB  SER   281     -48.111  47.272 -13.484  1.00165.57           C
ATOM   2140  OG  SER   281     -47.274  48.065 -14.310  1.00165.57           O
ATOM   2141  C   SER   281     -48.639  49.229 -12.038  1.00165.57           C
ATOM   2142  O   SER   281     -48.851  50.413 -12.296  1.00165.57           O
ATOM   2143  N   ALA   282     -47.905  48.865 -10.975  1.00182.85           N
ATOM   2144  CA  ALA   282     -47.313  49.889 -10.174  1.00182.85           C
ATOM   2145  CB  ALA   282     -46.535  49.332  -8.970  1.00182.85           C
ATOM   2146  C   ALA   282     -46.345  50.622 -11.038  1.00182.85           C
ATOM   2147  O   ALA   282     -46.330  51.852 -11.072  1.00182.85           O
ATOM   2148  N   THR   283     -45.518  49.872 -11.788  1.00221.91           N
ATOM   2149  CA  THR   283     -44.572  50.511 -12.648  1.00221.91           C
ATOM   2150  CB  THR   283     -43.187  50.577 -12.075  1.00221.91           C
ATOM   2151  OG1 THR   283     -43.197  51.289 -10.847  1.00221.91           O
ATOM   2152  CG2 THR   283     -42.269  51.281 -13.088  1.00221.91           C
ATOM   2153  C   THR   283     -44.493  49.693 -13.888  1.00221.91           C
ATOM   2154  O   THR   283     -44.769  48.494 -13.885  1.00221.91           O
ATOM   2155  N   PRO   284     -44.129  50.331 -14.958  1.00 82.31           N
ATOM   2156  CA  PRO   284     -43.992  49.607 -16.187  1.00 82.31           C
ATOM   2157  CD  PRO   284     -44.572  51.696 -15.185  1.00 82.31           C
ATOM   2158  CB  PRO   284     -44.244  50.609 -17.315  1.00 82.31           C
ATOM   2159  CG  PRO   284     -44.165  51.987 -16.636  1.00 82.31           C
ATOM   2160  C   PRO   284     -42.634  48.996 -16.216  1.00 82.31           C
ATOM   2161  O   PRO   284     -42.186  48.506 -15.145  1.00 82.31           O
ATOM   2162  OXT PRO   284     -42.008  48.988 -17.310  1.00 82.31           O
TER    2163      PRO   284
END
