# Supplementary material for: Computational Modeling of complete HOXB13 protein for predicting the functional effect of SNPs and the associated role in hereditary prostate cancer
Source: Sci Rep. 2017 Mar 8;7:43830. doi: 10.1038/srep43830 (PMC5363706; doi:10.1038/srep43830)
Supplement: Supplementary Dataset [file srep43830-s1.zip › SR Supplementary Data Files Complete/HOXB13 Modeller/HOXB13 Modeller/hoxb13.B99990002.pdb]

EXPDTA    THEORETICAL MODEL, MODELLER 9.17 2016/07/18 10:41:49
REMARK   6 MODELLER OBJECTIVE FUNCTION:      1922.2931
REMARK   6 MODELLER BEST TEMPLATE % SEQ ID:  80.822
REMARK   6 SEQUENCE: hoxb13
REMARK   6 DOPE score: -10409.19922
REMARK   6 GA341 score: 1.00000
REMARK   6 TEMPLATE: 2l7z 1:A - 73:A MODELS 1: - 284: AT 80.8%
ATOM      1  N   MET     1     -59.646  22.473  -2.063  1.00142.69           N
ATOM      2  CA  MET     1     -58.460  21.703  -1.624  1.00142.69           C
ATOM      3  CB  MET     1     -58.885  20.575  -0.663  1.00142.69           C
ATOM      4  CG  MET     1     -57.727  19.918   0.094  1.00142.69           C
ATOM      5  SD  MET     1     -58.224  18.587   1.231  1.00142.69           S
ATOM      6  CE  MET     1     -56.536  18.221   1.794  1.00142.69           C
ATOM      7  C   MET     1     -57.781  21.109  -2.820  1.00142.69           C
ATOM      8  O   MET     1     -57.894  21.657  -3.917  1.00142.69           O
ATOM      9  N   GLU     2     -57.035  19.991  -2.641  1.00204.87           N
ATOM     10  CA  GLU     2     -56.356  19.408  -3.765  1.00204.87           C
ATOM     11  CB  GLU     2     -55.109  20.192  -4.221  1.00204.87           C
ATOM     12  CG  GLU     2     -54.409  19.551  -5.422  1.00204.87           C
ATOM     13  CD  GLU     2     -53.201  20.403  -5.784  1.00204.87           C
ATOM     14  OE1 GLU     2     -53.002  21.459  -5.126  1.00204.87           O
ATOM     15  OE2 GLU     2     -52.460  20.007  -6.723  1.00204.87           O
ATOM     16  C   GLU     2     -55.938  17.985  -3.486  1.00204.87           C
ATOM     17  O   GLU     2     -56.629  17.039  -3.863  1.00204.87           O
ATOM     18  N   PRO     3     -54.827  17.815  -2.810  1.00104.06           N
ATOM     19  CA  PRO     3     -54.175  16.532  -2.678  1.00104.06           C
ATOM     20  CD  PRO     3     -54.511  18.681  -1.681  1.00104.06           C
ATOM     21  CB  PRO     3     -53.055  16.751  -1.664  1.00104.06           C
ATOM     22  CG  PRO     3     -53.632  17.837  -0.743  1.00104.06           C
ATOM     23  C   PRO     3     -55.049  15.399  -2.238  1.00104.06           C
ATOM     24  O   PRO     3     -56.065  15.627  -1.583  1.00104.06           O
ATOM     25  N   GLY     4     -54.650  14.164  -2.622  1.00137.19           N
ATOM     26  CA  GLY     4     -55.339  12.948  -2.292  1.00137.19           C
ATOM     27  C   GLY     4     -54.301  11.968  -1.827  1.00137.19           C
ATOM     28  O   GLY     4     -53.128  12.313  -1.698  1.00137.19           O
ATOM     29  N   ASN     5     -54.710  10.708  -1.561  1.00258.08           N
ATOM     30  CA  ASN     5     -53.783   9.730  -1.057  1.00258.08           C
ATOM     31  CB  ASN     5     -54.231   9.109   0.280  1.00258.08           C
ATOM     32  CG  ASN     5     -53.148   8.161   0.781  1.00258.08           C
ATOM     33  OD1 ASN     5     -53.036   7.024   0.324  1.00258.08           O
ATOM     34  ND2 ASN     5     -52.328   8.639   1.754  1.00258.08           N
ATOM     35  C   ASN     5     -53.643   8.616  -2.049  1.00258.08           C
ATOM     36  O   ASN     5     -54.555   8.334  -2.825  1.00258.08           O
ATOM     37  N   TYR     6     -52.459   7.968  -2.051  1.00377.88           N
ATOM     38  CA  TYR     6     -52.171   6.868  -2.929  1.00377.88           C
ATOM     39  CB  TYR     6     -51.070   7.193  -3.958  1.00377.88           C
ATOM     40  CG  TYR     6     -50.754   5.963  -4.740  1.00377.88           C
ATOM     41  CD1 TYR     6     -49.823   5.060  -4.276  1.00377.88           C
ATOM     42  CD2 TYR     6     -51.379   5.712  -5.940  1.00377.88           C
ATOM     43  CE1 TYR     6     -49.524   3.925  -4.992  1.00377.88           C
ATOM     44  CE2 TYR     6     -51.084   4.578  -6.661  1.00377.88           C
ATOM     45  CZ  TYR     6     -50.154   3.684  -6.188  1.00377.88           C
ATOM     46  OH  TYR     6     -49.849   2.520  -6.926  1.00377.88           O
ATOM     47  C   TYR     6     -51.676   5.735  -2.084  1.00377.88           C
ATOM     48  O   TYR     6     -51.063   5.950  -1.040  1.00377.88           O
ATOM     49  N   ALA     7     -51.956   4.486  -2.509  1.00275.27           N
ATOM     50  CA  ALA     7     -51.510   3.345  -1.760  1.00275.27           C
ATOM     51  CB  ALA     7     -52.605   2.716  -0.883  1.00275.27           C
ATOM     52  C   ALA     7     -51.077   2.298  -2.737  1.00275.27           C
ATOM     53  O   ALA     7     -51.474   2.319  -3.901  1.00275.27           O
ATOM     54  N   THR     8     -50.221   1.359  -2.285  1.00304.39           N
ATOM     55  CA  THR     8     -49.765   0.316  -3.157  1.00304.39           C
ATOM     56  CB  THR     8     -48.280   0.319  -3.376  1.00304.39           C
ATOM     57  OG1 THR     8     -47.603   0.086  -2.149  1.00304.39           O
ATOM     58  CG2 THR     8     -47.869   1.682  -3.958  1.00304.39           C
ATOM     59  C   THR     8     -50.104  -0.993  -2.520  1.00304.39           C
ATOM     60  O   THR     8     -50.139  -1.113  -1.296  1.00304.39           O
ATOM     61  N   LEU     9     -50.389  -2.012  -3.355  1.00256.67           N
ATOM     62  CA  LEU     9     -50.710  -3.313  -2.845  1.00256.67           C
ATOM     63  CB  LEU     9     -52.113  -3.783  -3.292  1.00256.67           C
ATOM     64  CG  LEU     9     -52.659  -5.087  -2.663  1.00256.67           C
ATOM     65  CD1 LEU     9     -54.059  -5.400  -3.213  1.00256.67           C
ATOM     66  CD2 LEU     9     -51.716  -6.286  -2.836  1.00256.67           C
ATOM     67  C   LEU     9     -49.680  -4.239  -3.415  1.00256.67           C
ATOM     68  O   LEU     9     -49.332  -4.140  -4.590  1.00256.67           O
ATOM     69  N   ASP    10     -49.146  -5.154  -2.582  1.00191.57           N
ATOM     70  CA  ASP    10     -48.159  -6.066  -3.079  1.00191.57           C
ATOM     71  CB  ASP    10     -47.334  -6.745  -1.971  1.00191.57           C
ATOM     72  CG  ASP    10     -46.240  -7.584  -2.620  1.00191.57           C
ATOM     73  OD1 ASP    10     -46.186  -7.626  -3.878  1.00191.57           O
ATOM     74  OD2 ASP    10     -45.441  -8.197  -1.863  1.00191.57           O
ATOM     75  C   ASP    10     -48.886  -7.139  -3.818  1.00191.57           C
ATOM     76  O   ASP    10     -49.576  -7.966  -3.224  1.00191.57           O
ATOM     77  N   GLY    11     -48.752  -7.136  -5.157  1.00103.22           N
ATOM     78  CA  GLY    11     -49.405  -8.122  -5.964  1.00103.22           C
ATOM     79  C   GLY    11     -50.763  -7.587  -6.261  1.00103.22           C
ATOM     80  O   GLY    11     -51.298  -6.779  -5.505  1.00103.22           O
ATOM     81  N   ALA    12     -51.365  -8.024  -7.382  1.00263.01           N
ATOM     82  CA  ALA    12     -52.678  -7.538  -7.673  1.00263.01           C
ATOM     83  CB  ALA    12     -52.685  -6.207  -8.443  1.00263.01           C
ATOM     84  C   ALA    12     -53.359  -8.544  -8.535  1.00263.01           C
ATOM     85  O   ALA    12     -52.715  -9.290  -9.272  1.00263.01           O
ATOM     86  N   LYS    13     -54.700  -8.602  -8.437  1.00257.75           N
ATOM     87  CA  LYS    13     -55.449  -9.484  -9.276  1.00257.75           C
ATOM     88  CB  LYS    13     -56.245 -10.547  -8.498  1.00257.75           C
ATOM     89  CG  LYS    13     -57.275  -9.956  -7.532  1.00257.75           C
ATOM     90  CD  LYS    13     -58.278 -10.982  -7.002  1.00257.75           C
ATOM     91  CE  LYS    13     -59.341 -11.385  -8.027  1.00257.75           C
ATOM     92  NZ  LYS    13     -58.730 -12.212  -9.091  1.00257.75           N
ATOM     93  C   LYS    13     -56.428  -8.625 -10.000  1.00257.75           C
ATOM     94  O   LYS    13     -57.232  -7.928  -9.383  1.00257.75           O
ATOM     95  N   ASP    14     -56.371  -8.634 -11.344  1.00195.60           N
ATOM     96  CA  ASP    14     -57.285  -7.820 -12.083  1.00195.60           C
ATOM     97  CB  ASP    14     -56.596  -6.723 -12.915  1.00195.60           C
ATOM     98  CG  ASP    14     -57.665  -5.782 -13.454  1.00195.60           C
ATOM     99  OD1 ASP    14     -58.867  -6.010 -13.152  1.00195.60           O
ATOM    100  OD2 ASP    14     -57.292  -4.814 -14.169  1.00195.60           O
ATOM    101  C   ASP    14     -58.007  -8.708 -13.037  1.00195.60           C
ATOM    102  O   ASP    14     -57.395  -9.525 -13.724  1.00195.60           O
ATOM    103  N   ILE    15     -59.346  -8.587 -13.089  1.00127.27           N
ATOM    104  CA  ILE    15     -60.076  -9.375 -14.031  1.00127.27           C
ATOM    105  CB  ILE    15     -61.247 -10.109 -13.434  1.00127.27           C
ATOM    106  CG1 ILE    15     -62.281  -9.137 -12.840  1.00127.27           C
ATOM    107  CG2 ILE    15     -60.695 -11.120 -12.416  1.00127.27           C
ATOM    108  CD1 ILE    15     -63.613  -9.801 -12.493  1.00127.27           C
ATOM    109  C   ILE    15     -60.575  -8.432 -15.076  1.00127.27           C
ATOM    110  O   ILE    15     -61.299  -7.481 -14.787  1.00127.27           O
ATOM    111  N   GLU    16     -60.156  -8.657 -16.333  1.00265.22           N
ATOM    112  CA  GLU    16     -60.586  -7.792 -17.386  1.00265.22           C
ATOM    113  CB  GLU    16     -59.591  -6.664 -17.708  1.00265.22           C
ATOM    114  CG  GLU    16     -58.223  -7.163 -18.178  1.00265.22           C
ATOM    115  CD  GLU    16     -57.355  -5.945 -18.459  1.00265.22           C
ATOM    116  OE1 GLU    16     -57.838  -4.806 -18.220  1.00265.22           O
ATOM    117  OE2 GLU    16     -56.194  -6.137 -18.912  1.00265.22           O
ATOM    118  C   GLU    16     -60.734  -8.625 -18.613  1.00265.22           C
ATOM    119  O   GLU    16     -60.239  -9.748 -18.680  1.00265.22           O
ATOM    120  N   GLY    17     -61.451  -8.087 -19.615  1.00138.53           N
ATOM    121  CA  GLY    17     -61.637  -8.801 -20.839  1.00138.53           C
ATOM    122  C   GLY    17     -62.215  -7.829 -21.808  1.00138.53           C
ATOM    123  O   GLY    17     -62.569  -6.711 -21.443  1.00138.53           O
ATOM    124  N   LEU    18     -62.325  -8.239 -23.086  1.00274.19           N
ATOM    125  CA  LEU    18     -62.881  -7.337 -24.045  1.00274.19           C
ATOM    126  CB  LEU    18     -62.298  -7.493 -25.461  1.00274.19           C
ATOM    127  CG  LEU    18     -62.912  -6.522 -26.485  1.00274.19           C
ATOM    128  CD1 LEU    18     -62.596  -5.060 -26.124  1.00274.19           C
ATOM    129  CD2 LEU    18     -62.495  -6.882 -27.919  1.00274.19           C
ATOM    130  C   LEU    18     -64.339  -7.641 -24.127  1.00274.19           C
ATOM    131  O   LEU    18     -64.738  -8.776 -24.379  1.00274.19           O
ATOM    132  N   LEU    19     -65.173  -6.614 -23.888  1.00259.56           N
ATOM    133  CA  LEU    19     -66.589  -6.799 -23.954  1.00259.56           C
ATOM    134  CB  LEU    19     -67.343  -5.649 -23.243  1.00259.56           C
ATOM    135  CG  LEU    19     -68.854  -5.835 -22.959  1.00259.56           C
ATOM    136  CD1 LEU    19     -69.414  -4.600 -22.235  1.00259.56           C
ATOM    137  CD2 LEU    19     -69.682  -6.159 -24.209  1.00259.56           C
ATOM    138  C   LEU    19     -66.898  -6.811 -25.416  1.00259.56           C
ATOM    139  O   LEU    19     -66.238  -6.130 -26.200  1.00259.56           O
ATOM    140  N   GLY    20     -67.901  -7.605 -25.830  1.00165.10           N
ATOM    141  CA  GLY    20     -68.231  -7.671 -27.220  1.00165.10           C
ATOM    142  C   GLY    20     -68.923  -6.393 -27.550  1.00165.10           C
ATOM    143  O   GLY    20     -68.932  -5.458 -26.752  1.00165.10           O
ATOM    144  N   ALA    21     -69.515  -6.313 -28.754  1.00209.13           N
ATOM    145  CA  ALA    21     -70.157  -5.090 -29.128  1.00209.13           C
ATOM    146  CB  ALA    21     -70.815  -5.138 -30.518  1.00209.13           C
ATOM    147  C   ALA    21     -71.225  -4.822 -28.123  1.00209.13           C
ATOM    148  O   ALA    21     -71.870  -5.741 -27.621  1.00209.13           O
ATOM    149  N   GLY    22     -71.415  -3.532 -27.788  1.00 91.32           N
ATOM    150  CA  GLY    22     -72.410  -3.163 -26.828  1.00 91.32           C
ATOM    151  C   GLY    22     -71.819  -3.370 -25.474  1.00 91.32           C
ATOM    152  O   GLY    22     -70.626  -3.636 -25.336  1.00 91.32           O
ATOM    153  N   GLY    23     -72.661  -3.251 -24.430  1.00 66.89           N
ATOM    154  CA  GLY    23     -72.199  -3.449 -23.089  1.00 66.89           C
ATOM    155  C   GLY    23     -71.982  -2.111 -22.464  1.00 66.89           C
ATOM    156  O   GLY    23     -71.730  -1.119 -23.145  1.00 66.89           O
ATOM    157  N   GLY    24     -72.081  -2.071 -21.121  1.00 48.59           N
ATOM    158  CA  GLY    24     -71.897  -0.870 -20.359  1.00 48.59           C
ATOM    159  C   GLY    24     -73.260  -0.340 -20.070  1.00 48.59           C
ATOM    160  O   GLY    24     -73.939   0.166 -20.962  1.00 48.59           O
ATOM    161  N   ARG    25     -73.703  -0.445 -18.803  1.00 88.39           N
ATOM    162  CA  ARG    25     -75.018   0.032 -18.502  1.00 88.39           C
ATOM    163  CB  ARG    25     -75.431  -0.233 -17.044  1.00 88.39           C
ATOM    164  CG  ARG    25     -75.629  -1.716 -16.719  1.00 88.39           C
ATOM    165  CD  ARG    25     -76.988  -2.261 -17.164  1.00 88.39           C
ATOM    166  NE  ARG    25     -77.045  -3.702 -16.787  1.00 88.39           N
ATOM    167  CZ  ARG    25     -76.603  -4.658 -17.656  1.00 88.39           C
ATOM    168  NH1 ARG    25     -76.092  -4.296 -18.869  1.00 88.39           N
ATOM    169  NH2 ARG    25     -76.674  -5.977 -17.310  1.00 88.39           N
ATOM    170  C   ARG    25     -75.055   1.509 -18.721  1.00 88.39           C
ATOM    171  O   ARG    25     -75.858   2.000 -19.512  1.00 88.39           O
ATOM    172  N   ASN    26     -74.145   2.250 -18.052  1.00225.21           N
ATOM    173  CA  ASN    26     -74.117   3.682 -18.174  1.00225.21           C
ATOM    174  CB  ASN    26     -75.211   4.405 -17.362  1.00225.21           C
ATOM    175  CG  ASN    26     -76.568   4.174 -18.009  1.00225.21           C
ATOM    176  OD1 ASN    26     -76.738   4.365 -19.212  1.00225.21           O
ATOM    177  ND2 ASN    26     -77.565   3.744 -17.190  1.00225.21           N
ATOM    178  C   ASN    26     -72.821   4.157 -17.600  1.00225.21           C
ATOM    179  O   ASN    26     -72.143   3.426 -16.880  1.00225.21           O
ATOM    180  N   LEU    27     -72.434   5.405 -17.932  1.00245.41           N
ATOM    181  CA  LEU    27     -71.245   5.980 -17.372  1.00245.41           C
ATOM    182  CB  LEU    27     -70.081   6.047 -18.384  1.00245.41           C
ATOM    183  CG  LEU    27     -68.696   6.440 -17.819  1.00245.41           C
ATOM    184  CD1 LEU    27     -67.644   6.458 -18.940  1.00245.41           C
ATOM    185  CD2 LEU    27     -68.713   7.762 -17.034  1.00245.41           C
ATOM    186  C   LEU    27     -71.626   7.376 -16.980  1.00245.41           C
ATOM    187  O   LEU    27     -72.287   8.078 -17.744  1.00245.41           O
ATOM    188  N   VAL    28     -71.238   7.817 -15.764  1.00 83.46           N
ATOM    189  CA  VAL    28     -71.591   9.149 -15.362  1.00 83.46           C
ATOM    190  CB  VAL    28     -72.854   9.200 -14.551  1.00 83.46           C
ATOM    191  CG1 VAL    28     -73.117  10.653 -14.119  1.00 83.46           C
ATOM    192  CG2 VAL    28     -73.989   8.585 -15.387  1.00 83.46           C
ATOM    193  C   VAL    28     -70.487   9.696 -14.507  1.00 83.46           C
ATOM    194  O   VAL    28     -69.743   8.942 -13.881  1.00 83.46           O
ATOM    195  N   ALA    29     -70.343  11.039 -14.485  1.00258.86           N
ATOM    196  CA  ALA    29     -69.344  11.672 -13.668  1.00258.86           C
ATOM    197  CB  ALA    29     -67.988  11.843 -14.375  1.00258.86           C
ATOM    198  C   ALA    29     -69.844  13.045 -13.335  1.00258.86           C
ATOM    199  O   ALA    29     -70.684  13.595 -14.045  1.00258.86           O
ATOM    200  N   HIS    30     -69.353  13.630 -12.221  1.00242.87           N
ATOM    201  CA  HIS    30     -69.777  14.953 -11.848  1.00242.87           C
ATOM    202  ND1 HIS    30     -73.075  15.110 -12.357  1.00242.87           N
ATOM    203  CG  HIS    30     -72.225  14.392 -11.547  1.00242.87           C
ATOM    204  CB  HIS    30     -70.993  14.961 -10.907  1.00242.87           C
ATOM    205  NE2 HIS    30     -73.901  13.049 -12.239  1.00242.87           N
ATOM    206  CD2 HIS    30     -72.744  13.135 -11.485  1.00242.87           C
ATOM    207  CE1 HIS    30     -74.059  14.259 -12.744  1.00242.87           C
ATOM    208  C   HIS    30     -68.644  15.615 -11.124  1.00242.87           C
ATOM    209  O   HIS    30     -67.706  14.950 -10.687  1.00242.87           O
ATOM    210  N   SER    31     -68.691  16.961 -10.998  1.00208.87           N
ATOM    211  CA  SER    31     -67.636  17.650 -10.307  1.00208.87           C
ATOM    212  CB  SER    31     -66.584  18.260 -11.249  1.00208.87           C
ATOM    213  OG  SER    31     -65.915  17.232 -11.964  1.00208.87           O
ATOM    214  C   SER    31     -68.225  18.780  -9.515  1.00208.87           C
ATOM    215  O   SER    31     -69.252  19.357  -9.867  1.00208.87           O
ATOM    216  N   PRO    32     -67.576  19.066  -8.416  1.00183.45           N
ATOM    217  CA  PRO    32     -68.001  20.153  -7.565  1.00183.45           C
ATOM    218  CD  PRO    32     -67.033  17.962  -7.638  1.00183.45           C
ATOM    219  CB  PRO    32     -67.454  19.842  -6.173  1.00183.45           C
ATOM    220  CG  PRO    32     -67.304  18.313  -6.168  1.00183.45           C
ATOM    221  C   PRO    32     -67.537  21.484  -8.077  1.00183.45           C
ATOM    222  O   PRO    32     -66.644  21.518  -8.922  1.00183.45           O
ATOM    223  N   LEU    33     -68.138  22.590  -7.583  1.00253.19           N
ATOM    224  CA  LEU    33     -67.753  23.915  -7.989  1.00253.19           C
ATOM    225  CB  LEU    33     -68.836  24.651  -8.796  1.00253.19           C
ATOM    226  CG  LEU    33     -69.131  23.998 -10.160  1.00253.19           C
ATOM    227  CD1 LEU    33     -67.912  24.081 -11.093  1.00253.19           C
ATOM    228  CD2 LEU    33     -69.659  22.565  -9.992  1.00253.19           C
ATOM    229  C   LEU    33     -67.483  24.731  -6.757  1.00253.19           C
ATOM    230  O   LEU    33     -67.857  24.344  -5.651  1.00253.19           O
ATOM    231  N   THR    34     -66.794  25.884  -6.925  1.00270.15           N
ATOM    232  CA  THR    34     -66.479  26.755  -5.822  1.00270.15           C
ATOM    233  CB  THR    34     -65.014  26.800  -5.502  1.00270.15           C
ATOM    234  OG1 THR    34     -64.287  27.326  -6.604  1.00270.15           O
ATOM    235  CG2 THR    34     -64.536  25.372  -5.187  1.00270.15           C
ATOM    236  C   THR    34     -66.887  28.148  -6.208  1.00270.15           C
ATOM    237  O   THR    34     -67.193  28.405  -7.371  1.00270.15           O
ATOM    238  N   SER    35     -66.928  29.087  -5.234  1.00147.63           N
ATOM    239  CA  SER    35     -67.332  30.427  -5.573  1.00147.63           C
ATOM    240  CB  SER    35     -68.452  30.970  -4.668  1.00147.63           C
ATOM    241  OG  SER    35     -68.799  32.289  -5.061  1.00147.63           O
ATOM    242  C   SER    35     -66.165  31.346  -5.424  1.00147.63           C
ATOM    243  O   SER    35     -66.000  32.010  -4.400  1.00147.63           O
ATOM    244  N   HIS    36     -65.356  31.436  -6.497  1.00269.62           N
ATOM    245  CA  HIS    36     -64.182  32.254  -6.550  1.00269.62           C
ATOM    246  ND1 HIS    36     -63.811  30.366  -3.728  1.00269.62           N
ATOM    247  CG  HIS    36     -63.271  31.503  -4.286  1.00269.62           C
ATOM    248  CB  HIS    36     -63.003  31.666  -5.750  1.00269.62           C
ATOM    249  NE2 HIS    36     -63.485  31.798  -2.059  1.00269.62           N
ATOM    250  CD2 HIS    36     -63.077  32.368  -3.252  1.00269.62           C
ATOM    251  CE1 HIS    36     -63.918  30.596  -2.395  1.00269.62           C
ATOM    252  C   HIS    36     -63.765  32.195  -7.988  1.00269.62           C
ATOM    253  O   HIS    36     -64.557  31.832  -8.854  1.00269.62           O
ATOM    254  N   PRO    37     -62.553  32.587  -8.264  1.00210.45           N
ATOM    255  CA  PRO    37     -62.000  32.396  -9.581  1.00210.45           C
ATOM    256  CD  PRO    37     -62.049  33.809  -7.656  1.00210.45           C
ATOM    257  CB  PRO    37     -60.852  33.391  -9.718  1.00210.45           C
ATOM    258  CG  PRO    37     -61.229  34.515  -8.746  1.00210.45           C
ATOM    259  C   PRO    37     -61.528  30.981  -9.561  1.00210.45           C
ATOM    260  O   PRO    37     -61.918  30.274  -8.631  1.00210.45           O
ATOM    261  N   ALA    38     -60.745  30.537 -10.575  1.00230.65           N
ATOM    262  CA  ALA    38     -60.196  29.211 -10.510  1.00230.65           C
ATOM    263  CB  ALA    38     -59.157  28.913 -11.605  1.00230.65           C
ATOM    264  C   ALA    38     -59.501  29.181  -9.193  1.00230.65           C
ATOM    265  O   ALA    38     -58.672  30.051  -8.926  1.00230.65           O
ATOM    266  N   ALA    39     -59.810  28.131  -8.397  1.00226.18           N
ATOM    267  CA  ALA    39     -59.570  28.001  -6.982  1.00226.18           C
ATOM    268  CB  ALA    39     -59.300  26.552  -6.540  1.00226.18           C
ATOM    269  C   ALA    39     -58.435  28.839  -6.504  1.00226.18           C
ATOM    270  O   ALA    39     -57.254  28.513  -6.612  1.00226.18           O
ATOM    271  N   PRO    40     -58.863  29.964  -5.997  1.00118.88           N
ATOM    272  CA  PRO    40     -57.993  30.906  -5.358  1.00118.88           C
ATOM    273  CD  PRO    40     -60.046  30.613  -6.542  1.00118.88           C
ATOM    274  CB  PRO    40     -58.516  32.290  -5.732  1.00118.88           C
ATOM    275  CG  PRO    40     -60.007  32.050  -6.001  1.00118.88           C
ATOM    276  C   PRO    40     -58.197  30.626  -3.913  1.00118.88           C
ATOM    277  O   PRO    40     -59.009  29.760  -3.591  1.00118.88           O
ATOM    278  N   THR    41     -57.497  31.340  -3.019  1.00232.25           N
ATOM    279  CA  THR    41     -57.841  31.142  -1.648  1.00232.25           C
ATOM    280  CB  THR    41     -56.914  31.822  -0.683  1.00232.25           C
ATOM    281  OG1 THR    41     -57.219  31.434   0.649  1.00232.25           O
ATOM    282  CG2 THR    41     -57.064  33.344  -0.843  1.00232.25           C
ATOM    283  C   THR    41     -59.191  31.768  -1.517  1.00232.25           C
ATOM    284  O   THR    41     -59.589  32.575  -2.356  1.00232.25           O
ATOM    285  N   LEU    42     -59.949  31.400  -0.471  1.00209.38           N
ATOM    286  CA  LEU    42     -61.265  31.947  -0.318  1.00209.38           C
ATOM    287  CB  LEU    42     -62.098  31.256   0.776  1.00209.38           C
ATOM    288  CG  LEU    42     -62.398  29.775   0.476  1.00209.38           C
ATOM    289  CD1 LEU    42     -61.108  28.941   0.429  1.00209.38           C
ATOM    290  CD2 LEU    42     -63.441  29.207   1.453  1.00209.38           C
ATOM    291  C   LEU    42     -61.096  33.374   0.072  1.00209.38           C
ATOM    292  O   LEU    42     -59.978  33.795   0.370  1.00209.38           O
ATOM    293  N   MET    43     -62.193  34.166   0.018  1.00117.25           N
ATOM    294  CA  MET    43     -62.087  35.534   0.434  1.00117.25           C
ATOM    295  CB  MET    43     -63.425  36.292   0.447  1.00117.25           C
ATOM    296  CG  MET    43     -64.017  36.497  -0.948  1.00117.25           C
ATOM    297  SD  MET    43     -65.601  37.388  -0.970  1.00117.25           S
ATOM    298  CE  MET    43     -66.575  35.992  -0.339  1.00117.25           C
ATOM    299  C   MET    43     -61.587  35.443   1.830  1.00117.25           C
ATOM    300  O   MET    43     -62.225  34.892   2.725  1.00117.25           O
ATOM    301  N   PRO    44     -60.446  36.037   1.987  1.00 93.82           N
ATOM    302  CA  PRO    44     -59.636  35.884   3.161  1.00 93.82           C
ATOM    303  CD  PRO    44     -60.137  37.250   1.253  1.00 93.82           C
ATOM    304  CB  PRO    44     -58.555  36.958   3.063  1.00 93.82           C
ATOM    305  CG  PRO    44     -59.199  38.036   2.175  1.00 93.82           C
ATOM    306  C   PRO    44     -60.360  35.894   4.463  1.00 93.82           C
ATOM    307  O   PRO    44     -61.116  36.818   4.755  1.00 93.82           O
ATOM    308  N   ALA    45     -60.103  34.826   5.241  1.00144.99           N
ATOM    309  CA  ALA    45     -60.592  34.562   6.559  1.00144.99           C
ATOM    310  CB  ALA    45     -60.648  33.065   6.908  1.00144.99           C
ATOM    311  C   ALA    45     -59.606  35.201   7.470  1.00144.99           C
ATOM    312  O   ALA    45     -59.006  36.214   7.120  1.00144.99           O
ATOM    313  N   VAL    46     -59.448  34.644   8.686  1.00117.12           N
ATOM    314  CA  VAL    46     -58.503  35.188   9.614  1.00117.12           C
ATOM    315  CB  VAL    46     -58.333  34.335  10.836  1.00117.12           C
ATOM    316  CG1 VAL    46     -57.208  34.932  11.699  1.00117.12           C
ATOM    317  CG2 VAL    46     -59.688  34.233  11.557  1.00117.12           C
ATOM    318  C   VAL    46     -57.190  35.211   8.902  1.00117.12           C
ATOM    319  O   VAL    46     -56.467  36.205   8.953  1.00117.12           O
ATOM    320  N   ASN    47     -56.854  34.117   8.195  1.00237.85           N
ATOM    321  CA  ASN    47     -55.642  34.143   7.433  1.00237.85           C
ATOM    322  CB  ASN    47     -55.293  32.783   6.798  1.00237.85           C
ATOM    323  CG  ASN    47     -53.905  32.865   6.175  1.00237.85           C
ATOM    324  OD1 ASN    47     -53.306  33.935   6.090  1.00237.85           O
ATOM    325  ND2 ASN    47     -53.379  31.697   5.717  1.00237.85           N
ATOM    326  C   ASN    47     -55.891  35.118   6.329  1.00237.85           C
ATOM    327  O   ASN    47     -56.949  35.093   5.703  1.00237.85           O
ATOM    328  N   TYR    48     -54.914  36.006   6.061  1.00329.18           N
ATOM    329  CA  TYR    48     -55.093  37.005   5.048  1.00329.18           C
ATOM    330  CB  TYR    48     -55.603  36.449   3.705  1.00329.18           C
ATOM    331  CG  TYR    48     -54.567  35.539   3.138  1.00329.18           C
ATOM    332  CD1 TYR    48     -54.497  34.223   3.533  1.00329.18           C
ATOM    333  CD2 TYR    48     -53.666  36.001   2.205  1.00329.18           C
ATOM    334  CE1 TYR    48     -53.544  33.382   3.008  1.00329.18           C
ATOM    335  CE2 TYR    48     -52.711  35.166   1.676  1.00329.18           C
ATOM    336  CZ  TYR    48     -52.649  33.853   2.077  1.00329.18           C
ATOM    337  OH  TYR    48     -51.670  32.993   1.536  1.00329.18           O
ATOM    338  C   TYR    48     -56.111  37.979   5.550  1.00329.18           C
ATOM    339  O   TYR    48     -57.149  37.592   6.080  1.00329.18           O
ATOM    340  N   ALA    49     -55.832  39.290   5.419  1.00233.47           N
ATOM    341  CA  ALA    49     -56.792  40.247   5.885  1.00233.47           C
ATOM    342  CB  ALA    49     -56.303  41.704   5.806  1.00233.47           C
ATOM    343  C   ALA    49     -57.991  40.118   5.007  1.00233.47           C
ATOM    344  O   ALA    49     -57.866  39.904   3.804  1.00233.47           O
ATOM    345  N   PRO    50     -59.149  40.268   5.592  1.00 91.61           N
ATOM    346  CA  PRO    50     -60.394  40.079   4.894  1.00 91.61           C
ATOM    347  CD  PRO    50     -59.301  41.132   6.750  1.00 91.61           C
ATOM    348  CB  PRO    50     -61.477  40.530   5.869  1.00 91.61           C
ATOM    349  CG  PRO    50     -60.763  41.607   6.706  1.00 91.61           C
ATOM    350  C   PRO    50     -60.421  40.891   3.641  1.00 91.61           C
ATOM    351  O   PRO    50     -59.950  42.026   3.654  1.00 91.61           O
ATOM    352  N   LEU    51     -60.962  40.316   2.548  1.00248.67           N
ATOM    353  CA  LEU    51     -61.003  40.997   1.289  1.00248.67           C
ATOM    354  CB  LEU    51     -59.856  40.590   0.348  1.00248.67           C
ATOM    355  CG  LEU    51     -58.459  40.852   0.932  1.00248.67           C
ATOM    356  CD1 LEU    51     -57.351  40.473  -0.063  1.00248.67           C
ATOM    357  CD2 LEU    51     -58.343  42.292   1.445  1.00248.67           C
ATOM    358  C   LEU    51     -62.253  40.570   0.599  1.00248.67           C
ATOM    359  O   LEU    51     -63.146  39.974   1.197  1.00248.67           O
ATOM    360  N   ASP    52     -62.367  40.950  -0.684  1.00166.12           N
ATOM    361  CA  ASP    52     -63.429  40.466  -1.510  1.00166.12           C
ATOM    362  CB  ASP    52     -64.416  41.553  -1.964  1.00166.12           C
ATOM    363  CG  ASP    52     -65.225  41.986  -0.749  1.00166.12           C
ATOM    364  OD1 ASP    52     -65.385  41.152   0.182  1.00166.12           O
ATOM    365  OD2 ASP    52     -65.697  43.154  -0.739  1.00166.12           O
ATOM    366  C   ASP    52     -62.735  39.960  -2.728  1.00166.12           C
ATOM    367  O   ASP    52     -62.237  40.754  -3.522  1.00166.12           O
ATOM    368  N   LEU    53     -62.655  38.621  -2.893  1.00291.84           N
ATOM    369  CA  LEU    53     -61.961  38.073  -4.025  1.00291.84           C
ATOM    370  CB  LEU    53     -62.357  38.734  -5.361  1.00291.84           C
ATOM    371  CG  LEU    53     -61.629  38.165  -6.589  1.00291.84           C
ATOM    372  CD1 LEU    53     -62.089  36.732  -6.869  1.00291.84           C
ATOM    373  CD2 LEU    53     -61.773  39.088  -7.810  1.00291.84           C
ATOM    374  C   LEU    53     -60.504  38.317  -3.795  1.00291.84           C
ATOM    375  O   LEU    53     -60.137  39.118  -2.936  1.00291.84           O
ATOM    376  N   PRO    54     -59.631  37.638  -4.488  1.00107.06           N
ATOM    377  CA  PRO    54     -58.245  37.944  -4.313  1.00107.06           C
ATOM    378  CD  PRO    54     -59.825  36.265  -4.909  1.00107.06           C
ATOM    379  CB  PRO    54     -57.466  36.845  -5.041  1.00107.06           C
ATOM    380  CG  PRO    54     -58.552  35.985  -5.726  1.00107.06           C
ATOM    381  C   PRO    54     -58.092  39.332  -4.823  1.00107.06           C
ATOM    382  O   PRO    54     -58.467  39.592  -5.965  1.00107.06           O
ATOM    383  N   GLY    55     -57.546  40.240  -3.996  1.00 79.36           N
ATOM    384  CA  GLY    55     -57.510  41.616  -4.385  1.00 79.36           C
ATOM    385  C   GLY    55     -58.894  42.091  -4.082  1.00 79.36           C
ATOM    386  O   GLY    55     -59.846  41.321  -4.166  1.00 79.36           O
ATOM    387  N   SER    56     -59.085  43.371  -3.724  1.00226.31           N
ATOM    388  CA  SER    56     -60.457  43.661  -3.441  1.00226.31           C
ATOM    389  CB  SER    56     -60.939  43.048  -2.116  1.00226.31           C
ATOM    390  OG  SER    56     -62.304  43.366  -1.892  1.00226.31           O
ATOM    391  C   SER    56     -60.653  45.129  -3.341  1.00226.31           C
ATOM    392  O   SER    56     -59.703  45.903  -3.251  1.00226.31           O
ATOM    393  N   ALA    57     -61.935  45.535  -3.392  1.00232.79           N
ATOM    394  CA  ALA    57     -62.292  46.900  -3.187  1.00232.79           C
ATOM    395  CB  ALA    57     -63.165  47.489  -4.308  1.00232.79           C
ATOM    396  C   ALA    57     -63.113  46.883  -1.944  1.00232.79           C
ATOM    397  O   ALA    57     -64.044  46.087  -1.825  1.00232.79           O
ATOM    398  N   GLU    58     -62.757  47.757  -0.984  1.00341.34           N
ATOM    399  CA  GLU    58     -63.404  47.876   0.290  1.00341.34           C
ATOM    400  CB  GLU    58     -64.921  47.558   0.308  1.00341.34           C
ATOM    401  CG  GLU    58     -65.616  47.857   1.641  1.00341.34           C
ATOM    402  CD  GLU    58     -65.379  46.692   2.594  1.00341.34           C
ATOM    403  OE1 GLU    58     -66.217  45.751   2.588  1.00341.34           O
ATOM    404  OE2 GLU    58     -64.364  46.725   3.340  1.00341.34           O
ATOM    405  C   GLU    58     -62.593  47.081   1.275  1.00341.34           C
ATOM    406  O   GLU    58     -62.036  47.685   2.189  1.00341.34           O
ATOM    407  N   PRO    59     -62.478  45.769   1.176  1.00174.85           N
ATOM    408  CA  PRO    59     -61.603  45.036   2.063  1.00174.85           C
ATOM    409  CD  PRO    59     -63.561  44.919   0.700  1.00174.85           C
ATOM    410  CB  PRO    59     -62.196  43.632   2.197  1.00174.85           C
ATOM    411  CG  PRO    59     -63.108  43.481   0.975  1.00174.85           C
ATOM    412  C   PRO    59     -60.126  44.970   1.743  1.00174.85           C
ATOM    413  O   PRO    59     -59.436  44.505   2.648  1.00174.85           O
ATOM    414  N   PRO    60     -59.574  45.361   0.606  1.00111.82           N
ATOM    415  CA  PRO    60     -58.201  45.047   0.287  1.00111.82           C
ATOM    416  CD  PRO    60     -60.006  46.540  -0.125  1.00111.82           C
ATOM    417  CB  PRO    60     -57.868  45.830  -0.979  1.00111.82           C
ATOM    418  CG  PRO    60     -58.763  47.070  -0.855  1.00111.82           C
ATOM    419  C   PRO    60     -57.182  45.321   1.345  1.00111.82           C
ATOM    420  O   PRO    60     -57.142  46.418   1.900  1.00111.82           O
ATOM    421  N   LYS    61     -56.359  44.291   1.619  1.00247.39           N
ATOM    422  CA  LYS    61     -55.251  44.302   2.522  1.00247.39           C
ATOM    423  CB  LYS    61     -55.594  44.801   3.936  1.00247.39           C
ATOM    424  CG  LYS    61     -54.393  44.801   4.885  1.00247.39           C
ATOM    425  CD  LYS    61     -54.620  45.611   6.162  1.00247.39           C
ATOM    426  CE  LYS    61     -54.578  47.124   5.939  1.00247.39           C
ATOM    427  NZ  LYS    61     -54.805  47.832   7.219  1.00247.39           N
ATOM    428  C   LYS    61     -54.865  42.867   2.632  1.00247.39           C
ATOM    429  O   LYS    61     -55.634  42.056   3.150  1.00247.39           O
ATOM    430  N   GLN    62     -53.674  42.491   2.137  1.00297.13           N
ATOM    431  CA  GLN    62     -53.354  41.099   2.219  1.00297.13           C
ATOM    432  CB  GLN    62     -53.933  40.280   1.053  1.00297.13           C
ATOM    433  CG  GLN    62     -53.614  38.785   1.119  1.00297.13           C
ATOM    434  CD  GLN    62     -54.249  38.125  -0.097  1.00297.13           C
ATOM    435  OE1 GLN    62     -54.909  37.092   0.014  1.00297.13           O
ATOM    436  NE2 GLN    62     -54.042  38.734  -1.295  1.00297.13           N
ATOM    437  C   GLN    62     -51.875  40.937   2.185  1.00297.13           C
ATOM    438  O   GLN    62     -51.162  41.717   1.554  1.00297.13           O
ATOM    439  N   CYS    63     -51.380  39.911   2.898  1.00113.45           N
ATOM    440  CA  CYS    63     -49.984  39.603   2.894  1.00113.45           C
ATOM    441  CB  CYS    63     -49.204  40.230   4.064  1.00113.45           C
ATOM    442  SG  CYS    63     -47.434  39.815   4.019  1.00113.45           S
ATOM    443  C   CYS    63     -49.894  38.123   3.045  1.00113.45           C
ATOM    444  O   CYS    63     -50.831  37.484   3.521  1.00113.45           O
ATOM    445  N   HIS    64     -48.765  37.527   2.620  1.00209.98           N
ATOM    446  CA  HIS    64     -48.637  36.111   2.779  1.00209.98           C
ATOM    447  ND1 HIS    64     -48.835  33.068   1.358  1.00209.98           N
ATOM    448  CG  HIS    64     -47.841  33.927   1.772  1.00209.98           C
ATOM    449  CB  HIS    64     -47.902  35.418   1.619  1.00209.98           C
ATOM    450  NE2 HIS    64     -47.236  31.806   2.249  1.00209.98           N
ATOM    451  CD2 HIS    64     -46.872  33.139   2.314  1.00209.98           C
ATOM    452  CE1 HIS    64     -48.421  31.813   1.667  1.00209.98           C
ATOM    453  C   HIS    64     -47.822  35.909   4.008  1.00209.98           C
ATOM    454  O   HIS    64     -46.723  36.450   4.132  1.00209.98           O
ATOM    455  N   PRO    65     -48.365  35.156   4.926  1.00 85.91           N
ATOM    456  CA  PRO    65     -47.706  34.912   6.177  1.00 85.91           C
ATOM    457  CD  PRO    65     -49.290  34.088   4.584  1.00 85.91           C
ATOM    458  CB  PRO    65     -48.548  33.853   6.881  1.00 85.91           C
ATOM    459  CG  PRO    65     -49.131  33.046   5.705  1.00 85.91           C
ATOM    460  C   PRO    65     -46.330  34.407   5.904  1.00 85.91           C
ATOM    461  O   PRO    65     -46.206  33.363   5.265  1.00 85.91           O
ATOM    462  N   CYS    66     -45.310  35.139   6.399  1.00 94.73           N
ATOM    463  CA  CYS    66     -43.914  34.834   6.261  1.00 94.73           C
ATOM    464  CB  CYS    66     -43.538  33.897   5.097  1.00 94.73           C
ATOM    465  SG  CYS    66     -43.929  34.612   3.473  1.00 94.73           S
ATOM    466  C   CYS    66     -43.243  36.133   5.981  1.00 94.73           C
ATOM    467  O   CYS    66     -43.892  37.163   5.804  1.00 94.73           O
ATOM    468  N   PRO    67     -41.945  36.108   5.967  1.00 67.95           N
ATOM    469  CA  PRO    67     -41.215  37.291   5.620  1.00 67.95           C
ATOM    470  CD  PRO    67     -41.201  35.259   6.879  1.00 67.95           C
ATOM    471  CB  PRO    67     -39.811  37.118   6.207  1.00 67.95           C
ATOM    472  CG  PRO    67     -39.736  35.636   6.618  1.00 67.95           C
ATOM    473  C   PRO    67     -41.254  37.413   4.133  1.00 67.95           C
ATOM    474  O   PRO    67     -41.549  36.421   3.468  1.00 67.95           O
ATOM    475  N   GLY    68     -40.967  38.608   3.585  1.00 66.01           N
ATOM    476  CA  GLY    68     -41.000  38.756   2.161  1.00 66.01           C
ATOM    477  C   GLY    68     -42.273  39.445   1.792  1.00 66.01           C
ATOM    478  O   GLY    68     -43.008  39.928   2.651  1.00 66.01           O
ATOM    479  N   VAL    69     -42.552  39.511   0.476  1.00 34.17           N
ATOM    480  CA  VAL    69     -43.721  40.185  -0.004  1.00 34.17           C
ATOM    481  CB  VAL    69     -43.426  41.161  -1.106  1.00 34.17           C
ATOM    482  CG1 VAL    69     -44.750  41.760  -1.609  1.00 34.17           C
ATOM    483  CG2 VAL    69     -42.425  42.203  -0.580  1.00 34.17           C
ATOM    484  C   VAL    69     -44.635  39.152  -0.573  1.00 34.17           C
ATOM    485  O   VAL    69     -44.212  38.078  -0.996  1.00 34.17           O
ATOM    486  N   PRO    70     -45.901  39.456  -0.547  1.00 82.62           N
ATOM    487  CA  PRO    70     -46.880  38.568  -1.100  1.00 82.62           C
ATOM    488  CD  PRO    70     -46.459  40.305   0.490  1.00 82.62           C
ATOM    489  CB  PRO    70     -48.226  38.983  -0.498  1.00 82.62           C
ATOM    490  CG  PRO    70     -47.957  40.351   0.157  1.00 82.62           C
ATOM    491  C   PRO    70     -46.825  38.653  -2.588  1.00 82.62           C
ATOM    492  O   PRO    70     -46.393  39.680  -3.110  1.00 82.62           O
ATOM    493  N   GLN    71     -47.240  37.583  -3.288  1.00236.48           N
ATOM    494  CA  GLN    71     -47.214  37.602  -4.719  1.00236.48           C
ATOM    495  CB  GLN    71     -46.325  36.511  -5.338  1.00236.48           C
ATOM    496  CG  GLN    71     -44.833  36.707  -5.065  1.00236.48           C
ATOM    497  CD  GLN    71     -44.373  37.926  -5.851  1.00236.48           C
ATOM    498  OE1 GLN    71     -45.169  38.802  -6.184  1.00236.48           O
ATOM    499  NE2 GLN    71     -43.050  37.986  -6.161  1.00236.48           N
ATOM    500  C   GLN    71     -48.607  37.353  -5.188  1.00236.48           C
ATOM    501  O   GLN    71     -49.445  36.846  -4.445  1.00236.48           O
ATOM    502  N   GLY    72     -48.892  37.735  -6.447  1.00146.76           N
ATOM    503  CA  GLY    72     -50.201  37.519  -6.981  1.00146.76           C
ATOM    504  C   GLY    72     -50.034  37.190  -8.426  1.00146.76           C
ATOM    505  O   GLY    72     -49.020  37.523  -9.038  1.00146.76           O
ATOM    506  N   THR    73     -51.042  36.517  -9.009  1.00261.59           N
ATOM    507  CA  THR    73     -50.967  36.160 -10.392  1.00261.59           C
ATOM    508  CB  THR    73     -50.813  34.686 -10.624  1.00261.59           C
ATOM    509  OG1 THR    73     -51.947  33.991 -10.127  1.00261.59           O
ATOM    510  CG2 THR    73     -49.540  34.207  -9.906  1.00261.59           C
ATOM    511  C   THR    73     -52.257  36.568 -11.018  1.00261.59           C
ATOM    512  O   THR    73     -53.216  36.908 -10.327  1.00261.59           O
ATOM    513  N   SER    74     -52.302  36.567 -12.363  1.00111.79           N
ATOM    514  CA  SER    74     -53.512  36.933 -13.033  1.00111.79           C
ATOM    515  CB  SER    74     -53.321  38.029 -14.096  1.00111.79           C
ATOM    516  OG  SER    74     -52.484  37.554 -15.140  1.00111.79           O
ATOM    517  C   SER    74     -54.008  35.715 -13.734  1.00111.79           C
ATOM    518  O   SER    74     -53.236  34.887 -14.214  1.00111.79           O
ATOM    519  N   PRO    75     -55.302  35.580 -13.762  1.00 99.91           N
ATOM    520  CA  PRO    75     -55.901  34.461 -14.431  1.00 99.91           C
ATOM    521  CD  PRO    75     -56.128  36.067 -12.672  1.00 99.91           C
ATOM    522  CB  PRO    75     -57.299  34.299 -13.829  1.00 99.91           C
ATOM    523  CG  PRO    75     -57.542  35.600 -13.043  1.00 99.91           C
ATOM    524  C   PRO    75     -55.902  34.699 -15.902  1.00 99.91           C
ATOM    525  O   PRO    75     -55.825  35.854 -16.320  1.00 99.91           O
ATOM    526  N   ALA    76     -55.972  33.622 -16.706  1.00220.72           N
ATOM    527  CA  ALA    76     -56.008  33.788 -18.127  1.00220.72           C
ATOM    528  CB  ALA    76     -54.851  33.088 -18.861  1.00220.72           C
ATOM    529  C   ALA    76     -57.275  33.158 -18.596  1.00220.72           C
ATOM    530  O   ALA    76     -57.726  32.147 -18.060  1.00220.72           O
ATOM    531  N   PRO    77     -57.879  33.768 -19.573  1.00 88.73           N
ATOM    532  CA  PRO    77     -59.092  33.231 -20.117  1.00 88.73           C
ATOM    533  CD  PRO    77     -57.818  35.213 -19.706  1.00 88.73           C
ATOM    534  CB  PRO    77     -59.806  34.395 -20.810  1.00 88.73           C
ATOM    535  CG  PRO    77     -58.751  35.513 -20.888  1.00 88.73           C
ATOM    536  C   PRO    77     -58.771  32.090 -21.022  1.00 88.73           C
ATOM    537  O   PRO    77     -57.651  32.026 -21.526  1.00 88.73           O
ATOM    538  N   VAL    78     -59.731  31.170 -21.230  1.00 21.05           N
ATOM    539  CA  VAL    78     -59.487  30.069 -22.111  1.00 21.05           C
ATOM    540  CB  VAL    78     -59.835  28.737 -21.515  1.00 21.05           C
ATOM    541  CG1 VAL    78     -59.638  27.653 -22.588  1.00 21.05           C
ATOM    542  CG2 VAL    78     -58.983  28.528 -20.251  1.00 21.05           C
ATOM    543  C   VAL    78     -60.372  30.268 -23.294  1.00 21.05           C
ATOM    544  O   VAL    78     -61.552  30.591 -23.165  1.00 21.05           O
ATOM    545  N   PRO    79     -59.806  30.109 -24.454  1.00163.86           N
ATOM    546  CA  PRO    79     -60.597  30.274 -25.639  1.00163.86           C
ATOM    547  CD  PRO    79     -58.435  30.551 -24.655  1.00163.86           C
ATOM    548  CB  PRO    79     -59.608  30.504 -26.779  1.00163.86           C
ATOM    549  CG  PRO    79     -58.392  31.132 -26.077  1.00163.86           C
ATOM    550  C   PRO    79     -61.484  29.092 -25.843  1.00163.86           C
ATOM    551  O   PRO    79     -61.129  27.996 -25.413  1.00163.86           O
ATOM    552  N   TYR    80     -62.651  29.298 -26.482  1.00276.51           N
ATOM    553  CA  TYR    80     -63.539  28.209 -26.755  1.00276.51           C
ATOM    554  CB  TYR    80     -64.798  28.198 -25.873  1.00276.51           C
ATOM    555  CG  TYR    80     -65.614  27.019 -26.277  1.00276.51           C
ATOM    556  CD1 TYR    80     -65.329  25.771 -25.770  1.00276.51           C
ATOM    557  CD2 TYR    80     -66.660  27.156 -27.160  1.00276.51           C
ATOM    558  CE1 TYR    80     -66.075  24.677 -26.137  1.00276.51           C
ATOM    559  CE2 TYR    80     -67.410  26.064 -27.531  1.00276.51           C
ATOM    560  CZ  TYR    80     -67.118  24.823 -27.020  1.00276.51           C
ATOM    561  OH  TYR    80     -67.888  23.703 -27.401  1.00276.51           O
ATOM    562  C   TYR    80     -63.990  28.377 -28.167  1.00276.51           C
ATOM    563  O   TYR    80     -63.999  29.489 -28.692  1.00276.51           O
ATOM    564  N   GLY    81     -64.357  27.266 -28.834  1.00151.65           N
ATOM    565  CA  GLY    81     -64.817  27.395 -30.183  1.00151.65           C
ATOM    566  C   GLY    81     -65.620  26.181 -30.510  1.00151.65           C
ATOM    567  O   GLY    81     -65.332  25.084 -30.035  1.00151.65           O
ATOM    568  N   TYR    82     -66.661  26.361 -31.344  1.00311.58           N
ATOM    569  CA  TYR    82     -67.481  25.256 -31.739  1.00311.58           C
ATOM    570  CB  TYR    82     -68.911  25.321 -31.174  1.00311.58           C
ATOM    571  CG  TYR    82     -69.645  24.121 -31.665  1.00311.58           C
ATOM    572  CD1 TYR    82     -69.499  22.905 -31.037  1.00311.58           C
ATOM    573  CD2 TYR    82     -70.484  24.213 -32.752  1.00311.58           C
ATOM    574  CE1 TYR    82     -70.176  21.797 -31.489  1.00311.58           C
ATOM    575  CE2 TYR    82     -71.164  23.108 -33.208  1.00311.58           C
ATOM    576  CZ  TYR    82     -71.011  21.899 -32.575  1.00311.58           C
ATOM    577  OH  TYR    82     -71.708  20.763 -33.040  1.00311.58           O
ATOM    578  C   TYR    82     -67.589  25.306 -33.226  1.00311.58           C
ATOM    579  O   TYR    82     -67.654  26.383 -33.818  1.00311.58           O
ATOM    580  N   PHE    83     -67.586  24.129 -33.878  1.00284.21           N
ATOM    581  CA  PHE    83     -67.704  24.107 -35.304  1.00284.21           C
ATOM    582  CB  PHE    83     -66.394  23.743 -36.024  1.00284.21           C
ATOM    583  CG  PHE    83     -66.662  23.762 -37.489  1.00284.21           C
ATOM    584  CD1 PHE    83     -66.640  24.947 -38.188  1.00284.21           C
ATOM    585  CD2 PHE    83     -66.933  22.595 -38.166  1.00284.21           C
ATOM    586  CE1 PHE    83     -66.886  24.969 -39.540  1.00284.21           C
ATOM    587  CE2 PHE    83     -67.181  22.611 -39.519  1.00284.21           C
ATOM    588  CZ  PHE    83     -67.157  23.799 -40.208  1.00284.21           C
ATOM    589  C   PHE    83     -68.707  23.056 -35.646  1.00284.21           C
ATOM    590  O   PHE    83     -68.939  22.130 -34.870  1.00284.21           O
ATOM    591  N   GLY    84     -69.350  23.187 -36.822  1.00119.65           N
ATOM    592  CA  GLY    84     -70.309  22.203 -37.224  1.00119.65           C
ATOM    593  C   GLY    84     -71.073  22.761 -38.377  1.00119.65           C
ATOM    594  O   GLY    84     -70.944  23.937 -38.714  1.00119.65           O
ATOM    595  N   GLY    85     -71.900  21.911 -39.017  1.00 98.24           N
ATOM    596  CA  GLY    85     -72.689  22.359 -40.124  1.00 98.24           C
ATOM    597  C   GLY    85     -72.880  21.192 -41.035  1.00 98.24           C
ATOM    598  O   GLY    85     -72.311  20.123 -40.821  1.00 98.24           O
ATOM    599  N   GLY    86     -73.700  21.377 -42.087  1.00122.91           N
ATOM    600  CA  GLY    86     -73.923  20.317 -43.024  1.00122.91           C
ATOM    601  C   GLY    86     -75.017  20.758 -43.940  1.00122.91           C
ATOM    602  O   GLY    86     -75.774  21.674 -43.624  1.00122.91           O
ATOM    603  N   TYR    87     -75.122  20.104 -45.113  1.00307.73           N
ATOM    604  CA  TYR    87     -76.150  20.461 -46.044  1.00307.73           C
ATOM    605  CB  TYR    87     -75.612  21.069 -47.350  1.00307.73           C
ATOM    606  CG  TYR    87     -76.783  21.383 -48.216  1.00307.73           C
ATOM    607  CD1 TYR    87     -77.494  22.547 -48.036  1.00307.73           C
ATOM    608  CD2 TYR    87     -77.169  20.513 -49.210  1.00307.73           C
ATOM    609  CE1 TYR    87     -78.575  22.838 -48.835  1.00307.73           C
ATOM    610  CE2 TYR    87     -78.250  20.798 -50.011  1.00307.73           C
ATOM    611  CZ  TYR    87     -78.954  21.963 -49.824  1.00307.73           C
ATOM    612  OH  TYR    87     -80.062  22.258 -50.646  1.00307.73           O
ATOM    613  C   TYR    87     -76.879  19.211 -46.410  1.00307.73           C
ATOM    614  O   TYR    87     -76.278  18.149 -46.560  1.00307.73           O
ATOM    615  N   TYR    88     -78.216  19.309 -46.539  1.00285.52           N
ATOM    616  CA  TYR    88     -78.989  18.167 -46.921  1.00285.52           C
ATOM    617  CB  TYR    88     -79.999  17.721 -45.851  1.00285.52           C
ATOM    618  CG  TYR    88     -80.724  16.533 -46.383  1.00285.52           C
ATOM    619  CD1 TYR    88     -80.168  15.278 -46.299  1.00285.52           C
ATOM    620  CD2 TYR    88     -81.964  16.676 -46.965  1.00285.52           C
ATOM    621  CE1 TYR    88     -80.837  14.181 -46.789  1.00285.52           C
ATOM    622  CE2 TYR    88     -82.637  15.582 -47.457  1.00285.52           C
ATOM    623  CZ  TYR    88     -82.073  14.332 -47.369  1.00285.52           C
ATOM    624  OH  TYR    88     -82.762  13.209 -47.874  1.00285.52           O
ATOM    625  C   TYR    88     -79.770  18.555 -48.132  1.00285.52           C
ATOM    626  O   TYR    88     -80.340  19.642 -48.189  1.00285.52           O
ATOM    627  N   SER    89     -79.797  17.675 -49.149  1.00192.83           N
ATOM    628  CA  SER    89     -80.544  17.990 -50.329  1.00192.83           C
ATOM    629  CB  SER    89     -79.665  18.389 -51.527  1.00192.83           C
ATOM    630  OG  SER    89     -80.479  18.686 -52.653  1.00192.83           O
ATOM    631  C   SER    89     -81.294  16.763 -50.726  1.00192.83           C
ATOM    632  O   SER    89     -80.860  15.642 -50.464  1.00192.83           O
ATOM    633  N   CYS    90     -82.468  16.952 -51.357  1.00108.13           N
ATOM    634  CA  CYS    90     -83.240  15.831 -51.803  1.00108.13           C
ATOM    635  CB  CYS    90     -84.547  15.630 -51.016  1.00108.13           C
ATOM    636  SG  CYS    90     -85.690  17.032 -51.197  1.00108.13           S
ATOM    637  C   CYS    90     -83.616  16.101 -53.222  1.00108.13           C
ATOM    638  O   CYS    90     -83.766  17.254 -53.624  1.00108.13           O
ATOM    639  N   ARG    91     -83.757  15.032 -54.029  1.00303.28           N
ATOM    640  CA  ARG    91     -84.134  15.230 -55.395  1.00303.28           C
ATOM    641  CB  ARG    91     -83.018  14.890 -56.398  1.00303.28           C
ATOM    642  CG  ARG    91     -83.420  15.100 -57.859  1.00303.28           C
ATOM    643  CD  ARG    91     -84.259  13.958 -58.433  1.00303.28           C
ATOM    644  NE  ARG    91     -84.576  14.298 -59.848  1.00303.28           N
ATOM    645  CZ  ARG    91     -83.696  13.974 -60.840  1.00303.28           C
ATOM    646  NH1 ARG    91     -82.531  13.334 -60.535  1.00303.28           N
ATOM    647  NH2 ARG    91     -83.984  14.287 -62.136  1.00303.28           N
ATOM    648  C   ARG    91     -85.275  14.312 -55.683  1.00303.28           C
ATOM    649  O   ARG    91     -85.314  13.180 -55.205  1.00303.28           O
ATOM    650  N   VAL    92     -86.256  14.798 -56.467  1.00 67.64           N
ATOM    651  CA  VAL    92     -87.369  13.971 -56.823  1.00 67.64           C
ATOM    652  CB  VAL    92     -88.630  14.308 -56.083  1.00 67.64           C
ATOM    653  CG1 VAL    92     -89.769  13.434 -56.632  1.00 67.64           C
ATOM    654  CG2 VAL    92     -88.374  14.128 -54.577  1.00 67.64           C
ATOM    655  C   VAL    92     -87.637  14.210 -58.272  1.00 67.64           C
ATOM    656  O   VAL    92     -87.389  15.300 -58.787  1.00 67.64           O
ATOM    657  N   SER    93     -88.135  13.178 -58.980  1.00199.32           N
ATOM    658  CA  SER    93     -88.434  13.360 -60.369  1.00199.32           C
ATOM    659  CB  SER    93     -87.392  12.732 -61.310  1.00199.32           C
ATOM    660  OG  SER    93     -87.761  12.953 -62.663  1.00199.32           O
ATOM    661  C   SER    93     -89.734  12.677 -60.638  1.00199.32           C
ATOM    662  O   SER    93     -90.065  11.677 -60.003  1.00199.32           O
ATOM    663  N   ARG    94     -90.521  13.228 -61.582  1.00322.61           N
ATOM    664  CA  ARG    94     -91.770  12.615 -61.920  1.00322.61           C
ATOM    665  CB  ARG    94     -92.989  13.304 -61.284  1.00322.61           C
ATOM    666  CG  ARG    94     -93.046  13.161 -59.762  1.00322.61           C
ATOM    667  CD  ARG    94     -93.661  11.839 -59.297  1.00322.61           C
ATOM    668  NE  ARG    94     -92.711  10.750 -59.660  1.00322.61           N
ATOM    669  CZ  ARG    94     -92.973   9.463 -59.287  1.00322.61           C
ATOM    670  NH1 ARG    94     -94.107   9.174 -58.584  1.00322.61           N
ATOM    671  NH2 ARG    94     -92.103   8.465 -59.618  1.00322.61           N
ATOM    672  C   ARG    94     -91.928  12.722 -63.400  1.00322.61           C
ATOM    673  O   ARG    94     -91.466  13.682 -64.015  1.00322.61           O
ATOM    674  N   SER    95     -92.572  11.713 -64.015  1.00212.34           N
ATOM    675  CA  SER    95     -92.793  11.764 -65.429  1.00212.34           C
ATOM    676  CB  SER    95     -91.794  10.922 -66.242  1.00212.34           C
ATOM    677  OG  SER    95     -92.081  11.029 -67.629  1.00212.34           O
ATOM    678  C   SER    95     -94.149  11.192 -65.677  1.00212.34           C
ATOM    679  O   SER    95     -94.627  10.349 -64.920  1.00212.34           O
ATOM    680  N   SER    96     -94.822  11.659 -66.746  1.00137.83           N
ATOM    681  CA  SER    96     -96.114  11.125 -67.051  1.00137.83           C
ATOM    682  CB  SER    96     -97.275  12.047 -66.642  1.00137.83           C
ATOM    683  OG  SER    96     -97.228  13.253 -67.391  1.00137.83           O
ATOM    684  C   SER    96     -96.191  10.952 -68.531  1.00137.83           C
ATOM    685  O   SER    96     -95.632  11.743 -69.290  1.00137.83           O
ATOM    686  N   LEU    97     -96.876   9.883 -68.979  1.00234.00           N
ATOM    687  CA  LEU    97     -97.032   9.660 -70.386  1.00234.00           C
ATOM    688  CB  LEU    97     -96.288   8.415 -70.898  1.00234.00           C
ATOM    689  CG  LEU    97     -94.758   8.513 -70.752  1.00234.00           C
ATOM    690  CD1 LEU    97     -94.064   7.248 -71.283  1.00234.00           C
ATOM    691  CD2 LEU    97     -94.218   9.802 -71.391  1.00234.00           C
ATOM    692  C   LEU    97     -98.487   9.435 -70.627  1.00234.00           C
ATOM    693  O   LEU    97     -99.174   8.832 -69.806  1.00234.00           O
ATOM    694  N   LYS    98     -99.007   9.940 -71.763  1.00222.40           N
ATOM    695  CA  LYS    98    -100.392   9.717 -72.044  1.00222.40           C
ATOM    696  CB  LYS    98    -101.127  10.976 -72.535  1.00222.40           C
ATOM    697  CG  LYS    98    -101.246  12.069 -71.473  1.00222.40           C
ATOM    698  CD  LYS    98    -102.025  11.634 -70.230  1.00222.40           C
ATOM    699  CE  LYS    98    -103.528  11.482 -70.473  1.00222.40           C
ATOM    700  NZ  LYS    98    -104.203  11.061 -69.226  1.00222.40           N
ATOM    701  C   LYS    98    -100.457   8.710 -73.143  1.00222.40           C
ATOM    702  O   LYS    98    -100.128   8.988 -74.295  1.00222.40           O
ATOM    703  N   PRO    99    -100.848   7.524 -72.781  1.00146.67           N
ATOM    704  CA  PRO    99    -101.003   6.465 -73.735  1.00146.67           C
ATOM    705  CD  PRO    99    -100.605   7.021 -71.441  1.00146.67           C
ATOM    706  CB  PRO    99    -101.043   5.165 -72.927  1.00146.67           C
ATOM    707  CG  PRO    99    -101.219   5.614 -71.464  1.00146.67           C
ATOM    708  C   PRO    99    -102.206   6.689 -74.589  1.00146.67           C
ATOM    709  O   PRO    99    -102.300   6.080 -75.653  1.00146.67           O
ATOM    710  N   CYS   100    -103.142   7.546 -74.142  1.00114.93           N
ATOM    711  CA  CYS   100    -104.348   7.742 -74.888  1.00114.93           C
ATOM    712  CB  CYS   100    -105.423   8.535 -74.125  1.00114.93           C
ATOM    713  SG  CYS   100    -104.894  10.231 -73.741  1.00114.93           S
ATOM    714  C   CYS   100    -104.032   8.493 -76.136  1.00114.93           C
ATOM    715  O   CYS   100    -103.181   9.381 -76.150  1.00114.93           O
ATOM    716  N   ALA   101    -104.715   8.121 -77.235  1.00250.01           N
ATOM    717  CA  ALA   101    -104.548   8.792 -78.488  1.00250.01           C
ATOM    718  CB  ALA   101    -103.709   8.001 -79.506  1.00250.01           C
ATOM    719  C   ALA   101    -105.918   8.933 -79.061  1.00250.01           C
ATOM    720  O   ALA   101    -106.794   8.113 -78.794  1.00250.01           O
ATOM    721  N   GLN   102    -106.151   9.995 -79.852  1.00286.52           N
ATOM    722  CA  GLN   102    -107.457  10.161 -80.412  1.00286.52           C
ATOM    723  CB  GLN   102    -108.162  11.454 -79.966  1.00286.52           C
ATOM    724  CG  GLN   102    -109.557  11.626 -80.570  1.00286.52           C
ATOM    725  CD  GLN   102    -110.134  12.937 -80.055  1.00286.52           C
ATOM    726  OE1 GLN   102    -111.258  13.310 -80.390  1.00286.52           O
ATOM    727  NE2 GLN   102    -109.348  13.655 -79.209  1.00286.52           N
ATOM    728  C   GLN   102    -107.320  10.221 -81.893  1.00286.52           C
ATOM    729  O   GLN   102    -106.387  10.828 -82.416  1.00286.52           O
ATOM    730  N   ALA   103    -108.248   9.559 -82.609  1.00286.14           N
ATOM    731  CA  ALA   103    -108.227   9.597 -84.040  1.00286.14           C
ATOM    732  CB  ALA   103    -107.687   8.309 -84.686  1.00286.14           C
ATOM    733  C   ALA   103    -109.645   9.746 -84.477  1.00286.14           C
ATOM    734  O   ALA   103    -110.560   9.253 -83.819  1.00286.14           O
ATOM    735  N   ALA   104    -109.871  10.456 -85.598  1.00288.72           N
ATOM    736  CA  ALA   104    -111.216  10.612 -86.061  1.00288.72           C
ATOM    737  CB  ALA   104    -111.876  11.925 -85.608  1.00288.72           C
ATOM    738  C   ALA   104    -111.181  10.632 -87.552  1.00288.72           C
ATOM    739  O   ALA   104    -110.180  11.012 -88.157  1.00288.72           O
ATOM    740  N   THR   105    -112.285  10.193 -88.184  1.00306.13           N
ATOM    741  CA  THR   105    -112.358  10.216 -89.613  1.00306.13           C
ATOM    742  CB  THR   105    -112.475   8.855 -90.233  1.00306.13           C
ATOM    743  OG1 THR   105    -112.362   8.947 -91.645  1.00306.13           O
ATOM    744  CG2 THR   105    -113.835   8.251 -89.844  1.00306.13           C
ATOM    745  C   THR   105    -113.596  10.969 -89.965  1.00306.13           C
ATOM    746  O   THR   105    -114.608  10.874 -89.273  1.00306.13           O
ATOM    747  N   LEU   106    -113.540  11.764 -91.049  1.00269.59           N
ATOM    748  CA  LEU   106    -114.703  12.504 -91.434  1.00269.59           C
ATOM    749  CB  LEU   106    -114.430  14.020 -91.568  1.00269.59           C
ATOM    750  CG  LEU   106    -115.664  14.936 -91.763  1.00269.59           C
ATOM    751  CD1 LEU   106    -115.224  16.404 -91.882  1.00269.59           C
ATOM    752  CD2 LEU   106    -116.560  14.520 -92.942  1.00269.59           C
ATOM    753  C   LEU   106    -115.114  11.972 -92.764  1.00269.59           C
ATOM    754  O   LEU   106    -114.284  11.781 -93.652  1.00269.59           O
ATOM    755  N   ALA   107    -116.420  11.694 -92.925  1.00279.72           N
ATOM    756  CA  ALA   107    -116.901  11.218 -94.185  1.00279.72           C
ATOM    757  CB  ALA   107    -117.341   9.744 -94.163  1.00279.72           C
ATOM    758  C   ALA   107    -118.106  12.032 -94.517  1.00279.72           C
ATOM    759  O   ALA   107    -118.863  12.424 -93.631  1.00279.72           O
ATOM    760  N   ALA   108    -118.303  12.328 -95.814  1.00282.88           N
ATOM    761  CA  ALA   108    -119.453  13.093 -96.190  1.00282.88           C
ATOM    762  CB  ALA   108    -119.147  14.577 -96.456  1.00282.88           C
ATOM    763  C   ALA   108    -119.972  12.518 -97.464  1.00282.88           C
ATOM    764  O   ALA   108    -119.218  11.968 -98.264  1.00282.88           O
ATOM    765  N   TYR   109    -121.299  12.616 -97.671  1.00265.54           N
ATOM    766  CA  TYR   109    -121.872  12.120 -98.885  1.00265.54           C
ATOM    767  CB  TYR   109    -122.946  11.042 -98.646  1.00265.54           C
ATOM    768  CG  TYR   109    -123.480  10.593 -99.963  1.00265.54           C
ATOM    769  CD1 TYR   109    -122.752   9.729-100.750  1.00265.54           C
ATOM    770  CD2 TYR   109    -124.711  11.018-100.406  1.00265.54           C
ATOM    771  CE1 TYR   109    -123.238   9.304-101.963  1.00265.54           C
ATOM    772  CE2 TYR   109    -125.203  10.596-101.619  1.00265.54           C
ATOM    773  CZ  TYR   109    -124.466   9.740-102.400  1.00265.54           C
ATOM    774  OH  TYR   109    -124.970   9.306-103.645  1.00265.54           O
ATOM    775  C   TYR   109    -122.527  13.292 -99.537  1.00265.54           C
ATOM    776  O   TYR   109    -123.357  13.974 -98.938  1.00265.54           O
ATOM    777  N   PRO   110    -122.143  13.559-100.752  1.00190.95           N
ATOM    778  CA  PRO   110    -122.734  14.675-101.433  1.00190.95           C
ATOM    779  CD  PRO   110    -120.751  13.371-101.130  1.00190.95           C
ATOM    780  CB  PRO   110    -121.791  15.014-102.584  1.00190.95           C
ATOM    781  CG  PRO   110    -120.419  14.536-102.077  1.00190.95           C
ATOM    782  C   PRO   110    -124.121  14.343-101.867  1.00190.95           C
ATOM    783  O   PRO   110    -124.401  13.172-102.118  1.00190.95           O
ATOM    784  N   ALA   111    -125.007  15.352-101.952  1.00246.92           N
ATOM    785  CA  ALA   111    -126.343  15.092-102.393  1.00246.92           C
ATOM    786  CB  ALA   111    -127.370  15.037-101.250  1.00246.92           C
ATOM    787  C   ALA   111    -126.733  16.225-103.280  1.00246.92           C
ATOM    788  O   ALA   111    -126.270  17.352-103.106  1.00246.92           O
ATOM    789  N   GLU   112    -127.587  15.945-104.281  1.00266.28           N
ATOM    790  CA  GLU   112    -128.023  16.992-105.154  1.00266.28           C
ATOM    791  CB  GLU   112    -127.616  16.781-106.622  1.00266.28           C
ATOM    792  CG  GLU   112    -128.195  15.506-107.238  1.00266.28           C
ATOM    793  CD  GLU   112    -127.718  15.422-108.681  1.00266.28           C
ATOM    794  OE1 GLU   112    -126.499  15.633-108.915  1.00266.28           O
ATOM    795  OE2 GLU   112    -128.569  15.150-109.570  1.00266.28           O
ATOM    796  C   GLU   112    -129.512  17.006-105.107  1.00266.28           C
ATOM    797  O   GLU   112    -130.154  15.957-105.113  1.00266.28           O
ATOM    798  N   THR   113    -130.106  18.212-105.034  1.00166.65           N
ATOM    799  CA  THR   113    -131.535  18.291-105.011  1.00166.65           C
ATOM    800  CB  THR   113    -132.082  18.906-103.757  1.00166.65           C
ATOM    801  OG1 THR   113    -131.673  18.154-102.624  1.00166.65           O
ATOM    802  CG2 THR   113    -133.617  18.930-103.851  1.00166.65           C
ATOM    803  C   THR   113    -131.944  19.169-106.144  1.00166.65           C
ATOM    804  O   THR   113    -131.337  20.206-106.406  1.00166.65           O
ATOM    805  N   PRO   114    -132.953  18.742-106.846  1.00 96.87           N
ATOM    806  CA  PRO   114    -133.462  19.533-107.929  1.00 96.87           C
ATOM    807  CD  PRO   114    -133.162  17.322-107.067  1.00 96.87           C
ATOM    808  CB  PRO   114    -134.192  18.566-108.864  1.00 96.87           C
ATOM    809  CG  PRO   114    -134.342  17.269-108.048  1.00 96.87           C
ATOM    810  C   PRO   114    -134.331  20.609-107.372  1.00 96.87           C
ATOM    811  O   PRO   114    -134.830  20.453-106.259  1.00 96.87           O
ATOM    812  N   THR   115    -134.516  21.714-108.117  1.00243.42           N
ATOM    813  CA  THR   115    -135.369  22.757-107.635  1.00243.42           C
ATOM    814  CB  THR   115    -134.679  24.082-107.490  1.00243.42           C
ATOM    815  OG1 THR   115    -135.538  25.015-106.852  1.00243.42           O
ATOM    816  CG2 THR   115    -134.279  24.589-108.886  1.00243.42           C
ATOM    817  C   THR   115    -136.457  22.928-108.639  1.00243.42           C
ATOM    818  O   THR   115    -136.215  22.895-109.845  1.00243.42           O
ATOM    819  N   ALA   116    -137.704  23.090-108.160  1.00255.29           N
ATOM    820  CA  ALA   116    -138.791  23.272-109.072  1.00255.29           C
ATOM    821  CB  ALA   116    -139.508  21.964-109.446  1.00255.29           C
ATOM    822  C   ALA   116    -139.796  24.143-108.396  1.00255.29           C
ATOM    823  O   ALA   116    -139.836  24.229-107.170  1.00255.29           O
ATOM    824  N   GLY   117    -140.626  24.836-109.197  1.00139.07           N
ATOM    825  CA  GLY   117    -141.643  25.667-108.629  1.00139.07           C
ATOM    826  C   GLY   117    -142.196  26.504-109.732  1.00139.07           C
ATOM    827  O   GLY   117    -141.520  26.770-110.725  1.00139.07           O
ATOM    828  N   GLU   118    -143.459  26.943-109.578  1.00246.69           N
ATOM    829  CA  GLU   118    -144.058  27.769-110.581  1.00246.69           C
ATOM    830  CB  GLU   118    -145.155  27.057-111.391  1.00246.69           C
ATOM    831  CG  GLU   118    -144.623  25.927-112.276  1.00246.69           C
ATOM    832  CD  GLU   118    -145.803  25.316-113.016  1.00246.69           C
ATOM    833  OE1 GLU   118    -146.948  25.796-112.804  1.00246.69           O
ATOM    834  OE2 GLU   118    -145.574  24.360-113.804  1.00246.69           O
ATOM    835  C   GLU   118    -144.705  28.909-109.871  1.00246.69           C
ATOM    836  O   GLU   118    -145.204  28.756-108.757  1.00246.69           O
ATOM    837  N   GLU   119    -144.691  30.099-110.495  1.00298.80           N
ATOM    838  CA  GLU   119    -145.316  31.229-109.880  1.00298.80           C
ATOM    839  CB  GLU   119    -144.361  32.412-109.646  1.00298.80           C
ATOM    840  CG  GLU   119    -145.031  33.617-108.983  1.00298.80           C
ATOM    841  CD  GLU   119    -145.267  33.281-107.519  1.00298.80           C
ATOM    842  OE1 GLU   119    -144.906  32.146-107.107  1.00298.80           O
ATOM    843  OE2 GLU   119    -145.811  34.155-106.792  1.00298.80           O
ATOM    844  C   GLU   119    -146.382  31.701-110.810  1.00298.80           C
ATOM    845  O   GLU   119    -146.187  31.739-112.024  1.00298.80           O
ATOM    846  N   TYR   120    -147.557  32.052-110.259  1.00269.54           N
ATOM    847  CA  TYR   120    -148.611  32.539-111.094  1.00269.54           C
ATOM    848  CB  TYR   120    -149.900  31.701-110.984  1.00269.54           C
ATOM    849  CG  TYR   120    -150.930  32.283-111.889  1.00269.54           C
ATOM    850  CD1 TYR   120    -150.848  32.093-113.248  1.00269.54           C
ATOM    851  CD2 TYR   120    -151.988  33.001-111.380  1.00269.54           C
ATOM    852  CE1 TYR   120    -151.796  32.622-114.091  1.00269.54           C
ATOM    853  CE2 TYR   120    -152.940  33.534-112.218  1.00269.54           C
ATOM    854  CZ  TYR   120    -152.844  33.346-113.576  1.00269.54           C
ATOM    855  OH  TYR   120    -153.819  33.892-114.438  1.00269.54           O
ATOM    856  C   TYR   120    -148.900  33.925-110.626  1.00269.54           C
ATOM    857  O   TYR   120    -149.179  34.157-109.451  1.00269.54           O
ATOM    858  N   PRO   121    -148.822  34.852-111.540  1.00172.74           N
ATOM    859  CA  PRO   121    -149.004  36.241-111.222  1.00172.74           C
ATOM    860  CD  PRO   121    -149.122  34.568-112.933  1.00172.74           C
ATOM    861  CB  PRO   121    -149.023  36.962-112.566  1.00172.74           C
ATOM    862  CG  PRO   121    -149.614  35.903-113.515  1.00172.74           C
ATOM    863  C   PRO   121    -150.293  36.436-110.494  1.00172.74           C
ATOM    864  O   PRO   121    -150.327  37.246-109.570  1.00172.74           O
ATOM    865  N   SER   122    -151.351  35.712-110.908  1.00153.63           N
ATOM    866  CA  SER   122    -152.663  35.783-110.329  1.00153.63           C
ATOM    867  CB  SER   122    -152.751  35.318-108.860  1.00153.63           C
ATOM    868  OG  SER   122    -152.095  36.234-107.996  1.00153.63           O
ATOM    869  C   SER   122    -153.186  37.179-110.435  1.00153.63           C
ATOM    870  O   SER   122    -152.440  38.133-110.651  1.00153.63           O
ATOM    871  N   ARG   123    -154.519  37.329-110.323  1.00250.76           N
ATOM    872  CA  ARG   123    -155.088  38.639-110.389  1.00250.76           C
ATOM    873  CB  ARG   123    -155.979  38.861-111.623  1.00250.76           C
ATOM    874  CG  ARG   123    -155.213  38.802-112.946  1.00250.76           C
ATOM    875  CD  ARG   123    -154.466  40.094-113.282  1.00250.76           C
ATOM    876  NE  ARG   123    -155.486  41.157-113.503  1.00250.76           N
ATOM    877  CZ  ARG   123    -155.093  42.449-113.707  1.00250.76           C
ATOM    878  NH1 ARG   123    -153.766  42.766-113.709  1.00250.76           N
ATOM    879  NH2 ARG   123    -156.029  43.422-113.910  1.00250.76           N
ATOM    880  C   ARG   123    -155.954  38.799-109.185  1.00250.76           C
ATOM    881  O   ARG   123    -156.711  37.903-108.817  1.00250.76           O
ATOM    882  N   PRO   124    -155.823  39.923-108.544  1.00106.20           N
ATOM    883  CA  PRO   124    -156.643  40.193-107.398  1.00106.20           C
ATOM    884  CD  PRO   124    -154.534  40.586-108.457  1.00106.20           C
ATOM    885  CB  PRO   124    -155.890  41.234-106.565  1.00106.20           C
ATOM    886  CG  PRO   124    -154.786  41.760-107.500  1.00106.20           C
ATOM    887  C   PRO   124    -157.992  40.640-107.850  1.00106.20           C
ATOM    888  O   PRO   124    -158.107  41.144-108.966  1.00106.20           O
ATOM    889  N   THR   125    -159.027  40.451-107.012  1.00275.89           N
ATOM    890  CA  THR   125    -160.336  40.898-107.382  1.00275.89           C
ATOM    891  CB  THR   125    -161.319  39.782-107.577  1.00275.89           C
ATOM    892  OG1 THR   125    -162.535  40.286-108.109  1.00275.89           O
ATOM    893  CG2 THR   125    -161.571  39.103-106.219  1.00275.89           C
ATOM    894  C   THR   125    -160.842  41.740-106.259  1.00275.89           C
ATOM    895  O   THR   125    -160.603  41.440-105.091  1.00275.89           O
ATOM    896  N   GLU   126    -161.542  42.841-106.590  1.00261.86           N
ATOM    897  CA  GLU   126    -162.068  43.674-105.551  1.00261.86           C
ATOM    898  CB  GLU   126    -161.369  45.040-105.445  1.00261.86           C
ATOM    899  CG  GLU   126    -159.910  44.946-104.992  1.00261.86           C
ATOM    900  CD  GLU   126    -159.898  44.510-103.534  1.00261.86           C
ATOM    901  OE1 GLU   126    -160.626  43.538-103.200  1.00261.86           O
ATOM    902  OE2 GLU   126    -159.163  45.147-102.732  1.00261.86           O
ATOM    903  C   GLU   126    -163.499  43.937-105.875  1.00261.86           C
ATOM    904  O   GLU   126    -163.857  44.152-107.032  1.00261.86           O
ATOM    905  N   PHE   127    -164.369  43.903-104.847  1.00306.39           N
ATOM    906  CA  PHE   127    -165.754  44.183-105.070  1.00306.39           C
ATOM    907  CB  PHE   127    -166.656  42.940-104.980  1.00306.39           C
ATOM    908  CG  PHE   127    -168.056  43.380-105.235  1.00306.39           C
ATOM    909  CD1 PHE   127    -168.518  43.527-106.523  1.00306.39           C
ATOM    910  CD2 PHE   127    -168.909  43.642-104.188  1.00306.39           C
ATOM    911  CE1 PHE   127    -169.809  43.934-106.762  1.00306.39           C
ATOM    912  CE2 PHE   127    -170.202  44.049-104.422  1.00306.39           C
ATOM    913  CZ  PHE   127    -170.654  44.194-105.711  1.00306.39           C
ATOM    914  C   PHE   127    -166.184  45.121-103.993  1.00306.39           C
ATOM    915  O   PHE   127    -165.685  45.059-102.871  1.00306.39           O
ATOM    916  N   ALA   128    -167.114  46.039-104.316  1.00287.36           N
ATOM    917  CA  ALA   128    -167.575  46.950-103.311  1.00287.36           C
ATOM    918  CB  ALA   128    -166.846  48.305-103.328  1.00287.36           C
ATOM    919  C   ALA   128    -169.017  47.225-103.577  1.00287.36           C
ATOM    920  O   ALA   128    -169.475  47.157-104.716  1.00287.36           O
ATOM    921  N   PHE   129    -169.779  47.524-102.507  1.00306.07           N
ATOM    922  CA  PHE   129    -171.166  47.841-102.670  1.00306.07           C
ATOM    923  CB  PHE   129    -172.114  46.752-102.140  1.00306.07           C
ATOM    924  CG  PHE   129    -173.510  47.218-102.375  1.00306.07           C
ATOM    925  CD1 PHE   129    -174.108  47.042-103.603  1.00306.07           C
ATOM    926  CD2 PHE   129    -174.221  47.828-101.369  1.00306.07           C
ATOM    927  CE1 PHE   129    -175.395  47.470-103.822  1.00306.07           C
ATOM    928  CE2 PHE   129    -175.510  48.258-101.583  1.00306.07           C
ATOM    929  CZ  PHE   129    -176.099  48.079-102.812  1.00306.07           C
ATOM    930  C   PHE   129    -171.417  49.075-101.865  1.00306.07           C
ATOM    931  O   PHE   129    -170.784  49.290-100.834  1.00306.07           O
ATOM    932  N   TYR   130    -172.341  49.935-102.333  1.00258.76           N
ATOM    933  CA  TYR   130    -172.618  51.127-101.588  1.00258.76           C
ATOM    934  CB  TYR   130    -172.341  52.412-102.390  1.00258.76           C
ATOM    935  CG  TYR   130    -172.656  53.591-101.535  1.00258.76           C
ATOM    936  CD1 TYR   130    -171.797  53.972-100.531  1.00258.76           C
ATOM    937  CD2 TYR   130    -173.799  54.329-101.751  1.00258.76           C
ATOM    938  CE1 TYR   130    -172.078  55.062 -99.741  1.00258.76           C
ATOM    939  CE2 TYR   130    -174.085  55.420-100.965  1.00258.76           C
ATOM    940  CZ  TYR   130    -173.225  55.788 -99.959  1.00258.76           C
ATOM    941  OH  TYR   130    -173.518  56.908 -99.152  1.00258.76           O
ATOM    942  C   TYR   130    -174.069  51.103-101.233  1.00258.76           C
ATOM    943  O   TYR   130    -174.943  51.056-102.098  1.00258.76           O
ATOM    944  N   PRO   131    -174.331  51.105 -99.957  1.00169.20           N
ATOM    945  CA  PRO   131    -175.699  51.116 -99.517  1.00169.20           C
ATOM    946  CD  PRO   131    -173.484  50.333 -99.061  1.00169.20           C
ATOM    947  CB  PRO   131    -175.689  50.584 -98.086  1.00169.20           C
ATOM    948  CG  PRO   131    -174.435  49.696 -98.037  1.00169.20           C
ATOM    949  C   PRO   131    -176.253  52.497 -99.627  1.00169.20           C
ATOM    950  O   PRO   131    -175.472  53.446 -99.661  1.00169.20           O
ATOM    951  N   GLY   132    -177.591  52.639 -99.693  1.00113.17           N
ATOM    952  CA  GLY   132    -178.162  53.951 -99.763  1.00113.17           C
ATOM    953  C   GLY   132    -179.600  53.833 -99.376  1.00113.17           C
ATOM    954  O   GLY   132    -180.247  52.824 -99.650  1.00113.17           O
ATOM    955  N   TYR   133    -180.137  54.880 -98.720  1.00252.82           N
ATOM    956  CA  TYR   133    -181.514  54.849 -98.325  1.00252.82           C
ATOM    957  CB  TYR   133    -181.691  54.837 -96.795  1.00252.82           C
ATOM    958  CG  TYR   133    -183.144  54.758 -96.472  1.00252.82           C
ATOM    959  CD1 TYR   133    -183.828  53.575 -96.635  1.00252.82           C
ATOM    960  CD2 TYR   133    -183.816  55.854 -95.983  1.00252.82           C
ATOM    961  CE1 TYR   133    -185.166  53.491 -96.334  1.00252.82           C
ATOM    962  CE2 TYR   133    -185.155  55.775 -95.680  1.00252.82           C
ATOM    963  CZ  TYR   133    -185.833  54.593 -95.857  1.00252.82           C
ATOM    964  OH  TYR   133    -187.207  54.510 -95.547  1.00252.82           O
ATOM    965  C   TYR   133    -182.144  56.091 -98.871  1.00252.82           C
ATOM    966  O   TYR   133    -181.614  57.192 -98.728  1.00252.82           O
ATOM    967  N   PRO   134    -183.255  55.925 -99.531  1.00 95.28           N
ATOM    968  CA  PRO   134    -183.943  57.055-100.096  1.00 95.28           C
ATOM    969  CD  PRO   134    -183.482  54.714-100.300  1.00 95.28           C
ATOM    970  CB  PRO   134    -184.794  56.509-101.246  1.00 95.28           C
ATOM    971  CG  PRO   134    -184.800  54.984-101.041  1.00 95.28           C
ATOM    972  C   PRO   134    -184.736  57.780 -99.059  1.00 95.28           C
ATOM    973  O   PRO   134    -185.062  57.184 -98.034  1.00 95.28           O
ATOM    974  N   GLY   135    -185.054  59.067 -99.300  1.00113.59           N
ATOM    975  CA  GLY   135    -185.838  59.807 -98.355  1.00113.59           C
ATOM    976  C   GLY   135    -186.208  61.103 -98.999  1.00113.59           C
ATOM    977  O   GLY   135    -185.539  61.562 -99.923  1.00113.59           O
ATOM    978  N   THR   136    -187.300  61.730 -98.518  1.00289.84           N
ATOM    979  CA  THR   136    -187.716  62.983 -99.075  1.00289.84           C
ATOM    980  CB  THR   136    -188.974  62.889 -99.889  1.00289.84           C
ATOM    981  OG1 THR   136    -189.220  64.120-100.555  1.00289.84           O
ATOM    982  CG2 THR   136    -190.144  62.545 -98.952  1.00289.84           C
ATOM    983  C   THR   136    -187.994  63.915 -97.941  1.00289.84           C
ATOM    984  O   THR   136    -188.289  63.485 -96.828  1.00289.84           O
ATOM    985  N   TYR   137    -187.882  65.232 -98.200  1.00316.16           N
ATOM    986  CA  TYR   137    -188.145  66.201 -97.178  1.00316.16           C
ATOM    987  CB  TYR   137    -186.888  66.953 -96.708  1.00316.16           C
ATOM    988  CG  TYR   137    -187.306  67.919 -95.654  1.00316.16           C
ATOM    989  CD1 TYR   137    -187.490  67.504 -94.356  1.00316.16           C
ATOM    990  CD2 TYR   137    -187.512  69.244 -95.966  1.00316.16           C
ATOM    991  CE1 TYR   137    -187.876  68.396 -93.383  1.00316.16           C
ATOM    992  CE2 TYR   137    -187.898  70.141 -94.998  1.00316.16           C
ATOM    993  CZ  TYR   137    -188.080  69.717 -93.704  1.00316.16           C
ATOM    994  OH  TYR   137    -188.475  70.634 -92.706  1.00316.16           O
ATOM    995  C   TYR   137    -189.079  67.217 -97.749  1.00316.16           C
ATOM    996  O   TYR   137    -189.026  67.519 -98.940  1.00316.16           O
ATOM    997  N   GLN   138    -189.985  67.756 -96.910  1.00273.44           N
ATOM    998  CA  GLN   138    -190.895  68.755 -97.387  1.00273.44           C
ATOM    999  CB  GLN   138    -192.374  68.361 -97.199  1.00273.44           C
ATOM   1000  CG  GLN   138    -193.383  69.397 -97.701  1.00273.44           C
ATOM   1001  CD  GLN   138    -193.778  70.302 -96.541  1.00273.44           C
ATOM   1002  OE1 GLN   138    -194.528  71.262 -96.717  1.00273.44           O
ATOM   1003  NE2 GLN   138    -193.274  69.983 -95.319  1.00273.44           N
ATOM   1004  C   GLN   138    -190.626  70.004 -96.613  1.00273.44           C
ATOM   1005  O   GLN   138    -190.612  70.007 -95.383  1.00273.44           O
ATOM   1006  N   PRO   139    -190.368  71.061 -97.330  1.00190.09           N
ATOM   1007  CA  PRO   139    -190.102  72.313 -96.673  1.00190.09           C
ATOM   1008  CD  PRO   139    -189.579  70.913 -98.543  1.00190.09           C
ATOM   1009  CB  PRO   139    -189.330  73.164 -97.677  1.00190.09           C
ATOM   1010  CG  PRO   139    -188.637  72.126 -98.576  1.00190.09           C
ATOM   1011  C   PRO   139    -191.365  72.961 -96.206  1.00190.09           C
ATOM   1012  O   PRO   139    -192.422  72.680 -96.768  1.00190.09           O
ATOM   1013  N   MET   140    -191.277  73.824 -95.174  1.00374.03           N
ATOM   1014  CA  MET   140    -192.434  74.523 -94.698  1.00374.03           C
ATOM   1015  CB  MET   140    -193.007  73.954 -93.389  1.00374.03           C
ATOM   1016  CG  MET   140    -192.058  74.085 -92.197  1.00374.03           C
ATOM   1017  SD  MET   140    -190.548  73.080 -92.323  1.00374.03           S
ATOM   1018  CE  MET   140    -191.382  71.500 -92.002  1.00374.03           C
ATOM   1019  C   MET   140    -192.009  75.929 -94.421  1.00374.03           C
ATOM   1020  O   MET   140    -190.851  76.180 -94.090  1.00374.03           O
ATOM   1021  N   ALA   141    -192.936  76.896 -94.574  1.00277.20           N
ATOM   1022  CA  ALA   141    -192.582  78.260 -94.311  1.00277.20           C
ATOM   1023  CB  ALA   141    -192.172  79.043 -95.571  1.00277.20           C
ATOM   1024  C   ALA   141    -193.780  78.947 -93.740  1.00277.20           C
ATOM   1025  O   ALA   141    -194.915  78.531 -93.967  1.00277.20           O
ATOM   1026  N   SER   142    -193.545  80.017 -92.954  1.00238.97           N
ATOM   1027  CA  SER   142    -194.631  80.761 -92.386  1.00238.97           C
ATOM   1028  CB  SER   142    -194.888  80.441 -90.903  1.00238.97           C
ATOM   1029  OG  SER   142    -195.295  79.088 -90.760  1.00238.97           O
ATOM   1030  C   SER   142    -194.262  82.207 -92.466  1.00238.97           C
ATOM   1031  O   SER   142    -193.082  82.554 -92.504  1.00238.97           O
ATOM   1032  N   TYR   143    -195.274  83.095 -92.519  1.00317.25           N
ATOM   1033  CA  TYR   143    -194.994  84.499 -92.590  1.00317.25           C
ATOM   1034  CB  TYR   143    -195.404  85.135 -93.929  1.00317.25           C
ATOM   1035  CG  TYR   143    -195.060  86.584 -93.868  1.00317.25           C
ATOM   1036  CD1 TYR   143    -193.778  87.013 -94.122  1.00317.25           C
ATOM   1037  CD2 TYR   143    -196.026  87.514 -93.559  1.00317.25           C
ATOM   1038  CE1 TYR   143    -193.463  88.351 -94.067  1.00317.25           C
ATOM   1039  CE2 TYR   143    -195.717  88.853 -93.502  1.00317.25           C
ATOM   1040  CZ  TYR   143    -194.433  89.272 -93.755  1.00317.25           C
ATOM   1041  OH  TYR   143    -194.111  90.645 -93.697  1.00317.25           O
ATOM   1042  C   TYR   143    -195.777  85.187 -91.519  1.00317.25           C
ATOM   1043  O   TYR   143    -196.945  84.874 -91.293  1.00317.25           O
ATOM   1044  N   LEU   144    -195.134  86.138 -90.812  1.00255.00           N
ATOM   1045  CA  LEU   144    -195.824  86.880 -89.797  1.00255.00           C
ATOM   1046  CB  LEU   144    -195.308  86.606 -88.374  1.00255.00           C
ATOM   1047  CG  LEU   144    -195.532  85.155 -87.909  1.00255.00           C
ATOM   1048  CD1 LEU   144    -194.740  84.163 -88.776  1.00255.00           C
ATOM   1049  CD2 LEU   144    -195.243  84.998 -86.408  1.00255.00           C
ATOM   1050  C   LEU   144    -195.596  88.330 -90.079  1.00255.00           C
ATOM   1051  O   LEU   144    -194.481  88.739 -90.402  1.00255.00           O
ATOM   1052  N   ASP   145    -196.661  89.150 -89.985  1.00196.26           N
ATOM   1053  CA  ASP   145    -196.504  90.554 -90.230  1.00196.26           C
ATOM   1054  CB  ASP   145    -197.269  91.050 -91.470  1.00196.26           C
ATOM   1055  CG  ASP   145    -196.888  92.502 -91.725  1.00196.26           C
ATOM   1056  OD1 ASP   145    -196.098  93.062 -90.918  1.00196.26           O
ATOM   1057  OD2 ASP   145    -197.386  93.073 -92.732  1.00196.26           O
ATOM   1058  C   ASP   145    -197.052  91.291 -89.050  1.00196.26           C
ATOM   1059  O   ASP   145    -198.205  91.095 -88.668  1.00196.26           O
ATOM   1060  N   VAL   146    -196.224  92.151 -88.424  1.00 59.00           N
ATOM   1061  CA  VAL   146    -196.705  92.917 -87.311  1.00 59.00           C
ATOM   1062  CB  VAL   146    -196.263  92.384 -85.980  1.00 59.00           C
ATOM   1063  CG1 VAL   146    -196.747  93.347 -84.883  1.00 59.00           C
ATOM   1064  CG2 VAL   146    -196.790  90.947 -85.828  1.00 59.00           C
ATOM   1065  C   VAL   146    -196.144  94.297 -87.436  1.00 59.00           C
ATOM   1066  O   VAL   146    -195.054  94.486 -87.975  1.00 59.00           O
ATOM   1067  N   SER   147    -196.896  95.308 -86.958  1.00180.48           N
ATOM   1068  CA  SER   147    -196.406  96.655 -87.009  1.00180.48           C
ATOM   1069  CB  SER   147    -196.861  97.429 -88.258  1.00180.48           C
ATOM   1070  OG  SER   147    -196.328  96.825 -89.427  1.00180.48           O
ATOM   1071  C   SER   147    -196.958  97.376 -85.822  1.00180.48           C
ATOM   1072  O   SER   147    -198.033  97.042 -85.327  1.00180.48           O
ATOM   1073  N   VAL   148    -196.214  98.382 -85.316  1.00100.69           N
ATOM   1074  CA  VAL   148    -196.700  99.137 -84.198  1.00100.69           C
ATOM   1075  CB  VAL   148    -196.262  98.592 -82.872  1.00100.69           C
ATOM   1076  CG1 VAL   148    -196.856  97.184 -82.701  1.00100.69           C
ATOM   1077  CG2 VAL   148    -194.725  98.633 -82.810  1.00100.69           C
ATOM   1078  C   VAL   148    -196.141 100.519 -84.307  1.00100.69           C
ATOM   1079  O   VAL   148    -195.096 100.729 -84.921  1.00100.69           O
ATOM   1080  N   VAL   149    -196.847 101.509 -83.725  1.00 54.18           N
ATOM   1081  CA  VAL   149    -196.356 102.856 -83.749  1.00 54.18           C
ATOM   1082  CB  VAL   149    -197.001 103.712 -84.799  1.00 54.18           C
ATOM   1083  CG1 VAL   149    -196.477 105.150 -84.648  1.00 54.18           C
ATOM   1084  CG2 VAL   149    -196.727 103.086 -86.177  1.00 54.18           C
ATOM   1085  C   VAL   149    -196.682 103.470 -82.426  1.00 54.18           C
ATOM   1086  O   VAL   149    -197.694 103.137 -81.811  1.00 54.18           O
ATOM   1087  N   GLN   150    -195.812 104.377 -81.938  1.00240.31           N
ATOM   1088  CA  GLN   150    -196.086 105.026 -80.689  1.00240.31           C
ATOM   1089  CB  GLN   150    -195.536 104.271 -79.467  1.00240.31           C
ATOM   1090  CG  GLN   150    -196.198 102.910 -79.243  1.00240.31           C
ATOM   1091  CD  GLN   150    -195.568 102.277 -78.011  1.00240.31           C
ATOM   1092  OE1 GLN   150    -194.691 102.861 -77.378  1.00240.31           O
ATOM   1093  NE2 GLN   150    -196.025 101.045 -77.661  1.00240.31           N
ATOM   1094  C   GLN   150    -195.423 106.365 -80.714  1.00240.31           C
ATOM   1095  O   GLN   150    -194.439 106.568 -81.423  1.00240.31           O
ATOM   1096  N   THR   151    -195.972 107.329 -79.947  1.00312.04           N
ATOM   1097  CA  THR   151    -195.376 108.631 -79.882  1.00312.04           C
ATOM   1098  CB  THR   151    -196.228 109.713 -80.478  1.00312.04           C
ATOM   1099  OG1 THR   151    -197.449 109.826 -79.762  1.00312.04           O
ATOM   1100  CG2 THR   151    -196.506 109.365 -81.950  1.00312.04           C
ATOM   1101  C   THR   151    -195.196 108.961 -78.435  1.00312.04           C
ATOM   1102  O   THR   151    -196.037 108.620 -77.604  1.00312.04           O
ATOM   1103  N   LEU   152    -194.071 109.618 -78.092  1.00256.67           N
ATOM   1104  CA  LEU   152    -193.840 109.967 -76.721  1.00256.67           C
ATOM   1105  CB  LEU   152    -192.741 109.090 -76.075  1.00256.67           C
ATOM   1106  CG  LEU   152    -192.504 109.242 -74.553  1.00256.67           C
ATOM   1107  CD1 LEU   152    -191.400 108.279 -74.089  1.00256.67           C
ATOM   1108  CD2 LEU   152    -192.189 110.684 -74.123  1.00256.67           C
ATOM   1109  C   LEU   152    -193.399 111.396 -76.707  1.00256.67           C
ATOM   1110  O   LEU   152    -192.605 111.818 -77.547  1.00256.67           O
ATOM   1111  N   GLY   153    -193.928 112.191 -75.755  1.00142.80           N
ATOM   1112  CA  GLY   153    -193.510 113.558 -75.642  1.00142.80           C
ATOM   1113  C   GLY   153    -194.061 114.085 -74.357  1.00142.80           C
ATOM   1114  O   GLY   153    -195.176 113.744 -73.965  1.00142.80           O
ATOM   1115  N   ALA   154    -193.285 114.940 -73.662  1.00249.95           N
ATOM   1116  CA  ALA   154    -193.777 115.487 -72.431  1.00249.95           C
ATOM   1117  CB  ALA   154    -193.284 114.734 -71.184  1.00249.95           C
ATOM   1118  C   ALA   154    -193.284 116.893 -72.317  1.00249.95           C
ATOM   1119  O   ALA   154    -192.184 117.234 -72.750  1.00249.95           O
ATOM   1120  N   PRO   155    -194.122 117.717 -71.756  1.00183.05           N
ATOM   1121  CA  PRO   155    -193.742 119.088 -71.542  1.00183.05           C
ATOM   1122  CD  PRO   155    -195.537 117.595 -72.070  1.00183.05           C
ATOM   1123  CB  PRO   155    -195.044 119.876 -71.423  1.00183.05           C
ATOM   1124  CG  PRO   155    -196.057 119.033 -72.214  1.00183.05           C
ATOM   1125  C   PRO   155    -192.888 119.191 -70.321  1.00183.05           C
ATOM   1126  O   PRO   155    -192.875 118.255 -69.524  1.00183.05           O
ATOM   1127  N   GLY   156    -192.158 120.313 -70.159  1.00120.91           N
ATOM   1128  CA  GLY   156    -191.355 120.488 -68.985  1.00120.91           C
ATOM   1129  C   GLY   156    -191.313 121.954 -68.699  1.00120.91           C
ATOM   1130  O   GLY   156    -191.314 122.774 -69.616  1.00120.91           O
ATOM   1131  N   GLU   157    -191.273 122.323 -67.404  1.00302.58           N
ATOM   1132  CA  GLU   157    -191.231 123.715 -67.062  1.00302.58           C
ATOM   1133  CB  GLU   157    -192.555 124.248 -66.489  1.00302.58           C
ATOM   1134  CG  GLU   157    -192.527 125.745 -66.177  1.00302.58           C
ATOM   1135  CD  GLU   157    -192.576 126.501 -67.497  1.00302.58           C
ATOM   1136  OE1 GLU   157    -192.611 125.829 -68.562  1.00302.58           O
ATOM   1137  OE2 GLU   157    -192.577 127.761 -67.458  1.00302.58           O
ATOM   1138  C   GLU   157    -190.189 123.898 -66.008  1.00302.58           C
ATOM   1139  O   GLU   157    -189.955 123.025 -65.174  1.00302.58           O
ATOM   1140  N   PRO   158    -189.537 125.024 -66.063  1.00190.62           N
ATOM   1141  CA  PRO   158    -188.540 125.317 -65.070  1.00190.62           C
ATOM   1142  CD  PRO   158    -189.187 125.584 -67.359  1.00190.62           C
ATOM   1143  CB  PRO   158    -187.650 126.403 -65.671  1.00190.62           C
ATOM   1144  CG  PRO   158    -187.782 126.182 -67.187  1.00190.62           C
ATOM   1145  C   PRO   158    -189.196 125.731 -63.793  1.00190.62           C
ATOM   1146  O   PRO   158    -190.342 126.174 -63.829  1.00190.62           O
ATOM   1147  N   ARG   159    -188.495 125.580 -62.652  1.00312.57           N
ATOM   1148  CA  ARG   159    -189.056 125.985 -61.397  1.00312.57           C
ATOM   1149  CB  ARG   159    -189.432 124.804 -60.486  1.00312.57           C
ATOM   1150  CG  ARG   159    -188.242 123.912 -60.125  1.00312.57           C
ATOM   1151  CD  ARG   159    -188.624 122.695 -59.281  1.00312.57           C
ATOM   1152  NE  ARG   159    -189.326 121.734 -60.178  1.00312.57           N
ATOM   1153  CZ  ARG   159    -189.687 120.503 -59.713  1.00312.57           C
ATOM   1154  NH1 ARG   159    -189.412 120.153 -58.422  1.00312.57           N
ATOM   1155  NH2 ARG   159    -190.324 119.622 -60.538  1.00312.57           N
ATOM   1156  C   ARG   159    -188.010 126.779 -60.683  1.00312.57           C
ATOM   1157  O   ARG   159    -186.816 126.522 -60.832  1.00312.57           O
ATOM   1158  N   HIS   160    -188.436 127.789 -59.900  1.00259.48           N
ATOM   1159  CA  HIS   160    -187.480 128.576 -59.177  1.00259.48           C
ATOM   1160  ND1 HIS   160    -184.989 130.810 -59.239  1.00259.48           N
ATOM   1161  CG  HIS   160    -186.336 130.828 -58.953  1.00259.48           C
ATOM   1162  CB  HIS   160    -187.363 130.021 -59.692  1.00259.48           C
ATOM   1163  NE2 HIS   160    -185.260 132.222 -57.543  1.00259.48           N
ATOM   1164  CD2 HIS   160    -186.484 131.696 -57.915  1.00259.48           C
ATOM   1165  CE1 HIS   160    -184.393 131.661 -58.366  1.00259.48           C
ATOM   1166  C   HIS   160    -187.935 128.648 -57.756  1.00259.48           C
ATOM   1167  O   HIS   160    -189.109 128.889 -57.480  1.00259.48           O
ATOM   1168  N   ASP   161    -187.005 128.415 -56.809  1.00208.91           N
ATOM   1169  CA  ASP   161    -187.351 128.483 -55.419  1.00208.91           C
ATOM   1170  CB  ASP   161    -187.301 127.118 -54.709  1.00208.91           C
ATOM   1171  CG  ASP   161    -187.911 127.270 -53.322  1.00208.91           C
ATOM   1172  OD1 ASP   161    -188.342 128.403 -52.981  1.00208.91           O
ATOM   1173  OD2 ASP   161    -187.960 126.248 -52.586  1.00208.91           O
ATOM   1174  C   ASP   161    -186.347 129.367 -54.752  1.00208.91           C
ATOM   1175  O   ASP   161    -185.146 129.234 -54.979  1.00208.91           O
ATOM   1176  N   SER   162    -186.818 130.318 -53.921  1.00135.58           N
ATOM   1177  CA  SER   162    -185.899 131.172 -53.229  1.00135.58           C
ATOM   1178  CB  SER   162    -185.975 132.645 -53.665  1.00135.58           C
ATOM   1179  OG  SER   162    -187.245 133.187 -53.333  1.00135.58           O
ATOM   1180  C   SER   162    -186.252 131.124 -51.778  1.00135.58           C
ATOM   1181  O   SER   162    -187.422 131.010 -51.417  1.00135.58           O
ATOM   1182  N   LEU   163    -185.230 131.185 -50.901  1.00317.68           N
ATOM   1183  CA  LEU   163    -185.489 131.162 -49.491  1.00317.68           C
ATOM   1184  CB  LEU   163    -184.923 129.905 -48.795  1.00317.68           C
ATOM   1185  CG  LEU   163    -185.251 129.773 -47.291  1.00317.68           C
ATOM   1186  CD1 LEU   163    -184.517 130.813 -46.429  1.00317.68           C
ATOM   1187  CD2 LEU   163    -186.770 129.771 -47.060  1.00317.68           C
ATOM   1188  C   LEU   163    -184.814 132.362 -48.911  1.00317.68           C
ATOM   1189  O   LEU   163    -183.713 132.725 -49.323  1.00317.68           O
ATOM   1190  N   LEU   164    -185.476 133.030 -47.945  1.00262.22           N
ATOM   1191  CA  LEU   164    -184.869 134.177 -47.335  1.00262.22           C
ATOM   1192  CB  LEU   164    -185.763 135.431 -47.417  1.00262.22           C
ATOM   1193  CG  LEU   164    -185.183 136.714 -46.782  1.00262.22           C
ATOM   1194  CD1 LEU   164    -185.173 136.656 -45.247  1.00262.22           C
ATOM   1195  CD2 LEU   164    -183.806 137.049 -47.377  1.00262.22           C
ATOM   1196  C   LEU   164    -184.645 133.835 -45.897  1.00262.22           C
ATOM   1197  O   LEU   164    -185.589 133.673 -45.124  1.00262.22           O
ATOM   1198  N   PRO   165    -183.401 133.700 -45.533  1.00153.74           N
ATOM   1199  CA  PRO   165    -183.102 133.401 -44.159  1.00153.74           C
ATOM   1200  CD  PRO   165    -182.468 133.050 -46.440  1.00153.74           C
ATOM   1201  CB  PRO   165    -181.712 132.768 -44.154  1.00153.74           C
ATOM   1202  CG  PRO   165    -181.588 132.152 -45.558  1.00153.74           C
ATOM   1203  C   PRO   165    -183.187 134.633 -43.319  1.00153.74           C
ATOM   1204  O   PRO   165    -183.004 135.728 -43.848  1.00153.74           O
ATOM   1205  N   VAL   166    -183.469 134.481 -42.010  1.00 38.97           N
ATOM   1206  CA  VAL   166    -183.513 135.622 -41.144  1.00 38.97           C
ATOM   1207  CB  VAL   166    -184.890 135.945 -40.644  1.00 38.97           C
ATOM   1208  CG1 VAL   166    -184.787 137.110 -39.644  1.00 38.97           C
ATOM   1209  CG2 VAL   166    -185.793 136.238 -41.854  1.00 38.97           C
ATOM   1210  C   VAL   166    -182.679 135.290 -39.950  1.00 38.97           C
ATOM   1211  O   VAL   166    -182.693 134.158 -39.469  1.00 38.97           O
ATOM   1212  N   ASP   167    -181.906 136.273 -39.448  1.00186.33           N
ATOM   1213  CA  ASP   167    -181.091 136.013 -38.298  1.00186.33           C
ATOM   1214  CB  ASP   167    -179.584 135.982 -38.611  1.00186.33           C
ATOM   1215  CG  ASP   167    -178.841 135.522 -37.362  1.00186.33           C
ATOM   1216  OD1 ASP   167    -179.510 135.301 -36.317  1.00186.33           O
ATOM   1217  OD2 ASP   167    -177.592 135.380 -37.441  1.00186.33           O
ATOM   1218  C   ASP   167    -181.314 137.113 -37.312  1.00186.33           C
ATOM   1219  O   ASP   167    -181.181 138.291 -37.645  1.00186.33           O
ATOM   1220  N   SER   168    -181.685 136.754 -36.068  1.00175.15           N
ATOM   1221  CA  SER   168    -181.859 137.758 -35.061  1.00175.15           C
ATOM   1222  CB  SER   168    -183.327 137.980 -34.658  1.00175.15           C
ATOM   1223  OG  SER   168    -183.412 138.985 -33.659  1.00175.15           O
ATOM   1224  C   SER   168    -181.137 137.279 -33.844  1.00175.15           C
ATOM   1225  O   SER   168    -181.201 136.099 -33.499  1.00175.15           O
ATOM   1226  N   TYR   169    -180.405 138.186 -33.166  1.00313.92           N
ATOM   1227  CA  TYR   169    -179.703 137.781 -31.984  1.00313.92           C
ATOM   1228  CB  TYR   169    -178.186 137.635 -32.187  1.00313.92           C
ATOM   1229  CG  TYR   169    -177.600 137.217 -30.883  1.00313.92           C
ATOM   1230  CD1 TYR   169    -177.632 135.897 -30.494  1.00313.92           C
ATOM   1231  CD2 TYR   169    -177.016 138.143 -30.050  1.00313.92           C
ATOM   1232  CE1 TYR   169    -177.090 135.509 -29.290  1.00313.92           C
ATOM   1233  CE2 TYR   169    -176.474 137.761 -28.847  1.00313.92           C
ATOM   1234  CZ  TYR   169    -176.511 136.442 -28.465  1.00313.92           C
ATOM   1235  OH  TYR   169    -175.955 136.045 -27.230  1.00313.92           O
ATOM   1236  C   TYR   169    -179.908 138.829 -30.940  1.00313.92           C
ATOM   1237  O   TYR   169    -180.029 140.014 -31.248  1.00313.92           O
ATOM   1238  N   GLN   170    -179.976 138.403 -29.663  1.00305.96           N
ATOM   1239  CA  GLN   170    -180.111 139.338 -28.586  1.00305.96           C
ATOM   1240  CB  GLN   170    -181.511 139.362 -27.951  1.00305.96           C
ATOM   1241  CG  GLN   170    -181.892 138.050 -27.261  1.00305.96           C
ATOM   1242  CD  GLN   170    -183.290 138.213 -26.682  1.00305.96           C
ATOM   1243  OE1 GLN   170    -183.910 139.267 -26.810  1.00305.96           O
ATOM   1244  NE2 GLN   170    -183.800 137.141 -26.019  1.00305.96           N
ATOM   1245  C   GLN   170    -179.153 138.906 -27.524  1.00305.96           C
ATOM   1246  O   GLN   170    -178.927 137.712 -27.335  1.00305.96           O
ATOM   1247  N   SER   171    -178.541 139.872 -26.812  1.00232.62           N
ATOM   1248  CA  SER   171    -177.627 139.490 -25.777  1.00232.62           C
ATOM   1249  CB  SER   171    -176.156 139.486 -26.225  1.00232.62           C
ATOM   1250  OG  SER   171    -175.319 139.095 -25.147  1.00232.62           O
ATOM   1251  C   SER   171    -177.741 140.480 -24.665  1.00232.62           C
ATOM   1252  O   SER   171    -178.102 141.637 -24.879  1.00232.62           O
ATOM   1253  N   TRP   172    -177.452 140.027 -23.430  1.00344.99           N
ATOM   1254  CA  TRP   172    -177.478 140.902 -22.296  1.00344.99           C
ATOM   1255  CB  TRP   172    -178.731 140.728 -21.420  1.00344.99           C
ATOM   1256  CG  TRP   172    -178.802 141.664 -20.237  1.00344.99           C
ATOM   1257  CD2 TRP   172    -179.427 142.956 -20.279  1.00344.99           C
ATOM   1258  CD1 TRP   172    -178.336 141.500 -18.966  1.00344.99           C
ATOM   1259  NE1 TRP   172    -178.632 142.611 -18.211  1.00344.99           N
ATOM   1260  CE2 TRP   172    -179.304 143.515 -19.008  1.00344.99           C
ATOM   1261  CE3 TRP   172    -180.054 143.620 -21.294  1.00344.99           C
ATOM   1262  CZ2 TRP   172    -179.809 144.754 -18.731  1.00344.99           C
ATOM   1263  CZ3 TRP   172    -180.561 144.869 -21.012  1.00344.99           C
ATOM   1264  CH2 TRP   172    -180.440 145.425 -19.755  1.00344.99           C
ATOM   1265  C   TRP   172    -176.295 140.524 -21.466  1.00344.99           C
ATOM   1266  O   TRP   172    -175.873 139.368 -21.475  1.00344.99           O
ATOM   1267  N   ALA   173    -175.703 141.490 -20.736  1.00288.46           N
ATOM   1268  CA  ALA   173    -174.565 141.128 -19.943  1.00288.46           C
ATOM   1269  CB  ALA   173    -173.220 141.403 -20.635  1.00288.46           C
ATOM   1270  C   ALA   173    -174.581 141.932 -18.685  1.00288.46           C
ATOM   1271  O   ALA   173    -175.084 143.054 -18.652  1.00288.46           O
ATOM   1272  N   LEU   174    -174.038 141.345 -17.600  1.00310.21           N
ATOM   1273  CA  LEU   174    -173.938 142.031 -16.346  1.00310.21           C
ATOM   1274  CB  LEU   174    -174.778 141.401 -15.222  1.00310.21           C
ATOM   1275  CG  LEU   174    -176.294 141.437 -15.490  1.00310.21           C
ATOM   1276  CD1 LEU   174    -176.663 140.584 -16.714  1.00310.21           C
ATOM   1277  CD2 LEU   174    -177.094 141.057 -14.235  1.00310.21           C
ATOM   1278  C   LEU   174    -172.507 141.936 -15.929  1.00310.21           C
ATOM   1279  O   LEU   174    -171.844 140.936 -16.197  1.00310.21           O
ATOM   1280  N   ALA   175    -171.980 142.989 -15.276  1.00260.60           N
ATOM   1281  CA  ALA   175    -170.611 142.929 -14.857  1.00260.60           C
ATOM   1282  CB  ALA   175    -169.648 143.682 -15.790  1.00260.60           C
ATOM   1283  C   ALA   175    -170.512 143.573 -13.513  1.00260.60           C
ATOM   1284  O   ALA   175    -171.337 144.410 -13.149  1.00260.60           O
ATOM   1285  N   GLY   176    -169.493 143.172 -12.727  1.00117.31           N
ATOM   1286  CA  GLY   176    -169.294 143.763 -11.438  1.00117.31           C
ATOM   1287  C   GLY   176    -168.621 142.752 -10.570  1.00117.31           C
ATOM   1288  O   GLY   176    -168.557 141.571 -10.906  1.00117.31           O
ATOM   1289  N   GLY   177    -168.099 143.206  -9.414  1.00104.91           N
ATOM   1290  CA  GLY   177    -167.464 142.313  -8.491  1.00104.91           C
ATOM   1291  C   GLY   177    -166.165 142.926  -8.084  1.00104.91           C
ATOM   1292  O   GLY   177    -165.593 143.739  -8.809  1.00104.91           O
ATOM   1293  N   TRP   178    -165.667 142.543  -6.894  1.00314.73           N
ATOM   1294  CA  TRP   178    -164.414 143.056  -6.422  1.00314.73           C
ATOM   1295  CB  TRP   178    -164.585 144.133  -5.336  1.00314.73           C
ATOM   1296  CG  TRP   178    -163.303 144.724  -4.800  1.00314.73           C
ATOM   1297  CD2 TRP   178    -163.262 145.779  -3.827  1.00314.73           C
ATOM   1298  CD1 TRP   178    -162.006 144.417  -5.092  1.00314.73           C
ATOM   1299  NE1 TRP   178    -161.159 145.217  -4.361  1.00314.73           N
ATOM   1300  CE2 TRP   178    -161.920 146.061  -3.579  1.00314.73           C
ATOM   1301  CE3 TRP   178    -164.263 146.461  -3.196  1.00314.73           C
ATOM   1302  CZ2 TRP   178    -161.556 147.031  -2.689  1.00314.73           C
ATOM   1303  CZ3 TRP   178    -163.894 147.439  -2.299  1.00314.73           C
ATOM   1304  CH2 TRP   178    -162.566 147.718  -2.051  1.00314.73           C
ATOM   1305  C   TRP   178    -163.677 141.907  -5.817  1.00314.73           C
ATOM   1306  O   TRP   178    -164.266 141.089  -5.110  1.00314.73           O
ATOM   1307  N   ASN   179    -162.364 141.798  -6.095  1.00267.42           N
ATOM   1308  CA  ASN   179    -161.606 140.722  -5.527  1.00267.42           C
ATOM   1309  CB  ASN   179    -161.384 139.558  -6.511  1.00267.42           C
ATOM   1310  CG  ASN   179    -160.843 138.356  -5.748  1.00267.42           C
ATOM   1311  OD1 ASN   179    -159.805 138.429  -5.093  1.00267.42           O
ATOM   1312  ND2 ASN   179    -161.571 137.211  -5.835  1.00267.42           N
ATOM   1313  C   ASN   179    -160.263 141.267  -5.163  1.00267.42           C
ATOM   1314  O   ASN   179    -159.714 142.108  -5.874  1.00267.42           O
ATOM   1315  N   SER   180    -159.701 140.818  -4.023  1.00197.17           N
ATOM   1316  CA  SER   180    -158.395 141.283  -3.657  1.00197.17           C
ATOM   1317  CB  SER   180    -158.416 142.427  -2.629  1.00197.17           C
ATOM   1318  OG  SER   180    -159.053 143.569  -3.181  1.00197.17           O
ATOM   1319  C   SER   180    -157.663 140.143  -3.024  1.00197.17           C
ATOM   1320  O   SER   180    -158.244 139.353  -2.283  1.00197.17           O
ATOM   1321  N   GLN   181    -156.355 140.021  -3.329  1.00323.43           N
ATOM   1322  CA  GLN   181    -155.547 139.001  -2.727  1.00323.43           C
ATOM   1323  CB  GLN   181    -155.756 137.605  -3.337  1.00323.43           C
ATOM   1324  CG  GLN   181    -155.344 137.509  -4.807  1.00323.43           C
ATOM   1325  CD  GLN   181    -155.605 136.084  -5.272  1.00323.43           C
ATOM   1326  OE1 GLN   181    -156.022 135.229  -4.491  1.00323.43           O
ATOM   1327  NE2 GLN   181    -155.357 135.817  -6.582  1.00323.43           N
ATOM   1328  C   GLN   181    -154.123 139.387  -2.963  1.00323.43           C
ATOM   1329  O   GLN   181    -153.800 139.965  -3.999  1.00323.43           O
ATOM   1330  N   MET   182    -153.226 139.099  -1.997  1.00345.36           N
ATOM   1331  CA  MET   182    -151.859 139.460  -2.230  1.00345.36           C
ATOM   1332  CB  MET   182    -151.623 140.979  -2.199  1.00345.36           C
ATOM   1333  CG  MET   182    -150.268 141.405  -2.764  1.00345.36           C
ATOM   1334  SD  MET   182    -150.132 141.236  -4.569  1.00345.36           S
ATOM   1335  CE  MET   182    -151.342 142.539  -4.940  1.00345.36           C
ATOM   1336  C   MET   182    -151.012 138.858  -1.153  1.00345.36           C
ATOM   1337  O   MET   182    -151.520 138.283  -0.193  1.00345.36           O
ATOM   1338  N   CYS   183    -149.678 138.961  -1.327  1.00138.17           N
ATOM   1339  CA  CYS   183    -148.706 138.527  -0.363  1.00138.17           C
ATOM   1340  CB  CYS   183    -149.143 138.718   1.102  1.00138.17           C
ATOM   1341  SG  CYS   183    -147.884 138.150   2.283  1.00138.17           S
ATOM   1342  C   CYS   183    -148.374 137.085  -0.571  1.00138.17           C
ATOM   1343  O   CYS   183    -149.239 136.265  -0.880  1.00138.17           O
ATOM   1344  N   CYS   184    -147.073 136.757  -0.424  1.00 64.04           N
ATOM   1345  CA  CYS   184    -146.599 135.408  -0.537  1.00 64.04           C
ATOM   1346  CB  CYS   184    -146.219 135.008  -1.973  1.00 64.04           C
ATOM   1347  SG  CYS   184    -147.647 135.012  -3.099  1.00 64.04           S
ATOM   1348  C   CYS   184    -145.350 135.330   0.284  1.00 64.04           C
ATOM   1349  O   CYS   184    -144.673 136.337   0.484  1.00 64.04           O
ATOM   1350  N   GLN   185    -145.019 134.132   0.808  1.00261.45           N
ATOM   1351  CA  GLN   185    -143.818 134.023   1.586  1.00261.45           C
ATOM   1352  CB  GLN   185    -144.013 134.418   3.061  1.00261.45           C
ATOM   1353  CG  GLN   185    -142.733 134.346   3.897  1.00261.45           C
ATOM   1354  CD  GLN   185    -143.060 134.862   5.291  1.00261.45           C
ATOM   1355  OE1 GLN   185    -144.183 135.286   5.563  1.00261.45           O
ATOM   1356  NE2 GLN   185    -142.051 134.833   6.202  1.00261.45           N
ATOM   1357  C   GLN   185    -143.361 132.597   1.541  1.00261.45           C
ATOM   1358  O   GLN   185    -144.118 131.705   1.163  1.00261.45           O
ATOM   1359  N   GLY   186    -142.085 132.352   1.910  1.00147.92           N
ATOM   1360  CA  GLY   186    -141.567 131.012   1.915  1.00147.92           C
ATOM   1361  C   GLY   186    -140.253 131.033   2.631  1.00147.92           C
ATOM   1362  O   GLY   186    -139.612 132.077   2.739  1.00147.92           O
ATOM   1363  N   GLU   187    -139.814 129.863   3.145  1.00257.84           N
ATOM   1364  CA  GLU   187    -138.567 129.809   3.856  1.00257.84           C
ATOM   1365  CB  GLU   187    -138.726 129.993   5.373  1.00257.84           C
ATOM   1366  CG  GLU   187    -139.237 131.382   5.763  1.00257.84           C
ATOM   1367  CD  GLU   187    -139.350 131.433   7.279  1.00257.84           C
ATOM   1368  OE1 GLU   187    -138.967 130.428   7.935  1.00257.84           O
ATOM   1369  OE2 GLU   187    -139.825 132.477   7.802  1.00257.84           O
ATOM   1370  C   GLU   187    -137.957 128.457   3.638  1.00257.84           C
ATOM   1371  O   GLU   187    -138.640 127.515   3.240  1.00257.84           O
ATOM   1372  N   GLN   188    -136.633 128.342   3.876  1.00294.57           N
ATOM   1373  CA  GLN   188    -135.955 127.085   3.720  1.00294.57           C
ATOM   1374  CB  GLN   188    -135.161 126.967   2.409  1.00294.57           C
ATOM   1375  CG  GLN   188    -134.002 127.961   2.309  1.00294.57           C
ATOM   1376  CD  GLN   188    -133.304 127.739   0.975  1.00294.57           C
ATOM   1377  OE1 GLN   188    -133.651 126.832   0.221  1.00294.57           O
ATOM   1378  NE2 GLN   188    -132.287 128.591   0.674  1.00294.57           N
ATOM   1379  C   GLN   188    -134.966 126.954   4.838  1.00294.57           C
ATOM   1380  O   GLN   188    -134.631 127.935   5.500  1.00294.57           O
ATOM   1381  N   ASN   189    -134.486 125.715   5.089  1.00223.04           N
ATOM   1382  CA  ASN   189    -133.517 125.498   6.128  1.00223.04           C
ATOM   1383  CB  ASN   189    -134.008 124.575   7.258  1.00223.04           C
ATOM   1384  CG  ASN   189    -135.051 125.336   8.067  1.00223.04           C
ATOM   1385  OD1 ASN   189    -136.177 124.875   8.243  1.00223.04           O
ATOM   1386  ND2 ASN   189    -134.664 126.535   8.579  1.00223.04           N
ATOM   1387  C   ASN   189    -132.315 124.851   5.510  1.00223.04           C
ATOM   1388  O   ASN   189    -132.410 124.119   4.526  1.00223.04           O
ATOM   1389  N   PRO   190    -131.174 125.157   6.067  1.00 91.39           N
ATOM   1390  CA  PRO   190    -129.932 124.616   5.573  1.00 91.39           C
ATOM   1391  CD  PRO   190    -130.988 126.466   6.668  1.00 91.39           C
ATOM   1392  CB  PRO   190    -128.839 125.607   5.983  1.00 91.39           C
ATOM   1393  CG  PRO   190    -129.500 126.506   7.041  1.00 91.39           C
ATOM   1394  C   PRO   190    -129.658 123.217   6.035  1.00 91.39           C
ATOM   1395  O   PRO   190    -130.218 122.777   7.038  1.00 91.39           O
ATOM   1396  N   PRO   191    -128.831 122.534   5.288  1.00 76.08           N
ATOM   1397  CA  PRO   191    -128.405 121.197   5.622  1.00 76.08           C
ATOM   1398  CD  PRO   191    -128.818 122.758   3.852  1.00 76.08           C
ATOM   1399  CB  PRO   191    -128.025 120.524   4.301  1.00 76.08           C
ATOM   1400  CG  PRO   191    -127.871 121.683   3.302  1.00 76.08           C
ATOM   1401  C   PRO   191    -127.274 121.244   6.604  1.00 76.08           C
ATOM   1402  O   PRO   191    -126.747 122.328   6.849  1.00 76.08           O
ATOM   1403  N   GLY   192    -126.884 120.083   7.175  1.00115.52           N
ATOM   1404  CA  GLY   192    -125.817 120.060   8.137  1.00115.52           C
ATOM   1405  C   GLY   192    -124.664 119.289   7.566  1.00115.52           C
ATOM   1406  O   GLY   192    -124.813 118.449   6.681  1.00115.52           O
ATOM   1407  N   PRO   193    -123.503 119.605   8.079  1.00105.52           N
ATOM   1408  CA  PRO   193    -122.279 118.970   7.654  1.00105.52           C
ATOM   1409  CD  PRO   193    -123.271 120.960   8.549  1.00105.52           C
ATOM   1410  CB  PRO   193    -121.155 119.970   7.944  1.00105.52           C
ATOM   1411  CG  PRO   193    -121.780 120.992   8.909  1.00105.52           C
ATOM   1412  C   PRO   193    -122.050 117.638   8.302  1.00105.52           C
ATOM   1413  O   PRO   193    -122.699 117.336   9.302  1.00105.52           O
ATOM   1414  N   PHE   194    -121.132 116.828   7.728  1.00281.18           N
ATOM   1415  CA  PHE   194    -120.785 115.532   8.245  1.00281.18           C
ATOM   1416  CB  PHE   194    -121.519 114.391   7.522  1.00281.18           C
ATOM   1417  CG  PHE   194    -121.175 114.517   6.078  1.00281.18           C
ATOM   1418  CD1 PHE   194    -120.054 113.912   5.557  1.00281.18           C
ATOM   1419  CD2 PHE   194    -121.978 115.259   5.243  1.00281.18           C
ATOM   1420  CE1 PHE   194    -119.742 114.039   4.224  1.00281.18           C
ATOM   1421  CE2 PHE   194    -121.672 115.389   3.909  1.00281.18           C
ATOM   1422  CZ  PHE   194    -120.552 114.780   3.398  1.00281.18           C
ATOM   1423  C   PHE   194    -119.311 115.339   8.026  1.00281.18           C
ATOM   1424  O   PHE   194    -118.702 116.055   7.233  1.00281.18           O
ATOM   1425  N   TRP   195    -118.689 114.372   8.740  1.00291.03           N
ATOM   1426  CA  TRP   195    -117.277 114.145   8.569  1.00291.03           C
ATOM   1427  CB  TRP   195    -116.415 114.750   9.689  1.00291.03           C
ATOM   1428  CG  TRP   195    -116.424 116.258   9.730  1.00291.03           C
ATOM   1429  CD2 TRP   195    -117.380 117.032  10.468  1.00291.03           C
ATOM   1430  CD1 TRP   195    -115.587 117.149   9.125  1.00291.03           C
ATOM   1431  NE1 TRP   195    -115.962 118.433   9.441  1.00291.03           N
ATOM   1432  CE2 TRP   195    -117.065 118.375  10.268  1.00291.03           C
ATOM   1433  CE3 TRP   195    -118.432 116.654  11.251  1.00291.03           C
ATOM   1434  CZ2 TRP   195    -117.803 119.366  10.849  1.00291.03           C
ATOM   1435  CZ3 TRP   195    -119.176 117.655  11.836  1.00291.03           C
ATOM   1436  CH2 TRP   195    -118.866 118.984  11.638  1.00291.03           C
ATOM   1437  C   TRP   195    -117.016 112.667   8.587  1.00291.03           C
ATOM   1438  O   TRP   195    -117.842 111.885   9.054  1.00291.03           O
ATOM   1439  N   LYS   196    -115.849 112.251   8.044  1.00331.32           N
ATOM   1440  CA  LYS   196    -115.464 110.865   8.040  1.00331.32           C
ATOM   1441  CB  LYS   196    -115.807 110.128   6.732  1.00331.32           C
ATOM   1442  CG  LYS   196    -117.302 109.850   6.560  1.00331.32           C
ATOM   1443  CD  LYS   196    -118.151 111.106   6.357  1.00331.32           C
ATOM   1444  CE  LYS   196    -119.654 110.823   6.303  1.00331.32           C
ATOM   1445  NZ  LYS   196    -120.145 110.451   7.649  1.00331.32           N
ATOM   1446  C   LYS   196    -113.975 110.796   8.207  1.00331.32           C
ATOM   1447  O   LYS   196    -113.267 111.763   7.930  1.00331.32           O
ATOM   1448  N   ALA   197    -113.462 109.644   8.696  1.00293.93           N
ATOM   1449  CA  ALA   197    -112.043 109.478   8.863  1.00293.93           C
ATOM   1450  CB  ALA   197    -111.524 109.956  10.230  1.00293.93           C
ATOM   1451  C   ALA   197    -111.733 108.014   8.759  1.00293.93           C
ATOM   1452  O   ALA   197    -112.607 107.174   8.968  1.00293.93           O
ATOM   1453  N   ALA   198    -110.472 107.669   8.410  1.00294.86           N
ATOM   1454  CA  ALA   198    -110.102 106.283   8.301  1.00294.86           C
ATOM   1455  CB  ALA   198    -110.315 105.701   6.893  1.00294.86           C
ATOM   1456  C   ALA   198    -108.640 106.158   8.609  1.00294.86           C
ATOM   1457  O   ALA   198    -107.890 107.128   8.503  1.00294.86           O
ATOM   1458  N   PHE   199    -108.200 104.950   9.029  1.00325.42           N
ATOM   1459  CA  PHE   199    -106.807 104.740   9.319  1.00325.42           C
ATOM   1460  CB  PHE   199    -106.453 105.025  10.788  1.00325.42           C
ATOM   1461  CG  PHE   199    -104.972 104.967  10.913  1.00325.42           C
ATOM   1462  CD1 PHE   199    -104.209 106.060  10.573  1.00325.42           C
ATOM   1463  CD2 PHE   199    -104.348 103.829  11.369  1.00325.42           C
ATOM   1464  CE1 PHE   199    -102.840 106.019  10.686  1.00325.42           C
ATOM   1465  CE2 PHE   199    -102.979 103.782  11.484  1.00325.42           C
ATOM   1466  CZ  PHE   199    -102.224 104.878  11.141  1.00325.42           C
ATOM   1467  C   PHE   199    -106.497 103.293   9.054  1.00325.42           C
ATOM   1468  O   PHE   199    -107.395 102.453   9.063  1.00325.42           O
ATOM   1469  N   ALA   200    -105.210 102.962   8.788  1.00300.20           N
ATOM   1470  CA  ALA   200    -104.861 101.584   8.554  1.00300.20           C
ATOM   1471  CB  ALA   200    -105.171 101.107   7.126  1.00300.20           C
ATOM   1472  C   ALA   200    -103.384 101.405   8.765  1.00300.20           C
ATOM   1473  O   ALA   200    -102.611 102.354   8.645  1.00300.20           O
ATOM   1474  N   ASP   201    -102.961 100.164   9.108  1.00300.58           N
ATOM   1475  CA  ASP   201    -101.568  99.861   9.313  1.00300.58           C
ATOM   1476  CB  ASP   201    -101.113 100.040  10.774  1.00300.58           C
ATOM   1477  CG  ASP   201    -101.919  99.106  11.668  1.00300.58           C
ATOM   1478  OD1 ASP   201    -102.956  98.571  11.192  1.00300.58           O
ATOM   1479  OD2 ASP   201    -101.505  98.918  12.843  1.00300.58           O
ATOM   1480  C   ASP   201    -101.317  98.434   8.906  1.00300.58           C
ATOM   1481  O   ASP   201    -102.220  97.600   8.963  1.00300.58           O
ATOM   1482  N   SER   202    -100.079  98.119   8.456  1.00184.87           N
ATOM   1483  CA  SER   202     -99.763  96.771   8.051  1.00184.87           C
ATOM   1484  CB  SER   202     -99.899  96.550   6.536  1.00184.87           C
ATOM   1485  OG  SER   202     -98.973  97.371   5.838  1.00184.87           O
ATOM   1486  C   SER   202     -98.334  96.473   8.417  1.00184.87           C
ATOM   1487  O   SER   202     -97.539  97.387   8.625  1.00184.87           O
ATOM   1488  N   SER   203     -97.975  95.169   8.525  1.00215.40           N
ATOM   1489  CA  SER   203     -96.621  94.804   8.864  1.00215.40           C
ATOM   1490  CB  SER   203     -96.307  94.975  10.359  1.00215.40           C
ATOM   1491  OG  SER   203     -96.419  96.343  10.724  1.00215.40           O
ATOM   1492  C   SER   203     -96.403  93.353   8.526  1.00215.40           C
ATOM   1493  O   SER   203     -97.341  92.647   8.159  1.00215.40           O
ATOM   1494  N   GLY   204     -95.138  92.869   8.626  1.00140.55           N
ATOM   1495  CA  GLY   204     -94.862  91.483   8.336  1.00140.55           C
ATOM   1496  C   GLY   204     -93.400  91.195   8.559  1.00140.55           C
ATOM   1497  O   GLY   204     -92.586  92.108   8.685  1.00140.55           O
ATOM   1498  N   GLN   205     -93.043  89.888   8.614  1.00278.54           N
ATOM   1499  CA  GLN   205     -91.686  89.440   8.808  1.00278.54           C
ATOM   1500  CB  GLN   205     -91.345  89.125  10.275  1.00278.54           C
ATOM   1501  CG  GLN   205     -89.906  88.643  10.476  1.00278.54           C
ATOM   1502  CD  GLN   205     -89.701  88.371  11.960  1.00278.54           C
ATOM   1503  OE1 GLN   205     -90.417  88.903  12.806  1.00278.54           O
ATOM   1504  NE2 GLN   205     -88.694  87.518  12.288  1.00278.54           N
ATOM   1505  C   GLN   205     -91.504  88.158   8.048  1.00278.54           C
ATOM   1506  O   GLN   205     -92.482  87.504   7.691  1.00278.54           O
ATOM   1507  N   HIS   206     -90.237  87.770   7.762  1.00253.02           N
ATOM   1508  CA  HIS   206     -90.000  86.542   7.046  1.00253.02           C
ATOM   1509  ND1 HIS   206     -87.195  87.299   5.273  1.00253.02           N
ATOM   1510  CG  HIS   206     -88.514  87.690   5.337  1.00253.02           C
ATOM   1511  CB  HIS   206     -89.670  86.758   5.558  1.00253.02           C
ATOM   1512  NE2 HIS   206     -87.215  89.506   5.003  1.00253.02           N
ATOM   1513  CD2 HIS   206     -88.508  89.041   5.170  1.00253.02           C
ATOM   1514  CE1 HIS   206     -86.462  88.424   5.072  1.00253.02           C
ATOM   1515  C   HIS   206     -88.840  85.806   7.660  1.00253.02           C
ATOM   1516  O   HIS   206     -87.765  86.360   7.883  1.00253.02           O
ATOM   1517  N   PRO   207     -89.078  84.555   7.964  1.00 85.74           N
ATOM   1518  CA  PRO   207     -88.049  83.701   8.516  1.00 85.74           C
ATOM   1519  CD  PRO   207     -90.389  84.209   8.485  1.00 85.74           C
ATOM   1520  CB  PRO   207     -88.762  82.685   9.410  1.00 85.74           C
ATOM   1521  CG  PRO   207     -90.239  82.769   8.993  1.00 85.74           C
ATOM   1522  C   PRO   207     -87.189  83.048   7.469  1.00 85.74           C
ATOM   1523  O   PRO   207     -87.569  83.023   6.301  1.00 85.74           O
ATOM   1524  N   PRO   208     -86.053  82.543   7.882  1.00163.00           N
ATOM   1525  CA  PRO   208     -85.153  81.857   6.980  1.00163.00           C
ATOM   1526  CD  PRO   208     -85.328  83.227   8.943  1.00163.00           C
ATOM   1527  CB  PRO   208     -83.773  81.911   7.632  1.00163.00           C
ATOM   1528  CG  PRO   208     -83.842  83.129   8.565  1.00163.00           C
ATOM   1529  C   PRO   208     -85.573  80.435   6.733  1.00163.00           C
ATOM   1530  O   PRO   208     -86.428  79.934   7.463  1.00163.00           O
ATOM   1531  N   ASP   209     -84.990  79.790   5.694  1.00192.66           N
ATOM   1532  CA  ASP   209     -85.218  78.406   5.374  1.00192.66           C
ATOM   1533  CB  ASP   209     -86.176  78.209   4.185  1.00192.66           C
ATOM   1534  CG  ASP   209     -87.575  78.647   4.609  1.00192.66           C
ATOM   1535  OD1 ASP   209     -87.915  78.468   5.809  1.00192.66           O
ATOM   1536  OD2 ASP   209     -88.328  79.157   3.736  1.00192.66           O
ATOM   1537  C   ASP   209     -83.891  77.830   4.964  1.00192.66           C
ATOM   1538  O   ASP   209     -83.170  78.454   4.187  1.00192.66           O
ATOM   1539  N   ALA   210     -83.504  76.649   5.504  1.00285.02           N
ATOM   1540  CA  ALA   210     -82.256  76.073   5.070  1.00285.02           C
ATOM   1541  CB  ALA   210     -81.039  76.855   5.587  1.00285.02           C
ATOM   1542  C   ALA   210     -82.134  74.660   5.575  1.00285.02           C
ATOM   1543  O   ALA   210     -82.625  74.345   6.656  1.00285.02           O
ATOM   1544  N   CYS   211     -81.484  73.776   4.773  1.00128.01           N
ATOM   1545  CA  CYS   211     -81.211  72.396   5.106  1.00128.01           C
ATOM   1546  CB  CYS   211     -82.432  71.462   4.986  1.00128.01           C
ATOM   1547  SG  CYS   211     -83.797  71.789   6.142  1.00128.01           S
ATOM   1548  C   CYS   211     -80.264  71.880   4.057  1.00128.01           C
ATOM   1549  O   CYS   211     -80.551  72.017   2.868  1.00128.01           O
ATOM   1550  N   ALA   212     -79.115  71.270   4.441  1.00293.85           N
ATOM   1551  CA  ALA   212     -78.265  70.745   3.401  1.00293.85           C
ATOM   1552  CB  ALA   212     -77.731  71.832   2.453  1.00293.85           C
ATOM   1553  C   ALA   212     -77.066  70.063   3.992  1.00293.85           C
ATOM   1554  O   ALA   212     -76.674  70.368   5.117  1.00293.85           O
ATOM   1555  N   PHE   213     -76.485  69.089   3.245  1.00323.87           N
ATOM   1556  CA  PHE   213     -75.253  68.424   3.602  1.00323.87           C
ATOM   1557  CB  PHE   213     -74.277  69.209   4.508  1.00323.87           C
ATOM   1558  CG  PHE   213     -73.461  70.126   3.653  1.00323.87           C
ATOM   1559  CD1 PHE   213     -72.432  69.622   2.887  1.00323.87           C
ATOM   1560  CD2 PHE   213     -73.685  71.482   3.623  1.00323.87           C
ATOM   1561  CE1 PHE   213     -71.657  70.442   2.095  1.00323.87           C
ATOM   1562  CE2 PHE   213     -72.911  72.304   2.833  1.00323.87           C
ATOM   1563  CZ  PHE   213     -71.893  71.794   2.064  1.00323.87           C
ATOM   1564  C   PHE   213     -75.477  67.051   4.163  1.00323.87           C
ATOM   1565  O   PHE   213     -76.503  66.419   3.919  1.00323.87           O
ATOM   1566  N   ARG   214     -74.470  66.569   4.932  1.00335.71           N
ATOM   1567  CA  ARG   214     -74.433  65.283   5.578  1.00335.71           C
ATOM   1568  CB  ARG   214     -75.422  65.161   6.750  1.00335.71           C
ATOM   1569  CG  ARG   214     -74.869  65.707   8.065  1.00335.71           C
ATOM   1570  CD  ARG   214     -73.537  65.042   8.414  1.00335.71           C
ATOM   1571  NE  ARG   214     -73.029  65.610   9.692  1.00335.71           N
ATOM   1572  CZ  ARG   214     -71.864  65.117  10.208  1.00335.71           C
ATOM   1573  NH1 ARG   214     -71.176  64.171   9.505  1.00335.71           N
ATOM   1574  NH2 ARG   214     -71.413  65.559  11.420  1.00335.71           N
ATOM   1575  C   ARG   214     -74.645  64.130   4.641  1.00335.71           C
ATOM   1576  O   ARG   214     -75.733  63.556   4.592  1.00335.71           O
ATOM   1577  N   ARG   215     -73.595  63.756   3.871  1.00329.79           N
ATOM   1578  CA  ARG   215     -73.716  62.640   2.969  1.00329.79           C
ATOM   1579  CB  ARG   215     -73.403  63.000   1.502  1.00329.79           C
ATOM   1580  CG  ARG   215     -74.115  62.108   0.474  1.00329.79           C
ATOM   1581  CD  ARG   215     -75.630  62.352   0.375  1.00329.79           C
ATOM   1582  NE  ARG   215     -76.215  62.073   1.717  1.00329.79           N
ATOM   1583  CZ  ARG   215     -77.559  61.932   1.900  1.00329.79           C
ATOM   1584  NH1 ARG   215     -78.418  62.000   0.841  1.00329.79           N
ATOM   1585  NH2 ARG   215     -78.042  61.718   3.160  1.00329.79           N
ATOM   1586  C   ARG   215     -72.799  61.533   3.443  1.00329.79           C
ATOM   1587  O   ARG   215     -71.836  61.784   4.166  1.00329.79           O
ATOM   1588  N   GLY   216     -73.093  60.263   3.057  1.00180.92           N
ATOM   1589  CA  GLY   216     -72.394  59.122   3.595  1.00180.92           C
ATOM   1590  C   GLY   216     -70.934  59.116   3.282  1.00180.92           C
ATOM   1591  O   GLY   216     -70.105  59.055   4.189  1.00180.92           O
ATOM   1592  N   ARG   217     -70.535  59.199   2.005  1.00337.22           N
ATOM   1593  CA  ARG   217     -69.123  59.059   1.861  1.00337.22           C
ATOM   1594  CB  ARG   217     -68.653  57.596   1.866  1.00337.22           C
ATOM   1595  CG  ARG   217     -68.754  56.874   3.216  1.00337.22           C
ATOM   1596  CD  ARG   217     -68.950  55.365   3.043  1.00337.22           C
ATOM   1597  NE  ARG   217     -70.388  55.048   3.283  1.00337.22           N
ATOM   1598  CZ  ARG   217     -71.376  55.430   2.420  1.00337.22           C
ATOM   1599  NH1 ARG   217     -71.103  56.224   1.345  1.00337.22           N
ATOM   1600  NH2 ARG   217     -72.663  55.061   2.673  1.00337.22           N
ATOM   1601  C   ARG   217     -68.672  59.647   0.572  1.00337.22           C
ATOM   1602  O   ARG   217     -69.427  59.821  -0.384  1.00337.22           O
ATOM   1603  N   LYS   218     -67.379  60.002   0.581  1.00180.02           N
ATOM   1604  CA  LYS   218     -66.645  60.484  -0.544  1.00180.02           C
ATOM   1605  CB  LYS   218     -66.766  61.992  -0.798  1.00180.02           C
ATOM   1606  CG  LYS   218     -65.860  62.451  -1.940  1.00180.02           C
ATOM   1607  CD  LYS   218     -66.263  63.795  -2.536  1.00180.02           C
ATOM   1608  CE  LYS   218     -67.556  63.666  -3.334  1.00180.02           C
ATOM   1609  NZ  LYS   218     -67.573  62.337  -3.986  1.00180.02           N
ATOM   1610  C   LYS   218     -65.227  60.209  -0.185  1.00180.02           C
ATOM   1611  O   LYS   218     -64.865  60.305   0.985  1.00180.02           O
ATOM   1612  N   LYS   219     -64.394  59.789  -1.155  1.00165.00           N
ATOM   1613  CA  LYS   219     -63.047  59.480  -0.777  1.00165.00           C
ATOM   1614  CB  LYS   219     -62.239  58.708  -1.821  1.00165.00           C
ATOM   1615  CG  LYS   219     -62.764  57.304  -2.042  1.00165.00           C
ATOM   1616  CD  LYS   219     -64.129  57.313  -2.715  1.00165.00           C
ATOM   1617  CE  LYS   219     -64.682  55.915  -2.963  1.00165.00           C
ATOM   1618  NZ  LYS   219     -65.953  56.013  -3.708  1.00165.00           N
ATOM   1619  C   LYS   219     -62.204  60.670  -0.476  1.00165.00           C
ATOM   1620  O   LYS   219     -61.600  60.735   0.591  1.00165.00           O
ATOM   1621  N   ARG   220     -62.157  61.683  -1.366  1.00201.18           N
ATOM   1622  CA  ARG   220     -61.050  62.543  -1.091  1.00201.18           C
ATOM   1623  CB  ARG   220     -60.096  62.783  -2.275  1.00201.18           C
ATOM   1624  CG  ARG   220     -60.647  63.709  -3.361  1.00201.18           C
ATOM   1625  CD  ARG   220     -61.970  63.298  -3.999  1.00201.18           C
ATOM   1626  NE  ARG   220     -62.333  64.395  -4.942  1.00201.18           N
ATOM   1627  CZ  ARG   220     -63.585  64.462  -5.485  1.00201.18           C
ATOM   1628  NH1 ARG   220     -64.503  63.498  -5.185  1.00201.18           N
ATOM   1629  NH2 ARG   220     -63.913  65.491  -6.320  1.00201.18           N
ATOM   1630  C   ARG   220     -61.443  63.908  -0.680  1.00201.18           C
ATOM   1631  O   ARG   220     -62.283  64.562  -1.293  1.00201.18           O
ATOM   1632  N   ILE   221     -60.824  64.344   0.429  1.00209.42           N
ATOM   1633  CA  ILE   221     -60.855  65.703   0.848  1.00209.42           C
ATOM   1634  CB  ILE   221     -61.693  65.910   2.093  1.00209.42           C
ATOM   1635  CG1 ILE   221     -61.856  67.403   2.416  1.00209.42           C
ATOM   1636  CG2 ILE   221     -61.155  65.046   3.245  1.00209.42           C
ATOM   1637  CD1 ILE   221     -60.555  68.127   2.761  1.00209.42           C
ATOM   1638  C   ILE   221     -59.402  66.006   1.068  1.00209.42           C
ATOM   1639  O   ILE   221     -58.778  65.467   1.980  1.00209.42           O
ATOM   1640  N   PRO   222     -58.824  66.811   0.218  1.00152.70           N
ATOM   1641  CA  PRO   222     -57.426  67.095   0.353  1.00152.70           C
ATOM   1642  CD  PRO   222     -59.256  66.834  -1.168  1.00152.70           C
ATOM   1643  CB  PRO   222     -56.982  67.665  -0.991  1.00152.70           C
ATOM   1644  CG  PRO   222     -57.976  67.041  -1.990  1.00152.70           C
ATOM   1645  C   PRO   222     -57.239  68.004   1.517  1.00152.70           C
ATOM   1646  O   PRO   222     -58.094  68.865   1.734  1.00152.70           O
ATOM   1647  N   TYR   223     -56.184  67.773   2.323  1.00170.74           N
ATOM   1648  CA  TYR   223     -56.001  68.623   3.454  1.00170.74           C
ATOM   1649  CB  TYR   223     -54.932  68.091   4.426  1.00170.74           C
ATOM   1650  CG  TYR   223     -54.654  66.661   4.111  1.00170.74           C
ATOM   1651  CD1 TYR   223     -53.804  66.389   3.067  1.00170.74           C
ATOM   1652  CD2 TYR   223     -55.190  65.611   4.820  1.00170.74           C
ATOM   1653  CE1 TYR   223     -53.495  65.096   2.721  1.00170.74           C
ATOM   1654  CE2 TYR   223     -54.886  64.309   4.478  1.00170.74           C
ATOM   1655  CZ  TYR   223     -54.036  64.050   3.426  1.00170.74           C
ATOM   1656  OH  TYR   223     -53.715  62.722   3.065  1.00170.74           O
ATOM   1657  C   TYR   223     -55.441  69.936   3.004  1.00170.74           C
ATOM   1658  O   TYR   223     -56.077  70.978   3.141  1.00170.74           O
ATOM   1659  N   SER   224     -54.238  69.884   2.380  1.00 63.50           N
ATOM   1660  CA  SER   224     -53.534  71.075   1.998  1.00 63.50           C
ATOM   1661  CB  SER   224     -52.863  71.817   3.171  1.00 63.50           C
ATOM   1662  OG  SER   224     -53.834  72.166   4.146  1.00 63.50           O
ATOM   1663  C   SER   224     -52.440  70.680   1.061  1.00 63.50           C
ATOM   1664  O   SER   224     -52.091  69.506   0.937  1.00 63.50           O
ATOM   1665  N   LYS   225     -51.890  71.685   0.358  1.00 68.98           N
ATOM   1666  CA  LYS   225     -50.853  71.517  -0.617  1.00 68.98           C
ATOM   1667  CB  LYS   225     -50.535  72.855  -1.304  1.00 68.98           C
ATOM   1668  CG  LYS   225     -49.564  72.756  -2.477  1.00 68.98           C
ATOM   1669  CD  LYS   225     -49.397  74.088  -3.211  1.00 68.98           C
ATOM   1670  CE  LYS   225     -48.470  74.028  -4.424  1.00 68.98           C
ATOM   1671  NZ  LYS   225     -49.274  73.904  -5.659  1.00 68.98           N
ATOM   1672  C   LYS   225     -49.592  71.049   0.045  1.00 68.98           C
ATOM   1673  O   LYS   225     -48.929  70.133  -0.437  1.00 68.98           O
ATOM   1674  N   GLY   226     -49.226  71.697   1.165  1.00 49.39           N
ATOM   1675  CA  GLY   226     -48.032  71.395   1.901  1.00 49.39           C
ATOM   1676  C   GLY   226     -48.170  70.056   2.535  1.00 49.39           C
ATOM   1677  O   GLY   226     -47.187  69.378   2.834  1.00 49.39           O
ATOM   1678  N   GLN   227     -49.410  69.695   2.874  1.00157.60           N
ATOM   1679  CA  GLN   227     -49.589  68.460   3.557  1.00157.60           C
ATOM   1680  CB  GLN   227     -51.040  68.261   4.010  1.00157.60           C
ATOM   1681  CG  GLN   227     -51.702  69.513   4.595  1.00157.60           C
ATOM   1682  CD  GLN   227     -50.887  70.119   5.729  1.00157.60           C
ATOM   1683  OE1 GLN   227     -51.363  70.179   6.859  1.00157.60           O
ATOM   1684  NE2 GLN   227     -49.658  70.625   5.436  1.00157.60           N
ATOM   1685  C   GLN   227     -49.295  67.345   2.617  1.00157.60           C
ATOM   1686  O   GLN   227     -48.490  66.464   2.899  1.00157.60           O
ATOM   1687  N   LEU   228     -49.930  67.385   1.439  1.00180.79           N
ATOM   1688  CA  LEU   228     -49.829  66.309   0.508  1.00180.79           C
ATOM   1689  CB  LEU   228     -50.916  66.404  -0.560  1.00180.79           C
ATOM   1690  CG  LEU   228     -51.081  65.113  -1.354  1.00180.79           C
ATOM   1691  CD1 LEU   228     -51.172  63.902  -0.413  1.00180.79           C
ATOM   1692  CD2 LEU   228     -52.346  65.223  -2.200  1.00180.79           C
ATOM   1693  C   LEU   228     -48.461  66.292  -0.086  1.00180.79           C
ATOM   1694  O   LEU   228     -47.951  65.236  -0.453  1.00180.79           O
ATOM   1695  N   ARG   229     -47.850  67.481  -0.241  1.00 94.60           N
ATOM   1696  CA  ARG   229     -46.532  67.550  -0.798  1.00 94.60           C
ATOM   1697  CB  ARG   229     -46.040  68.987  -1.040  1.00 94.60           C
ATOM   1698  CG  ARG   229     -44.683  69.027  -1.746  1.00 94.60           C
ATOM   1699  CD  ARG   229     -43.490  69.078  -0.789  1.00 94.60           C
ATOM   1700  NE  ARG   229     -43.440  70.451  -0.215  1.00 94.60           N
ATOM   1701  CZ  ARG   229     -42.704  71.417  -0.839  1.00 94.60           C
ATOM   1702  NH1 ARG   229     -41.991  71.112  -1.962  1.00 94.60           N
ATOM   1703  NH2 ARG   229     -42.686  72.689  -0.346  1.00 94.60           N
ATOM   1704  C   ARG   229     -45.560  66.889   0.135  1.00 94.60           C
ATOM   1705  O   ARG   229     -44.686  66.140  -0.296  1.00 94.60           O
ATOM   1706  N   GLU   230     -45.699  67.150   1.448  1.00 90.08           N
ATOM   1707  CA  GLU   230     -44.839  66.620   2.474  1.00 90.08           C
ATOM   1708  CB  GLU   230     -45.236  67.140   3.866  1.00 90.08           C
ATOM   1709  CG  GLU   230     -44.895  68.607   4.128  1.00 90.08           C
ATOM   1710  CD  GLU   230     -43.721  68.640   5.094  1.00 90.08           C
ATOM   1711  OE1 GLU   230     -42.683  67.996   4.792  1.00 90.08           O
ATOM   1712  OE2 GLU   230     -43.852  69.308   6.154  1.00 90.08           O
ATOM   1713  C   GLU   230     -44.990  65.129   2.530  1.00 90.08           C
ATOM   1714  O   GLU   230     -44.033  64.411   2.822  1.00 90.08           O
ATOM   1715  N   LEU   231     -46.217  64.622   2.306  1.00172.49           N
ATOM   1716  CA  LEU   231     -46.420  63.198   2.356  1.00172.49           C
ATOM   1717  CB  LEU   231     -47.764  62.709   1.788  1.00172.49           C
ATOM   1718  CG  LEU   231     -48.970  62.580   2.706  1.00172.49           C
ATOM   1719  CD1 LEU   231     -48.816  61.360   3.624  1.00172.49           C
ATOM   1720  CD2 LEU   231     -49.258  63.900   3.398  1.00172.49           C
ATOM   1721  C   LEU   231     -45.589  62.522   1.335  1.00172.49           C
ATOM   1722  O   LEU   231     -44.795  61.632   1.630  1.00172.49           O
ATOM   1723  N   GLU   232     -45.800  62.949   0.082  1.00 76.97           N
ATOM   1724  CA  GLU   232     -45.233  62.290  -1.043  1.00 76.97           C
ATOM   1725  CB  GLU   232     -45.807  62.791  -2.377  1.00 76.97           C
ATOM   1726  CG  GLU   232     -47.271  62.377  -2.552  1.00 76.97           C
ATOM   1727  CD  GLU   232     -47.757  62.827  -3.921  1.00 76.97           C
ATOM   1728  OE1 GLU   232     -47.754  64.061  -4.179  1.00 76.97           O
ATOM   1729  OE2 GLU   232     -48.138  61.938  -4.728  1.00 76.97           O
ATOM   1730  C   GLU   232     -43.754  62.446  -1.039  1.00 76.97           C
ATOM   1731  O   GLU   232     -43.037  61.556  -1.487  1.00 76.97           O
ATOM   1732  N   ARG   233     -43.250  63.601  -0.577  1.00146.87           N
ATOM   1733  CA  ARG   233     -41.830  63.788  -0.607  1.00146.87           C
ATOM   1734  CB  ARG   233     -41.421  65.217  -0.227  1.00146.87           C
ATOM   1735  CG  ARG   233     -41.891  66.245  -1.256  1.00146.87           C
ATOM   1736  CD  ARG   233     -41.472  65.885  -2.682  1.00146.87           C
ATOM   1737  NE  ARG   233     -42.475  64.925  -3.226  1.00146.87           N
ATOM   1738  CZ  ARG   233     -42.060  63.836  -3.937  1.00146.87           C
ATOM   1739  NH1 ARG   233     -40.727  63.580  -4.073  1.00146.87           N
ATOM   1740  NH2 ARG   233     -42.975  63.000  -4.508  1.00146.87           N
ATOM   1741  C   ARG   233     -41.122  62.842   0.318  1.00146.87           C
ATOM   1742  O   ARG   233     -40.205  62.125  -0.083  1.00146.87           O
ATOM   1743  N   GLU   234     -41.560  62.784   1.585  1.00 91.78           N
ATOM   1744  CA  GLU   234     -40.899  61.968   2.564  1.00 91.78           C
ATOM   1745  CB  GLU   234     -41.499  62.144   3.968  1.00 91.78           C
ATOM   1746  CG  GLU   234     -41.318  63.557   4.528  1.00 91.78           C
ATOM   1747  CD  GLU   234     -39.852  63.746   4.898  1.00 91.78           C
ATOM   1748  OE1 GLU   234     -38.983  63.543   4.008  1.00 91.78           O
ATOM   1749  OE2 GLU   234     -39.583  64.094   6.078  1.00 91.78           O
ATOM   1750  C   GLU   234     -41.055  60.534   2.179  1.00 91.78           C
ATOM   1751  O   GLU   234     -40.185  59.705   2.448  1.00 91.78           O
ATOM   1752  N   TYR   235     -42.222  60.198   1.606  1.00 71.15           N
ATOM   1753  CA  TYR   235     -42.490  58.849   1.206  1.00 71.15           C
ATOM   1754  CB  TYR   235     -43.971  58.615   0.865  1.00 71.15           C
ATOM   1755  CG  TYR   235     -44.191  57.142   0.888  1.00 71.15           C
ATOM   1756  CD1 TYR   235     -43.881  56.352  -0.194  1.00 71.15           C
ATOM   1757  CD2 TYR   235     -44.714  56.554   2.018  1.00 71.15           C
ATOM   1758  CE1 TYR   235     -44.091  54.993  -0.145  1.00 71.15           C
ATOM   1759  CE2 TYR   235     -44.925  55.198   2.073  1.00 71.15           C
ATOM   1760  CZ  TYR   235     -44.614  54.415   0.987  1.00 71.15           C
ATOM   1761  OH  TYR   235     -44.828  53.021   1.037  1.00 71.15           O
ATOM   1762  C   TYR   235     -41.671  58.509  -0.002  1.00 71.15           C
ATOM   1763  O   TYR   235     -41.152  57.404  -0.113  1.00 71.15           O
ATOM   1764  N   ALA   236     -41.565  59.449  -0.961  1.00 40.06           N
ATOM   1765  CA  ALA   236     -40.851  59.228  -2.189  1.00 40.06           C
ATOM   1766  CB  ALA   236     -40.994  60.398  -3.176  1.00 40.06           C
ATOM   1767  C   ALA   236     -39.388  59.042  -1.933  1.00 40.06           C
ATOM   1768  O   ALA   236     -38.740  58.226  -2.588  1.00 40.06           O
ATOM   1769  N   ALA   237     -38.827  59.809  -0.980  1.00 53.24           N
ATOM   1770  CA  ALA   237     -37.412  59.799  -0.743  1.00 53.24           C
ATOM   1771  CB  ALA   237     -36.995  60.785   0.362  1.00 53.24           C
ATOM   1772  C   ALA   237     -36.940  58.439  -0.325  1.00 53.24           C
ATOM   1773  O   ALA   237     -35.941  57.940  -0.840  1.00 53.24           O
ATOM   1774  N   ASN   238     -37.657  57.792   0.609  1.00191.08           N
ATOM   1775  CA  ASN   238     -37.264  56.506   1.108  1.00191.08           C
ATOM   1776  CB  ASN   238     -36.555  56.576   2.470  1.00191.08           C
ATOM   1777  CG  ASN   238     -35.211  57.258   2.258  1.00191.08           C
ATOM   1778  OD1 ASN   238     -34.452  56.896   1.360  1.00191.08           O
ATOM   1779  ND2 ASN   238     -34.910  58.282   3.101  1.00191.08           N
ATOM   1780  C   ASN   238     -38.537  55.751   1.306  1.00191.08           C
ATOM   1781  O   ASN   238     -39.376  55.695   0.415  1.00191.08           O
ATOM   1782  N   LYS   239     -38.628  54.935   2.361  1.00186.76           N
ATOM   1783  CA  LYS   239     -39.900  54.366   2.698  1.00186.76           C
ATOM   1784  CB  LYS   239     -39.770  52.940   3.252  1.00186.76           C
ATOM   1785  CG  LYS   239     -38.737  52.823   4.368  1.00186.76           C
ATOM   1786  CD  LYS   239     -38.798  51.498   5.123  1.00186.76           C
ATOM   1787  CE  LYS   239     -37.617  51.310   6.073  1.00186.76           C
ATOM   1788  NZ  LYS   239     -37.453  52.520   6.908  1.00186.76           N
ATOM   1789  C   LYS   239     -40.657  55.201   3.686  1.00186.76           C
ATOM   1790  O   LYS   239     -41.852  55.455   3.530  1.00186.76           O
ATOM   1791  N   PHE   240     -39.958  55.666   4.745  1.00140.40           N
ATOM   1792  CA  PHE   240     -40.678  56.310   5.800  1.00140.40           C
ATOM   1793  CB  PHE   240     -41.193  55.291   6.835  1.00140.40           C
ATOM   1794  CG  PHE   240     -42.466  55.784   7.437  1.00140.40           C
ATOM   1795  CD1 PHE   240     -42.494  56.707   8.456  1.00140.40           C
ATOM   1796  CD2 PHE   240     -43.658  55.286   6.965  1.00140.40           C
ATOM   1797  CE1 PHE   240     -43.692  57.131   8.983  1.00140.40           C
ATOM   1798  CE2 PHE   240     -44.857  55.704   7.488  1.00140.40           C
ATOM   1799  CZ  PHE   240     -44.877  56.632   8.499  1.00140.40           C
ATOM   1800  C   PHE   240     -39.704  57.217   6.488  1.00140.40           C
ATOM   1801  O   PHE   240     -38.515  57.228   6.173  1.00140.40           O
ATOM   1802  N   ILE   241     -40.190  58.002   7.465  1.00123.59           N
ATOM   1803  CA  ILE   241     -39.357  58.948   8.142  1.00123.59           C
ATOM   1804  CB  ILE   241     -39.834  60.369   8.012  1.00123.59           C
ATOM   1805  CG1 ILE   241     -41.253  60.550   8.581  1.00123.59           C
ATOM   1806  CG2 ILE   241     -39.693  60.776   6.539  1.00123.59           C
ATOM   1807  CD1 ILE   241     -42.345  59.784   7.836  1.00123.59           C
ATOM   1808  C   ILE   241     -39.297  58.596   9.595  1.00123.59           C
ATOM   1809  O   ILE   241     -40.143  57.873  10.118  1.00123.59           O
ATOM   1810  N   THR   242     -38.247  59.088  10.280  1.00 45.29           N
ATOM   1811  CA  THR   242     -38.044  58.774  11.665  1.00 45.29           C
ATOM   1812  CB  THR   242     -36.691  59.176  12.173  1.00 45.29           C
ATOM   1813  OG1 THR   242     -36.516  60.578  12.040  1.00 45.29           O
ATOM   1814  CG2 THR   242     -35.618  58.426  11.366  1.00 45.29           C
ATOM   1815  C   THR   242     -39.069  59.491  12.477  1.00 45.29           C
ATOM   1816  O   THR   242     -39.800  60.334  11.971  1.00 45.29           O
ATOM   1817  N   LYS   243     -39.142  59.176  13.782  1.00 98.96           N
ATOM   1818  CA  LYS   243     -40.150  59.761  14.616  1.00 98.96           C
ATOM   1819  CB  LYS   243     -40.038  59.331  16.088  1.00 98.96           C
ATOM   1820  CG  LYS   243     -40.498  57.895  16.350  1.00 98.96           C
ATOM   1821  CD  LYS   243     -39.632  56.825  15.682  1.00 98.96           C
ATOM   1822  CE  LYS   243     -40.049  56.508  14.245  1.00 98.96           C
ATOM   1823  NZ  LYS   243     -39.284  55.342  13.747  1.00 98.96           N
ATOM   1824  C   LYS   243     -39.993  61.243  14.571  1.00 98.96           C
ATOM   1825  O   LYS   243     -40.979  61.976  14.531  1.00 98.96           O
ATOM   1826  N   ASP   244     -38.743  61.730  14.588  1.00 70.76           N
ATOM   1827  CA  ASP   244     -38.539  63.146  14.545  1.00 70.76           C
ATOM   1828  CB  ASP   244     -37.061  63.547  14.677  1.00 70.76           C
ATOM   1829  CG  ASP   244     -36.682  63.354  16.133  1.00 70.76           C
ATOM   1830  OD1 ASP   244     -37.621  63.302  16.971  1.00 70.76           O
ATOM   1831  OD2 ASP   244     -35.462  63.259  16.430  1.00 70.76           O
ATOM   1832  C   ASP   244     -39.024  63.669  13.235  1.00 70.76           C
ATOM   1833  O   ASP   244     -39.639  64.731  13.177  1.00 70.76           O
ATOM   1834  N   LYS   245     -38.732  62.943  12.140  1.00 65.18           N
ATOM   1835  CA  LYS   245     -39.097  63.392  10.828  1.00 65.18           C
ATOM   1836  CB  LYS   245     -38.397  62.593   9.726  1.00 65.18           C
ATOM   1837  CG  LYS   245     -36.902  62.902   9.709  1.00 65.18           C
ATOM   1838  CD  LYS   245     -36.071  61.931   8.881  1.00 65.18           C
ATOM   1839  CE  LYS   245     -34.580  62.270   8.885  1.00 65.18           C
ATOM   1840  NZ  LYS   245     -33.836  61.270   8.087  1.00 65.18           N
ATOM   1841  C   LYS   245     -40.579  63.354  10.603  1.00 65.18           C
ATOM   1842  O   LYS   245     -41.150  64.293  10.053  1.00 65.18           O
ATOM   1843  N   ARG   246     -41.254  62.272  11.024  1.00100.14           N
ATOM   1844  CA  ARG   246     -42.667  62.162  10.803  1.00100.14           C
ATOM   1845  CB  ARG   246     -43.289  60.827  11.228  1.00100.14           C
ATOM   1846  CG  ARG   246     -43.249  60.541  12.725  1.00100.14           C
ATOM   1847  CD  ARG   246     -44.156  59.363  13.065  1.00100.14           C
ATOM   1848  NE  ARG   246     -44.146  59.143  14.535  1.00100.14           N
ATOM   1849  CZ  ARG   246     -44.704  57.996  15.020  1.00100.14           C
ATOM   1850  NH1 ARG   246     -45.185  57.061  14.152  1.00100.14           N
ATOM   1851  NH2 ARG   246     -44.780  57.771  16.363  1.00100.14           N
ATOM   1852  C   ARG   246     -43.320  63.226  11.615  1.00100.14           C
ATOM   1853  O   ARG   246     -44.414  63.692  11.299  1.00100.14           O
ATOM   1854  N   ARG   247     -42.677  63.575  12.741  1.00 98.36           N
ATOM   1855  CA  ARG   247     -43.167  64.621  13.584  1.00 98.36           C
ATOM   1856  CB  ARG   247     -42.373  64.795  14.891  1.00 98.36           C
ATOM   1857  CG  ARG   247     -42.625  63.701  15.931  1.00 98.36           C
ATOM   1858  CD  ARG   247     -42.098  64.072  17.320  1.00 98.36           C
ATOM   1859  NE  ARG   247     -42.400  62.941  18.241  1.00 98.36           N
ATOM   1860  CZ  ARG   247     -41.506  61.920  18.387  1.00 98.36           C
ATOM   1861  NH1 ARG   247     -40.323  61.946  17.708  1.00 98.36           N
ATOM   1862  NH2 ARG   247     -41.793  60.874  19.217  1.00 98.36           N
ATOM   1863  C   ARG   247     -43.071  65.909  12.832  1.00 98.36           C
ATOM   1864  O   ARG   247     -43.926  66.780  12.973  1.00 98.36           O
ATOM   1865  N   LYS   248     -42.021  66.064  12.005  1.00133.82           N
ATOM   1866  CA  LYS   248     -41.812  67.288  11.290  1.00133.82           C
ATOM   1867  CB  LYS   248     -40.640  67.178  10.297  1.00133.82           C
ATOM   1868  CG  LYS   248     -39.379  66.514  10.862  1.00133.82           C
ATOM   1869  CD  LYS   248     -38.737  67.231  12.048  1.00133.82           C
ATOM   1870  CE  LYS   248     -37.500  66.508  12.586  1.00133.82           C
ATOM   1871  NZ  LYS   248     -36.450  66.450  11.544  1.00133.82           N
ATOM   1872  C   LYS   248     -43.031  67.493  10.452  1.00133.82           C
ATOM   1873  O   LYS   248     -43.567  68.598  10.371  1.00133.82           O
ATOM   1874  N   ILE   249     -43.507  66.413   9.804  1.00115.57           N
ATOM   1875  CA  ILE   249     -44.654  66.570   8.966  1.00115.57           C
ATOM   1876  CB  ILE   249     -45.097  65.321   8.251  1.00115.57           C
ATOM   1877  CG1 ILE   249     -44.020  64.782   7.296  1.00115.57           C
ATOM   1878  CG2 ILE   249     -46.429  65.630   7.546  1.00115.57           C
ATOM   1879  CD1 ILE   249     -42.931  63.973   7.989  1.00115.57           C
ATOM   1880  C   ILE   249     -45.810  66.966   9.811  1.00115.57           C
ATOM   1881  O   ILE   249     -46.394  68.011   9.586  1.00115.57           O
ATOM   1882  N   SER   250     -46.118  66.212  10.875  1.00110.64           N
ATOM   1883  CA  SER   250     -47.283  66.496  11.669  1.00110.64           C
ATOM   1884  CB  SER   250     -47.407  65.572  12.891  1.00110.64           C
ATOM   1885  OG  SER   250     -47.490  64.219  12.476  1.00110.64           O
ATOM   1886  C   SER   250     -47.160  67.884  12.202  1.00110.64           C
ATOM   1887  O   SER   250     -48.161  68.526  12.503  1.00110.64           O
ATOM   1888  N   ALA   251     -45.920  68.362  12.396  1.00 47.67           N
ATOM   1889  CA  ALA   251     -45.719  69.700  12.864  1.00 47.67           C
ATOM   1890  CB  ALA   251     -44.251  69.986  13.221  1.00 47.67           C
ATOM   1891  C   ALA   251     -46.117  70.682  11.801  1.00 47.67           C
ATOM   1892  O   ALA   251     -46.808  71.661  12.078  1.00 47.67           O
ATOM   1893  N   ALA   252     -45.652  70.459  10.553  1.00 55.13           N
ATOM   1894  CA  ALA   252     -45.934  71.348   9.456  1.00 55.13           C
ATOM   1895  CB  ALA   252     -45.109  71.013   8.202  1.00 55.13           C
ATOM   1896  C   ALA   252     -47.380  71.261   9.067  1.00 55.13           C
ATOM   1897  O   ALA   252     -48.040  72.259   8.790  1.00 55.13           O
ATOM   1898  N   THR   253     -47.876  70.020   9.005  1.00 88.34           N
ATOM   1899  CA  THR   253     -49.193  69.585   8.656  1.00 88.34           C
ATOM   1900  CB  THR   253     -49.273  68.119   8.335  1.00 88.34           C
ATOM   1901  OG1 THR   253     -48.883  67.340   9.455  1.00 88.34           O
ATOM   1902  CG2 THR   253     -48.349  67.831   7.139  1.00 88.34           C
ATOM   1903  C   THR   253     -50.126  69.875   9.784  1.00 88.34           C
ATOM   1904  O   THR   253     -51.340  69.897   9.601  1.00 88.34           O
ATOM   1905  N   SER   254     -49.577  70.087  10.989  1.00106.08           N
ATOM   1906  CA  SER   254     -50.343  70.317  12.185  1.00106.08           C
ATOM   1907  CB  SER   254     -51.124  71.642  12.156  1.00106.08           C
ATOM   1908  OG  SER   254     -51.860  71.802  13.360  1.00106.08           O
ATOM   1909  C   SER   254     -51.323  69.206  12.423  1.00106.08           C
ATOM   1910  O   SER   254     -52.532  69.388  12.303  1.00106.08           O
ATOM   1911  N   LEU   255     -50.804  68.007  12.758  1.00117.38           N
ATOM   1912  CA  LEU   255     -51.620  66.862  13.028  1.00117.38           C
ATOM   1913  CB  LEU   255     -51.281  65.692  12.094  1.00117.38           C
ATOM   1914  CG  LEU   255     -51.345  66.091  10.609  1.00117.38           C
ATOM   1915  CD1 LEU   255     -50.999  64.908   9.695  1.00117.38           C
ATOM   1916  CD2 LEU   255     -52.689  66.748  10.259  1.00117.38           C
ATOM   1917  C   LEU   255     -51.275  66.413  14.407  1.00117.38           C
ATOM   1918  O   LEU   255     -50.997  67.201  15.309  1.00117.38           O
ATOM   1919  N   SER   256     -51.402  65.101  14.622  1.00235.37           N
ATOM   1920  CA  SER   256     -50.915  64.502  15.817  1.00235.37           C
ATOM   1921  CB  SER   256     -52.038  64.035  16.748  1.00235.37           C
ATOM   1922  OG  SER   256     -51.474  63.451  17.908  1.00235.37           O
ATOM   1923  C   SER   256     -50.301  63.306  15.224  1.00235.37           C
ATOM   1924  O   SER   256     -51.064  62.466  14.782  1.00235.37           O
ATOM   1925  N   GLU   257     -48.979  63.117  15.358  1.00251.19           N
ATOM   1926  CA  GLU   257     -48.135  62.242  14.585  1.00251.19           C
ATOM   1927  CB  GLU   257     -46.797  62.021  15.284  1.00251.19           C
ATOM   1928  CG  GLU   257     -46.996  61.642  16.745  1.00251.19           C
ATOM   1929  CD  GLU   257     -45.641  61.732  17.413  1.00251.19           C
ATOM   1930  OE1 GLU   257     -44.805  60.822  17.174  1.00251.19           O
ATOM   1931  OE2 GLU   257     -45.421  62.717  18.166  1.00251.19           O
ATOM   1932  C   GLU   257     -48.740  60.908  14.289  1.00251.19           C
ATOM   1933  O   GLU   257     -48.445  60.353  13.233  1.00251.19           O
ATOM   1934  N   ARG   258     -49.587  60.348  15.163  1.00135.17           N
ATOM   1935  CA  ARG   258     -50.180  59.074  14.865  1.00135.17           C
ATOM   1936  CB  ARG   258     -51.237  58.664  15.894  1.00135.17           C
ATOM   1937  CG  ARG   258     -51.922  57.352  15.530  1.00135.17           C
ATOM   1938  CD  ARG   258     -53.087  57.000  16.452  1.00135.17           C
ATOM   1939  NE  ARG   258     -53.650  55.710  15.966  1.00135.17           N
ATOM   1940  CZ  ARG   258     -54.296  54.879  16.835  1.00135.17           C
ATOM   1941  NH1 ARG   258     -54.421  55.233  18.147  1.00135.17           N
ATOM   1942  NH2 ARG   258     -54.809  53.694  16.393  1.00135.17           N
ATOM   1943  C   ARG   258     -50.876  59.197  13.542  1.00135.17           C
ATOM   1944  O   ARG   258     -50.964  58.245  12.769  1.00135.17           O
ATOM   1945  N   GLN   259     -51.387  60.402  13.264  1.00126.86           N
ATOM   1946  CA  GLN   259     -52.063  60.743  12.059  1.00126.86           C
ATOM   1947  CB  GLN   259     -52.641  62.164  12.100  1.00126.86           C
ATOM   1948  CG  GLN   259     -53.537  62.466  10.904  1.00126.86           C
ATOM   1949  CD  GLN   259     -54.712  61.498  10.956  1.00126.86           C
ATOM   1950  OE1 GLN   259     -54.899  60.779  11.937  1.00126.86           O
ATOM   1951  NE2 GLN   259     -55.528  61.473   9.868  1.00126.86           N
ATOM   1952  C   GLN   259     -51.120  60.649  10.898  1.00126.86           C
ATOM   1953  O   GLN   259     -51.514  60.161   9.845  1.00126.86           O
ATOM   1954  N   ILE   260     -49.858  61.110  11.026  1.00107.09           N
ATOM   1955  CA  ILE   260     -48.958  61.015   9.908  1.00107.09           C
ATOM   1956  CB  ILE   260     -47.620  61.679  10.099  1.00107.09           C
ATOM   1957  CG1 ILE   260     -46.911  61.768   8.741  1.00107.09           C
ATOM   1958  CG2 ILE   260     -46.788  60.915  11.137  1.00107.09           C
ATOM   1959  CD1 ILE   260     -45.560  62.470   8.814  1.00107.09           C
ATOM   1960  C   ILE   260     -48.721  59.567   9.642  1.00107.09           C
ATOM   1961  O   ILE   260     -48.682  59.117   8.500  1.00107.09           O
ATOM   1962  N   THR   261     -48.587  58.782  10.717  1.00 53.99           N
ATOM   1963  CA  THR   261     -48.315  57.387  10.591  1.00 53.99           C
ATOM   1964  CB  THR   261     -48.366  56.710  11.925  1.00 53.99           C
ATOM   1965  OG1 THR   261     -47.521  57.391  12.837  1.00 53.99           O
ATOM   1966  CG2 THR   261     -47.886  55.258  11.767  1.00 53.99           C
ATOM   1967  C   THR   261     -49.424  56.813   9.764  1.00 53.99           C
ATOM   1968  O   THR   261     -49.191  56.029   8.847  1.00 53.99           O
ATOM   1969  N   ILE   262     -50.668  57.224  10.066  1.00104.94           N
ATOM   1970  CA  ILE   262     -51.840  56.784   9.361  1.00104.94           C
ATOM   1971  CB  ILE   262     -53.114  57.306   9.962  1.00104.94           C
ATOM   1972  CG1 ILE   262     -53.330  56.723  11.368  1.00104.94           C
ATOM   1973  CG2 ILE   262     -54.261  56.998   8.984  1.00104.94           C
ATOM   1974  CD1 ILE   262     -53.468  55.200  11.376  1.00104.94           C
ATOM   1975  C   ILE   262     -51.789  57.284   7.953  1.00104.94           C
ATOM   1976  O   ILE   262     -52.139  56.591   7.003  1.00104.94           O
ATOM   1977  N   TRP   263     -51.327  58.527   7.819  1.00176.38           N
ATOM   1978  CA  TRP   263     -51.217  59.356   6.661  1.00176.38           C
ATOM   1979  CB  TRP   263     -50.602  60.627   7.305  1.00176.38           C
ATOM   1980  CG  TRP   263     -50.110  61.919   6.711  1.00176.38           C
ATOM   1981  CD2 TRP   263     -50.884  63.124   6.567  1.00176.38           C
ATOM   1982  CD1 TRP   263     -48.826  62.252   6.411  1.00176.38           C
ATOM   1983  NE1 TRP   263     -48.742  63.592   6.115  1.00176.38           N
ATOM   1984  CE2 TRP   263     -50.003  64.141   6.205  1.00176.38           C
ATOM   1985  CE3 TRP   263     -52.212  63.374   6.743  1.00176.38           C
ATOM   1986  CZ2 TRP   263     -50.436  65.421   6.000  1.00176.38           C
ATOM   1987  CZ3 TRP   263     -52.647  64.664   6.525  1.00176.38           C
ATOM   1988  CH2 TRP   263     -51.778  65.670   6.160  1.00176.38           C
ATOM   1989  C   TRP   263     -50.378  58.586   5.680  1.00176.38           C
ATOM   1990  O   TRP   263     -50.773  58.383   4.530  1.00176.38           O
ATOM   1991  N   PHE   264     -49.232  58.053   6.135  1.00 81.94           N
ATOM   1992  CA  PHE   264     -48.390  57.281   5.269  1.00 81.94           C
ATOM   1993  CB  PHE   264     -47.057  56.906   5.935  1.00 81.94           C
ATOM   1994  CG  PHE   264     -46.178  58.111   5.872  1.00 81.94           C
ATOM   1995  CD1 PHE   264     -46.541  59.291   6.481  1.00 81.94           C
ATOM   1996  CD2 PHE   264     -44.967  58.047   5.221  1.00 81.94           C
ATOM   1997  CE1 PHE   264     -45.719  60.393   6.419  1.00 81.94           C
ATOM   1998  CE2 PHE   264     -44.141  59.144   5.158  1.00 81.94           C
ATOM   1999  CZ  PHE   264     -44.517  60.323   5.755  1.00 81.94           C
ATOM   2000  C   PHE   264     -49.098  56.037   4.837  1.00 81.94           C
ATOM   2001  O   PHE   264     -49.042  55.655   3.670  1.00 81.94           O
ATOM   2002  N   GLN   265     -49.796  55.367   5.767  1.00 67.48           N
ATOM   2003  CA  GLN   265     -50.460  54.140   5.434  1.00 67.48           C
ATOM   2004  CB  GLN   265     -51.170  53.523   6.650  1.00 67.48           C
ATOM   2005  CG  GLN   265     -51.896  52.211   6.354  1.00 67.48           C
ATOM   2006  CD  GLN   265     -52.541  51.746   7.652  1.00 67.48           C
ATOM   2007  OE1 GLN   265     -52.392  52.381   8.695  1.00 67.48           O
ATOM   2008  NE2 GLN   265     -53.271  50.601   7.593  1.00 67.48           N
ATOM   2009  C   GLN   265     -51.495  54.436   4.398  1.00 67.48           C
ATOM   2010  O   GLN   265     -51.655  53.690   3.433  1.00 67.48           O
ATOM   2011  N   ASN   266     -52.218  55.558   4.571  1.00 52.68           N
ATOM   2012  CA  ASN   266     -53.266  55.919   3.663  1.00 52.68           C
ATOM   2013  CB  ASN   266     -54.011  57.193   4.094  1.00 52.68           C
ATOM   2014  CG  ASN   266     -55.307  57.271   3.299  1.00 52.68           C
ATOM   2015  OD1 ASN   266     -56.033  58.262   3.368  1.00 52.68           O
ATOM   2016  ND2 ASN   266     -55.618  56.192   2.532  1.00 52.68           N
ATOM   2017  C   ASN   266     -52.650  56.184   2.333  1.00 52.68           C
ATOM   2018  O   ASN   266     -53.181  55.794   1.297  1.00 52.68           O
ATOM   2019  N   ARG   267     -51.481  56.840   2.333  1.00199.41           N
ATOM   2020  CA  ARG   267     -50.828  57.154   1.101  1.00199.41           C
ATOM   2021  CB  ARG   267     -49.497  57.891   1.294  1.00199.41           C
ATOM   2022  CG  ARG   267     -49.659  59.402   1.366  1.00199.41           C
ATOM   2023  CD  ARG   267     -49.220  60.072   0.064  1.00199.41           C
ATOM   2024  NE  ARG   267     -49.818  59.308  -1.068  1.00199.41           N
ATOM   2025  CZ  ARG   267     -51.051  59.644  -1.547  1.00199.41           C
ATOM   2026  NH1 ARG   267     -51.769  60.637  -0.947  1.00199.41           N
ATOM   2027  NH2 ARG   267     -51.559  58.999  -2.637  1.00199.41           N
ATOM   2028  C   ARG   267     -50.517  55.882   0.398  1.00199.41           C
ATOM   2029  O   ARG   267     -50.560  55.824  -0.828  1.00199.41           O
ATOM   2030  N   ARG   268     -50.148  54.839   1.157  1.00129.67           N
ATOM   2031  CA  ARG   268     -49.824  53.585   0.550  1.00129.67           C
ATOM   2032  CB  ARG   268     -49.285  52.555   1.556  1.00129.67           C
ATOM   2033  CG  ARG   268     -48.713  51.310   0.879  1.00129.67           C
ATOM   2034  CD  ARG   268     -47.464  51.608   0.052  1.00129.67           C
ATOM   2035  NE  ARG   268     -46.998  50.331  -0.553  1.00129.67           N
ATOM   2036  CZ  ARG   268     -47.556  49.898  -1.721  1.00129.67           C
ATOM   2037  NH1 ARG   268     -48.599  50.582  -2.274  1.00129.67           N
ATOM   2038  NH2 ARG   268     -47.067  48.786  -2.340  1.00129.67           N
ATOM   2039  C   ARG   268     -51.057  53.028  -0.062  1.00129.67           C
ATOM   2040  O   ARG   268     -51.017  52.436  -1.138  1.00129.67           O
ATOM   2041  N   VAL   269     -52.188  53.186   0.643  1.00 59.03           N
ATOM   2042  CA  VAL   269     -53.453  52.694   0.192  1.00 59.03           C
ATOM   2043  CB  VAL   269     -54.529  52.884   1.216  1.00 59.03           C
ATOM   2044  CG1 VAL   269     -55.889  52.588   0.567  1.00 59.03           C
ATOM   2045  CG2 VAL   269     -54.211  51.975   2.413  1.00 59.03           C
ATOM   2046  C   VAL   269     -53.880  53.423  -1.035  1.00 59.03           C
ATOM   2047  O   VAL   269     -54.389  52.816  -1.971  1.00 59.03           O
ATOM   2048  N   LYS   270     -53.714  54.756  -1.035  1.00 93.18           N
ATOM   2049  CA  LYS   270     -54.142  55.612  -2.099  1.00 93.18           C
ATOM   2050  CB  LYS   270     -54.044  57.102  -1.741  1.00 93.18           C
ATOM   2051  CG  LYS   270     -55.056  57.545  -0.687  1.00 93.18           C
ATOM   2052  CD  LYS   270     -54.773  58.942  -0.136  1.00 93.18           C
ATOM   2053  CE  LYS   270     -55.800  59.420   0.891  1.00 93.18           C
ATOM   2054  NZ  LYS   270     -57.109  59.630   0.235  1.00 93.18           N
ATOM   2055  C   LYS   270     -53.348  55.434  -3.348  1.00 93.18           C
ATOM   2056  O   LYS   270     -53.907  55.401  -4.439  1.00 93.18           O
ATOM   2057  N   GLU   271     -52.021  55.317  -3.223  1.00 75.41           N
ATOM   2058  CA  GLU   271     -51.156  55.322  -4.368  1.00 75.41           C
ATOM   2059  CB  GLU   271     -49.680  55.230  -3.947  1.00 75.41           C
ATOM   2060  CG  GLU   271     -49.372  53.947  -3.166  1.00 75.41           C
ATOM   2061  CD  GLU   271     -47.899  53.937  -2.789  1.00 75.41           C
ATOM   2062  OE1 GLU   271     -47.419  54.978  -2.263  1.00 75.41           O
ATOM   2063  OE2 GLU   271     -47.235  52.894  -3.020  1.00 75.41           O
ATOM   2064  C   GLU   271     -51.412  54.170  -5.279  1.00 75.41           C
ATOM   2065  O   GLU   271     -51.567  54.342  -6.487  1.00 75.41           O
ATOM   2066  N   LYS   272     -51.523  52.964  -4.711  1.00163.50           N
ATOM   2067  CA  LYS   272     -51.585  51.776  -5.498  1.00163.50           C
ATOM   2068  CB  LYS   272     -51.639  50.502  -4.634  1.00163.50           C
ATOM   2069  CG  LYS   272     -52.705  50.510  -3.533  1.00163.50           C
ATOM   2070  CD  LYS   272     -54.144  50.350  -4.025  1.00163.50           C
ATOM   2071  CE  LYS   272     -55.152  50.155  -2.889  1.00163.50           C
ATOM   2072  NZ  LYS   272     -54.887  48.875  -2.196  1.00163.50           N
ATOM   2073  C   LYS   272     -52.758  51.806  -6.413  1.00163.50           C
ATOM   2074  O   LYS   272     -52.684  51.317  -7.536  1.00163.50           O
ATOM   2075  N   LYS   273     -53.869  52.403  -5.973  1.00 98.04           N
ATOM   2076  CA  LYS   273     -55.068  52.336  -6.744  1.00 98.04           C
ATOM   2077  CB  LYS   273     -56.285  52.932  -6.007  1.00 98.04           C
ATOM   2078  CG  LYS   273     -56.163  54.410  -5.634  1.00 98.04           C
ATOM   2079  CD  LYS   273     -57.440  54.993  -5.023  1.00 98.04           C
ATOM   2080  CE  LYS   273     -57.262  56.402  -4.453  1.00 98.04           C
ATOM   2081  NZ  LYS   273     -58.541  56.883  -3.882  1.00 98.04           N
ATOM   2082  C   LYS   273     -54.925  52.996  -8.085  1.00 98.04           C
ATOM   2083  O   LYS   273     -55.436  52.482  -9.078  1.00 98.04           O
ATOM   2084  N   VAL   274     -54.202  54.127  -8.170  1.00 76.70           N
ATOM   2085  CA  VAL   274     -54.251  54.918  -9.367  1.00 76.70           C
ATOM   2086  CB  VAL   274     -54.113  56.384  -9.086  1.00 76.70           C
ATOM   2087  CG1 VAL   274     -54.171  57.151 -10.419  1.00 76.70           C
ATOM   2088  CG2 VAL   274     -55.191  56.790  -8.065  1.00 76.70           C
ATOM   2089  C   VAL   274     -53.224  54.585 -10.393  1.00 76.70           C
ATOM   2090  O   VAL   274     -52.078  54.252 -10.101  1.00 76.70           O
ATOM   2091  N   LEU   275     -53.687  54.639 -11.656  1.00164.41           N
ATOM   2092  CA  LEU   275     -52.906  54.582 -12.850  1.00164.41           C
ATOM   2093  CB  LEU   275     -51.906  55.748 -12.970  1.00164.41           C
ATOM   2094  CG  LEU   275     -51.140  55.779 -14.307  1.00164.41           C
ATOM   2095  CD1 LEU   275     -52.099  55.977 -15.493  1.00164.41           C
ATOM   2096  CD2 LEU   275     -50.010  56.819 -14.283  1.00164.41           C
ATOM   2097  C   LEU   275     -52.171  53.291 -12.934  1.00164.41           C
ATOM   2098  O   LEU   275     -51.363  53.088 -13.836  1.00164.41           O
ATOM   2099  N   ALA   276     -52.420  52.382 -11.984  1.00 51.83           N
ATOM   2100  CA  ALA   276     -51.758  51.114 -11.990  1.00 51.83           C
ATOM   2101  CB  ALA   276     -51.993  50.323 -10.693  1.00 51.83           C
ATOM   2102  C   ALA   276     -52.262  50.286 -13.116  1.00 51.83           C
ATOM   2103  O   ALA   276     -51.500  49.608 -13.802  1.00 51.83           O
ATOM   2104  N   LYS   277     -53.583  50.345 -13.336  1.00 62.41           N
ATOM   2105  CA  LYS   277     -54.214  49.457 -14.257  1.00 62.41           C
ATOM   2106  CB  LYS   277     -55.738  49.659 -14.295  1.00 62.41           C
ATOM   2107  CG  LYS   277     -56.495  48.567 -15.052  1.00 62.41           C
ATOM   2108  CD  LYS   277     -58.000  48.581 -14.776  1.00 62.41           C
ATOM   2109  CE  LYS   277     -58.776  47.494 -15.521  1.00 62.41           C
ATOM   2110  NZ  LYS   277     -60.208  47.557 -15.153  1.00 62.41           N
ATOM   2111  C   LYS   277     -53.695  49.630 -15.649  1.00 62.41           C
ATOM   2112  O   LYS   277     -53.317  48.652 -16.290  1.00 62.41           O
ATOM   2113  N   VAL   278     -53.615  50.875 -16.150  1.00113.62           N
ATOM   2114  CA  VAL   278     -53.303  51.034 -17.542  1.00113.62           C
ATOM   2115  CB  VAL   278     -53.347  52.471 -17.987  1.00113.62           C
ATOM   2116  CG1 VAL   278     -52.360  53.303 -17.151  1.00113.62           C
ATOM   2117  CG2 VAL   278     -53.070  52.512 -19.500  1.00113.62           C
ATOM   2118  C   VAL   278     -51.968  50.458 -17.913  1.00113.62           C
ATOM   2119  O   VAL   278     -51.892  49.574 -18.764  1.00113.62           O
ATOM   2120  N   LYS   279     -50.874  50.910 -17.277  1.00102.28           N
ATOM   2121  CA  LYS   279     -49.590  50.430 -17.692  1.00102.28           C
ATOM   2122  CB  LYS   279     -48.440  51.154 -16.973  1.00102.28           C
ATOM   2123  CG  LYS   279     -47.065  50.908 -17.595  1.00102.28           C
ATOM   2124  CD  LYS   279     -46.013  51.926 -17.146  1.00102.28           C
ATOM   2125  CE  LYS   279     -44.631  51.696 -17.759  1.00102.28           C
ATOM   2126  NZ  LYS   279     -43.699  52.756 -17.313  1.00102.28           N
ATOM   2127  C   LYS   279     -49.501  48.975 -17.381  1.00102.28           C
ATOM   2128  O   LYS   279     -49.128  48.164 -18.227  1.00102.28           O
ATOM   2129  N   ASN   280     -49.861  48.611 -16.137  1.00206.11           N
ATOM   2130  CA  ASN   280     -49.805  47.255 -15.672  1.00206.11           C
ATOM   2131  CB  ASN   280     -50.618  46.284 -16.546  1.00206.11           C
ATOM   2132  CG  ASN   280     -50.696  44.945 -15.825  1.00206.11           C
ATOM   2133  OD1 ASN   280     -51.340  44.822 -14.784  1.00206.11           O
ATOM   2134  ND2 ASN   280     -50.023  43.909 -16.393  1.00206.11           N
ATOM   2135  C   ASN   280     -48.373  46.812 -15.671  1.00206.11           C
ATOM   2136  O   ASN   280     -48.072  45.643 -15.434  1.00206.11           O
ATOM   2137  N   SER   281     -47.443  47.753 -15.916  1.00 49.58           N
ATOM   2138  CA  SER   281     -46.047  47.450 -15.890  1.00 49.58           C
ATOM   2139  CB  SER   281     -45.176  48.590 -16.438  1.00 49.58           C
ATOM   2140  OG  SER   281     -45.290  49.727 -15.596  1.00 49.58           O
ATOM   2141  C   SER   281     -45.710  47.285 -14.454  1.00 49.58           C
ATOM   2142  O   SER   281     -44.752  46.605 -14.088  1.00 49.58           O
ATOM   2143  N   ALA   282     -46.537  47.910 -13.599  1.00 56.35           N
ATOM   2144  CA  ALA   282     -46.292  47.895 -12.194  1.00 56.35           C
ATOM   2145  CB  ALA   282     -46.090  46.478 -11.632  1.00 56.35           C
ATOM   2146  C   ALA   282     -45.043  48.676 -11.965  1.00 56.35           C
ATOM   2147  O   ALA   282     -44.459  48.631 -10.883  1.00 56.35           O
ATOM   2148  N   THR   283     -44.610  49.438 -12.988  1.00128.38           N
ATOM   2149  CA  THR   283     -43.441  50.247 -12.821  1.00128.38           C
ATOM   2150  CB  THR   283     -42.837  50.795 -14.098  1.00128.38           C
ATOM   2151  OG1 THR   283     -43.718  51.663 -14.793  1.00128.38           O
ATOM   2152  CG2 THR   283     -42.461  49.603 -14.993  1.00128.38           C
ATOM   2153  C   THR   283     -43.738  51.347 -11.844  1.00128.38           C
ATOM   2154  O   THR   283     -42.834  51.743 -11.110  1.00128.38           O
ATOM   2155  N   PRO   284     -44.936  51.882 -11.758  1.00134.38           N
ATOM   2156  CA  PRO   284     -45.136  52.910 -10.777  1.00134.38           C
ATOM   2157  CD  PRO   284     -45.809  52.074 -12.908  1.00134.38           C
ATOM   2158  CB  PRO   284     -46.421  53.637 -11.164  1.00134.38           C
ATOM   2159  CG  PRO   284     -46.516  53.419 -12.682  1.00134.38           C
ATOM   2160  C   PRO   284     -45.191  52.294  -9.422  1.00134.38           C
ATOM   2161  O   PRO   284     -45.064  51.044  -9.333  1.00134.38           O
ATOM   2162  OXT PRO   284     -45.364  53.057  -8.433  1.00134.38           O
TER    2163      PRO   284
END
