# Supplementary material for: Computational Modeling of complete HOXB13 protein for predicting the functional effect of SNPs and the associated role in hereditary prostate cancer
Source: Sci Rep. 2017 Mar 8;7:43830. doi: 10.1038/srep43830 (PMC5363706; doi:10.1038/srep43830)
Supplement: Supplementary Dataset [file srep43830-s1.zip › SR Supplementary Data Files Complete/HOXB13 Modeller/HOXB13 Modeller/hoxb13.B99990003.pdb]

EXPDTA    THEORETICAL MODEL, MODELLER 9.17 2016/07/18 10:42:01
REMARK   6 MODELLER OBJECTIVE FUNCTION:      1842.3824
REMARK   6 MODELLER BEST TEMPLATE % SEQ ID:  80.822
REMARK   6 SEQUENCE: hoxb13
REMARK   6 DOPE score: -10583.86133
REMARK   6 GA341 score: 1.00000
REMARK   6 TEMPLATE: 2l7z 1:A - 73:A MODELS 1: - 284: AT 80.8%
ATOM      1  N   MET     1     -57.996  23.835  -2.906  1.00188.36           N
ATOM      2  CA  MET     1     -58.013  23.330  -1.514  1.00188.36           C
ATOM      3  CB  MET     1     -59.058  22.210  -1.367  1.00188.36           C
ATOM      4  CG  MET     1     -59.509  21.957   0.077  1.00188.36           C
ATOM      5  SD  MET     1     -58.222  21.367   1.217  1.00188.36           S
ATOM      6  CE  MET     1     -59.343  21.156   2.631  1.00188.36           C
ATOM      7  C   MET     1     -56.660  22.776  -1.177  1.00188.36           C
ATOM      8  O   MET     1     -55.736  23.545  -0.915  1.00188.36           O
ATOM      9  N   GLU     2     -56.510  21.427  -1.179  1.00258.95           N
ATOM     10  CA  GLU     2     -55.248  20.816  -0.846  1.00258.95           C
ATOM     11  CB  GLU     2     -55.156  20.303   0.602  1.00258.95           C
ATOM     12  CG  GLU     2     -56.116  19.152   0.906  1.00258.95           C
ATOM     13  CD  GLU     2     -55.914  18.743   2.358  1.00258.95           C
ATOM     14  OE1 GLU     2     -55.028  19.343   3.023  1.00258.95           O
ATOM     15  OE2 GLU     2     -56.640  17.824   2.821  1.00258.95           O
ATOM     16  C   GLU     2     -55.020  19.618  -1.724  1.00258.95           C
ATOM     17  O   GLU     2     -55.904  19.155  -2.443  1.00258.95           O
ATOM     18  N   PRO     3     -53.797  19.148  -1.682  1.00104.32           N
ATOM     19  CA  PRO     3     -53.381  17.986  -2.434  1.00104.32           C
ATOM     20  CD  PRO     3     -52.688  20.055  -1.440  1.00104.32           C
ATOM     21  CB  PRO     3     -51.868  18.121  -2.629  1.00104.32           C
ATOM     22  CG  PRO     3     -51.435  19.184  -1.606  1.00104.32           C
ATOM     23  C   PRO     3     -53.769  16.695  -1.775  1.00104.32           C
ATOM     24  O   PRO     3     -54.116  16.705  -0.595  1.00104.32           O
ATOM     25  N   GLY     4     -53.719  15.574  -2.531  1.00149.51           N
ATOM     26  CA  GLY     4     -54.078  14.274  -2.029  1.00149.51           C
ATOM     27  C   GLY     4     -52.842  13.536  -1.606  1.00149.51           C
ATOM     28  O   GLY     4     -51.785  14.130  -1.401  1.00149.51           O
ATOM     29  N   ASN     5     -52.963  12.195  -1.465  1.00260.61           N
ATOM     30  CA  ASN     5     -51.872  11.362  -1.033  1.00260.61           C
ATOM     31  CB  ASN     5     -52.087  10.762   0.369  1.00260.61           C
ATOM     32  CG  ASN     5     -50.790  10.110   0.833  1.00260.61           C
ATOM     33  OD1 ASN     5     -50.804   9.148   1.600  1.00260.61           O
ATOM     34  ND2 ASN     5     -49.634  10.651   0.363  1.00260.61           N
ATOM     35  C   ASN     5     -51.749  10.212  -1.990  1.00260.61           C
ATOM     36  O   ASN     5     -52.636   9.975  -2.809  1.00260.61           O
ATOM     37  N   TYR     6     -50.617   9.478  -1.916  1.00324.83           N
ATOM     38  CA  TYR     6     -50.373   8.356  -2.780  1.00324.83           C
ATOM     39  CB  TYR     6     -49.179   8.567  -3.730  1.00324.83           C
ATOM     40  CG  TYR     6     -48.921   7.285  -4.448  1.00324.83           C
ATOM     41  CD1 TYR     6     -49.649   6.940  -5.563  1.00324.83           C
ATOM     42  CD2 TYR     6     -47.941   6.427  -4.003  1.00324.83           C
ATOM     43  CE1 TYR     6     -49.403   5.758  -6.222  1.00324.83           C
ATOM     44  CE2 TYR     6     -47.690   5.244  -4.657  1.00324.83           C
ATOM     45  CZ  TYR     6     -48.423   4.907  -5.769  1.00324.83           C
ATOM     46  OH  TYR     6     -48.170   3.694  -6.443  1.00324.83           O
ATOM     47  C   TYR     6     -50.043   7.168  -1.931  1.00324.83           C
ATOM     48  O   TYR     6     -49.488   7.304  -0.841  1.00324.83           O
ATOM     49  N   ALA     7     -50.406   5.961  -2.412  1.00276.64           N
ATOM     50  CA  ALA     7     -50.118   4.756  -1.688  1.00276.64           C
ATOM     51  CB  ALA     7     -51.321   4.201  -0.907  1.00276.64           C
ATOM     52  C   ALA     7     -49.727   3.713  -2.689  1.00276.64           C
ATOM     53  O   ALA     7     -50.070   3.810  -3.866  1.00276.64           O
ATOM     54  N   THR     8     -48.971   2.689  -2.242  1.00240.88           N
ATOM     55  CA  THR     8     -48.563   1.649  -3.142  1.00240.88           C
ATOM     56  CB  THR     8     -47.074   1.533  -3.293  1.00240.88           C
ATOM     57  OG1 THR     8     -46.532   2.751  -3.781  1.00240.88           O
ATOM     58  CG2 THR     8     -46.768   0.385  -4.270  1.00240.88           C
ATOM     59  C   THR     8     -49.041   0.347  -2.589  1.00240.88           C
ATOM     60  O   THR     8     -49.116   0.163  -1.375  1.00240.88           O
ATOM     61  N   LEU     9     -49.401  -0.592  -3.488  1.00271.96           N
ATOM     62  CA  LEU     9     -49.851  -1.884  -3.062  1.00271.96           C
ATOM     63  CB  LEU     9     -51.305  -2.195  -3.453  1.00271.96           C
ATOM     64  CG  LEU     9     -52.329  -1.267  -2.774  1.00271.96           C
ATOM     65  CD1 LEU     9     -52.328  -1.456  -1.248  1.00271.96           C
ATOM     66  CD2 LEU     9     -52.123   0.196  -3.197  1.00271.96           C
ATOM     67  C   LEU     9     -48.987  -2.900  -3.733  1.00271.96           C
ATOM     68  O   LEU     9     -48.413  -2.643  -4.790  1.00271.96           O
ATOM     69  N   ASP    10     -48.854  -4.088  -3.112  1.00194.95           N
ATOM     70  CA  ASP    10     -48.050  -5.114  -3.703  1.00194.95           C
ATOM     71  CB  ASP    10     -47.207  -5.900  -2.682  1.00194.95           C
ATOM     72  CG  ASP    10     -46.303  -6.869  -3.434  1.00194.95           C
ATOM     73  OD1 ASP    10     -46.374  -6.901  -4.691  1.00194.95           O
ATOM     74  OD2 ASP    10     -45.523  -7.591  -2.756  1.00194.95           O
ATOM     75  C   ASP    10     -48.973  -6.089  -4.358  1.00194.95           C
ATOM     76  O   ASP    10     -49.686  -6.835  -3.687  1.00194.95           O
ATOM     77  N   GLY    11     -48.992  -6.091  -5.704  1.00103.16           N
ATOM     78  CA  GLY    11     -49.807  -7.022  -6.424  1.00103.16           C
ATOM     79  C   GLY    11     -51.159  -6.417  -6.594  1.00103.16           C
ATOM     80  O   GLY    11     -51.554  -5.524  -5.846  1.00103.16           O
ATOM     81  N   ALA    12     -51.908  -6.904  -7.602  1.00255.73           N
ATOM     82  CA  ALA    12     -53.231  -6.411  -7.833  1.00255.73           C
ATOM     83  CB  ALA    12     -53.278  -5.168  -8.738  1.00255.73           C
ATOM     84  C   ALA    12     -53.977  -7.494  -8.537  1.00255.73           C
ATOM     85  O   ALA    12     -53.377  -8.382  -9.141  1.00255.73           O
ATOM     86  N   LYS    13     -55.320  -7.462  -8.454  1.00249.94           N
ATOM     87  CA  LYS    13     -56.092  -8.457  -9.134  1.00249.94           C
ATOM     88  CB  LYS    13     -57.122  -9.161  -8.234  1.00249.94           C
ATOM     89  CG  LYS    13     -58.177  -8.215  -7.657  1.00249.94           C
ATOM     90  CD  LYS    13     -59.366  -8.937  -7.020  1.00249.94           C
ATOM     91  CE  LYS    13     -60.419  -7.989  -6.444  1.00249.94           C
ATOM     92  NZ  LYS    13     -61.531  -8.765  -5.851  1.00249.94           N
ATOM     93  C   LYS    13     -56.847  -7.759 -10.214  1.00249.94           C
ATOM     94  O   LYS    13     -57.525  -6.763  -9.967  1.00249.94           O
ATOM     95  N   ASP    14     -56.728  -8.261 -11.457  1.00194.67           N
ATOM     96  CA  ASP    14     -57.428  -7.649 -12.545  1.00194.67           C
ATOM     97  CB  ASP    14     -56.500  -7.134 -13.659  1.00194.67           C
ATOM     98  CG  ASP    14     -57.322  -6.291 -14.624  1.00194.67           C
ATOM     99  OD1 ASP    14     -58.554  -6.156 -14.395  1.00194.67           O
ATOM    100  OD2 ASP    14     -56.726  -5.763 -15.601  1.00194.67           O
ATOM    101  C   ASP    14     -58.307  -8.696 -13.144  1.00194.67           C
ATOM    102  O   ASP    14     -57.874  -9.825 -13.368  1.00194.67           O
ATOM    103  N   ILE    15     -59.583  -8.353 -13.402  1.00120.17           N
ATOM    104  CA  ILE    15     -60.453  -9.315 -14.003  1.00120.17           C
ATOM    105  CB  ILE    15     -61.730  -9.543 -13.240  1.00120.17           C
ATOM    106  CG1 ILE    15     -62.523 -10.704 -13.862  1.00120.17           C
ATOM    107  CG2 ILE    15     -62.505  -8.217 -13.154  1.00120.17           C
ATOM    108  CD1 ILE    15     -63.676 -11.194 -12.987  1.00120.17           C
ATOM    109  C   ILE    15     -60.802  -8.819 -15.368  1.00120.17           C
ATOM    110  O   ILE    15     -61.264  -7.692 -15.540  1.00120.17           O
ATOM    111  N   GLU    16     -60.547  -9.656 -16.390  1.00257.66           N
ATOM    112  CA  GLU    16     -60.867  -9.275 -17.732  1.00257.66           C
ATOM    113  CB  GLU    16     -59.709  -8.585 -18.473  1.00257.66           C
ATOM    114  CG  GLU    16     -59.365  -7.206 -17.906  1.00257.66           C
ATOM    115  CD  GLU    16     -60.528  -6.270 -18.207  1.00257.66           C
ATOM    116  OE1 GLU    16     -61.502  -6.728 -18.862  1.00257.66           O
ATOM    117  OE2 GLU    16     -60.458  -5.085 -17.785  1.00257.66           O
ATOM    118  C   GLU    16     -61.195 -10.525 -18.475  1.00257.66           C
ATOM    119  O   GLU    16     -60.878 -11.627 -18.029  1.00257.66           O
ATOM    120  N   GLY    17     -61.869 -10.381 -19.631  1.00133.86           N
ATOM    121  CA  GLY    17     -62.210 -11.533 -20.410  1.00133.86           C
ATOM    122  C   GLY    17     -63.005 -11.052 -21.574  1.00133.86           C
ATOM    123  O   GLY    17     -63.326  -9.868 -21.675  1.00133.86           O
ATOM    124  N   LEU    18     -63.347 -11.970 -22.495  1.00276.54           N
ATOM    125  CA  LEU    18     -64.123 -11.574 -23.630  1.00276.54           C
ATOM    126  CB  LEU    18     -63.886 -12.435 -24.881  1.00276.54           C
ATOM    127  CG  LEU    18     -64.721 -11.992 -26.097  1.00276.54           C
ATOM    128  CD1 LEU    18     -64.340 -10.577 -26.554  1.00276.54           C
ATOM    129  CD2 LEU    18     -64.649 -13.027 -27.231  1.00276.54           C
ATOM    130  C   LEU    18     -65.554 -11.716 -23.248  1.00276.54           C
ATOM    131  O   LEU    18     -65.979 -12.766 -22.770  1.00276.54           O
ATOM    132  N   LEU    19     -66.333 -10.637 -23.435  1.00248.61           N
ATOM    133  CA  LEU    19     -67.718 -10.671 -23.086  1.00248.61           C
ATOM    134  CB  LEU    19     -68.122  -9.608 -22.050  1.00248.61           C
ATOM    135  CG  LEU    19     -67.447  -9.803 -20.681  1.00248.61           C
ATOM    136  CD1 LEU    19     -65.922  -9.643 -20.784  1.00248.61           C
ATOM    137  CD2 LEU    19     -68.073  -8.890 -19.615  1.00248.61           C
ATOM    138  C   LEU    19     -68.496 -10.393 -24.325  1.00248.61           C
ATOM    139  O   LEU    19     -67.935 -10.072 -25.372  1.00248.61           O
ATOM    140  N   GLY    20     -69.829 -10.536 -24.232  1.00165.13           N
ATOM    141  CA  GLY    20     -70.671 -10.272 -25.356  1.00165.13           C
ATOM    142  C   GLY    20     -70.922  -8.802 -25.352  1.00165.13           C
ATOM    143  O   GLY    20     -70.218  -8.045 -24.687  1.00165.13           O
ATOM    144  N   ALA    21     -71.944  -8.360 -26.105  1.00196.74           N
ATOM    145  CA  ALA    21     -72.231  -6.961 -26.173  1.00196.74           C
ATOM    146  CB  ALA    21     -73.370  -6.610 -27.146  1.00196.74           C
ATOM    147  C   ALA    21     -72.643  -6.518 -24.810  1.00196.74           C
ATOM    148  O   ALA    21     -73.113  -7.314 -23.999  1.00196.74           O
ATOM    149  N   GLY    22     -72.450  -5.217 -24.521  1.00 77.62           N
ATOM    150  CA  GLY    22     -72.804  -4.697 -23.235  1.00 77.62           C
ATOM    151  C   GLY    22     -71.657  -4.947 -22.314  1.00 77.62           C
ATOM    152  O   GLY    22     -70.516  -5.098 -22.749  1.00 77.62           O
ATOM    153  N   GLY    23     -71.944  -4.995 -21.000  1.00 29.24           N
ATOM    154  CA  GLY    23     -70.915  -5.210 -20.028  1.00 29.24           C
ATOM    155  C   GLY    23     -70.655  -3.907 -19.345  1.00 29.24           C
ATOM    156  O   GLY    23     -70.099  -3.876 -18.248  1.00 29.24           O
ATOM    157  N   GLY    24     -71.049  -2.789 -19.983  1.00 70.38           N
ATOM    158  CA  GLY    24     -70.883  -1.513 -19.351  1.00 70.38           C
ATOM    159  C   GLY    24     -71.502  -0.500 -20.252  1.00 70.38           C
ATOM    160  O   GLY    24     -70.960  -0.177 -21.307  1.00 70.38           O
ATOM    161  N   ARG    25     -72.671   0.031 -19.849  1.00160.73           N
ATOM    162  CA  ARG    25     -73.331   1.000 -20.669  1.00160.73           C
ATOM    163  CB  ARG    25     -74.739   1.348 -20.155  1.00160.73           C
ATOM    164  CG  ARG    25     -74.773   1.873 -18.719  1.00160.73           C
ATOM    165  CD  ARG    25     -76.194   2.081 -18.191  1.00160.73           C
ATOM    166  NE  ARG    25     -76.826   0.737 -18.062  1.00160.73           N
ATOM    167  CZ  ARG    25     -78.120   0.625 -17.641  1.00160.73           C
ATOM    168  NH1 ARG    25     -78.841   1.747 -17.348  1.00160.73           N
ATOM    169  NH2 ARG    25     -78.696  -0.606 -17.514  1.00160.73           N
ATOM    170  C   ARG    25     -72.508   2.247 -20.736  1.00160.73           C
ATOM    171  O   ARG    25     -72.250   2.763 -21.822  1.00160.73           O
ATOM    172  N   ASN    26     -72.049   2.761 -19.576  1.00275.11           N
ATOM    173  CA  ASN    26     -71.267   3.963 -19.626  1.00275.11           C
ATOM    174  CB  ASN    26     -72.072   5.213 -20.025  1.00275.11           C
ATOM    175  CG  ASN    26     -73.143   5.457 -18.972  1.00275.11           C
ATOM    176  OD1 ASN    26     -72.999   6.323 -18.111  1.00275.11           O
ATOM    177  ND2 ASN    26     -74.253   4.675 -19.042  1.00275.11           N
ATOM    178  C   ASN    26     -70.681   4.220 -18.275  1.00275.11           C
ATOM    179  O   ASN    26     -70.962   3.507 -17.312  1.00275.11           O
ATOM    180  N   LEU    27     -69.818   5.254 -18.190  1.00246.75           N
ATOM    181  CA  LEU    27     -69.196   5.634 -16.955  1.00246.75           C
ATOM    182  CB  LEU    27     -67.660   5.647 -17.015  1.00246.75           C
ATOM    183  CG  LEU    27     -67.042   4.257 -17.259  1.00246.75           C
ATOM    184  CD1 LEU    27     -67.447   3.696 -18.632  1.00246.75           C
ATOM    185  CD2 LEU    27     -65.519   4.280 -17.052  1.00246.75           C
ATOM    186  C   LEU    27     -69.643   7.029 -16.644  1.00246.75           C
ATOM    187  O   LEU    27     -70.152   7.733 -17.514  1.00246.75           O
ATOM    188  N   VAL    28     -69.484   7.455 -15.374  1.00 79.65           N
ATOM    189  CA  VAL    28     -69.901   8.776 -14.996  1.00 79.65           C
ATOM    190  CB  VAL    28     -71.058   8.772 -14.039  1.00 79.65           C
ATOM    191  CG1 VAL    28     -71.405  10.222 -13.664  1.00 79.65           C
ATOM    192  CG2 VAL    28     -72.220   8.000 -14.689  1.00 79.65           C
ATOM    193  C   VAL    28     -68.750   9.447 -14.310  1.00 79.65           C
ATOM    194  O   VAL    28     -67.868   8.785 -13.766  1.00 79.65           O
ATOM    195  N   ALA    29     -68.724  10.797 -14.343  1.00238.40           N
ATOM    196  CA  ALA    29     -67.667  11.537 -13.713  1.00238.40           C
ATOM    197  CB  ALA    29     -66.614  12.070 -14.699  1.00238.40           C
ATOM    198  C   ALA    29     -68.279  12.726 -13.039  1.00238.40           C
ATOM    199  O   ALA    29     -69.401  13.121 -13.354  1.00238.40           O
ATOM    200  N   HIS    30     -67.552  13.317 -12.067  1.00219.42           N
ATOM    201  CA  HIS    30     -68.052  14.462 -11.357  1.00219.42           C
ATOM    202  ND1 HIS    30     -70.741  13.420  -9.655  1.00219.42           N
ATOM    203  CG  HIS    30     -69.391  13.147  -9.665  1.00219.42           C
ATOM    204  CB  HIS    30     -68.324  14.182  -9.870  1.00219.42           C
ATOM    205  NE2 HIS    30     -70.535  11.229  -9.337  1.00219.42           N
ATOM    206  CD2 HIS    30     -69.284  11.803  -9.470  1.00219.42           C
ATOM    207  CE1 HIS    30     -71.379  12.239  -9.455  1.00219.42           C
ATOM    208  C   HIS    30     -67.012  15.536 -11.437  1.00219.42           C
ATOM    209  O   HIS    30     -65.869  15.276 -11.811  1.00219.42           O
ATOM    210  N   SER    31     -67.390  16.790 -11.102  1.00195.53           N
ATOM    211  CA  SER    31     -66.447  17.870 -11.193  1.00195.53           C
ATOM    212  CB  SER    31     -66.739  18.839 -12.352  1.00195.53           C
ATOM    213  OG  SER    31     -66.623  18.160 -13.594  1.00195.53           O
ATOM    214  C   SER    31     -66.494  18.672  -9.927  1.00195.53           C
ATOM    215  O   SER    31     -67.450  18.623  -9.155  1.00195.53           O
ATOM    216  N   PRO    32     -65.418  19.383  -9.706  1.00103.15           N
ATOM    217  CA  PRO    32     -65.288  20.237  -8.551  1.00103.15           C
ATOM    218  CD  PRO    32     -64.127  18.905 -10.169  1.00103.15           C
ATOM    219  CB  PRO    32     -63.786  20.393  -8.299  1.00103.15           C
ATOM    220  CG  PRO    32     -63.119  19.912  -9.600  1.00103.15           C
ATOM    221  C   PRO    32     -65.988  21.546  -8.748  1.00103.15           C
ATOM    222  O   PRO    32     -66.306  21.888  -9.886  1.00103.15           O
ATOM    223  N   LEU    33     -66.244  22.286  -7.647  1.00259.39           N
ATOM    224  CA  LEU    33     -66.908  23.556  -7.733  1.00259.39           C
ATOM    225  CB  LEU    33     -68.280  23.571  -7.036  1.00259.39           C
ATOM    226  CG  LEU    33     -69.273  22.540  -7.608  1.00259.39           C
ATOM    227  CD1 LEU    33     -69.589  22.823  -9.085  1.00259.39           C
ATOM    228  CD2 LEU    33     -68.795  21.100  -7.359  1.00259.39           C
ATOM    229  C   LEU    33     -66.050  24.576  -7.042  1.00259.39           C
ATOM    230  O   LEU    33     -65.220  24.233  -6.202  1.00259.39           O
ATOM    231  N   THR    34     -66.217  25.868  -7.404  1.00276.72           N
ATOM    232  CA  THR    34     -65.463  26.929  -6.791  1.00276.72           C
ATOM    233  CB  THR    34     -64.500  27.593  -7.732  1.00276.72           C
ATOM    234  OG1 THR    34     -65.203  28.216  -8.797  1.00276.72           O
ATOM    235  CG2 THR    34     -63.545  26.522  -8.287  1.00276.72           C
ATOM    236  C   THR    34     -66.444  27.971  -6.346  1.00276.72           C
ATOM    237  O   THR    34     -67.577  27.998  -6.824  1.00276.72           O
ATOM    238  N   SER    35     -66.051  28.856  -5.400  1.00166.55           N
ATOM    239  CA  SER    35     -67.014  29.823  -4.952  1.00166.55           C
ATOM    240  CB  SER    35     -68.090  29.223  -4.031  1.00166.55           C
ATOM    241  OG  SER    35     -67.493  28.732  -2.841  1.00166.55           O
ATOM    242  C   SER    35     -66.335  30.909  -4.184  1.00166.55           C
ATOM    243  O   SER    35     -65.132  31.143  -4.292  1.00166.55           O
ATOM    244  N   HIS    36     -67.138  31.640  -3.393  1.00 87.94           N
ATOM    245  CA  HIS    36     -66.595  32.683  -2.589  1.00 87.94           C
ATOM    246  ND1 HIS    36     -69.745  34.819  -2.235  1.00 87.94           N
ATOM    247  CG  HIS    36     -68.656  34.100  -2.673  1.00 87.94           C
ATOM    248  CB  HIS    36     -67.675  33.413  -1.776  1.00 87.94           C
ATOM    249  NE2 HIS    36     -69.781  34.899  -4.457  1.00 87.94           N
ATOM    250  CD2 HIS    36     -68.693  34.159  -4.032  1.00 87.94           C
ATOM    251  CE1 HIS    36     -70.382  35.275  -3.342  1.00 87.94           C
ATOM    252  C   HIS    36     -65.623  32.018  -1.673  1.00 87.94           C
ATOM    253  O   HIS    36     -64.526  32.529  -1.466  1.00 87.94           O
ATOM    254  N   PRO    37     -65.962  30.886  -1.120  1.00 95.89           N
ATOM    255  CA  PRO    37     -65.001  30.199  -0.309  1.00 95.89           C
ATOM    256  CD  PRO    37     -67.320  30.613  -0.682  1.00 95.89           C
ATOM    257  CB  PRO    37     -65.789  29.226   0.573  1.00 95.89           C
ATOM    258  CG  PRO    37     -67.216  29.238  -0.006  1.00 95.89           C
ATOM    259  C   PRO    37     -63.992  29.553  -1.197  1.00 95.89           C
ATOM    260  O   PRO    37     -64.324  29.214  -2.332  1.00 95.89           O
ATOM    261  N   ALA    38     -62.751  29.391  -0.705  1.00237.83           N
ATOM    262  CA  ALA    38     -61.713  28.786  -1.484  1.00237.83           C
ATOM    263  CB  ALA    38     -61.401  29.536  -2.790  1.00237.83           C
ATOM    264  C   ALA    38     -60.491  28.853  -0.638  1.00237.83           C
ATOM    265  O   ALA    38     -60.550  29.318   0.499  1.00237.83           O
ATOM    266  N   ALA    39     -59.349  28.362  -1.154  1.00 62.27           N
ATOM    267  CA  ALA    39     -58.162  28.492  -0.366  1.00 62.27           C
ATOM    268  CB  ALA    39     -56.906  27.886  -1.025  1.00 62.27           C
ATOM    269  C   ALA    39     -57.976  29.966  -0.190  1.00 62.27           C
ATOM    270  O   ALA    39     -57.667  30.431   0.906  1.00 62.27           O
ATOM    271  N   PRO    40     -58.170  30.725  -1.240  1.00 81.78           N
ATOM    272  CA  PRO    40     -58.176  32.152  -1.094  1.00 81.78           C
ATOM    273  CD  PRO    40     -57.758  30.329  -2.578  1.00 81.78           C
ATOM    274  CB  PRO    40     -57.864  32.736  -2.473  1.00 81.78           C
ATOM    275  CG  PRO    40     -58.050  31.560  -3.446  1.00 81.78           C
ATOM    276  C   PRO    40     -59.545  32.469  -0.596  1.00 81.78           C
ATOM    277  O   PRO    40     -60.410  31.599  -0.673  1.00 81.78           O
ATOM    278  N   THR    41     -59.782  33.684  -0.073  1.00170.03           N
ATOM    279  CA  THR    41     -61.105  33.925   0.411  1.00170.03           C
ATOM    280  CB  THR    41     -61.147  34.494   1.795  1.00170.03           C
ATOM    281  OG1 THR    41     -60.507  33.604   2.697  1.00170.03           O
ATOM    282  CG2 THR    41     -62.618  34.691   2.199  1.00170.03           C
ATOM    283  C   THR    41     -61.780  34.894  -0.498  1.00170.03           C
ATOM    284  O   THR    41     -61.204  35.899  -0.911  1.00170.03           O
ATOM    285  N   LEU    42     -63.036  34.571  -0.853  1.00282.33           N
ATOM    286  CA  LEU    42     -63.848  35.399  -1.690  1.00282.33           C
ATOM    287  CB  LEU    42     -64.165  34.765  -3.060  1.00282.33           C
ATOM    288  CG  LEU    42     -64.918  35.682  -4.048  1.00282.33           C
ATOM    289  CD1 LEU    42     -66.358  35.981  -3.601  1.00282.33           C
ATOM    290  CD2 LEU    42     -64.109  36.956  -4.336  1.00282.33           C
ATOM    291  C   LEU    42     -65.136  35.580  -0.953  1.00282.33           C
ATOM    292  O   LEU    42     -65.666  34.636  -0.371  1.00282.33           O
ATOM    293  N   MET    43     -65.639  36.826  -0.956  1.00170.88           N
ATOM    294  CA  MET    43     -66.840  37.279  -0.311  1.00170.88           C
ATOM    295  CB  MET    43     -66.792  37.123   1.225  1.00170.88           C
ATOM    296  CG  MET    43     -67.023  35.705   1.749  1.00170.88           C
ATOM    297  SD  MET    43     -66.958  35.551   3.560  1.00170.88           S
ATOM    298  CE  MET    43     -65.148  35.643   3.669  1.00170.88           C
ATOM    299  C   MET    43     -66.822  38.725  -0.677  1.00170.88           C
ATOM    300  O   MET    43     -66.593  39.020  -1.850  1.00170.88           O
ATOM    301  N   PRO    44     -67.062  39.667   0.199  1.00120.47           N
ATOM    302  CA  PRO    44     -66.704  40.978  -0.224  1.00120.47           C
ATOM    303  CD  PRO    44     -68.260  39.730   1.022  1.00120.47           C
ATOM    304  CB  PRO    44     -67.247  41.934   0.844  1.00120.47           C
ATOM    305  CG  PRO    44     -68.034  41.025   1.817  1.00120.47           C
ATOM    306  C   PRO    44     -65.224  40.816  -0.319  1.00120.47           C
ATOM    307  O   PRO    44     -64.686  40.012   0.442  1.00120.47           O
ATOM    308  N   ALA    45     -64.562  41.548  -1.235  1.00185.87           N
ATOM    309  CA  ALA    45     -63.188  41.284  -1.555  1.00185.87           C
ATOM    310  CB  ALA    45     -62.565  42.305  -2.517  1.00185.87           C
ATOM    311  C   ALA    45     -62.369  41.215  -0.314  1.00185.87           C
ATOM    312  O   ALA    45     -62.748  41.713   0.741  1.00185.87           O
ATOM    313  N   VAL    46     -61.246  40.491  -0.391  1.00141.57           N
ATOM    314  CA  VAL    46     -60.438  40.330   0.771  1.00141.57           C
ATOM    315  CB  VAL    46     -59.474  39.197   0.634  1.00141.57           C
ATOM    316  CG1 VAL    46     -60.263  37.880   0.740  1.00141.57           C
ATOM    317  CG2 VAL    46     -58.798  39.332  -0.739  1.00141.57           C
ATOM    318  C   VAL    46     -59.726  41.610   1.064  1.00141.57           C
ATOM    319  O   VAL    46     -59.329  42.352   0.168  1.00141.57           O
ATOM    320  N   ASN    47     -59.592  41.892   2.373  1.00233.35           N
ATOM    321  CA  ASN    47     -58.989  43.062   2.923  1.00233.35           C
ATOM    322  CB  ASN    47     -59.741  43.542   4.188  1.00233.35           C
ATOM    323  CG  ASN    47     -59.814  42.437   5.262  1.00233.35           C
ATOM    324  OD1 ASN    47     -59.411  41.298   5.044  1.00233.35           O
ATOM    325  ND2 ASN    47     -60.368  42.753   6.464  1.00233.35           N
ATOM    326  C   ASN    47     -57.569  42.807   3.338  1.00233.35           C
ATOM    327  O   ASN    47     -57.228  41.787   3.933  1.00233.35           O
ATOM    328  N   TYR    48     -56.644  43.700   2.955  1.00251.24           N
ATOM    329  CA  TYR    48     -55.417  43.590   3.675  1.00251.24           C
ATOM    330  CB  TYR    48     -54.132  43.496   2.843  1.00251.24           C
ATOM    331  CG  TYR    48     -53.136  42.970   3.821  1.00251.24           C
ATOM    332  CD1 TYR    48     -53.098  41.618   4.085  1.00251.24           C
ATOM    333  CD2 TYR    48     -52.259  43.801   4.479  1.00251.24           C
ATOM    334  CE1 TYR    48     -52.201  41.099   4.988  1.00251.24           C
ATOM    335  CE2 TYR    48     -51.359  43.286   5.384  1.00251.24           C
ATOM    336  CZ  TYR    48     -51.327  41.934   5.639  1.00251.24           C
ATOM    337  OH  TYR    48     -50.405  41.406   6.568  1.00251.24           O
ATOM    338  C   TYR    48     -55.435  44.900   4.370  1.00251.24           C
ATOM    339  O   TYR    48     -54.505  45.703   4.310  1.00251.24           O
ATOM    340  N   ALA    49     -56.568  45.098   5.060  1.00257.08           N
ATOM    341  CA  ALA    49     -56.996  46.291   5.716  1.00257.08           C
ATOM    342  CB  ALA    49     -57.140  47.489   4.761  1.00257.08           C
ATOM    343  C   ALA    49     -58.363  45.892   6.155  1.00257.08           C
ATOM    344  O   ALA    49     -58.574  44.702   6.368  1.00257.08           O
ATOM    345  N   PRO    50     -59.292  46.773   6.380  1.00190.05           N
ATOM    346  CA  PRO    50     -60.604  46.270   6.693  1.00190.05           C
ATOM    347  CD  PRO    50     -58.988  47.994   7.109  1.00190.05           C
ATOM    348  CB  PRO    50     -61.324  47.402   7.423  1.00190.05           C
ATOM    349  CG  PRO    50     -60.179  48.212   8.057  1.00190.05           C
ATOM    350  C   PRO    50     -61.327  45.809   5.456  1.00190.05           C
ATOM    351  O   PRO    50     -61.208  46.476   4.429  1.00190.05           O
ATOM    352  N   LEU    51     -62.065  44.674   5.523  1.00239.48           N
ATOM    353  CA  LEU    51     -62.894  44.223   4.439  1.00239.48           C
ATOM    354  CB  LEU    51     -62.300  44.386   3.029  1.00239.48           C
ATOM    355  CG  LEU    51     -63.370  44.408   1.917  1.00239.48           C
ATOM    356  CD1 LEU    51     -62.723  44.430   0.525  1.00239.48           C
ATOM    357  CD2 LEU    51     -64.464  43.345   2.107  1.00239.48           C
ATOM    358  C   LEU    51     -63.198  42.772   4.702  1.00239.48           C
ATOM    359  O   LEU    51     -64.037  42.463   5.545  1.00239.48           O
ATOM    360  N   ASP    52     -62.545  41.842   3.959  1.00174.15           N
ATOM    361  CA  ASP    52     -62.803  40.429   4.114  1.00174.15           C
ATOM    362  CB  ASP    52     -63.071  39.709   2.782  1.00174.15           C
ATOM    363  CG  ASP    52     -63.725  38.371   3.101  1.00174.15           C
ATOM    364  OD1 ASP    52     -63.009  37.428   3.533  1.00174.15           O
ATOM    365  OD2 ASP    52     -64.966  38.277   2.910  1.00174.15           O
ATOM    366  C   ASP    52     -61.632  39.751   4.780  1.00174.15           C
ATOM    367  O   ASP    52     -61.372  39.971   5.963  1.00174.15           O
ATOM    368  N   LEU    53     -60.897  38.890   4.032  1.00185.40           N
ATOM    369  CA  LEU    53     -59.755  38.150   4.525  1.00185.40           C
ATOM    370  CB  LEU    53     -59.898  36.621   4.382  1.00185.40           C
ATOM    371  CG  LEU    53     -60.834  36.014   5.445  1.00185.40           C
ATOM    372  CD1 LEU    53     -60.959  34.491   5.295  1.00185.40           C
ATOM    373  CD2 LEU    53     -60.390  36.422   6.860  1.00185.40           C
ATOM    374  C   LEU    53     -58.515  38.624   3.814  1.00185.40           C
ATOM    375  O   LEU    53     -58.537  39.714   3.263  1.00185.40           O
ATOM    376  N   PRO    54     -57.403  37.934   3.778  1.00166.22           N
ATOM    377  CA  PRO    54     -56.280  38.546   3.116  1.00166.22           C
ATOM    378  CD  PRO    54     -56.964  37.105   4.892  1.00166.22           C
ATOM    379  CB  PRO    54     -55.072  37.683   3.465  1.00166.22           C
ATOM    380  CG  PRO    54     -55.424  37.149   4.867  1.00166.22           C
ATOM    381  C   PRO    54     -56.477  38.815   1.657  1.00166.22           C
ATOM    382  O   PRO    54     -57.042  37.976   0.957  1.00166.22           O
ATOM    383  N   GLY    55     -55.990  39.987   1.191  1.00 59.18           N
ATOM    384  CA  GLY    55     -56.140  40.434  -0.165  1.00 59.18           C
ATOM    385  C   GLY    55     -56.280  41.919  -0.084  1.00 59.18           C
ATOM    386  O   GLY    55     -55.711  42.537   0.813  1.00 59.18           O
ATOM    387  N   SER    56     -57.007  42.557  -1.028  1.00186.51           N
ATOM    388  CA  SER    56     -57.164  43.976  -0.879  1.00186.51           C
ATOM    389  CB  SER    56     -56.042  44.784  -1.554  1.00186.51           C
ATOM    390  OG  SER    56     -56.260  46.174  -1.368  1.00186.51           O
ATOM    391  C   SER    56     -58.451  44.415  -1.512  1.00186.51           C
ATOM    392  O   SER    56     -58.836  43.912  -2.567  1.00186.51           O
ATOM    393  N   ALA    57     -59.164  45.360  -0.855  1.00312.75           N
ATOM    394  CA  ALA    57     -60.349  45.941  -1.429  1.00312.75           C
ATOM    395  CB  ALA    57     -61.329  44.925  -2.023  1.00312.75           C
ATOM    396  C   ALA    57     -61.085  46.717  -0.376  1.00312.75           C
ATOM    397  O   ALA    57     -60.917  46.472   0.818  1.00312.75           O
ATOM    398  N   GLU    58     -61.890  47.706  -0.831  1.00369.59           N
ATOM    399  CA  GLU    58     -62.722  48.581  -0.040  1.00369.59           C
ATOM    400  CB  GLU    58     -64.210  48.196   0.113  1.00369.59           C
ATOM    401  CG  GLU    58     -64.507  46.777   0.585  1.00369.59           C
ATOM    402  CD  GLU    58     -64.948  45.977  -0.634  1.00369.59           C
ATOM    403  OE1 GLU    58     -64.293  46.110  -1.702  1.00369.59           O
ATOM    404  OE2 GLU    58     -65.954  45.227  -0.514  1.00369.59           O
ATOM    405  C   GLU    58     -62.103  48.890   1.284  1.00369.59           C
ATOM    406  O   GLU    58     -62.650  48.573   2.339  1.00369.59           O
ATOM    407  N   PRO    59     -60.971  49.530   1.220  1.00158.06           N
ATOM    408  CA  PRO    59     -60.158  49.879   2.354  1.00158.06           C
ATOM    409  CD  PRO    59     -60.483  50.116  -0.018  1.00158.06           C
ATOM    410  CB  PRO    59     -58.901  50.517   1.762  1.00158.06           C
ATOM    411  CG  PRO    59     -59.377  51.090   0.416  1.00158.06           C
ATOM    412  C   PRO    59     -60.797  50.793   3.358  1.00158.06           C
ATOM    413  O   PRO    59     -60.274  50.817   4.471  1.00158.06           O
ATOM    414  N   PRO    60     -61.827  51.550   3.093  1.00172.94           N
ATOM    415  CA  PRO    60     -62.268  52.442   4.128  1.00172.94           C
ATOM    416  CD  PRO    60     -62.038  52.128   1.773  1.00172.94           C
ATOM    417  CB  PRO    60     -63.215  53.433   3.456  1.00172.94           C
ATOM    418  CG  PRO    60     -62.683  53.504   2.014  1.00172.94           C
ATOM    419  C   PRO    60     -62.850  51.791   5.338  1.00172.94           C
ATOM    420  O   PRO    60     -63.614  50.836   5.207  1.00172.94           O
ATOM    421  N   LYS    61     -62.478  52.299   6.529  1.00286.15           N
ATOM    422  CA  LYS    61     -63.083  51.869   7.752  1.00286.15           C
ATOM    423  CB  LYS    61     -62.179  51.006   8.662  1.00286.15           C
ATOM    424  CG  LYS    61     -60.934  51.687   9.241  1.00286.15           C
ATOM    425  CD  LYS    61     -59.872  52.080   8.214  1.00286.15           C
ATOM    426  CE  LYS    61     -58.632  52.711   8.853  1.00286.15           C
ATOM    427  NZ  LYS    61     -57.540  52.815   7.860  1.00286.15           N
ATOM    428  C   LYS    61     -63.413  53.135   8.471  1.00286.15           C
ATOM    429  O   LYS    61     -62.524  53.886   8.871  1.00286.15           O
ATOM    430  N   GLN    62     -64.716  53.427   8.636  1.00211.07           N
ATOM    431  CA  GLN    62     -65.112  54.664   9.249  1.00211.07           C
ATOM    432  CB  GLN    62     -64.541  54.886  10.661  1.00211.07           C
ATOM    433  CG  GLN    62     -65.136  53.945  11.712  1.00211.07           C
ATOM    434  CD  GLN    62     -64.492  54.267  13.052  1.00211.07           C
ATOM    435  OE1 GLN    62     -63.487  54.973  13.117  1.00211.07           O
ATOM    436  NE2 GLN    62     -65.082  53.732  14.155  1.00211.07           N
ATOM    437  C   GLN    62     -64.688  55.796   8.361  1.00211.07           C
ATOM    438  O   GLN    62     -63.753  55.686   7.569  1.00211.07           O
ATOM    439  N   CYS    63     -65.394  56.937   8.448  1.00112.07           N
ATOM    440  CA  CYS    63     -65.025  58.014   7.583  1.00112.07           C
ATOM    441  CB  CYS    63     -66.186  58.529   6.717  1.00112.07           C
ATOM    442  SG  CYS    63     -67.548  59.207   7.710  1.00112.07           S
ATOM    443  C   CYS    63     -64.549  59.158   8.411  1.00112.07           C
ATOM    444  O   CYS    63     -65.102  59.455   9.469  1.00112.07           O
ATOM    445  N   HIS    64     -63.480  59.823   7.937  1.00214.11           N
ATOM    446  CA  HIS    64     -62.969  60.975   8.612  1.00214.11           C
ATOM    447  ND1 HIS    64     -60.705  58.665   9.675  1.00214.11           N
ATOM    448  CG  HIS    64     -61.001  59.989   9.908  1.00214.11           C
ATOM    449  CB  HIS    64     -61.450  60.956   8.857  1.00214.11           C
ATOM    450  NE2 HIS    64     -60.352  59.025  11.841  1.00214.11           N
ATOM    451  CD2 HIS    64     -60.781  60.192  11.235  1.00214.11           C
ATOM    452  CE1 HIS    64     -60.322  58.136  10.864  1.00214.11           C
ATOM    453  C   HIS    64     -63.204  62.120   7.694  1.00214.11           C
ATOM    454  O   HIS    64     -63.167  61.967   6.474  1.00214.11           O
ATOM    455  N   PRO    65     -63.473  63.265   8.245  1.00162.69           N
ATOM    456  CA  PRO    65     -63.653  64.393   7.387  1.00162.69           C
ATOM    457  CD  PRO    65     -64.283  63.358   9.449  1.00162.69           C
ATOM    458  CB  PRO    65     -64.300  65.475   8.247  1.00162.69           C
ATOM    459  CG  PRO    65     -65.079  64.668   9.304  1.00162.69           C
ATOM    460  C   PRO    65     -62.326  64.748   6.808  1.00162.69           C
ATOM    461  O   PRO    65     -61.347  64.790   7.552  1.00162.69           O
ATOM    462  N   CYS    66     -62.274  65.001   5.488  1.00 33.84           N
ATOM    463  CA  CYS    66     -61.044  65.359   4.849  1.00 33.84           C
ATOM    464  CB  CYS    66     -60.148  64.156   4.499  1.00 33.84           C
ATOM    465  SG  CYS    66     -59.488  63.298   5.960  1.00 33.84           S
ATOM    466  C   CYS    66     -61.420  65.985   3.551  1.00 33.84           C
ATOM    467  O   CYS    66     -62.481  65.708   2.995  1.00 33.84           O
ATOM    468  N   PRO    67     -60.583  66.851   3.065  1.00 71.44           N
ATOM    469  CA  PRO    67     -60.844  67.430   1.782  1.00 71.44           C
ATOM    470  CD  PRO    67     -59.847  67.755   3.929  1.00 71.44           C
ATOM    471  CB  PRO    67     -60.044  68.735   1.728  1.00 71.44           C
ATOM    472  CG  PRO    67     -59.106  68.674   2.948  1.00 71.44           C
ATOM    473  C   PRO    67     -60.457  66.420   0.757  1.00 71.44           C
ATOM    474  O   PRO    67     -59.611  65.576   1.047  1.00 71.44           O
ATOM    475  N   GLY    68     -61.059  66.476  -0.444  1.00 93.30           N
ATOM    476  CA  GLY    68     -60.705  65.514  -1.441  1.00 93.30           C
ATOM    477  C   GLY    68     -60.974  66.137  -2.767  1.00 93.30           C
ATOM    478  O   GLY    68     -61.744  67.089  -2.878  1.00 93.30           O
ATOM    479  N   VAL    69     -60.336  65.596  -3.818  1.00 93.72           N
ATOM    480  CA  VAL    69     -60.525  66.121  -5.134  1.00 93.72           C
ATOM    481  CB  VAL    69     -59.278  66.702  -5.736  1.00 93.72           C
ATOM    482  CG1 VAL    69     -58.839  67.895  -4.872  1.00 93.72           C
ATOM    483  CG2 VAL    69     -58.215  65.596  -5.859  1.00 93.72           C
ATOM    484  C   VAL    69     -60.947  64.980  -5.993  1.00 93.72           C
ATOM    485  O   VAL    69     -60.816  63.814  -5.624  1.00 93.72           O
ATOM    486  N   PRO    70     -61.490  65.306  -7.127  1.00157.48           N
ATOM    487  CA  PRO    70     -61.921  64.263  -8.009  1.00157.48           C
ATOM    488  CD  PRO    70     -62.327  66.490  -7.236  1.00157.48           C
ATOM    489  CB  PRO    70     -62.839  64.930  -9.029  1.00157.48           C
ATOM    490  CG  PRO    70     -63.421  66.127  -8.255  1.00157.48           C
ATOM    491  C   PRO    70     -60.740  63.577  -8.602  1.00157.48           C
ATOM    492  O   PRO    70     -59.692  64.205  -8.746  1.00157.48           O
ATOM    493  N   GLN    71     -60.889  62.282  -8.937  1.00200.59           N
ATOM    494  CA  GLN    71     -59.816  61.533  -9.515  1.00200.59           C
ATOM    495  CB  GLN    71     -59.472  60.251  -8.739  1.00200.59           C
ATOM    496  CG  GLN    71     -58.876  60.492  -7.351  1.00200.59           C
ATOM    497  CD  GLN    71     -58.601  59.127  -6.732  1.00200.59           C
ATOM    498  OE1 GLN    71     -57.489  58.836  -6.298  1.00200.59           O
ATOM    499  NE2 GLN    71     -59.654  58.266  -6.683  1.00200.59           N
ATOM    500  C   GLN    71     -60.288  61.090 -10.857  1.00200.59           C
ATOM    501  O   GLN    71     -61.489  61.019 -11.110  1.00200.59           O
ATOM    502  N   GLY    72     -59.339  60.803 -11.766  1.00101.68           N
ATOM    503  CA  GLY    72     -59.727  60.326 -13.057  1.00101.68           C
ATOM    504  C   GLY    72     -60.163  58.914 -12.855  1.00101.68           C
ATOM    505  O   GLY    72     -59.813  58.285 -11.858  1.00101.68           O
ATOM    506  N   THR    73     -60.947  58.370 -13.803  1.00195.96           N
ATOM    507  CA  THR    73     -61.392  57.022 -13.626  1.00195.96           C
ATOM    508  CB  THR    73     -62.881  56.864 -13.698  1.00195.96           C
ATOM    509  OG1 THR    73     -63.510  57.639 -12.688  1.00195.96           O
ATOM    510  CG2 THR    73     -63.216  55.376 -13.515  1.00195.96           C
ATOM    511  C   THR    73     -60.812  56.200 -14.722  1.00195.96           C
ATOM    512  O   THR    73     -60.666  56.658 -15.855  1.00195.96           O
ATOM    513  N   SER    74     -60.445  54.949 -14.392  1.00157.99           N
ATOM    514  CA  SER    74     -59.890  54.079 -15.380  1.00157.99           C
ATOM    515  CB  SER    74     -59.242  52.808 -14.803  1.00157.99           C
ATOM    516  OG  SER    74     -58.113  53.149 -14.013  1.00157.99           O
ATOM    517  C   SER    74     -61.018  53.645 -16.247  1.00157.99           C
ATOM    518  O   SER    74     -62.188  53.768 -15.888  1.00157.99           O
ATOM    519  N   PRO    75     -60.677  53.168 -17.405  1.00 93.52           N
ATOM    520  CA  PRO    75     -61.677  52.692 -18.313  1.00 93.52           C
ATOM    521  CD  PRO    75     -59.486  53.626 -18.097  1.00 93.52           C
ATOM    522  CB  PRO    75     -61.010  52.629 -19.691  1.00 93.52           C
ATOM    523  CG  PRO    75     -59.508  52.831 -19.410  1.00 93.52           C
ATOM    524  C   PRO    75     -62.194  51.388 -17.812  1.00 93.52           C
ATOM    525  O   PRO    75     -61.458  50.677 -17.130  1.00 93.52           O
ATOM    526  N   ALA    76     -63.461  51.061 -18.125  1.00182.10           N
ATOM    527  CA  ALA    76     -64.012  49.824 -17.667  1.00182.10           C
ATOM    528  CB  ALA    76     -65.535  49.716 -17.856  1.00182.10           C
ATOM    529  C   ALA    76     -63.378  48.739 -18.465  1.00182.10           C
ATOM    530  O   ALA    76     -62.918  48.946 -19.587  1.00182.10           O
ATOM    531  N   PRO    77     -63.314  47.584 -17.872  1.00 81.78           N
ATOM    532  CA  PRO    77     -62.766  46.448 -18.551  1.00 81.78           C
ATOM    533  CD  PRO    77     -63.182  47.476 -16.431  1.00 81.78           C
ATOM    534  CB  PRO    77     -62.422  45.426 -17.463  1.00 81.78           C
ATOM    535  CG  PRO    77     -63.100  45.963 -16.188  1.00 81.78           C
ATOM    536  C   PRO    77     -63.769  45.975 -19.546  1.00 81.78           C
ATOM    537  O   PRO    77     -64.958  46.223 -19.352  1.00 81.78           O
ATOM    538  N   VAL    78     -63.318  45.311 -20.626  1.00 20.61           N
ATOM    539  CA  VAL    78     -64.256  44.847 -21.601  1.00 20.61           C
ATOM    540  CB  VAL    78     -63.991  45.376 -22.980  1.00 20.61           C
ATOM    541  CG1 VAL    78     -64.992  44.733 -23.955  1.00 20.61           C
ATOM    542  CG2 VAL    78     -64.062  46.912 -22.932  1.00 20.61           C
ATOM    543  C   VAL    78     -64.137  43.363 -21.664  1.00 20.61           C
ATOM    544  O   VAL    78     -63.043  42.801 -21.645  1.00 20.61           O
ATOM    545  N   PRO    79     -65.268  42.722 -21.706  1.00155.92           N
ATOM    546  CA  PRO    79     -65.259  41.290 -21.795  1.00155.92           C
ATOM    547  CD  PRO    79     -66.397  43.207 -20.927  1.00155.92           C
ATOM    548  CB  PRO    79     -66.641  40.829 -21.339  1.00155.92           C
ATOM    549  CG  PRO    79     -67.102  41.951 -20.392  1.00155.92           C
ATOM    550  C   PRO    79     -64.924  40.870 -23.187  1.00155.92           C
ATOM    551  O   PRO    79     -65.132  41.653 -24.112  1.00155.92           O
ATOM    552  N   TYR    80     -64.391  39.646 -23.355  1.00236.41           N
ATOM    553  CA  TYR    80     -64.089  39.164 -24.668  1.00236.41           C
ATOM    554  CB  TYR    80     -62.630  38.699 -24.827  1.00236.41           C
ATOM    555  CG  TYR    80     -62.446  38.206 -26.221  1.00236.41           C
ATOM    556  CD1 TYR    80     -62.392  39.086 -27.278  1.00236.41           C
ATOM    557  CD2 TYR    80     -62.306  36.859 -26.469  1.00236.41           C
ATOM    558  CE1 TYR    80     -62.217  38.628 -28.563  1.00236.41           C
ATOM    559  CE2 TYR    80     -62.131  36.395 -27.751  1.00236.41           C
ATOM    560  CZ  TYR    80     -62.088  37.280 -28.801  1.00236.41           C
ATOM    561  OH  TYR    80     -61.909  36.807 -30.118  1.00236.41           O
ATOM    562  C   TYR    80     -64.983  37.993 -24.897  1.00236.41           C
ATOM    563  O   TYR    80     -64.987  37.039 -24.121  1.00236.41           O
ATOM    564  N   GLY    81     -65.786  38.050 -25.976  1.00107.49           N
ATOM    565  CA  GLY    81     -66.707  36.988 -26.249  1.00107.49           C
ATOM    566  C   GLY    81     -66.000  35.945 -27.041  1.00107.49           C
ATOM    567  O   GLY    81     -64.838  36.101 -27.409  1.00107.49           O
ATOM    568  N   TYR    82     -66.709  34.836 -27.324  1.00303.14           N
ATOM    569  CA  TYR    82     -66.143  33.772 -28.094  1.00303.14           C
ATOM    570  CB  TYR    82     -66.032  32.451 -27.314  1.00303.14           C
ATOM    571  CG  TYR    82     -65.434  31.432 -28.221  1.00303.14           C
ATOM    572  CD1 TYR    82     -64.077  31.420 -28.451  1.00303.14           C
ATOM    573  CD2 TYR    82     -66.222  30.486 -28.833  1.00303.14           C
ATOM    574  CE1 TYR    82     -63.516  30.480 -29.283  1.00303.14           C
ATOM    575  CE2 TYR    82     -65.667  29.543 -29.665  1.00303.14           C
ATOM    576  CZ  TYR    82     -64.312  29.542 -29.894  1.00303.14           C
ATOM    577  OH  TYR    82     -63.740  28.577 -30.749  1.00303.14           O
ATOM    578  C   TYR    82     -67.071  33.548 -29.241  1.00303.14           C
ATOM    579  O   TYR    82     -68.288  33.658 -29.093  1.00303.14           O
ATOM    580  N   PHE    83     -66.518  33.248 -30.429  1.00279.36           N
ATOM    581  CA  PHE    83     -67.367  33.050 -31.565  1.00279.36           C
ATOM    582  CB  PHE    83     -67.054  33.994 -32.738  1.00279.36           C
ATOM    583  CG  PHE    83     -68.010  33.676 -33.836  1.00279.36           C
ATOM    584  CD1 PHE    83     -69.269  34.230 -33.844  1.00279.36           C
ATOM    585  CD2 PHE    83     -67.648  32.829 -34.858  1.00279.36           C
ATOM    586  CE1 PHE    83     -70.156  33.941 -34.852  1.00279.36           C
ATOM    587  CE2 PHE    83     -68.533  32.537 -35.871  1.00279.36           C
ATOM    588  CZ  PHE    83     -69.788  33.095 -35.870  1.00279.36           C
ATOM    589  C   PHE    83     -67.164  31.656 -32.053  1.00279.36           C
ATOM    590  O   PHE    83     -66.087  31.080 -31.902  1.00279.36           O
ATOM    591  N   GLY    84     -68.225  31.068 -32.641  1.00124.33           N
ATOM    592  CA  GLY    84     -68.132  29.737 -33.159  1.00124.33           C
ATOM    593  C   GLY    84     -69.459  29.411 -33.759  1.00124.33           C
ATOM    594  O   GLY    84     -70.428  30.147 -33.581  1.00124.33           O
ATOM    595  N   GLY    85     -69.534  28.284 -34.492  1.00107.26           N
ATOM    596  CA  GLY    85     -70.780  27.908 -35.089  1.00107.26           C
ATOM    597  C   GLY    85     -70.484  26.937 -36.182  1.00107.26           C
ATOM    598  O   GLY    85     -69.333  26.571 -36.411  1.00107.26           O
ATOM    599  N   GLY    86     -71.539  26.494 -36.891  1.00130.11           N
ATOM    600  CA  GLY    86     -71.359  25.566 -37.966  1.00130.11           C
ATOM    601  C   GLY    86     -72.525  25.733 -38.883  1.00130.11           C
ATOM    602  O   GLY    86     -73.543  26.315 -38.509  1.00130.11           O
ATOM    603  N   TYR    87     -72.402  25.219 -40.123  1.00271.12           N
ATOM    604  CA  TYR    87     -73.479  25.359 -41.055  1.00271.12           C
ATOM    605  CB  TYR    87     -73.072  26.097 -42.343  1.00271.12           C
ATOM    606  CG  TYR    87     -74.267  26.178 -43.228  1.00271.12           C
ATOM    607  CD1 TYR    87     -75.215  27.155 -43.032  1.00271.12           C
ATOM    608  CD2 TYR    87     -74.437  25.281 -44.259  1.00271.12           C
ATOM    609  CE1 TYR    87     -76.320  27.235 -43.848  1.00271.12           C
ATOM    610  CE2 TYR    87     -75.538  25.356 -45.077  1.00271.12           C
ATOM    611  CZ  TYR    87     -76.481  26.333 -44.873  1.00271.12           C
ATOM    612  OH  TYR    87     -77.613  26.413 -45.712  1.00271.12           O
ATOM    613  C   TYR    87     -73.916  23.986 -41.448  1.00271.12           C
ATOM    614  O   TYR    87     -73.096  23.138 -41.805  1.00271.12           O
ATOM    615  N   TYR    88     -75.235  23.728 -41.368  1.00281.61           N
ATOM    616  CA  TYR    88     -75.751  22.446 -41.745  1.00281.61           C
ATOM    617  CB  TYR    88     -76.401  21.688 -40.573  1.00281.61           C
ATOM    618  CG  TYR    88     -76.901  20.381 -41.083  1.00281.61           C
ATOM    619  CD1 TYR    88     -76.042  19.314 -41.225  1.00281.61           C
ATOM    620  CD2 TYR    88     -78.226  20.216 -41.409  1.00281.61           C
ATOM    621  CE1 TYR    88     -76.498  18.102 -41.690  1.00281.61           C
ATOM    622  CE2 TYR    88     -78.689  19.008 -41.874  1.00281.61           C
ATOM    623  CZ  TYR    88     -77.825  17.950 -42.017  1.00281.61           C
ATOM    624  OH  TYR    88     -78.298  16.710 -42.494  1.00281.61           O
ATOM    625  C   TYR    88     -76.815  22.696 -42.763  1.00281.61           C
ATOM    626  O   TYR    88     -77.652  23.583 -42.589  1.00281.61           O
ATOM    627  N   SER    89     -76.799  21.935 -43.873  1.00197.65           N
ATOM    628  CA  SER    89     -77.807  22.140 -44.869  1.00197.65           C
ATOM    629  CB  SER    89     -77.359  23.066 -46.013  1.00197.65           C
ATOM    630  OG  SER    89     -78.412  23.223 -46.955  1.00197.65           O
ATOM    631  C   SER    89     -78.135  20.819 -45.479  1.00197.65           C
ATOM    632  O   SER    89     -77.334  19.885 -45.440  1.00197.65           O
ATOM    633  N   CYS    90     -79.354  20.705 -46.043  1.00 59.20           N
ATOM    634  CA  CYS    90     -79.755  19.493 -46.693  1.00 59.20           C
ATOM    635  CB  CYS    90     -80.868  18.734 -45.952  1.00 59.20           C
ATOM    636  SG  CYS    90     -80.337  18.133 -44.321  1.00 59.20           S
ATOM    637  C   CYS    90     -80.302  19.887 -48.024  1.00 59.20           C
ATOM    638  O   CYS    90     -80.846  20.978 -48.180  1.00 59.20           O
ATOM    639  N   ARG    91     -80.151  19.010 -49.035  1.00247.05           N
ATOM    640  CA  ARG    91     -80.668  19.343 -50.329  1.00247.05           C
ATOM    641  CB  ARG    91     -79.573  19.552 -51.389  1.00247.05           C
ATOM    642  CG  ARG    91     -78.700  18.316 -51.611  1.00247.05           C
ATOM    643  CD  ARG    91     -77.573  18.533 -52.623  1.00247.05           C
ATOM    644  NE  ARG    91     -76.542  19.385 -51.967  1.00247.05           N
ATOM    645  CZ  ARG    91     -75.300  19.506 -52.522  1.00247.05           C
ATOM    646  NH1 ARG    91     -75.004  18.848 -53.680  1.00247.05           N
ATOM    647  NH2 ARG    91     -74.355  20.284 -51.918  1.00247.05           N
ATOM    648  C   ARG    91     -81.515  18.203 -50.790  1.00247.05           C
ATOM    649  O   ARG    91     -81.140  17.040 -50.645  1.00247.05           O
ATOM    650  N   VAL    92     -82.703  18.515 -51.342  1.00 62.22           N
ATOM    651  CA  VAL    92     -83.555  17.482 -51.849  1.00 62.22           C
ATOM    652  CB  VAL    92     -84.679  17.124 -50.922  1.00 62.22           C
ATOM    653  CG1 VAL    92     -85.581  16.093 -51.621  1.00 62.22           C
ATOM    654  CG2 VAL    92     -84.081  16.632 -49.592  1.00 62.22           C
ATOM    655  C   VAL    92     -84.174  18.005 -53.102  1.00 62.22           C
ATOM    656  O   VAL    92     -84.417  19.204 -53.229  1.00 62.22           O
ATOM    657  N   SER    93     -84.428  17.114 -54.080  1.00211.92           N
ATOM    658  CA  SER    93     -85.052  17.559 -55.290  1.00211.92           C
ATOM    659  CB  SER    93     -84.052  17.919 -56.403  1.00211.92           C
ATOM    660  OG  SER    93     -83.258  19.026 -56.003  1.00211.92           O
ATOM    661  C   SER    93     -85.891  16.435 -55.802  1.00211.92           C
ATOM    662  O   SER    93     -85.581  15.265 -55.583  1.00211.92           O
ATOM    663  N   ARG    94     -87.002  16.771 -56.482  1.00311.41           N
ATOM    664  CA  ARG    94     -87.838  15.753 -57.047  1.00311.41           C
ATOM    665  CB  ARG    94     -89.018  15.351 -56.146  1.00311.41           C
ATOM    666  CG  ARG    94     -89.902  14.262 -56.758  1.00311.41           C
ATOM    667  CD  ARG    94     -89.199  12.911 -56.899  1.00311.41           C
ATOM    668  NE  ARG    94     -90.173  11.959 -57.503  1.00311.41           N
ATOM    669  CZ  ARG    94     -90.997  11.224 -56.699  1.00311.41           C
ATOM    670  NH1 ARG    94     -90.926  11.359 -55.341  1.00311.41           N
ATOM    671  NH2 ARG    94     -91.892  10.353 -57.251  1.00311.41           N
ATOM    672  C   ARG    94     -88.417  16.302 -58.308  1.00311.41           C
ATOM    673  O   ARG    94     -88.634  17.507 -58.427  1.00311.41           O
ATOM    674  N   SER    95     -88.657  15.424 -59.302  1.00224.79           N
ATOM    675  CA  SER    95     -89.242  15.882 -60.526  1.00224.79           C
ATOM    676  CB  SER    95     -88.209  16.221 -61.615  1.00224.79           C
ATOM    677  OG  SER    95     -88.870  16.669 -62.790  1.00224.79           O
ATOM    678  C   SER    95     -90.087  14.772 -61.058  1.00224.79           C
ATOM    679  O   SER    95     -89.833  13.599 -60.787  1.00224.79           O
ATOM    680  N   SER    96     -91.141  15.120 -61.820  1.00223.76           N
ATOM    681  CA  SER    96     -91.971  14.108 -62.398  1.00223.76           C
ATOM    682  CB  SER    96     -93.246  13.818 -61.586  1.00223.76           C
ATOM    683  OG  SER    96     -94.011  12.808 -62.224  1.00223.76           O
ATOM    684  C   SER    96     -92.407  14.603 -63.737  1.00223.76           C
ATOM    685  O   SER    96     -92.581  15.803 -63.939  1.00223.76           O
ATOM    686  N   LEU    97     -92.572  13.680 -64.703  1.00333.11           N
ATOM    687  CA  LEU    97     -93.017  14.078 -66.006  1.00333.11           C
ATOM    688  CB  LEU    97     -91.915  13.968 -67.081  1.00333.11           C
ATOM    689  CG  LEU    97     -92.326  14.398 -68.509  1.00333.11           C
ATOM    690  CD1 LEU    97     -93.285  13.400 -69.179  1.00333.11           C
ATOM    691  CD2 LEU    97     -92.867  15.837 -68.512  1.00333.11           C
ATOM    692  C   LEU    97     -94.132  13.157 -66.375  1.00333.11           C
ATOM    693  O   LEU    97     -94.079  11.960 -66.093  1.00333.11           O
ATOM    694  N   LYS    98     -95.194  13.700 -67.002  1.00234.86           N
ATOM    695  CA  LYS    98     -96.276  12.856 -67.412  1.00234.86           C
ATOM    696  CB  LYS    98     -97.609  13.176 -66.717  1.00234.86           C
ATOM    697  CG  LYS    98     -98.150  14.568 -67.049  1.00234.86           C
ATOM    698  CD  LYS    98     -99.611  14.772 -66.642  1.00234.86           C
ATOM    699  CE  LYS    98    -100.151  16.164 -66.972  1.00234.86           C
ATOM    700  NZ  LYS    98    -101.564  16.274 -66.544  1.00234.86           N
ATOM    701  C   LYS    98     -96.480  13.076 -68.875  1.00234.86           C
ATOM    702  O   LYS    98     -96.570  14.209 -69.344  1.00234.86           O
ATOM    703  N   PRO    99     -96.521  12.002 -69.610  1.00 78.98           N
ATOM    704  CA  PRO    99     -96.762  12.107 -71.022  1.00 78.98           C
ATOM    705  CD  PRO    99     -95.698  10.850 -69.286  1.00 78.98           C
ATOM    706  CB  PRO    99     -96.162  10.850 -71.657  1.00 78.98           C
ATOM    707  CG  PRO    99     -95.902   9.900 -70.475  1.00 78.98           C
ATOM    708  C   PRO    99     -98.225  12.268 -71.272  1.00 78.98           C
ATOM    709  O   PRO    99     -99.020  11.855 -70.429  1.00 78.98           O
ATOM    710  N   CYS   100     -98.604  12.878 -72.411  1.00 59.03           N
ATOM    711  CA  CYS   100     -99.996  13.019 -72.721  1.00 59.03           C
ATOM    712  CB  CYS   100    -100.550  14.426 -72.437  1.00 59.03           C
ATOM    713  SG  CYS   100    -100.507  14.847 -70.669  1.00 59.03           S
ATOM    714  C   CYS   100    -100.143  12.778 -74.187  1.00 59.03           C
ATOM    715  O   CYS   100     -99.266  13.132 -74.973  1.00 59.03           O
ATOM    716  N   ALA   101    -101.258  12.141 -74.595  1.00265.55           N
ATOM    717  CA  ALA   101    -101.464  11.914 -75.994  1.00265.55           C
ATOM    718  CB  ALA   101    -100.971  10.537 -76.474  1.00265.55           C
ATOM    719  C   ALA   101    -102.934  11.965 -76.248  1.00265.55           C
ATOM    720  O   ALA   101    -103.737  11.620 -75.383  1.00265.55           O
ATOM    721  N   GLN   102    -103.325  12.427 -77.452  1.00362.09           N
ATOM    722  CA  GLN   102    -104.717  12.469 -77.791  1.00362.09           C
ATOM    723  CB  GLN   102    -105.394  13.812 -77.466  1.00362.09           C
ATOM    724  CG  GLN   102    -106.879  13.844 -77.831  1.00362.09           C
ATOM    725  CD  GLN   102    -107.622  12.918 -76.878  1.00362.09           C
ATOM    726  OE1 GLN   102    -107.030  12.343 -75.966  1.00362.09           O
ATOM    727  NE2 GLN   102    -108.956  12.768 -77.093  1.00362.09           N
ATOM    728  C   GLN   102    -104.820  12.270 -79.267  1.00362.09           C
ATOM    729  O   GLN   102    -103.913  12.630 -80.016  1.00362.09           O
ATOM    730  N   ALA   103    -105.932  11.661 -79.724  1.00294.89           N
ATOM    731  CA  ALA   103    -106.112  11.467 -81.132  1.00294.89           C
ATOM    732  CB  ALA   103    -105.706  10.065 -81.620  1.00294.89           C
ATOM    733  C   ALA   103    -107.569  11.626 -81.417  1.00294.89           C
ATOM    734  O   ALA   103    -108.410  11.363 -80.559  1.00294.89           O
ATOM    735  N   ALA   104    -107.905  12.090 -82.636  1.00291.52           N
ATOM    736  CA  ALA   104    -109.287  12.240 -82.982  1.00291.52           C
ATOM    737  CB  ALA   104    -109.845  13.644 -82.696  1.00291.52           C
ATOM    738  C   ALA   104    -109.410  12.013 -84.453  1.00291.52           C
ATOM    739  O   ALA   104    -108.460  12.220 -85.206  1.00291.52           O
ATOM    740  N   THR   105    -110.595  11.551 -84.898  1.00315.81           N
ATOM    741  CA  THR   105    -110.809  11.340 -86.298  1.00315.81           C
ATOM    742  CB  THR   105    -110.955   9.895 -86.673  1.00315.81           C
ATOM    743  OG1 THR   105    -110.983   9.755 -88.086  1.00315.81           O
ATOM    744  CG2 THR   105    -112.256   9.354 -86.057  1.00315.81           C
ATOM    745  C   THR   105    -112.091  12.019 -86.656  1.00315.81           C
ATOM    746  O   THR   105    -113.023  12.061 -85.855  1.00315.81           O
ATOM    747  N   LEU   106    -112.161  12.594 -87.871  1.00266.85           N
ATOM    748  CA  LEU   106    -113.368  13.246 -88.281  1.00266.85           C
ATOM    749  CB  LEU   106    -113.205  14.759 -88.501  1.00266.85           C
ATOM    750  CG  LEU   106    -112.848  15.529 -87.217  1.00266.85           C
ATOM    751  CD1 LEU   106    -112.715  17.035 -87.490  1.00266.85           C
ATOM    752  CD2 LEU   106    -113.842  15.222 -86.088  1.00266.85           C
ATOM    753  C   LEU   106    -113.786  12.652 -89.583  1.00266.85           C
ATOM    754  O   LEU   106    -112.952  12.346 -90.434  1.00266.85           O
ATOM    755  N   ALA   107    -115.106  12.451 -89.763  1.00288.23           N
ATOM    756  CA  ALA   107    -115.591  11.923 -91.003  1.00288.23           C
ATOM    757  CB  ALA   107    -116.031  10.452 -90.916  1.00288.23           C
ATOM    758  C   ALA   107    -116.797  12.722 -91.372  1.00288.23           C
ATOM    759  O   ALA   107    -117.531  13.191 -90.504  1.00288.23           O
ATOM    760  N   ALA   108    -117.021  12.919 -92.686  1.00284.85           N
ATOM    761  CA  ALA   108    -118.171  13.662 -93.102  1.00284.85           C
ATOM    762  CB  ALA   108    -117.866  15.127 -93.450  1.00284.85           C
ATOM    763  C   ALA   108    -118.697  13.017 -94.343  1.00284.85           C
ATOM    764  O   ALA   108    -117.946  12.414 -95.108  1.00284.85           O
ATOM    765  N   TYR   109    -120.023  13.113 -94.556  1.00270.35           N
ATOM    766  CA  TYR   109    -120.605  12.551 -95.738  1.00270.35           C
ATOM    767  CB  TYR   109    -121.639  11.451 -95.427  1.00270.35           C
ATOM    768  CG  TYR   109    -122.188  10.920 -96.706  1.00270.35           C
ATOM    769  CD1 TYR   109    -121.445  10.056 -97.477  1.00270.35           C
ATOM    770  CD2 TYR   109    -123.454  11.264 -97.125  1.00270.35           C
ATOM    771  CE1 TYR   109    -121.949   9.555 -98.657  1.00270.35           C
ATOM    772  CE2 TYR   109    -123.961  10.767 -98.300  1.00270.35           C
ATOM    773  CZ  TYR   109    -123.209   9.913 -99.070  1.00270.35           C
ATOM    774  OH  TYR   109    -123.730   9.401-100.277  1.00270.35           O
ATOM    775  C   TYR   109    -121.308  13.672 -96.433  1.00270.35           C
ATOM    776  O   TYR   109    -122.123  14.377 -95.838  1.00270.35           O
ATOM    777  N   PRO   110    -120.981  13.872 -97.677  1.00117.02           N
ATOM    778  CA  PRO   110    -121.612  14.924 -98.424  1.00117.02           C
ATOM    779  CD  PRO   110    -119.630  13.614 -98.142  1.00117.02           C
ATOM    780  CB  PRO   110    -120.658  15.271 -99.570  1.00117.02           C
ATOM    781  CG  PRO   110    -119.635  14.121 -99.591  1.00117.02           C
ATOM    782  C   PRO   110    -122.970  14.503 -98.875  1.00117.02           C
ATOM    783  O   PRO   110    -123.207  13.305 -99.015  1.00117.02           O
ATOM    784  N   ALA   111    -123.881  15.470 -99.100  1.00253.08           N
ATOM    785  CA  ALA   111    -125.192  15.129 -99.562  1.00253.08           C
ATOM    786  CB  ALA   111    -126.261  15.145 -98.456  1.00253.08           C
ATOM    787  C   ALA   111    -125.585  16.161-100.566  1.00253.08           C
ATOM    788  O   ALA   111    -125.139  17.305-100.502  1.00253.08           O
ATOM    789  N   GLU   112    -126.421  15.768-101.546  1.00309.04           N
ATOM    790  CA  GLU   112    -126.860  16.709-102.532  1.00309.04           C
ATOM    791  CB  GLU   112    -126.363  16.390-103.952  1.00309.04           C
ATOM    792  CG  GLU   112    -124.848  16.530-104.115  1.00309.04           C
ATOM    793  CD  GLU   112    -124.506  18.012-104.064  1.00309.04           C
ATOM    794  OE1 GLU   112    -125.451  18.834-103.928  1.00309.04           O
ATOM    795  OE2 GLU   112    -123.294  18.342-104.162  1.00309.04           O
ATOM    796  C   GLU   112    -128.351  16.644-102.566  1.00309.04           C
ATOM    797  O   GLU   112    -128.937  15.569-102.443  1.00309.04           O
ATOM    798  N   THR   113    -129.009  17.810-102.710  1.00285.33           N
ATOM    799  CA  THR   113    -130.439  17.806-102.775  1.00285.33           C
ATOM    800  CB  THR   113    -131.097  18.494-101.615  1.00285.33           C
ATOM    801  OG1 THR   113    -132.502  18.294-101.658  1.00285.33           O
ATOM    802  CG2 THR   113    -130.768  19.995-101.681  1.00285.33           C
ATOM    803  C   THR   113    -130.837  18.546-104.008  1.00285.33           C
ATOM    804  O   THR   113    -130.244  19.562-104.368  1.00285.33           O
ATOM    805  N   PRO   114    -131.823  18.024-104.679  1.00187.53           N
ATOM    806  CA  PRO   114    -132.303  18.694-105.855  1.00187.53           C
ATOM    807  CD  PRO   114    -131.919  16.578-104.804  1.00187.53           C
ATOM    808  CB  PRO   114    -133.061  17.642-106.661  1.00187.53           C
ATOM    809  CG  PRO   114    -132.401  16.318-106.240  1.00187.53           C
ATOM    810  C   PRO   114    -133.146  19.856-105.452  1.00187.53           C
ATOM    811  O   PRO   114    -133.671  19.851-104.340  1.00187.53           O
ATOM    812  N   THR   115    -133.279  20.871-106.327  1.00290.73           N
ATOM    813  CA  THR   115    -134.104  21.993-105.995  1.00290.73           C
ATOM    814  CB  THR   115    -133.347  23.283-105.885  1.00290.73           C
ATOM    815  OG1 THR   115    -132.759  23.616-107.134  1.00290.73           O
ATOM    816  CG2 THR   115    -132.258  23.124-104.811  1.00290.73           C
ATOM    817  C   THR   115    -135.092  22.156-107.102  1.00290.73           C
ATOM    818  O   THR   115    -134.770  21.946-108.270  1.00290.73           O
ATOM    819  N   ALA   116    -136.341  22.516-106.752  1.00265.84           N
ATOM    820  CA  ALA   116    -137.335  22.711-107.764  1.00265.84           C
ATOM    821  CB  ALA   116    -138.088  21.425-108.145  1.00265.84           C
ATOM    822  C   ALA   116    -138.345  23.664-107.216  1.00265.84           C
ATOM    823  O   ALA   116    -138.452  23.841-106.003  1.00265.84           O
ATOM    824  N   GLY   117    -139.103  24.326-108.111  1.00142.01           N
ATOM    825  CA  GLY   117    -140.119  25.227-107.655  1.00142.01           C
ATOM    826  C   GLY   117    -140.677  25.922-108.853  1.00142.01           C
ATOM    827  O   GLY   117    -139.997  26.086-109.864  1.00142.01           O
ATOM    828  N   GLU   118    -141.950  26.349-108.759  1.00290.87           N
ATOM    829  CA  GLU   118    -142.567  27.047-109.845  1.00290.87           C
ATOM    830  CB  GLU   118    -143.542  26.183-110.664  1.00290.87           C
ATOM    831  CG  GLU   118    -144.718  25.647-109.844  1.00290.87           C
ATOM    832  CD  GLU   118    -145.595  24.817-110.770  1.00290.87           C
ATOM    833  OE1 GLU   118    -145.242  24.703-111.975  1.00290.87           O
ATOM    834  OE2 GLU   118    -146.630  24.285-110.286  1.00290.87           O
ATOM    835  C   GLU   118    -143.359  28.165-109.251  1.00290.87           C
ATOM    836  O   GLU   118    -143.821  28.075-108.115  1.00290.87           O
ATOM    837  N   GLU   119    -143.516  29.268-110.006  1.00266.26           N
ATOM    838  CA  GLU   119    -144.279  30.368-109.501  1.00266.26           C
ATOM    839  CB  GLU   119    -143.494  31.690-109.449  1.00266.26           C
ATOM    840  CG  GLU   119    -144.307  32.864-108.903  1.00266.26           C
ATOM    841  CD  GLU   119    -143.414  34.097-108.906  1.00266.26           C
ATOM    842  OE1 GLU   119    -142.232  33.971-109.322  1.00266.26           O
ATOM    843  OE2 GLU   119    -143.902  35.182-108.490  1.00266.26           O
ATOM    844  C   GLU   119    -145.428  30.581-110.431  1.00266.26           C
ATOM    845  O   GLU   119    -145.276  30.511-111.649  1.00266.26           O
ATOM    846  N   TYR   120    -146.626  30.827-109.866  1.00258.13           N
ATOM    847  CA  TYR   120    -147.769  31.071-110.693  1.00258.13           C
ATOM    848  CB  TYR   120    -148.890  30.035-110.486  1.00258.13           C
ATOM    849  CG  TYR   120    -150.016  30.346-111.413  1.00258.13           C
ATOM    850  CD1 TYR   120    -149.921  30.032-112.749  1.00258.13           C
ATOM    851  CD2 TYR   120    -151.173  30.929-110.948  1.00258.13           C
ATOM    852  CE1 TYR   120    -150.955  30.307-113.612  1.00258.13           C
ATOM    853  CE2 TYR   120    -152.211  31.206-111.807  1.00258.13           C
ATOM    854  CZ  TYR   120    -152.102  30.897-113.141  1.00258.13           C
ATOM    855  OH  TYR   120    -153.166  31.182-114.023  1.00258.13           O
ATOM    856  C   TYR   120    -148.289  32.412-110.292  1.00258.13           C
ATOM    857  O   TYR   120    -148.497  32.687-109.111  1.00258.13           O
ATOM    858  N   PRO   121    -148.471  33.270-111.254  1.00101.52           N
ATOM    859  CA  PRO   121    -148.970  34.585-110.961  1.00101.52           C
ATOM    860  CD  PRO   121    -147.619  33.265-112.431  1.00101.52           C
ATOM    861  CB  PRO   121    -148.543  35.478-112.129  1.00101.52           C
ATOM    862  CG  PRO   121    -148.075  34.499-113.222  1.00101.52           C
ATOM    863  C   PRO   121    -150.444  34.549-110.735  1.00101.52           C
ATOM    864  O   PRO   121    -151.105  33.656-111.262  1.00101.52           O
ATOM    865  N   SER   122    -150.978  35.501-109.948  1.00150.69           N
ATOM    866  CA  SER   122    -152.390  35.538-109.717  1.00150.69           C
ATOM    867  CB  SER   122    -152.813  34.932-108.367  1.00150.69           C
ATOM    868  OG  SER   122    -152.282  35.702-107.299  1.00150.69           O
ATOM    869  C   SER   122    -152.791  36.975-109.701  1.00150.69           C
ATOM    870  O   SER   122    -151.964  37.857-109.475  1.00150.69           O
ATOM    871  N   ARG   123    -154.082  37.250-109.968  1.00238.33           N
ATOM    872  CA  ARG   123    -154.530  38.610-109.953  1.00238.33           C
ATOM    873  CB  ARG   123    -155.158  39.065-111.281  1.00238.33           C
ATOM    874  CG  ARG   123    -154.172  39.076-112.452  1.00238.33           C
ATOM    875  CD  ARG   123    -153.252  40.298-112.470  1.00238.33           C
ATOM    876  NE  ARG   123    -152.357  40.168-113.654  1.00238.33           N
ATOM    877  CZ  ARG   123    -152.762  40.626-114.874  1.00238.33           C
ATOM    878  NH1 ARG   123    -153.990  41.209-115.010  1.00238.33           N
ATOM    879  NH2 ARG   123    -151.941  40.504-115.958  1.00238.33           N
ATOM    880  C   ARG   123    -155.590  38.711-108.907  1.00238.33           C
ATOM    881  O   ARG   123    -156.486  37.872-108.818  1.00238.33           O
ATOM    882  N   PRO   124    -155.475  39.715-108.087  1.00105.78           N
ATOM    883  CA  PRO   124    -156.462  39.928-107.065  1.00105.78           C
ATOM    884  CD  PRO   124    -154.167  40.200-107.686  1.00105.78           C
ATOM    885  CB  PRO   124    -155.774  40.740-105.965  1.00105.78           C
ATOM    886  CG  PRO   124    -154.473  41.251-106.610  1.00105.78           C
ATOM    887  C   PRO   124    -157.660  40.599-107.647  1.00105.78           C
ATOM    888  O   PRO   124    -157.537  41.245-108.687  1.00105.78           O
ATOM    889  N   THR   125    -158.833  40.449-107.002  1.00206.82           N
ATOM    890  CA  THR   125    -160.014  41.101-107.482  1.00206.82           C
ATOM    891  CB  THR   125    -161.069  40.151-107.968  1.00206.82           C
ATOM    892  OG1 THR   125    -160.561  39.354-109.029  1.00206.82           O
ATOM    893  CG2 THR   125    -162.281  40.967-108.450  1.00206.82           C
ATOM    894  C   THR   125    -160.593  41.845-106.325  1.00206.82           C
ATOM    895  O   THR   125    -160.488  41.407-105.180  1.00206.82           O
ATOM    896  N   GLU   126    -161.206  43.013-106.593  1.00233.12           N
ATOM    897  CA  GLU   126    -161.789  43.760-105.520  1.00233.12           C
ATOM    898  CB  GLU   126    -161.099  45.110-105.263  1.00233.12           C
ATOM    899  CG  GLU   126    -159.669  44.972-104.736  1.00233.12           C
ATOM    900  CD  GLU   126    -159.106  46.371-104.525  1.00233.12           C
ATOM    901  OE1 GLU   126    -159.840  47.354-104.815  1.00233.12           O
ATOM    902  OE2 GLU   126    -157.935  46.475-104.074  1.00233.12           O
ATOM    903  C   GLU   126    -163.206  44.051-105.891  1.00233.12           C
ATOM    904  O   GLU   126    -163.504  44.364-107.041  1.00233.12           O
ATOM    905  N   PHE   127    -164.122  43.929-104.910  1.00306.67           N
ATOM    906  CA  PHE   127    -165.499  44.225-105.170  1.00306.67           C
ATOM    907  CB  PHE   127    -166.401  42.980-105.199  1.00306.67           C
ATOM    908  CG  PHE   127    -167.790  43.438-105.480  1.00306.67           C
ATOM    909  CD1 PHE   127    -168.206  43.668-106.772  1.00306.67           C
ATOM    910  CD2 PHE   127    -168.678  43.636-104.449  1.00306.67           C
ATOM    911  CE1 PHE   127    -169.491  44.088-107.028  1.00306.67           C
ATOM    912  CE2 PHE   127    -169.962  44.055-104.699  1.00306.67           C
ATOM    913  CZ  PHE   127    -170.370  44.286-105.990  1.00306.67           C
ATOM    914  C   PHE   127    -165.972  45.082-104.043  1.00306.67           C
ATOM    915  O   PHE   127    -165.517  44.942-102.909  1.00306.67           O
ATOM    916  N   ALA   128    -166.895  46.019-104.333  1.00287.42           N
ATOM    917  CA  ALA   128    -167.398  46.853-103.283  1.00287.42           C
ATOM    918  CB  ALA   128    -166.704  48.223-103.199  1.00287.42           C
ATOM    919  C   ALA   128    -168.843  47.111-103.562  1.00287.42           C
ATOM    920  O   ALA   128    -169.272  47.126-104.715  1.00287.42           O
ATOM    921  N   PHE   129    -169.636  47.298-102.490  1.00307.14           N
ATOM    922  CA  PHE   129    -171.028  47.592-102.661  1.00307.14           C
ATOM    923  CB  PHE   129    -171.958  46.447-102.227  1.00307.14           C
ATOM    924  CG  PHE   129    -173.359  46.894-102.462  1.00307.14           C
ATOM    925  CD1 PHE   129    -173.927  46.788-103.711  1.00307.14           C
ATOM    926  CD2 PHE   129    -174.107  47.415-101.432  1.00307.14           C
ATOM    927  CE1 PHE   129    -175.222  47.199-103.929  1.00307.14           C
ATOM    928  CE2 PHE   129    -175.401  47.828-101.644  1.00307.14           C
ATOM    929  CZ  PHE   129    -175.960  47.721-102.895  1.00307.14           C
ATOM    930  C   PHE   129    -171.327  48.762-101.781  1.00307.14           C
ATOM    931  O   PHE   129    -170.746  48.902-100.705  1.00307.14           O
ATOM    932  N   TYR   130    -172.235  49.651-102.231  1.00259.35           N
ATOM    933  CA  TYR   130    -172.555  50.784-101.414  1.00259.35           C
ATOM    934  CB  TYR   130    -172.238  52.124-102.102  1.00259.35           C
ATOM    935  CG  TYR   130    -172.600  53.235-101.178  1.00259.35           C
ATOM    936  CD1 TYR   130    -171.797  53.540-100.102  1.00259.35           C
ATOM    937  CD2 TYR   130    -173.729  53.989-101.401  1.00259.35           C
ATOM    938  CE1 TYR   130    -172.127  54.570 -99.253  1.00259.35           C
ATOM    939  CE2 TYR   130    -174.062  55.022-100.556  1.00259.35           C
ATOM    940  CZ  TYR   130    -173.260  55.312 -99.478  1.00259.35           C
ATOM    941  OH  TYR   130    -173.598  56.370 -98.608  1.00259.35           O
ATOM    942  C   TYR   130    -174.025  50.736-101.146  1.00259.35           C
ATOM    943  O   TYR   130    -174.849  50.758-102.061  1.00259.35           O
ATOM    944  N   PRO   131    -174.362  50.642 -99.891  1.00169.20           N
ATOM    945  CA  PRO   131    -175.753  50.626 -99.532  1.00169.20           C
ATOM    946  CD  PRO   131    -173.568  49.802 -99.007  1.00169.20           C
ATOM    947  CB  PRO   131    -175.827  49.987 -98.147  1.00169.20           C
ATOM    948  CG  PRO   131    -174.578  49.092 -98.092  1.00169.20           C
ATOM    949  C   PRO   131    -176.297  52.015 -99.568  1.00169.20           C
ATOM    950  O   PRO   131    -175.513  52.958 -99.480  1.00169.20           O
ATOM    951  N   GLY   132    -177.628  52.171 -99.703  1.00113.44           N
ATOM    952  CA  GLY   132    -178.186  53.491 -99.708  1.00113.44           C
ATOM    953  C   GLY   132    -179.646  53.363 -99.423  1.00113.44           C
ATOM    954  O   GLY   132    -180.281  52.381 -99.803  1.00113.44           O
ATOM    955  N   TYR   133    -180.217  54.372 -98.735  1.00253.38           N
ATOM    956  CA  TYR   133    -181.617  54.336 -98.432  1.00253.38           C
ATOM    957  CB  TYR   133    -181.893  54.238 -96.919  1.00253.38           C
ATOM    958  CG  TYR   133    -183.364  54.173 -96.693  1.00253.38           C
ATOM    959  CD1 TYR   133    -184.058  53.017 -96.970  1.00253.38           C
ATOM    960  CD2 TYR   133    -184.047  55.252 -96.182  1.00253.38           C
ATOM    961  CE1 TYR   133    -185.414  52.944 -96.758  1.00253.38           C
ATOM    962  CE2 TYR   133    -185.404  55.185 -95.967  1.00253.38           C
ATOM    963  CZ  TYR   133    -186.090  54.031 -96.258  1.00253.38           C
ATOM    964  OH  TYR   133    -187.482  53.960 -96.039  1.00253.38           O
ATOM    965  C   TYR   133    -182.195  55.617 -98.943  1.00253.38           C
ATOM    966  O   TYR   133    -181.661  56.698 -98.704  1.00253.38           O
ATOM    967  N   PRO   134    -183.265  55.507 -99.679  1.00 95.23           N
ATOM    968  CA  PRO   134    -183.899  56.680-100.221  1.00 95.23           C
ATOM    969  CD  PRO   134    -183.461  54.346-100.528  1.00 95.23           C
ATOM    970  CB  PRO   134    -184.687  56.213-101.448  1.00 95.23           C
ATOM    971  CG  PRO   134    -184.727  54.679-101.330  1.00 95.23           C
ATOM    972  C   PRO   134    -184.740  57.365 -99.195  1.00 95.23           C
ATOM    973  O   PRO   134    -185.139  56.722 -98.226  1.00 95.23           O
ATOM    974  N   GLY   135    -185.016  58.670 -99.384  1.00112.95           N
ATOM    975  CA  GLY   135    -185.844  59.379 -98.452  1.00112.95           C
ATOM    976  C   GLY   135    -186.091  60.739 -99.020  1.00112.95           C
ATOM    977  O   GLY   135    -185.314  61.232 -99.835  1.00112.95           O
ATOM    978  N   THR   136    -187.196  61.383 -98.594  1.00292.62           N
ATOM    979  CA  THR   136    -187.497  62.696 -99.084  1.00292.62           C
ATOM    980  CB  THR   136    -188.687  62.736 -99.997  1.00292.62           C
ATOM    981  OG1 THR   136    -188.815  64.024-100.581  1.00292.62           O
ATOM    982  CG2 THR   136    -189.945  62.391 -99.182  1.00292.62           C
ATOM    983  C   THR   136    -187.816  63.559 -97.906  1.00292.62           C
ATOM    984  O   THR   136    -188.300  63.078 -96.885  1.00292.62           O
ATOM    985  N   TYR   137    -187.524  64.870 -98.021  1.00318.32           N
ATOM    986  CA  TYR   137    -187.810  65.774 -96.946  1.00318.32           C
ATOM    987  CB  TYR   137    -186.549  66.263 -96.213  1.00318.32           C
ATOM    988  CG  TYR   137    -186.976  67.189 -95.127  1.00318.32           C
ATOM    989  CD1 TYR   137    -187.460  66.697 -93.940  1.00318.32           C
ATOM    990  CD2 TYR   137    -186.881  68.553 -95.296  1.00318.32           C
ATOM    991  CE1 TYR   137    -187.853  67.551 -92.934  1.00318.32           C
ATOM    992  CE2 TYR   137    -187.271  69.410 -94.296  1.00318.32           C
ATOM    993  CZ  TYR   137    -187.758  68.910 -93.113  1.00318.32           C
ATOM    994  OH  TYR   137    -188.159  69.788 -92.084  1.00318.32           O
ATOM    995  C   TYR   137    -188.482  66.973 -97.537  1.00318.32           C
ATOM    996  O   TYR   137    -188.211  67.346 -98.676  1.00318.32           O
ATOM    997  N   GLN   138    -189.401  67.598 -96.776  1.00246.52           N
ATOM    998  CA  GLN   138    -190.060  68.772 -97.272  1.00246.52           C
ATOM    999  CB  GLN   138    -191.595  68.692 -97.204  1.00246.52           C
ATOM   1000  CG  GLN   138    -192.144  68.600 -95.780  1.00246.52           C
ATOM   1001  CD  GLN   138    -193.662  68.528 -95.865  1.00246.52           C
ATOM   1002  OE1 GLN   138    -194.236  68.547 -96.952  1.00246.52           O
ATOM   1003  NE2 GLN   138    -194.333  68.440 -94.685  1.00246.52           N
ATOM   1004  C   GLN   138    -189.627  69.921 -96.420  1.00246.52           C
ATOM   1005  O   GLN   138    -189.809  69.927 -95.204  1.00246.52           O
ATOM   1006  N   PRO   139    -189.053  70.900 -97.060  1.00180.66           N
ATOM   1007  CA  PRO   139    -188.524  72.046 -96.375  1.00180.66           C
ATOM   1008  CD  PRO   139    -189.386  71.198 -98.443  1.00180.66           C
ATOM   1009  CB  PRO   139    -188.111  73.019 -97.476  1.00180.66           C
ATOM   1010  CG  PRO   139    -189.108  72.703 -98.605  1.00180.66           C
ATOM   1011  C   PRO   139    -189.540  72.667 -95.470  1.00180.66           C
ATOM   1012  O   PRO   139    -189.194  72.995 -94.336  1.00180.66           O
ATOM   1013  N   MET   140    -190.790  72.840 -95.940  1.00313.06           N
ATOM   1014  CA  MET   140    -191.804  73.467 -95.140  1.00313.06           C
ATOM   1015  CB  MET   140    -192.008  72.804 -93.766  1.00313.06           C
ATOM   1016  CG  MET   140    -193.095  73.471 -92.920  1.00313.06           C
ATOM   1017  SD  MET   140    -193.358  72.704 -91.292  1.00313.06           S
ATOM   1018  CE  MET   140    -194.200  71.230 -91.939  1.00313.06           C
ATOM   1019  C   MET   140    -191.428  74.901 -94.928  1.00313.06           C
ATOM   1020  O   MET   140    -190.249  75.245 -94.857  1.00313.06           O
ATOM   1021  N   ALA   141    -192.434  75.795 -94.845  1.00274.52           N
ATOM   1022  CA  ALA   141    -192.131  77.181 -94.632  1.00274.52           C
ATOM   1023  CB  ALA   141    -191.890  77.964 -95.933  1.00274.52           C
ATOM   1024  C   ALA   141    -193.303  77.813 -93.951  1.00274.52           C
ATOM   1025  O   ALA   141    -194.420  77.304 -94.015  1.00274.52           O
ATOM   1026  N   SER   142    -193.061  78.944 -93.255  1.00240.82           N
ATOM   1027  CA  SER   142    -194.126  79.641 -92.595  1.00240.82           C
ATOM   1028  CB  SER   142    -194.198  79.366 -91.083  1.00240.82           C
ATOM   1029  OG  SER   142    -194.494  77.997 -90.849  1.00240.82           O
ATOM   1030  C   SER   142    -193.869  81.104 -92.764  1.00240.82           C
ATOM   1031  O   SER   142    -192.726  81.523 -92.954  1.00240.82           O
ATOM   1032  N   TYR   143    -194.938  81.923 -92.724  1.00318.14           N
ATOM   1033  CA  TYR   143    -194.768  83.339 -92.870  1.00318.14           C
ATOM   1034  CB  TYR   143    -195.369  83.892 -94.173  1.00318.14           C
ATOM   1035  CG  TYR   143    -195.128  85.362 -94.201  1.00318.14           C
ATOM   1036  CD1 TYR   143    -193.916  85.870 -94.608  1.00318.14           C
ATOM   1037  CD2 TYR   143    -196.123  86.234 -93.823  1.00318.14           C
ATOM   1038  CE1 TYR   143    -193.698  87.229 -94.632  1.00318.14           C
ATOM   1039  CE2 TYR   143    -195.911  87.592 -93.846  1.00318.14           C
ATOM   1040  CZ  TYR   143    -194.697  88.091 -94.250  1.00318.14           C
ATOM   1041  OH  TYR   143    -194.473  89.484 -94.275  1.00318.14           O
ATOM   1042  C   TYR   143    -195.478  84.013 -91.739  1.00318.14           C
ATOM   1043  O   TYR   143    -196.591  83.631 -91.377  1.00318.14           O
ATOM   1044  N   LEU   144    -194.834  85.031 -91.133  1.00301.95           N
ATOM   1045  CA  LEU   144    -195.463  85.756 -90.067  1.00301.95           C
ATOM   1046  CB  LEU   144    -194.808  85.502 -88.693  1.00301.95           C
ATOM   1047  CG  LEU   144    -195.452  86.239 -87.496  1.00301.95           C
ATOM   1048  CD1 LEU   144    -195.180  87.753 -87.511  1.00301.95           C
ATOM   1049  CD2 LEU   144    -196.949  85.904 -87.389  1.00301.95           C
ATOM   1050  C   LEU   144    -195.325  87.209 -90.397  1.00301.95           C
ATOM   1051  O   LEU   144    -194.270  87.652 -90.850  1.00301.95           O
ATOM   1052  N   ASP   145    -196.405  87.990 -90.197  1.00197.69           N
ATOM   1053  CA  ASP   145    -196.331  89.396 -90.475  1.00197.69           C
ATOM   1054  CB  ASP   145    -197.180  89.827 -91.684  1.00197.69           C
ATOM   1055  CG  ASP   145    -196.879  91.289 -91.989  1.00197.69           C
ATOM   1056  OD1 ASP   145    -196.086  91.905 -91.228  1.00197.69           O
ATOM   1057  OD2 ASP   145    -197.437  91.807 -92.993  1.00197.69           O
ATOM   1058  C   ASP   145    -196.857  90.130 -89.282  1.00197.69           C
ATOM   1059  O   ASP   145    -197.977  89.883 -88.838  1.00197.69           O
ATOM   1060  N   VAL   146    -196.046  91.045 -88.714  1.00114.79           N
ATOM   1061  CA  VAL   146    -196.510  91.810 -87.592  1.00114.79           C
ATOM   1062  CB  VAL   146    -196.000  91.306 -86.273  1.00114.79           C
ATOM   1063  CG1 VAL   146    -194.469  91.442 -86.256  1.00114.79           C
ATOM   1064  CG2 VAL   146    -196.704  92.087 -85.149  1.00114.79           C
ATOM   1065  C   VAL   146    -196.004  93.207 -87.751  1.00114.79           C
ATOM   1066  O   VAL   146    -194.949  93.431 -88.344  1.00114.79           O
ATOM   1067  N   SER   147    -196.764  94.197 -87.239  1.00179.17           N
ATOM   1068  CA  SER   147    -196.321  95.558 -87.321  1.00179.17           C
ATOM   1069  CB  SER   147    -196.798  96.285 -88.591  1.00179.17           C
ATOM   1070  OG  SER   147    -196.320  97.622 -88.598  1.00179.17           O
ATOM   1071  C   SER   147    -196.892  96.297 -86.153  1.00179.17           C
ATOM   1072  O   SER   147    -197.952  95.941 -85.643  1.00179.17           O
ATOM   1073  N   VAL   148    -196.180  97.341 -85.683  1.00102.34           N
ATOM   1074  CA  VAL   148    -196.683  98.123 -84.590  1.00102.34           C
ATOM   1075  CB  VAL   148    -196.274  97.602 -83.244  1.00102.34           C
ATOM   1076  CG1 VAL   148    -196.885  96.203 -83.054  1.00102.34           C
ATOM   1077  CG2 VAL   148    -194.739  97.631 -83.153  1.00102.34           C
ATOM   1078  C   VAL   148    -196.110  99.498 -84.717  1.00102.34           C
ATOM   1079  O   VAL   148    -195.051  99.686 -85.314  1.00102.34           O
ATOM   1080  N   VAL   149    -196.818 100.510 -84.172  1.00110.47           N
ATOM   1081  CA  VAL   149    -196.308 101.849 -84.219  1.00110.47           C
ATOM   1082  CB  VAL   149    -196.842 102.653 -85.368  1.00110.47           C
ATOM   1083  CG1 VAL   149    -198.364 102.799 -85.198  1.00110.47           C
ATOM   1084  CG2 VAL   149    -196.094 103.997 -85.413  1.00110.47           C
ATOM   1085  C   VAL   149    -196.734 102.542 -82.965  1.00110.47           C
ATOM   1086  O   VAL   149    -197.782 102.234 -82.400  1.00110.47           O
ATOM   1087  N   GLN   150    -195.909 103.494 -82.479  1.00242.67           N
ATOM   1088  CA  GLN   150    -196.276 104.226 -81.300  1.00242.67           C
ATOM   1089  CB  GLN   150    -195.847 103.543 -79.990  1.00242.67           C
ATOM   1090  CG  GLN   150    -196.555 102.211 -79.737  1.00242.67           C
ATOM   1091  CD  GLN   150    -196.043 101.650 -78.418  1.00242.67           C
ATOM   1092  OE1 GLN   150    -195.204 102.257 -77.755  1.00242.67           O
ATOM   1093  NE2 GLN   150    -196.561 100.455 -78.026  1.00242.67           N
ATOM   1094  C   GLN   150    -195.584 105.551 -81.352  1.00242.67           C
ATOM   1095  O   GLN   150    -194.534 105.690 -81.977  1.00242.67           O
ATOM   1096  N   THR   151    -196.180 106.574 -80.707  1.00315.19           N
ATOM   1097  CA  THR   151    -195.564 107.869 -80.673  1.00315.19           C
ATOM   1098  CB  THR   151    -196.305 108.908 -81.462  1.00315.19           C
ATOM   1099  OG1 THR   151    -195.547 110.106 -81.531  1.00315.19           O
ATOM   1100  CG2 THR   151    -197.660 109.171 -80.783  1.00315.19           C
ATOM   1101  C   THR   151    -195.553 108.322 -79.248  1.00315.19           C
ATOM   1102  O   THR   151    -196.489 108.055 -78.497  1.00315.19           O
ATOM   1103  N   LEU   152    -194.469 109.007 -78.830  1.00277.85           N
ATOM   1104  CA  LEU   152    -194.397 109.475 -77.476  1.00277.85           C
ATOM   1105  CB  LEU   152    -193.445 108.654 -76.590  1.00277.85           C
ATOM   1106  CG  LEU   152    -193.891 107.192 -76.400  1.00277.85           C
ATOM   1107  CD1 LEU   152    -193.875 106.425 -77.732  1.00277.85           C
ATOM   1108  CD2 LEU   152    -193.070 106.496 -75.302  1.00277.85           C
ATOM   1109  C   LEU   152    -193.878 110.878 -77.493  1.00277.85           C
ATOM   1110  O   LEU   152    -193.196 111.288 -78.431  1.00277.85           O
ATOM   1111  N   GLY   153    -194.216 111.661 -76.449  1.00145.74           N
ATOM   1112  CA  GLY   153    -193.723 113.004 -76.347  1.00145.74           C
ATOM   1113  C   GLY   153    -194.328 113.610 -75.122  1.00145.74           C
ATOM   1114  O   GLY   153    -195.452 113.280 -74.749  1.00145.74           O
ATOM   1115  N   ALA   154    -193.590 114.523 -74.458  1.00252.21           N
ATOM   1116  CA  ALA   154    -194.136 115.146 -73.288  1.00252.21           C
ATOM   1117  CB  ALA   154    -193.774 114.421 -71.980  1.00252.21           C
ATOM   1118  C   ALA   154    -193.581 116.531 -73.187  1.00252.21           C
ATOM   1119  O   ALA   154    -192.449 116.809 -73.579  1.00252.21           O
ATOM   1120  N   PRO   155    -194.405 117.409 -72.687  1.00184.11           N
ATOM   1121  CA  PRO   155    -193.976 118.768 -72.485  1.00184.11           C
ATOM   1122  CD  PRO   155    -195.807 117.341 -73.069  1.00184.11           C
ATOM   1123  CB  PRO   155    -195.246 119.616 -72.460  1.00184.11           C
ATOM   1124  CG  PRO   155    -196.252 118.796 -73.282  1.00184.11           C
ATOM   1125  C   PRO   155    -193.191 118.869 -71.216  1.00184.11           C
ATOM   1126  O   PRO   155    -193.252 117.946 -70.405  1.00184.11           O
ATOM   1127  N   GLY   156    -192.439 119.973 -71.027  1.00120.71           N
ATOM   1128  CA  GLY   156    -191.702 120.146 -69.810  1.00120.71           C
ATOM   1129  C   GLY   156    -191.555 121.617 -69.585  1.00120.71           C
ATOM   1130  O   GLY   156    -191.442 122.390 -70.534  1.00120.71           O
ATOM   1131  N   GLU   157    -191.553 122.041 -68.304  1.00308.26           N
ATOM   1132  CA  GLU   157    -191.411 123.440 -68.018  1.00308.26           C
ATOM   1133  CB  GLU   157    -192.715 124.105 -67.544  1.00308.26           C
ATOM   1134  CG  GLU   157    -192.564 125.597 -67.239  1.00308.26           C
ATOM   1135  CD  GLU   157    -192.435 126.336 -68.564  1.00308.26           C
ATOM   1136  OE1 GLU   157    -192.460 125.657 -69.626  1.00308.26           O
ATOM   1137  OE2 GLU   157    -192.309 127.590 -68.533  1.00308.26           O
ATOM   1138  C   GLU   157    -190.418 123.585 -66.909  1.00308.26           C
ATOM   1139  O   GLU   157    -190.344 122.764 -65.997  1.00308.26           O
ATOM   1140  N   PRO   158    -189.626 124.616 -67.007  1.00116.00           N
ATOM   1141  CA  PRO   158    -188.662 124.901 -65.979  1.00116.00           C
ATOM   1142  CD  PRO   158    -189.184 125.086 -68.309  1.00116.00           C
ATOM   1143  CB  PRO   158    -187.553 125.720 -66.644  1.00116.00           C
ATOM   1144  CG  PRO   158    -188.153 126.177 -67.985  1.00116.00           C
ATOM   1145  C   PRO   158    -189.324 125.607 -64.841  1.00116.00           C
ATOM   1146  O   PRO   158    -190.394 126.180 -65.040  1.00116.00           O
ATOM   1147  N   ARG   159    -188.716 125.568 -63.638  1.00319.91           N
ATOM   1148  CA  ARG   159    -189.287 126.252 -62.514  1.00319.91           C
ATOM   1149  CB  ARG   159    -189.964 125.310 -61.503  1.00319.91           C
ATOM   1150  CG  ARG   159    -190.575 126.036 -60.303  1.00319.91           C
ATOM   1151  CD  ARG   159    -189.574 126.326 -59.182  1.00319.91           C
ATOM   1152  NE  ARG   159    -190.311 127.029 -58.095  1.00319.91           N
ATOM   1153  CZ  ARG   159    -190.976 126.307 -57.148  1.00319.91           C
ATOM   1154  NH1 ARG   159    -190.970 124.943 -57.199  1.00319.91           N
ATOM   1155  NH2 ARG   159    -191.653 126.949 -56.152  1.00319.91           N
ATOM   1156  C   ARG   159    -188.168 126.941 -61.801  1.00319.91           C
ATOM   1157  O   ARG   159    -187.022 126.503 -61.856  1.00319.91           O
ATOM   1158  N   HIS   160    -188.475 128.065 -61.123  1.00268.33           N
ATOM   1159  CA  HIS   160    -187.455 128.773 -60.405  1.00268.33           C
ATOM   1160  ND1 HIS   160    -184.721 130.709 -60.443  1.00268.33           N
ATOM   1161  CG  HIS   160    -186.070 130.891 -60.239  1.00268.33           C
ATOM   1162  CB  HIS   160    -187.140 130.160 -60.993  1.00268.33           C
ATOM   1163  NE2 HIS   160    -184.918 132.241 -58.844  1.00268.33           N
ATOM   1164  CD2 HIS   160    -186.172 131.831 -59.258  1.00268.33           C
ATOM   1165  CE1 HIS   160    -184.078 131.540 -59.584  1.00268.33           C
ATOM   1166  C   HIS   160    -187.943 128.984 -59.007  1.00268.33           C
ATOM   1167  O   HIS   160    -189.105 129.321 -58.788  1.00268.33           O
ATOM   1168  N   ASP   161    -187.057 128.765 -58.015  1.00267.62           N
ATOM   1169  CA  ASP   161    -187.430 128.957 -56.644  1.00267.62           C
ATOM   1170  CB  ASP   161    -187.430 127.662 -55.810  1.00267.62           C
ATOM   1171  CG  ASP   161    -186.015 127.100 -55.779  1.00267.62           C
ATOM   1172  OD1 ASP   161    -185.227 127.411 -56.711  1.00267.62           O
ATOM   1173  OD2 ASP   161    -185.706 126.345 -54.818  1.00267.62           O
ATOM   1174  C   ASP   161    -186.443 129.894 -56.021  1.00267.62           C
ATOM   1175  O   ASP   161    -185.276 129.931 -56.408  1.00267.62           O
ATOM   1176  N   SER   162    -186.906 130.709 -55.049  1.00213.60           N
ATOM   1177  CA  SER   162    -186.011 131.611 -54.386  1.00213.60           C
ATOM   1178  CB  SER   162    -186.289 133.093 -54.694  1.00213.60           C
ATOM   1179  OG  SER   162    -185.365 133.919 -54.001  1.00213.60           O
ATOM   1180  C   SER   162    -186.197 131.428 -52.914  1.00213.60           C
ATOM   1181  O   SER   162    -187.299 131.146 -52.448  1.00213.60           O
ATOM   1182  N   LEU   163    -185.099 131.560 -52.141  1.00254.76           N
ATOM   1183  CA  LEU   163    -185.193 131.408 -50.717  1.00254.76           C
ATOM   1184  CB  LEU   163    -184.500 130.117 -50.220  1.00254.76           C
ATOM   1185  CG  LEU   163    -184.680 129.734 -48.730  1.00254.76           C
ATOM   1186  CD1 LEU   163    -183.929 128.428 -48.421  1.00254.76           C
ATOM   1187  CD2 LEU   163    -184.275 130.856 -47.759  1.00254.76           C
ATOM   1188  C   LEU   163    -184.508 132.594 -50.116  1.00254.76           C
ATOM   1189  O   LEU   163    -183.439 132.995 -50.569  1.00254.76           O
ATOM   1190  N   LEU   164    -185.122 133.202 -49.082  1.00267.24           N
ATOM   1191  CA  LEU   164    -184.497 134.318 -48.432  1.00267.24           C
ATOM   1192  CB  LEU   164    -185.377 135.578 -48.398  1.00267.24           C
ATOM   1193  CG  LEU   164    -184.707 136.778 -47.704  1.00267.24           C
ATOM   1194  CD1 LEU   164    -183.453 137.233 -48.466  1.00267.24           C
ATOM   1195  CD2 LEU   164    -185.707 137.922 -47.468  1.00267.24           C
ATOM   1196  C   LEU   164    -184.227 133.927 -47.015  1.00267.24           C
ATOM   1197  O   LEU   164    -185.116 133.475 -46.297  1.00267.24           O
ATOM   1198  N   PRO   165    -182.994 134.065 -46.616  1.00 80.58           N
ATOM   1199  CA  PRO   165    -182.631 133.752 -45.260  1.00 80.58           C
ATOM   1200  CD  PRO   165    -181.896 133.834 -47.537  1.00 80.58           C
ATOM   1201  CB  PRO   165    -181.145 133.385 -45.287  1.00 80.58           C
ATOM   1202  CG  PRO   165    -180.644 133.887 -46.653  1.00 80.58           C
ATOM   1203  C   PRO   165    -182.943 134.895 -44.347  1.00 80.58           C
ATOM   1204  O   PRO   165    -183.057 136.023 -44.823  1.00 80.58           O
ATOM   1205  N   VAL   166    -183.099 134.621 -43.036  1.00 99.63           N
ATOM   1206  CA  VAL   166    -183.342 135.669 -42.087  1.00 99.63           C
ATOM   1207  CB  VAL   166    -184.756 135.710 -41.587  1.00 99.63           C
ATOM   1208  CG1 VAL   166    -185.685 136.016 -42.774  1.00 99.63           C
ATOM   1209  CG2 VAL   166    -185.064 134.380 -40.880  1.00 99.63           C
ATOM   1210  C   VAL   166    -182.466 135.392 -40.907  1.00 99.63           C
ATOM   1211  O   VAL   166    -182.231 134.236 -40.560  1.00 99.63           O
ATOM   1212  N   ASP   167    -181.935 136.453 -40.266  1.00191.19           N
ATOM   1213  CA  ASP   167    -181.087 136.233 -39.129  1.00191.19           C
ATOM   1214  CB  ASP   167    -179.590 136.406 -39.446  1.00191.19           C
ATOM   1215  CG  ASP   167    -178.781 135.922 -38.251  1.00191.19           C
ATOM   1216  OD1 ASP   167    -179.403 135.489 -37.244  1.00191.19           O
ATOM   1217  OD2 ASP   167    -177.524 135.979 -38.331  1.00191.19           O
ATOM   1218  C   ASP   167    -181.434 137.239 -38.078  1.00191.19           C
ATOM   1219  O   ASP   167    -181.537 138.433 -38.360  1.00191.19           O
ATOM   1220  N   SER   168    -181.648 136.778 -36.830  1.00176.13           N
ATOM   1221  CA  SER   168    -181.922 137.689 -35.758  1.00176.13           C
ATOM   1222  CB  SER   168    -183.352 137.575 -35.201  1.00176.13           C
ATOM   1223  OG  SER   168    -183.539 138.503 -34.142  1.00176.13           O
ATOM   1224  C   SER   168    -180.986 137.344 -34.645  1.00176.13           C
ATOM   1225  O   SER   168    -180.739 136.169 -34.377  1.00176.13           O
ATOM   1226  N   TYR   169    -180.415 138.366 -33.976  1.00319.60           N
ATOM   1227  CA  TYR   169    -179.506 138.085 -32.902  1.00319.60           C
ATOM   1228  CB  TYR   169    -178.038 138.330 -33.290  1.00319.60           C
ATOM   1229  CG  TYR   169    -177.165 137.916 -32.156  1.00319.60           C
ATOM   1230  CD1 TYR   169    -176.867 136.586 -31.967  1.00319.60           C
ATOM   1231  CD2 TYR   169    -176.637 138.848 -31.294  1.00319.60           C
ATOM   1232  CE1 TYR   169    -176.060 136.188 -30.927  1.00319.60           C
ATOM   1233  CE2 TYR   169    -175.829 138.455 -30.252  1.00319.60           C
ATOM   1234  CZ  TYR   169    -175.539 137.124 -30.069  1.00319.60           C
ATOM   1235  OH  TYR   169    -174.710 136.717 -29.002  1.00319.60           O
ATOM   1236  C   TYR   169    -179.839 139.003 -31.768  1.00319.60           C
ATOM   1237  O   TYR   169    -180.216 140.155 -31.984  1.00319.60           O
ATOM   1238  N   GLN   170    -179.729 138.504 -30.518  1.00306.72           N
ATOM   1239  CA  GLN   170    -179.995 139.340 -29.382  1.00306.72           C
ATOM   1240  CB  GLN   170    -181.457 139.283 -28.905  1.00306.72           C
ATOM   1241  CG  GLN   170    -181.744 140.177 -27.696  1.00306.72           C
ATOM   1242  CD  GLN   170    -183.217 140.024 -27.339  1.00306.72           C
ATOM   1243  OE1 GLN   170    -183.953 139.284 -27.990  1.00306.72           O
ATOM   1244  NE2 GLN   170    -183.661 140.745 -26.275  1.00306.72           N
ATOM   1245  C   GLN   170    -179.142 138.847 -28.255  1.00306.72           C
ATOM   1246  O   GLN   170    -178.804 137.665 -28.197  1.00306.72           O
ATOM   1247  N   SER   171    -178.746 139.751 -27.334  1.00242.54           N
ATOM   1248  CA  SER   171    -177.946 139.320 -26.223  1.00242.54           C
ATOM   1249  CB  SER   171    -176.438 139.294 -26.516  1.00242.54           C
ATOM   1250  OG  SER   171    -176.150 138.302 -27.490  1.00242.54           O
ATOM   1251  C   SER   171    -178.149 140.272 -25.088  1.00242.54           C
ATOM   1252  O   SER   171    -178.637 141.386 -25.272  1.00242.54           O
ATOM   1253  N   TRP   172    -177.793 139.826 -23.866  1.00346.15           N
ATOM   1254  CA  TRP   172    -177.897 140.656 -22.701  1.00346.15           C
ATOM   1255  CB  TRP   172    -179.104 140.304 -21.815  1.00346.15           C
ATOM   1256  CG  TRP   172    -179.280 141.201 -20.614  1.00346.15           C
ATOM   1257  CD2 TRP   172    -180.128 142.360 -20.602  1.00346.15           C
ATOM   1258  CD1 TRP   172    -178.736 141.108 -19.366  1.00346.15           C
ATOM   1259  NE1 TRP   172    -179.189 142.139 -18.578  1.00346.15           N
ATOM   1260  CE2 TRP   172    -180.048 142.917 -19.326  1.00346.15           C
ATOM   1261  CE3 TRP   172    -180.912 142.911 -21.575  1.00346.15           C
ATOM   1262  CZ2 TRP   172    -180.754 144.040 -19.003  1.00346.15           C
ATOM   1263  CZ3 TRP   172    -181.621 144.046 -21.246  1.00346.15           C
ATOM   1264  CH2 TRP   172    -181.543 144.599 -19.985  1.00346.15           C
ATOM   1265  C   TRP   172    -176.666 140.384 -21.893  1.00346.15           C
ATOM   1266  O   TRP   172    -176.111 139.289 -21.959  1.00346.15           O
ATOM   1267  N   ALA   173    -176.185 141.376 -21.116  1.00286.69           N
ATOM   1268  CA  ALA   173    -175.007 141.111 -20.341  1.00286.69           C
ATOM   1269  CB  ALA   173    -173.715 141.635 -20.991  1.00286.69           C
ATOM   1270  C   ALA   173    -175.131 141.789 -19.013  1.00286.69           C
ATOM   1271  O   ALA   173    -175.709 142.869 -18.903  1.00286.69           O
ATOM   1272  N   LEU   174    -174.599 141.135 -17.959  1.00291.77           N
ATOM   1273  CA  LEU   174    -174.591 141.703 -16.643  1.00291.77           C
ATOM   1274  CB  LEU   174    -175.771 141.209 -15.776  1.00291.77           C
ATOM   1275  CG  LEU   174    -175.976 141.906 -14.409  1.00291.77           C
ATOM   1276  CD1 LEU   174    -177.186 141.304 -13.676  1.00291.77           C
ATOM   1277  CD2 LEU   174    -174.719 141.892 -13.524  1.00291.77           C
ATOM   1278  C   LEU   174    -173.308 141.245 -16.021  1.00291.77           C
ATOM   1279  O   LEU   174    -172.941 140.078 -16.153  1.00291.77           O
ATOM   1280  N   ALA   175    -172.574 142.152 -15.344  1.00260.88           N
ATOM   1281  CA  ALA   175    -171.348 141.727 -14.734  1.00260.88           C
ATOM   1282  CB  ALA   175    -170.130 141.815 -15.670  1.00260.88           C
ATOM   1283  C   ALA   175    -171.067 142.618 -13.567  1.00260.88           C
ATOM   1284  O   ALA   175    -171.617 143.712 -13.459  1.00260.88           O
ATOM   1285  N   GLY   176    -170.206 142.145 -12.642  1.00121.14           N
ATOM   1286  CA  GLY   176    -169.837 142.941 -11.508  1.00121.14           C
ATOM   1287  C   GLY   176    -169.369 142.014 -10.430  1.00121.14           C
ATOM   1288  O   GLY   176    -169.605 140.808 -10.488  1.00121.14           O
ATOM   1289  N   GLY   177    -168.684 142.567  -9.409  1.00103.77           N
ATOM   1290  CA  GLY   177    -168.233 141.763  -8.311  1.00103.77           C
ATOM   1291  C   GLY   177    -166.988 142.385  -7.763  1.00103.77           C
ATOM   1292  O   GLY   177    -166.263 143.080  -8.474  1.00103.77           O
ATOM   1293  N   TRP   178    -166.712 142.145  -6.465  1.00269.69           N
ATOM   1294  CA  TRP   178    -165.526 142.682  -5.861  1.00269.69           C
ATOM   1295  CB  TRP   178    -165.809 143.923  -4.997  1.00269.69           C
ATOM   1296  CG  TRP   178    -164.594 144.522  -4.330  1.00269.69           C
ATOM   1297  CD2 TRP   178    -164.660 145.542  -3.322  1.00269.69           C
ATOM   1298  CD1 TRP   178    -163.271 144.246  -4.516  1.00269.69           C
ATOM   1299  NE1 TRP   178    -162.507 145.034  -3.687  1.00269.69           N
ATOM   1300  CE2 TRP   178    -163.350 145.836  -2.946  1.00269.69           C
ATOM   1301  CE3 TRP   178    -165.726 146.181  -2.754  1.00269.69           C
ATOM   1302  CZ2 TRP   178    -163.085 146.776  -1.992  1.00269.69           C
ATOM   1303  CZ3 TRP   178    -165.455 147.129  -1.793  1.00269.69           C
ATOM   1304  CH2 TRP   178    -164.159 147.421  -1.419  1.00269.69           C
ATOM   1305  C   TRP   178    -164.973 141.633  -4.948  1.00269.69           C
ATOM   1306  O   TRP   178    -165.707 141.046  -4.154  1.00269.69           O
ATOM   1307  N   ASN   179    -163.657 141.351  -5.050  1.00290.18           N
ATOM   1308  CA  ASN   179    -163.073 140.394  -4.155  1.00290.18           C
ATOM   1309  CB  ASN   179    -163.380 138.935  -4.537  1.00290.18           C
ATOM   1310  CG  ASN   179    -162.868 138.034  -3.424  1.00290.18           C
ATOM   1311  OD1 ASN   179    -163.471 137.942  -2.355  1.00290.18           O
ATOM   1312  ND2 ASN   179    -161.728 137.340  -3.681  1.00290.18           N
ATOM   1313  C   ASN   179    -161.587 140.563  -4.207  1.00290.18           C
ATOM   1314  O   ASN   179    -161.025 140.821  -5.271  1.00290.18           O
ATOM   1315  N   SER   180    -160.906 140.444  -3.048  1.00209.98           N
ATOM   1316  CA  SER   180    -159.473 140.528  -3.067  1.00209.98           C
ATOM   1317  CB  SER   180    -158.948 141.961  -3.271  1.00209.98           C
ATOM   1318  OG  SER   180    -157.529 141.965  -3.278  1.00209.98           O
ATOM   1319  C   SER   180    -158.956 140.051  -1.746  1.00209.98           C
ATOM   1320  O   SER   180    -159.578 140.268  -0.709  1.00209.98           O
ATOM   1321  N   GLN   181    -157.796 139.360  -1.763  1.00344.91           N
ATOM   1322  CA  GLN   181    -157.172 138.913  -0.550  1.00344.91           C
ATOM   1323  CB  GLN   181    -158.036 137.948   0.282  1.00344.91           C
ATOM   1324  CG  GLN   181    -157.345 137.488   1.567  1.00344.91           C
ATOM   1325  CD  GLN   181    -158.286 136.547   2.302  1.00344.91           C
ATOM   1326  OE1 GLN   181    -157.934 135.979   3.334  1.00344.91           O
ATOM   1327  NE2 GLN   181    -159.518 136.371   1.753  1.00344.91           N
ATOM   1328  C   GLN   181    -155.928 138.171  -0.925  1.00344.91           C
ATOM   1329  O   GLN   181    -155.866 137.546  -1.982  1.00344.91           O
ATOM   1330  N   MET   182    -154.883 138.237  -0.072  1.00350.83           N
ATOM   1331  CA  MET   182    -153.686 137.505  -0.378  1.00350.83           C
ATOM   1332  CB  MET   182    -152.865 138.143  -1.512  1.00350.83           C
ATOM   1333  CG  MET   182    -151.738 137.255  -2.040  1.00350.83           C
ATOM   1334  SD  MET   182    -150.781 138.002  -3.393  1.00350.83           S
ATOM   1335  CE  MET   182    -149.832 136.502  -3.773  1.00350.83           C
ATOM   1336  C   MET   182    -152.827 137.470   0.850  1.00350.83           C
ATOM   1337  O   MET   182    -152.935 138.337   1.716  1.00350.83           O
ATOM   1338  N   CYS   183    -151.962 136.438   0.968  1.00 65.87           N
ATOM   1339  CA  CYS   183    -151.071 136.352   2.093  1.00 65.87           C
ATOM   1340  CB  CYS   183    -151.698 135.681   3.329  1.00 65.87           C
ATOM   1341  SG  CYS   183    -153.073 136.644   4.029  1.00 65.87           S
ATOM   1342  C   CYS   183    -149.893 135.516   1.691  1.00 65.87           C
ATOM   1343  O   CYS   183    -149.996 134.680   0.795  1.00 65.87           O
ATOM   1344  N   CYS   184    -148.725 135.738   2.336  1.00 62.09           N
ATOM   1345  CA  CYS   184    -147.567 134.945   2.024  1.00 62.09           C
ATOM   1346  CB  CYS   184    -146.753 135.490   0.840  1.00 62.09           C
ATOM   1347  SG  CYS   184    -147.681 135.439  -0.722  1.00 62.09           S
ATOM   1348  C   CYS   184    -146.657 134.944   3.216  1.00 62.09           C
ATOM   1349  O   CYS   184    -146.650 135.890   4.003  1.00 62.09           O
ATOM   1350  N   GLN   185    -145.874 133.855   3.390  1.00273.20           N
ATOM   1351  CA  GLN   185    -144.939 133.780   4.480  1.00273.20           C
ATOM   1352  CB  GLN   185    -145.622 133.618   5.850  1.00273.20           C
ATOM   1353  CG  GLN   185    -144.664 133.665   7.042  1.00273.20           C
ATOM   1354  CD  GLN   185    -145.508 133.629   8.310  1.00273.20           C
ATOM   1355  OE1 GLN   185    -146.735 133.575   8.252  1.00273.20           O
ATOM   1356  NE2 GLN   185    -144.835 133.666   9.491  1.00273.20           N
ATOM   1357  C   GLN   185    -144.063 132.584   4.240  1.00273.20           C
ATOM   1358  O   GLN   185    -144.383 131.741   3.403  1.00273.20           O
ATOM   1359  N   GLY   186    -142.915 132.481   4.950  1.00149.74           N
ATOM   1360  CA  GLY   186    -142.067 131.334   4.748  1.00149.74           C
ATOM   1361  C   GLY   186    -140.897 131.403   5.686  1.00149.74           C
ATOM   1362  O   GLY   186    -140.597 132.457   6.246  1.00149.74           O
ATOM   1363  N   GLU   187    -140.201 130.256   5.873  1.00328.85           N
ATOM   1364  CA  GLU   187    -139.055 130.187   6.742  1.00328.85           C
ATOM   1365  CB  GLU   187    -139.405 129.856   8.203  1.00328.85           C
ATOM   1366  CG  GLU   187    -140.165 128.539   8.371  1.00328.85           C
ATOM   1367  CD  GLU   187    -141.622 128.787   8.006  1.00328.85           C
ATOM   1368  OE1 GLU   187    -141.983 129.972   7.776  1.00328.85           O
ATOM   1369  OE2 GLU   187    -142.396 127.794   7.958  1.00328.85           O
ATOM   1370  C   GLU   187    -138.145 129.103   6.238  1.00328.85           C
ATOM   1371  O   GLU   187    -138.525 128.318   5.371  1.00328.85           O
ATOM   1372  N   GLN   188    -136.895 129.050   6.760  1.00293.75           N
ATOM   1373  CA  GLN   188    -135.949 128.051   6.333  1.00293.75           C
ATOM   1374  CB  GLN   188    -134.919 128.574   5.321  1.00293.75           C
ATOM   1375  CG  GLN   188    -133.994 129.644   5.906  1.00293.75           C
ATOM   1376  CD  GLN   188    -133.024 130.080   4.818  1.00293.75           C
ATOM   1377  OE1 GLN   188    -133.091 129.610   3.683  1.00293.75           O
ATOM   1378  NE2 GLN   188    -132.092 131.004   5.173  1.00293.75           N
ATOM   1379  C   GLN   188    -135.167 127.583   7.528  1.00293.75           C
ATOM   1380  O   GLN   188    -135.239 128.181   8.600  1.00293.75           O
ATOM   1381  N   ASN   189    -134.411 126.471   7.371  1.00231.77           N
ATOM   1382  CA  ASN   189    -133.602 125.957   8.446  1.00231.77           C
ATOM   1383  CB  ASN   189    -134.136 124.656   9.070  1.00231.77           C
ATOM   1384  CG  ASN   189    -135.356 125.006   9.911  1.00231.77           C
ATOM   1385  OD1 ASN   189    -136.425 124.418   9.756  1.00231.77           O
ATOM   1386  ND2 ASN   189    -135.189 125.990  10.834  1.00231.77           N
ATOM   1387  C   ASN   189    -132.226 125.664   7.924  1.00231.77           C
ATOM   1388  O   ASN   189    -132.027 125.357   6.750  1.00231.77           O
ATOM   1389  N   PRO   190    -131.268 125.802   8.806  1.00 93.18           N
ATOM   1390  CA  PRO   190    -129.885 125.549   8.475  1.00 93.18           C
ATOM   1391  CD  PRO   190    -131.394 126.819   9.836  1.00 93.18           C
ATOM   1392  CB  PRO   190    -129.051 126.413   9.425  1.00 93.18           C
ATOM   1393  CG  PRO   190    -130.029 126.829  10.536  1.00 93.18           C
ATOM   1394  C   PRO   190    -129.502 124.098   8.517  1.00 93.18           C
ATOM   1395  O   PRO   190    -130.206 123.293   9.125  1.00 93.18           O
ATOM   1396  N   PRO   191    -128.417 123.782   7.854  1.00 77.03           N
ATOM   1397  CA  PRO   191    -127.872 122.443   7.824  1.00 77.03           C
ATOM   1398  CD  PRO   191    -128.085 124.523   6.648  1.00 77.03           C
ATOM   1399  CB  PRO   191    -127.113 122.321   6.501  1.00 77.03           C
ATOM   1400  CG  PRO   191    -126.892 123.771   6.044  1.00 77.03           C
ATOM   1401  C   PRO   191    -126.994 122.176   9.013  1.00 77.03           C
ATOM   1402  O   PRO   191    -126.722 123.105   9.771  1.00 77.03           O
ATOM   1403  N   GLY   192    -126.540 120.912   9.190  1.00108.89           N
ATOM   1404  CA  GLY   192    -125.683 120.570  10.294  1.00108.89           C
ATOM   1405  C   GLY   192    -124.466 119.861   9.765  1.00108.89           C
ATOM   1406  O   GLY   192    -124.496 119.201   8.728  1.00108.89           O
ATOM   1407  N   PRO   193    -123.387 120.017  10.491  1.00181.09           N
ATOM   1408  CA  PRO   193    -122.130 119.410  10.111  1.00181.09           C
ATOM   1409  CD  PRO   193    -123.182 121.310  11.129  1.00181.09           C
ATOM   1410  CB  PRO   193    -121.039 120.237  10.790  1.00181.09           C
ATOM   1411  CG  PRO   193    -121.685 121.618  10.983  1.00181.09           C
ATOM   1412  C   PRO   193    -122.026 117.950  10.453  1.00181.09           C
ATOM   1413  O   PRO   193    -122.841 117.459  11.232  1.00181.09           O
ATOM   1414  N   PHE   194    -121.025 117.246   9.872  1.00267.01           N
ATOM   1415  CA  PHE   194    -120.787 115.850  10.134  1.00267.01           C
ATOM   1416  CB  PHE   194    -121.139 114.925   8.954  1.00267.01           C
ATOM   1417  CG  PHE   194    -120.244 115.247   7.806  1.00267.01           C
ATOM   1418  CD1 PHE   194    -119.014 114.641   7.689  1.00267.01           C
ATOM   1419  CD2 PHE   194    -120.635 116.149   6.844  1.00267.01           C
ATOM   1420  CE1 PHE   194    -118.185 114.933   6.632  1.00267.01           C
ATOM   1421  CE2 PHE   194    -119.810 116.445   5.784  1.00267.01           C
ATOM   1422  CZ  PHE   194    -118.583 115.836   5.676  1.00267.01           C
ATOM   1423  C   PHE   194    -119.321 115.684  10.432  1.00267.01           C
ATOM   1424  O   PHE   194    -118.541 116.619  10.260  1.00267.01           O
ATOM   1425  N   TRP   195    -118.907 114.484  10.906  1.00324.72           N
ATOM   1426  CA  TRP   195    -117.528 114.275  11.273  1.00324.72           C
ATOM   1427  CB  TRP   195    -117.347 114.093  12.790  1.00324.72           C
ATOM   1428  CG  TRP   195    -115.915 114.065  13.263  1.00324.72           C
ATOM   1429  CD2 TRP   195    -115.169 115.244  13.601  1.00324.72           C
ATOM   1430  CD1 TRP   195    -115.081 113.007  13.469  1.00324.72           C
ATOM   1431  NE1 TRP   195    -113.858 113.453  13.912  1.00324.72           N
ATOM   1432  CE2 TRP   195    -113.900 114.828  13.999  1.00324.72           C
ATOM   1433  CE3 TRP   195    -115.514 116.565  13.584  1.00324.72           C
ATOM   1434  CZ2 TRP   195    -112.952 115.732  14.386  1.00324.72           C
ATOM   1435  CZ3 TRP   195    -114.556 117.474  13.974  1.00324.72           C
ATOM   1436  CH2 TRP   195    -113.299 117.065  14.368  1.00324.72           C
ATOM   1437  C   TRP   195    -117.018 113.034  10.584  1.00324.72           C
ATOM   1438  O   TRP   195    -117.802 112.238  10.072  1.00324.72           O
ATOM   1439  N   LYS   196    -115.673 112.854  10.540  1.00331.99           N
ATOM   1440  CA  LYS   196    -115.075 111.729   9.857  1.00331.99           C
ATOM   1441  CB  LYS   196    -114.491 112.117   8.488  1.00331.99           C
ATOM   1442  CG  LYS   196    -113.395 113.181   8.586  1.00331.99           C
ATOM   1443  CD  LYS   196    -112.623 113.401   7.284  1.00331.99           C
ATOM   1444  CE  LYS   196    -113.326 114.350   6.310  1.00331.99           C
ATOM   1445  NZ  LYS   196    -114.602 113.755   5.854  1.00331.99           N
ATOM   1446  C   LYS   196    -113.938 111.170  10.675  1.00331.99           C
ATOM   1447  O   LYS   196    -113.460 111.811  11.609  1.00331.99           O
ATOM   1448  N   ALA   197    -113.483 109.934  10.340  1.00287.74           N
ATOM   1449  CA  ALA   197    -112.394 109.300  11.045  1.00287.74           C
ATOM   1450  CB  ALA   197    -112.835 108.566  12.322  1.00287.74           C
ATOM   1451  C   ALA   197    -111.757 108.274  10.141  1.00287.74           C
ATOM   1452  O   ALA   197    -112.303 107.944   9.090  1.00287.74           O
ATOM   1453  N   ALA   198    -110.559 107.760  10.524  1.00287.78           N
ATOM   1454  CA  ALA   198    -109.862 106.777   9.727  1.00287.78           C
ATOM   1455  CB  ALA   198    -109.000 107.390   8.610  1.00287.78           C
ATOM   1456  C   ALA   198    -108.933 105.989  10.614  1.00287.78           C
ATOM   1457  O   ALA   198    -108.710 106.352  11.768  1.00287.78           O
ATOM   1458  N   PHE   199    -108.379 104.863  10.095  1.00315.18           N
ATOM   1459  CA  PHE   199    -107.482 104.033  10.866  1.00315.18           C
ATOM   1460  CB  PHE   199    -108.169 102.820  11.514  1.00315.18           C
ATOM   1461  CG  PHE   199    -109.078 103.313  12.584  1.00315.18           C
ATOM   1462  CD1 PHE   199    -108.617 103.484  13.869  1.00315.18           C
ATOM   1463  CD2 PHE   199    -110.391 103.604  12.299  1.00315.18           C
ATOM   1464  CE1 PHE   199    -109.459 103.938  14.857  1.00315.18           C
ATOM   1465  CE2 PHE   199    -111.235 104.059  13.283  1.00315.18           C
ATOM   1466  CZ  PHE   199    -110.770 104.227  14.565  1.00315.18           C
ATOM   1467  C   PHE   199    -106.414 103.473   9.966  1.00315.18           C
ATOM   1468  O   PHE   199    -106.465 103.637   8.748  1.00315.18           O
ATOM   1469  N   ALA   200    -105.398 102.803  10.567  1.00273.12           N
ATOM   1470  CA  ALA   200    -104.317 102.201   9.825  1.00273.12           C
ATOM   1471  CB  ALA   200    -103.065 103.088   9.719  1.00273.12           C
ATOM   1472  C   ALA   200    -103.905 100.933  10.524  1.00273.12           C
ATOM   1473  O   ALA   200    -104.242 100.715  11.687  1.00273.12           O
ATOM   1474  N   ASP   201    -103.175 100.044   9.808  1.00272.39           N
ATOM   1475  CA  ASP   201    -102.754  98.775  10.352  1.00272.39           C
ATOM   1476  CB  ASP   201    -103.577  97.585   9.822  1.00272.39           C
ATOM   1477  CG  ASP   201    -103.423  97.503   8.308  1.00272.39           C
ATOM   1478  OD1 ASP   201    -103.295  98.572   7.654  1.00272.39           O
ATOM   1479  OD2 ASP   201    -103.450  96.360   7.780  1.00272.39           O
ATOM   1480  C   ASP   201    -101.301  98.517  10.038  1.00272.39           C
ATOM   1481  O   ASP   201    -100.649  99.311   9.362  1.00272.39           O
ATOM   1482  N   SER   202    -100.753  97.390  10.562  1.00209.52           N
ATOM   1483  CA  SER   202     -99.378  97.001  10.352  1.00209.52           C
ATOM   1484  CB  SER   202     -98.433  97.427  11.489  1.00209.52           C
ATOM   1485  OG  SER   202     -98.319  98.842  11.518  1.00209.52           O
ATOM   1486  C   SER   202     -99.320  95.499  10.245  1.00209.52           C
ATOM   1487  O   SER   202    -100.354  94.833  10.241  1.00209.52           O
ATOM   1488  N   SER   203     -98.096  94.926  10.128  1.00198.11           N
ATOM   1489  CA  SER   203     -97.954  93.499   9.962  1.00198.11           C
ATOM   1490  CB  SER   203     -97.868  93.079   8.481  1.00198.11           C
ATOM   1491  OG  SER   203     -97.941  91.667   8.351  1.00198.11           O
ATOM   1492  C   SER   203     -96.694  93.036  10.654  1.00198.11           C
ATOM   1493  O   SER   203     -96.077  93.793  11.403  1.00198.11           O
ATOM   1494  N   GLY   204     -96.303  91.752  10.441  1.00150.01           N
ATOM   1495  CA  GLY   204     -95.129  91.169  11.048  1.00150.01           C
ATOM   1496  C   GLY   204     -94.573  90.124  10.114  1.00150.01           C
ATOM   1497  O   GLY   204     -95.098  89.925   9.020  1.00150.01           O
ATOM   1498  N   GLN   205     -93.486  89.431  10.536  1.00271.95           N
ATOM   1499  CA  GLN   205     -92.832  88.420   9.738  1.00271.95           C
ATOM   1500  CB  GLN   205     -91.395  88.772   9.315  1.00271.95           C
ATOM   1501  CG  GLN   205     -91.326  89.611   8.041  1.00271.95           C
ATOM   1502  CD  GLN   205     -91.737  88.675   6.912  1.00271.95           C
ATOM   1503  OE1 GLN   205     -92.216  87.569   7.161  1.00271.95           O
ATOM   1504  NE2 GLN   205     -91.553  89.122   5.641  1.00271.95           N
ATOM   1505  C   GLN   205     -92.745  87.133  10.497  1.00271.95           C
ATOM   1506  O   GLN   205     -93.085  87.071  11.678  1.00271.95           O
ATOM   1507  N   HIS   206     -92.292  86.059   9.805  1.00280.31           N
ATOM   1508  CA  HIS   206     -92.212  84.751  10.398  1.00280.31           C
ATOM   1509  ND1 HIS   206     -94.635  82.953  11.677  1.00280.31           N
ATOM   1510  CG  HIS   206     -93.721  82.707  10.676  1.00280.31           C
ATOM   1511  CB  HIS   206     -93.226  83.786   9.758  1.00280.31           C
ATOM   1512  NE2 HIS   206     -94.192  80.777  11.745  1.00280.31           N
ATOM   1513  CD2 HIS   206     -93.460  81.372  10.731  1.00280.31           C
ATOM   1514  CE1 HIS   206     -94.881  81.765  12.285  1.00280.31           C
ATOM   1515  C   HIS   206     -90.821  84.231  10.127  1.00280.31           C
ATOM   1516  O   HIS   206     -90.189  84.633   9.151  1.00280.31           O
ATOM   1517  N   PRO   207     -90.300  83.392  10.997  1.00 98.34           N
ATOM   1518  CA  PRO   207     -88.956  82.866  10.835  1.00 98.34           C
ATOM   1519  CD  PRO   207     -90.688  83.457  12.396  1.00 98.34           C
ATOM   1520  CB  PRO   207     -88.422  82.642  12.248  1.00 98.34           C
ATOM   1521  CG  PRO   207     -89.681  82.558  13.125  1.00 98.34           C
ATOM   1522  C   PRO   207     -88.838  81.614  10.007  1.00 98.34           C
ATOM   1523  O   PRO   207     -89.825  80.888   9.903  1.00 98.34           O
ATOM   1524  N   PRO   208     -87.681  81.365   9.412  1.00182.46           N
ATOM   1525  CA  PRO   208     -87.470  80.119   8.694  1.00182.46           C
ATOM   1526  CD  PRO   208     -87.040  82.474   8.714  1.00182.46           C
ATOM   1527  CB  PRO   208     -86.528  80.430   7.533  1.00182.46           C
ATOM   1528  CG  PRO   208     -86.675  81.941   7.319  1.00182.46           C
ATOM   1529  C   PRO   208     -86.894  79.013   9.542  1.00182.46           C
ATOM   1530  O   PRO   208     -86.423  79.293  10.644  1.00182.46           O
ATOM   1531  N   ASP   209     -86.931  77.757   9.027  1.00243.75           N
ATOM   1532  CA  ASP   209     -86.342  76.581   9.626  1.00243.75           C
ATOM   1533  CB  ASP   209     -87.350  75.663  10.353  1.00243.75           C
ATOM   1534  CG  ASP   209     -87.684  76.246  11.724  1.00243.75           C
ATOM   1535  OD1 ASP   209     -87.788  77.496  11.824  1.00243.75           O
ATOM   1536  OD2 ASP   209     -87.849  75.448  12.687  1.00243.75           O
ATOM   1537  C   ASP   209     -85.727  75.785   8.501  1.00243.75           C
ATOM   1538  O   ASP   209     -86.191  75.871   7.364  1.00243.75           O
ATOM   1539  N   ALA   210     -84.644  75.011   8.762  1.00266.97           N
ATOM   1540  CA  ALA   210     -84.079  74.268   7.661  1.00266.97           C
ATOM   1541  CB  ALA   210     -83.226  75.131   6.715  1.00266.97           C
ATOM   1542  C   ALA   210     -83.220  73.105   8.122  1.00266.97           C
ATOM   1543  O   ALA   210     -82.922  72.941   9.304  1.00266.97           O
ATOM   1544  N   CYS   211     -82.811  72.273   7.131  1.00143.75           N
ATOM   1545  CA  CYS   211     -82.005  71.067   7.130  1.00143.75           C
ATOM   1546  CB  CYS   211     -80.510  71.301   6.839  1.00143.75           C
ATOM   1547  SG  CYS   211     -79.688  72.344   8.080  1.00143.75           S
ATOM   1548  C   CYS   211     -82.093  70.256   8.376  1.00143.75           C
ATOM   1549  O   CYS   211     -81.717  70.702   9.457  1.00143.75           O
ATOM   1550  N   ALA   212     -82.640  69.028   8.238  1.00 70.41           N
ATOM   1551  CA  ALA   212     -82.668  68.113   9.340  1.00 70.41           C
ATOM   1552  CB  ALA   212     -83.548  66.887   9.065  1.00 70.41           C
ATOM   1553  C   ALA   212     -81.274  67.625   9.681  1.00 70.41           C
ATOM   1554  O   ALA   212     -80.906  67.641  10.858  1.00 70.41           O
ATOM   1555  N   PHE   213     -80.497  67.181   8.646  1.00291.48           N
ATOM   1556  CA  PHE   213     -79.137  66.659   8.693  1.00291.48           C
ATOM   1557  CB  PHE   213     -78.477  66.654  10.098  1.00291.48           C
ATOM   1558  CG  PHE   213     -77.399  67.686  10.182  1.00291.48           C
ATOM   1559  CD1 PHE   213     -77.653  69.037  10.253  1.00291.48           C
ATOM   1560  CD2 PHE   213     -76.089  67.264  10.206  1.00291.48           C
ATOM   1561  CE1 PHE   213     -76.614  69.944  10.331  1.00291.48           C
ATOM   1562  CE2 PHE   213     -75.045  68.153  10.284  1.00291.48           C
ATOM   1563  CZ  PHE   213     -75.307  69.500  10.342  1.00291.48           C
ATOM   1564  C   PHE   213     -79.071  65.229   8.206  1.00291.48           C
ATOM   1565  O   PHE   213     -79.800  64.378   8.703  1.00291.48           O
ATOM   1566  N   ARG   214     -78.166  64.890   7.245  1.00407.12           N
ATOM   1567  CA  ARG   214     -78.017  63.483   6.892  1.00407.12           C
ATOM   1568  CB  ARG   214     -79.322  62.764   6.508  1.00407.12           C
ATOM   1569  CG  ARG   214     -79.106  61.261   6.325  1.00407.12           C
ATOM   1570  CD  ARG   214     -80.393  60.448   6.141  1.00407.12           C
ATOM   1571  NE  ARG   214     -81.186  60.563   7.401  1.00407.12           N
ATOM   1572  CZ  ARG   214     -82.223  59.711   7.653  1.00407.12           C
ATOM   1573  NH1 ARG   214     -82.495  58.681   6.800  1.00407.12           N
ATOM   1574  NH2 ARG   214     -82.981  59.892   8.773  1.00407.12           N
ATOM   1575  C   ARG   214     -77.059  63.276   5.736  1.00407.12           C
ATOM   1576  O   ARG   214     -76.818  64.198   4.957  1.00407.12           O
ATOM   1577  N   ARG   215     -76.468  62.041   5.628  1.00389.78           N
ATOM   1578  CA  ARG   215     -75.542  61.632   4.573  1.00389.78           C
ATOM   1579  CB  ARG   215     -74.648  62.769   4.098  1.00389.78           C
ATOM   1580  CG  ARG   215     -73.827  63.364   5.239  1.00389.78           C
ATOM   1581  CD  ARG   215     -73.032  64.579   4.773  1.00389.78           C
ATOM   1582  NE  ARG   215     -72.192  65.064   5.900  1.00389.78           N
ATOM   1583  CZ  ARG   215     -70.834  65.021   5.768  1.00389.78           C
ATOM   1584  NH1 ARG   215     -70.286  64.385   4.691  1.00389.78           N
ATOM   1585  NH2 ARG   215     -70.021  65.597   6.701  1.00389.78           N
ATOM   1586  C   ARG   215     -74.609  60.534   5.071  1.00389.78           C
ATOM   1587  O   ARG   215     -74.926  59.877   6.060  1.00389.78           O
ATOM   1588  N   GLY   216     -73.437  60.297   4.394  1.00350.75           N
ATOM   1589  CA  GLY   216     -72.442  59.375   4.907  1.00350.75           C
ATOM   1590  C   GLY   216     -72.125  58.174   4.060  1.00350.75           C
ATOM   1591  O   GLY   216     -71.350  57.332   4.508  1.00350.75           O
ATOM   1592  N   ARG   217     -72.671  57.992   2.843  1.00287.51           N
ATOM   1593  CA  ARG   217     -72.282  56.769   2.193  1.00287.51           C
ATOM   1594  CB  ARG   217     -73.481  55.807   2.136  1.00287.51           C
ATOM   1595  CG  ARG   217     -73.188  54.312   1.981  1.00287.51           C
ATOM   1596  CD  ARG   217     -74.501  53.528   2.041  1.00287.51           C
ATOM   1597  NE  ARG   217     -74.245  52.066   1.945  1.00287.51           N
ATOM   1598  CZ  ARG   217     -75.321  51.237   2.064  1.00287.51           C
ATOM   1599  NH1 ARG   217     -76.547  51.772   2.345  1.00287.51           N
ATOM   1600  NH2 ARG   217     -75.179  49.892   1.874  1.00287.51           N
ATOM   1601  C   ARG   217     -71.817  57.079   0.792  1.00287.51           C
ATOM   1602  O   ARG   217     -72.627  57.311  -0.103  1.00287.51           O
ATOM   1603  N   LYS   218     -70.483  57.112   0.571  1.00221.04           N
ATOM   1604  CA  LYS   218     -69.928  57.292  -0.748  1.00221.04           C
ATOM   1605  CB  LYS   218     -69.944  58.730  -1.303  1.00221.04           C
ATOM   1606  CG  LYS   218     -69.941  59.817  -0.237  1.00221.04           C
ATOM   1607  CD  LYS   218     -68.649  59.910   0.560  1.00221.04           C
ATOM   1608  CE  LYS   218     -67.609  60.806  -0.104  1.00221.04           C
ATOM   1609  NZ  LYS   218     -66.544  61.114   0.869  1.00221.04           N
ATOM   1610  C   LYS   218     -68.566  56.682  -0.764  1.00221.04           C
ATOM   1611  O   LYS   218     -67.861  56.682   0.243  1.00221.04           O
ATOM   1612  N   LYS   219     -68.206  56.106  -1.928  1.00137.33           N
ATOM   1613  CA  LYS   219     -67.072  55.236  -2.070  1.00137.33           C
ATOM   1614  CB  LYS   219     -67.037  54.569  -3.455  1.00137.33           C
ATOM   1615  CG  LYS   219     -66.000  53.452  -3.556  1.00137.33           C
ATOM   1616  CD  LYS   219     -66.033  52.718  -4.898  1.00137.33           C
ATOM   1617  CE  LYS   219     -67.439  52.330  -5.362  1.00137.33           C
ATOM   1618  NZ  LYS   219     -67.358  51.572  -6.633  1.00137.33           N
ATOM   1619  C   LYS   219     -65.694  55.802  -1.888  1.00137.33           C
ATOM   1620  O   LYS   219     -65.038  55.510  -0.890  1.00137.33           O
ATOM   1621  N   ARG   220     -65.244  56.683  -2.810  1.00141.81           N
ATOM   1622  CA  ARG   220     -63.822  56.933  -2.850  1.00141.81           C
ATOM   1623  CB  ARG   220     -63.252  57.236  -4.244  1.00141.81           C
ATOM   1624  CG  ARG   220     -63.359  56.084  -5.246  1.00141.81           C
ATOM   1625  CD  ARG   220     -62.091  55.897  -6.088  1.00141.81           C
ATOM   1626  NE  ARG   220     -61.151  55.141  -5.216  1.00141.81           N
ATOM   1627  CZ  ARG   220     -59.981  54.611  -5.679  1.00141.81           C
ATOM   1628  NH1 ARG   220     -59.652  54.687  -7.002  1.00141.81           N
ATOM   1629  NH2 ARG   220     -59.137  54.018  -4.790  1.00141.81           N
ATOM   1630  C   ARG   220     -63.351  58.022  -1.951  1.00141.81           C
ATOM   1631  O   ARG   220     -63.946  59.094  -1.857  1.00141.81           O
ATOM   1632  N   ILE   221     -62.210  57.750  -1.280  1.00196.45           N
ATOM   1633  CA  ILE   221     -61.652  58.701  -0.371  1.00196.45           C
ATOM   1634  CB  ILE   221     -62.574  58.868   0.808  1.00196.45           C
ATOM   1635  CG1 ILE   221     -62.017  59.796   1.896  1.00196.45           C
ATOM   1636  CG2 ILE   221     -62.920  57.453   1.294  1.00196.45           C
ATOM   1637  CD1 ILE   221     -61.001  59.104   2.804  1.00196.45           C
ATOM   1638  C   ILE   221     -60.293  58.227   0.065  1.00196.45           C
ATOM   1639  O   ILE   221     -60.155  57.205   0.738  1.00196.45           O
ATOM   1640  N   PRO   222     -59.275  58.942  -0.365  1.00152.91           N
ATOM   1641  CA  PRO   222     -57.934  58.652   0.079  1.00152.91           C
ATOM   1642  CD  PRO   222     -59.287  59.450  -1.731  1.00152.91           C
ATOM   1643  CB  PRO   222     -56.999  59.301  -0.944  1.00152.91           C
ATOM   1644  CG  PRO   222     -57.837  59.355  -2.235  1.00152.91           C
ATOM   1645  C   PRO   222     -57.882  59.276   1.430  1.00152.91           C
ATOM   1646  O   PRO   222     -58.740  60.127   1.665  1.00152.91           O
ATOM   1647  N   TYR   223     -56.947  58.857   2.321  1.00194.99           N
ATOM   1648  CA  TYR   223     -56.943  59.370   3.666  1.00194.99           C
ATOM   1649  CB  TYR   223     -56.299  58.420   4.680  1.00194.99           C
ATOM   1650  CG  TYR   223     -57.234  57.260   4.628  1.00194.99           C
ATOM   1651  CD1 TYR   223     -58.485  57.290   5.213  1.00194.99           C
ATOM   1652  CD2 TYR   223     -56.827  56.133   3.967  1.00194.99           C
ATOM   1653  CE1 TYR   223     -59.312  56.191   5.116  1.00194.99           C
ATOM   1654  CE2 TYR   223     -57.644  55.040   3.869  1.00194.99           C
ATOM   1655  CZ  TYR   223     -58.889  55.067   4.438  1.00194.99           C
ATOM   1656  OH  TYR   223     -59.708  53.927   4.313  1.00194.99           O
ATOM   1657  C   TYR   223     -56.448  60.775   3.830  1.00194.99           C
ATOM   1658  O   TYR   223     -57.128  61.594   4.447  1.00194.99           O
ATOM   1659  N   SER   224     -55.263  61.118   3.288  1.00115.14           N
ATOM   1660  CA  SER   224     -54.878  62.496   3.425  1.00115.14           C
ATOM   1661  CB  SER   224     -54.348  62.900   4.798  1.00115.14           C
ATOM   1662  OG  SER   224     -52.968  62.610   4.848  1.00115.14           O
ATOM   1663  C   SER   224     -53.782  62.806   2.458  1.00115.14           C
ATOM   1664  O   SER   224     -53.138  61.908   1.916  1.00115.14           O
ATOM   1665  N   LYS   225     -53.565  64.117   2.218  1.00 97.55           N
ATOM   1666  CA  LYS   225     -52.555  64.579   1.308  1.00 97.55           C
ATOM   1667  CB  LYS   225     -52.618  66.108   1.058  1.00 97.55           C
ATOM   1668  CG  LYS   225     -51.693  66.565  -0.076  1.00 97.55           C
ATOM   1669  CD  LYS   225     -52.017  67.939  -0.670  1.00 97.55           C
ATOM   1670  CE  LYS   225     -53.233  67.929  -1.602  1.00 97.55           C
ATOM   1671  NZ  LYS   225     -54.461  67.688  -0.813  1.00 97.55           N
ATOM   1672  C   LYS   225     -51.191  64.241   1.845  1.00 97.55           C
ATOM   1673  O   LYS   225     -50.332  63.737   1.126  1.00 97.55           O
ATOM   1674  N   GLY   226     -50.958  64.516   3.139  1.00 43.72           N
ATOM   1675  CA  GLY   226     -49.687  64.284   3.761  1.00 43.72           C
ATOM   1676  C   GLY   226     -49.420  62.817   3.851  1.00 43.72           C
ATOM   1677  O   GLY   226     -48.271  62.376   3.855  1.00 43.72           O
ATOM   1678  N   GLN   227     -50.492  62.036   4.053  1.00137.20           N
ATOM   1679  CA  GLN   227     -50.374  60.615   4.188  1.00137.20           C
ATOM   1680  CB  GLN   227     -51.689  59.965   4.641  1.00137.20           C
ATOM   1681  CG  GLN   227     -51.898  59.866   6.161  1.00137.20           C
ATOM   1682  CD  GLN   227     -51.760  61.207   6.877  1.00137.20           C
ATOM   1683  OE1 GLN   227     -52.716  61.703   7.472  1.00137.20           O
ATOM   1684  NE2 GLN   227     -50.560  61.840   6.791  1.00137.20           N
ATOM   1685  C   GLN   227     -49.975  59.960   2.909  1.00137.20           C
ATOM   1686  O   GLN   227     -49.037  59.165   2.868  1.00137.20           O
ATOM   1687  N   LEU   228     -50.689  60.270   1.822  1.00 83.87           N
ATOM   1688  CA  LEU   228     -50.372  59.625   0.589  1.00 83.87           C
ATOM   1689  CB  LEU   228     -51.429  59.810  -0.506  1.00 83.87           C
ATOM   1690  CG  LEU   228     -52.764  59.103  -0.214  1.00 83.87           C
ATOM   1691  CD1 LEU   228     -53.617  59.045  -1.487  1.00 83.87           C
ATOM   1692  CD2 LEU   228     -52.559  57.724   0.435  1.00 83.87           C
ATOM   1693  C   LEU   228     -49.079  60.144   0.071  1.00 83.87           C
ATOM   1694  O   LEU   228     -48.326  59.413  -0.565  1.00 83.87           O
ATOM   1695  N   ARG   229     -48.805  61.442   0.281  1.00111.31           N
ATOM   1696  CA  ARG   229     -47.610  61.997  -0.273  1.00111.31           C
ATOM   1697  CB  ARG   229     -47.528  63.526  -0.172  1.00111.31           C
ATOM   1698  CG  ARG   229     -46.458  64.092  -1.107  1.00111.31           C
ATOM   1699  CD  ARG   229     -46.583  65.596  -1.347  1.00111.31           C
ATOM   1700  NE  ARG   229     -45.294  66.233  -0.959  1.00111.31           N
ATOM   1701  CZ  ARG   229     -44.684  67.075  -1.843  1.00111.31           C
ATOM   1702  NH1 ARG   229     -45.262  67.316  -3.056  1.00111.31           N
ATOM   1703  NH2 ARG   229     -43.495  67.668  -1.526  1.00111.31           N
ATOM   1704  C   ARG   229     -46.394  61.421   0.380  1.00111.31           C
ATOM   1705  O   ARG   229     -45.425  61.081  -0.293  1.00111.31           O
ATOM   1706  N   GLU   230     -46.419  61.291   1.716  1.00 99.74           N
ATOM   1707  CA  GLU   230     -45.297  60.815   2.474  1.00 99.74           C
ATOM   1708  CB  GLU   230     -45.580  60.889   3.982  1.00 99.74           C
ATOM   1709  CG  GLU   230     -44.355  60.696   4.872  1.00 99.74           C
ATOM   1710  CD  GLU   230     -44.823  60.912   6.303  1.00 99.74           C
ATOM   1711  OE1 GLU   230     -46.065  60.945   6.513  1.00 99.74           O
ATOM   1712  OE2 GLU   230     -43.952  61.052   7.203  1.00 99.74           O
ATOM   1713  C   GLU   230     -45.027  59.388   2.126  1.00 99.74           C
ATOM   1714  O   GLU   230     -43.886  58.924   2.142  1.00 99.74           O
ATOM   1715  N   LEU   231     -46.098  58.628   1.868  1.00176.77           N
ATOM   1716  CA  LEU   231     -45.930  57.239   1.587  1.00176.77           C
ATOM   1717  CB  LEU   231     -47.269  56.508   1.603  1.00176.77           C
ATOM   1718  CG  LEU   231     -47.101  54.991   1.588  1.00176.77           C
ATOM   1719  CD1 LEU   231     -46.267  54.505   2.781  1.00176.77           C
ATOM   1720  CD2 LEU   231     -48.470  54.332   1.566  1.00176.77           C
ATOM   1721  C   LEU   231     -45.257  57.045   0.260  1.00176.77           C
ATOM   1722  O   LEU   231     -44.301  56.281   0.135  1.00176.77           O
ATOM   1723  N   GLU   232     -45.734  57.770  -0.765  1.00107.52           N
ATOM   1724  CA  GLU   232     -45.249  57.668  -2.110  1.00107.52           C
ATOM   1725  CB  GLU   232     -46.034  58.585  -3.065  1.00107.52           C
ATOM   1726  CG  GLU   232     -47.538  58.297  -3.123  1.00107.52           C
ATOM   1727  CD  GLU   232     -47.760  57.051  -3.960  1.00107.52           C
ATOM   1728  OE1 GLU   232     -46.835  56.197  -4.000  1.00107.52           O
ATOM   1729  OE2 GLU   232     -48.858  56.935  -4.568  1.00107.52           O
ATOM   1730  C   GLU   232     -43.836  58.154  -2.134  1.00107.52           C
ATOM   1731  O   GLU   232     -43.006  57.659  -2.894  1.00107.52           O
ATOM   1732  N   ARG   233     -43.543  59.190  -1.332  1.00165.26           N
ATOM   1733  CA  ARG   233     -42.239  59.782  -1.347  1.00165.26           C
ATOM   1734  CB  ARG   233     -42.185  61.050  -0.490  1.00165.26           C
ATOM   1735  CG  ARG   233     -40.976  61.918  -0.813  1.00165.26           C
ATOM   1736  CD  ARG   233     -41.104  62.685  -2.132  1.00165.26           C
ATOM   1737  NE  ARG   233     -41.179  61.711  -3.259  1.00165.26           N
ATOM   1738  CZ  ARG   233     -42.388  61.391  -3.805  1.00165.26           C
ATOM   1739  NH1 ARG   233     -43.526  61.967  -3.320  1.00165.26           N
ATOM   1740  NH2 ARG   233     -42.462  60.480  -4.820  1.00165.26           N
ATOM   1741  C   ARG   233     -41.189  58.848  -0.831  1.00165.26           C
ATOM   1742  O   ARG   233     -40.178  58.599  -1.486  1.00165.26           O
ATOM   1743  N   GLU   234     -41.424  58.276   0.359  1.00 90.66           N
ATOM   1744  CA  GLU   234     -40.454  57.425   0.982  1.00 90.66           C
ATOM   1745  CB  GLU   234     -40.898  56.976   2.383  1.00 90.66           C
ATOM   1746  CG  GLU   234     -41.027  58.138   3.370  1.00 90.66           C
ATOM   1747  CD  GLU   234     -39.627  58.624   3.715  1.00 90.66           C
ATOM   1748  OE1 GLU   234     -38.801  58.768   2.775  1.00 90.66           O
ATOM   1749  OE2 GLU   234     -39.364  58.852   4.926  1.00 90.66           O
ATOM   1750  C   GLU   234     -40.296  56.207   0.139  1.00 90.66           C
ATOM   1751  O   GLU   234     -39.219  55.611   0.080  1.00 90.66           O
ATOM   1752  N   TYR   235     -41.407  55.768  -0.475  1.00 67.34           N
ATOM   1753  CA  TYR   235     -41.398  54.606  -1.311  1.00 67.34           C
ATOM   1754  CB  TYR   235     -42.812  54.137  -1.687  1.00 67.34           C
ATOM   1755  CG  TYR   235     -42.663  52.761  -2.231  1.00 67.34           C
ATOM   1756  CD1 TYR   235     -42.287  52.546  -3.536  1.00 67.34           C
ATOM   1757  CD2 TYR   235     -42.896  51.681  -1.411  1.00 67.34           C
ATOM   1758  CE1 TYR   235     -42.153  51.265  -4.016  1.00 67.34           C
ATOM   1759  CE2 TYR   235     -42.763  50.398  -1.884  1.00 67.34           C
ATOM   1760  CZ  TYR   235     -42.388  50.190  -3.190  1.00 67.34           C
ATOM   1761  OH  TYR   235     -42.249  48.876  -3.682  1.00 67.34           O
ATOM   1762  C   TYR   235     -40.665  54.900  -2.583  1.00 67.34           C
ATOM   1763  O   TYR   235     -39.898  54.073  -3.065  1.00 67.34           O
ATOM   1764  N   ALA   236     -40.915  56.083  -3.180  1.00 42.61           N
ATOM   1765  CA  ALA   236     -40.327  56.475  -4.432  1.00 42.61           C
ATOM   1766  CB  ALA   236     -40.900  57.800  -4.967  1.00 42.61           C
ATOM   1767  C   ALA   236     -38.846  56.660  -4.308  1.00 42.61           C
ATOM   1768  O   ALA   236     -38.098  56.326  -5.226  1.00 42.61           O
ATOM   1769  N   ALA   237     -38.388  57.216  -3.171  1.00 56.40           N
ATOM   1770  CA  ALA   237     -37.005  57.561  -2.995  1.00 56.40           C
ATOM   1771  CB  ALA   237     -36.732  58.214  -1.628  1.00 56.40           C
ATOM   1772  C   ALA   237     -36.135  56.347  -3.089  1.00 56.40           C
ATOM   1773  O   ALA   237     -35.091  56.368  -3.738  1.00 56.40           O
ATOM   1774  N   ASN   238     -36.549  55.247  -2.448  1.00247.02           N
ATOM   1775  CA  ASN   238     -35.777  54.043  -2.436  1.00247.02           C
ATOM   1776  CB  ASN   238     -34.805  53.975  -1.244  1.00247.02           C
ATOM   1777  CG  ASN   238     -35.561  54.252   0.047  1.00247.02           C
ATOM   1778  OD1 ASN   238     -36.768  54.486   0.049  1.00247.02           O
ATOM   1779  ND2 ASN   238     -34.813  54.260   1.182  1.00247.02           N
ATOM   1780  C   ASN   238     -36.760  52.919  -2.404  1.00247.02           C
ATOM   1781  O   ASN   238     -37.680  52.883  -3.213  1.00247.02           O
ATOM   1782  N   LYS   239     -36.478  51.842  -1.663  1.00179.51           N
ATOM   1783  CA  LYS   239     -37.489  50.839  -1.481  1.00179.51           C
ATOM   1784  CB  LYS   239     -36.881  49.437  -1.363  1.00179.51           C
ATOM   1785  CG  LYS   239     -36.103  49.040  -2.616  1.00179.51           C
ATOM   1786  CD  LYS   239     -35.189  47.834  -2.416  1.00179.51           C
ATOM   1787  CE  LYS   239     -34.211  47.625  -3.571  1.00179.51           C
ATOM   1788  NZ  LYS   239     -33.228  48.732  -3.594  1.00179.51           N
ATOM   1789  C   LYS   239     -38.308  51.077  -0.254  1.00179.51           C
ATOM   1790  O   LYS   239     -39.538  51.003  -0.272  1.00179.51           O
ATOM   1791  N   PHE   240     -37.618  51.382   0.866  1.00142.40           N
ATOM   1792  CA  PHE   240     -38.323  51.399   2.109  1.00142.40           C
ATOM   1793  CB  PHE   240     -38.342  49.994   2.739  1.00142.40           C
ATOM   1794  CG  PHE   240     -39.587  49.837   3.535  1.00142.40           C
ATOM   1795  CD1 PHE   240     -39.710  50.327   4.812  1.00142.40           C
ATOM   1796  CD2 PHE   240     -40.648  49.165   2.975  1.00142.40           C
ATOM   1797  CE1 PHE   240     -40.881  50.162   5.514  1.00142.40           C
ATOM   1798  CE2 PHE   240     -41.820  48.996   3.669  1.00142.40           C
ATOM   1799  CZ  PHE   240     -41.936  49.494   4.943  1.00142.40           C
ATOM   1800  C   PHE   240     -37.553  52.300   3.027  1.00142.40           C
ATOM   1801  O   PHE   240     -36.454  52.750   2.711  1.00142.40           O
ATOM   1802  N   ILE   241     -38.120  52.576   4.210  1.00137.24           N
ATOM   1803  CA  ILE   241     -37.533  53.456   5.171  1.00137.24           C
ATOM   1804  CB  ILE   241     -38.396  54.655   5.413  1.00137.24           C
ATOM   1805  CG1 ILE   241     -39.876  54.230   5.425  1.00137.24           C
ATOM   1806  CG2 ILE   241     -38.051  55.714   4.355  1.00137.24           C
ATOM   1807  CD1 ILE   241     -40.202  53.085   6.373  1.00137.24           C
ATOM   1808  C   ILE   241     -37.240  52.720   6.443  1.00137.24           C
ATOM   1809  O   ILE   241     -37.824  51.680   6.739  1.00137.24           O
ATOM   1810  N   THR   242     -36.269  53.243   7.218  1.00 48.07           N
ATOM   1811  CA  THR   242     -35.837  52.584   8.417  1.00 48.07           C
ATOM   1812  CB  THR   242     -34.563  53.141   8.976  1.00 48.07           C
ATOM   1813  OG1 THR   242     -34.740  54.503   9.331  1.00 48.07           O
ATOM   1814  CG2 THR   242     -33.463  53.011   7.908  1.00 48.07           C
ATOM   1815  C   THR   242     -36.895  52.720   9.457  1.00 48.07           C
ATOM   1816  O   THR   242     -37.856  53.460   9.288  1.00 48.07           O
ATOM   1817  N   LYS   243     -36.734  52.008  10.586  1.00101.05           N
ATOM   1818  CA  LYS   243     -37.748  52.014  11.600  1.00101.05           C
ATOM   1819  CB  LYS   243     -37.358  51.206  12.851  1.00101.05           C
ATOM   1820  CG  LYS   243     -37.432  49.689  12.664  1.00101.05           C
ATOM   1821  CD  LYS   243     -36.429  49.128  11.655  1.00101.05           C
ATOM   1822  CE  LYS   243     -36.909  49.211  10.205  1.00101.05           C
ATOM   1823  NZ  LYS   243     -35.944  48.525   9.316  1.00101.05           N
ATOM   1824  C   LYS   243     -37.962  53.422  12.031  1.00101.05           C
ATOM   1825  O   LYS   243     -39.092  53.840  12.277  1.00101.05           O
ATOM   1826  N   ASP   244     -36.873  54.196  12.144  1.00 37.31           N
ATOM   1827  CA  ASP   244     -37.021  55.550  12.573  1.00 37.31           C
ATOM   1828  CB  ASP   244     -35.666  56.254  12.758  1.00 37.31           C
ATOM   1829  CG  ASP   244     -35.895  57.517  13.573  1.00 37.31           C
ATOM   1830  OD1 ASP   244     -37.083  57.841  13.841  1.00 37.31           O
ATOM   1831  OD2 ASP   244     -34.884  58.173  13.939  1.00 37.31           O
ATOM   1832  C   ASP   244     -37.803  56.296  11.536  1.00 37.31           C
ATOM   1833  O   ASP   244     -38.704  57.059  11.876  1.00 37.31           O
ATOM   1834  N   LYS   245     -37.476  56.086  10.242  1.00117.02           N
ATOM   1835  CA  LYS   245     -38.116  56.781   9.157  1.00117.02           C
ATOM   1836  CB  LYS   245     -37.437  56.544   7.795  1.00117.02           C
ATOM   1837  CG  LYS   245     -36.215  57.434   7.550  1.00117.02           C
ATOM   1838  CD  LYS   245     -35.008  57.126   8.433  1.00117.02           C
ATOM   1839  CE  LYS   245     -33.816  58.051   8.178  1.00117.02           C
ATOM   1840  NZ  LYS   245     -33.305  57.856   6.803  1.00117.02           N
ATOM   1841  C   LYS   245     -39.558  56.394   9.013  1.00117.02           C
ATOM   1842  O   LYS   245     -40.418  57.251   8.818  1.00117.02           O
ATOM   1843  N   ARG   246     -39.870  55.092   9.107  1.00103.51           N
ATOM   1844  CA  ARG   246     -41.223  54.649   8.934  1.00103.51           C
ATOM   1845  CB  ARG   246     -41.442  53.131   9.038  1.00103.51           C
ATOM   1846  CG  ARG   246     -41.125  52.517  10.400  1.00103.51           C
ATOM   1847  CD  ARG   246     -41.740  51.124  10.542  1.00103.51           C
ATOM   1848  NE  ARG   246     -41.326  50.551  11.853  1.00103.51           N
ATOM   1849  CZ  ARG   246     -41.976  49.457  12.347  1.00103.51           C
ATOM   1850  NH1 ARG   246     -43.051  48.943  11.685  1.00103.51           N
ATOM   1851  NH2 ARG   246     -41.546  48.867  13.500  1.00103.51           N
ATOM   1852  C   ARG   246     -42.016  55.238  10.043  1.00103.51           C
ATOM   1853  O   ARG   246     -43.217  55.472   9.910  1.00103.51           O
ATOM   1854  N   ARG   247     -41.360  55.419  11.200  1.00 76.75           N
ATOM   1855  CA  ARG   247     -42.006  55.987  12.343  1.00 76.75           C
ATOM   1856  CB  ARG   247     -41.150  55.968  13.619  1.00 76.75           C
ATOM   1857  CG  ARG   247     -40.949  54.567  14.196  1.00 76.75           C
ATOM   1858  CD  ARG   247     -40.295  54.569  15.578  1.00 76.75           C
ATOM   1859  NE  ARG   247     -40.078  53.149  15.968  1.00 76.75           N
ATOM   1860  CZ  ARG   247     -39.200  52.846  16.968  1.00 76.75           C
ATOM   1861  NH1 ARG   247     -38.557  53.847  17.638  1.00 76.75           N
ATOM   1862  NH2 ARG   247     -38.963  51.542  17.294  1.00 76.75           N
ATOM   1863  C   ARG   247     -42.359  57.412  12.057  1.00 76.75           C
ATOM   1864  O   ARG   247     -43.406  57.882  12.496  1.00 76.75           O
ATOM   1865  N   LYS   248     -41.502  58.148  11.319  1.00 76.46           N
ATOM   1866  CA  LYS   248     -41.822  59.526  11.071  1.00 76.46           C
ATOM   1867  CB  LYS   248     -40.849  60.293  10.154  1.00 76.46           C
ATOM   1868  CG  LYS   248     -39.494  60.664  10.756  1.00 76.46           C
ATOM   1869  CD  LYS   248     -38.471  59.534  10.731  1.00 76.46           C
ATOM   1870  CE  LYS   248     -37.076  59.962  11.188  1.00 76.46           C
ATOM   1871  NZ  LYS   248     -36.122  58.848  10.995  1.00 76.46           N
ATOM   1872  C   LYS   248     -43.118  59.552  10.340  1.00 76.46           C
ATOM   1873  O   LYS   248     -43.963  60.410  10.594  1.00 76.46           O
ATOM   1874  N   ILE   249     -43.305  58.608   9.400  1.00 77.03           N
ATOM   1875  CA  ILE   249     -44.518  58.629   8.646  1.00 77.03           C
ATOM   1876  CB  ILE   249     -44.611  57.514   7.638  1.00 77.03           C
ATOM   1877  CG1 ILE   249     -43.457  57.588   6.625  1.00 77.03           C
ATOM   1878  CG2 ILE   249     -46.007  57.567   6.990  1.00 77.03           C
ATOM   1879  CD1 ILE   249     -43.349  56.343   5.742  1.00 77.03           C
ATOM   1880  C   ILE   249     -45.649  58.413   9.585  1.00 77.03           C
ATOM   1881  O   ILE   249     -46.497  59.278   9.732  1.00 77.03           O
ATOM   1882  N   SER   250     -45.633  57.315  10.350  1.00107.78           N
ATOM   1883  CA  SER   250     -46.742  57.005  11.202  1.00107.78           C
ATOM   1884  CB  SER   250     -46.508  55.723  12.009  1.00107.78           C
ATOM   1885  OG  SER   250     -46.279  54.637  11.126  1.00107.78           O
ATOM   1886  C   SER   250     -46.925  58.120  12.174  1.00107.78           C
ATOM   1887  O   SER   250     -48.014  58.322  12.703  1.00107.78           O
ATOM   1888  N   ALA   251     -45.841  58.840  12.492  1.00 49.04           N
ATOM   1889  CA  ALA   251     -45.975  59.943  13.393  1.00 49.04           C
ATOM   1890  CB  ALA   251     -44.617  60.530  13.811  1.00 49.04           C
ATOM   1891  C   ALA   251     -46.757  61.045  12.740  1.00 49.04           C
ATOM   1892  O   ALA   251     -47.665  61.612  13.346  1.00 49.04           O
ATOM   1893  N   ALA   252     -46.392  61.398  11.490  1.00 56.46           N
ATOM   1894  CA  ALA   252     -47.036  62.474  10.780  1.00 56.46           C
ATOM   1895  CB  ALA   252     -46.286  62.866   9.495  1.00 56.46           C
ATOM   1896  C   ALA   252     -48.425  62.085  10.380  1.00 56.46           C
ATOM   1897  O   ALA   252     -49.374  62.862  10.446  1.00 56.46           O
ATOM   1898  N   THR   253     -48.527  60.846   9.901  1.00163.15           N
ATOM   1899  CA  THR   253     -49.651  60.140   9.373  1.00163.15           C
ATOM   1900  CB  THR   253     -49.187  58.880   8.733  1.00163.15           C
ATOM   1901  OG1 THR   253     -48.180  59.166   7.781  1.00163.15           O
ATOM   1902  CG2 THR   253     -50.368  58.197   8.045  1.00163.15           C
ATOM   1903  C   THR   253     -50.557  59.754  10.494  1.00163.15           C
ATOM   1904  O   THR   253     -51.748  59.527  10.301  1.00163.15           O
ATOM   1905  N   SER   254     -49.994  59.668  11.709  1.00 79.43           N
ATOM   1906  CA  SER   254     -50.695  59.218  12.878  1.00 79.43           C
ATOM   1907  CB  SER   254     -51.852  60.150  13.279  1.00 79.43           C
ATOM   1908  OG  SER   254     -51.353  61.446  13.572  1.00 79.43           O
ATOM   1909  C   SER   254     -51.256  57.834  12.690  1.00 79.43           C
ATOM   1910  O   SER   254     -52.469  57.662  12.592  1.00 79.43           O
ATOM   1911  N   LEU   255     -50.368  56.811  12.603  1.00182.46           N
ATOM   1912  CA  LEU   255     -50.776  55.427  12.524  1.00182.46           C
ATOM   1913  CB  LEU   255     -50.145  54.565  11.410  1.00182.46           C
ATOM   1914  CG  LEU   255     -50.195  55.067   9.960  1.00182.46           C
ATOM   1915  CD1 LEU   255     -51.605  55.426   9.481  1.00182.46           C
ATOM   1916  CD2 LEU   255     -49.130  56.127   9.735  1.00182.46           C
ATOM   1917  C   LEU   255     -50.247  54.742  13.752  1.00182.46           C
ATOM   1918  O   LEU   255     -50.331  55.263  14.865  1.00182.46           O
ATOM   1919  N   SER   256     -49.735  53.499  13.571  1.00158.31           N
ATOM   1920  CA  SER   256     -49.160  52.776  14.673  1.00158.31           C
ATOM   1921  CB  SER   256     -50.123  51.718  15.230  1.00158.31           C
ATOM   1922  OG  SER   256     -50.414  50.760  14.224  1.00158.31           O
ATOM   1923  C   SER   256     -47.924  52.048  14.217  1.00158.31           C
ATOM   1924  O   SER   256     -47.526  51.061  14.831  1.00158.31           O
ATOM   1925  N   GLU   257     -47.317  52.517  13.111  1.00182.28           N
ATOM   1926  CA  GLU   257     -46.099  52.072  12.481  1.00182.28           C
ATOM   1927  CB  GLU   257     -44.829  52.165  13.360  1.00182.28           C
ATOM   1928  CG  GLU   257     -44.813  51.325  14.634  1.00182.28           C
ATOM   1929  CD  GLU   257     -43.500  51.615  15.348  1.00182.28           C
ATOM   1930  OE1 GLU   257     -42.475  50.980  14.985  1.00182.28           O
ATOM   1931  OE2 GLU   257     -43.502  52.482  16.263  1.00182.28           O
ATOM   1932  C   GLU   257     -46.265  50.693  11.928  1.00182.28           C
ATOM   1933  O   GLU   257     -45.734  50.374  10.868  1.00182.28           O
ATOM   1934  N   ARG   258     -47.098  49.854  12.556  1.00132.35           N
ATOM   1935  CA  ARG   258     -47.321  48.569  11.972  1.00132.35           C
ATOM   1936  CB  ARG   258     -48.164  47.637  12.857  1.00132.35           C
ATOM   1937  CG  ARG   258     -47.420  47.133  14.096  1.00132.35           C
ATOM   1938  CD  ARG   258     -46.658  45.825  13.863  1.00132.35           C
ATOM   1939  NE  ARG   258     -45.447  46.134  13.050  1.00132.35           N
ATOM   1940  CZ  ARG   258     -44.572  45.135  12.729  1.00132.35           C
ATOM   1941  NH1 ARG   258     -44.815  43.857  13.142  1.00132.35           N
ATOM   1942  NH2 ARG   258     -43.453  45.411  11.997  1.00132.35           N
ATOM   1943  C   ARG   258     -48.099  48.882  10.754  1.00132.35           C
ATOM   1944  O   ARG   258     -48.010  48.216   9.725  1.00132.35           O
ATOM   1945  N   GLN   259     -48.910  49.941  10.888  1.00117.09           N
ATOM   1946  CA  GLN   259     -49.770  50.390   9.848  1.00117.09           C
ATOM   1947  CB  GLN   259     -50.712  51.515  10.299  1.00117.09           C
ATOM   1948  CG  GLN   259     -51.766  51.860   9.248  1.00117.09           C
ATOM   1949  CD  GLN   259     -52.656  50.637   9.068  1.00117.09           C
ATOM   1950  OE1 GLN   259     -52.445  49.603   9.701  1.00117.09           O
ATOM   1951  NE2 GLN   259     -53.676  50.751   8.176  1.00117.09           N
ATOM   1952  C   GLN   259     -48.954  50.897   8.710  1.00117.09           C
ATOM   1953  O   GLN   259     -49.323  50.680   7.564  1.00117.09           O
ATOM   1954  N   ILE   260     -47.842  51.608   8.975  1.00150.71           N
ATOM   1955  CA  ILE   260     -47.064  52.137   7.888  1.00150.71           C
ATOM   1956  CB  ILE   260     -46.007  53.111   8.363  1.00150.71           C
ATOM   1957  CG1 ILE   260     -45.366  53.874   7.202  1.00150.71           C
ATOM   1958  CG2 ILE   260     -44.949  52.343   9.159  1.00150.71           C
ATOM   1959  CD1 ILE   260     -44.423  52.994   6.395  1.00150.71           C
ATOM   1960  C   ILE   260     -46.460  51.000   7.129  1.00150.71           C
ATOM   1961  O   ILE   260     -46.536  50.948   5.901  1.00150.71           O
ATOM   1962  N   THR   261     -45.897  50.017   7.852  1.00116.54           N
ATOM   1963  CA  THR   261     -45.265  48.916   7.190  1.00116.54           C
ATOM   1964  CB  THR   261     -44.660  47.924   8.145  1.00116.54           C
ATOM   1965  OG1 THR   261     -45.628  47.476   9.080  1.00116.54           O
ATOM   1966  CG2 THR   261     -43.481  48.589   8.873  1.00116.54           C
ATOM   1967  C   THR   261     -46.294  48.257   6.340  1.00116.54           C
ATOM   1968  O   THR   261     -46.024  47.864   5.207  1.00116.54           O
ATOM   1969  N   ILE   262     -47.521  48.134   6.862  1.00 53.07           N
ATOM   1970  CA  ILE   262     -48.570  47.569   6.072  1.00 53.07           C
ATOM   1971  CB  ILE   262     -49.837  47.347   6.836  1.00 53.07           C
ATOM   1972  CG1 ILE   262     -49.606  46.293   7.929  1.00 53.07           C
ATOM   1973  CG2 ILE   262     -50.936  46.957   5.834  1.00 53.07           C
ATOM   1974  CD1 ILE   262     -50.777  46.161   8.895  1.00 53.07           C
ATOM   1975  C   ILE   262     -48.863  48.496   4.937  1.00 53.07           C
ATOM   1976  O   ILE   262     -49.169  48.074   3.826  1.00 53.07           O
ATOM   1977  N   TRP   263     -48.783  49.807   5.195  1.00 97.39           N
ATOM   1978  CA  TRP   263     -49.169  50.786   4.230  1.00 97.39           C
ATOM   1979  CB  TRP   263     -49.106  52.207   4.794  1.00 97.39           C
ATOM   1980  CG  TRP   263     -49.959  53.177   4.028  1.00 97.39           C
ATOM   1981  CD2 TRP   263     -50.168  54.534   4.433  1.00 97.39           C
ATOM   1982  CD1 TRP   263     -50.711  52.983   2.905  1.00 97.39           C
ATOM   1983  NE1 TRP   263     -51.366  54.145   2.578  1.00 97.39           N
ATOM   1984  CE2 TRP   263     -51.045  55.106   3.515  1.00 97.39           C
ATOM   1985  CE3 TRP   263     -49.674  55.240   5.492  1.00 97.39           C
ATOM   1986  CZ2 TRP   263     -51.448  56.402   3.644  1.00 97.39           C
ATOM   1987  CZ3 TRP   263     -50.072  56.552   5.613  1.00 97.39           C
ATOM   1988  CH2 TRP   263     -50.942  57.117   4.706  1.00 97.39           C
ATOM   1989  C   TRP   263     -48.256  50.637   3.057  1.00 97.39           C
ATOM   1990  O   TRP   263     -48.691  50.730   1.913  1.00 97.39           O
ATOM   1991  N   PHE   264     -46.958  50.378   3.304  1.00 85.38           N
ATOM   1992  CA  PHE   264     -46.051  50.180   2.208  1.00 85.38           C
ATOM   1993  CB  PHE   264     -44.599  49.921   2.660  1.00 85.38           C
ATOM   1994  CG  PHE   264     -43.878  51.225   2.749  1.00 85.38           C
ATOM   1995  CD1 PHE   264     -44.330  52.251   3.543  1.00 85.38           C
ATOM   1996  CD2 PHE   264     -42.707  51.407   2.048  1.00 85.38           C
ATOM   1997  CE1 PHE   264     -43.639  53.441   3.603  1.00 85.38           C
ATOM   1998  CE2 PHE   264     -42.013  52.593   2.110  1.00 85.38           C
ATOM   1999  CZ  PHE   264     -42.480  53.619   2.891  1.00 85.38           C
ATOM   2000  C   PHE   264     -46.497  49.010   1.387  1.00 85.38           C
ATOM   2001  O   PHE   264     -46.540  49.093   0.161  1.00 85.38           O
ATOM   2002  N   GLN   265     -46.853  47.884   2.030  1.00 88.00           N
ATOM   2003  CA  GLN   265     -47.238  46.743   1.247  1.00 88.00           C
ATOM   2004  CB  GLN   265     -47.467  45.463   2.072  1.00 88.00           C
ATOM   2005  CG  GLN   265     -48.668  45.515   3.009  1.00 88.00           C
ATOM   2006  CD  GLN   265     -48.739  44.188   3.742  1.00 88.00           C
ATOM   2007  OE1 GLN   265     -49.488  43.293   3.360  1.00 88.00           O
ATOM   2008  NE2 GLN   265     -47.931  44.053   4.828  1.00 88.00           N
ATOM   2009  C   GLN   265     -48.495  47.068   0.500  1.00 88.00           C
ATOM   2010  O   GLN   265     -48.649  46.690  -0.661  1.00 88.00           O
ATOM   2011  N   ASN   266     -49.428  47.792   1.148  1.00 63.74           N
ATOM   2012  CA  ASN   266     -50.677  48.139   0.525  1.00 63.74           C
ATOM   2013  CB  ASN   266     -51.633  48.888   1.473  1.00 63.74           C
ATOM   2014  CG  ASN   266     -53.056  48.855   0.923  1.00 63.74           C
ATOM   2015  OD1 ASN   266     -54.008  49.163   1.637  1.00 63.74           O
ATOM   2016  ND2 ASN   266     -53.229  48.464  -0.367  1.00 63.74           N
ATOM   2017  C   ASN   266     -50.368  49.032  -0.629  1.00 63.74           C
ATOM   2018  O   ASN   266     -50.983  48.943  -1.687  1.00 63.74           O
ATOM   2019  N   ARG   267     -49.364  49.902  -0.466  1.00177.37           N
ATOM   2020  CA  ARG   267     -49.011  50.832  -1.491  1.00177.37           C
ATOM   2021  CB  ARG   267     -47.782  51.678  -1.108  1.00177.37           C
ATOM   2022  CG  ARG   267     -47.634  52.987  -1.889  1.00177.37           C
ATOM   2023  CD  ARG   267     -48.246  52.954  -3.289  1.00177.37           C
ATOM   2024  NE  ARG   267     -49.715  53.119  -3.114  1.00177.37           N
ATOM   2025  CZ  ARG   267     -50.442  53.811  -4.039  1.00177.37           C
ATOM   2026  NH1 ARG   267     -49.834  54.293  -5.160  1.00177.37           N
ATOM   2027  NH2 ARG   267     -51.775  54.025  -3.836  1.00177.37           N
ATOM   2028  C   ARG   267     -48.642  49.999  -2.664  1.00177.37           C
ATOM   2029  O   ARG   267     -48.956  50.353  -3.795  1.00177.37           O
ATOM   2030  N   ARG   268     -47.954  48.869  -2.413  1.00122.37           N
ATOM   2031  CA  ARG   268     -47.591  47.959  -3.457  1.00122.37           C
ATOM   2032  CB  ARG   268     -46.721  46.786  -2.985  1.00122.37           C
ATOM   2033  CG  ARG   268     -45.288  46.900  -3.485  1.00122.37           C
ATOM   2034  CD  ARG   268     -45.195  46.464  -4.947  1.00122.37           C
ATOM   2035  NE  ARG   268     -43.819  46.752  -5.431  1.00122.37           N
ATOM   2036  CZ  ARG   268     -43.586  46.826  -6.773  1.00122.37           C
ATOM   2037  NH1 ARG   268     -44.601  46.602  -7.659  1.00122.37           N
ATOM   2038  NH2 ARG   268     -42.339  47.137  -7.229  1.00122.37           N
ATOM   2039  C   ARG   268     -48.823  47.373  -4.055  1.00122.37           C
ATOM   2040  O   ARG   268     -48.881  47.139  -5.259  1.00122.37           O
ATOM   2041  N   VAL   269     -49.826  47.081  -3.211  1.00 54.85           N
ATOM   2042  CA  VAL   269     -51.058  46.495  -3.652  1.00 54.85           C
ATOM   2043  CB  VAL   269     -51.953  46.147  -2.500  1.00 54.85           C
ATOM   2044  CG1 VAL   269     -53.328  45.735  -3.044  1.00 54.85           C
ATOM   2045  CG2 VAL   269     -51.262  45.055  -1.665  1.00 54.85           C
ATOM   2046  C   VAL   269     -51.808  47.450  -4.527  1.00 54.85           C
ATOM   2047  O   VAL   269     -52.398  47.048  -5.525  1.00 54.85           O
ATOM   2048  N   LYS   270     -51.850  48.732  -4.130  1.00137.55           N
ATOM   2049  CA  LYS   270     -52.564  49.765  -4.817  1.00137.55           C
ATOM   2050  CB  LYS   270     -52.747  51.025  -3.962  1.00137.55           C
ATOM   2051  CG  LYS   270     -53.850  51.922  -4.512  1.00137.55           C
ATOM   2052  CD  LYS   270     -55.231  51.263  -4.473  1.00137.55           C
ATOM   2053  CE  LYS   270     -56.335  52.114  -5.104  1.00137.55           C
ATOM   2054  NZ  LYS   270     -57.600  51.347  -5.150  1.00137.55           N
ATOM   2055  C   LYS   270     -51.904  50.157  -6.106  1.00137.55           C
ATOM   2056  O   LYS   270     -52.589  50.454  -7.082  1.00137.55           O
ATOM   2057  N   GLU   271     -50.556  50.170  -6.146  1.00136.69           N
ATOM   2058  CA  GLU   271     -49.810  50.640  -7.288  1.00136.69           C
ATOM   2059  CB  GLU   271     -48.301  50.392  -7.175  1.00136.69           C
ATOM   2060  CG  GLU   271     -47.583  51.094  -6.037  1.00136.69           C
ATOM   2061  CD  GLU   271     -46.198  50.469  -5.964  1.00136.69           C
ATOM   2062  OE1 GLU   271     -45.400  50.700  -6.909  1.00136.69           O
ATOM   2063  OE2 GLU   271     -45.922  49.744  -4.972  1.00136.69           O
ATOM   2064  C   GLU   271     -50.140  49.825  -8.485  1.00136.69           C
ATOM   2065  O   GLU   271     -50.423  50.352  -9.559  1.00136.69           O
ATOM   2066  N   LYS   272     -50.155  48.504  -8.292  1.00106.85           N
ATOM   2067  CA  LYS   272     -50.266  47.559  -9.358  1.00106.85           C
ATOM   2068  CB  LYS   272     -50.339  46.115  -8.832  1.00106.85           C
ATOM   2069  CG  LYS   272     -51.481  45.906  -7.840  1.00106.85           C
ATOM   2070  CD  LYS   272     -51.609  44.472  -7.326  1.00106.85           C
ATOM   2071  CE  LYS   272     -52.640  44.325  -6.205  1.00106.85           C
ATOM   2072  NZ  LYS   272     -52.610  42.949  -5.660  1.00106.85           N
ATOM   2073  C   LYS   272     -51.503  47.836 -10.137  1.00106.85           C
ATOM   2074  O   LYS   272     -51.549  47.599 -11.340  1.00106.85           O
ATOM   2075  N   LYS   273     -52.542  48.364  -9.480  1.00 53.98           N
ATOM   2076  CA  LYS   273     -53.792  48.548 -10.145  1.00 53.98           C
ATOM   2077  CB  LYS   273     -54.845  49.204  -9.234  1.00 53.98           C
ATOM   2078  CG  LYS   273     -56.211  49.396  -9.901  1.00 53.98           C
ATOM   2079  CD  LYS   273     -57.329  49.763  -8.921  1.00 53.98           C
ATOM   2080  CE  LYS   273     -58.692  49.952  -9.592  1.00 53.98           C
ATOM   2081  NZ  LYS   273     -59.725  50.279  -8.581  1.00 53.98           N
ATOM   2082  C   LYS   273     -53.632  49.430 -11.348  1.00 53.98           C
ATOM   2083  O   LYS   273     -54.148  49.118 -12.420  1.00 53.98           O
ATOM   2084  N   VAL   274     -52.881  50.539 -11.214  1.00 72.65           N
ATOM   2085  CA  VAL   274     -52.835  51.549 -12.234  1.00 72.65           C
ATOM   2086  CB  VAL   274     -52.710  52.921 -11.627  1.00 72.65           C
ATOM   2087  CG1 VAL   274     -52.659  53.991 -12.733  1.00 72.65           C
ATOM   2088  CG2 VAL   274     -53.871  53.104 -10.637  1.00 72.65           C
ATOM   2089  C   VAL   274     -51.711  51.365 -13.204  1.00 72.65           C
ATOM   2090  O   VAL   274     -50.692  50.746 -12.915  1.00 72.65           O
ATOM   2091  N   LEU   275     -51.922  51.871 -14.434  1.00 70.92           N
ATOM   2092  CA  LEU   275     -50.901  51.933 -15.435  1.00 70.92           C
ATOM   2093  CB  LEU   275     -49.602  52.563 -14.906  1.00 70.92           C
ATOM   2094  CG  LEU   275     -49.758  54.021 -14.432  1.00 70.92           C
ATOM   2095  CD1 LEU   275     -48.423  54.586 -13.917  1.00 70.92           C
ATOM   2096  CD2 LEU   275     -50.396  54.897 -15.522  1.00 70.92           C
ATOM   2097  C   LEU   275     -50.560  50.552 -15.879  1.00 70.92           C
ATOM   2098  O   LEU   275     -49.683  50.366 -16.720  1.00 70.92           O
ATOM   2099  N   ALA   276     -51.241  49.548 -15.309  1.00 52.47           N
ATOM   2100  CA  ALA   276     -50.986  48.180 -15.628  1.00 52.47           C
ATOM   2101  CB  ALA   276     -51.722  47.208 -14.692  1.00 52.47           C
ATOM   2102  C   ALA   276     -51.429  47.884 -17.010  1.00 52.47           C
ATOM   2103  O   ALA   276     -50.736  47.208 -17.766  1.00 52.47           O
ATOM   2104  N   LYS   277     -52.601  48.413 -17.387  1.00111.77           N
ATOM   2105  CA  LYS   277     -53.143  48.013 -18.643  1.00111.77           C
ATOM   2106  CB  LYS   277     -54.495  48.677 -18.955  1.00111.77           C
ATOM   2107  CG  LYS   277     -55.659  48.165 -18.105  1.00111.77           C
ATOM   2108  CD  LYS   277     -56.920  49.023 -18.228  1.00111.77           C
ATOM   2109  CE  LYS   277     -58.155  48.406 -17.568  1.00111.77           C
ATOM   2110  NZ  LYS   277     -58.600  47.222 -18.338  1.00111.77           N
ATOM   2111  C   LYS   277     -52.221  48.366 -19.768  1.00111.77           C
ATOM   2112  O   LYS   277     -51.889  47.511 -20.587  1.00111.77           O
ATOM   2113  N   VAL   278     -51.740  49.620 -19.816  1.00111.19           N
ATOM   2114  CA  VAL   278     -51.014  50.071 -20.969  1.00111.19           C
ATOM   2115  CB  VAL   278     -50.654  51.529 -20.887  1.00111.19           C
ATOM   2116  CG1 VAL   278     -49.780  51.765 -19.644  1.00111.19           C
ATOM   2117  CG2 VAL   278     -49.978  51.935 -22.209  1.00111.19           C
ATOM   2118  C   VAL   278     -49.756  49.297 -21.237  1.00111.19           C
ATOM   2119  O   VAL   278     -49.581  48.770 -22.335  1.00111.19           O
ATOM   2120  N   LYS   279     -48.851  49.169 -20.251  1.00160.86           N
ATOM   2121  CA  LYS   279     -47.589  48.557 -20.556  1.00160.86           C
ATOM   2122  CB  LYS   279     -46.633  48.549 -19.347  1.00160.86           C
ATOM   2123  CG  LYS   279     -45.189  48.150 -19.675  1.00160.86           C
ATOM   2124  CD  LYS   279     -45.017  46.707 -20.156  1.00160.86           C
ATOM   2125  CE  LYS   279     -43.569  46.332 -20.477  1.00160.86           C
ATOM   2126  NZ  LYS   279     -43.486  44.899 -20.842  1.00160.86           N
ATOM   2127  C   LYS   279     -47.810  47.146 -20.980  1.00160.86           C
ATOM   2128  O   LYS   279     -47.345  46.728 -22.039  1.00160.86           O
ATOM   2129  N   ASN   280     -48.544  46.367 -20.170  1.00241.58           N
ATOM   2130  CA  ASN   280     -48.733  45.002 -20.548  1.00241.58           C
ATOM   2131  CB  ASN   280     -47.408  44.223 -20.637  1.00241.58           C
ATOM   2132  CG  ASN   280     -47.661  42.855 -21.254  1.00241.58           C
ATOM   2133  OD1 ASN   280     -48.674  42.632 -21.916  1.00241.58           O
ATOM   2134  ND2 ASN   280     -46.710  41.908 -21.035  1.00241.58           N
ATOM   2135  C   ASN   280     -49.547  44.367 -19.476  1.00241.58           C
ATOM   2136  O   ASN   280     -49.769  44.953 -18.419  1.00241.58           O
ATOM   2137  N   SER   281     -50.028  43.138 -19.730  1.00 58.23           N
ATOM   2138  CA  SER   281     -50.758  42.459 -18.708  1.00 58.23           C
ATOM   2139  CB  SER   281     -51.249  41.067 -19.142  1.00 58.23           C
ATOM   2140  OG  SER   281     -50.140  40.215 -19.392  1.00 58.23           O
ATOM   2141  C   SER   281     -49.777  42.266 -17.605  1.00 58.23           C
ATOM   2142  O   SER   281     -50.115  42.337 -16.425  1.00 58.23           O
ATOM   2143  N   ALA   282     -48.508  42.038 -17.989  1.00146.07           N
ATOM   2144  CA  ALA   282     -47.473  41.837 -17.023  1.00146.07           C
ATOM   2145  CB  ALA   282     -46.642  40.566 -17.264  1.00146.07           C
ATOM   2146  C   ALA   282     -46.545  42.998 -17.131  1.00146.07           C
ATOM   2147  O   ALA   282     -46.317  43.528 -18.216  1.00146.07           O
ATOM   2148  N   THR   283     -45.989  43.432 -15.987  1.00206.26           N
ATOM   2149  CA  THR   283     -45.121  44.568 -16.017  1.00206.26           C
ATOM   2150  CB  THR   283     -45.594  45.698 -15.149  1.00206.26           C
ATOM   2151  OG1 THR   283     -46.886  46.121 -15.557  1.00206.26           O
ATOM   2152  CG2 THR   283     -44.595  46.862 -15.265  1.00206.26           C
ATOM   2153  C   THR   283     -43.791  44.146 -15.499  1.00206.26           C
ATOM   2154  O   THR   283     -43.658  43.197 -14.728  1.00206.26           O
ATOM   2155  N   PRO   284     -42.799  44.846 -15.961  1.00 81.14           N
ATOM   2156  CA  PRO   284     -41.465  44.561 -15.518  1.00 81.14           C
ATOM   2157  CD  PRO   284     -42.821  45.304 -17.340  1.00 81.14           C
ATOM   2158  CB  PRO   284     -40.533  44.920 -16.678  1.00 81.14           C
ATOM   2159  CG  PRO   284     -41.392  45.796 -17.605  1.00 81.14           C
ATOM   2160  C   PRO   284     -41.197  45.348 -14.281  1.00 81.14           C
ATOM   2161  O   PRO   284     -41.567  46.552 -14.257  1.00 81.14           O
ATOM   2162  OXT PRO   284     -40.603  44.774 -13.330  1.00 81.14           O
TER    2163      PRO   284
END
