# Supplementary material for: Computational Modeling of complete HOXB13 protein for predicting the functional effect of SNPs and the associated role in hereditary prostate cancer
Source: Sci Rep. 2017 Mar 8;7:43830. doi: 10.1038/srep43830 (PMC5363706; doi:10.1038/srep43830)
Supplement: Supplementary Dataset [file srep43830-s1.zip › SR Supplementary Data Files Complete/HOXB13 Modeller/HOXB13 Modeller/hoxb13.B99990004.pdb]

EXPDTA    THEORETICAL MODEL, MODELLER 9.17 2016/07/18 10:42:16
REMARK   6 MODELLER OBJECTIVE FUNCTION:      1817.2831
REMARK   6 MODELLER BEST TEMPLATE % SEQ ID:  80.822
REMARK   6 SEQUENCE: hoxb13
REMARK   6 DOPE score: -9984.49707
REMARK   6 GA341 score: 1.00000
REMARK   6 TEMPLATE: 2l7z 1:A - 73:A MODELS 1: - 284: AT 80.8%
ATOM      1  N   MET     1     -58.427  23.015  -2.875  1.00145.46           N
ATOM      2  CA  MET     1     -58.016  22.234  -1.684  1.00145.46           C
ATOM      3  CB  MET     1     -59.028  21.106  -1.409  1.00145.46           C
ATOM      4  CG  MET     1     -58.842  20.425  -0.050  1.00145.46           C
ATOM      5  SD  MET     1     -60.028  19.091   0.296  1.00145.46           S
ATOM      6  CE  MET     1     -59.349  18.699   1.934  1.00145.46           C
ATOM      7  C   MET     1     -56.660  21.631  -1.905  1.00145.46           C
ATOM      8  O   MET     1     -55.737  22.335  -2.314  1.00145.46           O
ATOM      9  N   GLU     2     -56.505  20.313  -1.630  1.00211.61           N
ATOM     10  CA  GLU     2     -55.236  19.653  -1.782  1.00211.61           C
ATOM     11  CB  GLU     2     -54.509  19.382  -0.453  1.00211.61           C
ATOM     12  CG  GLU     2     -54.018  20.647   0.254  1.00211.61           C
ATOM     13  CD  GLU     2     -53.327  20.220   1.541  1.00211.61           C
ATOM     14  OE1 GLU     2     -53.261  18.988   1.797  1.00211.61           O
ATOM     15  OE2 GLU     2     -52.853  21.120   2.285  1.00211.61           O
ATOM     16  C   GLU     2     -55.441  18.316  -2.435  1.00211.61           C
ATOM     17  O   GLU     2     -56.555  17.810  -2.555  1.00211.61           O
ATOM     18  N   PRO     3     -54.341  17.773  -2.894  1.00103.39           N
ATOM     19  CA  PRO     3     -54.320  16.482  -3.539  1.00103.39           C
ATOM     20  CD  PRO     3     -53.260  18.624  -3.359  1.00103.39           C
ATOM     21  CB  PRO     3     -53.086  16.476  -4.445  1.00103.39           C
ATOM     22  CG  PRO     3     -52.228  17.650  -3.945  1.00103.39           C
ATOM     23  C   PRO     3     -54.327  15.346  -2.560  1.00103.39           C
ATOM     24  O   PRO     3     -54.095  15.576  -1.374  1.00103.39           O
ATOM     25  N   GLY     4     -54.597  14.114  -3.046  1.00147.05           N
ATOM     26  CA  GLY     4     -54.642  12.940  -2.217  1.00147.05           C
ATOM     27  C   GLY     4     -53.306  12.260  -2.253  1.00147.05           C
ATOM     28  O   GLY     4     -52.302  12.853  -2.644  1.00147.05           O
ATOM     29  N   ASN     5     -53.274  10.974  -1.836  1.00225.17           N
ATOM     30  CA  ASN     5     -52.052  10.217  -1.786  1.00225.17           C
ATOM     31  CB  ASN     5     -51.655   9.788  -0.363  1.00225.17           C
ATOM     32  CG  ASN     5     -51.271  11.034   0.421  1.00225.17           C
ATOM     33  OD1 ASN     5     -51.947  11.415   1.376  1.00225.17           O
ATOM     34  ND2 ASN     5     -50.153  11.690   0.009  1.00225.17           N
ATOM     35  C   ASN     5     -52.239   8.959  -2.577  1.00225.17           C
ATOM     36  O   ASN     5     -53.357   8.603  -2.949  1.00225.17           O
ATOM     37  N   TYR     6     -51.120   8.262  -2.872  1.00324.17           N
ATOM     38  CA  TYR     6     -51.163   7.048  -3.639  1.00324.17           C
ATOM     39  CB  TYR     6     -50.488   7.182  -5.016  1.00324.17           C
ATOM     40  CG  TYR     6     -50.505   5.852  -5.689  1.00324.17           C
ATOM     41  CD1 TYR     6     -51.628   5.410  -6.351  1.00324.17           C
ATOM     42  CD2 TYR     6     -49.389   5.048  -5.664  1.00324.17           C
ATOM     43  CE1 TYR     6     -51.637   4.184  -6.974  1.00324.17           C
ATOM     44  CE2 TYR     6     -49.391   3.821  -6.285  1.00324.17           C
ATOM     45  CZ  TYR     6     -50.517   3.387  -6.941  1.00324.17           C
ATOM     46  OH  TYR     6     -50.523   2.128  -7.579  1.00324.17           O
ATOM     47  C   TYR     6     -50.422   5.984  -2.889  1.00324.17           C
ATOM     48  O   TYR     6     -49.485   6.268  -2.145  1.00324.17           O
ATOM     49  N   ALA     7     -50.855   4.716  -3.057  1.00275.75           N
ATOM     50  CA  ALA     7     -50.209   3.607  -2.415  1.00275.75           C
ATOM     51  CB  ALA     7     -50.986   3.049  -1.210  1.00275.75           C
ATOM     52  C   ALA     7     -50.124   2.510  -3.429  1.00275.75           C
ATOM     53  O   ALA     7     -50.902   2.477  -4.381  1.00275.75           O
ATOM     54  N   THR     8     -49.161   1.581  -3.261  1.00315.34           N
ATOM     55  CA  THR     8     -49.028   0.527  -4.225  1.00315.34           C
ATOM     56  CB  THR     8     -47.647   0.418  -4.805  1.00315.34           C
ATOM     57  OG1 THR     8     -46.711   0.093  -3.787  1.00315.34           O
ATOM     58  CG2 THR     8     -47.277   1.762  -5.455  1.00315.34           C
ATOM     59  C   THR     8     -49.312  -0.776  -3.549  1.00315.34           C
ATOM     60  O   THR     8     -48.900  -1.004  -2.413  1.00315.34           O
ATOM     61  N   LEU     9     -50.054  -1.662  -4.242  1.00251.60           N
ATOM     62  CA  LEU     9     -50.357  -2.954  -3.703  1.00251.60           C
ATOM     63  CB  LEU     9     -51.849  -3.169  -3.405  1.00251.60           C
ATOM     64  CG  LEU     9     -52.391  -2.259  -2.287  1.00251.60           C
ATOM     65  CD1 LEU     9     -53.882  -2.526  -2.028  1.00251.60           C
ATOM     66  CD2 LEU     9     -51.537  -2.373  -1.016  1.00251.60           C
ATOM     67  C   LEU     9     -49.967  -3.968  -4.726  1.00251.60           C
ATOM     68  O   LEU     9     -50.072  -3.727  -5.928  1.00251.60           O
ATOM     69  N   ASP    10     -49.476  -5.135  -4.267  1.00225.36           N
ATOM     70  CA  ASP    10     -49.104  -6.171  -5.182  1.00225.36           C
ATOM     71  CB  ASP    10     -48.220  -7.255  -4.534  1.00225.36           C
ATOM     72  CG  ASP    10     -47.618  -8.142  -5.618  1.00225.36           C
ATOM     73  OD1 ASP    10     -47.875  -7.880  -6.823  1.00225.36           O
ATOM     74  OD2 ASP    10     -46.884  -9.099  -5.250  1.00225.36           O
ATOM     75  C   ASP    10     -50.369  -6.823  -5.641  1.00225.36           C
ATOM     76  O   ASP    10     -51.325  -6.954  -4.878  1.00225.36           O
ATOM     77  N   GLY    11     -50.411  -7.235  -6.922  1.00109.78           N
ATOM     78  CA  GLY    11     -51.562  -7.913  -7.441  1.00109.78           C
ATOM     79  C   GLY    11     -52.483  -6.893  -8.023  1.00109.78           C
ATOM     80  O   GLY    11     -52.464  -5.726  -7.637  1.00109.78           O
ATOM     81  N   ALA    12     -53.324  -7.327  -8.983  1.00259.96           N
ATOM     82  CA  ALA    12     -54.265  -6.436  -9.592  1.00259.96           C
ATOM     83  CB  ALA    12     -53.677  -5.617 -10.754  1.00259.96           C
ATOM     84  C   ALA    12     -55.360  -7.278 -10.158  1.00259.96           C
ATOM     85  O   ALA    12     -55.198  -8.483 -10.345  1.00259.96           O
ATOM     86  N   LYS    13     -56.525  -6.657 -10.426  1.00340.61           N
ATOM     87  CA  LYS    13     -57.614  -7.392 -10.997  1.00340.61           C
ATOM     88  CB  LYS    13     -58.970  -7.127 -10.311  1.00340.61           C
ATOM     89  CG  LYS    13     -59.447  -5.670 -10.350  1.00340.61           C
ATOM     90  CD  LYS    13     -59.948  -5.198 -11.717  1.00340.61           C
ATOM     91  CE  LYS    13     -60.420  -3.743 -11.731  1.00340.61           C
ATOM     92  NZ  LYS    13     -61.656  -3.603 -10.929  1.00340.61           N
ATOM     93  C   LYS    13     -57.714  -6.978 -12.427  1.00340.61           C
ATOM     94  O   LYS    13     -57.480  -5.819 -12.765  1.00340.61           O
ATOM     95  N   ASP    14     -58.048  -7.933 -13.315  1.00192.77           N
ATOM     96  CA  ASP    14     -58.149  -7.599 -14.704  1.00192.77           C
ATOM     97  CB  ASP    14     -57.467  -8.620 -15.631  1.00192.77           C
ATOM     98  CG  ASP    14     -57.491  -8.073 -17.052  1.00192.77           C
ATOM     99  OD1 ASP    14     -58.055  -6.965 -17.256  1.00192.77           O
ATOM    100  OD2 ASP    14     -56.937  -8.757 -17.955  1.00192.77           O
ATOM    101  C   ASP    14     -59.596  -7.569 -15.066  1.00192.77           C
ATOM    102  O   ASP    14     -60.305  -8.564 -14.919  1.00192.77           O
ATOM    103  N   ILE    15     -60.077  -6.403 -15.535  1.00148.05           N
ATOM    104  CA  ILE    15     -61.442  -6.307 -15.951  1.00148.05           C
ATOM    105  CB  ILE    15     -62.252  -5.313 -15.167  1.00148.05           C
ATOM    106  CG1 ILE    15     -63.742  -5.433 -15.528  1.00148.05           C
ATOM    107  CG2 ILE    15     -61.660  -3.913 -15.401  1.00148.05           C
ATOM    108  CD1 ILE    15     -64.370  -6.756 -15.094  1.00148.05           C
ATOM    109  C   ILE    15     -61.433  -5.869 -17.378  1.00148.05           C
ATOM    110  O   ILE    15     -60.706  -4.951 -17.754  1.00148.05           O
ATOM    111  N   GLU    16     -62.229  -6.546 -18.225  1.00215.48           N
ATOM    112  CA  GLU    16     -62.273  -6.175 -19.605  1.00215.48           C
ATOM    113  CB  GLU    16     -61.636  -7.209 -20.549  1.00215.48           C
ATOM    114  CG  GLU    16     -60.121  -7.334 -20.375  1.00215.48           C
ATOM    115  CD  GLU    16     -59.616  -8.381 -21.357  1.00215.48           C
ATOM    116  OE1 GLU    16     -60.458  -8.943 -22.108  1.00215.48           O
ATOM    117  OE2 GLU    16     -58.382  -8.632 -21.371  1.00215.48           O
ATOM    118  C   GLU    16     -63.710  -6.051 -19.985  1.00215.48           C
ATOM    119  O   GLU    16     -64.587  -6.611 -19.330  1.00215.48           O
ATOM    120  N   GLY    17     -63.987  -5.283 -21.055  1.00146.17           N
ATOM    121  CA  GLY    17     -65.343  -5.127 -21.481  1.00146.17           C
ATOM    122  C   GLY    17     -65.353  -5.212 -22.968  1.00146.17           C
ATOM    123  O   GLY    17     -64.365  -4.898 -23.631  1.00146.17           O
ATOM    124  N   LEU    18     -66.494  -5.649 -23.532  1.00290.25           N
ATOM    125  CA  LEU    18     -66.615  -5.767 -24.953  1.00290.25           C
ATOM    126  CB  LEU    18     -67.823  -6.629 -25.371  1.00290.25           C
ATOM    127  CG  LEU    18     -68.025  -6.805 -26.889  1.00290.25           C
ATOM    128  CD1 LEU    18     -68.543  -5.519 -27.550  1.00290.25           C
ATOM    129  CD2 LEU    18     -66.755  -7.354 -27.559  1.00290.25           C
ATOM    130  C   LEU    18     -66.773  -4.382 -25.488  1.00290.25           C
ATOM    131  O   LEU    18     -67.389  -3.528 -24.851  1.00290.25           O
ATOM    132  N   LEU    19     -66.193  -4.117 -26.675  1.00265.76           N
ATOM    133  CA  LEU    19     -66.296  -2.803 -27.231  1.00265.76           C
ATOM    134  CB  LEU    19     -64.991  -2.328 -27.908  1.00265.76           C
ATOM    135  CG  LEU    19     -65.030  -0.913 -28.529  1.00265.76           C
ATOM    136  CD1 LEU    19     -65.887  -0.845 -29.804  1.00265.76           C
ATOM    137  CD2 LEU    19     -65.436   0.134 -27.481  1.00265.76           C
ATOM    138  C   LEU    19     -67.373  -2.858 -28.260  1.00265.76           C
ATOM    139  O   LEU    19     -67.333  -3.676 -29.178  1.00265.76           O
ATOM    140  N   GLY    20     -68.373  -1.968 -28.128  1.00 83.75           N
ATOM    141  CA  GLY    20     -69.459  -1.964 -29.057  1.00 83.75           C
ATOM    142  C   GLY    20     -70.529  -1.113 -28.464  1.00 83.75           C
ATOM    143  O   GLY    20     -70.281  -0.329 -27.548  1.00 83.75           O
ATOM    144  N   ALA    21     -71.763  -1.249 -28.981  1.00188.65           N
ATOM    145  CA  ALA    21     -72.843  -0.464 -28.469  1.00188.65           C
ATOM    146  CB  ALA    21     -74.155  -0.628 -29.255  1.00188.65           C
ATOM    147  C   ALA    21     -73.091  -0.913 -27.070  1.00188.65           C
ATOM    148  O   ALA    21     -72.833  -2.063 -26.718  1.00188.65           O
ATOM    149  N   GLY    22     -73.584   0.010 -26.224  1.00 90.15           N
ATOM    150  CA  GLY    22     -73.848  -0.328 -24.859  1.00 90.15           C
ATOM    151  C   GLY    22     -72.566  -0.176 -24.113  1.00 90.15           C
ATOM    152  O   GLY    22     -71.572   0.305 -24.654  1.00 90.15           O
ATOM    153  N   GLY    23     -72.564  -0.590 -22.833  1.00 70.50           N
ATOM    154  CA  GLY    23     -71.376  -0.480 -22.042  1.00 70.50           C
ATOM    155  C   GLY    23     -71.384   0.868 -21.404  1.00 70.50           C
ATOM    156  O   GLY    23     -72.320   1.647 -21.577  1.00 70.50           O
ATOM    157  N   GLY    24     -70.317   1.172 -20.641  1.00 79.90           N
ATOM    158  CA  GLY    24     -70.217   2.431 -19.969  1.00 79.90           C
ATOM    159  C   GLY    24     -70.687   2.210 -18.571  1.00 79.90           C
ATOM    160  O   GLY    24     -71.518   1.340 -18.317  1.00 79.90           O
ATOM    161  N   ARG    25     -70.159   3.002 -17.618  1.00190.80           N
ATOM    162  CA  ARG    25     -70.575   2.822 -16.261  1.00190.80           C
ATOM    163  CB  ARG    25     -69.445   2.351 -15.330  1.00190.80           C
ATOM    164  CG  ARG    25     -69.015   0.906 -15.599  1.00190.80           C
ATOM    165  CD  ARG    25     -67.892   0.409 -14.687  1.00190.80           C
ATOM    166  NE  ARG    25     -66.639   1.099 -15.103  1.00190.80           N
ATOM    167  CZ  ARG    25     -65.839   0.536 -16.056  1.00190.80           C
ATOM    168  NH1 ARG    25     -66.188  -0.656 -16.621  1.00190.80           N
ATOM    169  NH2 ARG    25     -64.691   1.165 -16.443  1.00190.80           N
ATOM    170  C   ARG    25     -71.090   4.126 -15.748  1.00190.80           C
ATOM    171  O   ARG    25     -70.483   5.178 -15.943  1.00190.80           O
ATOM    172  N   ASN    26     -72.261   4.066 -15.089  1.00 61.69           N
ATOM    173  CA  ASN    26     -72.912   5.202 -14.508  1.00 61.69           C
ATOM    174  CB  ASN    26     -74.324   4.874 -13.991  1.00 61.69           C
ATOM    175  CG  ASN    26     -75.207   4.562 -15.190  1.00 61.69           C
ATOM    176  OD1 ASN    26     -75.753   3.466 -15.307  1.00 61.69           O
ATOM    177  ND2 ASN    26     -75.356   5.554 -16.108  1.00 61.69           N
ATOM    178  C   ASN    26     -72.106   5.657 -13.335  1.00 61.69           C
ATOM    179  O   ASN    26     -72.049   6.846 -13.028  1.00 61.69           O
ATOM    180  N   LEU    27     -71.440   4.702 -12.662  1.00 35.53           N
ATOM    181  CA  LEU    27     -70.750   4.968 -11.435  1.00 35.53           C
ATOM    182  CB  LEU    27     -70.024   3.724 -10.891  1.00 35.53           C
ATOM    183  CG  LEU    27     -70.973   2.566 -10.532  1.00 35.53           C
ATOM    184  CD1 LEU    27     -70.196   1.354  -9.988  1.00 35.53           C
ATOM    185  CD2 LEU    27     -72.089   3.030  -9.581  1.00 35.53           C
ATOM    186  C   LEU    27     -69.717   6.026 -11.642  1.00 35.53           C
ATOM    187  O   LEU    27     -69.577   6.920 -10.809  1.00 35.53           O
ATOM    188  N   VAL    28     -68.970   5.980 -12.758  1.00 66.97           N
ATOM    189  CA  VAL    28     -67.932   6.956 -12.918  1.00 66.97           C
ATOM    190  CB  VAL    28     -67.146   6.792 -14.185  1.00 66.97           C
ATOM    191  CG1 VAL    28     -66.138   7.948 -14.290  1.00 66.97           C
ATOM    192  CG2 VAL    28     -66.501   5.396 -14.184  1.00 66.97           C
ATOM    193  C   VAL    28     -68.561   8.311 -12.948  1.00 66.97           C
ATOM    194  O   VAL    28     -69.554   8.535 -13.638  1.00 66.97           O
ATOM    195  N   ALA    29     -67.994   9.250 -12.163  1.00262.06           N
ATOM    196  CA  ALA    29     -68.501  10.591 -12.128  1.00262.06           C
ATOM    197  CB  ALA    29     -69.721  10.764 -11.208  1.00262.06           C
ATOM    198  C   ALA    29     -67.414  11.463 -11.583  1.00262.06           C
ATOM    199  O   ALA    29     -66.482  10.981 -10.942  1.00262.06           O
ATOM    200  N   HIS    30     -67.499  12.782 -11.850  1.00264.41           N
ATOM    201  CA  HIS    30     -66.512  13.692 -11.345  1.00264.41           C
ATOM    202  ND1 HIS    30     -65.056  12.152 -13.951  1.00264.41           N
ATOM    203  CG  HIS    30     -64.660  12.974 -12.919  1.00264.41           C
ATOM    204  CB  HIS    30     -65.476  14.120 -12.399  1.00264.41           C
ATOM    205  NE2 HIS    30     -63.062  11.424 -13.290  1.00264.41           N
ATOM    206  CD2 HIS    30     -63.440  12.515 -12.527  1.00264.41           C
ATOM    207  CE1 HIS    30     -64.064  11.244 -14.131  1.00264.41           C
ATOM    208  C   HIS    30     -67.235  14.928 -10.912  1.00264.41           C
ATOM    209  O   HIS    30     -68.315  15.230 -11.418  1.00264.41           O
ATOM    210  N   SER    31     -66.667  15.670  -9.939  1.00116.48           N
ATOM    211  CA  SER    31     -67.320  16.871  -9.502  1.00116.48           C
ATOM    212  CB  SER    31     -67.885  16.777  -8.074  1.00116.48           C
ATOM    213  OG  SER    31     -66.829  16.598  -7.142  1.00116.48           O
ATOM    214  C   SER    31     -66.321  17.984  -9.513  1.00116.48           C
ATOM    215  O   SER    31     -65.183  17.840  -9.067  1.00116.48           O
ATOM    216  N   PRO    32     -66.744  19.093 -10.057  1.00169.92           N
ATOM    217  CA  PRO    32     -65.889  20.252 -10.099  1.00169.92           C
ATOM    218  CD  PRO    32     -67.580  19.001 -11.245  1.00169.92           C
ATOM    219  CB  PRO    32     -66.396  21.113 -11.253  1.00169.92           C
ATOM    220  CG  PRO    32     -67.085  20.107 -12.189  1.00169.92           C
ATOM    221  C   PRO    32     -65.899  20.980  -8.791  1.00169.92           C
ATOM    222  O   PRO    32     -66.822  20.775  -8.004  1.00169.92           O
ATOM    223  N   LEU    33     -64.876  21.823  -8.532  1.00235.29           N
ATOM    224  CA  LEU    33     -64.840  22.592  -7.320  1.00235.29           C
ATOM    225  CB  LEU    33     -63.697  22.181  -6.375  1.00235.29           C
ATOM    226  CG  LEU    33     -63.806  20.731  -5.868  1.00235.29           C
ATOM    227  CD1 LEU    33     -63.705  19.726  -7.026  1.00235.29           C
ATOM    228  CD2 LEU    33     -62.785  20.451  -4.752  1.00235.29           C
ATOM    229  C   LEU    33     -64.596  24.022  -7.699  1.00235.29           C
ATOM    230  O   LEU    33     -63.745  24.310  -8.540  1.00235.29           O
ATOM    231  N   THR    34     -65.359  24.965  -7.103  1.00278.10           N
ATOM    232  CA  THR    34     -65.151  26.357  -7.398  1.00278.10           C
ATOM    233  CB  THR    34     -66.035  26.872  -8.497  1.00278.10           C
ATOM    234  OG1 THR    34     -65.656  28.194  -8.850  1.00278.10           O
ATOM    235  CG2 THR    34     -67.493  26.844  -8.012  1.00278.10           C
ATOM    236  C   THR    34     -65.463  27.153  -6.166  1.00278.10           C
ATOM    237  O   THR    34     -66.102  26.651  -5.243  1.00278.10           O
ATOM    238  N   SER    35     -64.996  28.421  -6.109  1.00104.95           N
ATOM    239  CA  SER    35     -65.294  29.246  -4.972  1.00104.95           C
ATOM    240  CB  SER    35     -64.334  29.028  -3.791  1.00104.95           C
ATOM    241  OG  SER    35     -64.693  29.873  -2.708  1.00104.95           O
ATOM    242  C   SER    35     -65.180  30.683  -5.378  1.00104.95           C
ATOM    243  O   SER    35     -64.560  31.019  -6.385  1.00104.95           O
ATOM    244  N   HIS    36     -65.794  31.586  -4.593  1.00 93.73           N
ATOM    245  CA  HIS    36     -65.692  32.984  -4.900  1.00 93.73           C
ATOM    246  ND1 HIS    36     -68.492  32.522  -3.116  1.00 93.73           N
ATOM    247  CG  HIS    36     -67.968  33.500  -3.931  1.00 93.73           C
ATOM    248  CB  HIS    36     -66.517  33.875  -3.954  1.00 93.73           C
ATOM    249  NE2 HIS    36     -70.188  33.336  -4.301  1.00 93.73           N
ATOM    250  CD2 HIS    36     -69.017  33.988  -4.648  1.00 93.73           C
ATOM    251  CE1 HIS    36     -69.822  32.466  -3.377  1.00 93.73           C
ATOM    252  C   HIS    36     -64.238  33.329  -4.786  1.00 93.73           C
ATOM    253  O   HIS    36     -63.702  34.087  -5.593  1.00 93.73           O
ATOM    254  N   PRO    37     -63.582  32.794  -3.789  1.00 90.33           N
ATOM    255  CA  PRO    37     -62.158  32.949  -3.691  1.00 90.33           C
ATOM    256  CD  PRO    37     -64.179  32.685  -2.464  1.00 90.33           C
ATOM    257  CB  PRO    37     -61.797  32.825  -2.209  1.00 90.33           C
ATOM    258  CG  PRO    37     -63.041  32.213  -1.554  1.00 90.33           C
ATOM    259  C   PRO    37     -61.552  31.872  -4.524  1.00 90.33           C
ATOM    260  O   PRO    37     -62.249  31.298  -5.360  1.00 90.33           O
ATOM    261  N   ALA    38     -60.253  31.601  -4.300  1.00144.25           N
ATOM    262  CA  ALA    38     -59.492  30.575  -4.951  1.00144.25           C
ATOM    263  CB  ALA    38     -58.002  30.580  -4.569  1.00144.25           C
ATOM    264  C   ALA    38     -60.075  29.275  -4.499  1.00144.25           C
ATOM    265  O   ALA    38     -61.297  29.144  -4.440  1.00144.25           O
ATOM    266  N   ALA    39     -59.212  28.265  -4.244  1.00212.35           N
ATOM    267  CA  ALA    39     -59.650  26.960  -3.825  1.00212.35           C
ATOM    268  CB  ALA    39     -58.516  26.073  -3.281  1.00212.35           C
ATOM    269  C   ALA    39     -60.658  27.140  -2.738  1.00212.35           C
ATOM    270  O   ALA    39     -60.559  28.032  -1.896  1.00212.35           O
ATOM    271  N   PRO    40     -61.636  26.280  -2.787  1.00209.38           N
ATOM    272  CA  PRO    40     -62.837  26.385  -2.005  1.00209.38           C
ATOM    273  CD  PRO    40     -61.458  24.955  -3.356  1.00209.38           C
ATOM    274  CB  PRO    40     -63.527  25.023  -2.101  1.00209.38           C
ATOM    275  CG  PRO    40     -62.862  24.333  -3.307  1.00209.38           C
ATOM    276  C   PRO    40     -62.621  26.792  -0.588  1.00209.38           C
ATOM    277  O   PRO    40     -61.880  26.128   0.135  1.00209.38           O
ATOM    278  N   THR    41     -63.276  27.901  -0.193  1.00284.94           N
ATOM    279  CA  THR    41     -63.241  28.409   1.144  1.00284.94           C
ATOM    280  CB  THR    41     -62.095  29.339   1.405  1.00284.94           C
ATOM    281  OG1 THR    41     -62.201  30.491   0.582  1.00284.94           O
ATOM    282  CG2 THR    41     -60.782  28.595   1.108  1.00284.94           C
ATOM    283  C   THR    41     -64.496  29.204   1.302  1.00284.94           C
ATOM    284  O   THR    41     -65.221  29.424   0.333  1.00284.94           O
ATOM    285  N   LEU    42     -64.804  29.640   2.537  1.00290.73           N
ATOM    286  CA  LEU    42     -65.968  30.455   2.715  1.00290.73           C
ATOM    287  CB  LEU    42     -66.377  30.630   4.190  1.00290.73           C
ATOM    288  CG  LEU    42     -67.630  31.503   4.384  1.00290.73           C
ATOM    289  CD1 LEU    42     -68.864  30.858   3.741  1.00290.73           C
ATOM    290  CD2 LEU    42     -67.844  31.850   5.867  1.00290.73           C
ATOM    291  C   LEU    42     -65.610  31.795   2.172  1.00290.73           C
ATOM    292  O   LEU    42     -64.452  32.195   2.239  1.00290.73           O
ATOM    293  N   MET    43     -66.579  32.515   1.575  1.00276.99           N
ATOM    294  CA  MET    43     -66.230  33.794   1.032  1.00276.99           C
ATOM    295  CB  MET    43     -66.413  33.797  -0.501  1.00276.99           C
ATOM    296  CG  MET    43     -65.814  34.959  -1.306  1.00276.99           C
ATOM    297  SD  MET    43     -66.866  36.425  -1.540  1.00276.99           S
ATOM    298  CE  MET    43     -66.276  37.340  -0.094  1.00276.99           C
ATOM    299  C   MET    43     -67.129  34.816   1.646  1.00276.99           C
ATOM    300  O   MET    43     -67.924  35.451   0.958  1.00276.99           O
ATOM    301  N   PRO    44     -67.081  34.961   2.940  1.00181.67           N
ATOM    302  CA  PRO    44     -67.784  36.031   3.583  1.00181.67           C
ATOM    303  CD  PRO    44     -66.051  34.380   3.780  1.00181.67           C
ATOM    304  CB  PRO    44     -67.458  35.887   5.066  1.00181.67           C
ATOM    305  CG  PRO    44     -66.053  35.249   5.051  1.00181.67           C
ATOM    306  C   PRO    44     -67.156  37.256   3.007  1.00181.67           C
ATOM    307  O   PRO    44     -67.856  38.208   2.666  1.00181.67           O
ATOM    308  N   ALA    45     -65.811  37.217   2.920  1.00265.76           N
ATOM    309  CA  ALA    45     -64.945  38.223   2.380  1.00265.76           C
ATOM    310  CB  ALA    45     -65.531  39.645   2.422  1.00265.76           C
ATOM    311  C   ALA    45     -63.749  38.207   3.270  1.00265.76           C
ATOM    312  O   ALA    45     -63.921  38.292   4.483  1.00265.76           O
ATOM    313  N   VAL    46     -62.520  38.085   2.702  1.00163.44           N
ATOM    314  CA  VAL    46     -61.273  38.013   3.432  1.00163.44           C
ATOM    315  CB  VAL    46     -61.256  37.233   4.735  1.00163.44           C
ATOM    316  CG1 VAL    46     -61.614  38.165   5.910  1.00163.44           C
ATOM    317  CG2 VAL    46     -62.278  36.099   4.650  1.00163.44           C
ATOM    318  C   VAL    46     -60.080  37.646   2.571  1.00163.44           C
ATOM    319  O   VAL    46     -59.826  38.266   1.541  1.00163.44           O
ATOM    320  N   ASN    47     -59.326  36.602   3.002  1.00113.12           N
ATOM    321  CA  ASN    47     -58.003  36.130   2.624  1.00113.12           C
ATOM    322  CB  ASN    47     -57.566  34.831   3.336  1.00113.12           C
ATOM    323  CG  ASN    47     -56.148  34.451   2.925  1.00113.12           C
ATOM    324  OD1 ASN    47     -55.168  34.990   3.437  1.00113.12           O
ATOM    325  ND2 ASN    47     -56.035  33.491   1.968  1.00113.12           N
ATOM    326  C   ASN    47     -57.791  35.902   1.164  1.00113.12           C
ATOM    327  O   ASN    47     -56.644  35.996   0.725  1.00113.12           O
ATOM    328  N   TYR    48     -58.823  35.549   0.377  1.00110.22           N
ATOM    329  CA  TYR    48     -58.547  35.403  -1.025  1.00110.22           C
ATOM    330  CB  TYR    48     -59.770  35.054  -1.881  1.00110.22           C
ATOM    331  CG  TYR    48     -59.270  34.951  -3.280  1.00110.22           C
ATOM    332  CD1 TYR    48     -58.613  33.821  -3.701  1.00110.22           C
ATOM    333  CD2 TYR    48     -59.458  35.984  -4.171  1.00110.22           C
ATOM    334  CE1 TYR    48     -58.146  33.717  -4.992  1.00110.22           C
ATOM    335  CE2 TYR    48     -58.995  35.887  -5.461  1.00110.22           C
ATOM    336  CZ  TYR    48     -58.338  34.752  -5.874  1.00110.22           C
ATOM    337  OH  TYR    48     -57.861  34.650  -7.197  1.00110.22           O
ATOM    338  C   TYR    48     -58.050  36.742  -1.467  1.00110.22           C
ATOM    339  O   TYR    48     -57.073  36.843  -2.209  1.00110.22           O
ATOM    340  N   ALA    49     -58.713  37.807  -0.989  1.00186.88           N
ATOM    341  CA  ALA    49     -58.206  39.124  -1.211  1.00186.88           C
ATOM    342  CB  ALA    49     -59.248  40.231  -1.020  1.00186.88           C
ATOM    343  C   ALA    49     -57.141  39.302  -0.177  1.00186.88           C
ATOM    344  O   ALA    49     -57.021  38.497   0.741  1.00186.88           O
ATOM    345  N   PRO    50     -56.352  40.325  -0.271  1.00239.29           N
ATOM    346  CA  PRO    50     -55.284  40.472   0.675  1.00239.29           C
ATOM    347  CD  PRO    50     -56.011  40.897  -1.563  1.00239.29           C
ATOM    348  CB  PRO    50     -54.454  41.645   0.162  1.00239.29           C
ATOM    349  CG  PRO    50     -54.629  41.549  -1.367  1.00239.29           C
ATOM    350  C   PRO    50     -55.684  40.536   2.120  1.00239.29           C
ATOM    351  O   PRO    50     -54.859  40.165   2.953  1.00239.29           O
ATOM    352  N   LEU    51     -56.901  40.997   2.476  1.00264.11           N
ATOM    353  CA  LEU    51     -57.207  40.961   3.881  1.00264.11           C
ATOM    354  CB  LEU    51     -58.369  41.892   4.286  1.00264.11           C
ATOM    355  CG  LEU    51     -59.761  41.550   3.751  1.00264.11           C
ATOM    356  CD1 LEU    51     -59.739  41.201   2.256  1.00264.11           C
ATOM    357  CD2 LEU    51     -60.464  40.554   4.661  1.00264.11           C
ATOM    358  C   LEU    51     -57.413  39.506   4.172  1.00264.11           C
ATOM    359  O   LEU    51     -57.701  38.773   3.236  1.00264.11           O
ATOM    360  N   ASP    52     -57.231  39.031   5.430  1.00279.14           N
ATOM    361  CA  ASP    52     -57.152  37.603   5.677  1.00279.14           C
ATOM    362  CB  ASP    52     -55.901  37.256   6.512  1.00279.14           C
ATOM    363  CG  ASP    52     -55.677  35.750   6.579  1.00279.14           C
ATOM    364  OD1 ASP    52     -56.246  35.010   5.735  1.00279.14           O
ATOM    365  OD2 ASP    52     -54.909  35.321   7.481  1.00279.14           O
ATOM    366  C   ASP    52     -58.339  37.020   6.410  1.00279.14           C
ATOM    367  O   ASP    52     -58.912  37.651   7.297  1.00279.14           O
ATOM    368  N   LEU    53     -58.730  35.780   6.004  1.00369.15           N
ATOM    369  CA  LEU    53     -59.736  34.927   6.602  1.00369.15           C
ATOM    370  CB  LEU    53     -60.851  35.713   7.335  1.00369.15           C
ATOM    371  CG  LEU    53     -61.906  34.918   8.142  1.00369.15           C
ATOM    372  CD1 LEU    53     -62.744  35.877   9.002  1.00369.15           C
ATOM    373  CD2 LEU    53     -62.830  34.069   7.257  1.00369.15           C
ATOM    374  C   LEU    53     -60.282  34.108   5.463  1.00369.15           C
ATOM    375  O   LEU    53     -60.076  34.514   4.329  1.00369.15           O
ATOM    376  N   PRO    54     -60.928  32.988   5.566  1.00195.43           N
ATOM    377  CA  PRO    54     -61.397  32.436   4.323  1.00195.43           C
ATOM    378  CD  PRO    54     -60.569  31.954   6.523  1.00195.43           C
ATOM    379  CB  PRO    54     -61.812  31.004   4.642  1.00195.43           C
ATOM    380  CG  PRO    54     -60.876  30.623   5.809  1.00195.43           C
ATOM    381  C   PRO    54     -62.469  33.322   3.754  1.00195.43           C
ATOM    382  O   PRO    54     -63.424  33.610   4.473  1.00195.43           O
ATOM    383  N   GLY    55     -62.341  33.770   2.481  1.00 92.37           N
ATOM    384  CA  GLY    55     -63.309  34.663   1.885  1.00 92.37           C
ATOM    385  C   GLY    55     -62.562  35.735   1.135  1.00 92.37           C
ATOM    386  O   GLY    55     -61.335  35.710   1.089  1.00 92.37           O
ATOM    387  N   SER    56     -63.280  36.705   0.511  1.00173.95           N
ATOM    388  CA  SER    56     -62.600  37.765  -0.200  1.00173.95           C
ATOM    389  CB  SER    56     -62.731  37.653  -1.728  1.00173.95           C
ATOM    390  OG  SER    56     -62.166  36.434  -2.185  1.00173.95           O
ATOM    391  C   SER    56     -63.220  39.089   0.162  1.00173.95           C
ATOM    392  O   SER    56     -64.403  39.321  -0.071  1.00173.95           O
ATOM    393  N   ALA    57     -62.426  40.027   0.712  1.00228.15           N
ATOM    394  CA  ALA    57     -62.980  41.294   1.112  1.00228.15           C
ATOM    395  CB  ALA    57     -63.000  41.505   2.635  1.00228.15           C
ATOM    396  C   ALA    57     -62.099  42.349   0.535  1.00228.15           C
ATOM    397  O   ALA    57     -61.049  42.023  -0.008  1.00228.15           O
ATOM    398  N   GLU    58     -62.510  43.635   0.594  1.00294.68           N
ATOM    399  CA  GLU    58     -61.660  44.664   0.053  1.00294.68           C
ATOM    400  CB  GLU    58     -62.330  46.051  -0.040  1.00294.68           C
ATOM    401  CG  GLU    58     -62.798  46.634   1.297  1.00294.68           C
ATOM    402  CD  GLU    58     -63.998  45.833   1.778  1.00294.68           C
ATOM    403  OE1 GLU    58     -64.757  45.324   0.910  1.00294.68           O
ATOM    404  OE2 GLU    58     -64.172  45.719   3.020  1.00294.68           O
ATOM    405  C   GLU    58     -60.470  44.752   0.955  1.00294.68           C
ATOM    406  O   GLU    58     -60.474  45.377   2.015  1.00294.68           O
ATOM    407  N   PRO    59     -59.450  44.092   0.487  1.00105.11           N
ATOM    408  CA  PRO    59     -58.240  43.843   1.218  1.00105.11           C
ATOM    409  CD  PRO    59     -59.240  43.952  -0.946  1.00105.11           C
ATOM    410  CB  PRO    59     -57.474  42.882   0.333  1.00105.11           C
ATOM    411  CG  PRO    59     -57.815  43.390  -1.083  1.00105.11           C
ATOM    412  C   PRO    59     -57.351  45.020   1.445  1.00105.11           C
ATOM    413  O   PRO    59     -57.275  45.911   0.600  1.00105.11           O
ATOM    414  N   PRO    60     -56.709  45.014   2.578  1.00 93.77           N
ATOM    415  CA  PRO    60     -55.591  45.882   2.800  1.00 93.77           C
ATOM    416  CD  PRO    60     -57.416  44.723   3.812  1.00 93.77           C
ATOM    417  CB  PRO    60     -55.513  46.117   4.310  1.00 93.77           C
ATOM    418  CG  PRO    60     -56.392  45.013   4.918  1.00 93.77           C
ATOM    419  C   PRO    60     -54.478  45.038   2.263  1.00 93.77           C
ATOM    420  O   PRO    60     -54.714  43.850   2.048  1.00 93.77           O
ATOM    421  N   LYS    61     -53.272  45.583   2.025  1.00283.32           N
ATOM    422  CA  LYS    61     -52.265  44.706   1.499  1.00283.32           C
ATOM    423  CB  LYS    61     -51.093  45.420   0.805  1.00283.32           C
ATOM    424  CG  LYS    61     -51.474  46.044  -0.537  1.00283.32           C
ATOM    425  CD  LYS    61     -52.094  45.040  -1.511  1.00283.32           C
ATOM    426  CE  LYS    61     -51.482  43.639  -1.427  1.00283.32           C
ATOM    427  NZ  LYS    61     -50.055  43.681  -1.808  1.00283.32           N
ATOM    428  C   LYS    61     -51.700  43.883   2.610  1.00283.32           C
ATOM    429  O   LYS    61     -51.488  44.370   3.719  1.00283.32           O
ATOM    430  N   GLN    62     -51.465  42.585   2.327  1.00276.22           N
ATOM    431  CA  GLN    62     -50.875  41.699   3.286  1.00276.22           C
ATOM    432  CB  GLN    62     -51.899  40.840   4.049  1.00276.22           C
ATOM    433  CG  GLN    62     -51.266  39.896   5.075  1.00276.22           C
ATOM    434  CD  GLN    62     -52.383  39.113   5.751  1.00276.22           C
ATOM    435  OE1 GLN    62     -52.536  39.150   6.971  1.00276.22           O
ATOM    436  NE2 GLN    62     -53.185  38.379   4.935  1.00276.22           N
ATOM    437  C   GLN    62     -49.989  40.772   2.515  1.00276.22           C
ATOM    438  O   GLN    62     -50.189  40.566   1.319  1.00276.22           O
ATOM    439  N   CYS    63     -48.965  40.198   3.178  1.00 85.88           N
ATOM    440  CA  CYS    63     -48.077  39.312   2.481  1.00 85.88           C
ATOM    441  CB  CYS    63     -46.634  39.844   2.398  1.00 85.88           C
ATOM    442  SG  CYS    63     -45.555  38.815   1.358  1.00 85.88           S
ATOM    443  C   CYS    63     -48.052  38.023   3.239  1.00 85.88           C
ATOM    444  O   CYS    63     -48.583  37.936   4.344  1.00 85.88           O
ATOM    445  N   HIS    64     -47.459  36.968   2.644  1.00112.23           N
ATOM    446  CA  HIS    64     -47.405  35.709   3.327  1.00112.23           C
ATOM    447  ND1 HIS    64     -47.752  32.320   3.150  1.00112.23           N
ATOM    448  CG  HIS    64     -46.737  33.250   3.163  1.00112.23           C
ATOM    449  CB  HIS    64     -46.801  34.577   2.467  1.00112.23           C
ATOM    450  NE2 HIS    64     -46.102  31.440   4.352  1.00112.23           N
ATOM    451  CD2 HIS    64     -45.736  32.697   3.903  1.00112.23           C
ATOM    452  CE1 HIS    64     -47.320  31.258   3.874  1.00112.23           C
ATOM    453  C   HIS    64     -46.581  35.905   4.564  1.00112.23           C
ATOM    454  O   HIS    64     -46.995  35.496   5.648  1.00112.23           O
ATOM    455  N   PRO    65     -45.426  36.514   4.461  1.00139.85           N
ATOM    456  CA  PRO    65     -44.654  36.835   5.629  1.00139.85           C
ATOM    457  CD  PRO    65     -44.606  36.485   3.261  1.00139.85           C
ATOM    458  CB  PRO    65     -43.240  37.150   5.136  1.00139.85           C
ATOM    459  CG  PRO    65     -43.388  37.348   3.618  1.00139.85           C
ATOM    460  C   PRO    65     -45.347  37.992   6.255  1.00139.85           C
ATOM    461  O   PRO    65     -45.014  38.373   7.376  1.00139.85           O
ATOM    462  N   CYS    66     -46.323  38.555   5.519  1.00118.88           N
ATOM    463  CA  CYS    66     -47.057  39.722   5.900  1.00118.88           C
ATOM    464  CB  CYS    66     -47.813  39.543   7.230  1.00118.88           C
ATOM    465  SG  CYS    66     -49.087  38.248   7.151  1.00118.88           S
ATOM    466  C   CYS    66     -46.204  40.961   6.036  1.00118.88           C
ATOM    467  O   CYS    66     -46.518  41.748   6.928  1.00118.88           O
ATOM    468  N   PRO    67     -45.159  41.261   5.284  1.00 79.76           N
ATOM    469  CA  PRO    67     -44.582  42.564   5.448  1.00 79.76           C
ATOM    470  CD  PRO    67     -44.182  40.322   4.751  1.00 79.76           C
ATOM    471  CB  PRO    67     -43.130  42.474   4.975  1.00 79.76           C
ATOM    472  CG  PRO    67     -43.086  41.195   4.127  1.00 79.76           C
ATOM    473  C   PRO    67     -45.419  43.452   4.596  1.00 79.76           C
ATOM    474  O   PRO    67     -46.084  42.938   3.697  1.00 79.76           O
ATOM    475  N   GLY    68     -45.434  44.772   4.846  1.00 52.11           N
ATOM    476  CA  GLY    68     -46.220  45.574   3.963  1.00 52.11           C
ATOM    477  C   GLY    68     -45.550  45.483   2.633  1.00 52.11           C
ATOM    478  O   GLY    68     -44.410  45.918   2.474  1.00 52.11           O
ATOM    479  N   VAL    69     -46.244  44.908   1.634  1.00 91.66           N
ATOM    480  CA  VAL    69     -45.639  44.808   0.340  1.00 91.66           C
ATOM    481  CB  VAL    69     -44.861  43.541   0.142  1.00 91.66           C
ATOM    482  CG1 VAL    69     -43.693  43.523   1.142  1.00 91.66           C
ATOM    483  CG2 VAL    69     -45.822  42.348   0.287  1.00 91.66           C
ATOM    484  C   VAL    69     -46.737  44.811  -0.668  1.00 91.66           C
ATOM    485  O   VAL    69     -47.860  44.390  -0.396  1.00 91.66           O
ATOM    486  N   PRO    70     -46.430  45.320  -1.825  1.00 91.56           N
ATOM    487  CA  PRO    70     -47.390  45.314  -2.890  1.00 91.56           C
ATOM    488  CD  PRO    70     -45.510  46.438  -1.929  1.00 91.56           C
ATOM    489  CB  PRO    70     -46.991  46.448  -3.837  1.00 91.56           C
ATOM    490  CG  PRO    70     -45.560  46.824  -3.414  1.00 91.56           C
ATOM    491  C   PRO    70     -47.397  43.968  -3.533  1.00 91.56           C
ATOM    492  O   PRO    70     -46.382  43.274  -3.469  1.00 91.56           O
ATOM    493  N   GLN    71     -48.533  43.567  -4.136  1.00268.20           N
ATOM    494  CA  GLN    71     -48.580  42.307  -4.809  1.00268.20           C
ATOM    495  CB  GLN    71     -48.724  41.097  -3.869  1.00268.20           C
ATOM    496  CG  GLN    71     -48.769  39.762  -4.616  1.00268.20           C
ATOM    497  CD  GLN    71     -48.912  38.644  -3.593  1.00268.20           C
ATOM    498  OE1 GLN    71     -49.086  38.893  -2.401  1.00268.20           O
ATOM    499  NE2 GLN    71     -48.834  37.373  -4.070  1.00268.20           N
ATOM    500  C   GLN    71     -49.790  42.327  -5.679  1.00268.20           C
ATOM    501  O   GLN    71     -50.697  43.135  -5.480  1.00268.20           O
ATOM    502  N   GLY    72     -49.825  41.443  -6.692  1.00136.79           N
ATOM    503  CA  GLY    72     -50.986  41.381  -7.524  1.00136.79           C
ATOM    504  C   GLY    72     -50.761  40.307  -8.532  1.00136.79           C
ATOM    505  O   GLY    72     -49.712  40.246  -9.172  1.00136.79           O
ATOM    506  N   THR    73     -51.762  39.423  -8.697  1.00280.21           N
ATOM    507  CA  THR    73     -51.655  38.381  -9.670  1.00280.21           C
ATOM    508  CB  THR    73     -51.342  37.036  -9.083  1.00280.21           C
ATOM    509  OG1 THR    73     -51.078  36.098 -10.117  1.00280.21           O
ATOM    510  CG2 THR    73     -52.541  36.575  -8.237  1.00280.21           C
ATOM    511  C   THR    73     -52.987  38.277 -10.328  1.00280.21           C
ATOM    512  O   THR    73     -54.008  38.634  -9.744  1.00280.21           O
ATOM    513  N   SER    74     -53.009  37.800 -11.587  1.00194.49           N
ATOM    514  CA  SER    74     -54.266  37.657 -12.253  1.00194.49           C
ATOM    515  CB  SER    74     -54.453  38.617 -13.438  1.00194.49           C
ATOM    516  OG  SER    74     -55.721  38.408 -14.041  1.00194.49           O
ATOM    517  C   SER    74     -54.310  36.270 -12.797  1.00194.49           C
ATOM    518  O   SER    74     -53.288  35.688 -13.159  1.00194.49           O
ATOM    519  N   PRO    75     -55.487  35.720 -12.826  1.00 99.38           N
ATOM    520  CA  PRO    75     -55.654  34.406 -13.375  1.00 99.38           C
ATOM    521  CD  PRO    75     -56.480  36.013 -11.808  1.00 99.38           C
ATOM    522  CB  PRO    75     -56.964  33.862 -12.797  1.00 99.38           C
ATOM    523  CG  PRO    75     -57.650  35.084 -12.159  1.00 99.38           C
ATOM    524  C   PRO    75     -55.638  34.518 -14.860  1.00 99.38           C
ATOM    525  O   PRO    75     -55.910  35.601 -15.375  1.00 99.38           O
ATOM    526  N   ALA    76     -55.309  33.424 -15.571  1.00181.80           N
ATOM    527  CA  ALA    76     -55.293  33.510 -16.999  1.00181.80           C
ATOM    528  CB  ALA    76     -54.061  32.851 -17.643  1.00181.80           C
ATOM    529  C   ALA    76     -56.496  32.785 -17.496  1.00181.80           C
ATOM    530  O   ALA    76     -56.794  31.664 -17.087  1.00181.80           O
ATOM    531  N   PRO    77     -57.209  33.443 -18.361  1.00158.14           N
ATOM    532  CA  PRO    77     -58.372  32.824 -18.929  1.00158.14           C
ATOM    533  CD  PRO    77     -57.389  34.877 -18.192  1.00158.14           C
ATOM    534  CB  PRO    77     -59.237  33.961 -19.467  1.00158.14           C
ATOM    535  CG  PRO    77     -58.847  35.161 -18.587  1.00158.14           C
ATOM    536  C   PRO    77     -57.954  31.850 -19.977  1.00158.14           C
ATOM    537  O   PRO    77     -56.838  31.961 -20.483  1.00158.14           O
ATOM    538  N   VAL    78     -58.825  30.879 -20.308  1.00 22.17           N
ATOM    539  CA  VAL    78     -58.495  29.936 -21.333  1.00 22.17           C
ATOM    540  CB  VAL    78     -58.711  28.507 -20.929  1.00 22.17           C
ATOM    541  CG1 VAL    78     -58.432  27.608 -22.144  1.00 22.17           C
ATOM    542  CG2 VAL    78     -57.822  28.204 -19.710  1.00 22.17           C
ATOM    543  C   VAL    78     -59.415  30.218 -22.472  1.00 22.17           C
ATOM    544  O   VAL    78     -60.577  30.573 -22.280  1.00 22.17           O
ATOM    545  N   PRO    79     -58.901  30.105 -23.662  1.00 89.19           N
ATOM    546  CA  PRO    79     -59.715  30.349 -24.817  1.00 89.19           C
ATOM    547  CD  PRO    79     -57.502  30.397 -23.912  1.00 89.19           C
ATOM    548  CB  PRO    79     -58.749  30.636 -25.971  1.00 89.19           C
ATOM    549  CG  PRO    79     -57.363  30.234 -25.433  1.00 89.19           C
ATOM    550  C   PRO    79     -60.635  29.202 -25.060  1.00 89.19           C
ATOM    551  O   PRO    79     -60.284  28.071 -24.723  1.00 89.19           O
ATOM    552  N   TYR    80     -61.826  29.473 -25.627  1.00275.67           N
ATOM    553  CA  TYR    80     -62.755  28.426 -25.919  1.00275.67           C
ATOM    554  CB  TYR    80     -63.936  28.360 -24.937  1.00275.67           C
ATOM    555  CG  TYR    80     -64.814  27.233 -25.359  1.00275.67           C
ATOM    556  CD1 TYR    80     -64.507  25.941 -25.000  1.00275.67           C
ATOM    557  CD2 TYR    80     -65.943  27.466 -26.110  1.00275.67           C
ATOM    558  CE1 TYR    80     -65.311  24.896 -25.386  1.00275.67           C
ATOM    559  CE2 TYR    80     -66.753  26.424 -26.499  1.00275.67           C
ATOM    560  CZ  TYR    80     -66.436  25.136 -26.135  1.00275.67           C
ATOM    561  OH  TYR    80     -67.265  24.066 -26.533  1.00275.67           O
ATOM    562  C   TYR    80     -63.315  28.724 -27.271  1.00275.67           C
ATOM    563  O   TYR    80     -63.293  29.869 -27.718  1.00275.67           O
ATOM    564  N   GLY    81     -63.815  27.690 -27.973  1.00151.44           N
ATOM    565  CA  GLY    81     -64.383  27.943 -29.265  1.00151.44           C
ATOM    566  C   GLY    81     -65.226  26.767 -29.631  1.00151.44           C
ATOM    567  O   GLY    81     -64.965  25.643 -29.205  1.00151.44           O
ATOM    568  N   TYR    82     -66.272  27.011 -30.443  1.00310.84           N
ATOM    569  CA  TYR    82     -67.129  25.945 -30.866  1.00310.84           C
ATOM    570  CB  TYR    82     -68.555  26.037 -30.297  1.00310.84           C
ATOM    571  CG  TYR    82     -69.323  24.874 -30.823  1.00310.84           C
ATOM    572  CD1 TYR    82     -69.226  23.640 -30.225  1.00310.84           C
ATOM    573  CD2 TYR    82     -70.143  25.020 -31.920  1.00310.84           C
ATOM    574  CE1 TYR    82     -69.933  22.567 -30.710  1.00310.84           C
ATOM    575  CE2 TYR    82     -70.854  23.949 -32.411  1.00310.84           C
ATOM    576  CZ  TYR    82     -70.749  22.720 -31.805  1.00310.84           C
ATOM    577  OH  TYR    82     -71.478  21.621 -32.307  1.00310.84           O
ATOM    578  C   TYR    82     -67.244  26.030 -32.351  1.00310.84           C
ATOM    579  O   TYR    82     -67.289  27.119 -32.921  1.00310.84           O
ATOM    580  N   PHE    83     -67.270  24.864 -33.024  1.00285.61           N
ATOM    581  CA  PHE    83     -67.406  24.856 -34.449  1.00285.61           C
ATOM    582  CB  PHE    83     -66.101  24.514 -35.188  1.00285.61           C
ATOM    583  CG  PHE    83     -66.383  24.545 -36.650  1.00285.61           C
ATOM    584  CD1 PHE    83     -66.378  25.739 -37.337  1.00285.61           C
ATOM    585  CD2 PHE    83     -66.648  23.384 -37.337  1.00285.61           C
ATOM    586  CE1 PHE    83     -66.636  25.771 -38.687  1.00285.61           C
ATOM    587  CE2 PHE    83     -66.907  23.410 -38.688  1.00285.61           C
ATOM    588  CZ  PHE    83     -66.902  24.606 -39.365  1.00285.61           C
ATOM    589  C   PHE    83     -68.398  23.790 -34.781  1.00285.61           C
ATOM    590  O   PHE    83     -68.608  22.864 -34.000  1.00285.61           O
ATOM    591  N   GLY    84     -69.056  23.907 -35.950  1.00121.20           N
ATOM    592  CA  GLY    84     -70.001  22.898 -36.325  1.00121.20           C
ATOM    593  C   GLY    84     -70.797  23.416 -37.477  1.00121.20           C
ATOM    594  O   GLY    84     -70.689  24.584 -37.849  1.00121.20           O
ATOM    595  N   GLY    85     -71.625  22.537 -38.073  1.00 99.25           N
ATOM    596  CA  GLY    85     -72.448  22.933 -39.177  1.00 99.25           C
ATOM    597  C   GLY    85     -72.662  21.723 -40.024  1.00 99.25           C
ATOM    598  O   GLY    85     -72.070  20.671 -39.784  1.00 99.25           O
ATOM    599  N   GLY    86     -73.526  21.846 -41.050  1.00118.59           N
ATOM    600  CA  GLY    86     -73.767  20.735 -41.922  1.00118.59           C
ATOM    601  C   GLY    86     -74.706  21.199 -42.987  1.00118.59           C
ATOM    602  O   GLY    86     -75.492  22.122 -42.778  1.00118.59           O
ATOM    603  N   TYR    87     -74.642  20.557 -44.169  1.00279.72           N
ATOM    604  CA  TYR    87     -75.509  20.935 -45.245  1.00279.72           C
ATOM    605  CB  TYR    87     -74.740  21.527 -46.441  1.00279.72           C
ATOM    606  CG  TYR    87     -75.717  21.886 -47.505  1.00279.72           C
ATOM    607  CD1 TYR    87     -76.461  23.039 -47.410  1.00279.72           C
ATOM    608  CD2 TYR    87     -75.876  21.077 -48.607  1.00279.72           C
ATOM    609  CE1 TYR    87     -77.361  23.377 -48.395  1.00279.72           C
ATOM    610  CE2 TYR    87     -76.773  21.409 -49.592  1.00279.72           C
ATOM    611  CZ  TYR    87     -77.517  22.559 -49.488  1.00279.72           C
ATOM    612  OH  TYR    87     -78.437  22.902 -50.501  1.00279.72           O
ATOM    613  C   TYR    87     -76.202  19.695 -45.710  1.00279.72           C
ATOM    614  O   TYR    87     -75.568  18.664 -45.928  1.00279.72           O
ATOM    615  N   TYR    88     -77.542  19.757 -45.851  1.00315.32           N
ATOM    616  CA  TYR    88     -78.264  18.604 -46.301  1.00315.32           C
ATOM    617  CB  TYR    88     -79.091  17.927 -45.195  1.00315.32           C
ATOM    618  CG  TYR    88     -79.782  16.756 -45.804  1.00315.32           C
ATOM    619  CD1 TYR    88     -79.124  15.557 -45.955  1.00315.32           C
ATOM    620  CD2 TYR    88     -81.089  16.856 -46.223  1.00315.32           C
ATOM    621  CE1 TYR    88     -79.760  14.474 -46.516  1.00315.32           C
ATOM    622  CE2 TYR    88     -81.729  15.778 -46.786  1.00315.32           C
ATOM    623  CZ  TYR    88     -81.065  14.584 -46.933  1.00315.32           C
ATOM    624  OH  TYR    88     -81.720  13.476 -47.510  1.00315.32           O
ATOM    625  C   TYR    88     -79.223  19.039 -47.360  1.00315.32           C
ATOM    626  O   TYR    88     -79.743  20.153 -47.319  1.00315.32           O
ATOM    627  N   SER    89     -79.462  18.166 -48.359  1.00211.45           N
ATOM    628  CA  SER    89     -80.407  18.489 -49.389  1.00211.45           C
ATOM    629  CB  SER    89     -79.782  19.136 -50.634  1.00211.45           C
ATOM    630  OG  SER    89     -79.275  20.421 -50.312  1.00211.45           O
ATOM    631  C   SER    89     -81.039  17.210 -49.834  1.00211.45           C
ATOM    632  O   SER    89     -80.470  16.132 -49.670  1.00211.45           O
ATOM    633  N   CYS    90     -82.260  17.305 -50.394  1.00106.24           N
ATOM    634  CA  CYS    90     -82.930  16.138 -50.885  1.00106.24           C
ATOM    635  CB  CYS    90     -84.099  15.676 -49.996  1.00106.24           C
ATOM    636  SG  CYS    90     -84.922  14.191 -50.646  1.00106.24           S
ATOM    637  C   CYS    90     -83.504  16.491 -52.217  1.00106.24           C
ATOM    638  O   CYS    90     -83.810  17.652 -52.481  1.00106.24           O
ATOM    639  N   ARG    91     -83.644  15.490 -53.109  1.00318.97           N
ATOM    640  CA  ARG    91     -84.205  15.769 -54.397  1.00318.97           C
ATOM    641  CB  ARG    91     -83.177  15.724 -55.540  1.00318.97           C
ATOM    642  CG  ARG    91     -82.489  14.365 -55.684  1.00318.97           C
ATOM    643  CD  ARG    91     -81.464  14.309 -56.819  1.00318.97           C
ATOM    644  NE  ARG    91     -82.208  14.437 -58.104  1.00318.97           N
ATOM    645  CZ  ARG    91     -82.483  15.673 -58.617  1.00318.97           C
ATOM    646  NH1 ARG    91     -82.066  16.794 -57.959  1.00318.97           N
ATOM    647  NH2 ARG    91     -83.172  15.786 -59.789  1.00318.97           N
ATOM    648  C   ARG    91     -85.223  14.716 -54.689  1.00318.97           C
ATOM    649  O   ARG    91     -85.048  13.552 -54.333  1.00318.97           O
ATOM    650  N   VAL    92     -86.338  15.115 -55.332  1.00124.95           N
ATOM    651  CA  VAL    92     -87.346  14.163 -55.693  1.00124.95           C
ATOM    652  CB  VAL    92     -88.529  14.162 -54.771  1.00124.95           C
ATOM    653  CG1 VAL    92     -89.212  15.538 -54.850  1.00124.95           C
ATOM    654  CG2 VAL    92     -89.449  12.992 -55.158  1.00124.95           C
ATOM    655  C   VAL    92     -87.845  14.549 -57.047  1.00124.95           C
ATOM    656  O   VAL    92     -87.853  15.727 -57.401  1.00124.95           O
ATOM    657  N   SER    93     -88.258  13.554 -57.856  1.00210.06           N
ATOM    658  CA  SER    93     -88.771  13.877 -59.154  1.00210.06           C
ATOM    659  CB  SER    93     -87.715  13.803 -60.270  1.00210.06           C
ATOM    660  OG  SER    93     -86.704  14.776 -60.051  1.00210.06           O
ATOM    661  C   SER    93     -89.829  12.878 -59.487  1.00210.06           C
ATOM    662  O   SER    93     -89.791  11.739 -59.024  1.00210.06           O
ATOM    663  N   ARG    94     -90.825  13.298 -60.291  1.00384.01           N
ATOM    664  CA  ARG    94     -91.859  12.396 -60.701  1.00384.01           C
ATOM    665  CB  ARG    94     -93.146  12.508 -59.866  1.00384.01           C
ATOM    666  CG  ARG    94     -94.244  11.539 -60.310  1.00384.01           C
ATOM    667  CD  ARG    94     -93.911  10.068 -60.051  1.00384.01           C
ATOM    668  NE  ARG    94     -94.076   9.822 -58.591  1.00384.01           N
ATOM    669  CZ  ARG    94     -95.304   9.497 -58.090  1.00384.01           C
ATOM    670  NH1 ARG    94     -96.378   9.398 -58.926  1.00384.01           N
ATOM    671  NH2 ARG    94     -95.457   9.270 -56.753  1.00384.01           N
ATOM    672  C   ARG    94     -92.217  12.749 -62.106  1.00384.01           C
ATOM    673  O   ARG    94     -92.138  13.911 -62.502  1.00384.01           O
ATOM    674  N   SER    95     -92.602  11.740 -62.912  1.00227.69           N
ATOM    675  CA  SER    95     -92.987  12.024 -64.262  1.00227.69           C
ATOM    676  CB  SER    95     -91.850  11.836 -65.280  1.00227.69           C
ATOM    677  OG  SER    95     -90.807  12.763 -65.023  1.00227.69           O
ATOM    678  C   SER    95     -94.068  11.062 -64.630  1.00227.69           C
ATOM    679  O   SER    95     -94.143   9.959 -64.089  1.00227.69           O
ATOM    680  N   SER    96     -94.957  11.474 -65.555  1.00214.92           N
ATOM    681  CA  SER    96     -95.999  10.592 -65.988  1.00214.92           C
ATOM    682  CB  SER    96     -97.349  10.842 -65.293  1.00214.92           C
ATOM    683  OG  SER    96     -98.324   9.931 -65.777  1.00214.92           O
ATOM    684  C   SER    96     -96.205  10.837 -67.446  1.00214.92           C
ATOM    685  O   SER    96     -96.018  11.952 -67.930  1.00214.92           O
ATOM    686  N   LEU    97     -96.576   9.780 -68.195  1.00290.25           N
ATOM    687  CA  LEU    97     -96.818   9.946 -69.597  1.00290.25           C
ATOM    688  CB  LEU    97     -95.775   9.227 -70.479  1.00290.25           C
ATOM    689  CG  LEU    97     -95.972   9.368 -72.006  1.00290.25           C
ATOM    690  CD1 LEU    97     -97.177   8.564 -72.527  1.00290.25           C
ATOM    691  CD2 LEU    97     -96.019  10.846 -72.419  1.00290.25           C
ATOM    692  C   LEU    97     -98.160   9.356 -69.872  1.00290.25           C
ATOM    693  O   LEU    97     -98.502   8.300 -69.344  1.00290.25           O
ATOM    694  N   LYS    98     -98.972  10.043 -70.699  1.00192.76           N
ATOM    695  CA  LYS    98    -100.258   9.504 -71.028  1.00192.76           C
ATOM    696  CB  LYS    98    -101.435  10.352 -70.514  1.00192.76           C
ATOM    697  CG  LYS    98    -101.546  10.384 -68.989  1.00192.76           C
ATOM    698  CD  LYS    98    -102.506  11.455 -68.469  1.00192.76           C
ATOM    699  CE  LYS    98    -103.979  11.131 -68.725  1.00192.76           C
ATOM    700  NZ  LYS    98    -104.836  12.214 -68.193  1.00192.76           N
ATOM    701  C   LYS    98    -100.358   9.473 -72.517  1.00192.76           C
ATOM    702  O   LYS    98    -100.036  10.443 -73.202  1.00192.76           O
ATOM    703  N   PRO    99    -100.774   8.351 -73.030  1.00153.56           N
ATOM    704  CA  PRO    99    -100.937   8.254 -74.454  1.00153.56           C
ATOM    705  CD  PRO    99    -100.335   7.091 -72.450  1.00153.56           C
ATOM    706  CB  PRO    99    -100.924   6.763 -74.781  1.00153.56           C
ATOM    707  CG  PRO    99    -100.094   6.150 -73.640  1.00153.56           C
ATOM    708  C   PRO    99    -102.198   8.941 -74.862  1.00153.56           C
ATOM    709  O   PRO    99    -103.104   9.057 -74.039  1.00153.56           O
ATOM    710  N   CYS   100    -102.274   9.419 -76.119  1.00 98.46           N
ATOM    711  CA  CYS   100    -103.477  10.053 -76.569  1.00 98.46           C
ATOM    712  CB  CYS   100    -103.357  11.580 -76.703  1.00 98.46           C
ATOM    713  SG  CYS   100    -102.130  12.074 -77.951  1.00 98.46           S
ATOM    714  C   CYS   100    -103.778   9.514 -77.927  1.00 98.46           C
ATOM    715  O   CYS   100    -102.871   9.243 -78.713  1.00 98.46           O
ATOM    716  N   ALA   101    -105.076   9.320 -78.233  1.00261.04           N
ATOM    717  CA  ALA   101    -105.433   8.837 -79.533  1.00261.04           C
ATOM    718  CB  ALA   101    -105.717   7.326 -79.573  1.00261.04           C
ATOM    719  C   ALA   101    -106.692   9.531 -79.932  1.00261.04           C
ATOM    720  O   ALA   101    -107.523   9.865 -79.088  1.00261.04           O
ATOM    721  N   GLN   102    -106.855   9.790 -81.244  1.00326.41           N
ATOM    722  CA  GLN   102    -108.053  10.426 -81.701  1.00326.41           C
ATOM    723  CB  GLN   102    -107.906  11.940 -81.931  1.00326.41           C
ATOM    724  CG  GLN   102    -107.617  12.732 -80.654  1.00326.41           C
ATOM    725  CD  GLN   102    -106.153  12.531 -80.287  1.00326.41           C
ATOM    726  OE1 GLN   102    -105.745  12.776 -79.153  1.00326.41           O
ATOM    727  NE2 GLN   102    -105.336  12.076 -81.274  1.00326.41           N
ATOM    728  C   GLN   102    -108.404   9.817 -83.018  1.00326.41           C
ATOM    729  O   GLN   102    -107.526   9.415 -83.780  1.00326.41           O
ATOM    730  N   ALA   103    -109.715   9.711 -83.308  1.00294.32           N
ATOM    731  CA  ALA   103    -110.125   9.173 -84.570  1.00294.32           C
ATOM    732  CB  ALA   103    -110.601   7.712 -84.493  1.00294.32           C
ATOM    733  C   ALA   103    -111.285   9.988 -85.034  1.00294.32           C
ATOM    734  O   ALA   103    -112.069  10.484 -84.226  1.00294.32           O
ATOM    735  N   ALA   104    -111.412  10.170 -86.362  1.00292.85           N
ATOM    736  CA  ALA   104    -112.520  10.923 -86.867  1.00292.85           C
ATOM    737  CB  ALA   104    -112.229  12.427 -87.009  1.00292.85           C
ATOM    738  C   ALA   104    -112.830  10.407 -88.232  1.00292.85           C
ATOM    739  O   ALA   104    -111.963   9.865 -88.916  1.00292.85           O
ATOM    740  N   THR   105    -114.101  10.546 -88.655  1.00309.07           N
ATOM    741  CA  THR   105    -114.477  10.117 -89.968  1.00309.07           C
ATOM    742  CB  THR   105    -115.441   8.966 -89.973  1.00309.07           C
ATOM    743  OG1 THR   105    -115.624   8.486 -91.297  1.00309.07           O
ATOM    744  CG2 THR   105    -116.780   9.443 -89.387  1.00309.07           C
ATOM    745  C   THR   105    -115.162  11.270 -90.621  1.00309.07           C
ATOM    746  O   THR   105    -115.891  12.018 -89.970  1.00309.07           O
ATOM    747  N   LEU   106    -114.926  11.460 -91.932  1.00272.14           N
ATOM    748  CA  LEU   106    -115.566  12.547 -92.610  1.00272.14           C
ATOM    749  CB  LEU   106    -114.556  13.553 -93.206  1.00272.14           C
ATOM    750  CG  LEU   106    -115.133  14.875 -93.772  1.00272.14           C
ATOM    751  CD1 LEU   106    -114.002  15.759 -94.322  1.00272.14           C
ATOM    752  CD2 LEU   106    -116.240  14.666 -94.817  1.00272.14           C
ATOM    753  C   LEU   106    -116.355  11.943 -93.724  1.00272.14           C
ATOM    754  O   LEU   106    -115.867  11.073 -94.443  1.00272.14           O
ATOM    755  N   ALA   107    -117.619  12.382 -93.877  1.00281.89           N
ATOM    756  CA  ALA   107    -118.427  11.884 -94.949  1.00281.89           C
ATOM    757  CB  ALA   107    -119.477  10.852 -94.504  1.00281.89           C
ATOM    758  C   ALA   107    -119.168  13.052 -95.507  1.00281.89           C
ATOM    759  O   ALA   107    -119.492  13.994 -94.786  1.00281.89           O
ATOM    760  N   ALA   108    -119.438  13.032 -96.826  1.00284.69           N
ATOM    761  CA  ALA   108    -120.166  14.118 -97.410  1.00284.69           C
ATOM    762  CB  ALA   108    -119.305  15.028 -98.304  1.00284.69           C
ATOM    763  C   ALA   108    -121.225  13.526 -98.278  1.00284.69           C
ATOM    764  O   ALA   108    -121.022  12.487 -98.905  1.00284.69           O
ATOM    765  N   TYR   109    -122.405  14.172 -98.315  1.00276.16           N
ATOM    766  CA  TYR   109    -123.464  13.680 -99.143  1.00276.16           C
ATOM    767  CB  TYR   109    -124.679  13.198 -98.327  1.00276.16           C
ATOM    768  CG  TYR   109    -125.735  12.702 -99.254  1.00276.16           C
ATOM    769  CD1 TYR   109    -125.580  11.498 -99.901  1.00276.16           C
ATOM    770  CD2 TYR   109    -126.892  13.421 -99.454  1.00276.16           C
ATOM    771  CE1 TYR   109    -126.551  11.026-100.752  1.00276.16           C
ATOM    772  CE2 TYR   109    -127.868  12.953-100.305  1.00276.16           C
ATOM    773  CZ  TYR   109    -127.696  11.756-100.957  1.00276.16           C
ATOM    774  OH  TYR   109    -128.697  11.276-101.829  1.00276.16           O
ATOM    775  C   TYR   109    -123.886  14.828-100.003  1.00276.16           C
ATOM    776  O   TYR   109    -124.105  15.937 -99.519  1.00276.16           O
ATOM    777  N   PRO   110    -123.971  14.593-101.282  1.00115.30           N
ATOM    778  CA  PRO   110    -124.379  15.638-102.179  1.00115.30           C
ATOM    779  CD  PRO   110    -123.088  13.639-101.928  1.00115.30           C
ATOM    780  CB  PRO   110    -123.868  15.237-103.566  1.00115.30           C
ATOM    781  CG  PRO   110    -123.438  13.766-103.418  1.00115.30           C
ATOM    782  C   PRO   110    -125.856  15.825-102.103  1.00115.30           C
ATOM    783  O   PRO   110    -126.556  14.877-101.756  1.00115.30           O
ATOM    784  N   ALA   111    -126.355  17.036-102.416  1.00245.80           N
ATOM    785  CA  ALA   111    -127.769  17.248-102.350  1.00245.80           C
ATOM    786  CB  ALA   111    -128.188  18.294-101.303  1.00245.80           C
ATOM    787  C   ALA   111    -128.213  17.755-103.681  1.00245.80           C
ATOM    788  O   ALA   111    -127.492  18.490-104.353  1.00245.80           O
ATOM    789  N   GLU   112    -129.422  17.342-104.104  1.00329.09           N
ATOM    790  CA  GLU   112    -129.955  17.786-105.356  1.00329.09           C
ATOM    791  CB  GLU   112    -129.868  16.731-106.472  1.00329.09           C
ATOM    792  CG  GLU   112    -130.436  17.209-107.810  1.00329.09           C
ATOM    793  CD  GLU   112    -129.443  18.190-108.419  1.00329.09           C
ATOM    794  OE1 GLU   112    -128.392  18.445-107.772  1.00329.09           O
ATOM    795  OE2 GLU   112    -129.721  18.695-109.539  1.00329.09           O
ATOM    796  C   GLU   112    -131.402  18.067-105.128  1.00329.09           C
ATOM    797  O   GLU   112    -131.984  17.610-104.146  1.00329.09           O
ATOM    798  N   THR   113    -132.021  18.855-106.028  1.00248.65           N
ATOM    799  CA  THR   113    -133.416  19.130-105.865  1.00248.65           C
ATOM    800  CB  THR   113    -133.783  20.570-106.097  1.00248.65           C
ATOM    801  OG1 THR   113    -135.162  20.772-105.829  1.00248.65           O
ATOM    802  CG2 THR   113    -133.451  20.961-107.547  1.00248.65           C
ATOM    803  C   THR   113    -134.145  18.286-106.858  1.00248.65           C
ATOM    804  O   THR   113    -133.868  18.301-108.056  1.00248.65           O
ATOM    805  N   PRO   114    -135.067  17.524-106.345  1.00176.14           N
ATOM    806  CA  PRO   114    -135.819  16.610-107.156  1.00176.14           C
ATOM    807  CD  PRO   114    -135.795  17.913-105.148  1.00176.14           C
ATOM    808  CB  PRO   114    -136.905  16.056-106.240  1.00176.14           C
ATOM    809  CG  PRO   114    -137.165  17.225-105.272  1.00176.14           C
ATOM    810  C   PRO   114    -136.418  17.325-108.322  1.00176.14           C
ATOM    811  O   PRO   114    -136.379  16.787-109.428  1.00176.14           O
ATOM    812  N   THR   115    -136.989  18.524-108.105  1.00295.02           N
ATOM    813  CA  THR   115    -137.589  19.212-109.208  1.00295.02           C
ATOM    814  CB  THR   115    -139.030  18.854-109.423  1.00295.02           C
ATOM    815  OG1 THR   115    -139.802  19.229-108.291  1.00295.02           O
ATOM    816  CG2 THR   115    -139.131  17.338-109.656  1.00295.02           C
ATOM    817  C   THR   115    -137.542  20.675-108.927  1.00295.02           C
ATOM    818  O   THR   115    -137.070  21.110-107.877  1.00295.02           O
ATOM    819  N   ALA   116    -138.023  21.474-109.897  1.00253.05           N
ATOM    820  CA  ALA   116    -138.079  22.896-109.742  1.00253.05           C
ATOM    821  CB  ALA   116    -137.151  23.660-110.701  1.00253.05           C
ATOM    822  C   ALA   116    -139.480  23.288-110.075  1.00253.05           C
ATOM    823  O   ALA   116    -140.168  22.585-110.813  1.00253.05           O
ATOM    824  N   GLY   117    -139.953  24.418-109.517  1.00155.27           N
ATOM    825  CA  GLY   117    -141.298  24.816-109.806  1.00155.27           C
ATOM    826  C   GLY   117    -141.333  26.306-109.864  1.00155.27           C
ATOM    827  O   GLY   117    -140.433  26.984-109.371  1.00155.27           O
ATOM    828  N   GLU   118    -142.399  26.851-110.479  1.00308.27           N
ATOM    829  CA  GLU   118    -142.540  28.271-110.586  1.00308.27           C
ATOM    830  CB  GLU   118    -142.745  28.763-112.030  1.00308.27           C
ATOM    831  CG  GLU   118    -142.856  30.284-112.147  1.00308.27           C
ATOM    832  CD  GLU   118    -141.466  30.873-111.953  1.00308.27           C
ATOM    833  OE1 GLU   118    -140.513  30.078-111.735  1.00308.27           O
ATOM    834  OE2 GLU   118    -141.339  32.124-112.020  1.00308.27           O
ATOM    835  C   GLU   118    -143.758  28.647-109.813  1.00308.27           C
ATOM    836  O   GLU   118    -144.688  27.853-109.675  1.00308.27           O
ATOM    837  N   GLU   119    -143.771  29.875-109.264  1.00287.68           N
ATOM    838  CA  GLU   119    -144.903  30.307-108.501  1.00287.68           C
ATOM    839  CB  GLU   119    -144.526  30.967-107.164  1.00287.68           C
ATOM    840  CG  GLU   119    -145.733  31.428-106.345  1.00287.68           C
ATOM    841  CD  GLU   119    -145.216  32.056-105.059  1.00287.68           C
ATOM    842  OE1 GLU   119    -143.969  32.100-104.884  1.00287.68           O
ATOM    843  OE2 GLU   119    -146.060  32.501-104.236  1.00287.68           O
ATOM    844  C   GLU   119    -145.624  31.331-109.313  1.00287.68           C
ATOM    845  O   GLU   119    -145.008  32.110-110.039  1.00287.68           O
ATOM    846  N   TYR   120    -146.967  31.334-109.223  1.00276.93           N
ATOM    847  CA  TYR   120    -147.736  32.292-109.958  1.00276.93           C
ATOM    848  CB  TYR   120    -148.779  31.635-110.881  1.00276.93           C
ATOM    849  CG  TYR   120    -149.497  32.699-111.635  1.00276.93           C
ATOM    850  CD1 TYR   120    -148.872  33.359-112.668  1.00276.93           C
ATOM    851  CD2 TYR   120    -150.799  33.020-111.331  1.00276.93           C
ATOM    852  CE1 TYR   120    -149.529  34.339-113.375  1.00276.93           C
ATOM    853  CE2 TYR   120    -151.461  34.000-112.034  1.00276.93           C
ATOM    854  CZ  TYR   120    -150.825  34.662-113.056  1.00276.93           C
ATOM    855  OH  TYR   120    -151.503  35.667-113.778  1.00276.93           O
ATOM    856  C   TYR   120    -148.446  33.119-108.935  1.00276.93           C
ATOM    857  O   TYR   120    -149.089  32.597-108.026  1.00276.93           O
ATOM    858  N   PRO   121    -148.300  34.408-109.047  1.00176.83           N
ATOM    859  CA  PRO   121    -148.898  35.322-108.114  1.00176.83           C
ATOM    860  CD  PRO   121    -147.173  34.997-109.745  1.00176.83           C
ATOM    861  CB  PRO   121    -148.246  36.684-108.378  1.00176.83           C
ATOM    862  CG  PRO   121    -147.471  36.503-109.699  1.00176.83           C
ATOM    863  C   PRO   121    -150.389  35.330-108.173  1.00176.83           C
ATOM    864  O   PRO   121    -151.016  35.642-107.162  1.00176.83           O
ATOM    865  N   SER   122    -150.982  35.010-109.335  1.00188.37           N
ATOM    866  CA  SER   122    -152.411  35.011-109.429  1.00188.37           C
ATOM    867  CB  SER   122    -153.107  34.213-108.312  1.00188.37           C
ATOM    868  OG  SER   122    -152.761  32.839-108.406  1.00188.37           O
ATOM    869  C   SER   122    -152.864  36.430-109.352  1.00188.37           C
ATOM    870  O   SER   122    -152.096  37.320-108.992  1.00188.37           O
ATOM    871  N   ARG   123    -154.137  36.681-109.715  1.00221.14           N
ATOM    872  CA  ARG   123    -154.640  38.020-109.656  1.00221.14           C
ATOM    873  CB  ARG   123    -155.220  38.514-110.992  1.00221.14           C
ATOM    874  CG  ARG   123    -155.761  39.944-110.939  1.00221.14           C
ATOM    875  CD  ARG   123    -156.336  40.428-112.272  1.00221.14           C
ATOM    876  NE  ARG   123    -156.821  41.822-112.074  1.00221.14           N
ATOM    877  CZ  ARG   123    -157.236  42.558-113.146  1.00221.14           C
ATOM    878  NH1 ARG   123    -157.206  42.017-114.398  1.00221.14           N
ATOM    879  NH2 ARG   123    -157.681  43.836-112.965  1.00221.14           N
ATOM    880  C   ARG   123    -155.751  38.036-108.659  1.00221.14           C
ATOM    881  O   ARG   123    -156.650  37.197-108.682  1.00221.14           O
ATOM    882  N   PRO   124    -155.674  38.971-107.756  1.00105.34           N
ATOM    883  CA  PRO   124    -156.706  39.112-106.767  1.00105.34           C
ATOM    884  CD  PRO   124    -154.383  39.412-107.258  1.00105.34           C
ATOM    885  CB  PRO   124    -156.063  39.819-105.571  1.00105.34           C
ATOM    886  CG  PRO   124    -154.731  40.371-106.112  1.00105.34           C
ATOM    887  C   PRO   124    -157.866  39.850-107.347  1.00105.34           C
ATOM    888  O   PRO   124    -157.686  40.561-108.335  1.00105.34           O
ATOM    889  N   THR   125    -159.067  39.685-106.760  1.00278.55           N
ATOM    890  CA  THR   125    -160.213  40.397-107.243  1.00278.55           C
ATOM    891  CB  THR   125    -161.272  39.507-107.825  1.00278.55           C
ATOM    892  OG1 THR   125    -162.286  40.288-108.439  1.00278.55           O
ATOM    893  CG2 THR   125    -161.868  38.648-106.697  1.00278.55           C
ATOM    894  C   THR   125    -160.817  41.095-106.071  1.00278.55           C
ATOM    895  O   THR   125    -160.778  40.593-104.949  1.00278.55           O
ATOM    896  N   GLU   126    -161.379  42.299-106.299  1.00309.57           N
ATOM    897  CA  GLU   126    -161.984  43.014-105.214  1.00309.57           C
ATOM    898  CB  GLU   126    -161.191  44.258-104.780  1.00309.57           C
ATOM    899  CG  GLU   126    -161.036  45.299-105.891  1.00309.57           C
ATOM    900  CD  GLU   126    -160.238  46.469-105.332  1.00309.57           C
ATOM    901  OE1 GLU   126    -160.566  46.921-104.203  1.00309.57           O
ATOM    902  OE2 GLU   126    -159.287  46.922-106.024  1.00309.57           O
ATOM    903  C   GLU   126    -163.326  43.481-105.670  1.00309.57           C
ATOM    904  O   GLU   126    -163.514  43.823-106.837  1.00309.57           O
ATOM    905  N   PHE   127    -164.310  43.484-104.748  1.00309.85           N
ATOM    906  CA  PHE   127    -165.622  43.947-105.093  1.00309.85           C
ATOM    907  CB  PHE   127    -166.656  42.817-105.229  1.00309.85           C
ATOM    908  CG  PHE   127    -167.960  43.443-105.586  1.00309.85           C
ATOM    909  CD1 PHE   127    -168.249  43.757-106.896  1.00309.85           C
ATOM    910  CD2 PHE   127    -168.895  43.712-104.615  1.00309.85           C
ATOM    911  CE1 PHE   127    -169.453  44.333-107.227  1.00309.85           C
ATOM    912  CE2 PHE   127    -170.099  44.288-104.941  1.00309.85           C
ATOM    913  CZ  PHE   127    -170.380  44.601-106.249  1.00309.85           C
ATOM    914  C   PHE   127    -166.080  44.831-103.977  1.00309.85           C
ATOM    915  O   PHE   127    -165.675  44.653-102.828  1.00309.85           O
ATOM    916  N   ALA   128    -166.926  45.829-104.294  1.00286.71           N
ATOM    917  CA  ALA   128    -167.414  46.695-103.263  1.00286.71           C
ATOM    918  CB  ALA   128    -166.595  47.987-103.103  1.00286.71           C
ATOM    919  C   ALA   128    -168.804  47.101-103.628  1.00286.71           C
ATOM    920  O   ALA   128    -169.167  47.129-104.804  1.00286.71           O
ATOM    921  N   PHE   129    -169.633  47.406-102.608  1.00305.78           N
ATOM    922  CA  PHE   129    -170.974  47.841-102.862  1.00305.78           C
ATOM    923  CB  PHE   129    -172.040  46.791-102.503  1.00305.78           C
ATOM    924  CG  PHE   129    -173.373  47.376-102.815  1.00305.78           C
ATOM    925  CD1 PHE   129    -173.875  47.325-104.096  1.00305.78           C
ATOM    926  CD2 PHE   129    -174.124  47.974-101.829  1.00305.78           C
ATOM    927  CE1 PHE   129    -175.106  47.864-104.389  1.00305.78           C
ATOM    928  CE2 PHE   129    -175.355  48.514-102.117  1.00305.78           C
ATOM    929  CZ  PHE   129    -175.848  48.460-103.397  1.00305.78           C
ATOM    930  C   PHE   129    -171.213  49.030-101.989  1.00305.78           C
ATOM    931  O   PHE   129    -170.644  49.133-100.904  1.00305.78           O
ATOM    932  N   TYR   130    -172.049  49.977-102.453  1.00259.52           N
ATOM    933  CA  TYR   130    -172.313  51.132-101.646  1.00259.52           C
ATOM    934  CB  TYR   130    -171.876  52.444-102.323  1.00259.52           C
ATOM    935  CG  TYR   130    -172.183  53.585-101.414  1.00259.52           C
ATOM    936  CD1 TYR   130    -171.390  53.837-100.320  1.00259.52           C
ATOM    937  CD2 TYR   130    -173.251  54.416-101.669  1.00259.52           C
ATOM    938  CE1 TYR   130    -171.663  54.891 -99.481  1.00259.52           C
ATOM    939  CE2 TYR   130    -173.529  55.473-100.833  1.00259.52           C
ATOM    940  CZ  TYR   130    -172.736  55.711 -99.737  1.00259.52           C
ATOM    941  OH  TYR   130    -173.020  56.795 -98.880  1.00259.52           O
ATOM    942  C   TYR   130    -173.788  51.195-101.416  1.00259.52           C
ATOM    943  O   TYR   130    -174.584  51.268-102.351  1.00259.52           O
ATOM    944  N   PRO   131    -174.162  51.137-100.168  1.00170.33           N
ATOM    945  CA  PRO   131    -175.561  51.222 -99.842  1.00170.33           C
ATOM    946  CD  PRO   131    -173.454  50.244 -99.264  1.00170.33           C
ATOM    947  CB  PRO   131    -175.715  50.585 -98.463  1.00170.33           C
ATOM    948  CG  PRO   131    -174.534  49.604 -98.380  1.00170.33           C
ATOM    949  C   PRO   131    -176.012  52.645 -99.881  1.00170.33           C
ATOM    950  O   PRO   131    -175.170  53.536 -99.794  1.00170.33           O
ATOM    951  N   GLY   132    -177.331  52.886-100.015  1.00114.36           N
ATOM    952  CA  GLY   132    -177.817  54.235-100.016  1.00114.36           C
ATOM    953  C   GLY   132    -179.262  54.190 -99.640  1.00114.36           C
ATOM    954  O   GLY   132    -179.982  53.265-100.013  1.00114.36           O
ATOM    955  N   TYR   133    -179.725  55.202 -98.881  1.00254.71           N
ATOM    956  CA  TYR   133    -181.103  55.229 -98.486  1.00254.71           C
ATOM    957  CB  TYR   133    -181.288  55.032 -96.970  1.00254.71           C
ATOM    958  CG  TYR   133    -182.744  55.016 -96.654  1.00254.71           C
ATOM    959  CD1 TYR   133    -183.513  53.923 -96.982  1.00254.71           C
ATOM    960  CD2 TYR   133    -183.335  56.077 -96.008  1.00254.71           C
ATOM    961  CE1 TYR   133    -184.856  53.896 -96.689  1.00254.71           C
ATOM    962  CE2 TYR   133    -184.678  56.056 -95.713  1.00254.71           C
ATOM    963  CZ  TYR   133    -185.441  54.966 -96.055  1.00254.71           C
ATOM    964  OH  TYR   133    -186.819  54.942 -95.752  1.00254.71           O
ATOM    965  C   TYR   133    -181.640  56.573 -98.868  1.00254.71           C
ATOM    966  O   TYR   133    -181.019  57.604 -98.617  1.00254.71           O
ATOM    967  N   PRO   134    -182.776  56.571 -99.508  1.00 96.24           N
ATOM    968  CA  PRO   134    -183.386  57.808 -99.922  1.00 96.24           C
ATOM    969  CD  PRO   134    -183.114  55.477-100.402  1.00 96.24           C
ATOM    970  CB  PRO   134    -184.289  57.465-101.111  1.00 96.24           C
ATOM    971  CG  PRO   134    -184.415  55.931-101.078  1.00 96.24           C
ATOM    972  C   PRO   134    -184.114  58.466 -98.796  1.00 96.24           C
ATOM    973  O   PRO   134    -184.461  57.787 -97.832  1.00 96.24           O
ATOM    974  N   GLY   135    -184.353  59.790 -98.894  1.00115.65           N
ATOM    975  CA  GLY   135    -185.076  60.477 -97.865  1.00115.65           C
ATOM    976  C   GLY   135    -185.505  61.793 -98.427  1.00115.65           C
ATOM    977  O   GLY   135    -184.867  62.330 -99.331  1.00115.65           O
ATOM    978  N   THR   136    -186.612  62.352 -97.897  1.00227.51           N
ATOM    979  CA  THR   136    -187.079  63.615 -98.388  1.00227.51           C
ATOM    980  CB  THR   136    -188.339  63.514 -99.196  1.00227.51           C
ATOM    981  OG1 THR   136    -188.136  62.663-100.315  1.00227.51           O
ATOM    982  CG2 THR   136    -188.735  64.923 -99.669  1.00227.51           C
ATOM    983  C   THR   136    -187.387  64.481 -97.209  1.00227.51           C
ATOM    984  O   THR   136    -187.708  63.989 -96.129  1.00227.51           O
ATOM    985  N   TYR   137    -187.268  65.811 -97.392  1.00318.80           N
ATOM    986  CA  TYR   137    -187.566  66.731 -96.334  1.00318.80           C
ATOM    987  CB  TYR   137    -186.321  67.428 -95.758  1.00318.80           C
ATOM    988  CG  TYR   137    -186.777  68.354 -94.684  1.00318.80           C
ATOM    989  CD1 TYR   137    -187.053  67.884 -93.421  1.00318.80           C
ATOM    990  CD2 TYR   137    -186.924  69.697 -94.942  1.00318.80           C
ATOM    991  CE1 TYR   137    -187.473  68.741 -92.431  1.00318.80           C
ATOM    992  CE2 TYR   137    -187.343  70.560 -93.957  1.00318.80           C
ATOM    993  CZ  TYR   137    -187.619  70.081 -92.699  1.00318.80           C
ATOM    994  OH  TYR   137    -188.050  70.964 -91.686  1.00318.80           O
ATOM    995  C   TYR   137    -188.447  67.798 -96.898  1.00318.80           C
ATOM    996  O   TYR   137    -188.328  68.157 -98.069  1.00318.80           O
ATOM    997  N   GLN   138    -189.380  68.320 -96.075  1.00237.61           N
ATOM    998  CA  GLN   138    -190.234  69.370 -96.547  1.00237.61           C
ATOM    999  CB  GLN   138    -191.733  69.025 -96.477  1.00237.61           C
ATOM   1000  CG  GLN   138    -192.642  70.147 -96.981  1.00237.61           C
ATOM   1001  CD  GLN   138    -194.083  69.676 -96.856  1.00237.61           C
ATOM   1002  OE1 GLN   138    -194.477  69.099 -95.842  1.00237.61           O
ATOM   1003  NE2 GLN   138    -194.894  69.920 -97.920  1.00237.61           N
ATOM   1004  C   GLN   138    -190.008  70.556 -95.665  1.00237.61           C
ATOM   1005  O   GLN   138    -190.045  70.462 -94.439  1.00237.61           O
ATOM   1006  N   PRO   139    -189.740  71.671 -96.284  1.00115.80           N
ATOM   1007  CA  PRO   139    -189.521  72.882 -95.540  1.00115.80           C
ATOM   1008  CD  PRO   139    -188.986  71.656 -97.526  1.00115.80           C
ATOM   1009  CB  PRO   139    -188.645  73.775 -96.420  1.00115.80           C
ATOM   1010  CG  PRO   139    -188.714  73.138 -97.819  1.00115.80           C
ATOM   1011  C   PRO   139    -190.815  73.521 -95.149  1.00115.80           C
ATOM   1012  O   PRO   139    -191.833  73.248 -95.783  1.00115.80           O
ATOM   1013  N   MET   140    -190.793  74.365 -94.098  1.00343.09           N
ATOM   1014  CA  MET   140    -191.967  75.073 -93.682  1.00343.09           C
ATOM   1015  CB  MET   140    -192.641  74.478 -92.434  1.00343.09           C
ATOM   1016  CG  MET   140    -191.780  74.568 -91.173  1.00343.09           C
ATOM   1017  SD  MET   140    -192.553  73.873 -89.681  1.00343.09           S
ATOM   1018  CE  MET   140    -193.729  75.240 -89.461  1.00343.09           C
ATOM   1019  C   MET   140    -191.525  76.458 -93.331  1.00343.09           C
ATOM   1020  O   MET   140    -190.391  76.660 -92.901  1.00343.09           O
ATOM   1021  N   ALA   141    -192.405  77.460 -93.526  1.00279.27           N
ATOM   1022  CA  ALA   141    -192.011  78.798 -93.197  1.00279.27           C
ATOM   1023  CB  ALA   141    -191.442  79.583 -94.392  1.00279.27           C
ATOM   1024  C   ALA   141    -193.216  79.542 -92.721  1.00279.27           C
ATOM   1025  O   ALA   141    -194.348  79.197 -93.056  1.00279.27           O
ATOM   1026  N   SER   142    -192.990  80.583 -91.894  1.00197.78           N
ATOM   1027  CA  SER   142    -194.069  81.393 -91.408  1.00197.78           C
ATOM   1028  CB  SER   142    -194.484  81.068 -89.963  1.00197.78           C
ATOM   1029  OG  SER   142    -193.417  81.358 -89.072  1.00197.78           O
ATOM   1030  C   SER   142    -193.587  82.807 -91.421  1.00197.78           C
ATOM   1031  O   SER   142    -192.388  83.063 -91.342  1.00197.78           O
ATOM   1032  N   TYR   143    -194.519  83.774 -91.547  1.00318.40           N
ATOM   1033  CA  TYR   143    -194.115  85.150 -91.566  1.00318.40           C
ATOM   1034  CB  TYR   143    -194.275  85.808 -92.946  1.00318.40           C
ATOM   1035  CG  TYR   143    -193.820  87.220 -92.820  1.00318.40           C
ATOM   1036  CD1 TYR   143    -192.481  87.527 -92.882  1.00318.40           C
ATOM   1037  CD2 TYR   143    -194.732  88.233 -92.643  1.00318.40           C
ATOM   1038  CE1 TYR   143    -192.054  88.830 -92.767  1.00318.40           C
ATOM   1039  CE2 TYR   143    -194.311  89.533 -92.527  1.00318.40           C
ATOM   1040  CZ  TYR   143    -192.973  89.836 -92.589  1.00318.40           C
ATOM   1041  OH  TYR   143    -192.543  91.175 -92.469  1.00318.40           O
ATOM   1042  C   TYR   143    -194.982  85.899 -90.604  1.00318.40           C
ATOM   1043  O   TYR   143    -196.163  85.595 -90.455  1.00318.40           O
ATOM   1044  N   LEU   144    -194.400  86.895 -89.904  1.00294.74           N
ATOM   1045  CA  LEU   144    -195.171  87.666 -88.971  1.00294.74           C
ATOM   1046  CB  LEU   144    -194.780  87.425 -87.503  1.00294.74           C
ATOM   1047  CG  LEU   144    -195.037  85.982 -87.028  1.00294.74           C
ATOM   1048  CD1 LEU   144    -194.170  84.977 -87.803  1.00294.74           C
ATOM   1049  CD2 LEU   144    -194.874  85.859 -85.505  1.00294.74           C
ATOM   1050  C   LEU   144    -194.936  89.118 -89.252  1.00294.74           C
ATOM   1051  O   LEU   144    -193.834  89.519 -89.624  1.00294.74           O
ATOM   1052  N   ASP   145    -195.992  89.944 -89.101  1.00172.97           N
ATOM   1053  CA  ASP   145    -195.868  91.361 -89.301  1.00172.97           C
ATOM   1054  CB  ASP   145    -196.828  91.927 -90.363  1.00172.97           C
ATOM   1055  CG  ASP   145    -196.286  91.589 -91.743  1.00172.97           C
ATOM   1056  OD1 ASP   145    -195.182  92.095 -92.077  1.00172.97           O
ATOM   1057  OD2 ASP   145    -196.973  90.838 -92.486  1.00172.97           O
ATOM   1058  C   ASP   145    -196.219  92.035 -88.014  1.00172.97           C
ATOM   1059  O   ASP   145    -197.303  91.825 -87.471  1.00172.97           O
ATOM   1060  N   VAL   146    -195.294  92.853 -87.474  1.00 60.85           N
ATOM   1061  CA  VAL   146    -195.598  93.559 -86.263  1.00 60.85           C
ATOM   1062  CB  VAL   146    -194.977  92.946 -85.042  1.00 60.85           C
ATOM   1063  CG1 VAL   146    -195.283  93.847 -83.834  1.00 60.85           C
ATOM   1064  CG2 VAL   146    -195.499  91.506 -84.898  1.00 60.85           C
ATOM   1065  C   VAL   146    -195.038  94.939 -86.389  1.00 60.85           C
ATOM   1066  O   VAL   146    -194.002  95.142 -87.021  1.00 60.85           O
ATOM   1067  N   SER   147    -195.732  95.936 -85.804  1.00144.83           N
ATOM   1068  CA  SER   147    -195.229  97.278 -85.843  1.00144.83           C
ATOM   1069  CB  SER   147    -195.662  98.063 -87.093  1.00144.83           C
ATOM   1070  OG  SER   147    -197.072  98.232 -87.099  1.00144.83           O
ATOM   1071  C   SER   147    -195.782  98.001 -84.657  1.00144.83           C
ATOM   1072  O   SER   147    -196.878  97.696 -84.190  1.00144.83           O
ATOM   1073  N   VAL   148    -195.017  98.974 -84.121  1.00 45.39           N
ATOM   1074  CA  VAL   148    -195.507  99.734 -83.008  1.00 45.39           C
ATOM   1075  CB  VAL   148    -195.190  99.116 -81.678  1.00 45.39           C
ATOM   1076  CG1 VAL   148    -195.671 100.065 -80.567  1.00 45.39           C
ATOM   1077  CG2 VAL   148    -195.828  97.718 -81.625  1.00 45.39           C
ATOM   1078  C   VAL   148    -194.834 101.069 -83.041  1.00 45.39           C
ATOM   1079  O   VAL   148    -193.722 101.200 -83.551  1.00 45.39           O
ATOM   1080  N   VAL   149    -195.511 102.109 -82.514  1.00 57.19           N
ATOM   1081  CA  VAL   149    -194.908 103.409 -82.468  1.00 57.19           C
ATOM   1082  CB  VAL   149    -195.312 104.297 -83.608  1.00 57.19           C
ATOM   1083  CG1 VAL   149    -194.694 105.688 -83.389  1.00 57.19           C
ATOM   1084  CG2 VAL   149    -194.890 103.625 -84.925  1.00 57.19           C
ATOM   1085  C   VAL   149    -195.377 104.073 -81.213  1.00 57.19           C
ATOM   1086  O   VAL   149    -196.502 103.851 -80.768  1.00 57.19           O
ATOM   1087  N   GLN   150    -194.508 104.895 -80.591  1.00298.17           N
ATOM   1088  CA  GLN   150    -194.915 105.591 -79.405  1.00298.17           C
ATOM   1089  CB  GLN   150    -194.762 104.761 -78.119  1.00298.17           C
ATOM   1090  CG  GLN   150    -195.665 103.526 -78.081  1.00298.17           C
ATOM   1091  CD  GLN   150    -197.108 103.995 -77.956  1.00298.17           C
ATOM   1092  OE1 GLN   150    -198.038 103.191 -77.965  1.00298.17           O
ATOM   1093  NE2 GLN   150    -197.303 105.336 -77.834  1.00298.17           N
ATOM   1094  C   GLN   150    -194.042 106.796 -79.260  1.00298.17           C
ATOM   1095  O   GLN   150    -192.886 106.789 -79.681  1.00298.17           O
ATOM   1096  N   THR   151    -194.589 107.880 -78.674  1.00319.83           N
ATOM   1097  CA  THR   151    -193.800 109.059 -78.462  1.00319.83           C
ATOM   1098  CB  THR   151    -194.177 110.203 -79.357  1.00319.83           C
ATOM   1099  OG1 THR   151    -193.242 111.263 -79.218  1.00319.83           O
ATOM   1100  CG2 THR   151    -195.588 110.682 -78.978  1.00319.83           C
ATOM   1101  C   THR   151    -194.029 109.507 -77.054  1.00319.83           C
ATOM   1102  O   THR   151    -195.142 109.415 -76.538  1.00319.83           O
ATOM   1103  N   LEU   152    -192.964 109.987 -76.382  1.00244.65           N
ATOM   1104  CA  LEU   152    -193.115 110.450 -75.034  1.00244.65           C
ATOM   1105  CB  LEU   152    -192.631 109.445 -73.976  1.00244.65           C
ATOM   1106  CG  LEU   152    -193.446 108.139 -73.954  1.00244.65           C
ATOM   1107  CD1 LEU   152    -192.923 107.170 -72.881  1.00244.65           C
ATOM   1108  CD2 LEU   152    -194.952 108.421 -73.825  1.00244.65           C
ATOM   1109  C   LEU   152    -192.291 111.687 -74.875  1.00244.65           C
ATOM   1110  O   LEU   152    -191.308 111.885 -75.587  1.00244.65           O
ATOM   1111  N   GLY   153    -192.691 112.570 -73.937  1.00144.19           N
ATOM   1112  CA  GLY   153    -191.920 113.753 -73.687  1.00144.19           C
ATOM   1113  C   GLY   153    -192.696 114.615 -72.743  1.00144.19           C
ATOM   1114  O   GLY   153    -193.926 114.592 -72.734  1.00144.19           O
ATOM   1115  N   ALA   154    -191.983 115.407 -71.917  1.00259.50           N
ATOM   1116  CA  ALA   154    -192.655 116.287 -71.005  1.00259.50           C
ATOM   1117  CB  ALA   154    -192.670 115.777 -69.554  1.00259.50           C
ATOM   1118  C   ALA   154    -191.911 117.583 -71.007  1.00259.50           C
ATOM   1119  O   ALA   154    -190.683 117.618 -71.056  1.00259.50           O
ATOM   1120  N   PRO   155    -192.650 118.655 -70.960  1.00170.61           N
ATOM   1121  CA  PRO   155    -192.068 119.967 -70.983  1.00170.61           C
ATOM   1122  CD  PRO   155    -193.960 118.651 -70.331  1.00170.61           C
ATOM   1123  CB  PRO   155    -193.230 120.926 -70.745  1.00170.61           C
ATOM   1124  CG  PRO   155    -194.180 120.099 -69.858  1.00170.61           C
ATOM   1125  C   PRO   155    -191.044 120.094 -69.900  1.00170.61           C
ATOM   1126  O   PRO   155    -189.982 120.662 -70.151  1.00170.61           O
ATOM   1127  N   GLY   156    -191.345 119.589 -68.689  1.00 85.48           N
ATOM   1128  CA  GLY   156    -190.419 119.686 -67.599  1.00 85.48           C
ATOM   1129  C   GLY   156    -190.636 121.015 -66.949  1.00 85.48           C
ATOM   1130  O   GLY   156    -191.188 121.930 -67.557  1.00 85.48           O
ATOM   1131  N   GLU   157    -190.202 121.153 -65.680  1.00192.91           N
ATOM   1132  CA  GLU   157    -190.350 122.407 -65.002  1.00192.91           C
ATOM   1133  CB  GLU   157    -191.407 122.388 -63.885  1.00192.91           C
ATOM   1134  CG  GLU   157    -192.837 122.214 -64.399  1.00192.91           C
ATOM   1135  CD  GLU   157    -193.770 122.209 -63.197  1.00192.91           C
ATOM   1136  OE1 GLU   157    -193.589 123.082 -62.305  1.00192.91           O
ATOM   1137  OE2 GLU   157    -194.674 121.334 -63.152  1.00192.91           O
ATOM   1138  C   GLU   157    -189.039 122.722 -64.359  1.00192.91           C
ATOM   1139  O   GLU   157    -188.376 121.849 -63.801  1.00192.91           O
ATOM   1140  N   PRO   158    -188.636 123.957 -64.460  1.00257.27           N
ATOM   1141  CA  PRO   158    -187.403 124.362 -63.847  1.00257.27           C
ATOM   1142  CD  PRO   158    -188.940 124.746 -65.643  1.00257.27           C
ATOM   1143  CB  PRO   158    -187.084 125.739 -64.423  1.00257.27           C
ATOM   1144  CG  PRO   158    -187.751 125.708 -65.811  1.00257.27           C
ATOM   1145  C   PRO   158    -187.475 124.319 -62.355  1.00257.27           C
ATOM   1146  O   PRO   158    -186.448 124.076 -61.722  1.00257.27           O
ATOM   1147  N   ARG   159    -188.669 124.548 -61.775  1.00240.86           N
ATOM   1148  CA  ARG   159    -188.827 124.544 -60.350  1.00240.86           C
ATOM   1149  CB  ARG   159    -188.338 123.249 -59.676  1.00240.86           C
ATOM   1150  CG  ARG   159    -188.509 123.248 -58.156  1.00240.86           C
ATOM   1151  CD  ARG   159    -188.023 121.960 -57.488  1.00240.86           C
ATOM   1152  NE  ARG   159    -188.254 122.099 -56.022  1.00240.86           N
ATOM   1153  CZ  ARG   159    -187.282 122.638 -55.228  1.00240.86           C
ATOM   1154  NH1 ARG   159    -186.099 123.047 -55.774  1.00240.86           N
ATOM   1155  NH2 ARG   159    -187.495 122.768 -53.885  1.00240.86           N
ATOM   1156  C   ARG   159    -188.061 125.696 -59.781  1.00240.86           C
ATOM   1157  O   ARG   159    -187.030 126.101 -60.313  1.00240.86           O
ATOM   1158  N   HIS   160    -188.574 126.283 -58.680  1.00257.62           N
ATOM   1159  CA  HIS   160    -187.880 127.378 -58.066  1.00257.62           C
ATOM   1160  ND1 HIS   160    -186.577 130.431 -58.482  1.00257.62           N
ATOM   1161  CG  HIS   160    -187.685 129.899 -57.861  1.00257.62           C
ATOM   1162  CB  HIS   160    -188.482 128.751 -58.407  1.00257.62           C
ATOM   1163  NE2 HIS   160    -186.881 131.599 -56.615  1.00257.62           N
ATOM   1164  CD2 HIS   160    -187.856 130.623 -56.722  1.00257.62           C
ATOM   1165  CE1 HIS   160    -186.136 131.445 -57.694  1.00257.62           C
ATOM   1166  C   HIS   160    -187.985 127.201 -56.585  1.00257.62           C
ATOM   1167  O   HIS   160    -189.043 126.845 -56.068  1.00257.62           O
ATOM   1168  N   ASP   161    -186.871 127.427 -55.861  1.00212.01           N
ATOM   1169  CA  ASP   161    -186.907 127.292 -54.434  1.00212.01           C
ATOM   1170  CB  ASP   161    -186.190 126.029 -53.922  1.00212.01           C
ATOM   1171  CG  ASP   161    -186.531 125.820 -52.450  1.00212.01           C
ATOM   1172  OD1 ASP   161    -186.572 126.824 -51.691  1.00212.01           O
ATOM   1173  OD2 ASP   161    -186.747 124.640 -52.065  1.00212.01           O
ATOM   1174  C   ASP   161    -186.202 128.475 -53.849  1.00212.01           C
ATOM   1175  O   ASP   161    -185.096 128.816 -54.267  1.00212.01           O
ATOM   1176  N   SER   162    -186.841 129.150 -52.874  1.00179.17           N
ATOM   1177  CA  SER   162    -186.197 130.264 -52.239  1.00179.17           C
ATOM   1178  CB  SER   162    -186.818 131.625 -52.597  1.00179.17           C
ATOM   1179  OG  SER   162    -186.638 131.896 -53.979  1.00179.17           O
ATOM   1180  C   SER   162    -186.357 130.085 -50.765  1.00179.17           C
ATOM   1181  O   SER   162    -187.383 129.593 -50.298  1.00179.17           O
ATOM   1182  N   LEU   163    -185.323 130.464 -49.988  1.00278.86           N
ATOM   1183  CA  LEU   163    -185.414 130.337 -48.564  1.00278.86           C
ATOM   1184  CB  LEU   163    -184.485 129.260 -47.980  1.00278.86           C
ATOM   1185  CG  LEU   163    -184.816 127.835 -48.461  1.00278.86           C
ATOM   1186  CD1 LEU   163    -184.610 127.696 -49.978  1.00278.86           C
ATOM   1187  CD2 LEU   163    -184.040 126.780 -47.656  1.00278.86           C
ATOM   1188  C   LEU   163    -184.997 131.640 -47.964  1.00278.86           C
ATOM   1189  O   LEU   163    -184.064 132.283 -48.444  1.00278.86           O
ATOM   1190  N   LEU   164    -185.701 132.077 -46.902  1.00223.33           N
ATOM   1191  CA  LEU   164    -185.319 133.295 -46.250  1.00223.33           C
ATOM   1192  CB  LEU   164    -186.456 134.328 -46.159  1.00223.33           C
ATOM   1193  CG  LEU   164    -186.932 134.838 -47.532  1.00223.33           C
ATOM   1194  CD1 LEU   164    -185.823 135.621 -48.253  1.00223.33           C
ATOM   1195  CD2 LEU   164    -187.508 133.695 -48.384  1.00223.33           C
ATOM   1196  C   LEU   164    -184.929 132.938 -44.853  1.00223.33           C
ATOM   1197  O   LEU   164    -185.719 132.384 -44.090  1.00223.33           O
ATOM   1198  N   PRO   165    -183.703 133.220 -44.516  1.00 79.64           N
ATOM   1199  CA  PRO   165    -183.239 132.939 -43.185  1.00 79.64           C
ATOM   1200  CD  PRO   165    -182.633 133.126 -45.493  1.00 79.64           C
ATOM   1201  CB  PRO   165    -181.722 132.756 -43.288  1.00 79.64           C
ATOM   1202  CG  PRO   165    -181.353 133.323 -44.670  1.00 79.64           C
ATOM   1203  C   PRO   165    -183.643 134.020 -42.238  1.00 79.64           C
ATOM   1204  O   PRO   165    -183.903 135.137 -42.682  1.00 79.64           O
ATOM   1205  N   VAL   166    -183.718 133.704 -40.930  1.00 41.45           N
ATOM   1206  CA  VAL   166    -184.032 134.700 -39.950  1.00 41.45           C
ATOM   1207  CB  VAL   166    -185.376 134.512 -39.309  1.00 41.45           C
ATOM   1208  CG1 VAL   166    -185.541 135.564 -38.200  1.00 41.45           C
ATOM   1209  CG2 VAL   166    -186.455 134.582 -40.403  1.00 41.45           C
ATOM   1210  C   VAL   166    -183.011 134.563 -38.869  1.00 41.45           C
ATOM   1211  O   VAL   166    -182.639 133.451 -38.496  1.00 41.45           O
ATOM   1212  N   ASP   167    -182.506 135.698 -38.347  1.00185.51           N
ATOM   1213  CA  ASP   167    -181.524 135.606 -37.308  1.00185.51           C
ATOM   1214  CB  ASP   167    -180.101 135.959 -37.775  1.00185.51           C
ATOM   1215  CG  ASP   167    -179.126 135.624 -36.654  1.00185.51           C
ATOM   1216  OD1 ASP   167    -179.595 135.233 -35.552  1.00185.51           O
ATOM   1217  OD2 ASP   167    -177.894 135.748 -36.890  1.00185.51           O
ATOM   1218  C   ASP   167    -181.890 136.577 -36.232  1.00185.51           C
ATOM   1219  O   ASP   167    -182.058 137.768 -36.490  1.00185.51           O
ATOM   1220  N   SER   168    -182.046 136.082 -34.988  1.00173.71           N
ATOM   1221  CA  SER   168    -182.336 136.966 -33.900  1.00173.71           C
ATOM   1222  CB  SER   168    -183.740 136.771 -33.305  1.00173.71           C
ATOM   1223  OG  SER   168    -183.949 137.683 -32.235  1.00173.71           O
ATOM   1224  C   SER   168    -181.352 136.652 -32.820  1.00173.71           C
ATOM   1225  O   SER   168    -181.105 135.486 -32.517  1.00173.71           O
ATOM   1226  N   TYR   169    -180.743 137.694 -32.220  1.00317.46           N
ATOM   1227  CA  TYR   169    -179.795 137.438 -31.175  1.00317.46           C
ATOM   1228  CB  TYR   169    -178.333 137.625 -31.614  1.00317.46           C
ATOM   1229  CG  TYR   169    -177.476 137.330 -30.431  1.00317.46           C
ATOM   1230  CD1 TYR   169    -177.156 136.032 -30.104  1.00317.46           C
ATOM   1231  CD2 TYR   169    -176.992 138.353 -29.649  1.00317.46           C
ATOM   1232  CE1 TYR   169    -176.365 135.760 -29.012  1.00317.46           C
ATOM   1233  CE2 TYR   169    -176.201 138.087 -28.557  1.00317.46           C
ATOM   1234  CZ  TYR   169    -175.887 136.789 -28.237  1.00317.46           C
ATOM   1235  OH  TYR   169    -175.076 136.512 -27.116  1.00317.46           O
ATOM   1236  C   TYR   169    -180.042 138.399 -30.060  1.00317.46           C
ATOM   1237  O   TYR   169    -180.431 139.544 -30.282  1.00317.46           O
ATOM   1238  N   GLN   170    -179.838 137.931 -28.813  1.00308.35           N
ATOM   1239  CA  GLN   170    -179.966 138.785 -27.670  1.00308.35           C
ATOM   1240  CB  GLN   170    -181.304 138.630 -26.925  1.00308.35           C
ATOM   1241  CG  GLN   170    -181.435 139.546 -25.708  1.00308.35           C
ATOM   1242  CD  GLN   170    -182.795 139.293 -25.071  1.00308.35           C
ATOM   1243  OE1 GLN   170    -183.542 138.414 -25.499  1.00308.35           O
ATOM   1244  NE2 GLN   170    -183.130 140.086 -24.018  1.00308.35           N
ATOM   1245  C   GLN   170    -178.880 138.377 -26.726  1.00308.35           C
ATOM   1246  O   GLN   170    -178.555 137.195 -26.627  1.00308.35           O
ATOM   1247  N   SER   171    -178.267 139.346 -26.018  1.00198.34           N
ATOM   1248  CA  SER   171    -177.221 138.960 -25.117  1.00198.34           C
ATOM   1249  CB  SER   171    -175.816 139.045 -25.735  1.00198.34           C
ATOM   1250  OG  SER   171    -175.502 140.393 -26.052  1.00198.34           O
ATOM   1251  C   SER   171    -177.236 139.880 -23.939  1.00198.34           C
ATOM   1252  O   SER   171    -177.695 141.017 -24.024  1.00198.34           O
ATOM   1253  N   TRP   172    -176.741 139.379 -22.791  1.00346.10           N
ATOM   1254  CA  TRP   172    -176.641 140.165 -21.596  1.00346.10           C
ATOM   1255  CB  TRP   172    -177.741 139.854 -20.567  1.00346.10           C
ATOM   1256  CG  TRP   172    -177.662 140.674 -19.302  1.00346.10           C
ATOM   1257  CD2 TRP   172    -178.314 141.940 -19.121  1.00346.10           C
ATOM   1258  CD1 TRP   172    -177.008 140.405 -18.134  1.00346.10           C
ATOM   1259  NE1 TRP   172    -177.212 141.426 -17.236  1.00346.10           N
ATOM   1260  CE2 TRP   172    -178.014 142.376 -17.831  1.00346.10           C
ATOM   1261  CE3 TRP   172    -179.098 142.676 -19.961  1.00346.10           C
ATOM   1262  CZ2 TRP   172    -178.498 143.564 -17.360  1.00346.10           C
ATOM   1263  CZ3 TRP   172    -179.584 143.873 -19.482  1.00346.10           C
ATOM   1264  CH2 TRP   172    -179.288 144.308 -18.207  1.00346.10           C
ATOM   1265  C   TRP   172    -175.333 139.804 -20.973  1.00346.10           C
ATOM   1266  O   TRP   172    -174.860 138.681 -21.130  1.00346.10           O
ATOM   1267  N   ALA   173    -174.692 140.753 -20.261  1.00284.28           N
ATOM   1268  CA  ALA   173    -173.439 140.410 -19.655  1.00284.28           C
ATOM   1269  CB  ALA   173    -172.218 140.825 -20.493  1.00284.28           C
ATOM   1270  C   ALA   173    -173.330 141.117 -18.343  1.00284.28           C
ATOM   1271  O   ALA   173    -173.854 142.217 -18.168  1.00284.28           O
ATOM   1272  N   LEU   174    -172.653 140.470 -17.373  1.00287.16           N
ATOM   1273  CA  LEU   174    -172.432 141.065 -16.087  1.00287.16           C
ATOM   1274  CB  LEU   174    -173.310 140.429 -14.985  1.00287.16           C
ATOM   1275  CG  LEU   174    -173.296 141.108 -13.596  1.00287.16           C
ATOM   1276  CD1 LEU   174    -174.226 140.361 -12.625  1.00287.16           C
ATOM   1277  CD2 LEU   174    -171.884 141.262 -13.012  1.00287.16           C
ATOM   1278  C   LEU   174    -170.990 140.799 -15.777  1.00287.16           C
ATOM   1279  O   LEU   174    -170.495 139.698 -16.017  1.00287.16           O
ATOM   1280  N   ALA   175    -170.263 141.809 -15.256  1.00249.28           N
ATOM   1281  CA  ALA   175    -168.878 141.590 -14.959  1.00249.28           C
ATOM   1282  CB  ALA   175    -167.922 142.291 -15.939  1.00249.28           C
ATOM   1283  C   ALA   175    -168.596 142.145 -13.601  1.00249.28           C
ATOM   1284  O   ALA   175    -169.307 143.024 -13.116  1.00249.28           O
ATOM   1285  N   GLY   176    -167.547 141.615 -12.938  1.00120.73           N
ATOM   1286  CA  GLY   176    -167.185 142.104 -11.641  1.00120.73           C
ATOM   1287  C   GLY   176    -166.396 141.039 -10.947  1.00120.73           C
ATOM   1288  O   GLY   176    -166.141 139.973 -11.505  1.00120.73           O
ATOM   1289  N   GLY   177    -165.987 141.318  -9.693  1.00 93.26           N
ATOM   1290  CA  GLY   177    -165.253 140.367  -8.910  1.00 93.26           C
ATOM   1291  C   GLY   177    -163.810 140.757  -8.906  1.00 93.26           C
ATOM   1292  O   GLY   177    -163.278 141.233  -9.907  1.00 93.26           O
ATOM   1293  N   TRP   178    -163.142 140.556  -7.752  1.00304.75           N
ATOM   1294  CA  TRP   178    -161.747 140.866  -7.620  1.00304.75           C
ATOM   1295  CB  TRP   178    -161.489 142.122  -6.767  1.00304.75           C
ATOM   1296  CG  TRP   178    -160.033 142.487  -6.597  1.00304.75           C
ATOM   1297  CD2 TRP   178    -159.559 143.457  -5.650  1.00304.75           C
ATOM   1298  CD1 TRP   178    -158.931 142.013  -7.248  1.00304.75           C
ATOM   1299  NE1 TRP   178    -157.800 142.627  -6.765  1.00304.75           N
ATOM   1300  CE2 TRP   178    -158.172 143.519  -5.781  1.00304.75           C
ATOM   1301  CE3 TRP   178    -160.225 144.231  -4.744  1.00304.75           C
ATOM   1302  CZ2 TRP   178    -157.428 144.359  -5.003  1.00304.75           C
ATOM   1303  CZ3 TRP   178    -159.473 145.079  -3.963  1.00304.75           C
ATOM   1304  CH2 TRP   178    -158.100 145.140  -4.090  1.00304.75           C
ATOM   1305  C   TRP   178    -161.117 139.717  -6.902  1.00304.75           C
ATOM   1306  O   TRP   178    -161.725 139.125  -6.012  1.00304.75           O
ATOM   1307  N   ASN   179    -159.878 139.350  -7.286  1.00250.62           N
ATOM   1308  CA  ASN   179    -159.222 138.272  -6.604  1.00250.62           C
ATOM   1309  CB  ASN   179    -159.378 136.916  -7.309  1.00250.62           C
ATOM   1310  CG  ASN   179    -160.842 136.508  -7.216  1.00250.62           C
ATOM   1311  OD1 ASN   179    -161.706 137.097  -7.864  1.00250.62           O
ATOM   1312  ND2 ASN   179    -161.130 135.468  -6.388  1.00250.62           N
ATOM   1313  C   ASN   179    -157.759 138.579  -6.561  1.00250.62           C
ATOM   1314  O   ASN   179    -157.218 139.197  -7.477  1.00250.62           O
ATOM   1315  N   SER   180    -157.081 138.169  -5.469  1.00198.45           N
ATOM   1316  CA  SER   180    -155.666 138.382  -5.386  1.00198.45           C
ATOM   1317  CB  SER   180    -155.283 139.728  -4.747  1.00198.45           C
ATOM   1318  OG  SER   180    -155.708 139.765  -3.393  1.00198.45           O
ATOM   1319  C   SER   180    -155.092 137.307  -4.519  1.00198.45           C
ATOM   1320  O   SER   180    -155.734 136.849  -3.575  1.00198.45           O
ATOM   1321  N   GLN   181    -153.861 136.858  -4.839  1.00319.88           N
ATOM   1322  CA  GLN   181    -153.210 135.865  -4.033  1.00319.88           C
ATOM   1323  CB  GLN   181    -153.552 134.421  -4.447  1.00319.88           C
ATOM   1324  CG  GLN   181    -153.092 134.042  -5.859  1.00319.88           C
ATOM   1325  CD  GLN   181    -151.638 133.591  -5.801  1.00319.88           C
ATOM   1326  OE1 GLN   181    -150.959 133.513  -6.823  1.00319.88           O
ATOM   1327  NE2 GLN   181    -151.146 133.281  -4.572  1.00319.88           N
ATOM   1328  C   GLN   181    -151.738 136.063  -4.199  1.00319.88           C
ATOM   1329  O   GLN   181    -151.267 136.328  -5.303  1.00319.88           O
ATOM   1330  N   MET   182    -150.966 135.950  -3.098  1.00291.27           N
ATOM   1331  CA  MET   182    -149.548 136.131  -3.219  1.00291.27           C
ATOM   1332  CB  MET   182    -149.121 137.610  -3.255  1.00291.27           C
ATOM   1333  CG  MET   182    -149.628 138.369  -4.483  1.00291.27           C
ATOM   1334  SD  MET   182    -149.139 140.119  -4.553  1.00291.27           S
ATOM   1335  CE  MET   182    -150.135 140.497  -6.024  1.00291.27           C
ATOM   1336  C   MET   182    -148.884 135.522  -2.022  1.00291.27           C
ATOM   1337  O   MET   182    -149.549 135.110  -1.072  1.00291.27           O
ATOM   1338  N   CYS   183    -147.537 135.429  -2.082  1.00137.66           N
ATOM   1339  CA  CYS   183    -146.701 134.970  -1.006  1.00137.66           C
ATOM   1340  CB  CYS   183    -147.246 135.271   0.403  1.00137.66           C
ATOM   1341  SG  CYS   183    -146.145 134.667   1.718  1.00137.66           S
ATOM   1342  C   CYS   183    -146.460 133.500  -1.116  1.00137.66           C
ATOM   1343  O   CYS   183    -147.347 132.734  -1.487  1.00137.66           O
ATOM   1344  N   CYS   184    -145.213 133.084  -0.807  1.00105.01           N
ATOM   1345  CA  CYS   184    -144.831 131.700  -0.814  1.00105.01           C
ATOM   1346  CB  CYS   184    -144.354 131.196  -2.185  1.00105.01           C
ATOM   1347  SG  CYS   184    -142.855 132.049  -2.759  1.00105.01           S
ATOM   1348  C   CYS   184    -143.677 131.570   0.132  1.00105.01           C
ATOM   1349  O   CYS   184    -142.997 132.552   0.425  1.00105.01           O
ATOM   1350  N   GLN   185    -143.433 130.352   0.659  1.00265.92           N
ATOM   1351  CA  GLN   185    -142.327 130.181   1.561  1.00265.92           C
ATOM   1352  CB  GLN   185    -142.692 130.455   3.030  1.00265.92           C
ATOM   1353  CG  GLN   185    -141.521 130.275   3.998  1.00265.92           C
ATOM   1354  CD  GLN   185    -142.023 130.584   5.401  1.00265.92           C
ATOM   1355  OE1 GLN   185    -141.285 130.470   6.378  1.00265.92           O
ATOM   1356  NE2 GLN   185    -143.320 130.983   5.507  1.00265.92           N
ATOM   1357  C   GLN   185    -141.862 128.760   1.469  1.00265.92           C
ATOM   1358  O   GLN   185    -142.555 127.904   0.921  1.00265.92           O
ATOM   1359  N   GLY   186    -140.647 128.478   1.991  1.00144.83           N
ATOM   1360  CA  GLY   186    -140.138 127.134   1.972  1.00144.83           C
ATOM   1361  C   GLY   186    -138.816 127.126   2.677  1.00144.83           C
ATOM   1362  O   GLY   186    -138.151 128.155   2.781  1.00144.83           O
ATOM   1363  N   GLU   187    -138.402 125.945   3.185  1.00304.46           N
ATOM   1364  CA  GLU   187    -137.146 125.835   3.871  1.00304.46           C
ATOM   1365  CB  GLU   187    -137.263 126.013   5.395  1.00304.46           C
ATOM   1366  CG  GLU   187    -138.180 124.984   6.061  1.00304.46           C
ATOM   1367  CD  GLU   187    -138.207 125.273   7.555  1.00304.46           C
ATOM   1368  OE1 GLU   187    -137.522 126.240   7.983  1.00304.46           O
ATOM   1369  OE2 GLU   187    -138.913 124.530   8.288  1.00304.46           O
ATOM   1370  C   GLU   187    -136.598 124.461   3.623  1.00304.46           C
ATOM   1371  O   GLU   187    -137.347 123.531   3.324  1.00304.46           O
ATOM   1372  N   GLN   188    -135.258 124.307   3.724  1.00292.98           N
ATOM   1373  CA  GLN   188    -134.648 123.023   3.513  1.00292.98           C
ATOM   1374  CB  GLN   188    -134.041 122.854   2.109  1.00292.98           C
ATOM   1375  CG  GLN   188    -133.392 121.487   1.885  1.00292.98           C
ATOM   1376  CD  GLN   188    -132.840 121.461   0.468  1.00292.98           C
ATOM   1377  OE1 GLN   188    -133.153 122.326  -0.349  1.00292.98           O
ATOM   1378  NE2 GLN   188    -132.002 120.435   0.161  1.00292.98           N
ATOM   1379  C   GLN   188    -133.535 122.873   4.506  1.00292.98           C
ATOM   1380  O   GLN   188    -133.087 123.854   5.099  1.00292.98           O
ATOM   1381  N   ASN   189    -133.074 121.622   4.735  1.00230.52           N
ATOM   1382  CA  ASN   189    -132.013 121.406   5.679  1.00230.52           C
ATOM   1383  CB  ASN   189    -132.444 120.589   6.909  1.00230.52           C
ATOM   1384  CG  ASN   189    -133.424 121.435   7.710  1.00230.52           C
ATOM   1385  OD1 ASN   189    -134.517 120.986   8.051  1.00230.52           O
ATOM   1386  ND2 ASN   189    -133.023 122.697   8.020  1.00230.52           N
ATOM   1387  C   ASN   189    -130.911 120.646   5.004  1.00230.52           C
ATOM   1388  O   ASN   189    -131.140 119.751   4.192  1.00230.52           O
ATOM   1389  N   PRO   190    -129.706 121.036   5.324  1.00167.77           N
ATOM   1390  CA  PRO   190    -128.550 120.386   4.757  1.00167.77           C
ATOM   1391  CD  PRO   190    -129.475 122.461   5.513  1.00167.77           C
ATOM   1392  CB  PRO   190    -127.406 121.394   4.850  1.00167.77           C
ATOM   1393  CG  PRO   190    -128.117 122.756   4.860  1.00167.77           C
ATOM   1394  C   PRO   190    -128.215 119.080   5.413  1.00167.77           C
ATOM   1395  O   PRO   190    -128.664 118.817   6.528  1.00167.77           O
ATOM   1396  N   PRO   191    -127.458 118.278   4.711  1.00154.44           N
ATOM   1397  CA  PRO   191    -127.008 117.008   5.230  1.00154.44           C
ATOM   1398  CD  PRO   191    -127.668 118.221   3.272  1.00154.44           C
ATOM   1399  CB  PRO   191    -126.641 116.160   4.015  1.00154.44           C
ATOM   1400  CG  PRO   191    -127.496 116.746   2.881  1.00154.44           C
ATOM   1401  C   PRO   191    -125.854 117.192   6.168  1.00154.44           C
ATOM   1402  O   PRO   191    -125.324 118.300   6.249  1.00154.44           O
ATOM   1403  N   GLY   192    -125.450 116.121   6.887  1.00115.80           N
ATOM   1404  CA  GLY   192    -124.357 116.216   7.815  1.00115.80           C
ATOM   1405  C   GLY   192    -123.204 115.415   7.286  1.00115.80           C
ATOM   1406  O   GLY   192    -123.357 114.507   6.471  1.00115.80           O
ATOM   1407  N   PRO   193    -122.039 115.777   7.758  1.00182.15           N
ATOM   1408  CA  PRO   193    -120.825 115.120   7.333  1.00182.15           C
ATOM   1409  CD  PRO   193    -121.814 117.190   8.024  1.00182.15           C
ATOM   1410  CB  PRO   193    -119.690 116.100   7.623  1.00182.15           C
ATOM   1411  CG  PRO   193    -120.371 117.476   7.582  1.00182.15           C
ATOM   1412  C   PRO   193    -120.599 113.784   7.972  1.00182.15           C
ATOM   1413  O   PRO   193    -121.246 113.475   8.972  1.00182.15           O
ATOM   1414  N   PHE   194    -119.684 112.979   7.389  1.00276.30           N
ATOM   1415  CA  PHE   194    -119.337 111.679   7.893  1.00276.30           C
ATOM   1416  CB  PHE   194    -119.803 110.537   6.973  1.00276.30           C
ATOM   1417  CG  PHE   194    -119.149 110.744   5.648  1.00276.30           C
ATOM   1418  CD1 PHE   194    -117.914 110.201   5.375  1.00276.30           C
ATOM   1419  CD2 PHE   194    -119.774 111.493   4.678  1.00276.30           C
ATOM   1420  CE1 PHE   194    -117.317 110.398   4.152  1.00276.30           C
ATOM   1421  CE2 PHE   194    -119.182 111.694   3.453  1.00276.30           C
ATOM   1422  CZ  PHE   194    -117.950 111.146   3.188  1.00276.30           C
ATOM   1423  C   PHE   194    -117.840 111.609   7.964  1.00276.30           C
ATOM   1424  O   PHE   194    -117.145 112.348   7.269  1.00276.30           O
ATOM   1425  N   TRP   195    -117.301 110.723   8.830  1.00274.61           N
ATOM   1426  CA  TRP   195    -115.873 110.600   8.946  1.00274.61           C
ATOM   1427  CB  TRP   195    -115.309 111.279  10.205  1.00274.61           C
ATOM   1428  CG  TRP   195    -115.416 112.785  10.185  1.00274.61           C
ATOM   1429  CD2 TRP   195    -115.378 113.609  11.360  1.00274.61           C
ATOM   1430  CD1 TRP   195    -115.578 113.628   9.125  1.00274.61           C
ATOM   1431  NE1 TRP   195    -115.641 114.929   9.566  1.00274.61           N
ATOM   1432  CE2 TRP   195    -115.521 114.931  10.939  1.00274.61           C
ATOM   1433  CE3 TRP   195    -115.240 113.290  12.680  1.00274.61           C
ATOM   1434  CZ2 TRP   195    -115.527 115.959  11.838  1.00274.61           C
ATOM   1435  CZ3 TRP   195    -115.244 114.329  13.584  1.00274.61           C
ATOM   1436  CH2 TRP   195    -115.385 115.637  13.170  1.00274.61           C
ATOM   1437  C   TRP   195    -115.534 109.144   9.041  1.00274.61           C
ATOM   1438  O   TRP   195    -116.358 108.331   9.458  1.00274.61           O
ATOM   1439  N   LYS   196    -114.303 108.772   8.628  1.00324.47           N
ATOM   1440  CA  LYS   196    -113.895 107.398   8.710  1.00324.47           C
ATOM   1441  CB  LYS   196    -114.130 106.602   7.415  1.00324.47           C
ATOM   1442  CG  LYS   196    -113.787 105.118   7.551  1.00324.47           C
ATOM   1443  CD  LYS   196    -114.730 104.365   8.490  1.00324.47           C
ATOM   1444  CE  LYS   196    -114.620 104.811   9.950  1.00324.47           C
ATOM   1445  NZ  LYS   196    -115.613 104.089  10.775  1.00324.47           N
ATOM   1446  C   LYS   196    -112.422 107.362   8.980  1.00324.47           C
ATOM   1447  O   LYS   196    -111.713 108.340   8.747  1.00324.47           O
ATOM   1448  N   ALA   197    -111.926 106.223   9.508  1.00291.06           N
ATOM   1449  CA  ALA   197    -110.520 106.085   9.767  1.00291.06           C
ATOM   1450  CB  ALA   197    -110.132 106.365  11.230  1.00291.06           C
ATOM   1451  C   ALA   197    -110.146 104.664   9.482  1.00291.06           C
ATOM   1452  O   ALA   197    -110.976 103.762   9.587  1.00291.06           O
ATOM   1453  N   ALA   198    -108.878 104.429   9.085  1.00297.70           N
ATOM   1454  CA  ALA   198    -108.447 103.085   8.820  1.00297.70           C
ATOM   1455  CB  ALA   198    -108.563 102.683   7.340  1.00297.70           C
ATOM   1456  C   ALA   198    -107.000 102.988   9.185  1.00297.70           C
ATOM   1457  O   ALA   198    -106.264 103.971   9.107  1.00297.70           O
ATOM   1458  N   PHE   199    -106.558 101.790   9.620  1.00329.05           N
ATOM   1459  CA  PHE   199    -105.176 101.610   9.963  1.00329.05           C
ATOM   1460  CB  PHE   199    -104.881 101.928  11.439  1.00329.05           C
ATOM   1461  CG  PHE   199    -103.416 101.778  11.662  1.00329.05           C
ATOM   1462  CD1 PHE   199    -102.558 102.809  11.358  1.00329.05           C
ATOM   1463  CD2 PHE   199    -102.902 100.611  12.178  1.00329.05           C
ATOM   1464  CE1 PHE   199    -101.205 102.679  11.564  1.00329.05           C
ATOM   1465  CE2 PHE   199    -101.550 100.475  12.386  1.00329.05           C
ATOM   1466  CZ  PHE   199    -100.699 101.510  12.078  1.00329.05           C
ATOM   1467  C   PHE   199    -104.844 100.167   9.733  1.00329.05           C
ATOM   1468  O   PHE   199    -105.724  99.309   9.781  1.00329.05           O
ATOM   1469  N   ALA   200    -103.559  99.860   9.454  1.00288.13           N
ATOM   1470  CA  ALA   200    -103.184  98.487   9.250  1.00288.13           C
ATOM   1471  CB  ALA   200    -103.358  98.014   7.797  1.00288.13           C
ATOM   1472  C   ALA   200    -101.732  98.340   9.590  1.00288.13           C
ATOM   1473  O   ALA   200    -100.957  99.288   9.472  1.00288.13           O
ATOM   1474  N   ASP   201    -101.330  97.135  10.048  1.00237.10           N
ATOM   1475  CA  ASP   201     -99.954  96.884  10.373  1.00237.10           C
ATOM   1476  CB  ASP   201     -99.674  96.872  11.885  1.00237.10           C
ATOM   1477  CG  ASP   201     -98.167  96.850  12.093  1.00237.10           C
ATOM   1478  OD1 ASP   201     -97.429  97.077  11.097  1.00237.10           O
ATOM   1479  OD2 ASP   201     -97.734  96.611  13.252  1.00237.10           O
ATOM   1480  C   ASP   201     -99.612  95.520   9.856  1.00237.10           C
ATOM   1481  O   ASP   201    -100.375  94.574  10.046  1.00237.10           O
ATOM   1482  N   SER   202     -98.457  95.376   9.170  1.00210.47           N
ATOM   1483  CA  SER   202     -98.109  94.074   8.669  1.00210.47           C
ATOM   1484  CB  SER   202     -98.365  93.914   7.163  1.00210.47           C
ATOM   1485  OG  SER   202     -98.002  92.608   6.739  1.00210.47           O
ATOM   1486  C   SER   202     -96.647  93.839   8.899  1.00210.47           C
ATOM   1487  O   SER   202     -95.856  94.780   8.954  1.00210.47           O
ATOM   1488  N   SER   203     -96.261  92.553   9.057  1.00170.77           N
ATOM   1489  CA  SER   203     -94.886  92.185   9.254  1.00170.77           C
ATOM   1490  CB  SER   203     -94.386  92.422  10.689  1.00170.77           C
ATOM   1491  OG  SER   203     -95.078  91.571  11.590  1.00170.77           O
ATOM   1492  C   SER   203     -94.780  90.713   8.985  1.00170.77           C
ATOM   1493  O   SER   203     -95.788  90.053   8.743  1.00170.77           O
ATOM   1494  N   GLY   204     -93.547  90.158   8.998  1.00133.94           N
ATOM   1495  CA  GLY   204     -93.408  88.744   8.770  1.00133.94           C
ATOM   1496  C   GLY   204     -91.955  88.377   8.830  1.00133.94           C
ATOM   1497  O   GLY   204     -91.081  89.241   8.769  1.00133.94           O
ATOM   1498  N   GLN   205     -91.667  87.061   8.951  1.00221.03           N
ATOM   1499  CA  GLN   205     -90.310  86.590   9.011  1.00221.03           C
ATOM   1500  CB  GLN   205     -89.820  86.174  10.408  1.00221.03           C
ATOM   1501  CG  GLN   205     -89.627  87.330  11.387  1.00221.03           C
ATOM   1502  CD  GLN   205     -88.947  86.754  12.621  1.00221.03           C
ATOM   1503  OE1 GLN   205     -89.382  85.743  13.170  1.00221.03           O
ATOM   1504  NE2 GLN   205     -87.836  87.404  13.060  1.00221.03           N
ATOM   1505  C   GLN   205     -90.190  85.359   8.171  1.00221.03           C
ATOM   1506  O   GLN   205     -91.151  84.917   7.543  1.00221.03           O
ATOM   1507  N   HIS   206     -88.966  84.790   8.132  1.00208.61           N
ATOM   1508  CA  HIS   206     -88.697  83.605   7.368  1.00208.61           C
ATOM   1509  ND1 HIS   206     -87.344  86.218   6.056  1.00208.61           N
ATOM   1510  CG  HIS   206     -87.396  84.922   5.595  1.00208.61           C
ATOM   1511  CB  HIS   206     -87.440  83.722   6.489  1.00208.61           C
ATOM   1512  NE2 HIS   206     -87.261  86.329   3.837  1.00208.61           N
ATOM   1513  CD2 HIS   206     -87.347  85.007   4.238  1.00208.61           C
ATOM   1514  CE1 HIS   206     -87.264  87.019   4.964  1.00208.61           C
ATOM   1515  C   HIS   206     -88.318  82.535   8.341  1.00208.61           C
ATOM   1516  O   HIS   206     -87.359  82.707   9.092  1.00208.61           O
ATOM   1517  N   PRO   207     -89.022  81.442   8.394  1.00159.64           N
ATOM   1518  CA  PRO   207     -88.542  80.393   9.248  1.00159.64           C
ATOM   1519  CD  PRO   207     -90.476  81.493   8.363  1.00159.64           C
ATOM   1520  CB  PRO   207     -89.736  79.483   9.517  1.00159.64           C
ATOM   1521  CG  PRO   207     -90.945  80.426   9.368  1.00159.64           C
ATOM   1522  C   PRO   207     -87.411  79.726   8.534  1.00159.64           C
ATOM   1523  O   PRO   207     -87.516  79.558   7.319  1.00159.64           O
ATOM   1524  N   PRO   208     -86.355  79.356   9.203  1.00 87.69           N
ATOM   1525  CA  PRO   208     -85.294  78.674   8.514  1.00 87.69           C
ATOM   1526  CD  PRO   208     -85.849  80.167  10.296  1.00 87.69           C
ATOM   1527  CB  PRO   208     -84.013  78.947   9.306  1.00 87.69           C
ATOM   1528  CG  PRO   208     -84.502  79.519  10.647  1.00 87.69           C
ATOM   1529  C   PRO   208     -85.637  77.225   8.390  1.00 87.69           C
ATOM   1530  O   PRO   208     -86.414  76.730   9.205  1.00 87.69           O
ATOM   1531  N   ASP   209     -85.093  76.530   7.372  1.00270.65           N
ATOM   1532  CA  ASP   209     -85.379  75.131   7.245  1.00270.65           C
ATOM   1533  CB  ASP   209     -86.422  74.800   6.162  1.00270.65           C
ATOM   1534  CG  ASP   209     -85.948  75.298   4.807  1.00270.65           C
ATOM   1535  OD1 ASP   209     -84.850  75.911   4.734  1.00270.65           O
ATOM   1536  OD2 ASP   209     -86.700  75.080   3.820  1.00270.65           O
ATOM   1537  C   ASP   209     -84.102  74.390   6.990  1.00270.65           C
ATOM   1538  O   ASP   209     -83.180  74.900   6.355  1.00270.65           O
ATOM   1539  N   ALA   210     -84.023  73.153   7.520  1.00206.13           N
ATOM   1540  CA  ALA   210     -82.850  72.327   7.443  1.00206.13           C
ATOM   1541  CB  ALA   210     -82.783  71.257   8.547  1.00206.13           C
ATOM   1542  C   ALA   210     -82.783  71.601   6.135  1.00206.13           C
ATOM   1543  O   ALA   210     -83.735  71.578   5.355  1.00206.13           O
ATOM   1544  N   CYS   211     -81.596  71.012   5.875  1.00 84.42           N
ATOM   1545  CA  CYS   211     -81.332  70.205   4.720  1.00 84.42           C
ATOM   1546  CB  CYS   211     -80.048  70.606   3.967  1.00 84.42           C
ATOM   1547  SG  CYS   211     -80.152  72.275   3.245  1.00 84.42           S
ATOM   1548  C   CYS   211     -81.126  68.823   5.256  1.00 84.42           C
ATOM   1549  O   CYS   211     -81.364  68.570   6.436  1.00 84.42           O
ATOM   1550  N   ALA   212     -80.696  67.875   4.402  1.00228.41           N
ATOM   1551  CA  ALA   212     -80.480  66.547   4.895  1.00228.41           C
ATOM   1552  CB  ALA   212     -81.140  65.452   4.039  1.00228.41           C
ATOM   1553  C   ALA   212     -79.006  66.299   4.887  1.00228.41           C
ATOM   1554  O   ALA   212     -78.276  66.877   4.086  1.00228.41           O
ATOM   1555  N   PHE   213     -78.520  65.449   5.810  1.00305.31           N
ATOM   1556  CA  PHE   213     -77.115  65.167   5.864  1.00305.31           C
ATOM   1557  CB  PHE   213     -76.496  65.349   7.260  1.00305.31           C
ATOM   1558  CG  PHE   213     -76.273  66.817   7.401  1.00305.31           C
ATOM   1559  CD1 PHE   213     -75.088  67.373   6.971  1.00305.31           C
ATOM   1560  CD2 PHE   213     -77.237  67.644   7.933  1.00305.31           C
ATOM   1561  CE1 PHE   213     -74.861  68.723   7.082  1.00305.31           C
ATOM   1562  CE2 PHE   213     -77.009  68.997   8.043  1.00305.31           C
ATOM   1563  CZ  PHE   213     -75.822  69.543   7.621  1.00305.31           C
ATOM   1564  C   PHE   213     -76.854  63.780   5.359  1.00305.31           C
ATOM   1565  O   PHE   213     -77.755  62.943   5.297  1.00305.31           O
ATOM   1566  N   ARG   214     -75.589  63.533   4.938  1.00365.89           N
ATOM   1567  CA  ARG   214     -75.189  62.298   4.318  1.00365.89           C
ATOM   1568  CB  ARG   214     -75.266  62.396   2.781  1.00365.89           C
ATOM   1569  CG  ARG   214     -74.387  61.409   2.011  1.00365.89           C
ATOM   1570  CD  ARG   214     -73.035  62.036   1.671  1.00365.89           C
ATOM   1571  NE  ARG   214     -72.163  61.018   1.025  1.00365.89           N
ATOM   1572  CZ  ARG   214     -71.368  61.406  -0.016  1.00365.89           C
ATOM   1573  NH1 ARG   214     -71.526  62.651  -0.553  1.00365.89           N
ATOM   1574  NH2 ARG   214     -70.419  60.565  -0.517  1.00365.89           N
ATOM   1575  C   ARG   214     -73.773  61.955   4.699  1.00365.89           C
ATOM   1576  O   ARG   214     -73.007  62.806   5.149  1.00365.89           O
ATOM   1577  N   ARG   215     -73.420  60.654   4.544  1.00357.22           N
ATOM   1578  CA  ARG   215     -72.116  60.099   4.803  1.00357.22           C
ATOM   1579  CB  ARG   215     -71.726  60.096   6.286  1.00357.22           C
ATOM   1580  CG  ARG   215     -72.720  59.361   7.176  1.00357.22           C
ATOM   1581  CD  ARG   215     -72.071  58.928   8.482  1.00357.22           C
ATOM   1582  NE  ARG   215     -70.950  58.043   8.070  1.00357.22           N
ATOM   1583  CZ  ARG   215     -70.063  57.567   8.989  1.00357.22           C
ATOM   1584  NH1 ARG   215     -70.186  57.887  10.310  1.00357.22           N
ATOM   1585  NH2 ARG   215     -69.047  56.760   8.575  1.00357.22           N
ATOM   1586  C   ARG   215     -72.102  58.682   4.272  1.00357.22           C
ATOM   1587  O   ARG   215     -72.581  58.439   3.165  1.00357.22           O
ATOM   1588  N   GLY   216     -71.547  57.704   5.039  1.00347.03           N
ATOM   1589  CA  GLY   216     -71.531  56.331   4.600  1.00347.03           C
ATOM   1590  C   GLY   216     -70.366  56.062   3.707  1.00347.03           C
ATOM   1591  O   GLY   216     -70.424  56.258   2.494  1.00347.03           O
ATOM   1592  N   ARG   217     -69.255  55.600   4.316  1.00198.13           N
ATOM   1593  CA  ARG   217     -68.107  55.252   3.541  1.00198.13           C
ATOM   1594  CB  ARG   217     -68.409  54.071   2.606  1.00198.13           C
ATOM   1595  CG  ARG   217     -67.243  53.615   1.738  1.00198.13           C
ATOM   1596  CD  ARG   217     -67.409  52.169   1.277  1.00198.13           C
ATOM   1597  NE  ARG   217     -67.174  51.327   2.484  1.00198.13           N
ATOM   1598  CZ  ARG   217     -67.801  50.124   2.642  1.00198.13           C
ATOM   1599  NH1 ARG   217     -68.679  49.671   1.699  1.00198.13           N
ATOM   1600  NH2 ARG   217     -67.552  49.372   3.754  1.00198.13           N
ATOM   1601  C   ARG   217     -67.657  56.433   2.743  1.00198.13           C
ATOM   1602  O   ARG   217     -67.692  56.412   1.514  1.00198.13           O
ATOM   1603  N   LYS   218     -67.243  57.507   3.451  1.00201.72           N
ATOM   1604  CA  LYS   218     -66.718  58.697   2.839  1.00201.72           C
ATOM   1605  CB  LYS   218     -66.553  59.858   3.830  1.00201.72           C
ATOM   1606  CG  LYS   218     -67.807  60.720   3.947  1.00201.72           C
ATOM   1607  CD  LYS   218     -68.080  61.501   2.661  1.00201.72           C
ATOM   1608  CE  LYS   218     -67.204  62.751   2.541  1.00201.72           C
ATOM   1609  NZ  LYS   218     -65.770  62.388   2.634  1.00201.72           N
ATOM   1610  C   LYS   218     -65.376  58.364   2.301  1.00201.72           C
ATOM   1611  O   LYS   218     -64.524  57.845   3.020  1.00201.72           O
ATOM   1612  N   LYS   219     -65.178  58.614   0.992  1.00237.33           N
ATOM   1613  CA  LYS   219     -63.939  58.226   0.407  1.00237.33           C
ATOM   1614  CB  LYS   219     -63.988  58.271  -1.123  1.00237.33           C
ATOM   1615  CG  LYS   219     -65.107  57.380  -1.658  1.00237.33           C
ATOM   1616  CD  LYS   219     -65.040  55.937  -1.150  1.00237.33           C
ATOM   1617  CE  LYS   219     -64.748  54.901  -2.238  1.00237.33           C
ATOM   1618  NZ  LYS   219     -63.432  55.168  -2.859  1.00237.33           N
ATOM   1619  C   LYS   219     -62.779  59.035   0.886  1.00237.33           C
ATOM   1620  O   LYS   219     -61.986  58.540   1.681  1.00237.33           O
ATOM   1621  N   ARG   220     -62.672  60.333   0.531  1.00190.91           N
ATOM   1622  CA  ARG   220     -61.408  60.870   0.936  1.00190.91           C
ATOM   1623  CB  ARG   220     -60.220  60.418   0.071  1.00190.91           C
ATOM   1624  CG  ARG   220     -59.765  58.967   0.156  1.00190.91           C
ATOM   1625  CD  ARG   220     -58.577  58.721  -0.766  1.00190.91           C
ATOM   1626  NE  ARG   220     -57.555  59.745  -0.406  1.00190.91           N
ATOM   1627  CZ  ARG   220     -56.972  60.506  -1.378  1.00190.91           C
ATOM   1628  NH1 ARG   220     -57.241  60.256  -2.692  1.00190.91           N
ATOM   1629  NH2 ARG   220     -56.121  61.515  -1.032  1.00190.91           N
ATOM   1630  C   ARG   220     -61.302  62.338   0.763  1.00190.91           C
ATOM   1631  O   ARG   220     -62.007  62.973  -0.016  1.00190.91           O
ATOM   1632  N   ILE   221     -60.368  62.890   1.555  1.00127.74           N
ATOM   1633  CA  ILE   221     -59.843  64.209   1.414  1.00127.74           C
ATOM   1634  CB  ILE   221     -60.649  65.297   2.077  1.00127.74           C
ATOM   1635  CG1 ILE   221     -60.783  65.117   3.600  1.00127.74           C
ATOM   1636  CG2 ILE   221     -61.995  65.365   1.338  1.00127.74           C
ATOM   1637  CD1 ILE   221     -59.525  65.458   4.395  1.00127.74           C
ATOM   1638  C   ILE   221     -58.465  64.117   1.994  1.00127.74           C
ATOM   1639  O   ILE   221     -58.279  63.423   2.991  1.00127.74           O
ATOM   1640  N   PRO   222     -57.486  64.744   1.404  1.00142.22           N
ATOM   1641  CA  PRO   222     -56.160  64.686   1.967  1.00142.22           C
ATOM   1642  CD  PRO   222     -57.449  64.803  -0.049  1.00142.22           C
ATOM   1643  CB  PRO   222     -55.213  65.109   0.851  1.00142.22           C
ATOM   1644  CG  PRO   222     -55.965  64.698  -0.428  1.00142.22           C
ATOM   1645  C   PRO   222     -56.074  65.547   3.185  1.00142.22           C
ATOM   1646  O   PRO   222     -56.897  66.456   3.304  1.00142.22           O
ATOM   1647  N   TYR   223     -55.160  65.216   4.132  1.00193.73           N
ATOM   1648  CA  TYR   223     -55.028  65.990   5.335  1.00193.73           C
ATOM   1649  CB  TYR   223     -54.499  65.171   6.518  1.00193.73           C
ATOM   1650  CG  TYR   223     -55.717  64.364   6.786  1.00193.73           C
ATOM   1651  CD1 TYR   223     -56.792  64.970   7.394  1.00193.73           C
ATOM   1652  CD2 TYR   223     -55.814  63.045   6.420  1.00193.73           C
ATOM   1653  CE1 TYR   223     -57.951  64.280   7.645  1.00193.73           C
ATOM   1654  CE2 TYR   223     -56.972  62.345   6.671  1.00193.73           C
ATOM   1655  CZ  TYR   223     -58.039  62.962   7.281  1.00193.73           C
ATOM   1656  OH  TYR   223     -59.230  62.254   7.539  1.00193.73           O
ATOM   1657  C   TYR   223     -54.317  67.298   5.181  1.00193.73           C
ATOM   1658  O   TYR   223     -54.886  68.335   5.517  1.00193.73           O
ATOM   1659  N   SER   224     -53.086  67.318   4.629  1.00110.56           N
ATOM   1660  CA  SER   224     -52.465  68.604   4.498  1.00110.56           C
ATOM   1661  CB  SER   224     -51.790  69.119   5.765  1.00110.56           C
ATOM   1662  OG  SER   224     -50.524  68.493   5.876  1.00110.56           O
ATOM   1663  C   SER   224     -51.366  68.491   3.491  1.00110.56           C
ATOM   1664  O   SER   224     -50.906  67.394   3.177  1.00110.56           O
ATOM   1665  N   LYS   225     -50.933  69.645   2.951  1.00148.55           N
ATOM   1666  CA  LYS   225     -49.890  69.684   1.971  1.00148.55           C
ATOM   1667  CB  LYS   225     -49.720  71.069   1.329  1.00148.55           C
ATOM   1668  CG  LYS   225     -50.654  71.234   0.137  1.00148.55           C
ATOM   1669  CD  LYS   225     -50.305  70.241  -0.974  1.00148.55           C
ATOM   1670  CE  LYS   225     -51.466  69.929  -1.914  1.00148.55           C
ATOM   1671  NZ  LYS   225     -52.345  68.914  -1.290  1.00148.55           N
ATOM   1672  C   LYS   225     -48.580  69.289   2.562  1.00148.55           C
ATOM   1673  O   LYS   225     -47.823  68.532   1.960  1.00148.55           O
ATOM   1674  N   GLY   226     -48.271  69.804   3.761  1.00 57.20           N
ATOM   1675  CA  GLY   226     -47.021  69.510   4.397  1.00 57.20           C
ATOM   1676  C   GLY   226     -46.987  68.067   4.774  1.00 57.20           C
ATOM   1677  O   GLY   226     -45.929  67.443   4.842  1.00 57.20           O
ATOM   1678  N   GLN   227     -48.151  67.532   5.151  1.00124.54           N
ATOM   1679  CA  GLN   227     -48.221  66.176   5.584  1.00124.54           C
ATOM   1680  CB  GLN   227     -49.524  65.932   6.331  1.00124.54           C
ATOM   1681  CG  GLN   227     -49.372  66.479   7.744  1.00124.54           C
ATOM   1682  CD  GLN   227     -50.712  66.988   8.196  1.00124.54           C
ATOM   1683  OE1 GLN   227     -51.707  66.268   8.179  1.00124.54           O
ATOM   1684  NE2 GLN   227     -50.736  68.297   8.561  1.00124.54           N
ATOM   1685  C   GLN   227     -48.054  65.202   4.470  1.00124.54           C
ATOM   1686  O   GLN   227     -47.301  64.237   4.587  1.00124.54           O
ATOM   1687  N   LEU   228     -48.763  65.423   3.358  1.00152.02           N
ATOM   1688  CA  LEU   228     -48.707  64.491   2.276  1.00152.02           C
ATOM   1689  CB  LEU   228     -49.812  64.756   1.243  1.00152.02           C
ATOM   1690  CG  LEU   228     -50.124  63.529   0.377  1.00152.02           C
ATOM   1691  CD1 LEU   228     -48.947  63.129  -0.521  1.00152.02           C
ATOM   1692  CD2 LEU   228     -50.608  62.383   1.280  1.00152.02           C
ATOM   1693  C   LEU   228     -47.369  64.629   1.618  1.00152.02           C
ATOM   1694  O   LEU   228     -46.807  63.662   1.108  1.00152.02           O
ATOM   1695  N   ARG   229     -46.848  65.870   1.585  1.00 70.50           N
ATOM   1696  CA  ARG   229     -45.601  66.182   0.950  1.00 70.50           C
ATOM   1697  CB  ARG   229     -45.306  67.688   1.008  1.00 70.50           C
ATOM   1698  CG  ARG   229     -43.935  68.087   0.461  1.00 70.50           C
ATOM   1699  CD  ARG   229     -43.686  69.595   0.548  1.00 70.50           C
ATOM   1700  NE  ARG   229     -42.297  69.860   0.084  1.00 70.50           N
ATOM   1701  CZ  ARG   229     -41.827  71.141   0.048  1.00 70.50           C
ATOM   1702  NH1 ARG   229     -42.637  72.175   0.422  1.00 70.50           N
ATOM   1703  NH2 ARG   229     -40.548  71.389  -0.359  1.00 70.50           N
ATOM   1704  C   ARG   229     -44.466  65.483   1.629  1.00 70.50           C
ATOM   1705  O   ARG   229     -43.643  64.846   0.975  1.00 70.50           O
ATOM   1706  N   GLU   230     -44.396  65.580   2.967  1.00 63.12           N
ATOM   1707  CA  GLU   230     -43.309  65.004   3.704  1.00 63.12           C
ATOM   1708  CB  GLU   230     -43.260  65.451   5.173  1.00 63.12           C
ATOM   1709  CG  GLU   230     -42.856  66.917   5.339  1.00 63.12           C
ATOM   1710  CD  GLU   230     -42.560  67.159   6.811  1.00 63.12           C
ATOM   1711  OE1 GLU   230     -43.444  66.855   7.653  1.00 63.12           O
ATOM   1712  OE2 GLU   230     -41.436  67.647   7.111  1.00 63.12           O
ATOM   1713  C   GLU   230     -43.393  63.517   3.677  1.00 63.12           C
ATOM   1714  O   GLU   230     -42.380  62.824   3.773  1.00 63.12           O
ATOM   1715  N   LEU   231     -44.619  62.976   3.621  1.00160.14           N
ATOM   1716  CA  LEU   231     -44.713  61.554   3.695  1.00160.14           C
ATOM   1717  CB  LEU   231     -46.158  61.074   3.879  1.00160.14           C
ATOM   1718  CG  LEU   231     -46.227  59.691   4.548  1.00160.14           C
ATOM   1719  CD1 LEU   231     -45.537  58.594   3.725  1.00160.14           C
ATOM   1720  CD2 LEU   231     -45.684  59.789   5.985  1.00160.14           C
ATOM   1721  C   LEU   231     -44.149  60.952   2.441  1.00160.14           C
ATOM   1722  O   LEU   231     -43.330  60.035   2.485  1.00160.14           O
ATOM   1723  N   GLU   232     -44.567  61.475   1.274  1.00 91.30           N
ATOM   1724  CA  GLU   232     -44.130  60.945   0.017  1.00 91.30           C
ATOM   1725  CB  GLU   232     -44.954  61.447  -1.180  1.00 91.30           C
ATOM   1726  CG  GLU   232     -46.369  60.861  -1.179  1.00 91.30           C
ATOM   1727  CD  GLU   232     -47.070  61.244  -2.474  1.00 91.30           C
ATOM   1728  OE1 GLU   232     -46.435  61.938  -3.311  1.00 91.30           O
ATOM   1729  OE2 GLU   232     -48.251  60.843  -2.646  1.00 91.30           O
ATOM   1730  C   GLU   232     -42.693  61.262  -0.205  1.00 91.30           C
ATOM   1731  O   GLU   232     -41.972  60.515  -0.860  1.00 91.30           O
ATOM   1732  N   ARG   233     -42.232  62.414   0.283  1.00204.63           N
ATOM   1733  CA  ARG   233     -40.868  62.695  -0.008  1.00204.63           C
ATOM   1734  CB  ARG   233     -40.488  64.122   0.400  1.00204.63           C
ATOM   1735  CG  ARG   233     -40.597  64.394   1.893  1.00204.63           C
ATOM   1736  CD  ARG   233     -39.234  64.714   2.495  1.00204.63           C
ATOM   1737  NE  ARG   233     -38.350  63.553   2.191  1.00204.63           N
ATOM   1738  CZ  ARG   233     -37.655  63.485   1.017  1.00204.63           C
ATOM   1739  NH1 ARG   233     -37.677  64.519   0.127  1.00204.63           N
ATOM   1740  NH2 ARG   233     -36.932  62.366   0.723  1.00204.63           N
ATOM   1741  C   ARG   233     -39.972  61.704   0.679  1.00204.63           C
ATOM   1742  O   ARG   233     -39.141  61.054   0.046  1.00204.63           O
ATOM   1743  N   GLU   234     -40.161  61.509   1.994  1.00161.47           N
ATOM   1744  CA  GLU   234     -39.283  60.665   2.752  1.00161.47           C
ATOM   1745  CB  GLU   234     -39.563  60.771   4.261  1.00161.47           C
ATOM   1746  CG  GLU   234     -41.013  60.478   4.631  1.00161.47           C
ATOM   1747  CD  GLU   234     -41.114  58.972   4.656  1.00161.47           C
ATOM   1748  OE1 GLU   234     -40.083  58.347   5.021  1.00161.47           O
ATOM   1749  OE2 GLU   234     -42.195  58.427   4.307  1.00161.47           O
ATOM   1750  C   GLU   234     -39.424  59.256   2.270  1.00161.47           C
ATOM   1751  O   GLU   234     -38.488  58.459   2.342  1.00161.47           O
ATOM   1752  N   TYR   235     -40.645  58.898   1.838  1.00 74.55           N
ATOM   1753  CA  TYR   235     -40.911  57.580   1.347  1.00 74.55           C
ATOM   1754  CB  TYR   235     -42.417  57.307   1.209  1.00 74.55           C
ATOM   1755  CG  TYR   235     -42.578  55.832   1.302  1.00 74.55           C
ATOM   1756  CD1 TYR   235     -42.410  55.005   0.215  1.00 74.55           C
ATOM   1757  CD2 TYR   235     -42.898  55.282   2.522  1.00 74.55           C
ATOM   1758  CE1 TYR   235     -42.563  53.644   0.353  1.00 74.55           C
ATOM   1759  CE2 TYR   235     -43.051  53.927   2.665  1.00 74.55           C
ATOM   1760  CZ  TYR   235     -42.883  53.107   1.578  1.00 74.55           C
ATOM   1761  OH  TYR   235     -43.040  51.714   1.730  1.00 74.55           O
ATOM   1762  C   TYR   235     -40.266  57.423   0.001  1.00 74.55           C
ATOM   1763  O   TYR   235     -39.736  56.365  -0.320  1.00 74.55           O
ATOM   1764  N   ALA   236     -40.332  58.474  -0.838  1.00 44.40           N
ATOM   1765  CA  ALA   236     -39.801  58.467  -2.174  1.00 44.40           C
ATOM   1766  CB  ALA   236     -40.125  59.765  -2.934  1.00 44.40           C
ATOM   1767  C   ALA   236     -38.311  58.338  -2.161  1.00 44.40           C
ATOM   1768  O   ALA   236     -37.739  57.653  -3.008  1.00 44.40           O
ATOM   1769  N   ALA   237     -37.643  59.010  -1.205  1.00 54.12           N
ATOM   1770  CA  ALA   237     -36.209  59.051  -1.194  1.00 54.12           C
ATOM   1771  CB  ALA   237     -35.652  59.913  -0.048  1.00 54.12           C
ATOM   1772  C   ALA   237     -35.632  57.677  -1.039  1.00 54.12           C
ATOM   1773  O   ALA   237     -34.728  57.292  -1.778  1.00 54.12           O
ATOM   1774  N   ASN   238     -36.157  56.890  -0.087  1.00183.42           N
ATOM   1775  CA  ASN   238     -35.647  55.574   0.166  1.00183.42           C
ATOM   1776  CB  ASN   238     -34.737  55.499   1.403  1.00183.42           C
ATOM   1777  CG  ASN   238     -33.463  56.266   1.080  1.00183.42           C
ATOM   1778  OD1 ASN   238     -33.023  56.308  -0.068  1.00183.42           O
ATOM   1779  ND2 ASN   238     -32.851  56.895   2.118  1.00183.42           N
ATOM   1780  C   ASN   238     -36.852  54.735   0.429  1.00183.42           C
ATOM   1781  O   ASN   238     -37.802  54.757  -0.343  1.00183.42           O
ATOM   1782  N   LYS   239     -36.767  53.779   1.363  1.00221.91           N
ATOM   1783  CA  LYS   239     -37.964  53.111   1.784  1.00221.91           C
ATOM   1784  CB  LYS   239     -37.757  51.614   2.082  1.00221.91           C
ATOM   1785  CG  LYS   239     -36.635  51.288   3.069  1.00221.91           C
ATOM   1786  CD  LYS   239     -35.232  51.612   2.548  1.00221.91           C
ATOM   1787  CE  LYS   239     -34.671  52.940   3.060  1.00221.91           C
ATOM   1788  NZ  LYS   239     -33.254  53.077   2.654  1.00221.91           N
ATOM   1789  C   LYS   239     -38.598  53.748   2.985  1.00221.91           C
ATOM   1790  O   LYS   239     -39.812  53.943   3.041  1.00221.91           O
ATOM   1791  N   PHE   240     -37.768  54.105   3.989  1.00146.04           N
ATOM   1792  CA  PHE   240     -38.343  54.493   5.241  1.00146.04           C
ATOM   1793  CB  PHE   240     -38.510  53.257   6.146  1.00146.04           C
ATOM   1794  CG  PHE   240     -39.651  53.430   7.086  1.00146.04           C
ATOM   1795  CD1 PHE   240     -39.532  54.126   8.265  1.00146.04           C
ATOM   1796  CD2 PHE   240     -40.862  52.857   6.770  1.00146.04           C
ATOM   1797  CE1 PHE   240     -40.613  54.254   9.107  1.00146.04           C
ATOM   1798  CE2 PHE   240     -41.944  52.982   7.607  1.00146.04           C
ATOM   1799  CZ  PHE   240     -41.821  53.685   8.780  1.00146.04           C
ATOM   1800  C   PHE   240     -37.359  55.414   5.894  1.00146.04           C
ATOM   1801  O   PHE   240     -36.234  55.584   5.429  1.00146.04           O
ATOM   1802  N   ILE   241     -37.770  56.029   7.013  1.00136.03           N
ATOM   1803  CA  ILE   241     -36.958  56.972   7.719  1.00136.03           C
ATOM   1804  CB  ILE   241     -37.581  58.336   7.738  1.00136.03           C
ATOM   1805  CG1 ILE   241     -39.095  58.211   7.977  1.00136.03           C
ATOM   1806  CG2 ILE   241     -37.227  59.049   6.422  1.00136.03           C
ATOM   1807  CD1 ILE   241     -39.492  57.390   9.194  1.00136.03           C
ATOM   1808  C   ILE   241     -36.691  56.474   9.106  1.00136.03           C
ATOM   1809  O   ILE   241     -37.422  55.647   9.646  1.00136.03           O
ATOM   1810  N   THR   242     -35.583  56.954   9.704  1.00 46.96           N
ATOM   1811  CA  THR   242     -35.173  56.499  11.001  1.00 46.96           C
ATOM   1812  CB  THR   242     -33.784  56.933  11.368  1.00 46.96           C
ATOM   1813  OG1 THR   242     -33.701  58.351  11.379  1.00 46.96           O
ATOM   1814  CG2 THR   242     -32.799  56.352  10.339  1.00 46.96           C
ATOM   1815  C   THR   242     -36.117  57.029  12.025  1.00 46.96           C
ATOM   1816  O   THR   242     -36.955  57.876  11.737  1.00 46.96           O
ATOM   1817  N   LYS   243     -35.996  56.543  13.272  1.00114.39           N
ATOM   1818  CA  LYS   243     -36.924  56.922  14.295  1.00114.39           C
ATOM   1819  CB  LYS   243     -36.583  56.313  15.664  1.00114.39           C
ATOM   1820  CG  LYS   243     -36.535  54.785  15.642  1.00114.39           C
ATOM   1821  CD  LYS   243     -37.809  54.141  15.092  1.00114.39           C
ATOM   1822  CE  LYS   243     -37.906  54.203  13.566  1.00114.39           C
ATOM   1823  NZ  LYS   243     -39.109  53.475  13.104  1.00114.39           N
ATOM   1824  C   LYS   243     -36.868  58.404  14.430  1.00114.39           C
ATOM   1825  O   LYS   243     -37.894  59.058  14.604  1.00114.39           O
ATOM   1826  N   ASP   244     -35.655  58.975  14.359  1.00 72.36           N
ATOM   1827  CA  ASP   244     -35.530  60.395  14.472  1.00 72.36           C
ATOM   1828  CB  ASP   244     -34.067  60.865  14.430  1.00 72.36           C
ATOM   1829  CG  ASP   244     -33.436  60.486  15.757  1.00 72.36           C
ATOM   1830  OD1 ASP   244     -34.164  60.544  16.783  1.00 72.36           O
ATOM   1831  OD2 ASP   244     -32.227  60.130  15.765  1.00 72.36           O
ATOM   1832  C   ASP   244     -36.230  61.020  13.312  1.00 72.36           C
ATOM   1833  O   ASP   244     -36.953  61.998  13.478  1.00 72.36           O
ATOM   1834  N   LYS   245     -36.035  60.451  12.107  1.00129.69           N
ATOM   1835  CA  LYS   245     -36.578  60.991  10.892  1.00129.69           C
ATOM   1836  CB  LYS   245     -36.124  60.199   9.654  1.00129.69           C
ATOM   1837  CG  LYS   245     -34.622  60.292   9.386  1.00129.69           C
ATOM   1838  CD  LYS   245     -34.150  61.705   9.048  1.00129.69           C
ATOM   1839  CE  LYS   245     -32.630  61.824   8.924  1.00129.69           C
ATOM   1840  NZ  LYS   245     -32.144  60.964   7.822  1.00129.69           N
ATOM   1841  C   LYS   245     -38.075  60.941  10.899  1.00129.69           C
ATOM   1842  O   LYS   245     -38.737  61.922  10.569  1.00129.69           O
ATOM   1843  N   ARG   246     -38.652  59.794  11.295  1.00100.84           N
ATOM   1844  CA  ARG   246     -40.075  59.618  11.278  1.00100.84           C
ATOM   1845  CB  ARG   246     -40.574  58.252  11.780  1.00100.84           C
ATOM   1846  CG  ARG   246     -40.287  57.958  13.252  1.00100.84           C
ATOM   1847  CD  ARG   246     -41.096  56.761  13.750  1.00100.84           C
ATOM   1848  NE  ARG   246     -40.774  56.527  15.184  1.00100.84           N
ATOM   1849  CZ  ARG   246     -41.518  55.630  15.896  1.00100.84           C
ATOM   1850  NH1 ARG   246     -42.559  54.981  15.300  1.00100.84           N
ATOM   1851  NH2 ARG   246     -41.222  55.379  17.204  1.00100.84           N
ATOM   1852  C   ARG   246     -40.643  60.597  12.238  1.00100.84           C
ATOM   1853  O   ARG   246     -41.775  61.053  12.086  1.00100.84           O
ATOM   1854  N   ARG   247     -39.874  60.875  13.302  1.00 69.64           N
ATOM   1855  CA  ARG   247     -40.285  61.795  14.316  1.00 69.64           C
ATOM   1856  CB  ARG   247     -39.308  61.860  15.502  1.00 69.64           C
ATOM   1857  CG  ARG   247     -39.330  60.598  16.367  1.00 69.64           C
ATOM   1858  CD  ARG   247     -38.365  60.646  17.552  1.00 69.64           C
ATOM   1859  NE  ARG   247     -38.502  59.359  18.289  1.00 69.64           N
ATOM   1860  CZ  ARG   247     -37.525  58.961  19.155  1.00 69.64           C
ATOM   1861  NH1 ARG   247     -36.424  59.746  19.343  1.00 69.64           N
ATOM   1862  NH2 ARG   247     -37.645  57.778  19.824  1.00 69.64           N
ATOM   1863  C   ARG   247     -40.377  63.163  13.725  1.00 69.64           C
ATOM   1864  O   ARG   247     -41.284  63.922  14.061  1.00 69.64           O
ATOM   1865  N   LYS   248     -39.446  63.524  12.820  1.00 78.41           N
ATOM   1866  CA  LYS   248     -39.499  64.844  12.268  1.00 78.41           C
ATOM   1867  CB  LYS   248     -38.416  65.156  11.214  1.00 78.41           C
ATOM   1868  CG  LYS   248     -37.028  65.505  11.765  1.00 78.41           C
ATOM   1869  CD  LYS   248     -36.197  64.314  12.236  1.00 78.41           C
ATOM   1870  CE  LYS   248     -34.815  64.706  12.762  1.00 78.41           C
ATOM   1871  NZ  LYS   248     -34.077  63.499  13.193  1.00 78.41           N
ATOM   1872  C   LYS   248     -40.812  64.984  11.576  1.00 78.41           C
ATOM   1873  O   LYS   248     -41.444  66.038  11.646  1.00 78.41           O
ATOM   1874  N   ILE   249     -41.265  63.921  10.884  1.00112.08           N
ATOM   1875  CA  ILE   249     -42.506  64.064  10.189  1.00112.08           C
ATOM   1876  CB  ILE   249     -42.961  62.831   9.443  1.00112.08           C
ATOM   1877  CG1 ILE   249     -41.991  62.399   8.328  1.00112.08           C
ATOM   1878  CG2 ILE   249     -44.380  63.118   8.925  1.00112.08           C
ATOM   1879  CD1 ILE   249     -40.803  61.571   8.806  1.00112.08           C
ATOM   1880  C   ILE   249     -43.580  64.315  11.187  1.00112.08           C
ATOM   1881  O   ILE   249     -44.201  65.367  11.164  1.00112.08           O
ATOM   1882  N   SER   250     -43.754  63.420  12.172  1.00 97.43           N
ATOM   1883  CA  SER   250     -44.848  63.564  13.091  1.00 97.43           C
ATOM   1884  CB  SER   250     -44.892  62.454  14.151  1.00 97.43           C
ATOM   1885  OG  SER   250     -43.755  62.550  14.997  1.00 97.43           O
ATOM   1886  C   SER   250     -44.696  64.865  13.805  1.00 97.43           C
ATOM   1887  O   SER   250     -45.668  65.417  14.313  1.00 97.43           O
ATOM   1888  N   ALA   251     -43.460  65.374  13.914  1.00 41.59           N
ATOM   1889  CA  ALA   251     -43.286  66.647  14.546  1.00 41.59           C
ATOM   1890  CB  ALA   251     -41.804  67.008  14.745  1.00 41.59           C
ATOM   1891  C   ALA   251     -43.895  67.718  13.687  1.00 41.59           C
ATOM   1892  O   ALA   251     -44.604  68.592  14.182  1.00 41.59           O
ATOM   1893  N   ALA   252     -43.592  67.690  12.371  1.00 54.09           N
ATOM   1894  CA  ALA   252     -44.084  68.674  11.441  1.00 54.09           C
ATOM   1895  CB  ALA   252     -43.389  68.587  10.072  1.00 54.09           C
ATOM   1896  C   ALA   252     -45.556  68.506  11.199  1.00 54.09           C
ATOM   1897  O   ALA   252     -46.318  69.467  11.127  1.00 54.09           O
ATOM   1898  N   THR   253     -45.963  67.243  11.020  1.00 80.23           N
ATOM   1899  CA  THR   253     -47.280  66.755  10.740  1.00 80.23           C
ATOM   1900  CB  THR   253     -47.275  65.340  10.253  1.00 80.23           C
ATOM   1901  OG1 THR   253     -46.711  64.485  11.236  1.00 80.23           O
ATOM   1902  CG2 THR   253     -46.450  65.273   8.956  1.00 80.23           C
ATOM   1903  C   THR   253     -48.112  66.824  11.978  1.00 80.23           C
ATOM   1904  O   THR   253     -49.339  66.806  11.905  1.00 80.23           O
ATOM   1905  N   SER   254     -47.453  66.901  13.148  1.00105.31           N
ATOM   1906  CA  SER   254     -48.102  66.892  14.432  1.00105.31           C
ATOM   1907  CB  SER   254     -48.993  68.121  14.670  1.00105.31           C
ATOM   1908  OG  SER   254     -49.599  68.044  15.951  1.00105.31           O
ATOM   1909  C   SER   254     -48.945  65.663  14.602  1.00105.31           C
ATOM   1910  O   SER   254     -50.172  65.729  14.585  1.00105.31           O
ATOM   1911  N   LEU   255     -48.275  64.495  14.746  1.00106.51           N
ATOM   1912  CA  LEU   255     -48.924  63.223  14.920  1.00106.51           C
ATOM   1913  CB  LEU   255     -48.583  62.244  13.788  1.00106.51           C
ATOM   1914  CG  LEU   255     -48.914  62.812  12.395  1.00106.51           C
ATOM   1915  CD1 LEU   255     -48.570  61.808  11.288  1.00106.51           C
ATOM   1916  CD2 LEU   255     -50.363  63.315  12.314  1.00106.51           C
ATOM   1917  C   LEU   255     -48.429  62.622  16.208  1.00106.51           C
ATOM   1918  O   LEU   255     -48.279  63.320  17.211  1.00106.51           O
ATOM   1919  N   SER   256     -48.233  61.282  16.237  1.00150.20           N
ATOM   1920  CA  SER   256     -47.742  60.693  17.452  1.00150.20           C
ATOM   1921  CB  SER   256     -48.864  60.013  18.249  1.00150.20           C
ATOM   1922  OG  SER   256     -48.358  59.540  19.485  1.00150.20           O
ATOM   1923  C   SER   256     -46.704  59.648  17.139  1.00150.20           C
ATOM   1924  O   SER   256     -46.447  58.751  17.941  1.00150.20           O
ATOM   1925  N   GLU   257     -46.075  59.753  15.956  1.00103.02           N
ATOM   1926  CA  GLU   257     -45.011  58.911  15.481  1.00103.02           C
ATOM   1927  CB  GLU   257     -43.912  58.695  16.534  1.00103.02           C
ATOM   1928  CG  GLU   257     -43.206  59.986  16.946  1.00103.02           C
ATOM   1929  CD  GLU   257     -42.150  59.636  17.986  1.00103.02           C
ATOM   1930  OE1 GLU   257     -41.883  58.420  18.173  1.00103.02           O
ATOM   1931  OE2 GLU   257     -41.592  60.582  18.603  1.00103.02           O
ATOM   1932  C   GLU   257     -45.560  57.568  15.134  1.00103.02           C
ATOM   1933  O   GLU   257     -45.235  57.007  14.088  1.00103.02           O
ATOM   1934  N   ARG   258     -46.502  57.063  15.946  1.00117.65           N
ATOM   1935  CA  ARG   258     -47.086  55.793  15.654  1.00117.65           C
ATOM   1936  CB  ARG   258     -48.062  55.314  16.741  1.00117.65           C
ATOM   1937  CG  ARG   258     -47.376  55.010  18.074  1.00117.65           C
ATOM   1938  CD  ARG   258     -46.500  53.757  18.036  1.00117.65           C
ATOM   1939  NE  ARG   258     -45.898  53.588  19.388  1.00117.65           N
ATOM   1940  CZ  ARG   258     -46.572  52.902  20.357  1.00117.65           C
ATOM   1941  NH1 ARG   258     -47.799  52.367  20.088  1.00117.65           N
ATOM   1942  NH2 ARG   258     -46.016  52.749  21.594  1.00117.65           N
ATOM   1943  C   ARG   258     -47.864  56.039  14.420  1.00117.65           C
ATOM   1944  O   ARG   258     -47.975  55.194  13.538  1.00117.65           O
ATOM   1945  N   GLN   259     -48.425  57.252  14.348  1.00 42.48           N
ATOM   1946  CA  GLN   259     -49.233  57.647  13.244  1.00 42.48           C
ATOM   1947  CB  GLN   259     -49.841  59.046  13.432  1.00 42.48           C
ATOM   1948  CG  GLN   259     -50.902  59.101  14.532  1.00 42.48           C
ATOM   1949  CD  GLN   259     -52.112  58.324  14.032  1.00 42.48           C
ATOM   1950  OE1 GLN   259     -52.060  57.673  12.989  1.00 42.48           O
ATOM   1951  NE2 GLN   259     -53.234  58.389  14.797  1.00 42.48           N
ATOM   1952  C   GLN   259     -48.393  57.677  12.015  1.00 42.48           C
ATOM   1953  O   GLN   259     -48.860  57.301  10.946  1.00 42.48           O
ATOM   1954  N   ILE   260     -47.135  58.139  12.124  1.00102.89           N
ATOM   1955  CA  ILE   260     -46.278  58.242  10.976  1.00102.89           C
ATOM   1956  CB  ILE   260     -44.948  58.824  11.371  1.00102.89           C
ATOM   1957  CG1 ILE   260     -45.126  60.215  11.998  1.00102.89           C
ATOM   1958  CG2 ILE   260     -44.042  58.846  10.138  1.00102.89           C
ATOM   1959  CD1 ILE   260     -45.688  61.252  11.031  1.00102.89           C
ATOM   1960  C   ILE   260     -46.031  56.863  10.457  1.00102.89           C
ATOM   1961  O   ILE   260     -46.218  56.575   9.274  1.00102.89           O
ATOM   1962  N   THR   261     -45.665  55.948  11.368  1.00115.91           N
ATOM   1963  CA  THR   261     -45.335  54.618  10.962  1.00115.91           C
ATOM   1964  CB  THR   261     -44.911  53.754  12.115  1.00115.91           C
ATOM   1965  OG1 THR   261     -45.927  53.697  13.103  1.00115.91           O
ATOM   1966  CG2 THR   261     -43.629  54.350  12.717  1.00115.91           C
ATOM   1967  C   THR   261     -46.532  54.042  10.284  1.00115.91           C
ATOM   1968  O   THR   261     -46.416  53.382   9.253  1.00115.91           O
ATOM   1969  N   ILE   262     -47.727  54.292  10.842  1.00 97.24           N
ATOM   1970  CA  ILE   262     -48.928  53.837  10.208  1.00 97.24           C
ATOM   1971  CB  ILE   262     -50.176  54.066  11.016  1.00 97.24           C
ATOM   1972  CG1 ILE   262     -50.363  52.948  12.062  1.00 97.24           C
ATOM   1973  CG2 ILE   262     -51.357  54.193  10.040  1.00 97.24           C
ATOM   1974  CD1 ILE   262     -49.248  52.817  13.093  1.00 97.24           C
ATOM   1975  C   ILE   262     -49.075  54.524   8.892  1.00 97.24           C
ATOM   1976  O   ILE   262     -49.527  53.930   7.916  1.00 97.24           O
ATOM   1977  N   TRP   263     -48.684  55.805   8.836  1.00 81.63           N
ATOM   1978  CA  TRP   263     -48.862  56.612   7.671  1.00 81.63           C
ATOM   1979  CB  TRP   263     -48.333  58.030   7.872  1.00 81.63           C
ATOM   1980  CG  TRP   263     -48.772  58.986   6.802  1.00 81.63           C
ATOM   1981  CD2 TRP   263     -48.834  60.394   7.030  1.00 81.63           C
ATOM   1982  CD1 TRP   263     -49.225  58.770   5.534  1.00 81.63           C
ATOM   1983  NE1 TRP   263     -49.572  59.969   4.955  1.00 81.63           N
ATOM   1984  CE2 TRP   263     -49.336  60.977   5.869  1.00 81.63           C
ATOM   1985  CE3 TRP   263     -48.508  61.134   8.129  1.00 81.63           C
ATOM   1986  CZ2 TRP   263     -49.520  62.325   5.787  1.00 81.63           C
ATOM   1987  CZ3 TRP   263     -48.684  62.493   8.045  1.00 81.63           C
ATOM   1988  CH2 TRP   263     -49.181  63.067   6.895  1.00 81.63           C
ATOM   1989  C   TRP   263     -48.097  55.982   6.558  1.00 81.63           C
ATOM   1990  O   TRP   263     -48.588  55.886   5.436  1.00 81.63           O
ATOM   1991  N   PHE   264     -46.872  55.510   6.846  1.00 80.10           N
ATOM   1992  CA  PHE   264     -46.077  54.893   5.825  1.00 80.10           C
ATOM   1993  CB  PHE   264     -44.762  54.318   6.374  1.00 80.10           C
ATOM   1994  CG  PHE   264     -43.810  55.433   6.601  1.00 80.10           C
ATOM   1995  CD1 PHE   264     -44.101  56.443   7.486  1.00 80.10           C
ATOM   1996  CD2 PHE   264     -42.602  55.441   5.947  1.00 80.10           C
ATOM   1997  CE1 PHE   264     -43.203  57.461   7.689  1.00 80.10           C
ATOM   1998  CE2 PHE   264     -41.704  56.457   6.154  1.00 80.10           C
ATOM   1999  CZ  PHE   264     -42.005  57.473   7.026  1.00 80.10           C
ATOM   2000  C   PHE   264     -46.831  53.722   5.291  1.00 80.10           C
ATOM   2001  O   PHE   264     -46.930  53.534   4.080  1.00 80.10           O
ATOM   2002  N   GLN   265     -47.396  52.907   6.196  1.00 42.62           N
ATOM   2003  CA  GLN   265     -48.091  51.716   5.803  1.00 42.62           C
ATOM   2004  CB  GLN   265     -48.670  50.968   7.016  1.00 42.62           C
ATOM   2005  CG  GLN   265     -47.613  50.499   8.016  1.00 42.62           C
ATOM   2006  CD  GLN   265     -48.343  49.890   9.205  1.00 42.62           C
ATOM   2007  OE1 GLN   265     -47.724  49.405  10.150  1.00 42.62           O
ATOM   2008  NE2 GLN   265     -49.702  49.921   9.161  1.00 42.62           N
ATOM   2009  C   GLN   265     -49.249  52.112   4.950  1.00 42.62           C
ATOM   2010  O   GLN   265     -49.503  51.506   3.909  1.00 42.62           O
ATOM   2011  N   ASN   266     -49.975  53.162   5.370  1.00 52.48           N
ATOM   2012  CA  ASN   266     -51.131  53.599   4.647  1.00 52.48           C
ATOM   2013  CB  ASN   266     -51.876  54.758   5.329  1.00 52.48           C
ATOM   2014  CG  ASN   266     -53.169  55.011   4.559  1.00 52.48           C
ATOM   2015  OD1 ASN   266     -53.789  56.065   4.694  1.00 52.48           O
ATOM   2016  ND2 ASN   266     -53.594  54.019   3.732  1.00 52.48           N
ATOM   2017  C   ASN   266     -50.684  54.088   3.316  1.00 52.48           C
ATOM   2018  O   ASN   266     -51.348  53.875   2.309  1.00 52.48           O
ATOM   2019  N   ARG   267     -49.520  54.748   3.277  1.00168.85           N
ATOM   2020  CA  ARG   267     -49.024  55.326   2.068  1.00168.85           C
ATOM   2021  CB  ARG   267     -47.642  55.977   2.269  1.00168.85           C
ATOM   2022  CG  ARG   267     -47.247  57.005   1.204  1.00168.85           C
ATOM   2023  CD  ARG   267     -48.041  56.906  -0.097  1.00168.85           C
ATOM   2024  NE  ARG   267     -49.378  57.502   0.174  1.00168.85           N
ATOM   2025  CZ  ARG   267     -50.136  57.993  -0.847  1.00168.85           C
ATOM   2026  NH1 ARG   267     -49.684  57.921  -2.133  1.00168.85           N
ATOM   2027  NH2 ARG   267     -51.351  58.555  -0.580  1.00168.85           N
ATOM   2028  C   ARG   267     -48.843  54.215   1.094  1.00168.85           C
ATOM   2029  O   ARG   267     -49.114  54.378  -0.093  1.00168.85           O
ATOM   2030  N   ARG   268     -48.340  53.061   1.569  1.00130.29           N
ATOM   2031  CA  ARG   268     -48.153  51.939   0.698  1.00130.29           C
ATOM   2032  CB  ARG   268     -47.394  50.765   1.331  1.00130.29           C
ATOM   2033  CG  ARG   268     -45.888  50.842   1.099  1.00130.29           C
ATOM   2034  CD  ARG   268     -45.517  50.396  -0.318  1.00130.29           C
ATOM   2035  NE  ARG   268     -44.038  50.500  -0.464  1.00130.29           N
ATOM   2036  CZ  ARG   268     -43.454  50.269  -1.676  1.00130.29           C
ATOM   2037  NH1 ARG   268     -44.225  49.943  -2.754  1.00130.29           N
ATOM   2038  NH2 ARG   268     -42.099  50.370  -1.811  1.00130.29           N
ATOM   2039  C   ARG   268     -49.465  51.422   0.241  1.00130.29           C
ATOM   2040  O   ARG   268     -49.622  51.033  -0.913  1.00130.29           O
ATOM   2041  N   VAL   269     -50.440  51.380   1.158  1.00 56.18           N
ATOM   2042  CA  VAL   269     -51.731  50.860   0.837  1.00 56.18           C
ATOM   2043  CB  VAL   269     -52.622  50.802   2.040  1.00 56.18           C
ATOM   2044  CG1 VAL   269     -54.050  50.474   1.584  1.00 56.18           C
ATOM   2045  CG2 VAL   269     -52.036  49.773   3.019  1.00 56.18           C
ATOM   2046  C   VAL   269     -52.398  51.731  -0.170  1.00 56.18           C
ATOM   2047  O   VAL   269     -53.014  51.245  -1.113  1.00 56.18           O
ATOM   2048  N   LYS   270     -52.311  53.050   0.045  1.00144.15           N
ATOM   2049  CA  LYS   270     -52.958  54.053  -0.735  1.00144.15           C
ATOM   2050  CB  LYS   270     -52.916  55.422  -0.049  1.00144.15           C
ATOM   2051  CG  LYS   270     -54.012  56.333  -0.582  1.00144.15           C
ATOM   2052  CD  LYS   270     -55.404  55.793  -0.256  1.00144.15           C
ATOM   2053  CE  LYS   270     -56.540  56.606  -0.867  1.00144.15           C
ATOM   2054  NZ  LYS   270     -57.827  55.914  -0.638  1.00144.15           N
ATOM   2055  C   LYS   270     -52.376  54.209  -2.101  1.00144.15           C
ATOM   2056  O   LYS   270     -53.109  54.395  -3.069  1.00144.15           O
ATOM   2057  N   GLU   271     -51.039  54.135  -2.213  1.00 65.42           N
ATOM   2058  CA  GLU   271     -50.340  54.411  -3.437  1.00 65.42           C
ATOM   2059  CB  GLU   271     -48.823  54.257  -3.268  1.00 65.42           C
ATOM   2060  CG  GLU   271     -48.429  52.834  -2.868  1.00 65.42           C
ATOM   2061  CD  GLU   271     -46.918  52.776  -2.721  1.00 65.42           C
ATOM   2062  OE1 GLU   271     -46.315  53.827  -2.379  1.00 65.42           O
ATOM   2063  OE2 GLU   271     -46.348  51.676  -2.947  1.00 65.42           O
ATOM   2064  C   GLU   271     -50.740  53.464  -4.509  1.00 65.42           C
ATOM   2065  O   GLU   271     -50.977  53.860  -5.649  1.00 65.42           O
ATOM   2066  N   LYS   272     -50.878  52.185  -4.148  1.00 91.47           N
ATOM   2067  CA  LYS   272     -51.124  51.163  -5.112  1.00 91.47           C
ATOM   2068  CB  LYS   272     -51.332  49.795  -4.440  1.00 91.47           C
ATOM   2069  CG  LYS   272     -52.439  49.816  -3.384  1.00 91.47           C
ATOM   2070  CD  LYS   272     -52.779  48.441  -2.807  1.00 91.47           C
ATOM   2071  CE  LYS   272     -53.828  48.491  -1.695  1.00 91.47           C
ATOM   2072  NZ  LYS   272     -54.098  47.126  -1.193  1.00 91.47           N
ATOM   2073  C   LYS   272     -52.354  51.499  -5.884  1.00 91.47           C
ATOM   2074  O   LYS   272     -52.419  51.269  -7.088  1.00 91.47           O
ATOM   2075  N   LYS   273     -53.360  52.083  -5.222  1.00178.67           N
ATOM   2076  CA  LYS   273     -54.605  52.293  -5.890  1.00178.67           C
ATOM   2077  CB  LYS   273     -55.719  52.781  -4.938  1.00178.67           C
ATOM   2078  CG  LYS   273     -55.693  54.266  -4.570  1.00178.67           C
ATOM   2079  CD  LYS   273     -56.234  55.172  -5.677  1.00178.67           C
ATOM   2080  CE  LYS   273     -57.689  54.879  -6.054  1.00178.67           C
ATOM   2081  NZ  LYS   273     -58.593  55.308  -4.964  1.00178.67           N
ATOM   2082  C   LYS   273     -54.486  53.238  -7.062  1.00178.67           C
ATOM   2083  O   LYS   273     -55.078  52.986  -8.110  1.00178.67           O
ATOM   2084  N   VAL   274     -53.691  54.320  -6.941  1.00 75.69           N
ATOM   2085  CA  VAL   274     -53.684  55.387  -7.911  1.00 75.69           C
ATOM   2086  CB  VAL   274     -53.169  56.678  -7.336  1.00 75.69           C
ATOM   2087  CG1 VAL   274     -53.187  57.761  -8.427  1.00 75.69           C
ATOM   2088  CG2 VAL   274     -53.984  57.029  -6.081  1.00 75.69           C
ATOM   2089  C   VAL   274     -52.842  55.110  -9.104  1.00 75.69           C
ATOM   2090  O   VAL   274     -51.817  54.437  -9.035  1.00 75.69           O
ATOM   2091  N   LEU   275     -53.318  55.617 -10.261  1.00153.96           N
ATOM   2092  CA  LEU   275     -52.611  55.589 -11.506  1.00153.96           C
ATOM   2093  CB  LEU   275     -51.372  56.504 -11.512  1.00153.96           C
ATOM   2094  CG  LEU   275     -50.639  56.556 -12.866  1.00153.96           C
ATOM   2095  CD1 LEU   275     -51.539  57.152 -13.961  1.00153.96           C
ATOM   2096  CD2 LEU   275     -49.290  57.284 -12.745  1.00153.96           C
ATOM   2097  C   LEU   275     -52.197  54.186 -11.738  1.00153.96           C
ATOM   2098  O   LEU   275     -51.176  53.914 -12.364  1.00153.96           O
ATOM   2099  N   ALA   276     -53.021  53.261 -11.227  1.00 55.41           N
ATOM   2100  CA  ALA   276     -52.733  51.866 -11.238  1.00 55.41           C
ATOM   2101  CB  ALA   276     -53.777  51.042 -10.468  1.00 55.41           C
ATOM   2102  C   ALA   276     -52.702  51.361 -12.616  1.00 55.41           C
ATOM   2103  O   ALA   276     -51.858  50.536 -12.960  1.00 55.41           O
ATOM   2104  N   LYS   277     -53.631  51.844 -13.448  1.00143.25           N
ATOM   2105  CA  LYS   277     -53.710  51.208 -14.715  1.00143.25           C
ATOM   2106  CB  LYS   277     -54.842  51.771 -15.590  1.00143.25           C
ATOM   2107  CG  LYS   277     -54.941  51.089 -16.955  1.00143.25           C
ATOM   2108  CD  LYS   277     -55.342  49.615 -16.871  1.00143.25           C
ATOM   2109  CE  LYS   277     -54.239  48.718 -16.304  1.00143.25           C
ATOM   2110  NZ  LYS   277     -54.703  47.314 -16.254  1.00143.25           N
ATOM   2111  C   LYS   277     -52.439  51.321 -15.504  1.00143.25           C
ATOM   2112  O   LYS   277     -51.768  50.314 -15.720  1.00143.25           O
ATOM   2113  N   VAL   278     -52.038  52.534 -15.931  1.00139.85           N
ATOM   2114  CA  VAL   278     -50.897  52.526 -16.803  1.00139.85           C
ATOM   2115  CB  VAL   278     -50.762  53.808 -17.586  1.00139.85           C
ATOM   2116  CG1 VAL   278     -50.755  55.015 -16.631  1.00139.85           C
ATOM   2117  CG2 VAL   278     -49.509  53.699 -18.470  1.00139.85           C
ATOM   2118  C   VAL   278     -49.583  52.200 -16.141  1.00139.85           C
ATOM   2119  O   VAL   278     -49.069  51.090 -16.270  1.00139.85           O
ATOM   2120  N   LYS   279     -49.018  53.175 -15.399  1.00161.70           N
ATOM   2121  CA  LYS   279     -47.725  53.084 -14.772  1.00161.70           C
ATOM   2122  CB  LYS   279     -47.167  54.465 -14.386  1.00161.70           C
ATOM   2123  CG  LYS   279     -46.825  55.371 -15.573  1.00161.70           C
ATOM   2124  CD  LYS   279     -45.682  54.855 -16.451  1.00161.70           C
ATOM   2125  CE  LYS   279     -46.140  54.195 -17.754  1.00161.70           C
ATOM   2126  NZ  LYS   279     -46.695  52.851 -17.482  1.00161.70           N
ATOM   2127  C   LYS   279     -47.736  52.273 -13.515  1.00161.70           C
ATOM   2128  O   LYS   279     -46.866  51.430 -13.300  1.00161.70           O
ATOM   2129  N   ASN   280     -48.751  52.497 -12.658  1.00 63.03           N
ATOM   2130  CA  ASN   280     -48.719  51.962 -11.326  1.00 63.03           C
ATOM   2131  CB  ASN   280     -49.933  52.368 -10.473  1.00 63.03           C
ATOM   2132  CG  ASN   280     -49.658  51.990  -9.023  1.00 63.03           C
ATOM   2133  OD1 ASN   280     -49.351  50.840  -8.712  1.00 63.03           O
ATOM   2134  ND2 ASN   280     -49.769  52.989  -8.107  1.00 63.03           N
ATOM   2135  C   ASN   280     -48.650  50.477 -11.340  1.00 63.03           C
ATOM   2136  O   ASN   280     -47.862  49.898 -10.593  1.00 63.03           O
ATOM   2137  N   SER   281     -49.466  49.816 -12.181  1.00 66.18           N
ATOM   2138  CA  SER   281     -49.429  48.386 -12.185  1.00 66.18           C
ATOM   2139  CB  SER   281     -50.373  47.751 -13.221  1.00 66.18           C
ATOM   2140  OG  SER   281     -51.726  47.964 -12.850  1.00 66.18           O
ATOM   2141  C   SER   281     -48.040  47.995 -12.545  1.00 66.18           C
ATOM   2142  O   SER   281     -47.349  47.351 -11.756  1.00 66.18           O
ATOM   2143  N   ALA   282     -47.592  48.426 -13.739  1.00 43.23           N
ATOM   2144  CA  ALA   282     -46.269  48.120 -14.184  1.00 43.23           C
ATOM   2145  CB  ALA   282     -45.174  48.773 -13.324  1.00 43.23           C
ATOM   2146  C   ALA   282     -46.123  46.642 -14.094  1.00 43.23           C
ATOM   2147  O   ALA   282     -45.033  46.124 -13.858  1.00 43.23           O
ATOM   2148  N   THR   283     -47.241  45.923 -14.296  1.00112.82           N
ATOM   2149  CA  THR   283     -47.205  44.499 -14.190  1.00112.82           C
ATOM   2150  CB  THR   283     -48.555  43.852 -14.360  1.00112.82           C
ATOM   2151  OG1 THR   283     -48.473  42.471 -14.041  1.00112.82           O
ATOM   2152  CG2 THR   283     -49.054  44.039 -15.801  1.00112.82           C
ATOM   2153  C   THR   283     -46.237  43.893 -15.172  1.00112.82           C
ATOM   2154  O   THR   283     -45.428  43.090 -14.709  1.00112.82           O
ATOM   2155  N   PRO   284     -46.215  44.178 -16.468  1.00 58.43           N
ATOM   2156  CA  PRO   284     -45.276  43.522 -17.340  1.00 58.43           C
ATOM   2157  CD  PRO   284     -46.682  45.427 -17.063  1.00 58.43           C
ATOM   2158  CB  PRO   284     -45.474  44.148 -18.716  1.00 58.43           C
ATOM   2159  CG  PRO   284     -45.905  45.583 -18.378  1.00 58.43           C
ATOM   2160  C   PRO   284     -43.886  43.768 -16.851  1.00 58.43           C
ATOM   2161  O   PRO   284     -43.360  44.885 -17.103  1.00 58.43           O
ATOM   2162  OXT PRO   284     -43.318  42.852 -16.198  1.00 58.43           O
TER    2163      PRO   284
END
