# Supplementary material for: Computational Modeling of complete HOXB13 protein for predicting the functional effect of SNPs and the associated role in hereditary prostate cancer
Source: Sci Rep. 2017 Mar 8;7:43830. doi: 10.1038/srep43830 (PMC5363706; doi:10.1038/srep43830)
Supplement: Supplementary Dataset [file srep43830-s1.zip › SR Supplementary Data Files Complete/HOXB13 Modeller/HOXB13 Modeller/hoxb13.B99990005.pdb]

EXPDTA    THEORETICAL MODEL, MODELLER 9.17 2016/07/18 10:42:29
REMARK   6 MODELLER OBJECTIVE FUNCTION:      2038.6039
REMARK   6 MODELLER BEST TEMPLATE % SEQ ID:  80.822
REMARK   6 SEQUENCE: hoxb13
REMARK   6 DOPE score: -10264.55859
REMARK   6 GA341 score: 0.99998
REMARK   6 TEMPLATE: 2l7z 1:A - 73:A MODELS 1: - 284: AT 80.8%
ATOM      1  N   MET     1     -59.499  22.707  -1.850  1.00181.39           N
ATOM      2  CA  MET     1     -58.898  21.776  -0.866  1.00181.39           C
ATOM      3  CB  MET     1     -59.781  20.527  -0.682  1.00181.39           C
ATOM      4  CG  MET     1     -59.742  19.511  -1.833  1.00181.39           C
ATOM      5  SD  MET     1     -60.431  20.070  -3.421  1.00181.39           S
ATOM      6  CE  MET     1     -58.914  20.869  -4.021  1.00181.39           C
ATOM      7  C   MET     1     -57.533  21.330  -1.293  1.00181.39           C
ATOM      8  O   MET     1     -56.819  22.084  -1.954  1.00181.39           O
ATOM      9  N   GLU     2     -57.138  20.093  -0.901  1.00208.65           N
ATOM     10  CA  GLU     2     -55.846  19.550  -1.236  1.00208.65           C
ATOM     11  CB  GLU     2     -54.853  19.519  -0.060  1.00208.65           C
ATOM     12  CG  GLU     2     -54.371  20.902   0.380  1.00208.65           C
ATOM     13  CD  GLU     2     -53.402  20.713   1.539  1.00208.65           C
ATOM     14  OE1 GLU     2     -53.192  19.540   1.950  1.00208.65           O
ATOM     15  OE2 GLU     2     -52.857  21.738   2.029  1.00208.65           O
ATOM     16  C   GLU     2     -56.016  18.128  -1.693  1.00208.65           C
ATOM     17  O   GLU     2     -57.075  17.520  -1.547  1.00208.65           O
ATOM     18  N   PRO     3     -54.966  17.616  -2.286  1.00103.09           N
ATOM     19  CA  PRO     3     -54.945  16.262  -2.790  1.00103.09           C
ATOM     20  CD  PRO     3     -54.062  18.479  -3.027  1.00103.09           C
ATOM     21  CB  PRO     3     -53.882  16.232  -3.892  1.00103.09           C
ATOM     22  CG  PRO     3     -53.061  17.515  -3.680  1.00103.09           C
ATOM     23  C   PRO     3     -54.706  15.232  -1.725  1.00103.09           C
ATOM     24  O   PRO     3     -54.269  15.589  -0.633  1.00103.09           O
ATOM     25  N   GLY     4     -54.997  13.948  -2.035  1.00145.94           N
ATOM     26  CA  GLY     4     -54.818  12.855  -1.117  1.00145.94           C
ATOM     27  C   GLY     4     -53.489  12.211  -1.384  1.00145.94           C
ATOM     28  O   GLY     4     -52.607  12.815  -1.992  1.00145.94           O
ATOM     29  N   ASN     5     -53.318  10.948  -0.927  1.00253.94           N
ATOM     30  CA  ASN     5     -52.067  10.260  -1.106  1.00253.94           C
ATOM     31  CB  ASN     5     -51.334   9.926   0.205  1.00253.94           C
ATOM     32  CG  ASN     5     -52.134   8.869   0.952  1.00253.94           C
ATOM     33  OD1 ASN     5     -53.360   8.929   1.022  1.00253.94           O
ATOM     34  ND2 ASN     5     -51.417   7.861   1.519  1.00253.94           N
ATOM     35  C   ASN     5     -52.332   8.954  -1.792  1.00253.94           C
ATOM     36  O   ASN     5     -53.481   8.579  -2.021  1.00253.94           O
ATOM     37  N   TYR     6     -51.247   8.236  -2.156  1.00325.37           N
ATOM     38  CA  TYR     6     -51.358   6.990  -2.864  1.00325.37           C
ATOM     39  CB  TYR     6     -50.849   7.096  -4.311  1.00325.37           C
ATOM     40  CG  TYR     6     -50.894   5.750  -4.948  1.00325.37           C
ATOM     41  CD1 TYR     6     -52.056   5.273  -5.509  1.00325.37           C
ATOM     42  CD2 TYR     6     -49.763   4.968  -4.989  1.00325.37           C
ATOM     43  CE1 TYR     6     -52.089   4.032  -6.101  1.00325.37           C
ATOM     44  CE2 TYR     6     -49.790   3.727  -5.579  1.00325.37           C
ATOM     45  CZ  TYR     6     -50.955   3.256  -6.135  1.00325.37           C
ATOM     46  OH  TYR     6     -50.984   1.983  -6.742  1.00325.37           O
ATOM     47  C   TYR     6     -50.518   5.955  -2.175  1.00325.37           C
ATOM     48  O   TYR     6     -49.544   6.277  -1.496  1.00325.37           O
ATOM     49  N   ALA     7     -50.907   4.669  -2.322  1.00281.50           N
ATOM     50  CA  ALA     7     -50.170   3.571  -1.758  1.00281.50           C
ATOM     51  CB  ALA     7     -50.739   3.061  -0.423  1.00281.50           C
ATOM     52  C   ALA     7     -50.263   2.441  -2.738  1.00281.50           C
ATOM     53  O   ALA     7     -51.190   2.392  -3.544  1.00281.50           O
ATOM     54  N   THR     8     -49.295   1.500  -2.706  1.00239.73           N
ATOM     55  CA  THR     8     -49.332   0.422  -3.656  1.00239.73           C
ATOM     56  CB  THR     8     -48.136   0.378  -4.562  1.00239.73           C
ATOM     57  OG1 THR     8     -48.021   1.594  -5.286  1.00239.73           O
ATOM     58  CG2 THR     8     -48.300  -0.802  -5.534  1.00239.73           C
ATOM     59  C   THR     8     -49.353  -0.880  -2.920  1.00239.73           C
ATOM     60  O   THR     8     -48.845  -0.990  -1.805  1.00239.73           O
ATOM     61  N   LEU     9     -49.976  -1.904  -3.540  1.00233.74           N
ATOM     62  CA  LEU     9     -50.042  -3.214  -2.961  1.00233.74           C
ATOM     63  CB  LEU     9     -51.469  -3.683  -2.631  1.00233.74           C
ATOM     64  CG  LEU     9     -52.132  -2.860  -1.511  1.00233.74           C
ATOM     65  CD1 LEU     9     -53.552  -3.364  -1.211  1.00233.74           C
ATOM     66  CD2 LEU     9     -51.239  -2.805  -0.261  1.00233.74           C
ATOM     67  C   LEU     9     -49.469  -4.176  -3.952  1.00233.74           C
ATOM     68  O   LEU     9     -49.360  -3.872  -5.139  1.00233.74           O
ATOM     69  N   ASP    10     -49.062  -5.369  -3.473  1.00209.93           N
ATOM     70  CA  ASP    10     -48.483  -6.348  -4.346  1.00209.93           C
ATOM     71  CB  ASP    10     -47.319  -7.127  -3.705  1.00209.93           C
ATOM     72  CG  ASP    10     -46.647  -7.972  -4.780  1.00209.93           C
ATOM     73  OD1 ASP    10     -47.026  -7.832  -5.973  1.00209.93           O
ATOM     74  OD2 ASP    10     -45.743  -8.772  -4.419  1.00209.93           O
ATOM     75  C   ASP    10     -49.536  -7.348  -4.699  1.00209.93           C
ATOM     76  O   ASP    10     -50.274  -7.824  -3.838  1.00209.93           O
ATOM     77  N   GLY    11     -49.641  -7.670  -6.002  1.00104.04           N
ATOM     78  CA  GLY    11     -50.580  -8.651  -6.456  1.00104.04           C
ATOM     79  C   GLY    11     -51.827  -7.932  -6.835  1.00104.04           C
ATOM     80  O   GLY    11     -52.215  -6.959  -6.191  1.00104.04           O
ATOM     81  N   ALA    12     -52.497  -8.402  -7.903  1.00259.56           N
ATOM     82  CA  ALA    12     -53.715  -7.767  -8.300  1.00259.56           C
ATOM     83  CB  ALA    12     -53.503  -6.536  -9.197  1.00259.56           C
ATOM     84  C   ALA    12     -54.496  -8.760  -9.090  1.00259.56           C
ATOM     85  O   ALA    12     -53.938  -9.696  -9.662  1.00259.56           O
ATOM     86  N   LYS    13     -55.830  -8.583  -9.128  1.00277.59           N
ATOM     87  CA  LYS    13     -56.644  -9.480  -9.888  1.00277.59           C
ATOM     88  CB  LYS    13     -57.924  -9.921  -9.158  1.00277.59           C
ATOM     89  CG  LYS    13     -58.895  -8.772  -8.882  1.00277.59           C
ATOM     90  CD  LYS    13     -60.283  -9.238  -8.439  1.00277.59           C
ATOM     91  CE  LYS    13     -61.255  -8.089  -8.163  1.00277.59           C
ATOM     92  NZ  LYS    13     -61.760  -7.540  -9.441  1.00277.59           N
ATOM     93  C   LYS    13     -57.058  -8.740 -11.113  1.00277.59           C
ATOM     94  O   LYS    13     -57.403  -7.561 -11.051  1.00277.59           O
ATOM     95  N   ASP    14     -57.006  -9.415 -12.275  1.00190.96           N
ATOM     96  CA  ASP    14     -57.387  -8.762 -13.489  1.00190.96           C
ATOM     97  CB  ASP    14     -56.301  -8.813 -14.578  1.00190.96           C
ATOM     98  CG  ASP    14     -56.741  -7.935 -15.741  1.00190.96           C
ATOM     99  OD1 ASP    14     -57.882  -7.403 -15.688  1.00190.96           O
ATOM    100  OD2 ASP    14     -55.936  -7.779 -16.697  1.00190.96           O
ATOM    101  C   ASP    14     -58.586  -9.470 -14.024  1.00190.96           C
ATOM    102  O   ASP    14     -58.571 -10.686 -14.210  1.00190.96           O
ATOM    103  N   ILE    15     -59.676  -8.718 -14.266  1.00151.49           N
ATOM    104  CA  ILE    15     -60.843  -9.327 -14.826  1.00151.49           C
ATOM    105  CB  ILE    15     -62.079  -9.167 -13.984  1.00151.49           C
ATOM    106  CG1 ILE    15     -63.234  -9.994 -14.574  1.00151.49           C
ATOM    107  CG2 ILE    15     -62.386  -7.667 -13.842  1.00151.49           C
ATOM    108  CD1 ILE    15     -63.000 -11.502 -14.511  1.00151.49           C
ATOM    109  C   ILE    15     -61.088  -8.669 -16.142  1.00151.49           C
ATOM    110  O   ILE    15     -61.093  -7.443 -16.249  1.00151.49           O
ATOM    111  N   GLU    16     -61.263  -9.480 -17.201  1.00260.09           N
ATOM    112  CA  GLU    16     -61.508  -8.900 -18.485  1.00260.09           C
ATOM    113  CB  GLU    16     -60.325  -9.011 -19.461  1.00260.09           C
ATOM    114  CG  GLU    16     -60.607  -8.373 -20.823  1.00260.09           C
ATOM    115  CD  GLU    16     -59.372  -8.545 -21.694  1.00260.09           C
ATOM    116  OE1 GLU    16     -58.375  -9.134 -21.199  1.00260.09           O
ATOM    117  OE2 GLU    16     -59.410  -8.089 -22.869  1.00260.09           O
ATOM    118  C   GLU    16     -62.655  -9.627 -19.096  1.00260.09           C
ATOM    119  O   GLU    16     -62.922 -10.784 -18.774  1.00260.09           O
ATOM    120  N   GLY    17     -63.383  -8.938 -19.992  1.00141.43           N
ATOM    121  CA  GLY    17     -64.491  -9.547 -20.658  1.00141.43           C
ATOM    122  C   GLY    17     -64.715  -8.755 -21.900  1.00141.43           C
ATOM    123  O   GLY    17     -64.247  -7.624 -22.019  1.00141.43           O
ATOM    124  N   LEU    18     -65.445  -9.337 -22.867  1.00280.18           N
ATOM    125  CA  LEU    18     -65.691  -8.618 -24.078  1.00280.18           C
ATOM    126  CB  LEU    18     -65.715  -9.503 -25.336  1.00280.18           C
ATOM    127  CG  LEU    18     -65.980  -8.713 -26.632  1.00280.18           C
ATOM    128  CD1 LEU    18     -64.851  -7.711 -26.918  1.00280.18           C
ATOM    129  CD2 LEU    18     -66.255  -9.657 -27.814  1.00280.18           C
ATOM    130  C   LEU    18     -67.037  -7.996 -23.949  1.00280.18           C
ATOM    131  O   LEU    18     -67.978  -8.619 -23.461  1.00280.18           O
ATOM    132  N   LEU    19     -67.155  -6.724 -24.370  1.00184.87           N
ATOM    133  CA  LEU    19     -68.427  -6.080 -24.291  1.00184.87           C
ATOM    134  CB  LEU    19     -68.338  -4.581 -23.961  1.00184.87           C
ATOM    135  CG  LEU    19     -67.719  -4.305 -22.578  1.00184.87           C
ATOM    136  CD1 LEU    19     -67.663  -2.798 -22.278  1.00184.87           C
ATOM    137  CD2 LEU    19     -68.428  -5.110 -21.477  1.00184.87           C
ATOM    138  C   LEU    19     -69.045  -6.220 -25.639  1.00184.87           C
ATOM    139  O   LEU    19     -68.437  -5.882 -26.653  1.00184.87           O
ATOM    140  N   GLY    20     -70.279  -6.750 -25.679  1.00 96.30           N
ATOM    141  CA  GLY    20     -70.929  -6.947 -26.936  1.00 96.30           C
ATOM    142  C   GLY    20     -71.666  -5.697 -27.270  1.00 96.30           C
ATOM    143  O   GLY    20     -71.574  -4.692 -26.567  1.00 96.30           O
ATOM    144  N   ALA    21     -72.427  -5.746 -28.377  1.00174.11           N
ATOM    145  CA  ALA    21     -73.202  -4.623 -28.800  1.00174.11           C
ATOM    146  CB  ALA    21     -73.780  -4.770 -30.218  1.00174.11           C
ATOM    147  C   ALA    21     -74.346  -4.520 -27.853  1.00174.11           C
ATOM    148  O   ALA    21     -74.590  -5.427 -27.059  1.00174.11           O
ATOM    149  N   GLY    22     -75.072  -3.389 -27.899  1.00 74.80           N
ATOM    150  CA  GLY    22     -76.180  -3.246 -27.007  1.00 74.80           C
ATOM    151  C   GLY    22     -75.691  -2.656 -25.727  1.00 74.80           C
ATOM    152  O   GLY    22     -75.048  -1.607 -25.716  1.00 74.80           O
ATOM    153  N   GLY    23     -75.991  -3.332 -24.604  1.00 67.83           N
ATOM    154  CA  GLY    23     -75.695  -2.796 -23.309  1.00 67.83           C
ATOM    155  C   GLY    23     -74.233  -2.528 -23.176  1.00 67.83           C
ATOM    156  O   GLY    23     -73.388  -3.220 -23.743  1.00 67.83           O
ATOM    157  N   GLY    24     -73.928  -1.474 -22.393  1.00127.09           N
ATOM    158  CA  GLY    24     -72.603  -1.029 -22.080  1.00127.09           C
ATOM    159  C   GLY    24     -72.809   0.112 -21.138  1.00127.09           C
ATOM    160  O   GLY    24     -73.849   0.767 -21.184  1.00127.09           O
ATOM    161  N   ARG    25     -71.835   0.396 -20.252  1.00296.94           N
ATOM    162  CA  ARG    25     -72.092   1.471 -19.340  1.00296.94           C
ATOM    163  CB  ARG    25     -72.617   0.982 -17.980  1.00296.94           C
ATOM    164  CG  ARG    25     -73.954   0.250 -18.110  1.00296.94           C
ATOM    165  CD  ARG    25     -74.464  -0.375 -16.811  1.00296.94           C
ATOM    166  NE  ARG    25     -75.761  -1.035 -17.130  1.00296.94           N
ATOM    167  CZ  ARG    25     -75.762  -2.283 -17.683  1.00296.94           C
ATOM    168  NH1 ARG    25     -74.578  -2.911 -17.946  1.00296.94           N
ATOM    169  NH2 ARG    25     -76.942  -2.901 -17.981  1.00296.94           N
ATOM    170  C   ARG    25     -70.829   2.232 -19.102  1.00296.94           C
ATOM    171  O   ARG    25     -69.733   1.676 -19.134  1.00296.94           O
ATOM    172  N   ASN    26     -70.972   3.555 -18.879  1.00282.69           N
ATOM    173  CA  ASN    26     -69.853   4.407 -18.599  1.00282.69           C
ATOM    174  CB  ASN    26     -69.450   5.284 -19.799  1.00282.69           C
ATOM    175  CG  ASN    26     -68.180   6.046 -19.451  1.00282.69           C
ATOM    176  OD1 ASN    26     -68.177   6.912 -18.578  1.00282.69           O
ATOM    177  ND2 ASN    26     -67.064   5.717 -20.157  1.00282.69           N
ATOM    178  C   ASN    26     -70.277   5.314 -17.487  1.00282.69           C
ATOM    179  O   ASN    26     -71.444   5.693 -17.402  1.00282.69           O
ATOM    180  N   LEU    27     -69.342   5.672 -16.584  1.00262.77           N
ATOM    181  CA  LEU    27     -69.697   6.531 -15.490  1.00262.77           C
ATOM    182  CB  LEU    27     -69.487   5.896 -14.104  1.00262.77           C
ATOM    183  CG  LEU    27     -70.473   4.758 -13.785  1.00262.77           C
ATOM    184  CD1 LEU    27     -71.906   5.295 -13.634  1.00262.77           C
ATOM    185  CD2 LEU    27     -70.368   3.618 -14.810  1.00262.77           C
ATOM    186  C   LEU    27     -68.851   7.763 -15.535  1.00262.77           C
ATOM    187  O   LEU    27     -67.717   7.740 -16.012  1.00262.77           O
ATOM    188  N   VAL    28     -69.415   8.888 -15.049  1.00105.96           N
ATOM    189  CA  VAL    28     -68.692  10.125 -14.981  1.00105.96           C
ATOM    190  CB  VAL    28     -69.385  11.259 -15.678  1.00105.96           C
ATOM    191  CG1 VAL    28     -69.461  10.935 -17.180  1.00105.96           C
ATOM    192  CG2 VAL    28     -70.760  11.469 -15.021  1.00105.96           C
ATOM    193  C   VAL    28     -68.593  10.480 -13.530  1.00105.96           C
ATOM    194  O   VAL    28     -69.569  10.378 -12.789  1.00105.96           O
ATOM    195  N   ALA    29     -67.388  10.888 -13.084  1.00 62.43           N
ATOM    196  CA  ALA    29     -67.173  11.195 -11.698  1.00 62.43           C
ATOM    197  CB  ALA    29     -65.704  11.527 -11.386  1.00 62.43           C
ATOM    198  C   ALA    29     -67.995  12.377 -11.288  1.00 62.43           C
ATOM    199  O   ALA    29     -68.678  12.316 -10.268  1.00 62.43           O
ATOM    200  N   HIS    30     -67.968  13.452 -12.110  1.00304.68           N
ATOM    201  CA  HIS    30     -68.633  14.719 -11.913  1.00304.68           C
ATOM    202  ND1 HIS    30     -71.156  12.489 -11.228  1.00304.68           N
ATOM    203  CG  HIS    30     -70.876  13.825 -11.043  1.00304.68           C
ATOM    204  CB  HIS    30     -70.171  14.681 -12.054  1.00304.68           C
ATOM    205  NE2 HIS    30     -71.931  13.028  -9.214  1.00304.68           N
ATOM    206  CD2 HIS    30     -71.356  14.138  -9.808  1.00304.68           C
ATOM    207  CE1 HIS    30     -71.786  12.062 -10.104  1.00304.68           C
ATOM    208  C   HIS    30     -68.267  15.347 -10.596  1.00304.68           C
ATOM    209  O   HIS    30     -68.196  14.689  -9.560  1.00304.68           O
ATOM    210  N   SER    31     -67.996  16.671 -10.609  1.00129.26           N
ATOM    211  CA  SER    31     -67.667  17.347  -9.385  1.00129.26           C
ATOM    212  CB  SER    31     -66.154  17.494  -9.154  1.00129.26           C
ATOM    213  OG  SER    31     -65.584  18.313 -10.165  1.00129.26           O
ATOM    214  C   SER    31     -68.244  18.730  -9.433  1.00129.26           C
ATOM    215  O   SER    31     -68.234  19.397 -10.467  1.00129.26           O
ATOM    216  N   PRO    32     -68.777  19.151  -8.316  1.00180.81           N
ATOM    217  CA  PRO    32     -69.335  20.480  -8.236  1.00180.81           C
ATOM    218  CD  PRO    32     -69.540  18.203  -7.519  1.00180.81           C
ATOM    219  CB  PRO    32     -70.367  20.441  -7.111  1.00180.81           C
ATOM    220  CG  PRO    32     -70.786  18.964  -7.044  1.00180.81           C
ATOM    221  C   PRO    32     -68.281  21.519  -8.004  1.00180.81           C
ATOM    222  O   PRO    32     -67.199  21.172  -7.531  1.00180.81           O
ATOM    223  N   LEU    33     -68.569  22.796  -8.341  1.00285.04           N
ATOM    224  CA  LEU    33     -67.636  23.860  -8.092  1.00285.04           C
ATOM    225  CB  LEU    33     -66.893  24.338  -9.352  1.00285.04           C
ATOM    226  CG  LEU    33     -65.970  23.271  -9.971  1.00285.04           C
ATOM    227  CD1 LEU    33     -66.771  22.062 -10.480  1.00285.04           C
ATOM    228  CD2 LEU    33     -65.058  23.877 -11.050  1.00285.04           C
ATOM    229  C   LEU    33     -68.405  25.034  -7.558  1.00285.04           C
ATOM    230  O   LEU    33     -69.508  25.323  -8.019  1.00285.04           O
ATOM    231  N   THR    34     -67.842  25.734  -6.547  1.00286.64           N
ATOM    232  CA  THR    34     -68.479  26.898  -5.986  1.00286.64           C
ATOM    233  CB  THR    34     -69.144  26.633  -4.668  1.00286.64           C
ATOM    234  OG1 THR    34     -68.181  26.230  -3.706  1.00286.64           O
ATOM    235  CG2 THR    34     -70.195  25.526  -4.861  1.00286.64           C
ATOM    236  C   THR    34     -67.405  27.916  -5.746  1.00286.64           C
ATOM    237  O   THR    34     -66.227  27.566  -5.707  1.00286.64           O
ATOM    238  N   SER    35     -67.766  29.213  -5.599  1.00136.02           N
ATOM    239  CA  SER    35     -66.699  30.149  -5.383  1.00136.02           C
ATOM    240  CB  SER    35     -65.919  30.467  -6.669  1.00136.02           C
ATOM    241  OG  SER    35     -64.882  31.396  -6.394  1.00136.02           O
ATOM    242  C   SER    35     -67.203  31.458  -4.851  1.00136.02           C
ATOM    243  O   SER    35     -68.352  31.857  -5.030  1.00136.02           O
ATOM    244  N   HIS    36     -66.297  32.153  -4.139  1.00190.95           N
ATOM    245  CA  HIS    36     -66.498  33.481  -3.644  1.00190.95           C
ATOM    246  ND1 HIS    36     -68.652  31.538  -1.869  1.00190.95           N
ATOM    247  CG  HIS    36     -68.496  32.871  -2.176  1.00190.95           C
ATOM    248  CB  HIS    36     -67.165  33.560  -2.251  1.00190.95           C
ATOM    249  NE2 HIS    36     -70.693  32.359  -2.186  1.00190.95           N
ATOM    250  CD2 HIS    36     -69.753  33.357  -2.368  1.00190.95           C
ATOM    251  CE1 HIS    36     -69.985  31.284  -1.888  1.00190.95           C
ATOM    252  C   HIS    36     -65.103  34.036  -3.593  1.00190.95           C
ATOM    253  O   HIS    36     -64.861  35.174  -3.994  1.00190.95           O
ATOM    254  N   PRO    37     -64.173  33.252  -3.088  1.00107.87           N
ATOM    255  CA  PRO    37     -62.787  33.630  -3.133  1.00107.87           C
ATOM    256  CD  PRO    37     -64.427  32.388  -1.938  1.00107.87           C
ATOM    257  CB  PRO    37     -62.129  33.056  -1.886  1.00107.87           C
ATOM    258  CG  PRO    37     -63.052  31.912  -1.461  1.00107.87           C
ATOM    259  C   PRO    37     -62.166  33.013  -4.337  1.00107.87           C
ATOM    260  O   PRO    37     -62.860  32.393  -5.140  1.00107.87           O
ATOM    261  N   ALA    38     -60.835  33.164  -4.440  1.00146.33           N
ATOM    262  CA  ALA    38     -60.019  32.494  -5.406  1.00146.33           C
ATOM    263  CB  ALA    38     -58.579  33.028  -5.474  1.00146.33           C
ATOM    264  C   ALA    38     -59.967  31.101  -4.869  1.00146.33           C
ATOM    265  O   ALA    38     -61.012  30.540  -4.541  1.00146.33           O
ATOM    266  N   ALA    39     -58.769  30.479  -4.840  1.00205.88           N
ATOM    267  CA  ALA    39     -58.664  29.173  -4.248  1.00205.88           C
ATOM    268  CB  ALA    39     -57.216  28.675  -4.097  1.00205.88           C
ATOM    269  C   ALA    39     -59.254  29.305  -2.880  1.00205.88           C
ATOM    270  O   ALA    39     -59.191  30.374  -2.274  1.00205.88           O
ATOM    271  N   PRO    40     -59.846  28.234  -2.414  1.00118.36           N
ATOM    272  CA  PRO    40     -60.636  28.248  -1.208  1.00118.36           C
ATOM    273  CD  PRO    40     -59.298  26.915  -2.682  1.00118.36           C
ATOM    274  CB  PRO    40     -60.893  26.783  -0.863  1.00118.36           C
ATOM    275  CG  PRO    40     -59.665  26.067  -1.452  1.00118.36           C
ATOM    276  C   PRO    40     -59.996  28.977  -0.075  1.00118.36           C
ATOM    277  O   PRO    40     -58.891  28.623   0.333  1.00118.36           O
ATOM    278  N   THR    41     -60.700  30.005   0.438  1.00256.51           N
ATOM    279  CA  THR    41     -60.224  30.797   1.528  1.00256.51           C
ATOM    280  CB  THR    41     -59.089  31.704   1.142  1.00256.51           C
ATOM    281  OG1 THR    41     -58.517  32.301   2.296  1.00256.51           O
ATOM    282  CG2 THR    41     -59.600  32.773   0.163  1.00256.51           C
ATOM    283  C   THR    41     -61.388  31.615   2.002  1.00256.51           C
ATOM    284  O   THR    41     -62.538  31.191   1.900  1.00256.51           O
ATOM    285  N   LEU    42     -61.111  32.815   2.548  1.00200.51           N
ATOM    286  CA  LEU    42     -62.130  33.695   3.044  1.00200.51           C
ATOM    287  CB  LEU    42     -61.604  34.749   4.033  1.00200.51           C
ATOM    288  CG  LEU    42     -61.080  34.142   5.348  1.00200.51           C
ATOM    289  CD1 LEU    42     -62.213  33.482   6.148  1.00200.51           C
ATOM    290  CD2 LEU    42     -59.897  33.194   5.094  1.00200.51           C
ATOM    291  C   LEU    42     -62.718  34.415   1.875  1.00200.51           C
ATOM    292  O   LEU    42     -62.560  33.994   0.733  1.00200.51           O
ATOM    293  N   MET    43     -63.430  35.527   2.138  1.00233.32           N
ATOM    294  CA  MET    43     -64.091  36.273   1.104  1.00233.32           C
ATOM    295  CB  MET    43     -64.889  37.480   1.625  1.00233.32           C
ATOM    296  CG  MET    43     -65.952  37.947   0.627  1.00233.32           C
ATOM    297  SD  MET    43     -67.042  39.275   1.221  1.00233.32           S
ATOM    298  CE  MET    43     -65.840  40.602   0.928  1.00233.32           C
ATOM    299  C   MET    43     -63.061  36.756   0.126  1.00233.32           C
ATOM    300  O   MET    43     -63.349  36.852  -1.066  1.00233.32           O
ATOM    301  N   PRO    44     -61.881  37.092   0.570  1.00100.35           N
ATOM    302  CA  PRO    44     -60.855  37.462  -0.365  1.00100.35           C
ATOM    303  CD  PRO    44     -61.725  37.837   1.807  1.00100.35           C
ATOM    304  CB  PRO    44     -59.749  38.141   0.440  1.00100.35           C
ATOM    305  CG  PRO    44     -60.207  38.030   1.903  1.00100.35           C
ATOM    306  C   PRO    44     -60.364  36.275  -1.116  1.00100.35           C
ATOM    307  O   PRO    44     -60.651  35.151  -0.712  1.00100.35           O
ATOM    308  N   ALA    45     -59.610  36.516  -2.205  1.00161.71           N
ATOM    309  CA  ALA    45     -59.094  35.471  -3.038  1.00161.71           C
ATOM    310  CB  ALA    45     -58.240  35.981  -4.211  1.00161.71           C
ATOM    311  C   ALA    45     -58.229  34.608  -2.186  1.00161.71           C
ATOM    312  O   ALA    45     -57.931  34.952  -1.043  1.00161.71           O
ATOM    313  N   VAL    46     -57.837  33.436  -2.726  1.00152.76           N
ATOM    314  CA  VAL    46     -57.070  32.497  -1.966  1.00152.76           C
ATOM    315  CB  VAL    46     -56.633  31.304  -2.775  1.00152.76           C
ATOM    316  CG1 VAL    46     -55.870  31.784  -4.023  1.00152.76           C
ATOM    317  CG2 VAL    46     -55.809  30.376  -1.866  1.00152.76           C
ATOM    318  C   VAL    46     -55.868  33.188  -1.413  1.00152.76           C
ATOM    319  O   VAL    46     -54.892  33.473  -2.104  1.00152.76           O
ATOM    320  N   ASN    47     -55.958  33.499  -0.108  1.00276.69           N
ATOM    321  CA  ASN    47     -54.920  34.143   0.631  1.00276.69           C
ATOM    322  CB  ASN    47     -54.377  35.420  -0.030  1.00276.69           C
ATOM    323  CG  ASN    47     -53.020  35.723   0.590  1.00276.69           C
ATOM    324  OD1 ASN    47     -52.395  36.738   0.283  1.00276.69           O
ATOM    325  ND2 ASN    47     -52.538  34.812   1.478  1.00276.69           N
ATOM    326  C   ASN    47     -55.587  34.527   1.908  1.00276.69           C
ATOM    327  O   ASN    47     -56.738  34.161   2.134  1.00276.69           O
ATOM    328  N   TYR    48     -54.901  35.265   2.797  1.00292.22           N
ATOM    329  CA  TYR    48     -55.610  35.616   3.988  1.00292.22           C
ATOM    330  CB  TYR    48     -54.835  35.349   5.288  1.00292.22           C
ATOM    331  CG  TYR    48     -55.760  35.682   6.408  1.00292.22           C
ATOM    332  CD1 TYR    48     -56.604  34.723   6.919  1.00292.22           C
ATOM    333  CD2 TYR    48     -55.796  36.950   6.937  1.00292.22           C
ATOM    334  CE1 TYR    48     -57.464  35.021   7.949  1.00292.22           C
ATOM    335  CE2 TYR    48     -56.654  37.256   7.967  1.00292.22           C
ATOM    336  CZ  TYR    48     -57.489  36.290   8.475  1.00292.22           C
ATOM    337  OH  TYR    48     -58.371  36.601   9.532  1.00292.22           O
ATOM    338  C   TYR    48     -55.869  37.084   3.928  1.00292.22           C
ATOM    339  O   TYR    48     -54.942  37.885   3.809  1.00292.22           O
ATOM    340  N   ALA    49     -57.158  37.470   3.978  1.00273.67           N
ATOM    341  CA  ALA    49     -57.520  38.857   3.967  1.00273.67           C
ATOM    342  CB  ALA    49     -57.616  39.461   2.556  1.00273.67           C
ATOM    343  C   ALA    49     -58.876  38.940   4.586  1.00273.67           C
ATOM    344  O   ALA    49     -59.598  37.947   4.652  1.00273.67           O
ATOM    345  N   PRO    50     -59.225  40.079   5.114  1.00254.96           N
ATOM    346  CA  PRO    50     -60.541  40.206   5.668  1.00254.96           C
ATOM    347  CD  PRO    50     -58.260  40.919   5.804  1.00254.96           C
ATOM    348  CB  PRO    50     -60.529  41.500   6.477  1.00254.96           C
ATOM    349  CG  PRO    50     -59.057  41.625   6.917  1.00254.96           C
ATOM    350  C   PRO    50     -61.640  40.092   4.657  1.00254.96           C
ATOM    351  O   PRO    50     -62.565  39.315   4.886  1.00254.96           O
ATOM    352  N   LEU    51     -61.561  40.842   3.537  1.00293.28           N
ATOM    353  CA  LEU    51     -62.570  40.769   2.519  1.00293.28           C
ATOM    354  CB  LEU    51     -63.836  41.576   2.855  1.00293.28           C
ATOM    355  CG  LEU    51     -64.677  40.999   4.008  1.00293.28           C
ATOM    356  CD1 LEU    51     -65.917  41.865   4.275  1.00293.28           C
ATOM    357  CD2 LEU    51     -65.048  39.533   3.744  1.00293.28           C
ATOM    358  C   LEU    51     -62.000  41.395   1.291  1.00293.28           C
ATOM    359  O   LEU    51     -62.455  42.460   0.876  1.00293.28           O
ATOM    360  N   ASP    52     -61.011  40.733   0.661  1.00190.47           N
ATOM    361  CA  ASP    52     -60.386  41.263  -0.516  1.00190.47           C
ATOM    362  CB  ASP    52     -58.844  41.270  -0.444  1.00190.47           C
ATOM    363  CG  ASP    52     -58.250  41.962  -1.671  1.00190.47           C
ATOM    364  OD1 ASP    52     -59.003  42.254  -2.638  1.00190.47           O
ATOM    365  OD2 ASP    52     -57.015  42.213  -1.649  1.00190.47           O
ATOM    366  C   ASP    52     -60.739  40.377  -1.661  1.00190.47           C
ATOM    367  O   ASP    52     -59.963  39.499  -2.038  1.00190.47           O
ATOM    368  N   LEU    53     -61.923  40.588  -2.255  1.00284.31           N
ATOM    369  CA  LEU    53     -62.257  39.828  -3.417  1.00284.31           C
ATOM    370  CB  LEU    53     -63.694  39.280  -3.437  1.00284.31           C
ATOM    371  CG  LEU    53     -64.004  38.467  -4.708  1.00284.31           C
ATOM    372  CD1 LEU    53     -63.139  37.199  -4.783  1.00284.31           C
ATOM    373  CD2 LEU    53     -65.507  38.174  -4.838  1.00284.31           C
ATOM    374  C   LEU    53     -62.132  40.786  -4.547  1.00284.31           C
ATOM    375  O   LEU    53     -62.259  41.994  -4.356  1.00284.31           O
ATOM    376  N   PRO    54     -61.847  40.303  -5.718  1.00157.30           N
ATOM    377  CA  PRO    54     -61.738  41.226  -6.806  1.00157.30           C
ATOM    378  CD  PRO    54     -60.938  39.178  -5.867  1.00157.30           C
ATOM    379  CB  PRO    54     -61.031  40.472  -7.927  1.00157.30           C
ATOM    380  CG  PRO    54     -60.164  39.448  -7.169  1.00157.30           C
ATOM    381  C   PRO    54     -63.089  41.750  -7.151  1.00157.30           C
ATOM    382  O   PRO    54     -64.061  41.002  -7.061  1.00157.30           O
ATOM    383  N   GLY    55     -63.174  43.038  -7.529  1.00 20.61           N
ATOM    384  CA  GLY    55     -64.433  43.614  -7.887  1.00 20.61           C
ATOM    385  C   GLY    55     -65.146  43.919  -6.613  1.00 20.61           C
ATOM    386  O   GLY    55     -66.250  44.462  -6.618  1.00 20.61           O
ATOM    387  N   SER    56     -64.508  43.580  -5.477  1.00151.58           N
ATOM    388  CA  SER    56     -65.118  43.805  -4.202  1.00151.58           C
ATOM    389  CB  SER    56     -64.439  43.038  -3.054  1.00151.58           C
ATOM    390  OG  SER    56     -65.100  43.307  -1.826  1.00151.58           O
ATOM    391  C   SER    56     -65.003  45.260  -3.902  1.00151.58           C
ATOM    392  O   SER    56     -64.169  45.963  -4.471  1.00151.58           O
ATOM    393  N   ALA    57     -65.865  45.754  -2.995  1.00220.22           N
ATOM    394  CA  ALA    57     -65.812  47.141  -2.654  1.00220.22           C
ATOM    395  CB  ALA    57     -67.194  47.810  -2.553  1.00220.22           C
ATOM    396  C   ALA    57     -65.167  47.242  -1.314  1.00220.22           C
ATOM    397  O   ALA    57     -65.460  46.471  -0.402  1.00220.22           O
ATOM    398  N   GLU    58     -64.237  48.204  -1.187  1.00343.08           N
ATOM    399  CA  GLU    58     -63.523  48.452   0.031  1.00343.08           C
ATOM    400  CB  GLU    58     -64.387  49.089   1.138  1.00343.08           C
ATOM    401  CG  GLU    58     -64.757  50.557   0.894  1.00343.08           C
ATOM    402  CD  GLU    58     -66.056  50.639   0.101  1.00343.08           C
ATOM    403  OE1 GLU    58     -66.168  49.955  -0.950  1.00343.08           O
ATOM    404  OE2 GLU    58     -66.961  51.397   0.543  1.00343.08           O
ATOM    405  C   GLU    58     -62.958  47.173   0.563  1.00343.08           C
ATOM    406  O   GLU    58     -63.050  46.932   1.766  1.00343.08           O
ATOM    407  N   PRO    59     -62.380  46.337  -0.263  1.00 97.35           N
ATOM    408  CA  PRO    59     -61.865  45.076   0.186  1.00 97.35           C
ATOM    409  CD  PRO    59     -61.772  46.738  -1.525  1.00 97.35           C
ATOM    410  CB  PRO    59     -61.353  44.389  -1.074  1.00 97.35           C
ATOM    411  CG  PRO    59     -60.839  45.576  -1.911  1.00 97.35           C
ATOM    412  C   PRO    59     -60.734  45.237   1.157  1.00 97.35           C
ATOM    413  O   PRO    59     -59.847  46.049   0.896  1.00 97.35           O
ATOM    414  N   PRO    60     -60.744  44.518   2.248  1.00 96.11           N
ATOM    415  CA  PRO    60     -59.597  44.504   3.120  1.00 96.11           C
ATOM    416  CD  PRO    60     -61.982  44.319   2.981  1.00 96.11           C
ATOM    417  CB  PRO    60     -60.131  44.261   4.532  1.00 96.11           C
ATOM    418  CG  PRO    60     -61.545  43.696   4.316  1.00 96.11           C
ATOM    419  C   PRO    60     -58.719  43.396   2.627  1.00 96.11           C
ATOM    420  O   PRO    60     -59.246  42.503   1.968  1.00 96.11           O
ATOM    421  N   LYS    61     -57.400  43.405   2.914  1.00331.21           N
ATOM    422  CA  LYS    61     -56.623  42.292   2.444  1.00331.21           C
ATOM    423  CB  LYS    61     -56.199  42.405   0.965  1.00331.21           C
ATOM    424  CG  LYS    61     -55.233  43.550   0.640  1.00331.21           C
ATOM    425  CD  LYS    61     -53.790  43.305   1.092  1.00331.21           C
ATOM    426  CE  LYS    61     -53.105  42.154   0.352  1.00331.21           C
ATOM    427  NZ  LYS    61     -51.718  41.989   0.842  1.00331.21           N
ATOM    428  C   LYS    61     -55.389  42.155   3.278  1.00331.21           C
ATOM    429  O   LYS    61     -54.954  43.101   3.934  1.00331.21           O
ATOM    430  N   GLN    62     -54.804  40.938   3.280  1.00223.36           N
ATOM    431  CA  GLN    62     -53.584  40.685   3.991  1.00223.36           C
ATOM    432  CB  GLN    62     -53.751  39.867   5.284  1.00223.36           C
ATOM    433  CG  GLN    62     -54.558  40.585   6.366  1.00223.36           C
ATOM    434  CD  GLN    62     -54.635  39.664   7.575  1.00223.36           C
ATOM    435  OE1 GLN    62     -55.531  39.786   8.410  1.00223.36           O
ATOM    436  NE2 GLN    62     -53.664  38.718   7.678  1.00223.36           N
ATOM    437  C   GLN    62     -52.712  39.888   3.075  1.00223.36           C
ATOM    438  O   GLN    62     -53.133  39.497   1.988  1.00223.36           O
ATOM    439  N   CYS    63     -51.452  39.644   3.487  1.00111.12           N
ATOM    440  CA  CYS    63     -50.554  38.914   2.641  1.00111.12           C
ATOM    441  CB  CYS    63     -49.246  39.667   2.340  1.00111.12           C
ATOM    442  SG  CYS    63     -48.255  39.967   3.835  1.00111.12           S
ATOM    443  C   CYS    63     -50.178  37.640   3.325  1.00111.12           C
ATOM    444  O   CYS    63     -50.633  37.345   4.429  1.00111.12           O
ATOM    445  N   HIS    64     -49.332  36.841   2.645  1.00206.42           N
ATOM    446  CA  HIS    64     -48.852  35.591   3.156  1.00206.42           C
ATOM    447  ND1 HIS    64     -48.421  32.319   2.581  1.00206.42           N
ATOM    448  CG  HIS    64     -47.607  33.430   2.578  1.00206.42           C
ATOM    449  CB  HIS    64     -48.041  34.791   2.115  1.00206.42           C
ATOM    450  NE2 HIS    64     -46.447  31.661   3.366  1.00206.42           N
ATOM    451  CD2 HIS    64     -46.405  33.010   3.060  1.00206.42           C
ATOM    452  CE1 HIS    64     -47.677  31.290   3.061  1.00206.42           C
ATOM    453  C   HIS    64     -47.956  35.928   4.301  1.00206.42           C
ATOM    454  O   HIS    64     -47.542  37.075   4.452  1.00206.42           O
ATOM    455  N   PRO    65     -47.665  34.973   5.138  1.00157.88           N
ATOM    456  CA  PRO    65     -46.825  35.274   6.258  1.00157.88           C
ATOM    457  CD  PRO    65     -48.605  33.904   5.440  1.00157.88           C
ATOM    458  CB  PRO    65     -46.874  34.039   7.152  1.00157.88           C
ATOM    459  CG  PRO    65     -48.279  33.468   6.881  1.00157.88           C
ATOM    460  C   PRO    65     -45.470  35.680   5.794  1.00157.88           C
ATOM    461  O   PRO    65     -45.013  35.160   4.777  1.00157.88           O
ATOM    462  N   CYS    66     -44.846  36.625   6.529  1.00 57.07           N
ATOM    463  CA  CYS    66     -43.564  37.201   6.239  1.00 57.07           C
ATOM    464  CB  CYS    66     -42.630  36.360   5.348  1.00 57.07           C
ATOM    465  SG  CYS    66     -42.116  34.811   6.149  1.00 57.07           S
ATOM    466  C   CYS    66     -43.837  38.497   5.555  1.00 57.07           C
ATOM    467  O   CYS    66     -44.990  38.872   5.348  1.00 57.07           O
ATOM    468  N   PRO    67     -42.803  39.209   5.222  1.00 64.33           N
ATOM    469  CA  PRO    67     -42.991  40.457   4.543  1.00 64.33           C
ATOM    470  CD  PRO    67     -41.588  39.205   6.016  1.00 64.33           C
ATOM    471  CB  PRO    67     -41.681  41.234   4.700  1.00 64.33           C
ATOM    472  CG  PRO    67     -40.687  40.217   5.295  1.00 64.33           C
ATOM    473  C   PRO    67     -43.398  40.188   3.134  1.00 64.33           C
ATOM    474  O   PRO    67     -43.076  39.121   2.614  1.00 64.33           O
ATOM    475  N   GLY    68     -44.117  41.135   2.503  1.00 39.58           N
ATOM    476  CA  GLY    68     -44.560  40.922   1.159  1.00 39.58           C
ATOM    477  C   GLY    68     -45.253  42.167   0.720  1.00 39.58           C
ATOM    478  O   GLY    68     -45.183  43.199   1.385  1.00 39.58           O
ATOM    479  N   VAL    69     -45.942  42.095  -0.435  1.00101.29           N
ATOM    480  CA  VAL    69     -46.624  43.248  -0.938  1.00101.29           C
ATOM    481  CB  VAL    69     -45.964  43.860  -2.137  1.00101.29           C
ATOM    482  CG1 VAL    69     -44.560  44.337  -1.732  1.00101.29           C
ATOM    483  CG2 VAL    69     -45.974  42.830  -3.280  1.00101.29           C
ATOM    484  C   VAL    69     -47.985  42.815  -1.370  1.00101.29           C
ATOM    485  O   VAL    69     -48.322  41.632  -1.381  1.00101.29           O
ATOM    486  N   PRO    70     -48.782  43.793  -1.683  1.00148.11           N
ATOM    487  CA  PRO    70     -50.115  43.574  -2.165  1.00148.11           C
ATOM    488  CD  PRO    70     -48.613  45.123  -1.128  1.00148.11           C
ATOM    489  CB  PRO    70     -50.823  44.931  -2.090  1.00148.11           C
ATOM    490  CG  PRO    70     -49.697  45.951  -1.832  1.00148.11           C
ATOM    491  C   PRO    70     -50.065  42.980  -3.533  1.00148.11           C
ATOM    492  O   PRO    70     -51.094  42.510  -4.014  1.00148.11           O
ATOM    493  N   GLN    71     -48.886  42.994  -4.181  1.00195.88           N
ATOM    494  CA  GLN    71     -48.791  42.462  -5.506  1.00195.88           C
ATOM    495  CB  GLN    71     -47.361  42.459  -6.074  1.00195.88           C
ATOM    496  CG  GLN    71     -46.745  43.848  -6.242  1.00195.88           C
ATOM    497  CD  GLN    71     -45.345  43.661  -6.810  1.00195.88           C
ATOM    498  OE1 GLN    71     -44.553  44.600  -6.872  1.00195.88           O
ATOM    499  NE2 GLN    71     -45.026  42.407  -7.232  1.00195.88           N
ATOM    500  C   GLN    71     -49.232  41.041  -5.439  1.00195.88           C
ATOM    501  O   GLN    71     -49.098  40.384  -4.408  1.00195.88           O
ATOM    502  N   GLY    72     -49.805  40.536  -6.548  1.00141.36           N
ATOM    503  CA  GLY    72     -50.258  39.179  -6.564  1.00141.36           C
ATOM    504  C   GLY    72     -50.490  38.803  -7.988  1.00141.36           C
ATOM    505  O   GLY    72     -50.369  39.630  -8.891  1.00141.36           O
ATOM    506  N   THR    73     -50.826  37.521  -8.222  1.00271.56           N
ATOM    507  CA  THR    73     -51.069  37.068  -9.558  1.00271.56           C
ATOM    508  CB  THR    73     -50.056  36.076 -10.047  1.00271.56           C
ATOM    509  OG1 THR    73     -50.296  35.762 -11.411  1.00271.56           O
ATOM    510  CG2 THR    73     -50.150  34.809  -9.181  1.00271.56           C
ATOM    511  C   THR    73     -52.391  36.378  -9.572  1.00271.56           C
ATOM    512  O   THR    73     -52.901  35.960  -8.534  1.00271.56           O
ATOM    513  N   SER    74     -52.992  36.271 -10.772  1.00153.16           N
ATOM    514  CA  SER    74     -54.246  35.596 -10.910  1.00153.16           C
ATOM    515  CB  SER    74     -55.426  36.542 -11.193  1.00153.16           C
ATOM    516  OG  SER    74     -55.228  37.214 -12.428  1.00153.16           O
ATOM    517  C   SER    74     -54.108  34.682 -12.082  1.00153.16           C
ATOM    518  O   SER    74     -53.260  34.884 -12.950  1.00153.16           O
ATOM    519  N   PRO    75     -54.907  33.655 -12.108  1.00105.41           N
ATOM    520  CA  PRO    75     -54.856  32.734 -13.207  1.00105.41           C
ATOM    521  CD  PRO    75     -55.337  33.008 -10.881  1.00105.41           C
ATOM    522  CB  PRO    75     -55.497  31.434 -12.711  1.00105.41           C
ATOM    523  CG  PRO    75     -56.159  31.807 -11.371  1.00105.41           C
ATOM    524  C   PRO    75     -55.520  33.334 -14.401  1.00105.41           C
ATOM    525  O   PRO    75     -56.340  34.236 -14.236  1.00105.41           O
ATOM    526  N   ALA    76     -55.173  32.858 -15.611  1.00211.96           N
ATOM    527  CA  ALA    76     -55.762  33.404 -16.796  1.00211.96           C
ATOM    528  CB  ALA    76     -54.739  33.749 -17.892  1.00211.96           C
ATOM    529  C   ALA    76     -56.683  32.373 -17.357  1.00211.96           C
ATOM    530  O   ALA    76     -56.433  31.171 -17.295  1.00211.96           O
ATOM    531  N   PRO    77     -57.776  32.854 -17.876  1.00163.89           N
ATOM    532  CA  PRO    77     -58.744  31.969 -18.460  1.00163.89           C
ATOM    533  CD  PRO    77     -58.404  34.014 -17.263  1.00163.89           C
ATOM    534  CB  PRO    77     -60.052  32.753 -18.516  1.00163.89           C
ATOM    535  CG  PRO    77     -59.917  33.771 -17.372  1.00163.89           C
ATOM    536  C   PRO    77     -58.287  31.498 -19.800  1.00163.89           C
ATOM    537  O   PRO    77     -57.415  32.133 -20.393  1.00163.89           O
ATOM    538  N   VAL    78     -58.853  30.377 -20.286  1.00 79.24           N
ATOM    539  CA  VAL    78     -58.502  29.881 -21.581  1.00 79.24           C
ATOM    540  CB  VAL    78     -58.200  28.411 -21.598  1.00 79.24           C
ATOM    541  CG1 VAL    78     -56.967  28.153 -20.715  1.00 79.24           C
ATOM    542  CG2 VAL    78     -59.458  27.648 -21.150  1.00 79.24           C
ATOM    543  C   VAL    78     -59.698  30.094 -22.449  1.00 79.24           C
ATOM    544  O   VAL    78     -60.837  29.926 -22.016  1.00 79.24           O
ATOM    545  N   PRO    79     -59.460  30.496 -23.664  1.00161.84           N
ATOM    546  CA  PRO    79     -60.565  30.718 -24.553  1.00161.84           C
ATOM    547  CD  PRO    79     -58.364  31.416 -23.923  1.00161.84           C
ATOM    548  CB  PRO    79     -60.024  31.582 -25.689  1.00161.84           C
ATOM    549  CG  PRO    79     -58.867  32.356 -25.032  1.00161.84           C
ATOM    550  C   PRO    79     -61.145  29.419 -25.002  1.00161.84           C
ATOM    551  O   PRO    79     -60.424  28.423 -25.032  1.00161.84           O
ATOM    552  N   TYR    80     -62.450  29.403 -25.337  1.00272.45           N
ATOM    553  CA  TYR    80     -63.064  28.190 -25.786  1.00272.45           C
ATOM    554  CB  TYR    80     -64.019  27.568 -24.754  1.00272.45           C
ATOM    555  CG  TYR    80     -64.568  26.319 -25.350  1.00272.45           C
ATOM    556  CD1 TYR    80     -63.835  25.156 -25.306  1.00272.45           C
ATOM    557  CD2 TYR    80     -65.808  26.305 -25.946  1.00272.45           C
ATOM    558  CE1 TYR    80     -64.328  23.995 -25.852  1.00272.45           C
ATOM    559  CE2 TYR    80     -66.306  25.146 -26.494  1.00272.45           C
ATOM    560  CZ  TYR    80     -65.566  23.989 -26.446  1.00272.45           C
ATOM    561  OH  TYR    80     -66.075  22.799 -27.008  1.00272.45           O
ATOM    562  C   TYR    80     -63.876  28.537 -26.991  1.00272.45           C
ATOM    563  O   TYR    80     -64.263  29.690 -27.176  1.00272.45           O
ATOM    564  N   GLY    81     -64.137  27.545 -27.864  1.00154.33           N
ATOM    565  CA  GLY    81     -64.925  27.822 -29.028  1.00154.33           C
ATOM    566  C   GLY    81     -65.527  26.536 -29.492  1.00154.33           C
ATOM    567  O   GLY    81     -65.001  25.456 -29.224  1.00154.33           O
ATOM    568  N   TYR    82     -66.666  26.632 -30.208  1.00313.04           N
ATOM    569  CA  TYR    82     -67.322  25.463 -30.714  1.00313.04           C
ATOM    570  CB  TYR    82     -68.681  25.193 -30.045  1.00313.04           C
ATOM    571  CG  TYR    82     -69.258  23.959 -30.648  1.00313.04           C
ATOM    572  CD1 TYR    82     -68.904  22.714 -30.179  1.00313.04           C
ATOM    573  CD2 TYR    82     -70.158  24.049 -31.684  1.00313.04           C
ATOM    574  CE1 TYR    82     -69.441  21.578 -30.738  1.00313.04           C
ATOM    575  CE2 TYR    82     -70.698  22.918 -32.246  1.00313.04           C
ATOM    576  CZ  TYR    82     -70.339  21.679 -31.773  1.00313.04           C
ATOM    577  OH  TYR    82     -70.891  20.514 -32.347  1.00313.04           O
ATOM    578  C   TYR    82     -67.592  25.704 -32.165  1.00313.04           C
ATOM    579  O   TYR    82     -67.908  26.823 -32.568  1.00313.04           O
ATOM    580  N   PHE    83     -67.450  24.655 -32.998  1.00286.16           N
ATOM    581  CA  PHE    83     -67.721  24.824 -34.394  1.00286.16           C
ATOM    582  CB  PHE    83     -66.457  24.869 -35.270  1.00286.16           C
ATOM    583  CG  PHE    83     -66.893  25.062 -36.682  1.00286.16           C
ATOM    584  CD1 PHE    83     -67.201  26.320 -37.147  1.00286.16           C
ATOM    585  CD2 PHE    83     -66.991  23.992 -37.541  1.00286.16           C
ATOM    586  CE1 PHE    83     -67.604  26.509 -38.448  1.00286.16           C
ATOM    587  CE2 PHE    83     -67.393  24.175 -38.844  1.00286.16           C
ATOM    588  CZ  PHE    83     -67.701  25.435 -39.299  1.00286.16           C
ATOM    589  C   PHE    83     -68.524  23.644 -34.834  1.00286.16           C
ATOM    590  O   PHE    83     -68.473  22.582 -34.216  1.00286.16           O
ATOM    591  N   GLY    84     -69.311  23.811 -35.915  1.00121.39           N
ATOM    592  CA  GLY    84     -70.092  22.712 -36.401  1.00121.39           C
ATOM    593  C   GLY    84     -71.032  23.241 -37.434  1.00121.39           C
ATOM    594  O   GLY    84     -71.169  24.451 -37.607  1.00121.39           O
ATOM    595  N   GLY    85     -71.712  22.325 -38.152  1.00100.67           N
ATOM    596  CA  GLY    85     -72.651  22.731 -39.156  1.00100.67           C
ATOM    597  C   GLY    85     -72.751  21.619 -40.148  1.00100.67           C
ATOM    598  O   GLY    85     -72.010  20.639 -40.075  1.00100.67           O
ATOM    599  N   GLY    86     -73.684  21.748 -41.111  1.00124.56           N
ATOM    600  CA  GLY    86     -73.833  20.736 -42.115  1.00124.56           C
ATOM    601  C   GLY    86     -74.998  21.122 -42.967  1.00124.56           C
ATOM    602  O   GLY    86     -75.850  21.907 -42.554  1.00124.56           O
ATOM    603  N   TYR    87     -75.061  20.566 -44.194  1.00312.59           N
ATOM    604  CA  TYR    87     -76.149  20.882 -45.071  1.00312.59           C
ATOM    605  CB  TYR    87     -75.727  21.707 -46.298  1.00312.59           C
ATOM    606  CG  TYR    87     -76.946  21.960 -47.117  1.00312.59           C
ATOM    607  CD1 TYR    87     -77.802  22.988 -46.794  1.00312.59           C
ATOM    608  CD2 TYR    87     -77.233  21.172 -48.208  1.00312.59           C
ATOM    609  CE1 TYR    87     -78.928  23.226 -47.547  1.00312.59           C
ATOM    610  CE2 TYR    87     -78.356  21.405 -48.965  1.00312.59           C
ATOM    611  CZ  TYR    87     -79.206  22.433 -48.634  1.00312.59           C
ATOM    612  OH  TYR    87     -80.361  22.675 -49.409  1.00312.59           O
ATOM    613  C   TYR    87     -76.709  19.593 -45.579  1.00312.59           C
ATOM    614  O   TYR    87     -75.977  18.632 -45.806  1.00312.59           O
ATOM    615  N   TYR    88     -78.046  19.540 -45.748  1.00321.59           N
ATOM    616  CA  TYR    88     -78.665  18.353 -46.259  1.00321.59           C
ATOM    617  CB  TYR    88     -79.587  17.655 -45.246  1.00321.59           C
ATOM    618  CG  TYR    88     -80.159  16.450 -45.911  1.00321.59           C
ATOM    619  CD1 TYR    88     -79.437  15.281 -45.980  1.00321.59           C
ATOM    620  CD2 TYR    88     -81.419  16.489 -46.462  1.00321.59           C
ATOM    621  CE1 TYR    88     -79.963  14.168 -46.592  1.00321.59           C
ATOM    622  CE2 TYR    88     -81.951  15.379 -47.075  1.00321.59           C
ATOM    623  CZ  TYR    88     -81.221  14.216 -47.142  1.00321.59           C
ATOM    624  OH  TYR    88     -81.764  13.076 -47.770  1.00321.59           O
ATOM    625  C   TYR    88     -79.514  18.768 -47.416  1.00321.59           C
ATOM    626  O   TYR    88     -80.160  19.813 -47.379  1.00321.59           O
ATOM    627  N   SER    89     -79.517  17.961 -48.496  1.00164.66           N
ATOM    628  CA  SER    89     -80.327  18.305 -49.627  1.00164.66           C
ATOM    629  CB  SER    89     -79.529  18.914 -50.792  1.00164.66           C
ATOM    630  OG  SER    89     -78.615  17.958 -51.310  1.00164.66           O
ATOM    631  C   SER    89     -80.956  17.050 -50.136  1.00164.66           C
ATOM    632  O   SER    89     -80.403  15.961 -49.996  1.00164.66           O
ATOM    633  N   CYS    90     -82.160  17.177 -50.728  1.00107.60           N
ATOM    634  CA  CYS    90     -82.826  16.035 -51.282  1.00107.60           C
ATOM    635  CB  CYS    90     -83.949  15.481 -50.390  1.00107.60           C
ATOM    636  SG  CYS    90     -84.771  14.035 -51.123  1.00107.60           S
ATOM    637  C   CYS    90     -83.456  16.475 -52.562  1.00107.60           C
ATOM    638  O   CYS    90     -83.810  17.641 -52.718  1.00107.60           O
ATOM    639  N   ARG    91     -83.591  15.547 -53.530  1.00265.34           N
ATOM    640  CA  ARG    91     -84.209  15.908 -54.771  1.00265.34           C
ATOM    641  CB  ARG    91     -83.211  16.066 -55.931  1.00265.34           C
ATOM    642  CG  ARG    91     -82.236  17.230 -55.747  1.00265.34           C
ATOM    643  CD  ARG    91     -81.246  17.383 -56.904  1.00265.34           C
ATOM    644  NE  ARG    91     -80.389  16.166 -56.920  1.00265.34           N
ATOM    645  CZ  ARG    91     -79.638  15.872 -58.022  1.00265.34           C
ATOM    646  NH1 ARG    91     -79.674  16.695 -59.111  1.00265.34           N
ATOM    647  NH2 ARG    91     -78.852  14.756 -58.035  1.00265.34           N
ATOM    648  C   ARG    91     -85.142  14.805 -55.149  1.00265.34           C
ATOM    649  O   ARG    91     -84.861  13.632 -54.912  1.00265.34           O
ATOM    650  N   VAL    92     -86.301  15.164 -55.734  1.00 71.47           N
ATOM    651  CA  VAL    92     -87.230  14.163 -56.168  1.00 71.47           C
ATOM    652  CB  VAL    92     -88.368  13.949 -55.214  1.00 71.47           C
ATOM    653  CG1 VAL    92     -89.348  12.941 -55.838  1.00 71.47           C
ATOM    654  CG2 VAL    92     -87.793  13.504 -53.858  1.00 71.47           C
ATOM    655  C   VAL    92     -87.821  14.642 -57.453  1.00 71.47           C
ATOM    656  O   VAL    92     -87.968  15.844 -57.667  1.00 71.47           O
ATOM    657  N   SER    93     -88.158  13.705 -58.362  1.00211.91           N
ATOM    658  CA  SER    93     -88.758  14.109 -59.598  1.00211.91           C
ATOM    659  CB  SER    93     -87.743  14.322 -60.735  1.00211.91           C
ATOM    660  OG  SER    93     -86.871  15.396 -60.414  1.00211.91           O
ATOM    661  C   SER    93     -89.678  13.016 -60.033  1.00211.91           C
ATOM    662  O   SER    93     -89.465  11.847 -59.717  1.00211.91           O
ATOM    663  N   ARG    94     -90.752  13.381 -60.760  1.00280.95           N
ATOM    664  CA  ARG    94     -91.665  12.393 -61.254  1.00280.95           C
ATOM    665  CB  ARG    94     -92.879  12.165 -60.338  1.00280.95           C
ATOM    666  CG  ARG    94     -93.852  11.108 -60.865  1.00280.95           C
ATOM    667  CD  ARG    94     -95.059  10.879 -59.952  1.00280.95           C
ATOM    668  NE  ARG    94     -95.911   9.835 -60.589  1.00280.95           N
ATOM    669  CZ  ARG    94     -96.892  10.194 -61.466  1.00280.95           C
ATOM    670  NH1 ARG    94     -97.095  11.511 -61.760  1.00280.95           N
ATOM    671  NH2 ARG    94     -97.670   9.237 -62.050  1.00280.95           N
ATOM    672  C   ARG    94     -92.184  12.889 -62.563  1.00280.95           C
ATOM    673  O   ARG    94     -92.297  14.095 -62.776  1.00280.95           O
ATOM    674  N   SER    95     -92.495  11.963 -63.492  1.00188.19           N
ATOM    675  CA  SER    95     -93.026  12.383 -64.755  1.00188.19           C
ATOM    676  CB  SER    95     -91.952  12.579 -65.839  1.00188.19           C
ATOM    677  OG  SER    95     -91.324  11.340 -66.133  1.00188.19           O
ATOM    678  C   SER    95     -93.947  11.311 -65.239  1.00188.19           C
ATOM    679  O   SER    95     -93.805  10.145 -64.874  1.00188.19           O
ATOM    680  N   SER    96     -94.941  11.693 -66.066  1.00228.61           N
ATOM    681  CA  SER    96     -95.842  10.717 -66.605  1.00228.61           C
ATOM    682  CB  SER    96     -97.141  10.564 -65.796  1.00228.61           C
ATOM    683  OG  SER    96     -96.852  10.074 -64.495  1.00228.61           O
ATOM    684  C   SER    96     -96.227  11.178 -67.973  1.00228.61           C
ATOM    685  O   SER    96     -96.268  12.376 -68.246  1.00228.61           O
ATOM    686  N   LEU    97     -96.499  10.222 -68.882  1.00339.64           N
ATOM    687  CA  LEU    97     -96.905  10.581 -70.209  1.00339.64           C
ATOM    688  CB  LEU    97     -95.825  10.288 -71.272  1.00339.64           C
ATOM    689  CG  LEU    97     -96.194  10.663 -72.726  1.00339.64           C
ATOM    690  CD1 LEU    97     -97.245   9.718 -73.333  1.00339.64           C
ATOM    691  CD2 LEU    97     -96.595  12.143 -72.828  1.00339.64           C
ATOM    692  C   LEU    97     -98.114   9.764 -70.525  1.00339.64           C
ATOM    693  O   LEU    97     -98.201   8.599 -70.142  1.00339.64           O
ATOM    694  N   LYS    98     -99.098  10.367 -71.221  1.00345.15           N
ATOM    695  CA  LYS    98    -100.265   9.616 -71.580  1.00345.15           C
ATOM    696  CB  LYS    98    -101.546  10.079 -70.856  1.00345.15           C
ATOM    697  CG  LYS    98    -101.970  11.523 -71.142  1.00345.15           C
ATOM    698  CD  LYS    98    -102.590  11.738 -72.524  1.00345.15           C
ATOM    699  CE  LYS    98    -104.021  11.209 -72.642  1.00345.15           C
ATOM    700  NZ  LYS    98    -104.949  12.086 -71.893  1.00345.15           N
ATOM    701  C   LYS    98    -100.466   9.762 -73.053  1.00345.15           C
ATOM    702  O   LYS    98    -100.253  10.827 -73.632  1.00345.15           O
ATOM    703  N   PRO    99    -100.831   8.677 -73.675  1.00161.50           N
ATOM    704  CA  PRO    99    -101.083   8.725 -75.089  1.00161.50           C
ATOM    705  CD  PRO    99    -100.256   7.402 -73.273  1.00161.50           C
ATOM    706  CB  PRO    99    -100.961   7.288 -75.590  1.00161.50           C
ATOM    707  CG  PRO    99    -100.009   6.629 -74.578  1.00161.50           C
ATOM    708  C   PRO    99    -102.423   9.329 -75.352  1.00161.50           C
ATOM    709  O   PRO    99    -103.274   9.295 -74.465  1.00161.50           O
ATOM    710  N   CYS   100    -102.630   9.898 -76.556  1.00 96.79           N
ATOM    711  CA  CYS   100    -103.907  10.460 -76.877  1.00 96.79           C
ATOM    712  CB  CYS   100    -103.911  11.997 -76.928  1.00 96.79           C
ATOM    713  SG  CYS   100    -102.824  12.653 -78.230  1.00 96.79           S
ATOM    714  C   CYS   100    -104.274   9.975 -78.242  1.00 96.79           C
ATOM    715  O   CYS   100    -103.405   9.707 -79.070  1.00 96.79           O
ATOM    716  N   ALA   101    -105.588   9.826 -78.503  1.00255.46           N
ATOM    717  CA  ALA   101    -106.011   9.389 -79.801  1.00255.46           C
ATOM    718  CB  ALA   101    -106.371   7.895 -79.863  1.00255.46           C
ATOM    719  C   ALA   101    -107.248  10.153 -80.146  1.00255.46           C
ATOM    720  O   ALA   101    -108.010  10.550 -79.266  1.00255.46           O
ATOM    721  N   GLN   102    -107.465  10.398 -81.453  1.00315.86           N
ATOM    722  CA  GLN   102    -108.640  11.104 -81.867  1.00315.86           C
ATOM    723  CB  GLN   102    -108.375  12.570 -82.254  1.00315.86           C
ATOM    724  CG  GLN   102    -107.468  12.730 -83.475  1.00315.86           C
ATOM    725  CD  GLN   102    -107.298  14.218 -83.739  1.00315.86           C
ATOM    726  OE1 GLN   102    -108.264  14.983 -83.708  1.00315.86           O
ATOM    727  NE2 GLN   102    -106.036  14.649 -83.998  1.00315.86           N
ATOM    728  C   GLN   102    -109.176  10.410 -83.076  1.00315.86           C
ATOM    729  O   GLN   102    -108.437   9.748 -83.803  1.00315.86           O
ATOM    730  N   ALA   103    -110.498  10.527 -83.308  1.00283.02           N
ATOM    731  CA  ALA   103    -111.083   9.901 -84.457  1.00283.02           C
ATOM    732  CB  ALA   103    -111.931   8.663 -84.118  1.00283.02           C
ATOM    733  C   ALA   103    -111.996  10.898 -85.091  1.00283.02           C
ATOM    734  O   ALA   103    -112.543  11.770 -84.419  1.00283.02           O
ATOM    735  N   ALA   104    -112.163  10.803 -86.425  1.00282.30           N
ATOM    736  CA  ALA   104    -113.036  11.712 -87.106  1.00282.30           C
ATOM    737  CB  ALA   104    -112.302  12.882 -87.783  1.00282.30           C
ATOM    738  C   ALA   104    -113.724  10.944 -88.185  1.00282.30           C
ATOM    739  O   ALA   104    -113.220   9.925 -88.654  1.00282.30           O
ATOM    740  N   THR   105    -114.921  11.408 -88.592  1.00312.38           N
ATOM    741  CA  THR   105    -115.627  10.735 -89.641  1.00312.38           C
ATOM    742  CB  THR   105    -116.969  10.210 -89.225  1.00312.38           C
ATOM    743  OG1 THR   105    -117.523   9.406 -90.256  1.00312.38           O
ATOM    744  CG2 THR   105    -117.894  11.401 -88.922  1.00312.38           C
ATOM    745  C   THR   105    -115.862  11.727 -90.732  1.00312.38           C
ATOM    746  O   THR   105    -116.179  12.888 -90.474  1.00312.38           O
ATOM    747  N   LEU   106    -115.686  11.289 -91.992  1.00335.31           N
ATOM    748  CA  LEU   106    -115.901  12.159 -93.108  1.00335.31           C
ATOM    749  CB  LEU   106    -114.623  12.363 -93.949  1.00335.31           C
ATOM    750  CG  LEU   106    -114.765  13.296 -95.169  1.00335.31           C
ATOM    751  CD1 LEU   106    -115.595  12.659 -96.291  1.00335.31           C
ATOM    752  CD2 LEU   106    -115.285  14.681 -94.749  1.00335.31           C
ATOM    753  C   LEU   106    -116.950  11.501 -93.947  1.00335.31           C
ATOM    754  O   LEU   106    -117.008  10.275 -94.023  1.00335.31           O
ATOM    755  N   ALA   107    -117.828  12.298 -94.588  1.00196.45           N
ATOM    756  CA  ALA   107    -118.860  11.688 -95.375  1.00196.45           C
ATOM    757  CB  ALA   107    -120.174  12.486 -95.396  1.00196.45           C
ATOM    758  C   ALA   107    -118.368  11.601 -96.781  1.00196.45           C
ATOM    759  O   ALA   107    -118.090  12.611 -97.425  1.00196.45           O
ATOM    760  N   ALA   108    -118.257  10.360 -97.290  1.00 68.06           N
ATOM    761  CA  ALA   108    -117.765  10.128 -98.613  1.00 68.06           C
ATOM    762  CB  ALA   108    -117.627   8.633 -98.942  1.00 68.06           C
ATOM    763  C   ALA   108    -118.712  10.717 -99.606  1.00 68.06           C
ATOM    764  O   ALA   108    -118.292  11.357-100.569  1.00 68.06           O
ATOM    765  N   TYR   109    -120.028  10.535 -99.387  1.00235.95           N
ATOM    766  CA  TYR   109    -120.962  10.999-100.369  1.00235.95           C
ATOM    767  CB  TYR   109    -121.947   9.895-100.799  1.00235.95           C
ATOM    768  CG  TYR   109    -122.893  10.430-101.819  1.00235.95           C
ATOM    769  CD1 TYR   109    -122.476  10.665-103.108  1.00235.95           C
ATOM    770  CD2 TYR   109    -124.207  10.671-101.489  1.00235.95           C
ATOM    771  CE1 TYR   109    -123.353  11.150-104.050  1.00235.95           C
ATOM    772  CE2 TYR   109    -125.089  11.155-102.427  1.00235.95           C
ATOM    773  CZ  TYR   109    -124.661  11.399-103.709  1.00235.95           C
ATOM    774  OH  TYR   109    -125.562  11.897-104.674  1.00235.95           O
ATOM    775  C   TYR   109    -121.745  12.130 -99.791  1.00235.95           C
ATOM    776  O   TYR   109    -122.413  12.009 -98.766  1.00235.95           O
ATOM    777  N   PRO   110    -121.629  13.249-100.451  1.00183.04           N
ATOM    778  CA  PRO   110    -122.373  14.405-100.038  1.00183.04           C
ATOM    779  CD  PRO   110    -120.340  13.611-101.019  1.00183.04           C
ATOM    780  CB  PRO   110    -121.668  15.607-100.661  1.00183.04           C
ATOM    781  CG  PRO   110    -120.216  15.130-100.829  1.00183.04           C
ATOM    782  C   PRO   110    -123.782  14.244-100.497  1.00183.04           C
ATOM    783  O   PRO   110    -124.015  13.470-101.423  1.00183.04           O
ATOM    784  N   ALA   111    -124.739  14.953 -99.871  1.00212.17           N
ATOM    785  CA  ALA   111    -126.098  14.809-100.297  1.00212.17           C
ATOM    786  CB  ALA   111    -127.093  14.638 -99.136  1.00212.17           C
ATOM    787  C   ALA   111    -126.476  16.056-101.023  1.00212.17           C
ATOM    788  O   ALA   111    -126.126  17.161-100.611  1.00212.17           O
ATOM    789  N   GLU   112    -127.192  15.897-102.152  1.00288.87           N
ATOM    790  CA  GLU   112    -127.625  17.032-102.910  1.00288.87           C
ATOM    791  CB  GLU   112    -127.104  17.046-104.358  1.00288.87           C
ATOM    792  CG  GLU   112    -125.598  17.292-104.462  1.00288.87           C
ATOM    793  CD  GLU   112    -125.341  18.746-104.095  1.00288.87           C
ATOM    794  OE1 GLU   112    -125.884  19.196-103.051  1.00288.87           O
ATOM    795  OE2 GLU   112    -124.604  19.428-104.856  1.00288.87           O
ATOM    796  C   GLU   112    -129.112  16.961-102.977  1.00288.87           C
ATOM    797  O   GLU   112    -129.689  15.875-103.022  1.00288.87           O
ATOM    798  N   THR   113    -129.781  18.129-102.963  1.00215.68           N
ATOM    799  CA  THR   113    -131.210  18.115-103.027  1.00215.68           C
ATOM    800  CB  THR   113    -131.869  18.772-101.851  1.00215.68           C
ATOM    801  OG1 THR   113    -131.488  18.119-100.649  1.00215.68           O
ATOM    802  CG2 THR   113    -133.393  18.698-102.036  1.00215.68           C
ATOM    803  C   THR   113    -131.620  18.877-104.242  1.00215.68           C
ATOM    804  O   THR   113    -131.043  19.907-104.588  1.00215.68           O
ATOM    805  N   PRO   114    -132.599  18.345-104.914  1.00111.27           N
ATOM    806  CA  PRO   114    -133.126  18.997-106.077  1.00111.27           C
ATOM    807  CD  PRO   114    -132.756  16.903-104.981  1.00111.27           C
ATOM    808  CB  PRO   114    -133.807  17.908-106.910  1.00111.27           C
ATOM    809  CG  PRO   114    -133.922  16.702-105.959  1.00111.27           C
ATOM    810  C   PRO   114    -134.046  20.093-105.654  1.00111.27           C
ATOM    811  O   PRO   114    -134.568  20.035-104.541  1.00111.27           O
ATOM    812  N   THR   115    -134.248  21.107-106.515  1.00290.12           N
ATOM    813  CA  THR   115    -135.144  22.169-106.173  1.00290.12           C
ATOM    814  CB  THR   115    -134.474  23.508-106.069  1.00290.12           C
ATOM    815  OG1 THR   115    -133.909  23.870-107.320  1.00290.12           O
ATOM    816  CG2 THR   115    -133.379  23.429-104.993  1.00290.12           C
ATOM    817  C   THR   115    -136.149  22.264-107.271  1.00290.12           C
ATOM    818  O   THR   115    -135.821  22.086-108.443  1.00290.12           O
ATOM    819  N   ALA   116    -137.419  22.524-106.911  1.00265.82           N
ATOM    820  CA  ALA   116    -138.432  22.650-107.915  1.00265.82           C
ATOM    821  CB  ALA   116    -139.093  21.315-108.295  1.00265.82           C
ATOM    822  C   ALA   116    -139.502  23.526-107.355  1.00265.82           C
ATOM    823  O   ALA   116    -139.623  23.676-106.140  1.00265.82           O
ATOM    824  N   GLY   117    -140.299  24.152-108.241  1.00139.80           N
ATOM    825  CA  GLY   117    -141.370  24.978-107.773  1.00139.80           C
ATOM    826  C   GLY   117    -141.819  25.826-108.915  1.00139.80           C
ATOM    827  O   GLY   117    -141.073  26.058-109.865  1.00139.80           O
ATOM    828  N   GLU   118    -143.072  26.313-108.843  1.00284.20           N
ATOM    829  CA  GLU   118    -143.583  27.156-109.880  1.00284.20           C
ATOM    830  CB  GLU   118    -144.563  26.441-110.826  1.00284.20           C
ATOM    831  CG  GLU   118    -145.106  27.338-111.940  1.00284.20           C
ATOM    832  CD  GLU   118    -146.053  26.503-112.790  1.00284.20           C
ATOM    833  OE1 GLU   118    -146.205  25.289-112.486  1.00284.20           O
ATOM    834  OE2 GLU   118    -146.635  27.066-113.756  1.00284.20           O
ATOM    835  C   GLU   118    -144.329  28.262-109.210  1.00284.20           C
ATOM    836  O   GLU   118    -144.866  28.088-108.117  1.00284.20           O
ATOM    837  N   GLU   119    -144.360  29.448-109.845  1.00263.23           N
ATOM    838  CA  GLU   119    -145.064  30.548-109.259  1.00263.23           C
ATOM    839  CB  GLU   119    -144.208  31.819-109.122  1.00263.23           C
ATOM    840  CG  GLU   119    -144.950  32.995-108.484  1.00263.23           C
ATOM    841  CD  GLU   119    -143.987  34.172-108.414  1.00263.23           C
ATOM    842  OE1 GLU   119    -142.830  34.017-108.887  1.00263.23           O
ATOM    843  OE2 GLU   119    -144.396  35.241-107.886  1.00263.23           O
ATOM    844  C   GLU   119    -146.203  30.877-110.163  1.00263.23           C
ATOM    845  O   GLU   119    -146.048  30.920-111.382  1.00263.23           O
ATOM    846  N   TYR   120    -147.397  31.098-109.581  1.00255.62           N
ATOM    847  CA  TYR   120    -148.528  31.439-110.389  1.00255.62           C
ATOM    848  CB  TYR   120    -149.675  30.417-110.269  1.00255.62           C
ATOM    849  CG  TYR   120    -150.804  30.841-111.145  1.00255.62           C
ATOM    850  CD1 TYR   120    -150.736  30.644-112.505  1.00255.62           C
ATOM    851  CD2 TYR   120    -151.936  31.413-110.611  1.00255.62           C
ATOM    852  CE1 TYR   120    -151.773  31.023-113.323  1.00255.62           C
ATOM    853  CE2 TYR   120    -152.978  31.794-111.425  1.00255.62           C
ATOM    854  CZ  TYR   120    -152.896  31.601-112.783  1.00255.62           C
ATOM    855  OH  TYR   120    -153.964  31.992-113.619  1.00255.62           O
ATOM    856  C   TYR   120    -149.021  32.756-109.886  1.00255.62           C
ATOM    857  O   TYR   120    -149.284  32.925-108.697  1.00255.62           O
ATOM    858  N   PRO   121    -149.118  33.707-110.769  1.00101.36           N
ATOM    859  CA  PRO   121    -149.597  35.002-110.376  1.00101.36           C
ATOM    860  CD  PRO   121    -148.191  33.790-111.884  1.00101.36           C
ATOM    861  CB  PRO   121    -149.073  35.992-111.420  1.00101.36           C
ATOM    862  CG  PRO   121    -148.561  35.111-112.574  1.00101.36           C
ATOM    863  C   PRO   121    -151.083  34.984-110.249  1.00101.36           C
ATOM    864  O   PRO   121    -151.727  34.183-110.923  1.00101.36           O
ATOM    865  N   SER   122    -151.647  35.849-109.386  1.00193.29           N
ATOM    866  CA  SER   122    -153.071  35.896-109.245  1.00193.29           C
ATOM    867  CB  SER   122    -153.595  35.139-108.012  1.00193.29           C
ATOM    868  OG  SER   122    -153.318  33.752-108.138  1.00193.29           O
ATOM    869  C   SER   122    -153.440  37.330-109.071  1.00193.29           C
ATOM    870  O   SER   122    -152.623  38.144-108.642  1.00193.29           O
ATOM    871  N   ARG   123    -154.690  37.685-109.426  1.00261.74           N
ATOM    872  CA  ARG   123    -155.105  39.045-109.267  1.00261.74           C
ATOM    873  CB  ARG   123    -155.580  39.698-110.577  1.00261.74           C
ATOM    874  CG  ARG   123    -156.773  38.984-111.217  1.00261.74           C
ATOM    875  CD  ARG   123    -157.243  39.630-112.522  1.00261.74           C
ATOM    876  NE  ARG   123    -156.204  39.355-113.554  1.00261.74           N
ATOM    877  CZ  ARG   123    -156.452  39.637-114.866  1.00261.74           C
ATOM    878  NH1 ARG   123    -157.651  40.174-115.235  1.00261.74           N
ATOM    879  NH2 ARG   123    -155.499  39.383-115.810  1.00261.74           N
ATOM    880  C   ARG   123    -156.260  39.049-108.323  1.00261.74           C
ATOM    881  O   ARG   123    -157.205  38.274-108.458  1.00261.74           O
ATOM    882  N   PRO   124    -156.174  39.901-107.343  1.00180.17           N
ATOM    883  CA  PRO   124    -157.255  39.997-106.404  1.00180.17           C
ATOM    884  CD  PRO   124    -154.886  40.137-106.709  1.00180.17           C
ATOM    885  CB  PRO   124    -156.676  40.661-105.158  1.00180.17           C
ATOM    886  CG  PRO   124    -155.184  40.287-105.209  1.00180.17           C
ATOM    887  C   PRO   124    -158.384  40.760-107.013  1.00180.17           C
ATOM    888  O   PRO   124    -158.144  41.550-107.925  1.00180.17           O
ATOM    889  N   THR   125    -159.623  40.528-106.540  1.00279.17           N
ATOM    890  CA  THR   125    -160.738  41.260-107.058  1.00279.17           C
ATOM    891  CB  THR   125    -161.741  40.404-107.773  1.00279.17           C
ATOM    892  OG1 THR   125    -162.718  41.216-108.406  1.00279.17           O
ATOM    893  CG2 THR   125    -162.406  39.465-106.752  1.00279.17           C
ATOM    894  C   THR   125    -161.432  41.876-105.890  1.00279.17           C
ATOM    895  O   THR   125    -161.507  41.279-104.817  1.00279.17           O
ATOM    896  N   GLU   126    -161.943  43.110-106.063  1.00337.12           N
ATOM    897  CA  GLU   126    -162.625  43.745-104.976  1.00337.12           C
ATOM    898  CB  GLU   126    -161.847  44.928-104.371  1.00337.12           C
ATOM    899  CG  GLU   126    -162.564  45.612-103.204  1.00337.12           C
ATOM    900  CD  GLU   126    -163.545  46.631-103.766  1.00337.12           C
ATOM    901  OE1 GLU   126    -163.459  46.928-104.988  1.00337.12           O
ATOM    902  OE2 GLU   126    -164.393  47.130-102.978  1.00337.12           O
ATOM    903  C   GLU   126    -163.919  44.272-105.500  1.00337.12           C
ATOM    904  O   GLU   126    -164.010  44.695-106.651  1.00337.12           O
ATOM    905  N   PHE   127    -164.969  44.235-104.659  1.00304.89           N
ATOM    906  CA  PHE   127    -166.243  44.749-105.063  1.00304.89           C
ATOM    907  CB  PHE   127    -167.322  43.665-105.230  1.00304.89           C
ATOM    908  CG  PHE   127    -168.580  44.344-105.647  1.00304.89           C
ATOM    909  CD1 PHE   127    -168.782  44.693-106.962  1.00304.89           C
ATOM    910  CD2 PHE   127    -169.562  44.627-104.725  1.00304.89           C
ATOM    911  CE1 PHE   127    -169.942  45.319-107.352  1.00304.89           C
ATOM    912  CE2 PHE   127    -170.724  45.253-105.109  1.00304.89           C
ATOM    913  CZ  PHE   127    -170.916  45.600-106.425  1.00304.89           C
ATOM    914  C   PHE   127    -166.700  45.671-103.983  1.00304.89           C
ATOM    915  O   PHE   127    -166.353  45.492-102.816  1.00304.89           O
ATOM    916  N   ALA   128    -167.479  46.706-104.349  1.00278.91           N
ATOM    917  CA  ALA   128    -167.950  47.620-103.351  1.00278.91           C
ATOM    918  CB  ALA   128    -167.178  48.950-103.322  1.00278.91           C
ATOM    919  C   ALA   128    -169.373  47.945-103.663  1.00278.91           C
ATOM    920  O   ALA   128    -169.795  47.896-104.817  1.00278.91           O
ATOM    921  N   PHE   129    -170.158  48.265-102.617  1.00300.22           N
ATOM    922  CA  PHE   129    -171.531  48.624-102.809  1.00300.22           C
ATOM    923  CB  PHE   129    -172.522  47.608-102.217  1.00300.22           C
ATOM    924  CG  PHE   129    -173.898  48.109-102.487  1.00300.22           C
ATOM    925  CD1 PHE   129    -174.491  47.899-103.710  1.00300.22           C
ATOM    926  CD2 PHE   129    -174.598  48.786-101.515  1.00300.22           C
ATOM    927  CE1 PHE   129    -175.761  48.359-103.963  1.00300.22           C
ATOM    928  CE2 PHE   129    -175.870  49.249-101.762  1.00300.22           C
ATOM    929  CZ  PHE   129    -176.453  49.036-102.988  1.00300.22           C
ATOM    930  C   PHE   129    -171.738  49.917-102.095  1.00300.22           C
ATOM    931  O   PHE   129    -171.062  50.205-101.108  1.00300.22           O
ATOM    932  N   TYR   130    -172.671  50.753-102.591  1.00262.32           N
ATOM    933  CA  TYR   130    -172.899  52.009-101.940  1.00262.32           C
ATOM    934  CB  TYR   130    -172.631  53.211-102.865  1.00262.32           C
ATOM    935  CG  TYR   130    -172.872  54.474-102.112  1.00262.32           C
ATOM    936  CD1 TYR   130    -171.963  54.905-101.174  1.00262.32           C
ATOM    937  CD2 TYR   130    -173.987  55.241-102.360  1.00262.32           C
ATOM    938  CE1 TYR   130    -172.170  56.072-100.478  1.00262.32           C
ATOM    939  CE2 TYR   130    -174.200  56.411-101.667  1.00262.32           C
ATOM    940  CZ  TYR   130    -173.291  56.827-100.725  1.00262.32           C
ATOM    941  OH  TYR   130    -173.507  58.026-100.013  1.00262.32           O
ATOM    942  C   TYR   130    -174.335  52.041-101.525  1.00262.32           C
ATOM    943  O   TYR   130    -175.245  51.862-102.334  1.00262.32           O
ATOM    944  N   PRO   131    -174.541  52.239-100.254  1.00170.94           N
ATOM    945  CA  PRO   131    -175.887  52.308 -99.750  1.00170.94           C
ATOM    946  CD  PRO   131    -173.638  51.626 -99.291  1.00170.94           C
ATOM    947  CB  PRO   131    -175.796  52.011 -98.255  1.00170.94           C
ATOM    948  CG  PRO   131    -174.527  51.152 -98.131  1.00170.94           C
ATOM    949  C   PRO   131    -176.480  53.646-100.047  1.00170.94           C
ATOM    950  O   PRO   131    -175.729  54.580-100.316  1.00170.94           O
ATOM    951  N   GLY   132    -177.822  53.762-100.012  1.00117.53           N
ATOM    952  CA  GLY   132    -178.439  55.031-100.263  1.00117.53           C
ATOM    953  C   GLY   132    -179.709  55.072 -99.477  1.00117.53           C
ATOM    954  O   GLY   132    -180.291  54.034 -99.165  1.00117.53           O
ATOM    955  N   TYR   133    -180.173  56.290 -99.133  1.00252.97           N
ATOM    956  CA  TYR   133    -181.386  56.404 -98.379  1.00252.97           C
ATOM    957  CB  TYR   133    -181.179  57.156 -97.050  1.00252.97           C
ATOM    958  CG  TYR   133    -182.437  57.105 -96.254  1.00252.97           C
ATOM    959  CD1 TYR   133    -182.688  56.036 -95.425  1.00252.97           C
ATOM    960  CD2 TYR   133    -183.364  58.116 -96.334  1.00252.97           C
ATOM    961  CE1 TYR   133    -183.844  55.976 -94.684  1.00252.97           C
ATOM    962  CE2 TYR   133    -184.523  58.063 -95.595  1.00252.97           C
ATOM    963  CZ  TYR   133    -184.765  56.991 -94.769  1.00252.97           C
ATOM    964  OH  TYR   133    -185.954  56.936 -94.012  1.00252.97           O
ATOM    965  C   TYR   133    -182.347  57.170 -99.235  1.00252.97           C
ATOM    966  O   TYR   133    -182.097  58.307 -99.631  1.00252.97           O
ATOM    967  N   PRO   134    -183.432  56.523 -99.554  1.00161.22           N
ATOM    968  CA  PRO   134    -184.449  57.094-100.396  1.00161.22           C
ATOM    969  CD  PRO   134    -183.451  55.071 -99.587  1.00161.22           C
ATOM    970  CB  PRO   134    -185.298  55.919-100.893  1.00161.22           C
ATOM    971  CG  PRO   134    -184.887  54.730-100.006  1.00161.22           C
ATOM    972  C   PRO   134    -185.256  58.181 -99.760  1.00161.22           C
ATOM    973  O   PRO   134    -185.897  58.936-100.489  1.00161.22           O
ATOM    974  N   GLY   135    -185.257  58.285 -98.420  1.00 88.31           N
ATOM    975  CA  GLY   135    -186.096  59.259 -97.785  1.00 88.31           C
ATOM    976  C   GLY   135    -185.601  60.628 -98.116  1.00 88.31           C
ATOM    977  O   GLY   135    -184.409  60.844 -98.327  1.00 88.31           O
ATOM    978  N   THR   136    -186.539  61.595 -98.165  1.00216.27           N
ATOM    979  CA  THR   136    -186.206  62.959 -98.446  1.00216.27           C
ATOM    980  CB  THR   136    -186.677  63.421 -99.794  1.00216.27           C
ATOM    981  OG1 THR   136    -186.112  62.610-100.814  1.00216.27           O
ATOM    982  CG2 THR   136    -186.258  64.888 -99.991  1.00216.27           C
ATOM    983  C   THR   136    -186.911  63.791 -97.423  1.00216.27           C
ATOM    984  O   THR   136    -187.899  63.358 -96.833  1.00216.27           O
ATOM    985  N   TYR   137    -186.400  65.013 -97.171  1.00317.64           N
ATOM    986  CA  TYR   137    -187.027  65.867 -96.205  1.00317.64           C
ATOM    987  CB  TYR   137    -186.152  66.142 -94.971  1.00317.64           C
ATOM    988  CG  TYR   137    -186.923  67.034 -94.059  1.00317.64           C
ATOM    989  CD1 TYR   137    -187.884  66.517 -93.219  1.00317.64           C
ATOM    990  CD2 TYR   137    -186.679  68.386 -94.040  1.00317.64           C
ATOM    991  CE1 TYR   137    -188.593  67.343 -92.378  1.00317.64           C
ATOM    992  CE2 TYR   137    -187.384  69.216 -93.202  1.00317.64           C
ATOM    993  CZ  TYR   137    -188.342  68.694 -92.368  1.00317.64           C
ATOM    994  OH  TYR   137    -189.069  69.542 -91.505  1.00317.64           O
ATOM    995  C   TYR   137    -187.287  67.183 -96.865  1.00317.64           C
ATOM    996  O   TYR   137    -186.494  67.644 -97.685  1.00317.64           O
ATOM    997  N   GLN   138    -188.432  67.814 -96.535  1.00242.03           N
ATOM    998  CA  GLN   138    -188.738  69.087 -97.116  1.00242.03           C
ATOM    999  CB  GLN   138    -190.095  69.127 -97.839  1.00242.03           C
ATOM   1000  CG  GLN   138    -191.289  68.922 -96.904  1.00242.03           C
ATOM   1001  CD  GLN   138    -192.560  68.986 -97.739  1.00242.03           C
ATOM   1002  OE1 GLN   138    -192.511  69.180 -98.953  1.00242.03           O
ATOM   1003  NE2 GLN   138    -193.733  68.820 -97.073  1.00242.03           N
ATOM   1004  C   GLN   138    -188.802  70.087 -96.008  1.00242.03           C
ATOM   1005  O   GLN   138    -189.398  69.850 -94.959  1.00242.03           O
ATOM   1006  N   PRO   139    -188.161  71.198 -96.228  1.00188.40           N
ATOM   1007  CA  PRO   139    -188.182  72.239 -95.237  1.00188.40           C
ATOM   1008  CD  PRO   139    -186.887  71.151 -96.930  1.00188.40           C
ATOM   1009  CB  PRO   139    -186.971  73.123 -95.524  1.00188.40           C
ATOM   1010  CG  PRO   139    -185.985  72.174 -96.223  1.00188.40           C
ATOM   1011  C   PRO   139    -189.476  72.984 -95.282  1.00188.40           C
ATOM   1012  O   PRO   139    -190.164  72.923 -96.299  1.00188.40           O
ATOM   1013  N   MET   140    -189.831  73.681 -94.184  1.00310.10           N
ATOM   1014  CA  MET   140    -191.039  74.452 -94.157  1.00310.10           C
ATOM   1015  CB  MET   140    -192.086  73.933 -93.156  1.00310.10           C
ATOM   1016  CG  MET   140    -193.372  74.763 -93.136  1.00310.10           C
ATOM   1017  SD  MET   140    -194.631  74.178 -91.962  1.00310.10           S
ATOM   1018  CE  MET   140    -195.839  75.471 -92.369  1.00310.10           C
ATOM   1019  C   MET   140    -190.656  75.831 -93.721  1.00310.10           C
ATOM   1020  O   MET   140    -189.646  76.019 -93.046  1.00310.10           O
ATOM   1021  N   ALA   141    -191.449  76.845 -94.122  1.00266.70           N
ATOM   1022  CA  ALA   141    -191.127  78.189 -93.740  1.00266.70           C
ATOM   1023  CB  ALA   141    -190.504  79.018 -94.876  1.00266.70           C
ATOM   1024  C   ALA   141    -192.394  78.873 -93.342  1.00266.70           C
ATOM   1025  O   ALA   141    -193.483  78.487 -93.765  1.00266.70           O
ATOM   1026  N   SER   142    -192.275  79.907 -92.484  1.00232.38           N
ATOM   1027  CA  SER   142    -193.428  80.645 -92.059  1.00232.38           C
ATOM   1028  CB  SER   142    -193.844  80.357 -90.606  1.00232.38           C
ATOM   1029  OG  SER   142    -194.248  79.002 -90.475  1.00232.38           O
ATOM   1030  C   SER   142    -193.078  82.096 -92.139  1.00232.38           C
ATOM   1031  O   SER   142    -191.904  82.463 -92.113  1.00232.38           O
ATOM   1032  N   TYR   143    -194.102  82.964 -92.263  1.00320.35           N
ATOM   1033  CA  TYR   143    -193.853  84.374 -92.352  1.00320.35           C
ATOM   1034  CB  TYR   143    -194.248  84.965 -93.716  1.00320.35           C
ATOM   1035  CG  TYR   143    -193.949  86.423 -93.696  1.00320.35           C
ATOM   1036  CD1 TYR   143    -192.670  86.878 -93.923  1.00320.35           C
ATOM   1037  CD2 TYR   143    -194.950  87.335 -93.459  1.00320.35           C
ATOM   1038  CE1 TYR   143    -192.393  88.225 -93.907  1.00320.35           C
ATOM   1039  CE2 TYR   143    -194.678  88.682 -93.443  1.00320.35           C
ATOM   1040  CZ  TYR   143    -193.399  89.129 -93.667  1.00320.35           C
ATOM   1041  OH  TYR   143    -193.120  90.512 -93.651  1.00320.35           O
ATOM   1042  C   TYR   143    -194.685  85.049 -91.308  1.00320.35           C
ATOM   1043  O   TYR   143    -195.840  84.682 -91.090  1.00320.35           O
ATOM   1044  N   LEU   144    -194.107  86.048 -90.612  1.00338.59           N
ATOM   1045  CA  LEU   144    -194.849  86.744 -89.601  1.00338.59           C
ATOM   1046  CB  LEU   144    -194.353  86.470 -88.171  1.00338.59           C
ATOM   1047  CG  LEU   144    -195.152  87.220 -87.090  1.00338.59           C
ATOM   1048  CD1 LEU   144    -196.617  86.761 -87.062  1.00338.59           C
ATOM   1049  CD2 LEU   144    -194.469  87.116 -85.717  1.00338.59           C
ATOM   1050  C   LEU   144    -194.713  88.214 -89.841  1.00338.59           C
ATOM   1051  O   LEU   144    -193.689  88.681 -90.339  1.00338.59           O
ATOM   1052  N   ASP   145    -195.770  88.982 -89.508  1.00176.65           N
ATOM   1053  CA  ASP   145    -195.739  90.409 -89.658  1.00176.65           C
ATOM   1054  CB  ASP   145    -196.955  90.984 -90.406  1.00176.65           C
ATOM   1055  CG  ASP   145    -196.810  90.655 -91.883  1.00176.65           C
ATOM   1056  OD1 ASP   145    -195.749  91.010 -92.463  1.00176.65           O
ATOM   1057  OD2 ASP   145    -197.761  90.058 -92.456  1.00176.65           O
ATOM   1058  C   ASP   145    -195.752  91.005 -88.288  1.00176.65           C
ATOM   1059  O   ASP   145    -196.449  90.520 -87.398  1.00176.65           O
ATOM   1060  N   VAL   146    -194.954  92.070 -88.077  1.00 56.10           N
ATOM   1061  CA  VAL   146    -194.933  92.704 -86.791  1.00 56.10           C
ATOM   1062  CB  VAL   146    -193.666  92.457 -86.025  1.00 56.10           C
ATOM   1063  CG1 VAL   146    -193.711  93.265 -84.718  1.00 56.10           C
ATOM   1064  CG2 VAL   146    -193.511  90.941 -85.815  1.00 56.10           C
ATOM   1065  C   VAL   146    -195.034  94.179 -87.011  1.00 56.10           C
ATOM   1066  O   VAL   146    -194.628  94.692 -88.052  1.00 56.10           O
ATOM   1067  N   SER   147    -195.610  94.900 -86.028  1.00124.52           N
ATOM   1068  CA  SER   147    -195.727  96.325 -86.136  1.00124.52           C
ATOM   1069  CB  SER   147    -197.166  96.810 -86.382  1.00124.52           C
ATOM   1070  OG  SER   147    -197.986  96.493 -85.266  1.00124.52           O
ATOM   1071  C   SER   147    -195.283  96.901 -84.832  1.00124.52           C
ATOM   1072  O   SER   147    -195.331  96.233 -83.800  1.00124.52           O
ATOM   1073  N   VAL   148    -194.813  98.164 -84.849  1.00 36.92           N
ATOM   1074  CA  VAL   148    -194.369  98.778 -83.632  1.00 36.92           C
ATOM   1075  CB  VAL   148    -192.875  98.889 -83.536  1.00 36.92           C
ATOM   1076  CG1 VAL   148    -192.511  99.611 -82.229  1.00 36.92           C
ATOM   1077  CG2 VAL   148    -192.275  97.478 -83.657  1.00 36.92           C
ATOM   1078  C   VAL   148    -194.923 100.166 -83.596  1.00 36.92           C
ATOM   1079  O   VAL   148    -195.212 100.758 -84.635  1.00 36.92           O
ATOM   1080  N   VAL   149    -195.109 100.714 -82.378  1.00 46.16           N
ATOM   1081  CA  VAL   149    -195.617 102.047 -82.242  1.00 46.16           C
ATOM   1082  CB  VAL   149    -196.994 102.102 -81.647  1.00 46.16           C
ATOM   1083  CG1 VAL   149    -197.395 103.576 -81.465  1.00 46.16           C
ATOM   1084  CG2 VAL   149    -197.948 101.303 -82.551  1.00 46.16           C
ATOM   1085  C   VAL   149    -194.701 102.772 -81.309  1.00 46.16           C
ATOM   1086  O   VAL   149    -194.042 102.159 -80.471  1.00 46.16           O
ATOM   1087  N   GLN   150    -194.620 104.112 -81.451  1.00266.09           N
ATOM   1088  CA  GLN   150    -193.758 104.874 -80.594  1.00266.09           C
ATOM   1089  CB  GLN   150    -192.589 105.547 -81.332  1.00266.09           C
ATOM   1090  CG  GLN   150    -191.673 106.352 -80.407  1.00266.09           C
ATOM   1091  CD  GLN   150    -190.565 106.963 -81.252  1.00266.09           C
ATOM   1092  OE1 GLN   150    -189.695 107.667 -80.742  1.00266.09           O
ATOM   1093  NE2 GLN   150    -190.595 106.687 -82.584  1.00266.09           N
ATOM   1094  C   GLN   150    -194.566 105.969 -79.978  1.00266.09           C
ATOM   1095  O   GLN   150    -195.606 106.363 -80.502  1.00266.09           O
ATOM   1096  N   THR   151    -194.102 106.473 -78.816  1.00226.30           N
ATOM   1097  CA  THR   151    -194.776 107.550 -78.152  1.00226.30           C
ATOM   1098  CB  THR   151    -195.326 107.176 -76.807  1.00226.30           C
ATOM   1099  OG1 THR   151    -196.250 106.105 -76.936  1.00226.30           O
ATOM   1100  CG2 THR   151    -196.024 108.407 -76.203  1.00226.30           C
ATOM   1101  C   THR   151    -193.759 108.621 -77.928  1.00226.30           C
ATOM   1102  O   THR   151    -192.561 108.347 -77.873  1.00226.30           O
ATOM   1103  N   LEU   152    -194.212 109.885 -77.817  1.00254.47           N
ATOM   1104  CA  LEU   152    -193.280 110.955 -77.612  1.00254.47           C
ATOM   1105  CB  LEU   152    -193.425 112.055 -78.684  1.00254.47           C
ATOM   1106  CG  LEU   152    -192.241 113.036 -78.800  1.00254.47           C
ATOM   1107  CD1 LEU   152    -192.528 114.123 -79.847  1.00254.47           C
ATOM   1108  CD2 LEU   152    -191.811 113.605 -77.445  1.00254.47           C
ATOM   1109  C   LEU   152    -193.615 111.523 -76.262  1.00254.47           C
ATOM   1110  O   LEU   152    -194.787 111.711 -75.939  1.00254.47           O
ATOM   1111  N   GLY   153    -192.592 111.790 -75.424  1.00182.68           N
ATOM   1112  CA  GLY   153    -192.843 112.256 -74.086  1.00182.68           C
ATOM   1113  C   GLY   153    -192.782 113.750 -74.035  1.00182.68           C
ATOM   1114  O   GLY   153    -192.847 114.433 -75.054  1.00182.68           O
ATOM   1115  N   ALA   154    -192.679 114.299 -72.807  1.00257.08           N
ATOM   1116  CA  ALA   154    -192.579 115.720 -72.645  1.00257.08           C
ATOM   1117  CB  ALA   154    -193.785 116.345 -71.924  1.00257.08           C
ATOM   1118  C   ALA   154    -191.377 115.977 -71.796  1.00257.08           C
ATOM   1119  O   ALA   154    -191.082 115.232 -70.863  1.00257.08           O
ATOM   1120  N   PRO   155    -190.654 117.007 -72.132  1.00248.68           N
ATOM   1121  CA  PRO   155    -189.486 117.346 -71.369  1.00248.68           C
ATOM   1122  CD  PRO   155    -190.525 117.399 -73.527  1.00248.68           C
ATOM   1123  CB  PRO   155    -188.719 118.360 -72.213  1.00248.68           C
ATOM   1124  CG  PRO   155    -189.114 117.997 -73.656  1.00248.68           C
ATOM   1125  C   PRO   155    -189.818 117.821 -69.992  1.00248.68           C
ATOM   1126  O   PRO   155    -188.993 117.655 -69.095  1.00248.68           O
ATOM   1127  N   GLY   156    -191.005 118.425 -69.799  1.00 86.35           N
ATOM   1128  CA  GLY   156    -191.363 118.911 -68.499  1.00 86.35           C
ATOM   1129  C   GLY   156    -190.737 120.259 -68.349  1.00 86.35           C
ATOM   1130  O   GLY   156    -189.903 120.659 -69.160  1.00 86.35           O
ATOM   1131  N   GLU   157    -191.128 121.002 -67.294  1.00178.57           N
ATOM   1132  CA  GLU   157    -190.551 122.298 -67.088  1.00178.57           C
ATOM   1133  CB  GLU   157    -191.561 123.450 -67.234  1.00178.57           C
ATOM   1134  CG  GLU   157    -192.078 123.620 -68.664  1.00178.57           C
ATOM   1135  CD  GLU   157    -193.063 124.780 -68.682  1.00178.57           C
ATOM   1136  OE1 GLU   157    -192.738 125.841 -68.084  1.00178.57           O
ATOM   1137  OE2 GLU   157    -194.153 124.621 -69.292  1.00178.57           O
ATOM   1138  C   GLU   157    -190.013 122.339 -65.695  1.00178.57           C
ATOM   1139  O   GLU   157    -190.640 121.872 -64.746  1.00178.57           O
ATOM   1140  N   PRO   158    -188.831 122.874 -65.577  1.00182.75           N
ATOM   1141  CA  PRO   158    -188.225 122.982 -64.277  1.00182.75           C
ATOM   1142  CD  PRO   158    -187.840 122.630 -66.613  1.00182.75           C
ATOM   1143  CB  PRO   158    -186.726 123.137 -64.520  1.00182.75           C
ATOM   1144  CG  PRO   158    -186.504 122.447 -65.876  1.00182.75           C
ATOM   1145  C   PRO   158    -188.817 124.114 -63.502  1.00182.75           C
ATOM   1146  O   PRO   158    -189.398 125.013 -64.108  1.00182.75           O
ATOM   1147  N   ARG   159    -188.690 124.080 -62.160  1.00242.38           N
ATOM   1148  CA  ARG   159    -189.202 125.138 -61.339  1.00242.38           C
ATOM   1149  CB  ARG   159    -190.358 124.706 -60.422  1.00242.38           C
ATOM   1150  CG  ARG   159    -190.903 125.845 -59.559  1.00242.38           C
ATOM   1151  CD  ARG   159    -192.046 125.422 -58.635  1.00242.38           C
ATOM   1152  NE  ARG   159    -192.455 126.624 -57.855  1.00242.38           N
ATOM   1153  CZ  ARG   159    -191.812 126.935 -56.691  1.00242.38           C
ATOM   1154  NH1 ARG   159    -190.788 126.149 -56.246  1.00242.38           N
ATOM   1155  NH2 ARG   159    -192.193 128.034 -55.975  1.00242.38           N
ATOM   1156  C   ARG   159    -188.084 125.578 -60.450  1.00242.38           C
ATOM   1157  O   ARG   159    -187.160 124.813 -60.175  1.00242.38           O
ATOM   1158  N   HIS   160    -188.129 126.844 -59.991  1.00263.89           N
ATOM   1159  CA  HIS   160    -187.087 127.331 -59.135  1.00263.89           C
ATOM   1160  ND1 HIS   160    -183.958 128.554 -58.879  1.00263.89           N
ATOM   1161  CG  HIS   160    -185.242 129.049 -58.826  1.00263.89           C
ATOM   1162  CB  HIS   160    -186.365 128.568 -59.697  1.00263.89           C
ATOM   1163  NE2 HIS   160    -183.968 130.127 -57.307  1.00263.89           N
ATOM   1164  CD2 HIS   160    -185.231 130.008 -57.861  1.00263.89           C
ATOM   1165  CE1 HIS   160    -183.238 129.233 -57.951  1.00263.89           C
ATOM   1166  C   HIS   160    -187.710 127.734 -57.838  1.00263.89           C
ATOM   1167  O   HIS   160    -188.765 128.365 -57.812  1.00263.89           O
ATOM   1168  N   ASP   161    -187.069 127.349 -56.716  1.00256.85           N
ATOM   1169  CA  ASP   161    -187.575 127.701 -55.422  1.00256.85           C
ATOM   1170  CB  ASP   161    -187.846 126.492 -54.511  1.00256.85           C
ATOM   1171  CG  ASP   161    -186.517 125.801 -54.234  1.00256.85           C
ATOM   1172  OD1 ASP   161    -185.640 125.817 -55.139  1.00256.85           O
ATOM   1173  OD2 ASP   161    -186.363 125.246 -53.113  1.00256.85           O
ATOM   1174  C   ASP   161    -186.537 128.535 -54.745  1.00256.85           C
ATOM   1175  O   ASP   161    -185.340 128.338 -54.949  1.00256.85           O
ATOM   1176  N   SER   162    -186.977 129.515 -53.930  1.00170.93           N
ATOM   1177  CA  SER   162    -186.033 130.334 -53.228  1.00170.93           C
ATOM   1178  CB  SER   162    -186.098 131.821 -53.614  1.00170.93           C
ATOM   1179  OG  SER   162    -185.129 132.558 -52.883  1.00170.93           O
ATOM   1180  C   SER   162    -186.363 130.246 -51.772  1.00170.93           C
ATOM   1181  O   SER   162    -187.530 130.152 -51.393  1.00170.93           O
ATOM   1182  N   LEU   163    -185.323 130.252 -50.914  1.00245.18           N
ATOM   1183  CA  LEU   163    -185.549 130.181 -49.501  1.00245.18           C
ATOM   1184  CB  LEU   163    -184.976 128.887 -48.879  1.00245.18           C
ATOM   1185  CG  LEU   163    -185.318 128.602 -47.396  1.00245.18           C
ATOM   1186  CD1 LEU   163    -184.673 127.281 -46.947  1.00245.18           C
ATOM   1187  CD2 LEU   163    -184.944 129.752 -46.448  1.00245.18           C
ATOM   1188  C   LEU   163    -184.844 131.358 -48.905  1.00245.18           C
ATOM   1189  O   LEU   163    -183.715 131.669 -49.279  1.00245.18           O
ATOM   1190  N   LEU   164    -185.512 132.063 -47.970  1.00219.37           N
ATOM   1191  CA  LEU   164    -184.879 133.182 -47.338  1.00219.37           C
ATOM   1192  CB  LEU   164    -185.726 134.466 -47.366  1.00219.37           C
ATOM   1193  CG  LEU   164    -185.990 134.996 -48.788  1.00219.37           C
ATOM   1194  CD1 LEU   164    -184.686 135.439 -49.471  1.00219.37           C
ATOM   1195  CD2 LEU   164    -186.790 133.983 -49.622  1.00219.37           C
ATOM   1196  C   LEU   164    -184.671 132.822 -45.903  1.00219.37           C
ATOM   1197  O   LEU   164    -185.599 132.422 -45.202  1.00219.37           O
ATOM   1198  N   PRO   165    -183.448 132.927 -45.466  1.00 79.45           N
ATOM   1199  CA  PRO   165    -183.144 132.639 -44.091  1.00 79.45           C
ATOM   1200  CD  PRO   165    -182.325 132.638 -46.340  1.00 79.45           C
ATOM   1201  CB  PRO   165    -181.666 132.242 -44.051  1.00 79.45           C
ATOM   1202  CG  PRO   165    -181.104 132.689 -45.411  1.00 79.45           C
ATOM   1203  C   PRO   165    -183.468 133.813 -43.227  1.00 79.45           C
ATOM   1204  O   PRO   165    -183.530 134.930 -43.738  1.00 79.45           O
ATOM   1205  N   VAL   166    -183.694 133.582 -41.918  1.00 94.49           N
ATOM   1206  CA  VAL   166    -183.956 134.667 -41.020  1.00 94.49           C
ATOM   1207  CB  VAL   166    -185.349 134.663 -40.462  1.00 94.49           C
ATOM   1208  CG1 VAL   166    -185.539 133.383 -39.632  1.00 94.49           C
ATOM   1209  CG2 VAL   166    -185.558 135.958 -39.660  1.00 94.49           C
ATOM   1210  C   VAL   166    -183.018 134.506 -39.868  1.00 94.49           C
ATOM   1211  O   VAL   166    -182.771 133.391 -39.412  1.00 94.49           O
ATOM   1212  N   ASP   167    -182.448 135.624 -39.377  1.00149.77           N
ATOM   1213  CA  ASP   167    -181.538 135.522 -38.275  1.00149.77           C
ATOM   1214  CB  ASP   167    -180.086 135.881 -38.639  1.00149.77           C
ATOM   1215  CG  ASP   167    -179.545 134.791 -39.553  1.00149.77           C
ATOM   1216  OD1 ASP   167    -180.277 133.791 -39.779  1.00149.77           O
ATOM   1217  OD2 ASP   167    -178.391 134.943 -40.034  1.00149.77           O
ATOM   1218  C   ASP   167    -181.971 136.483 -37.217  1.00149.77           C
ATOM   1219  O   ASP   167    -182.279 137.639 -37.502  1.00149.77           O
ATOM   1220  N   SER   168    -182.027 136.013 -35.956  1.00168.56           N
ATOM   1221  CA  SER   168    -182.368 136.887 -34.874  1.00168.56           C
ATOM   1222  CB  SER   168    -183.695 136.527 -34.183  1.00168.56           C
ATOM   1223  OG  SER   168    -183.955 137.434 -33.122  1.00168.56           O
ATOM   1224  C   SER   168    -181.284 136.743 -33.858  1.00168.56           C
ATOM   1225  O   SER   168    -180.824 135.636 -33.587  1.00168.56           O
ATOM   1226  N   TYR   169    -180.826 137.871 -33.280  1.00281.91           N
ATOM   1227  CA  TYR   169    -179.775 137.781 -32.310  1.00281.91           C
ATOM   1228  CB  TYR   169    -178.451 138.378 -32.822  1.00281.91           C
ATOM   1229  CG  TYR   169    -177.403 138.229 -31.774  1.00281.91           C
ATOM   1230  CD1 TYR   169    -176.752 137.027 -31.614  1.00281.91           C
ATOM   1231  CD2 TYR   169    -177.058 139.287 -30.966  1.00281.91           C
ATOM   1232  CE1 TYR   169    -175.777 136.880 -30.656  1.00281.91           C
ATOM   1233  CE2 TYR   169    -176.083 139.145 -30.006  1.00281.91           C
ATOM   1234  CZ  TYR   169    -175.441 137.940 -29.850  1.00281.91           C
ATOM   1235  OH  TYR   169    -174.439 137.790 -28.868  1.00281.91           O
ATOM   1236  C   TYR   169    -180.200 138.568 -31.113  1.00281.91           C
ATOM   1237  O   TYR   169    -180.688 139.689 -31.240  1.00281.91           O
ATOM   1238  N   GLN   170    -180.045 137.985 -29.908  1.00344.64           N
ATOM   1239  CA  GLN   170    -180.401 138.703 -28.719  1.00344.64           C
ATOM   1240  CB  GLN   170    -181.810 138.362 -28.195  1.00344.64           C
ATOM   1241  CG  GLN   170    -182.255 139.195 -26.988  1.00344.64           C
ATOM   1242  CD  GLN   170    -181.614 138.632 -25.726  1.00344.64           C
ATOM   1243  OE1 GLN   170    -181.408 139.349 -24.748  1.00344.64           O
ATOM   1244  NE2 GLN   170    -181.295 137.310 -25.743  1.00344.64           N
ATOM   1245  C   GLN   170    -179.417 138.316 -27.664  1.00344.64           C
ATOM   1246  O   GLN   170    -178.946 137.180 -27.632  1.00344.64           O
ATOM   1247  N   SER   171    -179.059 139.267 -26.778  1.00244.27           N
ATOM   1248  CA  SER   171    -178.143 138.930 -25.729  1.00244.27           C
ATOM   1249  CB  SER   171    -176.668 139.006 -26.151  1.00244.27           C
ATOM   1250  OG  SER   171    -176.400 138.029 -27.145  1.00244.27           O
ATOM   1251  C   SER   171    -178.330 139.906 -24.615  1.00244.27           C
ATOM   1252  O   SER   171    -178.868 140.996 -24.807  1.00244.27           O
ATOM   1253  N   TRP   172    -177.904 139.512 -23.399  1.00344.63           N
ATOM   1254  CA  TRP   172    -177.981 140.383 -22.264  1.00344.63           C
ATOM   1255  CB  TRP   172    -179.064 139.976 -21.250  1.00344.63           C
ATOM   1256  CG  TRP   172    -179.159 140.885 -20.049  1.00344.63           C
ATOM   1257  CD2 TRP   172    -180.019 142.033 -19.977  1.00344.63           C
ATOM   1258  CD1 TRP   172    -178.506 140.817 -18.853  1.00344.63           C
ATOM   1259  NE1 TRP   172    -178.902 141.853 -18.041  1.00344.63           N
ATOM   1260  CE2 TRP   172    -179.835 142.609 -18.721  1.00344.63           C
ATOM   1261  CE3 TRP   172    -180.891 142.561 -20.885  1.00344.63           C
ATOM   1262  CZ2 TRP   172    -180.524 143.729 -18.352  1.00344.63           C
ATOM   1263  CZ3 TRP   172    -181.584 143.691 -20.510  1.00344.63           C
ATOM   1264  CH2 TRP   172    -181.404 144.263 -19.268  1.00344.63           C
ATOM   1265  C   TRP   172    -176.666 140.269 -21.566  1.00344.63           C
ATOM   1266  O   TRP   172    -176.043 139.208 -21.581  1.00344.63           O
ATOM   1267  N   ALA   173    -176.189 141.368 -20.950  1.00282.53           N
ATOM   1268  CA  ALA   173    -174.933 141.269 -20.266  1.00282.53           C
ATOM   1269  CB  ALA   173    -173.763 141.907 -21.034  1.00282.53           C
ATOM   1270  C   ALA   173    -175.051 141.993 -18.966  1.00282.53           C
ATOM   1271  O   ALA   173    -175.700 143.034 -18.876  1.00282.53           O
ATOM   1272  N   LEU   174    -174.429 141.433 -17.909  1.00284.53           N
ATOM   1273  CA  LEU   174    -174.435 142.070 -16.626  1.00284.53           C
ATOM   1274  CB  LEU   174    -175.355 141.353 -15.612  1.00284.53           C
ATOM   1275  CG  LEU   174    -175.601 142.075 -14.266  1.00284.53           C
ATOM   1276  CD1 LEU   174    -176.534 141.241 -13.373  1.00284.53           C
ATOM   1277  CD2 LEU   174    -174.303 142.451 -13.534  1.00284.53           C
ATOM   1278  C   LEU   174    -173.023 141.990 -16.141  1.00284.53           C
ATOM   1279  O   LEU   174    -172.382 140.947 -16.259  1.00284.53           O
ATOM   1280  N   ALA   175    -172.487 143.101 -15.598  1.00254.38           N
ATOM   1281  CA  ALA   175    -171.135 143.062 -15.121  1.00254.38           C
ATOM   1282  CB  ALA   175    -170.114 143.626 -16.124  1.00254.38           C
ATOM   1283  C   ALA   175    -171.053 143.904 -13.890  1.00254.38           C
ATOM   1284  O   ALA   175    -171.886 144.782 -13.667  1.00254.38           O
ATOM   1285  N   GLY   176    -170.040 143.635 -13.040  1.00120.80           N
ATOM   1286  CA  GLY   176    -169.864 144.409 -11.845  1.00120.80           C
ATOM   1287  C   GLY   176    -169.156 143.553 -10.844  1.00120.80           C
ATOM   1288  O   GLY   176    -168.809 142.407 -11.125  1.00120.80           O
ATOM   1289  N   GLY   177    -168.933 144.101  -9.632  1.00 90.82           N
ATOM   1290  CA  GLY   177    -168.287 143.356  -8.590  1.00 90.82           C
ATOM   1291  C   GLY   177    -166.889 143.859  -8.417  1.00 90.82           C
ATOM   1292  O   GLY   177    -166.282 144.398  -9.341  1.00 90.82           O
ATOM   1293  N   TRP   178    -166.354 143.688  -7.189  1.00259.40           N
ATOM   1294  CA  TRP   178    -165.024 144.105  -6.848  1.00259.40           C
ATOM   1295  CB  TRP   178    -165.024 145.256  -5.826  1.00259.40           C
ATOM   1296  CG  TRP   178    -163.667 145.762  -5.402  1.00259.40           C
ATOM   1297  CD2 TRP   178    -163.481 146.781  -4.407  1.00259.40           C
ATOM   1298  CD1 TRP   178    -162.420 145.395  -5.817  1.00259.40           C
ATOM   1299  NE1 TRP   178    -161.468 146.122  -5.141  1.00259.40           N
ATOM   1300  CE2 TRP   178    -162.108 146.978  -4.269  1.00259.40           C
ATOM   1301  CE3 TRP   178    -164.382 147.491  -3.667  1.00259.40           C
ATOM   1302  CZ2 TRP   178    -161.613 147.895  -3.385  1.00259.40           C
ATOM   1303  CZ3 TRP   178    -163.881 148.416  -2.777  1.00259.40           C
ATOM   1304  CH2 TRP   178    -162.522 148.613  -2.640  1.00259.40           C
ATOM   1305  C   TRP   178    -164.353 142.938  -6.194  1.00259.40           C
ATOM   1306  O   TRP   178    -164.947 142.270  -5.349  1.00259.40           O
ATOM   1307  N   ASN   179    -163.095 142.642  -6.581  1.00219.53           N
ATOM   1308  CA  ASN   179    -162.419 141.542  -5.954  1.00219.53           C
ATOM   1309  CB  ASN   179    -162.531 140.231  -6.754  1.00219.53           C
ATOM   1310  CG  ASN   179    -162.005 139.084  -5.901  1.00219.53           C
ATOM   1311  OD1 ASN   179    -161.533 139.284  -4.783  1.00219.53           O
ATOM   1312  ND2 ASN   179    -162.086 137.840  -6.445  1.00219.53           N
ATOM   1313  C   ASN   179    -160.963 141.876  -5.865  1.00219.53           C
ATOM   1314  O   ASN   179    -160.375 142.381  -6.819  1.00219.53           O
ATOM   1315  N   SER   180    -160.343 141.617  -4.695  1.00153.91           N
ATOM   1316  CA  SER   180    -158.931 141.835  -4.570  1.00153.91           C
ATOM   1317  CB  SER   180    -158.556 143.287  -4.223  1.00153.91           C
ATOM   1318  OG  SER   180    -159.035 143.620  -2.929  1.00153.91           O
ATOM   1319  C   SER   180    -158.438 140.977  -3.448  1.00153.91           C
ATOM   1320  O   SER   180    -159.116 140.819  -2.434  1.00153.91           O
ATOM   1321  N   GLN   181    -157.241 140.378  -3.613  1.00319.96           N
ATOM   1322  CA  GLN   181    -156.677 139.591  -2.554  1.00319.96           C
ATOM   1323  CB  GLN   181    -157.260 138.171  -2.441  1.00319.96           C
ATOM   1324  CG  GLN   181    -156.954 137.283  -3.648  1.00319.96           C
ATOM   1325  CD  GLN   181    -157.573 135.916  -3.392  1.00319.96           C
ATOM   1326  OE1 GLN   181    -158.155 135.671  -2.336  1.00319.96           O
ATOM   1327  NE2 GLN   181    -157.442 134.995  -4.384  1.00319.96           N
ATOM   1328  C   GLN   181    -155.219 139.435  -2.841  1.00319.96           C
ATOM   1329  O   GLN   181    -154.807 139.414  -4.000  1.00319.96           O
ATOM   1330  N   MET   182    -154.389 139.342  -1.783  1.00335.83           N
ATOM   1331  CA  MET   182    -152.986 139.149  -2.003  1.00335.83           C
ATOM   1332  CB  MET   182    -152.192 140.464  -2.079  1.00335.83           C
ATOM   1333  CG  MET   182    -150.763 140.284  -2.593  1.00335.83           C
ATOM   1334  SD  MET   182    -150.658 139.851  -4.356  1.00335.83           S
ATOM   1335  CE  MET   182    -151.296 141.443  -4.953  1.00335.83           C
ATOM   1336  C   MET   182    -152.452 138.363  -0.848  1.00335.83           C
ATOM   1337  O   MET   182    -152.960 138.466   0.268  1.00335.83           O
ATOM   1338  N   CYS   183    -151.418 137.530  -1.091  1.00 97.53           N
ATOM   1339  CA  CYS   183    -150.852 136.767  -0.016  1.00 97.53           C
ATOM   1340  CB  CYS   183    -151.511 135.390   0.174  1.00 97.53           C
ATOM   1341  SG  CYS   183    -150.773 134.449   1.543  1.00 97.53           S
ATOM   1342  C   CYS   183    -149.407 136.524  -0.322  1.00 97.53           C
ATOM   1343  O   CYS   183    -148.998 136.535  -1.482  1.00 97.53           O
ATOM   1344  N   CYS   184    -148.589 136.314   0.730  1.00 93.42           N
ATOM   1345  CA  CYS   184    -147.192 136.037   0.545  1.00 93.42           C
ATOM   1346  CB  CYS   184    -146.286 137.254   0.799  1.00 93.42           C
ATOM   1347  SG  CYS   184    -144.524 136.876   0.560  1.00 93.42           S
ATOM   1348  C   CYS   184    -146.811 134.985   1.540  1.00 93.42           C
ATOM   1349  O   CYS   184    -147.442 134.858   2.588  1.00 93.42           O
ATOM   1350  N   GLN   185    -145.774 134.178   1.225  1.00286.91           N
ATOM   1351  CA  GLN   185    -145.356 133.158   2.147  1.00286.91           C
ATOM   1352  CB  GLN   185    -146.285 131.931   2.133  1.00286.91           C
ATOM   1353  CG  GLN   185    -146.337 131.213   0.784  1.00286.91           C
ATOM   1354  CD  GLN   185    -147.379 130.108   0.884  1.00286.91           C
ATOM   1355  OE1 GLN   185    -147.605 129.362  -0.067  1.00286.91           O
ATOM   1356  NE2 GLN   185    -148.037 130.001   2.069  1.00286.91           N
ATOM   1357  C   GLN   185    -143.969 132.717   1.780  1.00286.91           C
ATOM   1358  O   GLN   185    -143.532 132.902   0.645  1.00286.91           O
ATOM   1359  N   GLY   186    -143.230 132.129   2.749  1.00151.17           N
ATOM   1360  CA  GLY   186    -141.891 131.669   2.483  1.00151.17           C
ATOM   1361  C   GLY   186    -141.400 130.918   3.686  1.00151.17           C
ATOM   1362  O   GLY   186    -142.008 130.978   4.753  1.00151.17           O
ATOM   1363  N   GLU   187    -140.275 130.180   3.539  1.00291.10           N
ATOM   1364  CA  GLU   187    -139.748 129.425   4.645  1.00291.10           C
ATOM   1365  CB  GLU   187    -140.372 128.027   4.783  1.00291.10           C
ATOM   1366  CG  GLU   187    -141.863 128.063   5.126  1.00291.10           C
ATOM   1367  CD  GLU   187    -142.020 128.702   6.499  1.00291.10           C
ATOM   1368  OE1 GLU   187    -140.983 129.120   7.080  1.00291.10           O
ATOM   1369  OE2 GLU   187    -143.180 128.784   6.983  1.00291.10           O
ATOM   1370  C   GLU   187    -138.269 129.238   4.452  1.00291.10           C
ATOM   1371  O   GLU   187    -137.724 129.566   3.400  1.00291.10           O
ATOM   1372  N   GLN   188    -137.579 128.721   5.496  1.00250.85           N
ATOM   1373  CA  GLN   188    -136.158 128.491   5.441  1.00250.85           C
ATOM   1374  CB  GLN   188    -135.361 129.535   6.242  1.00250.85           C
ATOM   1375  CG  GLN   188    -135.517 130.946   5.664  1.00250.85           C
ATOM   1376  CD  GLN   188    -134.759 131.933   6.539  1.00250.85           C
ATOM   1377  OE1 GLN   188    -134.560 131.702   7.731  1.00250.85           O
ATOM   1378  NE2 GLN   188    -134.329 133.073   5.933  1.00250.85           N
ATOM   1379  C   GLN   188    -135.890 127.126   6.015  1.00250.85           C
ATOM   1380  O   GLN   188    -136.738 126.571   6.712  1.00250.85           O
ATOM   1381  N   ASN   189    -134.706 126.533   5.726  1.00212.62           N
ATOM   1382  CA  ASN   189    -134.451 125.194   6.196  1.00212.62           C
ATOM   1383  CB  ASN   189    -134.296 124.172   5.058  1.00212.62           C
ATOM   1384  CG  ASN   189    -135.649 124.043   4.370  1.00212.62           C
ATOM   1385  OD1 ASN   189    -135.758 124.190   3.153  1.00212.62           O
ATOM   1386  ND2 ASN   189    -136.712 123.764   5.170  1.00212.62           N
ATOM   1387  C   ASN   189    -133.199 125.138   7.028  1.00212.62           C
ATOM   1388  O   ASN   189    -132.183 125.774   6.755  1.00212.62           O
ATOM   1389  N   PRO   190    -133.336 124.374   8.086  1.00168.25           N
ATOM   1390  CA  PRO   190    -132.294 124.118   9.064  1.00168.25           C
ATOM   1391  CD  PRO   190    -134.660 124.262   8.676  1.00168.25           C
ATOM   1392  CB  PRO   190    -133.019 123.801  10.376  1.00168.25           C
ATOM   1393  CG  PRO   190    -134.456 123.452   9.960  1.00168.25           C
ATOM   1394  C   PRO   190    -131.186 123.115   8.805  1.00168.25           C
ATOM   1395  O   PRO   190    -130.276 123.133   9.633  1.00168.25           O
ATOM   1396  N   PRO   191    -131.140 122.273   7.798  1.00 94.47           N
ATOM   1397  CA  PRO   191    -130.153 121.212   7.730  1.00 94.47           C
ATOM   1398  CD  PRO   191    -131.645 122.612   6.479  1.00 94.47           C
ATOM   1399  CB  PRO   191    -130.332 120.584   6.350  1.00 94.47           C
ATOM   1400  CG  PRO   191    -130.828 121.761   5.494  1.00 94.47           C
ATOM   1401  C   PRO   191    -128.729 121.653   7.924  1.00 94.47           C
ATOM   1402  O   PRO   191    -128.418 122.811   7.652  1.00 94.47           O
ATOM   1403  N   GLY   192    -127.861 120.736   8.422  1.00107.99           N
ATOM   1404  CA  GLY   192    -126.474 121.036   8.662  1.00107.99           C
ATOM   1405  C   GLY   192    -125.644 119.818   8.352  1.00107.99           C
ATOM   1406  O   GLY   192    -126.144 118.699   8.248  1.00107.99           O
ATOM   1407  N   PRO   193    -124.364 120.056   8.192  1.00104.78           N
ATOM   1408  CA  PRO   193    -123.414 119.014   7.865  1.00104.78           C
ATOM   1409  CD  PRO   193    -123.955 121.336   7.639  1.00104.78           C
ATOM   1410  CB  PRO   193    -122.278 119.691   7.094  1.00104.78           C
ATOM   1411  CG  PRO   193    -122.450 121.190   7.382  1.00104.78           C
ATOM   1412  C   PRO   193    -122.915 118.210   9.033  1.00104.78           C
ATOM   1413  O   PRO   193    -123.203 118.559  10.177  1.00104.78           O
ATOM   1414  N   PHE   194    -122.156 117.128   8.738  1.00255.09           N
ATOM   1415  CA  PHE   194    -121.596 116.217   9.703  1.00255.09           C
ATOM   1416  CB  PHE   194    -122.173 114.798   9.580  1.00255.09           C
ATOM   1417  CG  PHE   194    -121.940 114.370   8.172  1.00255.09           C
ATOM   1418  CD1 PHE   194    -120.762 113.769   7.792  1.00255.09           C
ATOM   1419  CD2 PHE   194    -122.913 114.587   7.223  1.00255.09           C
ATOM   1420  CE1 PHE   194    -120.565 113.385   6.486  1.00255.09           C
ATOM   1421  CE2 PHE   194    -122.720 114.206   5.917  1.00255.09           C
ATOM   1422  CZ  PHE   194    -121.544 113.601   5.547  1.00255.09           C
ATOM   1423  C   PHE   194    -120.114 116.125   9.469  1.00255.09           C
ATOM   1424  O   PHE   194    -119.579 116.772   8.570  1.00255.09           O
ATOM   1425  N   TRP   195    -119.401 115.336  10.309  1.00253.46           N
ATOM   1426  CA  TRP   195    -117.970 115.226  10.181  1.00253.46           C
ATOM   1427  CB  TRP   195    -117.233 115.998  11.285  1.00253.46           C
ATOM   1428  CG  TRP   195    -117.509 117.481  11.234  1.00253.46           C
ATOM   1429  CD2 TRP   195    -116.682 118.437  10.555  1.00253.46           C
ATOM   1430  CD1 TRP   195    -118.547 118.182  11.776  1.00253.46           C
ATOM   1431  NE1 TRP   195    -118.422 119.516  11.471  1.00253.46           N
ATOM   1432  CE2 TRP   195    -117.278 119.687  10.721  1.00253.46           C
ATOM   1433  CE3 TRP   195    -115.524 118.285   9.849  1.00253.46           C
ATOM   1434  CZ2 TRP   195    -116.720 120.810  10.180  1.00253.46           C
ATOM   1435  CZ3 TRP   195    -114.963 119.419   9.307  1.00253.46           C
ATOM   1436  CH2 TRP   195    -115.550 120.657   9.469  1.00253.46           C
ATOM   1437  C   TRP   195    -117.585 113.777  10.306  1.00253.46           C
ATOM   1438  O   TRP   195    -118.337 112.976  10.858  1.00253.46           O
ATOM   1439  N   LYS   196    -116.401 113.397   9.769  1.00329.19           N
ATOM   1440  CA  LYS   196    -115.972 112.024   9.855  1.00329.19           C
ATOM   1441  CB  LYS   196    -116.558 111.142   8.742  1.00329.19           C
ATOM   1442  CG  LYS   196    -116.160 111.620   7.344  1.00329.19           C
ATOM   1443  CD  LYS   196    -116.451 110.617   6.225  1.00329.19           C
ATOM   1444  CE  LYS   196    -115.369 109.548   6.051  1.00329.19           C
ATOM   1445  NZ  LYS   196    -115.699 108.352   6.858  1.00329.19           N
ATOM   1446  C   LYS   196    -114.479 111.957   9.705  1.00329.19           C
ATOM   1447  O   LYS   196    -113.864 112.846   9.118  1.00329.19           O
ATOM   1448  N   ALA   197    -113.853 110.891  10.256  1.00304.43           N
ATOM   1449  CA  ALA   197    -112.432 110.713  10.111  1.00304.43           C
ATOM   1450  CB  ALA   197    -111.598 111.522  11.118  1.00304.43           C
ATOM   1451  C   ALA   197    -112.111 109.266  10.341  1.00304.43           C
ATOM   1452  O   ALA   197    -112.865 108.549  10.998  1.00304.43           O
ATOM   1453  N   ALA   198    -110.975 108.795   9.777  1.00302.37           N
ATOM   1454  CA  ALA   198    -110.555 107.434   9.969  1.00302.37           C
ATOM   1455  CB  ALA   198    -111.112 106.460   8.916  1.00302.37           C
ATOM   1456  C   ALA   198    -109.062 107.398   9.848  1.00302.37           C
ATOM   1457  O   ALA   198    -108.466 108.243   9.182  1.00302.37           O
ATOM   1458  N   PHE   199    -108.414 106.422  10.519  1.00345.86           N
ATOM   1459  CA  PHE   199    -106.986 106.292  10.437  1.00345.86           C
ATOM   1460  CB  PHE   199    -106.255 107.082  11.541  1.00345.86           C
ATOM   1461  CG  PHE   199    -104.779 106.897  11.408  1.00345.86           C
ATOM   1462  CD1 PHE   199    -104.037 107.750  10.623  1.00345.86           C
ATOM   1463  CD2 PHE   199    -104.135 105.875  12.068  1.00345.86           C
ATOM   1464  CE1 PHE   199    -102.677 107.588  10.499  1.00345.86           C
ATOM   1465  CE2 PHE   199    -102.775 105.708  11.948  1.00345.86           C
ATOM   1466  CZ  PHE   199    -102.043 106.565  11.162  1.00345.86           C
ATOM   1467  C   PHE   199    -106.664 104.844  10.628  1.00345.86           C
ATOM   1468  O   PHE   199    -107.377 104.135  11.338  1.00345.86           O
ATOM   1469  N   ALA   200    -105.597 104.344   9.972  1.00317.31           N
ATOM   1470  CA  ALA   200    -105.251 102.975  10.221  1.00317.31           C
ATOM   1471  CB  ALA   200    -106.268 101.978   9.642  1.00317.31           C
ATOM   1472  C   ALA   200    -103.936 102.677   9.574  1.00317.31           C
ATOM   1473  O   ALA   200    -103.652 103.143   8.472  1.00317.31           O
ATOM   1474  N   ASP   201    -103.087 101.889  10.265  1.00261.44           N
ATOM   1475  CA  ASP   201    -101.857 101.455   9.671  1.00261.44           C
ATOM   1476  CB  ASP   201    -100.658 102.418   9.835  1.00261.44           C
ATOM   1477  CG  ASP   201    -100.259 102.546  11.299  1.00261.44           C
ATOM   1478  OD1 ASP   201    -100.909 103.339  12.030  1.00261.44           O
ATOM   1479  OD2 ASP   201     -99.277 101.864  11.697  1.00261.44           O
ATOM   1480  C   ASP   201    -101.504 100.143  10.296  1.00261.44           C
ATOM   1481  O   ASP   201    -101.352 100.042  11.512  1.00261.44           O
ATOM   1482  N   SER   202    -101.387  99.086   9.470  1.00200.12           N
ATOM   1483  CA  SER   202    -101.040  97.803  10.006  1.00200.12           C
ATOM   1484  CB  SER   202    -102.107  96.717   9.777  1.00200.12           C
ATOM   1485  OG  SER   202    -103.284  97.015  10.515  1.00200.12           O
ATOM   1486  C   SER   202     -99.802  97.351   9.308  1.00200.12           C
ATOM   1487  O   SER   202     -99.527  97.759   8.180  1.00200.12           O
ATOM   1488  N   SER   203     -99.001  96.509   9.992  1.00200.15           N
ATOM   1489  CA  SER   203     -97.796  95.996   9.411  1.00200.15           C
ATOM   1490  CB  SER   203     -96.576  96.906   9.645  1.00200.15           C
ATOM   1491  OG  SER   203     -95.436  96.385   8.980  1.00200.15           O
ATOM   1492  C   SER   203     -97.532  94.679  10.077  1.00200.15           C
ATOM   1493  O   SER   203     -98.227  94.313  11.024  1.00200.15           O
ATOM   1494  N   GLY   204     -96.537  93.913   9.578  1.00132.72           N
ATOM   1495  CA  GLY   204     -96.216  92.645  10.180  1.00132.72           C
ATOM   1496  C   GLY   204     -95.156  91.988   9.346  1.00132.72           C
ATOM   1497  O   GLY   204     -94.947  92.368   8.195  1.00132.72           O
ATOM   1498  N   GLN   205     -94.460  90.972   9.911  1.00287.42           N
ATOM   1499  CA  GLN   205     -93.408  90.285   9.204  1.00287.42           C
ATOM   1500  CB  GLN   205     -92.096  91.079   9.134  1.00287.42           C
ATOM   1501  CG  GLN   205     -92.206  92.239   8.151  1.00287.42           C
ATOM   1502  CD  GLN   205     -92.660  91.602   6.847  1.00287.42           C
ATOM   1503  OE1 GLN   205     -92.390  90.428   6.596  1.00287.42           O
ATOM   1504  NE2 GLN   205     -93.386  92.381   6.002  1.00287.42           N
ATOM   1505  C   GLN   205     -93.122  88.987   9.898  1.00287.42           C
ATOM   1506  O   GLN   205     -94.005  88.483  10.593  1.00287.42           O
ATOM   1507  N   HIS   206     -91.913  88.403   9.634  1.00308.34           N
ATOM   1508  CA  HIS   206     -91.346  87.211  10.250  1.00308.34           C
ATOM   1509  ND1 HIS   206     -91.659  84.820  12.914  1.00308.34           N
ATOM   1510  CG  HIS   206     -91.921  85.058  11.583  1.00308.34           C
ATOM   1511  CB  HIS   206     -92.381  86.361  11.015  1.00308.34           C
ATOM   1512  NE2 HIS   206     -91.384  82.886  11.851  1.00308.34           N
ATOM   1513  CD2 HIS   206     -91.744  83.869  10.949  1.00308.34           C
ATOM   1514  CE1 HIS   206     -91.345  83.503  13.018  1.00308.34           C
ATOM   1515  C   HIS   206     -90.717  86.328   9.194  1.00308.34           C
ATOM   1516  O   HIS   206     -91.435  85.637   8.474  1.00308.34           O
ATOM   1517  N   PRO   207     -89.405  86.350   9.038  1.00108.70           N
ATOM   1518  CA  PRO   207     -88.771  85.462   8.074  1.00108.70           C
ATOM   1519  CD  PRO   207     -88.725  87.634   9.101  1.00108.70           C
ATOM   1520  CB  PRO   207     -87.665  86.278   7.406  1.00108.70           C
ATOM   1521  CG  PRO   207     -87.376  87.410   8.404  1.00108.70           C
ATOM   1522  C   PRO   207     -88.237  84.149   8.609  1.00108.70           C
ATOM   1523  O   PRO   207     -87.639  84.166   9.684  1.00108.70           O
ATOM   1524  N   PRO   208     -88.420  83.034   7.931  1.00118.52           N
ATOM   1525  CA  PRO   208     -87.761  81.816   8.370  1.00118.52           C
ATOM   1526  CD  PRO   208     -89.769  82.754   7.465  1.00118.52           C
ATOM   1527  CB  PRO   208     -88.829  80.724   8.373  1.00118.52           C
ATOM   1528  CG  PRO   208     -89.860  81.224   7.352  1.00118.52           C
ATOM   1529  C   PRO   208     -86.611  81.432   7.470  1.00118.52           C
ATOM   1530  O   PRO   208     -86.564  81.910   6.337  1.00118.52           O
ATOM   1531  N   ASP   209     -85.677  80.571   7.941  1.00339.86           N
ATOM   1532  CA  ASP   209     -84.710  79.976   7.053  1.00339.86           C
ATOM   1533  CB  ASP   209     -83.927  80.915   6.113  1.00339.86           C
ATOM   1534  CG  ASP   209     -82.837  81.639   6.880  1.00339.86           C
ATOM   1535  OD1 ASP   209     -83.127  82.185   7.977  1.00339.86           O
ATOM   1536  OD2 ASP   209     -81.686  81.647   6.366  1.00339.86           O
ATOM   1537  C   ASP   209     -83.701  79.235   7.875  1.00339.86           C
ATOM   1538  O   ASP   209     -83.372  79.636   8.991  1.00339.86           O
ATOM   1539  N   ALA   210     -83.198  78.108   7.332  1.00249.75           N
ATOM   1540  CA  ALA   210     -82.216  77.314   8.011  1.00249.75           C
ATOM   1541  CB  ALA   210     -82.815  76.178   8.855  1.00249.75           C
ATOM   1542  C   ALA   210     -81.374  76.680   6.954  1.00249.75           C
ATOM   1543  O   ALA   210     -81.715  76.718   5.773  1.00249.75           O
ATOM   1544  N   CYS   211     -80.227  76.099   7.351  1.00101.26           N
ATOM   1545  CA  CYS   211     -79.387  75.477   6.372  1.00101.26           C
ATOM   1546  CB  CYS   211     -77.925  75.961   6.363  1.00101.26           C
ATOM   1547  SG  CYS   211     -77.709  77.656   5.755  1.00101.26           S
ATOM   1548  C   CYS   211     -79.270  74.035   6.699  1.00101.26           C
ATOM   1549  O   CYS   211     -79.842  73.531   7.666  1.00101.26           O
ATOM   1550  N   ALA   212     -78.566  73.327   5.803  1.00231.74           N
ATOM   1551  CA  ALA   212     -78.156  71.985   6.032  1.00231.74           C
ATOM   1552  CB  ALA   212     -79.276  71.077   6.566  1.00231.74           C
ATOM   1553  C   ALA   212     -77.741  71.442   4.714  1.00231.74           C
ATOM   1554  O   ALA   212     -78.585  71.140   3.874  1.00231.74           O
ATOM   1555  N   PHE   213     -76.423  71.309   4.478  1.00226.59           N
ATOM   1556  CA  PHE   213     -76.096  70.595   3.287  1.00226.59           C
ATOM   1557  CB  PHE   213     -74.861  71.063   2.494  1.00226.59           C
ATOM   1558  CG  PHE   213     -74.882  72.522   2.198  1.00226.59           C
ATOM   1559  CD1 PHE   213     -76.051  73.228   2.049  1.00226.59           C
ATOM   1560  CD2 PHE   213     -73.686  73.198   2.116  1.00226.59           C
ATOM   1561  CE1 PHE   213     -76.015  74.580   1.791  1.00226.59           C
ATOM   1562  CE2 PHE   213     -73.639  74.547   1.856  1.00226.59           C
ATOM   1563  CZ  PHE   213     -74.812  75.241   1.686  1.00226.59           C
ATOM   1564  C   PHE   213     -75.643  69.313   3.870  1.00226.59           C
ATOM   1565  O   PHE   213     -74.464  68.973   3.805  1.00226.59           O
ATOM   1566  N   ARG   214     -76.569  68.562   4.480  1.00285.51           N
ATOM   1567  CA  ARG   214     -76.103  67.378   5.120  1.00285.51           C
ATOM   1568  CB  ARG   214     -76.639  67.175   6.547  1.00285.51           C
ATOM   1569  CG  ARG   214     -75.727  67.752   7.634  1.00285.51           C
ATOM   1570  CD  ARG   214     -75.323  69.215   7.447  1.00285.51           C
ATOM   1571  NE  ARG   214     -76.256  70.102   8.200  1.00285.51           N
ATOM   1572  CZ  ARG   214     -75.730  71.110   8.958  1.00285.51           C
ATOM   1573  NH1 ARG   214     -74.412  71.073   9.312  1.00285.51           N
ATOM   1574  NH2 ARG   214     -76.504  72.171   9.331  1.00285.51           N
ATOM   1575  C   ARG   214     -76.471  66.203   4.308  1.00285.51           C
ATOM   1576  O   ARG   214     -77.642  65.872   4.124  1.00285.51           O
ATOM   1577  N   ARG   215     -75.435  65.567   3.757  1.00224.81           N
ATOM   1578  CA  ARG   215     -75.635  64.352   3.054  1.00224.81           C
ATOM   1579  CB  ARG   215     -75.464  64.545   1.534  1.00224.81           C
ATOM   1580  CG  ARG   215     -76.162  65.807   1.014  1.00224.81           C
ATOM   1581  CD  ARG   215     -75.644  66.291  -0.344  1.00224.81           C
ATOM   1582  NE  ARG   215     -75.930  67.753  -0.422  1.00224.81           N
ATOM   1583  CZ  ARG   215     -75.150  68.568  -1.192  1.00224.81           C
ATOM   1584  NH1 ARG   215     -74.182  68.036  -1.995  1.00224.81           N
ATOM   1585  NH2 ARG   215     -75.333  69.921  -1.150  1.00224.81           N
ATOM   1586  C   ARG   215     -74.461  63.542   3.483  1.00224.81           C
ATOM   1587  O   ARG   215     -73.548  63.370   2.676  1.00224.81           O
ATOM   1588  N   GLY   216     -74.402  62.996   4.736  1.00259.40           N
ATOM   1589  CA  GLY   216     -73.201  62.249   5.012  1.00259.40           C
ATOM   1590  C   GLY   216     -73.167  61.081   4.096  1.00259.40           C
ATOM   1591  O   GLY   216     -74.070  60.911   3.279  1.00259.40           O
ATOM   1592  N   ARG   217     -72.350  60.072   4.441  1.00240.79           N
ATOM   1593  CA  ARG   217     -72.153  59.086   3.428  1.00240.79           C
ATOM   1594  CB  ARG   217     -73.439  58.291   3.173  1.00240.79           C
ATOM   1595  CG  ARG   217     -73.343  56.990   2.419  1.00240.79           C
ATOM   1596  CD  ARG   217     -74.607  56.231   2.781  1.00240.79           C
ATOM   1597  NE  ARG   217     -75.618  57.273   3.140  1.00240.79           N
ATOM   1598  CZ  ARG   217     -76.943  56.984   3.006  1.00240.79           C
ATOM   1599  NH1 ARG   217     -77.306  55.741   2.577  1.00240.79           N
ATOM   1600  NH2 ARG   217     -77.900  57.919   3.279  1.00240.79           N
ATOM   1601  C   ARG   217     -71.694  59.809   2.186  1.00240.79           C
ATOM   1602  O   ARG   217     -72.472  60.394   1.433  1.00240.79           O
ATOM   1603  N   LYS   218     -70.355  59.864   2.024  1.00166.66           N
ATOM   1604  CA  LYS   218     -69.661  60.441   0.904  1.00166.66           C
ATOM   1605  CB  LYS   218     -69.759  61.983   0.885  1.00166.66           C
ATOM   1606  CG  LYS   218     -69.035  62.689  -0.264  1.00166.66           C
ATOM   1607  CD  LYS   218     -69.628  62.457  -1.652  1.00166.66           C
ATOM   1608  CE  LYS   218     -68.901  63.266  -2.726  1.00166.66           C
ATOM   1609  NZ  LYS   218     -67.440  63.202  -2.490  1.00166.66           N
ATOM   1610  C   LYS   218     -68.241  60.039   1.148  1.00166.66           C
ATOM   1611  O   LYS   218     -67.740  60.240   2.252  1.00166.66           O
ATOM   1612  N   LYS   219     -67.569  59.394   0.174  1.00211.08           N
ATOM   1613  CA  LYS   219     -66.228  58.955   0.449  1.00211.08           C
ATOM   1614  CB  LYS   219     -65.654  57.914  -0.535  1.00211.08           C
ATOM   1615  CG  LYS   219     -65.883  58.219  -2.015  1.00211.08           C
ATOM   1616  CD  LYS   219     -67.262  57.794  -2.518  1.00211.08           C
ATOM   1617  CE  LYS   219     -67.182  56.704  -3.593  1.00211.08           C
ATOM   1618  NZ  LYS   219     -65.836  56.085  -3.593  1.00211.08           N
ATOM   1619  C   LYS   219     -65.221  60.062   0.515  1.00211.08           C
ATOM   1620  O   LYS   219     -64.426  60.125   1.450  1.00211.08           O
ATOM   1621  N   ARG   220     -65.241  61.002  -0.445  1.00178.29           N
ATOM   1622  CA  ARG   220     -64.105  61.873  -0.530  1.00178.29           C
ATOM   1623  CB  ARG   220     -63.658  62.233  -1.957  1.00178.29           C
ATOM   1624  CG  ARG   220     -63.052  61.044  -2.713  1.00178.29           C
ATOM   1625  CD  ARG   220     -61.713  60.532  -2.161  1.00178.29           C
ATOM   1626  NE  ARG   220     -60.676  61.582  -2.377  1.00178.29           N
ATOM   1627  CZ  ARG   220     -60.133  61.763  -3.617  1.00178.29           C
ATOM   1628  NH1 ARG   220     -60.621  61.061  -4.681  1.00178.29           N
ATOM   1629  NH2 ARG   220     -59.115  62.655  -3.796  1.00178.29           N
ATOM   1630  C   ARG   220     -64.190  63.127   0.271  1.00178.29           C
ATOM   1631  O   ARG   220     -64.867  63.229   1.292  1.00178.29           O
ATOM   1632  N   ILE   221     -63.366  64.086  -0.185  1.00232.98           N
ATOM   1633  CA  ILE   221     -63.076  65.367   0.377  1.00232.98           C
ATOM   1634  CB  ILE   221     -64.015  65.909   1.424  1.00232.98           C
ATOM   1635  CG1 ILE   221     -65.155  66.711   0.769  1.00232.98           C
ATOM   1636  CG2 ILE   221     -63.189  66.674   2.472  1.00232.98           C
ATOM   1637  CD1 ILE   221     -66.154  67.295   1.769  1.00232.98           C
ATOM   1638  C   ILE   221     -61.723  65.245   0.965  1.00232.98           C
ATOM   1639  O   ILE   221     -61.477  64.473   1.890  1.00232.98           O
ATOM   1640  N   PRO   222     -60.853  66.016   0.380  1.00121.15           N
ATOM   1641  CA  PRO   222     -59.472  66.100   0.741  1.00121.15           C
ATOM   1642  CD  PRO   222     -61.243  67.017  -0.598  1.00121.15           C
ATOM   1643  CB  PRO   222     -58.839  67.032  -0.286  1.00121.15           C
ATOM   1644  CG  PRO   222     -60.012  67.929  -0.724  1.00121.15           C
ATOM   1645  C   PRO   222     -59.463  66.682   2.106  1.00121.15           C
ATOM   1646  O   PRO   222     -60.487  67.226   2.518  1.00121.15           O
ATOM   1647  N   TYR   223     -58.363  66.473   2.850  1.00152.23           N
ATOM   1648  CA  TYR   223     -58.271  66.930   4.200  1.00152.23           C
ATOM   1649  CB  TYR   223     -57.025  66.296   4.818  1.00152.23           C
ATOM   1650  CG  TYR   223     -57.643  65.800   6.039  1.00152.23           C
ATOM   1651  CD1 TYR   223     -58.779  65.065   5.834  1.00152.23           C
ATOM   1652  CD2 TYR   223     -57.141  66.001   7.299  1.00152.23           C
ATOM   1653  CE1 TYR   223     -59.465  64.544   6.889  1.00152.23           C
ATOM   1654  CE2 TYR   223     -57.831  65.474   8.364  1.00152.23           C
ATOM   1655  CZ  TYR   223     -58.987  64.757   8.155  1.00152.23           C
ATOM   1656  OH  TYR   223     -59.696  64.220   9.246  1.00152.23           O
ATOM   1657  C   TYR   223     -58.108  68.408   4.280  1.00152.23           C
ATOM   1658  O   TYR   223     -58.987  69.124   4.758  1.00152.23           O
ATOM   1659  N   SER   224     -56.967  68.891   3.754  1.00125.91           N
ATOM   1660  CA  SER   224     -56.644  70.278   3.698  1.00125.91           C
ATOM   1661  CB  SER   224     -56.461  70.989   5.043  1.00125.91           C
ATOM   1662  OG  SER   224     -55.186  70.690   5.573  1.00125.91           O
ATOM   1663  C   SER   224     -55.374  70.357   2.925  1.00125.91           C
ATOM   1664  O   SER   224     -54.695  69.355   2.711  1.00125.91           O
ATOM   1665  N   LYS   225     -55.039  71.570   2.474  1.00144.20           N
ATOM   1666  CA  LYS   225     -53.894  71.820   1.657  1.00144.20           C
ATOM   1667  CB  LYS   225     -53.965  73.291   1.176  1.00144.20           C
ATOM   1668  CG  LYS   225     -52.686  74.087   0.918  1.00144.20           C
ATOM   1669  CD  LYS   225     -52.148  74.776   2.177  1.00144.20           C
ATOM   1670  CE  LYS   225     -51.194  75.936   1.880  1.00144.20           C
ATOM   1671  NZ  LYS   225     -51.746  76.778   0.792  1.00144.20           N
ATOM   1672  C   LYS   225     -52.629  71.471   2.377  1.00144.20           C
ATOM   1673  O   LYS   225     -51.762  70.796   1.824  1.00144.20           O
ATOM   1674  N   GLY   226     -52.492  71.903   3.638  1.00 55.22           N
ATOM   1675  CA  GLY   226     -51.310  71.621   4.395  1.00 55.22           C
ATOM   1676  C   GLY   226     -51.219  70.168   4.741  1.00 55.22           C
ATOM   1677  O   GLY   226     -50.122  69.622   4.847  1.00 55.22           O
ATOM   1678  N   GLN   227     -52.366  69.522   5.019  1.00146.92           N
ATOM   1679  CA  GLN   227     -52.325  68.152   5.443  1.00146.92           C
ATOM   1680  CB  GLN   227     -53.677  67.588   5.916  1.00146.92           C
ATOM   1681  CG  GLN   227     -53.960  67.751   7.409  1.00146.92           C
ATOM   1682  CD  GLN   227     -54.265  69.199   7.712  1.00146.92           C
ATOM   1683  OE1 GLN   227     -55.421  69.576   7.891  1.00146.92           O
ATOM   1684  NE2 GLN   227     -53.207  70.049   7.754  1.00146.92           N
ATOM   1685  C   GLN   227     -51.879  67.217   4.378  1.00146.92           C
ATOM   1686  O   GLN   227     -50.982  66.404   4.586  1.00146.92           O
ATOM   1687  N   LEU   228     -52.507  67.302   3.204  1.00173.18           N
ATOM   1688  CA  LEU   228     -52.226  66.347   2.185  1.00173.18           C
ATOM   1689  CB  LEU   228     -53.236  66.409   1.044  1.00173.18           C
ATOM   1690  CG  LEU   228     -53.110  65.215   0.098  1.00173.18           C
ATOM   1691  CD1 LEU   228     -53.461  63.897   0.807  1.00173.18           C
ATOM   1692  CD2 LEU   228     -53.958  65.449  -1.145  1.00173.18           C
ATOM   1693  C   LEU   228     -50.868  66.598   1.637  1.00173.18           C
ATOM   1694  O   LEU   228     -50.170  65.675   1.228  1.00173.18           O
ATOM   1695  N   ARG   229     -50.480  67.881   1.577  1.00111.01           N
ATOM   1696  CA  ARG   229     -49.212  68.241   1.027  1.00111.01           C
ATOM   1697  CB  ARG   229     -48.981  69.752   1.070  1.00111.01           C
ATOM   1698  CG  ARG   229     -47.585  70.166   0.616  1.00111.01           C
ATOM   1699  CD  ARG   229     -47.342  71.658   0.815  1.00111.01           C
ATOM   1700  NE  ARG   229     -48.443  72.356   0.097  1.00111.01           N
ATOM   1701  CZ  ARG   229     -48.517  73.717   0.108  1.00111.01           C
ATOM   1702  NH1 ARG   229     -47.572  74.447   0.769  1.00111.01           N
ATOM   1703  NH2 ARG   229     -49.537  74.345  -0.546  1.00111.01           N
ATOM   1704  C   ARG   229     -48.129  67.632   1.847  1.00111.01           C
ATOM   1705  O   ARG   229     -47.213  67.008   1.318  1.00111.01           O
ATOM   1706  N   GLU   230     -48.217  67.796   3.174  1.00 65.77           N
ATOM   1707  CA  GLU   230     -47.190  67.325   4.052  1.00 65.77           C
ATOM   1708  CB  GLU   230     -47.348  67.867   5.481  1.00 65.77           C
ATOM   1709  CG  GLU   230     -47.136  69.384   5.519  1.00 65.77           C
ATOM   1710  CD  GLU   230     -47.280  69.882   6.948  1.00 65.77           C
ATOM   1711  OE1 GLU   230     -47.386  69.034   7.873  1.00 65.77           O
ATOM   1712  OE2 GLU   230     -47.275  71.129   7.131  1.00 65.77           O
ATOM   1713  C   GLU   230     -47.162  65.827   4.081  1.00 65.77           C
ATOM   1714  O   GLU   230     -46.098  65.232   4.248  1.00 65.77           O
ATOM   1715  N   LEU   231     -48.329  65.163   3.976  1.00128.04           N
ATOM   1716  CA  LEU   231     -48.283  63.726   4.004  1.00128.04           C
ATOM   1717  CB  LEU   231     -49.653  63.017   4.033  1.00128.04           C
ATOM   1718  CG  LEU   231     -50.279  62.835   5.430  1.00128.04           C
ATOM   1719  CD1 LEU   231     -49.425  61.885   6.287  1.00128.04           C
ATOM   1720  CD2 LEU   231     -50.569  64.170   6.122  1.00128.04           C
ATOM   1721  C   LEU   231     -47.573  63.180   2.810  1.00128.04           C
ATOM   1722  O   LEU   231     -46.684  62.341   2.939  1.00128.04           O
ATOM   1723  N   GLU   232     -47.946  63.649   1.610  1.00 81.78           N
ATOM   1724  CA  GLU   232     -47.388  63.120   0.404  1.00 81.78           C
ATOM   1725  CB  GLU   232     -48.180  63.538  -0.844  1.00 81.78           C
ATOM   1726  CG  GLU   232     -49.584  62.926  -0.815  1.00 81.78           C
ATOM   1727  CD  GLU   232     -50.251  63.117  -2.165  1.00 81.78           C
ATOM   1728  OE1 GLU   232     -49.657  62.672  -3.183  1.00 81.78           O
ATOM   1729  OE2 GLU   232     -51.370  63.695  -2.198  1.00 81.78           O
ATOM   1730  C   GLU   232     -45.951  63.509   0.275  1.00 81.78           C
ATOM   1731  O   GLU   232     -45.159  62.778  -0.316  1.00 81.78           O
ATOM   1732  N   ARG   233     -45.573  64.698   0.772  1.00171.93           N
ATOM   1733  CA  ARG   233     -44.199  65.088   0.642  1.00171.93           C
ATOM   1734  CB  ARG   233     -43.961  66.549   1.046  1.00171.93           C
ATOM   1735  CG  ARG   233     -44.540  67.525   0.023  1.00171.93           C
ATOM   1736  CD  ARG   233     -43.718  67.593  -1.265  1.00171.93           C
ATOM   1737  NE  ARG   233     -43.797  66.266  -1.942  1.00171.93           N
ATOM   1738  CZ  ARG   233     -44.803  66.009  -2.828  1.00171.93           C
ATOM   1739  NH1 ARG   233     -45.744  66.962  -3.085  1.00171.93           N
ATOM   1740  NH2 ARG   233     -44.863  64.802  -3.465  1.00171.93           N
ATOM   1741  C   ARG   233     -43.294  64.214   1.457  1.00171.93           C
ATOM   1742  O   ARG   233     -42.313  63.669   0.952  1.00171.93           O
ATOM   1743  N   GLU   234     -43.620  64.022   2.745  1.00 88.87           N
ATOM   1744  CA  GLU   234     -42.777  63.247   3.611  1.00 88.87           C
ATOM   1745  CB  GLU   234     -43.264  63.258   5.069  1.00 88.87           C
ATOM   1746  CG  GLU   234     -43.144  64.630   5.737  1.00 88.87           C
ATOM   1747  CD  GLU   234     -41.689  64.847   6.130  1.00 88.87           C
ATOM   1748  OE1 GLU   234     -40.798  64.609   5.271  1.00 88.87           O
ATOM   1749  OE2 GLU   234     -41.449  65.247   7.301  1.00 88.87           O
ATOM   1750  C   GLU   234     -42.777  61.831   3.138  1.00 88.87           C
ATOM   1751  O   GLU   234     -41.791  61.110   3.293  1.00 88.87           O
ATOM   1752  N   TYR   235     -43.929  61.379   2.615  1.00 74.23           N
ATOM   1753  CA  TYR   235     -44.045  60.034   2.139  1.00 74.23           C
ATOM   1754  CB  TYR   235     -45.495  59.635   1.832  1.00 74.23           C
ATOM   1755  CG  TYR   235     -45.523  58.148   1.874  1.00 74.23           C
ATOM   1756  CD1 TYR   235     -44.981  57.386   0.865  1.00 74.23           C
ATOM   1757  CD2 TYR   235     -46.106  57.519   2.951  1.00 74.23           C
ATOM   1758  CE1 TYR   235     -45.018  56.013   0.937  1.00 74.23           C
ATOM   1759  CE2 TYR   235     -46.146  56.149   3.028  1.00 74.23           C
ATOM   1760  CZ  TYR   235     -45.600  55.395   2.018  1.00 74.23           C
ATOM   1761  OH  TYR   235     -45.638  53.987   2.093  1.00 74.23           O
ATOM   1762  C   TYR   235     -43.259  59.900   0.870  1.00 74.23           C
ATOM   1763  O   TYR   235     -42.611  58.884   0.641  1.00 74.23           O
ATOM   1764  N   ALA   236     -43.334  60.917  -0.010  1.00 44.15           N
ATOM   1765  CA  ALA   236     -42.673  60.909  -1.286  1.00 44.15           C
ATOM   1766  CB  ALA   236     -43.048  62.127  -2.147  1.00 44.15           C
ATOM   1767  C   ALA   236     -41.180  60.923  -1.132  1.00 44.15           C
ATOM   1768  O   ALA   236     -40.472  60.271  -1.898  1.00 44.15           O
ATOM   1769  N   ALA   237     -40.660  61.685  -0.150  1.00 54.66           N
ATOM   1770  CA  ALA   237     -39.241  61.855  -0.001  1.00 54.66           C
ATOM   1771  CB  ALA   237     -38.882  62.811   1.150  1.00 54.66           C
ATOM   1772  C   ALA   237     -38.562  60.548   0.279  1.00 54.66           C
ATOM   1773  O   ALA   237     -37.543  60.229  -0.330  1.00 54.66           O
ATOM   1774  N   ASN   238     -39.120  59.748   1.202  1.00189.40           N
ATOM   1775  CA  ASN   238     -38.546  58.488   1.580  1.00189.40           C
ATOM   1776  CB  ASN   238     -37.817  58.521   2.933  1.00189.40           C
ATOM   1777  CG  ASN   238     -36.481  59.220   2.741  1.00189.40           C
ATOM   1778  OD1 ASN   238     -35.671  58.813   1.910  1.00189.40           O
ATOM   1779  ND2 ASN   238     -36.239  60.302   3.528  1.00189.40           N
ATOM   1780  C   ASN   238     -39.702  57.559   1.742  1.00189.40           C
ATOM   1781  O   ASN   238     -40.549  57.456   0.862  1.00189.40           O
ATOM   1782  N   LYS   239     -39.635  56.662   2.736  1.00208.87           N
ATOM   1783  CA  LYS   239     -40.787  55.888   3.096  1.00208.87           C
ATOM   1784  CB  LYS   239     -40.418  54.486   3.598  1.00208.87           C
ATOM   1785  CG  LYS   239     -39.759  53.625   2.525  1.00208.87           C
ATOM   1786  CD  LYS   239     -38.378  54.131   2.109  1.00208.87           C
ATOM   1787  CE  LYS   239     -37.723  53.266   1.035  1.00208.87           C
ATOM   1788  NZ  LYS   239     -37.595  51.882   1.535  1.00208.87           N
ATOM   1789  C   LYS   239     -41.582  56.531   4.189  1.00208.87           C
ATOM   1790  O   LYS   239     -42.807  56.634   4.126  1.00208.87           O
ATOM   1791  N   PHE   240     -40.870  56.993   5.240  1.00156.39           N
ATOM   1792  CA  PHE   240     -41.562  57.394   6.428  1.00156.39           C
ATOM   1793  CB  PHE   240     -41.748  56.168   7.349  1.00156.39           C
ATOM   1794  CG  PHE   240     -42.934  56.288   8.246  1.00156.39           C
ATOM   1795  CD1 PHE   240     -42.861  56.893   9.478  1.00156.39           C
ATOM   1796  CD2 PHE   240     -44.137  55.753   7.843  1.00156.39           C
ATOM   1797  CE1 PHE   240     -43.976  56.974  10.282  1.00156.39           C
ATOM   1798  CE2 PHE   240     -45.253  55.831   8.640  1.00156.39           C
ATOM   1799  CZ  PHE   240     -45.174  56.443   9.867  1.00156.39           C
ATOM   1800  C   PHE   240     -40.675  58.389   7.111  1.00156.39           C
ATOM   1801  O   PHE   240     -39.527  58.585   6.718  1.00156.39           O
ATOM   1802  N   ILE   241     -41.179  59.049   8.167  1.00 93.10           N
ATOM   1803  CA  ILE   241     -40.398  60.056   8.819  1.00 93.10           C
ATOM   1804  CB  ILE   241     -40.991  61.419   8.671  1.00 93.10           C
ATOM   1805  CG1 ILE   241     -42.445  61.407   9.157  1.00 93.10           C
ATOM   1806  CG2 ILE   241     -40.805  61.872   7.216  1.00 93.10           C
ATOM   1807  CD1 ILE   241     -43.091  62.784   9.127  1.00 93.10           C
ATOM   1808  C   ILE   241     -40.226  59.705  10.260  1.00 93.10           C
ATOM   1809  O   ILE   241     -40.963  58.899  10.823  1.00 93.10           O
ATOM   1810  N   THR   242     -39.192  60.294  10.888  1.00 49.91           N
ATOM   1811  CA  THR   242     -38.867  59.966  12.243  1.00 49.91           C
ATOM   1812  CB  THR   242     -37.515  60.460  12.658  1.00 49.91           C
ATOM   1813  OG1 THR   242     -37.456  61.873  12.546  1.00 49.91           O
ATOM   1814  CG2 THR   242     -36.459  59.811  11.746  1.00 49.91           C
ATOM   1815  C   THR   242     -39.892  60.546  13.154  1.00 49.91           C
ATOM   1816  O   THR   242     -40.743  61.327  12.743  1.00 49.91           O
ATOM   1817  N   LYS   243     -39.820  60.180  14.445  1.00124.45           N
ATOM   1818  CA  LYS   243     -40.817  60.600  15.383  1.00124.45           C
ATOM   1819  CB  LYS   243     -40.512  60.142  16.819  1.00124.45           C
ATOM   1820  CG  LYS   243     -40.704  58.641  17.042  1.00124.45           C
ATOM   1821  CD  LYS   243     -39.744  57.765  16.235  1.00124.45           C
ATOM   1822  CE  LYS   243     -40.275  57.407  14.846  1.00124.45           C
ATOM   1823  NZ  LYS   243     -41.490  56.572  14.972  1.00124.45           N
ATOM   1824  C   LYS   243     -40.863  62.089  15.385  1.00124.45           C
ATOM   1825  O   LYS   243     -41.938  62.680  15.443  1.00124.45           O
ATOM   1826  N   ASP   244     -39.692  62.743  15.328  1.00 75.46           N
ATOM   1827  CA  ASP   244     -39.680  64.174  15.346  1.00 75.46           C
ATOM   1828  CB  ASP   244     -38.258  64.751  15.353  1.00 75.46           C
ATOM   1829  CG  ASP   244     -37.674  64.469  16.725  1.00 75.46           C
ATOM   1830  OD1 ASP   244     -38.453  64.555  17.711  1.00 75.46           O
ATOM   1831  OD2 ASP   244     -36.457  64.156  16.807  1.00 75.46           O
ATOM   1832  C   ASP   244     -40.355  64.683  14.115  1.00 75.46           C
ATOM   1833  O   ASP   244     -41.143  65.624  14.179  1.00 75.46           O
ATOM   1834  N   LYS   245     -40.043  64.076  12.956  1.00126.53           N
ATOM   1835  CA  LYS   245     -40.583  64.517  11.702  1.00126.53           C
ATOM   1836  CB  LYS   245     -39.899  63.844  10.502  1.00126.53           C
ATOM   1837  CG  LYS   245     -38.542  64.464  10.153  1.00126.53           C
ATOM   1838  CD  LYS   245     -37.477  64.336  11.244  1.00126.53           C
ATOM   1839  CE  LYS   245     -37.495  65.477  12.265  1.00126.53           C
ATOM   1840  NZ  LYS   245     -36.370  65.325  13.215  1.00126.53           N
ATOM   1841  C   LYS   245     -42.061  64.273  11.609  1.00126.53           C
ATOM   1842  O   LYS   245     -42.812  65.139  11.167  1.00126.53           O
ATOM   1843  N   ARG   246     -42.524  63.087  12.034  1.00147.78           N
ATOM   1844  CA  ARG   246     -43.916  62.741  11.958  1.00147.78           C
ATOM   1845  CB  ARG   246     -44.241  61.353  12.518  1.00147.78           C
ATOM   1846  CG  ARG   246     -43.876  61.251  13.997  1.00147.78           C
ATOM   1847  CD  ARG   246     -44.851  60.404  14.811  1.00147.78           C
ATOM   1848  NE  ARG   246     -44.778  59.010  14.306  1.00147.78           N
ATOM   1849  CZ  ARG   246     -45.462  58.024  14.955  1.00147.78           C
ATOM   1850  NH1 ARG   246     -46.207  58.325  16.058  1.00147.78           N
ATOM   1851  NH2 ARG   246     -45.405  56.739  14.499  1.00147.78           N
ATOM   1852  C   ARG   246     -44.657  63.687  12.837  1.00147.78           C
ATOM   1853  O   ARG   246     -45.820  64.010  12.597  1.00147.78           O
ATOM   1854  N   ARG   247     -44.003  64.091  13.936  1.00110.63           N
ATOM   1855  CA  ARG   247     -44.593  64.997  14.873  1.00110.63           C
ATOM   1856  CB  ARG   247     -43.760  65.154  16.154  1.00110.63           C
ATOM   1857  CG  ARG   247     -43.811  63.901  17.031  1.00110.63           C
ATOM   1858  CD  ARG   247     -42.929  63.974  18.276  1.00110.63           C
ATOM   1859  NE  ARG   247     -43.595  64.883  19.248  1.00110.63           N
ATOM   1860  CZ  ARG   247     -43.152  64.928  20.537  1.00110.63           C
ATOM   1861  NH1 ARG   247     -42.112  64.134  20.926  1.00110.63           N
ATOM   1862  NH2 ARG   247     -43.745  65.766  21.436  1.00110.63           N
ATOM   1863  C   ARG   247     -44.748  66.334  14.223  1.00110.63           C
ATOM   1864  O   ARG   247     -45.710  67.053  14.486  1.00110.63           O
ATOM   1865  N   LYS   248     -43.798  66.704  13.346  1.00 99.78           N
ATOM   1866  CA  LYS   248     -43.853  67.988  12.720  1.00 99.78           C
ATOM   1867  CB  LYS   248     -42.735  68.168  11.678  1.00 99.78           C
ATOM   1868  CG  LYS   248     -41.340  67.817  12.202  1.00 99.78           C
ATOM   1869  CD  LYS   248     -40.892  68.633  13.414  1.00 99.78           C
ATOM   1870  CE  LYS   248     -39.517  68.219  13.940  1.00 99.78           C
ATOM   1871  NZ  LYS   248     -39.137  69.064  15.092  1.00 99.78           N
ATOM   1872  C   LYS   248     -45.145  68.035  11.973  1.00 99.78           C
ATOM   1873  O   LYS   248     -45.848  69.045  11.980  1.00 99.78           O
ATOM   1874  N   ILE   249     -45.491  66.916  11.309  1.00 75.33           N
ATOM   1875  CA  ILE   249     -46.691  66.886  10.535  1.00 75.33           C
ATOM   1876  CB  ILE   249     -46.917  65.556   9.876  1.00 75.33           C
ATOM   1877  CG1 ILE   249     -45.754  65.206   8.935  1.00 75.33           C
ATOM   1878  CG2 ILE   249     -48.290  65.590   9.182  1.00 75.33           C
ATOM   1879  CD1 ILE   249     -45.792  63.757   8.455  1.00 75.33           C
ATOM   1880  C   ILE   249     -47.849  67.086  11.445  1.00 75.33           C
ATOM   1881  O   ILE   249     -48.569  68.063  11.311  1.00 75.33           O
ATOM   1882  N   SER   250     -47.999  66.242  12.477  1.00108.19           N
ATOM   1883  CA  SER   250     -49.150  66.338  13.330  1.00108.19           C
ATOM   1884  CB  SER   250     -49.126  65.332  14.489  1.00108.19           C
ATOM   1885  OG  SER   250     -49.150  64.009  13.984  1.00108.19           O
ATOM   1886  C   SER   250     -49.149  67.692  13.954  1.00108.19           C
ATOM   1887  O   SER   250     -50.186  68.184  14.392  1.00108.19           O
ATOM   1888  N   ALA   251     -47.968  68.313  14.070  1.00 49.53           N
ATOM   1889  CA  ALA   251     -47.933  69.628  14.632  1.00 49.53           C
ATOM   1890  CB  ALA   251     -46.499  70.142  14.844  1.00 49.53           C
ATOM   1891  C   ALA   251     -48.612  70.588  13.701  1.00 49.53           C
ATOM   1892  O   ALA   251     -49.428  71.404  14.126  1.00 49.53           O
ATOM   1893  N   ALA   252     -48.253  70.534  12.401  1.00 61.38           N
ATOM   1894  CA  ALA   252     -48.808  71.415  11.406  1.00 61.38           C
ATOM   1895  CB  ALA   252     -48.042  71.361  10.075  1.00 61.38           C
ATOM   1896  C   ALA   252     -50.238  71.067  11.108  1.00 61.38           C
ATOM   1897  O   ALA   252     -51.099  71.925  10.931  1.00 61.38           O
ATOM   1898  N   THR   253     -50.481  69.758  11.006  1.00163.12           N
ATOM   1899  CA  THR   253     -51.692  69.068  10.681  1.00163.12           C
ATOM   1900  CB  THR   253     -51.445  67.604  10.528  1.00163.12           C
ATOM   1901  OG1 THR   253     -50.389  67.375   9.614  1.00163.12           O
ATOM   1902  CG2 THR   253     -52.723  66.958   9.996  1.00163.12           C
ATOM   1903  C   THR   253     -52.617  69.182  11.842  1.00163.12           C
ATOM   1904  O   THR   253     -53.831  69.068  11.691  1.00163.12           O
ATOM   1905  N   SER   254     -52.032  69.406  13.032  1.00 82.23           N
ATOM   1906  CA  SER   254     -52.711  69.407  14.297  1.00 82.23           C
ATOM   1907  CB  SER   254     -53.675  70.589  14.502  1.00 82.23           C
ATOM   1908  OG  SER   254     -52.935  71.791  14.665  1.00 82.23           O
ATOM   1909  C   SER   254     -53.450  68.121  14.497  1.00 82.23           C
ATOM   1910  O   SER   254     -54.674  68.066  14.392  1.00 82.23           O
ATOM   1911  N   LEU   255     -52.678  67.040  14.761  1.00118.72           N
ATOM   1912  CA  LEU   255     -53.198  65.721  14.986  1.00118.72           C
ATOM   1913  CB  LEU   255     -52.689  64.699  13.965  1.00118.72           C
ATOM   1914  CG  LEU   255     -52.976  65.082  12.506  1.00118.72           C
ATOM   1915  CD1 LEU   255     -52.552  63.946  11.568  1.00118.72           C
ATOM   1916  CD2 LEU   255     -54.431  65.529  12.302  1.00118.72           C
ATOM   1917  C   LEU   255     -52.717  65.224  16.328  1.00118.72           C
ATOM   1918  O   LEU   255     -52.452  65.995  17.252  1.00118.72           O
ATOM   1919  N   SER   256     -52.779  63.883  16.497  1.00109.11           N
ATOM   1920  CA  SER   256     -52.331  63.158  17.661  1.00109.11           C
ATOM   1921  CB  SER   256     -53.323  62.057  18.059  1.00109.11           C
ATOM   1922  OG  SER   256     -54.586  62.640  18.343  1.00109.11           O
ATOM   1923  C   SER   256     -50.977  62.508  17.507  1.00109.11           C
ATOM   1924  O   SER   256     -50.480  61.904  18.453  1.00109.11           O
ATOM   1925  N   GLU   257     -50.399  62.549  16.295  1.00196.70           N
ATOM   1926  CA  GLU   257     -49.185  61.916  15.846  1.00196.70           C
ATOM   1927  CB  GLU   257     -47.903  62.154  16.681  1.00196.70           C
ATOM   1928  CG  GLU   257     -47.811  61.498  18.056  1.00196.70           C
ATOM   1929  CD  GLU   257     -46.465  61.898  18.644  1.00196.70           C
ATOM   1930  OE1 GLU   257     -46.349  63.054  19.132  1.00196.70           O
ATOM   1931  OE2 GLU   257     -45.528  61.056  18.599  1.00196.70           O
ATOM   1932  C   GLU   257     -49.453  60.454  15.699  1.00196.70           C
ATOM   1933  O   GLU   257     -48.958  59.806  14.780  1.00196.70           O
ATOM   1934  N   ARG   258     -50.363  59.909  16.517  1.00127.22           N
ATOM   1935  CA  ARG   258     -50.742  58.551  16.293  1.00127.22           C
ATOM   1936  CB  ARG   258     -51.715  58.013  17.351  1.00127.22           C
ATOM   1937  CG  ARG   258     -51.071  57.792  18.720  1.00127.22           C
ATOM   1938  CD  ARG   258     -52.092  57.515  19.824  1.00127.22           C
ATOM   1939  NE  ARG   258     -52.897  58.759  19.985  1.00127.22           N
ATOM   1940  CZ  ARG   258     -54.116  58.722  20.597  1.00127.22           C
ATOM   1941  NH1 ARG   258     -54.608  57.541  21.074  1.00127.22           N
ATOM   1942  NH2 ARG   258     -54.845  59.868  20.728  1.00127.22           N
ATOM   1943  C   ARG   258     -51.476  58.647  15.012  1.00127.22           C
ATOM   1944  O   ARG   258     -51.515  57.725  14.204  1.00127.22           O
ATOM   1945  N   GLN   259     -52.111  59.813  14.826  1.00 58.97           N
ATOM   1946  CA  GLN   259     -52.886  60.063  13.658  1.00 58.97           C
ATOM   1947  CB  GLN   259     -53.650  61.397  13.715  1.00 58.97           C
ATOM   1948  CG  GLN   259     -54.708  61.448  14.820  1.00 58.97           C
ATOM   1949  CD  GLN   259     -55.805  60.441  14.496  1.00 58.97           C
ATOM   1950  OE1 GLN   259     -55.739  59.729  13.495  1.00 58.97           O
ATOM   1951  NE2 GLN   259     -56.845  60.379  15.370  1.00 58.97           N
ATOM   1952  C   GLN   259     -52.005  60.082  12.453  1.00 58.97           C
ATOM   1953  O   GLN   259     -52.364  59.499  11.433  1.00 58.97           O
ATOM   1954  N   ILE   260     -50.824  60.734  12.507  1.00181.64           N
ATOM   1955  CA  ILE   260     -50.108  60.756  11.263  1.00181.64           C
ATOM   1956  CB  ILE   260     -48.913  61.672  11.088  1.00181.64           C
ATOM   1957  CG1 ILE   260     -47.660  61.293  11.894  1.00181.64           C
ATOM   1958  CG2 ILE   260     -49.412  63.099  11.363  1.00181.64           C
ATOM   1959  CD1 ILE   260     -47.668  61.738  13.343  1.00181.64           C
ATOM   1960  C   ILE   260     -49.661  59.381  10.953  1.00181.64           C
ATOM   1961  O   ILE   260     -49.700  58.962   9.798  1.00181.64           O
ATOM   1962  N   THR   261     -49.232  58.636  11.986  1.00139.93           N
ATOM   1963  CA  THR   261     -48.723  57.331  11.718  1.00139.93           C
ATOM   1964  CB  THR   261     -48.197  56.627  12.937  1.00139.93           C
ATOM   1965  OG1 THR   261     -47.428  55.517  12.526  1.00139.93           O
ATOM   1966  CG2 THR   261     -49.332  56.138  13.838  1.00139.93           C
ATOM   1967  C   THR   261     -49.799  56.541  11.055  1.00139.93           C
ATOM   1968  O   THR   261     -49.541  55.843  10.075  1.00139.93           O
ATOM   1969  N   ILE   262     -51.052  56.626  11.535  1.00204.15           N
ATOM   1970  CA  ILE   262     -52.006  55.891  10.764  1.00204.15           C
ATOM   1971  CB  ILE   262     -53.361  55.553  11.342  1.00204.15           C
ATOM   1972  CG1 ILE   262     -54.265  56.749  11.614  1.00204.15           C
ATOM   1973  CG2 ILE   262     -53.091  54.730  12.609  1.00204.15           C
ATOM   1974  CD1 ILE   262     -53.909  57.428  12.915  1.00204.15           C
ATOM   1975  C   ILE   262     -52.192  56.558   9.443  1.00204.15           C
ATOM   1976  O   ILE   262     -52.467  55.896   8.447  1.00204.15           O
ATOM   1977  N   TRP   263     -52.049  57.895   9.398  1.00111.29           N
ATOM   1978  CA  TRP   263     -52.313  58.646   8.205  1.00111.29           C
ATOM   1979  CB  TRP   263     -52.048  60.140   8.393  1.00111.29           C
ATOM   1980  CG  TRP   263     -52.764  60.989   7.381  1.00111.29           C
ATOM   1981  CD2 TRP   263     -53.203  62.319   7.675  1.00111.29           C
ATOM   1982  CD1 TRP   263     -53.198  60.704   6.119  1.00111.29           C
ATOM   1983  NE1 TRP   263     -53.886  61.782   5.609  1.00111.29           N
ATOM   1984  CE2 TRP   263     -53.898  62.782   6.559  1.00111.29           C
ATOM   1985  CE3 TRP   263     -53.050  63.084   8.793  1.00111.29           C
ATOM   1986  CZ2 TRP   263     -54.455  64.028   6.547  1.00111.29           C
ATOM   1987  CZ3 TRP   263     -53.600  64.344   8.776  1.00111.29           C
ATOM   1988  CH2 TRP   263     -54.289  64.805   7.673  1.00111.29           C
ATOM   1989  C   TRP   263     -51.420  58.109   7.133  1.00111.29           C
ATOM   1990  O   TRP   263     -51.843  57.940   5.991  1.00111.29           O
ATOM   1991  N   PHE   264     -50.157  57.800   7.474  1.00 79.77           N
ATOM   1992  CA  PHE   264     -49.269  57.242   6.495  1.00 79.77           C
ATOM   1993  CB  PHE   264     -47.878  56.902   7.064  1.00 79.77           C
ATOM   1994  CG  PHE   264     -47.078  58.153   7.191  1.00 79.77           C
ATOM   1995  CD1 PHE   264     -47.384  59.105   8.136  1.00 79.77           C
ATOM   1996  CD2 PHE   264     -45.993  58.358   6.369  1.00 79.77           C
ATOM   1997  CE1 PHE   264     -46.629  60.250   8.241  1.00 79.77           C
ATOM   1998  CE2 PHE   264     -45.235  59.499   6.469  1.00 79.77           C
ATOM   1999  CZ  PHE   264     -45.555  60.450   7.407  1.00 79.77           C
ATOM   2000  C   PHE   264     -49.863  55.959   6.005  1.00 79.77           C
ATOM   2001  O   PHE   264     -49.880  55.691   4.806  1.00 79.77           O
ATOM   2002  N   GLN   265     -50.385  55.134   6.930  1.00 91.18           N
ATOM   2003  CA  GLN   265     -50.920  53.851   6.570  1.00 91.18           C
ATOM   2004  CB  GLN   265     -51.536  53.120   7.776  1.00 91.18           C
ATOM   2005  CG  GLN   265     -50.643  53.082   9.019  1.00 91.18           C
ATOM   2006  CD  GLN   265     -49.344  52.372   8.686  1.00 91.18           C
ATOM   2007  OE1 GLN   265     -49.161  51.865   7.581  1.00 91.18           O
ATOM   2008  NE2 GLN   265     -48.409  52.339   9.674  1.00 91.18           N
ATOM   2009  C   GLN   265     -52.053  54.084   5.626  1.00 91.18           C
ATOM   2010  O   GLN   265     -52.180  53.413   4.603  1.00 91.18           O
ATOM   2011  N   ASN   266     -52.904  55.072   5.957  1.00 89.45           N
ATOM   2012  CA  ASN   266     -54.056  55.380   5.165  1.00 89.45           C
ATOM   2013  CB  ASN   266     -54.929  56.478   5.786  1.00 89.45           C
ATOM   2014  CG  ASN   266     -55.699  55.829   6.920  1.00 89.45           C
ATOM   2015  OD1 ASN   266     -55.386  56.015   8.095  1.00 89.45           O
ATOM   2016  ND2 ASN   266     -56.734  55.029   6.549  1.00 89.45           N
ATOM   2017  C   ASN   266     -53.596  55.862   3.839  1.00 89.45           C
ATOM   2018  O   ASN   266     -54.198  55.557   2.816  1.00 89.45           O
ATOM   2019  N   ARG   267     -52.496  56.624   3.819  1.00204.59           N
ATOM   2020  CA  ARG   267     -52.011  57.137   2.577  1.00204.59           C
ATOM   2021  CB  ARG   267     -50.723  57.959   2.726  1.00204.59           C
ATOM   2022  CG  ARG   267     -50.985  59.419   3.071  1.00204.59           C
ATOM   2023  CD  ARG   267     -50.801  60.331   1.859  1.00204.59           C
ATOM   2024  NE  ARG   267     -51.291  59.595   0.659  1.00204.59           N
ATOM   2025  CZ  ARG   267     -52.612  59.630   0.317  1.00204.59           C
ATOM   2026  NH1 ARG   267     -53.508  60.279   1.116  1.00204.59           N
ATOM   2027  NH2 ARG   267     -53.032  59.023  -0.830  1.00204.59           N
ATOM   2028  C   ARG   267     -51.696  55.990   1.695  1.00204.59           C
ATOM   2029  O   ARG   267     -51.897  56.068   0.487  1.00204.59           O
ATOM   2030  N   ARG   268     -51.143  54.909   2.264  1.00181.65           N
ATOM   2031  CA  ARG   268     -50.851  53.781   1.436  1.00181.65           C
ATOM   2032  CB  ARG   268     -50.062  52.668   2.127  1.00181.65           C
ATOM   2033  CG  ARG   268     -48.568  52.951   2.159  1.00181.65           C
ATOM   2034  CD  ARG   268     -47.741  51.671   2.176  1.00181.65           C
ATOM   2035  NE  ARG   268     -48.106  50.890   0.959  1.00181.65           N
ATOM   2036  CZ  ARG   268     -47.526  51.179  -0.242  1.00181.65           C
ATOM   2037  NH1 ARG   268     -46.652  52.223  -0.345  1.00181.65           N
ATOM   2038  NH2 ARG   268     -47.823  50.430  -1.344  1.00181.65           N
ATOM   2039  C   ARG   268     -52.114  53.169   0.948  1.00181.65           C
ATOM   2040  O   ARG   268     -52.199  52.733  -0.197  1.00181.65           O
ATOM   2041  N   VAL   269     -53.125  53.092   1.826  1.00 57.32           N
ATOM   2042  CA  VAL   269     -54.368  52.477   1.472  1.00 57.32           C
ATOM   2043  CB  VAL   269     -55.316  52.440   2.634  1.00 57.32           C
ATOM   2044  CG1 VAL   269     -56.705  52.017   2.136  1.00 57.32           C
ATOM   2045  CG2 VAL   269     -54.734  51.496   3.698  1.00 57.32           C
ATOM   2046  C   VAL   269     -55.030  53.258   0.390  1.00 57.32           C
ATOM   2047  O   VAL   269     -55.533  52.697  -0.579  1.00 57.32           O
ATOM   2048  N   LYS   270     -55.059  54.584   0.564  1.00114.60           N
ATOM   2049  CA  LYS   270     -55.715  55.510  -0.302  1.00114.60           C
ATOM   2050  CB  LYS   270     -55.817  56.906   0.341  1.00114.60           C
ATOM   2051  CG  LYS   270     -56.697  56.909   1.595  1.00114.60           C
ATOM   2052  CD  LYS   270     -56.543  58.150   2.477  1.00114.60           C
ATOM   2053  CE  LYS   270     -57.538  59.271   2.166  1.00114.60           C
ATOM   2054  NZ  LYS   270     -57.082  60.052   0.994  1.00114.60           N
ATOM   2055  C   LYS   270     -55.047  55.658  -1.628  1.00114.60           C
ATOM   2056  O   LYS   270     -55.721  55.757  -2.650  1.00114.60           O
ATOM   2057  N   GLU   271     -53.704  55.677  -1.644  1.00 79.47           N
ATOM   2058  CA  GLU   271     -52.943  55.982  -2.823  1.00 79.47           C
ATOM   2059  CB  GLU   271     -51.434  56.027  -2.528  1.00 79.47           C
ATOM   2060  CG  GLU   271     -50.879  54.700  -2.004  1.00 79.47           C
ATOM   2061  CD  GLU   271     -49.448  54.936  -1.544  1.00 79.47           C
ATOM   2062  OE1 GLU   271     -49.151  56.078  -1.102  1.00 79.47           O
ATOM   2063  OE2 GLU   271     -48.633  53.979  -1.623  1.00 79.47           O
ATOM   2064  C   GLU   271     -53.160  54.994  -3.911  1.00 79.47           C
ATOM   2065  O   GLU   271     -53.374  55.367  -5.061  1.00 79.47           O
ATOM   2066  N   LYS   272     -53.175  53.705  -3.563  1.00126.60           N
ATOM   2067  CA  LYS   272     -53.244  52.668  -4.541  1.00126.60           C
ATOM   2068  CB  LYS   272     -53.339  51.285  -3.879  1.00126.60           C
ATOM   2069  CG  LYS   272     -54.444  51.231  -2.822  1.00126.60           C
ATOM   2070  CD  LYS   272     -54.779  49.826  -2.324  1.00126.60           C
ATOM   2071  CE  LYS   272     -55.780  49.825  -1.166  1.00126.60           C
ATOM   2072  NZ  LYS   272     -56.994  50.580  -1.549  1.00126.60           N
ATOM   2073  C   LYS   272     -54.461  52.865  -5.376  1.00126.60           C
ATOM   2074  O   LYS   272     -54.454  52.599  -6.575  1.00126.60           O
ATOM   2075  N   LYS   273     -55.537  53.372  -4.769  1.00 89.82           N
ATOM   2076  CA  LYS   273     -56.790  53.430  -5.448  1.00 89.82           C
ATOM   2077  CB  LYS   273     -57.910  54.010  -4.566  1.00 89.82           C
ATOM   2078  CG  LYS   273     -59.290  53.999  -5.232  1.00 89.82           C
ATOM   2079  CD  LYS   273     -60.445  54.222  -4.251  1.00 89.82           C
ATOM   2080  CE  LYS   273     -61.828  54.213  -4.906  1.00 89.82           C
ATOM   2081  NZ  LYS   273     -62.085  55.512  -5.569  1.00 89.82           N
ATOM   2082  C   LYS   273     -56.733  54.248  -6.700  1.00 89.82           C
ATOM   2083  O   LYS   273     -57.216  53.804  -7.741  1.00 89.82           O
ATOM   2084  N   VAL   274     -56.103  55.435  -6.688  1.00156.00           N
ATOM   2085  CA  VAL   274     -56.373  56.225  -7.850  1.00156.00           C
ATOM   2086  CB  VAL   274     -57.196  57.441  -7.550  1.00156.00           C
ATOM   2087  CG1 VAL   274     -58.600  56.999  -7.114  1.00156.00           C
ATOM   2088  CG2 VAL   274     -56.453  58.267  -6.486  1.00156.00           C
ATOM   2089  C   VAL   274     -55.165  56.715  -8.561  1.00156.00           C
ATOM   2090  O   VAL   274     -54.036  56.686  -8.077  1.00156.00           O
ATOM   2091  N   LEU   275     -55.425  57.145  -9.807  1.00166.59           N
ATOM   2092  CA  LEU   275     -54.475  57.763 -10.674  1.00166.59           C
ATOM   2093  CB  LEU   275     -53.698  58.883  -9.941  1.00166.59           C
ATOM   2094  CG  LEU   275     -52.663  59.677 -10.768  1.00166.59           C
ATOM   2095  CD1 LEU   275     -51.359  58.898 -10.999  1.00166.59           C
ATOM   2096  CD2 LEU   275     -53.290  60.202 -12.070  1.00166.59           C
ATOM   2097  C   LEU   275     -53.544  56.714 -11.183  1.00166.59           C
ATOM   2098  O   LEU   275     -52.838  56.921 -12.165  1.00166.59           O
ATOM   2099  N   ALA   276     -53.560  55.531 -10.551  1.00 52.88           N
ATOM   2100  CA  ALA   276     -52.697  54.452 -10.923  1.00 52.88           C
ATOM   2101  CB  ALA   276     -52.750  53.289  -9.919  1.00 52.88           C
ATOM   2102  C   ALA   276     -53.078  53.908 -12.254  1.00 52.88           C
ATOM   2103  O   ALA   276     -52.224  53.619 -13.087  1.00 52.88           O
ATOM   2104  N   LYS   277     -54.388  53.773 -12.499  1.00108.66           N
ATOM   2105  CA  LYS   277     -54.810  53.099 -13.683  1.00108.66           C
ATOM   2106  CB  LYS   277     -56.343  52.989 -13.776  1.00108.66           C
ATOM   2107  CG  LYS   277     -56.834  52.028 -14.861  1.00108.66           C
ATOM   2108  CD  LYS   277     -58.316  51.665 -14.727  1.00108.66           C
ATOM   2109  CE  LYS   277     -58.623  50.743 -13.545  1.00108.66           C
ATOM   2110  NZ  LYS   277     -58.101  49.383 -13.810  1.00108.66           N
ATOM   2111  C   LYS   277     -54.320  53.817 -14.901  1.00108.66           C
ATOM   2112  O   LYS   277     -53.787  53.190 -15.814  1.00108.66           O
ATOM   2113  N   VAL   278     -54.447  55.155 -14.936  1.00124.50           N
ATOM   2114  CA  VAL   278     -54.163  55.862 -16.151  1.00124.50           C
ATOM   2115  CB  VAL   278     -54.445  57.336 -16.023  1.00124.50           C
ATOM   2116  CG1 VAL   278     -55.961  57.517 -15.834  1.00124.50           C
ATOM   2117  CG2 VAL   278     -53.630  57.916 -14.852  1.00124.50           C
ATOM   2118  C   VAL   278     -52.753  55.683 -16.648  1.00124.50           C
ATOM   2119  O   VAL   278     -52.555  55.118 -17.722  1.00124.50           O
ATOM   2120  N   LYS   279     -51.724  56.122 -15.896  1.00200.42           N
ATOM   2121  CA  LYS   279     -50.408  56.046 -16.466  1.00200.42           C
ATOM   2122  CB  LYS   279     -49.336  56.801 -15.658  1.00200.42           C
ATOM   2123  CG  LYS   279     -49.080  56.245 -14.257  1.00200.42           C
ATOM   2124  CD  LYS   279     -50.283  56.341 -13.320  1.00200.42           C
ATOM   2125  CE  LYS   279     -49.997  55.811 -11.913  1.00200.42           C
ATOM   2126  NZ  LYS   279     -49.073  56.727 -11.207  1.00200.42           N
ATOM   2127  C   LYS   279     -49.968  54.628 -16.594  1.00200.42           C
ATOM   2128  O   LYS   279     -49.572  54.182 -17.670  1.00200.42           O
ATOM   2129  N   ASN   280     -50.044  53.870 -15.489  1.00267.35           N
ATOM   2130  CA  ASN   280     -49.586  52.516 -15.530  1.00267.35           C
ATOM   2131  CB  ASN   280     -48.117  52.406 -15.984  1.00267.35           C
ATOM   2132  CG  ASN   280     -47.693  50.944 -16.015  1.00267.35           C
ATOM   2133  OD1 ASN   280     -48.174  50.159 -16.831  1.00267.35           O
ATOM   2134  ND2 ASN   280     -46.760  50.568 -15.100  1.00267.35           N
ATOM   2135  C   ASN   280     -49.675  52.015 -14.131  1.00267.35           C
ATOM   2136  O   ASN   280     -49.826  52.797 -13.195  1.00267.35           O
ATOM   2137  N   SER   281     -49.590  50.687 -13.942  1.00153.64           N
ATOM   2138  CA  SER   281     -49.652  50.211 -12.598  1.00153.64           C
ATOM   2139  CB  SER   281     -50.223  48.789 -12.470  1.00153.64           C
ATOM   2140  OG  SER   281     -51.581  48.770 -12.886  1.00153.64           O
ATOM   2141  C   SER   281     -48.253  50.188 -12.083  1.00153.64           C
ATOM   2142  O   SER   281     -47.366  49.570 -12.669  1.00153.64           O
ATOM   2143  N   ALA   282     -48.030  50.897 -10.964  1.00 65.47           N
ATOM   2144  CA  ALA   282     -46.748  50.935 -10.328  1.00 65.47           C
ATOM   2145  CB  ALA   282     -46.299  49.563  -9.797  1.00 65.47           C
ATOM   2146  C   ALA   282     -45.724  51.424 -11.298  1.00 65.47           C
ATOM   2147  O   ALA   282     -44.548  51.084 -11.189  1.00 65.47           O
ATOM   2148  N   THR   283     -46.141  52.250 -12.272  1.00124.64           N
ATOM   2149  CA  THR   283     -45.194  52.777 -13.209  1.00124.64           C
ATOM   2150  CB  THR   283     -45.788  53.379 -14.462  1.00124.64           C
ATOM   2151  OG1 THR   283     -44.747  53.679 -15.380  1.00124.64           O
ATOM   2152  CG2 THR   283     -46.605  54.641 -14.157  1.00124.64           C
ATOM   2153  C   THR   283     -44.262  53.753 -12.543  1.00124.64           C
ATOM   2154  O   THR   283     -43.120  53.848 -12.988  1.00124.64           O
ATOM   2155  N   PRO   284     -44.613  54.496 -11.514  1.00137.42           N
ATOM   2156  CA  PRO   284     -43.644  55.407 -10.976  1.00137.42           C
ATOM   2157  CD  PRO   284     -45.973  54.937 -11.227  1.00137.42           C
ATOM   2158  CB  PRO   284     -44.391  56.285  -9.974  1.00137.42           C
ATOM   2159  CG  PRO   284     -45.833  56.288 -10.507  1.00137.42           C
ATOM   2160  C   PRO   284     -42.493  54.665 -10.391  1.00137.42           C
ATOM   2161  O   PRO   284     -41.339  54.968 -10.795  1.00137.42           O
ATOM   2162  OXT PRO   284     -42.727  53.783  -9.522  1.00137.42           O
TER    2163      PRO   284
END
