# Supplementary material for: Computational Modeling of complete HOXB13 protein for predicting the functional effect of SNPs and the associated role in hereditary prostate cancer
Source: Sci Rep. 2017 Mar 8;7:43830. doi: 10.1038/srep43830 (PMC5363706; doi:10.1038/srep43830)
Supplement: Supplementary Dataset [file srep43830-s1.zip › SR Supplementary Data Files Complete/HOXB13 Modeller/HOXB13 Modeller/hoxb13.B99990006.pdb]

EXPDTA    THEORETICAL MODEL, MODELLER 9.17 2016/07/18 10:42:42
REMARK   6 MODELLER OBJECTIVE FUNCTION:      1870.0928
REMARK   6 MODELLER BEST TEMPLATE % SEQ ID:  80.822
REMARK   6 SEQUENCE: hoxb13
REMARK   6 DOPE score: -10574.50586
REMARK   6 GA341 score: 1.00000
REMARK   6 TEMPLATE: 2l7z 1:A - 73:A MODELS 1: - 284: AT 80.8%
ATOM      1  N   MET     1     -57.657  23.537  -1.485  1.00192.31           N
ATOM      2  CA  MET     1     -58.065  22.838  -0.244  1.00192.31           C
ATOM      3  CB  MET     1     -59.157  21.797  -0.555  1.00192.31           C
ATOM      4  CG  MET     1     -59.975  21.348   0.663  1.00192.31           C
ATOM      5  SD  MET     1     -59.083  20.383   1.921  1.00192.31           S
ATOM      6  CE  MET     1     -60.517  20.174   3.016  1.00192.31           C
ATOM      7  C   MET     1     -56.875  22.136   0.338  1.00192.31           C
ATOM      8  O   MET     1     -56.035  22.779   0.966  1.00192.31           O
ATOM      9  N   GLU     2     -56.776  20.795   0.142  1.00261.43           N
ATOM     10  CA  GLU     2     -55.686  20.023   0.684  1.00261.43           C
ATOM     11  CB  GLU     2     -56.017  19.342   2.024  1.00261.43           C
ATOM     12  CG  GLU     2     -54.853  18.528   2.598  1.00261.43           C
ATOM     13  CD  GLU     2     -55.303  17.905   3.912  1.00261.43           C
ATOM     14  OE1 GLU     2     -56.468  18.158   4.319  1.00261.43           O
ATOM     15  OE2 GLU     2     -54.486  17.167   4.525  1.00261.43           O
ATOM     16  C   GLU     2     -55.324  18.921  -0.275  1.00261.43           C
ATOM     17  O   GLU     2     -56.106  18.538  -1.145  1.00261.43           O
ATOM     18  N   PRO     3     -54.114  18.440  -0.131  1.00105.88           N
ATOM     19  CA  PRO     3     -53.617  17.353  -0.944  1.00105.88           C
ATOM     20  CD  PRO     3     -53.039  19.317   0.301  1.00105.88           C
ATOM     21  CB  PRO     3     -52.094  17.505  -0.983  1.00105.88           C
ATOM     22  CG  PRO     3     -51.769  18.465   0.173  1.00105.88           C
ATOM     23  C   PRO     3     -54.051  16.008  -0.440  1.00105.88           C
ATOM     24  O   PRO     3     -54.492  15.911   0.704  1.00105.88           O
ATOM     25  N   GLY     4     -53.936  14.960  -1.288  1.00149.95           N
ATOM     26  CA  GLY     4     -54.313  13.621  -0.922  1.00149.95           C
ATOM     27  C   GLY     4     -53.090  12.861  -0.498  1.00149.95           C
ATOM     28  O   GLY     4     -52.039  13.445  -0.238  1.00149.95           O
ATOM     29  N   ASN     5     -53.212  11.516  -0.420  1.00264.75           N
ATOM     30  CA  ASN     5     -52.120  10.672  -0.014  1.00264.75           C
ATOM     31  CB  ASN     5     -52.306  10.064   1.388  1.00264.75           C
ATOM     32  CG  ASN     5     -51.011   9.371   1.791  1.00264.75           C
ATOM     33  OD1 ASN     5     -51.025   8.376   2.515  1.00264.75           O
ATOM     34  ND2 ASN     5     -49.857   9.914   1.321  1.00264.75           N
ATOM     35  C   ASN     5     -52.028   9.528  -0.980  1.00264.75           C
ATOM     36  O   ASN     5     -52.959   9.268  -1.741  1.00264.75           O
ATOM     37  N   TYR     6     -50.876   8.821  -0.981  1.00331.37           N
ATOM     38  CA  TYR     6     -50.675   7.709  -1.869  1.00331.37           C
ATOM     39  CB  TYR     6     -49.595   7.969  -2.939  1.00331.37           C
ATOM     40  CG  TYR     6     -49.307   6.692  -3.658  1.00331.37           C
ATOM     41  CD1 TYR     6     -50.018   6.338  -4.783  1.00331.37           C
ATOM     42  CD2 TYR     6     -48.322   5.843  -3.205  1.00331.37           C
ATOM     43  CE1 TYR     6     -49.747   5.160  -5.442  1.00331.37           C
ATOM     44  CE2 TYR     6     -48.047   4.665  -3.859  1.00331.37           C
ATOM     45  CZ  TYR     6     -48.762   4.321  -4.980  1.00331.37           C
ATOM     46  OH  TYR     6     -48.483   3.113  -5.654  1.00331.37           O
ATOM     47  C   TYR     6     -50.231   6.525  -1.068  1.00331.37           C
ATOM     48  O   TYR     6     -49.586   6.665  -0.030  1.00331.37           O
ATOM     49  N   ALA     7     -50.599   5.315  -1.538  1.00279.83           N
ATOM     50  CA  ALA     7     -50.204   4.100  -0.884  1.00279.83           C
ATOM     51  CB  ALA     7     -51.283   3.519   0.044  1.00279.83           C
ATOM     52  C   ALA     7     -49.957   3.089  -1.959  1.00279.83           C
ATOM     53  O   ALA     7     -50.467   3.219  -3.070  1.00279.83           O
ATOM     54  N   THR     8     -49.144   2.054  -1.661  1.00308.80           N
ATOM     55  CA  THR     8     -48.875   1.059  -2.659  1.00308.80           C
ATOM     56  CB  THR     8     -47.429   0.977  -3.052  1.00308.80           C
ATOM     57  OG1 THR     8     -47.273   0.112  -4.167  1.00308.80           O
ATOM     58  CG2 THR     8     -46.620   0.452  -1.853  1.00308.80           C
ATOM     59  C   THR     8     -49.251  -0.278  -2.107  1.00308.80           C
ATOM     60  O   THR     8     -49.114  -0.532  -0.912  1.00308.80           O
ATOM     61  N   LEU     9     -49.764  -1.166  -2.983  1.00237.66           N
ATOM     62  CA  LEU     9     -50.132  -2.488  -2.568  1.00237.66           C
ATOM     63  CB  LEU     9     -51.636  -2.785  -2.687  1.00237.66           C
ATOM     64  CG  LEU     9     -52.499  -1.936  -1.738  1.00237.66           C
ATOM     65  CD1 LEU     9     -53.992  -2.267  -1.891  1.00237.66           C
ATOM     66  CD2 LEU     9     -52.009  -2.053  -0.286  1.00237.66           C
ATOM     67  C   LEU     9     -49.418  -3.453  -3.456  1.00237.66           C
ATOM     68  O   LEU     9     -49.036  -3.118  -4.577  1.00237.66           O
ATOM     69  N   ASP    10     -49.196  -4.685  -2.957  1.00206.02           N
ATOM     70  CA  ASP    10     -48.519  -5.673  -3.743  1.00206.02           C
ATOM     71  CB  ASP    10     -47.530  -6.531  -2.933  1.00206.02           C
ATOM     72  CG  ASP    10     -46.785  -7.449  -3.894  1.00206.02           C
ATOM     73  OD1 ASP    10     -47.033  -7.350  -5.125  1.00206.02           O
ATOM     74  OD2 ASP    10     -45.953  -8.260  -3.407  1.00206.02           O
ATOM     75  C   ASP    10     -49.549  -6.600  -4.301  1.00206.02           C
ATOM     76  O   ASP    10     -50.368  -7.152  -3.568  1.00206.02           O
ATOM     77  N   GLY    11     -49.539  -6.776  -5.636  1.00105.07           N
ATOM     78  CA  GLY    11     -50.454  -7.679  -6.267  1.00105.07           C
ATOM     79  C   GLY    11     -51.652  -6.899  -6.688  1.00105.07           C
ATOM     80  O   GLY    11     -51.975  -5.867  -6.102  1.00105.07           O
ATOM     81  N   ALA    12     -52.346  -7.387  -7.733  1.00254.10           N
ATOM     82  CA  ALA    12     -53.524  -6.717  -8.192  1.00254.10           C
ATOM     83  CB  ALA    12     -53.258  -5.707  -9.320  1.00254.10           C
ATOM     84  C   ALA    12     -54.433  -7.763  -8.746  1.00254.10           C
ATOM     85  O   ALA    12     -53.986  -8.826  -9.173  1.00254.10           O
ATOM     86  N   LYS    13     -55.751  -7.490  -8.728  1.00307.14           N
ATOM     87  CA  LYS    13     -56.677  -8.430  -9.278  1.00307.14           C
ATOM     88  CB  LYS    13     -57.819  -8.810  -8.319  1.00307.14           C
ATOM     89  CG  LYS    13     -58.805  -9.818  -8.914  1.00307.14           C
ATOM     90  CD  LYS    13     -58.211 -11.212  -9.130  1.00307.14           C
ATOM     91  CE  LYS    13     -59.204 -12.212  -9.725  1.00307.14           C
ATOM     92  NZ  LYS    13     -60.319 -12.443  -8.780  1.00307.14           N
ATOM     93  C   LYS    13     -57.302  -7.777 -10.465  1.00307.14           C
ATOM     94  O   LYS    13     -57.772  -6.644 -10.386  1.00307.14           O
ATOM     95  N   ASP    14     -57.298  -8.477 -11.613  1.00204.61           N
ATOM     96  CA  ASP    14     -57.897  -7.919 -12.786  1.00204.61           C
ATOM     97  CB  ASP    14     -56.946  -7.841 -13.996  1.00204.61           C
ATOM     98  CG  ASP    14     -56.516  -9.251 -14.377  1.00204.61           C
ATOM     99  OD1 ASP    14     -56.382 -10.102 -13.457  1.00204.61           O
ATOM    100  OD2 ASP    14     -56.320  -9.497 -15.597  1.00204.61           O
ATOM    101  C   ASP    14     -59.050  -8.788 -13.158  1.00204.61           C
ATOM    102  O   ASP    14     -58.914 -10.005 -13.277  1.00204.61           O
ATOM    103  N   ILE    15     -60.238  -8.180 -13.328  1.00121.75           N
ATOM    104  CA  ILE    15     -61.374  -8.963 -13.708  1.00121.75           C
ATOM    105  CB  ILE    15     -62.550  -8.808 -12.784  1.00121.75           C
ATOM    106  CG1 ILE    15     -63.058  -7.356 -12.772  1.00121.75           C
ATOM    107  CG2 ILE    15     -62.130  -9.328 -11.400  1.00121.75           C
ATOM    108  CD1 ILE    15     -64.415  -7.191 -12.090  1.00121.75           C
ATOM    109  C   ILE    15     -61.785  -8.510 -15.069  1.00121.75           C
ATOM    110  O   ILE    15     -62.010  -7.324 -15.306  1.00121.75           O
ATOM    111  N   GLU    16     -61.859  -9.459 -16.020  1.00260.87           N
ATOM    112  CA  GLU    16     -62.251  -9.102 -17.348  1.00260.87           C
ATOM    113  CB  GLU    16     -61.067  -8.819 -18.287  1.00260.87           C
ATOM    114  CG  GLU    16     -61.494  -8.386 -19.691  1.00260.87           C
ATOM    115  CD  GLU    16     -60.235  -8.137 -20.508  1.00260.87           C
ATOM    116  OE1 GLU    16     -59.121  -8.306 -19.944  1.00260.87           O
ATOM    117  OE2 GLU    16     -60.370  -7.773 -21.707  1.00260.87           O
ATOM    118  C   GLU    16     -63.003 -10.257 -17.918  1.00260.87           C
ATOM    119  O   GLU    16     -62.925 -11.375 -17.413  1.00260.87           O
ATOM    120  N   GLY    17     -63.778  -9.998 -18.987  1.00139.62           N
ATOM    121  CA  GLY    17     -64.515 -11.050 -19.618  1.00139.62           C
ATOM    122  C   GLY    17     -64.994 -10.514 -20.924  1.00139.62           C
ATOM    123  O   GLY    17     -65.052  -9.302 -21.123  1.00139.62           O
ATOM    124  N   LEU    18     -65.346 -11.415 -21.859  1.00249.10           N
ATOM    125  CA  LEU    18     -65.828 -10.961 -23.128  1.00249.10           C
ATOM    126  CB  LEU    18     -65.775 -12.034 -24.230  1.00249.10           C
ATOM    127  CG  LEU    18     -64.342 -12.478 -24.583  1.00249.10           C
ATOM    128  CD1 LEU    18     -63.658 -13.158 -23.387  1.00249.10           C
ATOM    129  CD2 LEU    18     -64.321 -13.344 -25.853  1.00249.10           C
ATOM    130  C   LEU    18     -67.252 -10.560 -22.940  1.00249.10           C
ATOM    131  O   LEU    18     -67.986 -11.178 -22.170  1.00249.10           O
ATOM    132  N   LEU    19     -67.673  -9.485 -23.632  1.00260.08           N
ATOM    133  CA  LEU    19     -69.026  -9.035 -23.516  1.00260.08           C
ATOM    134  CB  LEU    19     -69.170  -7.574 -23.053  1.00260.08           C
ATOM    135  CG  LEU    19     -68.694  -7.332 -21.610  1.00260.08           C
ATOM    136  CD1 LEU    19     -69.559  -8.104 -20.601  1.00260.08           C
ATOM    137  CD2 LEU    19     -67.193  -7.619 -21.459  1.00260.08           C
ATOM    138  C   LEU    19     -69.649  -9.127 -24.866  1.00260.08           C
ATOM    139  O   LEU    19     -68.961  -9.258 -25.877  1.00260.08           O
ATOM    140  N   GLY    20     -70.993  -9.084 -24.903  1.00167.80           N
ATOM    141  CA  GLY    20     -71.690  -9.142 -26.150  1.00167.80           C
ATOM    142  C   GLY    20     -71.754  -7.743 -26.662  1.00167.80           C
ATOM    143  O   GLY    20     -71.069  -6.854 -26.158  1.00167.80           O
ATOM    144  N   ALA    21     -72.586  -7.513 -27.693  1.00201.78           N
ATOM    145  CA  ALA    21     -72.688  -6.198 -28.246  1.00201.78           C
ATOM    146  CB  ALA    21     -73.558  -6.126 -29.514  1.00201.78           C
ATOM    147  C   ALA    21     -73.316  -5.323 -27.214  1.00201.78           C
ATOM    148  O   ALA    21     -74.070  -5.790 -26.362  1.00201.78           O
ATOM    149  N   GLY    22     -72.989  -4.018 -27.256  1.00 91.58           N
ATOM    150  CA  GLY    22     -73.544  -3.095 -26.313  1.00 91.58           C
ATOM    151  C   GLY    22     -72.677  -3.109 -25.098  1.00 91.58           C
ATOM    152  O   GLY    22     -71.617  -3.733 -25.082  1.00 91.58           O
ATOM    153  N   GLY    23     -73.125  -2.407 -24.039  1.00 73.45           N
ATOM    154  CA  GLY    23     -72.378  -2.347 -22.818  1.00 73.45           C
ATOM    155  C   GLY    23     -71.617  -1.062 -22.814  1.00 73.45           C
ATOM    156  O   GLY    23     -71.399  -0.451 -23.859  1.00 73.45           O
ATOM    157  N   GLY    24     -71.194  -0.621 -21.614  1.00106.75           N
ATOM    158  CA  GLY    24     -70.450   0.598 -21.493  1.00106.75           C
ATOM    159  C   GLY    24     -70.446   0.961 -20.045  1.00106.75           C
ATOM    160  O   GLY    24     -71.101   0.310 -19.232  1.00106.75           O
ATOM    161  N   ARG    25     -69.700   2.022 -19.678  1.00263.65           N
ATOM    162  CA  ARG    25     -69.675   2.406 -18.298  1.00263.65           C
ATOM    163  CB  ARG    25     -68.276   2.799 -17.795  1.00263.65           C
ATOM    164  CG  ARG    25     -68.181   2.885 -16.271  1.00263.65           C
ATOM    165  CD  ARG    25     -68.182   1.516 -15.585  1.00263.65           C
ATOM    166  NE  ARG    25     -69.491   0.862 -15.869  1.00263.65           N
ATOM    167  CZ  ARG    25     -69.617  -0.492 -15.749  1.00263.65           C
ATOM    168  NH1 ARG    25     -68.539  -1.250 -15.391  1.00263.65           N
ATOM    169  NH2 ARG    25     -70.822  -1.090 -15.986  1.00263.65           N
ATOM    170  C   ARG    25     -70.554   3.607 -18.167  1.00263.65           C
ATOM    171  O   ARG    25     -70.218   4.697 -18.626  1.00263.65           O
ATOM    172  N   ASN    26     -71.728   3.410 -17.542  1.00 71.33           N
ATOM    173  CA  ASN    26     -72.701   4.447 -17.361  1.00 71.33           C
ATOM    174  CB  ASN    26     -74.047   3.902 -16.853  1.00 71.33           C
ATOM    175  CG  ASN    26     -74.651   3.041 -17.954  1.00 71.33           C
ATOM    176  OD1 ASN    26     -74.715   3.448 -19.113  1.00 71.33           O
ATOM    177  ND2 ASN    26     -75.101   1.812 -17.586  1.00 71.33           N
ATOM    178  C   ASN    26     -72.222   5.455 -16.364  1.00 71.33           C
ATOM    179  O   ASN    26     -72.431   6.655 -16.536  1.00 71.33           O
ATOM    180  N   LEU    27     -71.541   4.992 -15.299  1.00267.70           N
ATOM    181  CA  LEU    27     -71.194   5.845 -14.197  1.00267.70           C
ATOM    182  CB  LEU    27     -70.510   5.096 -13.043  1.00267.70           C
ATOM    183  CG  LEU    27     -70.140   6.000 -11.853  1.00267.70           C
ATOM    184  CD1 LEU    27     -71.394   6.602 -11.196  1.00267.70           C
ATOM    185  CD2 LEU    27     -69.235   5.264 -10.853  1.00267.70           C
ATOM    186  C   LEU    27     -70.281   6.954 -14.618  1.00267.70           C
ATOM    187  O   LEU    27     -69.365   6.767 -15.418  1.00267.70           O
ATOM    188  N   VAL    28     -70.554   8.161 -14.075  1.00143.81           N
ATOM    189  CA  VAL    28     -69.761   9.337 -14.292  1.00143.81           C
ATOM    190  CB  VAL    28     -70.181  10.130 -15.495  1.00143.81           C
ATOM    191  CG1 VAL    28     -71.619  10.628 -15.276  1.00143.81           C
ATOM    192  CG2 VAL    28     -69.161  11.259 -15.716  1.00143.81           C
ATOM    193  C   VAL    28     -69.971  10.210 -13.091  1.00143.81           C
ATOM    194  O   VAL    28     -70.946  10.034 -12.361  1.00143.81           O
ATOM    195  N   ALA    29     -69.051  11.165 -12.828  1.00269.25           N
ATOM    196  CA  ALA    29     -69.253  12.013 -11.685  1.00269.25           C
ATOM    197  CB  ALA    29     -68.730  11.405 -10.372  1.00269.25           C
ATOM    198  C   ALA    29     -68.518  13.303 -11.892  1.00269.25           C
ATOM    199  O   ALA    29     -67.542  13.363 -12.638  1.00269.25           O
ATOM    200  N   HIS    30     -68.999  14.384 -11.238  1.00326.69           N
ATOM    201  CA  HIS    30     -68.355  15.667 -11.311  1.00326.69           C
ATOM    202  ND1 HIS    30     -70.848  17.671 -12.377  1.00326.69           N
ATOM    203  CG  HIS    30     -70.109  16.623 -12.878  1.00326.69           C
ATOM    204  CB  HIS    30     -68.644  16.424 -12.619  1.00326.69           C
ATOM    205  NE2 HIS    30     -72.245  16.426 -13.578  1.00326.69           N
ATOM    206  CD2 HIS    30     -70.978  15.872 -13.608  1.00326.69           C
ATOM    207  CE1 HIS    30     -72.117  17.505 -12.827  1.00326.69           C
ATOM    208  C   HIS    30     -68.877  16.499 -10.178  1.00326.69           C
ATOM    209  O   HIS    30     -69.987  16.270  -9.699  1.00326.69           O
ATOM    210  N   SER    31     -68.081  17.482  -9.698  1.00125.86           N
ATOM    211  CA  SER    31     -68.560  18.302  -8.619  1.00125.86           C
ATOM    212  CB  SER    31     -68.029  17.871  -7.241  1.00125.86           C
ATOM    213  OG  SER    31     -66.617  18.019  -7.193  1.00125.86           O
ATOM    214  C   SER    31     -68.117  19.720  -8.837  1.00125.86           C
ATOM    215  O   SER    31     -66.985  19.994  -9.232  1.00125.86           O
ATOM    216  N   PRO    32     -69.038  20.620  -8.605  1.00175.29           N
ATOM    217  CA  PRO    32     -68.741  22.028  -8.732  1.00175.29           C
ATOM    218  CD  PRO    32     -70.397  20.322  -9.032  1.00175.29           C
ATOM    219  CB  PRO    32     -70.070  22.719  -9.030  1.00175.29           C
ATOM    220  CG  PRO    32     -70.928  21.616  -9.666  1.00175.29           C
ATOM    221  C   PRO    32     -68.088  22.578  -7.497  1.00175.29           C
ATOM    222  O   PRO    32     -68.173  21.942  -6.448  1.00175.29           O
ATOM    223  N   LEU    33     -67.421  23.751  -7.602  1.00205.10           N
ATOM    224  CA  LEU    33     -66.826  24.379  -6.454  1.00205.10           C
ATOM    225  CB  LEU    33     -65.313  24.128  -6.336  1.00205.10           C
ATOM    226  CG  LEU    33     -64.944  22.648  -6.124  1.00205.10           C
ATOM    227  CD1 LEU    33     -63.421  22.461  -6.014  1.00205.10           C
ATOM    228  CD2 LEU    33     -65.706  22.044  -4.935  1.00205.10           C
ATOM    229  C   LEU    33     -67.016  25.865  -6.579  1.00205.10           C
ATOM    230  O   LEU    33     -66.857  26.423  -7.663  1.00205.10           O
ATOM    231  N   THR    34     -67.388  26.545  -5.470  1.00292.37           N
ATOM    232  CA  THR    34     -67.544  27.978  -5.489  1.00292.37           C
ATOM    233  CB  THR    34     -68.945  28.420  -5.789  1.00292.37           C
ATOM    234  OG1 THR    34     -69.830  27.960  -4.778  1.00292.37           O
ATOM    235  CG2 THR    34     -69.360  27.851  -7.156  1.00292.37           C
ATOM    236  C   THR    34     -67.207  28.495  -4.120  1.00292.37           C
ATOM    237  O   THR    34     -67.264  27.741  -3.150  1.00292.37           O
ATOM    238  N   SER    35     -66.835  29.795  -3.999  1.00153.38           N
ATOM    239  CA  SER    35     -66.534  30.307  -2.689  1.00153.38           C
ATOM    240  CB  SER    35     -65.486  29.447  -1.947  1.00153.38           C
ATOM    241  OG  SER    35     -65.431  29.777  -0.567  1.00153.38           O
ATOM    242  C   SER    35     -65.993  31.705  -2.817  1.00153.38           C
ATOM    243  O   SER    35     -66.257  32.429  -3.777  1.00153.38           O
ATOM    244  N   HIS    36     -65.250  32.127  -1.779  1.00217.07           N
ATOM    245  CA  HIS    36     -64.554  33.375  -1.708  1.00217.07           C
ATOM    246  ND1 HIS    36     -65.203  33.440   2.033  1.00217.07           N
ATOM    247  CG  HIS    36     -65.288  33.641   0.674  1.00217.07           C
ATOM    248  CB  HIS    36     -64.114  33.641  -0.258  1.00217.07           C
ATOM    249  NE2 HIS    36     -67.358  33.730   1.568  1.00217.07           N
ATOM    250  CD2 HIS    36     -66.611  33.818   0.407  1.00217.07           C
ATOM    251  CE1 HIS    36     -66.469  33.503   2.518  1.00217.07           C
ATOM    252  C   HIS    36     -63.376  33.144  -2.610  1.00217.07           C
ATOM    253  O   HIS    36     -63.279  32.024  -3.104  1.00217.07           O
ATOM    254  N   PRO    37     -62.503  34.088  -2.902  1.00111.21           N
ATOM    255  CA  PRO    37     -61.429  33.864  -3.844  1.00111.21           C
ATOM    256  CD  PRO    37     -62.167  35.158  -1.975  1.00111.21           C
ATOM    257  CB  PRO    37     -60.547  35.106  -3.767  1.00111.21           C
ATOM    258  CG  PRO    37     -60.724  35.563  -2.312  1.00111.21           C
ATOM    259  C   PRO    37     -60.657  32.640  -3.463  1.00111.21           C
ATOM    260  O   PRO    37     -60.740  32.228  -2.307  1.00111.21           O
ATOM    261  N   ALA    38     -59.931  32.039  -4.430  1.00229.54           N
ATOM    262  CA  ALA    38     -59.244  30.799  -4.209  1.00229.54           C
ATOM    263  CB  ALA    38     -58.302  30.398  -5.359  1.00229.54           C
ATOM    264  C   ALA    38     -58.429  30.919  -2.970  1.00229.54           C
ATOM    265  O   ALA    38     -57.854  31.969  -2.688  1.00229.54           O
ATOM    266  N   ALA    39     -58.413  29.821  -2.186  1.00258.91           N
ATOM    267  CA  ALA    39     -57.753  29.750  -0.917  1.00258.91           C
ATOM    268  CB  ALA    39     -56.455  30.572  -0.800  1.00258.91           C
ATOM    269  C   ALA    39     -58.747  30.273   0.057  1.00258.91           C
ATOM    270  O   ALA    39     -59.766  30.831  -0.346  1.00258.91           O
ATOM    271  N   PRO    40     -58.528  30.099   1.325  1.00128.10           N
ATOM    272  CA  PRO    40     -59.473  30.646   2.247  1.00128.10           C
ATOM    273  CD  PRO    40     -57.866  28.926   1.861  1.00128.10           C
ATOM    274  CB  PRO    40     -59.166  30.006   3.605  1.00128.10           C
ATOM    275  CG  PRO    40     -57.871  29.196   3.374  1.00128.10           C
ATOM    276  C   PRO    40     -59.350  32.127   2.174  1.00128.10           C
ATOM    277  O   PRO    40     -58.230  32.632   2.231  1.00128.10           O
ATOM    278  N   THR    41     -60.480  32.846   2.041  1.00214.38           N
ATOM    279  CA  THR    41     -60.381  34.267   1.926  1.00214.38           C
ATOM    280  CB  THR    41     -60.011  34.686   0.524  1.00214.38           C
ATOM    281  OG1 THR    41     -58.837  33.995   0.123  1.00214.38           O
ATOM    282  CG2 THR    41     -59.718  36.197   0.479  1.00214.38           C
ATOM    283  C   THR    41     -61.741  34.801   2.263  1.00214.38           C
ATOM    284  O   THR    41     -62.661  34.038   2.550  1.00214.38           O
ATOM    285  N   LEU    42     -61.890  36.138   2.258  1.00193.89           N
ATOM    286  CA  LEU    42     -63.139  36.790   2.510  1.00193.89           C
ATOM    287  CB  LEU    42     -62.983  38.111   3.281  1.00193.89           C
ATOM    288  CG  LEU    42     -62.379  37.916   4.686  1.00193.89           C
ATOM    289  CD1 LEU    42     -60.937  37.390   4.607  1.00193.89           C
ATOM    290  CD2 LEU    42     -62.501  39.190   5.534  1.00193.89           C
ATOM    291  C   LEU    42     -63.689  37.095   1.156  1.00193.89           C
ATOM    292  O   LEU    42     -63.504  36.302   0.235  1.00193.89           O
ATOM    293  N   MET    43     -64.414  38.225   1.003  1.00178.13           N
ATOM    294  CA  MET    43     -64.897  38.559  -0.307  1.00178.13           C
ATOM    295  CB  MET    43     -65.624  39.915  -0.374  1.00178.13           C
ATOM    296  CG  MET    43     -66.508  40.087  -1.612  1.00178.13           C
ATOM    297  SD  MET    43     -66.975  41.797  -2.009  1.00178.13           S
ATOM    298  CE  MET    43     -65.377  42.212  -2.768  1.00178.13           C
ATOM    299  C   MET    43     -63.651  38.669  -1.123  1.00178.13           C
ATOM    300  O   MET    43     -62.680  39.264  -0.656  1.00178.13           O
ATOM    301  N   PRO    44     -63.659  38.121  -2.317  1.00107.12           N
ATOM    302  CA  PRO    44     -62.473  37.987  -3.121  1.00107.12           C
ATOM    303  CD  PRO    44     -64.865  38.057  -3.125  1.00107.12           C
ATOM    304  CB  PRO    44     -62.947  37.564  -4.511  1.00107.12           C
ATOM    305  CG  PRO    44     -64.381  38.114  -4.583  1.00107.12           C
ATOM    306  C   PRO    44     -61.599  39.192  -3.159  1.00107.12           C
ATOM    307  O   PRO    44     -62.051  40.276  -3.525  1.00107.12           O
ATOM    308  N   ALA    45     -60.329  38.979  -2.770  1.00245.88           N
ATOM    309  CA  ALA    45     -59.308  39.975  -2.715  1.00245.88           C
ATOM    310  CB  ALA    45     -59.609  41.118  -1.731  1.00245.88           C
ATOM    311  C   ALA    45     -58.114  39.247  -2.197  1.00245.88           C
ATOM    312  O   ALA    45     -58.198  38.064  -1.872  1.00245.88           O
ATOM    313  N   VAL    46     -56.955  39.923  -2.119  1.00137.96           N
ATOM    314  CA  VAL    46     -55.810  39.244  -1.595  1.00137.96           C
ATOM    315  CB  VAL    46     -54.557  40.068  -1.628  1.00137.96           C
ATOM    316  CG1 VAL    46     -54.185  40.333  -3.096  1.00137.96           C
ATOM    317  CG2 VAL    46     -54.799  41.352  -0.816  1.00137.96           C
ATOM    318  C   VAL    46     -56.127  38.932  -0.171  1.00137.96           C
ATOM    319  O   VAL    46     -56.832  39.691   0.492  1.00137.96           O
ATOM    320  N   ASN    47     -55.635  37.784   0.334  1.00179.01           N
ATOM    321  CA  ASN    47     -55.949  37.443   1.688  1.00179.01           C
ATOM    322  CB  ASN    47     -55.573  35.998   2.063  1.00179.01           C
ATOM    323  CG  ASN    47     -56.133  35.696   3.447  1.00179.01           C
ATOM    324  OD1 ASN    47     -56.002  36.493   4.375  1.00179.01           O
ATOM    325  ND2 ASN    47     -56.783  34.510   3.591  1.00179.01           N
ATOM    326  C   ASN    47     -55.149  38.356   2.548  1.00179.01           C
ATOM    327  O   ASN    47     -54.017  38.056   2.923  1.00179.01           O
ATOM    328  N   TYR    48     -55.741  39.518   2.870  1.00202.43           N
ATOM    329  CA  TYR    48     -55.086  40.499   3.674  1.00202.43           C
ATOM    330  CB  TYR    48     -54.239  41.504   2.871  1.00202.43           C
ATOM    331  CG  TYR    48     -53.051  40.757   2.365  1.00202.43           C
ATOM    332  CD1 TYR    48     -53.118  40.018   1.206  1.00202.43           C
ATOM    333  CD2 TYR    48     -51.862  40.792   3.059  1.00202.43           C
ATOM    334  CE1 TYR    48     -52.020  39.329   0.745  1.00202.43           C
ATOM    335  CE2 TYR    48     -50.761  40.107   2.603  1.00202.43           C
ATOM    336  CZ  TYR    48     -50.839  39.372   1.445  1.00202.43           C
ATOM    337  OH  TYR    48     -49.711  38.666   0.975  1.00202.43           O
ATOM    338  C   TYR    48     -56.145  41.241   4.414  1.00202.43           C
ATOM    339  O   TYR    48     -57.256  40.747   4.600  1.00202.43           O
ATOM    340  N   ALA    49     -55.807  42.458   4.870  1.00 65.63           N
ATOM    341  CA  ALA    49     -56.722  43.253   5.632  1.00 65.63           C
ATOM    342  CB  ALA    49     -56.129  44.616   6.027  1.00 65.63           C
ATOM    343  C   ALA    49     -58.006  43.529   4.887  1.00 65.63           C
ATOM    344  O   ALA    49     -59.044  43.357   5.522  1.00 65.63           O
ATOM    345  N   PRO    50     -58.076  43.926   3.623  1.00 64.80           N
ATOM    346  CA  PRO    50     -59.347  44.239   3.017  1.00 64.80           C
ATOM    347  CD  PRO    50     -57.046  43.719   2.611  1.00 64.80           C
ATOM    348  CB  PRO    50     -59.045  44.578   1.559  1.00 64.80           C
ATOM    349  CG  PRO    50     -57.782  43.755   1.262  1.00 64.80           C
ATOM    350  C   PRO    50     -60.296  43.088   3.113  1.00 64.80           C
ATOM    351  O   PRO    50     -59.885  41.948   2.902  1.00 64.80           O
ATOM    352  N   LEU    51     -61.569  43.375   3.447  1.00257.42           N
ATOM    353  CA  LEU    51     -62.562  42.355   3.579  1.00257.42           C
ATOM    354  CB  LEU    51     -62.963  42.060   5.039  1.00257.42           C
ATOM    355  CG  LEU    51     -63.156  43.302   5.930  1.00257.42           C
ATOM    356  CD1 LEU    51     -61.825  44.030   6.183  1.00257.42           C
ATOM    357  CD2 LEU    51     -64.244  44.227   5.376  1.00257.42           C
ATOM    358  C   LEU    51     -63.767  42.775   2.808  1.00257.42           C
ATOM    359  O   LEU    51     -63.998  43.962   2.576  1.00257.42           O
ATOM    360  N   ASP    52     -64.576  41.787   2.384  1.00192.41           N
ATOM    361  CA  ASP    52     -65.712  42.122   1.587  1.00192.41           C
ATOM    362  CB  ASP    52     -66.684  43.085   2.289  1.00192.41           C
ATOM    363  CG  ASP    52     -67.994  43.109   1.514  1.00192.41           C
ATOM    364  OD1 ASP    52     -68.137  42.298   0.562  1.00192.41           O
ATOM    365  OD2 ASP    52     -68.872  43.941   1.867  1.00192.41           O
ATOM    366  C   ASP    52     -65.165  42.791   0.373  1.00192.41           C
ATOM    367  O   ASP    52     -64.245  42.282  -0.266  1.00192.41           O
ATOM    368  N   LEU    53     -65.711  43.968   0.027  1.00250.29           N
ATOM    369  CA  LEU    53     -65.232  44.660  -1.129  1.00250.29           C
ATOM    370  CB  LEU    53     -65.992  45.967  -1.418  1.00250.29           C
ATOM    371  CG  LEU    53     -65.559  46.676  -2.715  1.00250.29           C
ATOM    372  CD1 LEU    53     -65.952  45.856  -3.957  1.00250.29           C
ATOM    373  CD2 LEU    53     -66.086  48.119  -2.765  1.00250.29           C
ATOM    374  C   LEU    53     -63.812  45.008  -0.830  1.00250.29           C
ATOM    375  O   LEU    53     -63.383  44.956   0.321  1.00250.29           O
ATOM    376  N   PRO    54     -63.050  45.335  -1.833  1.00160.32           N
ATOM    377  CA  PRO    54     -61.679  45.652  -1.579  1.00160.32           C
ATOM    378  CD  PRO    54     -63.237  44.773  -3.160  1.00160.32           C
ATOM    379  CB  PRO    54     -61.027  45.783  -2.952  1.00160.32           C
ATOM    380  CG  PRO    54     -61.844  44.802  -3.817  1.00160.32           C
ATOM    381  C   PRO    54     -61.609  46.851  -0.704  1.00160.32           C
ATOM    382  O   PRO    54     -62.499  47.698  -0.770  1.00160.32           O
ATOM    383  N   GLY    55     -60.564  46.926   0.140  1.00 71.17           N
ATOM    384  CA  GLY    55     -60.478  47.990   1.088  1.00 71.17           C
ATOM    385  C   GLY    55     -61.282  47.513   2.248  1.00 71.17           C
ATOM    386  O   GLY    55     -61.846  46.421   2.207  1.00 71.17           O
ATOM    387  N   SER    56     -61.364  48.312   3.325  1.00167.74           N
ATOM    388  CA  SER    56     -62.148  47.849   4.427  1.00167.74           C
ATOM    389  CB  SER    56     -62.035  48.743   5.674  1.00167.74           C
ATOM    390  OG  SER    56     -60.694  48.760   6.139  1.00167.74           O
ATOM    391  C   SER    56     -63.563  47.884   3.964  1.00167.74           C
ATOM    392  O   SER    56     -63.962  48.806   3.257  1.00167.74           O
ATOM    393  N   ALA    57     -64.360  46.856   4.319  1.00235.76           N
ATOM    394  CA  ALA    57     -65.729  46.893   3.905  1.00235.76           C
ATOM    395  CB  ALA    57     -66.441  45.531   3.916  1.00235.76           C
ATOM    396  C   ALA    57     -66.450  47.782   4.856  1.00235.76           C
ATOM    397  O   ALA    57     -66.188  47.761   6.057  1.00235.76           O
ATOM    398  N   GLU    58     -67.386  48.582   4.311  1.00353.07           N
ATOM    399  CA  GLU    58     -68.177  49.516   5.065  1.00353.07           C
ATOM    400  CB  GLU    58     -69.399  48.884   5.768  1.00353.07           C
ATOM    401  CG  GLU    58     -69.065  47.806   6.805  1.00353.07           C
ATOM    402  CD  GLU    58     -68.812  46.497   6.075  1.00353.07           C
ATOM    403  OE1 GLU    58     -69.488  46.260   5.038  1.00353.07           O
ATOM    404  OE2 GLU    58     -67.946  45.713   6.547  1.00353.07           O
ATOM    405  C   GLU    58     -67.344  50.236   6.092  1.00353.07           C
ATOM    406  O   GLU    58     -67.611  50.078   7.281  1.00353.07           O
ATOM    407  N   PRO    59     -66.349  51.019   5.749  1.00166.20           N
ATOM    408  CA  PRO    59     -65.602  51.645   6.807  1.00166.20           C
ATOM    409  CD  PRO    59     -65.509  50.756   4.590  1.00166.20           C
ATOM    410  CB  PRO    59     -64.277  52.089   6.195  1.00166.20           C
ATOM    411  CG  PRO    59     -64.080  51.119   5.019  1.00166.20           C
ATOM    412  C   PRO    59     -66.363  52.764   7.437  1.00166.20           C
ATOM    413  O   PRO    59     -67.161  53.407   6.758  1.00166.20           O
ATOM    414  N   PRO    60     -66.148  52.979   8.704  1.00 81.74           N
ATOM    415  CA  PRO    60     -66.764  54.088   9.377  1.00 81.74           C
ATOM    416  CD  PRO    60     -65.896  51.871   9.610  1.00 81.74           C
ATOM    417  CB  PRO    60     -66.809  53.722  10.863  1.00 81.74           C
ATOM    418  CG  PRO    60     -65.855  52.522  11.000  1.00 81.74           C
ATOM    419  C   PRO    60     -65.957  55.308   9.072  1.00 81.74           C
ATOM    420  O   PRO    60     -64.801  55.168   8.676  1.00 81.74           O
ATOM    421  N   LYS    61     -66.538  56.512   9.238  1.00332.12           N
ATOM    422  CA  LYS    61     -65.802  57.703   8.937  1.00332.12           C
ATOM    423  CB  LYS    61     -66.636  58.795   8.241  1.00332.12           C
ATOM    424  CG  LYS    61     -67.892  59.226   9.004  1.00332.12           C
ATOM    425  CD  LYS    61     -68.918  58.103   9.182  1.00332.12           C
ATOM    426  CE  LYS    61     -69.113  57.657  10.633  1.00332.12           C
ATOM    427  NZ  LYS    61     -70.089  58.546  11.303  1.00332.12           N
ATOM    428  C   LYS    61     -65.256  58.277  10.204  1.00332.12           C
ATOM    429  O   LYS    61     -65.847  58.144  11.274  1.00332.12           O
ATOM    430  N   GLN    62     -64.073  58.914  10.099  1.00235.82           N
ATOM    431  CA  GLN    62     -63.442  59.535  11.226  1.00235.82           C
ATOM    432  CB  GLN    62     -62.084  58.908  11.583  1.00235.82           C
ATOM    433  CG  GLN    62     -62.161  57.431  11.975  1.00235.82           C
ATOM    434  CD  GLN    62     -60.738  56.959  12.233  1.00235.82           C
ATOM    435  OE1 GLN    62     -60.466  55.761  12.295  1.00235.82           O
ATOM    436  NE2 GLN    62     -59.797  57.931  12.377  1.00235.82           N
ATOM    437  C   GLN    62     -63.163  60.940  10.805  1.00235.82           C
ATOM    438  O   GLN    62     -63.016  61.213   9.615  1.00235.82           O
ATOM    439  N   CYS    63     -63.105  61.887  11.762  1.00 83.89           N
ATOM    440  CA  CYS    63     -62.829  63.226  11.337  1.00 83.89           C
ATOM    441  CB  CYS    63     -64.089  64.098  11.200  1.00 83.89           C
ATOM    442  SG  CYS    63     -65.203  63.496   9.896  1.00 83.89           S
ATOM    443  C   CYS    63     -61.938  63.891  12.335  1.00 83.89           C
ATOM    444  O   CYS    63     -62.034  63.655  13.538  1.00 83.89           O
ATOM    445  N   HIS    64     -61.017  64.733  11.828  1.00239.04           N
ATOM    446  CA  HIS    64     -60.154  65.524  12.653  1.00239.04           C
ATOM    447  ND1 HIS    64     -59.105  62.664  14.097  1.00239.04           N
ATOM    448  CG  HIS    64     -58.754  63.995  14.124  1.00239.04           C
ATOM    449  CB  HIS    64     -58.766  64.918  12.939  1.00239.04           C
ATOM    450  NE2 HIS    64     -58.549  63.131  16.200  1.00239.04           N
ATOM    451  CD2 HIS    64     -58.416  64.263  15.416  1.00239.04           C
ATOM    452  CE1 HIS    64     -58.965  62.197  15.364  1.00239.04           C
ATOM    453  C   HIS    64     -59.949  66.823  11.950  1.00239.04           C
ATOM    454  O   HIS    64     -60.312  67.001  10.789  1.00239.04           O
ATOM    455  N   PRO    65     -59.404  67.747  12.680  1.00230.61           N
ATOM    456  CA  PRO    65     -59.148  69.052  12.140  1.00230.61           C
ATOM    457  CD  PRO    65     -59.682  67.795  14.107  1.00230.61           C
ATOM    458  CB  PRO    65     -58.869  69.950  13.342  1.00230.61           C
ATOM    459  CG  PRO    65     -59.663  69.285  14.479  1.00230.61           C
ATOM    460  C   PRO    65     -58.061  69.063  11.114  1.00230.61           C
ATOM    461  O   PRO    65     -57.955  70.048  10.386  1.00230.61           O
ATOM    462  N   CYS    66     -57.239  68.001  11.034  1.00 43.72           N
ATOM    463  CA  CYS    66     -56.144  68.033  10.110  1.00 43.72           C
ATOM    464  CB  CYS    66     -55.285  66.758  10.118  1.00 43.72           C
ATOM    465  SG  CYS    66     -54.438  66.497  11.705  1.00 43.72           S
ATOM    466  C   CYS    66     -56.689  68.202   8.732  1.00 43.72           C
ATOM    467  O   CYS    66     -57.625  67.529   8.306  1.00 43.72           O
ATOM    468  N   PRO    67     -56.100  69.144   8.051  1.00147.58           N
ATOM    469  CA  PRO    67     -56.496  69.414   6.698  1.00147.58           C
ATOM    470  CD  PRO    67     -55.678  70.354   8.738  1.00147.58           C
ATOM    471  CB  PRO    67     -56.029  70.835   6.392  1.00147.58           C
ATOM    472  CG  PRO    67     -55.981  71.509   7.772  1.00147.58           C
ATOM    473  C   PRO    67     -55.901  68.400   5.782  1.00147.58           C
ATOM    474  O   PRO    67     -54.978  67.695   6.186  1.00147.58           O
ATOM    475  N   GLY    68     -56.427  68.304   4.547  1.00 89.35           N
ATOM    476  CA  GLY    68     -55.894  67.382   3.592  1.00 89.35           C
ATOM    477  C   GLY    68     -56.585  67.663   2.301  1.00 89.35           C
ATOM    478  O   GLY    68     -57.560  68.411   2.258  1.00 89.35           O
ATOM    479  N   VAL    69     -56.088  67.065   1.202  1.00 92.69           N
ATOM    480  CA  VAL    69     -56.724  67.280  -0.061  1.00 92.69           C
ATOM    481  CB  VAL    69     -55.762  67.480  -1.196  1.00 92.69           C
ATOM    482  CG1 VAL    69     -54.949  68.758  -0.929  1.00 92.69           C
ATOM    483  CG2 VAL    69     -54.901  66.214  -1.340  1.00 92.69           C
ATOM    484  C   VAL    69     -57.502  66.044  -0.354  1.00 92.69           C
ATOM    485  O   VAL    69     -57.028  64.928  -0.153  1.00 92.69           O
ATOM    486  N   PRO    70     -58.710  66.227  -0.796  1.00161.17           N
ATOM    487  CA  PRO    70     -59.506  65.080  -1.114  1.00161.17           C
ATOM    488  CD  PRO    70     -59.519  67.324  -0.289  1.00161.17           C
ATOM    489  CB  PRO    70     -60.949  65.571  -1.176  1.00161.17           C
ATOM    490  CG  PRO    70     -60.955  66.779  -0.223  1.00161.17           C
ATOM    491  C   PRO    70     -59.017  64.466  -2.378  1.00161.17           C
ATOM    492  O   PRO    70     -58.519  65.188  -3.241  1.00161.17           O
ATOM    493  N   GLN    71     -59.136  63.133  -2.499  1.00284.98           N
ATOM    494  CA  GLN    71     -58.728  62.466  -3.695  1.00284.98           C
ATOM    495  CB  GLN    71     -57.448  61.629  -3.510  1.00284.98           C
ATOM    496  CG  GLN    71     -56.876  61.056  -4.808  1.00284.98           C
ATOM    497  CD  GLN    71     -57.571  59.738  -5.101  1.00284.98           C
ATOM    498  OE1 GLN    71     -58.351  59.242  -4.290  1.00284.98           O
ATOM    499  NE2 GLN    71     -57.275  59.148  -6.290  1.00284.98           N
ATOM    500  C   GLN    71     -59.857  61.556  -4.042  1.00284.98           C
ATOM    501  O   GLN    71     -60.638  61.174  -3.173  1.00284.98           O
ATOM    502  N   GLY    72     -60.001  61.199  -5.331  1.00155.94           N
ATOM    503  CA  GLY    72     -61.109  60.352  -5.650  1.00155.94           C
ATOM    504  C   GLY    72     -60.635  59.285  -6.573  1.00155.94           C
ATOM    505  O   GLY    72     -59.745  59.498  -7.395  1.00155.94           O
ATOM    506  N   THR    73     -61.240  58.090  -6.446  1.00282.70           N
ATOM    507  CA  THR    73     -60.890  56.998  -7.300  1.00282.70           C
ATOM    508  CB  THR    73     -60.268  55.843  -6.572  1.00282.70           C
ATOM    509  OG1 THR    73     -59.839  54.853  -7.495  1.00282.70           O
ATOM    510  CG2 THR    73     -61.314  55.250  -5.614  1.00282.70           C
ATOM    511  C   THR    73     -62.159  56.494  -7.894  1.00282.70           C
ATOM    512  O   THR    73     -63.213  56.535  -7.262  1.00282.70           O
ATOM    513  N   SER    74     -62.091  56.024  -9.152  1.00158.63           N
ATOM    514  CA  SER    74     -63.259  55.481  -9.772  1.00158.63           C
ATOM    515  CB  SER    74     -63.852  56.377 -10.874  1.00158.63           C
ATOM    516  OG  SER    74     -62.941  56.488 -11.958  1.00158.63           O
ATOM    517  C   SER    74     -62.834  54.205 -10.413  1.00158.63           C
ATOM    518  O   SER    74     -61.683  54.050 -10.816  1.00158.63           O
ATOM    519  N   PRO    75     -63.733  53.267 -10.483  1.00100.93           N
ATOM    520  CA  PRO    75     -63.411  52.023 -11.119  1.00100.93           C
ATOM    521  CD  PRO    75     -64.739  53.104  -9.449  1.00100.93           C
ATOM    522  CB  PRO    75     -64.408  50.993 -10.582  1.00100.93           C
ATOM    523  CG  PRO    75     -65.485  51.827  -9.863  1.00100.93           C
ATOM    524  C   PRO    75     -63.462  52.211 -12.597  1.00100.93           C
ATOM    525  O   PRO    75     -64.152  53.120 -13.055  1.00100.93           O
ATOM    526  N   ALA    76     -62.730  51.381 -13.363  1.00184.43           N
ATOM    527  CA  ALA    76     -62.781  51.521 -14.786  1.00184.43           C
ATOM    528  CB  ALA    76     -61.397  51.656 -15.444  1.00184.43           C
ATOM    529  C   ALA    76     -63.405  50.276 -15.318  1.00184.43           C
ATOM    530  O   ALA    76     -63.039  49.162 -14.947  1.00184.43           O
ATOM    531  N   PRO    77     -64.376  50.460 -16.163  1.00 85.18           N
ATOM    532  CA  PRO    77     -65.033  49.331 -16.757  1.00 85.18           C
ATOM    533  CD  PRO    77     -65.270  51.596 -16.026  1.00 85.18           C
ATOM    534  CB  PRO    77     -66.429  49.809 -17.164  1.00 85.18           C
ATOM    535  CG  PRO    77     -66.358  51.344 -17.079  1.00 85.18           C
ATOM    536  C   PRO    77     -64.228  48.800 -17.895  1.00 85.18           C
ATOM    537  O   PRO    77     -63.442  49.550 -18.473  1.00 85.18           O
ATOM    538  N   VAL    78     -64.396  47.504 -18.221  1.00 82.00           N
ATOM    539  CA  VAL    78     -63.712  46.935 -19.342  1.00 82.00           C
ATOM    540  CB  VAL    78     -62.638  45.958 -18.961  1.00 82.00           C
ATOM    541  CG1 VAL    78     -61.547  46.713 -18.183  1.00 82.00           C
ATOM    542  CG2 VAL    78     -63.280  44.805 -18.172  1.00 82.00           C
ATOM    543  C   VAL    78     -64.741  46.186 -20.123  1.00 82.00           C
ATOM    544  O   VAL    78     -65.643  45.571 -19.557  1.00 82.00           O
ATOM    545  N   PRO    79     -64.647  46.254 -21.419  1.00 90.70           N
ATOM    546  CA  PRO    79     -65.591  45.544 -22.236  1.00 90.70           C
ATOM    547  CD  PRO    79     -64.168  47.460 -22.070  1.00 90.70           C
ATOM    548  CB  PRO    79     -65.611  46.257 -23.591  1.00 90.70           C
ATOM    549  CG  PRO    79     -64.382  47.184 -23.565  1.00 90.70           C
ATOM    550  C   PRO    79     -65.239  44.096 -22.319  1.00 90.70           C
ATOM    551  O   PRO    79     -64.064  43.758 -22.186  1.00 90.70           O
ATOM    552  N   TYR    80     -66.247  43.224 -22.518  1.00279.82           N
ATOM    553  CA  TYR    80     -65.992  41.821 -22.660  1.00279.82           C
ATOM    554  CB  TYR    80     -66.343  41.004 -21.404  1.00279.82           C
ATOM    555  CG  TYR    80     -66.032  39.574 -21.684  1.00279.82           C
ATOM    556  CD1 TYR    80     -64.743  39.108 -21.556  1.00279.82           C
ATOM    557  CD2 TYR    80     -67.021  38.697 -22.068  1.00279.82           C
ATOM    558  CE1 TYR    80     -64.443  37.791 -21.808  1.00279.82           C
ATOM    559  CE2 TYR    80     -66.726  37.378 -22.323  1.00279.82           C
ATOM    560  CZ  TYR    80     -65.436  36.923 -22.193  1.00279.82           C
ATOM    561  OH  TYR    80     -65.131  35.571 -22.454  1.00279.82           O
ATOM    562  C   TYR    80     -66.882  41.352 -23.764  1.00279.82           C
ATOM    563  O   TYR    80     -67.911  41.966 -24.037  1.00279.82           O
ATOM    564  N   GLY    81     -66.504  40.256 -24.452  1.00151.83           N
ATOM    565  CA  GLY    81     -67.362  39.789 -25.501  1.00151.83           C
ATOM    566  C   GLY    81     -66.880  38.446 -25.946  1.00151.83           C
ATOM    567  O   GLY    81     -65.706  38.113 -25.807  1.00151.83           O
ATOM    568  N   TYR    82     -67.807  37.639 -26.501  1.00310.61           N
ATOM    569  CA  TYR    82     -67.469  36.335 -26.991  1.00310.61           C
ATOM    570  CB  TYR    82     -68.036  35.196 -26.125  1.00310.61           C
ATOM    571  CG  TYR    82     -67.621  33.900 -26.731  1.00310.61           C
ATOM    572  CD1 TYR    82     -66.349  33.414 -26.538  1.00310.61           C
ATOM    573  CD2 TYR    82     -68.508  33.164 -27.483  1.00310.61           C
ATOM    574  CE1 TYR    82     -65.963  32.217 -27.092  1.00310.61           C
ATOM    575  CE2 TYR    82     -68.128  31.965 -28.041  1.00310.61           C
ATOM    576  CZ  TYR    82     -66.853  31.491 -27.847  1.00310.61           C
ATOM    577  OH  TYR    82     -66.460  30.262 -28.417  1.00310.61           O
ATOM    578  C   TYR    82     -68.075  36.213 -28.350  1.00310.61           C
ATOM    579  O   TYR    82     -69.125  36.788 -28.625  1.00310.61           O
ATOM    580  N   PHE    83     -67.406  35.469 -29.257  1.00283.81           N
ATOM    581  CA  PHE    83     -67.945  35.309 -30.573  1.00283.81           C
ATOM    582  CB  PHE    83     -67.121  36.007 -31.669  1.00283.81           C
ATOM    583  CG  PHE    83     -67.801  35.756 -32.972  1.00283.81           C
ATOM    584  CD1 PHE    83     -68.870  36.536 -33.363  1.00283.81           C
ATOM    585  CD2 PHE    83     -67.374  34.751 -33.803  1.00283.81           C
ATOM    586  CE1 PHE    83     -69.499  36.309 -34.562  1.00283.81           C
ATOM    587  CE2 PHE    83     -68.001  34.519 -35.007  1.00283.81           C
ATOM    588  CZ  PHE    83     -69.066  35.299 -35.387  1.00283.81           C
ATOM    589  C   PHE    83     -67.948  33.847 -30.885  1.00283.81           C
ATOM    590  O   PHE    83     -67.147  33.087 -30.346  1.00283.81           O
ATOM    591  N   GLY    84     -68.873  33.418 -31.764  1.00125.17           N
ATOM    592  CA  GLY    84     -68.935  32.032 -32.125  1.00125.17           C
ATOM    593  C   GLY    84     -70.061  31.874 -33.093  1.00125.17           C
ATOM    594  O   GLY    84     -70.817  32.812 -33.342  1.00125.17           O
ATOM    595  N   GLY    85     -70.199  30.663 -33.668  1.00108.35           N
ATOM    596  CA  GLY    85     -71.261  30.430 -34.600  1.00108.35           C
ATOM    597  C   GLY    85     -70.968  29.150 -35.311  1.00108.35           C
ATOM    598  O   GLY    85     -69.952  28.505 -35.061  1.00108.35           O
ATOM    599  N   GLY    86     -71.870  28.754 -36.228  1.00130.06           N
ATOM    600  CA  GLY    86     -71.679  27.546 -36.974  1.00130.06           C
ATOM    601  C   GLY    86     -72.548  27.644 -38.184  1.00130.06           C
ATOM    602  O   GLY    86     -73.459  28.469 -38.239  1.00130.06           O
ATOM    603  N   TYR    87     -72.284  26.795 -39.197  1.00277.29           N
ATOM    604  CA  TYR    87     -73.077  26.858 -40.387  1.00277.29           C
ATOM    605  CB  TYR    87     -72.270  27.219 -41.646  1.00277.29           C
ATOM    606  CG  TYR    87     -73.216  27.238 -42.797  1.00277.29           C
ATOM    607  CD1 TYR    87     -73.983  28.355 -43.048  1.00277.29           C
ATOM    608  CD2 TYR    87     -73.340  26.148 -43.623  1.00277.29           C
ATOM    609  CE1 TYR    87     -74.857  28.380 -44.109  1.00277.29           C
ATOM    610  CE2 TYR    87     -74.212  26.166 -44.687  1.00277.29           C
ATOM    611  CZ  TYR    87     -74.973  27.284 -44.929  1.00277.29           C
ATOM    612  OH  TYR    87     -75.870  27.308 -46.019  1.00277.29           O
ATOM    613  C   TYR    87     -73.673  25.508 -40.620  1.00277.29           C
ATOM    614  O   TYR    87     -73.001  24.486 -40.482  1.00277.29           O
ATOM    615  N   TYR    88     -74.975  25.482 -40.959  1.00283.10           N
ATOM    616  CA  TYR    88     -75.642  24.247 -41.246  1.00283.10           C
ATOM    617  CB  TYR    88     -76.773  23.918 -40.258  1.00283.10           C
ATOM    618  CG  TYR    88     -77.381  22.622 -40.673  1.00283.10           C
ATOM    619  CD1 TYR    88     -76.797  21.426 -40.323  1.00283.10           C
ATOM    620  CD2 TYR    88     -78.541  22.605 -41.413  1.00283.10           C
ATOM    621  CE1 TYR    88     -77.362  20.233 -40.706  1.00283.10           C
ATOM    622  CE2 TYR    88     -79.111  21.415 -41.799  1.00283.10           C
ATOM    623  CZ  TYR    88     -78.520  20.226 -41.447  1.00283.10           C
ATOM    624  OH  TYR    88     -79.101  19.003 -41.842  1.00283.10           O
ATOM    625  C   TYR    88     -76.260  24.400 -42.594  1.00283.10           C
ATOM    626  O   TYR    88     -76.833  25.442 -42.907  1.00283.10           O
ATOM    627  N   SER    89     -76.142  23.364 -43.448  1.00157.15           N
ATOM    628  CA  SER    89     -76.729  23.472 -44.749  1.00157.15           C
ATOM    629  CB  SER    89     -75.699  23.661 -45.877  1.00157.15           C
ATOM    630  OG  SER    89     -74.875  22.510 -45.981  1.00157.15           O
ATOM    631  C   SER    89     -77.458  22.202 -45.032  1.00157.15           C
ATOM    632  O   SER    89     -77.059  21.128 -44.583  1.00157.15           O
ATOM    633  N   CYS    90     -78.576  22.304 -45.776  1.00 97.84           N
ATOM    634  CA  CYS    90     -79.324  21.142 -46.142  1.00 97.84           C
ATOM    635  CB  CYS    90     -80.650  20.994 -45.374  1.00 97.84           C
ATOM    636  SG  CYS    90     -81.573  19.505 -45.858  1.00 97.84           S
ATOM    637  C   CYS    90     -79.666  21.289 -47.585  1.00 97.84           C
ATOM    638  O   CYS    90     -79.868  22.403 -48.071  1.00 97.84           O
ATOM    639  N   ARG    91     -79.717  20.167 -48.325  1.00256.66           N
ATOM    640  CA  ARG    91     -80.056  20.265 -49.713  1.00256.66           C
ATOM    641  CB  ARG    91     -78.870  19.992 -50.654  1.00256.66           C
ATOM    642  CG  ARG    91     -79.223  20.093 -52.139  1.00256.66           C
ATOM    643  CD  ARG    91     -79.926  18.850 -52.690  1.00256.66           C
ATOM    644  NE  ARG    91     -80.210  19.093 -54.131  1.00256.66           N
ATOM    645  CZ  ARG    91     -79.266  18.793 -55.070  1.00256.66           C
ATOM    646  NH1 ARG    91     -78.066  18.266 -54.689  1.00256.66           N
ATOM    647  NH2 ARG    91     -79.522  19.017 -56.392  1.00256.66           N
ATOM    648  C   ARG    91     -81.094  19.234 -50.007  1.00256.66           C
ATOM    649  O   ARG    91     -81.008  18.099 -49.537  1.00256.66           O
ATOM    650  N   VAL    92     -82.125  19.620 -50.779  1.00 63.89           N
ATOM    651  CA  VAL    92     -83.137  18.680 -51.157  1.00 63.89           C
ATOM    652  CB  VAL    92     -84.379  18.765 -50.319  1.00 63.89           C
ATOM    653  CG1 VAL    92     -85.424  17.792 -50.892  1.00 63.89           C
ATOM    654  CG2 VAL    92     -84.002  18.487 -48.854  1.00 63.89           C
ATOM    655  C   VAL    92     -83.532  19.013 -52.557  1.00 63.89           C
ATOM    656  O   VAL    92     -83.519  20.178 -52.952  1.00 63.89           O
ATOM    657  N   SER    93     -83.874  17.987 -53.361  1.00171.17           N
ATOM    658  CA  SER    93     -84.291  18.265 -54.702  1.00171.17           C
ATOM    659  CB  SER    93     -83.152  18.175 -55.732  1.00171.17           C
ATOM    660  OG  SER    93     -82.663  16.843 -55.803  1.00171.17           O
ATOM    661  C   SER    93     -85.308  17.244 -55.082  1.00171.17           C
ATOM    662  O   SER    93     -85.251  16.098 -54.637  1.00171.17           O
ATOM    663  N   ARG    94     -86.293  17.647 -55.908  1.00311.66           N
ATOM    664  CA  ARG    94     -87.283  16.715 -56.357  1.00311.66           C
ATOM    665  CB  ARG    94     -88.552  16.691 -55.489  1.00311.66           C
ATOM    666  CG  ARG    94     -89.601  15.691 -55.979  1.00311.66           C
ATOM    667  CD  ARG    94     -89.155  14.232 -55.857  1.00311.66           C
ATOM    668  NE  ARG    94     -90.266  13.379 -56.366  1.00311.66           N
ATOM    669  CZ  ARG    94     -91.235  12.938 -55.511  1.00311.66           C
ATOM    670  NH1 ARG    94     -91.185  13.275 -54.189  1.00311.66           N
ATOM    671  NH2 ARG    94     -92.253  12.159 -55.979  1.00311.66           N
ATOM    672  C   ARG    94     -87.694  17.137 -57.728  1.00311.66           C
ATOM    673  O   ARG    94     -87.666  18.323 -58.056  1.00311.66           O
ATOM    674  N   SER    95     -88.066  16.165 -58.581  1.00186.75           N
ATOM    675  CA  SER    95     -88.501  16.512 -59.902  1.00186.75           C
ATOM    676  CB  SER    95     -87.385  16.437 -60.958  1.00186.75           C
ATOM    677  OG  SER    95     -86.931  15.098 -61.094  1.00186.75           O
ATOM    678  C   SER    95     -89.550  15.527 -60.301  1.00186.75           C
ATOM    679  O   SER    95     -89.564  14.393 -59.824  1.00186.75           O
ATOM    680  N   SER    96     -90.478  15.952 -61.179  1.00186.16           N
ATOM    681  CA  SER    96     -91.492  15.049 -61.637  1.00186.16           C
ATOM    682  CB  SER    96     -92.818  15.169 -60.868  1.00186.16           C
ATOM    683  OG  SER    96     -93.392  16.450 -61.081  1.00186.16           O
ATOM    684  C   SER    96     -91.778  15.389 -63.064  1.00186.16           C
ATOM    685  O   SER    96     -91.668  16.546 -63.468  1.00186.16           O
ATOM    686  N   LEU    97     -92.133  14.373 -63.871  1.00331.88           N
ATOM    687  CA  LEU    97     -92.454  14.627 -65.244  1.00331.88           C
ATOM    688  CB  LEU    97     -91.434  14.039 -66.234  1.00331.88           C
ATOM    689  CG  LEU    97     -91.783  14.308 -67.709  1.00331.88           C
ATOM    690  CD1 LEU    97     -91.760  15.815 -68.021  1.00331.88           C
ATOM    691  CD2 LEU    97     -90.889  13.492 -68.654  1.00331.88           C
ATOM    692  C   LEU    97     -93.764  13.967 -65.518  1.00331.88           C
ATOM    693  O   LEU    97     -94.022  12.859 -65.047  1.00331.88           O
ATOM    694  N   LYS    98     -94.648  14.645 -66.277  1.00239.70           N
ATOM    695  CA  LYS    98     -95.907  14.040 -66.590  1.00239.70           C
ATOM    696  CB  LYS    98     -97.117  14.809 -66.035  1.00239.70           C
ATOM    697  CG  LYS    98     -97.273  16.213 -66.624  1.00239.70           C
ATOM    698  CD  LYS    98     -98.628  16.856 -66.322  1.00239.70           C
ATOM    699  CE  LYS    98     -99.796  16.192 -67.054  1.00239.70           C
ATOM    700  NZ  LYS    98    -100.090  14.874 -66.448  1.00239.70           N
ATOM    701  C   LYS    98     -96.039  14.022 -68.078  1.00239.70           C
ATOM    702  O   LYS    98     -95.865  15.038 -68.750  1.00239.70           O
ATOM    703  N   PRO    99     -96.318  12.864 -68.603  1.00153.79           N
ATOM    704  CA  PRO    99     -96.501  12.766 -70.025  1.00153.79           C
ATOM    705  CD  PRO    99     -95.698  11.666 -68.056  1.00153.79           C
ATOM    706  CB  PRO    99     -96.286  11.297 -70.380  1.00153.79           C
ATOM    707  CG  PRO    99     -95.353  10.787 -69.269  1.00153.79           C
ATOM    708  C   PRO    99     -97.854  13.273 -70.399  1.00153.79           C
ATOM    709  O   PRO    99     -98.748  13.257 -69.555  1.00153.79           O
ATOM    710  N   CYS   100     -98.026  13.743 -71.650  1.00100.32           N
ATOM    711  CA  CYS   100     -99.316  14.202 -72.073  1.00100.32           C
ATOM    712  CB  CYS   100     -99.442  15.734 -72.113  1.00100.32           C
ATOM    713  SG  CYS   100     -98.310  16.493 -73.317  1.00100.32           S
ATOM    714  C   CYS   100     -99.528  13.706 -73.465  1.00100.32           C
ATOM    715  O   CYS   100     -98.587  13.623 -74.253  1.00100.32           O
ATOM    716  N   ALA   101    -100.780  13.337 -73.799  1.00264.95           N
ATOM    717  CA  ALA   101    -101.055  12.887 -75.131  1.00264.95           C
ATOM    718  CB  ALA   101    -100.985  11.359 -75.292  1.00264.95           C
ATOM    719  C   ALA   101    -102.450  13.300 -75.465  1.00264.95           C
ATOM    720  O   ALA   101    -103.306  13.397 -74.585  1.00264.95           O
ATOM    721  N   GLN   102    -102.711  13.581 -76.754  1.00323.97           N
ATOM    722  CA  GLN   102    -104.036  13.949 -77.155  1.00323.97           C
ATOM    723  CB  GLN   102    -104.270  15.469 -77.189  1.00323.97           C
ATOM    724  CG  GLN   102    -105.688  15.858 -77.612  1.00323.97           C
ATOM    725  CD  GLN   102    -105.781  17.377 -77.604  1.00323.97           C
ATOM    726  OE1 GLN   102    -104.811  18.069 -77.296  1.00323.97           O
ATOM    727  NE2 GLN   102    -106.980  17.914 -77.954  1.00323.97           N
ATOM    728  C   GLN   102    -104.244  13.438 -78.542  1.00323.97           C
ATOM    729  O   GLN   102    -103.302  13.358 -79.332  1.00323.97           O
ATOM    730  N   ALA   103    -105.492  13.053 -78.871  1.00298.10           N
ATOM    731  CA  ALA   103    -105.770  12.587 -80.197  1.00298.10           C
ATOM    732  CB  ALA   103    -105.687  11.058 -80.344  1.00298.10           C
ATOM    733  C   ALA   103    -107.173  12.983 -80.521  1.00298.10           C
ATOM    734  O   ALA   103    -108.013  13.110 -79.631  1.00298.10           O
ATOM    735  N   ALA   104    -107.459  13.215 -81.817  1.00295.21           N
ATOM    736  CA  ALA   104    -108.794  13.568 -82.197  1.00295.21           C
ATOM    737  CB  ALA   104    -109.056  15.084 -82.190  1.00295.21           C
ATOM    738  C   ALA   104    -109.005  13.093 -83.597  1.00295.21           C
ATOM    739  O   ALA   104    -108.059  12.971 -84.372  1.00295.21           O
ATOM    740  N   THR   105    -110.270  12.787 -83.947  1.00322.25           N
ATOM    741  CA  THR   105    -110.568  12.364 -85.283  1.00322.25           C
ATOM    742  CB  THR   105    -110.949  10.915 -85.384  1.00322.25           C
ATOM    743  OG1 THR   105    -112.135  10.668 -84.642  1.00322.25           O
ATOM    744  CG2 THR   105    -109.793  10.063 -84.835  1.00322.25           C
ATOM    745  C   THR   105    -111.744  13.160 -85.743  1.00322.25           C
ATOM    746  O   THR   105    -112.628  13.489 -84.953  1.00322.25           O
ATOM    747  N   LEU   106    -111.771  13.513 -87.043  1.00352.63           N
ATOM    748  CA  LEU   106    -112.884  14.268 -87.547  1.00352.63           C
ATOM    749  CB  LEU   106    -112.511  15.689 -87.999  1.00352.63           C
ATOM    750  CG  LEU   106    -113.708  16.493 -88.540  1.00352.63           C
ATOM    751  CD1 LEU   106    -114.768  16.721 -87.448  1.00352.63           C
ATOM    752  CD2 LEU   106    -113.249  17.798 -89.207  1.00352.63           C
ATOM    753  C   LEU   106    -113.415  13.551 -88.744  1.00352.63           C
ATOM    754  O   LEU   106    -112.654  13.002 -89.541  1.00352.63           O
ATOM    755  N   ALA   107    -114.754  13.521 -88.888  1.00292.55           N
ATOM    756  CA  ALA   107    -115.341  12.895 -90.033  1.00292.55           C
ATOM    757  CB  ALA   107    -115.871  11.475 -89.758  1.00292.55           C
ATOM    758  C   ALA   107    -116.512  13.729 -90.436  1.00292.55           C
ATOM    759  O   ALA   107    -117.148  14.364 -89.597  1.00292.55           O
ATOM    760  N   ALA   108    -116.814  13.770 -91.749  1.00288.93           N
ATOM    761  CA  ALA   108    -117.941  14.534 -92.192  1.00288.93           C
ATOM    762  CB  ALA   108    -117.579  15.959 -92.644  1.00288.93           C
ATOM    763  C   ALA   108    -118.521  13.833 -93.376  1.00288.93           C
ATOM    764  O   ALA   108    -117.817  13.135 -94.104  1.00288.93           O
ATOM    765  N   TYR   109    -119.843  13.986 -93.582  1.00269.77           N
ATOM    766  CA  TYR   109    -120.468  13.373 -94.716  1.00269.77           C
ATOM    767  CB  TYR   109    -121.528  12.327 -94.322  1.00269.77           C
ATOM    768  CG  TYR   109    -122.112  11.734 -95.559  1.00269.77           C
ATOM    769  CD1 TYR   109    -121.409  10.794 -96.277  1.00269.77           C
ATOM    770  CD2 TYR   109    -123.367  12.097 -95.991  1.00269.77           C
ATOM    771  CE1 TYR   109    -121.940  10.236 -97.416  1.00269.77           C
ATOM    772  CE2 TYR   109    -123.904  11.542 -97.129  1.00269.77           C
ATOM    773  CZ  TYR   109    -123.190  10.610 -97.843  1.00269.77           C
ATOM    774  OH  TYR   109    -123.739  10.039 -99.011  1.00269.77           O
ATOM    775  C   TYR   109    -121.150  14.474 -95.462  1.00269.77           C
ATOM    776  O   TYR   109    -121.917  15.249 -94.892  1.00269.77           O
ATOM    777  N   PRO   110    -120.861  14.578 -96.728  1.00192.15           N
ATOM    778  CA  PRO   110    -121.483  15.619 -97.501  1.00192.15           C
ATOM    779  CD  PRO   110    -119.504  14.310 -97.179  1.00192.15           C
ATOM    780  CB  PRO   110    -120.613  15.800 -98.742  1.00192.15           C
ATOM    781  CG  PRO   110    -119.218  15.350 -98.273  1.00192.15           C
ATOM    782  C   PRO   110    -122.902  15.278 -97.810  1.00192.15           C
ATOM    783  O   PRO   110    -123.230  14.095 -97.870  1.00192.15           O
ATOM    784  N   ALA   111    -123.763  16.297 -98.002  1.00253.37           N
ATOM    785  CA  ALA   111    -125.131  16.029 -98.330  1.00253.37           C
ATOM    786  CB  ALA   111    -126.092  16.172 -97.138  1.00253.37           C
ATOM    787  C   ALA   111    -125.545  17.037 -99.351  1.00253.37           C
ATOM    788  O   ALA   111    -125.027  18.153 -99.381  1.00253.37           O
ATOM    789  N   GLU   112    -126.483  16.655-100.238  1.00310.29           N
ATOM    790  CA  GLU   112    -126.948  17.575-101.232  1.00310.29           C
ATOM    791  CB  GLU   112    -126.540  17.192-102.665  1.00310.29           C
ATOM    792  CG  GLU   112    -125.033  17.274-102.912  1.00310.29           C
ATOM    793  CD  GLU   112    -124.631  18.741-102.875  1.00310.29           C
ATOM    794  OE1 GLU   112    -125.532  19.596-102.668  1.00310.29           O
ATOM    795  OE2 GLU   112    -123.416  19.026-103.054  1.00310.29           O
ATOM    796  C   GLU   112    -128.440  17.560-101.182  1.00310.29           C
ATOM    797  O   GLU   112    -129.051  16.516-100.957  1.00310.29           O
ATOM    798  N   THR   113    -129.070  18.735-101.369  1.00287.10           N
ATOM    799  CA  THR   113    -130.502  18.778-101.352  1.00287.10           C
ATOM    800  CB  THR   113    -131.066  19.536-100.188  1.00287.10           C
ATOM    801  OG1 THR   113    -132.477  19.384-100.141  1.00287.10           O
ATOM    802  CG2 THR   113    -130.694  21.021-100.339  1.00287.10           C
ATOM    803  C   THR   113    -130.954  19.477-102.591  1.00287.10           C
ATOM    804  O   THR   113    -130.338  20.438-103.049  1.00287.10           O
ATOM    805  N   PRO   114    -132.011  18.973-103.161  1.00112.38           N
ATOM    806  CA  PRO   114    -132.575  19.595-104.327  1.00112.38           C
ATOM    807  CD  PRO   114    -132.253  17.542-103.140  1.00112.38           C
ATOM    808  CB  PRO   114    -133.353  18.501-105.064  1.00112.38           C
ATOM    809  CG  PRO   114    -133.479  17.356-104.045  1.00112.38           C
ATOM    810  C   PRO   114    -133.420  20.752-103.905  1.00112.38           C
ATOM    811  O   PRO   114    -133.843  20.787-102.751  1.00112.38           O
ATOM    812  N   THR   115    -133.665  21.715-104.814  1.00290.17           N
ATOM    813  CA  THR   115    -134.495  22.830-104.464  1.00290.17           C
ATOM    814  CB  THR   115    -133.761  24.137-104.435  1.00290.17           C
ATOM    815  OG1 THR   115    -133.254  24.445-105.725  1.00290.17           O
ATOM    816  CG2 THR   115    -132.607  24.031-103.423  1.00290.17           C
ATOM    817  C   THR   115    -135.553  22.943-105.512  1.00290.17           C
ATOM    818  O   THR   115    -135.315  22.646-106.682  1.00290.17           O
ATOM    819  N   ALA   116    -136.768  23.358-105.106  1.00266.48           N
ATOM    820  CA  ALA   116    -137.828  23.512-106.058  1.00266.48           C
ATOM    821  CB  ALA   116    -138.599  22.211-106.338  1.00266.48           C
ATOM    822  C   ALA   116    -138.804  24.485-105.482  1.00266.48           C
ATOM    823  O   ALA   116    -138.812  24.731-104.277  1.00266.48           O
ATOM    824  N   GLY   117    -139.646  25.086-106.346  1.00143.65           N
ATOM    825  CA  GLY   117    -140.632  26.001-105.856  1.00143.65           C
ATOM    826  C   GLY   117    -141.349  26.575-107.033  1.00143.65           C
ATOM    827  O   GLY   117    -140.805  26.646-108.134  1.00143.65           O
ATOM    828  N   GLU   118    -142.609  27.003-106.818  1.00290.83           N
ATOM    829  CA  GLU   118    -143.375  27.592-107.875  1.00290.83           C
ATOM    830  CB  GLU   118    -144.434  26.649-108.471  1.00290.83           C
ATOM    831  CG  GLU   118    -145.231  27.274-109.618  1.00290.83           C
ATOM    832  CD  GLU   118    -146.236  26.241-110.109  1.00290.83           C
ATOM    833  OE1 GLU   118    -146.253  25.117-109.541  1.00290.83           O
ATOM    834  OE2 GLU   118    -146.997  26.562-111.061  1.00290.83           O
ATOM    835  C   GLU   118    -144.098  28.758-107.286  1.00290.83           C
ATOM    836  O   GLU   118    -144.383  28.781-106.091  1.00290.83           O
ATOM    837  N   GLU   119    -144.394  29.778-108.116  1.00335.78           N
ATOM    838  CA  GLU   119    -145.089  30.922-107.605  1.00335.78           C
ATOM    839  CB  GLU   119    -144.253  32.212-107.635  1.00335.78           C
ATOM    840  CG  GLU   119    -144.994  33.432-107.086  1.00335.78           C
ATOM    841  CD  GLU   119    -145.085  33.283-105.574  1.00335.78           C
ATOM    842  OE1 GLU   119    -144.575  32.257-105.050  1.00335.78           O
ATOM    843  OE2 GLU   119    -145.665  34.193-104.924  1.00335.78           O
ATOM    844  C   GLU   119    -146.286  31.154-108.467  1.00335.78           C
ATOM    845  O   GLU   119    -146.257  30.904-109.671  1.00335.78           O
ATOM    846  N   TYR   120    -147.391  31.624-107.854  1.00279.99           N
ATOM    847  CA  TYR   120    -148.574  31.909-108.609  1.00279.99           C
ATOM    848  CB  TYR   120    -149.790  31.079-108.157  1.00279.99           C
ATOM    849  CG  TYR   120    -150.956  31.445-109.009  1.00279.99           C
ATOM    850  CD1 TYR   120    -151.040  30.991-110.305  1.00279.99           C
ATOM    851  CD2 TYR   120    -151.975  32.221-108.508  1.00279.99           C
ATOM    852  CE1 TYR   120    -152.115  31.319-111.096  1.00279.99           C
ATOM    853  CE2 TYR   120    -153.053  32.554-109.294  1.00279.99           C
ATOM    854  CZ  TYR   120    -153.123  32.104-110.591  1.00279.99           C
ATOM    855  OH  TYR   120    -154.228  32.444-111.400  1.00279.99           O
ATOM    856  C   TYR   120    -148.868  33.358-108.378  1.00279.99           C
ATOM    857  O   TYR   120    -148.887  33.831-107.243  1.00279.99           O
ATOM    858  N   PRO   121    -149.056  34.082-109.446  1.00179.63           N
ATOM    859  CA  PRO   121    -149.307  35.494-109.363  1.00179.63           C
ATOM    860  CD  PRO   121    -148.520  33.697-110.738  1.00179.63           C
ATOM    861  CB  PRO   121    -149.129  36.040-110.784  1.00179.63           C
ATOM    862  CG  PRO   121    -149.043  34.790-111.681  1.00179.63           C
ATOM    863  C   PRO   121    -150.608  35.856-108.724  1.00179.63           C
ATOM    864  O   PRO   121    -150.688  36.926-108.122  1.00179.63           O
ATOM    865  N   SER   122    -151.643  35.005-108.844  1.00188.86           N
ATOM    866  CA  SER   122    -152.908  35.333-108.254  1.00188.86           C
ATOM    867  CB  SER   122    -152.816  35.734-106.771  1.00188.86           C
ATOM    868  OG  SER   122    -152.351  34.638-105.997  1.00188.86           O
ATOM    869  C   SER   122    -153.480  36.481-109.020  1.00188.86           C
ATOM    870  O   SER   122    -152.788  37.116-109.814  1.00188.86           O
ATOM    871  N   ARG   123    -154.782  36.769-108.820  1.00257.67           N
ATOM    872  CA  ARG   123    -155.352  37.871-109.535  1.00257.67           C
ATOM    873  CB  ARG   123    -156.554  37.472-110.408  1.00257.67           C
ATOM    874  CG  ARG   123    -156.882  38.496-111.495  1.00257.67           C
ATOM    875  CD  ARG   123    -158.134  39.318-111.209  1.00257.67           C
ATOM    876  NE  ARG   123    -159.298  38.390-111.275  1.00257.67           N
ATOM    877  CZ  ARG   123    -159.944  38.190-112.461  1.00257.67           C
ATOM    878  NH1 ARG   123    -159.526  38.843-113.585  1.00257.67           N
ATOM    879  NH2 ARG   123    -161.009  37.338-112.523  1.00257.67           N
ATOM    880  C   ARG   123    -155.791  38.880-108.519  1.00257.67           C
ATOM    881  O   ARG   123    -156.532  38.589-107.581  1.00257.67           O
ATOM    882  N   PRO   124    -155.285  40.065-108.701  1.00251.32           N
ATOM    883  CA  PRO   124    -155.549  41.147-107.788  1.00251.32           C
ATOM    884  CD  PRO   124    -153.961  40.173-109.295  1.00251.32           C
ATOM    885  CB  PRO   124    -154.466  42.192-108.056  1.00251.32           C
ATOM    886  CG  PRO   124    -153.290  41.369-108.605  1.00251.32           C
ATOM    887  C   PRO   124    -156.926  41.737-107.806  1.00251.32           C
ATOM    888  O   PRO   124    -157.252  42.461-106.866  1.00251.32           O
ATOM    889  N   THR   125    -157.759  41.472-108.830  1.00274.63           N
ATOM    890  CA  THR   125    -159.005  42.186-108.872  1.00274.63           C
ATOM    891  CB  THR   125    -159.854  41.900-110.077  1.00274.63           C
ATOM    892  OG1 THR   125    -160.328  40.563-110.039  1.00274.63           O
ATOM    893  CG2 THR   125    -159.010  42.133-111.341  1.00274.63           C
ATOM    894  C   THR   125    -159.831  41.841-107.678  1.00274.63           C
ATOM    895  O   THR   125    -159.857  40.699-107.222  1.00274.63           O
ATOM    896  N   GLU   126    -160.514  42.866-107.131  1.00337.12           N
ATOM    897  CA  GLU   126    -161.399  42.703-106.016  1.00337.12           C
ATOM    898  CB  GLU   126    -160.786  43.161-104.679  1.00337.12           C
ATOM    899  CG  GLU   126    -161.715  42.993-103.473  1.00337.12           C
ATOM    900  CD  GLU   126    -162.579  44.241-103.348  1.00337.12           C
ATOM    901  OE1 GLU   126    -162.343  45.210-104.118  1.00337.12           O
ATOM    902  OE2 GLU   126    -163.485  44.242-102.472  1.00337.12           O
ATOM    903  C   GLU   126    -162.580  43.572-106.305  1.00337.12           C
ATOM    904  O   GLU   126    -162.461  44.573-107.004  1.00337.12           O
ATOM    905  N   PHE   127    -163.771  43.198-105.792  1.00306.30           N
ATOM    906  CA  PHE   127    -164.924  44.005-106.068  1.00306.30           C
ATOM    907  CB  PHE   127    -165.968  43.304-106.952  1.00306.30           C
ATOM    908  CG  PHE   127    -167.098  44.255-107.152  1.00306.30           C
ATOM    909  CD1 PHE   127    -167.024  45.236-108.113  1.00306.30           C
ATOM    910  CD2 PHE   127    -168.232  44.163-106.379  1.00306.30           C
ATOM    911  CE1 PHE   127    -168.065  46.115-108.299  1.00306.30           C
ATOM    912  CE2 PHE   127    -169.276  45.039-106.560  1.00306.30           C
ATOM    913  CZ  PHE   127    -169.194  46.017-107.523  1.00306.30           C
ATOM    914  C   PHE   127    -165.591  44.335-104.772  1.00306.30           C
ATOM    915  O   PHE   127    -165.533  43.566-103.817  1.00306.30           O
ATOM    916  N   ALA   128    -166.235  45.519-104.714  1.00279.93           N
ATOM    917  CA  ALA   128    -166.928  45.921-103.526  1.00279.93           C
ATOM    918  CB  ALA   128    -166.108  46.859-102.622  1.00279.93           C
ATOM    919  C   ALA   128    -168.144  46.679-103.955  1.00279.93           C
ATOM    920  O   ALA   128    -168.189  47.222-105.060  1.00279.93           O
ATOM    921  N   PHE   129    -169.177  46.714-103.094  1.00300.76           N
ATOM    922  CA  PHE   129    -170.376  47.432-103.421  1.00300.76           C
ATOM    923  CB  PHE   129    -171.604  46.523-103.598  1.00300.76           C
ATOM    924  CG  PHE   129    -172.766  47.393-103.937  1.00300.76           C
ATOM    925  CD1 PHE   129    -172.973  47.812-105.230  1.00300.76           C
ATOM    926  CD2 PHE   129    -173.651  47.786-102.959  1.00300.76           C
ATOM    927  CE1 PHE   129    -174.044  48.613-105.545  1.00300.76           C
ATOM    928  CE2 PHE   129    -174.725  48.589-103.269  1.00300.76           C
ATOM    929  CZ  PHE   129    -174.923  49.003-104.562  1.00300.76           C
ATOM    930  C   PHE   129    -170.667  48.357-102.288  1.00300.76           C
ATOM    931  O   PHE   129    -170.336  48.065-101.137  1.00300.76           O
ATOM    932  N   TYR   130    -171.279  49.521-102.584  1.00264.46           N
ATOM    933  CA  TYR   130    -171.583  50.450-101.536  1.00264.46           C
ATOM    934  CB  TYR   130    -170.844  51.791-101.704  1.00264.46           C
ATOM    935  CG  TYR   130    -171.197  52.699-100.575  1.00264.46           C
ATOM    936  CD1 TYR   130    -170.666  52.486 -99.324  1.00264.46           C
ATOM    937  CD2 TYR   130    -172.031  53.775-100.770  1.00264.46           C
ATOM    938  CE1 TYR   130    -170.978  53.321 -98.277  1.00264.46           C
ATOM    939  CE2 TYR   130    -172.346  54.615 -99.727  1.00264.46           C
ATOM    940  CZ  TYR   130    -171.820  54.388 -98.478  1.00264.46           C
ATOM    941  OH  TYR   130    -172.142  55.248 -97.407  1.00264.46           O
ATOM    942  C   TYR   130    -173.057  50.711-101.580  1.00264.46           C
ATOM    943  O   TYR   130    -173.615  51.075-102.614  1.00264.46           O
ATOM    944  N   PRO   131    -173.695  50.494-100.465  1.00172.42           N
ATOM    945  CA  PRO   131    -175.115  50.728-100.392  1.00172.42           C
ATOM    946  CD  PRO   131    -173.295  49.366 -99.637  1.00172.42           C
ATOM    947  CB  PRO   131    -175.621  49.897 -99.215  1.00172.42           C
ATOM    948  CG  PRO   131    -174.601  48.753 -99.109  1.00172.42           C
ATOM    949  C   PRO   131    -175.407  52.186-100.244  1.00172.42           C
ATOM    950  O   PRO   131    -174.507  52.935 -99.870  1.00172.42           O
ATOM    951  N   GLY   132    -176.653  52.612-100.535  1.00122.57           N
ATOM    952  CA  GLY   132    -177.001  53.995-100.383  1.00122.57           C
ATOM    953  C   GLY   132    -178.413  54.047 -99.893  1.00122.57           C
ATOM    954  O   GLY   132    -179.210  53.155-100.178  1.00122.57           O
ATOM    955  N   TYR   133    -178.759  55.107 -99.135  1.00262.41           N
ATOM    956  CA  TYR   133    -180.093  55.214 -98.620  1.00262.41           C
ATOM    957  CB  TYR   133    -180.141  55.080 -97.085  1.00262.41           C
ATOM    958  CG  TYR   133    -181.553  55.182 -96.622  1.00262.41           C
ATOM    959  CD1 TYR   133    -182.443  54.162 -96.872  1.00262.41           C
ATOM    960  CD2 TYR   133    -181.979  56.277 -95.908  1.00262.41           C
ATOM    961  CE1 TYR   133    -183.746  54.246 -96.442  1.00262.41           C
ATOM    962  CE2 TYR   133    -183.282  56.367 -95.475  1.00262.41           C
ATOM    963  CZ  TYR   133    -184.167  55.351 -95.742  1.00262.41           C
ATOM    964  OH  TYR   133    -185.504  55.441 -95.298  1.00262.41           O
ATOM    965  C   TYR   133    -180.621  56.560 -99.014  1.00262.41           C
ATOM    966  O   TYR   133    -179.928  57.572 -98.928  1.00262.41           O
ATOM    967  N   PRO   134    -181.837  56.570 -99.487  1.00 98.59           N
ATOM    968  CA  PRO   134    -182.465  57.798 -99.908  1.00 98.59           C
ATOM    969  CD  PRO   134    -182.343  55.426-100.225  1.00 98.59           C
ATOM    970  CB  PRO   134    -183.544  57.402-100.920  1.00 98.59           C
ATOM    971  CG  PRO   134    -183.714  55.884-100.740  1.00 98.59           C
ATOM    972  C   PRO   134    -182.998  58.576 -98.749  1.00 98.59           C
ATOM    973  O   PRO   134    -183.167  58.006 -97.674  1.00 98.59           O
ATOM    974  N   GLY   135    -183.272  59.883 -98.944  1.00125.56           N
ATOM    975  CA  GLY   135    -183.796  60.686 -97.876  1.00125.56           C
ATOM    976  C   GLY   135    -184.789  61.632 -98.468  1.00125.56           C
ATOM    977  O   GLY   135    -184.831  61.826 -99.682  1.00125.56           O
ATOM    978  N   THR   136    -185.627  62.253 -97.610  1.00284.79           N
ATOM    979  CA  THR   136    -186.618  63.169 -98.095  1.00284.79           C
ATOM    980  CB  THR   136    -188.025  62.677 -97.915  1.00284.79           C
ATOM    981  OG1 THR   136    -188.935  63.541 -98.580  1.00284.79           O
ATOM    982  CG2 THR   136    -188.340  62.624 -96.411  1.00284.79           C
ATOM    983  C   THR   136    -186.495  64.443 -97.323  1.00284.79           C
ATOM    984  O   THR   136    -185.917  64.473 -96.238  1.00284.79           O
ATOM    985  N   TYR   137    -187.028  65.544 -97.891  1.00313.48           N
ATOM    986  CA  TYR   137    -186.970  66.821 -97.242  1.00313.48           C
ATOM    987  CB  TYR   137    -186.038  67.814 -97.960  1.00313.48           C
ATOM    988  CG  TYR   137    -186.050  69.101 -97.211  1.00313.48           C
ATOM    989  CD1 TYR   137    -185.312  69.249 -96.061  1.00313.48           C
ATOM    990  CD2 TYR   137    -186.791  70.167 -97.671  1.00313.48           C
ATOM    991  CE1 TYR   137    -185.320  70.439 -95.371  1.00313.48           C
ATOM    992  CE2 TYR   137    -186.803  71.359 -96.986  1.00313.48           C
ATOM    993  CZ  TYR   137    -186.066  71.496 -95.833  1.00313.48           C
ATOM    994  OH  TYR   137    -186.076  72.718 -95.129  1.00313.48           O
ATOM    995  C   TYR   137    -188.350  67.400 -97.261  1.00313.48           C
ATOM    996  O   TYR   137    -189.128  67.134 -98.175  1.00313.48           O
ATOM    997  N   GLN   138    -188.698  68.195 -96.228  1.00234.41           N
ATOM    998  CA  GLN   138    -190.007  68.786 -96.194  1.00234.41           C
ATOM    999  CB  GLN   138    -190.705  68.654 -94.831  1.00234.41           C
ATOM   1000  CG  GLN   138    -191.002  67.207 -94.433  1.00234.41           C
ATOM   1001  CD  GLN   138    -192.072  66.667 -95.371  1.00234.41           C
ATOM   1002  OE1 GLN   138    -192.545  67.369 -96.264  1.00234.41           O
ATOM   1003  NE2 GLN   138    -192.467  65.382 -95.166  1.00234.41           N
ATOM   1004  C   GLN   138    -189.852  70.246 -96.477  1.00234.41           C
ATOM   1005  O   GLN   138    -189.216  70.990 -95.732  1.00234.41           O
ATOM   1006  N   PRO   139    -190.418  70.644 -97.579  1.00175.37           N
ATOM   1007  CA  PRO   139    -190.383  72.016 -98.012  1.00175.37           C
ATOM   1008  CD  PRO   139    -190.592  69.728 -98.691  1.00175.37           C
ATOM   1009  CB  PRO   139    -190.696  71.996 -99.511  1.00175.37           C
ATOM   1010  CG  PRO   139    -191.248  70.585 -99.782  1.00175.37           C
ATOM   1011  C   PRO   139    -191.282  72.926 -97.233  1.00175.37           C
ATOM   1012  O   PRO   139    -191.147  74.140 -97.375  1.00175.37           O
ATOM   1013  N   MET   140    -192.202  72.385 -96.414  1.00299.41           N
ATOM   1014  CA  MET   140    -193.154  73.237 -95.761  1.00299.41           C
ATOM   1015  CB  MET   140    -194.178  72.473 -94.902  1.00299.41           C
ATOM   1016  CG  MET   140    -195.198  73.384 -94.216  1.00299.41           C
ATOM   1017  SD  MET   140    -196.422  72.510 -93.195  1.00299.41           S
ATOM   1018  CE  MET   140    -197.302  74.013 -92.681  1.00299.41           C
ATOM   1019  C   MET   140    -192.444  74.205 -94.869  1.00299.41           C
ATOM   1020  O   MET   140    -191.471  73.866 -94.197  1.00299.41           O
ATOM   1021  N   ALA   141    -192.927  75.466 -94.875  1.00276.60           N
ATOM   1022  CA  ALA   141    -192.385  76.507 -94.052  1.00276.60           C
ATOM   1023  CB  ALA   141    -191.175  77.221 -94.677  1.00276.60           C
ATOM   1024  C   ALA   141    -193.466  77.529 -93.891  1.00276.60           C
ATOM   1025  O   ALA   141    -194.413  77.566 -94.675  1.00276.60           O
ATOM   1026  N   SER   142    -193.366  78.382 -92.848  1.00233.80           N
ATOM   1027  CA  SER   142    -194.376  79.383 -92.658  1.00233.80           C
ATOM   1028  CB  SER   142    -195.374  79.047 -91.537  1.00233.80           C
ATOM   1029  OG  SER   142    -196.338  80.083 -91.416  1.00233.80           O
ATOM   1030  C   SER   142    -193.698  80.660 -92.273  1.00233.80           C
ATOM   1031  O   SER   142    -192.584  80.653 -91.753  1.00233.80           O
ATOM   1032  N   TYR   143    -194.361  81.802 -92.550  1.00318.97           N
ATOM   1033  CA  TYR   143    -193.808  83.080 -92.206  1.00318.97           C
ATOM   1034  CB  TYR   143    -193.368  83.906 -93.426  1.00318.97           C
ATOM   1035  CG  TYR   143    -192.820  85.198 -92.923  1.00318.97           C
ATOM   1036  CD1 TYR   143    -191.520  85.288 -92.486  1.00318.97           C
ATOM   1037  CD2 TYR   143    -193.614  86.322 -92.891  1.00318.97           C
ATOM   1038  CE1 TYR   143    -191.017  86.481 -92.022  1.00318.97           C
ATOM   1039  CE2 TYR   143    -193.118  87.517 -92.428  1.00318.97           C
ATOM   1040  CZ  TYR   143    -191.819  87.599 -91.993  1.00318.97           C
ATOM   1041  OH  TYR   143    -191.309  88.826 -91.519  1.00318.97           O
ATOM   1042  C   TYR   143    -194.867  83.872 -91.504  1.00318.97           C
ATOM   1043  O   TYR   143    -196.049  83.776 -91.833  1.00318.97           O
ATOM   1044  N   LEU   144    -194.462  84.664 -90.491  1.00341.48           N
ATOM   1045  CA  LEU   144    -195.400  85.491 -89.786  1.00341.48           C
ATOM   1046  CB  LEU   144    -195.564  85.088 -88.305  1.00341.48           C
ATOM   1047  CG  LEU   144    -196.582  85.922 -87.494  1.00341.48           C
ATOM   1048  CD1 LEU   144    -196.086  87.350 -87.214  1.00341.48           C
ATOM   1049  CD2 LEU   144    -197.968  85.891 -88.156  1.00341.48           C
ATOM   1050  C   LEU   144    -194.865  86.887 -89.848  1.00341.48           C
ATOM   1051  O   LEU   144    -193.661  87.102 -89.721  1.00341.48           O
ATOM   1052  N   ASP   145    -195.751  87.879 -90.070  1.00206.30           N
ATOM   1053  CA  ASP   145    -195.296  89.238 -90.143  1.00206.30           C
ATOM   1054  CB  ASP   145    -195.446  89.854 -91.545  1.00206.30           C
ATOM   1055  CG  ASP   145    -194.766  91.217 -91.552  1.00206.30           C
ATOM   1056  OD1 ASP   145    -194.234  91.623 -90.485  1.00206.30           O
ATOM   1057  OD2 ASP   145    -194.764  91.868 -92.631  1.00206.30           O
ATOM   1058  C   ASP   145    -196.121  90.066 -89.207  1.00206.30           C
ATOM   1059  O   ASP   145    -197.350  90.029 -89.253  1.00206.30           O
ATOM   1060  N   VAL   146    -195.459  90.824 -88.309  1.00116.97           N
ATOM   1061  CA  VAL   146    -196.178  91.686 -87.415  1.00116.97           C
ATOM   1062  CB  VAL   146    -196.271  91.163 -86.012  1.00116.97           C
ATOM   1063  CG1 VAL   146    -197.086  89.859 -86.026  1.00116.97           C
ATOM   1064  CG2 VAL   146    -194.847  91.005 -85.454  1.00116.97           C
ATOM   1065  C   VAL   146    -195.432  92.981 -87.345  1.00116.97           C
ATOM   1066  O   VAL   146    -194.214  93.014 -87.512  1.00116.97           O
ATOM   1067  N   SER   147    -196.157  94.096 -87.117  1.00137.26           N
ATOM   1068  CA  SER   147    -195.499  95.366 -87.009  1.00137.26           C
ATOM   1069  CB  SER   147    -195.464  96.156 -88.328  1.00137.26           C
ATOM   1070  OG  SER   147    -196.783  96.496 -88.729  1.00137.26           O
ATOM   1071  C   SER   147    -196.261  96.193 -86.023  1.00137.26           C
ATOM   1072  O   SER   147    -197.463  96.007 -85.841  1.00137.26           O
ATOM   1073  N   VAL   148    -195.563  97.122 -85.339  1.00 41.99           N
ATOM   1074  CA  VAL   148    -196.227  97.977 -84.397  1.00 41.99           C
ATOM   1075  CB  VAL   148    -196.173  97.465 -82.988  1.00 41.99           C
ATOM   1076  CG1 VAL   148    -196.832  98.499 -82.059  1.00 41.99           C
ATOM   1077  CG2 VAL   148    -196.837  96.078 -82.948  1.00 41.99           C
ATOM   1078  C   VAL   148    -195.521  99.296 -84.414  1.00 41.99           C
ATOM   1079  O   VAL   148    -194.337  99.371 -84.739  1.00 41.99           O
ATOM   1080  N   VAL   149    -196.245 100.385 -84.082  1.00 52.91           N
ATOM   1081  CA  VAL   149    -195.626 101.678 -84.041  1.00 52.91           C
ATOM   1082  CB  VAL   149    -195.935 102.527 -85.239  1.00 52.91           C
ATOM   1083  CG1 VAL   149    -195.310 103.917 -85.028  1.00 52.91           C
ATOM   1084  CG2 VAL   149    -195.434 101.800 -86.498  1.00 52.91           C
ATOM   1085  C   VAL   149    -196.166 102.397 -82.846  1.00 52.91           C
ATOM   1086  O   VAL   149    -197.310 102.183 -82.449  1.00 52.91           O
ATOM   1087  N   GLN   150    -195.338 103.260 -82.224  1.00319.92           N
ATOM   1088  CA  GLN   150    -195.801 104.004 -81.088  1.00319.92           C
ATOM   1089  CB  GLN   150    -195.588 103.274 -79.748  1.00319.92           C
ATOM   1090  CG  GLN   150    -194.120 103.030 -79.383  1.00319.92           C
ATOM   1091  CD  GLN   150    -193.570 104.276 -78.700  1.00319.92           C
ATOM   1092  OE1 GLN   150    -194.309 105.211 -78.396  1.00319.92           O
ATOM   1093  NE2 GLN   150    -192.234 104.289 -78.449  1.00319.92           N
ATOM   1094  C   GLN   150    -195.043 105.293 -81.040  1.00319.92           C
ATOM   1095  O   GLN   150    -193.932 105.390 -81.559  1.00319.92           O
ATOM   1096  N   THR   151    -195.647 106.333 -80.429  1.00310.01           N
ATOM   1097  CA  THR   151    -194.973 107.593 -80.304  1.00310.01           C
ATOM   1098  CB  THR   151    -195.592 108.688 -81.123  1.00310.01           C
ATOM   1099  OG1 THR   151    -194.774 109.848 -81.090  1.00310.01           O
ATOM   1100  CG2 THR   151    -196.986 109.001 -80.554  1.00310.01           C
ATOM   1101  C   THR   151    -195.064 108.011 -78.871  1.00310.01           C
ATOM   1102  O   THR   151    -196.082 107.791 -78.217  1.00310.01           O
ATOM   1103  N   LEU   152    -193.981 108.610 -78.335  1.00261.31           N
ATOM   1104  CA  LEU   152    -194.007 109.041 -76.968  1.00261.31           C
ATOM   1105  CB  LEU   152    -193.275 108.049 -76.033  1.00261.31           C
ATOM   1106  CG  LEU   152    -193.345 108.316 -74.510  1.00261.31           C
ATOM   1107  CD1 LEU   152    -192.640 107.188 -73.741  1.00261.31           C
ATOM   1108  CD2 LEU   152    -192.782 109.688 -74.105  1.00261.31           C
ATOM   1109  C   LEU   152    -193.321 110.371 -76.915  1.00261.31           C
ATOM   1110  O   LEU   152    -192.309 110.582 -77.581  1.00261.31           O
ATOM   1111  N   GLY   153    -193.875 111.318 -76.130  1.00143.71           N
ATOM   1112  CA  GLY   153    -193.240 112.597 -75.985  1.00143.71           C
ATOM   1113  C   GLY   153    -193.959 113.336 -74.903  1.00143.71           C
ATOM   1114  O   GLY   153    -195.174 113.213 -74.758  1.00143.71           O
ATOM   1115  N   ALA   154    -193.218 114.135 -74.108  1.00252.40           N
ATOM   1116  CA  ALA   154    -193.859 114.883 -73.066  1.00252.40           C
ATOM   1117  CB  ALA   154    -193.864 114.163 -71.706  1.00252.40           C
ATOM   1118  C   ALA   154    -193.110 116.164 -72.880  1.00252.40           C
ATOM   1119  O   ALA   154    -191.898 116.241 -73.074  1.00252.40           O
ATOM   1120  N   PRO   155    -193.848 117.183 -72.538  1.00106.54           N
ATOM   1121  CA  PRO   155    -193.260 118.468 -72.269  1.00106.54           C
ATOM   1122  CD  PRO   155    -195.197 117.306 -73.062  1.00106.54           C
ATOM   1123  CB  PRO   155    -194.341 119.508 -72.573  1.00106.54           C
ATOM   1124  CG  PRO   155    -195.651 118.705 -72.624  1.00106.54           C
ATOM   1125  C   PRO   155    -192.774 118.521 -70.856  1.00106.54           C
ATOM   1126  O   PRO   155    -193.158 117.663 -70.063  1.00106.54           O
ATOM   1127  N   GLY   156    -191.924 119.513 -70.521  1.00119.92           N
ATOM   1128  CA  GLY   156    -191.456 119.647 -69.172  1.00119.92           C
ATOM   1129  C   GLY   156    -191.027 121.069 -68.991  1.00119.92           C
ATOM   1130  O   GLY   156    -190.558 121.708 -69.932  1.00119.92           O
ATOM   1131  N   GLU   157    -191.179 121.603 -67.763  1.00280.31           N
ATOM   1132  CA  GLU   157    -190.781 122.961 -67.523  1.00280.31           C
ATOM   1133  CB  GLU   157    -191.965 123.933 -67.388  1.00280.31           C
ATOM   1134  CG  GLU   157    -192.900 123.598 -66.224  1.00280.31           C
ATOM   1135  CD  GLU   157    -194.018 124.631 -66.206  1.00280.31           C
ATOM   1136  OE1 GLU   157    -194.004 125.533 -67.085  1.00280.31           O
ATOM   1137  OE2 GLU   157    -194.902 124.531 -65.314  1.00280.31           O
ATOM   1138  C   GLU   157    -190.025 123.006 -66.235  1.00280.31           C
ATOM   1139  O   GLU   157    -190.341 122.305 -65.275  1.00280.31           O
ATOM   1140  N   PRO   158    -189.001 123.813 -66.225  1.00192.30           N
ATOM   1141  CA  PRO   158    -188.225 123.967 -65.025  1.00192.30           C
ATOM   1142  CD  PRO   158    -188.175 123.918 -67.418  1.00192.30           C
ATOM   1143  CB  PRO   158    -186.865 124.506 -65.465  1.00192.30           C
ATOM   1144  CG  PRO   158    -186.727 124.008 -66.913  1.00192.30           C
ATOM   1145  C   PRO   158    -188.924 124.872 -64.060  1.00192.30           C
ATOM   1146  O   PRO   158    -189.786 125.639 -64.485  1.00192.30           O
ATOM   1147  N   ARG   159    -188.579 124.787 -62.760  1.00324.48           N
ATOM   1148  CA  ARG   159    -189.178 125.653 -61.786  1.00324.48           C
ATOM   1149  CB  ARG   159    -190.156 124.936 -60.838  1.00324.48           C
ATOM   1150  CG  ARG   159    -190.834 125.872 -59.835  1.00324.48           C
ATOM   1151  CD  ARG   159    -190.000 126.146 -58.582  1.00324.48           C
ATOM   1152  NE  ARG   159    -190.791 127.065 -57.716  1.00324.48           N
ATOM   1153  CZ  ARG   159    -191.717 126.559 -56.850  1.00324.48           C
ATOM   1154  NH1 ARG   159    -191.915 125.211 -56.774  1.00324.48           N
ATOM   1155  NH2 ARG   159    -192.445 127.402 -56.061  1.00324.48           N
ATOM   1156  C   ARG   159    -188.065 126.200 -60.950  1.00324.48           C
ATOM   1157  O   ARG   159    -187.024 125.561 -60.798  1.00324.48           O
ATOM   1158  N   HIS   160    -188.245 127.417 -60.400  1.00313.21           N
ATOM   1159  CA  HIS   160    -187.205 127.992 -59.595  1.00313.21           C
ATOM   1160  ND1 HIS   160    -184.173 129.440 -59.413  1.00313.21           N
ATOM   1161  CG  HIS   160    -185.489 129.845 -59.374  1.00313.21           C
ATOM   1162  CB  HIS   160    -186.577 129.250 -60.218  1.00313.21           C
ATOM   1163  NE2 HIS   160    -184.290 131.073 -57.909  1.00313.21           N
ATOM   1164  CD2 HIS   160    -185.543 130.843 -58.450  1.00313.21           C
ATOM   1165  CE1 HIS   160    -183.501 130.206 -58.518  1.00313.21           C
ATOM   1166  C   HIS   160    -187.798 128.399 -58.284  1.00313.21           C
ATOM   1167  O   HIS   160    -188.909 128.925 -58.228  1.00313.21           O
ATOM   1168  N   ASP   161    -187.064 128.138 -57.183  1.00276.04           N
ATOM   1169  CA  ASP   161    -187.525 128.512 -55.878  1.00276.04           C
ATOM   1170  CB  ASP   161    -187.879 127.317 -54.975  1.00276.04           C
ATOM   1171  CG  ASP   161    -186.619 126.495 -54.740  1.00276.04           C
ATOM   1172  OD1 ASP   161    -185.703 126.547 -55.603  1.00276.04           O
ATOM   1173  OD2 ASP   161    -186.558 125.800 -53.690  1.00276.04           O
ATOM   1174  C   ASP   161    -186.424 129.272 -55.206  1.00276.04           C
ATOM   1175  O   ASP   161    -185.247 129.044 -55.479  1.00276.04           O
ATOM   1176  N   SER   162    -186.784 130.224 -54.322  1.00175.20           N
ATOM   1177  CA  SER   162    -185.777 130.971 -53.626  1.00175.20           C
ATOM   1178  CB  SER   162    -185.710 132.451 -54.039  1.00175.20           C
ATOM   1179  OG  SER   162    -186.916 133.112 -53.687  1.00175.20           O
ATOM   1180  C   SER   162    -186.110 130.935 -52.168  1.00175.20           C
ATOM   1181  O   SER   162    -187.278 130.869 -51.790  1.00175.20           O
ATOM   1182  N   LEU   163    -185.072 130.955 -51.307  1.00250.29           N
ATOM   1183  CA  LEU   163    -185.296 130.934 -49.891  1.00250.29           C
ATOM   1184  CB  LEU   163    -184.768 129.639 -49.233  1.00250.29           C
ATOM   1185  CG  LEU   163    -185.118 129.405 -47.744  1.00250.29           C
ATOM   1186  CD1 LEU   163    -184.520 128.076 -47.259  1.00250.29           C
ATOM   1187  CD2 LEU   163    -184.704 130.569 -46.826  1.00250.29           C
ATOM   1188  C   LEU   163    -184.547 132.102 -49.328  1.00250.29           C
ATOM   1189  O   LEU   163    -183.408 132.359 -49.713  1.00250.29           O
ATOM   1190  N   LEU   164    -185.183 132.858 -48.411  1.00218.88           N
ATOM   1191  CA  LEU   164    -184.512 133.979 -47.821  1.00218.88           C
ATOM   1192  CB  LEU   164    -185.291 135.297 -48.043  1.00218.88           C
ATOM   1193  CG  LEU   164    -184.592 136.612 -47.627  1.00218.88           C
ATOM   1194  CD1 LEU   164    -185.501 137.815 -47.922  1.00218.88           C
ATOM   1195  CD2 LEU   164    -184.121 136.613 -46.166  1.00218.88           C
ATOM   1196  C   LEU   164    -184.432 133.697 -46.350  1.00218.88           C
ATOM   1197  O   LEU   164    -185.435 133.738 -45.637  1.00218.88           O
ATOM   1198  N   PRO   165    -183.252 133.384 -45.889  1.00154.38           N
ATOM   1199  CA  PRO   165    -183.093 133.118 -44.482  1.00154.38           C
ATOM   1200  CD  PRO   165    -182.392 132.530 -46.694  1.00154.38           C
ATOM   1201  CB  PRO   165    -181.845 132.249 -44.350  1.00154.38           C
ATOM   1202  CG  PRO   165    -181.746 131.541 -45.711  1.00154.38           C
ATOM   1203  C   PRO   165    -183.006 134.382 -43.687  1.00154.38           C
ATOM   1204  O   PRO   165    -182.596 135.403 -44.236  1.00154.38           O
ATOM   1205  N   VAL   166    -183.385 134.339 -42.393  1.00 97.29           N
ATOM   1206  CA  VAL   166    -183.275 135.506 -41.565  1.00 97.29           C
ATOM   1207  CB  VAL   166    -184.599 136.118 -41.210  1.00 97.29           C
ATOM   1208  CG1 VAL   166    -185.275 136.605 -42.502  1.00 97.29           C
ATOM   1209  CG2 VAL   166    -185.423 135.084 -40.425  1.00 97.29           C
ATOM   1210  C   VAL   166    -182.632 135.077 -40.285  1.00 97.29           C
ATOM   1211  O   VAL   166    -182.865 133.970 -39.805  1.00 97.29           O
ATOM   1212  N   ASP   167    -181.778 135.945 -39.706  1.00189.59           N
ATOM   1213  CA  ASP   167    -181.129 135.597 -38.475  1.00189.59           C
ATOM   1214  CB  ASP   167    -179.619 135.341 -38.634  1.00189.59           C
ATOM   1215  CG  ASP   167    -179.084 134.756 -37.334  1.00189.59           C
ATOM   1216  OD1 ASP   167    -179.893 134.567 -36.386  1.00189.59           O
ATOM   1217  OD2 ASP   167    -177.855 134.481 -37.274  1.00189.59           O
ATOM   1218  C   ASP   167    -181.285 136.741 -37.528  1.00189.59           C
ATOM   1219  O   ASP   167    -181.054 137.895 -37.891  1.00189.59           O
ATOM   1220  N   SER   168    -181.709 136.454 -36.278  1.00175.72           N
ATOM   1221  CA  SER   168    -181.829 137.499 -35.306  1.00175.72           C
ATOM   1222  CB  SER   168    -183.283 137.811 -34.912  1.00175.72           C
ATOM   1223  OG  SER   168    -183.314 138.852 -33.945  1.00175.72           O
ATOM   1224  C   SER   168    -181.130 137.028 -34.070  1.00175.72           C
ATOM   1225  O   SER   168    -181.195 135.850 -33.722  1.00175.72           O
ATOM   1226  N   TYR   169    -180.418 137.941 -33.381  1.00313.12           N
ATOM   1227  CA  TYR   169    -179.736 137.552 -32.181  1.00313.12           C
ATOM   1228  CB  TYR   169    -178.211 137.434 -32.345  1.00313.12           C
ATOM   1229  CG  TYR   169    -177.654 137.025 -31.025  1.00313.12           C
ATOM   1230  CD1 TYR   169    -177.668 135.709 -30.635  1.00313.12           C
ATOM   1231  CD2 TYR   169    -177.112 137.967 -30.175  1.00313.12           C
ATOM   1232  CE1 TYR   169    -177.154 135.332 -29.416  1.00313.12           C
ATOM   1233  CE2 TYR   169    -176.597 137.597 -28.956  1.00313.12           C
ATOM   1234  CZ  TYR   169    -176.617 136.278 -28.574  1.00313.12           C
ATOM   1235  OH  TYR   169    -176.089 135.894 -27.324  1.00313.12           O
ATOM   1236  C   TYR   169    -179.982 138.593 -31.139  1.00313.12           C
ATOM   1237  O   TYR   169    -180.144 139.773 -31.447  1.00313.12           O
ATOM   1238  N   GLN   170    -180.042 138.163 -29.863  1.00270.68           N
ATOM   1239  CA  GLN   170    -180.217 139.085 -28.779  1.00270.68           C
ATOM   1240  CB  GLN   170    -181.633 139.068 -28.180  1.00270.68           C
ATOM   1241  CG  GLN   170    -182.710 139.542 -29.158  1.00270.68           C
ATOM   1242  CD  GLN   170    -184.055 139.477 -28.447  1.00270.68           C
ATOM   1243  OE1 GLN   170    -185.086 139.843 -29.009  1.00270.68           O
ATOM   1244  NE2 GLN   170    -184.047 138.995 -27.176  1.00270.68           N
ATOM   1245  C   GLN   170    -179.273 138.655 -27.703  1.00270.68           C
ATOM   1246  O   GLN   170    -179.019 137.463 -27.536  1.00270.68           O
ATOM   1247  N   SER   171    -178.705 139.618 -26.952  1.00196.90           N
ATOM   1248  CA  SER   171    -177.799 139.226 -25.912  1.00196.90           C
ATOM   1249  CB  SER   171    -176.324 139.231 -26.348  1.00196.90           C
ATOM   1250  OG  SER   171    -175.912 140.554 -26.655  1.00196.90           O
ATOM   1251  C   SER   171    -177.919 140.196 -24.783  1.00196.90           C
ATOM   1252  O   SER   171    -178.314 141.346 -24.971  1.00196.90           O
ATOM   1253  N   TRP   172    -177.598 139.728 -23.561  1.00349.23           N
ATOM   1254  CA  TRP   172    -177.612 140.579 -22.408  1.00349.23           C
ATOM   1255  CB  TRP   172    -178.827 140.344 -21.492  1.00349.23           C
ATOM   1256  CG  TRP   172    -178.873 141.231 -20.271  1.00349.23           C
ATOM   1257  CD2 TRP   172    -179.552 142.496 -20.230  1.00349.23           C
ATOM   1258  CD1 TRP   172    -178.339 141.039 -19.030  1.00349.23           C
ATOM   1259  NE1 TRP   172    -178.641 142.107 -18.219  1.00349.23           N
ATOM   1260  CE2 TRP   172    -179.389 143.011 -18.944  1.00349.23           C
ATOM   1261  CE3 TRP   172    -180.257 143.171 -21.185  1.00349.23           C
ATOM   1262  CZ2 TRP   172    -179.930 144.215 -18.594  1.00349.23           C
ATOM   1263  CZ3 TRP   172    -180.800 144.385 -20.829  1.00349.23           C
ATOM   1264  CH2 TRP   172    -180.639 144.897 -19.558  1.00349.23           C
ATOM   1265  C   TRP   172    -176.392 140.213 -21.626  1.00349.23           C
ATOM   1266  O   TRP   172    -175.980 139.054 -21.625  1.00349.23           O
ATOM   1267  N   ALA   173    -175.759 141.192 -20.951  1.00292.17           N
ATOM   1268  CA  ALA   173    -174.591 140.837 -20.200  1.00292.17           C
ATOM   1269  CB  ALA   173    -173.273 141.199 -20.906  1.00292.17           C
ATOM   1270  C   ALA   173    -174.612 141.584 -18.907  1.00292.17           C
ATOM   1271  O   ALA   173    -175.050 142.732 -18.844  1.00292.17           O
ATOM   1272  N   LEU   174    -174.151 140.922 -17.828  1.00283.55           N
ATOM   1273  CA  LEU   174    -174.071 141.560 -16.548  1.00283.55           C
ATOM   1274  CB  LEU   174    -175.178 141.129 -15.570  1.00283.55           C
ATOM   1275  CG  LEU   174    -176.591 141.529 -16.034  1.00283.55           C
ATOM   1276  CD1 LEU   174    -177.659 141.087 -15.021  1.00283.55           C
ATOM   1277  CD2 LEU   174    -176.666 143.028 -16.368  1.00283.55           C
ATOM   1278  C   LEU   174    -172.762 141.159 -15.949  1.00283.55           C
ATOM   1279  O   LEU   174    -172.318 140.025 -16.118  1.00283.55           O
ATOM   1280  N   ALA   175    -172.092 142.093 -15.246  1.00265.91           N
ATOM   1281  CA  ALA   175    -170.837 141.749 -14.646  1.00265.91           C
ATOM   1282  CB  ALA   175    -169.625 142.015 -15.555  1.00265.91           C
ATOM   1283  C   ALA   175    -170.666 142.596 -13.428  1.00265.91           C
ATOM   1284  O   ALA   175    -171.310 143.633 -13.283  1.00265.91           O
ATOM   1285  N   GLY   176    -169.795 142.150 -12.501  1.00121.06           N
ATOM   1286  CA  GLY   176    -169.545 142.920 -11.319  1.00121.06           C
ATOM   1287  C   GLY   176    -169.011 141.996 -10.276  1.00121.06           C
ATOM   1288  O   GLY   176    -168.993 140.779 -10.455  1.00121.06           O
ATOM   1289  N   GLY   177    -168.553 142.568  -9.145  1.00 95.69           N
ATOM   1290  CA  GLY   177    -168.052 141.772  -8.066  1.00 95.69           C
ATOM   1291  C   GLY   177    -166.756 142.371  -7.623  1.00 95.69           C
ATOM   1292  O   GLY   177    -166.048 142.997  -8.413  1.00 95.69           O
ATOM   1293  N   TRP   178    -166.418 142.191  -6.334  1.00254.27           N
ATOM   1294  CA  TRP   178    -165.184 142.713  -5.826  1.00254.27           C
ATOM   1295  CB  TRP   178    -165.395 143.941  -4.922  1.00254.27           C
ATOM   1296  CG  TRP   178    -164.137 144.548  -4.351  1.00254.27           C
ATOM   1297  CD2 TRP   178    -164.138 145.615  -3.390  1.00254.27           C
ATOM   1298  CD1 TRP   178    -162.829 144.242  -4.588  1.00254.27           C
ATOM   1299  NE1 TRP   178    -162.014 145.054  -3.835  1.00254.27           N
ATOM   1300  CE2 TRP   178    -162.807 145.904  -3.093  1.00254.27           C
ATOM   1301  CE3 TRP   178    -165.166 146.297  -2.803  1.00254.27           C
ATOM   1302  CZ2 TRP   178    -162.482 146.885  -2.200  1.00254.27           C
ATOM   1303  CZ3 TRP   178    -164.835 147.285  -1.904  1.00254.27           C
ATOM   1304  CH2 TRP   178    -163.519 147.574  -1.608  1.00254.27           C
ATOM   1305  C   TRP   178    -164.566 141.647  -4.984  1.00254.27           C
ATOM   1306  O   TRP   178    -165.200 141.129  -4.063  1.00254.27           O
ATOM   1307  N   ASN   179    -163.308 141.268  -5.287  1.00217.96           N
ATOM   1308  CA  ASN   179    -162.664 140.278  -4.474  1.00217.96           C
ATOM   1309  CB  ASN   179    -162.990 138.838  -4.908  1.00217.96           C
ATOM   1310  CG  ASN   179    -162.521 137.871  -3.829  1.00217.96           C
ATOM   1311  OD1 ASN   179    -161.520 138.103  -3.153  1.00217.96           O
ATOM   1312  ND2 ASN   179    -163.267 136.746  -3.661  1.00217.96           N
ATOM   1313  C   ASN   179    -161.188 140.470  -4.625  1.00217.96           C
ATOM   1314  O   ASN   179    -160.691 140.641  -5.735  1.00217.96           O
ATOM   1315  N   SER   180    -160.444 140.467  -3.501  1.00196.88           N
ATOM   1316  CA  SER   180    -159.019 140.579  -3.610  1.00196.88           C
ATOM   1317  CB  SER   180    -158.530 142.024  -3.806  1.00196.88           C
ATOM   1318  OG  SER   180    -157.112 142.049  -3.908  1.00196.88           O
ATOM   1319  C   SER   180    -158.420 140.082  -2.335  1.00196.88           C
ATOM   1320  O   SER   180    -158.970 140.290  -1.256  1.00196.88           O
ATOM   1321  N   GLN   181    -157.271 139.381  -2.435  1.00365.49           N
ATOM   1322  CA  GLN   181    -156.594 138.927  -1.257  1.00365.49           C
ATOM   1323  CB  GLN   181    -157.467 138.036  -0.352  1.00365.49           C
ATOM   1324  CG  GLN   181    -157.910 136.717  -0.994  1.00365.49           C
ATOM   1325  CD  GLN   181    -156.797 135.692  -0.822  1.00365.49           C
ATOM   1326  OE1 GLN   181    -155.825 135.927  -0.107  1.00365.49           O
ATOM   1327  NE2 GLN   181    -156.944 134.520  -1.495  1.00365.49           N
ATOM   1328  C   GLN   181    -155.404 138.137  -1.697  1.00365.49           C
ATOM   1329  O   GLN   181    -155.452 137.450  -2.716  1.00365.49           O
ATOM   1330  N   MET   182    -154.286 138.232  -0.949  1.00319.63           N
ATOM   1331  CA  MET   182    -153.135 137.457  -1.311  1.00319.63           C
ATOM   1332  CB  MET   182    -152.253 138.143  -2.372  1.00319.63           C
ATOM   1333  CG  MET   182    -151.094 137.287  -2.889  1.00319.63           C
ATOM   1334  SD  MET   182    -149.702 137.085  -1.736  1.00319.63           S
ATOM   1335  CE  MET   182    -149.053 138.764  -1.971  1.00319.63           C
ATOM   1336  C   MET   182    -152.307 137.269  -0.080  1.00319.63           C
ATOM   1337  O   MET   182    -152.163 138.187   0.726  1.00319.63           O
ATOM   1338  N   CYS   183    -151.756 136.054   0.109  1.00 52.88           N
ATOM   1339  CA  CYS   183    -150.903 135.825   1.239  1.00 52.88           C
ATOM   1340  CB  CYS   183    -151.633 135.219   2.450  1.00 52.88           C
ATOM   1341  SG  CYS   183    -152.885 136.338   3.145  1.00 52.88           S
ATOM   1342  C   CYS   183    -149.864 134.839   0.820  1.00 52.88           C
ATOM   1343  O   CYS   183    -150.170 133.838   0.174  1.00 52.88           O
ATOM   1344  N   CYS   184    -148.586 135.107   1.163  1.00 99.24           N
ATOM   1345  CA  CYS   184    -147.553 134.174   0.828  1.00 99.24           C
ATOM   1346  CB  CYS   184    -146.868 134.469  -0.519  1.00 99.24           C
ATOM   1347  SG  CYS   184    -145.563 133.268  -0.915  1.00 99.24           S
ATOM   1348  C   CYS   184    -146.501 134.269   1.886  1.00 99.24           C
ATOM   1349  O   CYS   184    -146.135 135.365   2.308  1.00 99.24           O
ATOM   1350  N   GLN   185    -146.001 133.112   2.360  1.00281.09           N
ATOM   1351  CA  GLN   185    -144.966 133.140   3.354  1.00281.09           C
ATOM   1352  CB  GLN   185    -145.464 133.603   4.734  1.00281.09           C
ATOM   1353  CG  GLN   185    -144.373 133.645   5.805  1.00281.09           C
ATOM   1354  CD  GLN   185    -145.013 134.127   7.100  1.00281.09           C
ATOM   1355  OE1 GLN   185    -144.346 134.262   8.125  1.00281.09           O
ATOM   1356  NE2 GLN   185    -146.345 134.396   7.055  1.00281.09           N
ATOM   1357  C   GLN   185    -144.444 131.746   3.494  1.00281.09           C
ATOM   1358  O   GLN   185    -145.091 130.788   3.072  1.00281.09           O
ATOM   1359  N   GLY   186    -143.236 131.593   4.077  1.00144.04           N
ATOM   1360  CA  GLY   186    -142.703 130.273   4.265  1.00144.04           C
ATOM   1361  C   GLY   186    -141.279 130.393   4.704  1.00144.04           C
ATOM   1362  O   GLY   186    -140.628 131.412   4.475  1.00144.04           O
ATOM   1363  N   GLU   187    -140.762 129.332   5.358  1.00266.10           N
ATOM   1364  CA  GLU   187    -139.400 129.322   5.809  1.00266.10           C
ATOM   1365  CB  GLU   187    -139.225 129.918   7.215  1.00266.10           C
ATOM   1366  CG  GLU   187    -139.511 131.421   7.266  1.00266.10           C
ATOM   1367  CD  GLU   187    -139.312 131.896   8.698  1.00266.10           C
ATOM   1368  OE1 GLU   187    -138.946 131.049   9.557  1.00266.10           O
ATOM   1369  OE2 GLU   187    -139.527 133.111   8.954  1.00266.10           O
ATOM   1370  C   GLU   187    -138.962 127.892   5.863  1.00266.10           C
ATOM   1371  O   GLU   187    -139.785 126.991   6.017  1.00266.10           O
ATOM   1372  N   GLN   188    -137.644 127.643   5.715  1.00323.23           N
ATOM   1373  CA  GLN   188    -137.157 126.293   5.764  1.00323.23           C
ATOM   1374  CB  GLN   188    -136.861 125.700   4.376  1.00323.23           C
ATOM   1375  CG  GLN   188    -136.491 124.215   4.402  1.00323.23           C
ATOM   1376  CD  GLN   188    -137.769 123.420   4.635  1.00323.23           C
ATOM   1377  OE1 GLN   188    -138.821 123.984   4.931  1.00323.23           O
ATOM   1378  NE2 GLN   188    -137.679 122.070   4.496  1.00323.23           N
ATOM   1379  C   GLN   188    -135.868 126.307   6.526  1.00323.23           C
ATOM   1380  O   GLN   188    -135.223 127.347   6.647  1.00323.23           O
ATOM   1381  N   ASN   189    -135.468 125.144   7.084  1.00191.47           N
ATOM   1382  CA  ASN   189    -134.236 125.087   7.819  1.00191.47           C
ATOM   1383  CB  ASN   189    -134.425 124.774   9.314  1.00191.47           C
ATOM   1384  CG  ASN   189    -135.081 125.983   9.965  1.00191.47           C
ATOM   1385  OD1 ASN   189    -136.204 125.905  10.459  1.00191.47           O
ATOM   1386  ND2 ASN   189    -134.361 127.137   9.966  1.00191.47           N
ATOM   1387  C   ASN   189    -133.390 123.995   7.242  1.00191.47           C
ATOM   1388  O   ASN   189    -133.871 122.914   6.906  1.00191.47           O
ATOM   1389  N   PRO   190    -132.129 124.296   7.090  1.00 83.69           N
ATOM   1390  CA  PRO   190    -131.192 123.330   6.576  1.00 83.69           C
ATOM   1391  CD  PRO   190    -131.751 125.652   6.734  1.00 83.69           C
ATOM   1392  CB  PRO   190    -130.066 124.129   5.916  1.00 83.69           C
ATOM   1393  CG  PRO   190    -130.248 125.564   6.438  1.00 83.69           C
ATOM   1394  C   PRO   190    -130.707 122.397   7.642  1.00 83.69           C
ATOM   1395  O   PRO   190    -130.797 122.726   8.824  1.00 83.69           O
ATOM   1396  N   PRO   191    -130.229 121.252   7.233  1.00143.53           N
ATOM   1397  CA  PRO   191    -129.685 120.303   8.172  1.00143.53           C
ATOM   1398  CD  PRO   191    -130.883 120.586   6.117  1.00143.53           C
ATOM   1399  CB  PRO   191    -129.743 118.942   7.482  1.00143.53           C
ATOM   1400  CG  PRO   191    -130.889 119.091   6.469  1.00143.53           C
ATOM   1401  C   PRO   191    -128.294 120.686   8.572  1.00143.53           C
ATOM   1402  O   PRO   191    -127.675 121.490   7.877  1.00143.53           O
ATOM   1403  N   GLY   192    -127.791 120.137   9.698  1.00 59.49           N
ATOM   1404  CA  GLY   192    -126.456 120.433  10.141  1.00 59.49           C
ATOM   1405  C   GLY   192    -125.513 119.440   9.531  1.00 59.49           C
ATOM   1406  O   GLY   192    -125.906 118.374   9.061  1.00 59.49           O
ATOM   1407  N   PRO   193    -124.258 119.804   9.536  1.00 93.81           N
ATOM   1408  CA  PRO   193    -123.224 118.944   9.015  1.00 93.81           C
ATOM   1409  CD  PRO   193    -123.921 121.207   9.367  1.00 93.81           C
ATOM   1410  CB  PRO   193    -122.096 119.863   8.541  1.00 93.81           C
ATOM   1411  CG  PRO   193    -122.396 121.220   9.199  1.00 93.81           C
ATOM   1412  C   PRO   193    -122.768 117.937  10.027  1.00 93.81           C
ATOM   1413  O   PRO   193    -123.081 118.089  11.207  1.00 93.81           O
ATOM   1414  N   PHE   194    -122.030 116.900   9.576  1.00264.03           N
ATOM   1415  CA  PHE   194    -121.509 115.888  10.453  1.00264.03           C
ATOM   1416  CB  PHE   194    -122.178 114.515  10.272  1.00264.03           C
ATOM   1417  CG  PHE   194    -122.002 114.102   8.852  1.00264.03           C
ATOM   1418  CD1 PHE   194    -120.850 113.478   8.434  1.00264.03           C
ATOM   1419  CD2 PHE   194    -123.002 114.342   7.938  1.00264.03           C
ATOM   1420  CE1 PHE   194    -120.701 113.101   7.119  1.00264.03           C
ATOM   1421  CE2 PHE   194    -122.858 113.967   6.624  1.00264.03           C
ATOM   1422  CZ  PHE   194    -121.704 113.344   6.213  1.00264.03           C
ATOM   1423  C   PHE   194    -120.045 115.742  10.161  1.00264.03           C
ATOM   1424  O   PHE   194    -119.556 116.238   9.148  1.00264.03           O
ATOM   1425  N   TRP   195    -119.298 115.073  11.067  1.00283.26           N
ATOM   1426  CA  TRP   195    -117.879 114.933  10.880  1.00283.26           C
ATOM   1427  CB  TRP   195    -117.064 115.670  11.955  1.00283.26           C
ATOM   1428  CG  TRP   195    -117.271 117.165  11.941  1.00283.26           C
ATOM   1429  CD2 TRP   195    -118.339 117.824  12.638  1.00283.26           C
ATOM   1430  CD1 TRP   195    -116.560 118.143  11.308  1.00283.26           C
ATOM   1431  NE1 TRP   195    -117.119 119.372  11.570  1.00283.26           N
ATOM   1432  CE2 TRP   195    -118.216 119.189  12.386  1.00283.26           C
ATOM   1433  CE3 TRP   195    -119.342 117.330  13.422  1.00283.26           C
ATOM   1434  CZ2 TRP   195    -119.098 120.086  12.919  1.00283.26           C
ATOM   1435  CZ3 TRP   195    -120.229 118.236  13.958  1.00283.26           C
ATOM   1436  CH2 TRP   195    -120.109 119.588  13.712  1.00283.26           C
ATOM   1437  C   TRP   195    -117.528 113.478  10.980  1.00283.26           C
ATOM   1438  O   TRP   195    -118.260 112.694  11.581  1.00283.26           O
ATOM   1439  N   LYS   196    -116.391 113.078  10.365  1.00335.74           N
ATOM   1440  CA  LYS   196    -115.968 111.703  10.394  1.00335.74           C
ATOM   1441  CB  LYS   196    -116.308 110.942   9.102  1.00335.74           C
ATOM   1442  CG  LYS   196    -115.923 111.694   7.825  1.00335.74           C
ATOM   1443  CD  LYS   196    -114.418 111.890   7.637  1.00335.74           C
ATOM   1444  CE  LYS   196    -114.063 112.645   6.353  1.00335.74           C
ATOM   1445  NZ  LYS   196    -112.595 112.800   6.241  1.00335.74           N
ATOM   1446  C   LYS   196    -114.480 111.642  10.589  1.00335.74           C
ATOM   1447  O   LYS   196    -113.771 112.617  10.348  1.00335.74           O
ATOM   1448  N   ALA   197    -113.975 110.477  11.062  1.00285.79           N
ATOM   1449  CA  ALA   197    -112.565 110.289  11.280  1.00285.79           C
ATOM   1450  CB  ALA   197    -112.095 110.709  12.684  1.00285.79           C
ATOM   1451  C   ALA   197    -112.266 108.825  11.138  1.00285.79           C
ATOM   1452  O   ALA   197    -113.175 107.997  11.153  1.00285.79           O
ATOM   1453  N   ALA   198    -110.971 108.466  10.970  1.00285.60           N
ATOM   1454  CA  ALA   198    -110.619 107.078  10.820  1.00285.60           C
ATOM   1455  CB  ALA   198    -110.602 106.602   9.357  1.00285.60           C
ATOM   1456  C   ALA   198    -109.237 106.857  11.364  1.00285.60           C
ATOM   1457  O   ALA   198    -108.477 107.803  11.563  1.00285.60           O
ATOM   1458  N   PHE   199    -108.889 105.578  11.640  1.00316.52           N
ATOM   1459  CA  PHE   199    -107.588 105.238  12.155  1.00316.52           C
ATOM   1460  CB  PHE   199    -107.567 104.977  13.670  1.00316.52           C
ATOM   1461  CG  PHE   199    -107.839 106.262  14.370  1.00316.52           C
ATOM   1462  CD1 PHE   199    -106.819 107.153  14.615  1.00316.52           C
ATOM   1463  CD2 PHE   199    -109.112 106.572  14.788  1.00316.52           C
ATOM   1464  CE1 PHE   199    -107.067 108.339  15.264  1.00316.52           C
ATOM   1465  CE2 PHE   199    -109.365 107.757  15.437  1.00316.52           C
ATOM   1466  CZ  PHE   199    -108.342 108.642  15.677  1.00316.52           C
ATOM   1467  C   PHE   199    -107.146 103.959  11.508  1.00316.52           C
ATOM   1468  O   PHE   199    -107.945 103.268  10.878  1.00316.52           O
ATOM   1469  N   ALA   200    -105.843 103.617  11.630  1.00285.63           N
ATOM   1470  CA  ALA   200    -105.376 102.394  11.038  1.00285.63           C
ATOM   1471  CB  ALA   200    -104.827 102.570   9.611  1.00285.63           C
ATOM   1472  C   ALA   200    -104.255 101.843  11.867  1.00285.63           C
ATOM   1473  O   ALA   200    -103.568 102.574  12.578  1.00285.63           O
ATOM   1474  N   ASP   201    -104.071 100.507  11.806  1.00232.31           N
ATOM   1475  CA  ASP   201    -103.000  99.845  12.497  1.00232.31           C
ATOM   1476  CB  ASP   201    -103.482  98.862  13.578  1.00232.31           C
ATOM   1477  CG  ASP   201    -104.049  99.687  14.726  1.00232.31           C
ATOM   1478  OD1 ASP   201    -103.719 100.901  14.797  1.00232.31           O
ATOM   1479  OD2 ASP   201    -104.819  99.115  15.543  1.00232.31           O
ATOM   1480  C   ASP   201    -102.244  99.059  11.468  1.00232.31           C
ATOM   1481  O   ASP   201    -102.830  98.578  10.500  1.00232.31           O
ATOM   1482  N   SER   202    -100.911  98.922  11.638  1.00167.22           N
ATOM   1483  CA  SER   202    -100.136  98.198  10.665  1.00167.22           C
ATOM   1484  CB  SER   202     -99.230  99.105   9.815  1.00167.22           C
ATOM   1485  OG  SER   202     -98.255  99.724  10.641  1.00167.22           O
ATOM   1486  C   SER   202     -99.251  97.217  11.380  1.00167.22           C
ATOM   1487  O   SER   202     -99.054  97.313  12.590  1.00167.22           O
ATOM   1488  N   SER   203     -98.712  96.224  10.635  1.00200.26           N
ATOM   1489  CA  SER   203     -97.856  95.221  11.213  1.00200.26           C
ATOM   1490  CB  SER   203     -98.613  93.959  11.666  1.00200.26           C
ATOM   1491  OG  SER   203     -99.507  94.280  12.722  1.00200.26           O
ATOM   1492  C   SER   203     -96.854  94.803  10.170  1.00200.26           C
ATOM   1493  O   SER   203     -96.883  95.292   9.042  1.00200.26           O
ATOM   1494  N   GLY   204     -95.918  93.897  10.535  1.00147.73           N
ATOM   1495  CA  GLY   204     -94.923  93.450   9.597  1.00147.73           C
ATOM   1496  C   GLY   204     -94.463  92.084  10.013  1.00147.73           C
ATOM   1497  O   GLY   204     -94.823  91.600  11.085  1.00147.73           O
ATOM   1498  N   GLN   205     -93.656  91.417   9.157  1.00265.22           N
ATOM   1499  CA  GLN   205     -93.169  90.099   9.475  1.00265.22           C
ATOM   1500  CB  GLN   205     -94.023  88.981   8.850  1.00265.22           C
ATOM   1501  CG  GLN   205     -95.464  88.919   9.362  1.00265.22           C
ATOM   1502  CD  GLN   205     -96.219  87.928   8.483  1.00265.22           C
ATOM   1503  OE1 GLN   205     -97.403  87.666   8.695  1.00265.22           O
ATOM   1504  NE2 GLN   205     -95.520  87.366   7.461  1.00265.22           N
ATOM   1505  C   GLN   205     -91.789  89.958   8.896  1.00265.22           C
ATOM   1506  O   GLN   205     -91.446  90.636   7.929  1.00265.22           O
ATOM   1507  N   HIS   206     -90.950  89.073   9.484  1.00254.71           N
ATOM   1508  CA  HIS   206     -89.629  88.850   8.956  1.00254.71           C
ATOM   1509  ND1 HIS   206     -89.501  90.998  11.541  1.00254.71           N
ATOM   1510  CG  HIS   206     -88.759  89.903  11.155  1.00254.71           C
ATOM   1511  CB  HIS   206     -88.485  89.566   9.715  1.00254.71           C
ATOM   1512  NE2 HIS   206     -88.839  89.992  13.409  1.00254.71           N
ATOM   1513  CD2 HIS   206     -88.362  89.298  12.307  1.00254.71           C
ATOM   1514  CE1 HIS   206     -89.516  91.004  12.898  1.00254.71           C
ATOM   1515  C   HIS   206     -89.365  87.371   8.832  1.00254.71           C
ATOM   1516  O   HIS   206     -90.111  86.526   9.317  1.00254.71           O
ATOM   1517  N   PRO   207     -88.301  87.080   8.124  1.00183.20           N
ATOM   1518  CA  PRO   207     -87.952  85.718   7.779  1.00183.20           C
ATOM   1519  CD  PRO   207     -87.828  88.031   7.128  1.00183.20           C
ATOM   1520  CB  PRO   207     -86.884  85.837   6.690  1.00183.20           C
ATOM   1521  CG  PRO   207     -87.191  87.188   6.015  1.00183.20           C
ATOM   1522  C   PRO   207     -87.549  84.790   8.894  1.00183.20           C
ATOM   1523  O   PRO   207     -86.913  85.223   9.852  1.00183.20           O
ATOM   1524  N   PRO   208     -87.977  83.547   8.769  1.00252.83           N
ATOM   1525  CA  PRO   208     -87.664  82.485   9.709  1.00252.83           C
ATOM   1526  CD  PRO   208     -89.284  83.343   8.163  1.00252.83           C
ATOM   1527  CB  PRO   208     -88.712  81.398   9.486  1.00252.83           C
ATOM   1528  CG  PRO   208     -89.914  82.156   8.904  1.00252.83           C
ATOM   1529  C   PRO   208     -86.273  81.889   9.777  1.00252.83           C
ATOM   1530  O   PRO   208     -85.896  81.463  10.869  1.00252.83           O
ATOM   1531  N   ASP   209     -85.523  81.800   8.652  1.00233.81           N
ATOM   1532  CA  ASP   209     -84.193  81.219   8.616  1.00233.81           C
ATOM   1533  CB  ASP   209     -83.349  81.351   9.900  1.00233.81           C
ATOM   1534  CG  ASP   209     -83.112  82.812  10.198  1.00233.81           C
ATOM   1535  OD1 ASP   209     -82.907  83.592   9.226  1.00233.81           O
ATOM   1536  OD2 ASP   209     -83.130  83.172  11.401  1.00233.81           O
ATOM   1537  C   ASP   209     -84.268  79.736   8.406  1.00233.81           C
ATOM   1538  O   ASP   209     -85.316  79.114   8.558  1.00233.81           O
ATOM   1539  N   ALA   210     -83.127  79.146   7.989  1.00216.53           N
ATOM   1540  CA  ALA   210     -83.018  77.714   7.934  1.00216.53           C
ATOM   1541  CB  ALA   210     -83.012  77.128   6.514  1.00216.53           C
ATOM   1542  C   ALA   210     -81.702  77.375   8.562  1.00216.53           C
ATOM   1543  O   ALA   210     -80.661  77.906   8.177  1.00216.53           O
ATOM   1544  N   CYS   211     -81.724  76.501   9.588  1.00138.10           N
ATOM   1545  CA  CYS   211     -80.516  76.145  10.278  1.00138.10           C
ATOM   1546  CB  CYS   211     -80.732  75.504  11.661  1.00138.10           C
ATOM   1547  SG  CYS   211     -81.330  76.705  12.890  1.00138.10           S
ATOM   1548  C   CYS   211     -79.600  75.242   9.500  1.00138.10           C
ATOM   1549  O   CYS   211     -78.386  75.413   9.583  1.00138.10           O
ATOM   1550  N   ALA   212     -80.096  74.253   8.721  1.00289.65           N
ATOM   1551  CA  ALA   212     -79.058  73.378   8.234  1.00289.65           C
ATOM   1552  CB  ALA   212     -78.583  72.437   9.352  1.00289.65           C
ATOM   1553  C   ALA   212     -79.482  72.546   7.045  1.00289.65           C
ATOM   1554  O   ALA   212     -80.668  72.370   6.773  1.00289.65           O
ATOM   1555  N   PHE   213     -78.478  72.028   6.293  1.00371.59           N
ATOM   1556  CA  PHE   213     -78.658  71.190   5.131  1.00371.59           C
ATOM   1557  CB  PHE   213     -78.585  71.940   3.792  1.00371.59           C
ATOM   1558  CG  PHE   213     -79.933  72.390   3.389  1.00371.59           C
ATOM   1559  CD1 PHE   213     -80.689  71.509   2.659  1.00371.59           C
ATOM   1560  CD2 PHE   213     -80.435  73.631   3.709  1.00371.59           C
ATOM   1561  CE1 PHE   213     -81.943  71.860   2.248  1.00371.59           C
ATOM   1562  CE2 PHE   213     -81.695  73.990   3.296  1.00371.59           C
ATOM   1563  CZ  PHE   213     -82.445  73.101   2.564  1.00371.59           C
ATOM   1564  C   PHE   213     -77.530  70.205   5.028  1.00371.59           C
ATOM   1565  O   PHE   213     -76.467  70.434   5.602  1.00371.59           O
ATOM   1566  N   ARG   214     -77.796  69.064   4.332  1.00447.11           N
ATOM   1567  CA  ARG   214     -76.849  68.069   3.870  1.00447.11           C
ATOM   1568  CB  ARG   214     -75.375  68.401   4.148  1.00447.11           C
ATOM   1569  CG  ARG   214     -75.014  69.680   3.395  1.00447.11           C
ATOM   1570  CD  ARG   214     -75.620  69.682   1.983  1.00447.11           C
ATOM   1571  NE  ARG   214     -75.981  71.084   1.632  1.00447.11           N
ATOM   1572  CZ  ARG   214     -75.183  71.810   0.802  1.00447.11           C
ATOM   1573  NH1 ARG   214     -74.116  71.228   0.185  1.00447.11           N
ATOM   1574  NH2 ARG   214     -75.459  73.129   0.583  1.00447.11           N
ATOM   1575  C   ARG   214     -77.195  66.685   4.339  1.00447.11           C
ATOM   1576  O   ARG   214     -78.031  66.508   5.222  1.00447.11           O
ATOM   1577  N   ARG   215     -76.581  65.662   3.695  1.00308.87           N
ATOM   1578  CA  ARG   215     -76.768  64.267   4.020  1.00308.87           C
ATOM   1579  CB  ARG   215     -77.839  63.562   3.155  1.00308.87           C
ATOM   1580  CG  ARG   215     -79.290  63.978   3.417  1.00308.87           C
ATOM   1581  CD  ARG   215     -79.983  63.155   4.505  1.00308.87           C
ATOM   1582  NE  ARG   215     -80.316  61.805   3.966  1.00308.87           N
ATOM   1583  CZ  ARG   215     -80.234  60.741   4.817  1.00308.87           C
ATOM   1584  NH1 ARG   215     -79.509  60.868   5.958  1.00308.87           N
ATOM   1585  NH2 ARG   215     -80.913  59.579   4.551  1.00308.87           N
ATOM   1586  C   ARG   215     -75.477  63.572   3.683  1.00308.87           C
ATOM   1587  O   ARG   215     -74.898  63.853   2.635  1.00308.87           O
ATOM   1588  N   GLY   216     -74.989  62.639   4.545  1.00152.76           N
ATOM   1589  CA  GLY   216     -73.720  62.012   4.274  1.00152.76           C
ATOM   1590  C   GLY   216     -73.798  61.209   3.022  1.00152.76           C
ATOM   1591  O   GLY   216     -73.096  61.519   2.060  1.00152.76           O
ATOM   1592  N   ARG   217     -74.709  60.202   3.002  1.00229.43           N
ATOM   1593  CA  ARG   217     -74.915  59.332   1.879  1.00229.43           C
ATOM   1594  CB  ARG   217     -75.709  60.022   0.752  1.00229.43           C
ATOM   1595  CG  ARG   217     -77.134  60.401   1.183  1.00229.43           C
ATOM   1596  CD  ARG   217     -78.041  60.884   0.047  1.00229.43           C
ATOM   1597  NE  ARG   217     -77.821  59.975  -1.114  1.00229.43           N
ATOM   1598  CZ  ARG   217     -78.434  58.756  -1.160  1.00229.43           C
ATOM   1599  NH1 ARG   217     -79.192  58.323  -0.112  1.00229.43           N
ATOM   1600  NH2 ARG   217     -78.269  57.953  -2.251  1.00229.43           N
ATOM   1601  C   ARG   217     -73.555  58.921   1.410  1.00229.43           C
ATOM   1602  O   ARG   217     -73.238  59.012   0.226  1.00229.43           O
ATOM   1603  N   LYS   218     -72.739  58.433   2.372  1.00193.67           N
ATOM   1604  CA  LYS   218     -71.333  58.181   2.241  1.00193.67           C
ATOM   1605  CB  LYS   218     -70.795  57.180   3.268  1.00193.67           C
ATOM   1606  CG  LYS   218     -71.086  57.563   4.711  1.00193.67           C
ATOM   1607  CD  LYS   218     -70.890  56.371   5.641  1.00193.67           C
ATOM   1608  CE  LYS   218     -71.625  55.105   5.179  1.00193.67           C
ATOM   1609  NZ  LYS   218     -70.822  54.357   4.181  1.00193.67           N
ATOM   1610  C   LYS   218     -70.997  57.591   0.919  1.00193.67           C
ATOM   1611  O   LYS   218     -71.303  56.431   0.649  1.00193.67           O
ATOM   1612  N   LYS   219     -70.412  58.424   0.035  1.00136.61           N
ATOM   1613  CA  LYS   219     -69.922  57.953  -1.221  1.00136.61           C
ATOM   1614  CB  LYS   219     -69.506  59.115  -2.120  1.00136.61           C
ATOM   1615  CG  LYS   219     -68.906  58.648  -3.439  1.00136.61           C
ATOM   1616  CD  LYS   219     -68.761  59.773  -4.460  1.00136.61           C
ATOM   1617  CE  LYS   219     -68.929  59.299  -5.905  1.00136.61           C
ATOM   1618  NZ  LYS   219     -67.868  58.330  -6.267  1.00136.61           N
ATOM   1619  C   LYS   219     -68.674  57.149  -1.038  1.00136.61           C
ATOM   1620  O   LYS   219     -68.639  55.939  -1.242  1.00136.61           O
ATOM   1621  N   ARG   220     -67.606  57.813  -0.575  1.00134.56           N
ATOM   1622  CA  ARG   220     -66.371  57.099  -0.481  1.00134.56           C
ATOM   1623  CB  ARG   220     -65.242  57.683  -1.342  1.00134.56           C
ATOM   1624  CG  ARG   220     -65.491  57.611  -2.845  1.00134.56           C
ATOM   1625  CD  ARG   220     -64.251  57.964  -3.669  1.00134.56           C
ATOM   1626  NE  ARG   220     -64.082  59.446  -3.674  1.00134.56           N
ATOM   1627  CZ  ARG   220     -64.057  60.103  -4.871  1.00134.56           C
ATOM   1628  NH1 ARG   220     -64.181  59.395  -6.031  1.00134.56           N
ATOM   1629  NH2 ARG   220     -63.896  61.460  -4.909  1.00134.56           N
ATOM   1630  C   ARG   220     -65.899  57.292   0.905  1.00134.56           C
ATOM   1631  O   ARG   220     -65.973  58.407   1.416  1.00134.56           O
ATOM   1632  N   ILE   221     -65.422  56.228   1.579  1.00209.99           N
ATOM   1633  CA  ILE   221     -64.935  56.546   2.883  1.00209.99           C
ATOM   1634  CB  ILE   221     -65.841  56.178   4.016  1.00209.99           C
ATOM   1635  CG1 ILE   221     -67.096  57.063   3.967  1.00209.99           C
ATOM   1636  CG2 ILE   221     -65.030  56.403   5.306  1.00209.99           C
ATOM   1637  CD1 ILE   221     -66.760  58.540   4.189  1.00209.99           C
ATOM   1638  C   ILE   221     -63.601  55.935   3.128  1.00209.99           C
ATOM   1639  O   ILE   221     -63.443  54.723   3.238  1.00209.99           O
ATOM   1640  N   PRO   222     -62.641  56.815   3.204  1.00156.50           N
ATOM   1641  CA  PRO   222     -61.296  56.435   3.544  1.00156.50           C
ATOM   1642  CD  PRO   222     -62.655  57.945   2.285  1.00156.50           C
ATOM   1643  CB  PRO   222     -60.379  57.506   2.955  1.00156.50           C
ATOM   1644  CG  PRO   222     -61.202  58.126   1.819  1.00156.50           C
ATOM   1645  C   PRO   222     -61.200  56.404   5.044  1.00156.50           C
ATOM   1646  O   PRO   222     -62.228  56.574   5.699  1.00156.50           O
ATOM   1647  N   TYR   223     -59.995  56.133   5.601  1.00166.39           N
ATOM   1648  CA  TYR   223     -59.807  56.164   7.033  1.00166.39           C
ATOM   1649  CB  TYR   223     -58.322  56.045   7.481  1.00166.39           C
ATOM   1650  CG  TYR   223     -57.517  54.832   7.127  1.00166.39           C
ATOM   1651  CD1 TYR   223     -57.129  54.575   5.830  1.00166.39           C
ATOM   1652  CD2 TYR   223     -57.060  53.979   8.113  1.00166.39           C
ATOM   1653  CE1 TYR   223     -56.365  53.477   5.517  1.00166.39           C
ATOM   1654  CE2 TYR   223     -56.297  52.872   7.811  1.00166.39           C
ATOM   1655  CZ  TYR   223     -55.948  52.620   6.507  1.00166.39           C
ATOM   1656  OH  TYR   223     -55.161  51.496   6.175  1.00166.39           O
ATOM   1657  C   TYR   223     -60.027  57.566   7.515  1.00166.39           C
ATOM   1658  O   TYR   223     -60.957  57.852   8.268  1.00166.39           O
ATOM   1659  N   SER   224     -59.144  58.486   7.050  1.00122.30           N
ATOM   1660  CA  SER   224     -59.227  59.875   7.398  1.00122.30           C
ATOM   1661  CB  SER   224     -59.143  60.178   8.899  1.00122.30           C
ATOM   1662  OG  SER   224     -58.018  59.533   9.452  1.00122.30           O
ATOM   1663  C   SER   224     -58.227  60.661   6.618  1.00122.30           C
ATOM   1664  O   SER   224     -57.298  60.136   6.008  1.00122.30           O
ATOM   1665  N   LYS   225     -58.443  61.982   6.613  1.00150.26           N
ATOM   1666  CA  LYS   225     -57.699  62.946   5.862  1.00150.26           C
ATOM   1667  CB  LYS   225     -58.437  64.281   5.950  1.00150.26           C
ATOM   1668  CG  LYS   225     -59.174  64.377   7.287  1.00150.26           C
ATOM   1669  CD  LYS   225     -60.172  65.530   7.375  1.00150.26           C
ATOM   1670  CE  LYS   225     -61.629  65.074   7.221  1.00150.26           C
ATOM   1671  NZ  LYS   225     -61.792  64.286   5.977  1.00150.26           N
ATOM   1672  C   LYS   225     -56.269  63.031   6.305  1.00150.26           C
ATOM   1673  O   LYS   225     -55.375  63.154   5.471  1.00150.26           O
ATOM   1674  N   GLY   226     -56.006  62.989   7.621  1.00 48.46           N
ATOM   1675  CA  GLY   226     -54.649  63.009   8.092  1.00 48.46           C
ATOM   1676  C   GLY   226     -53.989  61.738   7.666  1.00 48.46           C
ATOM   1677  O   GLY   226     -52.780  61.683   7.443  1.00 48.46           O
ATOM   1678  N   GLN   227     -54.765  60.648   7.636  1.00140.25           N
ATOM   1679  CA  GLN   227     -54.197  59.392   7.262  1.00140.25           C
ATOM   1680  CB  GLN   227     -55.135  58.191   7.441  1.00140.25           C
ATOM   1681  CG  GLN   227     -55.019  57.474   8.783  1.00140.25           C
ATOM   1682  CD  GLN   227     -55.587  58.303   9.918  1.00140.25           C
ATOM   1683  OE1 GLN   227     -56.476  57.845  10.633  1.00140.25           O
ATOM   1684  NE2 GLN   227     -55.066  59.544  10.114  1.00140.25           N
ATOM   1685  C   GLN   227     -53.798  59.360   5.828  1.00140.25           C
ATOM   1686  O   GLN   227     -52.672  58.987   5.508  1.00140.25           O
ATOM   1687  N   LEU   228     -54.713  59.749   4.920  1.00111.19           N
ATOM   1688  CA  LEU   228     -54.417  59.705   3.515  1.00111.19           C
ATOM   1689  CB  LEU   228     -55.627  59.890   2.581  1.00111.19           C
ATOM   1690  CG  LEU   228     -56.327  58.562   2.254  1.00111.19           C
ATOM   1691  CD1 LEU   228     -55.495  57.757   1.236  1.00111.19           C
ATOM   1692  CD2 LEU   228     -56.624  57.765   3.535  1.00111.19           C
ATOM   1693  C   LEU   228     -53.391  60.717   3.167  1.00111.19           C
ATOM   1694  O   LEU   228     -52.622  60.521   2.231  1.00111.19           O
ATOM   1695  N   ARG   229     -53.384  61.854   3.875  1.00107.16           N
ATOM   1696  CA  ARG   229     -52.434  62.880   3.571  1.00107.16           C
ATOM   1697  CB  ARG   229     -52.605  64.112   4.480  1.00107.16           C
ATOM   1698  CG  ARG   229     -51.509  65.170   4.325  1.00107.16           C
ATOM   1699  CD  ARG   229     -50.358  65.007   5.322  1.00107.16           C
ATOM   1700  NE  ARG   229     -50.918  65.187   6.691  1.00107.16           N
ATOM   1701  CZ  ARG   229     -50.854  66.403   7.309  1.00107.16           C
ATOM   1702  NH1 ARG   229     -50.244  67.456   6.692  1.00107.16           N
ATOM   1703  NH2 ARG   229     -51.391  66.559   8.554  1.00107.16           N
ATOM   1704  C   ARG   229     -51.052  62.364   3.797  1.00107.16           C
ATOM   1705  O   ARG   229     -50.193  62.469   2.926  1.00107.16           O
ATOM   1706  N   GLU   230     -50.818  61.761   4.973  1.00 67.62           N
ATOM   1707  CA  GLU   230     -49.515  61.301   5.353  1.00 67.62           C
ATOM   1708  CB  GLU   230     -49.450  60.809   6.807  1.00 67.62           C
ATOM   1709  CG  GLU   230     -49.621  61.911   7.850  1.00 67.62           C
ATOM   1710  CD  GLU   230     -49.533  61.257   9.222  1.00 67.62           C
ATOM   1711  OE1 GLU   230     -50.261  60.252   9.453  1.00 67.62           O
ATOM   1712  OE2 GLU   230     -48.734  61.757  10.056  1.00 67.62           O
ATOM   1713  C   GLU   230     -49.097  60.145   4.509  1.00 67.62           C
ATOM   1714  O   GLU   230     -47.910  59.945   4.257  1.00 67.62           O
ATOM   1715  N   LEU   231     -50.055  59.295   4.115  1.00164.95           N
ATOM   1716  CA  LEU   231     -49.649  58.118   3.413  1.00164.95           C
ATOM   1717  CB  LEU   231     -50.782  57.098   3.268  1.00164.95           C
ATOM   1718  CG  LEU   231     -50.243  55.680   3.022  1.00164.95           C
ATOM   1719  CD1 LEU   231     -49.462  55.560   1.707  1.00164.95           C
ATOM   1720  CD2 LEU   231     -49.423  55.227   4.241  1.00164.95           C
ATOM   1721  C   LEU   231     -49.150  58.475   2.048  1.00164.95           C
ATOM   1722  O   LEU   231     -48.094  58.020   1.614  1.00164.95           O
ATOM   1723  N   GLU   232     -49.904  59.328   1.339  1.00109.87           N
ATOM   1724  CA  GLU   232     -49.587  59.689  -0.007  1.00109.87           C
ATOM   1725  CB  GLU   232     -50.730  60.474  -0.665  1.00109.87           C
ATOM   1726  CG  GLU   232     -50.703  60.408  -2.189  1.00109.87           C
ATOM   1727  CD  GLU   232     -52.047  60.906  -2.700  1.00109.87           C
ATOM   1728  OE1 GLU   232     -52.712  61.690  -1.970  1.00109.87           O
ATOM   1729  OE2 GLU   232     -52.431  60.500  -3.829  1.00109.87           O
ATOM   1730  C   GLU   232     -48.342  60.516  -0.003  1.00109.87           C
ATOM   1731  O   GLU   232     -47.566  60.497  -0.957  1.00109.87           O
ATOM   1732  N   ARG   233     -48.144  61.318   1.055  1.00169.23           N
ATOM   1733  CA  ARG   233     -46.986  62.159   1.079  1.00169.23           C
ATOM   1734  CB  ARG   233     -47.029  63.180   2.219  1.00169.23           C
ATOM   1735  CG  ARG   233     -46.010  64.290   2.001  1.00169.23           C
ATOM   1736  CD  ARG   233     -46.182  64.963   0.638  1.00169.23           C
ATOM   1737  NE  ARG   233     -47.643  65.110   0.374  1.00169.23           N
ATOM   1738  CZ  ARG   233     -48.224  64.457  -0.676  1.00169.23           C
ATOM   1739  NH1 ARG   233     -47.472  63.664  -1.493  1.00169.23           N
ATOM   1740  NH2 ARG   233     -49.559  64.606  -0.920  1.00169.23           N
ATOM   1741  C   ARG   233     -45.718  61.363   1.196  1.00169.23           C
ATOM   1742  O   ARG   233     -44.796  61.527   0.399  1.00169.23           O
ATOM   1743  N   GLU   234     -45.645  60.443   2.177  1.00116.50           N
ATOM   1744  CA  GLU   234     -44.444  59.671   2.354  1.00116.50           C
ATOM   1745  CB  GLU   234     -44.449  58.729   3.574  1.00116.50           C
ATOM   1746  CG  GLU   234     -43.963  59.366   4.878  1.00116.50           C
ATOM   1747  CD  GLU   234     -45.065  60.174   5.533  1.00116.50           C
ATOM   1748  OE1 GLU   234     -45.686  61.021   4.838  1.00116.50           O
ATOM   1749  OE2 GLU   234     -45.287  59.957   6.753  1.00116.50           O
ATOM   1750  C   GLU   234     -44.232  58.808   1.159  1.00116.50           C
ATOM   1751  O   GLU   234     -43.096  58.499   0.795  1.00116.50           O
ATOM   1752  N   TYR   235     -45.336  58.325   0.570  1.00 71.52           N
ATOM   1753  CA  TYR   235     -45.238  57.471  -0.573  1.00 71.52           C
ATOM   1754  CB  TYR   235     -46.570  56.779  -0.908  1.00 71.52           C
ATOM   1755  CG  TYR   235     -46.246  55.640  -1.810  1.00 71.52           C
ATOM   1756  CD1 TYR   235     -46.074  55.826  -3.162  1.00 71.52           C
ATOM   1757  CD2 TYR   235     -46.109  54.374  -1.286  1.00 71.52           C
ATOM   1758  CE1 TYR   235     -45.771  54.762  -3.979  1.00 71.52           C
ATOM   1759  CE2 TYR   235     -45.807  53.306  -2.097  1.00 71.52           C
ATOM   1760  CZ  TYR   235     -45.638  53.501  -3.447  1.00 71.52           C
ATOM   1761  OH  TYR   235     -45.326  52.411  -4.287  1.00 71.52           O
ATOM   1762  C   TYR   235     -44.799  58.270  -1.764  1.00 71.52           C
ATOM   1763  O   TYR   235     -43.997  57.804  -2.566  1.00 71.52           O
ATOM   1764  N   ALA   236     -45.345  59.493  -1.927  1.00 41.50           N
ATOM   1765  CA  ALA   236     -45.047  60.339  -3.051  1.00 41.50           C
ATOM   1766  CB  ALA   236     -45.907  61.615  -3.070  1.00 41.50           C
ATOM   1767  C   ALA   236     -43.615  60.770  -3.037  1.00 41.50           C
ATOM   1768  O   ALA   236     -42.980  60.854  -4.088  1.00 41.50           O
ATOM   1769  N   ALA   237     -43.072  61.069  -1.842  1.00 52.97           N
ATOM   1770  CA  ALA   237     -41.747  61.610  -1.742  1.00 52.97           C
ATOM   1771  CB  ALA   237     -41.345  61.918  -0.290  1.00 52.97           C
ATOM   1772  C   ALA   237     -40.733  60.652  -2.290  1.00 52.97           C
ATOM   1773  O   ALA   237     -39.866  61.040  -3.071  1.00 52.97           O
ATOM   1774  N   ASN   238     -40.829  59.367  -1.915  1.00185.96           N
ATOM   1775  CA  ASN   238     -39.877  58.386  -2.348  1.00185.96           C
ATOM   1776  CB  ASN   238     -38.820  58.055  -1.283  1.00185.96           C
ATOM   1777  CG  ASN   238     -37.942  59.284  -1.108  1.00185.96           C
ATOM   1778  OD1 ASN   238     -37.511  59.898  -2.083  1.00185.96           O
ATOM   1779  ND2 ASN   238     -37.673  59.661   0.170  1.00185.96           N
ATOM   1780  C   ASN   238     -40.665  57.143  -2.596  1.00185.96           C
ATOM   1781  O   ASN   238     -41.671  57.165  -3.295  1.00185.96           O
ATOM   1782  N   LYS   239     -40.106  55.976  -2.258  1.00216.55           N
ATOM   1783  CA  LYS   239     -40.896  54.781  -2.283  1.00216.55           C
ATOM   1784  CB  LYS   239     -40.082  53.566  -2.748  1.00216.55           C
ATOM   1785  CG  LYS   239     -38.793  53.348  -1.961  1.00216.55           C
ATOM   1786  CD  LYS   239     -38.049  52.088  -2.394  1.00216.55           C
ATOM   1787  CE  LYS   239     -37.870  52.004  -3.911  1.00216.55           C
ATOM   1788  NZ  LYS   239     -37.309  53.275  -4.423  1.00216.55           N
ATOM   1789  C   LYS   239     -41.528  54.474  -0.960  1.00216.55           C
ATOM   1790  O   LYS   239     -42.713  54.154  -0.875  1.00216.55           O
ATOM   1791  N   PHE   240     -40.735  54.583   0.130  1.00145.70           N
ATOM   1792  CA  PHE   240     -41.243  54.114   1.385  1.00145.70           C
ATOM   1793  CB  PHE   240     -40.969  52.608   1.567  1.00145.70           C
ATOM   1794  CG  PHE   240     -42.029  51.996   2.419  1.00145.70           C
ATOM   1795  CD1 PHE   240     -41.988  52.040   3.792  1.00145.70           C
ATOM   1796  CD2 PHE   240     -43.080  51.350   1.809  1.00145.70           C
ATOM   1797  CE1 PHE   240     -42.987  51.457   4.539  1.00145.70           C
ATOM   1798  CE2 PHE   240     -44.079  50.766   2.548  1.00145.70           C
ATOM   1799  CZ  PHE   240     -44.034  50.819   3.920  1.00145.70           C
ATOM   1800  C   PHE   240     -40.503  54.860   2.451  1.00145.70           C
ATOM   1801  O   PHE   240     -39.573  55.617   2.177  1.00145.70           O
ATOM   1802  N   ILE   241     -40.899  54.647   3.716  1.00 95.52           N
ATOM   1803  CA  ILE   241     -40.337  55.354   4.825  1.00 95.52           C
ATOM   1804  CB  ILE   241     -41.388  56.181   5.502  1.00 95.52           C
ATOM   1805  CG1 ILE   241     -42.605  55.298   5.816  1.00 95.52           C
ATOM   1806  CG2 ILE   241     -41.706  57.400   4.621  1.00 95.52           C
ATOM   1807  CD1 ILE   241     -43.734  56.047   6.510  1.00 95.52           C
ATOM   1808  C   ILE   241     -39.709  54.373   5.766  1.00 95.52           C
ATOM   1809  O   ILE   241     -40.048  53.190   5.782  1.00 95.52           O
ATOM   1810  N   THR   242     -38.727  54.848   6.557  1.00 49.32           N
ATOM   1811  CA  THR   242     -38.006  53.965   7.428  1.00 49.32           C
ATOM   1812  CB  THR   242     -36.762  54.568   8.009  1.00 49.32           C
ATOM   1813  OG1 THR   242     -37.092  55.664   8.847  1.00 49.32           O
ATOM   1814  CG2 THR   242     -35.859  55.039   6.856  1.00 49.32           C
ATOM   1815  C   THR   242     -38.893  53.572   8.555  1.00 49.32           C
ATOM   1816  O   THR   242     -40.002  54.076   8.700  1.00 49.32           O
ATOM   1817  N   LYS   243     -38.411  52.652   9.403  1.00115.93           N
ATOM   1818  CA  LYS   243     -39.232  52.142  10.458  1.00115.93           C
ATOM   1819  CB  LYS   243     -38.493  51.130  11.347  1.00115.93           C
ATOM   1820  CG  LYS   243     -37.975  49.927  10.558  1.00115.93           C
ATOM   1821  CD  LYS   243     -39.064  49.206   9.762  1.00115.93           C
ATOM   1822  CE  LYS   243     -39.480  49.947   8.489  1.00115.93           C
ATOM   1823  NZ  LYS   243     -40.527  49.181   7.776  1.00115.93           N
ATOM   1824  C   LYS   243     -39.648  53.289  11.314  1.00115.93           C
ATOM   1825  O   LYS   243     -40.793  53.353  11.757  1.00115.93           O
ATOM   1826  N   ASP   244     -38.722  54.227  11.579  1.00 36.42           N
ATOM   1827  CA  ASP   244     -39.067  55.343  12.407  1.00 36.42           C
ATOM   1828  CB  ASP   244     -37.872  56.257  12.726  1.00 36.42           C
ATOM   1829  CG  ASP   244     -38.316  57.239  13.803  1.00 36.42           C
ATOM   1830  OD1 ASP   244     -39.478  57.113  14.274  1.00 36.42           O
ATOM   1831  OD2 ASP   244     -37.501  58.128  14.167  1.00 36.42           O
ATOM   1832  C   ASP   244     -40.093  56.176  11.705  1.00 36.42           C
ATOM   1833  O   ASP   244     -41.044  56.641  12.330  1.00 36.42           O
ATOM   1834  N   LYS   245     -39.919  56.402  10.385  1.00119.14           N
ATOM   1835  CA  LYS   245     -40.832  57.231   9.646  1.00119.14           C
ATOM   1836  CB  LYS   245     -40.390  57.510   8.198  1.00119.14           C
ATOM   1837  CG  LYS   245     -39.355  58.626   8.049  1.00119.14           C
ATOM   1838  CD  LYS   245     -37.975  58.292   8.606  1.00119.14           C
ATOM   1839  CE  LYS   245     -36.929  59.377   8.340  1.00119.14           C
ATOM   1840  NZ  LYS   245     -37.140  60.520   9.255  1.00119.14           N
ATOM   1841  C   LYS   245     -42.185  56.601   9.554  1.00119.14           C
ATOM   1842  O   LYS   245     -43.204  57.257   9.756  1.00119.14           O
ATOM   1843  N   ARG   246     -42.233  55.298   9.245  1.00106.24           N
ATOM   1844  CA  ARG   246     -43.485  54.629   9.078  1.00106.24           C
ATOM   1845  CB  ARG   246     -43.337  53.164   8.656  1.00106.24           C
ATOM   1846  CG  ARG   246     -42.699  52.277   9.720  1.00106.24           C
ATOM   1847  CD  ARG   246     -42.796  50.798   9.358  1.00106.24           C
ATOM   1848  NE  ARG   246     -42.475  49.998  10.571  1.00106.24           N
ATOM   1849  CZ  ARG   246     -42.758  48.662  10.583  1.00106.24           C
ATOM   1850  NH1 ARG   246     -43.306  48.071   9.481  1.00106.24           N
ATOM   1851  NH2 ARG   246     -42.489  47.910  11.688  1.00106.24           N
ATOM   1852  C   ARG   246     -44.164  54.662  10.404  1.00106.24           C
ATOM   1853  O   ARG   246     -45.388  54.727  10.501  1.00106.24           O
ATOM   1854  N   ARG   247     -43.365  54.595  11.479  1.00 72.39           N
ATOM   1855  CA  ARG   247     -43.921  54.628  12.797  1.00 72.39           C
ATOM   1856  CB  ARG   247     -42.872  54.479  13.912  1.00 72.39           C
ATOM   1857  CG  ARG   247     -42.285  53.072  14.042  1.00 72.39           C
ATOM   1858  CD  ARG   247     -41.247  52.953  15.160  1.00 72.39           C
ATOM   1859  NE  ARG   247     -40.758  51.546  15.179  1.00 72.39           N
ATOM   1860  CZ  ARG   247     -39.554  51.253  15.753  1.00 72.39           C
ATOM   1861  NH1 ARG   247     -38.805  52.250  16.309  1.00 72.39           N
ATOM   1862  NH2 ARG   247     -39.099  49.967  15.765  1.00 72.39           N
ATOM   1863  C   ARG   247     -44.575  55.954  13.001  1.00 72.39           C
ATOM   1864  O   ARG   247     -45.627  56.042  13.630  1.00 72.39           O
ATOM   1865  N   LYS   248     -43.974  57.033  12.468  1.00 37.64           N
ATOM   1866  CA  LYS   248     -44.526  58.333  12.689  1.00 37.64           C
ATOM   1867  CB  LYS   248     -43.738  59.440  11.975  1.00 37.64           C
ATOM   1868  CG  LYS   248     -42.324  59.619  12.527  1.00 37.64           C
ATOM   1869  CD  LYS   248     -41.418  60.466  11.634  1.00 37.64           C
ATOM   1870  CE  LYS   248     -40.024  60.691  12.222  1.00 37.64           C
ATOM   1871  NZ  LYS   248     -39.214  61.515  11.299  1.00 37.64           N
ATOM   1872  C   LYS   248     -45.910  58.338  12.139  1.00 37.64           C
ATOM   1873  O   LYS   248     -46.828  58.866  12.766  1.00 37.64           O
ATOM   1874  N   ILE   249     -46.110  57.748  10.944  1.00164.15           N
ATOM   1875  CA  ILE   249     -47.450  57.781  10.457  1.00164.15           C
ATOM   1876  CB  ILE   249     -47.657  57.318   9.036  1.00164.15           C
ATOM   1877  CG1 ILE   249     -47.154  55.898   8.772  1.00164.15           C
ATOM   1878  CG2 ILE   249     -47.065  58.368   8.105  1.00164.15           C
ATOM   1879  CD1 ILE   249     -47.413  55.441   7.337  1.00164.15           C
ATOM   1880  C   ILE   249     -48.332  57.011  11.363  1.00164.15           C
ATOM   1881  O   ILE   249     -49.265  57.590  11.889  1.00164.15           O
ATOM   1882  N   SER   250     -48.018  55.749  11.688  1.00111.19           N
ATOM   1883  CA  SER   250     -48.913  54.975  12.506  1.00111.19           C
ATOM   1884  CB  SER   250     -48.381  53.566  12.803  1.00111.19           C
ATOM   1885  OG  SER   250     -47.186  53.655  13.563  1.00111.19           O
ATOM   1886  C   SER   250     -49.101  55.679  13.814  1.00111.19           C
ATOM   1887  O   SER   250     -50.093  55.462  14.504  1.00111.19           O
ATOM   1888  N   ALA   251     -48.130  56.510  14.225  1.00 49.20           N
ATOM   1889  CA  ALA   251     -48.304  57.252  15.439  1.00 49.20           C
ATOM   1890  CB  ALA   251     -47.023  57.985  15.877  1.00 49.20           C
ATOM   1891  C   ALA   251     -49.374  58.293  15.260  1.00 49.20           C
ATOM   1892  O   ALA   251     -50.245  58.450  16.113  1.00 49.20           O
ATOM   1893  N   ALA   252     -49.304  59.063  14.151  1.00 61.06           N
ATOM   1894  CA  ALA   252     -50.243  60.121  13.870  1.00 61.06           C
ATOM   1895  CB  ALA   252     -49.795  61.009  12.699  1.00 61.06           C
ATOM   1896  C   ALA   252     -51.581  59.557  13.508  1.00 61.06           C
ATOM   1897  O   ALA   252     -52.639  60.062  13.874  1.00 61.06           O
ATOM   1898  N   THR   253     -51.516  58.497  12.705  1.00166.78           N
ATOM   1899  CA  THR   253     -52.542  57.704  12.118  1.00166.78           C
ATOM   1900  CB  THR   253     -51.954  56.730  11.150  1.00166.78           C
ATOM   1901  OG1 THR   253     -51.173  57.399  10.178  1.00166.78           O
ATOM   1902  CG2 THR   253     -53.099  56.007  10.455  1.00166.78           C
ATOM   1903  C   THR   253     -53.168  56.882  13.195  1.00166.78           C
ATOM   1904  O   THR   253     -54.321  56.476  13.087  1.00166.78           O
ATOM   1905  N   SER   254     -52.400  56.629  14.268  1.00110.91           N
ATOM   1906  CA  SER   254     -52.782  55.764  15.349  1.00110.91           C
ATOM   1907  CB  SER   254     -53.985  56.291  16.149  1.00110.91           C
ATOM   1908  OG  SER   254     -54.303  55.385  17.194  1.00110.91           O
ATOM   1909  C   SER   254     -53.108  54.397  14.819  1.00110.91           C
ATOM   1910  O   SER   254     -54.265  53.983  14.794  1.00110.91           O
ATOM   1911  N   LEU   255     -52.060  53.675  14.360  1.00125.64           N
ATOM   1912  CA  LEU   255     -52.182  52.369  13.781  1.00125.64           C
ATOM   1913  CB  LEU   255     -51.633  52.325  12.346  1.00125.64           C
ATOM   1914  CG  LEU   255     -52.287  53.353  11.415  1.00125.64           C
ATOM   1915  CD1 LEU   255     -51.704  53.271   9.997  1.00125.64           C
ATOM   1916  CD2 LEU   255     -53.819  53.240  11.434  1.00125.64           C
ATOM   1917  C   LEU   255     -51.343  51.390  14.552  1.00125.64           C
ATOM   1918  O   LEU   255     -51.032  51.569  15.732  1.00125.64           O
ATOM   1919  N   SER   256     -51.115  50.229  13.907  1.00151.50           N
ATOM   1920  CA  SER   256     -50.293  49.161  14.394  1.00151.50           C
ATOM   1921  CB  SER   256     -50.904  47.793  14.074  1.00151.50           C
ATOM   1922  OG  SER   256     -50.057  46.774  14.573  1.00151.50           O
ATOM   1923  C   SER   256     -48.893  49.179  13.838  1.00151.50           C
ATOM   1924  O   SER   256     -48.054  48.388  14.264  1.00151.50           O
ATOM   1925  N   GLU   257     -48.619  50.025  12.829  1.00164.11           N
ATOM   1926  CA  GLU   257     -47.357  50.086  12.142  1.00164.11           C
ATOM   1927  CB  GLU   257     -46.172  50.003  13.114  1.00164.11           C
ATOM   1928  CG  GLU   257     -44.815  50.247  12.475  1.00164.11           C
ATOM   1929  CD  GLU   257     -43.795  50.241  13.601  1.00164.11           C
ATOM   1930  OE1 GLU   257     -44.217  50.090  14.778  1.00164.11           O
ATOM   1931  OE2 GLU   257     -42.581  50.387  13.302  1.00164.11           O
ATOM   1932  C   GLU   257     -47.309  48.914  11.207  1.00164.11           C
ATOM   1933  O   GLU   257     -46.814  49.006  10.089  1.00164.11           O
ATOM   1934  N   ARG   258     -47.925  47.788  11.579  1.00101.54           N
ATOM   1935  CA  ARG   258     -47.991  46.721  10.630  1.00101.54           C
ATOM   1936  CB  ARG   258     -48.603  45.439  11.216  1.00101.54           C
ATOM   1937  CG  ARG   258     -47.728  44.758  12.267  1.00101.54           C
ATOM   1938  CD  ARG   258     -48.374  43.512  12.878  1.00101.54           C
ATOM   1939  NE  ARG   258     -48.763  42.614  11.754  1.00101.54           N
ATOM   1940  CZ  ARG   258     -50.026  42.673  11.238  1.00101.54           C
ATOM   1941  NH1 ARG   258     -50.940  43.536  11.772  1.00101.54           N
ATOM   1942  NH2 ARG   258     -50.378  41.869  10.193  1.00101.54           N
ATOM   1943  C   ARG   258     -48.944  47.236   9.619  1.00101.54           C
ATOM   1944  O   ARG   258     -48.861  46.953   8.425  1.00101.54           O
ATOM   1945  N   GLN   259     -49.897  48.023  10.142  1.00122.49           N
ATOM   1946  CA  GLN   259     -50.977  48.586   9.404  1.00122.49           C
ATOM   1947  CB  GLN   259     -51.966  49.327  10.318  1.00122.49           C
ATOM   1948  CG  GLN   259     -53.248  49.758   9.610  1.00122.49           C
ATOM   1949  CD  GLN   259     -54.091  48.513   9.365  1.00122.49           C
ATOM   1950  OE1 GLN   259     -53.584  47.478   8.933  1.00122.49           O
ATOM   1951  NE2 GLN   259     -55.416  48.609   9.657  1.00122.49           N
ATOM   1952  C   GLN   259     -50.459  49.558   8.397  1.00122.49           C
ATOM   1953  O   GLN   259     -50.969  49.614   7.283  1.00122.49           O
ATOM   1954  N   ILE   260     -49.449  50.370   8.756  1.00121.22           N
ATOM   1955  CA  ILE   260     -48.940  51.337   7.823  1.00121.22           C
ATOM   1956  CB  ILE   260     -47.941  52.257   8.470  1.00121.22           C
ATOM   1957  CG1 ILE   260     -46.734  51.439   8.921  1.00121.22           C
ATOM   1958  CG2 ILE   260     -48.643  53.012   9.611  1.00121.22           C
ATOM   1959  CD1 ILE   260     -45.783  52.111   9.886  1.00121.22           C
ATOM   1960  C   ILE   260     -48.313  50.587   6.695  1.00121.22           C
ATOM   1961  O   ILE   260     -48.536  50.887   5.524  1.00121.22           O
ATOM   1962  N   THR   261     -47.561  49.530   7.037  1.00 54.68           N
ATOM   1963  CA  THR   261     -46.845  48.762   6.070  1.00 54.68           C
ATOM   1964  CB  THR   261     -46.210  47.567   6.707  1.00 54.68           C
ATOM   1965  OG1 THR   261     -45.442  47.979   7.825  1.00 54.68           O
ATOM   1966  CG2 THR   261     -45.296  46.885   5.678  1.00 54.68           C
ATOM   1967  C   THR   261     -47.871  48.258   5.116  1.00 54.68           C
ATOM   1968  O   THR   261     -47.693  48.302   3.900  1.00 54.68           O
ATOM   1969  N   ILE   262     -48.996  47.784   5.671  1.00 93.45           N
ATOM   1970  CA  ILE   262     -50.077  47.277   4.884  1.00 93.45           C
ATOM   1971  CB  ILE   262     -51.208  46.751   5.720  1.00 93.45           C
ATOM   1972  CG1 ILE   262     -50.751  45.548   6.561  1.00 93.45           C
ATOM   1973  CG2 ILE   262     -52.380  46.437   4.776  1.00 93.45           C
ATOM   1974  CD1 ILE   262     -50.295  44.357   5.721  1.00 93.45           C
ATOM   1975  C   ILE   262     -50.620  48.407   4.080  1.00 93.45           C
ATOM   1976  O   ILE   262     -50.998  48.248   2.921  1.00 93.45           O
ATOM   1977  N   TRP   263     -50.659  49.591   4.704  1.00 88.10           N
ATOM   1978  CA  TRP   263     -51.253  50.763   4.149  1.00 88.10           C
ATOM   1979  CB  TRP   263     -51.080  51.947   5.102  1.00 88.10           C
ATOM   1980  CG  TRP   263     -51.912  53.155   4.782  1.00 88.10           C
ATOM   1981  CD2 TRP   263     -52.032  54.256   5.687  1.00 88.10           C
ATOM   1982  CD1 TRP   263     -52.707  53.438   3.710  1.00 88.10           C
ATOM   1983  NE1 TRP   263     -53.325  54.653   3.900  1.00 88.10           N
ATOM   1984  CE2 TRP   263     -52.916  55.164   5.114  1.00 88.10           C
ATOM   1985  CE3 TRP   263     -51.459  54.482   6.904  1.00 88.10           C
ATOM   1986  CZ2 TRP   263     -53.243  56.319   5.756  1.00 88.10           C
ATOM   1987  CZ3 TRP   263     -51.780  55.655   7.546  1.00 88.10           C
ATOM   1988  CH2 TRP   263     -52.657  56.556   6.980  1.00 88.10           C
ATOM   1989  C   TRP   263     -50.544  51.083   2.884  1.00 88.10           C
ATOM   1990  O   TRP   263     -51.167  51.351   1.857  1.00 88.10           O
ATOM   1991  N   PHE   264     -49.204  51.028   2.922  1.00 72.96           N
ATOM   1992  CA  PHE   264     -48.453  51.342   1.748  1.00 72.96           C
ATOM   1993  CB  PHE   264     -46.933  51.272   1.976  1.00 72.96           C
ATOM   1994  CG  PHE   264     -46.542  52.496   2.735  1.00 72.96           C
ATOM   1995  CD1 PHE   264     -46.943  52.678   4.038  1.00 72.96           C
ATOM   1996  CD2 PHE   264     -45.750  53.456   2.145  1.00 72.96           C
ATOM   1997  CE1 PHE   264     -46.576  53.808   4.731  1.00 72.96           C
ATOM   1998  CE2 PHE   264     -45.379  54.587   2.833  1.00 72.96           C
ATOM   1999  CZ  PHE   264     -45.795  54.765   4.130  1.00 72.96           C
ATOM   2000  C   PHE   264     -48.835  50.376   0.675  1.00 72.96           C
ATOM   2001  O   PHE   264     -49.035  50.765  -0.475  1.00 72.96           O
ATOM   2002  N   GLN   265     -48.968  49.084   1.024  1.00 27.08           N
ATOM   2003  CA  GLN   265     -49.308  48.097   0.039  1.00 27.08           C
ATOM   2004  CB  GLN   265     -49.412  46.679   0.630  1.00 27.08           C
ATOM   2005  CG  GLN   265     -48.089  46.139   1.174  1.00 27.08           C
ATOM   2006  CD  GLN   265     -48.346  44.740   1.719  1.00 27.08           C
ATOM   2007  OE1 GLN   265     -49.437  44.192   1.569  1.00 27.08           O
ATOM   2008  NE2 GLN   265     -47.313  44.144   2.373  1.00 27.08           N
ATOM   2009  C   GLN   265     -50.654  48.431  -0.521  1.00 27.08           C
ATOM   2010  O   GLN   265     -50.867  48.349  -1.730  1.00 27.08           O
ATOM   2011  N   ASN   266     -51.598  48.830   0.351  1.00 53.23           N
ATOM   2012  CA  ASN   266     -52.934  49.137  -0.073  1.00 53.23           C
ATOM   2013  CB  ASN   266     -53.856  49.511   1.101  1.00 53.23           C
ATOM   2014  CG  ASN   266     -55.280  49.674   0.582  1.00 53.23           C
ATOM   2015  OD1 ASN   266     -56.136  50.245   1.256  1.00 53.23           O
ATOM   2016  ND2 ASN   266     -55.544  49.158  -0.649  1.00 53.23           N
ATOM   2017  C   ASN   266     -52.877  50.318  -0.982  1.00 53.23           C
ATOM   2018  O   ASN   266     -53.580  50.374  -1.989  1.00 53.23           O
ATOM   2019  N   ARG   267     -52.020  51.299  -0.658  1.00198.97           N
ATOM   2020  CA  ARG   267     -51.927  52.452  -1.498  1.00198.97           C
ATOM   2021  CB  ARG   267     -50.927  53.518  -1.031  1.00198.97           C
ATOM   2022  CG  ARG   267     -51.561  54.554  -0.109  1.00198.97           C
ATOM   2023  CD  ARG   267     -52.789  55.207  -0.744  1.00198.97           C
ATOM   2024  NE  ARG   267     -52.395  55.706  -2.091  1.00198.97           N
ATOM   2025  CZ  ARG   267     -53.365  56.030  -2.994  1.00198.97           C
ATOM   2026  NH1 ARG   267     -54.678  55.864  -2.663  1.00198.97           N
ATOM   2027  NH2 ARG   267     -53.028  56.517  -4.224  1.00198.97           N
ATOM   2028  C   ARG   267     -51.490  51.991  -2.833  1.00198.97           C
ATOM   2029  O   ARG   267     -51.844  52.591  -3.844  1.00198.97           O
ATOM   2030  N   ARG   268     -50.657  50.940  -2.862  1.00170.69           N
ATOM   2031  CA  ARG   268     -50.242  50.384  -4.110  1.00170.69           C
ATOM   2032  CB  ARG   268     -49.224  49.243  -3.964  1.00170.69           C
ATOM   2033  CG  ARG   268     -47.807  49.736  -3.684  1.00170.69           C
ATOM   2034  CD  ARG   268     -47.126  50.305  -4.929  1.00170.69           C
ATOM   2035  NE  ARG   268     -47.005  49.200  -5.922  1.00170.69           N
ATOM   2036  CZ  ARG   268     -46.704  49.480  -7.224  1.00170.69           C
ATOM   2037  NH1 ARG   268     -46.504  50.771  -7.619  1.00170.69           N
ATOM   2038  NH2 ARG   268     -46.603  48.468  -8.134  1.00170.69           N
ATOM   2039  C   ARG   268     -51.451  49.819  -4.782  1.00170.69           C
ATOM   2040  O   ARG   268     -51.575  49.884  -6.002  1.00170.69           O
ATOM   2041  N   VAL   269     -52.355  49.209  -3.995  1.00 60.33           N
ATOM   2042  CA  VAL   269     -53.565  48.623  -4.502  1.00 60.33           C
ATOM   2043  CB  VAL   269     -54.323  47.872  -3.453  1.00 60.33           C
ATOM   2044  CG1 VAL   269     -55.712  47.522  -4.007  1.00 60.33           C
ATOM   2045  CG2 VAL   269     -53.499  46.637  -3.062  1.00 60.33           C
ATOM   2046  C   VAL   269     -54.492  49.671  -5.039  1.00 60.33           C
ATOM   2047  O   VAL   269     -55.133  49.466  -6.064  1.00 60.33           O
ATOM   2048  N   LYS   270     -54.649  50.800  -4.331  1.00 82.50           N
ATOM   2049  CA  LYS   270     -55.563  51.821  -4.755  1.00 82.50           C
ATOM   2050  CB  LYS   270     -55.839  52.854  -3.650  1.00 82.50           C
ATOM   2051  CG  LYS   270     -56.573  52.238  -2.458  1.00 82.50           C
ATOM   2052  CD  LYS   270     -56.617  53.128  -1.215  1.00 82.50           C
ATOM   2053  CE  LYS   270     -57.888  53.974  -1.109  1.00 82.50           C
ATOM   2054  NZ  LYS   270     -57.853  54.788   0.128  1.00 82.50           N
ATOM   2055  C   LYS   270     -55.076  52.553  -5.965  1.00 82.50           C
ATOM   2056  O   LYS   270     -55.847  52.846  -6.876  1.00 82.50           O
ATOM   2057  N   GLU   271     -53.768  52.853  -6.008  1.00 64.64           N
ATOM   2058  CA  GLU   271     -53.172  53.662  -7.031  1.00 64.64           C
ATOM   2059  CB  GLU   271     -51.676  53.882  -6.775  1.00 64.64           C
ATOM   2060  CG  GLU   271     -50.882  52.576  -6.754  1.00 64.64           C
ATOM   2061  CD  GLU   271     -49.477  52.906  -6.283  1.00 64.64           C
ATOM   2062  OE1 GLU   271     -49.353  53.712  -5.322  1.00 64.64           O
ATOM   2063  OE2 GLU   271     -48.509  52.362  -6.878  1.00 64.64           O
ATOM   2064  C   GLU   271     -53.309  53.008  -8.368  1.00 64.64           C
ATOM   2065  O   GLU   271     -53.545  53.678  -9.370  1.00 64.64           O
ATOM   2066  N   LYS   272     -53.213  51.671  -8.405  1.00160.49           N
ATOM   2067  CA  LYS   272     -53.223  50.920  -9.622  1.00160.49           C
ATOM   2068  CB  LYS   272     -53.045  49.399  -9.435  1.00160.49           C
ATOM   2069  CG  LYS   272     -53.982  48.728  -8.431  1.00160.49           C
ATOM   2070  CD  LYS   272     -55.453  48.649  -8.843  1.00160.49           C
ATOM   2071  CE  LYS   272     -56.296  47.788  -7.896  1.00160.49           C
ATOM   2072  NZ  LYS   272     -57.738  48.003  -8.148  1.00160.49           N
ATOM   2073  C   LYS   272     -54.485  51.189 -10.360  1.00160.49           C
ATOM   2074  O   LYS   272     -54.564  50.938 -11.560  1.00160.49           O
ATOM   2075  N   LYS   273     -55.517  51.692  -9.666  1.00173.26           N
ATOM   2076  CA  LYS   273     -56.753  51.939 -10.338  1.00173.26           C
ATOM   2077  CB  LYS   273     -57.856  52.560  -9.451  1.00173.26           C
ATOM   2078  CG  LYS   273     -57.871  54.092  -9.366  1.00173.26           C
ATOM   2079  CD  LYS   273     -56.660  54.736  -8.692  1.00173.26           C
ATOM   2080  CE  LYS   273     -56.704  56.267  -8.727  1.00173.26           C
ATOM   2081  NZ  LYS   273     -57.965  56.761  -8.123  1.00173.26           N
ATOM   2082  C   LYS   273     -56.472  52.898 -11.454  1.00173.26           C
ATOM   2083  O   LYS   273     -57.044  52.779 -12.536  1.00173.26           O
ATOM   2084  N   VAL   274     -55.526  53.837 -11.232  1.00147.01           N
ATOM   2085  CA  VAL   274     -55.176  54.863 -12.176  1.00147.01           C
ATOM   2086  CB  VAL   274     -53.988  55.695 -11.794  1.00147.01           C
ATOM   2087  CG1 VAL   274     -54.303  56.429 -10.483  1.00147.01           C
ATOM   2088  CG2 VAL   274     -52.743  54.794 -11.742  1.00147.01           C
ATOM   2089  C   VAL   274     -54.868  54.233 -13.480  1.00147.01           C
ATOM   2090  O   VAL   274     -54.753  53.013 -13.573  1.00147.01           O
ATOM   2091  N   LEU   275     -54.766  55.073 -14.529  1.00185.00           N
ATOM   2092  CA  LEU   275     -54.584  54.576 -15.856  1.00185.00           C
ATOM   2093  CB  LEU   275     -54.803  55.644 -16.941  1.00185.00           C
ATOM   2094  CG  LEU   275     -56.240  56.193 -17.011  1.00185.00           C
ATOM   2095  CD1 LEU   275     -56.618  56.948 -15.727  1.00185.00           C
ATOM   2096  CD2 LEU   275     -56.448  57.036 -18.280  1.00185.00           C
ATOM   2097  C   LEU   275     -53.194  54.061 -16.039  1.00185.00           C
ATOM   2098  O   LEU   275     -52.358  54.685 -16.689  1.00185.00           O
ATOM   2099  N   ALA   276     -52.920  52.919 -15.392  1.00 88.54           N
ATOM   2100  CA  ALA   276     -51.776  52.077 -15.519  1.00 88.54           C
ATOM   2101  CB  ALA   276     -51.687  51.027 -14.401  1.00 88.54           C
ATOM   2102  C   ALA   276     -51.955  51.355 -16.803  1.00 88.54           C
ATOM   2103  O   ALA   276     -51.000  50.968 -17.470  1.00 88.54           O
ATOM   2104  N   LYS   277     -53.240  51.176 -17.159  1.00125.23           N
ATOM   2105  CA  LYS   277     -53.701  50.395 -18.261  1.00125.23           C
ATOM   2106  CB  LYS   277     -55.226  50.528 -18.452  1.00125.23           C
ATOM   2107  CG  LYS   277     -55.844  49.585 -19.488  1.00125.23           C
ATOM   2108  CD  LYS   277     -55.458  49.884 -20.937  1.00125.23           C
ATOM   2109  CE  LYS   277     -56.081  48.916 -21.945  1.00125.23           C
ATOM   2110  NZ  LYS   277     -55.690  49.294 -23.321  1.00125.23           N
ATOM   2111  C   LYS   277     -53.011  50.861 -19.499  1.00125.23           C
ATOM   2112  O   LYS   277     -52.779  50.066 -20.404  1.00125.23           O
ATOM   2113  N   VAL   278     -52.658  52.155 -19.583  1.00 42.03           N
ATOM   2114  CA  VAL   278     -51.982  52.628 -20.757  1.00 42.03           C
ATOM   2115  CB  VAL   278     -51.564  54.064 -20.647  1.00 42.03           C
ATOM   2116  CG1 VAL   278     -50.757  54.434 -21.903  1.00 42.03           C
ATOM   2117  CG2 VAL   278     -52.819  54.926 -20.431  1.00 42.03           C
ATOM   2118  C   VAL   278     -50.734  51.813 -20.919  1.00 42.03           C
ATOM   2119  O   VAL   278     -50.415  51.355 -22.015  1.00 42.03           O
ATOM   2120  N   LYS   279     -50.002  51.588 -19.814  1.00149.23           N
ATOM   2121  CA  LYS   279     -48.810  50.793 -19.854  1.00149.23           C
ATOM   2122  CB  LYS   279     -48.133  50.664 -18.478  1.00149.23           C
ATOM   2123  CG  LYS   279     -47.496  51.951 -17.946  1.00149.23           C
ATOM   2124  CD  LYS   279     -48.497  53.064 -17.632  1.00149.23           C
ATOM   2125  CE  LYS   279     -48.380  54.279 -18.556  1.00149.23           C
ATOM   2126  NZ  LYS   279     -48.394  53.855 -19.973  1.00149.23           N
ATOM   2127  C   LYS   279     -49.240  49.424 -20.267  1.00149.23           C
ATOM   2128  O   LYS   279     -48.523  48.716 -20.973  1.00149.23           O
ATOM   2129  N   ASN   280     -50.453  49.034 -19.833  1.00226.57           N
ATOM   2130  CA  ASN   280     -51.018  47.743 -20.102  1.00226.57           C
ATOM   2131  CB  ASN   280     -50.851  47.311 -21.569  1.00226.57           C
ATOM   2132  CG  ASN   280     -51.731  46.094 -21.820  1.00226.57           C
ATOM   2133  OD1 ASN   280     -52.427  45.616 -20.926  1.00226.57           O
ATOM   2134  ND2 ASN   280     -51.700  45.575 -23.077  1.00226.57           N
ATOM   2135  C   ASN   280     -50.279  46.779 -19.244  1.00226.57           C
ATOM   2136  O   ASN   280     -50.454  45.565 -19.328  1.00226.57           O
ATOM   2137  N   SER   281     -49.433  47.340 -18.371  1.00158.11           N
ATOM   2138  CA  SER   281     -48.687  46.601 -17.408  1.00158.11           C
ATOM   2139  CB  SER   281     -47.975  45.367 -17.988  1.00158.11           C
ATOM   2140  OG  SER   281     -47.006  45.768 -18.946  1.00158.11           O
ATOM   2141  C   SER   281     -47.641  47.555 -16.970  1.00158.11           C
ATOM   2142  O   SER   281     -47.044  48.240 -17.799  1.00158.11           O
ATOM   2143  N   ALA   282     -47.377  47.647 -15.660  1.00119.37           N
ATOM   2144  CA  ALA   282     -46.343  48.573 -15.335  1.00119.37           C
ATOM   2145  CB  ALA   282     -46.221  48.861 -13.829  1.00119.37           C
ATOM   2146  C   ALA   282     -45.084  47.919 -15.778  1.00119.37           C
ATOM   2147  O   ALA   282     -44.683  46.891 -15.235  1.00119.37           O
ATOM   2148  N   THR   283     -44.428  48.493 -16.803  1.00 44.33           N
ATOM   2149  CA  THR   283     -43.205  47.895 -17.233  1.00 44.33           C
ATOM   2150  CB  THR   283     -42.639  48.488 -18.493  1.00 44.33           C
ATOM   2151  OG1 THR   283     -43.568  48.355 -19.558  1.00 44.33           O
ATOM   2152  CG2 THR   283     -41.334  47.750 -18.836  1.00 44.33           C
ATOM   2153  C   THR   283     -42.229  48.063 -16.115  1.00 44.33           C
ATOM   2154  O   THR   283     -41.481  47.141 -15.795  1.00 44.33           O
ATOM   2155  N   PRO   284     -42.223  49.212 -15.490  1.00134.41           N
ATOM   2156  CA  PRO   284     -41.318  49.366 -14.388  1.00134.41           C
ATOM   2157  CD  PRO   284     -42.371  50.462 -16.226  1.00134.41           C
ATOM   2158  CB  PRO   284     -41.097  50.865 -14.209  1.00134.41           C
ATOM   2159  CG  PRO   284     -41.356  51.437 -15.611  1.00134.41           C
ATOM   2160  C   PRO   284     -41.897  48.707 -13.184  1.00134.41           C
ATOM   2161  O   PRO   284     -42.423  47.571 -13.325  1.00134.41           O
ATOM   2162  OXT PRO   284     -41.820  49.317 -12.084  1.00134.41           O
TER    2163      PRO   284
END
